# Supplementary material for: Noncanonical roles of chemokine regions in CCR9 activation revealed by structural modeling and mutational mapping
Source: Nat Commun. 2025 Aug 18;16:7695. doi: 10.1038/s41467-025-62321-9 (PMC12361432; doi:10.1038/s41467-025-62321-9)
Supplement: Supplementary file 4 — Supplementary Data 2 [file 41467_2025_62321_MOESM4_ESM.zip › CCR9_CCL25_rnk11.pdb]

SSBOND   1 CYS A   38    CYS A  289 
SSBOND   2 CYS A  119    CYS A  198 
SSBOND   3 CYS B    7    CYS B   35 
SSBOND   4 CYS B    8    CYS B   52 
ATOM      1  N   GLU A  20       0.384  -3.895  61.181  1.00 44.19           N
ATOM      2  CA  GLU A  20      -0.105  -3.724  59.824  1.00 44.19           C
ATOM      3  C   GLU A  20       1.031  -3.933  58.820  1.00 44.19           C
ATOM      4  O   GLU A  20       0.784  -4.214  57.648  1.00 44.19           O
ATOM      5  HA  GLU A  20      -0.864  -4.494  59.690  1.00 44.19           H
ATOM      6  CB  GLU A  20      -0.749  -2.348  59.643  1.00 44.19           C
ATOM      7 1HB  GLU A  20      -0.282  -1.632  60.319  1.00 44.19           H
ATOM      8 2HB  GLU A  20      -0.694  -2.051  58.596  1.00 44.19           H
ATOM      9  CG  GLU A  20      -2.236  -2.387  60.001  1.00 44.19           C
ATOM     10 1HG  GLU A  20      -2.669  -3.331  59.670  1.00 44.19           H
ATOM     11 2HG  GLU A  20      -2.354  -2.345  61.084  1.00 44.19           H
ATOM     12  CD  GLU A  20      -2.987  -1.221  59.355  1.00 44.19           C
ATOM     13  OE1 GLU A  20      -4.211  -1.133  59.593  1.00 44.19           O
ATOM     14  OE2 GLU A  20      -2.320  -0.445  58.638  1.00 44.19           O
ATOM     15  HN  GLU A  20       1.363  -4.082  61.257  1.00 44.19           H
ATOM     16  N   SER A  21       2.251  -3.789  59.317  1.00 48.78           N
ATOM     17  CA  SER A  21       3.424  -3.934  58.472  1.00 48.78           C
ATOM     18  C   SER A  21       3.578  -5.392  58.035  1.00 48.78           C
ATOM     19  O   SER A  21       3.951  -5.666  56.896  1.00 48.78           O
ATOM     20  HA  SER A  21       3.239  -3.293  57.610  1.00 48.78           H
ATOM     21  CB  SER A  21       4.686  -3.461  59.197  1.00 48.78           C
ATOM     22 1HB  SER A  21       5.497  -3.349  58.477  1.00 48.78           H
ATOM     23 2HB  SER A  21       4.507  -2.477  59.631  1.00 48.78           H
ATOM     24  OG  SER A  21       5.083  -4.366  60.223  1.00 48.78           O
ATOM     25  HG  SER A  21       5.925  -4.044  60.656  1.00 48.78           H
ATOM     26  HN  SER A  21       2.443  -3.578  60.275  1.00 48.78           H
ATOM     27  N   THR A  22       3.284  -6.289  58.965  1.00 50.28           N
ATOM     28  CA  THR A  22       3.525  -7.704  58.742  1.00 50.28           C
ATOM     29  C   THR A  22       2.549  -8.254  57.700  1.00 50.28           C
ATOM     30  O   THR A  22       2.966  -8.813  56.687  1.00 50.28           O
ATOM     31  HA  THR A  22       4.528  -7.822  58.333  1.00 50.28           H
ATOM     32  CB  THR A  22       3.437  -8.418  60.093  1.00 50.28           C
ATOM     33  HB  THR A  22       2.428  -8.791  60.271  1.00 50.28           H
ATOM     34  OG1 THR A  22       3.908  -7.451  61.027  1.00 50.28           O
ATOM     35  HG1 THR A  22       3.710  -7.752  61.960  1.00 50.28           H
ATOM     36  CG2 THR A  22       4.436  -9.570  60.213  1.00 50.28           C
ATOM     37 1HG2 THR A  22       5.450  -9.185  60.102  1.00 50.28           H
ATOM     38 2HG2 THR A  22       4.239 -10.305  59.432  1.00 50.28           H
ATOM     39 3HG2 THR A  22       4.331 -10.042  61.190  1.00 50.28           H
ATOM     40  HN  THR A  22       2.888  -6.063  59.855  1.00 50.28           H
ATOM     41  N   SER A  23       1.267  -8.076  57.985  1.00 52.29           N
ATOM     42  CA  SER A  23       0.228  -8.550  57.086  1.00 52.29           C
ATOM     43  C   SER A  23       0.348  -7.848  55.732  1.00 52.29           C
ATOM     44  O   SER A  23       0.172  -8.474  54.687  1.00 52.29           O
ATOM     45  HA  SER A  23       0.404  -9.620  56.980  1.00 52.29           H
ATOM     46  CB  SER A  23      -1.163  -8.320  57.682  1.00 52.29           C
ATOM     47 1HB  SER A  23      -1.920  -8.659  56.976  1.00 52.29           H
ATOM     48 2HB  SER A  23      -1.275  -8.922  58.584  1.00 52.29           H
ATOM     49  OG  SER A  23      -1.388  -6.948  57.996  1.00 52.29           O
ATOM     50  HG  SER A  23      -2.307  -6.831  58.373  1.00 52.29           H
ATOM     51  HN  SER A  23       0.936  -7.619  58.810  1.00 52.29           H
ATOM     52  N   SER A  24       0.646  -6.559  55.793  1.00 57.73           N
ATOM     53  CA  SER A  24       0.772  -5.762  54.585  1.00 57.73           C
ATOM     54  C   SER A  24       1.993  -6.216  53.783  1.00 57.73           C
ATOM     55  O   SER A  24       2.038  -6.050  52.565  1.00 57.73           O
ATOM     56  HA  SER A  24      -0.144  -5.942  54.023  1.00 57.73           H
ATOM     57  CB  SER A  24       0.880  -4.272  54.917  1.00 57.73           C
ATOM     58 1HB  SER A  24       0.784  -3.688  54.002  1.00 57.73           H
ATOM     59 2HB  SER A  24       0.053  -3.984  55.567  1.00 57.73           H
ATOM     60  OG  SER A  24       2.115  -3.955  55.553  1.00 57.73           O
ATOM     61  HG  SER A  24       2.496  -4.771  55.988  1.00 57.73           H
ATOM     62  HN  SER A  24       0.800  -6.061  56.647  1.00 57.73           H
ATOM     63  N   MET A  25       2.955  -6.782  54.499  1.00 59.60           N
ATOM     64  CA  MET A  25       4.145  -7.318  53.862  1.00 59.60           C
ATOM     65  C   MET A  25       3.878  -8.708  53.281  1.00 59.60           C
ATOM     66  O   MET A  25       4.367  -9.038  52.202  1.00 59.60           O
ATOM     67  HA  MET A  25       4.387  -6.621  53.059  1.00 59.60           H
ATOM     68  CB  MET A  25       5.279  -7.402  54.886  1.00 59.60           C
ATOM     69 1HB  MET A  25       5.343  -6.466  55.441  1.00 59.60           H
ATOM     70 2HB  MET A  25       5.062  -8.187  55.610  1.00 59.60           H
ATOM     71  CG  MET A  25       6.617  -7.688  54.201  1.00 59.60           C
ATOM     72 1HG  MET A  25       7.377  -7.912  54.949  1.00 59.60           H
ATOM     73 2HG  MET A  25       6.527  -8.567  53.564  1.00 59.60           H
ATOM     74  SD  MET A  25       7.118  -6.278  53.228  1.00 59.60           S
ATOM     75  CE  MET A  25       8.371  -5.592  54.297  1.00 59.60           C
ATOM     76 1HE  MET A  25       7.926  -5.332  55.258  1.00 59.60           H
ATOM     77 2HE  MET A  25       9.161  -6.328  54.451  1.00 59.60           H
ATOM     78 3HE  MET A  25       8.792  -4.698  53.838  1.00 59.60           H
ATOM     79  HN  MET A  25       2.929  -6.876  55.494  1.00 59.60           H
ATOM     80  N   GLU A  26       3.102  -9.485  54.022  1.00 58.88           N
ATOM     81  CA  GLU A  26       2.713 -10.808  53.566  1.00 58.88           C
ATOM     82  C   GLU A  26       1.832 -10.702  52.319  1.00 58.88           C
ATOM     83  O   GLU A  26       2.062 -11.399  51.332  1.00 58.88           O
ATOM     84  HA  GLU A  26       3.645 -11.315  53.318  1.00 58.88           H
ATOM     85  CB  GLU A  26       2.000 -11.583  54.676  1.00 58.88           C
ATOM     86 1HB  GLU A  26       1.300 -10.926  55.192  1.00 58.88           H
ATOM     87 2HB  GLU A  26       1.527 -12.472  54.258  1.00 58.88           H
ATOM     88  CG  GLU A  26       2.997 -12.078  55.726  1.00 58.88           C
ATOM     89 1HG  GLU A  26       3.744 -12.714  55.251  1.00 58.88           H
ATOM     90 2HG  GLU A  26       3.527 -11.230  56.157  1.00 58.88           H
ATOM     91  CD  GLU A  26       2.285 -12.858  56.833  1.00 58.88           C
ATOM     92  OE1 GLU A  26       2.985 -13.630  57.524  1.00 58.88           O
ATOM     93  OE2 GLU A  26       1.057 -12.665  56.963  1.00 58.88           O
ATOM     94  HN  GLU A  26       2.741  -9.223  54.918  1.00 58.88           H
ATOM     95  N   ASP A  27       0.844  -9.824  52.405  1.00 59.81           N
ATOM     96  CA  ASP A  27      -0.060  -9.604  51.288  1.00 59.81           C
ATOM     97  C   ASP A  27       0.751  -9.219  50.049  1.00 59.81           C
ATOM     98  O   ASP A  27       0.426  -9.633  48.937  1.00 59.81           O
ATOM     99  HA  ASP A  27      -0.594 -10.546  51.161  1.00 59.81           H
ATOM    100  CB  ASP A  27      -1.037  -8.465  51.587  1.00 59.81           C
ATOM    101 1HB  ASP A  27      -0.507  -7.644  52.071  1.00 59.81           H
ATOM    102 2HB  ASP A  27      -1.443  -8.075  50.654  1.00 59.81           H
ATOM    103  CG  ASP A  27      -2.178  -8.943  52.487  1.00 59.81           C
ATOM    104  OD1 ASP A  27      -2.321 -10.178  52.615  1.00 59.81           O
ATOM    105  OD2 ASP A  27      -2.883  -8.062  53.026  1.00 59.81           O
ATOM    106  HN  ASP A  27       0.656  -9.270  53.216  1.00 59.81           H
ATOM    107  N   TYR A  28       1.790  -8.432  50.283  1.00 62.09           N
ATOM    108  CA  TYR A  28       2.626  -7.953  49.195  1.00 62.09           C
ATOM    109  C   TYR A  28       3.460  -9.091  48.603  1.00 62.09           C
ATOM    110  O   TYR A  28       3.742  -9.101  47.406  1.00 62.09           O
ATOM    111  HA  TYR A  28       1.973  -7.551  48.421  1.00 62.09           H
ATOM    112  CB  TYR A  28       3.566  -6.915  49.811  1.00 62.09           C
ATOM    113 1HB  TYR A  28       2.988  -6.254  50.456  1.00 62.09           H
ATOM    114 2HB  TYR A  28       4.291  -7.426  50.445  1.00 62.09           H
ATOM    115  CG  TYR A  28       4.319  -6.069  48.782  1.00 62.09           C
ATOM    116  CD1 TYR A  28       5.489  -6.541  48.223  1.00 62.09           C
ATOM    117  HD1 TYR A  28       5.877  -7.517  48.515  1.00 62.09           H
ATOM    118  CD2 TYR A  28       3.827  -4.834  48.412  1.00 62.09           C
ATOM    119  HD2 TYR A  28       2.902  -4.461  48.853  1.00 62.09           H
ATOM    120  CE1 TYR A  28       6.197  -5.745  47.254  1.00 62.09           C
ATOM    121  HE1 TYR A  28       7.122  -6.106  46.806  1.00 62.09           H
ATOM    122  CE2 TYR A  28       4.535  -4.037  47.443  1.00 62.09           C
ATOM    123  HE2 TYR A  28       4.158  -3.060  47.142  1.00 62.09           H
ATOM    124  CZ  TYR A  28       5.685  -4.532  46.912  1.00 62.09           C
ATOM    125  OH  TYR A  28       6.354  -3.780  45.997  1.00 62.09           O
ATOM    126  HH  TYR A  28       6.500  -2.858  46.354  1.00 62.09           H
ATOM    127  HN  TYR A  28       2.064  -8.122  51.194  1.00 62.09           H
ATOM    128  N   VAL A  29       3.831 -10.023  49.469  1.00 59.30           N
ATOM    129  CA  VAL A  29       4.654 -11.146  49.054  1.00 59.30           C
ATOM    130  C   VAL A  29       3.771 -12.201  48.385  1.00 59.30           C
ATOM    131  O   VAL A  29       4.189 -12.850  47.429  1.00 59.30           O
ATOM    132  HA  VAL A  29       5.372 -10.775  48.323  1.00 59.30           H
ATOM    133  CB  VAL A  29       5.436 -11.692  50.250  1.00 59.30           C
ATOM    134  HB  VAL A  29       4.725 -11.896  51.051  1.00 59.30           H
ATOM    135  CG1 VAL A  29       6.133 -13.008  49.895  1.00 59.30           C
ATOM    136 1HG1 VAL A  29       5.387 -13.745  49.599  1.00 59.30           H
ATOM    137 2HG1 VAL A  29       6.827 -12.840  49.071  1.00 59.30           H
ATOM    138 3HG1 VAL A  29       6.681 -13.374  50.763  1.00 59.30           H
ATOM    139  CG2 VAL A  29       6.442 -10.661  50.765  1.00 59.30           C
ATOM    140 1HG2 VAL A  29       7.146 -10.412  49.972  1.00 59.30           H
ATOM    141 2HG2 VAL A  29       5.912  -9.760  51.076  1.00 59.30           H
ATOM    142 3HG2 VAL A  29       6.984 -11.075  51.616  1.00 59.30           H
ATOM    143  HN  VAL A  29       3.579 -10.019  50.437  1.00 59.30           H
ATOM    144  N   ASN A  30       2.564 -12.338  48.915  1.00 59.41           N
ATOM    145  CA  ASN A  30       1.680 -13.412  48.495  1.00 59.41           C
ATOM    146  C   ASN A  30       0.953 -12.996  47.215  1.00 59.41           C
ATOM    147  O   ASN A  30       0.371 -13.834  46.527  1.00 59.41           O
ATOM    148  HA  ASN A  30       2.329 -14.275  48.344  1.00 59.41           H
ATOM    149  CB  ASN A  30       0.625 -13.707  49.563  1.00 59.41           C
ATOM    150 1HB  ASN A  30       0.249 -12.771  49.977  1.00 59.41           H
ATOM    151 2HB  ASN A  30      -0.224 -14.219  49.110  1.00 59.41           H
ATOM    152  CG  ASN A  30       1.207 -14.569  50.685  1.00 59.41           C
ATOM    153  OD1 ASN A  30       2.261 -15.171  50.558  1.00 59.41           O
ATOM    154  ND2 ASN A  30       0.464 -14.596  51.788  1.00 59.41           N
ATOM    155 1HD2 ASN A  30      -0.391 -14.079  51.827  1.00 59.41           H
ATOM    156 2HD2 ASN A  30       0.761 -15.132  52.578  1.00 59.41           H
ATOM    157  HN  ASN A  30       2.190 -11.733  49.618  1.00 59.41           H
ATOM    158  N   PHE A  31       1.009 -11.702  46.934  1.00 61.92           N
ATOM    159  CA  PHE A  31       0.413 -11.174  45.719  1.00 61.92           C
ATOM    160  C   PHE A  31       1.016 -11.837  44.479  1.00 61.92           C
ATOM    161  O   PHE A  31       2.216 -11.727  44.233  1.00 61.92           O
ATOM    162  HA  PHE A  31      -0.655 -11.390  45.762  1.00 61.92           H
ATOM    163  CB  PHE A  31       0.723  -9.676  45.683  1.00 61.92           C
ATOM    164 1HB  PHE A  31       0.488  -9.243  46.655  1.00 61.92           H
ATOM    165 2HB  PHE A  31       1.793  -9.541  45.525  1.00 61.92           H
ATOM    166  CG  PHE A  31      -0.038  -8.908  44.601  1.00 61.92           C
ATOM    167  CD1 PHE A  31       0.579  -8.586  43.433  1.00 61.92           C
ATOM    168  HD1 PHE A  31       1.617  -8.876  43.268  1.00 61.92           H
ATOM    169  CD2 PHE A  31      -1.333  -8.547  44.807  1.00 61.92           C
ATOM    170  HD2 PHE A  31      -1.829  -8.805  45.743  1.00 61.92           H
ATOM    171  CE1 PHE A  31      -0.128  -7.874  42.429  1.00 61.92           C
ATOM    172  HE1 PHE A  31       0.368  -7.616  41.492  1.00 61.92           H
ATOM    173  CE2 PHE A  31      -2.040  -7.835  43.803  1.00 61.92           C
ATOM    174  HE2 PHE A  31      -3.078  -7.546  43.968  1.00 61.92           H
ATOM    175  CZ  PHE A  31      -1.423  -7.513  42.635  1.00 61.92           C
ATOM    176  HZ  PHE A  31      -1.965  -6.966  41.864  1.00 61.92           H
ATOM    177  HN  PHE A  31       1.451 -11.022  47.518  1.00 61.92           H
ATOM    178  N   ASN A  32       0.155 -12.511  43.730  1.00 62.93           N
ATOM    179  CA  ASN A  32       0.590 -13.205  42.530  1.00 62.93           C
ATOM    180  C   ASN A  32       0.790 -12.189  41.403  1.00 62.93           C
ATOM    181  O   ASN A  32      -0.149 -11.868  40.677  1.00 62.93           O
ATOM    182  HA  ASN A  32       1.517 -13.706  42.809  1.00 62.93           H
ATOM    183  CB  ASN A  32      -0.458 -14.220  42.070  1.00 62.93           C
ATOM    184 1HB  ASN A  32      -0.963 -14.645  42.937  1.00 62.93           H
ATOM    185 2HB  ASN A  32      -1.219 -13.717  41.472  1.00 62.93           H
ATOM    186  CG  ASN A  32       0.186 -15.339  41.248  1.00 62.93           C
ATOM    187  OD1 ASN A  32       1.379 -15.349  40.994  1.00 62.93           O
ATOM    188  ND2 ASN A  32      -0.668 -16.277  40.849  1.00 62.93           N
ATOM    189 1HD2 ASN A  32      -1.636 -16.209  41.092  1.00 62.93           H
ATOM    190 2HD2 ASN A  32      -0.343 -17.051  40.306  1.00 62.93           H
ATOM    191  HN  ASN A  32      -0.822 -12.587  43.932  1.00 62.93           H
ATOM    192  N   PHE A  33       2.021 -11.711  41.293  1.00 65.13           N
ATOM    193  CA  PHE A  33       2.374 -10.790  40.225  1.00 65.13           C
ATOM    194  C   PHE A  33       2.514 -11.526  38.891  1.00 65.13           C
ATOM    195  O   PHE A  33       3.598 -11.567  38.312  1.00 65.13           O
ATOM    196  HA  PHE A  33       1.570 -10.058  40.151  1.00 65.13           H
ATOM    197  CB  PHE A  33       3.722 -10.170  40.596  1.00 65.13           C
ATOM    198 1HB  PHE A  33       4.456 -10.967  40.716  1.00 65.13           H
ATOM    199 2HB  PHE A  33       4.062  -9.545  39.771  1.00 65.13           H
ATOM    200  CG  PHE A  33       3.690  -9.330  41.874  1.00 65.13           C
ATOM    201  CD1 PHE A  33       3.435  -7.996  41.805  1.00 65.13           C
ATOM    202  HD1 PHE A  33       3.253  -7.525  40.839  1.00 65.13           H
ATOM    203  CD2 PHE A  33       3.917  -9.917  43.080  1.00 65.13           C
ATOM    204  HD2 PHE A  33       4.121 -10.986  43.136  1.00 65.13           H
ATOM    205  CE1 PHE A  33       3.405  -7.216  42.991  1.00 65.13           C
ATOM    206  HE1 PHE A  33       3.201  -6.147  42.935  1.00 65.13           H
ATOM    207  CE2 PHE A  33       3.887  -9.137  44.266  1.00 65.13           C
ATOM    208  HE2 PHE A  33       4.068  -9.607  45.233  1.00 65.13           H
ATOM    209  CZ  PHE A  33       3.632  -7.803  44.197  1.00 65.13           C
ATOM    210  HZ  PHE A  33       3.609  -7.204  45.107  1.00 65.13           H
ATOM    211  HN  PHE A  33       2.769 -11.942  41.915  1.00 65.13           H
ATOM    212  N   THR A  34       1.402 -12.089  38.442  1.00 67.67           N
ATOM    213  CA  THR A  34       1.263 -12.463  37.045  1.00 67.67           C
ATOM    214  C   THR A  34       1.654 -11.294  36.139  1.00 67.67           C
ATOM    215  O   THR A  34       1.075 -10.213  36.230  1.00 67.67           O
ATOM    216  HA  THR A  34       1.958 -13.276  36.836  1.00 67.67           H
ATOM    217  CB  THR A  34      -0.171 -12.949  36.826  1.00 67.67           C
ATOM    218  HB  THR A  34      -0.858 -12.107  36.735  1.00 67.67           H
ATOM    219  OG1 THR A  34      -0.413 -13.824  37.924  1.00 67.67           O
ATOM    220  HG1 THR A  34      -1.396 -13.973  38.032  1.00 67.67           H
ATOM    221  CG2 THR A  34      -0.303 -13.850  35.596  1.00 67.67           C
ATOM    222 1HG2 THR A  34       0.333 -14.726  35.718  1.00 67.67           H
ATOM    223 2HG2 THR A  34       0.005 -13.298  34.707  1.00 67.67           H
ATOM    224 3HG2 THR A  34      -1.340 -14.166  35.487  1.00 67.67           H
ATOM    225  HN  THR A  34       0.606 -12.290  39.014  1.00 67.67           H
ATOM    226  N   ASP A  35       2.633 -11.551  35.284  1.00 78.78           N
ATOM    227  CA  ASP A  35       3.309 -10.478  34.576  1.00 78.78           C
ATOM    228  C   ASP A  35       2.441 -10.021  33.402  1.00 78.78           C
ATOM    229  O   ASP A  35       2.719 -10.356  32.252  1.00 78.78           O
ATOM    230  HA  ASP A  35       3.455  -9.692  35.317  1.00 78.78           H
ATOM    231  CB  ASP A  35       4.653 -10.949  34.015  1.00 78.78           C
ATOM    232 1HB  ASP A  35       4.955 -11.871  34.511  1.00 78.78           H
ATOM    233 2HB  ASP A  35       4.548 -11.178  32.954  1.00 78.78           H
ATOM    234  CG  ASP A  35       5.732  -9.882  34.207  1.00 78.78           C
ATOM    235  OD1 ASP A  35       5.374  -8.800  34.721  1.00 78.78           O
ATOM    236  OD2 ASP A  35       6.890 -10.172  33.837  1.00 78.78           O
ATOM    237  HN  ASP A  35       2.965 -12.471  35.074  1.00 78.78           H
ATOM    238  N   PHE A  36       1.406  -9.263  33.734  1.00 88.34           N
ATOM    239  CA  PHE A  36       0.514  -8.729  32.718  1.00 88.34           C
ATOM    240  C   PHE A  36       1.121  -7.495  32.049  1.00 88.34           C
ATOM    241  O   PHE A  36       0.628  -7.036  31.020  1.00 88.34           O
ATOM    242  HA  PHE A  36       0.368  -9.510  31.972  1.00 88.34           H
ATOM    243  CB  PHE A  36      -0.780  -8.325  33.428  1.00 88.34           C
ATOM    244 1HB  PHE A  36      -0.535  -7.671  34.264  1.00 88.34           H
ATOM    245 2HB  PHE A  36      -1.394  -7.745  32.739  1.00 88.34           H
ATOM    246  CG  PHE A  36      -1.601  -9.507  33.947  1.00 88.34           C
ATOM    247  CD1 PHE A  36      -1.755 -10.618  33.178  1.00 88.34           C
ATOM    248  HD1 PHE A  36      -1.294 -10.666  32.191  1.00 88.34           H
ATOM    249  CD2 PHE A  36      -2.176  -9.448  35.178  1.00 88.34           C
ATOM    250  HD2 PHE A  36      -2.053  -8.557  35.795  1.00 88.34           H
ATOM    251  CE1 PHE A  36      -2.516 -11.716  33.660  1.00 88.34           C
ATOM    252  HE1 PHE A  36      -2.640 -12.606  33.043  1.00 88.34           H
ATOM    253  CE2 PHE A  36      -2.937 -10.545  35.660  1.00 88.34           C
ATOM    254  HE2 PHE A  36      -3.398 -10.497  36.646  1.00 88.34           H
ATOM    255  CZ  PHE A  36      -3.091 -11.656  34.891  1.00 88.34           C
ATOM    256  HZ  PHE A  36      -3.676 -12.498  35.261  1.00 88.34           H
ATOM    257  HN  PHE A  36       1.173  -9.013  34.674  1.00 88.34           H
ATOM    258  N   TYR A  37       2.183  -6.992  32.661  1.00 91.37           N
ATOM    259  CA  TYR A  37       2.996  -5.966  32.028  1.00 91.37           C
ATOM    260  C   TYR A  37       4.058  -6.591  31.121  1.00 91.37           C
ATOM    261  O   TYR A  37       4.922  -7.330  31.588  1.00 91.37           O
ATOM    262  HA  TYR A  37       2.337  -5.339  31.427  1.00 91.37           H
ATOM    263  CB  TYR A  37       3.691  -5.217  33.166  1.00 91.37           C
ATOM    264 1HB  TYR A  37       2.937  -4.864  33.870  1.00 91.37           H
ATOM    265 2HB  TYR A  37       4.331  -5.913  33.709  1.00 91.37           H
ATOM    266  CG  TYR A  37       4.534  -4.027  32.705  1.00 91.37           C
ATOM    267  CD1 TYR A  37       5.862  -4.207  32.378  1.00 91.37           C
ATOM    268  HD1 TYR A  37       6.311  -5.198  32.449  1.00 91.37           H
ATOM    269  CD2 TYR A  37       3.965  -2.772  32.615  1.00 91.37           C
ATOM    270  HD2 TYR A  37       2.916  -2.630  32.873  1.00 91.37           H
ATOM    271  CE1 TYR A  37       6.655  -3.086  31.943  1.00 91.37           C
ATOM    272  HE1 TYR A  37       7.706  -3.215  31.682  1.00 91.37           H
ATOM    273  CE2 TYR A  37       4.758  -1.652  32.180  1.00 91.37           C
ATOM    274  HE2 TYR A  37       4.322  -0.656  32.105  1.00 91.37           H
ATOM    275  CZ  TYR A  37       6.064  -1.864  31.866  1.00 91.37           C
ATOM    276  OH  TYR A  37       6.813  -0.806  31.455  1.00 91.37           O
ATOM    277  HH  TYR A  37       7.437  -1.091  30.727  1.00 91.37           H
ATOM    278  HN  TYR A  37       2.490  -7.273  33.570  1.00 91.37           H
ATOM    279  N   CYS A  38       3.958  -6.269  29.839  1.00 91.24           N
ATOM    280  CA  CYS A  38       4.826  -6.878  28.845  1.00 91.24           C
ATOM    281  C   CYS A  38       5.853  -5.835  28.401  1.00 91.24           C
ATOM    282  O   CYS A  38       5.494  -4.817  27.812  1.00 91.24           O
ATOM    283  HA  CYS A  38       5.316  -7.721  29.333  1.00 91.24           H
ATOM    284  CB  CYS A  38       4.030  -7.435  27.664  1.00 91.24           C
ATOM    285 1HB  CYS A  38       3.219  -8.067  28.026  1.00 91.24           H
ATOM    286 2HB  CYS A  38       3.572  -6.618  27.106  1.00 91.24           H
ATOM    287  SG  CYS A  38       5.131  -8.400  26.566  1.00 91.24           S
ATOM    288  HN  CYS A  38       3.301  -5.608  29.478  1.00 91.24           H
ATOM    289  N   GLU A  39       7.111  -6.124  28.700  1.00 89.84           N
ATOM    290  CA  GLU A  39       8.207  -5.325  28.180  1.00 89.84           C
ATOM    291  C   GLU A  39       8.533  -5.743  26.744  1.00 89.84           C
ATOM    292  O   GLU A  39       8.898  -6.890  26.495  1.00 89.84           O
ATOM    293  HA  GLU A  39       7.848  -4.296  28.194  1.00 89.84           H
ATOM    294  CB  GLU A  39       9.442  -5.437  29.077  1.00 89.84           C
ATOM    295 1HB  GLU A  39       9.629  -6.484  29.314  1.00 89.84           H
ATOM    296 2HB  GLU A  39      10.289  -4.945  28.599  1.00 89.84           H
ATOM    297  CG  GLU A  39       9.219  -4.716  30.408  1.00 89.84           C
ATOM    298 1HG  GLU A  39       8.881  -3.697  30.221  1.00 89.84           H
ATOM    299 2HG  GLU A  39       8.430  -5.217  30.969  1.00 89.84           H
ATOM    300  CD  GLU A  39      10.504  -4.689  31.238  1.00 89.84           C
ATOM    301  OE1 GLU A  39      10.451  -4.115  32.347  1.00 89.84           O
ATOM    302  OE2 GLU A  39      11.511  -5.242  30.744  1.00 89.84           O
ATOM    303  HN  GLU A  39       7.385  -6.887  29.286  1.00 89.84           H
ATOM    304  N   LYS A  40       8.389  -4.788  25.837  1.00 89.97           N
ATOM    305  CA  LYS A  40       8.510  -5.078  24.419  1.00 89.97           C
ATOM    306  C   LYS A  40       9.945  -4.803  23.967  1.00 89.97           C
ATOM    307  O   LYS A  40      10.181  -4.466  22.807  1.00 89.97           O
ATOM    308  HA  LYS A  40       8.303  -6.140  24.284  1.00 89.97           H
ATOM    309  CB  LYS A  40       7.455  -4.307  23.622  1.00 89.97           C
ATOM    310 1HB  LYS A  40       7.589  -3.236  23.774  1.00 89.97           H
ATOM    311 2HB  LYS A  40       7.589  -4.496  22.557  1.00 89.97           H
ATOM    312  CG  LYS A  40       6.042  -4.715  24.045  1.00 89.97           C
ATOM    313 1HG  LYS A  40       5.937  -4.610  25.124  1.00 89.97           H
ATOM    314 2HG  LYS A  40       5.314  -4.045  23.587  1.00 89.97           H
ATOM    315  CD  LYS A  40       5.743  -6.159  23.636  1.00 89.97           C
ATOM    316 1HD  LYS A  40       6.015  -6.309  22.591  1.00 89.97           H
ATOM    317 2HD  LYS A  40       6.353  -6.842  24.226  1.00 89.97           H
ATOM    318  CE  LYS A  40       4.262  -6.488  23.834  1.00 89.97           C
ATOM    319 1HE  LYS A  40       4.073  -6.724  24.882  1.00 89.97           H
ATOM    320 2HE  LYS A  40       3.653  -5.618  23.588  1.00 89.97           H
ATOM    321  NZ  LYS A  40       3.867  -7.634  22.984  1.00 89.97           N
ATOM    322 1HZ  LYS A  40       2.886  -7.842  23.131  1.00 89.97           H
ATOM    323 2HZ  LYS A  40       4.021  -7.400  22.009  1.00 89.97           H
ATOM    324 3HZ  LYS A  40       4.425  -8.444  23.229  1.00 89.97           H
ATOM    325  HN  LYS A  40       8.193  -3.832  26.058  1.00 89.97           H
ATOM    326  N   ASN A  41      10.867  -4.955  24.906  1.00 88.13           N
ATOM    327  CA  ASN A  41      12.262  -4.644  24.643  1.00 88.13           C
ATOM    328  C   ASN A  41      12.769  -5.526  23.500  1.00 88.13           C
ATOM    329  O   ASN A  41      13.475  -5.051  22.611  1.00 88.13           O
ATOM    330  HA  ASN A  41      12.276  -3.584  24.390  1.00 88.13           H
ATOM    331  CB  ASN A  41      13.129  -4.920  25.873  1.00 88.13           C
ATOM    332 1HB  ASN A  41      12.837  -5.869  26.323  1.00 88.13           H
ATOM    333 2HB  ASN A  41      14.172  -5.017  25.573  1.00 88.13           H
ATOM    334  CG  ASN A  41      12.992  -3.797  26.903  1.00 88.13           C
ATOM    335  OD1 ASN A  41      12.653  -2.668  26.588  1.00 88.13           O
ATOM    336  ND2 ASN A  41      13.272  -4.168  28.149  1.00 88.13           N
ATOM    337 1HD2 ASN A  41      13.544  -5.111  28.340  1.00 88.13           H
ATOM    338 2HD2 ASN A  41      13.212  -3.505  28.894  1.00 88.13           H
ATOM    339  HN  ASN A  41      10.674  -5.284  25.830  1.00 88.13           H
ATOM    340  N   ASN A  42      12.390  -6.794  23.560  1.00 89.56           N
ATOM    341  CA  ASN A  42      12.843  -7.758  22.571  1.00 89.56           C
ATOM    342  C   ASN A  42      12.342  -7.337  21.188  1.00 89.56           C
ATOM    343  O   ASN A  42      13.068  -7.448  20.201  1.00 89.56           O
ATOM    344  HA  ASN A  42      13.931  -7.750  22.641  1.00 89.56           H
ATOM    345  CB  ASN A  42      12.292  -9.153  22.870  1.00 89.56           C
ATOM    346 1HB  ASN A  42      11.210  -9.101  22.999  1.00 89.56           H
ATOM    347 2HB  ASN A  42      12.480  -9.812  22.021  1.00 89.56           H
ATOM    348  CG  ASN A  42      12.933  -9.739  24.129  1.00 89.56           C
ATOM    349  OD1 ASN A  42      13.876  -9.200  24.685  1.00 89.56           O
ATOM    350  ND2 ASN A  42      12.372 -10.870  24.546  1.00 89.56           N
ATOM    351 1HD2 ASN A  42      11.600 -11.260  24.044  1.00 89.56           H
ATOM    352 2HD2 ASN A  42      12.721 -11.330  25.363  1.00 89.56           H
ATOM    353  HN  ASN A  42      11.786  -7.164  24.265  1.00 89.56           H
ATOM    354  N   VAL A  43      11.105  -6.863  21.161  1.00 90.82           N
ATOM    355  CA  VAL A  43      10.488  -6.453  19.911  1.00 90.82           C
ATOM    356  C   VAL A  43      11.258  -5.263  19.334  1.00 90.82           C
ATOM    357  O   VAL A  43      11.517  -5.211  18.132  1.00 90.82           O
ATOM    358  HA  VAL A  43      10.564  -7.290  19.217  1.00 90.82           H
ATOM    359  CB  VAL A  43       9.004  -6.154  20.133  1.00 90.82           C
ATOM    360  HB  VAL A  43       8.932  -5.298  20.804  1.00 90.82           H
ATOM    361  CG1 VAL A  43       8.318  -5.780  18.818  1.00 90.82           C
ATOM    362 1HG1 VAL A  43       8.794  -4.894  18.398  1.00 90.82           H
ATOM    363 2HG1 VAL A  43       8.406  -6.608  18.114  1.00 90.82           H
ATOM    364 3HG1 VAL A  43       7.264  -5.573  19.005  1.00 90.82           H
ATOM    365  CG2 VAL A  43       8.301  -7.337  20.802  1.00 90.82           C
ATOM    366 1HG2 VAL A  43       8.389  -8.218  20.167  1.00 90.82           H
ATOM    367 2HG2 VAL A  43       8.766  -7.537  21.768  1.00 90.82           H
ATOM    368 3HG2 VAL A  43       7.248  -7.098  20.948  1.00 90.82           H
ATOM    369  HN  VAL A  43      10.529  -6.757  21.971  1.00 90.82           H
ATOM    370  N   ARG A  44      11.601  -4.337  20.217  1.00 89.96           N
ATOM    371  CA  ARG A  44      12.262  -3.112  19.798  1.00 89.96           C
ATOM    372  C   ARG A  44      13.680  -3.414  19.308  1.00 89.96           C
ATOM    373  O   ARG A  44      14.153  -2.804  18.351  1.00 89.96           O
ATOM    374  HA  ARG A  44      11.642  -2.723  18.990  1.00 89.96           H
ATOM    375  CB  ARG A  44      12.331  -2.103  20.946  1.00 89.96           C
ATOM    376 1HB  ARG A  44      12.767  -2.577  21.826  1.00 89.96           H
ATOM    377 2HB  ARG A  44      12.987  -1.277  20.671  1.00 89.96           H
ATOM    378  CG  ARG A  44      10.940  -1.565  21.287  1.00 89.96           C
ATOM    379 1HG  ARG A  44      10.435  -1.248  20.374  1.00 89.96           H
ATOM    380 2HG  ARG A  44      10.336  -2.358  21.726  1.00 89.96           H
ATOM    381  CD  ARG A  44      11.031  -0.387  22.260  1.00 89.96           C
ATOM    382 1HD  ARG A  44      11.827   0.290  21.951  1.00 89.96           H
ATOM    383 2HD  ARG A  44      10.102   0.183  22.241  1.00 89.96           H
ATOM    384  NE  ARG A  44      11.292  -0.882  23.630  1.00 89.96           N
ATOM    385  HE  ARG A  44      12.233  -1.119  23.871  1.00 89.96           H
ATOM    386  CZ  ARG A  44      10.347  -1.033  24.567  1.00 89.96           C
ATOM    387  NH1 ARG A  44       9.069  -0.731  24.299  1.00 89.96           N
ATOM    388 1HH1 ARG A  44       8.815  -0.391  23.394  1.00 89.96           H
ATOM    389 2HH1 ARG A  44       8.369  -0.847  25.004  1.00 89.96           H
ATOM    390  NH2 ARG A  44      10.698  -1.490  25.777  1.00 89.96           N
ATOM    391 1HH2 ARG A  44      10.004  -1.608  26.488  1.00 89.96           H
ATOM    392 2HH2 ARG A  44      11.654  -1.713  25.969  1.00 89.96           H
ATOM    393  HN  ARG A  44      11.436  -4.413  21.200  1.00 89.96           H
ATOM    394  N   GLN A  45      14.318  -4.356  19.987  1.00 90.98           N
ATOM    395  CA  GLN A  45      15.684  -4.723  19.655  1.00 90.98           C
ATOM    396  C   GLN A  45      15.743  -5.338  18.255  1.00 90.98           C
ATOM    397  O   GLN A  45      16.637  -5.024  17.472  1.00 90.98           O
ATOM    398  HA  GLN A  45      16.247  -3.789  19.673  1.00 90.98           H
ATOM    399  CB  GLN A  45      16.265  -5.678  20.699  1.00 90.98           C
ATOM    400 1HB  GLN A  45      16.143  -5.252  21.695  1.00 90.98           H
ATOM    401 2HB  GLN A  45      15.712  -6.618  20.685  1.00 90.98           H
ATOM    402  CG  GLN A  45      17.747  -5.948  20.432  1.00 90.98           C
ATOM    403 1HG  GLN A  45      17.870  -6.364  19.432  1.00 90.98           H
ATOM    404 2HG  GLN A  45      18.301  -5.010  20.457  1.00 90.98           H
ATOM    405  CD  GLN A  45      18.324  -6.916  21.467  1.00 90.98           C
ATOM    406  OE1 GLN A  45      17.616  -7.496  22.274  1.00 90.98           O
ATOM    407  NE2 GLN A  45      19.644  -7.057  21.398  1.00 90.98           N
ATOM    408 1HE2 GLN A  45      20.166  -6.551  20.712  1.00 90.98           H
ATOM    409 2HE2 GLN A  45      20.115  -7.669  22.034  1.00 90.98           H
ATOM    410  HN  GLN A  45      13.918  -4.864  20.750  1.00 90.98           H
ATOM    411  N   PHE A  46      14.778  -6.205  17.984  1.00 92.61           N
ATOM    412  CA  PHE A  46      14.683  -6.833  16.677  1.00 92.61           C
ATOM    413  C   PHE A  46      14.469  -5.788  15.581  1.00 92.61           C
ATOM    414  O   PHE A  46      15.145  -5.813  14.554  1.00 92.61           O
ATOM    415  HA  PHE A  46      15.623  -7.356  16.500  1.00 92.61           H
ATOM    416  CB  PHE A  46      13.472  -7.768  16.718  1.00 92.61           C
ATOM    417 1HB  PHE A  46      13.660  -8.559  17.444  1.00 92.61           H
ATOM    418 2HB  PHE A  46      12.606  -7.209  17.072  1.00 92.61           H
ATOM    419  CG  PHE A  46      13.133  -8.406  15.369  1.00 92.61           C
ATOM    420  CD1 PHE A  46      12.075  -7.947  14.647  1.00 92.61           C
ATOM    421  HD1 PHE A  46      11.469  -7.126  15.030  1.00 92.61           H
ATOM    422  CD2 PHE A  46      13.888  -9.431  14.892  1.00 92.61           C
ATOM    423  HD2 PHE A  46      14.736  -9.798  15.470  1.00 92.61           H
ATOM    424  CE1 PHE A  46      11.760  -8.539  13.395  1.00 92.61           C
ATOM    425  HE1 PHE A  46      10.912  -8.171  12.817  1.00 92.61           H
ATOM    426  CE2 PHE A  46      13.573 -10.022  13.640  1.00 92.61           C
ATOM    427  HE2 PHE A  46      14.179 -10.844  13.258  1.00 92.61           H
ATOM    428  CZ  PHE A  46      12.516  -9.564  12.918  1.00 92.61           C
ATOM    429  HZ  PHE A  46      12.274 -10.018  11.957  1.00 92.61           H
ATOM    430  HN  PHE A  46      14.072  -6.479  18.637  1.00 92.61           H
ATOM    431  N   ALA A  47      13.525  -4.894  15.836  1.00 92.14           N
ATOM    432  CA  ALA A  47      13.154  -3.895  14.848  1.00 92.14           C
ATOM    433  C   ALA A  47      14.384  -3.058  14.489  1.00 92.14           C
ATOM    434  O   ALA A  47      14.609  -2.750  13.320  1.00 92.14           O
ATOM    435  HA  ALA A  47      12.809  -4.420  13.957  1.00 92.14           H
ATOM    436  CB  ALA A  47      12.006  -3.041  15.392  1.00 92.14           C
ATOM    437 1HB  ALA A  47      11.148  -3.678  15.603  1.00 92.14           H
ATOM    438 2HB  ALA A  47      12.325  -2.545  16.308  1.00 92.14           H
ATOM    439 3HB  ALA A  47      11.729  -2.291  14.651  1.00 92.14           H
ATOM    440  HN  ALA A  47      13.018  -4.846  16.697  1.00 92.14           H
ATOM    441  N   SER A  48      15.147  -2.715  15.516  1.00 92.02           N
ATOM    442  CA  SER A  48      16.209  -1.735  15.365  1.00 92.02           C
ATOM    443  C   SER A  48      17.297  -2.282  14.439  1.00 92.02           C
ATOM    444  O   SER A  48      18.022  -1.515  13.806  1.00 92.02           O
ATOM    445  HA  SER A  48      15.733  -0.860  14.921  1.00 92.02           H
ATOM    446  CB  SER A  48      16.807  -1.357  16.721  1.00 92.02           C
ATOM    447 1HB  SER A  48      17.471  -0.501  16.599  1.00 92.02           H
ATOM    448 2HB  SER A  48      16.009  -1.047  17.396  1.00 92.02           H
ATOM    449  OG  SER A  48      17.530  -2.437  17.306  1.00 92.02           O
ATOM    450  HG  SER A  48      17.899  -2.160  18.193  1.00 92.02           H
ATOM    451  HN  SER A  48      15.048  -3.092  16.437  1.00 92.02           H
ATOM    452  N   HIS A  49      17.377  -3.604  14.388  1.00 92.69           N
ATOM    453  CA  HIS A  49      18.393  -4.262  13.585  1.00 92.69           C
ATOM    454  C   HIS A  49      17.815  -4.613  12.213  1.00 92.69           C
ATOM    455  O   HIS A  49      18.498  -4.491  11.197  1.00 92.69           O
ATOM    456  HA  HIS A  49      19.203  -3.544  13.455  1.00 92.69           H
ATOM    457  CB  HIS A  49      18.961  -5.479  14.318  1.00 92.69           C
ATOM    458 1HB  HIS A  49      18.138  -6.129  14.613  1.00 92.69           H
ATOM    459 2HB  HIS A  49      19.585  -6.047  13.628  1.00 92.69           H
ATOM    460  CG  HIS A  49      19.775  -5.133  15.542  1.00 92.69           C
ATOM    461  ND1 HIS A  49      19.199  -4.794  16.754  1.00 92.69           N
ATOM    462  HD1 HIS A  49      18.218  -4.743  16.942  1.00 92.69           H
ATOM    463  CD2 HIS A  49      21.125  -5.079  15.729  1.00 92.69           C
ATOM    464  HD2 HIS A  49      21.882  -5.291  14.974  1.00 92.69           H
ATOM    465  CE1 HIS A  49      20.168  -4.548  17.624  1.00 92.69           C
ATOM    466  HE1 HIS A  49      20.035  -4.256  18.665  1.00 92.69           H
ATOM    467  NE2 HIS A  49      21.361  -4.725  16.986  1.00 92.69           N
ATOM    468  HN  HIS A  49      16.764  -4.220  14.883  1.00 92.69           H
ATOM    469  N   PHE A  50      16.561  -5.042  12.226  1.00 93.92           N
ATOM    470  CA  PHE A  50      15.980  -5.692  11.064  1.00 93.92           C
ATOM    471  C   PHE A  50      15.462  -4.659  10.060  1.00 93.92           C
ATOM    472  O   PHE A  50      15.712  -4.775   8.862  1.00 93.92           O
ATOM    473  HA  PHE A  50      16.766  -6.286  10.599  1.00 93.92           H
ATOM    474  CB  PHE A  50      14.804  -6.533  11.564  1.00 93.92           C
ATOM    475 1HB  PHE A  50      15.165  -7.232  12.319  1.00 93.92           H
ATOM    476 2HB  PHE A  50      14.084  -5.878  12.054  1.00 93.92           H
ATOM    477  CG  PHE A  50      14.089  -7.320  10.463  1.00 93.92           C
ATOM    478  CD1 PHE A  50      12.837  -6.960  10.074  1.00 93.92           C
ATOM    479  HD1 PHE A  50      12.342  -6.112  10.547  1.00 93.92           H
ATOM    480  CD2 PHE A  50      14.707  -8.378   9.873  1.00 93.92           C
ATOM    481  HD2 PHE A  50      15.711  -8.667  10.185  1.00 93.92           H
ATOM    482  CE1 PHE A  50      12.174  -7.690   9.053  1.00 93.92           C
ATOM    483  HE1 PHE A  50      11.170  -7.402   8.741  1.00 93.92           H
ATOM    484  CE2 PHE A  50      14.044  -9.108   8.852  1.00 93.92           C
ATOM    485  HE2 PHE A  50      14.538  -9.957   8.379  1.00 93.92           H
ATOM    486  CZ  PHE A  50      12.791  -8.749   8.463  1.00 93.92           C
ATOM    487  HZ  PHE A  50      12.282  -9.309   7.679  1.00 93.92           H
ATOM    488  HN  PHE A  50      15.948  -4.951  13.011  1.00 93.92           H
ATOM    489  N   LEU A  51      14.750  -3.674  10.587  1.00 94.80           N
ATOM    490  CA  LEU A  51      13.901  -2.837   9.757  1.00 94.80           C
ATOM    491  C   LEU A  51      14.774  -1.870   8.954  1.00 94.80           C
ATOM    492  O   LEU A  51      14.642  -1.776   7.734  1.00 94.80           O
ATOM    493  HA  LEU A  51      13.379  -3.492   9.059  1.00 94.80           H
ATOM    494  CB  LEU A  51      12.837  -2.141  10.608  1.00 94.80           C
ATOM    495 1HB  LEU A  51      13.341  -1.507  11.338  1.00 94.80           H
ATOM    496 2HB  LEU A  51      12.256  -1.484   9.962  1.00 94.80           H
ATOM    497  CG  LEU A  51      11.870  -3.061  11.356  1.00 94.80           C
ATOM    498  HG  LEU A  51      12.450  -3.689  12.033  1.00 94.80           H
ATOM    499  CD1 LEU A  51      10.896  -2.252  12.214  1.00 94.80           C
ATOM    500 1HD1 LEU A  51      11.455  -1.665  12.944  1.00 94.80           H
ATOM    501 2HD1 LEU A  51      10.319  -1.583  11.576  1.00 94.80           H
ATOM    502 3HD1 LEU A  51      10.220  -2.930  12.735  1.00 94.80           H
ATOM    503  CD2 LEU A  51      11.141  -3.994  10.387  1.00 94.80           C
ATOM    504 1HD2 LEU A  51      10.575  -3.402   9.669  1.00 94.80           H
ATOM    505 2HD2 LEU A  51      11.869  -4.609   9.858  1.00 94.80           H
ATOM    506 3HD2 LEU A  51      10.460  -4.637  10.945  1.00 94.80           H
ATOM    507  HN  LEU A  51      14.748  -3.444  11.561  1.00 94.80           H
ATOM    508  N   PRO A  52      15.678  -1.138   9.618  1.00 95.68           N
ATOM    509  CA  PRO A  52      16.349  -0.004   8.978  1.00 95.68           C
ATOM    510  C   PRO A  52      16.996  -0.388   7.657  1.00 95.68           C
ATOM    511  O   PRO A  52      16.750   0.248   6.633  1.00 95.68           O
ATOM    512  HA  PRO A  52      15.622   0.767   8.725  1.00 95.68           H
ATOM    513  CB  PRO A  52      17.387   0.434  10.013  1.00 95.68           C
ATOM    514 1HB  PRO A  52      18.347  -0.056   9.850  1.00 95.68           H
ATOM    515 2HB  PRO A  52      17.568   1.508   9.970  1.00 95.68           H
ATOM    516  CG  PRO A  52      16.761   0.020  11.339  1.00 95.68           C
ATOM    517 1HG  PRO A  52      17.506  -0.061  12.130  1.00 95.68           H
ATOM    518 2HG  PRO A  52      16.026   0.748  11.683  1.00 95.68           H
ATOM    519  CD  PRO A  52      16.127  -1.321  11.011  1.00 95.68           C
ATOM    520 1HD  PRO A  52      16.842  -2.139  11.096  1.00 95.68           H
ATOM    521 2HD  PRO A  52      15.300  -1.554  11.682  1.00 95.68           H
ATOM    522  N   PRO A  53      17.835  -1.432   7.648  1.00 96.24           N
ATOM    523  CA  PRO A  53      18.516  -1.842   6.417  1.00 96.24           C
ATOM    524  C   PRO A  53      17.547  -2.061   5.267  1.00 96.24           C
ATOM    525  O   PRO A  53      17.816  -1.654   4.138  1.00 96.24           O
ATOM    526  HA  PRO A  53      19.186  -1.051   6.078  1.00 96.24           H
ATOM    527  CB  PRO A  53      19.231  -3.136   6.812  1.00 96.24           C
ATOM    528 1HB  PRO A  53      18.616  -4.012   6.607  1.00 96.24           H
ATOM    529 2HB  PRO A  53      20.162  -3.265   6.259  1.00 96.24           H
ATOM    530  CG  PRO A  53      19.481  -2.960   8.305  1.00 96.24           C
ATOM    531 1HG  PRO A  53      19.658  -3.914   8.801  1.00 96.24           H
ATOM    532 2HG  PRO A  53      20.362  -2.347   8.498  1.00 96.24           H
ATOM    533  CD  PRO A  53      18.204  -2.293   8.787  1.00 96.24           C
ATOM    534 1HD  PRO A  53      17.424  -3.022   9.006  1.00 96.24           H
ATOM    535 2HD  PRO A  53      18.366  -1.720   9.700  1.00 96.24           H
ATOM    536  N   LEU A  54      16.434  -2.705   5.587  1.00 95.90           N
ATOM    537  CA  LEU A  54      15.481  -3.106   4.567  1.00 95.90           C
ATOM    538  C   LEU A  54      14.803  -1.861   3.991  1.00 95.90           C
ATOM    539  O   LEU A  54      14.663  -1.731   2.776  1.00 95.90           O
ATOM    540  HA  LEU A  54      16.042  -3.593   3.769  1.00 95.90           H
ATOM    541  CB  LEU A  54      14.500  -4.138   5.126  1.00 95.90           C
ATOM    542 1HB  LEU A  54      14.043  -3.726   6.026  1.00 95.90           H
ATOM    543 2HB  LEU A  54      13.700  -4.280   4.399  1.00 95.90           H
ATOM    544  CG  LEU A  54      15.090  -5.507   5.468  1.00 95.90           C
ATOM    545  HG  LEU A  54      15.888  -5.363   6.196  1.00 95.90           H
ATOM    546  CD1 LEU A  54      14.040  -6.409   6.121  1.00 95.90           C
ATOM    547 1HD1 LEU A  54      13.681  -5.943   7.039  1.00 95.90           H
ATOM    548 2HD1 LEU A  54      13.205  -6.550   5.435  1.00 95.90           H
ATOM    549 3HD1 LEU A  54      14.486  -7.376   6.354  1.00 95.90           H
ATOM    550  CD2 LEU A  54      15.717  -6.159   4.234  1.00 95.90           C
ATOM    551 1HD2 LEU A  54      14.955  -6.289   3.465  1.00 95.90           H
ATOM    552 2HD2 LEU A  54      16.513  -5.521   3.852  1.00 95.90           H
ATOM    553 3HD2 LEU A  54      16.128  -7.131   4.505  1.00 95.90           H
ATOM    554  HN  LEU A  54      16.181  -2.951   6.523  1.00 95.90           H
ATOM    555  N   TYR A  55      14.399  -0.977   4.892  1.00 96.18           N
ATOM    556  CA  TYR A  55      13.671   0.217   4.495  1.00 96.18           C
ATOM    557  C   TYR A  55      14.542   1.127   3.626  1.00 96.18           C
ATOM    558  O   TYR A  55      14.044   1.778   2.709  1.00 96.18           O
ATOM    559  HA  TYR A  55      12.800  -0.097   3.919  1.00 96.18           H
ATOM    560  CB  TYR A  55      13.323   0.950   5.792  1.00 96.18           C
ATOM    561 1HB  TYR A  55      14.212   0.994   6.422  1.00 96.18           H
ATOM    562 2HB  TYR A  55      13.049   1.978   5.554  1.00 96.18           H
ATOM    563  CG  TYR A  55      12.185   0.304   6.585  1.00 96.18           C
ATOM    564  CD1 TYR A  55      11.491  -0.762   6.052  1.00 96.18           C
ATOM    565  HD1 TYR A  55      11.753  -1.145   5.065  1.00 96.18           H
ATOM    566  CD2 TYR A  55      11.853   0.789   7.834  1.00 96.18           C
ATOM    567  HD2 TYR A  55      12.402   1.632   8.255  1.00 96.18           H
ATOM    568  CE1 TYR A  55      10.419  -1.370   6.798  1.00 96.18           C
ATOM    569  HE1 TYR A  55       9.863  -2.213   6.389  1.00 96.18           H
ATOM    570  CE2 TYR A  55      10.782   0.182   8.580  1.00 96.18           C
ATOM    571  HE2 TYR A  55      10.509   0.555   9.568  1.00 96.18           H
ATOM    572  CZ  TYR A  55      10.118  -0.868   8.026  1.00 96.18           C
ATOM    573  OH  TYR A  55       9.106  -1.441   8.731  1.00 96.18           O
ATOM    574  HH  TYR A  55       8.716  -2.201   8.212  1.00 96.18           H
ATOM    575  HN  TYR A  55      14.561  -1.065   5.874  1.00 96.18           H
ATOM    576  N   TRP A  56      15.828   1.143   3.946  1.00 96.68           N
ATOM    577  CA  TRP A  56      16.788   1.889   3.151  1.00 96.68           C
ATOM    578  C   TRP A  56      16.882   1.223   1.776  1.00 96.68           C
ATOM    579  O   TRP A  56      16.900   1.905   0.753  1.00 96.68           O
ATOM    580  HA  TRP A  56      16.414   2.908   3.047  1.00 96.68           H
ATOM    581  CB  TRP A  56      18.138   1.980   3.864  1.00 96.68           C
ATOM    582 1HB  TRP A  56      18.294   1.070   4.443  1.00 96.68           H
ATOM    583 2HB  TRP A  56      18.930   2.023   3.117  1.00 96.68           H
ATOM    584  CG  TRP A  56      18.270   3.187   4.795  1.00 96.68           C
ATOM    585  CD1 TRP A  56      18.383   3.191   6.130  1.00 96.68           C
ATOM    586  HD1 TRP A  56      18.395   2.293   6.747  1.00 96.68           H
ATOM    587  CD2 TRP A  56      18.298   4.576   4.403  1.00 96.68           C
ATOM    588  NE1 TRP A  56      18.481   4.475   6.626  1.00 96.68           N
ATOM    589  HE1 TRP A  56      18.574   4.733   7.588  1.00 96.68           H
ATOM    590  CE2 TRP A  56      18.428   5.344   5.542  1.00 96.68           C
ATOM    591  CE3 TRP A  56      18.217   5.164   3.129  1.00 96.68           C
ATOM    592  HE3 TRP A  56      18.114   4.579   2.214  1.00 96.68           H
ATOM    593  CZ2 TRP A  56      18.488   6.743   5.521  1.00 96.68           C
ATOM    594  HZ2 TRP A  56      18.591   7.327   6.435  1.00 96.68           H
ATOM    595  CZ3 TRP A  56      18.278   6.562   3.124  1.00 96.68           C
ATOM    596  HZ3 TRP A  56      18.219   7.069   2.161  1.00 96.68           H
ATOM    597  CH2 TRP A  56      18.408   7.350   4.262  1.00 96.68           C
ATOM    598  HH2 TRP A  56      18.449   8.436   4.175  1.00 96.68           H
ATOM    599  HN  TRP A  56      16.215   0.659   4.732  1.00 96.68           H
ATOM    600  N   LEU A  57      16.938  -0.100   1.798  1.00 96.47           N
ATOM    601  CA  LEU A  57      17.049  -0.865   0.568  1.00 96.47           C
ATOM    602  C   LEU A  57      15.815  -0.609  -0.300  1.00 96.47           C
ATOM    603  O   LEU A  57      15.937  -0.304  -1.485  1.00 96.47           O
ATOM    604  HA  LEU A  57      17.927  -0.501   0.034  1.00 96.47           H
ATOM    605  CB  LEU A  57      17.287  -2.345   0.876  1.00 96.47           C
ATOM    606 1HB  LEU A  57      18.195  -2.429   1.473  1.00 96.47           H
ATOM    607 2HB  LEU A  57      16.464  -2.704   1.493  1.00 96.47           H
ATOM    608  CG  LEU A  57      17.420  -3.269  -0.336  1.00 96.47           C
ATOM    609  HG  LEU A  57      16.572  -3.090  -0.997  1.00 96.47           H
ATOM    610  CD1 LEU A  57      18.688  -2.950  -1.132  1.00 96.47           C
ATOM    611 1HD1 LEU A  57      18.647  -1.919  -1.482  1.00 96.47           H
ATOM    612 2HD1 LEU A  57      19.561  -3.083  -0.494  1.00 96.47           H
ATOM    613 3HD1 LEU A  57      18.758  -3.622  -1.988  1.00 96.47           H
ATOM    614  CD2 LEU A  57      17.363  -4.738   0.086  1.00 96.47           C
ATOM    615 1HD2 LEU A  57      18.178  -4.950   0.778  1.00 96.47           H
ATOM    616 2HD2 LEU A  57      16.410  -4.939   0.575  1.00 96.47           H
ATOM    617 3HD2 LEU A  57      17.460  -5.374  -0.795  1.00 96.47           H
ATOM    618  HN  LEU A  57      16.910  -0.648   2.635  1.00 96.47           H
ATOM    619  N   VAL A  58      14.654  -0.741   0.325  1.00 96.59           N
ATOM    620  CA  VAL A  58      13.398  -0.589  -0.389  1.00 96.59           C
ATOM    621  C   VAL A  58      13.307   0.829  -0.956  1.00 96.59           C
ATOM    622  O   VAL A  58      12.887   1.019  -2.097  1.00 96.59           O
ATOM    623  HA  VAL A  58      13.402  -1.298  -1.216  1.00 96.59           H
ATOM    624  CB  VAL A  58      12.227  -0.941   0.531  1.00 96.59           C
ATOM    625  HB  VAL A  58      12.312  -0.331   1.430  1.00 96.59           H
ATOM    626  CG1 VAL A  58      10.889  -0.611  -0.134  1.00 96.59           C
ATOM    627 1HG1 VAL A  58      10.848   0.454  -0.360  1.00 96.59           H
ATOM    628 2HG1 VAL A  58      10.792  -1.183  -1.057  1.00 96.59           H
ATOM    629 3HG1 VAL A  58      10.074  -0.871   0.541  1.00 96.59           H
ATOM    630  CG2 VAL A  58      12.283  -2.410   0.952  1.00 96.59           C
ATOM    631 1HG2 VAL A  58      12.234  -3.044   0.067  1.00 96.59           H
ATOM    632 2HG2 VAL A  58      13.215  -2.600   1.485  1.00 96.59           H
ATOM    633 3HG2 VAL A  58      11.439  -2.633   1.606  1.00 96.59           H
ATOM    634  HN  VAL A  58      14.564  -0.947   1.300  1.00 96.59           H
ATOM    635  N   PHE A  59      13.707   1.788  -0.134  1.00 97.72           N
ATOM    636  CA  PHE A  59      13.687   3.182  -0.544  1.00 97.72           C
ATOM    637  C   PHE A  59      14.492   3.387  -1.829  1.00 97.72           C
ATOM    638  O   PHE A  59      13.988   3.952  -2.798  1.00 97.72           O
ATOM    639  HA  PHE A  59      12.646   3.451  -0.723  1.00 97.72           H
ATOM    640  CB  PHE A  59      14.333   3.989   0.583  1.00 97.72           C
ATOM    641 1HB  PHE A  59      13.703   3.925   1.470  1.00 97.72           H
ATOM    642 2HB  PHE A  59      15.290   3.534   0.839  1.00 97.72           H
ATOM    643  CG  PHE A  59      14.561   5.463   0.242  1.00 97.72           C
ATOM    644  CD1 PHE A  59      15.826   5.955   0.160  1.00 97.72           C
ATOM    645  HD1 PHE A  59      16.678   5.299   0.337  1.00 97.72           H
ATOM    646  CD2 PHE A  59      13.497   6.282   0.021  1.00 97.72           C
ATOM    647  HD2 PHE A  59      12.483   5.888   0.087  1.00 97.72           H
ATOM    648  CE1 PHE A  59      16.037   7.323  -0.157  1.00 97.72           C
ATOM    649  HE1 PHE A  59      17.051   7.717  -0.222  1.00 97.72           H
ATOM    650  CE2 PHE A  59      13.708   7.650  -0.296  1.00 97.72           C
ATOM    651  HE2 PHE A  59      12.856   8.306  -0.473  1.00 97.72           H
ATOM    652  CZ  PHE A  59      14.973   8.142  -0.378  1.00 97.72           C
ATOM    653  HZ  PHE A  59      15.135   9.192  -0.621  1.00 97.72           H
ATOM    654  HN  PHE A  59      14.040   1.625   0.794  1.00 97.72           H
ATOM    655  N   ILE A  60      15.731   2.918  -1.795  1.00 97.39           N
ATOM    656  CA  ILE A  60      16.661   3.182  -2.879  1.00 97.39           C
ATOM    657  C   ILE A  60      16.131   2.549  -4.167  1.00 97.39           C
ATOM    658  O   ILE A  60      16.032   3.216  -5.196  1.00 97.39           O
ATOM    659  HA  ILE A  60      16.703   4.263  -3.017  1.00 97.39           H
ATOM    660  CB  ILE A  60      18.070   2.720  -2.501  1.00 97.39           C
ATOM    661  HB  ILE A  60      18.004   1.701  -2.119  1.00 97.39           H
ATOM    662  CG1 ILE A  60      18.649   3.585  -1.380  1.00 97.39           C
ATOM    663 1HG1 ILE A  60      18.900   4.572  -1.770  1.00 97.39           H
ATOM    664 2HG1 ILE A  60      17.898   3.731  -0.603  1.00 97.39           H
ATOM    665  CG2 ILE A  60      18.983   2.684  -3.728  1.00 97.39           C
ATOM    666 1HG2 ILE A  60      18.575   1.993  -4.465  1.00 97.39           H
ATOM    667 2HG2 ILE A  60      19.048   3.682  -4.161  1.00 97.39           H
ATOM    668 3HG2 ILE A  60      19.978   2.352  -3.430  1.00 97.39           H
ATOM    669  CD1 ILE A  60      19.896   2.937  -0.775  1.00 97.39           C
ATOM    670 1HD1 ILE A  60      19.636   1.962  -0.365  1.00 97.39           H
ATOM    671 2HD1 ILE A  60      20.654   2.815  -1.550  1.00 97.39           H
ATOM    672 3HD1 ILE A  60      20.287   3.573   0.019  1.00 97.39           H
ATOM    673  HN  ILE A  60      16.099   2.367  -1.046  1.00 97.39           H
ATOM    674  N   VAL A  61      15.803   1.269  -4.068  1.00 96.39           N
ATOM    675  CA  VAL A  61      15.408   0.505  -5.238  1.00 96.39           C
ATOM    676  C   VAL A  61      14.096   1.066  -5.790  1.00 96.39           C
ATOM    677  O   VAL A  61      13.937   1.207  -7.001  1.00 96.39           O
ATOM    678  HA  VAL A  61      16.187   0.630  -5.991  1.00 96.39           H
ATOM    679  CB  VAL A  61      15.322  -0.982  -4.888  1.00 96.39           C
ATOM    680  HB  VAL A  61      14.621  -1.091  -4.060  1.00 96.39           H
ATOM    681  CG1 VAL A  61      14.784  -1.793  -6.069  1.00 96.39           C
ATOM    682 1HG1 VAL A  61      13.787  -1.437  -6.330  1.00 96.39           H
ATOM    683 2HG1 VAL A  61      15.449  -1.674  -6.925  1.00 96.39           H
ATOM    684 3HG1 VAL A  61      14.733  -2.846  -5.793  1.00 96.39           H
ATOM    685  CG2 VAL A  61      16.680  -1.517  -4.429  1.00 96.39           C
ATOM    686 1HG2 VAL A  61      17.410  -1.388  -5.227  1.00 96.39           H
ATOM    687 2HG2 VAL A  61      17.006  -0.968  -3.545  1.00 96.39           H
ATOM    688 3HG2 VAL A  61      16.590  -2.576  -4.186  1.00 96.39           H
ATOM    689  HN  VAL A  61      15.805   0.756  -3.209  1.00 96.39           H
ATOM    690  N   GLY A  62      13.189   1.373  -4.873  1.00 97.20           N
ATOM    691  CA  GLY A  62      11.869   1.843  -5.255  1.00 97.20           C
ATOM    692  C   GLY A  62      11.945   3.232  -5.893  1.00 97.20           C
ATOM    693  O   GLY A  62      11.254   3.507  -6.873  1.00 97.20           O
ATOM    694 1HA  GLY A  62      11.417   1.141  -5.956  1.00 97.20           H
ATOM    695 2HA  GLY A  62      11.223   1.877  -4.378  1.00 97.20           H
ATOM    696  HN  GLY A  62      13.345   1.304  -3.888  1.00 97.20           H
ATOM    697  N   ALA A  63      12.790   4.070  -5.311  1.00 97.25           N
ATOM    698  CA  ALA A  63      12.927   5.439  -5.778  1.00 97.25           C
ATOM    699  C   ALA A  63      13.440   5.433  -7.220  1.00 97.25           C
ATOM    700  O   ALA A  63      12.907   6.137  -8.075  1.00 97.25           O
ATOM    701  HA  ALA A  63      11.938   5.898  -5.756  1.00 97.25           H
ATOM    702  CB  ALA A  63      13.850   6.211  -4.834  1.00 97.25           C
ATOM    703 1HB  ALA A  63      13.426   6.210  -3.830  1.00 97.25           H
ATOM    704 2HB  ALA A  63      14.830   5.734  -4.814  1.00 97.25           H
ATOM    705 3HB  ALA A  63      13.953   7.238  -5.185  1.00 97.25           H
ATOM    706  HN  ALA A  63      13.373   3.827  -4.536  1.00 97.25           H
ATOM    707  N   LEU A  64      14.469   4.629  -7.444  1.00 95.90           N
ATOM    708  CA  LEU A  64      15.076   4.540  -8.761  1.00 95.90           C
ATOM    709  C   LEU A  64      14.057   3.970  -9.750  1.00 95.90           C
ATOM    710  O   LEU A  64      13.896   4.492 -10.851  1.00 95.90           O
ATOM    711  HA  LEU A  64      15.330   5.553  -9.073  1.00 95.90           H
ATOM    712  CB  LEU A  64      16.382   3.745  -8.697  1.00 95.90           C
ATOM    713 1HB  LEU A  64      16.175   2.782  -8.230  1.00 95.90           H
ATOM    714 2HB  LEU A  64      16.710   3.541  -9.716  1.00 95.90           H
ATOM    715  CG  LEU A  64      17.535   4.409  -7.943  1.00 95.90           C
ATOM    716  HG  LEU A  64      17.187   4.661  -6.941  1.00 95.90           H
ATOM    717  CD1 LEU A  64      18.713   3.445  -7.783  1.00 95.90           C
ATOM    718 1HD1 LEU A  64      18.390   2.567  -7.225  1.00 95.90           H
ATOM    719 2HD1 LEU A  64      19.068   3.140  -8.767  1.00 95.90           H
ATOM    720 3HD1 LEU A  64      19.518   3.943  -7.243  1.00 95.90           H
ATOM    721  CD2 LEU A  64      17.952   5.716  -8.619  1.00 95.90           C
ATOM    722 1HD2 LEU A  64      18.274   5.511  -9.640  1.00 95.90           H
ATOM    723 2HD2 LEU A  64      17.105   6.402  -8.637  1.00 95.90           H
ATOM    724 3HD2 LEU A  64      18.773   6.168  -8.062  1.00 95.90           H
ATOM    725  HN  LEU A  64      14.887   4.047  -6.746  1.00 95.90           H
ATOM    726  N   GLY A  65      13.395   2.905  -9.320  1.00 94.79           N
ATOM    727  CA  GLY A  65      12.500   2.175 -10.201  1.00 94.79           C
ATOM    728  C   GLY A  65      11.345   3.063 -10.669  1.00 94.79           C
ATOM    729  O   GLY A  65      11.104   3.193 -11.868  1.00 94.79           O
ATOM    730 1HA  GLY A  65      13.053   1.808 -11.065  1.00 94.79           H
ATOM    731 2HA  GLY A  65      12.104   1.302  -9.681  1.00 94.79           H
ATOM    732  HN  GLY A  65      13.462   2.543  -8.390  1.00 94.79           H
ATOM    733  N   ASN A  66      10.661   3.650  -9.697  1.00 96.62           N
ATOM    734  CA  ASN A  66       9.439   4.383  -9.980  1.00 96.62           C
ATOM    735  C   ASN A  66       9.786   5.687 -10.701  1.00 96.62           C
ATOM    736  O   ASN A  66       9.011   6.170 -11.526  1.00 96.62           O
ATOM    737  HA  ASN A  66       8.839   3.713 -10.596  1.00 96.62           H
ATOM    738  CB  ASN A  66       8.699   4.739  -8.689  1.00 96.62           C
ATOM    739 1HB  ASN A  66       9.399   5.166  -7.970  1.00 96.62           H
ATOM    740 2HB  ASN A  66       7.949   5.503  -8.894  1.00 96.62           H
ATOM    741  CG  ASN A  66       8.027   3.505  -8.083  1.00 96.62           C
ATOM    742  OD1 ASN A  66       7.140   2.902  -8.664  1.00 96.62           O
ATOM    743  ND2 ASN A  66       8.499   3.165  -6.887  1.00 96.62           N
ATOM    744 1HD2 ASN A  66       9.229   3.703  -6.466  1.00 96.62           H
ATOM    745 2HD2 ASN A  66       8.123   2.371  -6.409  1.00 96.62           H
ATOM    746  HN  ASN A  66      10.930   3.631  -8.734  1.00 96.62           H
ATOM    747  N   SER A  67      10.951   6.220 -10.364  1.00 95.48           N
ATOM    748  CA  SER A  67      11.453   7.407 -11.035  1.00 95.48           C
ATOM    749  C   SER A  67      11.658   7.120 -12.523  1.00 95.48           C
ATOM    750  O   SER A  67      11.389   7.975 -13.367  1.00 95.48           O
ATOM    751  HA  SER A  67      10.682   8.166 -10.894  1.00 95.48           H
ATOM    752  CB  SER A  67      12.761   7.887 -10.401  1.00 95.48           C
ATOM    753 1HB  SER A  67      13.502   7.090 -10.454  1.00 95.48           H
ATOM    754 2HB  SER A  67      13.154   8.727 -10.974  1.00 95.48           H
ATOM    755  OG  SER A  67      12.583   8.280  -9.043  1.00 95.48           O
ATOM    756  HG  SER A  67      13.072   7.651  -8.439  1.00 95.48           H
ATOM    757  HN  SER A  67      11.547   5.855  -9.649  1.00 95.48           H
ATOM    758  N   LEU A  68      12.133   5.915 -12.801  1.00 93.00           N
ATOM    759  CA  LEU A  68      12.360   5.498 -14.174  1.00 93.00           C
ATOM    760  C   LEU A  68      11.020   5.425 -14.909  1.00 93.00           C
ATOM    761  O   LEU A  68      10.924   5.814 -16.072  1.00 93.00           O
ATOM    762  HA  LEU A  68      12.974   6.263 -14.650  1.00 93.00           H
ATOM    763  CB  LEU A  68      13.155   4.191 -14.213  1.00 93.00           C
ATOM    764 1HB  LEU A  68      14.084   4.338 -13.663  1.00 93.00           H
ATOM    765 2HB  LEU A  68      12.587   3.428 -13.682  1.00 93.00           H
ATOM    766  CG  LEU A  68      13.498   3.656 -15.605  1.00 93.00           C
ATOM    767  HG  LEU A  68      12.573   3.571 -16.175  1.00 93.00           H
ATOM    768  CD1 LEU A  68      14.407   4.629 -16.358  1.00 93.00           C
ATOM    769 1HD1 LEU A  68      13.901   5.588 -16.468  1.00 93.00           H
ATOM    770 2HD1 LEU A  68      15.332   4.768 -15.799  1.00 93.00           H
ATOM    771 3HD1 LEU A  68      14.635   4.224 -17.344  1.00 93.00           H
ATOM    772  CD2 LEU A  68      14.105   2.254 -15.518  1.00 93.00           C
ATOM    773 1HD2 LEU A  68      15.017   2.289 -14.923  1.00 93.00           H
ATOM    774 2HD2 LEU A  68      13.391   1.577 -15.050  1.00 93.00           H
ATOM    775 3HD2 LEU A  68      14.339   1.897 -16.521  1.00 93.00           H
ATOM    776  HN  LEU A  68      12.360   5.230 -12.109  1.00 93.00           H
ATOM    777  N   VAL A  69      10.019   4.925 -14.200  1.00 93.42           N
ATOM    778  CA  VAL A  69       8.698   4.763 -14.782  1.00 93.42           C
ATOM    779  C   VAL A  69       8.179   6.126 -15.246  1.00 93.42           C
ATOM    780  O   VAL A  69       7.666   6.253 -16.356  1.00 93.42           O
ATOM    781  HA  VAL A  69       8.798   4.112 -15.650  1.00 93.42           H
ATOM    782  CB  VAL A  69       7.766   4.078 -13.780  1.00 93.42           C
ATOM    783  HB  VAL A  69       7.777   4.661 -12.859  1.00 93.42           H
ATOM    784  CG1 VAL A  69       6.327   4.049 -14.301  1.00 93.42           C
ATOM    785 1HG1 VAL A  69       5.979   5.070 -14.462  1.00 93.42           H
ATOM    786 2HG1 VAL A  69       6.293   3.501 -15.243  1.00 93.42           H
ATOM    787 3HG1 VAL A  69       5.686   3.557 -13.570  1.00 93.42           H
ATOM    788  CG2 VAL A  69       8.257   2.667 -13.450  1.00 93.42           C
ATOM    789 1HG2 VAL A  69       8.290   2.071 -14.362  1.00 93.42           H
ATOM    790 2HG2 VAL A  69       9.256   2.723 -13.017  1.00 93.42           H
ATOM    791 3HG2 VAL A  69       7.577   2.203 -12.736  1.00 93.42           H
ATOM    792  HN  VAL A  69      10.100   4.634 -13.247  1.00 93.42           H
ATOM    793  N   ILE A  70       8.331   7.110 -14.371  1.00 94.19           N
ATOM    794  CA  ILE A  70       7.847   8.449 -14.661  1.00 94.19           C
ATOM    795  C   ILE A  70       8.603   9.010 -15.868  1.00 94.19           C
ATOM    796  O   ILE A  70       8.004   9.623 -16.750  1.00 94.19           O
ATOM    797  HA  ILE A  70       6.792   8.366 -14.922  1.00 94.19           H
ATOM    798  CB  ILE A  70       7.937   9.332 -13.415  1.00 94.19           C
ATOM    799  HB  ILE A  70       8.952   9.268 -13.023  1.00 94.19           H
ATOM    800  CG1 ILE A  70       6.996   8.830 -12.318  1.00 94.19           C
ATOM    801 1HG1 ILE A  70       5.963   8.907 -12.657  1.00 94.19           H
ATOM    802 2HG1 ILE A  70       7.190   7.776 -12.122  1.00 94.19           H
ATOM    803  CG2 ILE A  70       7.680  10.800 -13.763  1.00 94.19           C
ATOM    804 1HG2 ILE A  70       8.424  11.138 -14.485  1.00 94.19           H
ATOM    805 2HG2 ILE A  70       6.684  10.902 -14.193  1.00 94.19           H
ATOM    806 3HG2 ILE A  70       7.750  11.405 -12.859  1.00 94.19           H
ATOM    807  CD1 ILE A  70       7.177   9.635 -11.030  1.00 94.19           C
ATOM    808 1HD1 ILE A  70       8.205   9.536 -10.681  1.00 94.19           H
ATOM    809 2HD1 ILE A  70       6.959  10.685 -11.224  1.00 94.19           H
ATOM    810 3HD1 ILE A  70       6.496   9.258 -10.267  1.00 94.19           H
ATOM    811  HN  ILE A  70       8.774   7.004 -13.481  1.00 94.19           H
ATOM    812  N   LEU A  71       9.908   8.779 -15.868  1.00 91.54           N
ATOM    813  CA  LEU A  71      10.766   9.338 -16.898  1.00 91.54           C
ATOM    814  C   LEU A  71      10.391   8.732 -18.252  1.00 91.54           C
ATOM    815  O   LEU A  71      10.320   9.440 -19.255  1.00 91.54           O
ATOM    816  HA  LEU A  71      10.576  10.410 -16.936  1.00 91.54           H
ATOM    817  CB  LEU A  71      12.239   9.152 -16.528  1.00 91.54           C
ATOM    818 1HB  LEU A  71      12.398   9.570 -15.534  1.00 91.54           H
ATOM    819 2HB  LEU A  71      12.444   8.083 -16.461  1.00 91.54           H
ATOM    820  CG  LEU A  71      13.255   9.779 -17.484  1.00 91.54           C
ATOM    821  HG  LEU A  71      12.838  10.713 -17.861  1.00 91.54           H
ATOM    822  CD1 LEU A  71      14.554  10.127 -16.753  1.00 91.54           C
ATOM    823 1HD1 LEU A  71      14.342  10.836 -15.953  1.00 91.54           H
ATOM    824 2HD1 LEU A  71      14.986   9.220 -16.329  1.00 91.54           H
ATOM    825 3HD1 LEU A  71      15.259  10.571 -17.455  1.00 91.54           H
ATOM    826  CD2 LEU A  71      13.503   8.874 -18.692  1.00 91.54           C
ATOM    827 1HD2 LEU A  71      13.889   7.913 -18.353  1.00 91.54           H
ATOM    828 2HD2 LEU A  71      12.567   8.721 -19.229  1.00 91.54           H
ATOM    829 3HD2 LEU A  71      14.229   9.344 -19.355  1.00 91.54           H
ATOM    830  HN  LEU A  71      10.377   8.223 -15.182  1.00 91.54           H
ATOM    831  N   VAL A  72      10.162   7.427 -18.237  1.00 90.07           N
ATOM    832  CA  VAL A  72       9.799   6.717 -19.452  1.00 90.07           C
ATOM    833  C   VAL A  72       8.485   7.282 -19.995  1.00 90.07           C
ATOM    834  O   VAL A  72       8.349   7.500 -21.197  1.00 90.07           O
ATOM    835  HA  VAL A  72      10.586   6.894 -20.185  1.00 90.07           H
ATOM    836  CB  VAL A  72       9.735   5.212 -19.179  1.00 90.07           C
ATOM    837  HB  VAL A  72       9.078   5.054 -18.324  1.00 90.07           H
ATOM    838  CG1 VAL A  72       9.140   4.464 -20.374  1.00 90.07           C
ATOM    839 1HG1 VAL A  72       8.131   4.828 -20.564  1.00 90.07           H
ATOM    840 2HG1 VAL A  72       9.760   4.633 -21.254  1.00 90.07           H
ATOM    841 3HG1 VAL A  72       9.106   3.397 -20.153  1.00 90.07           H
ATOM    842  CG2 VAL A  72      11.116   4.661 -18.819  1.00 90.07           C
ATOM    843 1HG2 VAL A  72      11.805   4.838 -19.646  1.00 90.07           H
ATOM    844 2HG2 VAL A  72      11.486   5.163 -17.925  1.00 90.07           H
ATOM    845 3HG2 VAL A  72      11.042   3.590 -18.631  1.00 90.07           H
ATOM    846  HN  VAL A  72      10.221   6.858 -17.417  1.00 90.07           H
ATOM    847  N   TYR A  73       7.551   7.504 -19.081  1.00 89.83           N
ATOM    848  CA  TYR A  73       6.257   8.050 -19.451  1.00 89.83           C
ATOM    849  C   TYR A  73       6.408   9.429 -20.098  1.00 89.83           C
ATOM    850  O   TYR A  73       5.690   9.759 -21.040  1.00 89.83           O
ATOM    851  HA  TYR A  73       5.797   7.370 -20.168  1.00 89.83           H
ATOM    852  CB  TYR A  73       5.471   8.195 -18.147  1.00 89.83           C
ATOM    853 1HB  TYR A  73       5.405   7.220 -17.664  1.00 89.83           H
ATOM    854 2HB  TYR A  73       6.025   8.848 -17.472  1.00 89.83           H
ATOM    855  CG  TYR A  73       4.059   8.755 -18.329  1.00 89.83           C
ATOM    856  CD1 TYR A  73       3.852  10.119 -18.334  1.00 89.83           C
ATOM    857  HD1 TYR A  73       4.695  10.798 -18.208  1.00 89.83           H
ATOM    858  CD2 TYR A  73       2.992   7.895 -18.489  1.00 89.83           C
ATOM    859  HD2 TYR A  73       3.155   6.817 -18.486  1.00 89.83           H
ATOM    860  CE1 TYR A  73       2.523  10.646 -18.506  1.00 89.83           C
ATOM    861  HE1 TYR A  73       2.346  11.721 -18.512  1.00 89.83           H
ATOM    862  CE2 TYR A  73       1.662   8.421 -18.661  1.00 89.83           C
ATOM    863  HE2 TYR A  73       0.811   7.753 -18.789  1.00 89.83           H
ATOM    864  CZ  TYR A  73       1.494   9.770 -18.661  1.00 89.83           C
ATOM    865  OH  TYR A  73       0.238  10.268 -18.824  1.00 89.83           O
ATOM    866  HH  TYR A  73      -0.396   9.528 -19.050  1.00 89.83           H
ATOM    867  HN  TYR A  73       7.668   7.317 -18.106  1.00 89.83           H
ATOM    868  N   TRP A  74       7.348  10.197 -19.565  1.00 88.44           N
ATOM    869  CA  TRP A  74       7.509  11.579 -19.982  1.00 88.44           C
ATOM    870  C   TRP A  74       7.988  11.582 -21.435  1.00 88.44           C
ATOM    871  O   TRP A  74       7.377  12.218 -22.293  1.00 88.44           O
ATOM    872  HA  TRP A  74       6.536  12.065 -19.909  1.00 88.44           H
ATOM    873  CB  TRP A  74       8.453  12.329 -19.040  1.00 88.44           C
ATOM    874 1HB  TRP A  74       8.198  12.077 -18.011  1.00 88.44           H
ATOM    875 2HB  TRP A  74       9.472  11.982 -19.211  1.00 88.44           H
ATOM    876  CG  TRP A  74       8.414  13.850 -19.201  1.00 88.44           C
ATOM    877  CD1 TRP A  74       9.192  14.618 -19.975  1.00 88.44           C
ATOM    878  HD1 TRP A  74       9.987  14.237 -20.616  1.00 88.44           H
ATOM    879  CD2 TRP A  74       7.514  14.762 -18.537  1.00 88.44           C
ATOM    880  NE1 TRP A  74       8.861  15.953 -19.859  1.00 88.44           N
ATOM    881  HE1 TRP A  74       9.299  16.715 -20.336  1.00 88.44           H
ATOM    882  CE2 TRP A  74       7.808  16.043 -18.956  1.00 88.44           C
ATOM    883  CE3 TRP A  74       6.485  14.513 -17.612  1.00 88.44           C
ATOM    884  HE3 TRP A  74       6.233  13.511 -17.265  1.00 88.44           H
ATOM    885  CZ2 TRP A  74       7.120  17.176 -18.504  1.00 88.44           C
ATOM    886  HZ2 TRP A  74       7.372  18.178 -18.851  1.00 88.44           H
ATOM    887  CZ3 TRP A  74       5.806  15.655 -17.169  1.00 88.44           C
ATOM    888  HZ3 TRP A  74       4.999  15.518 -16.450  1.00 88.44           H
ATOM    889  CH2 TRP A  74       6.091  16.951 -17.582  1.00 88.44           C
ATOM    890  HH2 TRP A  74       5.515  17.790 -17.189  1.00 88.44           H
ATOM    891  HN  TRP A  74       7.990   9.889 -18.863  1.00 88.44           H
ATOM    892  N   TYR A  75       9.078  10.865 -21.667  1.00 85.66           N
ATOM    893  CA  TYR A  75       9.796  10.980 -22.925  1.00 85.66           C
ATOM    894  C   TYR A  75       9.216  10.031 -23.976  1.00 85.66           C
ATOM    895  O   TYR A  75       9.619  10.066 -25.138  1.00 85.66           O
ATOM    896  HA  TYR A  75       9.695  12.006 -23.277  1.00 85.66           H
ATOM    897  CB  TYR A  75      11.239  10.570 -22.625  1.00 85.66           C
ATOM    898 1HB  TYR A  75      11.230   9.678 -21.999  1.00 85.66           H
ATOM    899 2HB  TYR A  75      11.731  10.299 -23.560  1.00 85.66           H
ATOM    900  CG  TYR A  75      12.063  11.655 -21.929  1.00 85.66           C
ATOM    901  CD1 TYR A  75      12.565  12.714 -22.658  1.00 85.66           C
ATOM    902  HD1 TYR A  75      12.375  12.777 -23.729  1.00 85.66           H
ATOM    903  CD2 TYR A  75      12.303  11.576 -20.573  1.00 85.66           C
ATOM    904  HD2 TYR A  75      11.907  10.739 -19.997  1.00 85.66           H
ATOM    905  CE1 TYR A  75      13.340  13.736 -22.003  1.00 85.66           C
ATOM    906  HE1 TYR A  75      13.743  14.577 -22.567  1.00 85.66           H
ATOM    907  CE2 TYR A  75      13.078  12.597 -19.917  1.00 85.66           C
ATOM    908  HE2 TYR A  75      13.276  12.546 -18.847  1.00 85.66           H
ATOM    909  CZ  TYR A  75      13.558  13.627 -20.665  1.00 85.66           C
ATOM    910  OH  TYR A  75      14.290  14.592 -20.046  1.00 85.66           O
ATOM    911  HH  TYR A  75      14.570  15.286 -20.709  1.00 85.66           H
ATOM    912  HN  TYR A  75       9.469  10.216 -21.015  1.00 85.66           H
ATOM    913  N   CYS A  76       8.281   9.205 -23.530  1.00 79.99           N
ATOM    914  CA  CYS A  76       7.618   8.272 -24.425  1.00 79.99           C
ATOM    915  C   CYS A  76       6.852   9.077 -25.476  1.00 79.99           C
ATOM    916  O   CYS A  76       5.909   9.796 -25.148  1.00 79.99           O
ATOM    917  HA  CYS A  76       8.401   7.674 -24.890  1.00 79.99           H
ATOM    918  CB  CYS A  76       6.702   7.312 -23.663  1.00 79.99           C
ATOM    919 1HB  CYS A  76       7.283   6.738 -22.941  1.00 79.99           H
ATOM    920 2HB  CYS A  76       5.960   7.875 -23.098  1.00 79.99           H
ATOM    921  SG  CYS A  76       5.869   6.180 -24.835  1.00 79.99           S
ATOM    922  HG  CYS A  76       6.976   5.577 -25.257  1.00 79.99           H
ATOM    923  HN  CYS A  76       7.976   9.168 -22.578  1.00 79.99           H
ATOM    924  N   THR A  77       7.285   8.929 -26.720  1.00 75.26           N
ATOM    925  CA  THR A  77       6.783   9.771 -27.792  1.00 75.26           C
ATOM    926  C   THR A  77       5.412   9.279 -28.260  1.00 75.26           C
ATOM    927  O   THR A  77       4.728   9.963 -29.019  1.00 75.26           O
ATOM    928  HA  THR A  77       6.645  10.779 -27.402  1.00 75.26           H
ATOM    929  CB  THR A  77       7.832   9.794 -28.906  1.00 75.26           C
ATOM    930  HB  THR A  77       7.521  10.449 -29.720  1.00 75.26           H
ATOM    931  OG1 THR A  77       8.003   8.422 -29.251  1.00 75.26           O
ATOM    932  HG1 THR A  77       8.446   8.347 -30.144  1.00 75.26           H
ATOM    933  CG2 THR A  77       9.211  10.226 -28.402  1.00 75.26           C
ATOM    934 1HG2 THR A  77       9.551   9.531 -27.635  1.00 75.26           H
ATOM    935 2HG2 THR A  77       9.146  11.229 -27.981  1.00 75.26           H
ATOM    936 3HG2 THR A  77       9.918  10.225 -29.232  1.00 75.26           H
ATOM    937  HN  THR A  77       7.965   8.251 -26.998  1.00 75.26           H
ATOM    938  N   ARG A  78       5.051   8.095 -27.786  1.00 76.48           N
ATOM    939  CA  ARG A  78       3.811   7.467 -28.209  1.00 76.48           C
ATOM    940  C   ARG A  78       2.630   8.042 -27.425  1.00 76.48           C
ATOM    941  O   ARG A  78       2.777   8.421 -26.264  1.00 76.48           O
ATOM    942  HA  ARG A  78       3.728   7.700 -29.270  1.00 76.48           H
ATOM    943  CB  ARG A  78       3.863   5.952 -28.001  1.00 76.48           C
ATOM    944 1HB  ARG A  78       3.158   5.464 -28.675  1.00 76.48           H
ATOM    945 2HB  ARG A  78       4.855   5.580 -28.254  1.00 76.48           H
ATOM    946  CG  ARG A  78       3.529   5.585 -26.553  1.00 76.48           C
ATOM    947 1HG  ARG A  78       4.088   6.228 -25.873  1.00 76.48           H
ATOM    948 2HG  ARG A  78       2.471   5.765 -26.363  1.00 76.48           H
ATOM    949  CD  ARG A  78       3.861   4.120 -26.268  1.00 76.48           C
ATOM    950 1HD  ARG A  78       3.096   3.474 -26.698  1.00 76.48           H
ATOM    951 2HD  ARG A  78       4.806   3.853 -26.742  1.00 76.48           H
ATOM    952  NE  ARG A  78       3.949   3.895 -24.807  1.00 76.48           N
ATOM    953  HE  ARG A  78       4.835   3.634 -24.425  1.00 76.48           H
ATOM    954  CZ  ARG A  78       2.914   4.021 -23.965  1.00 76.48           C
ATOM    955  NH1 ARG A  78       1.704   4.370 -24.422  1.00 76.48           N
ATOM    956 1HH1 ARG A  78       1.567   4.538 -25.398  1.00 76.48           H
ATOM    957 2HH1 ARG A  78       0.937   4.461 -23.786  1.00 76.48           H
ATOM    958  NH2 ARG A  78       3.109   3.793 -22.659  1.00 76.48           N
ATOM    959 1HH2 ARG A  78       2.347   3.883 -22.017  1.00 76.48           H
ATOM    960 2HH2 ARG A  78       4.015   3.534 -22.326  1.00 76.48           H
ATOM    961  HN  ARG A  78       5.588   7.569 -27.127  1.00 76.48           H
ATOM    962  N   VAL A  79       1.485   8.090 -28.091  1.00 80.13           N
ATOM    963  CA  VAL A  79       0.261   8.531 -27.445  1.00 80.13           C
ATOM    964  C   VAL A  79       0.074   7.762 -26.135  1.00 80.13           C
ATOM    965  O   VAL A  79       0.214   6.540 -26.104  1.00 80.13           O
ATOM    966  HA  VAL A  79       0.374   9.591 -27.216  1.00 80.13           H
ATOM    967  CB  VAL A  79      -0.921   8.377 -28.403  1.00 80.13           C
ATOM    968  HB  VAL A  79      -1.081   7.312 -28.570  1.00 80.13           H
ATOM    969  CG1 VAL A  79      -2.200   8.954 -27.793  1.00 80.13           C
ATOM    970 1HG1 VAL A  79      -2.430   8.428 -26.866  1.00 80.13           H
ATOM    971 2HG1 VAL A  79      -2.057  10.014 -27.583  1.00 80.13           H
ATOM    972 3HG1 VAL A  79      -3.025   8.831 -28.494  1.00 80.13           H
ATOM    973  CG2 VAL A  79      -0.619   9.024 -29.756  1.00 80.13           C
ATOM    974 1HG2 VAL A  79      -0.420  10.087 -29.614  1.00 80.13           H
ATOM    975 2HG2 VAL A  79       0.255   8.548 -30.200  1.00 80.13           H
ATOM    976 3HG2 VAL A  79      -1.476   8.900 -30.418  1.00 80.13           H
ATOM    977  HN  VAL A  79       1.387   7.833 -29.052  1.00 80.13           H
ATOM    978  N   LYS A  80      -0.238   8.509 -25.087  1.00 84.67           N
ATOM    979  CA  LYS A  80      -0.522   7.905 -23.796  1.00 84.67           C
ATOM    980  C   LYS A  80      -1.815   7.093 -23.890  1.00 84.67           C
ATOM    981  O   LYS A  80      -2.607   7.285 -24.811  1.00 84.67           O
ATOM    982  HA  LYS A  80       0.298   7.224 -23.567  1.00 84.67           H
ATOM    983  CB  LYS A  80      -0.544   8.972 -22.699  1.00 84.67           C
ATOM    984 1HB  LYS A  80      -1.438   9.586 -22.802  1.00 84.67           H
ATOM    985 2HB  LYS A  80      -0.598   8.493 -21.721  1.00 84.67           H
ATOM    986  CG  LYS A  80       0.701   9.858 -22.770  1.00 84.67           C
ATOM    987 1HG  LYS A  80       0.688  10.436 -23.695  1.00 84.67           H
ATOM    988 2HG  LYS A  80       0.691  10.573 -21.948  1.00 84.67           H
ATOM    989  CD  LYS A  80       1.977   9.017 -22.706  1.00 84.67           C
ATOM    990 1HD  LYS A  80       1.912   8.314 -21.875  1.00 84.67           H
ATOM    991 2HD  LYS A  80       2.074   8.426 -23.617  1.00 84.67           H
ATOM    992  CE  LYS A  80       3.211   9.905 -22.534  1.00 84.67           C
ATOM    993 1HE  LYS A  80       3.072  10.840 -23.075  1.00 84.67           H
ATOM    994 2HE  LYS A  80       3.339  10.161 -21.482  1.00 84.67           H
ATOM    995  NZ  LYS A  80       4.421   9.213 -23.031  1.00 84.67           N
ATOM    996 1HZ  LYS A  80       5.247   9.723 -22.738  1.00 84.67           H
ATOM    997 2HZ  LYS A  80       4.453   8.273 -22.652  1.00 84.67           H
ATOM    998 3HZ  LYS A  80       4.393   9.168 -24.044  1.00 84.67           H
ATOM    999  HN  LYS A  80      -0.300   9.507 -25.109  1.00 84.67           H
ATOM   1000  N   THR A  81      -1.988   6.202 -22.924  1.00 84.88           N
ATOM   1001  CA  THR A  81      -3.245   5.487 -22.782  1.00 84.88           C
ATOM   1002  C   THR A  81      -3.758   5.591 -21.345  1.00 84.88           C
ATOM   1003  O   THR A  81      -3.012   5.964 -20.441  1.00 84.88           O
ATOM   1004  HA  THR A  81      -3.987   5.966 -23.422  1.00 84.88           H
ATOM   1005  CB  THR A  81      -3.024   4.046 -23.246  1.00 84.88           C
ATOM   1006  HB  THR A  81      -3.965   3.497 -23.270  1.00 84.88           H
ATOM   1007  OG1 THR A  81      -2.038   3.540 -22.350  1.00 84.88           O
ATOM   1008  HG1 THR A  81      -1.153   3.964 -22.541  1.00 84.88           H
ATOM   1009  CG2 THR A  81      -2.354   3.969 -24.619  1.00 84.88           C
ATOM   1010 1HG2 THR A  81      -1.382   4.461 -24.578  1.00 84.88           H
ATOM   1011 2HG2 THR A  81      -2.982   4.467 -25.358  1.00 84.88           H
ATOM   1012 3HG2 THR A  81      -2.221   2.925 -24.901  1.00 84.88           H
ATOM   1013  HN  THR A  81      -1.289   5.967 -22.248  1.00 84.88           H
ATOM   1014  N   MET A  82      -5.029   5.255 -21.178  1.00 87.77           N
ATOM   1015  CA  MET A  82      -5.647   5.294 -19.864  1.00 87.77           C
ATOM   1016  C   MET A  82      -4.872   4.430 -18.867  1.00 87.77           C
ATOM   1017  O   MET A  82      -4.691   4.817 -17.714  1.00 87.77           O
ATOM   1018  HA  MET A  82      -5.612   6.339 -19.554  1.00 87.77           H
ATOM   1019  CB  MET A  82      -7.089   4.792 -19.963  1.00 87.77           C
ATOM   1020 1HB  MET A  82      -7.670   5.465 -20.592  1.00 87.77           H
ATOM   1021 2HB  MET A  82      -7.105   3.813 -20.443  1.00 87.77           H
ATOM   1022  CG  MET A  82      -7.732   4.697 -18.578  1.00 87.77           C
ATOM   1023 1HG  MET A  82      -7.371   3.809 -18.059  1.00 87.77           H
ATOM   1024 2HG  MET A  82      -7.445   5.558 -17.974  1.00 87.77           H
ATOM   1025  SD  MET A  82      -9.509   4.629 -18.734  1.00 87.77           S
ATOM   1026  CE  MET A  82      -9.980   4.876 -17.030  1.00 87.77           C
ATOM   1027 1HE  MET A  82      -9.558   4.079 -16.417  1.00 87.77           H
ATOM   1028 2HE  MET A  82      -9.602   5.838 -16.684  1.00 87.77           H
ATOM   1029 3HE  MET A  82     -11.067   4.862 -16.947  1.00 87.77           H
ATOM   1030  HN  MET A  82      -5.631   4.961 -21.920  1.00 87.77           H
ATOM   1031  N   THR A  83      -4.435   3.275 -19.349  1.00 86.10           N
ATOM   1032  CA  THR A  83      -3.585   2.406 -18.553  1.00 86.10           C
ATOM   1033  C   THR A  83      -2.328   3.154 -18.104  1.00 86.10           C
ATOM   1034  O   THR A  83      -1.925   3.059 -16.946  1.00 86.10           O
ATOM   1035  HA  THR A  83      -4.130   2.126 -17.651  1.00 86.10           H
ATOM   1036  CB  THR A  83      -3.285   1.153 -19.379  1.00 86.10           C
ATOM   1037  HB  THR A  83      -2.697   1.402 -20.263  1.00 86.10           H
ATOM   1038  OG1 THR A  83      -4.568   0.589 -19.633  1.00 86.10           O
ATOM   1039  HG1 THR A  83      -5.282   1.179 -19.257  1.00 86.10           H
ATOM   1040  CG2 THR A  83      -2.558   0.078 -18.568  1.00 86.10           C
ATOM   1041 1HG2 THR A  83      -3.177  -0.219 -17.722  1.00 86.10           H
ATOM   1042 2HG2 THR A  83      -1.611   0.476 -18.205  1.00 86.10           H
ATOM   1043 3HG2 THR A  83      -2.370  -0.789 -19.202  1.00 86.10           H
ATOM   1044  HN  THR A  83      -4.651   2.933 -20.264  1.00 86.10           H
ATOM   1045  N   ASP A  84      -1.743   3.881 -19.045  1.00 88.06           N
ATOM   1046  CA  ASP A  84      -0.481   4.556 -18.793  1.00 88.06           C
ATOM   1047  C   ASP A  84      -0.684   5.620 -17.712  1.00 88.06           C
ATOM   1048  O   ASP A  84       0.204   5.856 -16.895  1.00 88.06           O
ATOM   1049  HA  ASP A  84       0.206   3.770 -18.481  1.00 88.06           H
ATOM   1050  CB  ASP A  84       0.031   5.254 -20.054  1.00 88.06           C
ATOM   1051 1HB  ASP A  84      -0.638   6.074 -20.318  1.00 88.06           H
ATOM   1052 2HB  ASP A  84       1.010   5.692 -19.859  1.00 88.06           H
ATOM   1053  CG  ASP A  84       0.129   4.272 -21.223  1.00 88.06           C
ATOM   1054  OD1 ASP A  84       0.833   3.254 -21.052  1.00 88.06           O
ATOM   1055  OD2 ASP A  84      -0.502   4.562 -22.262  1.00 88.06           O
ATOM   1056  HN  ASP A  84      -2.117   4.012 -19.963  1.00 88.06           H
ATOM   1057  N   MET A  85      -1.858   6.234 -17.744  1.00 92.01           N
ATOM   1058  CA  MET A  85      -2.188   7.266 -16.776  1.00 92.01           C
ATOM   1059  C   MET A  85      -2.208   6.700 -15.355  1.00 92.01           C
ATOM   1060  O   MET A  85      -1.688   7.320 -14.429  1.00 92.01           O
ATOM   1061  HA  MET A  85      -1.401   8.015 -16.866  1.00 92.01           H
ATOM   1062  CB  MET A  85      -3.559   7.858 -17.110  1.00 92.01           C
ATOM   1063 1HB  MET A  85      -3.582   8.165 -18.155  1.00 92.01           H
ATOM   1064 2HB  MET A  85      -4.329   7.096 -16.985  1.00 92.01           H
ATOM   1065  CG  MET A  85      -3.872   9.057 -16.212  1.00 92.01           C
ATOM   1066 1HG  MET A  85      -4.872   9.433 -16.428  1.00 92.01           H
ATOM   1067 2HG  MET A  85      -3.865   8.751 -15.166  1.00 92.01           H
ATOM   1068  SD  MET A  85      -2.667  10.347 -16.476  1.00 92.01           S
ATOM   1069  CE  MET A  85      -3.120  10.863 -18.124  1.00 92.01           C
ATOM   1070 1HE  MET A  85      -3.024  10.020 -18.808  1.00 92.01           H
ATOM   1071 2HE  MET A  85      -4.152  11.214 -18.123  1.00 92.01           H
ATOM   1072 3HE  MET A  85      -2.462  11.670 -18.446  1.00 92.01           H
ATOM   1073  HN  MET A  85      -2.574   6.036 -18.413  1.00 92.01           H
ATOM   1074  N   PHE A  86      -2.814   5.528 -15.228  1.00 93.54           N
ATOM   1075  CA  PHE A  86      -2.928   4.882 -13.931  1.00 93.54           C
ATOM   1076  C   PHE A  86      -1.566   4.381 -13.446  1.00 93.54           C
ATOM   1077  O   PHE A  86      -1.251   4.478 -12.262  1.00 93.54           O
ATOM   1078  HA  PHE A  86      -3.309   5.626 -13.232  1.00 93.54           H
ATOM   1079  CB  PHE A  86      -3.865   3.686 -14.109  1.00 93.54           C
ATOM   1080 1HB  PHE A  86      -3.464   3.035 -14.886  1.00 93.54           H
ATOM   1081 2HB  PHE A  86      -3.879   3.108 -13.185  1.00 93.54           H
ATOM   1082  CG  PHE A  86      -5.300   4.068 -14.475  1.00 93.54           C
ATOM   1083  CD1 PHE A  86      -5.872   5.172 -13.923  1.00 93.54           C
ATOM   1084  HD1 PHE A  86      -5.308   5.783 -13.219  1.00 93.54           H
ATOM   1085  CD2 PHE A  86      -6.004   3.305 -15.354  1.00 93.54           C
ATOM   1086  HD2 PHE A  86      -5.546   2.421 -15.796  1.00 93.54           H
ATOM   1087  CE1 PHE A  86      -7.204   5.527 -14.263  1.00 93.54           C
ATOM   1088  HE1 PHE A  86      -7.663   6.411 -13.821  1.00 93.54           H
ATOM   1089  CE2 PHE A  86      -7.336   3.660 -15.694  1.00 93.54           C
ATOM   1090  HE2 PHE A  86      -7.901   3.049 -16.398  1.00 93.54           H
ATOM   1091  CZ  PHE A  86      -7.908   4.764 -15.142  1.00 93.54           C
ATOM   1092  HZ  PHE A  86      -8.931   5.036 -15.403  1.00 93.54           H
ATOM   1093  HN  PHE A  86      -3.221   5.023 -15.989  1.00 93.54           H
ATOM   1094  N   LEU A  87      -0.796   3.855 -14.387  1.00 90.77           N
ATOM   1095  CA  LEU A  87       0.524   3.337 -14.071  1.00 90.77           C
ATOM   1096  C   LEU A  87       1.407   4.479 -13.562  1.00 90.77           C
ATOM   1097  O   LEU A  87       2.247   4.276 -12.687  1.00 90.77           O
ATOM   1098  HA  LEU A  87       0.406   2.609 -13.269  1.00 90.77           H
ATOM   1099  CB  LEU A  87       1.111   2.595 -15.273  1.00 90.77           C
ATOM   1100 1HB  LEU A  87       1.095   3.265 -16.132  1.00 90.77           H
ATOM   1101 2HB  LEU A  87       2.157   2.373 -15.063  1.00 90.77           H
ATOM   1102  CG  LEU A  87       0.411   1.292 -15.665  1.00 90.77           C
ATOM   1103  HG  LEU A  87      -0.644   1.509 -15.834  1.00 90.77           H
ATOM   1104  CD1 LEU A  87       0.975   0.739 -16.975  1.00 90.77           C
ATOM   1105 1HD1 LEU A  87       0.827   1.468 -17.771  1.00 90.77           H
ATOM   1106 2HD1 LEU A  87       2.040   0.541 -16.857  1.00 90.77           H
ATOM   1107 3HD1 LEU A  87       0.459  -0.187 -17.230  1.00 90.77           H
ATOM   1108  CD2 LEU A  87       0.484   0.268 -14.531  1.00 90.77           C
ATOM   1109 1HD2 LEU A  87       1.528   0.049 -14.306  1.00 90.77           H
ATOM   1110 2HD2 LEU A  87      -0.001   0.673 -13.643  1.00 90.77           H
ATOM   1111 3HD2 LEU A  87      -0.021  -0.649 -14.835  1.00 90.77           H
ATOM   1112  HN  LEU A  87      -1.060   3.780 -15.349  1.00 90.77           H
ATOM   1113  N   LEU A  88       1.186   5.654 -14.133  1.00 93.46           N
ATOM   1114  CA  LEU A  88       1.922   6.837 -13.719  1.00 93.46           C
ATOM   1115  C   LEU A  88       1.586   7.157 -12.261  1.00 93.46           C
ATOM   1116  O   LEU A  88       2.483   7.321 -11.436  1.00 93.46           O
ATOM   1117  HA  LEU A  88       2.984   6.600 -13.785  1.00 93.46           H
ATOM   1118  CB  LEU A  88       1.656   7.997 -14.681  1.00 93.46           C
ATOM   1119 1HB  LEU A  88       2.020   7.714 -15.669  1.00 93.46           H
ATOM   1120 2HB  LEU A  88       0.578   8.133 -14.765  1.00 93.46           H
ATOM   1121  CG  LEU A  88       2.283   9.340 -14.301  1.00 93.46           C
ATOM   1122  HG  LEU A  88       2.067   9.533 -13.251  1.00 93.46           H
ATOM   1123  CD1 LEU A  88       3.805   9.295 -14.449  1.00 93.46           C
ATOM   1124 1HD1 LEU A  88       4.211   8.523 -13.796  1.00 93.46           H
ATOM   1125 2HD1 LEU A  88       4.064   9.068 -15.483  1.00 93.46           H
ATOM   1126 3HD1 LEU A  88       4.226  10.262 -14.173  1.00 93.46           H
ATOM   1127  CD2 LEU A  88       1.662  10.482 -15.108  1.00 93.46           C
ATOM   1128 1HD2 LEU A  88       1.827  10.307 -16.171  1.00 93.46           H
ATOM   1129 2HD2 LEU A  88       0.592  10.528 -14.908  1.00 93.46           H
ATOM   1130 3HD2 LEU A  88       2.126  11.425 -14.818  1.00 93.46           H
ATOM   1131  HN  LEU A  88       0.520   5.805 -14.863  1.00 93.46           H
ATOM   1132  N   ASN A  89       0.292   7.236 -11.989  1.00 96.23           N
ATOM   1133  CA  ASN A  89      -0.172   7.633 -10.671  1.00 96.23           C
ATOM   1134  C   ASN A  89       0.241   6.573  -9.648  1.00 96.23           C
ATOM   1135  O   ASN A  89       0.450   6.883  -8.476  1.00 96.23           O
ATOM   1136  HA  ASN A  89       0.295   8.599 -10.481  1.00 96.23           H
ATOM   1137  CB  ASN A  89      -1.697   7.753 -10.637  1.00 96.23           C
ATOM   1138 1HB  ASN A  89      -2.142   6.943 -11.215  1.00 96.23           H
ATOM   1139 2HB  ASN A  89      -2.052   7.644  -9.612  1.00 96.23           H
ATOM   1140  CG  ASN A  89      -2.154   9.100 -11.200  1.00 96.23           C
ATOM   1141  OD1 ASN A  89      -2.373  10.061 -10.481  1.00 96.23           O
ATOM   1142  ND2 ASN A  89      -2.286   9.116 -12.524  1.00 96.23           N
ATOM   1143 1HD2 ASN A  89      -2.090   8.292 -13.056  1.00 96.23           H
ATOM   1144 2HD2 ASN A  89      -2.580   9.952 -12.986  1.00 96.23           H
ATOM   1145  HN  ASN A  89      -0.432   7.035 -12.649  1.00 96.23           H
ATOM   1146  N   LEU A  90       0.348   5.342 -10.129  1.00 93.98           N
ATOM   1147  CA  LEU A  90       0.783   4.244  -9.284  1.00 93.98           C
ATOM   1148  C   LEU A  90       2.218   4.501  -8.819  1.00 93.98           C
ATOM   1149  O   LEU A  90       2.526   4.360  -7.637  1.00 93.98           O
ATOM   1150  HA  LEU A  90       0.134   4.228  -8.408  1.00 93.98           H
ATOM   1151  CB  LEU A  90       0.600   2.907 -10.006  1.00 93.98           C
ATOM   1152 1HB  LEU A  90      -0.319   2.955 -10.590  1.00 93.98           H
ATOM   1153 2HB  LEU A  90       1.421   2.784 -10.713  1.00 93.98           H
ATOM   1154  CG  LEU A  90       0.541   1.665  -9.114  1.00 93.98           C
ATOM   1155  HG  LEU A  90       1.275   1.783  -8.316  1.00 93.98           H
ATOM   1156  CD1 LEU A  90      -0.831   1.531  -8.451  1.00 93.98           C
ATOM   1157 1HD1 LEU A  90      -1.026   2.411  -7.838  1.00 93.98           H
ATOM   1158 2HD1 LEU A  90      -1.599   1.446  -9.220  1.00 93.98           H
ATOM   1159 3HD1 LEU A  90      -0.845   0.640  -7.823  1.00 93.98           H
ATOM   1160  CD2 LEU A  90       0.925   0.409  -9.898  1.00 93.98           C
ATOM   1161 1HD2 LEU A  90       0.233   0.275 -10.730  1.00 93.98           H
ATOM   1162 2HD2 LEU A  90       1.939   0.515 -10.282  1.00 93.98           H
ATOM   1163 3HD2 LEU A  90       0.875  -0.459  -9.241  1.00 93.98           H
ATOM   1164  HN  LEU A  90       0.143   5.092 -11.075  1.00 93.98           H
ATOM   1165  N   ALA A  91       3.057   4.873  -9.774  1.00 96.18           N
ATOM   1166  CA  ALA A  91       4.464   5.097  -9.489  1.00 96.18           C
ATOM   1167  C   ALA A  91       4.605   6.297  -8.550  1.00 96.18           C
ATOM   1168  O   ALA A  91       5.486   6.318  -7.692  1.00 96.18           O
ATOM   1169  HA  ALA A  91       4.847   4.207  -8.987  1.00 96.18           H
ATOM   1170  CB  ALA A  91       5.227   5.290 -10.801  1.00 96.18           C
ATOM   1171 1HB  ALA A  91       5.120   4.398 -11.418  1.00 96.18           H
ATOM   1172 2HB  ALA A  91       4.823   6.151 -11.332  1.00 96.18           H
ATOM   1173 3HB  ALA A  91       6.283   5.457 -10.586  1.00 96.18           H
ATOM   1174  HN  ALA A  91       2.791   5.021 -10.727  1.00 96.18           H
ATOM   1175  N   ILE A  92       3.723   7.266  -8.745  1.00 96.98           N
ATOM   1176  CA  ILE A  92       3.736   8.465  -7.924  1.00 96.98           C
ATOM   1177  C   ILE A  92       3.357   8.098  -6.487  1.00 96.98           C
ATOM   1178  O   ILE A  92       3.982   8.568  -5.538  1.00 96.98           O
ATOM   1179  HA  ILE A  92       4.755   8.851  -7.924  1.00 96.98           H
ATOM   1180  CB  ILE A  92       2.843   9.545  -8.538  1.00 96.98           C
ATOM   1181  HB  ILE A  92       1.878   9.096  -8.774  1.00 96.98           H
ATOM   1182  CG1 ILE A  92       3.433  10.063  -9.851  1.00 96.98           C
ATOM   1183 1HG1 ILE A  92       4.329  10.648  -9.645  1.00 96.98           H
ATOM   1184 2HG1 ILE A  92       3.738   9.221 -10.474  1.00 96.98           H
ATOM   1185  CG2 ILE A  92       2.584  10.676  -7.541  1.00 96.98           C
ATOM   1186 1HG2 ILE A  92       2.089  10.274  -6.657  1.00 96.98           H
ATOM   1187 2HG2 ILE A  92       3.532  11.129  -7.252  1.00 96.98           H
ATOM   1188 3HG2 ILE A  92       1.947  11.429  -8.003  1.00 96.98           H
ATOM   1189  CD1 ILE A  92       2.418  10.923 -10.607  1.00 96.98           C
ATOM   1190 1HD1 ILE A  92       1.534  10.327 -10.833  1.00 96.98           H
ATOM   1191 2HD1 ILE A  92       2.135  11.776  -9.991  1.00 96.98           H
ATOM   1192 3HD1 ILE A  92       2.864  11.278 -11.537  1.00 96.98           H
ATOM   1193  HN  ILE A  92       3.012   7.242  -9.447  1.00 96.98           H
ATOM   1194  N   ALA A  93       2.335   7.262  -6.374  1.00 97.05           N
ATOM   1195  CA  ALA A  93       1.840   6.859  -5.069  1.00 97.05           C
ATOM   1196  C   ALA A  93       2.950   6.129  -4.310  1.00 97.05           C
ATOM   1197  O   ALA A  93       3.139   6.350  -3.115  1.00 97.05           O
ATOM   1198  HA  ALA A  93       1.572   7.763  -4.522  1.00 97.05           H
ATOM   1199  CB  ALA A  93       0.588   5.998  -5.242  1.00 97.05           C
ATOM   1200 1HB  ALA A  93      -0.180   6.572  -5.760  1.00 97.05           H
ATOM   1201 2HB  ALA A  93       0.834   5.111  -5.826  1.00 97.05           H
ATOM   1202 3HB  ALA A  93       0.216   5.695  -4.263  1.00 97.05           H
ATOM   1203  HN  ALA A  93       1.850   6.864  -7.152  1.00 97.05           H
ATOM   1204  N   ASP A  94       3.655   5.273  -5.036  1.00 96.74           N
ATOM   1205  CA  ASP A  94       4.730   4.497  -4.442  1.00 96.74           C
ATOM   1206  C   ASP A  94       5.826   5.445  -3.952  1.00 96.74           C
ATOM   1207  O   ASP A  94       6.322   5.302  -2.835  1.00 96.74           O
ATOM   1208  HA  ASP A  94       4.266   3.940  -3.628  1.00 96.74           H
ATOM   1209  CB  ASP A  94       5.352   3.544  -5.465  1.00 96.74           C
ATOM   1210 1HB  ASP A  94       5.478   4.060  -6.417  1.00 96.74           H
ATOM   1211 2HB  ASP A  94       6.345   3.244  -5.131  1.00 96.74           H
ATOM   1212  CG  ASP A  94       4.477   2.305  -5.663  1.00 96.74           C
ATOM   1213  OD1 ASP A  94       3.759   1.958  -4.700  1.00 96.74           O
ATOM   1214  OD2 ASP A  94       4.546   1.732  -6.772  1.00 96.74           O
ATOM   1215  HN  ASP A  94       3.501   5.106  -6.010  1.00 96.74           H
ATOM   1216  N   LEU A  95       6.174   6.392  -4.811  1.00 97.49           N
ATOM   1217  CA  LEU A  95       7.248   7.322  -4.506  1.00 97.49           C
ATOM   1218  C   LEU A  95       6.911   8.079  -3.220  1.00 97.49           C
ATOM   1219  O   LEU A  95       7.767   8.246  -2.352  1.00 97.49           O
ATOM   1220  HA  LEU A  95       8.150   6.734  -4.335  1.00 97.49           H
ATOM   1221  CB  LEU A  95       7.522   8.234  -5.703  1.00 97.49           C
ATOM   1222 1HB  LEU A  95       6.567   8.529  -6.136  1.00 97.49           H
ATOM   1223 2HB  LEU A  95       8.001   9.143  -5.339  1.00 97.49           H
ATOM   1224  CG  LEU A  95       8.393   7.641  -6.812  1.00 97.49           C
ATOM   1225  HG  LEU A  95       7.889   6.758  -7.207  1.00 97.49           H
ATOM   1226  CD1 LEU A  95       8.550   8.627  -7.972  1.00 97.49           C
ATOM   1227 1HD1 LEU A  95       7.570   8.862  -8.385  1.00 97.49           H
ATOM   1228 2HD1 LEU A  95       9.020   9.541  -7.610  1.00 97.49           H
ATOM   1229 3HD1 LEU A  95       9.174   8.180  -8.746  1.00 97.49           H
ATOM   1230  CD2 LEU A  95       9.745   7.182  -6.262  1.00 97.49           C
ATOM   1231 1HD2 LEU A  95      10.267   8.033  -5.826  1.00 97.49           H
ATOM   1232 2HD2 LEU A  95       9.587   6.421  -5.498  1.00 97.49           H
ATOM   1233 3HD2 LEU A  95      10.344   6.765  -7.072  1.00 97.49           H
ATOM   1234  HN  LEU A  95       5.735   6.529  -5.699  1.00 97.49           H
ATOM   1235  N   LEU A  96       5.663   8.517  -3.138  1.00 97.12           N
ATOM   1236  CA  LEU A  96       5.239   9.366  -2.038  1.00 97.12           C
ATOM   1237  C   LEU A  96       5.473   8.634  -0.715  1.00 97.12           C
ATOM   1238  O   LEU A  96       5.923   9.235   0.260  1.00 97.12           O
ATOM   1239  HA  LEU A  96       5.864  10.259  -2.054  1.00 97.12           H
ATOM   1240  CB  LEU A  96       3.793   9.822  -2.240  1.00 97.12           C
ATOM   1241 1HB  LEU A  96       3.193   8.953  -2.509  1.00 97.12           H
ATOM   1242 2HB  LEU A  96       3.412  10.190  -1.288  1.00 97.12           H
ATOM   1243  CG  LEU A  96       3.573  10.905  -3.299  1.00 97.12           C
ATOM   1244  HG  LEU A  96       3.899  10.513  -4.262  1.00 97.12           H
ATOM   1245  CD1 LEU A  96       2.088  11.251  -3.430  1.00 97.12           C
ATOM   1246 1HD1 LEU A  96       1.533  10.360  -3.721  1.00 97.12           H
ATOM   1247 2HD1 LEU A  96       1.714  11.616  -2.473  1.00 97.12           H
ATOM   1248 3HD1 LEU A  96       1.961  12.023  -4.188  1.00 97.12           H
ATOM   1249  CD2 LEU A  96       4.425  12.141  -3.003  1.00 97.12           C
ATOM   1250 1HD2 LEU A  96       4.153  12.545  -2.028  1.00 97.12           H
ATOM   1251 2HD2 LEU A  96       5.479  11.864  -3.000  1.00 97.12           H
ATOM   1252 3HD2 LEU A  96       4.250  12.895  -3.770  1.00 97.12           H
ATOM   1253  HN  LEU A  96       4.950   8.301  -3.805  1.00 97.12           H
ATOM   1254  N   PHE A  97       5.158   7.347  -0.723  1.00 97.42           N
ATOM   1255  CA  PHE A  97       5.320   6.530   0.467  1.00 97.42           C
ATOM   1256  C   PHE A  97       6.799   6.261   0.751  1.00 97.42           C
ATOM   1257  O   PHE A  97       7.249   6.384   1.889  1.00 97.42           O
ATOM   1258  HA  PHE A  97       4.887   7.083   1.301  1.00 97.42           H
ATOM   1259  CB  PHE A  97       4.615   5.199   0.195  1.00 97.42           C
ATOM   1260 1HB  PHE A  97       3.541   5.375   0.133  1.00 97.42           H
ATOM   1261 2HB  PHE A  97       4.933   4.823  -0.777  1.00 97.42           H
ATOM   1262  CG  PHE A  97       4.881   4.126   1.253  1.00 97.42           C
ATOM   1263  CD1 PHE A  97       5.477   2.956   0.899  1.00 97.42           C
ATOM   1264  HD1 PHE A  97       5.765   2.783  -0.138  1.00 97.42           H
ATOM   1265  CD2 PHE A  97       4.521   4.343   2.546  1.00 97.42           C
ATOM   1266  HD2 PHE A  97       4.044   5.281   2.830  1.00 97.42           H
ATOM   1267  CE1 PHE A  97       5.724   1.960   1.881  1.00 97.42           C
ATOM   1268  HE1 PHE A  97       6.201   1.022   1.597  1.00 97.42           H
ATOM   1269  CE2 PHE A  97       4.768   3.347   3.528  1.00 97.42           C
ATOM   1270  HE2 PHE A  97       4.480   3.520   4.565  1.00 97.42           H
ATOM   1271  CZ  PHE A  97       5.364   2.176   3.174  1.00 97.42           C
ATOM   1272  HZ  PHE A  97       5.554   1.412   3.928  1.00 97.42           H
ATOM   1273  HN  PHE A  97       4.799   6.865  -1.522  1.00 97.42           H
ATOM   1274  N   LEU A  98       7.515   5.898  -0.304  1.00 97.45           N
ATOM   1275  CA  LEU A  98       8.898   5.478  -0.161  1.00 97.45           C
ATOM   1276  C   LEU A  98       9.684   6.566   0.573  1.00 97.45           C
ATOM   1277  O   LEU A  98      10.564   6.265   1.379  1.00 97.45           O
ATOM   1278  HA  LEU A  98       8.904   4.576   0.451  1.00 97.45           H
ATOM   1279  CB  LEU A  98       9.488   5.105  -1.522  1.00 97.45           C
ATOM   1280 1HB  LEU A  98       9.261   5.906  -2.226  1.00 97.45           H
ATOM   1281 2HB  LEU A  98      10.573   5.063  -1.427  1.00 97.45           H
ATOM   1282  CG  LEU A  98       9.006   3.784  -2.124  1.00 97.45           C
ATOM   1283  HG  LEU A  98       7.926   3.721  -1.988  1.00 97.45           H
ATOM   1284  CD1 LEU A  98       9.276   3.735  -3.629  1.00 97.45           C
ATOM   1285 1HD1 LEU A  98       8.750   4.554  -4.119  1.00 97.45           H
ATOM   1286 2HD1 LEU A  98      10.347   3.831  -3.809  1.00 97.45           H
ATOM   1287 3HD1 LEU A  98       8.923   2.785  -4.031  1.00 97.45           H
ATOM   1288  CD2 LEU A  98       9.623   2.590  -1.391  1.00 97.45           C
ATOM   1289 1HD2 LEU A  98      10.709   2.636  -1.474  1.00 97.45           H
ATOM   1290 2HD2 LEU A  98       9.337   2.621  -0.340  1.00 97.45           H
ATOM   1291 3HD2 LEU A  98       9.264   1.664  -1.839  1.00 97.45           H
ATOM   1292  HN  LEU A  98       7.165   5.889  -1.241  1.00 97.45           H
ATOM   1293  N   VAL A  99       9.339   7.808   0.268  1.00 96.87           N
ATOM   1294  CA  VAL A  99      10.044   8.943   0.840  1.00 96.87           C
ATOM   1295  C   VAL A  99       9.872   8.932   2.360  1.00 96.87           C
ATOM   1296  O   VAL A  99      10.625   9.588   3.078  1.00 96.87           O
ATOM   1297  HA  VAL A  99      11.102   8.824   0.606  1.00 96.87           H
ATOM   1298  CB  VAL A  99       9.558  10.241   0.193  1.00 96.87           C
ATOM   1299  HB  VAL A  99       8.469  10.248   0.231  1.00 96.87           H
ATOM   1300  CG1 VAL A  99      10.063  11.461   0.966  1.00 96.87           C
ATOM   1301 1HG1 VAL A  99       9.692  11.421   1.990  1.00 96.87           H
ATOM   1302 2HG1 VAL A  99      11.153  11.461   0.973  1.00 96.87           H
ATOM   1303 3HG1 VAL A  99       9.703  12.371   0.484  1.00 96.87           H
ATOM   1304  CG2 VAL A  99       9.977  10.312  -1.277  1.00 96.87           C
ATOM   1305 1HG2 VAL A  99      11.064  10.272  -1.347  1.00 96.87           H
ATOM   1306 2HG2 VAL A  99       9.547   9.469  -1.818  1.00 96.87           H
ATOM   1307 3HG2 VAL A  99       9.619  11.244  -1.713  1.00 96.87           H
ATOM   1308  HN  VAL A  99       8.594   8.045  -0.355  1.00 96.87           H
ATOM   1309  N   THR A 100       8.877   8.179   2.805  1.00 96.14           N
ATOM   1310  CA  THR A 100       8.569   8.108   4.224  1.00 96.14           C
ATOM   1311  C   THR A 100       9.410   7.023   4.898  1.00 96.14           C
ATOM   1312  O   THR A 100       9.558   7.017   6.119  1.00 96.14           O
ATOM   1313  HA  THR A 100       8.844   9.057   4.683  1.00 96.14           H
ATOM   1314  CB  THR A 100       7.062   7.887   4.370  1.00 96.14           C
ATOM   1315  HB  THR A 100       6.737   8.080   5.392  1.00 96.14           H
ATOM   1316  OG1 THR A 100       6.858   6.557   3.900  1.00 96.14           O
ATOM   1317  HG1 THR A 100       6.807   6.551   2.901  1.00 96.14           H
ATOM   1318  CG2 THR A 100       6.247   8.752   3.405  1.00 96.14           C
ATOM   1319 1HG2 THR A 100       6.524   8.510   2.379  1.00 96.14           H
ATOM   1320 2HG2 THR A 100       6.452   9.804   3.599  1.00 96.14           H
ATOM   1321 3HG2 THR A 100       5.185   8.556   3.551  1.00 96.14           H
ATOM   1322  HN  THR A 100       8.287   7.626   2.217  1.00 96.14           H
ATOM   1323  N   LEU A 101       9.939   6.131   4.074  1.00 96.10           N
ATOM   1324  CA  LEU A 101      10.612   4.948   4.583  1.00 96.10           C
ATOM   1325  C   LEU A 101      11.846   5.372   5.380  1.00 96.10           C
ATOM   1326  O   LEU A 101      12.148   4.790   6.421  1.00 96.10           O
ATOM   1327  HA  LEU A 101       9.921   4.444   5.259  1.00 96.10           H
ATOM   1328  CB  LEU A 101      10.920   3.975   3.443  1.00 96.10           C
ATOM   1329 1HB  LEU A 101      11.426   4.525   2.650  1.00 96.10           H
ATOM   1330 2HB  LEU A 101      11.623   3.227   3.811  1.00 96.10           H
ATOM   1331  CG  LEU A 101       9.718   3.250   2.836  1.00 96.10           C
ATOM   1332  HG  LEU A 101       9.106   3.983   2.310  1.00 96.10           H
ATOM   1333  CD1 LEU A 101      10.166   2.212   1.805  1.00 96.10           C
ATOM   1334 1HD1 LEU A 101      10.715   2.709   1.005  1.00 96.10           H
ATOM   1335 2HD1 LEU A 101      10.811   1.477   2.286  1.00 96.10           H
ATOM   1336 3HD1 LEU A 101       9.292   1.712   1.389  1.00 96.10           H
ATOM   1337  CD2 LEU A 101       8.842   2.631   3.927  1.00 96.10           C
ATOM   1338 1HD2 LEU A 101       9.429   1.914   4.502  1.00 96.10           H
ATOM   1339 2HD2 LEU A 101       8.479   3.417   4.590  1.00 96.10           H
ATOM   1340 3HD2 LEU A 101       7.994   2.122   3.468  1.00 96.10           H
ATOM   1341  HN  LEU A 101       9.913   6.206   3.077  1.00 96.10           H
ATOM   1342  N   PRO A 102      12.580   6.390   4.910  1.00 95.74           N
ATOM   1343  CA  PRO A 102      13.765   6.863   5.631  1.00 95.74           C
ATOM   1344  C   PRO A 102      13.463   7.188   7.084  1.00 95.74           C
ATOM   1345  O   PRO A 102      14.272   6.908   7.968  1.00 95.74           O
ATOM   1346  HA  PRO A 102      14.520   6.078   5.665  1.00 95.74           H
ATOM   1347  CB  PRO A 102      14.193   8.105   4.848  1.00 95.74           C
ATOM   1348 1HB  PRO A 102      13.745   9.011   5.256  1.00 95.74           H
ATOM   1349 2HB  PRO A 102      15.274   8.245   4.876  1.00 95.74           H
ATOM   1350  CG  PRO A 102      13.699   7.820   3.434  1.00 95.74           C
ATOM   1351 1HG  PRO A 102      13.609   8.733   2.845  1.00 95.74           H
ATOM   1352 2HG  PRO A 102      14.384   7.170   2.890  1.00 95.74           H
ATOM   1353  CD  PRO A 102      12.351   7.159   3.673  1.00 95.74           C
ATOM   1354 1HD  PRO A 102      11.557   7.894   3.800  1.00 95.74           H
ATOM   1355 2HD  PRO A 102      12.060   6.520   2.839  1.00 95.74           H
ATOM   1356  N   PHE A 103      12.295   7.777   7.296  1.00 94.82           N
ATOM   1357  CA  PHE A 103      11.897   8.191   8.630  1.00 94.82           C
ATOM   1358  C   PHE A 103      11.560   6.980   9.503  1.00 94.82           C
ATOM   1359  O   PHE A 103      11.871   6.962  10.692  1.00 94.82           O
ATOM   1360  HA  PHE A 103      12.738   8.728   9.067  1.00 94.82           H
ATOM   1361  CB  PHE A 103      10.645   9.057   8.475  1.00 94.82           C
ATOM   1362 1HB  PHE A 103       9.881   8.483   7.949  1.00 94.82           H
ATOM   1363 2HB  PHE A 103      10.248   9.285   9.464  1.00 94.82           H
ATOM   1364  CG  PHE A 103      10.884  10.368   7.723  1.00 94.82           C
ATOM   1365  CD1 PHE A 103      11.251  11.486   8.405  1.00 94.82           C
ATOM   1366  HD1 PHE A 103      11.375  11.447   9.488  1.00 94.82           H
ATOM   1367  CD2 PHE A 103      10.730  10.416   6.373  1.00 94.82           C
ATOM   1368  HD2 PHE A 103      10.435   9.520   5.826  1.00 94.82           H
ATOM   1369  CE1 PHE A 103      11.474  12.702   7.708  1.00 94.82           C
ATOM   1370  HE1 PHE A 103      11.768  13.598   8.255  1.00 94.82           H
ATOM   1371  CE2 PHE A 103      10.952  11.632   5.675  1.00 94.82           C
ATOM   1372  HE2 PHE A 103      10.828  11.670   4.593  1.00 94.82           H
ATOM   1373  CZ  PHE A 103      11.319  12.750   6.358  1.00 94.82           C
ATOM   1374  HZ  PHE A 103      11.490  13.684   5.822  1.00 94.82           H
ATOM   1375  HN  PHE A 103      11.628   7.971   6.576  1.00 94.82           H
ATOM   1376  N   TRP A 104      10.928   5.998   8.877  1.00 92.52           N
ATOM   1377  CA  TRP A 104      10.614   4.755   9.561  1.00 92.52           C
ATOM   1378  C   TRP A 104      11.926   4.142  10.053  1.00 92.52           C
ATOM   1379  O   TRP A 104      11.998   3.637  11.172  1.00 92.52           O
ATOM   1380  HA  TRP A 104       9.973   4.994  10.409  1.00 92.52           H
ATOM   1381  CB  TRP A 104       9.819   3.815   8.652  1.00 92.52           C
ATOM   1382 1HB  TRP A 104      10.307   3.769   7.678  1.00 92.52           H
ATOM   1383 2HB  TRP A 104       9.850   2.809   9.071  1.00 92.52           H
ATOM   1384  CG  TRP A 104       8.358   4.225   8.457  1.00 92.52           C
ATOM   1385  CD1 TRP A 104       7.788   4.752   7.364  1.00 92.52           C
ATOM   1386  HD1 TRP A 104       8.320   4.964   6.436  1.00 92.52           H
ATOM   1387  CD2 TRP A 104       7.298   4.121   9.430  1.00 92.52           C
ATOM   1388  NE1 TRP A 104       6.444   4.994   7.562  1.00 92.52           N
ATOM   1389  HE1 TRP A 104       5.808   5.383   6.895  1.00 92.52           H
ATOM   1390  CE2 TRP A 104       6.137   4.598   8.858  1.00 92.52           C
ATOM   1391  CE3 TRP A 104       7.320   3.639  10.751  1.00 92.52           C
ATOM   1392  HE3 TRP A 104       8.224   3.257  11.225  1.00 92.52           H
ATOM   1393  CZ2 TRP A 104       4.911   4.640   9.533  1.00 92.52           C
ATOM   1394  HZ2 TRP A 104       4.007   5.022   9.059  1.00 92.52           H
ATOM   1395  CZ3 TRP A 104       6.087   3.687  11.412  1.00 92.52           C
ATOM   1396  HZ3 TRP A 104       6.048   3.325  12.439  1.00 92.52           H
ATOM   1397  CH2 TRP A 104       4.909   4.165  10.850  1.00 92.52           C
ATOM   1398  HH2 TRP A 104       3.987   4.169  11.432  1.00 92.52           H
ATOM   1399  HN  TRP A 104      10.632   6.041   7.923  1.00 92.52           H
ATOM   1400  N   ALA A 105      12.932   4.207   9.193  1.00 94.22           N
ATOM   1401  CA  ALA A 105      14.202   3.560   9.477  1.00 94.22           C
ATOM   1402  C   ALA A 105      14.840   4.213  10.705  1.00 94.22           C
ATOM   1403  O   ALA A 105      15.284   3.521  11.620  1.00 94.22           O
ATOM   1404  HA  ALA A 105      13.999   2.512   9.697  1.00 94.22           H
ATOM   1405  CB  ALA A 105      15.102   3.638   8.242  1.00 94.22           C
ATOM   1406 1HB  ALA A 105      14.616   3.134   7.406  1.00 94.22           H
ATOM   1407 2HB  ALA A 105      15.276   4.683   7.985  1.00 94.22           H
ATOM   1408 3HB  ALA A 105      16.054   3.152   8.455  1.00 94.22           H
ATOM   1409  HN  ALA A 105      12.890   4.690   8.319  1.00 94.22           H
ATOM   1410  N   ILE A 106      14.865   5.537  10.685  1.00 93.50           N
ATOM   1411  CA  ILE A 106      15.496   6.290  11.756  1.00 93.50           C
ATOM   1412  C   ILE A 106      14.772   5.999  13.073  1.00 93.50           C
ATOM   1413  O   ILE A 106      15.410   5.811  14.107  1.00 93.50           O
ATOM   1414  HA  ILE A 106      16.523   5.937  11.842  1.00 93.50           H
ATOM   1415  CB  ILE A 106      15.556   7.777  11.402  1.00 93.50           C
ATOM   1416  HB  ILE A 106      14.572   8.083  11.045  1.00 93.50           H
ATOM   1417  CG1 ILE A 106      16.548   8.031  10.266  1.00 93.50           C
ATOM   1418 1HG1 ILE A 106      17.567   7.929  10.639  1.00 93.50           H
ATOM   1419 2HG1 ILE A 106      16.416   7.279   9.489  1.00 93.50           H
ATOM   1420  CG2 ILE A 106      15.871   8.622  12.638  1.00 93.50           C
ATOM   1421 1HG2 ILE A 106      15.094   8.472  13.389  1.00 93.50           H
ATOM   1422 2HG2 ILE A 106      16.835   8.321  13.048  1.00 93.50           H
ATOM   1423 3HG2 ILE A 106      15.907   9.675  12.359  1.00 93.50           H
ATOM   1424  CD1 ILE A 106      16.355   9.427   9.671  1.00 93.50           C
ATOM   1425 1HD1 ILE A 106      15.342   9.517   9.277  1.00 93.50           H
ATOM   1426 2HD1 ILE A 106      16.511  10.177  10.446  1.00 93.50           H
ATOM   1427 3HD1 ILE A 106      17.073   9.581   8.866  1.00 93.50           H
ATOM   1428  HN  ILE A 106      14.465   6.093   9.957  1.00 93.50           H
ATOM   1429  N   ALA A 107      13.450   5.972  12.991  1.00 91.71           N
ATOM   1430  CA  ALA A 107      12.631   5.782  14.176  1.00 91.71           C
ATOM   1431  C   ALA A 107      12.889   4.388  14.751  1.00 91.71           C
ATOM   1432  O   ALA A 107      12.854   4.198  15.965  1.00 91.71           O
ATOM   1433  HA  ALA A 107      12.930   6.530  14.910  1.00 91.71           H
ATOM   1434  CB  ALA A 107      11.159   6.003  13.820  1.00 91.71           C
ATOM   1435 1HB  ALA A 107      11.024   7.017  13.444  1.00 91.71           H
ATOM   1436 2HB  ALA A 107      10.860   5.288  13.053  1.00 91.71           H
ATOM   1437 3HB  ALA A 107      10.545   5.860  14.709  1.00 91.71           H
ATOM   1438  HN  ALA A 107      12.940   6.077  12.137  1.00 91.71           H
ATOM   1439  N   ALA A 108      13.142   3.450  13.851  1.00 91.17           N
ATOM   1440  CA  ALA A 108      13.378   2.073  14.252  1.00 91.17           C
ATOM   1441  C   ALA A 108      14.790   1.949  14.828  1.00 91.17           C
ATOM   1442  O   ALA A 108      15.025   1.155  15.738  1.00 91.17           O
ATOM   1443  HA  ALA A 108      12.655   1.825  15.029  1.00 91.17           H
ATOM   1444  CB  ALA A 108      13.153   1.147  13.055  1.00 91.17           C
ATOM   1445 1HB  ALA A 108      12.127   1.252  12.702  1.00 91.17           H
ATOM   1446 2HB  ALA A 108      13.842   1.415  12.254  1.00 91.17           H
ATOM   1447 3HB  ALA A 108      13.330   0.114  13.356  1.00 91.17           H
ATOM   1448  HN  ALA A 108      13.188   3.617  12.866  1.00 91.17           H
ATOM   1449  N   ALA A 109      15.693   2.745  14.275  1.00 90.49           N
ATOM   1450  CA  ALA A 109      17.099   2.639  14.625  1.00 90.49           C
ATOM   1451  C   ALA A 109      17.296   3.099  16.071  1.00 90.49           C
ATOM   1452  O   ALA A 109      18.135   2.557  16.789  1.00 90.49           O
ATOM   1453  HA  ALA A 109      17.383   1.590  14.544  1.00 90.49           H
ATOM   1454  CB  ALA A 109      17.934   3.454  13.635  1.00 90.49           C
ATOM   1455 1HB  ALA A 109      17.781   3.068  12.627  1.00 90.49           H
ATOM   1456 2HB  ALA A 109      17.628   4.499  13.675  1.00 90.49           H
ATOM   1457 3HB  ALA A 109      18.989   3.374  13.898  1.00 90.49           H
ATOM   1458  HN  ALA A 109      15.477   3.451  13.601  1.00 90.49           H
ATOM   1459  N   ASP A 110      16.509   4.094  16.454  1.00 86.59           N
ATOM   1460  CA  ASP A 110      16.671   4.716  17.757  1.00 86.59           C
ATOM   1461  C   ASP A 110      15.297   5.108  18.305  1.00 86.59           C
ATOM   1462  O   ASP A 110      14.579   4.269  18.846  1.00 86.59           O
ATOM   1463  HA  ASP A 110      17.167   3.966  18.373  1.00 86.59           H
ATOM   1464  CB  ASP A 110      17.521   5.985  17.660  1.00 86.59           C
ATOM   1465 1HB  ASP A 110      18.485   5.748  17.210  1.00 86.59           H
ATOM   1466 2HB  ASP A 110      17.031   6.705  17.005  1.00 86.59           H
ATOM   1467  CG  ASP A 110      17.736   6.607  19.041  1.00 86.59           C
ATOM   1468  OD1 ASP A 110      17.420   5.914  20.032  1.00 86.59           O
ATOM   1469  OD2 ASP A 110      18.212   7.763  19.075  1.00 86.59           O
ATOM   1470  HN  ASP A 110      15.774   4.473  15.893  1.00 86.59           H
ATOM   1471  N   GLN A 111      14.973   6.382  18.145  1.00 86.25           N
ATOM   1472  CA  GLN A 111      13.679   6.885  18.572  1.00 86.25           C
ATOM   1473  C   GLN A 111      13.167   7.938  17.587  1.00 86.25           C
ATOM   1474  O   GLN A 111      13.908   8.390  16.716  1.00 86.25           O
ATOM   1475  HA  GLN A 111      13.016   6.019  18.566  1.00 86.25           H
ATOM   1476  CB  GLN A 111      13.751   7.451  19.992  1.00 86.25           C
ATOM   1477 1HB  GLN A 111      12.760   7.779  20.307  1.00 86.25           H
ATOM   1478 2HB  GLN A 111      14.061   6.668  20.684  1.00 86.25           H
ATOM   1479  CG  GLN A 111      14.731   8.623  20.066  1.00 86.25           C
ATOM   1480 1HG  GLN A 111      15.733   8.281  19.807  1.00 86.25           H
ATOM   1481 2HG  GLN A 111      14.454   9.380  19.332  1.00 86.25           H
ATOM   1482  CD  GLN A 111      14.743   9.240  21.465  1.00 86.25           C
ATOM   1483  OE1 GLN A 111      13.722   9.629  22.009  1.00 86.25           O
ATOM   1484  NE2 GLN A 111      15.951   9.309  22.016  1.00 86.25           N
ATOM   1485 1HE2 GLN A 111      16.749   8.972  21.516  1.00 86.25           H
ATOM   1486 2HE2 GLN A 111      16.062   9.697  22.931  1.00 86.25           H
ATOM   1487  HN  GLN A 111      15.577   7.065  17.734  1.00 86.25           H
ATOM   1488  N   TRP A 112      11.904   8.299  17.759  1.00 90.94           N
ATOM   1489  CA  TRP A 112      11.289   9.301  16.906  1.00 90.94           C
ATOM   1490  C   TRP A 112      11.861  10.667  17.293  1.00 90.94           C
ATOM   1491  O   TRP A 112      11.567  11.184  18.370  1.00 90.94           O
ATOM   1492  HA  TRP A 112      11.551   9.067  15.874  1.00 90.94           H
ATOM   1493  CB  TRP A 112       9.763   9.243  17.003  1.00 90.94           C
ATOM   1494 1HB  TRP A 112       9.437   8.219  16.819  1.00 90.94           H
ATOM   1495 2HB  TRP A 112       9.464   9.495  18.020  1.00 90.94           H
ATOM   1496  CG  TRP A 112       9.041  10.176  16.028  1.00 90.94           C
ATOM   1497  CD1 TRP A 112       8.610  11.425  16.249  1.00 90.94           C
ATOM   1498  HD1 TRP A 112       8.725  11.956  17.194  1.00 90.94           H
ATOM   1499  CD2 TRP A 112       8.683   9.881  14.662  1.00 90.94           C
ATOM   1500  NE1 TRP A 112       8.001  11.955  15.129  1.00 90.94           N
ATOM   1501  HE1 TRP A 112       7.601  12.868  15.049  1.00 90.94           H
ATOM   1502  CE2 TRP A 112       8.047  10.986  14.134  1.00 90.94           C
ATOM   1503  CE3 TRP A 112       8.889   8.719  13.897  1.00 90.94           C
ATOM   1504  HE3 TRP A 112       9.388   7.834  14.291  1.00 90.94           H
ATOM   1505  CZ2 TRP A 112       7.566  11.039  12.820  1.00 90.94           C
ATOM   1506  HZ2 TRP A 112       7.067  11.924  12.426  1.00 90.94           H
ATOM   1507  CZ3 TRP A 112       8.401   8.788  12.587  1.00 90.94           C
ATOM   1508  HZ3 TRP A 112       8.535   7.913  11.950  1.00 90.94           H
ATOM   1509  CH2 TRP A 112       7.759   9.893  12.040  1.00 90.94           C
ATOM   1510  HH2 TRP A 112       7.408   9.867  11.008  1.00 90.94           H
ATOM   1511  HN  TRP A 112      11.305   7.919  18.464  1.00 90.94           H
ATOM   1512  N   LYS A 113      12.667  11.212  16.394  1.00 90.61           N
ATOM   1513  CA  LYS A 113      13.379  12.446  16.678  1.00 90.61           C
ATOM   1514  C   LYS A 113      12.653  13.615  16.010  1.00 90.61           C
ATOM   1515  O   LYS A 113      13.074  14.764  16.132  1.00 90.61           O
ATOM   1516  HA  LYS A 113      13.355  12.596  17.758  1.00 90.61           H
ATOM   1517  CB  LYS A 113      14.849  12.322  16.272  1.00 90.61           C
ATOM   1518 1HB  LYS A 113      14.917  12.050  15.218  1.00 90.61           H
ATOM   1519 2HB  LYS A 113      15.344  13.287  16.384  1.00 90.61           H
ATOM   1520  CG  LYS A 113      15.567  11.272  17.122  1.00 90.61           C
ATOM   1521 1HG  LYS A 113      15.510  11.551  18.175  1.00 90.61           H
ATOM   1522 2HG  LYS A 113      15.064  10.310  17.020  1.00 90.61           H
ATOM   1523  CD  LYS A 113      17.032  11.135  16.703  1.00 90.61           C
ATOM   1524 1HD  LYS A 113      17.089  10.884  15.644  1.00 90.61           H
ATOM   1525 2HD  LYS A 113      17.542  12.090  16.833  1.00 90.61           H
ATOM   1526  CE  LYS A 113      17.739  10.057  17.527  1.00 90.61           C
ATOM   1527 1HE  LYS A 113      17.722  10.328  18.583  1.00 90.61           H
ATOM   1528 2HE  LYS A 113      17.206   9.111  17.433  1.00 90.61           H
ATOM   1529  NZ  LYS A 113      19.138   9.892  17.073  1.00 90.61           N
ATOM   1530 1HZ  LYS A 113      19.564   9.116  17.568  1.00 90.61           H
ATOM   1531 2HZ  LYS A 113      19.150   9.705  16.077  1.00 90.61           H
ATOM   1532 3HZ  LYS A 113      19.657  10.742  17.264  1.00 90.61           H
ATOM   1533  HN  LYS A 113      12.836  10.825  15.488  1.00 90.61           H
ATOM   1534  N   PHE A 114      11.573  13.281  15.317  1.00 92.95           N
ATOM   1535  CA  PHE A 114      10.915  14.241  14.448  1.00 92.95           C
ATOM   1536  C   PHE A 114       9.672  14.827  15.120  1.00 92.95           C
ATOM   1537  O   PHE A 114       9.222  14.323  16.148  1.00 92.95           O
ATOM   1538  HA  PHE A 114      11.629  15.040  14.249  1.00 92.95           H
ATOM   1539  CB  PHE A 114      10.490  13.486  13.187  1.00 92.95           C
ATOM   1540 1HB  PHE A 114       9.704  12.778  13.448  1.00 92.95           H
ATOM   1541 2HB  PHE A 114      10.060  14.194  12.479  1.00 92.95           H
ATOM   1542  CG  PHE A 114      11.630  12.729  12.501  1.00 92.95           C
ATOM   1543  CD1 PHE A 114      12.544  13.407  11.756  1.00 92.95           C
ATOM   1544  HD1 PHE A 114      12.465  14.488  11.648  1.00 92.95           H
ATOM   1545  CD2 PHE A 114      11.729  11.380  12.637  1.00 92.95           C
ATOM   1546  HD2 PHE A 114      10.996  10.837  13.234  1.00 92.95           H
ATOM   1547  CE1 PHE A 114      13.602  12.705  11.120  1.00 92.95           C
ATOM   1548  HE1 PHE A 114      14.334  13.248  10.523  1.00 92.95           H
ATOM   1549  CE2 PHE A 114      12.787  10.678  12.000  1.00 92.95           C
ATOM   1550  HE2 PHE A 114      12.866   9.596  12.109  1.00 92.95           H
ATOM   1551  CZ  PHE A 114      13.701  11.355  11.255  1.00 92.95           C
ATOM   1552  HZ  PHE A 114      14.513  10.816  10.767  1.00 92.95           H
ATOM   1553  HN  PHE A 114      11.150  12.375  15.343  1.00 92.95           H
ATOM   1554  N   GLN A 115       9.152  15.884  14.513  1.00 92.62           N
ATOM   1555  CA  GLN A 115       7.993  16.567  15.061  1.00 92.62           C
ATOM   1556  C   GLN A 115       6.728  15.738  14.827  1.00 92.62           C
ATOM   1557  O   GLN A 115       6.727  14.817  14.011  1.00 92.62           O
ATOM   1558  HA  GLN A 115       8.186  16.653  16.130  1.00 92.62           H
ATOM   1559  CB  GLN A 115       7.849  17.968  14.462  1.00 92.62           C
ATOM   1560 1HB  GLN A 115       7.826  17.902  13.375  1.00 92.62           H
ATOM   1561 2HB  GLN A 115       6.900  18.405  14.775  1.00 92.62           H
ATOM   1562  CG  GLN A 115       9.002  18.872  14.901  1.00 92.62           C
ATOM   1563 1HG  GLN A 115       9.952  18.419  14.619  1.00 92.62           H
ATOM   1564 2HG  GLN A 115       8.938  19.828  14.380  1.00 92.62           H
ATOM   1565  CD  GLN A 115       8.971  19.106  16.412  1.00 92.62           C
ATOM   1566  OE1 GLN A 115       7.941  19.019  17.059  1.00 92.62           O
ATOM   1567  NE2 GLN A 115      10.156  19.408  16.937  1.00 92.62           N
ATOM   1568 1HE2 GLN A 115      10.963  19.463  16.350  1.00 92.62           H
ATOM   1569 2HE2 GLN A 115      10.239  19.578  17.919  1.00 92.62           H
ATOM   1570  HN  GLN A 115       9.509  16.272  13.663  1.00 92.62           H
ATOM   1571  N   THR A 116       5.682  16.094  15.557  1.00 93.63           N
ATOM   1572  CA  THR A 116       4.435  15.352  15.490  1.00 93.63           C
ATOM   1573  C   THR A 116       3.873  15.378  14.067  1.00 93.63           C
ATOM   1574  O   THR A 116       3.288  14.398  13.609  1.00 93.63           O
ATOM   1575  HA  THR A 116       4.642  14.309  15.733  1.00 93.63           H
ATOM   1576  CB  THR A 116       3.479  15.938  16.532  1.00 93.63           C
ATOM   1577  HB  THR A 116       3.195  16.956  16.269  1.00 93.63           H
ATOM   1578  OG1 THR A 116       4.179  15.793  17.765  1.00 93.63           O
ATOM   1579  HG1 THR A 116       3.774  16.387  18.460  1.00 93.63           H
ATOM   1580  CG2 THR A 116       2.220  15.088  16.715  1.00 93.63           C
ATOM   1581 1HG2 THR A 116       2.502  14.087  17.043  1.00 93.63           H
ATOM   1582 2HG2 THR A 116       1.685  15.022  15.768  1.00 93.63           H
ATOM   1583 3HG2 THR A 116       1.577  15.548  17.465  1.00 93.63           H
ATOM   1584  HN  THR A 116       5.677  16.874  16.184  1.00 93.63           H
ATOM   1585  N   PHE A 117       4.071  16.511  13.408  1.00 94.44           N
ATOM   1586  CA  PHE A 117       3.596  16.676  12.045  1.00 94.44           C
ATOM   1587  C   PHE A 117       4.078  15.529  11.154  1.00 94.44           C
ATOM   1588  O   PHE A 117       3.297  14.960  10.393  1.00 94.44           O
ATOM   1589  HA  PHE A 117       2.507  16.674  12.080  1.00 94.44           H
ATOM   1590  CB  PHE A 117       4.180  17.991  11.525  1.00 94.44           C
ATOM   1591 1HB  PHE A 117       3.795  18.812  12.129  1.00 94.44           H
ATOM   1592 2HB  PHE A 117       5.262  17.975  11.660  1.00 94.44           H
ATOM   1593  CG  PHE A 117       3.869  18.270  10.053  1.00 94.44           C
ATOM   1594  CD1 PHE A 117       4.831  18.092   9.109  1.00 94.44           C
ATOM   1595  HD1 PHE A 117       5.824  17.750   9.400  1.00 94.44           H
ATOM   1596  CD2 PHE A 117       2.630  18.697   9.689  1.00 94.44           C
ATOM   1597  HD2 PHE A 117       1.859  18.840  10.446  1.00 94.44           H
ATOM   1598  CE1 PHE A 117       4.542  18.352   7.743  1.00 94.44           C
ATOM   1599  HE1 PHE A 117       5.313  18.209   6.986  1.00 94.44           H
ATOM   1600  CE2 PHE A 117       2.341  18.957   8.323  1.00 94.44           C
ATOM   1601  HE2 PHE A 117       1.348  19.299   8.032  1.00 94.44           H
ATOM   1602  CZ  PHE A 117       3.303  18.779   7.379  1.00 94.44           C
ATOM   1603  HZ  PHE A 117       3.081  18.978   6.330  1.00 94.44           H
ATOM   1604  HN  PHE A 117       4.545  17.304  13.790  1.00 94.44           H
ATOM   1605  N   MET A 118       5.362  15.225  11.278  1.00 94.38           N
ATOM   1606  CA  MET A 118       5.969  14.192  10.456  1.00 94.38           C
ATOM   1607  C   MET A 118       5.367  12.820  10.766  1.00 94.38           C
ATOM   1608  O   MET A 118       5.229  11.983   9.876  1.00 94.38           O
ATOM   1609  HA  MET A 118       5.747  14.469   9.425  1.00 94.38           H
ATOM   1610  CB  MET A 118       7.477  14.158  10.710  1.00 94.38           C
ATOM   1611 1HB  MET A 118       7.881  15.169  10.661  1.00 94.38           H
ATOM   1612 2HB  MET A 118       7.671  13.785  11.716  1.00 94.38           H
ATOM   1613  CG  MET A 118       8.186  13.270   9.686  1.00 94.38           C
ATOM   1614 1HG  MET A 118       9.253  13.228   9.904  1.00 94.38           H
ATOM   1615 2HG  MET A 118       7.807  12.250   9.752  1.00 94.38           H
ATOM   1616  SD  MET A 118       7.926  13.909   8.039  1.00 94.38           S
ATOM   1617  CE  MET A 118       8.940  15.376   8.113  1.00 94.38           C
ATOM   1618 1HE  MET A 118       8.575  16.030   8.905  1.00 94.38           H
ATOM   1619 2HE  MET A 118       9.972  15.094   8.321  1.00 94.38           H
ATOM   1620 3HE  MET A 118       8.891  15.900   7.158  1.00 94.38           H
ATOM   1621  HN  MET A 118       5.982  15.670  11.924  1.00 94.38           H
ATOM   1622  N   CYS A 119       5.024  12.633  12.032  1.00 93.89           N
ATOM   1623  CA  CYS A 119       4.447  11.374  12.473  1.00 93.89           C
ATOM   1624  C   CYS A 119       3.103  11.188  11.765  1.00 93.89           C
ATOM   1625  O   CYS A 119       2.786  10.092  11.305  1.00 93.89           O
ATOM   1626  HA  CYS A 119       5.148  10.591  12.185  1.00 93.89           H
ATOM   1627  CB  CYS A 119       4.302  11.320  13.995  1.00 93.89           C
ATOM   1628 1HB  CYS A 119       5.286  11.361  14.464  1.00 93.89           H
ATOM   1629 2HB  CYS A 119       3.746  12.189  14.347  1.00 93.89           H
ATOM   1630  SG  CYS A 119       3.439   9.784  14.487  1.00 93.89           S
ATOM   1631  HN  CYS A 119       5.135  13.321  12.749  1.00 93.89           H
ATOM   1632  N   LYS A 120       2.350  12.276  11.699  1.00 94.60           N
ATOM   1633  CA  LYS A 120       1.037  12.240  11.076  1.00 94.60           C
ATOM   1634  C   LYS A 120       1.187  11.859   9.602  1.00 94.60           C
ATOM   1635  O   LYS A 120       0.436  11.029   9.092  1.00 94.60           O
ATOM   1636  HA  LYS A 120       0.459  11.464  11.577  1.00 94.60           H
ATOM   1637  CB  LYS A 120       0.304  13.565  11.297  1.00 94.60           C
ATOM   1638 1HB  LYS A 120       0.942  14.394  10.993  1.00 94.60           H
ATOM   1639 2HB  LYS A 120      -0.586  13.601  10.668  1.00 94.60           H
ATOM   1640  CG  LYS A 120      -0.095  13.732  12.765  1.00 94.60           C
ATOM   1641 1HG  LYS A 120      -0.697  12.881  13.081  1.00 94.60           H
ATOM   1642 2HG  LYS A 120       0.798  13.741  13.389  1.00 94.60           H
ATOM   1643  CD  LYS A 120      -0.883  15.027  12.974  1.00 94.60           C
ATOM   1644 1HD  LYS A 120      -0.236  15.885  12.792  1.00 94.60           H
ATOM   1645 2HD  LYS A 120      -1.697  15.083  12.251  1.00 94.60           H
ATOM   1646  CE  LYS A 120      -1.449  15.100  14.394  1.00 94.60           C
ATOM   1647 1HE  LYS A 120      -1.753  14.106  14.722  1.00 94.60           H
ATOM   1648 2HE  LYS A 120      -0.677  15.442  15.082  1.00 94.60           H
ATOM   1649  NZ  LYS A 120      -2.608  16.020  14.443  1.00 94.60           N
ATOM   1650 1HZ  LYS A 120      -2.949  16.083  15.395  1.00 94.60           H
ATOM   1651 2HZ  LYS A 120      -2.323  16.940  14.124  1.00 94.60           H
ATOM   1652 3HZ  LYS A 120      -3.345  15.668  13.842  1.00 94.60           H
ATOM   1653  HN  LYS A 120       2.622  13.167  12.061  1.00 94.60           H
ATOM   1654  N   VAL A 121       2.163  12.483   8.959  1.00 93.90           N
ATOM   1655  CA  VAL A 121       2.368  12.283   7.534  1.00 93.90           C
ATOM   1656  C   VAL A 121       2.805  10.838   7.284  1.00 93.90           C
ATOM   1657  O   VAL A 121       2.263  10.165   6.409  1.00 93.90           O
ATOM   1658  HA  VAL A 121       1.413  12.451   7.037  1.00 93.90           H
ATOM   1659  CB  VAL A 121       3.368  13.310   7.000  1.00 93.90           C
ATOM   1660  HB  VAL A 121       4.264  13.259   7.619  1.00 93.90           H
ATOM   1661  CG1 VAL A 121       3.773  12.984   5.561  1.00 93.90           C
ATOM   1662 1HG1 VAL A 121       4.234  11.997   5.527  1.00 93.90           H
ATOM   1663 2HG1 VAL A 121       2.888  12.994   4.924  1.00 93.90           H
ATOM   1664 3HG1 VAL A 121       4.484  13.730   5.206  1.00 93.90           H
ATOM   1665  CG2 VAL A 121       2.805  14.729   7.104  1.00 93.90           C
ATOM   1666 1HG2 VAL A 121       1.887  14.799   6.520  1.00 93.90           H
ATOM   1667 2HG2 VAL A 121       2.591  14.959   8.147  1.00 93.90           H
ATOM   1668 3HG2 VAL A 121       3.536  15.439   6.717  1.00 93.90           H
ATOM   1669  HN  VAL A 121       2.805  13.114   9.393  1.00 93.90           H
ATOM   1670  N   VAL A 122       3.779  10.403   8.070  1.00 93.07           N
ATOM   1671  CA  VAL A 122       4.442   9.136   7.810  1.00 93.07           C
ATOM   1672  C   VAL A 122       3.437   7.995   7.982  1.00 93.07           C
ATOM   1673  O   VAL A 122       3.459   7.025   7.227  1.00 93.07           O
ATOM   1674  HA  VAL A 122       4.782   9.150   6.774  1.00 93.07           H
ATOM   1675  CB  VAL A 122       5.670   8.993   8.711  1.00 93.07           C
ATOM   1676  HB  VAL A 122       5.362   9.211   9.734  1.00 93.07           H
ATOM   1677  CG1 VAL A 122       6.211   7.563   8.678  1.00 93.07           C
ATOM   1678 1HG1 VAL A 122       5.440   6.875   9.025  1.00 93.07           H
ATOM   1679 2HG1 VAL A 122       6.494   7.305   7.657  1.00 93.07           H
ATOM   1680 3HG1 VAL A 122       7.083   7.489   9.327  1.00 93.07           H
ATOM   1681  CG2 VAL A 122       6.755   9.999   8.323  1.00 93.07           C
ATOM   1682 1HG2 VAL A 122       7.058   9.827   7.290  1.00 93.07           H
ATOM   1683 2HG2 VAL A 122       6.365  11.012   8.422  1.00 93.07           H
ATOM   1684 3HG2 VAL A 122       7.617   9.876   8.979  1.00 93.07           H
ATOM   1685  HN  VAL A 122       4.116  10.899   8.870  1.00 93.07           H
ATOM   1686  N   ASN A 123       2.581   8.149   8.982  1.00 91.78           N
ATOM   1687  CA  ASN A 123       1.601   7.123   9.293  1.00 91.78           C
ATOM   1688  C   ASN A 123       0.532   7.096   8.198  1.00 91.78           C
ATOM   1689  O   ASN A 123       0.068   6.027   7.805  1.00 91.78           O
ATOM   1690  HA  ASN A 123       2.167   6.193   9.345  1.00 91.78           H
ATOM   1691  CB  ASN A 123       0.906   7.410  10.625  1.00 91.78           C
ATOM   1692 1HB  ASN A 123       0.706   8.478  10.712  1.00 91.78           H
ATOM   1693 2HB  ASN A 123      -0.057   6.901  10.654  1.00 91.78           H
ATOM   1694  CG  ASN A 123       1.767   6.950  11.803  1.00 91.78           C
ATOM   1695  OD1 ASN A 123       2.688   6.162  11.662  1.00 91.78           O
ATOM   1696  ND2 ASN A 123       1.418   7.483  12.970  1.00 91.78           N
ATOM   1697 1HD2 ASN A 123       0.651   8.124  13.017  1.00 91.78           H
ATOM   1698 2HD2 ASN A 123       1.921   7.244  13.800  1.00 91.78           H
ATOM   1699  HN  ASN A 123       2.550   8.956   9.573  1.00 91.78           H
ATOM   1700  N   SER A 124       0.173   8.285   7.737  1.00 94.27           N
ATOM   1701  CA  SER A 124      -0.943   8.425   6.817  1.00 94.27           C
ATOM   1702  C   SER A 124      -0.510   8.022   5.406  1.00 94.27           C
ATOM   1703  O   SER A 124      -1.322   7.538   4.619  1.00 94.27           O
ATOM   1704  HA  SER A 124      -1.711   7.747   7.190  1.00 94.27           H
ATOM   1705  CB  SER A 124      -1.482   9.857   6.819  1.00 94.27           C
ATOM   1706 1HB  SER A 124      -2.300   9.936   6.103  1.00 94.27           H
ATOM   1707 2HB  SER A 124      -1.894  10.088   7.801  1.00 94.27           H
ATOM   1708  OG  SER A 124      -0.472  10.807   6.492  1.00 94.27           O
ATOM   1709  HG  SER A 124      -0.211  11.323   7.308  1.00 94.27           H
ATOM   1710  HN  SER A 124       0.629   9.141   7.982  1.00 94.27           H
ATOM   1711  N   MET A 125       0.767   8.236   5.129  1.00 95.50           N
ATOM   1712  CA  MET A 125       1.268   8.122   3.770  1.00 95.50           C
ATOM   1713  C   MET A 125       1.084   6.700   3.235  1.00 95.50           C
ATOM   1714  O   MET A 125       0.710   6.511   2.079  1.00 95.50           O
ATOM   1715  HA  MET A 125       0.674   8.819   3.179  1.00 95.50           H
ATOM   1716  CB  MET A 125       2.753   8.491   3.739  1.00 95.50           C
ATOM   1717 1HB  MET A 125       2.914   9.410   4.303  1.00 95.50           H
ATOM   1718 2HB  MET A 125       3.335   7.710   4.228  1.00 95.50           H
ATOM   1719  CG  MET A 125       3.242   8.676   2.302  1.00 95.50           C
ATOM   1720 1HG  MET A 125       4.319   8.845   2.294  1.00 95.50           H
ATOM   1721 2HG  MET A 125       3.059   7.768   1.727  1.00 95.50           H
ATOM   1722  SD  MET A 125       2.403  10.057   1.544  1.00 95.50           S
ATOM   1723  CE  MET A 125       3.199  11.409   2.396  1.00 95.50           C
ATOM   1724 1HE  MET A 125       3.022  11.317   3.468  1.00 95.50           H
ATOM   1725 2HE  MET A 125       4.271  11.380   2.201  1.00 95.50           H
ATOM   1726 3HE  MET A 125       2.790  12.354   2.040  1.00 95.50           H
ATOM   1727  HN  MET A 125       1.454   8.483   5.813  1.00 95.50           H
ATOM   1728  N   TYR A 126       1.356   5.736   4.103  1.00 92.51           N
ATOM   1729  CA  TYR A 126       1.252   4.337   3.725  1.00 92.51           C
ATOM   1730  C   TYR A 126      -0.181   3.983   3.323  1.00 92.51           C
ATOM   1731  O   TYR A 126      -0.400   3.331   2.303  1.00 92.51           O
ATOM   1732  HA  TYR A 126       1.912   4.169   2.873  1.00 92.51           H
ATOM   1733  CB  TYR A 126       1.634   3.534   4.969  1.00 92.51           C
ATOM   1734 1HB  TYR A 126       2.693   3.688   5.178  1.00 92.51           H
ATOM   1735 2HB  TYR A 126       1.081   3.923   5.824  1.00 92.51           H
ATOM   1736  CG  TYR A 126       1.367   2.033   4.848  1.00 92.51           C
ATOM   1737  CD1 TYR A 126       0.489   1.415   5.716  1.00 92.51           C
ATOM   1738  HD1 TYR A 126      -0.013   1.998   6.488  1.00 92.51           H
ATOM   1739  CD2 TYR A 126       2.003   1.296   3.869  1.00 92.51           C
ATOM   1740  HD2 TYR A 126       2.696   1.783   3.184  1.00 92.51           H
ATOM   1741  CE1 TYR A 126       0.238   0.002   5.601  1.00 92.51           C
ATOM   1742  HE1 TYR A 126      -0.453  -0.498   6.280  1.00 92.51           H
ATOM   1743  CE2 TYR A 126       1.751  -0.118   3.755  1.00 92.51           C
ATOM   1744  HE2 TYR A 126       2.247  -0.712   2.987  1.00 92.51           H
ATOM   1745  CZ  TYR A 126       0.881  -0.694   4.626  1.00 92.51           C
ATOM   1746  OH  TYR A 126       0.643  -2.029   4.518  1.00 92.51           O
ATOM   1747  HH  TYR A 126       0.829  -2.335   3.584  1.00 92.51           H
ATOM   1748  HN  TYR A 126       1.642   5.898   5.048  1.00 92.51           H
ATOM   1749  N   LYS A 127      -1.119   4.427   4.147  1.00 91.16           N
ATOM   1750  CA  LYS A 127      -2.518   4.098   3.934  1.00 91.16           C
ATOM   1751  C   LYS A 127      -2.993   4.729   2.624  1.00 91.16           C
ATOM   1752  O   LYS A 127      -3.797   4.140   1.902  1.00 91.16           O
ATOM   1753  HA  LYS A 127      -2.588   3.014   3.840  1.00 91.16           H
ATOM   1754  CB  LYS A 127      -3.354   4.502   5.150  1.00 91.16           C
ATOM   1755 1HB  LYS A 127      -3.096   5.517   5.453  1.00 91.16           H
ATOM   1756 2HB  LYS A 127      -4.411   4.510   4.883  1.00 91.16           H
ATOM   1757  CG  LYS A 127      -3.125   3.541   6.318  1.00 91.16           C
ATOM   1758 1HG  LYS A 127      -2.069   3.537   6.588  1.00 91.16           H
ATOM   1759 2HG  LYS A 127      -3.677   3.887   7.192  1.00 91.16           H
ATOM   1760  CD  LYS A 127      -3.570   2.122   5.955  1.00 91.16           C
ATOM   1761 1HD  LYS A 127      -4.548   2.155   5.476  1.00 91.16           H
ATOM   1762 2HD  LYS A 127      -2.875   1.693   5.233  1.00 91.16           H
ATOM   1763  CE  LYS A 127      -3.634   1.233   7.199  1.00 91.16           C
ATOM   1764 1HE  LYS A 127      -2.642   1.145   7.642  1.00 91.16           H
ATOM   1765 2HE  LYS A 127      -4.278   1.693   7.949  1.00 91.16           H
ATOM   1766  NZ  LYS A 127      -4.149  -0.109   6.850  1.00 91.16           N
ATOM   1767 1HZ  LYS A 127      -4.192  -0.682   7.686  1.00 91.16           H
ATOM   1768 2HZ  LYS A 127      -5.078  -0.022   6.452  1.00 91.16           H
ATOM   1769 3HZ  LYS A 127      -3.531  -0.544   6.174  1.00 91.16           H
ATOM   1770  HN  LYS A 127      -0.936   5.001   4.945  1.00 91.16           H
ATOM   1771  N   MET A 128      -2.476   5.919   2.356  1.00 94.46           N
ATOM   1772  CA  MET A 128      -2.810   6.621   1.129  1.00 94.46           C
ATOM   1773  C   MET A 128      -2.307   5.856  -0.096  1.00 94.46           C
ATOM   1774  O   MET A 128      -3.015   5.740  -1.095  1.00 94.46           O
ATOM   1775  HA  MET A 128      -3.899   6.676   1.109  1.00 94.46           H
ATOM   1776  CB  MET A 128      -2.184   8.017   1.152  1.00 94.46           C
ATOM   1777 1HB  MET A 128      -2.429   8.514   2.090  1.00 94.46           H
ATOM   1778 2HB  MET A 128      -1.098   7.933   1.111  1.00 94.46           H
ATOM   1779  CG  MET A 128      -2.680   8.860  -0.024  1.00 94.46           C
ATOM   1780 1HG  MET A 128      -2.342   8.424  -0.964  1.00 94.46           H
ATOM   1781 2HG  MET A 128      -3.770   8.861  -0.047  1.00 94.46           H
ATOM   1782  SD  MET A 128      -2.073  10.532   0.124  1.00 94.46           S
ATOM   1783  CE  MET A 128      -0.380  10.294  -0.390  1.00 94.46           C
ATOM   1784 1HE  MET A 128       0.107   9.585   0.280  1.00 94.46           H
ATOM   1785 2HE  MET A 128      -0.361   9.905  -1.408  1.00 94.46           H
ATOM   1786 3HE  MET A 128       0.148  11.247  -0.355  1.00 94.46           H
ATOM   1787  HN  MET A 128      -1.840   6.401   2.959  1.00 94.46           H
ATOM   1788  N   ASN A 129      -1.086   5.352   0.020  1.00 94.59           N
ATOM   1789  CA  ASN A 129      -0.503   4.550  -1.041  1.00 94.59           C
ATOM   1790  C   ASN A 129      -1.368   3.309  -1.271  1.00 94.59           C
ATOM   1791  O   ASN A 129      -1.754   3.017  -2.401  1.00 94.59           O
ATOM   1792  HA  ASN A 129      -0.474   5.205  -1.912  1.00 94.59           H
ATOM   1793  CB  ASN A 129       0.905   4.083  -0.668  1.00 94.59           C
ATOM   1794 1HB  ASN A 129       1.588   4.932  -0.675  1.00 94.59           H
ATOM   1795 2HB  ASN A 129       0.903   3.684   0.347  1.00 94.59           H
ATOM   1796  CG  ASN A 129       1.404   3.012  -1.641  1.00 94.59           C
ATOM   1797  OD1 ASN A 129       1.198   1.824  -1.455  1.00 94.59           O
ATOM   1798  ND2 ASN A 129       2.069   3.498  -2.685  1.00 94.59           N
ATOM   1799 1HD2 ASN A 129       2.202   4.485  -2.778  1.00 94.59           H
ATOM   1800 2HD2 ASN A 129       2.435   2.877  -3.378  1.00 94.59           H
ATOM   1801  HN  ASN A 129      -0.501   5.485   0.820  1.00 94.59           H
ATOM   1802  N   PHE A 130      -1.646   2.611  -0.179  1.00 92.93           N
ATOM   1803  CA  PHE A 130      -2.330   1.331  -0.263  1.00 92.93           C
ATOM   1804  C   PHE A 130      -3.664   1.470  -0.999  1.00 92.93           C
ATOM   1805  O   PHE A 130      -3.919   0.757  -1.969  1.00 92.93           O
ATOM   1806  HA  PHE A 130      -1.680   0.654  -0.817  1.00 92.93           H
ATOM   1807  CB  PHE A 130      -2.597   0.872   1.171  1.00 92.93           C
ATOM   1808 1HB  PHE A 130      -1.647   0.785   1.697  1.00 92.93           H
ATOM   1809 2HB  PHE A 130      -3.177   1.639   1.685  1.00 92.93           H
ATOM   1810  CG  PHE A 130      -3.342  -0.461   1.269  1.00 92.93           C
ATOM   1811  CD1 PHE A 130      -4.701  -0.477   1.337  1.00 92.93           C
ATOM   1812  HD1 PHE A 130      -5.258   0.459   1.321  1.00 92.93           H
ATOM   1813  CD2 PHE A 130      -2.646  -1.629   1.289  1.00 92.93           C
ATOM   1814  HD2 PHE A 130      -1.558  -1.616   1.235  1.00 92.93           H
ATOM   1815  CE1 PHE A 130      -5.392  -1.714   1.428  1.00 92.93           C
ATOM   1816  HE1 PHE A 130      -6.481  -1.727   1.482  1.00 92.93           H
ATOM   1817  CE2 PHE A 130      -3.338  -2.866   1.380  1.00 92.93           C
ATOM   1818  HE2 PHE A 130      -2.780  -3.802   1.396  1.00 92.93           H
ATOM   1819  CZ  PHE A 130      -4.696  -2.882   1.447  1.00 92.93           C
ATOM   1820  HZ  PHE A 130      -5.227  -3.832   1.517  1.00 92.93           H
ATOM   1821  HN  PHE A 130      -1.414   2.906   0.748  1.00 92.93           H
ATOM   1822  N   TYR A 131      -4.480   2.392  -0.510  1.00 92.37           N
ATOM   1823  CA  TYR A 131      -5.831   2.544  -1.024  1.00 92.37           C
ATOM   1824  C   TYR A 131      -5.813   2.993  -2.487  1.00 92.37           C
ATOM   1825  O   TYR A 131      -6.606   2.514  -3.296  1.00 92.37           O
ATOM   1826  HA  TYR A 131      -6.328   1.577  -0.954  1.00 92.37           H
ATOM   1827  CB  TYR A 131      -6.484   3.637  -0.175  1.00 92.37           C
ATOM   1828 1HB  TYR A 131      -5.873   4.538  -0.228  1.00 92.37           H
ATOM   1829 2HB  TYR A 131      -7.454   3.885  -0.605  1.00 92.37           H
ATOM   1830  CG  TYR A 131      -6.675   3.253   1.293  1.00 92.37           C
ATOM   1831  CD1 TYR A 131      -7.020   1.960   1.629  1.00 92.37           C
ATOM   1832  HD1 TYR A 131      -7.156   1.212   0.848  1.00 92.37           H
ATOM   1833  CD2 TYR A 131      -6.503   4.201   2.282  1.00 92.37           C
ATOM   1834  HD2 TYR A 131      -6.231   5.222   2.017  1.00 92.37           H
ATOM   1835  CE1 TYR A 131      -7.201   1.599   3.011  1.00 92.37           C
ATOM   1836  HE1 TYR A 131      -7.473   0.581   3.290  1.00 92.37           H
ATOM   1837  CE2 TYR A 131      -6.683   3.839   3.664  1.00 92.37           C
ATOM   1838  HE2 TYR A 131      -6.551   4.578   4.455  1.00 92.37           H
ATOM   1839  CZ  TYR A 131      -7.023   2.556   3.961  1.00 92.37           C
ATOM   1840  OH  TYR A 131      -7.193   2.215   5.266  1.00 92.37           O
ATOM   1841  HH  TYR A 131      -7.128   3.029   5.844  1.00 92.37           H
ATOM   1842  HN  TYR A 131      -4.232   3.026   0.222  1.00 92.37           H
ATOM   1843  N   SER A 132      -4.901   3.908  -2.781  1.00 93.79           N
ATOM   1844  CA  SER A 132      -4.789   4.447  -4.125  1.00 93.79           C
ATOM   1845  C   SER A 132      -4.356   3.347  -5.096  1.00 93.79           C
ATOM   1846  O   SER A 132      -4.853   3.274  -6.219  1.00 93.79           O
ATOM   1847  HA  SER A 132      -5.786   4.808  -4.376  1.00 93.79           H
ATOM   1848  CB  SER A 132      -3.799   5.614  -4.170  1.00 93.79           C
ATOM   1849 1HB  SER A 132      -3.711   5.975  -5.195  1.00 93.79           H
ATOM   1850 2HB  SER A 132      -4.186   6.440  -3.574  1.00 93.79           H
ATOM   1851  OG  SER A 132      -2.512   5.241  -3.686  1.00 93.79           O
ATOM   1852  HG  SER A 132      -2.358   5.640  -2.782  1.00 93.79           H
ATOM   1853  HN  SER A 132      -4.248   4.279  -2.121  1.00 93.79           H
ATOM   1854  N   CYS A 133      -3.434   2.518  -4.628  1.00 91.96           N
ATOM   1855  CA  CYS A 133      -2.917   1.434  -5.447  1.00 91.96           C
ATOM   1856  C   CYS A 133      -4.073   0.488  -5.776  1.00 91.96           C
ATOM   1857  O   CYS A 133      -4.258   0.107  -6.931  1.00 91.96           O
ATOM   1858  HA  CYS A 133      -2.519   1.889  -6.353  1.00 91.96           H
ATOM   1859  CB  CYS A 133      -1.762   0.706  -4.757  1.00 91.96           C
ATOM   1860 1HB  CYS A 133      -2.008   0.525  -3.711  1.00 91.96           H
ATOM   1861 2HB  CYS A 133      -1.606  -0.268  -5.221  1.00 91.96           H
ATOM   1862  SG  CYS A 133      -0.233   1.705  -4.874  1.00 91.96           S
ATOM   1863  HG  CYS A 133      -0.569   2.584  -3.934  1.00 91.96           H
ATOM   1864  HN  CYS A 133      -3.042   2.578  -3.710  1.00 91.96           H
ATOM   1865  N   VAL A 134      -4.821   0.136  -4.741  1.00 89.64           N
ATOM   1866  CA  VAL A 134      -5.919  -0.803  -4.896  1.00 89.64           C
ATOM   1867  C   VAL A 134      -6.872  -0.291  -5.978  1.00 89.64           C
ATOM   1868  O   VAL A 134      -7.266  -1.042  -6.869  1.00 89.64           O
ATOM   1869  HA  VAL A 134      -5.497  -1.753  -5.221  1.00 89.64           H
ATOM   1870  CB  VAL A 134      -6.610  -1.027  -3.549  1.00 89.64           C
ATOM   1871  HB  VAL A 134      -6.883  -0.052  -3.146  1.00 89.64           H
ATOM   1872  CG1 VAL A 134      -7.895  -1.840  -3.720  1.00 89.64           C
ATOM   1873 1HG1 VAL A 134      -8.579  -1.305  -4.379  1.00 89.64           H
ATOM   1874 2HG1 VAL A 134      -7.655  -2.810  -4.156  1.00 89.64           H
ATOM   1875 3HG1 VAL A 134      -8.365  -1.985  -2.748  1.00 89.64           H
ATOM   1876  CG2 VAL A 134      -5.664  -1.700  -2.553  1.00 89.64           C
ATOM   1877 1HG2 VAL A 134      -5.347  -2.665  -2.948  1.00 89.64           H
ATOM   1878 2HG2 VAL A 134      -4.790  -1.067  -2.397  1.00 89.64           H
ATOM   1879 3HG2 VAL A 134      -6.180  -1.847  -1.604  1.00 89.64           H
ATOM   1880  HN  VAL A 134      -4.686   0.479  -3.811  1.00 89.64           H
ATOM   1881  N   LEU A 135      -7.215   0.984  -5.865  1.00 90.64           N
ATOM   1882  CA  LEU A 135      -8.216   1.569  -6.741  1.00 90.64           C
ATOM   1883  C   LEU A 135      -7.655   1.659  -8.162  1.00 90.64           C
ATOM   1884  O   LEU A 135      -8.378   1.444  -9.133  1.00 90.64           O
ATOM   1885  HA  LEU A 135      -9.075   0.898  -6.751  1.00 90.64           H
ATOM   1886  CB  LEU A 135      -8.696   2.911  -6.184  1.00 90.64           C
ATOM   1887 1HB  LEU A 135      -7.828   3.555  -6.042  1.00 90.64           H
ATOM   1888 2HB  LEU A 135      -9.327   3.388  -6.934  1.00 90.64           H
ATOM   1889  CG  LEU A 135      -9.472   2.851  -4.867  1.00 90.64           C
ATOM   1890  HG  LEU A 135      -8.875   2.296  -4.144  1.00 90.64           H
ATOM   1891  CD1 LEU A 135      -9.687   4.253  -4.294  1.00 90.64           C
ATOM   1892 1HD1 LEU A 135      -8.721   4.723  -4.109  1.00 90.64           H
ATOM   1893 2HD1 LEU A 135     -10.253   4.854  -5.006  1.00 90.64           H
ATOM   1894 3HD1 LEU A 135     -10.242   4.182  -3.358  1.00 90.64           H
ATOM   1895  CD2 LEU A 135     -10.791   2.095  -5.041  1.00 90.64           C
ATOM   1896 1HD2 LEU A 135     -11.404   2.601  -5.786  1.00 90.64           H
ATOM   1897 2HD2 LEU A 135     -10.584   1.077  -5.372  1.00 90.64           H
ATOM   1898 3HD2 LEU A 135     -11.322   2.067  -4.090  1.00 90.64           H
ATOM   1899  HN  LEU A 135      -6.823   1.611  -5.193  1.00 90.64           H
ATOM   1900  N   LEU A 136      -6.371   1.977  -8.238  1.00 92.15           N
ATOM   1901  CA  LEU A 136      -5.714   2.135  -9.524  1.00 92.15           C
ATOM   1902  C   LEU A 136      -5.683   0.787 -10.246  1.00 92.15           C
ATOM   1903  O   LEU A 136      -5.958   0.713 -11.443  1.00 92.15           O
ATOM   1904  HA  LEU A 136      -6.313   2.829 -10.113  1.00 92.15           H
ATOM   1905  CB  LEU A 136      -4.332   2.768  -9.345  1.00 92.15           C
ATOM   1906 1HB  LEU A 136      -3.826   2.262  -8.523  1.00 92.15           H
ATOM   1907 2HB  LEU A 136      -3.748   2.577 -10.245  1.00 92.15           H
ATOM   1908  CG  LEU A 136      -4.314   4.273  -9.069  1.00 92.15           C
ATOM   1909  HG  LEU A 136      -5.031   4.483  -8.275  1.00 92.15           H
ATOM   1910  CD1 LEU A 136      -2.940   4.722  -8.569  1.00 92.15           C
ATOM   1911 1HD1 LEU A 136      -2.699   4.195  -7.646  1.00 92.15           H
ATOM   1912 2HD1 LEU A 136      -2.187   4.497  -9.323  1.00 92.15           H
ATOM   1913 3HD1 LEU A 136      -2.956   5.796  -8.380  1.00 92.15           H
ATOM   1914  CD2 LEU A 136      -4.762   5.062 -10.302  1.00 92.15           C
ATOM   1915 1HD2 LEU A 136      -4.088   4.851 -11.132  1.00 92.15           H
ATOM   1916 2HD2 LEU A 136      -5.776   4.768 -10.573  1.00 92.15           H
ATOM   1917 3HD2 LEU A 136      -4.740   6.128 -10.078  1.00 92.15           H
ATOM   1918  HN  LEU A 136      -5.783   2.125  -7.442  1.00 92.15           H
ATOM   1919  N   ILE A 137      -5.347  -0.247  -9.488  1.00 87.51           N
ATOM   1920  CA  ILE A 137      -5.242  -1.583 -10.049  1.00 87.51           C
ATOM   1921  C   ILE A 137      -6.605  -2.009 -10.600  1.00 87.51           C
ATOM   1922  O   ILE A 137      -6.684  -2.625 -11.661  1.00 87.51           O
ATOM   1923  HA  ILE A 137      -4.535  -1.536 -10.877  1.00 87.51           H
ATOM   1924  CB  ILE A 137      -4.666  -2.554  -9.016  1.00 87.51           C
ATOM   1925  HB  ILE A 137      -5.180  -2.390  -8.069  1.00 87.51           H
ATOM   1926  CG1 ILE A 137      -3.180  -2.281  -8.777  1.00 87.51           C
ATOM   1927 1HG1 ILE A 137      -2.608  -2.560  -9.662  1.00 87.51           H
ATOM   1928 2HG1 ILE A 137      -3.023  -1.214  -8.619  1.00 87.51           H
ATOM   1929  CG2 ILE A 137      -4.924  -4.006  -9.424  1.00 87.51           C
ATOM   1930 1HG2 ILE A 137      -5.998  -4.176  -9.503  1.00 87.51           H
ATOM   1931 2HG2 ILE A 137      -4.454  -4.201 -10.388  1.00 87.51           H
ATOM   1932 3HG2 ILE A 137      -4.504  -4.675  -8.673  1.00 87.51           H
ATOM   1933  CD1 ILE A 137      -2.667  -3.062  -7.565  1.00 87.51           C
ATOM   1934 1HD1 ILE A 137      -3.225  -2.763  -6.678  1.00 87.51           H
ATOM   1935 2HD1 ILE A 137      -2.803  -4.130  -7.737  1.00 87.51           H
ATOM   1936 3HD1 ILE A 137      -1.608  -2.850  -7.418  1.00 87.51           H
ATOM   1937  HN  ILE A 137      -5.149  -0.182  -8.510  1.00 87.51           H
ATOM   1938  N   MET A 138      -7.644  -1.664  -9.853  1.00 87.76           N
ATOM   1939  CA  MET A 138      -9.003  -1.931 -10.292  1.00 87.76           C
ATOM   1940  C   MET A 138      -9.290  -1.251 -11.632  1.00 87.76           C
ATOM   1941  O   MET A 138      -9.815  -1.878 -12.550  1.00 87.76           O
ATOM   1942  HA  MET A 138      -9.067  -3.014 -10.405  1.00 87.76           H
ATOM   1943  CB  MET A 138      -9.989  -1.422  -9.239  1.00 87.76           C
ATOM   1944 1HB  MET A 138      -9.710  -1.806  -8.258  1.00 87.76           H
ATOM   1945 2HB  MET A 138      -9.936  -0.335  -9.182  1.00 87.76           H
ATOM   1946  CG  MET A 138     -11.419  -1.852  -9.573  1.00 87.76           C
ATOM   1947 1HG  MET A 138     -11.711  -1.449 -10.543  1.00 87.76           H
ATOM   1948 2HG  MET A 138     -11.472  -2.938  -9.651  1.00 87.76           H
ATOM   1949  SD  MET A 138     -12.541  -1.275  -8.311  1.00 87.76           S
ATOM   1950  CE  MET A 138     -12.294   0.486  -8.458  1.00 87.76           C
ATOM   1951 1HE  MET A 138     -11.249   0.725  -8.263  1.00 87.76           H
ATOM   1952 2HE  MET A 138     -12.559   0.807  -9.465  1.00 87.76           H
ATOM   1953 3HE  MET A 138     -12.925   1.003  -7.734  1.00 87.76           H
ATOM   1954  HN  MET A 138      -7.568  -1.211  -8.964  1.00 87.76           H
ATOM   1955  N   CYS A 139      -8.932   0.023 -11.701  1.00 89.94           N
ATOM   1956  CA  CYS A 139      -9.250   0.827 -12.869  1.00 89.94           C
ATOM   1957  C   CYS A 139      -8.480   0.263 -14.065  1.00 89.94           C
ATOM   1958  O   CYS A 139      -8.980   0.268 -15.188  1.00 89.94           O
ATOM   1959  HA  CYS A 139     -10.325   0.740 -13.025  1.00 89.94           H
ATOM   1960  CB  CYS A 139      -8.941   2.307 -12.638  1.00 89.94           C
ATOM   1961 1HB  CYS A 139      -7.919   2.422 -12.275  1.00 89.94           H
ATOM   1962 2HB  CYS A 139      -9.008   2.853 -13.579  1.00 89.94           H
ATOM   1963  SG  CYS A 139     -10.116   3.010 -11.424  1.00 89.94           S
ATOM   1964  HG  CYS A 139      -9.520   2.507 -10.346  1.00 89.94           H
ATOM   1965  HN  CYS A 139      -8.435   0.504 -10.979  1.00 89.94           H
ATOM   1966  N   ILE A 140      -7.275  -0.210 -13.782  1.00 86.35           N
ATOM   1967  CA  ILE A 140      -6.444  -0.808 -14.814  1.00 86.35           C
ATOM   1968  C   ILE A 140      -7.172  -2.014 -15.412  1.00 86.35           C
ATOM   1969  O   ILE A 140      -7.229  -2.166 -16.631  1.00 86.35           O
ATOM   1970  HA  ILE A 140      -6.309  -0.062 -15.597  1.00 86.35           H
ATOM   1971  CB  ILE A 140      -5.057  -1.139 -14.260  1.00 86.35           C
ATOM   1972  HB  ILE A 140      -5.182  -1.614 -13.287  1.00 86.35           H
ATOM   1973  CG1 ILE A 140      -4.237   0.134 -14.039  1.00 86.35           C
ATOM   1974 1HG1 ILE A 140      -3.934   0.547 -15.001  1.00 86.35           H
ATOM   1975 2HG1 ILE A 140      -4.854   0.887 -13.549  1.00 86.35           H
ATOM   1976  CG2 ILE A 140      -4.331  -2.139 -15.162  1.00 86.35           C
ATOM   1977 1HG2 ILE A 140      -4.911  -3.060 -15.224  1.00 86.35           H
ATOM   1978 2HG2 ILE A 140      -4.217  -1.713 -16.159  1.00 86.35           H
ATOM   1979 3HG2 ILE A 140      -3.348  -2.357 -14.745  1.00 86.35           H
ATOM   1980  CD1 ILE A 140      -2.999  -0.153 -13.187  1.00 86.35           C
ATOM   1981 1HD1 ILE A 140      -3.307  -0.543 -12.217  1.00 86.35           H
ATOM   1982 2HD1 ILE A 140      -2.373  -0.889 -13.692  1.00 86.35           H
ATOM   1983 3HD1 ILE A 140      -2.434   0.769 -13.045  1.00 86.35           H
ATOM   1984  HN  ILE A 140      -6.866  -0.189 -12.870  1.00 86.35           H
ATOM   1985  N   SER A 141      -7.709  -2.840 -14.526  1.00 83.30           N
ATOM   1986  CA  SER A 141      -8.326  -4.087 -14.944  1.00 83.30           C
ATOM   1987  C   SER A 141      -9.572  -3.799 -15.783  1.00 83.30           C
ATOM   1988  O   SER A 141      -9.838  -4.492 -16.764  1.00 83.30           O
ATOM   1989  HA  SER A 141      -7.570  -4.596 -15.543  1.00 83.30           H
ATOM   1990  CB  SER A 141      -8.688  -4.954 -13.736  1.00 83.30           C
ATOM   1991 1HB  SER A 141      -9.385  -4.412 -13.097  1.00 83.30           H
ATOM   1992 2HB  SER A 141      -9.201  -5.854 -14.077  1.00 83.30           H
ATOM   1993  OG  SER A 141      -7.538  -5.322 -12.979  1.00 83.30           O
ATOM   1994  HG  SER A 141      -7.342  -4.622 -12.292  1.00 83.30           H
ATOM   1995  HN  SER A 141      -7.726  -2.669 -13.541  1.00 83.30           H
ATOM   1996  N   VAL A 142     -10.302  -2.775 -15.367  1.00 83.07           N
ATOM   1997  CA  VAL A 142     -11.482  -2.350 -16.102  1.00 83.07           C
ATOM   1998  C   VAL A 142     -11.061  -1.834 -17.480  1.00 83.07           C
ATOM   1999  O   VAL A 142     -11.718  -2.120 -18.480  1.00 83.07           O
ATOM   2000  HA  VAL A 142     -12.120  -3.224 -16.234  1.00 83.07           H
ATOM   2001  CB  VAL A 142     -12.260  -1.314 -15.288  1.00 83.07           C
ATOM   2002  HB  VAL A 142     -11.579  -0.498 -15.046  1.00 83.07           H
ATOM   2003  CG1 VAL A 142     -13.418  -0.734 -16.103  1.00 83.07           C
ATOM   2004 1HG1 VAL A 142     -13.027  -0.252 -16.999  1.00 83.07           H
ATOM   2005 2HG1 VAL A 142     -14.098  -1.536 -16.389  1.00 83.07           H
ATOM   2006 3HG1 VAL A 142     -13.954  -0.001 -15.501  1.00 83.07           H
ATOM   2007  CG2 VAL A 142     -12.761  -1.914 -13.973  1.00 83.07           C
ATOM   2008 1HG2 VAL A 142     -13.419  -2.757 -14.185  1.00 83.07           H
ATOM   2009 2HG2 VAL A 142     -11.911  -2.256 -13.382  1.00 83.07           H
ATOM   2010 3HG2 VAL A 142     -13.311  -1.156 -13.414  1.00 83.07           H
ATOM   2011  HN  VAL A 142     -10.100  -2.240 -14.547  1.00 83.07           H
ATOM   2012  N   ASP A 143      -9.969  -1.084 -17.487  1.00 83.63           N
ATOM   2013  CA  ASP A 143      -9.494  -0.467 -18.714  1.00 83.63           C
ATOM   2014  C   ASP A 143      -9.082  -1.559 -19.703  1.00 83.63           C
ATOM   2015  O   ASP A 143      -9.333  -1.443 -20.901  1.00 83.63           O
ATOM   2016  HA  ASP A 143     -10.331   0.130 -19.077  1.00 83.63           H
ATOM   2017  CB  ASP A 143      -8.273   0.417 -18.449  1.00 83.63           C
ATOM   2018 1HB  ASP A 143      -8.483   1.094 -17.621  1.00 83.63           H
ATOM   2019 2HB  ASP A 143      -7.430  -0.204 -18.147  1.00 83.63           H
ATOM   2020  CG  ASP A 143      -7.900   1.224 -19.694  1.00 83.63           C
ATOM   2021  OD1 ASP A 143      -6.761   1.032 -20.174  1.00 83.63           O
ATOM   2022  OD2 ASP A 143      -8.761   2.013 -20.138  1.00 83.63           O
ATOM   2023  HN  ASP A 143      -9.414  -0.896 -16.677  1.00 83.63           H
ATOM   2024  N   ARG A 144      -8.456  -2.595 -19.164  1.00 78.42           N
ATOM   2025  CA  ARG A 144      -8.011  -3.710 -19.983  1.00 78.42           C
ATOM   2026  C   ARG A 144      -9.213  -4.424 -20.604  1.00 78.42           C
ATOM   2027  O   ARG A 144      -9.194  -4.766 -21.786  1.00 78.42           O
ATOM   2028  HA  ARG A 144      -7.383  -3.258 -20.751  1.00 78.42           H
ATOM   2029  CB  ARG A 144      -7.202  -4.712 -19.157  1.00 78.42           C
ATOM   2030 1HB  ARG A 144      -7.739  -4.949 -18.239  1.00 78.42           H
ATOM   2031 2HB  ARG A 144      -7.094  -5.643 -19.713  1.00 78.42           H
ATOM   2032  CG  ARG A 144      -5.820  -4.152 -18.816  1.00 78.42           C
ATOM   2033 1HG  ARG A 144      -5.926  -3.180 -18.334  1.00 78.42           H
ATOM   2034 2HG  ARG A 144      -5.323  -4.809 -18.102  1.00 78.42           H
ATOM   2035  CD  ARG A 144      -4.959  -4.012 -20.073  1.00 78.42           C
ATOM   2036 1HD  ARG A 144      -3.926  -4.275 -19.847  1.00 78.42           H
ATOM   2037 2HD  ARG A 144      -5.305  -4.707 -20.839  1.00 78.42           H
ATOM   2038  NE  ARG A 144      -5.028  -2.624 -20.582  1.00 78.42           N
ATOM   2039  HE  ARG A 144      -5.346  -1.911 -19.958  1.00 78.42           H
ATOM   2040  CZ  ARG A 144      -4.689  -2.263 -21.827  1.00 78.42           C
ATOM   2041  NH1 ARG A 144      -4.255  -3.177 -22.706  1.00 78.42           N
ATOM   2042 1HH1 ARG A 144      -4.182  -4.137 -22.435  1.00 78.42           H
ATOM   2043 2HH1 ARG A 144      -4.005  -2.899 -23.634  1.00 78.42           H
ATOM   2044  NH2 ARG A 144      -4.791  -0.974 -22.180  1.00 78.42           N
ATOM   2045 1HH2 ARG A 144      -4.542  -0.688 -23.106  1.00 78.42           H
ATOM   2046 2HH2 ARG A 144      -5.115  -0.299 -21.518  1.00 78.42           H
ATOM   2047  HN  ARG A 144      -8.251  -2.679 -18.189  1.00 78.42           H
ATOM   2048  N   TYR A 145     -10.231  -4.627 -19.780  1.00 79.43           N
ATOM   2049  CA  TYR A 145     -11.460  -5.246 -20.248  1.00 79.43           C
ATOM   2050  C   TYR A 145     -12.018  -4.504 -21.464  1.00 79.43           C
ATOM   2051  O   TYR A 145     -12.235  -5.105 -22.516  1.00 79.43           O
ATOM   2052  HA  TYR A 145     -11.233  -6.274 -20.531  1.00 79.43           H
ATOM   2053  CB  TYR A 145     -12.456  -5.129 -19.093  1.00 79.43           C
ATOM   2054 1HB  TYR A 145     -12.063  -5.669 -18.231  1.00 79.43           H
ATOM   2055 2HB  TYR A 145     -12.539  -4.082 -18.802  1.00 79.43           H
ATOM   2056  CG  TYR A 145     -13.852  -5.665 -19.418  1.00 79.43           C
ATOM   2057  CD1 TYR A 145     -14.944  -4.823 -19.367  1.00 79.43           C
ATOM   2058  HD1 TYR A 145     -14.812  -3.775 -19.094  1.00 79.43           H
ATOM   2059  CD2 TYR A 145     -14.019  -6.991 -19.763  1.00 79.43           C
ATOM   2060  HD2 TYR A 145     -13.156  -7.656 -19.804  1.00 79.43           H
ATOM   2061  CE1 TYR A 145     -16.257  -5.327 -19.673  1.00 79.43           C
ATOM   2062  HE1 TYR A 145     -17.128  -4.673 -19.636  1.00 79.43           H
ATOM   2063  CE2 TYR A 145     -15.332  -7.495 -20.070  1.00 79.43           C
ATOM   2064  HE2 TYR A 145     -15.478  -8.540 -20.344  1.00 79.43           H
ATOM   2065  CZ  TYR A 145     -16.387  -6.638 -20.009  1.00 79.43           C
ATOM   2066  OH  TYR A 145     -17.627  -7.115 -20.299  1.00 79.43           O
ATOM   2067  HH  TYR A 145     -17.570  -8.076 -20.568  1.00 79.43           H
ATOM   2068  HN  TYR A 145     -10.225  -4.378 -18.812  1.00 79.43           H
ATOM   2069  N   ILE A 146     -12.235  -3.210 -21.280  1.00 78.31           N
ATOM   2070  CA  ILE A 146     -12.875  -2.405 -22.307  1.00 78.31           C
ATOM   2071  C   ILE A 146     -12.029  -2.446 -23.582  1.00 78.31           C
ATOM   2072  O   ILE A 146     -12.566  -2.536 -24.685  1.00 78.31           O
ATOM   2073  HA  ILE A 146     -13.843  -2.857 -22.521  1.00 78.31           H
ATOM   2074  CB  ILE A 146     -13.140  -0.990 -21.791  1.00 78.31           C
ATOM   2075  HB  ILE A 146     -12.205  -0.587 -21.401  1.00 78.31           H
ATOM   2076  CG1 ILE A 146     -14.141  -1.007 -20.633  1.00 78.31           C
ATOM   2077 1HG1 ILE A 146     -15.136  -1.237 -21.013  1.00 78.31           H
ATOM   2078 2HG1 ILE A 146     -13.877  -1.797 -19.931  1.00 78.31           H
ATOM   2079  CG2 ILE A 146     -13.591  -0.067 -22.925  1.00 78.31           C
ATOM   2080 1HG2 ILE A 146     -12.813  -0.021 -23.687  1.00 78.31           H
ATOM   2081 2HG2 ILE A 146     -14.509  -0.456 -23.366  1.00 78.31           H
ATOM   2082 3HG2 ILE A 146     -13.772   0.932 -22.530  1.00 78.31           H
ATOM   2083  CD1 ILE A 146     -14.164   0.340 -19.909  1.00 78.31           C
ATOM   2084 1HD1 ILE A 146     -13.173   0.556 -19.510  1.00 78.31           H
ATOM   2085 2HD1 ILE A 146     -14.452   1.125 -20.609  1.00 78.31           H
ATOM   2086 3HD1 ILE A 146     -14.884   0.301 -19.091  1.00 78.31           H
ATOM   2087  HN  ILE A 146     -11.982  -2.713 -20.450  1.00 78.31           H
ATOM   2088  N   ALA A 147     -10.720  -2.379 -23.388  1.00 77.56           N
ATOM   2089  CA  ALA A 147      -9.799  -2.325 -24.510  1.00 77.56           C
ATOM   2090  C   ALA A 147      -9.947  -3.598 -25.347  1.00 77.56           C
ATOM   2091  O   ALA A 147      -9.734  -3.577 -26.558  1.00 77.56           O
ATOM   2092  HA  ALA A 147     -10.071  -1.465 -25.122  1.00 77.56           H
ATOM   2093  CB  ALA A 147      -8.373  -2.131 -23.992  1.00 77.56           C
ATOM   2094 1HB  ALA A 147      -8.315  -1.199 -23.430  1.00 77.56           H
ATOM   2095 2HB  ALA A 147      -8.106  -2.964 -23.342  1.00 77.56           H
ATOM   2096 3HB  ALA A 147      -7.682  -2.091 -24.834  1.00 77.56           H
ATOM   2097  HN  ALA A 147     -10.289  -2.361 -22.486  1.00 77.56           H
ATOM   2098  N   ILE A 148     -10.311  -4.676 -24.667  1.00 74.37           N
ATOM   2099  CA  ILE A 148     -10.314  -5.988 -25.291  1.00 74.37           C
ATOM   2100  C   ILE A 148     -11.723  -6.304 -25.798  1.00 74.37           C
ATOM   2101  O   ILE A 148     -11.889  -6.806 -26.908  1.00 74.37           O
ATOM   2102  HA  ILE A 148      -9.641  -5.944 -26.147  1.00 74.37           H
ATOM   2103  CB  ILE A 148      -9.756  -7.039 -24.330  1.00 74.37           C
ATOM   2104  HB  ILE A 148     -10.264  -6.929 -23.371  1.00 74.37           H
ATOM   2105  CG1 ILE A 148      -8.264  -6.816 -24.079  1.00 74.37           C
ATOM   2106 1HG1 ILE A 148      -7.701  -7.042 -24.985  1.00 74.37           H
ATOM   2107 2HG1 ILE A 148      -8.084  -5.767 -23.845  1.00 74.37           H
ATOM   2108  CG2 ILE A 148     -10.047  -8.454 -24.835  1.00 74.37           C
ATOM   2109 1HG2 ILE A 148     -11.125  -8.595 -24.921  1.00 74.37           H
ATOM   2110 2HG2 ILE A 148      -9.584  -8.593 -25.812  1.00 74.37           H
ATOM   2111 3HG2 ILE A 148      -9.640  -9.181 -24.133  1.00 74.37           H
ATOM   2112  CD1 ILE A 148      -7.764  -7.693 -22.929  1.00 74.37           C
ATOM   2113 1HD1 ILE A 148      -8.312  -7.447 -22.020  1.00 74.37           H
ATOM   2114 2HD1 ILE A 148      -7.923  -8.743 -23.177  1.00 74.37           H
ATOM   2115 3HD1 ILE A 148      -6.700  -7.515 -22.772  1.00 74.37           H
ATOM   2116  HN  ILE A 148     -10.599  -4.662 -23.710  1.00 74.37           H
ATOM   2117  N   ALA A 149     -12.702  -5.995 -24.960  1.00 74.16           N
ATOM   2118  CA  ALA A 149     -14.076  -6.369 -25.245  1.00 74.16           C
ATOM   2119  C   ALA A 149     -14.640  -5.439 -26.321  1.00 74.16           C
ATOM   2120  O   ALA A 149     -15.330  -5.889 -27.235  1.00 74.16           O
ATOM   2121  HA  ALA A 149     -14.071  -7.390 -25.625  1.00 74.16           H
ATOM   2122  CB  ALA A 149     -14.895  -6.329 -23.953  1.00 74.16           C
ATOM   2123 1HB  ALA A 149     -14.471  -7.027 -23.232  1.00 74.16           H
ATOM   2124 2HB  ALA A 149     -14.871  -5.320 -23.539  1.00 74.16           H
ATOM   2125 3HB  ALA A 149     -15.926  -6.609 -24.167  1.00 74.16           H
ATOM   2126  HN  ALA A 149     -12.567  -5.501 -24.101  1.00 74.16           H
ATOM   2127  N   GLN A 150     -14.326  -4.160 -26.178  1.00 75.86           N
ATOM   2128  CA  GLN A 150     -14.831  -3.157 -27.099  1.00 75.86           C
ATOM   2129  C   GLN A 150     -13.698  -2.626 -27.980  1.00 75.86           C
ATOM   2130  O   GLN A 150     -13.672  -1.444 -28.318  1.00 75.86           O
ATOM   2131  HA  GLN A 150     -15.567  -3.674 -27.715  1.00 75.86           H
ATOM   2132  CB  GLN A 150     -15.520  -2.018 -26.346  1.00 75.86           C
ATOM   2133 1HB  GLN A 150     -14.804  -1.529 -25.685  1.00 75.86           H
ATOM   2134 2HB  GLN A 150     -15.866  -1.265 -27.054  1.00 75.86           H
ATOM   2135  CG  GLN A 150     -16.704  -2.538 -25.528  1.00 75.86           C
ATOM   2136 1HG  GLN A 150     -17.308  -3.207 -26.141  1.00 75.86           H
ATOM   2137 2HG  GLN A 150     -16.338  -3.123 -24.684  1.00 75.86           H
ATOM   2138  CD  GLN A 150     -17.568  -1.383 -25.019  1.00 75.86           C
ATOM   2139  OE1 GLN A 150     -17.293  -0.218 -25.253  1.00 75.86           O
ATOM   2140  NE2 GLN A 150     -18.626  -1.770 -24.311  1.00 75.86           N
ATOM   2141 1HE2 GLN A 150     -18.794  -2.744 -24.155  1.00 75.86           H
ATOM   2142 2HE2 GLN A 150     -19.252  -1.088 -23.934  1.00 75.86           H
ATOM   2143  HN  GLN A 150     -13.738  -3.807 -25.449  1.00 75.86           H
ATOM   2144  N   ALA A 151     -12.788  -3.526 -28.325  1.00 72.79           N
ATOM   2145  CA  ALA A 151     -11.573  -3.133 -29.018  1.00 72.79           C
ATOM   2146  C   ALA A 151     -11.937  -2.278 -30.233  1.00 72.79           C
ATOM   2147  O   ALA A 151     -11.216  -1.342 -30.576  1.00 72.79           O
ATOM   2148  HA  ALA A 151     -10.976  -2.536 -28.328  1.00 72.79           H
ATOM   2149  CB  ALA A 151     -10.778  -4.383 -29.402  1.00 72.79           C
ATOM   2150 1HB  ALA A 151     -10.519  -4.940 -28.501  1.00 72.79           H
ATOM   2151 2HB  ALA A 151     -11.382  -5.011 -30.056  1.00 72.79           H
ATOM   2152 3HB  ALA A 151      -9.866  -4.088 -29.921  1.00 72.79           H
ATOM   2153  HN  ALA A 151     -12.872  -4.505 -28.140  1.00 72.79           H
ATOM   2154  N   MET A 152     -13.055  -2.630 -30.851  1.00 68.95           N
ATOM   2155  CA  MET A 152     -13.491  -1.945 -32.056  1.00 68.95           C
ATOM   2156  C   MET A 152     -13.817  -0.478 -31.765  1.00 68.95           C
ATOM   2157  O   MET A 152     -13.467   0.405 -32.547  1.00 68.95           O
ATOM   2158  HA  MET A 152     -12.653  -2.008 -32.749  1.00 68.95           H
ATOM   2159  CB  MET A 152     -14.732  -2.642 -32.618  1.00 68.95           C
ATOM   2160 1HB  MET A 152     -15.466  -2.782 -31.824  1.00 68.95           H
ATOM   2161 2HB  MET A 152     -15.197  -2.009 -33.374  1.00 68.95           H
ATOM   2162  CG  MET A 152     -14.370  -3.996 -33.230  1.00 68.95           C
ATOM   2163 1HG  MET A 152     -13.427  -4.352 -32.815  1.00 68.95           H
ATOM   2164 2HG  MET A 152     -15.130  -4.735 -32.975  1.00 68.95           H
ATOM   2165  SD  MET A 152     -14.236  -3.848 -35.004  1.00 68.95           S
ATOM   2166  CE  MET A 152     -15.963  -3.911 -35.452  1.00 68.95           C
ATOM   2167 1HE  MET A 152     -16.391  -4.856 -35.117  1.00 68.95           H
ATOM   2168 2HE  MET A 152     -16.492  -3.085 -34.977  1.00 68.95           H
ATOM   2169 3HE  MET A 152     -16.061  -3.831 -36.534  1.00 68.95           H
ATOM   2170  HN  MET A 152     -13.657  -3.366 -30.542  1.00 68.95           H
ATOM   2171  N   ARG A 153     -14.482  -0.264 -30.640  1.00 69.69           N
ATOM   2172  CA  ARG A 153     -14.928   1.070 -30.276  1.00 69.69           C
ATOM   2173  C   ARG A 153     -13.860   1.776 -29.438  1.00 69.69           C
ATOM   2174  O   ARG A 153     -13.893   2.996 -29.284  1.00 69.69           O
ATOM   2175  HA  ARG A 153     -15.082   1.581 -31.226  1.00 69.69           H
ATOM   2176  CB  ARG A 153     -16.236   1.017 -29.484  1.00 69.69           C
ATOM   2177 1HB  ARG A 153     -16.120   0.353 -28.628  1.00 69.69           H
ATOM   2178 2HB  ARG A 153     -16.468   2.006 -29.091  1.00 69.69           H
ATOM   2179  CG  ARG A 153     -17.389   0.528 -30.363  1.00 69.69           C
ATOM   2180 1HG  ARG A 153     -17.470   1.160 -31.247  1.00 69.69           H
ATOM   2181 2HG  ARG A 153     -17.181  -0.484 -30.712  1.00 69.69           H
ATOM   2182  CD  ARG A 153     -18.711   0.546 -29.593  1.00 69.69           C
ATOM   2183 1HD  ARG A 153     -18.659  -0.142 -28.749  1.00 69.69           H
ATOM   2184 2HD  ARG A 153     -18.889   1.540 -29.184  1.00 69.69           H
ATOM   2185  NE  ARG A 153     -19.824   0.162 -30.489  1.00 69.69           N
ATOM   2186  HE  ARG A 153     -19.604  -0.074 -31.436  1.00 69.69           H
ATOM   2187  CZ  ARG A 153     -21.109   0.109 -30.112  1.00 69.69           C
ATOM   2188  NH1 ARG A 153     -21.461   0.414 -28.855  1.00 69.69           N
ATOM   2189 1HH1 ARG A 153     -20.764   0.684 -28.191  1.00 69.69           H
ATOM   2190 2HH1 ARG A 153     -22.422   0.373 -28.582  1.00 69.69           H
ATOM   2191  NH2 ARG A 153     -22.036  -0.253 -31.009  1.00 69.69           N
ATOM   2192 1HH2 ARG A 153     -22.999  -0.296 -30.744  1.00 69.69           H
ATOM   2193 2HH2 ARG A 153     -21.764  -0.479 -31.945  1.00 69.69           H
ATOM   2194  HN  ARG A 153     -14.716  -0.982 -29.983  1.00 69.69           H
ATOM   2195  N   ALA A 154     -12.939   0.979 -28.917  1.00 69.32           N
ATOM   2196  CA  ALA A 154     -12.008   1.466 -27.913  1.00 69.32           C
ATOM   2197  C   ALA A 154     -11.126   2.555 -28.528  1.00 69.32           C
ATOM   2198  O   ALA A 154     -10.631   3.430 -27.820  1.00 69.32           O
ATOM   2199  HA  ALA A 154     -12.592   1.899 -27.101  1.00 69.32           H
ATOM   2200  CB  ALA A 154     -11.191   0.295 -27.363  1.00 69.32           C
ATOM   2201 1HB  ALA A 154     -11.862  -0.436 -26.912  1.00 69.32           H
ATOM   2202 2HB  ALA A 154     -10.636  -0.174 -28.175  1.00 69.32           H
ATOM   2203 3HB  ALA A 154     -10.493   0.661 -26.610  1.00 69.32           H
ATOM   2204  HN  ALA A 154     -12.823   0.018 -29.170  1.00 69.32           H
ATOM   2205  N   HIS A 155     -10.956   2.464 -29.839  1.00 68.57           N
ATOM   2206  CA  HIS A 155     -10.044   3.353 -30.538  1.00 68.57           C
ATOM   2207  C   HIS A 155     -10.653   4.755 -30.617  1.00 68.57           C
ATOM   2208  O   HIS A 155      -9.987   5.742 -30.310  1.00 68.57           O
ATOM   2209  HA  HIS A 155      -9.131   3.395 -29.944  1.00 68.57           H
ATOM   2210  CB  HIS A 155      -9.681   2.787 -31.913  1.00 68.57           C
ATOM   2211 1HB  HIS A 155      -9.377   1.746 -31.797  1.00 68.57           H
ATOM   2212 2HB  HIS A 155     -10.571   2.791 -32.543  1.00 68.57           H
ATOM   2213  CG  HIS A 155      -8.580   3.542 -32.617  1.00 68.57           C
ATOM   2214  ND1 HIS A 155      -8.826   4.598 -33.477  1.00 68.57           N
ATOM   2215  HD1 HIS A 155      -9.727   4.961 -33.715  1.00 68.57           H
ATOM   2216  CD2 HIS A 155      -7.225   3.385 -32.579  1.00 68.57           C
ATOM   2217  HD2 HIS A 155      -6.687   2.638 -31.995  1.00 68.57           H
ATOM   2218  CE1 HIS A 155      -7.665   5.048 -33.930  1.00 68.57           C
ATOM   2219  HE1 HIS A 155      -7.526   5.875 -34.627  1.00 68.57           H
ATOM   2220  NE2 HIS A 155      -6.674   4.294 -33.373  1.00 68.57           N
ATOM   2221  HN  HIS A 155     -11.428   1.800 -30.419  1.00 68.57           H
ATOM   2222  N   THR A 156     -11.911   4.797 -31.029  1.00 72.69           N
ATOM   2223  CA  THR A 156     -12.578   6.065 -31.271  1.00 72.69           C
ATOM   2224  C   THR A 156     -12.816   6.802 -29.951  1.00 72.69           C
ATOM   2225  O   THR A 156     -12.994   8.019 -29.939  1.00 72.69           O
ATOM   2226  HA  THR A 156     -11.918   6.691 -31.872  1.00 72.69           H
ATOM   2227  CB  THR A 156     -13.864   5.782 -32.050  1.00 72.69           C
ATOM   2228  HB  THR A 156     -14.480   6.679 -32.122  1.00 72.69           H
ATOM   2229  OG1 THR A 156     -14.454   4.685 -31.359  1.00 72.69           O
ATOM   2230  HG1 THR A 156     -15.423   4.614 -31.595  1.00 72.69           H
ATOM   2231  CG2 THR A 156     -13.591   5.237 -33.453  1.00 72.69           C
ATOM   2232 1HG2 THR A 156     -13.032   4.304 -33.377  1.00 72.69           H
ATOM   2233 2HG2 THR A 156     -13.008   5.964 -34.018  1.00 72.69           H
ATOM   2234 3HG2 THR A 156     -14.537   5.054 -33.962  1.00 72.69           H
ATOM   2235  HN  THR A 156     -12.472   3.986 -31.198  1.00 72.69           H
ATOM   2236  N   TRP A 157     -12.812   6.033 -28.872  1.00 78.15           N
ATOM   2237  CA  TRP A 157     -13.172   6.569 -27.570  1.00 78.15           C
ATOM   2238  C   TRP A 157     -11.879   6.875 -26.811  1.00 78.15           C
ATOM   2239  O   TRP A 157     -11.907   7.127 -25.607  1.00 78.15           O
ATOM   2240  HA  TRP A 157     -13.735   7.487 -27.732  1.00 78.15           H
ATOM   2241  CB  TRP A 157     -14.093   5.607 -26.817  1.00 78.15           C
ATOM   2242 1HB  TRP A 157     -13.683   4.599 -26.885  1.00 78.15           H
ATOM   2243 2HB  TRP A 157     -14.100   5.878 -25.761  1.00 78.15           H
ATOM   2244  CG  TRP A 157     -15.533   5.592 -27.334  1.00 78.15           C
ATOM   2245  CD1 TRP A 157     -15.961   5.780 -28.590  1.00 78.15           C
ATOM   2246  HD1 TRP A 157     -15.305   5.976 -29.439  1.00 78.15           H
ATOM   2247  CD2 TRP A 157     -16.725   5.368 -26.552  1.00 78.15           C
ATOM   2248  NE1 TRP A 157     -17.335   5.695 -28.675  1.00 78.15           N
ATOM   2249  HE1 TRP A 157     -17.885   5.799 -29.503  1.00 78.15           H
ATOM   2250  CE2 TRP A 157     -17.815   5.436 -27.396  1.00 78.15           C
ATOM   2251  CE3 TRP A 157     -16.878   5.117 -25.177  1.00 78.15           C
ATOM   2252  HE3 TRP A 157     -16.033   5.058 -24.491  1.00 78.15           H
ATOM   2253  CZ2 TRP A 157     -19.134   5.263 -26.960  1.00 78.15           C
ATOM   2254  HZ2 TRP A 157     -19.979   5.322 -27.647  1.00 78.15           H
ATOM   2255  CZ3 TRP A 157     -18.202   4.946 -24.757  1.00 78.15           C
ATOM   2256  HZ3 TRP A 157     -18.377   4.749 -23.700  1.00 78.15           H
ATOM   2257  CH2 TRP A 157     -19.310   5.012 -25.594  1.00 78.15           C
ATOM   2258  HH2 TRP A 157     -20.312   4.868 -25.188  1.00 78.15           H
ATOM   2259  HN  TRP A 157     -12.568   5.063 -28.877  1.00 78.15           H
ATOM   2260  N   ARG A 158     -10.777   6.843 -27.546  1.00 77.51           N
ATOM   2261  CA  ARG A 158      -9.463   6.876 -26.926  1.00 77.51           C
ATOM   2262  C   ARG A 158      -9.275   8.182 -26.151  1.00 77.51           C
ATOM   2263  O   ARG A 158      -8.805   8.171 -25.015  1.00 77.51           O
ATOM   2264  HA  ARG A 158      -9.449   6.017 -26.256  1.00 77.51           H
ATOM   2265  CB  ARG A 158      -8.356   6.749 -27.975  1.00 77.51           C
ATOM   2266 1HB  ARG A 158      -8.523   5.857 -28.578  1.00 77.51           H
ATOM   2267 2HB  ARG A 158      -8.392   7.603 -28.652  1.00 77.51           H
ATOM   2268  CG  ARG A 158      -6.979   6.674 -27.312  1.00 77.51           C
ATOM   2269 1HG  ARG A 158      -6.800   7.581 -26.735  1.00 77.51           H
ATOM   2270 2HG  ARG A 158      -6.954   5.840 -26.612  1.00 77.51           H
ATOM   2271  CD  ARG A 158      -5.876   6.503 -28.359  1.00 77.51           C
ATOM   2272 1HD  ARG A 158      -6.083   5.630 -28.978  1.00 77.51           H
ATOM   2273 2HD  ARG A 158      -5.856   7.367 -29.023  1.00 77.51           H
ATOM   2274  NE  ARG A 158      -4.564   6.349 -27.691  1.00 77.51           N
ATOM   2275  HE  ARG A 158      -4.509   6.554 -26.713  1.00 77.51           H
ATOM   2276  CZ  ARG A 158      -3.446   5.952 -28.313  1.00 77.51           C
ATOM   2277  NH1 ARG A 158      -3.462   5.664 -29.622  1.00 77.51           N
ATOM   2278 1HH1 ARG A 158      -4.313   5.744 -30.141  1.00 77.51           H
ATOM   2279 2HH1 ARG A 158      -2.623   5.368 -30.079  1.00 77.51           H
ATOM   2280  NH2 ARG A 158      -2.312   5.847 -27.608  1.00 77.51           N
ATOM   2281 1HH2 ARG A 158      -1.469   5.552 -28.057  1.00 77.51           H
ATOM   2282 2HH2 ARG A 158      -2.309   6.064 -26.631  1.00 77.51           H
ATOM   2283  HN  ARG A 158     -10.772   6.794 -28.545  1.00 77.51           H
ATOM   2284  N   GLU A 159      -9.652   9.276 -26.797  1.00 80.96           N
ATOM   2285  CA  GLU A 159      -9.447  10.594 -26.221  1.00 80.96           C
ATOM   2286  C   GLU A 159     -10.329  10.775 -24.984  1.00 80.96           C
ATOM   2287  O   GLU A 159      -9.856  11.221 -23.940  1.00 80.96           O
ATOM   2288  HA  GLU A 159      -8.396  10.624 -25.933  1.00 80.96           H
ATOM   2289  CB  GLU A 159      -9.716  11.691 -27.252  1.00 80.96           C
ATOM   2290 1HB  GLU A 159     -10.676  11.512 -27.737  1.00 80.96           H
ATOM   2291 2HB  GLU A 159      -9.651  12.669 -26.773  1.00 80.96           H
ATOM   2292  CG  GLU A 159      -8.656  11.680 -28.355  1.00 80.96           C
ATOM   2293 1HG  GLU A 159      -7.662  11.729 -27.909  1.00 80.96           H
ATOM   2294 2HG  GLU A 159      -8.711  10.742 -28.907  1.00 80.96           H
ATOM   2295  CD  GLU A 159      -8.850  12.855 -29.314  1.00 80.96           C
ATOM   2296  OE1 GLU A 159      -7.901  13.123 -30.083  1.00 80.96           O
ATOM   2297  OE2 GLU A 159      -9.942  13.460 -29.257  1.00 80.96           O
ATOM   2298  HN  GLU A 159     -10.089   9.272 -27.697  1.00 80.96           H
ATOM   2299  N   LYS A 160     -11.595  10.419 -25.142  1.00 84.34           N
ATOM   2300  CA  LYS A 160     -12.542  10.511 -24.044  1.00 84.34           C
ATOM   2301  C   LYS A 160     -12.019   9.701 -22.856  1.00 84.34           C
ATOM   2302  O   LYS A 160     -12.075  10.158 -21.716  1.00 84.34           O
ATOM   2303  HA  LYS A 160     -12.599  11.559 -23.749  1.00 84.34           H
ATOM   2304  CB  LYS A 160     -13.940  10.095 -24.505  1.00 84.34           C
ATOM   2305 1HB  LYS A 160     -13.902   9.096 -24.940  1.00 84.34           H
ATOM   2306 2HB  LYS A 160     -14.610  10.043 -23.647  1.00 84.34           H
ATOM   2307  CG  LYS A 160     -14.496  11.083 -25.533  1.00 84.34           C
ATOM   2308 1HG  LYS A 160     -14.389  12.101 -25.158  1.00 84.34           H
ATOM   2309 2HG  LYS A 160     -13.916  11.020 -26.454  1.00 84.34           H
ATOM   2310  CD  LYS A 160     -15.968  10.795 -25.830  1.00 84.34           C
ATOM   2311 1HD  LYS A 160     -16.069   9.797 -26.257  1.00 84.34           H
ATOM   2312 2HD  LYS A 160     -16.539  10.803 -24.902  1.00 84.34           H
ATOM   2313  CE  LYS A 160     -16.545  11.830 -26.798  1.00 84.34           C
ATOM   2314 1HE  LYS A 160     -16.399  12.833 -26.397  1.00 84.34           H
ATOM   2315 2HE  LYS A 160     -16.011  11.786 -27.747  1.00 84.34           H
ATOM   2316  NZ  LYS A 160     -17.987  11.584 -27.022  1.00 84.34           N
ATOM   2317 1HZ  LYS A 160     -18.353  12.279 -27.662  1.00 84.34           H
ATOM   2318 2HZ  LYS A 160     -18.114  10.659 -27.419  1.00 84.34           H
ATOM   2319 3HZ  LYS A 160     -18.481  11.643 -26.139  1.00 84.34           H
ATOM   2320  HN  LYS A 160     -11.976  10.073 -26.000  1.00 84.34           H
ATOM   2321  N   ARG A 161     -11.523   8.511 -23.165  1.00 85.79           N
ATOM   2322  CA  ARG A 161     -11.019   7.620 -22.134  1.00 85.79           C
ATOM   2323  C   ARG A 161      -9.874   8.287 -21.369  1.00 85.79           C
ATOM   2324  O   ARG A 161      -9.742   8.106 -20.160  1.00 85.79           O
ATOM   2325  HA  ARG A 161     -11.873   7.438 -21.481  1.00 85.79           H
ATOM   2326  CB  ARG A 161     -10.523   6.305 -22.737  1.00 85.79           C
ATOM   2327 1HB  ARG A 161      -9.887   6.513 -23.598  1.00 85.79           H
ATOM   2328 2HB  ARG A 161      -9.909   5.775 -22.008  1.00 85.79           H
ATOM   2329  CG  ARG A 161     -11.695   5.420 -23.164  1.00 85.79           C
ATOM   2330 1HG  ARG A 161     -12.232   5.071 -22.282  1.00 85.79           H
ATOM   2331 2HG  ARG A 161     -12.400   6.005 -23.755  1.00 85.79           H
ATOM   2332  CD  ARG A 161     -11.209   4.221 -23.981  1.00 85.79           C
ATOM   2333 1HD  ARG A 161     -12.058   3.715 -24.440  1.00 85.79           H
ATOM   2334 2HD  ARG A 161     -10.564   4.560 -24.791  1.00 85.79           H
ATOM   2335  NE  ARG A 161     -10.471   3.281 -23.108  1.00 85.79           N
ATOM   2336  HE  ARG A 161     -10.458   3.465 -22.125  1.00 85.79           H
ATOM   2337  CZ  ARG A 161      -9.821   2.197 -23.552  1.00 85.79           C
ATOM   2338  NH1 ARG A 161      -9.806   1.900 -24.859  1.00 85.79           N
ATOM   2339 1HH1 ARG A 161     -10.282   2.490 -25.511  1.00 85.79           H
ATOM   2340 2HH1 ARG A 161      -9.318   1.090 -25.182  1.00 85.79           H
ATOM   2341  NH2 ARG A 161      -9.185   1.413 -22.670  1.00 85.79           N
ATOM   2342 1HH2 ARG A 161      -8.695   0.601 -22.985  1.00 85.79           H
ATOM   2343 2HH2 ARG A 161      -9.201   1.641 -21.697  1.00 85.79           H
ATOM   2344  HN  ARG A 161     -11.463   8.156 -24.097  1.00 85.79           H
ATOM   2345  N   LEU A 162      -9.076   9.046 -22.106  1.00 87.22           N
ATOM   2346  CA  LEU A 162      -7.934   9.724 -21.516  1.00 87.22           C
ATOM   2347  C   LEU A 162      -8.429  10.801 -20.550  1.00 87.22           C
ATOM   2348  O   LEU A 162      -7.877  10.966 -19.463  1.00 87.22           O
ATOM   2349  HA  LEU A 162      -7.372   8.982 -20.948  1.00 87.22           H
ATOM   2350  CB  LEU A 162      -7.005  10.257 -22.609  1.00 87.22           C
ATOM   2351 1HB  LEU A 162      -6.805   9.450 -23.314  1.00 87.22           H
ATOM   2352 2HB  LEU A 162      -7.532  11.037 -23.158  1.00 87.22           H
ATOM   2353  CG  LEU A 162      -5.666  10.823 -22.133  1.00 87.22           C
ATOM   2354  HG  LEU A 162      -5.863  11.555 -21.349  1.00 87.22           H
ATOM   2355  CD1 LEU A 162      -4.793   9.727 -21.518  1.00 87.22           C
ATOM   2356 1HD1 LEU A 162      -5.310   9.287 -20.665  1.00 87.22           H
ATOM   2357 2HD1 LEU A 162      -4.601   8.955 -22.264  1.00 87.22           H
ATOM   2358 3HD1 LEU A 162      -3.848  10.157 -21.189  1.00 87.22           H
ATOM   2359  CD2 LEU A 162      -4.948  11.559 -23.266  1.00 87.22           C
ATOM   2360 1HD2 LEU A 162      -4.762  10.868 -24.088  1.00 87.22           H
ATOM   2361 2HD2 LEU A 162      -5.570  12.382 -23.617  1.00 87.22           H
ATOM   2362 3HD2 LEU A 162      -3.999  11.952 -22.900  1.00 87.22           H
ATOM   2363  HN  LEU A 162      -9.199   9.200 -23.086  1.00 87.22           H
ATOM   2364  N   LEU A 163      -9.463  11.508 -20.981  1.00 89.52           N
ATOM   2365  CA  LEU A 163     -10.038  12.567 -20.169  1.00 89.52           C
ATOM   2366  C   LEU A 163     -10.590  11.967 -18.874  1.00 89.52           C
ATOM   2367  O   LEU A 163     -10.290  12.453 -17.784  1.00 89.52           O
ATOM   2368  HA  LEU A 163      -9.233  13.256 -19.914  1.00 89.52           H
ATOM   2369  CB  LEU A 163     -11.074  13.356 -20.971  1.00 89.52           C
ATOM   2370 1HB  LEU A 163     -10.613  13.677 -21.905  1.00 89.52           H
ATOM   2371 2HB  LEU A 163     -11.890  12.684 -21.234  1.00 89.52           H
ATOM   2372  CG  LEU A 163     -11.664  14.586 -20.278  1.00 89.52           C
ATOM   2373  HG  LEU A 163     -12.051  14.277 -19.307  1.00 89.52           H
ATOM   2374  CD1 LEU A 163     -10.587  15.641 -20.021  1.00 89.52           C
ATOM   2375 1HD1 LEU A 163      -9.810  15.220 -19.383  1.00 89.52           H
ATOM   2376 2HD1 LEU A 163     -10.149  15.952 -20.970  1.00 89.52           H
ATOM   2377 3HD1 LEU A 163     -11.034  16.504 -19.528  1.00 89.52           H
ATOM   2378  CD2 LEU A 163     -12.842  15.151 -21.074  1.00 89.52           C
ATOM   2379 1HD2 LEU A 163     -12.503  15.440 -22.069  1.00 89.52           H
ATOM   2380 2HD2 LEU A 163     -13.620  14.391 -21.162  1.00 89.52           H
ATOM   2381 3HD2 LEU A 163     -13.244  16.024 -20.559  1.00 89.52           H
ATOM   2382  HN  LEU A 163      -9.907  11.367 -21.866  1.00 89.52           H
ATOM   2383  N   TYR A 164     -11.386  10.921 -19.036  1.00 90.67           N
ATOM   2384  CA  TYR A 164     -11.968  10.239 -17.892  1.00 90.67           C
ATOM   2385  C   TYR A 164     -10.879   9.707 -16.959  1.00 90.67           C
ATOM   2386  O   TYR A 164     -11.034   9.733 -15.739  1.00 90.67           O
ATOM   2387  HA  TYR A 164     -12.582  10.957 -17.349  1.00 90.67           H
ATOM   2388  CB  TYR A 164     -12.757   9.058 -18.462  1.00 90.67           C
ATOM   2389 1HB  TYR A 164     -12.150   8.561 -19.219  1.00 90.67           H
ATOM   2390 2HB  TYR A 164     -12.932   8.334 -17.667  1.00 90.67           H
ATOM   2391  CG  TYR A 164     -14.100   9.448 -19.082  1.00 90.67           C
ATOM   2392  CD1 TYR A 164     -15.062  10.067 -18.309  1.00 90.67           C
ATOM   2393  HD1 TYR A 164     -14.865  10.278 -17.258  1.00 90.67           H
ATOM   2394  CD2 TYR A 164     -14.350   9.181 -20.412  1.00 90.67           C
ATOM   2395  HD2 TYR A 164     -13.590   8.692 -21.022  1.00 90.67           H
ATOM   2396  CE1 TYR A 164     -16.327  10.434 -18.892  1.00 90.67           C
ATOM   2397  HE1 TYR A 164     -17.095  10.923 -18.294  1.00 90.67           H
ATOM   2398  CE2 TYR A 164     -15.615   9.548 -20.995  1.00 90.67           C
ATOM   2399  HE2 TYR A 164     -15.825   9.343 -22.045  1.00 90.67           H
ATOM   2400  CZ  TYR A 164     -16.541  10.157 -20.207  1.00 90.67           C
ATOM   2401  OH  TYR A 164     -17.735  10.503 -20.757  1.00 90.67           O
ATOM   2402  HH  TYR A 164     -18.304  10.965 -20.077  1.00 90.67           H
ATOM   2403  HN  TYR A 164     -11.635  10.540 -19.926  1.00 90.67           H
ATOM   2404  N   SER A 165      -9.801   9.235 -17.568  1.00 92.35           N
ATOM   2405  CA  SER A 165      -8.702   8.663 -16.809  1.00 92.35           C
ATOM   2406  C   SER A 165      -8.123   9.710 -15.855  1.00 92.35           C
ATOM   2407  O   SER A 165      -7.701   9.380 -14.748  1.00 92.35           O
ATOM   2408  HA  SER A 165      -9.139   7.835 -16.249  1.00 92.35           H
ATOM   2409  CB  SER A 165      -7.610   8.129 -17.738  1.00 92.35           C
ATOM   2410 1HB  SER A 165      -6.967   7.444 -17.185  1.00 92.35           H
ATOM   2411 2HB  SER A 165      -8.067   7.556 -18.544  1.00 92.35           H
ATOM   2412  OG  SER A 165      -6.819   9.178 -18.290  1.00 92.35           O
ATOM   2413  HG  SER A 165      -7.394   9.788 -18.836  1.00 92.35           H
ATOM   2414  HN  SER A 165      -9.671   9.241 -18.560  1.00 92.35           H
ATOM   2415  N   LYS A 166      -8.122  10.951 -16.320  1.00 93.73           N
ATOM   2416  CA  LYS A 166      -7.599  12.048 -15.523  1.00 93.73           C
ATOM   2417  C   LYS A 166      -8.502  12.264 -14.307  1.00 93.73           C
ATOM   2418  O   LYS A 166      -8.018  12.368 -13.181  1.00 93.73           O
ATOM   2419  HA  LYS A 166      -6.611  11.753 -15.172  1.00 93.73           H
ATOM   2420  CB  LYS A 166      -7.420  13.298 -16.386  1.00 93.73           C
ATOM   2421 1HB  LYS A 166      -8.334  13.494 -16.946  1.00 93.73           H
ATOM   2422 2HB  LYS A 166      -7.246  14.164 -15.747  1.00 93.73           H
ATOM   2423  CG  LYS A 166      -6.248  13.131 -17.356  1.00 93.73           C
ATOM   2424 1HG  LYS A 166      -5.336  12.921 -16.798  1.00 93.73           H
ATOM   2425 2HG  LYS A 166      -6.429  12.275 -18.006  1.00 93.73           H
ATOM   2426  CD  LYS A 166      -6.055  14.390 -18.204  1.00 93.73           C
ATOM   2427 1HD  LYS A 166      -6.951  14.575 -18.796  1.00 93.73           H
ATOM   2428 2HD  LYS A 166      -5.918  15.254 -17.553  1.00 93.73           H
ATOM   2429  CE  LYS A 166      -4.846  14.246 -19.131  1.00 93.73           C
ATOM   2430 1HE  LYS A 166      -3.965  13.971 -18.550  1.00 93.73           H
ATOM   2431 2HE  LYS A 166      -5.021  13.441 -19.845  1.00 93.73           H
ATOM   2432  NZ  LYS A 166      -4.594  15.513 -19.854  1.00 93.73           N
ATOM   2433 1HZ  LYS A 166      -3.804  15.394 -20.479  1.00 93.73           H
ATOM   2434 2HZ  LYS A 166      -5.416  15.763 -20.393  1.00 93.73           H
ATOM   2435 3HZ  LYS A 166      -4.390  16.248 -19.187  1.00 93.73           H
ATOM   2436  HN  LYS A 166      -8.470  11.211 -17.221  1.00 93.73           H
ATOM   2437  N   MET A 167      -9.798  12.326 -14.575  1.00 95.30           N
ATOM   2438  CA  MET A 167     -10.768  12.580 -13.524  1.00 95.30           C
ATOM   2439  C   MET A 167     -10.759  11.455 -12.487  1.00 95.30           C
ATOM   2440  O   MET A 167     -10.819  11.713 -11.286  1.00 95.30           O
ATOM   2441  HA  MET A 167     -10.459  13.515 -13.058  1.00 95.30           H
ATOM   2442  CB  MET A 167     -12.165  12.699 -14.136  1.00 95.30           C
ATOM   2443 1HB  MET A 167     -12.386  11.807 -14.724  1.00 95.30           H
ATOM   2444 2HB  MET A 167     -12.911  12.750 -13.343  1.00 95.30           H
ATOM   2445  CG  MET A 167     -12.271  13.940 -15.024  1.00 95.30           C
ATOM   2446 1HG  MET A 167     -11.920  14.817 -14.480  1.00 95.30           H
ATOM   2447 2HG  MET A 167     -11.628  13.829 -15.897  1.00 95.30           H
ATOM   2448  SD  MET A 167     -13.963  14.180 -15.540  1.00 95.30           S
ATOM   2449  CE  MET A 167     -14.179  12.741 -16.573  1.00 95.30           C
ATOM   2450 1HE  MET A 167     -13.458  12.769 -17.390  1.00 95.30           H
ATOM   2451 2HE  MET A 167     -14.020  11.840 -15.979  1.00 95.30           H
ATOM   2452 3HE  MET A 167     -15.190  12.734 -16.980  1.00 95.30           H
ATOM   2453  HN  MET A 167     -10.186  12.207 -15.489  1.00 95.30           H
ATOM   2454  N   VAL A 168     -10.685  10.231 -12.989  1.00 95.51           N
ATOM   2455  CA  VAL A 168     -10.686   9.065 -12.121  1.00 95.51           C
ATOM   2456  C   VAL A 168      -9.480   9.134 -11.182  1.00 95.51           C
ATOM   2457  O   VAL A 168      -9.601   8.852  -9.990  1.00 95.51           O
ATOM   2458  HA  VAL A 168     -11.597   9.099 -11.525  1.00 95.51           H
ATOM   2459  CB  VAL A 168     -10.716   7.787 -12.963  1.00 95.51           C
ATOM   2460  HB  VAL A 168      -9.928   7.861 -13.713  1.00 95.51           H
ATOM   2461  CG1 VAL A 168     -10.430   6.556 -12.100  1.00 95.51           C
ATOM   2462 1HG1 VAL A 168      -9.444   6.652 -11.646  1.00 95.51           H
ATOM   2463 2HG1 VAL A 168     -11.185   6.478 -11.317  1.00 95.51           H
ATOM   2464 3HG1 VAL A 168     -10.458   5.662 -12.723  1.00 95.51           H
ATOM   2465  CG2 VAL A 168     -12.051   7.645 -13.696  1.00 95.51           C
ATOM   2466 1HG2 VAL A 168     -12.862   7.604 -12.968  1.00 95.51           H
ATOM   2467 2HG2 VAL A 168     -12.197   8.501 -14.355  1.00 95.51           H
ATOM   2468 3HG2 VAL A 168     -12.046   6.729 -14.286  1.00 95.51           H
ATOM   2469  HN  VAL A 168     -10.626  10.030 -13.967  1.00 95.51           H
ATOM   2470  N   CYS A 169      -8.345   9.510 -11.753  1.00 96.18           N
ATOM   2471  CA  CYS A 169      -7.113   9.591 -10.987  1.00 96.18           C
ATOM   2472  C   CYS A 169      -7.318  10.596  -9.852  1.00 96.18           C
ATOM   2473  O   CYS A 169      -6.967  10.322  -8.705  1.00 96.18           O
ATOM   2474  HA  CYS A 169      -6.925   8.593 -10.591  1.00 96.18           H
ATOM   2475  CB  CYS A 169      -5.921   9.963 -11.871  1.00 96.18           C
ATOM   2476 1HB  CYS A 169      -6.154  10.855 -12.453  1.00 96.18           H
ATOM   2477 2HB  CYS A 169      -5.058  10.203 -11.250  1.00 96.18           H
ATOM   2478  SG  CYS A 169      -5.516   8.574 -12.993  1.00 96.18           S
ATOM   2479  HG  CYS A 169      -6.383   8.907 -13.945  1.00 96.18           H
ATOM   2480  HN  CYS A 169      -8.260   9.757 -12.718  1.00 96.18           H
ATOM   2481  N   PHE A 170      -7.884  11.739 -10.211  1.00 96.63           N
ATOM   2482  CA  PHE A 170      -8.118  12.795  -9.242  1.00 96.63           C
ATOM   2483  C   PHE A 170      -9.027  12.310  -8.111  1.00 96.63           C
ATOM   2484  O   PHE A 170      -8.738  12.536  -6.937  1.00 96.63           O
ATOM   2485  HA  PHE A 170      -7.149  13.077  -8.831  1.00 96.63           H
ATOM   2486  CB  PHE A 170      -8.813  13.938  -9.985  1.00 96.63           C
ATOM   2487 1HB  PHE A 170      -8.191  14.242 -10.826  1.00 96.63           H
ATOM   2488 2HB  PHE A 170      -9.752  13.570 -10.399  1.00 96.63           H
ATOM   2489  CG  PHE A 170      -9.102  15.162  -9.113  1.00 96.63           C
ATOM   2490  CD1 PHE A 170     -10.345  15.349  -8.593  1.00 96.63           C
ATOM   2491  HD1 PHE A 170     -11.135  14.626  -8.797  1.00 96.63           H
ATOM   2492  CD2 PHE A 170      -8.116  16.063  -8.858  1.00 96.63           C
ATOM   2493  HD2 PHE A 170      -7.120  15.914  -9.275  1.00 96.63           H
ATOM   2494  CE1 PHE A 170     -10.613  16.485  -7.785  1.00 96.63           C
ATOM   2495  HE1 PHE A 170     -11.609  16.635  -7.368  1.00 96.63           H
ATOM   2496  CE2 PHE A 170      -8.384  17.199  -8.050  1.00 96.63           C
ATOM   2497  HE2 PHE A 170      -7.593  17.922  -7.846  1.00 96.63           H
ATOM   2498  CZ  PHE A 170      -9.626  17.386  -7.530  1.00 96.63           C
ATOM   2499  HZ  PHE A 170      -9.832  18.258  -6.909  1.00 96.63           H
ATOM   2500  HN  PHE A 170      -8.180  11.947 -11.143  1.00 96.63           H
ATOM   2501  N   THR A 171     -10.108  11.652  -8.505  1.00 96.66           N
ATOM   2502  CA  THR A 171     -11.075  11.156  -7.540  1.00 96.66           C
ATOM   2503  C   THR A 171     -10.407  10.176  -6.573  1.00 96.66           C
ATOM   2504  O   THR A 171     -10.714  10.168  -5.381  1.00 96.66           O
ATOM   2505  HA  THR A 171     -11.432  11.997  -6.947  1.00 96.66           H
ATOM   2506  CB  THR A 171     -12.244  10.544  -8.314  1.00 96.66           C
ATOM   2507  HB  THR A 171     -11.924   9.662  -8.869  1.00 96.66           H
ATOM   2508  OG1 THR A 171     -12.739  11.621  -9.104  1.00 96.66           O
ATOM   2509  HG1 THR A 171     -12.309  11.609 -10.007  1.00 96.66           H
ATOM   2510  CG2 THR A 171     -13.419  10.177  -7.406  1.00 96.66           C
ATOM   2511 1HG2 THR A 171     -13.783  11.072  -6.902  1.00 96.66           H
ATOM   2512 2HG2 THR A 171     -13.091   9.450  -6.663  1.00 96.66           H
ATOM   2513 3HG2 THR A 171     -14.221   9.747  -8.006  1.00 96.66           H
ATOM   2514  HN  THR A 171     -10.327  11.458  -9.461  1.00 96.66           H
ATOM   2515  N   ILE A 172      -9.507   9.373  -7.121  1.00 96.45           N
ATOM   2516  CA  ILE A 172      -8.831   8.357  -6.332  1.00 96.45           C
ATOM   2517  C   ILE A 172      -7.997   9.035  -5.243  1.00 96.45           C
ATOM   2518  O   ILE A 172      -8.017   8.613  -4.088  1.00 96.45           O
ATOM   2519  HA  ILE A 172      -9.599   7.751  -5.852  1.00 96.45           H
ATOM   2520  CB  ILE A 172      -8.020   7.428  -7.237  1.00 96.45           C
ATOM   2521  HB  ILE A 172      -7.493   8.038  -7.970  1.00 96.45           H
ATOM   2522  CG1 ILE A 172      -8.938   6.481  -8.014  1.00 96.45           C
ATOM   2523 1HG1 ILE A 172      -9.409   5.780  -7.326  1.00 96.45           H
ATOM   2524 2HG1 ILE A 172      -9.738   7.051  -8.486  1.00 96.45           H
ATOM   2525  CG2 ILE A 172      -6.961   6.669  -6.436  1.00 96.45           C
ATOM   2526 1HG2 ILE A 172      -6.281   7.380  -5.967  1.00 96.45           H
ATOM   2527 2HG2 ILE A 172      -7.447   6.070  -5.666  1.00 96.45           H
ATOM   2528 3HG2 ILE A 172      -6.399   6.015  -7.103  1.00 96.45           H
ATOM   2529  CD1 ILE A 172      -8.156   5.711  -9.080  1.00 96.45           C
ATOM   2530 1HD1 ILE A 172      -7.706   6.415  -9.780  1.00 96.45           H
ATOM   2531 2HD1 ILE A 172      -7.372   5.124  -8.602  1.00 96.45           H
ATOM   2532 3HD1 ILE A 172      -8.832   5.046  -9.617  1.00 96.45           H
ATOM   2533  HN  ILE A 172      -9.240   9.408  -8.084  1.00 96.45           H
ATOM   2534  N   TRP A 173      -7.285  10.076  -5.649  1.00 96.74           N
ATOM   2535  CA  TRP A 173      -6.393  10.774  -4.739  1.00 96.74           C
ATOM   2536  C   TRP A 173      -7.238  11.351  -3.601  1.00 96.74           C
ATOM   2537  O   TRP A 173      -6.882  11.220  -2.431  1.00 96.74           O
ATOM   2538  HA  TRP A 173      -5.683  10.047  -4.344  1.00 96.74           H
ATOM   2539  CB  TRP A 173      -5.578  11.838  -5.477  1.00 96.74           C
ATOM   2540 1HB  TRP A 173      -6.224  12.341  -6.197  1.00 96.74           H
ATOM   2541 2HB  TRP A 173      -5.250  12.592  -4.761  1.00 96.74           H
ATOM   2542  CG  TRP A 173      -4.354  11.286  -6.211  1.00 96.74           C
ATOM   2543  CD1 TRP A 173      -4.143  11.225  -7.533  1.00 96.74           C
ATOM   2544  HD1 TRP A 173      -4.849  11.579  -8.284  1.00 96.74           H
ATOM   2545  CD2 TRP A 173      -3.175  10.715  -5.606  1.00 96.74           C
ATOM   2546  NE1 TRP A 173      -2.918  10.660  -7.823  1.00 96.74           N
ATOM   2547  HE1 TRP A 173      -2.537  10.508  -8.735  1.00 96.74           H
ATOM   2548  CE2 TRP A 173      -2.310  10.340  -6.615  1.00 96.74           C
ATOM   2549  CE3 TRP A 173      -2.848  10.523  -4.252  1.00 96.74           C
ATOM   2550  HE3 TRP A 173      -3.513  10.811  -3.438  1.00 96.74           H
ATOM   2551  CZ2 TRP A 173      -1.064   9.749  -6.376  1.00 96.74           C
ATOM   2552  HZ2 TRP A 173      -0.399   9.461  -7.190  1.00 96.74           H
ATOM   2553  CZ3 TRP A 173      -1.599   9.931  -4.030  1.00 96.74           C
ATOM   2554  HZ3 TRP A 173      -1.297   9.759  -2.997  1.00 96.74           H
ATOM   2555  CH2 TRP A 173      -0.718   9.547  -5.034  1.00 96.74           C
ATOM   2556  HH2 TRP A 173       0.239   9.091  -4.778  1.00 96.74           H
ATOM   2557  HN  TRP A 173      -7.309  10.441  -6.580  1.00 96.74           H
ATOM   2558  N   VAL A 174      -8.340  11.979  -3.984  1.00 96.68           N
ATOM   2559  CA  VAL A 174      -9.203  12.633  -3.016  1.00 96.68           C
ATOM   2560  C   VAL A 174      -9.740  11.592  -2.031  1.00 96.68           C
ATOM   2561  O   VAL A 174      -9.739  11.818  -0.822  1.00 96.68           O
ATOM   2562  HA  VAL A 174      -8.596  13.354  -2.468  1.00 96.68           H
ATOM   2563  CB  VAL A 174     -10.313  13.400  -3.738  1.00 96.68           C
ATOM   2564  HB  VAL A 174     -10.818  12.706  -4.410  1.00 96.68           H
ATOM   2565  CG1 VAL A 174     -11.349  13.930  -2.745  1.00 96.68           C
ATOM   2566 1HG1 VAL A 174     -11.796  13.095  -2.206  1.00 96.68           H
ATOM   2567 2HG1 VAL A 174     -10.864  14.602  -2.038  1.00 96.68           H
ATOM   2568 3HG1 VAL A 174     -12.126  14.471  -3.286  1.00 96.68           H
ATOM   2569  CG2 VAL A 174      -9.733  14.535  -4.585  1.00 96.68           C
ATOM   2570 1HG2 VAL A 174      -9.192  15.228  -3.941  1.00 96.68           H
ATOM   2571 2HG2 VAL A 174      -9.052  14.122  -5.329  1.00 96.68           H
ATOM   2572 3HG2 VAL A 174     -10.543  15.064  -5.087  1.00 96.68           H
ATOM   2573  HN  VAL A 174      -8.645  12.044  -4.934  1.00 96.68           H
ATOM   2574  N   LEU A 175     -10.185  10.474  -2.586  1.00 95.27           N
ATOM   2575  CA  LEU A 175     -10.811   9.438  -1.782  1.00 95.27           C
ATOM   2576  C   LEU A 175      -9.784   8.870  -0.800  1.00 95.27           C
ATOM   2577  O   LEU A 175     -10.082   8.691   0.380  1.00 95.27           O
ATOM   2578  HA  LEU A 175     -11.612   9.907  -1.211  1.00 95.27           H
ATOM   2579  CB  LEU A 175     -11.454   8.379  -2.680  1.00 95.27           C
ATOM   2580 1HB  LEU A 175     -12.140   8.879  -3.364  1.00 95.27           H
ATOM   2581 2HB  LEU A 175     -10.673   7.924  -3.289  1.00 95.27           H
ATOM   2582  CG  LEU A 175     -12.217   7.264  -1.961  1.00 95.27           C
ATOM   2583  HG  LEU A 175     -11.543   6.798  -1.243  1.00 95.27           H
ATOM   2584  CD1 LEU A 175     -13.399   7.829  -1.172  1.00 95.27           C
ATOM   2585 1HD1 LEU A 175     -13.034   8.538  -0.429  1.00 95.27           H
ATOM   2586 2HD1 LEU A 175     -14.082   8.336  -1.854  1.00 95.27           H
ATOM   2587 3HD1 LEU A 175     -13.924   7.015  -0.671  1.00 95.27           H
ATOM   2588  CD2 LEU A 175     -12.651   6.176  -2.945  1.00 95.27           C
ATOM   2589 1HD2 LEU A 175     -13.301   6.610  -3.704  1.00 95.27           H
ATOM   2590 2HD2 LEU A 175     -11.771   5.745  -3.423  1.00 95.27           H
ATOM   2591 3HD2 LEU A 175     -13.191   5.395  -2.408  1.00 95.27           H
ATOM   2592  HN  LEU A 175     -10.123  10.271  -3.563  1.00 95.27           H
ATOM   2593  N   ALA A 176      -8.597   8.603  -1.323  1.00 95.29           N
ATOM   2594  CA  ALA A 176      -7.548   7.990  -0.525  1.00 95.29           C
ATOM   2595  C   ALA A 176      -7.186   8.920   0.634  1.00 95.29           C
ATOM   2596  O   ALA A 176      -6.947   8.463   1.750  1.00 95.29           O
ATOM   2597  HA  ALA A 176      -7.941   7.057  -0.122  1.00 95.29           H
ATOM   2598  CB  ALA A 176      -6.346   7.674  -1.418  1.00 95.29           C
ATOM   2599 1HB  ALA A 176      -6.650   6.987  -2.207  1.00 95.29           H
ATOM   2600 2HB  ALA A 176      -5.972   8.596  -1.863  1.00 95.29           H
ATOM   2601 3HB  ALA A 176      -5.560   7.215  -0.819  1.00 95.29           H
ATOM   2602  HN  ALA A 176      -8.347   8.797  -2.272  1.00 95.29           H
ATOM   2603  N   ALA A 177      -7.156  10.209   0.329  1.00 94.94           N
ATOM   2604  CA  ALA A 177      -6.794  11.206   1.323  1.00 94.94           C
ATOM   2605  C   ALA A 177      -7.808  11.169   2.468  1.00 94.94           C
ATOM   2606  O   ALA A 177      -7.430  11.200   3.638  1.00 94.94           O
ATOM   2607  HA  ALA A 177      -5.810  10.944   1.712  1.00 94.94           H
ATOM   2608  CB  ALA A 177      -6.713  12.582   0.660  1.00 94.94           C
ATOM   2609 1HB  ALA A 177      -5.958  12.563  -0.126  1.00 94.94           H
ATOM   2610 2HB  ALA A 177      -7.681  12.835   0.228  1.00 94.94           H
ATOM   2611 3HB  ALA A 177      -6.442  13.329   1.406  1.00 94.94           H
ATOM   2612  HN  ALA A 177      -7.372  10.575  -0.577  1.00 94.94           H
ATOM   2613  N   ALA A 178      -9.077  11.103   2.091  1.00 95.08           N
ATOM   2614  CA  ALA A 178     -10.151  11.144   3.068  1.00 95.08           C
ATOM   2615  C   ALA A 178     -10.065   9.910   3.968  1.00 95.08           C
ATOM   2616  O   ALA A 178     -10.332   9.991   5.166  1.00 95.08           O
ATOM   2617  HA  ALA A 178     -10.012  12.038   3.677  1.00 95.08           H
ATOM   2618  CB  ALA A 178     -11.496  11.246   2.345  1.00 95.08           C
ATOM   2619 1HB  ALA A 178     -11.517  12.154   1.743  1.00 95.08           H
ATOM   2620 2HB  ALA A 178     -11.627  10.378   1.698  1.00 95.08           H
ATOM   2621 3HB  ALA A 178     -12.301  11.277   3.078  1.00 95.08           H
ATOM   2622  HN  ALA A 178      -9.374  11.022   1.139  1.00 95.08           H
ATOM   2623  N   LEU A 179      -9.690   8.796   3.356  1.00 93.32           N
ATOM   2624  CA  LEU A 179      -9.665   7.527   4.062  1.00 93.32           C
ATOM   2625  C   LEU A 179      -8.485   7.513   5.035  1.00 93.32           C
ATOM   2626  O   LEU A 179      -8.396   6.640   5.897  1.00 93.32           O
ATOM   2627  HA  LEU A 179     -10.588   7.454   4.637  1.00 93.32           H
ATOM   2628  CB  LEU A 179      -9.657   6.362   3.070  1.00 93.32           C
ATOM   2629 1HB  LEU A 179      -8.831   6.508   2.374  1.00 93.32           H
ATOM   2630 2HB  LEU A 179      -9.453   5.443   3.620  1.00 93.32           H
ATOM   2631  CG  LEU A 179     -10.940   6.163   2.259  1.00 93.32           C
ATOM   2632  HG  LEU A 179     -11.138   7.079   1.704  1.00 93.32           H
ATOM   2633  CD1 LEU A 179     -10.772   5.040   1.234  1.00 93.32           C
ATOM   2634 1HD1 LEU A 179      -9.961   5.291   0.550  1.00 93.32           H
ATOM   2635 2HD1 LEU A 179     -10.536   4.109   1.750  1.00 93.32           H
ATOM   2636 3HD1 LEU A 179     -11.698   4.919   0.672  1.00 93.32           H
ATOM   2637  CD2 LEU A 179     -12.138   5.924   3.180  1.00 93.32           C
ATOM   2638 1HD2 LEU A 179     -11.963   5.032   3.781  1.00 93.32           H
ATOM   2639 2HD2 LEU A 179     -12.270   6.784   3.836  1.00 93.32           H
ATOM   2640 3HD2 LEU A 179     -13.037   5.785   2.578  1.00 93.32           H
ATOM   2641  HN  LEU A 179      -9.409   8.752   2.397  1.00 93.32           H
ATOM   2642  N   CYS A 180      -7.607   8.491   4.865  1.00 94.25           N
ATOM   2643  CA  CYS A 180      -6.392   8.553   5.659  1.00 94.25           C
ATOM   2644  C   CYS A 180      -6.609   9.559   6.791  1.00 94.25           C
ATOM   2645  O   CYS A 180      -5.682   9.867   7.539  1.00 94.25           O
ATOM   2646  HA  CYS A 180      -6.227   7.552   6.058  1.00 94.25           H
ATOM   2647  CB  CYS A 180      -5.174   8.909   4.804  1.00 94.25           C
ATOM   2648 1HB  CYS A 180      -5.341   9.861   4.298  1.00 94.25           H
ATOM   2649 2HB  CYS A 180      -4.298   9.036   5.440  1.00 94.25           H
ATOM   2650  SG  CYS A 180      -4.868   7.592   3.571  1.00 94.25           S
ATOM   2651  HG  CYS A 180      -5.952   7.831   2.840  1.00 94.25           H
ATOM   2652  HN  CYS A 180      -7.715   9.230   4.200  1.00 94.25           H
ATOM   2653  N   ILE A 181      -7.839  10.044   6.881  1.00 94.57           N
ATOM   2654  CA  ILE A 181      -8.180  11.037   7.886  1.00 94.57           C
ATOM   2655  C   ILE A 181      -7.885  10.471   9.276  1.00 94.57           C
ATOM   2656  O   ILE A 181      -7.248  11.131  10.096  1.00 94.57           O
ATOM   2657  HA  ILE A 181      -7.538  11.902   7.721  1.00 94.57           H
ATOM   2658  CB  ILE A 181      -9.626  11.505   7.707  1.00 94.57           C
ATOM   2659  HB  ILE A 181     -10.245  10.631   7.507  1.00 94.57           H
ATOM   2660  CG1 ILE A 181      -9.755  12.436   6.499  1.00 94.57           C
ATOM   2661 1HG1 ILE A 181      -9.192  13.352   6.680  1.00 94.57           H
ATOM   2662 2HG1 ILE A 181      -9.317  11.961   5.621  1.00 94.57           H
ATOM   2663  CG2 ILE A 181     -10.155  12.151   8.988  1.00 94.57           C
ATOM   2664 1HG2 ILE A 181     -10.121  11.427   9.802  1.00 94.57           H
ATOM   2665 2HG2 ILE A 181      -9.538  13.013   9.243  1.00 94.57           H
ATOM   2666 3HG2 ILE A 181     -11.184  12.475   8.833  1.00 94.57           H
ATOM   2667  CD1 ILE A 181     -11.221  12.777   6.224  1.00 94.57           C
ATOM   2668 1HD1 ILE A 181     -11.774  11.861   6.020  1.00 94.57           H
ATOM   2669 2HD1 ILE A 181     -11.648  13.273   7.095  1.00 94.57           H
ATOM   2670 3HD1 ILE A 181     -11.284  13.440   5.361  1.00 94.57           H
ATOM   2671  HN  ILE A 181      -8.593   9.769   6.285  1.00 94.57           H
ATOM   2672  N   PRO A 182      -8.339   9.245   9.567  1.00 93.34           N
ATOM   2673  CA  PRO A 182      -8.180   8.679  10.909  1.00 93.34           C
ATOM   2674  C   PRO A 182      -6.738   8.725  11.386  1.00 93.34           C
ATOM   2675  O   PRO A 182      -6.469   9.103  12.526  1.00 93.34           O
ATOM   2676  HA  PRO A 182      -8.739   9.270  11.633  1.00 93.34           H
ATOM   2677  CB  PRO A 182      -8.682   7.242  10.758  1.00 93.34           C
ATOM   2678 1HB  PRO A 182      -7.870   6.556  10.515  1.00 93.34           H
ATOM   2679 2HB  PRO A 182      -9.141   6.878  11.677  1.00 93.34           H
ATOM   2680  CG  PRO A 182      -9.695   7.339   9.623  1.00 93.34           C
ATOM   2681 1HG  PRO A 182      -9.880   6.369   9.162  1.00 93.34           H
ATOM   2682 2HG  PRO A 182     -10.662   7.701   9.973  1.00 93.34           H
ATOM   2683  CD  PRO A 182      -9.035   8.312   8.661  1.00 93.34           C
ATOM   2684 1HD  PRO A 182      -8.337   7.810   7.992  1.00 93.34           H
ATOM   2685 2HD  PRO A 182      -9.766   8.819   8.031  1.00 93.34           H
ATOM   2686  N   GLU A 183      -5.839   8.336  10.494  1.00 93.26           N
ATOM   2687  CA  GLU A 183      -4.426   8.284  10.828  1.00 93.26           C
ATOM   2688  C   GLU A 183      -3.918   9.677  11.204  1.00 93.26           C
ATOM   2689  O   GLU A 183      -3.113   9.821  12.123  1.00 93.26           O
ATOM   2690  HA  GLU A 183      -4.356   7.620  11.689  1.00 93.26           H
ATOM   2691  CB  GLU A 183      -3.611   7.696   9.674  1.00 93.26           C
ATOM   2692 1HB  GLU A 183      -3.962   8.111   8.728  1.00 93.26           H
ATOM   2693 2HB  GLU A 183      -2.549   7.865   9.851  1.00 93.26           H
ATOM   2694  CG  GLU A 183      -3.798   6.180   9.587  1.00 93.26           C
ATOM   2695 1HG  GLU A 183      -3.025   5.751   8.949  1.00 93.26           H
ATOM   2696 2HG  GLU A 183      -3.676   5.738  10.576  1.00 93.26           H
ATOM   2697  CD  GLU A 183      -5.179   5.829   9.032  1.00 93.26           C
ATOM   2698  OE1 GLU A 183      -5.555   4.643   9.154  1.00 93.26           O
ATOM   2699  OE2 GLU A 183      -5.828   6.754   8.497  1.00 93.26           O
ATOM   2700  HN  GLU A 183      -6.063   8.060   9.559  1.00 93.26           H
ATOM   2701  N   ILE A 184      -4.409  10.668  10.475  1.00 94.62           N
ATOM   2702  CA  ILE A 184      -3.917  12.027  10.629  1.00 94.62           C
ATOM   2703  C   ILE A 184      -4.336  12.564  11.999  1.00 94.62           C
ATOM   2704  O   ILE A 184      -3.590  13.311  12.631  1.00 94.62           O
ATOM   2705  HA  ILE A 184      -2.828  11.985  10.592  1.00 94.62           H
ATOM   2706  CB  ILE A 184      -4.376  12.899   9.459  1.00 94.62           C
ATOM   2707  HB  ILE A 184      -5.458  12.807   9.369  1.00 94.62           H
ATOM   2708  CG1 ILE A 184      -3.770  12.413   8.141  1.00 94.62           C
ATOM   2709 1HG1 ILE A 184      -2.693  12.582   8.148  1.00 94.62           H
ATOM   2710 2HG1 ILE A 184      -3.923  11.339   8.041  1.00 94.62           H
ATOM   2711  CG2 ILE A 184      -4.069  14.375   9.722  1.00 94.62           C
ATOM   2712 1HG2 ILE A 184      -4.587  14.699  10.624  1.00 94.62           H
ATOM   2713 2HG2 ILE A 184      -2.994  14.504   9.854  1.00 94.62           H
ATOM   2714 3HG2 ILE A 184      -4.405  14.972   8.875  1.00 94.62           H
ATOM   2715  CD1 ILE A 184      -4.398  13.137   6.949  1.00 94.62           C
ATOM   2716 1HD1 ILE A 184      -5.471  12.946   6.931  1.00 94.62           H
ATOM   2717 2HD1 ILE A 184      -4.221  14.209   7.040  1.00 94.62           H
ATOM   2718 3HD1 ILE A 184      -3.949  12.773   6.025  1.00 94.62           H
ATOM   2719  HN  ILE A 184      -5.129  10.555   9.790  1.00 94.62           H
ATOM   2720  N   LEU A 185      -5.527  12.163  12.417  1.00 93.47           N
ATOM   2721  CA  LEU A 185      -6.139  12.743  13.600  1.00 93.47           C
ATOM   2722  C   LEU A 185      -5.429  12.214  14.848  1.00 93.47           C
ATOM   2723  O   LEU A 185      -5.034  12.989  15.717  1.00 93.47           O
ATOM   2724  HA  LEU A 185      -5.990  13.822  13.550  1.00 93.47           H
ATOM   2725  CB  LEU A 185      -7.649  12.494  13.600  1.00 93.47           C
ATOM   2726 1HB  LEU A 185      -7.822  11.432  13.422  1.00 93.47           H
ATOM   2727 2HB  LEU A 185      -8.034  12.718  14.594  1.00 93.47           H
ATOM   2728  CG  LEU A 185      -8.460  13.292  12.577  1.00 93.47           C
ATOM   2729  HG  LEU A 185      -8.110  13.024  11.580  1.00 93.47           H
ATOM   2730  CD1 LEU A 185      -9.944  12.927  12.649  1.00 93.47           C
ATOM   2731 1HD1 LEU A 185     -10.067  11.864  12.440  1.00 93.47           H
ATOM   2732 2HD1 LEU A 185     -10.325  13.148  13.646  1.00 93.47           H
ATOM   2733 3HD1 LEU A 185     -10.497  13.509  11.912  1.00 93.47           H
ATOM   2734  CD2 LEU A 185      -8.230  14.795  12.748  1.00 93.47           C
ATOM   2735 1HD2 LEU A 185      -8.536  15.098  13.749  1.00 93.47           H
ATOM   2736 2HD2 LEU A 185      -7.173  15.019  12.607  1.00 93.47           H
ATOM   2737 3HD2 LEU A 185      -8.819  15.339  12.009  1.00 93.47           H
ATOM   2738  HN  LEU A 185      -6.071  11.457  11.963  1.00 93.47           H
ATOM   2739  N   TYR A 186      -5.289  10.897  14.897  1.00 93.70           N
ATOM   2740  CA  TYR A 186      -4.945  10.227  16.139  1.00 93.70           C
ATOM   2741  C   TYR A 186      -3.436   9.995  16.237  1.00 93.70           C
ATOM   2742  O   TYR A 186      -2.932   9.596  17.286  1.00 93.70           O
ATOM   2743  HA  TYR A 186      -5.261  10.864  16.964  1.00 93.70           H
ATOM   2744  CB  TYR A 186      -5.655   8.872  16.098  1.00 93.70           C
ATOM   2745 1HB  TYR A 186      -5.322   8.325  15.215  1.00 93.70           H
ATOM   2746 2HB  TYR A 186      -5.353   8.288  16.967  1.00 93.70           H
ATOM   2747  CG  TYR A 186      -7.182   8.971  16.073  1.00 93.70           C
ATOM   2748  CD1 TYR A 186      -7.845   9.660  17.067  1.00 93.70           C
ATOM   2749  HD1 TYR A 186      -7.281  10.134  17.871  1.00 93.70           H
ATOM   2750  CD2 TYR A 186      -7.895   8.370  15.055  1.00 93.70           C
ATOM   2751  HD2 TYR A 186      -7.372   7.826  14.270  1.00 93.70           H
ATOM   2752  CE1 TYR A 186      -9.282   9.753  17.044  1.00 93.70           C
ATOM   2753  HE1 TYR A 186      -9.818  10.294  17.824  1.00 93.70           H
ATOM   2754  CE2 TYR A 186      -9.332   8.463  15.032  1.00 93.70           C
ATOM   2755  HE2 TYR A 186      -9.908   7.993  14.235  1.00 93.70           H
ATOM   2756  CZ  TYR A 186      -9.955   9.150  16.028  1.00 93.70           C
ATOM   2757  OH  TYR A 186     -11.312   9.237  16.005  1.00 93.70           O
ATOM   2758  HH  TYR A 186     -11.661   8.916  15.125  1.00 93.70           H
ATOM   2759  HN  TYR A 186      -5.407  10.293  14.108  1.00 93.70           H
ATOM   2760  N   SER A 187      -2.756  10.254  15.129  1.00 94.02           N
ATOM   2761  CA  SER A 187      -1.310  10.123  15.091  1.00 94.02           C
ATOM   2762  C   SER A 187      -0.665  11.175  15.996  1.00 94.02           C
ATOM   2763  O   SER A 187      -0.839  12.373  15.783  1.00 94.02           O
ATOM   2764  HA  SER A 187      -1.101   9.120  15.461  1.00 94.02           H
ATOM   2765  CB  SER A 187      -0.782  10.259  13.661  1.00 94.02           C
ATOM   2766 1HB  SER A 187      -1.143  11.192  13.228  1.00 94.02           H
ATOM   2767 2HB  SER A 187       0.306  10.317  13.680  1.00 94.02           H
ATOM   2768  OG  SER A 187      -1.185   9.167  12.838  1.00 94.02           O
ATOM   2769  HG  SER A 187      -2.181   9.078  12.851  1.00 94.02           H
ATOM   2770  HN  SER A 187      -3.177  10.549  14.271  1.00 94.02           H
ATOM   2771  N   GLN A 188       0.067  10.687  16.987  1.00 91.81           N
ATOM   2772  CA  GLN A 188       0.732  11.570  17.930  1.00 91.81           C
ATOM   2773  C   GLN A 188       2.070  10.969  18.367  1.00 91.81           C
ATOM   2774  O   GLN A 188       2.337   9.794  18.119  1.00 91.81           O
ATOM   2775  HA  GLN A 188       0.904  12.499  17.387  1.00 91.81           H
ATOM   2776  CB  GLN A 188      -0.162  11.853  19.139  1.00 91.81           C
ATOM   2777 1HB  GLN A 188      -0.413  10.917  19.638  1.00 91.81           H
ATOM   2778 2HB  GLN A 188       0.380  12.464  19.861  1.00 91.81           H
ATOM   2779  CG  GLN A 188      -1.444  12.572  18.716  1.00 91.81           C
ATOM   2780 1HG  GLN A 188      -1.197  13.420  18.078  1.00 91.81           H
ATOM   2781 2HG  GLN A 188      -2.064  11.898  18.124  1.00 91.81           H
ATOM   2782  CD  GLN A 188      -2.229  13.057  19.936  1.00 91.81           C
ATOM   2783  OE1 GLN A 188      -1.741  13.074  21.054  1.00 91.81           O
ATOM   2784  NE2 GLN A 188      -3.470  13.449  19.660  1.00 91.81           N
ATOM   2785 1HE2 GLN A 188      -3.810  13.410  18.721  1.00 91.81           H
ATOM   2786 2HE2 GLN A 188      -4.063  13.783  20.393  1.00 91.81           H
ATOM   2787  HN  GLN A 188       0.209   9.711  17.149  1.00 91.81           H
ATOM   2788  N   ILE A 189       2.875  11.803  19.009  1.00 92.29           N
ATOM   2789  CA  ILE A 189       4.092  11.327  19.646  1.00 92.29           C
ATOM   2790  C   ILE A 189       3.798  10.989  21.109  1.00 92.29           C
ATOM   2791  O   ILE A 189       3.265  11.818  21.846  1.00 92.29           O
ATOM   2792  HA  ILE A 189       4.392  10.412  19.134  1.00 92.29           H
ATOM   2793  CB  ILE A 189       5.224  12.340  19.463  1.00 92.29           C
ATOM   2794  HB  ILE A 189       4.895  13.296  19.871  1.00 92.29           H
ATOM   2795  CG1 ILE A 189       5.527  12.562  17.980  1.00 92.29           C
ATOM   2796 1HG1 ILE A 189       5.954  11.655  17.553  1.00 92.29           H
ATOM   2797 2HG1 ILE A 189       4.601  12.763  17.442  1.00 92.29           H
ATOM   2798  CG2 ILE A 189       6.468  11.918  20.246  1.00 92.29           C
ATOM   2799 1HG2 ILE A 189       6.226  11.852  21.307  1.00 92.29           H
ATOM   2800 2HG2 ILE A 189       6.809  10.946  19.891  1.00 92.29           H
ATOM   2801 3HG2 ILE A 189       7.257  12.656  20.099  1.00 92.29           H
ATOM   2802  CD1 ILE A 189       6.498  13.729  17.788  1.00 92.29           C
ATOM   2803 1HD1 ILE A 189       6.057  14.639  18.195  1.00 92.29           H
ATOM   2804 2HD1 ILE A 189       7.432  13.514  18.308  1.00 92.29           H
ATOM   2805 3HD1 ILE A 189       6.697  13.865  16.725  1.00 92.29           H
ATOM   2806  HN  ILE A 189       2.708  12.785  19.097  1.00 92.29           H
ATOM   2807  N   LYS A 190       4.158   9.771  21.486  1.00 88.08           N
ATOM   2808  CA  LYS A 190       4.047   9.354  22.873  1.00 88.08           C
ATOM   2809  C   LYS A 190       5.448   9.161  23.457  1.00 88.08           C
ATOM   2810  O   LYS A 190       6.280   8.472  22.869  1.00 88.08           O
ATOM   2811  HA  LYS A 190       3.553  10.159  23.418  1.00 88.08           H
ATOM   2812  CB  LYS A 190       3.156   8.116  22.990  1.00 88.08           C
ATOM   2813 1HB  LYS A 190       2.239   8.267  22.420  1.00 88.08           H
ATOM   2814 2HB  LYS A 190       3.663   7.255  22.554  1.00 88.08           H
ATOM   2815  CG  LYS A 190       2.811   7.824  24.452  1.00 88.08           C
ATOM   2816 1HG  LYS A 190       3.727   7.665  25.020  1.00 88.08           H
ATOM   2817 2HG  LYS A 190       2.310   8.687  24.890  1.00 88.08           H
ATOM   2818  CD  LYS A 190       1.912   6.592  24.568  1.00 88.08           C
ATOM   2819 1HD  LYS A 190       0.964   6.780  24.063  1.00 88.08           H
ATOM   2820 2HD  LYS A 190       2.380   5.747  24.063  1.00 88.08           H
ATOM   2821  CE  LYS A 190       1.654   6.237  26.034  1.00 88.08           C
ATOM   2822 1HE  LYS A 190       2.592   6.254  26.589  1.00 88.08           H
ATOM   2823 2HE  LYS A 190       1.002   6.986  26.486  1.00 88.08           H
ATOM   2824  NZ  LYS A 190       1.031   4.899  26.142  1.00 88.08           N
ATOM   2825 1HZ  LYS A 190       1.035   4.602  27.111  1.00 88.08           H
ATOM   2826 2HZ  LYS A 190       0.076   4.943  25.805  1.00 88.08           H
ATOM   2827 3HZ  LYS A 190       1.556   4.236  25.583  1.00 88.08           H
ATOM   2828  HN  LYS A 190       4.520   9.077  20.863  1.00 88.08           H
ATOM   2829  N   GLU A 191       5.665   9.781  24.608  1.00 86.39           N
ATOM   2830  CA  GLU A 191       6.915   9.607  25.328  1.00 86.39           C
ATOM   2831  C   GLU A 191       6.772   8.504  26.379  1.00 86.39           C
ATOM   2832  O   GLU A 191       5.829   8.513  27.168  1.00 86.39           O
ATOM   2833  HA  GLU A 191       7.644   9.307  24.574  1.00 86.39           H
ATOM   2834  CB  GLU A 191       7.367  10.921  25.968  1.00 86.39           C
ATOM   2835 1HB  GLU A 191       6.530  11.380  26.494  1.00 86.39           H
ATOM   2836 2HB  GLU A 191       8.230  10.739  26.609  1.00 86.39           H
ATOM   2837  CG  GLU A 191       7.822  11.922  24.905  1.00 86.39           C
ATOM   2838 1HG  GLU A 191       8.583  11.465  24.272  1.00 86.39           H
ATOM   2839 2HG  GLU A 191       6.982  12.178  24.259  1.00 86.39           H
ATOM   2840  CD  GLU A 191       8.382  13.191  25.550  1.00 86.39           C
ATOM   2841  OE1 GLU A 191       8.790  14.086  24.779  1.00 86.39           O
ATOM   2842  OE2 GLU A 191       8.389  13.237  26.799  1.00 86.39           O
ATOM   2843  HN  GLU A 191       5.006  10.393  25.046  1.00 86.39           H
ATOM   2844  N   GLU A 192       7.723   7.582  26.356  1.00 79.20           N
ATOM   2845  CA  GLU A 192       7.716   6.476  27.298  1.00 79.20           C
ATOM   2846  C   GLU A 192       9.132   6.206  27.811  1.00 79.20           C
ATOM   2847  O   GLU A 192      10.005   5.799  27.047  1.00 79.20           O
ATOM   2848  HA  GLU A 192       7.080   6.801  28.122  1.00 79.20           H
ATOM   2849  CB  GLU A 192       7.113   5.220  26.665  1.00 79.20           C
ATOM   2850 1HB  GLU A 192       6.069   5.402  26.410  1.00 79.20           H
ATOM   2851 2HB  GLU A 192       7.718   4.913  25.812  1.00 79.20           H
ATOM   2852  CG  GLU A 192       7.129   4.048  27.649  1.00 79.20           C
ATOM   2853 1HG  GLU A 192       8.046   3.474  27.521  1.00 79.20           H
ATOM   2854 2HG  GLU A 192       7.131   4.427  28.671  1.00 79.20           H
ATOM   2855  CD  GLU A 192       5.917   3.139  27.438  1.00 79.20           C
ATOM   2856  OE1 GLU A 192       5.795   2.168  28.216  1.00 79.20           O
ATOM   2857  OE2 GLU A 192       5.141   3.435  26.504  1.00 79.20           O
ATOM   2858  HN  GLU A 192       8.486   7.582  25.710  1.00 79.20           H
ATOM   2859  N   SER A 193       9.315   6.444  29.102  1.00 74.72           N
ATOM   2860  CA  SER A 193      10.560   6.088  29.759  1.00 74.72           C
ATOM   2861  C   SER A 193      11.741   6.727  29.025  1.00 74.72           C
ATOM   2862  O   SER A 193      12.817   6.138  28.941  1.00 74.72           O
ATOM   2863  HA  SER A 193      10.477   6.486  30.770  1.00 74.72           H
ATOM   2864  CB  SER A 193      10.735   4.569  29.822  1.00 74.72           C
ATOM   2865 1HB  SER A 193      10.918   4.183  28.819  1.00 74.72           H
ATOM   2866 2HB  SER A 193      11.614   4.329  30.421  1.00 74.72           H
ATOM   2867  OG  SER A 193       9.593   3.923  30.377  1.00 74.72           O
ATOM   2868  HG  SER A 193       9.701   2.930  30.322  1.00 74.72           H
ATOM   2869  HN  SER A 193       8.631   6.871  29.694  1.00 74.72           H
ATOM   2870  N   GLY A 194      11.499   7.925  28.513  1.00 76.43           N
ATOM   2871  CA  GLY A 194      12.548   8.682  27.851  1.00 76.43           C
ATOM   2872  C   GLY A 194      12.652   8.297  26.373  1.00 76.43           C
ATOM   2873  O   GLY A 194      13.531   8.781  25.662  1.00 76.43           O
ATOM   2874 1HA  GLY A 194      12.344   9.748  27.939  1.00 76.43           H
ATOM   2875 2HA  GLY A 194      13.502   8.498  28.346  1.00 76.43           H
ATOM   2876  HN  GLY A 194      10.608   8.378  28.546  1.00 76.43           H
ATOM   2877  N   ILE A 195      11.741   7.430  25.955  1.00 82.19           N
ATOM   2878  CA  ILE A 195      11.673   7.030  24.560  1.00 82.19           C
ATOM   2879  C   ILE A 195      10.449   7.676  23.908  1.00 82.19           C
ATOM   2880  O   ILE A 195       9.325   7.491  24.370  1.00 82.19           O
ATOM   2881  HA  ILE A 195      12.568   7.411  24.067  1.00 82.19           H
ATOM   2882  CB  ILE A 195      11.702   5.505  24.437  1.00 82.19           C
ATOM   2883  HB  ILE A 195      10.841   5.103  24.970  1.00 82.19           H
ATOM   2884  CG1 ILE A 195      12.954   4.926  25.099  1.00 82.19           C
ATOM   2885 1HG1 ILE A 195      13.844   5.295  24.589  1.00 82.19           H
ATOM   2886 2HG1 ILE A 195      13.014   5.267  26.133  1.00 82.19           H
ATOM   2887  CG2 ILE A 195      11.573   5.070  22.976  1.00 82.19           C
ATOM   2888 1HG2 ILE A 195      10.629   5.436  22.570  1.00 82.19           H
ATOM   2889 2HG2 ILE A 195      12.401   5.483  22.399  1.00 82.19           H
ATOM   2890 3HG2 ILE A 195      11.597   3.982  22.918  1.00 82.19           H
ATOM   2891  CD1 ILE A 195      12.936   3.396  25.061  1.00 82.19           C
ATOM   2892 1HD1 ILE A 195      12.058   3.030  25.593  1.00 82.19           H
ATOM   2893 2HD1 ILE A 195      12.900   3.059  24.026  1.00 82.19           H
ATOM   2894 3HD1 ILE A 195      13.837   3.011  25.538  1.00 82.19           H
ATOM   2895  HN  ILE A 195      11.060   7.004  26.551  1.00 82.19           H
ATOM   2896  N   ALA A 196      10.710   8.422  22.844  1.00 89.75           N
ATOM   2897  CA  ALA A 196       9.636   8.994  22.050  1.00 89.75           C
ATOM   2898  C   ALA A 196       9.182   7.973  21.004  1.00 89.75           C
ATOM   2899  O   ALA A 196       9.999   7.447  20.250  1.00 89.75           O
ATOM   2900  HA  ALA A 196       8.804   9.207  22.721  1.00 89.75           H
ATOM   2901  CB  ALA A 196      10.109  10.304  21.419  1.00 89.75           C
ATOM   2902 1HB  ALA A 196      10.392  11.005  22.204  1.00 89.75           H
ATOM   2903 2HB  ALA A 196      10.970  10.110  20.779  1.00 89.75           H
ATOM   2904 3HB  ALA A 196       9.303  10.733  20.823  1.00 89.75           H
ATOM   2905  HN  ALA A 196      11.632   8.637  22.524  1.00 89.75           H
ATOM   2906  N   ILE A 197       7.881   7.724  20.992  1.00 88.91           N
ATOM   2907  CA  ILE A 197       7.311   6.769  20.057  1.00 88.91           C
ATOM   2908  C   ILE A 197       6.220   7.456  19.233  1.00 88.91           C
ATOM   2909  O   ILE A 197       5.315   8.076  19.789  1.00 88.91           O
ATOM   2910  HA  ILE A 197       8.107   6.456  19.383  1.00 88.91           H
ATOM   2911  CB  ILE A 197       6.827   5.520  20.797  1.00 88.91           C
ATOM   2912  HB  ILE A 197       6.123   5.831  21.569  1.00 88.91           H
ATOM   2913  CG1 ILE A 197       7.988   4.816  21.502  1.00 88.91           C
ATOM   2914 1HG1 ILE A 197       8.691   4.436  20.761  1.00 88.91           H
ATOM   2915 2HG1 ILE A 197       8.531   5.531  22.120  1.00 88.91           H
ATOM   2916  CG2 ILE A 197       6.075   4.580  19.852  1.00 88.91           C
ATOM   2917 1HG2 ILE A 197       5.210   5.097  19.437  1.00 88.91           H
ATOM   2918 2HG2 ILE A 197       6.737   4.272  19.043  1.00 88.91           H
ATOM   2919 3HG2 ILE A 197       5.742   3.700  20.404  1.00 88.91           H
ATOM   2920  CD1 ILE A 197       7.483   3.663  22.372  1.00 88.91           C
ATOM   2921 1HD1 ILE A 197       6.799   4.050  23.127  1.00 88.91           H
ATOM   2922 2HD1 ILE A 197       6.962   2.937  21.747  1.00 88.91           H
ATOM   2923 3HD1 ILE A 197       8.329   3.180  22.861  1.00 88.91           H
ATOM   2924  HN  ILE A 197       7.222   8.162  21.604  1.00 88.91           H
ATOM   2925  N   CYS A 198       6.343   7.324  17.921  1.00 91.67           N
ATOM   2926  CA  CYS A 198       5.289   7.762  17.022  1.00 91.67           C
ATOM   2927  C   CYS A 198       4.200   6.687  16.998  1.00 91.67           C
ATOM   2928  O   CYS A 198       4.416   5.591  16.483  1.00 91.67           O
ATOM   2929  HA  CYS A 198       4.901   8.697  17.427  1.00 91.67           H
ATOM   2930  CB  CYS A 198       5.827   8.060  15.621  1.00 91.67           C
ATOM   2931 1HB  CYS A 198       6.477   8.935  15.651  1.00 91.67           H
ATOM   2932 2HB  CYS A 198       6.433   7.225  15.270  1.00 91.67           H
ATOM   2933  SG  CYS A 198       4.438   8.354  14.467  1.00 91.67           S
ATOM   2934  HN  CYS A 198       7.143   6.926  17.471  1.00 91.67           H
ATOM   2935  N   THR A 199       3.054   7.039  17.562  1.00 91.03           N
ATOM   2936  CA  THR A 199       1.955   6.095  17.675  1.00 91.03           C
ATOM   2937  C   THR A 199       0.621   6.795  17.404  1.00 91.03           C
ATOM   2938  O   THR A 199       0.571   8.018  17.282  1.00 91.03           O
ATOM   2939  HA  THR A 199       2.077   5.332  16.907  1.00 91.03           H
ATOM   2940  CB  THR A 199       2.030   5.445  19.058  1.00 91.03           C
ATOM   2941  HB  THR A 199       3.061   5.208  19.321  1.00 91.03           H
ATOM   2942  OG1 THR A 199       1.146   4.331  18.967  1.00 91.03           O
ATOM   2943  HG1 THR A 199       1.269   3.731  19.757  1.00 91.03           H
ATOM   2944  CG2 THR A 199       1.413   6.321  20.151  1.00 91.03           C
ATOM   2945 1HG2 THR A 199       0.363   6.502  19.922  1.00 91.03           H
ATOM   2946 2HG2 THR A 199       1.944   7.272  20.198  1.00 91.03           H
ATOM   2947 3HG2 THR A 199       1.493   5.813  21.112  1.00 91.03           H
ATOM   2948  HN  THR A 199       2.871   7.948  17.937  1.00 91.03           H
ATOM   2949  N   MET A 200      -0.427   5.989  17.318  1.00 92.56           N
ATOM   2950  CA  MET A 200      -1.780   6.507  17.422  1.00 92.56           C
ATOM   2951  C   MET A 200      -2.284   6.441  18.865  1.00 92.56           C
ATOM   2952  O   MET A 200      -2.228   5.388  19.498  1.00 92.56           O
ATOM   2953  HA  MET A 200      -1.722   7.546  17.097  1.00 92.56           H
ATOM   2954  CB  MET A 200      -2.709   5.693  16.519  1.00 92.56           C
ATOM   2955 1HB  MET A 200      -2.653   4.638  16.790  1.00 92.56           H
ATOM   2956 2HB  MET A 200      -3.741   6.007  16.675  1.00 92.56           H
ATOM   2957  CG  MET A 200      -2.334   5.868  15.046  1.00 92.56           C
ATOM   2958 1HG  MET A 200      -2.416   6.917  14.764  1.00 92.56           H
ATOM   2959 2HG  MET A 200      -1.296   5.575  14.889  1.00 92.56           H
ATOM   2960  SD  MET A 200      -3.407   4.876  14.021  1.00 92.56           S
ATOM   2961  CE  MET A 200      -2.893   3.242  14.523  1.00 92.56           C
ATOM   2962 1HE  MET A 200      -1.832   3.113  14.308  1.00 92.56           H
ATOM   2963 2HE  MET A 200      -3.064   3.119  15.593  1.00 92.56           H
ATOM   2964 3HE  MET A 200      -3.467   2.495  13.975  1.00 92.56           H
ATOM   2965  HN  MET A 200      -0.362   5.000  17.181  1.00 92.56           H
ATOM   2966  N   VAL A 201      -2.764   7.579  19.343  1.00 92.98           N
ATOM   2967  CA  VAL A 201      -3.431   7.627  20.633  1.00 92.98           C
ATOM   2968  C   VAL A 201      -4.909   7.962  20.426  1.00 92.98           C
ATOM   2969  O   VAL A 201      -5.243   8.884  19.683  1.00 92.98           O
ATOM   2970  HA  VAL A 201      -3.355   6.636  21.080  1.00 92.98           H
ATOM   2971  CB  VAL A 201      -2.717   8.618  21.555  1.00 92.98           C
ATOM   2972  HB  VAL A 201      -2.827   9.614  21.126  1.00 92.98           H
ATOM   2973  CG1 VAL A 201      -3.357   8.632  22.945  1.00 92.98           C
ATOM   2974 1HG1 VAL A 201      -4.403   8.925  22.860  1.00 92.98           H
ATOM   2975 2HG1 VAL A 201      -3.292   7.637  23.385  1.00 92.98           H
ATOM   2976 3HG1 VAL A 201      -2.830   9.345  23.580  1.00 92.98           H
ATOM   2977  CG2 VAL A 201      -1.222   8.306  21.642  1.00 92.98           C
ATOM   2978 1HG2 VAL A 201      -1.083   7.300  22.037  1.00 92.98           H
ATOM   2979 2HG2 VAL A 201      -0.778   8.371  20.649  1.00 92.98           H
ATOM   2980 3HG2 VAL A 201      -0.739   9.026  22.304  1.00 92.98           H
ATOM   2981  HN  VAL A 201      -2.703   8.456  18.866  1.00 92.98           H
ATOM   2982  N   TYR A 202      -5.757   7.194  21.095  1.00 92.17           N
ATOM   2983  CA  TYR A 202      -7.193   7.372  20.963  1.00 92.17           C
ATOM   2984  C   TYR A 202      -7.774   8.076  22.191  1.00 92.17           C
ATOM   2985  O   TYR A 202      -8.070   7.433  23.197  1.00 92.17           O
ATOM   2986  HA  TYR A 202      -7.376   7.985  20.081  1.00 92.17           H
ATOM   2987  CB  TYR A 202      -7.785   5.964  20.869  1.00 92.17           C
ATOM   2988 1HB  TYR A 202      -7.482   5.394  21.747  1.00 92.17           H
ATOM   2989 2HB  TYR A 202      -8.872   6.036  20.895  1.00 92.17           H
ATOM   2990  CG  TYR A 202      -7.369   5.197  19.612  1.00 92.17           C
ATOM   2991  CD1 TYR A 202      -8.015   5.430  18.415  1.00 92.17           C
ATOM   2992  HD1 TYR A 202      -8.822   6.161  18.366  1.00 92.17           H
ATOM   2993  CD2 TYR A 202      -6.347   4.271  19.676  1.00 92.17           C
ATOM   2994  HD2 TYR A 202      -5.836   4.087  20.621  1.00 92.17           H
ATOM   2995  CE1 TYR A 202      -7.623   4.708  17.233  1.00 92.17           C
ATOM   2996  HE1 TYR A 202      -8.126   4.882  16.281  1.00 92.17           H
ATOM   2997  CE2 TYR A 202      -5.955   3.549  18.493  1.00 92.17           C
ATOM   2998  HE2 TYR A 202      -5.150   2.815  18.529  1.00 92.17           H
ATOM   2999  CZ  TYR A 202      -6.613   3.803  17.330  1.00 92.17           C
ATOM   3000  OH  TYR A 202      -6.243   3.121  16.213  1.00 92.17           O
ATOM   3001  HH  TYR A 202      -5.719   2.307  16.467  1.00 92.17           H
ATOM   3002  HN  TYR A 202      -5.477   6.463  21.718  1.00 92.17           H
ATOM   3003  N   PRO A 203      -7.947   9.403  22.132  1.00 81.71           N
ATOM   3004  CA  PRO A 203      -8.602  10.128  23.223  1.00 81.71           C
ATOM   3005  C   PRO A 203     -10.083   9.799  23.327  1.00 81.71           C
ATOM   3006  O   PRO A 203     -10.840  10.027  22.385  1.00 81.71           O
ATOM   3007  HA  PRO A 203      -8.178   9.829  24.182  1.00 81.71           H
ATOM   3008  CB  PRO A 203      -8.370  11.599  22.872  1.00 81.71           C
ATOM   3009 1HB  PRO A 203      -9.199  12.226  23.202  1.00 81.71           H
ATOM   3010 2HB  PRO A 203      -7.469  11.987  23.347  1.00 81.71           H
ATOM   3011  CG  PRO A 203      -8.245  11.592  21.375  1.00 81.71           C
ATOM   3012 1HG  PRO A 203      -9.224  11.637  20.898  1.00 81.71           H
ATOM   3013 2HG  PRO A 203      -7.679  12.454  21.023  1.00 81.71           H
ATOM   3014  CD  PRO A 203      -7.540  10.309  21.043  1.00 81.71           C
ATOM   3015 1HD  PRO A 203      -7.842   9.927  20.068  1.00 81.71           H
ATOM   3016 2HD  PRO A 203      -6.459  10.442  21.013  1.00 81.71           H
ATOM   3017  N   SER A 204     -10.459   9.267  24.480  1.00 73.08           N
ATOM   3018  CA  SER A 204     -11.846   9.317  24.910  1.00 73.08           C
ATOM   3019  C   SER A 204     -12.083   8.301  26.030  1.00 73.08           C
ATOM   3020  O   SER A 204     -11.275   7.397  26.234  1.00 73.08           O
ATOM   3021  HA  SER A 204     -11.998  10.332  25.276  1.00 73.08           H
ATOM   3022  CB  SER A 204     -12.795   9.049  23.741  1.00 73.08           C
ATOM   3023 1HB  SER A 204     -13.813   8.946  24.117  1.00 73.08           H
ATOM   3024 2HB  SER A 204     -12.790   9.905  23.066  1.00 73.08           H
ATOM   3025  OG  SER A 204     -12.435   7.874  23.019  1.00 73.08           O
ATOM   3026  HG  SER A 204     -13.080   7.722  22.270  1.00 73.08           H
ATOM   3027  HN  SER A 204      -9.836   8.809  25.114  1.00 73.08           H
ATOM   3028  N   ASP A 205     -13.196   8.485  26.726  1.00 77.82           N
ATOM   3029  CA  ASP A 205     -13.654   7.490  27.680  1.00 77.82           C
ATOM   3030  C   ASP A 205     -13.976   6.190  26.941  1.00 77.82           C
ATOM   3031  O   ASP A 205     -13.985   5.117  27.541  1.00 77.82           O
ATOM   3032  HA  ASP A 205     -12.835   7.375  28.390  1.00 77.82           H
ATOM   3033  CB  ASP A 205     -14.926   7.956  28.393  1.00 77.82           C
ATOM   3034 1HB  ASP A 205     -15.710   8.145  27.660  1.00 77.82           H
ATOM   3035 2HB  ASP A 205     -15.288   7.166  29.051  1.00 77.82           H
ATOM   3036  CG  ASP A 205     -14.664   9.225  29.207  1.00 77.82           C
ATOM   3037  OD1 ASP A 205     -13.573   9.296  29.813  1.00 77.82           O
ATOM   3038  OD2 ASP A 205     -15.562  10.095  29.206  1.00 77.82           O
ATOM   3039  HN  ASP A 205     -13.778   9.294  26.646  1.00 77.82           H
ATOM   3040  N   GLU A 206     -14.232   6.330  25.648  1.00 87.96           N
ATOM   3041  CA  GLU A 206     -14.555   5.180  24.821  1.00 87.96           C
ATOM   3042  C   GLU A 206     -13.396   4.866  23.873  1.00 87.96           C
ATOM   3043  O   GLU A 206     -13.612   4.408  22.752  1.00 87.96           O
ATOM   3044  HA  GLU A 206     -14.699   4.354  25.517  1.00 87.96           H
ATOM   3045  CB  GLU A 206     -15.852   5.412  24.043  1.00 87.96           C
ATOM   3046 1HB  GLU A 206     -15.754   6.302  23.422  1.00 87.96           H
ATOM   3047 2HB  GLU A 206     -16.105   4.516  23.475  1.00 87.96           H
ATOM   3048  CG  GLU A 206     -17.024   5.664  24.993  1.00 87.96           C
ATOM   3049 1HG  GLU A 206     -16.816   5.209  25.962  1.00 87.96           H
ATOM   3050 2HG  GLU A 206     -17.136   6.735  25.162  1.00 87.96           H
ATOM   3051  CD  GLU A 206     -18.325   5.093  24.424  1.00 87.96           C
ATOM   3052  OE1 GLU A 206     -19.114   4.561  25.234  1.00 87.96           O
ATOM   3053  OE2 GLU A 206     -18.500   5.202  23.191  1.00 87.96           O
ATOM   3054  HN  GLU A 206     -14.222   7.207  25.168  1.00 87.96           H
ATOM   3055  N   SER A 207     -12.190   5.124  24.359  1.00 90.88           N
ATOM   3056  CA  SER A 207     -11.005   4.991  23.528  1.00 90.88           C
ATOM   3057  C   SER A 207     -10.936   3.582  22.936  1.00 90.88           C
ATOM   3058  O   SER A 207     -10.469   3.399  21.813  1.00 90.88           O
ATOM   3059  HA  SER A 207     -11.122   5.733  22.738  1.00 90.88           H
ATOM   3060  CB  SER A 207      -9.736   5.294  24.328  1.00 90.88           C
ATOM   3061 1HB  SER A 207      -8.861   5.053  23.723  1.00 90.88           H
ATOM   3062 2HB  SER A 207      -9.690   6.361  24.544  1.00 90.88           H
ATOM   3063  OG  SER A 207      -9.686   4.559  25.548  1.00 90.88           O
ATOM   3064  HG  SER A 207      -8.939   4.898  26.120  1.00 90.88           H
ATOM   3065  HN  SER A 207     -12.017   5.418  25.298  1.00 90.88           H
ATOM   3066  N   THR A 208     -11.409   2.622  23.718  1.00 91.47           N
ATOM   3067  CA  THR A 208     -11.381   1.232  23.296  1.00 91.47           C
ATOM   3068  C   THR A 208     -12.303   1.021  22.094  1.00 91.47           C
ATOM   3069  O   THR A 208     -11.947   0.318  21.149  1.00 91.47           O
ATOM   3070  HA  THR A 208     -10.369   0.992  22.969  1.00 91.47           H
ATOM   3071  CB  THR A 208     -11.747   0.365  24.502  1.00 91.47           C
ATOM   3072  HB  THR A 208     -11.704  -0.694  24.247  1.00 91.47           H
ATOM   3073  OG1 THR A 208     -13.026   0.850  24.903  1.00 91.47           O
ATOM   3074  HG1 THR A 208     -13.476   0.180  25.493  1.00 91.47           H
ATOM   3075  CG2 THR A 208     -10.850   0.635  25.712  1.00 91.47           C
ATOM   3076 1HG2 THR A 208     -10.945   1.680  26.008  1.00 91.47           H
ATOM   3077 2HG2 THR A 208      -9.813   0.425  25.449  1.00 91.47           H
ATOM   3078 3HG2 THR A 208     -11.153  -0.006  26.539  1.00 91.47           H
ATOM   3079  HN  THR A 208     -11.804   2.782  24.622  1.00 91.47           H
ATOM   3080  N   LYS A 209     -13.471   1.643  22.167  1.00 92.30           N
ATOM   3081  CA  LYS A 209     -14.436   1.554  21.085  1.00 92.30           C
ATOM   3082  C   LYS A 209     -13.850   2.205  19.830  1.00 92.30           C
ATOM   3083  O   LYS A 209     -13.990   1.675  18.729  1.00 92.30           O
ATOM   3084  HA  LYS A 209     -14.601   0.496  20.880  1.00 92.30           H
ATOM   3085  CB  LYS A 209     -15.779   2.147  21.514  1.00 92.30           C
ATOM   3086 1HB  LYS A 209     -15.628   3.152  21.909  1.00 92.30           H
ATOM   3087 2HB  LYS A 209     -16.433   2.241  20.648  1.00 92.30           H
ATOM   3088  CG  LYS A 209     -16.451   1.272  22.575  1.00 92.30           C
ATOM   3089 1HG  LYS A 209     -16.564   0.256  22.195  1.00 92.30           H
ATOM   3090 2HG  LYS A 209     -15.815   1.213  23.458  1.00 92.30           H
ATOM   3091  CD  LYS A 209     -17.821   1.833  22.961  1.00 92.30           C
ATOM   3092 1HD  LYS A 209     -17.719   2.877  23.258  1.00 92.30           H
ATOM   3093 2HD  LYS A 209     -18.484   1.810  22.097  1.00 92.30           H
ATOM   3094  CE  LYS A 209     -18.439   1.029  24.107  1.00 92.30           C
ATOM   3095 1HE  LYS A 209     -18.661   0.016  23.770  1.00 92.30           H
ATOM   3096 2HE  LYS A 209     -17.724   0.943  24.926  1.00 92.30           H
ATOM   3097  NZ  LYS A 209     -19.678   1.681  24.588  1.00 92.30           N
ATOM   3098 1HZ  LYS A 209     -20.140   1.075  25.257  1.00 92.30           H
ATOM   3099 2HZ  LYS A 209     -19.445   2.561  25.034  1.00 92.30           H
ATOM   3100 3HZ  LYS A 209     -20.296   1.852  23.803  1.00 92.30           H
ATOM   3101  HN  LYS A 209     -13.760   2.198  22.947  1.00 92.30           H
ATOM   3102  N   LEU A 210     -13.205   3.344  20.039  1.00 93.17           N
ATOM   3103  CA  LEU A 210     -12.668   4.113  18.930  1.00 93.17           C
ATOM   3104  C   LEU A 210     -11.605   3.284  18.207  1.00 93.17           C
ATOM   3105  O   LEU A 210     -11.617   3.185  16.981  1.00 93.17           O
ATOM   3106  HA  LEU A 210     -13.487   4.304  18.237  1.00 93.17           H
ATOM   3107  CB  LEU A 210     -12.162   5.473  19.417  1.00 93.17           C
ATOM   3108 1HB  LEU A 210     -12.946   5.938  20.014  1.00 93.17           H
ATOM   3109 2HB  LEU A 210     -11.313   5.305  20.080  1.00 93.17           H
ATOM   3110  CG  LEU A 210     -11.736   6.459  18.328  1.00 93.17           C
ATOM   3111  HG  LEU A 210     -10.945   5.996  17.737  1.00 93.17           H
ATOM   3112  CD1 LEU A 210     -12.895   6.758  17.375  1.00 93.17           C
ATOM   3113 1HD1 LEU A 210     -13.223   5.833  16.900  1.00 93.17           H
ATOM   3114 2HD1 LEU A 210     -13.723   7.192  17.935  1.00 93.17           H
ATOM   3115 3HD1 LEU A 210     -12.565   7.462  16.611  1.00 93.17           H
ATOM   3116  CD2 LEU A 210     -11.154   7.735  18.940  1.00 93.17           C
ATOM   3117 1HD2 LEU A 210     -11.906   8.211  19.569  1.00 93.17           H
ATOM   3118 2HD2 LEU A 210     -10.282   7.483  19.544  1.00 93.17           H
ATOM   3119 3HD2 LEU A 210     -10.859   8.418  18.144  1.00 93.17           H
ATOM   3120  HN  LEU A 210     -13.049   3.740  20.943  1.00 93.17           H
ATOM   3121  N   LYS A 211     -10.710   2.709  18.997  1.00 93.66           N
ATOM   3122  CA  LYS A 211      -9.653   1.876  18.449  1.00 93.66           C
ATOM   3123  C   LYS A 211     -10.275   0.759  17.608  1.00 93.66           C
ATOM   3124  O   LYS A 211      -9.874   0.540  16.466  1.00 93.66           O
ATOM   3125  HA  LYS A 211      -9.047   2.503  17.796  1.00 93.66           H
ATOM   3126  CB  LYS A 211      -8.738   1.368  19.565  1.00 93.66           C
ATOM   3127 1HB  LYS A 211      -8.246   2.211  20.049  1.00 93.66           H
ATOM   3128 2HB  LYS A 211      -9.334   0.866  20.328  1.00 93.66           H
ATOM   3129  CG  LYS A 211      -7.686   0.402  19.015  1.00 93.66           C
ATOM   3130 1HG  LYS A 211      -8.165  -0.529  18.712  1.00 93.66           H
ATOM   3131 2HG  LYS A 211      -7.227   0.829  18.124  1.00 93.66           H
ATOM   3132  CD  LYS A 211      -6.609   0.111  20.062  1.00 93.66           C
ATOM   3133 1HD  LYS A 211      -6.173   1.047  20.410  1.00 93.66           H
ATOM   3134 2HD  LYS A 211      -7.060  -0.372  20.929  1.00 93.66           H
ATOM   3135  CE  LYS A 211      -5.512  -0.786  19.485  1.00 93.66           C
ATOM   3136 1HE  LYS A 211      -5.912  -1.781  19.292  1.00 93.66           H
ATOM   3137 2HE  LYS A 211      -5.174  -0.387  18.528  1.00 93.66           H
ATOM   3138  NZ  LYS A 211      -4.370  -0.877  20.422  1.00 93.66           N
ATOM   3139 1HZ  LYS A 211      -3.558  -1.235  19.931  1.00 93.66           H
ATOM   3140 2HZ  LYS A 211      -4.162   0.044  20.791  1.00 93.66           H
ATOM   3141 3HZ  LYS A 211      -4.608  -1.501  21.184  1.00 93.66           H
ATOM   3142  HN  LYS A 211     -10.699   2.806  19.992  1.00 93.66           H
ATOM   3143  N   SER A 212     -11.246   0.083  18.205  1.00 93.16           N
ATOM   3144  CA  SER A 212     -11.872  -1.056  17.556  1.00 93.16           C
ATOM   3145  C   SER A 212     -12.464  -0.632  16.210  1.00 93.16           C
ATOM   3146  O   SER A 212     -12.265  -1.305  15.200  1.00 93.16           O
ATOM   3147  HA  SER A 212     -11.072  -1.782  17.410  1.00 93.16           H
ATOM   3148  CB  SER A 212     -12.959  -1.667  18.444  1.00 93.16           C
ATOM   3149 1HB  SER A 212     -13.710  -0.911  18.669  1.00 93.16           H
ATOM   3150 2HB  SER A 212     -13.463  -2.466  17.901  1.00 93.16           H
ATOM   3151  OG  SER A 212     -12.426  -2.183  19.660  1.00 93.16           O
ATOM   3152  HG  SER A 212     -12.369  -1.456  20.345  1.00 93.16           H
ATOM   3153  HN  SER A 212     -11.603   0.301  19.113  1.00 93.16           H
ATOM   3154  N   ALA A 213     -13.179   0.483  16.240  1.00 93.51           N
ATOM   3155  CA  ALA A 213     -13.868   0.962  15.053  1.00 93.51           C
ATOM   3156  C   ALA A 213     -12.840   1.273  13.963  1.00 93.51           C
ATOM   3157  O   ALA A 213     -13.027   0.901  12.805  1.00 93.51           O
ATOM   3158  HA  ALA A 213     -14.524   0.165  14.706  1.00 93.51           H
ATOM   3159  CB  ALA A 213     -14.720   2.180  15.414  1.00 93.51           C
ATOM   3160 1HB  ALA A 213     -15.453   1.899  16.171  1.00 93.51           H
ATOM   3161 2HB  ALA A 213     -14.079   2.970  15.805  1.00 93.51           H
ATOM   3162 3HB  ALA A 213     -15.237   2.539  14.524  1.00 93.51           H
ATOM   3163  HN  ALA A 213     -13.291   1.054  17.053  1.00 93.51           H
ATOM   3164  N   VAL A 214     -11.778   1.951  14.371  1.00 93.07           N
ATOM   3165  CA  VAL A 214     -10.749   2.365  13.433  1.00 93.07           C
ATOM   3166  C   VAL A 214     -10.073   1.126  12.842  1.00 93.07           C
ATOM   3167  O   VAL A 214      -9.745   1.099  11.657  1.00 93.07           O
ATOM   3168  HA  VAL A 214     -11.238   2.914  12.629  1.00 93.07           H
ATOM   3169  CB  VAL A 214      -9.763   3.312  14.122  1.00 93.07           C
ATOM   3170  HB  VAL A 214      -9.419   2.830  15.037  1.00 93.07           H
ATOM   3171  CG1 VAL A 214      -8.541   3.569  13.238  1.00 93.07           C
ATOM   3172 1HG1 VAL A 214      -8.035   2.625  13.034  1.00 93.07           H
ATOM   3173 2HG1 VAL A 214      -8.860   4.020  12.298  1.00 93.07           H
ATOM   3174 3HG1 VAL A 214      -7.857   4.244  13.751  1.00 93.07           H
ATOM   3175  CG2 VAL A 214     -10.445   4.625  14.510  1.00 93.07           C
ATOM   3176 1HG2 VAL A 214     -10.830   5.113  13.615  1.00 93.07           H
ATOM   3177 2HG2 VAL A 214     -11.268   4.419  15.194  1.00 93.07           H
ATOM   3178 3HG2 VAL A 214      -9.722   5.279  14.997  1.00 93.07           H
ATOM   3179  HN  VAL A 214     -11.615   2.216  15.321  1.00 93.07           H
ATOM   3180  N   LEU A 215      -9.887   0.130  13.696  1.00 93.15           N
ATOM   3181  CA  LEU A 215      -9.239  -1.102  13.278  1.00 93.15           C
ATOM   3182  C   LEU A 215     -10.145  -1.839  12.290  1.00 93.15           C
ATOM   3183  O   LEU A 215      -9.675  -2.350  11.274  1.00 93.15           O
ATOM   3184  HA  LEU A 215      -8.317  -0.829  12.765  1.00 93.15           H
ATOM   3185  CB  LEU A 215      -8.847  -1.941  14.496  1.00 93.15           C
ATOM   3186 1HB  LEU A 215      -9.660  -1.895  15.221  1.00 93.15           H
ATOM   3187 2HB  LEU A 215      -8.758  -2.981  14.183  1.00 93.15           H
ATOM   3188  CG  LEU A 215      -7.550  -1.537  15.200  1.00 93.15           C
ATOM   3189  HG  LEU A 215      -7.594  -0.468  15.408  1.00 93.15           H
ATOM   3190  CD1 LEU A 215      -7.409  -2.254  16.544  1.00 93.15           C
ATOM   3191 1HD1 LEU A 215      -8.251  -1.992  17.185  1.00 93.15           H
ATOM   3192 2HD1 LEU A 215      -7.397  -3.331  16.382  1.00 93.15           H
ATOM   3193 3HD1 LEU A 215      -6.479  -1.948  17.023  1.00 93.15           H
ATOM   3194  CD2 LEU A 215      -6.339  -1.772  14.295  1.00 93.15           C
ATOM   3195 1HD2 LEU A 215      -6.280  -2.828  14.034  1.00 93.15           H
ATOM   3196 2HD2 LEU A 215      -6.444  -1.178  13.387  1.00 93.15           H
ATOM   3197 3HD2 LEU A 215      -5.431  -1.476  14.820  1.00 93.15           H
ATOM   3198  HN  LEU A 215     -10.168   0.155  14.655  1.00 93.15           H
ATOM   3199  N   THR A 216     -11.427  -1.871  12.621  1.00 93.34           N
ATOM   3200  CA  THR A 216     -12.406  -2.519  11.765  1.00 93.34           C
ATOM   3201  C   THR A 216     -12.384  -1.899  10.366  1.00 93.34           C
ATOM   3202  O   THR A 216     -12.395  -2.615   9.366  1.00 93.34           O
ATOM   3203  HA  THR A 216     -12.125  -3.567  11.655  1.00 93.34           H
ATOM   3204  CB  THR A 216     -13.770  -2.425  12.451  1.00 93.34           C
ATOM   3205  HB  THR A 216     -14.081  -1.386  12.557  1.00 93.34           H
ATOM   3206  OG1 THR A 216     -13.597  -3.143  13.669  1.00 93.34           O
ATOM   3207  HG1 THR A 216     -13.250  -2.531  14.380  1.00 93.34           H
ATOM   3208  CG2 THR A 216     -14.854  -3.209  11.708  1.00 93.34           C
ATOM   3209 1HG2 THR A 216     -14.574  -4.261  11.661  1.00 93.34           H
ATOM   3210 2HG2 THR A 216     -14.959  -2.815  10.697  1.00 93.34           H
ATOM   3211 3HG2 THR A 216     -15.802  -3.108  12.237  1.00 93.34           H
ATOM   3212  HN  THR A 216     -11.799  -1.464  13.456  1.00 93.34           H
ATOM   3213  N   LEU A 217     -12.355  -0.575  10.341  1.00 91.58           N
ATOM   3214  CA  LEU A 217     -12.333   0.149   9.082  1.00 91.58           C
ATOM   3215  C   LEU A 217     -11.085  -0.249   8.291  1.00 91.58           C
ATOM   3216  O   LEU A 217     -11.148  -0.433   7.077  1.00 91.58           O
ATOM   3217  HA  LEU A 217     -13.213  -0.155   8.515  1.00 91.58           H
ATOM   3218  CB  LEU A 217     -12.450   1.655   9.327  1.00 91.58           C
ATOM   3219 1HB  LEU A 217     -13.364   1.840   9.893  1.00 91.58           H
ATOM   3220 2HB  LEU A 217     -11.617   1.967   9.957  1.00 91.58           H
ATOM   3221  CG  LEU A 217     -12.469   2.539   8.079  1.00 91.58           C
ATOM   3222  HG  LEU A 217     -11.589   2.303   7.480  1.00 91.58           H
ATOM   3223  CD1 LEU A 217     -13.696   2.242   7.215  1.00 91.58           C
ATOM   3224 1HD1 LEU A 217     -13.677   1.197   6.903  1.00 91.58           H
ATOM   3225 2HD1 LEU A 217     -14.601   2.433   7.791  1.00 91.58           H
ATOM   3226 3HD1 LEU A 217     -13.684   2.884   6.334  1.00 91.58           H
ATOM   3227  CD2 LEU A 217     -12.376   4.019   8.454  1.00 91.58           C
ATOM   3228 1HD2 LEU A 217     -13.224   4.288   9.084  1.00 91.58           H
ATOM   3229 2HD2 LEU A 217     -11.448   4.200   8.996  1.00 91.58           H
ATOM   3230 3HD2 LEU A 217     -12.391   4.625   7.548  1.00 91.58           H
ATOM   3231  HN  LEU A 217     -12.346  -0.000  11.159  1.00 91.58           H
ATOM   3232  N   LYS A 218      -9.980  -0.370   9.012  1.00 89.59           N
ATOM   3233  CA  LYS A 218      -8.714  -0.716   8.389  1.00 89.59           C
ATOM   3234  C   LYS A 218      -8.825  -2.103   7.753  1.00 89.59           C
ATOM   3235  O   LYS A 218      -8.275  -2.344   6.680  1.00 89.59           O
ATOM   3236  HA  LYS A 218      -8.529   0.012   7.599  1.00 89.59           H
ATOM   3237  CB  LYS A 218      -7.569  -0.591   9.396  1.00 89.59           C
ATOM   3238 1HB  LYS A 218      -7.869  -1.027  10.350  1.00 89.59           H
ATOM   3239 2HB  LYS A 218      -6.707  -1.158   9.045  1.00 89.59           H
ATOM   3240  CG  LYS A 218      -7.175   0.873   9.600  1.00 89.59           C
ATOM   3241 1HG  LYS A 218      -6.719   1.261   8.689  1.00 89.59           H
ATOM   3242 2HG  LYS A 218      -8.067   1.471   9.789  1.00 89.59           H
ATOM   3243  CD  LYS A 218      -6.198   1.021  10.768  1.00 89.59           C
ATOM   3244 1HD  LYS A 218      -6.697   0.755  11.700  1.00 89.59           H
ATOM   3245 2HD  LYS A 218      -5.367   0.327  10.642  1.00 89.59           H
ATOM   3246  CE  LYS A 218      -5.665   2.452  10.860  1.00 89.59           C
ATOM   3247 1HE  LYS A 218      -5.176   2.725   9.925  1.00 89.59           H
ATOM   3248 2HE  LYS A 218      -6.493   3.147  11.001  1.00 89.59           H
ATOM   3249  NZ  LYS A 218      -4.708   2.578  11.982  1.00 89.59           N
ATOM   3250 1HZ  LYS A 218      -4.379   3.535  12.040  1.00 89.59           H
ATOM   3251 2HZ  LYS A 218      -5.169   2.326  12.849  1.00 89.59           H
ATOM   3252 3HZ  LYS A 218      -3.920   1.959  11.825  1.00 89.59           H
ATOM   3253  HN  LYS A 218      -9.941  -0.236  10.002  1.00 89.59           H
ATOM   3254  N   VAL A 219      -9.541  -2.979   8.443  1.00 90.31           N
ATOM   3255  CA  VAL A 219      -9.687  -4.351   7.987  1.00 90.31           C
ATOM   3256  C   VAL A 219     -10.575  -4.378   6.741  1.00 90.31           C
ATOM   3257  O   VAL A 219     -10.275  -5.077   5.775  1.00 90.31           O
ATOM   3258  HA  VAL A 219      -8.696  -4.716   7.718  1.00 90.31           H
ATOM   3259  CB  VAL A 219     -10.222  -5.226   9.122  1.00 90.31           C
ATOM   3260  HB  VAL A 219     -11.112  -4.743   9.526  1.00 90.31           H
ATOM   3261  CG1 VAL A 219     -10.631  -6.606   8.604  1.00 90.31           C
ATOM   3262 1HG1 VAL A 219     -11.411  -6.496   7.850  1.00 90.31           H
ATOM   3263 2HG1 VAL A 219      -9.765  -7.099   8.161  1.00 90.31           H
ATOM   3264 3HG1 VAL A 219     -11.008  -7.208   9.431  1.00 90.31           H
ATOM   3265  CG2 VAL A 219      -9.198  -5.345  10.252  1.00 90.31           C
ATOM   3266 1HG2 VAL A 219      -8.283  -5.794   9.867  1.00 90.31           H
ATOM   3267 2HG2 VAL A 219      -8.978  -4.354  10.649  1.00 90.31           H
ATOM   3268 3HG2 VAL A 219      -9.604  -5.972  11.046  1.00 90.31           H
ATOM   3269  HN  VAL A 219     -10.015  -2.765   9.297  1.00 90.31           H
ATOM   3270  N   ILE A 220     -11.651  -3.607   6.804  1.00 90.33           N
ATOM   3271  CA  ILE A 220     -12.602  -3.557   5.707  1.00 90.33           C
ATOM   3272  C   ILE A 220     -11.891  -3.069   4.443  1.00 90.33           C
ATOM   3273  O   ILE A 220     -11.982  -3.701   3.392  1.00 90.33           O
ATOM   3274  HA  ILE A 220     -12.954  -4.574   5.533  1.00 90.33           H
ATOM   3275  CB  ILE A 220     -13.820  -2.715   6.090  1.00 90.33           C
ATOM   3276  HB  ILE A 220     -13.467  -1.786   6.536  1.00 90.33           H
ATOM   3277  CG1 ILE A 220     -14.669  -3.428   7.145  1.00 90.33           C
ATOM   3278 1HG1 ILE A 220     -15.150  -4.300   6.702  1.00 90.33           H
ATOM   3279 2HG1 ILE A 220     -14.028  -3.792   7.948  1.00 90.33           H
ATOM   3280  CG2 ILE A 220     -14.639  -2.340   4.854  1.00 90.33           C
ATOM   3281 1HG2 ILE A 220     -14.018  -1.764   4.168  1.00 90.33           H
ATOM   3282 2HG2 ILE A 220     -14.984  -3.247   4.357  1.00 90.33           H
ATOM   3283 3HG2 ILE A 220     -15.499  -1.742   5.155  1.00 90.33           H
ATOM   3284  CD1 ILE A 220     -15.732  -2.489   7.720  1.00 90.33           C
ATOM   3285 1HD1 ILE A 220     -15.246  -1.631   8.184  1.00 90.33           H
ATOM   3286 2HD1 ILE A 220     -16.386  -2.147   6.918  1.00 90.33           H
ATOM   3287 3HD1 ILE A 220     -16.321  -3.021   8.467  1.00 90.33           H
ATOM   3288  HN  ILE A 220     -11.877  -3.025   7.585  1.00 90.33           H
ATOM   3289  N   LEU A 221     -11.198  -1.949   4.588  1.00 87.19           N
ATOM   3290  CA  LEU A 221     -10.572  -1.304   3.446  1.00 87.19           C
ATOM   3291  C   LEU A 221      -9.276  -2.037   3.098  1.00 87.19           C
ATOM   3292  O   LEU A 221      -8.823  -1.996   1.955  1.00 87.19           O
ATOM   3293  HA  LEU A 221     -11.258  -1.394   2.604  1.00 87.19           H
ATOM   3294  CB  LEU A 221     -10.380   0.190   3.715  1.00 87.19           C
ATOM   3295 1HB  LEU A 221      -9.694   0.303   4.555  1.00 87.19           H
ATOM   3296 2HB  LEU A 221      -9.896   0.636   2.846  1.00 87.19           H
ATOM   3297  CG  LEU A 221     -11.651   0.986   4.021  1.00 87.19           C
ATOM   3298  HG  LEU A 221     -12.177   0.490   4.836  1.00 87.19           H
ATOM   3299  CD1 LEU A 221     -11.311   2.400   4.496  1.00 87.19           C
ATOM   3300 1HD1 LEU A 221     -10.708   2.344   5.402  1.00 87.19           H
ATOM   3301 2HD1 LEU A 221     -10.752   2.920   3.718  1.00 87.19           H
ATOM   3302 3HD1 LEU A 221     -12.232   2.944   4.706  1.00 87.19           H
ATOM   3303  CD2 LEU A 221     -12.594   0.997   2.816  1.00 87.19           C
ATOM   3304 1HD2 LEU A 221     -12.090   1.456   1.965  1.00 87.19           H
ATOM   3305 2HD2 LEU A 221     -12.874  -0.026   2.564  1.00 87.19           H
ATOM   3306 3HD2 LEU A 221     -13.489   1.569   3.060  1.00 87.19           H
ATOM   3307  HN  LEU A 221     -11.061  -1.486   5.463  1.00 87.19           H
ATOM   3308  N   GLY A 222      -8.715  -2.692   4.104  1.00 82.06           N
ATOM   3309  CA  GLY A 222      -7.384  -3.261   3.977  1.00 82.06           C
ATOM   3310  C   GLY A 222      -7.441  -4.656   3.351  1.00 82.06           C
ATOM   3311  O   GLY A 222      -6.544  -5.042   2.604  1.00 82.06           O
ATOM   3312 1HA  GLY A 222      -6.762  -2.608   3.364  1.00 82.06           H
ATOM   3313 2HA  GLY A 222      -6.914  -3.318   4.959  1.00 82.06           H
ATOM   3314  HN  GLY A 222      -9.153  -2.836   4.991  1.00 82.06           H
ATOM   3315  N   PHE A 223      -8.506  -5.373   3.679  1.00 81.81           N
ATOM   3316  CA  PHE A 223      -8.584  -6.787   3.353  1.00 81.81           C
ATOM   3317  C   PHE A 223      -9.701  -7.057   2.344  1.00 81.81           C
ATOM   3318  O   PHE A 223      -9.447  -7.559   1.250  1.00 81.81           O
ATOM   3319  HA  PHE A 223      -7.627  -7.073   2.918  1.00 81.81           H
ATOM   3320  CB  PHE A 223      -8.899  -7.529   4.654  1.00 81.81           C
ATOM   3321 1HB  PHE A 223      -8.214  -7.187   5.430  1.00 81.81           H
ATOM   3322 2HB  PHE A 223      -9.905  -7.262   4.978  1.00 81.81           H
ATOM   3323  CG  PHE A 223      -8.802  -9.051   4.542  1.00 81.81           C
ATOM   3324  CD1 PHE A 223      -9.931  -9.797   4.407  1.00 81.81           C
ATOM   3325  HD1 PHE A 223     -10.906  -9.309   4.379  1.00 81.81           H
ATOM   3326  CD2 PHE A 223      -7.586  -9.660   4.577  1.00 81.81           C
ATOM   3327  HD2 PHE A 223      -6.681  -9.062   4.685  1.00 81.81           H
ATOM   3328  CE1 PHE A 223      -9.841 -11.210   4.303  1.00 81.81           C
ATOM   3329  HE1 PHE A 223     -10.746 -11.807   4.194  1.00 81.81           H
ATOM   3330  CE2 PHE A 223      -7.496 -11.073   4.473  1.00 81.81           C
ATOM   3331  HE2 PHE A 223      -6.521 -11.561   4.501  1.00 81.81           H
ATOM   3332  CZ  PHE A 223      -8.625 -11.818   4.338  1.00 81.81           C
ATOM   3333  HZ  PHE A 223      -8.556 -12.903   4.258  1.00 81.81           H
ATOM   3334  HN  PHE A 223      -9.303  -5.005   4.157  1.00 81.81           H
ATOM   3335  N   PHE A 224     -10.915  -6.710   2.746  1.00 85.11           N
ATOM   3336  CA  PHE A 224     -12.096  -7.138   2.016  1.00 85.11           C
ATOM   3337  C   PHE A 224     -12.209  -6.404   0.678  1.00 85.11           C
ATOM   3338  O   PHE A 224     -12.559  -7.006  -0.337  1.00 85.11           O
ATOM   3339  HA  PHE A 224     -11.995  -8.208   1.834  1.00 85.11           H
ATOM   3340  CB  PHE A 224     -13.309  -6.786   2.880  1.00 85.11           C
ATOM   3341 1HB  PHE A 224     -13.205  -5.760   3.234  1.00 85.11           H
ATOM   3342 2HB  PHE A 224     -14.206  -6.820   2.261  1.00 85.11           H
ATOM   3343  CG  PHE A 224     -13.503  -7.708   4.085  1.00 85.11           C
ATOM   3344  CD1 PHE A 224     -14.074  -8.931   3.920  1.00 85.11           C
ATOM   3345  HD1 PHE A 224     -14.394  -9.254   2.929  1.00 85.11           H
ATOM   3346  CD2 PHE A 224     -13.104  -7.305   5.321  1.00 85.11           C
ATOM   3347  HD2 PHE A 224     -12.646  -6.325   5.453  1.00 85.11           H
ATOM   3348  CE1 PHE A 224     -14.255  -9.788   5.038  1.00 85.11           C
ATOM   3349  HE1 PHE A 224     -14.713 -10.768   4.906  1.00 85.11           H
ATOM   3350  CE2 PHE A 224     -13.284  -8.162   6.440  1.00 85.11           C
ATOM   3351  HE2 PHE A 224     -12.964  -7.839   7.430  1.00 85.11           H
ATOM   3352  CZ  PHE A 224     -13.855  -9.385   6.275  1.00 85.11           C
ATOM   3353  HZ  PHE A 224     -13.993 -10.042   7.133  1.00 85.11           H
ATOM   3354  HN  PHE A 224     -11.098  -6.150   3.554  1.00 85.11           H
ATOM   3355  N   LEU A 225     -11.905  -5.115   0.718  1.00 82.03           N
ATOM   3356  CA  LEU A 225     -11.996  -4.287  -0.472  1.00 82.03           C
ATOM   3357  C   LEU A 225     -11.076  -4.855  -1.555  1.00 82.03           C
ATOM   3358  O   LEU A 225     -11.520  -5.133  -2.668  1.00 82.03           O
ATOM   3359  HA  LEU A 225     -13.024  -4.340  -0.829  1.00 82.03           H
ATOM   3360  CB  LEU A 225     -11.711  -2.823  -0.129  1.00 82.03           C
ATOM   3361 1HB  LEU A 225     -12.494  -2.469   0.541  1.00 82.03           H
ATOM   3362 2HB  LEU A 225     -10.773  -2.776   0.423  1.00 82.03           H
ATOM   3363  CG  LEU A 225     -11.621  -1.862  -1.316  1.00 82.03           C
ATOM   3364  HG  LEU A 225     -10.943  -2.292  -2.053  1.00 82.03           H
ATOM   3365  CD1 LEU A 225     -12.983  -1.699  -1.994  1.00 82.03           C
ATOM   3366 1HD1 LEU A 225     -13.327  -2.668  -2.355  1.00 82.03           H
ATOM   3367 2HD1 LEU A 225     -13.701  -1.303  -1.277  1.00 82.03           H
ATOM   3368 3HD1 LEU A 225     -12.890  -1.011  -2.834  1.00 82.03           H
ATOM   3369  CD2 LEU A 225     -11.030  -0.517  -0.888  1.00 82.03           C
ATOM   3370 1HD2 LEU A 225     -11.663  -0.069  -0.123  1.00 82.03           H
ATOM   3371 2HD2 LEU A 225     -10.028  -0.672  -0.487  1.00 82.03           H
ATOM   3372 3HD2 LEU A 225     -10.977   0.147  -1.751  1.00 82.03           H
ATOM   3373  HN  LEU A 225     -11.602  -4.638   1.543  1.00 82.03           H
ATOM   3374  N   PRO A 226      -9.784  -5.037  -1.251  1.00 80.57           N
ATOM   3375  CA  PRO A 226      -8.859  -5.637  -2.216  1.00 80.57           C
ATOM   3376  C   PRO A 226      -9.365  -6.967  -2.750  1.00 80.57           C
ATOM   3377  O   PRO A 226      -9.224  -7.258  -3.936  1.00 80.57           O
ATOM   3378  HA  PRO A 226      -8.764  -4.996  -3.092  1.00 80.57           H
ATOM   3379  CB  PRO A 226      -7.562  -5.801  -1.421  1.00 80.57           C
ATOM   3380 1HB  PRO A 226      -7.501  -6.782  -0.951  1.00 80.57           H
ATOM   3381 2HB  PRO A 226      -6.685  -5.699  -2.060  1.00 80.57           H
ATOM   3382  CG  PRO A 226      -7.639  -4.684  -0.386  1.00 80.57           C
ATOM   3383 1HG  PRO A 226      -6.983  -4.874   0.464  1.00 80.57           H
ATOM   3384 2HG  PRO A 226      -7.331  -3.725  -0.802  1.00 80.57           H
ATOM   3385  CD  PRO A 226      -9.106  -4.690   0.011  1.00 80.57           C
ATOM   3386 1HD  PRO A 226      -9.311  -5.424   0.791  1.00 80.57           H
ATOM   3387 2HD  PRO A 226      -9.425  -3.722   0.397  1.00 80.57           H
ATOM   3388  N   PHE A 227      -9.948  -7.747  -1.850  1.00 83.36           N
ATOM   3389  CA  PHE A 227     -10.412  -9.078  -2.201  1.00 83.36           C
ATOM   3390  C   PHE A 227     -11.537  -9.010  -3.236  1.00 83.36           C
ATOM   3391  O   PHE A 227     -11.526  -9.749  -4.220  1.00 83.36           O
ATOM   3392  HA  PHE A 227      -9.564  -9.615  -2.625  1.00 83.36           H
ATOM   3393  CB  PHE A 227     -10.952  -9.716  -0.920  1.00 83.36           C
ATOM   3394 1HB  PHE A 227     -10.204  -9.614  -0.133  1.00 83.36           H
ATOM   3395 2HB  PHE A 227     -11.834  -9.165  -0.595  1.00 83.36           H
ATOM   3396  CG  PHE A 227     -11.317 -11.194  -1.067  1.00 83.36           C
ATOM   3397  CD1 PHE A 227     -12.614 -11.558  -1.258  1.00 83.36           C
ATOM   3398  HD1 PHE A 227     -13.392 -10.797  -1.306  1.00 83.36           H
ATOM   3399  CD2 PHE A 227     -10.346 -12.144  -1.008  1.00 83.36           C
ATOM   3400  HD2 PHE A 227      -9.307 -11.853  -0.855  1.00 83.36           H
ATOM   3401  CE1 PHE A 227     -12.953 -12.930  -1.395  1.00 83.36           C
ATOM   3402  HE1 PHE A 227     -13.992 -13.222  -1.548  1.00 83.36           H
ATOM   3403  CE2 PHE A 227     -10.686 -13.516  -1.145  1.00 83.36           C
ATOM   3404  HE2 PHE A 227      -9.907 -14.278  -1.097  1.00 83.36           H
ATOM   3405  CZ  PHE A 227     -11.982 -13.880  -1.336  1.00 83.36           C
ATOM   3406  HZ  PHE A 227     -12.243 -14.934  -1.441  1.00 83.36           H
ATOM   3407  HN  PHE A 227     -10.103  -7.482  -0.898  1.00 83.36           H
ATOM   3408  N   VAL A 228     -12.482  -8.118  -2.979  1.00 84.98           N
ATOM   3409  CA  VAL A 228     -13.596  -7.923  -3.891  1.00 84.98           C
ATOM   3410  C   VAL A 228     -13.064  -7.459  -5.248  1.00 84.98           C
ATOM   3411  O   VAL A 228     -13.510  -7.937  -6.290  1.00 84.98           O
ATOM   3412  HA  VAL A 228     -14.089  -8.887  -4.018  1.00 84.98           H
ATOM   3413  CB  VAL A 228     -14.608  -6.951  -3.281  1.00 84.98           C
ATOM   3414  HB  VAL A 228     -14.074  -6.042  -3.003  1.00 84.98           H
ATOM   3415  CG1 VAL A 228     -15.685  -6.570  -4.299  1.00 84.98           C
ATOM   3416 1HG1 VAL A 228     -15.217  -6.093  -5.161  1.00 84.98           H
ATOM   3417 2HG1 VAL A 228     -16.213  -7.467  -4.622  1.00 84.98           H
ATOM   3418 3HG1 VAL A 228     -16.391  -5.878  -3.839  1.00 84.98           H
ATOM   3419  CG2 VAL A 228     -15.234  -7.535  -2.013  1.00 84.98           C
ATOM   3420 1HG2 VAL A 228     -15.747  -8.465  -2.256  1.00 84.98           H
ATOM   3421 2HG2 VAL A 228     -14.453  -7.732  -1.279  1.00 84.98           H
ATOM   3422 3HG2 VAL A 228     -15.949  -6.823  -1.600  1.00 84.98           H
ATOM   3423  HN  VAL A 228     -12.494  -7.535  -2.166  1.00 84.98           H
ATOM   3424  N   VAL A 229     -12.118  -6.533  -5.191  1.00 80.12           N
ATOM   3425  CA  VAL A 229     -11.530  -5.989  -6.404  1.00 80.12           C
ATOM   3426  C   VAL A 229     -10.867  -7.118  -7.195  1.00 80.12           C
ATOM   3427  O   VAL A 229     -11.053  -7.225  -8.406  1.00 80.12           O
ATOM   3428  HA  VAL A 229     -12.339  -5.569  -7.002  1.00 80.12           H
ATOM   3429  CB  VAL A 229     -10.563  -4.856  -6.054  1.00 80.12           C
ATOM   3430  HB  VAL A 229      -9.923  -5.201  -5.242  1.00 80.12           H
ATOM   3431  CG1 VAL A 229      -9.667  -4.512  -7.245  1.00 80.12           C
ATOM   3432 1HG1 VAL A 229      -9.088  -5.391  -7.529  1.00 80.12           H
ATOM   3433 2HG1 VAL A 229     -10.285  -4.197  -8.086  1.00 80.12           H
ATOM   3434 3HG1 VAL A 229      -8.990  -3.705  -6.969  1.00 80.12           H
ATOM   3435  CG2 VAL A 229     -11.321  -3.621  -5.563  1.00 80.12           C
ATOM   3436 1HG2 VAL A 229     -11.996  -3.274  -6.345  1.00 80.12           H
ATOM   3437 2HG2 VAL A 229     -11.896  -3.877  -4.673  1.00 80.12           H
ATOM   3438 3HG2 VAL A 229     -10.609  -2.831  -5.321  1.00 80.12           H
ATOM   3439  HN  VAL A 229     -11.755  -6.156  -4.339  1.00 80.12           H
ATOM   3440  N   MET A 230     -10.107  -7.933  -6.478  1.00 82.39           N
ATOM   3441  CA  MET A 230      -9.409  -9.045  -7.099  1.00 82.39           C
ATOM   3442  C   MET A 230     -10.376  -9.923  -7.897  1.00 82.39           C
ATOM   3443  O   MET A 230     -10.148 -10.191  -9.075  1.00 82.39           O
ATOM   3444  HA  MET A 230      -8.678  -8.595  -7.771  1.00 82.39           H
ATOM   3445  CB  MET A 230      -8.727  -9.888  -6.019  1.00 82.39           C
ATOM   3446 1HB  MET A 230      -9.398 -10.005  -5.168  1.00 82.39           H
ATOM   3447 2HB  MET A 230      -8.524 -10.886  -6.406  1.00 82.39           H
ATOM   3448  CG  MET A 230      -7.421  -9.237  -5.560  1.00 82.39           C
ATOM   3449 1HG  MET A 230      -6.792  -9.016  -6.422  1.00 82.39           H
ATOM   3450 2HG  MET A 230      -7.631  -8.288  -5.067  1.00 82.39           H
ATOM   3451  SD  MET A 230      -6.557 -10.327  -4.440  1.00 82.39           S
ATOM   3452  CE  MET A 230      -6.770  -9.432  -2.911  1.00 82.39           C
ATOM   3453 1HE  MET A 230      -6.320  -8.443  -3.002  1.00 82.39           H
ATOM   3454 2HE  MET A 230      -7.833  -9.328  -2.696  1.00 82.39           H
ATOM   3455 3HE  MET A 230      -6.287  -9.977  -2.100  1.00 82.39           H
ATOM   3456  HN  MET A 230      -9.965  -7.842  -5.492  1.00 82.39           H
ATOM   3457  N   ALA A 231     -11.435 -10.345  -7.222  1.00 84.15           N
ATOM   3458  CA  ALA A 231     -12.368 -11.291  -7.809  1.00 84.15           C
ATOM   3459  C   ALA A 231     -12.976 -10.682  -9.075  1.00 84.15           C
ATOM   3460  O   ALA A 231     -13.111 -11.361 -10.091  1.00 84.15           O
ATOM   3461  HA  ALA A 231     -11.808 -12.186  -8.080  1.00 84.15           H
ATOM   3462  CB  ALA A 231     -13.431 -11.669  -6.776  1.00 84.15           C
ATOM   3463 1HB  ALA A 231     -12.950 -12.123  -5.910  1.00 84.15           H
ATOM   3464 2HB  ALA A 231     -13.970 -10.774  -6.464  1.00 84.15           H
ATOM   3465 3HB  ALA A 231     -14.131 -12.378  -7.217  1.00 84.15           H
ATOM   3466  HN  ALA A 231     -11.659 -10.052  -6.292  1.00 84.15           H
ATOM   3467  N   CYS A 232     -13.326  -9.409  -8.971  1.00 82.50           N
ATOM   3468  CA  CYS A 232     -13.882  -8.691 -10.105  1.00 82.50           C
ATOM   3469  C   CYS A 232     -12.832  -8.664 -11.218  1.00 82.50           C
ATOM   3470  O   CYS A 232     -13.162  -8.829 -12.392  1.00 82.50           O
ATOM   3471  HA  CYS A 232     -14.768  -9.242 -10.422  1.00 82.50           H
ATOM   3472  CB  CYS A 232     -14.337  -7.283  -9.716  1.00 82.50           C
ATOM   3473 1HB  CYS A 232     -13.533  -6.763  -9.195  1.00 82.50           H
ATOM   3474 2HB  CYS A 232     -14.562  -6.704 -10.612  1.00 82.50           H
ATOM   3475  SG  CYS A 232     -15.817  -7.377  -8.644  1.00 82.50           S
ATOM   3476  HG  CYS A 232     -15.155  -7.595  -7.511  1.00 82.50           H
ATOM   3477  HN  CYS A 232     -13.236  -8.870  -8.133  1.00 82.50           H
ATOM   3478  N   CYS A 233     -11.589  -8.456 -10.810  1.00 81.03           N
ATOM   3479  CA  CYS A 233     -10.506  -8.293 -11.765  1.00 81.03           C
ATOM   3480  C   CYS A 233     -10.342  -9.605 -12.534  1.00 81.03           C
ATOM   3481  O   CYS A 233     -10.276  -9.604 -13.762  1.00 81.03           O
ATOM   3482  HA  CYS A 233     -10.798  -7.485 -12.435  1.00 81.03           H
ATOM   3483  CB  CYS A 233      -9.206  -7.867 -11.078  1.00 81.03           C
ATOM   3484 1HB  CYS A 233      -8.967  -8.561 -10.273  1.00 81.03           H
ATOM   3485 2HB  CYS A 233      -8.380  -7.907 -11.789  1.00 81.03           H
ATOM   3486  SG  CYS A 233      -9.376  -6.171 -10.412  1.00 81.03           S
ATOM   3487  HG  CYS A 233     -10.409  -6.437  -9.617  1.00 81.03           H
ATOM   3488  HN  CYS A 233     -11.318  -8.398  -9.849  1.00 81.03           H
ATOM   3489  N   TYR A 234     -10.280 -10.692 -11.780  1.00 82.40           N
ATOM   3490  CA  TYR A 234     -10.026 -11.997 -12.367  1.00 82.40           C
ATOM   3491  C   TYR A 234     -11.228 -12.474 -13.185  1.00 82.40           C
ATOM   3492  O   TYR A 234     -11.063 -13.052 -14.258  1.00 82.40           O
ATOM   3493  HA  TYR A 234      -9.161 -11.907 -13.024  1.00 82.40           H
ATOM   3494  CB  TYR A 234      -9.812 -12.954 -11.192  1.00 82.40           C
ATOM   3495 1HB  TYR A 234     -10.518 -12.703 -10.400  1.00 82.40           H
ATOM   3496 2HB  TYR A 234     -10.044 -13.968 -11.516  1.00 82.40           H
ATOM   3497  CG  TYR A 234      -8.394 -12.928 -10.619  1.00 82.40           C
ATOM   3498  CD1 TYR A 234      -7.329 -13.341 -11.394  1.00 82.40           C
ATOM   3499  HD1 TYR A 234      -7.499 -13.686 -12.414  1.00 82.40           H
ATOM   3500  CD2 TYR A 234      -8.179 -12.492  -9.327  1.00 82.40           C
ATOM   3501  HD2 TYR A 234      -9.020 -12.165  -8.715  1.00 82.40           H
ATOM   3502  CE1 TYR A 234      -5.994 -13.317 -10.854  1.00 82.40           C
ATOM   3503  HE1 TYR A 234      -5.145 -13.641 -11.455  1.00 82.40           H
ATOM   3504  CE2 TYR A 234      -6.844 -12.468  -8.788  1.00 82.40           C
ATOM   3505  HE2 TYR A 234      -6.661 -12.125  -7.770  1.00 82.40           H
ATOM   3506  CZ  TYR A 234      -5.818 -12.882  -9.578  1.00 82.40           C
ATOM   3507  OH  TYR A 234      -4.557 -12.859  -9.069  1.00 82.40           O
ATOM   3508  HH  TYR A 234      -3.894 -13.068  -9.788  1.00 82.40           H
ATOM   3509  HN  TYR A 234     -10.400 -10.692 -10.787  1.00 82.40           H
ATOM   3510  N   THR A 235     -12.410 -12.213 -12.647  1.00 85.19           N
ATOM   3511  CA  THR A 235     -13.640 -12.584 -13.326  1.00 85.19           C
ATOM   3512  C   THR A 235     -13.727 -11.893 -14.688  1.00 85.19           C
ATOM   3513  O   THR A 235     -14.105 -12.514 -15.680  1.00 85.19           O
ATOM   3514  HA  THR A 235     -13.618 -13.658 -13.513  1.00 85.19           H
ATOM   3515  CB  THR A 235     -14.811 -12.251 -12.400  1.00 85.19           C
ATOM   3516  HB  THR A 235     -15.764 -12.458 -12.887  1.00 85.19           H
ATOM   3517  OG1 THR A 235     -14.590 -10.891 -12.036  1.00 85.19           O
ATOM   3518  HG1 THR A 235     -15.027 -10.284 -12.699  1.00 85.19           H
ATOM   3519  CG2 THR A 235     -14.742 -13.008 -11.072  1.00 85.19           C
ATOM   3520 1HG2 THR A 235     -13.819 -12.748 -10.553  1.00 85.19           H
ATOM   3521 2HG2 THR A 235     -14.761 -14.081 -11.264  1.00 85.19           H
ATOM   3522 3HG2 THR A 235     -15.596 -12.734 -10.453  1.00 85.19           H
ATOM   3523  HN  THR A 235     -12.536 -11.757 -11.765  1.00 85.19           H
ATOM   3524  N   ILE A 236     -13.369 -10.617 -14.693  1.00 79.80           N
ATOM   3525  CA  ILE A 236     -13.294  -9.866 -15.934  1.00 79.80           C
ATOM   3526  C   ILE A 236     -12.273 -10.525 -16.863  1.00 79.80           C
ATOM   3527  O   ILE A 236     -12.546 -10.732 -18.044  1.00 79.80           O
ATOM   3528  HA  ILE A 236     -14.275  -9.917 -16.407  1.00 79.80           H
ATOM   3529  CB  ILE A 236     -13.005  -8.390 -15.650  1.00 79.80           C
ATOM   3530  HB  ILE A 236     -12.288  -8.334 -14.830  1.00 79.80           H
ATOM   3531  CG1 ILE A 236     -14.270  -7.661 -15.194  1.00 79.80           C
ATOM   3532 1HG1 ILE A 236     -14.979  -7.606 -16.020  1.00 79.80           H
ATOM   3533 2HG1 ILE A 236     -14.753  -8.226 -14.397  1.00 79.80           H
ATOM   3534  CG2 ILE A 236     -12.358  -7.715 -16.861  1.00 79.80           C
ATOM   3535 1HG2 ILE A 236     -11.420  -8.216 -17.098  1.00 79.80           H
ATOM   3536 2HG2 ILE A 236     -13.032  -7.781 -17.716  1.00 79.80           H
ATOM   3537 3HG2 ILE A 236     -12.163  -6.668 -16.632  1.00 79.80           H
ATOM   3538  CD1 ILE A 236     -13.943  -6.250 -14.701  1.00 79.80           C
ATOM   3539 1HD1 ILE A 236     -13.252  -6.310 -13.860  1.00 79.80           H
ATOM   3540 2HD1 ILE A 236     -13.483  -5.681 -15.509  1.00 79.80           H
ATOM   3541 3HD1 ILE A 236     -14.860  -5.754 -14.384  1.00 79.80           H
ATOM   3542  HN  ILE A 236     -13.134 -10.100 -13.870  1.00 79.80           H
ATOM   3543  N   ILE A 237     -11.118 -10.836 -16.295  1.00 75.64           N
ATOM   3544  CA  ILE A 237     -10.021 -11.379 -17.078  1.00 75.64           C
ATOM   3545  C   ILE A 237     -10.474 -12.676 -17.752  1.00 75.64           C
ATOM   3546  O   ILE A 237     -10.270 -12.860 -18.951  1.00 75.64           O
ATOM   3547  HA  ILE A 237      -9.782 -10.652 -17.853  1.00 75.64           H
ATOM   3548  CB  ILE A 237      -8.771 -11.542 -16.209  1.00 75.64           C
ATOM   3549  HB  ILE A 237      -9.078 -11.940 -15.242  1.00 75.64           H
ATOM   3550  CG1 ILE A 237      -8.104 -10.190 -15.950  1.00 75.64           C
ATOM   3551 1HG1 ILE A 237      -7.625  -9.836 -16.864  1.00 75.64           H
ATOM   3552 2HG1 ILE A 237      -8.860  -9.453 -15.681  1.00 75.64           H
ATOM   3553  CG2 ILE A 237      -7.802 -12.551 -16.827  1.00 75.64           C
ATOM   3554 1HG2 ILE A 237      -8.294 -13.520 -16.916  1.00 75.64           H
ATOM   3555 2HG2 ILE A 237      -7.498 -12.206 -17.815  1.00 75.64           H
ATOM   3556 3HG2 ILE A 237      -6.923 -12.648 -16.189  1.00 75.64           H
ATOM   3557  CD1 ILE A 237      -7.065 -10.296 -14.832  1.00 75.64           C
ATOM   3558 1HD1 ILE A 237      -7.552 -10.627 -13.915  1.00 75.64           H
ATOM   3559 2HD1 ILE A 237      -6.298 -11.017 -15.116  1.00 75.64           H
ATOM   3560 3HD1 ILE A 237      -6.606  -9.322 -14.669  1.00 75.64           H
ATOM   3561  HN  ILE A 237     -10.926 -10.724 -15.320  1.00 75.64           H
ATOM   3562  N   ILE A 238     -11.080 -13.541 -16.952  1.00 79.82           N
ATOM   3563  CA  ILE A 238     -11.504 -14.842 -17.440  1.00 79.82           C
ATOM   3564  C   ILE A 238     -12.477 -14.653 -18.606  1.00 79.82           C
ATOM   3565  O   ILE A 238     -12.327 -15.281 -19.653  1.00 79.82           O
ATOM   3566  HA  ILE A 238     -10.617 -15.356 -17.811  1.00 79.82           H
ATOM   3567  CB  ILE A 238     -12.071 -15.685 -16.296  1.00 79.82           C
ATOM   3568  HB  ILE A 238     -12.762 -15.065 -15.725  1.00 79.82           H
ATOM   3569  CG1 ILE A 238     -10.962 -16.126 -15.338  1.00 79.82           C
ATOM   3570 1HG1 ILE A 238     -10.379 -16.926 -15.795  1.00 79.82           H
ATOM   3571 2HG1 ILE A 238     -10.279 -15.296 -15.160  1.00 79.82           H
ATOM   3572  CG2 ILE A 238     -12.870 -16.874 -16.835  1.00 79.82           C
ATOM   3573 1HG2 ILE A 238     -13.697 -16.509 -17.444  1.00 79.82           H
ATOM   3574 2HG2 ILE A 238     -12.220 -17.502 -17.444  1.00 79.82           H
ATOM   3575 3HG2 ILE A 238     -13.261 -17.456 -16.001  1.00 79.82           H
ATOM   3576  CD1 ILE A 238     -11.546 -16.608 -14.009  1.00 79.82           C
ATOM   3577 1HD1 ILE A 238     -12.108 -15.798 -13.544  1.00 79.82           H
ATOM   3578 2HD1 ILE A 238     -12.210 -17.454 -14.189  1.00 79.82           H
ATOM   3579 3HD1 ILE A 238     -10.737 -16.916 -13.347  1.00 79.82           H
ATOM   3580  HN  ILE A 238     -11.282 -13.365 -15.988  1.00 79.82           H
ATOM   3581  N   HIS A 239     -13.453 -13.784 -18.385  1.00 81.15           N
ATOM   3582  CA  HIS A 239     -14.477 -13.539 -19.386  1.00 81.15           C
ATOM   3583  C   HIS A 239     -13.830 -12.989 -20.658  1.00 81.15           C
ATOM   3584  O   HIS A 239     -14.258 -13.312 -21.766  1.00 81.15           O
ATOM   3585  HA  HIS A 239     -14.934 -14.504 -19.608  1.00 81.15           H
ATOM   3586  CB  HIS A 239     -15.570 -12.622 -18.832  1.00 81.15           C
ATOM   3587 1HB  HIS A 239     -15.904 -13.012 -17.870  1.00 81.15           H
ATOM   3588 2HB  HIS A 239     -15.143 -11.637 -18.645  1.00 81.15           H
ATOM   3589  CG  HIS A 239     -16.766 -12.473 -19.741  1.00 81.15           C
ATOM   3590  ND1 HIS A 239     -16.982 -11.347 -20.517  1.00 81.15           N
ATOM   3591  HD1 HIS A 239     -16.391 -10.542 -20.556  1.00 81.15           H
ATOM   3592  CD2 HIS A 239     -17.806 -13.318 -19.992  1.00 81.15           C
ATOM   3593  HD2 HIS A 239     -17.950 -14.302 -19.544  1.00 81.15           H
ATOM   3594  CE1 HIS A 239     -18.105 -11.518 -21.198  1.00 81.15           C
ATOM   3595  HE1 HIS A 239     -18.545 -10.807 -21.897  1.00 81.15           H
ATOM   3596  NE2 HIS A 239     -18.615 -12.740 -20.871  1.00 81.15           N
ATOM   3597  HN  HIS A 239     -13.549 -13.254 -17.542  1.00 81.15           H
ATOM   3598  N   THR A 240     -12.810 -12.168 -20.458  1.00 74.63           N
ATOM   3599  CA  THR A 240     -12.100 -11.570 -21.576  1.00 74.63           C
ATOM   3600  C   THR A 240     -11.391 -12.649 -22.396  1.00 74.63           C
ATOM   3601  O   THR A 240     -11.406 -12.610 -23.625  1.00 74.63           O
ATOM   3602  HA  THR A 240     -12.830 -11.097 -22.233  1.00 74.63           H
ATOM   3603  CB  THR A 240     -11.150 -10.508 -21.019  1.00 74.63           C
ATOM   3604  HB  THR A 240     -10.383 -10.962 -20.392  1.00 74.63           H
ATOM   3605  OG1 THR A 240     -12.011  -9.581 -20.362  1.00 74.63           O
ATOM   3606  HG1 THR A 240     -11.883  -9.638 -19.372  1.00 74.63           H
ATOM   3607  CG2 THR A 240     -10.485  -9.681 -22.121  1.00 74.63           C
ATOM   3608 1HG2 THR A 240     -11.251  -9.172 -22.706  1.00 74.63           H
ATOM   3609 2HG2 THR A 240      -9.909 -10.339 -22.771  1.00 74.63           H
ATOM   3610 3HG2 THR A 240      -9.821  -8.943 -21.671  1.00 74.63           H
ATOM   3611  HN  THR A 240     -12.468 -11.911 -19.554  1.00 74.63           H
ATOM   3612  N   LEU A 241     -10.786 -13.588 -21.683  1.00 75.94           N
ATOM   3613  CA  LEU A 241     -10.029 -14.647 -22.328  1.00 75.94           C
ATOM   3614  C   LEU A 241     -10.979 -15.515 -23.156  1.00 75.94           C
ATOM   3615  O   LEU A 241     -10.648 -15.913 -24.272  1.00 75.94           O
ATOM   3616  HA  LEU A 241      -9.316 -14.174 -23.003  1.00 75.94           H
ATOM   3617  CB  LEU A 241      -9.221 -15.434 -21.295  1.00 75.94           C
ATOM   3618 1HB  LEU A 241      -9.875 -15.674 -20.457  1.00 75.94           H
ATOM   3619 2HB  LEU A 241      -8.917 -16.380 -21.744  1.00 75.94           H
ATOM   3620  CG  LEU A 241      -7.973 -14.737 -20.747  1.00 75.94           C
ATOM   3621  HG  LEU A 241      -8.275 -13.780 -20.323  1.00 75.94           H
ATOM   3622  CD1 LEU A 241      -7.341 -15.553 -19.618  1.00 75.94           C
ATOM   3623 1HD1 LEU A 241      -8.061 -15.669 -18.807  1.00 75.94           H
ATOM   3624 2HD1 LEU A 241      -7.056 -16.535 -19.994  1.00 75.94           H
ATOM   3625 3HD1 LEU A 241      -6.456 -15.035 -19.247  1.00 75.94           H
ATOM   3626  CD2 LEU A 241      -6.975 -14.441 -21.868  1.00 75.94           C
ATOM   3627 1HD2 LEU A 241      -6.674 -15.374 -22.343  1.00 75.94           H
ATOM   3628 2HD2 LEU A 241      -7.442 -13.791 -22.608  1.00 75.94           H
ATOM   3629 3HD2 LEU A 241      -6.098 -13.946 -21.452  1.00 75.94           H
ATOM   3630  HN  LEU A 241     -10.808 -13.632 -20.684  1.00 75.94           H
ATOM   3631  N   ILE A 242     -12.141 -15.783 -22.578  1.00 76.65           N
ATOM   3632  CA  ILE A 242     -13.125 -16.628 -23.232  1.00 76.65           C
ATOM   3633  C   ILE A 242     -13.585 -15.959 -24.529  1.00 76.65           C
ATOM   3634  O   ILE A 242     -13.742 -16.623 -25.552  1.00 76.65           O
ATOM   3635  HA  ILE A 242     -12.633 -17.567 -23.484  1.00 76.65           H
ATOM   3636  CB  ILE A 242     -14.269 -16.960 -22.272  1.00 76.65           C
ATOM   3637  HB  ILE A 242     -14.631 -16.028 -21.837  1.00 76.65           H
ATOM   3638  CG1 ILE A 242     -13.779 -17.837 -21.118  1.00 76.65           C
ATOM   3639 1HG1 ILE A 242     -13.562 -18.840 -21.486  1.00 76.65           H
ATOM   3640 2HG1 ILE A 242     -12.848 -17.435 -20.720  1.00 76.65           H
ATOM   3641  CG2 ILE A 242     -15.444 -17.596 -23.018  1.00 76.65           C
ATOM   3642 1HG2 ILE A 242     -15.812 -16.904 -23.774  1.00 76.65           H
ATOM   3643 2HG2 ILE A 242     -15.113 -18.517 -23.498  1.00 76.65           H
ATOM   3644 3HG2 ILE A 242     -16.243 -17.822 -22.311  1.00 76.65           H
ATOM   3645  CD1 ILE A 242     -14.826 -17.913 -20.004  1.00 76.65           C
ATOM   3646 1HD1 ILE A 242     -15.023 -16.911 -19.622  1.00 76.65           H
ATOM   3647 2HD1 ILE A 242     -15.748 -18.338 -20.400  1.00 76.65           H
ATOM   3648 3HD1 ILE A 242     -14.452 -18.542 -19.197  1.00 76.65           H
ATOM   3649  HN  ILE A 242     -12.413 -15.433 -21.681  1.00 76.65           H
ATOM   3650  N   GLN A 243     -13.788 -14.652 -24.443  1.00 72.07           N
ATOM   3651  CA  GLN A 243     -14.226 -13.886 -25.597  1.00 72.07           C
ATOM   3652  C   GLN A 243     -13.068 -13.701 -26.581  1.00 72.07           C
ATOM   3653  O   GLN A 243     -13.274 -13.257 -27.710  1.00 72.07           O
ATOM   3654  HA  GLN A 243     -15.012 -14.482 -26.060  1.00 72.07           H
ATOM   3655  CB  GLN A 243     -14.804 -12.535 -25.171  1.00 72.07           C
ATOM   3656 1HB  GLN A 243     -14.106 -12.031 -24.503  1.00 72.07           H
ATOM   3657 2HB  GLN A 243     -14.927 -11.896 -26.045  1.00 72.07           H
ATOM   3658  CG  GLN A 243     -16.152 -12.713 -24.469  1.00 72.07           C
ATOM   3659 1HG  GLN A 243     -16.772 -13.408 -25.036  1.00 72.07           H
ATOM   3660 2HG  GLN A 243     -15.998 -13.154 -23.485  1.00 72.07           H
ATOM   3661  CD  GLN A 243     -16.877 -11.373 -24.326  1.00 72.07           C
ATOM   3662  OE1 GLN A 243     -16.310 -10.309 -24.508  1.00 72.07           O
ATOM   3663  NE2 GLN A 243     -18.159 -11.485 -23.992  1.00 72.07           N
ATOM   3664 1HE2 GLN A 243     -18.564 -12.390 -23.857  1.00 72.07           H
ATOM   3665 2HE2 GLN A 243     -18.719 -10.665 -23.874  1.00 72.07           H
ATOM   3666  HN  GLN A 243     -13.659 -14.120 -23.606  1.00 72.07           H
ATOM   3667  N   ALA A 244     -11.877 -14.049 -26.117  1.00 65.46           N
ATOM   3668  CA  ALA A 244     -10.675 -13.836 -26.904  1.00 65.46           C
ATOM   3669  C   ALA A 244     -10.569 -14.928 -27.971  1.00 65.46           C
ATOM   3670  O   ALA A 244      -9.978 -15.980 -27.731  1.00 65.46           O
ATOM   3671  HA  ALA A 244     -10.768 -12.868 -27.396  1.00 65.46           H
ATOM   3672  CB  ALA A 244      -9.457 -13.805 -25.979  1.00 65.46           C
ATOM   3673 1HB  ALA A 244      -9.568 -12.993 -25.260  1.00 65.46           H
ATOM   3674 2HB  ALA A 244      -9.380 -14.753 -25.448  1.00 65.46           H
ATOM   3675 3HB  ALA A 244      -8.556 -13.645 -26.571  1.00 65.46           H
ATOM   3676  HN  ALA A 244     -11.727 -14.469 -25.222  1.00 65.46           H
ATOM   3677  N   LYS A 245     -11.151 -14.641 -29.126  1.00 61.86           N
ATOM   3678  CA  LYS A 245     -10.990 -15.508 -30.281  1.00 61.86           C
ATOM   3679  C   LYS A 245      -9.513 -15.554 -30.678  1.00 61.86           C
ATOM   3680  O   LYS A 245      -9.106 -16.400 -31.472  1.00 61.86           O
ATOM   3681  HA  LYS A 245     -11.298 -16.510 -29.982  1.00 61.86           H
ATOM   3682  CB  LYS A 245     -11.919 -15.069 -31.414  1.00 61.86           C
ATOM   3683 1HB  LYS A 245     -11.765 -14.010 -31.626  1.00 61.86           H
ATOM   3684 2HB  LYS A 245     -11.671 -15.614 -32.325  1.00 61.86           H
ATOM   3685  CG  LYS A 245     -13.384 -15.313 -31.049  1.00 61.86           C
ATOM   3686 1HG  LYS A 245     -13.495 -16.310 -30.622  1.00 61.86           H
ATOM   3687 2HG  LYS A 245     -13.696 -14.603 -30.284  1.00 61.86           H
ATOM   3688  CD  LYS A 245     -14.286 -15.176 -32.278  1.00 61.86           C
ATOM   3689 1HD  LYS A 245     -14.248 -14.152 -32.648  1.00 61.86           H
ATOM   3690 2HD  LYS A 245     -13.917 -15.818 -33.078  1.00 61.86           H
ATOM   3691  CE  LYS A 245     -15.731 -15.550 -31.942  1.00 61.86           C
ATOM   3692 1HE  LYS A 245     -15.754 -16.509 -31.425  1.00 61.86           H
ATOM   3693 2HE  LYS A 245     -16.155 -14.811 -31.262  1.00 61.86           H
ATOM   3694  NZ  LYS A 245     -16.547 -15.624 -33.175  1.00 61.86           N
ATOM   3695 1HZ  LYS A 245     -17.507 -15.843 -32.932  1.00 61.86           H
ATOM   3696 2HZ  LYS A 245     -16.515 -14.731 -33.655  1.00 61.86           H
ATOM   3697 3HZ  LYS A 245     -16.178 -16.347 -33.781  1.00 61.86           H
ATOM   3698  HN  LYS A 245     -11.722 -13.835 -29.280  1.00 61.86           H
ATOM   3699  N   LYS A 246      -8.752 -14.632 -30.106  1.00 59.19           N
ATOM   3700  CA  LYS A 246      -7.363 -14.461 -30.499  1.00 59.19           C
ATOM   3701  C   LYS A 246      -6.460 -14.721 -29.292  1.00 59.19           C
ATOM   3702  O   LYS A 246      -6.661 -14.141 -28.226  1.00 59.19           O
ATOM   3703  HA  LYS A 246      -7.144 -15.209 -31.261  1.00 59.19           H
ATOM   3704  CB  LYS A 246      -7.153 -13.087 -31.139  1.00 59.19           C
ATOM   3705 1HB  LYS A 246      -7.617 -12.318 -30.521  1.00 59.19           H
ATOM   3706 2HB  LYS A 246      -6.088 -12.861 -31.183  1.00 59.19           H
ATOM   3707  CG  LYS A 246      -7.748 -13.042 -32.548  1.00 59.19           C
ATOM   3708 1HG  LYS A 246      -7.486 -13.954 -33.086  1.00 59.19           H
ATOM   3709 2HG  LYS A 246      -8.836 -13.009 -32.487  1.00 59.19           H
ATOM   3710  CD  LYS A 246      -7.237 -11.824 -33.320  1.00 59.19           C
ATOM   3711 1HD  LYS A 246      -7.558 -10.911 -32.819  1.00 59.19           H
ATOM   3712 2HD  LYS A 246      -6.147 -11.821 -33.322  1.00 59.19           H
ATOM   3713  CE  LYS A 246      -7.755 -11.830 -34.760  1.00 59.19           C
ATOM   3714 1HE  LYS A 246      -7.587 -12.809 -35.209  1.00 59.19           H
ATOM   3715 2HE  LYS A 246      -8.832 -11.658 -34.766  1.00 59.19           H
ATOM   3716  NZ  LYS A 246      -7.076 -10.787 -35.560  1.00 59.19           N
ATOM   3717 1HZ  LYS A 246      -7.454 -10.783 -36.501  1.00 59.19           H
ATOM   3718 2HZ  LYS A 246      -7.226  -9.881 -35.131  1.00 59.19           H
ATOM   3719 3HZ  LYS A 246      -6.082 -10.984 -35.597  1.00 59.19           H
ATOM   3720  HN  LYS A 246      -9.068 -14.012 -29.389  1.00 59.19           H
ATOM   3721  N   SER A 247      -5.485 -15.593 -29.500  1.00 57.53           N
ATOM   3722  CA  SER A 247      -4.620 -16.022 -28.413  1.00 57.53           C
ATOM   3723  C   SER A 247      -3.805 -14.835 -27.894  1.00 57.53           C
ATOM   3724  O   SER A 247      -3.429 -14.801 -26.723  1.00 57.53           O
ATOM   3725  HA  SER A 247      -5.291 -16.393 -27.639  1.00 57.53           H
ATOM   3726  CB  SER A 247      -3.689 -17.149 -28.863  1.00 57.53           C
ATOM   3727 1HB  SER A 247      -3.316 -17.682 -27.988  1.00 57.53           H
ATOM   3728 2HB  SER A 247      -4.251 -17.868 -29.459  1.00 57.53           H
ATOM   3729  OG  SER A 247      -2.588 -16.661 -29.625  1.00 57.53           O
ATOM   3730  HG  SER A 247      -2.011 -17.422 -29.920  1.00 57.53           H
ATOM   3731  HN  SER A 247      -5.282 -16.004 -30.388  1.00 57.53           H
ATOM   3732  N   SER A 248      -3.556 -13.892 -28.790  1.00 60.67           N
ATOM   3733  CA  SER A 248      -2.665 -12.786 -28.485  1.00 60.67           C
ATOM   3734  C   SER A 248      -3.152 -12.051 -27.235  1.00 60.67           C
ATOM   3735  O   SER A 248      -2.414 -11.262 -26.647  1.00 60.67           O
ATOM   3736  HA  SER A 248      -1.691 -13.241 -28.306  1.00 60.67           H
ATOM   3737  CB  SER A 248      -2.564 -11.817 -29.665  1.00 60.67           C
ATOM   3738 1HB  SER A 248      -1.818 -11.054 -29.444  1.00 60.67           H
ATOM   3739 2HB  SER A 248      -2.219 -12.355 -30.547  1.00 60.67           H
ATOM   3740  OG  SER A 248      -3.813 -11.191 -29.949  1.00 60.67           O
ATOM   3741  HG  SER A 248      -3.713 -10.565 -30.723  1.00 60.67           H
ATOM   3742  HN  SER A 248      -3.951 -13.875 -29.709  1.00 60.67           H
ATOM   3743  N   LYS A 249      -4.392 -12.337 -26.865  1.00 64.24           N
ATOM   3744  CA  LYS A 249      -5.014 -11.655 -25.742  1.00 64.24           C
ATOM   3745  C   LYS A 249      -4.390 -12.157 -24.438  1.00 64.24           C
ATOM   3746  O   LYS A 249      -4.350 -11.431 -23.446  1.00 64.24           O
ATOM   3747  HA  LYS A 249      -4.795 -10.592 -25.843  1.00 64.24           H
ATOM   3748  CB  LYS A 249      -6.535 -11.812 -25.796  1.00 64.24           C
ATOM   3749 1HB  LYS A 249      -6.802 -12.859 -25.657  1.00 64.24           H
ATOM   3750 2HB  LYS A 249      -6.991 -11.256 -24.977  1.00 64.24           H
ATOM   3751  CG  LYS A 249      -7.090 -11.311 -27.131  1.00 64.24           C
ATOM   3752 1HG  LYS A 249      -6.374 -10.634 -27.596  1.00 64.24           H
ATOM   3753 2HG  LYS A 249      -7.223 -12.151 -27.812  1.00 64.24           H
ATOM   3754  CD  LYS A 249      -8.426 -10.591 -26.934  1.00 64.24           C
ATOM   3755 1HD  LYS A 249      -8.886 -10.921 -26.002  1.00 64.24           H
ATOM   3756 2HD  LYS A 249      -8.255  -9.518 -26.843  1.00 64.24           H
ATOM   3757  CE  LYS A 249      -9.374 -10.865 -28.103  1.00 64.24           C
ATOM   3758 1HE  LYS A 249      -9.034 -10.328 -28.988  1.00 64.24           H
ATOM   3759 2HE  LYS A 249      -9.360 -11.927 -28.349  1.00 64.24           H
ATOM   3760  NZ  LYS A 249     -10.752 -10.448 -27.761  1.00 64.24           N
ATOM   3761 1HZ  LYS A 249     -11.406 -10.876 -28.407  1.00 64.24           H
ATOM   3762 2HZ  LYS A 249     -10.970 -10.742 -26.815  1.00 64.24           H
ATOM   3763 3HZ  LYS A 249     -10.826  -9.438 -27.825  1.00 64.24           H
ATOM   3764  HN  LYS A 249      -4.967 -13.018 -27.317  1.00 64.24           H
ATOM   3765  N   HIS A 250      -3.919 -13.394 -24.482  1.00 68.02           N
ATOM   3766  CA  HIS A 250      -3.275 -13.992 -23.324  1.00 68.02           C
ATOM   3767  C   HIS A 250      -2.047 -13.166 -22.937  1.00 68.02           C
ATOM   3768  O   HIS A 250      -1.796 -12.936 -21.755  1.00 68.02           O
ATOM   3769  HA  HIS A 250      -3.999 -13.954 -22.510  1.00 68.02           H
ATOM   3770  CB  HIS A 250      -2.942 -15.462 -23.586  1.00 68.02           C
ATOM   3771 1HB  HIS A 250      -2.394 -15.538 -24.525  1.00 68.02           H
ATOM   3772 2HB  HIS A 250      -2.278 -15.819 -22.799  1.00 68.02           H
ATOM   3773  CG  HIS A 250      -4.152 -16.363 -23.652  1.00 68.02           C
ATOM   3774  ND1 HIS A 250      -4.720 -16.939 -22.529  1.00 68.02           N
ATOM   3775  HD1 HIS A 250      -4.402 -16.824 -21.588  1.00 68.02           H
ATOM   3776  CD2 HIS A 250      -4.896 -16.780 -24.716  1.00 68.02           C
ATOM   3777  HD2 HIS A 250      -4.723 -16.512 -25.759  1.00 68.02           H
ATOM   3778  CE1 HIS A 250      -5.758 -17.668 -22.912  1.00 68.02           C
ATOM   3779  HE1 HIS A 250      -6.411 -18.246 -22.258  1.00 68.02           H
ATOM   3780  NE2 HIS A 250      -5.865 -17.569 -24.268  1.00 68.02           N
ATOM   3781  HN  HIS A 250      -3.972 -13.984 -25.288  1.00 68.02           H
ATOM   3782  N   LYS A 251      -1.313 -12.741 -23.956  1.00 69.70           N
ATOM   3783  CA  LYS A 251      -0.071 -12.021 -23.735  1.00 69.70           C
ATOM   3784  C   LYS A 251      -0.380 -10.663 -23.101  1.00 69.70           C
ATOM   3785  O   LYS A 251       0.382 -10.176 -22.266  1.00 69.70           O
ATOM   3786  HA  LYS A 251       0.524 -12.603 -23.031  1.00 69.70           H
ATOM   3787  CB  LYS A 251       0.731 -11.924 -25.034  1.00 69.70           C
ATOM   3788 1HB  LYS A 251       0.547 -12.808 -25.646  1.00 69.70           H
ATOM   3789 2HB  LYS A 251       0.394 -11.063 -25.610  1.00 69.70           H
ATOM   3790  CG  LYS A 251       2.228 -11.799 -24.746  1.00 69.70           C
ATOM   3791 1HG  LYS A 251       2.410 -10.926 -24.120  1.00 69.70           H
ATOM   3792 2HG  LYS A 251       2.568 -12.670 -24.186  1.00 69.70           H
ATOM   3793  CD  LYS A 251       3.028 -11.678 -26.045  1.00 69.70           C
ATOM   3794 1HD  LYS A 251       2.698 -12.438 -26.752  1.00 69.70           H
ATOM   3795 2HD  LYS A 251       2.835 -10.709 -26.506  1.00 69.70           H
ATOM   3796  CE  LYS A 251       4.527 -11.833 -25.783  1.00 69.70           C
ATOM   3797 1HE  LYS A 251       4.803 -11.285 -24.882  1.00 69.70           H
ATOM   3798 2HE  LYS A 251       4.764 -12.882 -25.603  1.00 69.70           H
ATOM   3799  NZ  LYS A 251       5.310 -11.333 -26.935  1.00 69.70           N
ATOM   3800 1HZ  LYS A 251       6.300 -11.394 -26.723  1.00 69.70           H
ATOM   3801 2HZ  LYS A 251       5.104 -11.895 -27.753  1.00 69.70           H
ATOM   3802 3HZ  LYS A 251       5.062 -10.367 -27.117  1.00 69.70           H
ATOM   3803  HN  LYS A 251      -1.555 -12.882 -24.916  1.00 69.70           H
ATOM   3804  N   ALA A 252      -1.498 -10.090 -23.521  1.00 71.22           N
ATOM   3805  CA  ALA A 252      -1.853  -8.745 -23.102  1.00 71.22           C
ATOM   3806  C   ALA A 252      -2.294  -8.770 -21.637  1.00 71.22           C
ATOM   3807  O   ALA A 252      -2.212  -7.758 -20.943  1.00 71.22           O
ATOM   3808  HA  ALA A 252      -0.962  -8.123 -23.193  1.00 71.22           H
ATOM   3809  CB  ALA A 252      -2.937  -8.191 -24.028  1.00 71.22           C
ATOM   3810 1HB  ALA A 252      -2.563  -8.166 -25.052  1.00 71.22           H
ATOM   3811 2HB  ALA A 252      -3.818  -8.830 -23.979  1.00 71.22           H
ATOM   3812 3HB  ALA A 252      -3.203  -7.181 -23.714  1.00 71.22           H
ATOM   3813  HN  ALA A 252      -2.155 -10.529 -24.134  1.00 71.22           H
ATOM   3814  N   LEU A 253      -2.752  -9.938 -21.211  1.00 79.08           N
ATOM   3815  CA  LEU A 253      -3.331 -10.076 -19.885  1.00 79.08           C
ATOM   3816  C   LEU A 253      -2.228 -10.436 -18.887  1.00 79.08           C
ATOM   3817  O   LEU A 253      -2.417 -10.312 -17.678  1.00 79.08           O
ATOM   3818  HA  LEU A 253      -3.746  -9.107 -19.608  1.00 79.08           H
ATOM   3819  CB  LEU A 253      -4.490 -11.075 -19.908  1.00 79.08           C
ATOM   3820 1HB  LEU A 253      -4.146 -11.990 -20.392  1.00 79.08           H
ATOM   3821 2HB  LEU A 253      -4.740 -11.334 -18.879  1.00 79.08           H
ATOM   3822  CG  LEU A 253      -5.765 -10.608 -20.612  1.00 79.08           C
ATOM   3823  HG  LEU A 253      -5.517 -10.372 -21.647  1.00 79.08           H
ATOM   3824  CD1 LEU A 253      -6.815 -11.720 -20.641  1.00 79.08           C
ATOM   3825 1HD1 LEU A 253      -6.416 -12.582 -21.177  1.00 79.08           H
ATOM   3826 2HD1 LEU A 253      -7.065 -12.011 -19.621  1.00 79.08           H
ATOM   3827 3HD1 LEU A 253      -7.711 -11.361 -21.147  1.00 79.08           H
ATOM   3828  CD2 LEU A 253      -6.305  -9.327 -19.974  1.00 79.08           C
ATOM   3829 1HD2 LEU A 253      -6.534  -9.512 -18.924  1.00 79.08           H
ATOM   3830 2HD2 LEU A 253      -5.556  -8.539 -20.049  1.00 79.08           H
ATOM   3831 3HD2 LEU A 253      -7.212  -9.016 -20.493  1.00 79.08           H
ATOM   3832  HN  LEU A 253      -2.733 -10.778 -21.753  1.00 79.08           H
ATOM   3833  N   LYS A 254      -1.102 -10.873 -19.431  1.00 80.23           N
ATOM   3834  CA  LYS A 254      -0.021 -11.384 -18.605  1.00 80.23           C
ATOM   3835  C   LYS A 254       0.353 -10.334 -17.556  1.00 80.23           C
ATOM   3836  O   LYS A 254       0.467 -10.648 -16.372  1.00 80.23           O
ATOM   3837  HA  LYS A 254      -0.394 -12.269 -18.089  1.00 80.23           H
ATOM   3838  CB  LYS A 254       1.155 -11.829 -19.476  1.00 80.23           C
ATOM   3839 1HB  LYS A 254       0.797 -12.485 -20.269  1.00 80.23           H
ATOM   3840 2HB  LYS A 254       1.603 -10.961 -19.959  1.00 80.23           H
ATOM   3841  CG  LYS A 254       2.210 -12.557 -18.641  1.00 80.23           C
ATOM   3842 1HG  LYS A 254       2.554 -11.908 -17.837  1.00 80.23           H
ATOM   3843 2HG  LYS A 254       1.767 -13.436 -18.174  1.00 80.23           H
ATOM   3844  CD  LYS A 254       3.399 -12.978 -19.508  1.00 80.23           C
ATOM   3845 1HD  LYS A 254       3.060 -13.653 -20.294  1.00 80.23           H
ATOM   3846 2HD  LYS A 254       3.823 -12.103 -20.000  1.00 80.23           H
ATOM   3847  CE  LYS A 254       4.474 -13.667 -18.665  1.00 80.23           C
ATOM   3848 1HE  LYS A 254       4.872 -12.968 -17.929  1.00 80.23           H
ATOM   3849 2HE  LYS A 254       4.035 -14.497 -18.111  1.00 80.23           H
ATOM   3850  NZ  LYS A 254       5.569 -14.164 -19.528  1.00 80.23           N
ATOM   3851 1HZ  LYS A 254       6.274 -14.614 -18.954  1.00 80.23           H
ATOM   3852 2HZ  LYS A 254       5.198 -14.833 -20.193  1.00 80.23           H
ATOM   3853 3HZ  LYS A 254       5.986 -13.386 -20.027  1.00 80.23           H
ATOM   3854  HN  LYS A 254      -0.922 -10.882 -20.415  1.00 80.23           H
ATOM   3855  N   VAL A 255       0.534  -9.110 -18.029  1.00 79.92           N
ATOM   3856  CA  VAL A 255       1.003  -8.037 -17.168  1.00 79.92           C
ATOM   3857  C   VAL A 255       0.029  -7.861 -16.002  1.00 79.92           C
ATOM   3858  O   VAL A 255       0.441  -7.826 -14.844  1.00 79.92           O
ATOM   3859  HA  VAL A 255       1.974  -8.334 -16.772  1.00 79.92           H
ATOM   3860  CB  VAL A 255       1.196  -6.758 -17.985  1.00 79.92           C
ATOM   3861  HB  VAL A 255       0.241  -6.508 -18.448  1.00 79.92           H
ATOM   3862  CG1 VAL A 255       1.602  -5.589 -17.085  1.00 79.92           C
ATOM   3863 1HG1 VAL A 255       0.824  -5.415 -16.342  1.00 79.92           H
ATOM   3864 2HG1 VAL A 255       2.539  -5.827 -16.581  1.00 79.92           H
ATOM   3865 3HG1 VAL A 255       1.732  -4.692 -17.691  1.00 79.92           H
ATOM   3866  CG2 VAL A 255       2.219  -6.970 -19.103  1.00 79.92           C
ATOM   3867 1HG2 VAL A 255       3.177  -7.255 -18.669  1.00 79.92           H
ATOM   3868 2HG2 VAL A 255       1.871  -7.760 -19.768  1.00 79.92           H
ATOM   3869 3HG2 VAL A 255       2.337  -6.045 -19.668  1.00 79.92           H
ATOM   3870  HN  VAL A 255       0.366  -8.847 -18.979  1.00 79.92           H
ATOM   3871  N   THR A 256      -1.246  -7.755 -16.349  1.00 79.92           N
ATOM   3872  CA  THR A 256      -2.269  -7.464 -15.359  1.00 79.92           C
ATOM   3873  C   THR A 256      -2.301  -8.556 -14.288  1.00 79.92           C
ATOM   3874  O   THR A 256      -2.409  -8.262 -13.099  1.00 79.92           O
ATOM   3875  HA  THR A 256      -2.007  -6.532 -14.857  1.00 79.92           H
ATOM   3876  CB  THR A 256      -3.601  -7.292 -16.092  1.00 79.92           C
ATOM   3877  HB  THR A 256      -3.966  -8.249 -16.465  1.00 79.92           H
ATOM   3878  OG1 THR A 256      -3.326  -6.308 -17.086  1.00 79.92           O
ATOM   3879  HG1 THR A 256      -2.960  -5.482 -16.657  1.00 79.92           H
ATOM   3880  CG2 THR A 256      -4.673  -6.645 -15.213  1.00 79.92           C
ATOM   3881 1HG2 THR A 256      -4.336  -5.658 -14.895  1.00 79.92           H
ATOM   3882 2HG2 THR A 256      -4.850  -7.268 -14.337  1.00 79.92           H
ATOM   3883 3HG2 THR A 256      -5.598  -6.546 -15.782  1.00 79.92           H
ATOM   3884  HN  THR A 256      -1.582  -7.863 -17.284  1.00 79.92           H
ATOM   3885  N   ILE A 257      -2.205  -9.795 -14.749  1.00 82.69           N
ATOM   3886  CA  ILE A 257      -2.266 -10.935 -13.850  1.00 82.69           C
ATOM   3887  C   ILE A 257      -1.112 -10.853 -12.850  1.00 82.69           C
ATOM   3888  O   ILE A 257      -1.305 -11.067 -11.654  1.00 82.69           O
ATOM   3889  HA  ILE A 257      -3.205 -10.867 -13.300  1.00 82.69           H
ATOM   3890  CB  ILE A 257      -2.300 -12.242 -14.644  1.00 82.69           C
ATOM   3891  HB  ILE A 257      -1.484 -12.224 -15.367  1.00 82.69           H
ATOM   3892  CG1 ILE A 257      -3.603 -12.368 -15.437  1.00 82.69           C
ATOM   3893 1HG1 ILE A 257      -4.433 -12.544 -14.754  1.00 82.69           H
ATOM   3894 2HG1 ILE A 257      -3.809 -11.432 -15.956  1.00 82.69           H
ATOM   3895  CG2 ILE A 257      -2.067 -13.446 -13.729  1.00 82.69           C
ATOM   3896 1HG2 ILE A 257      -1.093 -13.354 -13.249  1.00 82.69           H
ATOM   3897 2HG2 ILE A 257      -2.846 -13.479 -12.968  1.00 82.69           H
ATOM   3898 3HG2 ILE A 257      -2.097 -14.362 -14.319  1.00 82.69           H
ATOM   3899  CD1 ILE A 257      -3.519 -13.511 -16.451  1.00 82.69           C
ATOM   3900 1HD1 ILE A 257      -2.703 -13.320 -17.148  1.00 82.69           H
ATOM   3901 2HD1 ILE A 257      -3.337 -14.449 -15.927  1.00 82.69           H
ATOM   3902 3HD1 ILE A 257      -4.458 -13.579 -17.001  1.00 82.69           H
ATOM   3903  HN  ILE A 257      -2.087 -10.025 -15.715  1.00 82.69           H
ATOM   3904  N   THR A 258       0.064 -10.543 -13.376  1.00 85.98           N
ATOM   3905  CA  THR A 258       1.269 -10.534 -12.563  1.00 85.98           C
ATOM   3906  C   THR A 258       1.167  -9.468 -11.470  1.00 85.98           C
ATOM   3907  O   THR A 258       1.422  -9.748 -10.300  1.00 85.98           O
ATOM   3908  HA  THR A 258       1.352 -11.499 -12.063  1.00 85.98           H
ATOM   3909  CB  THR A 258       2.466 -10.337 -13.495  1.00 85.98           C
ATOM   3910  HB  THR A 258       2.442  -9.349 -13.956  1.00 85.98           H
ATOM   3911  OG1 THR A 258       2.390 -11.438 -14.397  1.00 85.98           O
ATOM   3912  HG1 THR A 258       1.771 -11.220 -15.151  1.00 85.98           H
ATOM   3913  CG2 THR A 258       3.804 -10.534 -12.779  1.00 85.98           C
ATOM   3914 1HG2 THR A 258       3.855 -11.545 -12.376  1.00 85.98           H
ATOM   3915 2HG2 THR A 258       3.890  -9.814 -11.965  1.00 85.98           H
ATOM   3916 3HG2 THR A 258       4.620 -10.382 -13.486  1.00 85.98           H
ATOM   3917  HN  THR A 258       0.201 -10.301 -14.337  1.00 85.98           H
ATOM   3918  N   VAL A 259       0.794  -8.269 -11.891  1.00 84.85           N
ATOM   3919  CA  VAL A 259       0.733  -7.141 -10.977  1.00 84.85           C
ATOM   3920  C   VAL A 259      -0.259  -7.453  -9.855  1.00 84.85           C
ATOM   3921  O   VAL A 259       0.030  -7.218  -8.683  1.00 84.85           O
ATOM   3922  HA  VAL A 259       1.725  -7.014 -10.543  1.00 84.85           H
ATOM   3923  CB  VAL A 259       0.385  -5.864 -11.745  1.00 84.85           C
ATOM   3924  HB  VAL A 259      -0.511  -6.060 -12.333  1.00 84.85           H
ATOM   3925  CG1 VAL A 259       0.074  -4.714 -10.784  1.00 84.85           C
ATOM   3926 1HG1 VAL A 259      -0.774  -4.986 -10.155  1.00 84.85           H
ATOM   3927 2HG1 VAL A 259       0.944  -4.519 -10.157  1.00 84.85           H
ATOM   3928 3HG1 VAL A 259      -0.170  -3.819 -11.356  1.00 84.85           H
ATOM   3929  CG2 VAL A 259       1.508  -5.482 -12.711  1.00 84.85           C
ATOM   3930 1HG2 VAL A 259       2.428  -5.313 -12.151  1.00 84.85           H
ATOM   3931 2HG2 VAL A 259       1.661  -6.289 -13.427  1.00 84.85           H
ATOM   3932 3HG2 VAL A 259       1.235  -4.571 -13.244  1.00 84.85           H
ATOM   3933  HN  VAL A 259       0.537  -8.062 -12.835  1.00 84.85           H
ATOM   3934  N   LEU A 260      -1.409  -7.977 -10.254  1.00 84.29           N
ATOM   3935  CA  LEU A 260      -2.457  -8.296  -9.299  1.00 84.29           C
ATOM   3936  C   LEU A 260      -1.924  -9.307  -8.282  1.00 84.29           C
ATOM   3937  O   LEU A 260      -2.063  -9.112  -7.076  1.00 84.29           O
ATOM   3938  HA  LEU A 260      -2.709  -7.376  -8.771  1.00 84.29           H
ATOM   3939  CB  LEU A 260      -3.720  -8.762 -10.026  1.00 84.29           C
ATOM   3940 1HB  LEU A 260      -3.959  -8.033 -10.800  1.00 84.29           H
ATOM   3941 2HB  LEU A 260      -3.499  -9.702 -10.531  1.00 84.29           H
ATOM   3942  CG  LEU A 260      -4.961  -8.963  -9.153  1.00 84.29           C
ATOM   3943  HG  LEU A 260      -4.705  -9.654  -8.350  1.00 84.29           H
ATOM   3944  CD1 LEU A 260      -5.389  -7.648  -8.498  1.00 84.29           C
ATOM   3945 1HD1 LEU A 260      -4.579  -7.272  -7.873  1.00 84.29           H
ATOM   3946 2HD1 LEU A 260      -5.621  -6.916  -9.272  1.00 84.29           H
ATOM   3947 3HD1 LEU A 260      -6.273  -7.820  -7.884  1.00 84.29           H
ATOM   3948  CD2 LEU A 260      -6.097  -9.601  -9.954  1.00 84.29           C
ATOM   3949 1HD2 LEU A 260      -6.360  -8.955 -10.791  1.00 84.29           H
ATOM   3950 2HD2 LEU A 260      -5.774 -10.572 -10.332  1.00 84.29           H
ATOM   3951 3HD2 LEU A 260      -6.966  -9.733  -9.310  1.00 84.29           H
ATOM   3952  HN  LEU A 260      -1.629  -8.183 -11.207  1.00 84.29           H
ATOM   3953  N   THR A 261      -1.326 -10.367  -8.807  1.00 87.22           N
ATOM   3954  CA  THR A 261      -0.909 -11.481  -7.973  1.00 87.22           C
ATOM   3955  C   THR A 261       0.140 -11.023  -6.958  1.00 87.22           C
ATOM   3956  O   THR A 261       0.089 -11.407  -5.790  1.00 87.22           O
ATOM   3957  HA  THR A 261      -1.773 -11.828  -7.405  1.00 87.22           H
ATOM   3958  CB  THR A 261      -0.418 -12.602  -8.891  1.00 87.22           C
ATOM   3959  HB  THR A 261       0.528 -12.333  -9.360  1.00 87.22           H
ATOM   3960  OG1 THR A 261      -1.507 -12.822  -9.783  1.00 87.22           O
ATOM   3961  HG1 THR A 261      -1.289 -12.451 -10.686  1.00 87.22           H
ATOM   3962  CG2 THR A 261      -0.263 -13.935  -8.156  1.00 87.22           C
ATOM   3963 1HG2 THR A 261      -1.226 -14.237  -7.744  1.00 87.22           H
ATOM   3964 2HG2 THR A 261       0.459 -13.822  -7.348  1.00 87.22           H
ATOM   3965 3HG2 THR A 261       0.088 -14.695  -8.854  1.00 87.22           H
ATOM   3966  HN  THR A 261      -1.127 -10.471  -9.782  1.00 87.22           H
ATOM   3967  N   VAL A 262       1.068 -10.209  -7.439  1.00 89.07           N
ATOM   3968  CA  VAL A 262       2.187  -9.780  -6.618  1.00 89.07           C
ATOM   3969  C   VAL A 262       1.670  -8.894  -5.483  1.00 89.07           C
ATOM   3970  O   VAL A 262       2.128  -9.006  -4.346  1.00 89.07           O
ATOM   3971  HA  VAL A 262       2.640 -10.673  -6.188  1.00 89.07           H
ATOM   3972  CB  VAL A 262       3.238  -9.086  -7.487  1.00 89.07           C
ATOM   3973  HB  VAL A 262       2.737  -8.305  -8.059  1.00 89.07           H
ATOM   3974  CG1 VAL A 262       4.311  -8.421  -6.623  1.00 89.07           C
ATOM   3975 1HG1 VAL A 262       3.846  -7.677  -5.976  1.00 89.07           H
ATOM   3976 2HG1 VAL A 262       4.806  -9.176  -6.012  1.00 89.07           H
ATOM   3977 3HG1 VAL A 262       5.045  -7.935  -7.266  1.00 89.07           H
ATOM   3978  CG2 VAL A 262       3.864 -10.068  -8.479  1.00 89.07           C
ATOM   3979 1HG2 VAL A 262       4.343 -10.880  -7.933  1.00 89.07           H
ATOM   3980 2HG2 VAL A 262       3.087 -10.474  -9.128  1.00 89.07           H
ATOM   3981 3HG2 VAL A 262       4.607  -9.549  -9.084  1.00 89.07           H
ATOM   3982  HN  VAL A 262       1.063  -9.844  -8.371  1.00 89.07           H
ATOM   3983  N   PHE A 263       0.725  -8.033  -5.830  1.00 87.59           N
ATOM   3984  CA  PHE A 263       0.118  -7.151  -4.847  1.00 87.59           C
ATOM   3985  C   PHE A 263      -0.534  -7.953  -3.719  1.00 87.59           C
ATOM   3986  O   PHE A 263      -0.374  -7.624  -2.545  1.00 87.59           O
ATOM   3987  HA  PHE A 263       0.914  -6.530  -4.435  1.00 87.59           H
ATOM   3988  CB  PHE A 263      -0.960  -6.346  -5.574  1.00 87.59           C
ATOM   3989 1HB  PHE A 263      -0.501  -5.806  -6.402  1.00 87.59           H
ATOM   3990 2HB  PHE A 263      -1.685  -7.036  -6.007  1.00 87.59           H
ATOM   3991  CG  PHE A 263      -1.699  -5.347  -4.681  1.00 87.59           C
ATOM   3992  CD1 PHE A 263      -2.885  -5.692  -4.112  1.00 87.59           C
ATOM   3993  HD1 PHE A 263      -3.309  -6.680  -4.291  1.00 87.59           H
ATOM   3994  CD2 PHE A 263      -1.170  -4.114  -4.457  1.00 87.59           C
ATOM   3995  HD2 PHE A 263      -0.220  -3.838  -4.914  1.00 87.59           H
ATOM   3996  CE1 PHE A 263      -3.571  -4.765  -3.283  1.00 87.59           C
ATOM   3997  HE1 PHE A 263      -4.521  -5.041  -2.826  1.00 87.59           H
ATOM   3998  CE2 PHE A 263      -1.856  -3.187  -3.629  1.00 87.59           C
ATOM   3999  HE2 PHE A 263      -1.432  -2.199  -3.449  1.00 87.59           H
ATOM   4000  CZ  PHE A 263      -3.042  -3.532  -3.059  1.00 87.59           C
ATOM   4001  HZ  PHE A 263      -3.568  -2.820  -2.423  1.00 87.59           H
ATOM   4002  HN  PHE A 263       0.374  -7.933  -6.761  1.00 87.59           H
ATOM   4003  N   VAL A 264      -1.257  -8.991  -4.116  1.00 85.01           N
ATOM   4004  CA  VAL A 264      -2.080  -9.732  -3.175  1.00 85.01           C
ATOM   4005  C   VAL A 264      -1.176 -10.496  -2.205  1.00 85.01           C
ATOM   4006  O   VAL A 264      -1.395 -10.467  -0.995  1.00 85.01           O
ATOM   4007  HA  VAL A 264      -2.668  -9.009  -2.611  1.00 85.01           H
ATOM   4008  CB  VAL A 264      -3.048 -10.643  -3.933  1.00 85.01           C
ATOM   4009  HB  VAL A 264      -2.461 -11.282  -4.593  1.00 85.01           H
ATOM   4010  CG1 VAL A 264      -3.819 -11.547  -2.968  1.00 85.01           C
ATOM   4011 1HG1 VAL A 264      -3.117 -12.168  -2.413  1.00 85.01           H
ATOM   4012 2HG1 VAL A 264      -4.390 -10.932  -2.272  1.00 85.01           H
ATOM   4013 3HG1 VAL A 264      -4.500 -12.184  -3.533  1.00 85.01           H
ATOM   4014  CG2 VAL A 264      -4.005  -9.825  -4.801  1.00 85.01           C
ATOM   4015 1HG2 VAL A 264      -4.583  -9.150  -4.169  1.00 85.01           H
ATOM   4016 2HG2 VAL A 264      -3.433  -9.244  -5.525  1.00 85.01           H
ATOM   4017 3HG2 VAL A 264      -4.683 -10.497  -5.328  1.00 85.01           H
ATOM   4018  HN  VAL A 264      -1.286  -9.325  -5.058  1.00 85.01           H
ATOM   4019  N   LEU A 265      -0.180 -11.160  -2.773  1.00 89.65           N
ATOM   4020  CA  LEU A 265       0.680 -12.032  -1.990  1.00 89.65           C
ATOM   4021  C   LEU A 265       1.456 -11.195  -0.972  1.00 89.65           C
ATOM   4022  O   LEU A 265       1.812 -11.686   0.099  1.00 89.65           O
ATOM   4023  HA  LEU A 265       0.036 -12.725  -1.448  1.00 89.65           H
ATOM   4024  CB  LEU A 265       1.573 -12.868  -2.908  1.00 89.65           C
ATOM   4025 1HB  LEU A 265       2.085 -12.194  -3.596  1.00 89.65           H
ATOM   4026 2HB  LEU A 265       2.341 -13.345  -2.299  1.00 89.65           H
ATOM   4027  CG  LEU A 265       0.867 -13.949  -3.729  1.00 89.65           C
ATOM   4028  HG  LEU A 265       0.091 -13.472  -4.326  1.00 89.65           H
ATOM   4029  CD1 LEU A 265       1.838 -14.620  -4.703  1.00 89.65           C
ATOM   4030 1HD1 LEU A 265       2.243 -13.872  -5.385  1.00 89.65           H
ATOM   4031 2HD1 LEU A 265       2.653 -15.081  -4.144  1.00 89.65           H
ATOM   4032 3HD1 LEU A 265       1.311 -15.384  -5.273  1.00 89.65           H
ATOM   4033  CD2 LEU A 265       0.176 -14.965  -2.818  1.00 89.65           C
ATOM   4034 1HD2 LEU A 265       0.918 -15.442  -2.176  1.00 89.65           H
ATOM   4035 2HD2 LEU A 265      -0.564 -14.456  -2.201  1.00 89.65           H
ATOM   4036 3HD2 LEU A 265      -0.318 -15.722  -3.427  1.00 89.65           H
ATOM   4037  HN  LEU A 265       0.043 -11.110  -3.746  1.00 89.65           H
ATOM   4038  N   SER A 266       1.696  -9.945  -1.341  1.00 91.51           N
ATOM   4039  CA  SER A 266       2.506  -9.064  -0.516  1.00 91.51           C
ATOM   4040  C   SER A 266       1.649  -8.452   0.594  1.00 91.51           C
ATOM   4041  O   SER A 266       2.102  -8.317   1.729  1.00 91.51           O
ATOM   4042  HA  SER A 266       3.284  -9.699  -0.093  1.00 91.51           H
ATOM   4043  CB  SER A 266       3.150  -7.961  -1.358  1.00 91.51           C
ATOM   4044 1HB  SER A 266       3.695  -7.279  -0.705  1.00 91.51           H
ATOM   4045 2HB  SER A 266       3.880  -8.402  -2.037  1.00 91.51           H
ATOM   4046  OG  SER A 266       2.185  -7.229  -2.109  1.00 91.51           O
ATOM   4047  HG  SER A 266       2.138  -7.583  -3.043  1.00 91.51           H
ATOM   4048  HN  SER A 266       1.349  -9.535  -2.184  1.00 91.51           H
ATOM   4049  N   GLN A 267       0.425  -8.099   0.227  1.00 90.70           N
ATOM   4050  CA  GLN A 267      -0.424  -7.317   1.109  1.00 90.70           C
ATOM   4051  C   GLN A 267      -1.182  -8.236   2.069  1.00 90.70           C
ATOM   4052  O   GLN A 267      -1.498  -7.842   3.190  1.00 90.70           O
ATOM   4053  HA  GLN A 267       0.255  -6.675   1.670  1.00 90.70           H
ATOM   4054  CB  GLN A 267      -1.391  -6.444   0.306  1.00 90.70           C
ATOM   4055 1HB  GLN A 267      -1.999  -7.073  -0.344  1.00 90.70           H
ATOM   4056 2HB  GLN A 267      -2.074  -5.933   0.984  1.00 90.70           H
ATOM   4057  CG  GLN A 267      -0.633  -5.415  -0.534  1.00 90.70           C
ATOM   4058 1HG  GLN A 267       0.010  -5.927  -1.250  1.00 90.70           H
ATOM   4059 2HG  GLN A 267      -1.340  -4.819  -1.111  1.00 90.70           H
ATOM   4060  CD  GLN A 267       0.211  -4.498   0.353  1.00 90.70           C
ATOM   4061  OE1 GLN A 267      -0.233  -3.996   1.372  1.00 90.70           O
ATOM   4062  NE2 GLN A 267       1.451  -4.307  -0.091  1.00 90.70           N
ATOM   4063 1HE2 GLN A 267       1.753  -4.748  -0.935  1.00 90.70           H
ATOM   4064 2HE2 GLN A 267       2.080  -3.722   0.421  1.00 90.70           H
ATOM   4065  HN  GLN A 267       0.015  -8.339  -0.653  1.00 90.70           H
ATOM   4066  N   PHE A 268      -1.452  -9.443   1.593  1.00 90.82           N
ATOM   4067  CA  PHE A 268      -2.353 -10.340   2.296  1.00 90.82           C
ATOM   4068  C   PHE A 268      -1.849 -10.624   3.712  1.00 90.82           C
ATOM   4069  O   PHE A 268      -2.587 -10.459   4.682  1.00 90.82           O
ATOM   4070  HA  PHE A 268      -3.323  -9.847   2.349  1.00 90.82           H
ATOM   4071  CB  PHE A 268      -2.385 -11.650   1.506  1.00 90.82           C
ATOM   4072 1HB  PHE A 268      -2.700 -11.439   0.484  1.00 90.82           H
ATOM   4073 2HB  PHE A 268      -1.374 -12.054   1.451  1.00 90.82           H
ATOM   4074  CG  PHE A 268      -3.311 -12.713   2.101  1.00 90.82           C
ATOM   4075  CD1 PHE A 268      -2.797 -13.712   2.867  1.00 90.82           C
ATOM   4076  HD1 PHE A 268      -1.724 -13.756   3.057  1.00 90.82           H
ATOM   4077  CD2 PHE A 268      -4.649 -12.658   1.864  1.00 90.82           C
ATOM   4078  HD2 PHE A 268      -5.062 -11.857   1.250  1.00 90.82           H
ATOM   4079  CE1 PHE A 268      -3.656 -14.698   3.419  1.00 90.82           C
ATOM   4080  HE1 PHE A 268      -3.244 -15.499   4.033  1.00 90.82           H
ATOM   4081  CE2 PHE A 268      -5.509 -13.644   2.417  1.00 90.82           C
ATOM   4082  HE2 PHE A 268      -6.582 -13.600   2.227  1.00 90.82           H
ATOM   4083  CZ  PHE A 268      -4.995 -14.643   3.182  1.00 90.82           C
ATOM   4084  HZ  PHE A 268      -5.655 -15.400   3.606  1.00 90.82           H
ATOM   4085  HN  PHE A 268      -1.067  -9.808   0.745  1.00 90.82           H
ATOM   4086  N   PRO A 269      -0.588 -11.056   3.857  1.00 94.04           N
ATOM   4087  CA  PRO A 269      -0.077 -11.467   5.167  1.00 94.04           C
ATOM   4088  C   PRO A 269      -0.290 -10.401   6.229  1.00 94.04           C
ATOM   4089  O   PRO A 269      -0.706 -10.707   7.346  1.00 94.04           O
ATOM   4090  HA  PRO A 269      -0.624 -12.339   5.525  1.00 94.04           H
ATOM   4091  CB  PRO A 269       1.409 -11.725   4.911  1.00 94.04           C
ATOM   4092 1HB  PRO A 269       2.009 -10.836   5.103  1.00 94.04           H
ATOM   4093 2HB  PRO A 269       1.796 -12.515   5.555  1.00 94.04           H
ATOM   4094  CG  PRO A 269       1.450 -12.127   3.441  1.00 94.04           C
ATOM   4095 1HG  PRO A 269       2.446 -12.003   3.016  1.00 94.04           H
ATOM   4096 2HG  PRO A 269       1.184 -13.175   3.301  1.00 94.04           H
ATOM   4097  CD  PRO A 269       0.436 -11.190   2.805  1.00 94.04           C
ATOM   4098 1HD  PRO A 269       0.878 -10.227   2.552  1.00 94.04           H
ATOM   4099 2HD  PRO A 269       0.027 -11.602   1.883  1.00 94.04           H
ATOM   4100  N   TYR A 270       0.005  -9.166   5.851  1.00 94.42           N
ATOM   4101  CA  TYR A 270      -0.046  -8.062   6.794  1.00 94.42           C
ATOM   4102  C   TYR A 270      -1.476  -7.822   7.282  1.00 94.42           C
ATOM   4103  O   TYR A 270      -1.704  -7.622   8.474  1.00 94.42           O
ATOM   4104  HA  TYR A 270       0.583  -8.319   7.646  1.00 94.42           H
ATOM   4105  CB  TYR A 270       0.431  -6.828   6.025  1.00 94.42           C
ATOM   4106 1HB  TYR A 270       1.475  -6.969   5.744  1.00 94.42           H
ATOM   4107 2HB  TYR A 270      -0.139  -6.746   5.100  1.00 94.42           H
ATOM   4108  CG  TYR A 270       0.300  -5.519   6.806  1.00 94.42           C
ATOM   4109  CD1 TYR A 270      -0.581  -4.547   6.379  1.00 94.42           C
ATOM   4110  HD1 TYR A 270      -1.184  -4.711   5.486  1.00 94.42           H
ATOM   4111  CD2 TYR A 270       1.063  -5.311   7.937  1.00 94.42           C
ATOM   4112  HD2 TYR A 270       1.759  -6.079   8.274  1.00 94.42           H
ATOM   4113  CE1 TYR A 270      -0.704  -3.314   7.114  1.00 94.42           C
ATOM   4114  HE1 TYR A 270      -1.396  -2.538   6.788  1.00 94.42           H
ATOM   4115  CE2 TYR A 270       0.940  -4.079   8.671  1.00 94.42           C
ATOM   4116  HE2 TYR A 270       1.537  -3.901   9.566  1.00 94.42           H
ATOM   4117  CZ  TYR A 270       0.062  -3.141   8.224  1.00 94.42           C
ATOM   4118  OH  TYR A 270      -0.054  -1.978   8.918  1.00 94.42           O
ATOM   4119  HH  TYR A 270       0.289  -2.099   9.849  1.00 94.42           H
ATOM   4120  HN  TYR A 270       0.273  -8.915   4.921  1.00 94.42           H
ATOM   4121  N   ASN A 271      -2.403  -7.851   6.335  1.00 90.97           N
ATOM   4122  CA  ASN A 271      -3.793  -7.562   6.640  1.00 90.97           C
ATOM   4123  C   ASN A 271      -4.372  -8.695   7.490  1.00 90.97           C
ATOM   4124  O   ASN A 271      -5.322  -8.489   8.242  1.00 90.97           O
ATOM   4125  HA  ASN A 271      -3.778  -6.609   7.171  1.00 90.97           H
ATOM   4126  CB  ASN A 271      -4.628  -7.456   5.362  1.00 90.97           C
ATOM   4127 1HB  ASN A 271      -4.402  -8.297   4.706  1.00 90.97           H
ATOM   4128 2HB  ASN A 271      -5.687  -7.519   5.609  1.00 90.97           H
ATOM   4129  CG  ASN A 271      -4.346  -6.142   4.631  1.00 90.97           C
ATOM   4130  OD1 ASN A 271      -4.714  -5.065   5.071  1.00 90.97           O
ATOM   4131  ND2 ASN A 271      -3.675  -6.289   3.492  1.00 90.97           N
ATOM   4132 1HD2 ASN A 271      -3.403  -7.202   3.187  1.00 90.97           H
ATOM   4133 2HD2 ASN A 271      -3.443  -5.488   2.941  1.00 90.97           H
ATOM   4134  HN  ASN A 271      -2.217  -8.067   5.377  1.00 90.97           H
ATOM   4135  N   CYS A 272      -3.773  -9.868   7.341  1.00 92.97           N
ATOM   4136  CA  CYS A 272      -4.138 -11.005   8.169  1.00 92.97           C
ATOM   4137  C   CYS A 272      -3.829 -10.656   9.626  1.00 92.97           C
ATOM   4138  O   CYS A 272      -4.644 -10.904  10.513  1.00 92.97           O
ATOM   4139  HA  CYS A 272      -5.206 -11.165   8.027  1.00 92.97           H
ATOM   4140  CB  CYS A 272      -3.422 -12.282   7.723  1.00 92.97           C
ATOM   4141 1HB  CYS A 272      -2.356 -12.087   7.602  1.00 92.97           H
ATOM   4142 2HB  CYS A 272      -3.520 -13.050   8.490  1.00 92.97           H
ATOM   4143  SG  CYS A 272      -4.131 -12.879   6.146  1.00 92.97           S
ATOM   4144  HG  CYS A 272      -3.564 -11.953   5.378  1.00 92.97           H
ATOM   4145  HN  CYS A 272      -3.053 -10.047   6.670  1.00 92.97           H
ATOM   4146  N   ILE A 273      -2.650 -10.087   9.828  1.00 93.75           N
ATOM   4147  CA  ILE A 273      -2.207  -9.737  11.167  1.00 93.75           C
ATOM   4148  C   ILE A 273      -3.072  -8.594  11.703  1.00 93.75           C
ATOM   4149  O   ILE A 273      -3.412  -8.570  12.885  1.00 93.75           O
ATOM   4150  HA  ILE A 273      -2.359 -10.611  11.800  1.00 93.75           H
ATOM   4151  CB  ILE A 273      -0.709  -9.429  11.173  1.00 93.75           C
ATOM   4152  HB  ILE A 273      -0.519  -8.639  10.446  1.00 93.75           H
ATOM   4153  CG1 ILE A 273       0.104 -10.650  10.735  1.00 93.75           C
ATOM   4154 1HG1 ILE A 273      -0.205 -10.957   9.736  1.00 93.75           H
ATOM   4155 2HG1 ILE A 273       1.160 -10.386  10.676  1.00 93.75           H
ATOM   4156  CG2 ILE A 273      -0.262  -8.903  12.538  1.00 93.75           C
ATOM   4157 1HG2 ILE A 273      -0.807  -7.989  12.772  1.00 93.75           H
ATOM   4158 2HG2 ILE A 273      -0.468  -9.654  13.302  1.00 93.75           H
ATOM   4159 3HG2 ILE A 273       0.807  -8.693  12.515  1.00 93.75           H
ATOM   4160  CD1 ILE A 273      -0.084 -11.812  11.712  1.00 93.75           C
ATOM   4161 1HD1 ILE A 273       0.248 -11.509  12.705  1.00 93.75           H
ATOM   4162 2HD1 ILE A 273      -1.138 -12.089  11.750  1.00 93.75           H
ATOM   4163 3HD1 ILE A 273       0.504 -12.667  11.377  1.00 93.75           H
ATOM   4164  HN  ILE A 273      -2.003  -9.866   9.098  1.00 93.75           H
ATOM   4165  N   LEU A 274      -3.403  -7.675  10.808  1.00 92.87           N
ATOM   4166  CA  LEU A 274      -4.260  -6.557  11.164  1.00 92.87           C
ATOM   4167  C   LEU A 274      -5.594  -7.090  11.689  1.00 92.87           C
ATOM   4168  O   LEU A 274      -6.166  -6.530  12.623  1.00 92.87           O
ATOM   4169  HA  LEU A 274      -3.766  -6.011  11.968  1.00 92.87           H
ATOM   4170  CB  LEU A 274      -4.403  -5.595   9.984  1.00 92.87           C
ATOM   4171 1HB  LEU A 274      -4.542  -6.182   9.076  1.00 92.87           H
ATOM   4172 2HB  LEU A 274      -5.312  -5.009  10.127  1.00 92.87           H
ATOM   4173  CG  LEU A 274      -3.238  -4.629   9.760  1.00 92.87           C
ATOM   4174  HG  LEU A 274      -2.341  -5.217   9.563  1.00 92.87           H
ATOM   4175  CD1 LEU A 274      -3.482  -3.751   8.531  1.00 92.87           C
ATOM   4176 1HD1 LEU A 274      -3.588  -4.382   7.648  1.00 92.87           H
ATOM   4177 2HD1 LEU A 274      -4.393  -3.171   8.674  1.00 92.87           H
ATOM   4178 3HD1 LEU A 274      -2.638  -3.075   8.394  1.00 92.87           H
ATOM   4179  CD2 LEU A 274      -2.966  -3.797  11.014  1.00 92.87           C
ATOM   4180 1HD2 LEU A 274      -3.855  -3.218  11.266  1.00 92.87           H
ATOM   4181 2HD2 LEU A 274      -2.717  -4.459  11.843  1.00 92.87           H
ATOM   4182 3HD2 LEU A 274      -2.133  -3.119  10.827  1.00 92.87           H
ATOM   4183  HN  LEU A 274      -3.097  -7.686   9.856  1.00 92.87           H
ATOM   4184  N   LEU A 275      -6.051  -8.167  11.067  1.00 93.51           N
ATOM   4185  CA  LEU A 275      -7.299  -8.791  11.470  1.00 93.51           C
ATOM   4186  C   LEU A 275      -7.178  -9.276  12.917  1.00 93.51           C
ATOM   4187  O   LEU A 275      -8.061  -9.025  13.735  1.00 93.51           O
ATOM   4188  HA  LEU A 275      -8.076  -8.028  11.426  1.00 93.51           H
ATOM   4189  CB  LEU A 275      -7.691  -9.893  10.484  1.00 93.51           C
ATOM   4190 1HB  LEU A 275      -7.821  -9.443   9.499  1.00 93.51           H
ATOM   4191 2HB  LEU A 275      -6.861 -10.595  10.406  1.00 93.51           H
ATOM   4192  CG  LEU A 275      -8.958 -10.680  10.825  1.00 93.51           C
ATOM   4193  HG  LEU A 275      -8.851 -11.078  11.834  1.00 93.51           H
ATOM   4194  CD1 LEU A 275     -10.186  -9.767  10.827  1.00 93.51           C
ATOM   4195 1HD1 LEU A 275     -10.053  -8.981  11.569  1.00 93.51           H
ATOM   4196 2HD1 LEU A 275     -10.308  -9.320   9.840  1.00 93.51           H
ATOM   4197 3HD1 LEU A 275     -11.073 -10.352  11.072  1.00 93.51           H
ATOM   4198  CD2 LEU A 275      -9.132 -11.874   9.883  1.00 93.51           C
ATOM   4199 1HD2 LEU A 275      -9.208 -11.518   8.856  1.00 93.51           H
ATOM   4200 2HD2 LEU A 275      -8.273 -12.538   9.976  1.00 93.51           H
ATOM   4201 3HD2 LEU A 275     -10.040 -12.415  10.148  1.00 93.51           H
ATOM   4202  HN  LEU A 275      -5.585  -8.610  10.301  1.00 93.51           H
ATOM   4203  N   VAL A 276      -6.077  -9.962  13.187  1.00 94.21           N
ATOM   4204  CA  VAL A 276      -5.840 -10.504  14.514  1.00 94.21           C
ATOM   4205  C   VAL A 276      -5.838  -9.364  15.533  1.00 94.21           C
ATOM   4206  O   VAL A 276      -6.462  -9.468  16.588  1.00 94.21           O
ATOM   4207  HA  VAL A 276      -6.664 -11.180  14.745  1.00 94.21           H
ATOM   4208  CB  VAL A 276      -4.544 -11.317  14.523  1.00 94.21           C
ATOM   4209  HB  VAL A 276      -3.741 -10.672  14.167  1.00 94.21           H
ATOM   4210  CG1 VAL A 276      -4.190 -11.769  15.941  1.00 94.21           C
ATOM   4211 1HG1 VAL A 276      -4.059 -10.894  16.579  1.00 94.21           H
ATOM   4212 2HG1 VAL A 276      -4.995 -12.389  16.337  1.00 94.21           H
ATOM   4213 3HG1 VAL A 276      -3.265 -12.344  15.919  1.00 94.21           H
ATOM   4214  CG2 VAL A 276      -4.641 -12.514  13.575  1.00 94.21           C
ATOM   4215 1HG2 VAL A 276      -5.461 -13.160  13.888  1.00 94.21           H
ATOM   4216 2HG2 VAL A 276      -4.824 -12.160  12.560  1.00 94.21           H
ATOM   4217 3HG2 VAL A 276      -3.706 -13.075  13.601  1.00 94.21           H
ATOM   4218  HN  VAL A 276      -5.356 -10.148  12.519  1.00 94.21           H
ATOM   4219  N   GLN A 277      -5.128  -8.301  15.183  1.00 93.39           N
ATOM   4220  CA  GLN A 277      -5.018  -7.151  16.064  1.00 93.39           C
ATOM   4221  C   GLN A 277      -6.399  -6.546  16.323  1.00 93.39           C
ATOM   4222  O   GLN A 277      -6.655  -6.015  17.403  1.00 93.39           O
ATOM   4223  HA  GLN A 277      -4.603  -7.538  16.995  1.00 93.39           H
ATOM   4224  CB  GLN A 277      -4.061  -6.107  15.486  1.00 93.39           C
ATOM   4225 1HB  GLN A 277      -4.289  -5.943  14.432  1.00 93.39           H
ATOM   4226 2HB  GLN A 277      -4.206  -5.154  15.995  1.00 93.39           H
ATOM   4227  CG  GLN A 277      -2.606  -6.554  15.635  1.00 93.39           C
ATOM   4228 1HG  GLN A 277      -2.395  -6.777  16.681  1.00 93.39           H
ATOM   4229 2HG  GLN A 277      -2.445  -7.475  15.074  1.00 93.39           H
ATOM   4230  CD  GLN A 277      -1.646  -5.472  15.135  1.00 93.39           C
ATOM   4231  OE1 GLN A 277      -2.000  -4.603  14.356  1.00 93.39           O
ATOM   4232  NE2 GLN A 277      -0.414  -5.573  15.627  1.00 93.39           N
ATOM   4233 1HE2 GLN A 277      -0.188  -6.311  16.263  1.00 93.39           H
ATOM   4234 2HE2 GLN A 277       0.287  -4.912  15.360  1.00 93.39           H
ATOM   4235  HN  GLN A 277      -4.636  -8.218  14.316  1.00 93.39           H
ATOM   4236  N   THR A 278      -7.252  -6.646  15.315  1.00 93.47           N
ATOM   4237  CA  THR A 278      -8.595  -6.098  15.413  1.00 93.47           C
ATOM   4238  C   THR A 278      -9.427  -6.903  16.414  1.00 93.47           C
ATOM   4239  O   THR A 278     -10.137  -6.329  17.238  1.00 93.47           O
ATOM   4240  HA  THR A 278      -8.523  -5.082  15.800  1.00 93.47           H
ATOM   4241  CB  THR A 278      -9.197  -6.069  14.007  1.00 93.47           C
ATOM   4242  HB  THR A 278      -9.363  -7.079  13.633  1.00 93.47           H
ATOM   4243  OG1 THR A 278      -8.282  -5.277  13.254  1.00 93.47           O
ATOM   4244  HG1 THR A 278      -7.352  -5.626  13.370  1.00 93.47           H
ATOM   4245  CG2 THR A 278     -10.507  -5.281  13.948  1.00 93.47           C
ATOM   4246 1HG2 THR A 278     -10.327  -4.252  14.257  1.00 93.47           H
ATOM   4247 2HG2 THR A 278     -11.237  -5.739  14.616  1.00 93.47           H
ATOM   4248 3HG2 THR A 278     -10.892  -5.291  12.928  1.00 93.47           H
ATOM   4249  HN  THR A 278      -7.040  -7.091  14.445  1.00 93.47           H
ATOM   4250  N   ILE A 279      -9.312  -8.218  16.308  1.00 94.48           N
ATOM   4251  CA  ILE A 279     -10.063  -9.107  17.178  1.00 94.48           C
ATOM   4252  C   ILE A 279      -9.601  -8.910  18.623  1.00 94.48           C
ATOM   4253  O   ILE A 279     -10.421  -8.864  19.540  1.00 94.48           O
ATOM   4254  HA  ILE A 279     -11.113  -8.822  17.109  1.00 94.48           H
ATOM   4255  CB  ILE A 279      -9.953 -10.553  16.690  1.00 94.48           C
ATOM   4256  HB  ILE A 279      -8.896 -10.798  16.581  1.00 94.48           H
ATOM   4257  CG1 ILE A 279     -10.599 -10.718  15.313  1.00 94.48           C
ATOM   4258 1HG1 ILE A 279     -11.684 -10.684  15.410  1.00 94.48           H
ATOM   4259 2HG1 ILE A 279     -10.310  -9.886  14.670  1.00 94.48           H
ATOM   4260  CG2 ILE A 279     -10.538 -11.525  17.717  1.00 94.48           C
ATOM   4261 1HG2 ILE A 279      -9.994 -11.431  18.657  1.00 94.48           H
ATOM   4262 2HG2 ILE A 279     -11.590 -11.290  17.881  1.00 94.48           H
ATOM   4263 3HG2 ILE A 279     -10.447 -12.545  17.345  1.00 94.48           H
ATOM   4264  CD1 ILE A 279     -10.181 -12.039  14.665  1.00 94.48           C
ATOM   4265 1HD1 ILE A 279      -9.097 -12.059  14.548  1.00 94.48           H
ATOM   4266 2HD1 ILE A 279     -10.493 -12.869  15.299  1.00 94.48           H
ATOM   4267 3HD1 ILE A 279     -10.654 -12.131  13.688  1.00 94.48           H
ATOM   4268  HN  ILE A 279      -8.720  -8.677  15.645  1.00 94.48           H
ATOM   4269  N   ASP A 280      -8.291  -8.797  18.782  1.00 93.71           N
ATOM   4270  CA  ASP A 280      -7.706  -8.670  20.106  1.00 93.71           C
ATOM   4271  C   ASP A 280      -8.082  -7.309  20.696  1.00 93.71           C
ATOM   4272  O   ASP A 280      -8.247  -7.178  21.908  1.00 93.71           O
ATOM   4273  HA  ASP A 280      -8.114  -9.501  20.681  1.00 93.71           H
ATOM   4274  CB  ASP A 280      -6.179  -8.753  20.044  1.00 93.71           C
ATOM   4275 1HB  ASP A 280      -5.882  -9.636  19.478  1.00 93.71           H
ATOM   4276 2HB  ASP A 280      -5.786  -7.886  19.513  1.00 93.71           H
ATOM   4277  CG  ASP A 280      -5.576  -8.814  21.449  1.00 93.71           C
ATOM   4278  OD1 ASP A 280      -6.047  -9.667  22.232  1.00 93.71           O
ATOM   4279  OD2 ASP A 280      -4.658  -8.007  21.708  1.00 93.71           O
ATOM   4280  HN  ASP A 280      -7.634  -8.792  18.028  1.00 93.71           H
ATOM   4281  N   ALA A 281      -8.206  -6.330  19.812  1.00 92.30           N
ATOM   4282  CA  ALA A 281      -8.593  -4.992  20.226  1.00 92.30           C
ATOM   4283  C   ALA A 281      -9.963  -5.049  20.904  1.00 92.30           C
ATOM   4284  O   ALA A 281     -10.243  -4.268  21.812  1.00 92.30           O
ATOM   4285  HA  ALA A 281      -7.854  -4.641  20.947  1.00 92.30           H
ATOM   4286  CB  ALA A 281      -8.580  -4.059  19.014  1.00 92.30           C
ATOM   4287 1HB  ALA A 281      -7.578  -4.031  18.587  1.00 92.30           H
ATOM   4288 2HB  ALA A 281      -9.284  -4.425  18.266  1.00 92.30           H
ATOM   4289 3HB  ALA A 281      -8.871  -3.055  19.325  1.00 92.30           H
ATOM   4290  HN  ALA A 281      -8.047  -6.440  18.831  1.00 92.30           H
ATOM   4291  N   TYR A 282     -10.781  -5.981  20.437  1.00 90.78           N
ATOM   4292  CA  TYR A 282     -12.125  -6.132  20.968  1.00 90.78           C
ATOM   4293  C   TYR A 282     -12.138  -7.086  22.164  1.00 90.78           C
ATOM   4294  O   TYR A 282     -12.714  -6.774  23.205  1.00 90.78           O
ATOM   4295  HA  TYR A 282     -12.471  -5.151  21.291  1.00 90.78           H
ATOM   4296  CB  TYR A 282     -12.959  -6.739  19.838  1.00 90.78           C
ATOM   4297 1HB  TYR A 282     -12.790  -6.165  18.927  1.00 90.78           H
ATOM   4298 2HB  TYR A 282     -12.607  -7.753  19.645  1.00 90.78           H
ATOM   4299  CG  TYR A 282     -14.461  -6.782  20.126  1.00 90.78           C
ATOM   4300  CD1 TYR A 282     -15.049  -7.956  20.550  1.00 90.78           C
ATOM   4301  HD1 TYR A 282     -14.443  -8.853  20.680  1.00 90.78           H
ATOM   4302  CD2 TYR A 282     -15.227  -5.646  19.962  1.00 90.78           C
ATOM   4303  HD2 TYR A 282     -14.762  -4.718  19.627  1.00 90.78           H
ATOM   4304  CE1 TYR A 282     -16.462  -7.996  20.822  1.00 90.78           C
ATOM   4305  HE1 TYR A 282     -16.940  -8.916  21.157  1.00 90.78           H
ATOM   4306  CE2 TYR A 282     -16.640  -5.686  20.234  1.00 90.78           C
ATOM   4307  HE2 TYR A 282     -17.257  -4.796  20.109  1.00 90.78           H
ATOM   4308  CZ  TYR A 282     -17.188  -6.859  20.650  1.00 90.78           C
ATOM   4309  OH  TYR A 282     -18.523  -6.896  20.907  1.00 90.78           O
ATOM   4310  HH  TYR A 282     -18.925  -5.991  20.765  1.00 90.78           H
ATOM   4311  HN  TYR A 282     -10.538  -6.625  19.711  1.00 90.78           H
ATOM   4312  N   ALA A 283     -11.496  -8.229  21.976  1.00 91.56           N
ATOM   4313  CA  ALA A 283     -11.670  -9.345  22.890  1.00 91.56           C
ATOM   4314  C   ALA A 283     -10.571  -9.305  23.953  1.00 91.56           C
ATOM   4315  O   ALA A 283     -10.715  -9.894  25.023  1.00 91.56           O
ATOM   4316  HA  ALA A 283     -12.639  -9.227  23.377  1.00 91.56           H
ATOM   4317  CB  ALA A 283     -11.672 -10.656  22.101  1.00 91.56           C
ATOM   4318 1HB  ALA A 283     -12.489 -10.646  21.380  1.00 91.56           H
ATOM   4319 2HB  ALA A 283     -10.724 -10.764  21.574  1.00 91.56           H
ATOM   4320 3HB  ALA A 283     -11.803 -11.493  22.787  1.00 91.56           H
ATOM   4321  HN  ALA A 283     -10.867  -8.399  21.217  1.00 91.56           H
ATOM   4322  N   MET A 284      -9.496  -8.605  23.621  1.00 89.52           N
ATOM   4323  CA  MET A 284      -8.346  -8.534  24.506  1.00 89.52           C
ATOM   4324  C   MET A 284      -7.957  -9.925  25.011  1.00 89.52           C
ATOM   4325  O   MET A 284      -7.733 -10.115  26.206  1.00 89.52           O
ATOM   4326  HA  MET A 284      -7.537  -8.120  23.903  1.00 89.52           H
ATOM   4327  CB  MET A 284      -8.672  -7.631  25.697  1.00 89.52           C
ATOM   4328 1HB  MET A 284      -9.580  -7.983  26.187  1.00 89.52           H
ATOM   4329 2HB  MET A 284      -7.870  -7.689  26.432  1.00 89.52           H
ATOM   4330  CG  MET A 284      -8.857  -6.180  25.249  1.00 89.52           C
ATOM   4331 1HG  MET A 284      -7.923  -5.794  24.841  1.00 89.52           H
ATOM   4332 2HG  MET A 284      -9.599  -6.128  24.453  1.00 89.52           H
ATOM   4333  SD  MET A 284      -9.376  -5.176  26.632  1.00 89.52           S
ATOM   4334  CE  MET A 284     -11.146  -5.380  26.515  1.00 89.52           C
ATOM   4335 1HE  MET A 284     -11.491  -5.014  25.548  1.00 89.52           H
ATOM   4336 2HE  MET A 284     -11.398  -6.436  26.614  1.00 89.52           H
ATOM   4337 3HE  MET A 284     -11.630  -4.814  27.311  1.00 89.52           H
ATOM   4338  HN  MET A 284      -9.404  -8.093  22.767  1.00 89.52           H
ATOM   4339  N   PHE A 285      -7.888 -10.861  24.076  1.00 90.19           N
ATOM   4340  CA  PHE A 285      -7.694 -12.258  24.428  1.00 90.19           C
ATOM   4341  C   PHE A 285      -6.207 -12.586  24.574  1.00 90.19           C
ATOM   4342  O   PHE A 285      -5.847 -13.606  25.160  1.00 90.19           O
ATOM   4343  HA  PHE A 285      -8.196 -12.423  25.382  1.00 90.19           H
ATOM   4344  CB  PHE A 285      -8.279 -13.092  23.287  1.00 90.19           C
ATOM   4345 1HB  PHE A 285      -8.395 -14.122  23.625  1.00 90.19           H
ATOM   4346 2HB  PHE A 285      -9.276 -12.720  23.052  1.00 90.19           H
ATOM   4347  CG  PHE A 285      -7.433 -13.082  22.012  1.00 90.19           C
ATOM   4348  CD1 PHE A 285      -7.654 -12.139  21.057  1.00 90.19           C
ATOM   4349  HD1 PHE A 285      -8.434 -11.391  21.199  1.00 90.19           H
ATOM   4350  CD2 PHE A 285      -6.459 -14.015  21.834  1.00 90.19           C
ATOM   4351  HD2 PHE A 285      -6.282 -14.770  22.599  1.00 90.19           H
ATOM   4352  CE1 PHE A 285      -6.869 -12.129  19.874  1.00 90.19           C
ATOM   4353  HE1 PHE A 285      -7.046 -11.374  19.108  1.00 90.19           H
ATOM   4354  CE2 PHE A 285      -5.674 -14.005  20.651  1.00 90.19           C
ATOM   4355  HE2 PHE A 285      -4.894 -14.753  20.508  1.00 90.19           H
ATOM   4356  CZ  PHE A 285      -5.895 -13.062  19.696  1.00 90.19           C
ATOM   4357  HZ  PHE A 285      -5.292 -13.055  18.788  1.00 90.19           H
ATOM   4358  HN  PHE A 285      -7.961 -10.679  23.096  1.00 90.19           H
ATOM   4359  N   ILE A 286      -5.383 -11.701  24.032  1.00 91.05           N
ATOM   4360  CA  ILE A 286      -3.942 -11.864  24.128  1.00 91.05           C
ATOM   4361  C   ILE A 286      -3.451 -11.257  25.443  1.00 91.05           C
ATOM   4362  O   ILE A 286      -3.022 -10.105  25.478  1.00 91.05           O
ATOM   4363  HA  ILE A 286      -3.734 -12.934  24.143  1.00 91.05           H
ATOM   4364  CB  ILE A 286      -3.254 -11.287  22.889  1.00 91.05           C
ATOM   4365  HB  ILE A 286      -3.438 -10.213  22.866  1.00 91.05           H
ATOM   4366  CG1 ILE A 286      -3.848 -11.875  21.608  1.00 91.05           C
ATOM   4367 1HG1 ILE A 286      -3.571 -12.926  21.524  1.00 91.05           H
ATOM   4368 2HG1 ILE A 286      -4.936 -11.834  21.655  1.00 91.05           H
ATOM   4369  CG2 ILE A 286      -1.739 -11.484  22.962  1.00 91.05           C
ATOM   4370 1HG2 ILE A 286      -1.348 -10.979  23.846  1.00 91.05           H
ATOM   4371 2HG2 ILE A 286      -1.513 -12.548  23.022  1.00 91.05           H
ATOM   4372 3HG2 ILE A 286      -1.275 -11.064  22.069  1.00 91.05           H
ATOM   4373  CD1 ILE A 286      -3.357 -11.112  20.376  1.00 91.05           C
ATOM   4374 1HD1 ILE A 286      -3.656 -10.067  20.452  1.00 91.05           H
ATOM   4375 2HD1 ILE A 286      -2.270 -11.176  20.318  1.00 91.05           H
ATOM   4376 3HD1 ILE A 286      -3.794 -11.551  19.479  1.00 91.05           H
ATOM   4377  HN  ILE A 286      -5.684 -10.887  23.536  1.00 91.05           H
ATOM   4378  N   SER A 287      -3.530 -12.060  26.495  1.00 87.77           N
ATOM   4379  CA  SER A 287      -3.068 -11.628  27.803  1.00 87.77           C
ATOM   4380  C   SER A 287      -1.615 -12.058  28.013  1.00 87.77           C
ATOM   4381  O   SER A 287      -0.942 -11.564  28.916  1.00 87.77           O
ATOM   4382  HA  SER A 287      -3.147 -10.541  27.792  1.00 87.77           H
ATOM   4383  CB  SER A 287      -3.955 -12.192  28.914  1.00 87.77           C
ATOM   4384 1HB  SER A 287      -3.574 -11.867  29.882  1.00 87.77           H
ATOM   4385 2HB  SER A 287      -4.962 -11.786  28.816  1.00 87.77           H
ATOM   4386  OG  SER A 287      -4.013 -13.615  28.880  1.00 87.77           O
ATOM   4387  HG  SER A 287      -4.640 -13.949  29.584  1.00 87.77           H
ATOM   4388  HN  SER A 287      -3.900 -12.988  26.463  1.00 87.77           H
ATOM   4389  N   ASN A 288      -1.174 -12.975  27.164  1.00 91.53           N
ATOM   4390  CA  ASN A 288       0.150 -13.555  27.311  1.00 91.53           C
ATOM   4391  C   ASN A 288       1.173 -12.667  26.599  1.00 91.53           C
ATOM   4392  O   ASN A 288       1.047 -12.404  25.404  1.00 91.53           O
ATOM   4393  HA  ASN A 288       0.322 -13.610  28.386  1.00 91.53           H
ATOM   4394  CB  ASN A 288       0.214 -14.948  26.681  1.00 91.53           C
ATOM   4395 1HB  ASN A 288      -0.617 -15.553  27.043  1.00 91.53           H
ATOM   4396 2HB  ASN A 288       0.103 -14.868  25.600  1.00 91.53           H
ATOM   4397  CG  ASN A 288       1.538 -15.640  27.013  1.00 91.53           C
ATOM   4398  OD1 ASN A 288       2.602 -15.044  26.993  1.00 91.53           O
ATOM   4399  ND2 ASN A 288       1.413 -16.928  27.319  1.00 91.53           N
ATOM   4400 1HD2 ASN A 288       0.509 -17.358  27.317  1.00 91.53           H
ATOM   4401 2HD2 ASN A 288       2.222 -17.468  27.552  1.00 91.53           H
ATOM   4402  HN  ASN A 288      -1.703 -13.321  26.390  1.00 91.53           H
ATOM   4403  N   CYS A 289       2.163 -12.230  27.363  1.00 91.23           N
ATOM   4404  CA  CYS A 289       3.146 -11.291  26.850  1.00 91.23           C
ATOM   4405  C   CYS A 289       3.935 -11.982  25.736  1.00 91.23           C
ATOM   4406  O   CYS A 289       4.318 -11.346  24.756  1.00 91.23           O
ATOM   4407  HA  CYS A 289       2.590 -10.439  26.460  1.00 91.23           H
ATOM   4408  CB  CYS A 289       4.062 -10.769  27.959  1.00 91.23           C
ATOM   4409 1HB  CYS A 289       3.468 -10.289  28.737  1.00 91.23           H
ATOM   4410 2HB  CYS A 289       4.589 -11.600  28.428  1.00 91.23           H
ATOM   4411  SG  CYS A 289       5.266  -9.577  27.267  1.00 91.23           S
ATOM   4412  HN  CYS A 289       2.299 -12.507  28.315  1.00 91.23           H
ATOM   4413  N   ALA A 290       4.154 -13.275  25.925  1.00 92.75           N
ATOM   4414  CA  ALA A 290       4.943 -14.046  24.978  1.00 92.75           C
ATOM   4415  C   ALA A 290       4.234 -14.061  23.623  1.00 92.75           C
ATOM   4416  O   ALA A 290       4.861 -13.841  22.588  1.00 92.75           O
ATOM   4417  HA  ALA A 290       5.908 -13.550  24.869  1.00 92.75           H
ATOM   4418  CB  ALA A 290       5.172 -15.454  25.532  1.00 92.75           C
ATOM   4419 1HB  ALA A 290       5.704 -15.389  26.481  1.00 92.75           H
ATOM   4420 2HB  ALA A 290       4.211 -15.944  25.687  1.00 92.75           H
ATOM   4421 3HB  ALA A 290       5.763 -16.032  24.822  1.00 92.75           H
ATOM   4422  HN  ALA A 290       3.804 -13.794  26.705  1.00 92.75           H
ATOM   4423  N   VAL A 291       2.936 -14.321  23.672  1.00 93.32           N
ATOM   4424  CA  VAL A 291       2.137 -14.377  22.460  1.00 93.32           C
ATOM   4425  C   VAL A 291       2.093 -12.988  21.819  1.00 93.32           C
ATOM   4426  O   VAL A 291       2.213 -12.859  20.602  1.00 93.32           O
ATOM   4427  HA  VAL A 291       2.629 -15.065  21.773  1.00 93.32           H
ATOM   4428  CB  VAL A 291       0.747 -14.935  22.775  1.00 93.32           C
ATOM   4429  HB  VAL A 291       0.280 -14.276  23.507  1.00 93.32           H
ATOM   4430  CG1 VAL A 291      -0.134 -14.947  21.524  1.00 93.32           C
ATOM   4431 1HG1 VAL A 291      -0.243 -13.931  21.146  1.00 93.32           H
ATOM   4432 2HG1 VAL A 291       0.328 -15.572  20.760  1.00 93.32           H
ATOM   4433 3HG1 VAL A 291      -1.116 -15.348  21.776  1.00 93.32           H
ATOM   4434  CG2 VAL A 291       0.844 -16.331  23.392  1.00 93.32           C
ATOM   4435 1HG2 VAL A 291       1.340 -17.004  22.693  1.00 93.32           H
ATOM   4436 2HG2 VAL A 291       1.417 -16.281  24.317  1.00 93.32           H
ATOM   4437 3HG2 VAL A 291      -0.158 -16.704  23.606  1.00 93.32           H
ATOM   4438  HN  VAL A 291       2.432 -14.492  24.519  1.00 93.32           H
ATOM   4439  N   SER A 292       1.920 -11.985  22.667  1.00 92.99           N
ATOM   4440  CA  SER A 292       1.831 -10.614  22.196  1.00 92.99           C
ATOM   4441  C   SER A 292       3.126 -10.221  21.483  1.00 92.99           C
ATOM   4442  O   SER A 292       3.091  -9.592  20.426  1.00 92.99           O
ATOM   4443  HA  SER A 292       0.992 -10.601  21.500  1.00 92.99           H
ATOM   4444  CB  SER A 292       1.549  -9.652  23.352  1.00 92.99           C
ATOM   4445 1HB  SER A 292       0.703 -10.020  23.932  1.00 92.99           H
ATOM   4446 2HB  SER A 292       2.408  -9.627  24.022  1.00 92.99           H
ATOM   4447  OG  SER A 292       1.269  -8.332  22.892  1.00 92.99           O
ATOM   4448  HG  SER A 292       0.362  -8.302  22.471  1.00 92.99           H
ATOM   4449  HN  SER A 292       1.841 -12.098  23.658  1.00 92.99           H
ATOM   4450  N   THR A 293       4.239 -10.607  22.089  1.00 93.18           N
ATOM   4451  CA  THR A 293       5.544 -10.259  21.552  1.00 93.18           C
ATOM   4452  C   THR A 293       5.717 -10.847  20.150  1.00 93.18           C
ATOM   4453  O   THR A 293       6.184 -10.164  19.240  1.00 93.18           O
ATOM   4454  HA  THR A 293       5.597  -9.175  21.453  1.00 93.18           H
ATOM   4455  CB  THR A 293       6.606 -10.734  22.546  1.00 93.18           C
ATOM   4456  HB  THR A 293       6.520 -11.805  22.725  1.00 93.18           H
ATOM   4457  OG1 THR A 293       6.411  -9.901  23.686  1.00 93.18           O
ATOM   4458  HG1 THR A 293       5.856 -10.379  24.367  1.00 93.18           H
ATOM   4459  CG2 THR A 293       8.027 -10.406  22.084  1.00 93.18           C
ATOM   4460 1HG2 THR A 293       8.133  -9.327  21.969  1.00 93.18           H
ATOM   4461 2HG2 THR A 293       8.220 -10.894  21.128  1.00 93.18           H
ATOM   4462 3HG2 THR A 293       8.742 -10.764  22.825  1.00 93.18           H
ATOM   4463  HN  THR A 293       4.259 -11.147  22.930  1.00 93.18           H
ATOM   4464  N   ASN A 294       5.332 -12.108  20.020  1.00 93.87           N
ATOM   4465  CA  ASN A 294       5.495 -12.815  18.761  1.00 93.87           C
ATOM   4466  C   ASN A 294       4.606 -12.167  17.698  1.00 93.87           C
ATOM   4467  O   ASN A 294       5.002 -12.048  16.540  1.00 93.87           O
ATOM   4468  HA  ASN A 294       6.556 -12.734  18.523  1.00 93.87           H
ATOM   4469  CB  ASN A 294       5.081 -14.282  18.895  1.00 93.87           C
ATOM   4470 1HB  ASN A 294       4.114 -14.346  19.393  1.00 93.87           H
ATOM   4471 2HB  ASN A 294       4.958 -14.720  17.904  1.00 93.87           H
ATOM   4472  CG  ASN A 294       6.122 -15.076  19.685  1.00 93.87           C
ATOM   4473  OD1 ASN A 294       7.258 -14.665  19.853  1.00 93.87           O
ATOM   4474  ND2 ASN A 294       5.673 -16.234  20.160  1.00 93.87           N
ATOM   4475 1HD2 ASN A 294       4.728 -16.513  19.986  1.00 93.87           H
ATOM   4476 2HD2 ASN A 294       6.280 -16.826  20.690  1.00 93.87           H
ATOM   4477  HN  ASN A 294       4.916 -12.644  20.755  1.00 93.87           H
ATOM   4478  N   ILE A 295       3.419 -11.765  18.130  1.00 93.69           N
ATOM   4479  CA  ILE A 295       2.448 -11.184  17.219  1.00 93.69           C
ATOM   4480  C   ILE A 295       2.978  -9.845  16.702  1.00 93.69           C
ATOM   4481  O   ILE A 295       2.798  -9.511  15.532  1.00 93.69           O
ATOM   4482  HA  ILE A 295       2.346 -11.864  16.373  1.00 93.69           H
ATOM   4483  CB  ILE A 295       1.077 -11.085  17.889  1.00 93.69           C
ATOM   4484  HB  ILE A 295       1.219 -10.726  18.908  1.00 93.69           H
ATOM   4485  CG1 ILE A 295       0.412 -12.460  17.984  1.00 93.69           C
ATOM   4486 1HG1 ILE A 295       0.143 -12.807  16.986  1.00 93.69           H
ATOM   4487 2HG1 ILE A 295       1.119 -13.182  18.393  1.00 93.69           H
ATOM   4488  CG2 ILE A 295       0.188 -10.067  17.172  1.00 93.69           C
ATOM   4489 1HG2 ILE A 295       0.662  -9.086  17.201  1.00 93.69           H
ATOM   4490 2HG2 ILE A 295       0.049 -10.373  16.135  1.00 93.69           H
ATOM   4491 3HG2 ILE A 295      -0.781 -10.017  17.668  1.00 93.69           H
ATOM   4492  CD1 ILE A 295      -0.837 -12.406  18.865  1.00 93.69           C
ATOM   4493 1HD1 ILE A 295      -0.561 -12.081  19.868  1.00 93.69           H
ATOM   4494 2HD1 ILE A 295      -1.552 -11.701  18.439  1.00 93.69           H
ATOM   4495 3HD1 ILE A 295      -1.290 -13.396  18.915  1.00 93.69           H
ATOM   4496  HN  ILE A 295       3.119 -11.831  19.082  1.00 93.69           H
ATOM   4497  N   ASP A 296       3.622  -9.113  17.600  1.00 93.50           N
ATOM   4498  CA  ASP A 296       4.167  -7.812  17.254  1.00 93.50           C
ATOM   4499  C   ASP A 296       5.302  -7.992  16.243  1.00 93.50           C
ATOM   4500  O   ASP A 296       5.436  -7.206  15.307  1.00 93.50           O
ATOM   4501  HA  ASP A 296       3.329  -7.250  16.842  1.00 93.50           H
ATOM   4502  CB  ASP A 296       4.739  -7.108  18.486  1.00 93.50           C
ATOM   4503 1HB  ASP A 296       5.435  -7.772  18.998  1.00 93.50           H
ATOM   4504 2HB  ASP A 296       5.305  -6.229  18.177  1.00 93.50           H
ATOM   4505  CG  ASP A 296       3.623  -6.691  19.446  1.00 93.50           C
ATOM   4506  OD1 ASP A 296       2.470  -6.604  18.972  1.00 93.50           O
ATOM   4507  OD2 ASP A 296       3.948  -6.468  20.632  1.00 93.50           O
ATOM   4508  HN  ASP A 296       3.772  -9.395  18.548  1.00 93.50           H
ATOM   4509  N   ILE A 297       6.091  -9.033  16.467  1.00 94.32           N
ATOM   4510  CA  ILE A 297       7.174  -9.361  15.556  1.00 94.32           C
ATOM   4511  C   ILE A 297       6.591  -9.743  14.194  1.00 94.32           C
ATOM   4512  O   ILE A 297       7.089  -9.309  13.157  1.00 94.32           O
ATOM   4513  HA  ILE A 297       7.780  -8.464  15.432  1.00 94.32           H
ATOM   4514  CB  ILE A 297       8.077 -10.437  16.162  1.00 94.32           C
ATOM   4515  HB  ILE A 297       7.444 -11.239  16.543  1.00 94.32           H
ATOM   4516  CG1 ILE A 297       8.869  -9.884  17.349  1.00 94.32           C
ATOM   4517 1HG1 ILE A 297       9.600  -9.157  16.995  1.00 94.32           H
ATOM   4518 2HG1 ILE A 297       8.196  -9.357  18.025  1.00 94.32           H
ATOM   4519  CG2 ILE A 297       8.991 -11.049  15.098  1.00 94.32           C
ATOM   4520 1HG2 ILE A 297       8.383 -11.503  14.315  1.00 94.32           H
ATOM   4521 2HG2 ILE A 297       9.618 -10.270  14.666  1.00 94.32           H
ATOM   4522 3HG2 ILE A 297       9.622 -11.811  15.556  1.00 94.32           H
ATOM   4523  CD1 ILE A 297       9.582 -11.008  18.103  1.00 94.32           C
ATOM   4524 1HD1 ILE A 297       8.845 -11.720  18.476  1.00 94.32           H
ATOM   4525 2HD1 ILE A 297      10.271 -11.517  17.430  1.00 94.32           H
ATOM   4526 3HD1 ILE A 297      10.137 -10.587  18.942  1.00 94.32           H
ATOM   4527  HN  ILE A 297       5.999  -9.645  17.253  1.00 94.32           H
ATOM   4528  N   CYS A 298       5.542 -10.552  14.241  1.00 94.55           N
ATOM   4529  CA  CYS A 298       4.879 -10.989  13.024  1.00 94.55           C
ATOM   4530  C   CYS A 298       4.403  -9.748  12.266  1.00 94.55           C
ATOM   4531  O   CYS A 298       4.494  -9.693  11.040  1.00 94.55           O
ATOM   4532  HA  CYS A 298       5.620 -11.537  12.443  1.00 94.55           H
ATOM   4533  CB  CYS A 298       3.728 -11.952  13.322  1.00 94.55           C
ATOM   4534 1HB  CYS A 298       3.113 -11.558  14.131  1.00 94.55           H
ATOM   4535 2HB  CYS A 298       3.084 -12.044  12.447  1.00 94.55           H
ATOM   4536  SG  CYS A 298       4.390 -13.594  13.785  1.00 94.55           S
ATOM   4537  HG  CYS A 298       4.777 -13.248  15.009  1.00 94.55           H
ATOM   4538  HN  CYS A 298       5.148 -10.908  15.089  1.00 94.55           H
ATOM   4539  N   PHE A 299       3.905  -8.784  13.026  1.00 94.64           N
ATOM   4540  CA  PHE A 299       3.421  -7.545  12.441  1.00 94.64           C
ATOM   4541  C   PHE A 299       4.535  -6.828  11.676  1.00 94.64           C
ATOM   4542  O   PHE A 299       4.332  -6.384  10.547  1.00 94.64           O
ATOM   4543  HA  PHE A 299       2.618  -7.805  11.751  1.00 94.64           H
ATOM   4544  CB  PHE A 299       2.958  -6.655  13.596  1.00 94.64           C
ATOM   4545 1HB  PHE A 299       2.177  -7.175  14.151  1.00 94.64           H
ATOM   4546 2HB  PHE A 299       3.791  -6.507  14.284  1.00 94.64           H
ATOM   4547  CG  PHE A 299       2.430  -5.289  13.157  1.00 94.64           C
ATOM   4548  CD1 PHE A 299       3.280  -4.232  13.053  1.00 94.64           C
ATOM   4549  HD1 PHE A 299       4.338  -4.359  13.282  1.00 94.64           H
ATOM   4550  CD2 PHE A 299       1.110  -5.130  12.870  1.00 94.64           C
ATOM   4551  HD2 PHE A 299       0.428  -5.977  12.954  1.00 94.64           H
ATOM   4552  CE1 PHE A 299       2.789  -2.964  12.645  1.00 94.64           C
ATOM   4553  HE1 PHE A 299       3.470  -2.117  12.561  1.00 94.64           H
ATOM   4554  CE2 PHE A 299       0.619  -3.862  12.462  1.00 94.64           C
ATOM   4555  HE2 PHE A 299      -0.439  -3.735  12.233  1.00 94.64           H
ATOM   4556  CZ  PHE A 299       1.469  -2.805  12.358  1.00 94.64           C
ATOM   4557  HZ  PHE A 299       1.092  -1.831  12.045  1.00 94.64           H
ATOM   4558  HN  PHE A 299       3.830  -8.839  14.021  1.00 94.64           H
ATOM   4559  N   GLN A 300       5.689  -6.737  12.321  1.00 93.67           N
ATOM   4560  CA  GLN A 300       6.814  -6.020  11.746  1.00 93.67           C
ATOM   4561  C   GLN A 300       7.266  -6.693  10.448  1.00 93.67           C
ATOM   4562  O   GLN A 300       7.563  -6.017   9.465  1.00 93.67           O
ATOM   4563  HA  GLN A 300       6.440  -5.018  11.532  1.00 93.67           H
ATOM   4564  CB  GLN A 300       7.970  -5.921  12.743  1.00 93.67           C
ATOM   4565 1HB  GLN A 300       8.173  -6.904  13.168  1.00 93.67           H
ATOM   4566 2HB  GLN A 300       8.875  -5.604  12.226  1.00 93.67           H
ATOM   4567  CG  GLN A 300       7.643  -4.932  13.864  1.00 93.67           C
ATOM   4568 1HG  GLN A 300       7.465  -3.943  13.441  1.00 93.67           H
ATOM   4569 2HG  GLN A 300       6.724  -5.235  14.365  1.00 93.67           H
ATOM   4570  CD  GLN A 300       8.785  -4.860  14.881  1.00 93.67           C
ATOM   4571  OE1 GLN A 300       9.720  -5.642  14.859  1.00 93.67           O
ATOM   4572  NE2 GLN A 300       8.655  -3.880  15.771  1.00 93.67           N
ATOM   4573 1HE2 GLN A 300       7.862  -3.272  15.733  1.00 93.67           H
ATOM   4574 2HE2 GLN A 300       9.351  -3.751  16.477  1.00 93.67           H
ATOM   4575  HN  GLN A 300       5.861  -7.142  13.219  1.00 93.67           H
ATOM   4576  N   VAL A 301       7.302  -8.017  10.488  1.00 94.62           N
ATOM   4577  CA  VAL A 301       7.780  -8.787   9.352  1.00 94.62           C
ATOM   4578  C   VAL A 301       6.835  -8.578   8.167  1.00 94.62           C
ATOM   4579  O   VAL A 301       7.277  -8.247   7.068  1.00 94.62           O
ATOM   4580  HA  VAL A 301       8.766  -8.405   9.087  1.00 94.62           H
ATOM   4581  CB  VAL A 301       7.931 -10.258   9.744  1.00 94.62           C
ATOM   4582  HB  VAL A 301       6.980 -10.595  10.156  1.00 94.62           H
ATOM   4583  CG1 VAL A 301       8.245 -11.122   8.521  1.00 94.62           C
ATOM   4584 1HG1 VAL A 301       7.435 -11.035   7.797  1.00 94.62           H
ATOM   4585 2HG1 VAL A 301       9.176 -10.784   8.066  1.00 94.62           H
ATOM   4586 3HG1 VAL A 301       8.348 -12.163   8.827  1.00 94.62           H
ATOM   4587  CG2 VAL A 301       9.000 -10.431  10.826  1.00 94.62           C
ATOM   4588 1HG2 VAL A 301       9.957 -10.069  10.451  1.00 94.62           H
ATOM   4589 2HG2 VAL A 301       8.716  -9.861  11.710  1.00 94.62           H
ATOM   4590 3HG2 VAL A 301       9.087 -11.486  11.085  1.00 94.62           H
ATOM   4591  HN  VAL A 301       7.013  -8.561  11.276  1.00 94.62           H
ATOM   4592  N   THR A 302       5.553  -8.781   8.430  1.00 94.79           N
ATOM   4593  CA  THR A 302       4.554  -8.718   7.377  1.00 94.79           C
ATOM   4594  C   THR A 302       4.432  -7.290   6.842  1.00 94.79           C
ATOM   4595  O   THR A 302       4.173  -7.087   5.657  1.00 94.79           O
ATOM   4596  HA  THR A 302       4.888  -9.342   6.549  1.00 94.79           H
ATOM   4597  CB  THR A 302       3.241  -9.271   7.937  1.00 94.79           C
ATOM   4598  HB  THR A 302       2.452  -9.234   7.186  1.00 94.79           H
ATOM   4599  OG1 THR A 302       3.011  -8.497   9.110  1.00 94.79           O
ATOM   4600  HG1 THR A 302       3.409  -8.954   9.906  1.00 94.79           H
ATOM   4601  CG2 THR A 302       3.384 -10.703   8.457  1.00 94.79           C
ATOM   4602 1HG2 THR A 302       4.126 -10.727   9.255  1.00 94.79           H
ATOM   4603 2HG2 THR A 302       3.703 -11.355   7.644  1.00 94.79           H
ATOM   4604 3HG2 THR A 302       2.424 -11.047   8.842  1.00 94.79           H
ATOM   4605  HN  THR A 302       5.194  -8.984   9.341  1.00 94.79           H
ATOM   4606  N   GLN A 303       4.624  -6.336   7.741  1.00 93.76           N
ATOM   4607  CA  GLN A 303       4.615  -4.934   7.360  1.00 93.76           C
ATOM   4608  C   GLN A 303       5.719  -4.655   6.339  1.00 93.76           C
ATOM   4609  O   GLN A 303       5.500  -3.941   5.361  1.00 93.76           O
ATOM   4610  HA  GLN A 303       3.639  -4.764   6.905  1.00 93.76           H
ATOM   4611  CB  GLN A 303       4.761  -4.031   8.586  1.00 93.76           C
ATOM   4612 1HB  GLN A 303       3.951  -4.231   9.288  1.00 93.76           H
ATOM   4613 2HB  GLN A 303       5.693  -4.260   9.102  1.00 93.76           H
ATOM   4614  CG  GLN A 303       4.743  -2.555   8.185  1.00 93.76           C
ATOM   4615 1HG  GLN A 303       5.681  -2.297   7.692  1.00 93.76           H
ATOM   4616 2HG  GLN A 303       3.945  -2.380   7.464  1.00 93.76           H
ATOM   4617  CD  GLN A 303       4.540  -1.657   9.407  1.00 93.76           C
ATOM   4618  OE1 GLN A 303       5.466  -1.335  10.134  1.00 93.76           O
ATOM   4619  NE2 GLN A 303       3.281  -1.272   9.593  1.00 93.76           N
ATOM   4620 1HE2 GLN A 303       2.568  -1.572   8.959  1.00 93.76           H
ATOM   4621 2HE2 GLN A 303       3.047  -0.683  10.366  1.00 93.76           H
ATOM   4622  HN  GLN A 303       4.784  -6.509   8.713  1.00 93.76           H
ATOM   4623  N   THR A 304       6.883  -5.232   6.600  1.00 93.81           N
ATOM   4624  CA  THR A 304       8.036  -5.012   5.744  1.00 93.81           C
ATOM   4625  C   THR A 304       7.774  -5.568   4.343  1.00 93.81           C
ATOM   4626  O   THR A 304       8.137  -4.945   3.346  1.00 93.81           O
ATOM   4627  HA  THR A 304       8.187  -3.938   5.639  1.00 93.81           H
ATOM   4628  CB  THR A 304       9.257  -5.634   6.426  1.00 93.81           C
ATOM   4629  HB  THR A 304       9.163  -6.719   6.476  1.00 93.81           H
ATOM   4630  OG1 THR A 304       9.331  -4.965   7.682  1.00 93.81           O
ATOM   4631  HG1 THR A 304       8.866  -5.503   8.385  1.00 93.81           H
ATOM   4632  CG2 THR A 304      10.568  -5.266   5.729  1.00 93.81           C
ATOM   4633 1HG2 THR A 304      10.693  -4.184   5.739  1.00 93.81           H
ATOM   4634 2HG2 THR A 304      10.543  -5.620   4.698  1.00 93.81           H
ATOM   4635 3HG2 THR A 304      11.402  -5.734   6.253  1.00 93.81           H
ATOM   4636  HN  THR A 304       7.044  -5.839   7.378  1.00 93.81           H
ATOM   4637  N   ILE A 305       7.147  -6.734   4.311  1.00 94.44           N
ATOM   4638  CA  ILE A 305       6.821  -7.375   3.048  1.00 94.44           C
ATOM   4639  C   ILE A 305       5.869  -6.476   2.257  1.00 94.44           C
ATOM   4640  O   ILE A 305       6.001  -6.344   1.041  1.00 94.44           O
ATOM   4641  HA  ILE A 305       7.748  -7.476   2.485  1.00 94.44           H
ATOM   4642  CB  ILE A 305       6.279  -8.786   3.287  1.00 94.44           C
ATOM   4643  HB  ILE A 305       5.461  -8.720   4.004  1.00 94.44           H
ATOM   4644  CG1 ILE A 305       7.350  -9.687   3.905  1.00 94.44           C
ATOM   4645 1HG1 ILE A 305       8.111  -9.918   3.158  1.00 94.44           H
ATOM   4646 2HG1 ILE A 305       7.851  -9.159   4.717  1.00 94.44           H
ATOM   4647  CG2 ILE A 305       5.705  -9.378   1.999  1.00 94.44           C
ATOM   4648 1HG2 ILE A 305       4.891  -8.747   1.640  1.00 94.44           H
ATOM   4649 2HG2 ILE A 305       6.487  -9.427   1.241  1.00 94.44           H
ATOM   4650 3HG2 ILE A 305       5.327 -10.381   2.197  1.00 94.44           H
ATOM   4651  CD1 ILE A 305       6.737 -10.985   4.434  1.00 94.44           C
ATOM   4652 1HD1 ILE A 305       5.994 -10.751   5.197  1.00 94.44           H
ATOM   4653 2HD1 ILE A 305       6.258 -11.521   3.614  1.00 94.44           H
ATOM   4654 3HD1 ILE A 305       7.520 -11.607   4.867  1.00 94.44           H
ATOM   4655  HN  ILE A 305       6.863  -7.239   5.127  1.00 94.44           H
ATOM   4656  N   ALA A 306       4.930  -5.882   2.978  1.00 93.76           N
ATOM   4657  CA  ALA A 306       3.924  -5.042   2.351  1.00 93.76           C
ATOM   4658  C   ALA A 306       4.605  -3.837   1.699  1.00 93.76           C
ATOM   4659  O   ALA A 306       4.207  -3.404   0.619  1.00 93.76           O
ATOM   4660  HA  ALA A 306       3.432  -5.633   1.578  1.00 93.76           H
ATOM   4661  CB  ALA A 306       2.882  -4.629   3.393  1.00 93.76           C
ATOM   4662 1HB  ALA A 306       2.406  -5.519   3.804  1.00 93.76           H
ATOM   4663 2HB  ALA A 306       3.370  -4.074   4.194  1.00 93.76           H
ATOM   4664 3HB  ALA A 306       2.127  -3.999   2.922  1.00 93.76           H
ATOM   4665  HN  ALA A 306       4.850  -5.966   3.972  1.00 93.76           H
ATOM   4666  N   PHE A 307       5.621  -3.331   2.383  1.00 94.40           N
ATOM   4667  CA  PHE A 307       6.309  -2.135   1.925  1.00 94.40           C
ATOM   4668  C   PHE A 307       7.199  -2.443   0.720  1.00 94.40           C
ATOM   4669  O   PHE A 307       7.391  -1.592  -0.148  1.00 94.40           O
ATOM   4670  HA  PHE A 307       5.545  -1.413   1.636  1.00 94.40           H
ATOM   4671  CB  PHE A 307       7.186  -1.654   3.082  1.00 94.40           C
ATOM   4672 1HB  PHE A 307       7.764  -2.496   3.462  1.00 94.40           H
ATOM   4673 2HB  PHE A 307       7.900  -0.922   2.704  1.00 94.40           H
ATOM   4674  CG  PHE A 307       6.403  -1.029   4.239  1.00 94.40           C
ATOM   4675  CD1 PHE A 307       5.043  -1.071   4.240  1.00 94.40           C
ATOM   4676  HD1 PHE A 307       4.512  -1.550   3.418  1.00 94.40           H
ATOM   4677  CD2 PHE A 307       7.066  -0.432   5.265  1.00 94.40           C
ATOM   4678  HD2 PHE A 307       8.155  -0.398   5.264  1.00 94.40           H
ATOM   4679  CE1 PHE A 307       4.316  -0.491   5.314  1.00 94.40           C
ATOM   4680  HE1 PHE A 307       3.227  -0.525   5.315  1.00 94.40           H
ATOM   4681  CE2 PHE A 307       6.339   0.148   6.338  1.00 94.40           C
ATOM   4682  HE2 PHE A 307       6.870   0.627   7.161  1.00 94.40           H
ATOM   4683  CZ  PHE A 307       4.979   0.106   6.340  1.00 94.40           C
ATOM   4684  HZ  PHE A 307       4.422   0.551   7.164  1.00 94.40           H
ATOM   4685  HN  PHE A 307       5.973  -3.722   3.233  1.00 94.40           H
ATOM   4686  N   PHE A 308       7.720  -3.661   0.704  1.00 94.21           N
ATOM   4687  CA  PHE A 308       8.615  -4.079  -0.362  1.00 94.21           C
ATOM   4688  C   PHE A 308       7.906  -4.043  -1.717  1.00 94.21           C
ATOM   4689  O   PHE A 308       8.555  -3.939  -2.758  1.00 94.21           O
ATOM   4690  HA  PHE A 308       9.453  -3.383  -0.373  1.00 94.21           H
ATOM   4691  CB  PHE A 308       9.032  -5.519  -0.056  1.00 94.21           C
ATOM   4692 1HB  PHE A 308       9.383  -5.574   0.974  1.00 94.21           H
ATOM   4693 2HB  PHE A 308       8.156  -6.164  -0.130  1.00 94.21           H
ATOM   4694  CG  PHE A 308      10.124  -6.060  -0.981  1.00 94.21           C
ATOM   4695  CD1 PHE A 308       9.798  -6.901  -1.999  1.00 94.21           C
ATOM   4696  HD1 PHE A 308       8.759  -7.190  -2.156  1.00 94.21           H
ATOM   4697  CD2 PHE A 308      11.421  -5.700  -0.786  1.00 94.21           C
ATOM   4698  HD2 PHE A 308      11.682  -5.026   0.030  1.00 94.21           H
ATOM   4699  CE1 PHE A 308      10.812  -7.403  -2.857  1.00 94.21           C
ATOM   4700  HE1 PHE A 308      10.551  -8.077  -3.673  1.00 94.21           H
ATOM   4701  CE2 PHE A 308      12.434  -6.202  -1.644  1.00 94.21           C
ATOM   4702  HE2 PHE A 308      13.474  -5.913  -1.487  1.00 94.21           H
ATOM   4703  CZ  PHE A 308      12.109  -7.043  -2.662  1.00 94.21           C
ATOM   4704  HZ  PHE A 308      12.887  -7.428  -3.321  1.00 94.21           H
ATOM   4705  HN  PHE A 308       7.541  -4.355   1.402  1.00 94.21           H
ATOM   4706  N   HIS A 309       6.585  -4.130  -1.662  1.00 92.81           N
ATOM   4707  CA  HIS A 309       5.786  -4.164  -2.875  1.00 92.81           C
ATOM   4708  C   HIS A 309       6.063  -2.911  -3.708  1.00 92.81           C
ATOM   4709  O   HIS A 309       6.108  -2.975  -4.935  1.00 92.81           O
ATOM   4710  HA  HIS A 309       6.107  -5.042  -3.436  1.00 92.81           H
ATOM   4711  CB  HIS A 309       4.303  -4.339  -2.543  1.00 92.81           C
ATOM   4712 1HB  HIS A 309       4.176  -5.253  -1.962  1.00 92.81           H
ATOM   4713 2HB  HIS A 309       3.983  -3.512  -1.909  1.00 92.81           H
ATOM   4714  CG  HIS A 309       3.405  -4.402  -3.755  1.00 92.81           C
ATOM   4715  ND1 HIS A 309       3.369  -5.493  -4.606  1.00 92.81           N
ATOM   4716  HD1 HIS A 309       3.914  -6.327  -4.511  1.00 92.81           H
ATOM   4717  CD2 HIS A 309       2.511  -3.499  -4.251  1.00 92.81           C
ATOM   4718  HD2 HIS A 309       2.288  -2.522  -3.821  1.00 92.81           H
ATOM   4719  CE1 HIS A 309       2.491  -5.247  -5.566  1.00 92.81           C
ATOM   4720  HE1 HIS A 309       2.236  -5.915  -6.389  1.00 92.81           H
ATOM   4721  NE2 HIS A 309       1.960  -4.010  -5.345  1.00 92.81           N
ATOM   4722  HN  HIS A 309       6.064  -4.176  -0.810  1.00 92.81           H
ATOM   4723  N   SER A 310       6.242  -1.801  -3.007  1.00 93.06           N
ATOM   4724  CA  SER A 310       6.260  -0.501  -3.656  1.00 93.06           C
ATOM   4725  C   SER A 310       7.516  -0.365  -4.520  1.00 93.06           C
ATOM   4726  O   SER A 310       7.645   0.587  -5.287  1.00 93.06           O
ATOM   4727  HA  SER A 310       5.364  -0.476  -4.277  1.00 93.06           H
ATOM   4728  CB  SER A 310       6.198   0.629  -2.627  1.00 93.06           C
ATOM   4729 1HB  SER A 310       7.006   0.508  -1.906  1.00 93.06           H
ATOM   4730 2HB  SER A 310       6.358   1.584  -3.128  1.00 93.06           H
ATOM   4731  OG  SER A 310       4.949   0.658  -1.941  1.00 93.06           O
ATOM   4732  HG  SER A 310       4.233   1.001  -2.548  1.00 93.06           H
ATOM   4733  HN  SER A 310       6.373  -1.780  -2.016  1.00 93.06           H
ATOM   4734  N   CYS A 311       8.410  -1.330  -4.364  1.00 94.07           N
ATOM   4735  CA  CYS A 311       9.632  -1.352  -5.150  1.00 94.07           C
ATOM   4736  C   CYS A 311       9.490  -2.426  -6.230  1.00 94.07           C
ATOM   4737  O   CYS A 311      10.355  -2.561  -7.094  1.00 94.07           O
ATOM   4738  HA  CYS A 311       9.734  -0.364  -5.598  1.00 94.07           H
ATOM   4739  CB  CYS A 311      10.864  -1.584  -4.273  1.00 94.07           C
ATOM   4740 1HB  CYS A 311      11.769  -1.353  -4.834  1.00 94.07           H
ATOM   4741 2HB  CYS A 311      10.841  -0.913  -3.414  1.00 94.07           H
ATOM   4742  SG  CYS A 311      10.909  -3.323  -3.704  1.00 94.07           S
ATOM   4743  HG  CYS A 311       9.879  -3.223  -2.869  1.00 94.07           H
ATOM   4744  HN  CYS A 311       8.310  -2.086  -3.718  1.00 94.07           H
ATOM   4745  N   LEU A 312       8.392  -3.164  -6.145  1.00 91.88           N
ATOM   4746  CA  LEU A 312       8.227  -4.356  -6.960  1.00 91.88           C
ATOM   4747  C   LEU A 312       7.639  -3.963  -8.317  1.00 91.88           C
ATOM   4748  O   LEU A 312       7.994  -4.543  -9.342  1.00 91.88           O
ATOM   4749  HA  LEU A 312       9.218  -4.780  -7.122  1.00 91.88           H
ATOM   4750  CB  LEU A 312       7.402  -5.405  -6.212  1.00 91.88           C
ATOM   4751 1HB  LEU A 312       6.532  -4.912  -5.777  1.00 91.88           H
ATOM   4752 2HB  LEU A 312       7.028  -6.128  -6.937  1.00 91.88           H
ATOM   4753  CG  LEU A 312       8.130  -6.166  -5.103  1.00 91.88           C
ATOM   4754  HG  LEU A 312       8.367  -5.462  -4.305  1.00 91.88           H
ATOM   4755  CD1 LEU A 312       7.233  -7.248  -4.500  1.00 91.88           C
ATOM   4756 1HD1 LEU A 312       6.340  -6.787  -4.078  1.00 91.88           H
ATOM   4757 2HD1 LEU A 312       6.944  -7.956  -5.277  1.00 91.88           H
ATOM   4758 3HD1 LEU A 312       7.776  -7.774  -3.714  1.00 91.88           H
ATOM   4759  CD2 LEU A 312       9.456  -6.737  -5.609  1.00 91.88           C
ATOM   4760 1HD2 LEU A 312       9.265  -7.422  -6.435  1.00 91.88           H
ATOM   4761 2HD2 LEU A 312      10.095  -5.923  -5.953  1.00 91.88           H
ATOM   4762 3HD2 LEU A 312       9.954  -7.273  -4.801  1.00 91.88           H
ATOM   4763  HN  LEU A 312       7.626  -2.959  -5.536  1.00 91.88           H
ATOM   4764  N   ASN A 313       6.750  -2.982  -8.279  1.00 88.26           N
ATOM   4765  CA  ASN A 313       5.926  -2.674  -9.435  1.00 88.26           C
ATOM   4766  C   ASN A 313       6.828  -2.347 -10.627  1.00 88.26           C
ATOM   4767  O   ASN A 313       6.660  -2.908 -11.709  1.00 88.26           O
ATOM   4768  HA  ASN A 313       5.322  -3.566  -9.602  1.00 88.26           H
ATOM   4769  CB  ASN A 313       5.035  -1.459  -9.169  1.00 88.26           C
ATOM   4770 1HB  ASN A 313       5.622  -0.669  -8.699  1.00 88.26           H
ATOM   4771 2HB  ASN A 313       4.665  -1.061 -10.114  1.00 88.26           H
ATOM   4772  CG  ASN A 313       3.855  -1.830  -8.269  1.00 88.26           C
ATOM   4773  OD1 ASN A 313       3.335  -2.933  -8.307  1.00 88.26           O
ATOM   4774  ND2 ASN A 313       3.464  -0.850  -7.459  1.00 88.26           N
ATOM   4775 1HD2 ASN A 313       3.934   0.032  -7.477  1.00 88.26           H
ATOM   4776 2HD2 ASN A 313       2.699  -0.996  -6.831  1.00 88.26           H
ATOM   4777  HN  ASN A 313       6.589  -2.403  -7.480  1.00 88.26           H
ATOM   4778  N   PRO A 314       7.796  -1.438 -10.453  1.00 87.84           N
ATOM   4779  CA  PRO A 314       8.681  -1.057 -11.556  1.00 87.84           C
ATOM   4780  C   PRO A 314       9.338  -2.262 -12.211  1.00 87.84           C
ATOM   4781  O   PRO A 314       9.462  -2.317 -13.434  1.00 87.84           O
ATOM   4782  HA  PRO A 314       8.107  -0.579 -12.349  1.00 87.84           H
ATOM   4783  CB  PRO A 314       9.711  -0.140 -10.894  1.00 87.84           C
ATOM   4784 1HB  PRO A 314      10.587  -0.695 -10.558  1.00 87.84           H
ATOM   4785 2HB  PRO A 314      10.067   0.627 -11.583  1.00 87.84           H
ATOM   4786  CG  PRO A 314       8.945   0.466  -9.724  1.00 87.84           C
ATOM   4787 1HG  PRO A 314       9.616   0.858  -8.960  1.00 87.84           H
ATOM   4788 2HG  PRO A 314       8.318   1.300 -10.039  1.00 87.84           H
ATOM   4789  CD  PRO A 314       8.122  -0.706  -9.215  1.00 87.84           C
ATOM   4790 1HD  PRO A 314       8.688  -1.327  -8.520  1.00 87.84           H
ATOM   4791 2HD  PRO A 314       7.229  -0.374  -8.686  1.00 87.84           H
ATOM   4792  N   VAL A 315       9.744  -3.203 -11.372  1.00 86.62           N
ATOM   4793  CA  VAL A 315      10.475  -4.365 -11.849  1.00 86.62           C
ATOM   4794  C   VAL A 315       9.569  -5.194 -12.761  1.00 86.62           C
ATOM   4795  O   VAL A 315      10.011  -5.689 -13.797  1.00 86.62           O
ATOM   4796  HA  VAL A 315      11.323  -4.004 -12.431  1.00 86.62           H
ATOM   4797  CB  VAL A 315      11.020  -5.163 -10.662  1.00 86.62           C
ATOM   4798  HB  VAL A 315      10.171  -5.497 -10.065  1.00 86.62           H
ATOM   4799  CG1 VAL A 315      11.777  -6.404 -11.138  1.00 86.62           C
ATOM   4800 1HG1 VAL A 315      11.105  -7.043 -11.710  1.00 86.62           H
ATOM   4801 2HG1 VAL A 315      12.613  -6.100 -11.768  1.00 86.62           H
ATOM   4802 3HG1 VAL A 315      12.154  -6.953 -10.275  1.00 86.62           H
ATOM   4803  CG2 VAL A 315      11.905  -4.288  -9.773  1.00 86.62           C
ATOM   4804 1HG2 VAL A 315      12.745  -3.911 -10.355  1.00 86.62           H
ATOM   4805 2HG2 VAL A 315      11.322  -3.450  -9.392  1.00 86.62           H
ATOM   4806 3HG2 VAL A 315      12.279  -4.880  -8.937  1.00 86.62           H
ATOM   4807  HN  VAL A 315       9.581  -3.181 -10.386  1.00 86.62           H
ATOM   4808  N   LEU A 316       8.318  -5.319 -12.344  1.00 86.07           N
ATOM   4809  CA  LEU A 316       7.358  -6.119 -13.085  1.00 86.07           C
ATOM   4810  C   LEU A 316       7.238  -5.573 -14.509  1.00 86.07           C
ATOM   4811  O   LEU A 316       7.148  -6.340 -15.467  1.00 86.07           O
ATOM   4812  HA  LEU A 316       7.750  -7.135 -13.137  1.00 86.07           H
ATOM   4813  CB  LEU A 316       6.025  -6.185 -12.338  1.00 86.07           C
ATOM   4814 1HB  LEU A 316       5.657  -5.169 -12.200  1.00 86.07           H
ATOM   4815 2HB  LEU A 316       5.302  -6.703 -12.969  1.00 86.07           H
ATOM   4816  CG  LEU A 316       6.055  -6.877 -10.973  1.00 86.07           C
ATOM   4817  HG  LEU A 316       6.719  -6.312 -10.319  1.00 86.07           H
ATOM   4818  CD1 LEU A 316       4.669  -6.870 -10.324  1.00 86.07           C
ATOM   4819 1HD1 LEU A 316       4.337  -5.840 -10.188  1.00 86.07           H
ATOM   4820 2HD1 LEU A 316       3.964  -7.396 -10.967  1.00 86.07           H
ATOM   4821 3HD1 LEU A 316       4.719  -7.367  -9.356  1.00 86.07           H
ATOM   4822  CD2 LEU A 316       6.627  -8.291 -11.087  1.00 86.07           C
ATOM   4823 1HD2 LEU A 316       6.008  -8.880 -11.764  1.00 86.07           H
ATOM   4824 2HD2 LEU A 316       7.644  -8.241 -11.476  1.00 86.07           H
ATOM   4825 3HD2 LEU A 316       6.637  -8.759 -10.103  1.00 86.07           H
ATOM   4826  HN  LEU A 316       7.958  -4.887 -11.517  1.00 86.07           H
ATOM   4827  N   TYR A 317       7.240  -4.251 -14.604  1.00 83.38           N
ATOM   4828  CA  TYR A 317       7.064  -3.593 -15.888  1.00 83.38           C
ATOM   4829  C   TYR A 317       8.251  -3.867 -16.812  1.00 83.38           C
ATOM   4830  O   TYR A 317       8.077  -4.043 -18.017  1.00 83.38           O
ATOM   4831  HA  TYR A 317       6.157  -3.987 -16.346  1.00 83.38           H
ATOM   4832  CB  TYR A 317       7.003  -2.094 -15.588  1.00 83.38           C
ATOM   4833 1HB  TYR A 317       7.947  -1.784 -15.141  1.00 83.38           H
ATOM   4834 2HB  TYR A 317       6.900  -1.549 -16.527  1.00 83.38           H
ATOM   4835  CG  TYR A 317       5.858  -1.692 -14.655  1.00 83.38           C
ATOM   4836  CD1 TYR A 317       4.723  -2.473 -14.580  1.00 83.38           C
ATOM   4837  HD1 TYR A 317       4.641  -3.376 -15.185  1.00 83.38           H
ATOM   4838  CD2 TYR A 317       5.962  -0.549 -13.888  1.00 83.38           C
ATOM   4839  HD2 TYR A 317       6.859   0.068 -13.948  1.00 83.38           H
ATOM   4840  CE1 TYR A 317       3.646  -2.095 -13.702  1.00 83.38           C
ATOM   4841  HE1 TYR A 317       2.744  -2.703 -13.633  1.00 83.38           H
ATOM   4842  CE2 TYR A 317       4.885  -0.171 -13.010  1.00 83.38           C
ATOM   4843  HE2 TYR A 317       4.953   0.729 -12.400  1.00 83.38           H
ATOM   4844  CZ  TYR A 317       3.780  -0.963 -12.960  1.00 83.38           C
ATOM   4845  OH  TYR A 317       2.763  -0.606 -12.131  1.00 83.38           O
ATOM   4846  HH  TYR A 317       2.113  -1.360 -12.043  1.00 83.38           H
ATOM   4847  HN  TYR A 317       7.359  -3.635 -13.826  1.00 83.38           H
ATOM   4848  N   VAL A 318       9.433  -3.896 -16.213  1.00 78.66           N
ATOM   4849  CA  VAL A 318      10.651  -4.123 -16.972  1.00 78.66           C
ATOM   4850  C   VAL A 318      10.593  -5.507 -17.620  1.00 78.66           C
ATOM   4851  O   VAL A 318      10.809  -5.642 -18.824  1.00 78.66           O
ATOM   4852  HA  VAL A 318      10.695  -3.369 -17.757  1.00 78.66           H
ATOM   4853  CB  VAL A 318      11.872  -3.937 -16.068  1.00 78.66           C
ATOM   4854  HB  VAL A 318      11.747  -4.582 -15.199  1.00 78.66           H
ATOM   4855  CG1 VAL A 318      13.155  -4.359 -16.787  1.00 78.66           C
ATOM   4856 1HG1 VAL A 318      13.085  -5.410 -17.068  1.00 78.66           H
ATOM   4857 2HG1 VAL A 318      13.287  -3.751 -17.682  1.00 78.66           H
ATOM   4858 3HG1 VAL A 318      14.007  -4.217 -16.122  1.00 78.66           H
ATOM   4859  CG2 VAL A 318      11.972  -2.493 -15.571  1.00 78.66           C
ATOM   4860 1HG2 VAL A 318      12.062  -1.821 -16.424  1.00 78.66           H
ATOM   4861 2HG2 VAL A 318      11.076  -2.242 -15.004  1.00 78.66           H
ATOM   4862 3HG2 VAL A 318      12.848  -2.389 -14.931  1.00 78.66           H
ATOM   4863  HN  VAL A 318       9.565  -3.768 -15.230  1.00 78.66           H
ATOM   4864  N   PHE A 319      10.300  -6.501 -16.794  1.00 77.37           N
ATOM   4865  CA  PHE A 319      10.441  -7.886 -17.210  1.00 77.37           C
ATOM   4866  C   PHE A 319       9.223  -8.343 -18.016  1.00 77.37           C
ATOM   4867  O   PHE A 319       9.361  -9.084 -18.989  1.00 77.37           O
ATOM   4868  HA  PHE A 319      11.332  -7.947 -17.835  1.00 77.37           H
ATOM   4869  CB  PHE A 319      10.540  -8.728 -15.936  1.00 77.37           C
ATOM   4870 1HB  PHE A 319       9.789  -8.382 -15.226  1.00 77.37           H
ATOM   4871 2HB  PHE A 319      10.297  -9.763 -16.178  1.00 77.37           H
ATOM   4872  CG  PHE A 319      11.914  -8.684 -15.266  1.00 77.37           C
ATOM   4873  CD1 PHE A 319      12.995  -9.218 -15.895  1.00 77.37           C
ATOM   4874  HD1 PHE A 319      12.882  -9.678 -16.877  1.00 77.37           H
ATOM   4875  CD2 PHE A 319      12.055  -8.110 -14.041  1.00 77.37           C
ATOM   4876  HD2 PHE A 319      11.189  -7.681 -13.537  1.00 77.37           H
ATOM   4877  CE1 PHE A 319      14.271  -9.177 -15.273  1.00 77.37           C
ATOM   4878  HE1 PHE A 319      15.137  -9.606 -15.777  1.00 77.37           H
ATOM   4879  CE2 PHE A 319      13.331  -8.069 -13.419  1.00 77.37           C
ATOM   4880  HE2 PHE A 319      13.445  -7.609 -12.438  1.00 77.37           H
ATOM   4881  CZ  PHE A 319      14.412  -8.603 -14.048  1.00 77.37           C
ATOM   4882  HZ  PHE A 319      15.391  -8.572 -13.571  1.00 77.37           H
ATOM   4883  HN  PHE A 319       9.973  -6.372 -15.858  1.00 77.37           H
ATOM   4884  N   VAL A 320       8.060  -7.882 -17.582  1.00 78.74           N
ATOM   4885  CA  VAL A 320       6.807  -8.408 -18.098  1.00 78.74           C
ATOM   4886  C   VAL A 320       6.270  -7.467 -19.178  1.00 78.74           C
ATOM   4887  O   VAL A 320       5.619  -7.909 -20.124  1.00 78.74           O
ATOM   4888  HA  VAL A 320       7.019  -9.377 -18.550  1.00 78.74           H
ATOM   4889  CB  VAL A 320       5.819  -8.626 -16.950  1.00 78.74           C
ATOM   4890  HB  VAL A 320       5.456  -7.650 -16.630  1.00 78.74           H
ATOM   4891  CG1 VAL A 320       4.614  -9.448 -17.413  1.00 78.74           C
ATOM   4892 1HG1 VAL A 320       4.103  -8.921 -18.218  1.00 78.74           H
ATOM   4893 2HG1 VAL A 320       4.953 -10.420 -17.772  1.00 78.74           H
ATOM   4894 3HG1 VAL A 320       3.928  -9.588 -16.577  1.00 78.74           H
ATOM   4895  CG2 VAL A 320       6.507  -9.287 -15.753  1.00 78.74           C
ATOM   4896 1HG2 VAL A 320       6.911 -10.253 -16.055  1.00 78.74           H
ATOM   4897 2HG2 VAL A 320       7.316  -8.648 -15.401  1.00 78.74           H
ATOM   4898 3HG2 VAL A 320       5.782  -9.431 -14.952  1.00 78.74           H
ATOM   4899  HN  VAL A 320       7.964  -7.164 -16.893  1.00 78.74           H
ATOM   4900  N   GLY A 321       6.562  -6.187 -19.002  1.00 79.29           N
ATOM   4901  CA  GLY A 321       6.010  -5.166 -19.875  1.00 79.29           C
ATOM   4902  C   GLY A 321       6.812  -5.062 -21.174  1.00 79.29           C
ATOM   4903  O   GLY A 321       7.857  -4.414 -21.213  1.00 79.29           O
ATOM   4904 1HA  GLY A 321       4.970  -5.401 -20.104  1.00 79.29           H
ATOM   4905 2HA  GLY A 321       6.014  -4.203 -19.364  1.00 79.29           H
ATOM   4906  HN  GLY A 321       7.164  -5.845 -18.280  1.00 79.29           H
ATOM   4907  N   GLU A 322       6.293  -5.711 -22.206  1.00 79.61           N
ATOM   4908  CA  GLU A 322       6.862  -5.579 -23.536  1.00 79.61           C
ATOM   4909  C   GLU A 322       6.807  -4.120 -23.995  1.00 79.61           C
ATOM   4910  O   GLU A 322       7.770  -3.608 -24.564  1.00 79.61           O
ATOM   4911  HA  GLU A 322       7.900  -5.898 -23.440  1.00 79.61           H
ATOM   4912  CB  GLU A 322       6.146  -6.494 -24.532  1.00 79.61           C
ATOM   4913 1HB  GLU A 322       5.098  -6.204 -24.610  1.00 79.61           H
ATOM   4914 2HB  GLU A 322       6.670  -6.477 -25.488  1.00 79.61           H
ATOM   4915  CG  GLU A 322       6.168  -7.947 -24.055  1.00 79.61           C
ATOM   4916 1HG  GLU A 322       7.112  -8.154 -23.552  1.00 79.61           H
ATOM   4917 2HG  GLU A 322       5.375  -8.105 -23.324  1.00 79.61           H
ATOM   4918  CD  GLU A 322       5.987  -8.912 -25.229  1.00 79.61           C
ATOM   4919  OE1 GLU A 322       6.738  -9.911 -25.263  1.00 79.61           O
ATOM   4920  OE2 GLU A 322       5.101  -8.630 -26.064  1.00 79.61           O
ATOM   4921  HN  GLU A 322       5.499  -6.317 -22.144  1.00 79.61           H
ATOM   4922  N   ARG A 323       5.671  -3.492 -23.730  1.00 81.10           N
ATOM   4923  CA  ARG A 323       5.468  -2.111 -24.131  1.00 81.10           C
ATOM   4924  C   ARG A 323       6.489  -1.202 -23.443  1.00 81.10           C
ATOM   4925  O   ARG A 323       7.059  -0.314 -24.075  1.00 81.10           O
ATOM   4926  HA  ARG A 323       5.609  -2.111 -25.212  1.00 81.10           H
ATOM   4927  CB  ARG A 323       4.056  -1.637 -23.780  1.00 81.10           C
ATOM   4928 1HB  ARG A 323       3.341  -2.434 -23.981  1.00 81.10           H
ATOM   4929 2HB  ARG A 323       3.997  -1.416 -22.715  1.00 81.10           H
ATOM   4930  CG  ARG A 323       3.679  -0.392 -24.586  1.00 81.10           C
ATOM   4931 1HG  ARG A 323       4.396   0.405 -24.387  1.00 81.10           H
ATOM   4932 2HG  ARG A 323       3.736  -0.613 -25.652  1.00 81.10           H
ATOM   4933  CD  ARG A 323       2.268   0.083 -24.234  1.00 81.10           C
ATOM   4934 1HD  ARG A 323       1.596  -0.771 -24.156  1.00 81.10           H
ATOM   4935 2HD  ARG A 323       2.274   0.574 -23.260  1.00 81.10           H
ATOM   4936  NE  ARG A 323       1.777   1.020 -25.268  1.00 81.10           N
ATOM   4937  HE  ARG A 323       2.328   1.138 -26.094  1.00 81.10           H
ATOM   4938  CZ  ARG A 323       0.639   1.721 -25.168  1.00 81.10           C
ATOM   4939  NH1 ARG A 323      -0.139   1.602 -24.083  1.00 81.10           N
ATOM   4940 1HH1 ARG A 323       0.128   0.987 -23.341  1.00 81.10           H
ATOM   4941 2HH1 ARG A 323      -0.987   2.128 -24.016  1.00 81.10           H
ATOM   4942  NH2 ARG A 323       0.290   2.541 -26.168  1.00 81.10           N
ATOM   4943 1HH2 ARG A 323      -0.556   3.071 -26.108  1.00 81.10           H
ATOM   4944 2HH2 ARG A 323       0.876   2.624 -26.974  1.00 81.10           H
ATOM   4945  HN  ARG A 323       4.899  -3.911 -23.251  1.00 81.10           H
ATOM   4946  N   PHE A 324       6.689  -1.457 -22.158  1.00 84.14           N
ATOM   4947  CA  PHE A 324       7.577  -0.628 -21.361  1.00 84.14           C
ATOM   4948  C   PHE A 324       9.024  -0.758 -21.839  1.00 84.14           C
ATOM   4949  O   PHE A 324       9.735   0.239 -21.953  1.00 84.14           O
ATOM   4950  HA  PHE A 324       7.248   0.404 -21.479  1.00 84.14           H
ATOM   4951  CB  PHE A 324       7.481  -1.130 -19.919  1.00 84.14           C
ATOM   4952 1HB  PHE A 324       6.431  -1.188 -19.633  1.00 84.14           H
ATOM   4953 2HB  PHE A 324       7.881  -2.143 -19.870  1.00 84.14           H
ATOM   4954  CG  PHE A 324       8.222  -0.256 -18.905  1.00 84.14           C
ATOM   4955  CD1 PHE A 324       9.478  -0.593 -18.506  1.00 84.14           C
ATOM   4956  HD1 PHE A 324       9.957  -1.486 -18.909  1.00 84.14           H
ATOM   4957  CD2 PHE A 324       7.626   0.858 -18.403  1.00 84.14           C
ATOM   4958  HD2 PHE A 324       6.619   1.128 -18.723  1.00 84.14           H
ATOM   4959  CE1 PHE A 324      10.166   0.218 -17.566  1.00 84.14           C
ATOM   4960  HE1 PHE A 324      11.172  -0.052 -17.246  1.00 84.14           H
ATOM   4961  CE2 PHE A 324       8.313   1.670 -17.463  1.00 84.14           C
ATOM   4962  HE2 PHE A 324       7.835   2.563 -17.060  1.00 84.14           H
ATOM   4963  CZ  PHE A 324       9.569   1.333 -17.064  1.00 84.14           C
ATOM   4964  HZ  PHE A 324      10.097   1.956 -16.342  1.00 84.14           H
ATOM   4965  HN  PHE A 324       6.257  -2.211 -21.664  1.00 84.14           H
ATOM   4966  N   ARG A 325       9.417  -1.995 -22.105  1.00 84.85           N
ATOM   4967  CA  ARG A 325      10.765  -2.267 -22.575  1.00 84.85           C
ATOM   4968  C   ARG A 325      11.049  -1.480 -23.856  1.00 84.85           C
ATOM   4969  O   ARG A 325      12.128  -0.911 -24.012  1.00 84.85           O
ATOM   4970  HA  ARG A 325      11.415  -1.942 -21.763  1.00 84.85           H
ATOM   4971  CB  ARG A 325      10.962  -3.760 -22.848  1.00 84.85           C
ATOM   4972 1HB  ARG A 325      10.096  -4.154 -23.380  1.00 84.85           H
ATOM   4973 2HB  ARG A 325      11.826  -3.904 -23.496  1.00 84.85           H
ATOM   4974  CG  ARG A 325      11.161  -4.534 -21.543  1.00 84.85           C
ATOM   4975 1HG  ARG A 325      11.939  -4.056 -20.948  1.00 84.85           H
ATOM   4976 2HG  ARG A 325      10.245  -4.503 -20.954  1.00 84.85           H
ATOM   4977  CD  ARG A 325      11.546  -5.988 -21.822  1.00 84.85           C
ATOM   4978 1HD  ARG A 325      12.270  -6.032 -22.635  1.00 84.85           H
ATOM   4979 2HD  ARG A 325      12.025  -6.421 -20.944  1.00 84.85           H
ATOM   4980  NE  ARG A 325      10.341  -6.771 -22.176  1.00 84.85           N
ATOM   4981  HE  ARG A 325       9.450  -6.323 -22.098  1.00 84.85           H
ATOM   4982  CZ  ARG A 325      10.368  -8.044 -22.596  1.00 84.85           C
ATOM   4983  NH1 ARG A 325      11.533  -8.694 -22.719  1.00 84.85           N
ATOM   4984 1HH1 ARG A 325      12.391  -8.230 -22.498  1.00 84.85           H
ATOM   4985 2HH1 ARG A 325      11.545  -9.644 -23.033  1.00 84.85           H
ATOM   4986  NH2 ARG A 325       9.213  -8.656 -22.889  1.00 84.85           N
ATOM   4987 1HH2 ARG A 325       9.216  -9.605 -23.204  1.00 84.85           H
ATOM   4988 2HH2 ARG A 325       8.348  -8.163 -22.794  1.00 84.85           H
ATOM   4989  HN  ARG A 325       8.834  -2.801 -22.003  1.00 84.85           H
ATOM   4990  N   ARG A 326      10.061  -1.473 -24.740  1.00 85.76           N
ATOM   4991  CA  ARG A 326      10.180  -0.740 -25.988  1.00 85.76           C
ATOM   4992  C   ARG A 326      10.307   0.760 -25.714  1.00 85.76           C
ATOM   4993  O   ARG A 326      11.149   1.434 -26.305  1.00 85.76           O
ATOM   4994  HA  ARG A 326      11.084  -1.131 -26.456  1.00 85.76           H
ATOM   4995  CB  ARG A 326       8.967  -0.986 -26.889  1.00 85.76           C
ATOM   4996 1HB  ARG A 326       8.051  -0.875 -26.309  1.00 85.76           H
ATOM   4997 2HB  ARG A 326       8.938  -0.234 -27.678  1.00 85.76           H
ATOM   4998  CG  ARG A 326       9.019  -2.383 -27.509  1.00 85.76           C
ATOM   4999 1HG  ARG A 326       9.913  -2.478 -28.127  1.00 85.76           H
ATOM   5000 2HG  ARG A 326       9.096  -3.132 -26.721  1.00 85.76           H
ATOM   5001  CD  ARG A 326       7.775  -2.653 -28.357  1.00 85.76           C
ATOM   5002 1HD  ARG A 326       6.876  -2.467 -27.769  1.00 85.76           H
ATOM   5003 2HD  ARG A 326       7.748  -1.969 -29.206  1.00 85.76           H
ATOM   5004  NE  ARG A 326       7.784  -4.053 -28.838  1.00 85.76           N
ATOM   5005  HE  ARG A 326       8.523  -4.650 -28.528  1.00 85.76           H
ATOM   5006  CZ  ARG A 326       6.862  -4.570 -29.662  1.00 85.76           C
ATOM   5007  NH1 ARG A 326       5.849  -3.816 -30.108  1.00 85.76           N
ATOM   5008 1HH1 ARG A 326       5.776  -2.859 -29.827  1.00 85.76           H
ATOM   5009 2HH1 ARG A 326       5.165  -4.209 -30.723  1.00 85.76           H
ATOM   5010  NH2 ARG A 326       6.969  -5.853 -30.032  1.00 85.76           N
ATOM   5011 1HH2 ARG A 326       6.290  -6.255 -30.647  1.00 85.76           H
ATOM   5012 2HH2 ARG A 326       7.728  -6.410 -29.695  1.00 85.76           H
ATOM   5013  HN  ARG A 326       9.195  -1.956 -24.613  1.00 85.76           H
ATOM   5014  N   ASP A 327       9.458   1.238 -24.816  1.00 87.11           N
ATOM   5015  CA  ASP A 327       9.403   2.660 -24.522  1.00 87.11           C
ATOM   5016  C   ASP A 327      10.696   3.082 -23.820  1.00 87.11           C
ATOM   5017  O   ASP A 327      11.196   4.183 -24.043  1.00 87.11           O
ATOM   5018  HA  ASP A 327       9.275   3.148 -25.488  1.00 87.11           H
ATOM   5019  CB  ASP A 327       8.232   2.985 -23.591  1.00 87.11           C
ATOM   5020 1HB  ASP A 327       8.300   2.376 -22.690  1.00 87.11           H
ATOM   5021 2HB  ASP A 327       8.291   4.027 -23.277  1.00 87.11           H
ATOM   5022  CG  ASP A 327       6.893   2.731 -24.286  1.00 87.11           C
ATOM   5023  OD1 ASP A 327       6.867   2.853 -25.530  1.00 87.11           O
ATOM   5024  OD2 ASP A 327       5.926   2.420 -23.557  1.00 87.11           O
ATOM   5025  HN  ASP A 327       8.817   0.674 -24.295  1.00 87.11           H
ATOM   5026  N   LEU A 328      11.199   2.183 -22.987  1.00 86.10           N
ATOM   5027  CA  LEU A 328      12.426   2.447 -22.254  1.00 86.10           C
ATOM   5028  C   LEU A 328      13.578   2.629 -23.245  1.00 86.10           C
ATOM   5029  O   LEU A 328      14.306   3.619 -23.180  1.00 86.10           O
ATOM   5030  HA  LEU A 328      12.287   3.382 -21.710  1.00 86.10           H
ATOM   5031  CB  LEU A 328      12.676   1.352 -21.215  1.00 86.10           C
ATOM   5032 1HB  LEU A 328      11.858   1.368 -20.495  1.00 86.10           H
ATOM   5033 2HB  LEU A 328      12.638   0.386 -21.719  1.00 86.10           H
ATOM   5034  CG  LEU A 328      13.996   1.444 -20.448  1.00 86.10           C
ATOM   5035  HG  LEU A 328      14.811   1.466 -21.171  1.00 86.10           H
ATOM   5036  CD1 LEU A 328      14.072   2.742 -19.642  1.00 86.10           C
ATOM   5037 1HD1 LEU A 328      14.000   3.594 -20.318  1.00 86.10           H
ATOM   5038 2HD1 LEU A 328      13.249   2.775 -18.927  1.00 86.10           H
ATOM   5039 3HD1 LEU A 328      15.020   2.782 -19.106  1.00 86.10           H
ATOM   5040  CD2 LEU A 328      14.206   0.210 -19.568  1.00 86.10           C
ATOM   5041 1HD2 LEU A 328      13.389   0.132 -18.850  1.00 86.10           H
ATOM   5042 2HD2 LEU A 328      14.227  -0.683 -20.193  1.00 86.10           H
ATOM   5043 3HD2 LEU A 328      15.151   0.301 -19.033  1.00 86.10           H
ATOM   5044  HN  LEU A 328      10.785   1.291 -22.810  1.00 86.10           H
ATOM   5045  N   VAL A 329      13.707   1.659 -24.138  1.00 85.59           N
ATOM   5046  CA  VAL A 329      14.820   1.645 -25.072  1.00 85.59           C
ATOM   5047  C   VAL A 329      14.717   2.858 -25.999  1.00 85.59           C
ATOM   5048  O   VAL A 329      15.732   3.434 -26.389  1.00 85.59           O
ATOM   5049  HA  VAL A 329      15.738   1.725 -24.490  1.00 85.59           H
ATOM   5050  CB  VAL A 329      14.852   0.316 -25.828  1.00 85.59           C
ATOM   5051  HB  VAL A 329      13.876   0.170 -26.291  1.00 85.59           H
ATOM   5052  CG1 VAL A 329      15.900   0.343 -26.942  1.00 85.59           C
ATOM   5053 1HG1 VAL A 329      15.661   1.140 -27.646  1.00 85.59           H
ATOM   5054 2HG1 VAL A 329      16.885   0.523 -26.509  1.00 85.59           H
ATOM   5055 3HG1 VAL A 329      15.902  -0.614 -27.463  1.00 85.59           H
ATOM   5056  CG2 VAL A 329      15.098  -0.853 -24.872  1.00 85.59           C
ATOM   5057 1HG2 VAL A 329      16.054  -0.715 -24.368  1.00 85.59           H
ATOM   5058 2HG2 VAL A 329      14.299  -0.891 -24.131  1.00 85.59           H
ATOM   5059 3HG2 VAL A 329      15.116  -1.786 -25.435  1.00 85.59           H
ATOM   5060  HN  VAL A 329      13.069   0.895 -24.229  1.00 85.59           H
ATOM   5061  N   LYS A 330      13.482   3.210 -26.326  1.00 84.97           N
[truncated: 117,320 more chars]
