# Supplementary material for: Noncanonical roles of chemokine regions in CCR9 activation revealed by structural modeling and mutational mapping
Source: Nat Commun. 2025 Aug 18;16:7695. doi: 10.1038/s41467-025-62321-9 (PMC12361432; doi:10.1038/s41467-025-62321-9)
Supplement: Supplementary file 4 — Supplementary Data 2 [file 41467_2025_62321_MOESM4_ESM.zip › CCR9_CCL25_rnk120.pdb]

SSBOND   1 CYS A   38    CYS A  289 
SSBOND   2 CYS A  119    CYS A  198 
SSBOND   3 CYS B    7    CYS B   35 
SSBOND   4 CYS B    8    CYS B   52 
ATOM      1  N   GLU A  20       1.444  -5.647  61.675  1.00 40.36           N
ATOM      2  CA  GLU A  20       0.795  -5.393  60.400  1.00 40.36           C
ATOM      3  C   GLU A  20       1.824  -5.411  59.268  1.00 40.36           C
ATOM      4  O   GLU A  20       1.462  -5.520  58.098  1.00 40.36           O
ATOM      5  HA  GLU A  20       0.086  -6.210  60.269  1.00 40.36           H
ATOM      6  CB  GLU A  20       0.033  -4.066  60.428  1.00 40.36           C
ATOM      7 1HB  GLU A  20       0.546  -3.361  61.081  1.00 40.36           H
ATOM      8 2HB  GLU A  20      -0.096  -3.696  59.411  1.00 40.36           H
ATOM      9  CG  GLU A  20      -1.374  -4.254  60.999  1.00 40.36           C
ATOM     10 1HG  GLU A  20      -1.803  -5.182  60.621  1.00 40.36           H
ATOM     11 2HG  GLU A  20      -1.320  -4.346  62.084  1.00 40.36           H
ATOM     12  CD  GLU A  20      -2.278  -3.078  60.626  1.00 40.36           C
ATOM     13  OE1 GLU A  20      -3.511  -3.253  60.734  1.00 40.36           O
ATOM     14  OE2 GLU A  20      -1.716  -2.029  60.242  1.00 40.36           O
ATOM     15  HN  GLU A  20       2.435  -5.772  61.628  1.00 40.36           H
ATOM     16  N   SER A  21       3.086  -5.303  59.657  1.00 44.39           N
ATOM     17  CA  SER A  21       4.164  -5.227  58.685  1.00 44.39           C
ATOM     18  C   SER A  21       4.368  -6.590  58.022  1.00 44.39           C
ATOM     19  O   SER A  21       4.698  -6.666  56.839  1.00 44.39           O
ATOM     20  HA  SER A  21       3.840  -4.489  57.952  1.00 44.39           H
ATOM     21  CB  SER A  21       5.464  -4.756  59.341  1.00 44.39           C
ATOM     22 1HB  SER A  21       6.133  -4.361  58.577  1.00 44.39           H
ATOM     23 2HB  SER A  21       5.248  -3.938  60.029  1.00 44.39           H
ATOM     24  OG  SER A  21       6.118  -5.808  60.046  1.00 44.39           O
ATOM     25  HG  SER A  21       6.958  -5.467  60.467  1.00 44.39           H
ATOM     26  HN  SER A  21       3.376  -5.267  60.613  1.00 44.39           H
ATOM     27  N   THR A  22       4.163  -7.634  58.812  1.00 46.11           N
ATOM     28  CA  THR A  22       4.553  -8.972  58.402  1.00 46.11           C
ATOM     29  C   THR A  22       3.578  -9.514  57.355  1.00 46.11           C
ATOM     30  O   THR A  22       3.987  -9.897  56.260  1.00 46.11           O
ATOM     31  HA  THR A  22       5.532  -8.914  57.926  1.00 46.11           H
ATOM     32  CB  THR A  22       4.645  -9.843  59.656  1.00 46.11           C
ATOM     33  HB  THR A  22       3.697 -10.345  59.851  1.00 46.11           H
ATOM     34  OG1 THR A  22       5.087  -8.946  60.671  1.00 46.11           O
ATOM     35  HG1 THR A  22       5.971  -8.553  60.419  1.00 46.11           H
ATOM     36  CG2 THR A  22       5.764 -10.883  59.565  1.00 46.11           C
ATOM     37 1HG2 THR A  22       6.721 -10.377  59.437  1.00 46.11           H
ATOM     38 2HG2 THR A  22       5.583 -11.539  58.713  1.00 46.11           H
ATOM     39 3HG2 THR A  22       5.785 -11.475  60.481  1.00 46.11           H
ATOM     40  HN  THR A  22       3.740  -7.576  59.717  1.00 46.11           H
ATOM     41  N   SER A  23       2.307  -9.530  57.729  1.00 46.90           N
ATOM     42  CA  SER A  23       1.277 -10.068  56.857  1.00 46.90           C
ATOM     43  C   SER A  23       1.218  -9.263  55.557  1.00 46.90           C
ATOM     44  O   SER A  23       1.048  -9.830  54.479  1.00 46.90           O
ATOM     45  HA  SER A  23       1.577 -11.097  56.657  1.00 46.90           H
ATOM     46  CB  SER A  23      -0.088 -10.062  57.548  1.00 46.90           C
ATOM     47 1HB  SER A  23      -0.847 -10.428  56.856  1.00 46.90           H
ATOM     48 2HB  SER A  23      -0.070 -10.749  58.394  1.00 46.90           H
ATOM     49  OG  SER A  23      -0.451  -8.761  58.002  1.00 46.90           O
ATOM     50  HG  SER A  23      -1.344  -8.791  58.450  1.00 46.90           H
ATOM     51  HN  SER A  23       1.978  -9.183  58.608  1.00 46.90           H
ATOM     52  N   SER A  24       1.361  -7.954  55.703  1.00 49.68           N
ATOM     53  CA  SER A  24       1.305  -7.063  54.556  1.00 49.68           C
ATOM     54  C   SER A  24       2.548  -7.254  53.684  1.00 49.68           C
ATOM     55  O   SER A  24       2.589  -6.790  52.546  1.00 49.68           O
ATOM     56  HA  SER A  24       0.407  -7.351  54.010  1.00 49.68           H
ATOM     57  CB  SER A  24       1.185  -5.603  54.998  1.00 49.68           C
ATOM     58 1HB  SER A  24       0.993  -4.976  54.128  1.00 49.68           H
ATOM     59 2HB  SER A  24       0.330  -5.495  55.664  1.00 49.68           H
ATOM     60  OG  SER A  24       2.362  -5.148  55.660  1.00 49.68           O
ATOM     61  HG  SER A  24       2.135  -4.828  56.580  1.00 49.68           H
ATOM     62  HN  SER A  24       1.512  -7.502  56.582  1.00 49.68           H
ATOM     63  N   MET A  25       3.530  -7.937  54.252  1.00 50.13           N
ATOM     64  CA  MET A  25       4.715  -8.311  53.498  1.00 50.13           C
ATOM     65  C   MET A  25       4.517  -9.657  52.797  1.00 50.13           C
ATOM     66  O   MET A  25       4.964  -9.843  51.666  1.00 50.13           O
ATOM     67  HA  MET A  25       4.851  -7.524  52.756  1.00 50.13           H
ATOM     68  CB  MET A  25       5.915  -8.399  54.443  1.00 50.13           C
ATOM     69 1HB  MET A  25       5.856  -7.603  55.186  1.00 50.13           H
ATOM     70 2HB  MET A  25       5.887  -9.344  54.985  1.00 50.13           H
ATOM     71  CG  MET A  25       7.231  -8.286  53.670  1.00 50.13           C
ATOM     72 1HG  MET A  25       8.064  -8.579  54.309  1.00 50.13           H
ATOM     73 2HG  MET A  25       7.224  -8.971  52.822  1.00 50.13           H
ATOM     74  SD  MET A  25       7.462  -6.611  53.098  1.00 50.13           S
ATOM     75  CE  MET A  25       8.630  -6.027  54.315  1.00 50.13           C
ATOM     76 1HE  MET A  25       8.187  -6.098  55.308  1.00 50.13           H
ATOM     77 2HE  MET A  25       9.532  -6.637  54.274  1.00 50.13           H
ATOM     78 3HE  MET A  25       8.884  -4.988  54.104  1.00 50.13           H
ATOM     79  HN  MET A  25       3.526  -8.234  55.207  1.00 50.13           H
ATOM     80  N   GLU A  26       3.848 -10.560  53.498  1.00 50.87           N
ATOM     81  CA  GLU A  26       3.602 -11.889  52.965  1.00 50.87           C
ATOM     82  C   GLU A  26       2.664 -11.812  51.758  1.00 50.87           C
ATOM     83  O   GLU A  26       2.929 -12.419  50.722  1.00 50.87           O
ATOM     84  HA  GLU A  26       4.577 -12.261  52.652  1.00 50.87           H
ATOM     85  CB  GLU A  26       3.034 -12.815  54.042  1.00 50.87           C
ATOM     86 1HB  GLU A  26       2.299 -12.276  54.640  1.00 50.87           H
ATOM     87 2HB  GLU A  26       2.634 -13.717  53.578  1.00 50.87           H
ATOM     88  CG  GLU A  26       4.131 -13.276  55.004  1.00 50.87           C
ATOM     89 1HG  GLU A  26       4.958 -13.706  54.438  1.00 50.87           H
ATOM     90 2HG  GLU A  26       4.528 -12.418  55.546  1.00 50.87           H
ATOM     91  CD  GLU A  26       3.593 -14.308  55.996  1.00 50.87           C
ATOM     92  OE1 GLU A  26       4.423 -15.092  56.505  1.00 50.87           O
ATOM     93  OE2 GLU A  26       2.364 -14.290  56.223  1.00 50.87           O
ATOM     94  HN  GLU A  26       3.477 -10.396  54.412  1.00 50.87           H
ATOM     95  N   ASP A  27       1.588 -11.059  51.933  1.00 50.72           N
ATOM     96  CA  ASP A  27       0.633 -10.858  50.857  1.00 50.72           C
ATOM     97  C   ASP A  27       1.372 -10.373  49.608  1.00 50.72           C
ATOM     98  O   ASP A  27       1.064 -10.798  48.496  1.00 50.72           O
ATOM     99  HA  ASP A  27       0.158 -11.828  50.710  1.00 50.72           H
ATOM    100  CB  ASP A  27      -0.406  -9.799  51.232  1.00 50.72           C
ATOM    101 1HB  ASP A  27       0.071  -9.004  51.806  1.00 50.72           H
ATOM    102 2HB  ASP A  27      -0.807  -9.341  50.328  1.00 50.72           H
ATOM    103  CG  ASP A  27      -1.545 -10.412  52.049  1.00 50.72           C
ATOM    104  OD1 ASP A  27      -1.638 -11.659  52.044  1.00 50.72           O
ATOM    105  OD2 ASP A  27      -2.296  -9.621  52.659  1.00 50.72           O
ATOM    106  HN  ASP A  27       1.365 -10.592  52.789  1.00 50.72           H
ATOM    107  N   TYR A  28       2.334  -9.491  49.834  1.00 51.92           N
ATOM    108  CA  TYR A  28       3.106  -8.927  48.739  1.00 51.92           C
ATOM    109  C   TYR A  28       3.857 -10.022  47.978  1.00 51.92           C
ATOM    110  O   TYR A  28       3.974  -9.963  46.755  1.00 51.92           O
ATOM    111  HA  TYR A  28       2.412  -8.433  48.059  1.00 51.92           H
ATOM    112  CB  TYR A  28       4.121  -7.981  49.382  1.00 51.92           C
ATOM    113 1HB  TYR A  28       4.064  -8.084  50.466  1.00 51.92           H
ATOM    114 2HB  TYR A  28       5.125  -8.285  49.085  1.00 51.92           H
ATOM    115  CG  TYR A  28       3.920  -6.509  49.014  1.00 51.92           C
ATOM    116  CD1 TYR A  28       4.603  -5.966  47.945  1.00 51.92           C
ATOM    117  HD1 TYR A  28       5.286  -6.586  47.363  1.00 51.92           H
ATOM    118  CD2 TYR A  28       3.056  -5.726  49.750  1.00 51.92           C
ATOM    119  HD2 TYR A  28       2.516  -6.155  50.595  1.00 51.92           H
ATOM    120  CE1 TYR A  28       4.414  -4.581  47.598  1.00 51.92           C
ATOM    121  HE1 TYR A  28       4.948  -4.140  46.756  1.00 51.92           H
ATOM    122  CE2 TYR A  28       2.867  -4.341  49.404  1.00 51.92           C
ATOM    123  HE2 TYR A  28       2.187  -3.710  49.977  1.00 51.92           H
ATOM    124  CZ  TYR A  28       3.555  -3.837  48.345  1.00 51.92           C
ATOM    125  OH  TYR A  28       3.377  -2.529  48.017  1.00 51.92           O
ATOM    126  HH  TYR A  28       3.179  -2.445  47.040  1.00 51.92           H
ATOM    127  HN  TYR A  28       2.588  -9.161  50.743  1.00 51.92           H
ATOM    128  N   VAL A  29       4.346 -10.994  48.733  1.00 51.51           N
ATOM    129  CA  VAL A  29       5.177 -12.040  48.161  1.00 51.51           C
ATOM    130  C   VAL A  29       4.281 -13.111  47.535  1.00 51.51           C
ATOM    131  O   VAL A  29       4.597 -13.646  46.473  1.00 51.51           O
ATOM    132  HA  VAL A  29       5.783 -11.587  47.377  1.00 51.51           H
ATOM    133  CB  VAL A  29       6.122 -12.600  49.227  1.00 51.51           C
ATOM    134  HB  VAL A  29       5.513 -13.002  50.036  1.00 51.51           H
ATOM    135  CG1 VAL A  29       6.968 -13.742  48.663  1.00 51.51           C
ATOM    136 1HG1 VAL A  29       6.315 -14.544  48.320  1.00 51.51           H
ATOM    137 2HG1 VAL A  29       7.563 -13.375  47.826  1.00 51.51           H
ATOM    138 3HG1 VAL A  29       7.631 -14.122  49.441  1.00 51.51           H
ATOM    139  CG2 VAL A  29       7.007 -11.496  49.808  1.00 51.51           C
ATOM    140 1HG2 VAL A  29       7.603 -11.051  49.012  1.00 51.51           H
ATOM    141 2HG2 VAL A  29       6.381 -10.729  50.264  1.00 51.51           H
ATOM    142 3HG2 VAL A  29       7.669 -11.921  50.563  1.00 51.51           H
ATOM    143  HN  VAL A  29       4.184 -11.074  49.717  1.00 51.51           H
ATOM    144  N   ASN A  30       3.182 -13.391  48.218  1.00 50.16           N
ATOM    145  CA  ASN A  30       2.348 -14.527  47.862  1.00 50.16           C
ATOM    146  C   ASN A  30       1.385 -14.116  46.746  1.00 50.16           C
ATOM    147  O   ASN A  30       0.691 -14.958  46.179  1.00 50.16           O
ATOM    148  HA  ASN A  30       3.043 -15.305  47.547  1.00 50.16           H
ATOM    149  CB  ASN A  30       1.515 -14.995  49.056  1.00 50.16           C
ATOM    150 1HB  ASN A  30       1.296 -14.148  49.706  1.00 50.16           H
ATOM    151 2HB  ASN A  30       0.559 -15.385  48.707  1.00 50.16           H
ATOM    152  CG  ASN A  30       2.253 -16.076  49.849  1.00 50.16           C
ATOM    153  OD1 ASN A  30       3.298 -16.566  49.455  1.00 50.16           O
ATOM    154  ND2 ASN A  30       1.654 -16.417  50.986  1.00 50.16           N
ATOM    155 1HD2 ASN A  30       0.797 -15.975  51.252  1.00 50.16           H
ATOM    156 2HD2 ASN A  30       2.059 -17.116  51.575  1.00 50.16           H
ATOM    157  HN  ASN A  30       2.859 -12.860  49.001  1.00 50.16           H
ATOM    158  N   PHE A  31       1.373 -12.821  46.464  1.00 51.25           N
ATOM    159  CA  PHE A  31       0.853 -12.335  45.198  1.00 51.25           C
ATOM    160  C   PHE A  31       1.641 -12.917  44.022  1.00 51.25           C
ATOM    161  O   PHE A  31       2.702 -12.405  43.667  1.00 51.25           O
ATOM    162  HA  PHE A  31      -0.186 -12.656  45.130  1.00 51.25           H
ATOM    163  CB  PHE A  31       1.015 -10.814  45.202  1.00 51.25           C
ATOM    164 1HB  PHE A  31       1.741 -10.538  45.966  1.00 51.25           H
ATOM    165 2HB  PHE A  31       1.427 -10.500  44.243  1.00 51.25           H
ATOM    166  CG  PHE A  31      -0.286 -10.050  45.455  1.00 51.25           C
ATOM    167  CD1 PHE A  31      -1.188  -9.891  44.450  1.00 51.25           C
ATOM    168  HD1 PHE A  31      -0.984 -10.308  43.464  1.00 51.25           H
ATOM    169  CD2 PHE A  31      -0.541  -9.530  46.686  1.00 51.25           C
ATOM    170  HD2 PHE A  31       0.182  -9.658  47.492  1.00 51.25           H
ATOM    171  CE1 PHE A  31      -2.396  -9.183  44.685  1.00 51.25           C
ATOM    172  HE1 PHE A  31      -3.119  -9.055  43.880  1.00 51.25           H
ATOM    173  CE2 PHE A  31      -1.749  -8.822  46.921  1.00 51.25           C
ATOM    174  HE2 PHE A  31      -1.953  -8.405  47.908  1.00 51.25           H
ATOM    175  CZ  PHE A  31      -2.651  -8.663  45.916  1.00 51.25           C
ATOM    176  HZ  PHE A  31      -3.578  -8.119  46.097  1.00 51.25           H
ATOM    177  HN  PHE A  31       1.710 -12.111  47.083  1.00 51.25           H
ATOM    178  N   ASN A  32       1.092 -13.979  43.451  1.00 52.31           N
ATOM    179  CA  ASN A  32       1.483 -14.397  42.115  1.00 52.31           C
ATOM    180  C   ASN A  32       1.158 -13.281  41.121  1.00 52.31           C
ATOM    181  O   ASN A  32       0.120 -13.314  40.462  1.00 52.31           O
ATOM    182  HA  ASN A  32       2.552 -14.599  42.180  1.00 52.31           H
ATOM    183  CB  ASN A  32       0.720 -15.651  41.685  1.00 52.31           C
ATOM    184 1HB  ASN A  32      -0.186 -15.753  42.282  1.00 52.31           H
ATOM    185 2HB  ASN A  32       0.407 -15.552  40.645  1.00 52.31           H
ATOM    186  CG  ASN A  32       1.587 -16.902  41.845  1.00 52.31           C
ATOM    187  OD1 ASN A  32       2.803 -16.841  41.917  1.00 52.31           O
ATOM    188  ND2 ASN A  32       0.894 -18.036  41.897  1.00 52.31           N
ATOM    189 1HD2 ASN A  32      -0.103 -18.017  41.832  1.00 52.31           H
ATOM    190 2HD2 ASN A  32       1.372 -18.909  42.001  1.00 52.31           H
ATOM    191  HN  ASN A  32       0.393 -14.548  43.884  1.00 52.31           H
ATOM    192  N   PHE A  33       2.065 -12.318  41.043  1.00 55.82           N
ATOM    193  CA  PHE A  33       2.030 -11.342  39.967  1.00 55.82           C
ATOM    194  C   PHE A  33       2.300 -12.006  38.616  1.00 55.82           C
ATOM    195  O   PHE A  33       3.428 -11.987  38.125  1.00 55.82           O
ATOM    196  HA  PHE A  33       1.033 -10.902  39.961  1.00 55.82           H
ATOM    197  CB  PHE A  33       3.136 -10.323  40.252  1.00 55.82           C
ATOM    198 1HB  PHE A  33       4.056 -10.857  40.486  1.00 55.82           H
ATOM    199 2HB  PHE A  33       3.324  -9.745  39.347  1.00 55.82           H
ATOM    200  CG  PHE A  33       2.815  -9.361  41.397  1.00 55.82           C
ATOM    201  CD1 PHE A  33       2.031  -8.273  41.172  1.00 55.82           C
ATOM    202  HD1 PHE A  33       1.630  -8.086  40.176  1.00 55.82           H
ATOM    203  CD2 PHE A  33       3.315  -9.593  42.641  1.00 55.82           C
ATOM    204  HD2 PHE A  33       3.944 -10.465  42.821  1.00 55.82           H
ATOM    205  CE1 PHE A  33       1.733  -7.380  42.236  1.00 55.82           C
ATOM    206  HE1 PHE A  33       1.105  -6.508  42.055  1.00 55.82           H
ATOM    207  CE2 PHE A  33       3.017  -8.700  43.704  1.00 55.82           C
ATOM    208  HE2 PHE A  33       3.418  -8.887  44.700  1.00 55.82           H
ATOM    209  CZ  PHE A  33       2.233  -7.612  43.479  1.00 55.82           C
ATOM    210  HZ  PHE A  33       2.005  -6.927  44.295  1.00 55.82           H
ATOM    211  HN  PHE A  33       2.812 -12.199  41.697  1.00 55.82           H
ATOM    212  N   THR A  34       1.246 -12.577  38.052  1.00 63.57           N
ATOM    213  CA  THR A  34       1.193 -12.798  36.617  1.00 63.57           C
ATOM    214  C   THR A  34       1.582 -11.523  35.866  1.00 63.57           C
ATOM    215  O   THR A  34       0.893 -10.509  35.959  1.00 63.57           O
ATOM    216  HA  THR A  34       1.930 -13.559  36.359  1.00 63.57           H
ATOM    217  CB  THR A  34      -0.207 -13.305  36.268  1.00 63.57           C
ATOM    218  HB  THR A  34      -0.871 -12.477  36.020  1.00 63.57           H
ATOM    219  OG1 THR A  34      -0.588 -14.081  37.401  1.00 63.57           O
ATOM    220  HG1 THR A  34      -1.577 -14.231  37.396  1.00 63.57           H
ATOM    221  CG2 THR A  34      -0.196 -14.312  35.115  1.00 63.57           C
ATOM    222 1HG2 THR A  34       0.414 -15.172  35.390  1.00 63.57           H
ATOM    223 2HG2 THR A  34       0.222 -13.840  34.226  1.00 63.57           H
ATOM    224 3HG2 THR A  34      -1.214 -14.639  34.909  1.00 63.57           H
ATOM    225  HN  THR A  34       0.440 -12.886  38.557  1.00 63.57           H
ATOM    226  N   ASP A  35       2.686 -11.616  35.138  1.00 76.53           N
ATOM    227  CA  ASP A  35       3.322 -10.431  34.588  1.00 76.53           C
ATOM    228  C   ASP A  35       2.510  -9.932  33.391  1.00 76.53           C
ATOM    229  O   ASP A  35       2.855 -10.208  32.243  1.00 76.53           O
ATOM    230  HA  ASP A  35       3.344  -9.712  35.406  1.00 76.53           H
ATOM    231  CB  ASP A  35       4.739 -10.742  34.101  1.00 76.53           C
ATOM    232 1HB  ASP A  35       5.084 -11.675  34.547  1.00 76.53           H
ATOM    233 2HB  ASP A  35       4.732 -10.889  33.021  1.00 76.53           H
ATOM    234  CG  ASP A  35       5.703  -9.610  34.462  1.00 76.53           C
ATOM    235  OD1 ASP A  35       5.201  -8.561  34.920  1.00 76.53           O
ATOM    236  OD2 ASP A  35       6.920  -9.820  34.271  1.00 76.53           O
ATOM    237  HN  ASP A  35       3.144 -12.479  34.925  1.00 76.53           H
ATOM    238  N   PHE A  36       1.446  -9.205  33.701  1.00 87.39           N
ATOM    239  CA  PHE A  36       0.567  -8.686  32.666  1.00 87.39           C
ATOM    240  C   PHE A  36       1.170  -7.443  32.008  1.00 87.39           C
ATOM    241  O   PHE A  36       0.670  -6.973  30.987  1.00 87.39           O
ATOM    242  HA  PHE A  36       0.449  -9.470  31.919  1.00 87.39           H
ATOM    243  CB  PHE A  36      -0.747  -8.300  33.348  1.00 87.39           C
ATOM    244 1HB  PHE A  36      -0.530  -7.633  34.182  1.00 87.39           H
ATOM    245 2HB  PHE A  36      -1.360  -7.739  32.642  1.00 87.39           H
ATOM    246  CG  PHE A  36      -1.553  -9.493  33.865  1.00 87.39           C
ATOM    247  CD1 PHE A  36      -1.719 -10.593  33.081  1.00 87.39           C
ATOM    248  HD1 PHE A  36      -1.277 -10.624  32.085  1.00 87.39           H
ATOM    249  CD2 PHE A  36      -2.105  -9.455  35.107  1.00 87.39           C
ATOM    250  HD2 PHE A  36      -1.972  -8.574  35.735  1.00 87.39           H
ATOM    251  CE1 PHE A  36      -2.467 -11.700  33.561  1.00 87.39           C
ATOM    252  HE1 PHE A  36      -2.600 -12.581  32.933  1.00 87.39           H
ATOM    253  CE2 PHE A  36      -2.853 -10.562  35.587  1.00 87.39           C
ATOM    254  HE2 PHE A  36      -3.295 -10.531  36.583  1.00 87.39           H
ATOM    255  CZ  PHE A  36      -3.019 -11.661  34.804  1.00 87.39           C
ATOM    256  HZ  PHE A  36      -3.593 -12.511  35.172  1.00 87.39           H
ATOM    257  HN  PHE A  36       1.182  -8.970  34.636  1.00 87.39           H
ATOM    258  N   TYR A  37       2.236  -6.947  32.618  1.00 90.71           N
ATOM    259  CA  TYR A  37       3.059  -5.932  31.982  1.00 90.71           C
ATOM    260  C   TYR A  37       4.114  -6.571  31.077  1.00 90.71           C
ATOM    261  O   TYR A  37       4.975  -7.312  31.548  1.00 90.71           O
ATOM    262  HA  TYR A  37       2.407  -5.301  31.378  1.00 90.71           H
ATOM    263  CB  TYR A  37       3.762  -5.186  33.117  1.00 90.71           C
ATOM    264 1HB  TYR A  37       3.011  -4.826  33.821  1.00 90.71           H
ATOM    265 2HB  TYR A  37       4.398  -5.886  33.660  1.00 90.71           H
ATOM    266  CG  TYR A  37       4.612  -4.003  32.652  1.00 90.71           C
ATOM    267  CD1 TYR A  37       5.942  -4.191  32.336  1.00 90.71           C
ATOM    268  HD1 TYR A  37       6.387  -5.182  32.420  1.00 90.71           H
ATOM    269  CD2 TYR A  37       4.048  -2.747  32.547  1.00 90.71           C
ATOM    270  HD2 TYR A  37       2.998  -2.599  32.795  1.00 90.71           H
ATOM    271  CE1 TYR A  37       6.743  -3.077  31.898  1.00 90.71           C
ATOM    272  HE1 TYR A  37       7.795  -3.211  31.646  1.00 90.71           H
ATOM    273  CE2 TYR A  37       4.849  -1.633  32.108  1.00 90.71           C
ATOM    274  HE2 TYR A  37       4.416  -0.637  32.021  1.00 90.71           H
ATOM    275  CZ  TYR A  37       6.156  -1.853  31.805  1.00 90.71           C
ATOM    276  OH  TYR A  37       6.912  -0.801  31.391  1.00 90.71           O
ATOM    277  HH  TYR A  37       7.538  -1.093  30.668  1.00 90.71           H
ATOM    278  HN  TYR A  37       2.539  -7.227  33.529  1.00 90.71           H
ATOM    279  N   CYS A  38       4.013  -6.259  29.793  1.00 90.56           N
ATOM    280  CA  CYS A  38       4.875  -6.880  28.802  1.00 90.56           C
ATOM    281  C   CYS A  38       5.905  -5.845  28.345  1.00 90.56           C
ATOM    282  O   CYS A  38       5.548  -4.833  27.744  1.00 90.56           O
ATOM    283  HA  CYS A  38       5.364  -7.721  29.295  1.00 90.56           H
ATOM    284  CB  CYS A  38       4.073  -7.444  27.627  1.00 90.56           C
ATOM    285 1HB  CYS A  38       3.265  -8.075  27.997  1.00 90.56           H
ATOM    286 2HB  CYS A  38       3.611  -6.630  27.068  1.00 90.56           H
ATOM    287  SG  CYS A  38       5.170  -8.414  26.529  1.00 90.56           S
ATOM    288  HN  CYS A  38       3.358  -5.598  29.428  1.00 90.56           H
ATOM    289  N   GLU A  39       7.162  -6.134  28.648  1.00 89.55           N
ATOM    290  CA  GLU A  39       8.260  -5.341  28.122  1.00 89.55           C
ATOM    291  C   GLU A  39       8.580  -5.762  26.687  1.00 89.55           C
ATOM    292  O   GLU A  39       8.946  -6.910  26.440  1.00 89.55           O
ATOM    293  HA  GLU A  39       7.905  -4.310  28.135  1.00 89.55           H
ATOM    294  CB  GLU A  39       9.497  -5.456  29.016  1.00 89.55           C
ATOM    295 1HB  GLU A  39       9.682  -6.503  29.253  1.00 89.55           H
ATOM    296 2HB  GLU A  39      10.344  -4.966  28.536  1.00 89.55           H
ATOM    297  CG  GLU A  39       9.280  -4.735  30.348  1.00 89.55           C
ATOM    298 1HG  GLU A  39       8.936  -3.717  30.163  1.00 89.55           H
ATOM    299 2HG  GLU A  39       8.496  -5.238  30.914  1.00 89.55           H
ATOM    300  CD  GLU A  39      10.569  -4.702  31.170  1.00 89.55           C
ATOM    301  OE1 GLU A  39      10.527  -4.107  32.269  1.00 89.55           O
ATOM    302  OE2 GLU A  39      11.569  -5.272  30.681  1.00 89.55           O
ATOM    303  HN  GLU A  39       7.435  -6.893  29.239  1.00 89.55           H
ATOM    304  N   LYS A  40       8.430  -4.810  25.777  1.00 89.63           N
ATOM    305  CA  LYS A  40       8.540  -5.106  24.359  1.00 89.63           C
ATOM    306  C   LYS A  40       9.974  -4.841  23.897  1.00 89.63           C
ATOM    307  O   LYS A  40      10.205  -4.511  22.734  1.00 89.63           O
ATOM    308  HA  LYS A  40       8.326  -6.167  24.229  1.00 89.63           H
ATOM    309  CB  LYS A  40       7.485  -4.331  23.567  1.00 89.63           C
ATOM    310 1HB  LYS A  40       7.625  -3.261  23.718  1.00 89.63           H
ATOM    311 2HB  LYS A  40       7.613  -4.521  22.501  1.00 89.63           H
ATOM    312  CG  LYS A  40       6.073  -4.732  23.996  1.00 89.63           C
ATOM    313 1HG  LYS A  40       5.974  -4.629  25.077  1.00 89.63           H
ATOM    314 2HG  LYS A  40       5.346  -4.057  23.544  1.00 89.63           H
ATOM    315  CD  LYS A  40       5.763  -6.173  23.585  1.00 89.63           C
ATOM    316 1HD  LYS A  40       6.030  -6.322  22.539  1.00 89.63           H
ATOM    317 2HD  LYS A  40       6.374  -6.861  24.170  1.00 89.63           H
ATOM    318  CE  LYS A  40       4.282  -6.496  23.791  1.00 89.63           C
ATOM    319 1HE  LYS A  40       4.098  -6.738  24.838  1.00 89.63           H
ATOM    320 2HE  LYS A  40       3.677  -5.620  23.556  1.00 89.63           H
ATOM    321  NZ  LYS A  40       3.875  -7.632  22.934  1.00 89.63           N
ATOM    322 1HZ  LYS A  40       2.894  -7.837  23.088  1.00 89.63           H
ATOM    323 2HZ  LYS A  40       4.020  -7.389  21.960  1.00 89.63           H
ATOM    324 3HZ  LYS A  40       4.432  -8.447  23.166  1.00 89.63           H
ATOM    325  HN  LYS A  40       8.237  -3.853  25.996  1.00 89.63           H
ATOM    326  N   ASN A  41      10.901  -4.995  24.831  1.00 87.71           N
ATOM    327  CA  ASN A  41      12.296  -4.694  24.558  1.00 87.71           C
ATOM    328  C   ASN A  41      12.791  -5.581  23.414  1.00 87.71           C
ATOM    329  O   ASN A  41      13.495  -5.113  22.521  1.00 87.71           O
ATOM    330  HA  ASN A  41      12.315  -3.634  24.302  1.00 87.71           H
ATOM    331  CB  ASN A  41      13.169  -4.971  25.783  1.00 87.71           C
ATOM    332 1HB  ASN A  41      12.884  -5.924  26.229  1.00 87.71           H
ATOM    333 2HB  ASN A  41      14.212  -5.061  25.478  1.00 87.71           H
ATOM    334  CG  ASN A  41      13.031  -3.854  26.820  1.00 87.71           C
ATOM    335  OD1 ASN A  41      12.700  -2.721  26.509  1.00 87.71           O
ATOM    336  ND2 ASN A  41      13.300  -4.235  28.065  1.00 87.71           N
ATOM    337 1HD2 ASN A  41      13.566  -5.181  28.252  1.00 87.71           H
ATOM    338 2HD2 ASN A  41      13.238  -3.576  28.814  1.00 87.71           H
ATOM    339  HN  ASN A  41      10.712  -5.319  25.758  1.00 87.71           H
ATOM    340  N   ASN A  42      12.403  -6.846  23.478  1.00 89.30           N
ATOM    341  CA  ASN A  42      12.841  -7.815  22.488  1.00 89.30           C
ATOM    342  C   ASN A  42      12.336  -7.390  21.107  1.00 89.30           C
ATOM    343  O   ASN A  42      13.054  -7.511  20.116  1.00 89.30           O
ATOM    344  HA  ASN A  42      13.929  -7.817  22.551  1.00 89.30           H
ATOM    345  CB  ASN A  42      12.277  -9.205  22.790  1.00 89.30           C
ATOM    346 1HB  ASN A  42      11.199  -9.141  22.933  1.00 89.30           H
ATOM    347 2HB  ASN A  42      12.447  -9.863  21.938  1.00 89.30           H
ATOM    348  CG  ASN A  42      12.928  -9.801  24.040  1.00 89.30           C
ATOM    349  OD1 ASN A  42      13.876  -9.266  24.593  1.00 89.30           O
ATOM    350  ND2 ASN A  42      12.369 -10.935  24.452  1.00 89.30           N
ATOM    351 1HD2 ASN A  42      11.593 -11.320  23.953  1.00 89.30           H
ATOM    352 2HD2 ASN A  42      12.724 -11.401  25.262  1.00 89.30           H
ATOM    353  HN  ASN A  42      11.802  -7.211  24.189  1.00 89.30           H
ATOM    354  N   VAL A  43      11.105  -6.900  21.088  1.00 90.48           N
ATOM    355  CA  VAL A  43      10.483  -6.491  19.840  1.00 90.48           C
ATOM    356  C   VAL A  43      11.252  -5.305  19.255  1.00 90.48           C
ATOM    357  O   VAL A  43      11.497  -5.253  18.051  1.00 90.48           O
ATOM    358  HA  VAL A  43      10.552  -7.330  19.148  1.00 90.48           H
ATOM    359  CB  VAL A  43       9.001  -6.188  20.070  1.00 90.48           C
ATOM    360  HB  VAL A  43       8.934  -5.322  20.728  1.00 90.48           H
ATOM    361  CG1 VAL A  43       8.303  -5.833  18.755  1.00 90.48           C
ATOM    362 1HG1 VAL A  43       8.777  -4.954  18.318  1.00 90.48           H
ATOM    363 2HG1 VAL A  43       8.385  -6.672  18.063  1.00 90.48           H
ATOM    364 3HG1 VAL A  43       7.251  -5.622  18.947  1.00 90.48           H
ATOM    365  CG2 VAL A  43       8.302  -7.359  20.762  1.00 90.48           C
ATOM    366 1HG2 VAL A  43       8.384  -8.251  20.140  1.00 90.48           H
ATOM    367 2HG2 VAL A  43       8.774  -7.545  21.727  1.00 90.48           H
ATOM    368 3HG2 VAL A  43       7.250  -7.117  20.914  1.00 90.48           H
ATOM    369  HN  VAL A  43      10.538  -6.781  21.902  1.00 90.48           H
ATOM    370  N   ARG A  44      11.612  -4.382  20.135  1.00 89.90           N
ATOM    371  CA  ARG A  44      12.281  -3.164  19.711  1.00 89.90           C
ATOM    372  C   ARG A  44      13.696  -3.479  19.222  1.00 89.90           C
ATOM    373  O   ARG A  44      14.174  -2.875  18.263  1.00 89.90           O
ATOM    374  HA  ARG A  44      11.664  -2.775  18.901  1.00 89.90           H
ATOM    375  CB  ARG A  44      12.357  -2.151  20.854  1.00 89.90           C
ATOM    376 1HB  ARG A  44      12.793  -2.622  21.735  1.00 89.90           H
ATOM    377 2HB  ARG A  44      13.016  -1.329  20.573  1.00 89.90           H
ATOM    378  CG  ARG A  44      10.969  -1.605  21.195  1.00 89.90           C
ATOM    379 1HG  ARG A  44      10.458  -1.302  20.281  1.00 89.90           H
ATOM    380 2HG  ARG A  44      10.367  -2.391  21.651  1.00 89.90           H
ATOM    381  CD  ARG A  44      11.068  -0.413  22.149  1.00 89.90           C
ATOM    382 1HD  ARG A  44      11.856   0.263  21.819  1.00 89.90           H
ATOM    383 2HD  ARG A  44      10.136   0.153  22.136  1.00 89.90           H
ATOM    384  NE  ARG A  44      11.351  -0.886  23.523  1.00 89.90           N
ATOM    385  HE  ARG A  44      12.297  -1.109  23.756  1.00 89.90           H
ATOM    386  CZ  ARG A  44      10.418  -1.034  24.474  1.00 89.90           C
ATOM    387  NH1 ARG A  44       9.134  -0.750  24.217  1.00 89.90           N
ATOM    388 1HH1 ARG A  44       8.866  -0.424  23.310  1.00 89.90           H
ATOM    389 2HH1 ARG A  44       8.444  -0.863  24.932  1.00 89.90           H
ATOM    390  NH2 ARG A  44      10.789  -1.471  25.685  1.00 89.90           N
ATOM    391 1HH2 ARG A  44      10.105  -1.587  26.406  1.00 89.90           H
ATOM    392 2HH2 ARG A  44      11.749  -1.680  25.868  1.00 89.90           H
ATOM    393  HN  ARG A  44      11.454  -4.457  21.119  1.00 89.90           H
ATOM    394  N   GLN A  45      14.327  -4.423  19.905  1.00 91.15           N
ATOM    395  CA  GLN A  45      15.692  -4.798  19.577  1.00 91.15           C
ATOM    396  C   GLN A  45      15.750  -5.422  18.180  1.00 91.15           C
ATOM    397  O   GLN A  45      16.649  -5.118  17.398  1.00 91.15           O
ATOM    398  HA  GLN A  45      16.260  -3.868  19.590  1.00 91.15           H
ATOM    399  CB  GLN A  45      16.266  -5.752  20.627  1.00 91.15           C
ATOM    400 1HB  GLN A  45      16.147  -5.319  21.620  1.00 91.15           H
ATOM    401 2HB  GLN A  45      15.708  -6.688  20.618  1.00 91.15           H
ATOM    402  CG  GLN A  45      17.747  -6.033  20.361  1.00 91.15           C
ATOM    403 1HG  GLN A  45      17.867  -6.455  19.364  1.00 91.15           H
ATOM    404 2HG  GLN A  45      18.307  -5.098  20.382  1.00 91.15           H
ATOM    405  CD  GLN A  45      18.317  -6.998  21.402  1.00 91.15           C
ATOM    406  OE1 GLN A  45      17.606  -7.566  22.215  1.00 91.15           O
ATOM    407  NE2 GLN A  45      19.636  -7.153  21.331  1.00 91.15           N
ATOM    408 1HE2 GLN A  45      20.161  -6.657  20.639  1.00 91.15           H
ATOM    409 2HE2 GLN A  45      20.102  -7.765  21.970  1.00 91.15           H
ATOM    410  HN  GLN A  45      13.923  -4.926  20.668  1.00 91.15           H
ATOM    411  N   PHE A  46      14.779  -6.282  17.911  1.00 92.53           N
ATOM    412  CA  PHE A  46      14.679  -6.912  16.605  1.00 92.53           C
ATOM    413  C   PHE A  46      14.470  -5.868  15.507  1.00 92.53           C
ATOM    414  O   PHE A  46      15.147  -5.897  14.481  1.00 92.53           O
ATOM    415  HA  PHE A  46      15.616  -7.440  16.429  1.00 92.53           H
ATOM    416  CB  PHE A  46      13.463  -7.840  16.649  1.00 92.53           C
ATOM    417 1HB  PHE A  46      13.640  -8.620  17.389  1.00 92.53           H
ATOM    418 2HB  PHE A  46      12.597  -7.271  16.986  1.00 92.53           H
ATOM    419  CG  PHE A  46      13.133  -8.497  15.307  1.00 92.53           C
ATOM    420  CD1 PHE A  46      12.088  -8.042  14.566  1.00 92.53           C
ATOM    421  HD1 PHE A  46      11.485  -7.209  14.928  1.00 92.53           H
ATOM    422  CD2 PHE A  46      13.886  -9.535  14.854  1.00 92.53           C
ATOM    423  HD2 PHE A  46      14.724  -9.900  15.448  1.00 92.53           H
ATOM    424  CE1 PHE A  46      11.781  -8.651  13.320  1.00 92.53           C
ATOM    425  HE1 PHE A  46      10.943  -8.286  12.727  1.00 92.53           H
ATOM    426  CE2 PHE A  46      13.580 -10.145  13.609  1.00 92.53           C
ATOM    427  HE2 PHE A  46      14.183 -10.977  13.247  1.00 92.53           H
ATOM    428  CZ  PHE A  46      12.534  -9.690  12.868  1.00 92.53           C
ATOM    429  HZ  PHE A  46      12.299 -10.157  11.912  1.00 92.53           H
ATOM    430  HN  PHE A  46      14.071  -6.549  18.564  1.00 92.53           H
ATOM    431  N   ALA A  47      13.529  -4.970  15.760  1.00 92.11           N
ATOM    432  CA  ALA A  47      13.161  -3.972  14.769  1.00 92.11           C
ATOM    433  C   ALA A  47      14.393  -3.138  14.410  1.00 92.11           C
ATOM    434  O   ALA A  47      14.619  -2.830  13.241  1.00 92.11           O
ATOM    435  HA  ALA A  47      12.818  -4.499  13.879  1.00 92.11           H
ATOM    436  CB  ALA A  47      12.014  -3.116  15.309  1.00 92.11           C
ATOM    437 1HB  ALA A  47      11.154  -3.752  15.521  1.00 92.11           H
ATOM    438 2HB  ALA A  47      12.332  -2.618  16.225  1.00 92.11           H
ATOM    439 3HB  ALA A  47      11.739  -2.368  14.566  1.00 92.11           H
ATOM    440  HN  ALA A  47      13.023  -4.918  16.621  1.00 92.11           H
ATOM    441  N   SER A  48      15.157  -2.797  15.438  1.00 92.24           N
ATOM    442  CA  SER A  48      16.225  -1.824  15.285  1.00 92.24           C
ATOM    443  C   SER A  48      17.304  -2.374  14.349  1.00 92.24           C
ATOM    444  O   SER A  48      18.030  -1.609  13.716  1.00 92.24           O
ATOM    445  HA  SER A  48      15.753  -0.943  14.849  1.00 92.24           H
ATOM    446  CB  SER A  48      16.834  -1.457  16.640  1.00 92.24           C
ATOM    447 1HB  SER A  48      17.507  -0.609  16.517  1.00 92.24           H
ATOM    448 2HB  SER A  48      16.043  -1.140  17.319  1.00 92.24           H
ATOM    449  OG  SER A  48      17.546  -2.548  17.218  1.00 92.24           O
ATOM    450  HG  SER A  48      17.927  -2.278  18.102  1.00 92.24           H
ATOM    451  HN  SER A  48      15.055  -3.172  16.359  1.00 92.24           H
ATOM    452  N   HIS A  49      17.375  -3.696  14.292  1.00 93.03           N
ATOM    453  CA  HIS A  49      18.378  -4.357  13.475  1.00 93.03           C
ATOM    454  C   HIS A  49      17.781  -4.704  12.110  1.00 93.03           C
ATOM    455  O   HIS A  49      18.452  -4.585  11.086  1.00 93.03           O
ATOM    456  HA  HIS A  49      19.189  -3.642  13.336  1.00 93.03           H
ATOM    457  CB  HIS A  49      18.951  -5.577  14.199  1.00 93.03           C
ATOM    458 1HB  HIS A  49      18.129  -6.229  14.495  1.00 93.03           H
ATOM    459 2HB  HIS A  49      19.571  -6.141  13.504  1.00 93.03           H
ATOM    460  CG  HIS A  49      19.770  -5.237  15.421  1.00 93.03           C
ATOM    461  ND1 HIS A  49      19.200  -4.913  16.640  1.00 93.03           N
ATOM    462  HD1 HIS A  49      18.220  -4.871  16.835  1.00 93.03           H
ATOM    463  CD2 HIS A  49      21.121  -5.175  15.600  1.00 93.03           C
ATOM    464  HD2 HIS A  49      21.874  -5.374  14.837  1.00 93.03           H
ATOM    465  CE1 HIS A  49      20.173  -4.668  17.505  1.00 93.03           C
ATOM    466  HE1 HIS A  49      20.045  -4.386  18.550  1.00 93.03           H
ATOM    467  NE2 HIS A  49      21.363  -4.831  16.858  1.00 93.03           N
ATOM    468  HN  HIS A  49      16.763  -4.311  14.790  1.00 93.03           H
ATOM    469  N   PHE A  50      16.525  -5.126  12.139  1.00 93.98           N
ATOM    470  CA  PHE A  50      15.924  -5.765  10.981  1.00 93.98           C
ATOM    471  C   PHE A  50      15.410  -4.724   9.985  1.00 93.98           C
ATOM    472  O   PHE A  50      15.646  -4.840   8.783  1.00 93.98           O
ATOM    473  HA  PHE A  50      16.697  -6.369  10.507  1.00 93.98           H
ATOM    474  CB  PHE A  50      14.742  -6.592  11.491  1.00 93.98           C
ATOM    475 1HB  PHE A  50      15.103  -7.305  12.232  1.00 93.98           H
ATOM    476 2HB  PHE A  50      14.041  -5.931  12.000  1.00 93.98           H
ATOM    477  CG  PHE A  50      13.996  -7.354  10.393  1.00 93.98           C
ATOM    478  CD1 PHE A  50      12.733  -6.986  10.048  1.00 93.98           C
ATOM    479  HD1 PHE A  50      12.252  -6.148  10.553  1.00 93.98           H
ATOM    480  CD2 PHE A  50      14.596  -8.399   9.763  1.00 93.98           C
ATOM    481  HD2 PHE A  50      15.608  -8.694  10.040  1.00 93.98           H
ATOM    482  CE1 PHE A  50      12.041  -7.693   9.029  1.00 93.98           C
ATOM    483  HE1 PHE A  50      11.029  -7.398   8.752  1.00 93.98           H
ATOM    484  CE2 PHE A  50      13.904  -9.106   8.744  1.00 93.98           C
ATOM    485  HE2 PHE A  50      14.385  -9.944   8.239  1.00 93.98           H
ATOM    486  CZ  PHE A  50      12.641  -8.738   8.399  1.00 93.98           C
ATOM    487  HZ  PHE A  50      12.110  -9.281   7.617  1.00 93.98           H
ATOM    488  HN  PHE A  50      15.923  -5.037  12.933  1.00 93.98           H
ATOM    489  N   LEU A  51      14.717  -3.730  10.521  1.00 94.71           N
ATOM    490  CA  LEU A  51      13.872  -2.879   9.700  1.00 94.71           C
ATOM    491  C   LEU A  51      14.750  -1.920   8.895  1.00 94.71           C
ATOM    492  O   LEU A  51      14.615  -1.824   7.676  1.00 94.71           O
ATOM    493  HA  LEU A  51      13.337  -3.525   9.004  1.00 94.71           H
ATOM    494  CB  LEU A  51      12.823  -2.175  10.563  1.00 94.71           C
ATOM    495 1HB  LEU A  51      13.340  -1.550  11.291  1.00 94.71           H
ATOM    496 2HB  LEU A  51      12.245  -1.508   9.924  1.00 94.71           H
ATOM    497  CG  LEU A  51      11.850  -3.086  11.314  1.00 94.71           C
ATOM    498  HG  LEU A  51      12.425  -3.708  12.000  1.00 94.71           H
ATOM    499  CD1 LEU A  51      10.871  -2.267  12.157  1.00 94.71           C
ATOM    500 1HD1 LEU A  51      11.426  -1.674  12.884  1.00 94.71           H
ATOM    501 2HD1 LEU A  51      10.299  -1.604  11.509  1.00 94.71           H
ATOM    502 3HD1 LEU A  51      10.191  -2.940  12.680  1.00 94.71           H
ATOM    503  CD2 LEU A  51      11.126  -4.029  10.349  1.00 94.71           C
ATOM    504 1HD2 LEU A  51      10.565  -3.443   9.622  1.00 94.71           H
ATOM    505 2HD2 LEU A  51      11.857  -4.649   9.831  1.00 94.71           H
ATOM    506 3HD2 LEU A  51      10.441  -4.665  10.909  1.00 94.71           H
ATOM    507  HN  LEU A  51      14.727  -3.503  11.494  1.00 94.71           H
ATOM    508  N   PRO A  52      15.662  -1.195   9.557  1.00 95.59           N
ATOM    509  CA  PRO A  52      16.342  -0.068   8.914  1.00 95.59           C
ATOM    510  C   PRO A  52      16.982  -0.458   7.592  1.00 95.59           C
ATOM    511  O   PRO A  52      16.738   0.179   6.568  1.00 95.59           O
ATOM    512  HA  PRO A  52      15.621   0.710   8.663  1.00 95.59           H
ATOM    513  CB  PRO A  52      17.386   0.362   9.946  1.00 95.59           C
ATOM    514 1HB  PRO A  52      18.342  -0.137   9.782  1.00 95.59           H
ATOM    515 2HB  PRO A  52      17.576   1.435   9.903  1.00 95.59           H
ATOM    516  CG  PRO A  52      16.759  -0.045  11.274  1.00 95.59           C
ATOM    517 1HG  PRO A  52      17.505  -0.133  12.064  1.00 95.59           H
ATOM    518 2HG  PRO A  52      16.031   0.689  11.620  1.00 95.59           H
ATOM    519  CD  PRO A  52      16.112  -1.382  10.948  1.00 95.59           C
ATOM    520 1HD  PRO A  52      16.821  -2.206  11.033  1.00 95.59           H
ATOM    521 2HD  PRO A  52      15.286  -1.606  11.622  1.00 95.59           H
ATOM    522  N   PRO A  53      17.814  -1.508   7.582  1.00 96.07           N
ATOM    523  CA  PRO A  53      18.489  -1.924   6.350  1.00 96.07           C
ATOM    524  C   PRO A  53      17.516  -2.137   5.202  1.00 96.07           C
ATOM    525  O   PRO A  53      17.785  -1.731   4.072  1.00 96.07           O
ATOM    526  HA  PRO A  53      19.164  -1.138   6.009  1.00 96.07           H
ATOM    527  CB  PRO A  53      19.195  -3.223   6.744  1.00 96.07           C
ATOM    528 1HB  PRO A  53      18.573  -4.095   6.541  1.00 96.07           H
ATOM    529 2HB  PRO A  53      20.124  -3.359   6.190  1.00 96.07           H
ATOM    530  CG  PRO A  53      19.450  -3.047   8.236  1.00 96.07           C
ATOM    531 1HG  PRO A  53      19.620  -4.002   8.733  1.00 96.07           H
ATOM    532 2HG  PRO A  53      20.335  -2.440   8.427  1.00 96.07           H
ATOM    533  CD  PRO A  53      18.178  -2.370   8.721  1.00 96.07           C
ATOM    534 1HD  PRO A  53      17.394  -3.094   8.942  1.00 96.07           H
ATOM    535 2HD  PRO A  53      18.347  -1.798   9.633  1.00 96.07           H
ATOM    536  N   LEU A  54      16.400  -2.773   5.525  1.00 95.72           N
ATOM    537  CA  LEU A  54      15.439  -3.163   4.507  1.00 95.72           C
ATOM    538  C   LEU A  54      14.762  -1.911   3.945  1.00 95.72           C
ATOM    539  O   LEU A  54      14.607  -1.776   2.732  1.00 95.72           O
ATOM    540  HA  LEU A  54      15.993  -3.646   3.703  1.00 95.72           H
ATOM    541  CB  LEU A  54      14.456  -4.195   5.065  1.00 95.72           C
ATOM    542 1HB  LEU A  54      14.010  -3.789   5.972  1.00 95.72           H
ATOM    543 2HB  LEU A  54      13.650  -4.326   4.344  1.00 95.72           H
ATOM    544  CG  LEU A  54      15.041  -5.571   5.389  1.00 95.72           C
ATOM    545  HG  LEU A  54      15.839  -5.439   6.120  1.00 95.72           H
ATOM    546  CD1 LEU A  54      13.988  -6.478   6.028  1.00 95.72           C
ATOM    547 1HD1 LEU A  54      13.630  -6.023   6.952  1.00 95.72           H
ATOM    548 2HD1 LEU A  54      13.153  -6.606   5.339  1.00 95.72           H
ATOM    549 3HD1 LEU A  54      14.430  -7.449   6.248  1.00 95.72           H
ATOM    550  CD2 LEU A  54      15.668  -6.207   4.147  1.00 95.72           C
ATOM    551 1HD2 LEU A  54      14.906  -6.324   3.375  1.00 95.72           H
ATOM    552 2HD2 LEU A  54      16.467  -5.566   3.774  1.00 95.72           H
ATOM    553 3HD2 LEU A  54      16.076  -7.184   4.405  1.00 95.72           H
ATOM    554  HN  LEU A  54      16.149  -3.022   6.461  1.00 95.72           H
ATOM    555  N   TYR A  55      14.378  -1.026   4.854  1.00 95.92           N
ATOM    556  CA  TYR A  55      13.654   0.174   4.470  1.00 95.92           C
ATOM    557  C   TYR A  55      14.522   1.083   3.598  1.00 95.92           C
ATOM    558  O   TYR A  55      14.020   1.738   2.686  1.00 95.92           O
ATOM    559  HA  TYR A  55      12.775  -0.131   3.902  1.00 95.92           H
ATOM    560  CB  TYR A  55      13.323   0.902   5.774  1.00 95.92           C
ATOM    561 1HB  TYR A  55      14.217   0.933   6.398  1.00 95.92           H
ATOM    562 2HB  TYR A  55      13.059   1.934   5.546  1.00 95.92           H
ATOM    563  CG  TYR A  55      12.184   0.263   6.572  1.00 95.92           C
ATOM    564  CD1 TYR A  55      11.515  -0.831   6.064  1.00 95.92           C
ATOM    565  HD1 TYR A  55      11.798  -1.241   5.094  1.00 95.92           H
ATOM    566  CD2 TYR A  55      11.827   0.782   7.800  1.00 95.92           C
ATOM    567  HD2 TYR A  55      12.355   1.647   8.202  1.00 95.92           H
ATOM    568  CE1 TYR A  55      10.443  -1.432   6.815  1.00 95.92           C
ATOM    569  HE1 TYR A  55       9.906  -2.297   6.425  1.00 95.92           H
ATOM    570  CE2 TYR A  55      10.755   0.181   8.551  1.00 95.92           C
ATOM    571  HE2 TYR A  55      10.462   0.581   9.522  1.00 95.92           H
ATOM    572  CZ  TYR A  55      10.116  -0.896   8.021  1.00 95.92           C
ATOM    573  OH  TYR A  55       9.104  -1.464   8.730  1.00 95.92           O
ATOM    574  HH  TYR A  55       8.691  -2.206   8.202  1.00 95.92           H
ATOM    575  HN  TYR A  55      14.553  -1.119   5.834  1.00 95.92           H
ATOM    576  N   TRP A  56      15.810   1.094   3.910  1.00 96.43           N
ATOM    577  CA  TRP A  56      16.767   1.836   3.108  1.00 96.43           C
ATOM    578  C   TRP A  56      16.850   1.170   1.733  1.00 96.43           C
ATOM    579  O   TRP A  56      16.863   1.851   0.709  1.00 96.43           O
ATOM    580  HA  TRP A  56      16.397   2.856   3.006  1.00 96.43           H
ATOM    581  CB  TRP A  56      18.123   1.923   3.812  1.00 96.43           C
ATOM    582 1HB  TRP A  56      18.279   1.011   4.389  1.00 96.43           H
ATOM    583 2HB  TRP A  56      18.910   1.962   3.060  1.00 96.43           H
ATOM    584  CG  TRP A  56      18.265   3.129   4.743  1.00 96.43           C
ATOM    585  CD1 TRP A  56      18.388   3.132   6.077  1.00 96.43           C
ATOM    586  HD1 TRP A  56      18.403   2.233   6.694  1.00 96.43           H
ATOM    587  CD2 TRP A  56      18.294   4.518   4.351  1.00 96.43           C
ATOM    588  NE1 TRP A  56      18.494   4.416   6.572  1.00 96.43           N
ATOM    589  HE1 TRP A  56      18.594   4.673   7.533  1.00 96.43           H
ATOM    590  CE2 TRP A  56      18.435   5.285   5.489  1.00 96.43           C
ATOM    591  CE3 TRP A  56      18.205   5.106   3.077  1.00 96.43           C
ATOM    592  HE3 TRP A  56      18.094   4.522   2.164  1.00 96.43           H
ATOM    593  CZ2 TRP A  56      18.498   6.683   5.468  1.00 96.43           C
ATOM    594  HZ2 TRP A  56      18.610   7.267   6.382  1.00 96.43           H
ATOM    595  CZ3 TRP A  56      18.270   6.505   3.073  1.00 96.43           C
ATOM    596  HZ3 TRP A  56      18.205   7.012   2.111  1.00 96.43           H
ATOM    597  CH2 TRP A  56      18.411   7.291   4.210  1.00 96.43           C
ATOM    598  HH2 TRP A  56      18.454   8.377   4.123  1.00 96.43           H
ATOM    599  HN  TRP A  56      16.200   0.609   4.693  1.00 96.43           H
ATOM    600  N   LEU A  57      16.903  -0.154   1.755  1.00 96.16           N
ATOM    601  CA  LEU A  57      17.000  -0.920   0.524  1.00 96.16           C
ATOM    602  C   LEU A  57      15.761  -0.656  -0.335  1.00 96.16           C
ATOM    603  O   LEU A  57      15.877  -0.356  -1.522  1.00 96.16           O
ATOM    604  HA  LEU A  57      17.876  -0.561  -0.016  1.00 96.16           H
ATOM    605  CB  LEU A  57      17.232  -2.401   0.831  1.00 96.16           C
ATOM    606 1HB  LEU A  57      18.148  -2.491   1.414  1.00 96.16           H
ATOM    607 2HB  LEU A  57      16.416  -2.752   1.462  1.00 96.16           H
ATOM    608  CG  LEU A  57      17.337  -3.328  -0.382  1.00 96.16           C
ATOM    609  HG  LEU A  57      16.466  -3.163  -1.015  1.00 96.16           H
ATOM    610  CD1 LEU A  57      18.574  -2.997  -1.219  1.00 96.16           C
ATOM    611 1HD1 LEU A  57      18.509  -1.967  -1.572  1.00 96.16           H
ATOM    612 2HD1 LEU A  57      19.469  -3.116  -0.609  1.00 96.16           H
ATOM    613 3HD1 LEU A  57      18.625  -3.671  -2.075  1.00 96.16           H
ATOM    614  CD2 LEU A  57      17.313  -4.796   0.048  1.00 96.16           C
ATOM    615 1HD2 LEU A  57      18.153  -4.994   0.714  1.00 96.16           H
ATOM    616 2HD2 LEU A  57      16.379  -5.007   0.569  1.00 96.16           H
ATOM    617 3HD2 LEU A  57      17.389  -5.434  -0.833  1.00 96.16           H
ATOM    618  HN  LEU A  57      16.880  -0.701   2.592  1.00 96.16           H
ATOM    619  N   VAL A  58      14.604  -0.777   0.300  1.00 96.13           N
ATOM    620  CA  VAL A  58      13.344  -0.615  -0.405  1.00 96.13           C
ATOM    621  C   VAL A  58      13.257   0.806  -0.965  1.00 96.13           C
ATOM    622  O   VAL A  58      12.829   1.004  -2.101  1.00 96.13           O
ATOM    623  HA  VAL A  58      13.338  -1.320  -1.236  1.00 96.13           H
ATOM    624  CB  VAL A  58      12.177  -0.965   0.521  1.00 96.13           C
ATOM    625  HB  VAL A  58      12.274  -0.362   1.424  1.00 96.13           H
ATOM    626  CG1 VAL A  58      10.837  -0.623  -0.132  1.00 96.13           C
ATOM    627 1HG1 VAL A  58      10.801   0.444  -0.351  1.00 96.13           H
ATOM    628 2HG1 VAL A  58      10.729  -1.188  -1.058  1.00 96.13           H
ATOM    629 3HG1 VAL A  58      10.025  -0.882   0.548  1.00 96.13           H
ATOM    630  CG2 VAL A  58      12.227  -2.438   0.933  1.00 96.13           C
ATOM    631 1HG2 VAL A  58      12.168  -3.066   0.044  1.00 96.13           H
ATOM    632 2HG2 VAL A  58      13.162  -2.638   1.457  1.00 96.13           H
ATOM    633 3HG2 VAL A  58      11.387  -2.660   1.591  1.00 96.13           H
ATOM    634  HN  VAL A  58      14.520  -0.982   1.275  1.00 96.13           H
ATOM    635  N   PHE A  59      13.669   1.759  -0.141  1.00 97.50           N
ATOM    636  CA  PHE A  59      13.655   3.154  -0.545  1.00 97.50           C
ATOM    637  C   PHE A  59      14.460   3.362  -1.830  1.00 97.50           C
ATOM    638  O   PHE A  59      13.956   3.933  -2.796  1.00 97.50           O
ATOM    639  HA  PHE A  59      12.615   3.430  -0.721  1.00 97.50           H
ATOM    640  CB  PHE A  59      14.307   3.953   0.585  1.00 97.50           C
ATOM    641 1HB  PHE A  59      13.678   3.888   1.473  1.00 97.50           H
ATOM    642 2HB  PHE A  59      15.263   3.493   0.838  1.00 97.50           H
ATOM    643  CG  PHE A  59      14.541   5.428   0.251  1.00 97.50           C
ATOM    644  CD1 PHE A  59      15.808   5.914   0.168  1.00 97.50           C
ATOM    645  HD1 PHE A  59      16.658   5.253   0.340  1.00 97.50           H
ATOM    646  CD2 PHE A  59      13.481   6.253   0.036  1.00 97.50           C
ATOM    647  HD2 PHE A  59      12.465   5.863   0.103  1.00 97.50           H
ATOM    648  CE1 PHE A  59      16.025   7.282  -0.143  1.00 97.50           C
ATOM    649  HE1 PHE A  59      17.041   7.672  -0.209  1.00 97.50           H
ATOM    650  CE2 PHE A  59      13.698   7.621  -0.274  1.00 97.50           C
ATOM    651  HE2 PHE A  59      12.848   8.282  -0.446  1.00 97.50           H
ATOM    652  CZ  PHE A  59      14.965   8.107  -0.357  1.00 97.50           C
ATOM    653  HZ  PHE A  59      15.132   9.158  -0.596  1.00 97.50           H
ATOM    654  HN  PHE A  59      14.007   1.590   0.784  1.00 97.50           H
ATOM    655  N   ILE A  60      15.696   2.887  -1.799  1.00 97.15           N
ATOM    656  CA  ILE A  60      16.626   3.149  -2.885  1.00 97.15           C
ATOM    657  C   ILE A  60      16.091   2.518  -4.172  1.00 97.15           C
ATOM    658  O   ILE A  60      15.986   3.188  -5.198  1.00 97.15           O
ATOM    659  HA  ILE A  60      16.671   4.229  -3.022  1.00 97.15           H
ATOM    660  CB  ILE A  60      18.033   2.681  -2.510  1.00 97.15           C
ATOM    661  HB  ILE A  60      17.964   1.662  -2.128  1.00 97.15           H
ATOM    662  CG1 ILE A  60      18.618   3.544  -1.389  1.00 97.15           C
ATOM    663 1HG1 ILE A  60      18.869   4.530  -1.779  1.00 97.15           H
ATOM    664 2HG1 ILE A  60      17.870   3.690  -0.610  1.00 97.15           H
ATOM    665  CG2 ILE A  60      18.944   2.643  -3.738  1.00 97.15           C
ATOM    666 1HG2 ILE A  60      18.531   1.953  -4.475  1.00 97.15           H
ATOM    667 2HG2 ILE A  60      19.011   3.640  -4.172  1.00 97.15           H
ATOM    668 3HG2 ILE A  60      19.938   2.307  -3.443  1.00 97.15           H
ATOM    669  CD1 ILE A  60      19.866   2.893  -0.790  1.00 97.15           C
ATOM    670 1HD1 ILE A  60      19.605   1.917  -0.380  1.00 97.15           H
ATOM    671 2HD1 ILE A  60      20.620   2.770  -1.567  1.00 97.15           H
ATOM    672 3HD1 ILE A  60      20.261   3.527   0.004  1.00 97.15           H
ATOM    673  HN  ILE A  60      16.064   2.333  -1.052  1.00 97.15           H
ATOM    674  N   VAL A  61      15.767   1.237  -4.076  1.00 95.93           N
ATOM    675  CA  VAL A  61      15.370   0.475  -5.248  1.00 95.93           C
ATOM    676  C   VAL A  61      14.053   1.032  -5.791  1.00 95.93           C
ATOM    677  O   VAL A  61      13.886   1.171  -7.002  1.00 95.93           O
ATOM    678  HA  VAL A  61      16.145   0.607  -6.003  1.00 95.93           H
ATOM    679  CB  VAL A  61      15.293  -1.013  -4.902  1.00 95.93           C
ATOM    680  HB  VAL A  61      14.599  -1.129  -4.070  1.00 95.93           H
ATOM    681  CG1 VAL A  61      14.750  -1.822  -6.082  1.00 95.93           C
ATOM    682 1HG1 VAL A  61      13.750  -1.470  -6.335  1.00 95.93           H
ATOM    683 2HG1 VAL A  61      15.408  -1.697  -6.942  1.00 95.93           H
ATOM    684 3HG1 VAL A  61      14.706  -2.877  -5.810  1.00 95.93           H
ATOM    685  CG2 VAL A  61      16.656  -1.544  -4.455  1.00 95.93           C
ATOM    686 1HG2 VAL A  61      17.380  -1.409  -5.258  1.00 95.93           H
ATOM    687 2HG2 VAL A  61      16.987  -0.997  -3.572  1.00 95.93           H
ATOM    688 3HG2 VAL A  61      16.573  -2.604  -4.215  1.00 95.93           H
ATOM    689  HN  VAL A  61      15.772   0.722  -3.219  1.00 95.93           H
ATOM    690  N   GLY A  62      13.151   1.336  -4.869  1.00 96.66           N
ATOM    691  CA  GLY A  62      11.830   1.811  -5.243  1.00 96.66           C
ATOM    692  C   GLY A  62      11.907   3.199  -5.883  1.00 96.66           C
ATOM    693  O   GLY A  62      11.217   3.474  -6.863  1.00 96.66           O
ATOM    694 1HA  GLY A  62      11.371   1.110  -5.940  1.00 96.66           H
ATOM    695 2HA  GLY A  62      11.190   1.849  -4.362  1.00 96.66           H
ATOM    696  HN  GLY A  62      13.310   1.261  -3.885  1.00 96.66           H
ATOM    697  N   ALA A  63      12.754   4.037  -5.303  1.00 96.95           N
ATOM    698  CA  ALA A  63      12.888   5.407  -5.768  1.00 96.95           C
ATOM    699  C   ALA A  63      13.412   5.404  -7.205  1.00 96.95           C
ATOM    700  O   ALA A  63      12.888   6.114  -8.062  1.00 96.95           O
ATOM    701  HA  ALA A  63      11.897   5.861  -5.752  1.00 96.95           H
ATOM    702  CB  ALA A  63      13.801   6.182  -4.816  1.00 96.95           C
ATOM    703 1HB  ALA A  63      13.369   6.179  -3.815  1.00 96.95           H
ATOM    704 2HB  ALA A  63      14.783   5.710  -4.789  1.00 96.95           H
ATOM    705 3HB  ALA A  63      13.901   7.210  -5.165  1.00 96.95           H
ATOM    706  HN  ALA A  63      13.340   3.793  -4.530  1.00 96.95           H
ATOM    707  N   LEU A  64      14.440   4.597  -7.425  1.00 95.49           N
ATOM    708  CA  LEU A  64      15.051   4.505  -8.740  1.00 95.49           C
ATOM    709  C   LEU A  64      14.031   3.947  -9.734  1.00 95.49           C
ATOM    710  O   LEU A  64      13.871   4.480 -10.831  1.00 95.49           O
ATOM    711  HA  LEU A  64      15.316   5.516  -9.049  1.00 95.49           H
ATOM    712  CB  LEU A  64      16.349   3.698  -8.672  1.00 95.49           C
ATOM    713 1HB  LEU A  64      16.133   2.739  -8.200  1.00 95.49           H
ATOM    714 2HB  LEU A  64      16.675   3.485  -9.690  1.00 95.49           H
ATOM    715  CG  LEU A  64      17.509   4.354  -7.921  1.00 95.49           C
ATOM    716  HG  LEU A  64      17.164   4.616  -6.921  1.00 95.49           H
ATOM    717  CD1 LEU A  64      18.677   3.380  -7.756  1.00 95.49           C
ATOM    718 1HD1 LEU A  64      18.345   2.507  -7.193  1.00 95.49           H
ATOM    719 2HD1 LEU A  64      19.030   3.066  -8.739  1.00 95.49           H
ATOM    720 3HD1 LEU A  64      19.488   3.872  -7.220  1.00 95.49           H
ATOM    721  CD2 LEU A  64      17.939   5.654  -8.605  1.00 95.49           C
ATOM    722 1HD2 LEU A  64      18.259   5.439  -9.625  1.00 95.49           H
ATOM    723 2HD2 LEU A  64      17.099   6.348  -8.627  1.00 95.49           H
ATOM    724 3HD2 LEU A  64      18.765   6.100  -8.051  1.00 95.49           H
ATOM    725  HN  LEU A  64      14.853   4.015  -6.725  1.00 95.49           H
ATOM    726  N   GLY A  65      13.366   2.880  -9.315  1.00 94.17           N
ATOM    727  CA  GLY A  65      12.463   2.165 -10.200  1.00 94.17           C
ATOM    728  C   GLY A  65      11.315   3.068 -10.657  1.00 94.17           C
ATOM    729  O   GLY A  65      11.066   3.204 -11.854  1.00 94.17           O
ATOM    730 1HA  GLY A  65      13.011   1.801 -11.069  1.00 94.17           H
ATOM    731 2HA  GLY A  65      12.061   1.291  -9.687  1.00 94.17           H
ATOM    732  HN  GLY A  65      13.438   2.504  -8.391  1.00 94.17           H
ATOM    733  N   ASN A  66      10.646   3.661  -9.679  1.00 96.13           N
ATOM    734  CA  ASN A  66       9.431   4.410  -9.950  1.00 96.13           C
ATOM    735  C   ASN A  66       9.788   5.710 -10.674  1.00 96.13           C
ATOM    736  O   ASN A  66       9.020   6.195 -11.502  1.00 96.13           O
ATOM    737  HA  ASN A  66       8.817   3.748 -10.562  1.00 96.13           H
ATOM    738  CB  ASN A  66       8.707   4.775  -8.653  1.00 96.13           C
ATOM    739 1HB  ASN A  66       9.423   5.166  -7.930  1.00 96.13           H
ATOM    740 2HB  ASN A  66       7.984   5.567  -8.846  1.00 96.13           H
ATOM    741  CG  ASN A  66       7.993   3.557  -8.062  1.00 96.13           C
ATOM    742  OD1 ASN A  66       7.087   2.990  -8.652  1.00 96.13           O
ATOM    743  ND2 ASN A  66       8.449   3.189  -6.868  1.00 96.13           N
ATOM    744 1HD2 ASN A  66       9.195   3.698  -6.439  1.00 96.13           H
ATOM    745 2HD2 ASN A  66       8.045   2.403  -6.400  1.00 96.13           H
ATOM    746  HN  ASN A  66      10.921   3.636  -8.718  1.00 96.13           H
ATOM    747  N   SER A  67      10.956   6.237 -10.333  1.00 94.96           N
ATOM    748  CA  SER A  67      11.459   7.429 -10.994  1.00 94.96           C
ATOM    749  C   SER A  67      11.679   7.149 -12.482  1.00 94.96           C
ATOM    750  O   SER A  67      11.432   8.013 -13.322  1.00 94.96           O
ATOM    751  HA  SER A  67      10.685   8.184 -10.856  1.00 94.96           H
ATOM    752  CB  SER A  67      12.760   7.909 -10.347  1.00 94.96           C
ATOM    753 1HB  SER A  67      13.506   7.116 -10.402  1.00 94.96           H
ATOM    754 2HB  SER A  67      13.153   8.756 -10.909  1.00 94.96           H
ATOM    755  OG  SER A  67      12.571   8.289  -8.986  1.00 94.96           O
ATOM    756  HG  SER A  67      13.032   7.638  -8.383  1.00 94.96           H
ATOM    757  HN  SER A  67      11.552   5.864  -9.622  1.00 94.96           H
ATOM    758  N   LEU A  68      12.139   5.939 -12.763  1.00 92.36           N
ATOM    759  CA  LEU A  68      12.365   5.524 -14.137  1.00 92.36           C
ATOM    760  C   LEU A  68      11.026   5.466 -14.874  1.00 92.36           C
ATOM    761  O   LEU A  68      10.935   5.859 -16.036  1.00 92.36           O
ATOM    762  HA  LEU A  68      12.987   6.285 -14.610  1.00 92.36           H
ATOM    763  CB  LEU A  68      13.147   4.210 -14.178  1.00 92.36           C
ATOM    764 1HB  LEU A  68      14.070   4.342 -13.614  1.00 92.36           H
ATOM    765 2HB  LEU A  68      12.564   3.447 -13.663  1.00 92.36           H
ATOM    766  CG  LEU A  68      13.504   3.686 -15.571  1.00 92.36           C
ATOM    767  HG  LEU A  68      12.586   3.612 -16.154  1.00 92.36           H
ATOM    768  CD1 LEU A  68      14.428   4.660 -16.303  1.00 92.36           C
ATOM    769 1HD1 LEU A  68      13.930   5.623 -16.410  1.00 92.36           H
ATOM    770 2HD1 LEU A  68      15.348   4.788 -15.732  1.00 92.36           H
ATOM    771 3HD1 LEU A  68      14.666   4.263 -17.290  1.00 92.36           H
ATOM    772  CD2 LEU A  68      14.102   2.279 -15.490  1.00 92.36           C
ATOM    773 1HD2 LEU A  68      15.007   2.303 -14.883  1.00 92.36           H
ATOM    774 2HD2 LEU A  68      13.378   1.602 -15.037  1.00 92.36           H
ATOM    775 3HD2 LEU A  68      14.347   1.931 -16.493  1.00 92.36           H
ATOM    776  HN  LEU A  68      12.357   5.250 -12.072  1.00 92.36           H
ATOM    777  N   VAL A  69      10.019   4.973 -14.168  1.00 92.54           N
ATOM    778  CA  VAL A  69       8.695   4.833 -14.750  1.00 92.54           C
ATOM    779  C   VAL A  69       8.192   6.206 -15.199  1.00 92.54           C
ATOM    780  O   VAL A  69       7.681   6.351 -16.309  1.00 92.54           O
ATOM    781  HA  VAL A  69       8.786   4.189 -15.625  1.00 92.54           H
ATOM    782  CB  VAL A  69       7.756   4.148 -13.755  1.00 92.54           C
ATOM    783  HB  VAL A  69       7.781   4.717 -12.825  1.00 92.54           H
ATOM    784  CG1 VAL A  69       6.315   4.152 -14.269  1.00 92.54           C
ATOM    785 1HG1 VAL A  69       5.983   5.180 -14.413  1.00 92.54           H
ATOM    786 2HG1 VAL A  69       6.267   3.618 -15.218  1.00 92.54           H
ATOM    787 3HG1 VAL A  69       5.668   3.659 -13.542  1.00 92.54           H
ATOM    788  CG2 VAL A  69       8.225   2.725 -13.448  1.00 92.54           C
ATOM    789 1HG2 VAL A  69       8.243   2.142 -14.368  1.00 92.54           H
ATOM    790 2HG2 VAL A  69       9.226   2.757 -13.018  1.00 92.54           H
ATOM    791 3HG2 VAL A  69       7.540   2.262 -12.738  1.00 92.54           H
ATOM    792  HN  VAL A  69      10.097   4.673 -13.217  1.00 92.54           H
ATOM    793  N   ILE A  70       8.354   7.179 -14.315  1.00 93.53           N
ATOM    794  CA  ILE A  70       7.894   8.529 -14.594  1.00 93.53           C
ATOM    795  C   ILE A  70       8.655   9.083 -15.800  1.00 93.53           C
ATOM    796  O   ILE A  70       8.062   9.705 -16.680  1.00 93.53           O
ATOM    797  HA  ILE A  70       6.837   8.467 -14.851  1.00 93.53           H
ATOM    798  CB  ILE A  70       8.006   9.402 -13.343  1.00 93.53           C
ATOM    799  HB  ILE A  70       9.022   9.320 -12.958  1.00 93.53           H
ATOM    800  CG1 ILE A  70       7.065   8.906 -12.242  1.00 93.53           C
ATOM    801 1HG1 ILE A  70       6.038   8.909 -12.608  1.00 93.53           H
ATOM    802 2HG1 ILE A  70       7.310   7.875 -11.987  1.00 93.53           H
ATOM    803  CG2 ILE A  70       7.767  10.875 -13.679  1.00 93.53           C
ATOM    804 1HG2 ILE A  70       8.511  11.207 -14.404  1.00 93.53           H
ATOM    805 2HG2 ILE A  70       6.770  10.995 -14.101  1.00 93.53           H
ATOM    806 3HG2 ILE A  70       7.852  11.474 -12.772  1.00 93.53           H
ATOM    807  CD1 ILE A  70       7.170   9.785 -10.994  1.00 93.53           C
ATOM    808 1HD1 ILE A  70       8.193   9.760 -10.617  1.00 93.53           H
ATOM    809 2HD1 ILE A  70       6.902  10.810 -11.248  1.00 93.53           H
ATOM    810 3HD1 ILE A  70       6.491   9.410 -10.228  1.00 93.53           H
ATOM    811  HN  ILE A  70       8.790   7.057 -13.423  1.00 93.53           H
ATOM    812  N   LEU A  71       9.957   8.837 -15.803  1.00 90.92           N
ATOM    813  CA  LEU A  71      10.821   9.393 -16.830  1.00 90.92           C
ATOM    814  C   LEU A  71      10.442   8.797 -18.187  1.00 90.92           C
ATOM    815  O   LEU A  71      10.392   9.509 -19.189  1.00 90.92           O
ATOM    816  HA  LEU A  71      10.642  10.467 -16.862  1.00 90.92           H
ATOM    817  CB  LEU A  71      12.292   9.190 -16.459  1.00 90.92           C
ATOM    818 1HB  LEU A  71      12.451   9.586 -15.456  1.00 90.92           H
ATOM    819 2HB  LEU A  71      12.491   8.120 -16.415  1.00 90.92           H
ATOM    820  CG  LEU A  71      13.315   9.832 -17.399  1.00 90.92           C
ATOM    821  HG  LEU A  71      12.878  10.743 -17.807  1.00 90.92           H
ATOM    822  CD1 LEU A  71      14.579  10.238 -16.638  1.00 90.92           C
ATOM    823 1HD1 LEU A  71      14.320  10.956 -15.860  1.00 90.92           H
ATOM    824 2HD1 LEU A  71      15.028   9.355 -16.183  1.00 90.92           H
ATOM    825 3HD1 LEU A  71      15.289  10.691 -17.330  1.00 90.92           H
ATOM    826  CD2 LEU A  71      13.627   8.911 -18.580  1.00 90.92           C
ATOM    827 1HD2 LEU A  71      14.035   7.971 -18.210  1.00 90.92           H
ATOM    828 2HD2 LEU A  71      12.713   8.716 -19.140  1.00 90.92           H
ATOM    829 3HD2 LEU A  71      14.357   9.392 -19.232  1.00 90.92           H
ATOM    830  HN  LEU A  71      10.420   8.271 -15.121  1.00 90.92           H
ATOM    831  N   VAL A  72      10.183   7.498 -18.176  1.00 89.09           N
ATOM    832  CA  VAL A  72       9.811   6.799 -19.394  1.00 89.09           C
ATOM    833  C   VAL A  72       8.508   7.388 -19.937  1.00 89.09           C
ATOM    834  O   VAL A  72       8.383   7.626 -21.138  1.00 89.09           O
ATOM    835  HA  VAL A  72      10.603   6.966 -20.124  1.00 89.09           H
ATOM    836  CB  VAL A  72       9.722   5.295 -19.127  1.00 89.09           C
ATOM    837  HB  VAL A  72       9.057   5.144 -18.277  1.00 89.09           H
ATOM    838  CG1 VAL A  72       9.123   4.560 -20.328  1.00 89.09           C
ATOM    839 1HG1 VAL A  72       8.121   4.940 -20.524  1.00 89.09           H
ATOM    840 2HG1 VAL A  72       9.751   4.723 -21.204  1.00 89.09           H
ATOM    841 3HG1 VAL A  72       9.071   3.493 -20.112  1.00 89.09           H
ATOM    842  CG2 VAL A  72      11.092   4.721 -18.760  1.00 89.09           C
ATOM    843 1HG2 VAL A  72      11.788   4.889 -19.582  1.00 89.09           H
ATOM    844 2HG2 VAL A  72      11.463   5.214 -17.862  1.00 89.09           H
ATOM    845 3HG2 VAL A  72      10.999   3.650 -18.576  1.00 89.09           H
ATOM    846  HN  VAL A  72      10.224   6.927 -17.356  1.00 89.09           H
ATOM    847  N   TYR A  73       7.569   7.605 -19.028  1.00 88.85           N
ATOM    848  CA  TYR A  73       6.283   8.169 -19.400  1.00 88.85           C
ATOM    849  C   TYR A  73       6.453   9.547 -20.043  1.00 88.85           C
ATOM    850  O   TYR A  73       5.755   9.880 -20.999  1.00 88.85           O
ATOM    851  HA  TYR A  73       5.816   7.496 -20.119  1.00 88.85           H
ATOM    852  CB  TYR A  73       5.496   8.322 -18.096  1.00 88.85           C
ATOM    853 1HB  TYR A  73       5.427   7.349 -17.610  1.00 88.85           H
ATOM    854 2HB  TYR A  73       6.051   8.976 -17.423  1.00 88.85           H
ATOM    855  CG  TYR A  73       4.086   8.885 -18.282  1.00 88.85           C
ATOM    856  CD1 TYR A  73       3.887  10.250 -18.315  1.00 88.85           C
ATOM    857  HD1 TYR A  73       4.734  10.927 -18.208  1.00 88.85           H
ATOM    858  CD2 TYR A  73       3.013   8.027 -18.418  1.00 88.85           C
ATOM    859  HD2 TYR A  73       3.171   6.949 -18.392  1.00 88.85           H
ATOM    860  CE1 TYR A  73       2.559  10.780 -18.490  1.00 88.85           C
ATOM    861  HE1 TYR A  73       2.388  11.856 -18.518  1.00 88.85           H
ATOM    862  CE2 TYR A  73       1.686   8.557 -18.593  1.00 88.85           C
ATOM    863  HE2 TYR A  73       0.830   7.891 -18.702  1.00 88.85           H
ATOM    864  CZ  TYR A  73       1.524   9.907 -18.621  1.00 88.85           C
ATOM    865  OH  TYR A  73       0.271  10.408 -18.787  1.00 88.85           O
ATOM    866  HH  TYR A  73      -0.382   9.660 -18.909  1.00 88.85           H
ATOM    867  HN  TYR A  73       7.677   7.404 -18.054  1.00 88.85           H
ATOM    868  N   TRP A  74       7.385  10.311 -19.492  1.00 87.95           N
ATOM    869  CA  TRP A  74       7.554  11.696 -19.898  1.00 87.95           C
ATOM    870  C   TRP A  74       8.054  11.707 -21.344  1.00 87.95           C
ATOM    871  O   TRP A  74       7.452  12.344 -22.207  1.00 87.95           O
ATOM    872  HA  TRP A  74       6.581  12.182 -19.836  1.00 87.95           H
ATOM    873  CB  TRP A  74       8.486  12.439 -18.938  1.00 87.95           C
ATOM    874 1HB  TRP A  74       8.241  12.151 -17.915  1.00 87.95           H
ATOM    875 2HB  TRP A  74       9.511  12.118 -19.122  1.00 87.95           H
ATOM    876  CG  TRP A  74       8.414  13.962 -19.055  1.00 87.95           C
ATOM    877  CD1 TRP A  74       9.139  14.764 -19.848  1.00 87.95           C
ATOM    878  HD1 TRP A  74       9.905  14.413 -20.539  1.00 87.95           H
ATOM    879  CD2 TRP A  74       7.535  14.841 -18.321  1.00 87.95           C
ATOM    880  NE1 TRP A  74       8.793  16.089 -19.679  1.00 87.95           N
ATOM    881  HE1 TRP A  74       9.193  16.871 -20.157  1.00 87.95           H
ATOM    882  CE2 TRP A  74       7.787  16.137 -18.721  1.00 87.95           C
ATOM    883  CE3 TRP A  74       6.560  14.549 -17.352  1.00 87.95           C
ATOM    884  HE3 TRP A  74       6.342  13.534 -17.019  1.00 87.95           H
ATOM    885  CZ2 TRP A  74       7.105  17.245 -18.203  1.00 87.95           C
ATOM    886  HZ2 TRP A  74       7.322  18.260 -18.536  1.00 87.95           H
ATOM    887  CZ3 TRP A  74       5.887  15.667 -16.844  1.00 87.95           C
ATOM    888  HZ3 TRP A  74       5.120  15.497 -16.088  1.00 87.95           H
ATOM    889  CH2 TRP A  74       6.129  16.979 -17.236  1.00 87.95           C
ATOM    890  HH2 TRP A  74       5.561  17.796 -16.792  1.00 87.95           H
ATOM    891  HN  TRP A  74       8.017   9.998 -18.782  1.00 87.95           H
ATOM    892  N   TYR A  75       9.149  10.994 -21.564  1.00 84.68           N
ATOM    893  CA  TYR A  75       9.882  11.115 -22.813  1.00 84.68           C
ATOM    894  C   TYR A  75       9.306  10.180 -23.879  1.00 84.68           C
ATOM    895  O   TYR A  75       9.718  10.226 -25.037  1.00 84.68           O
ATOM    896  HA  TYR A  75       9.793  12.145 -23.157  1.00 84.68           H
ATOM    897  CB  TYR A  75      11.318  10.690 -22.501  1.00 84.68           C
ATOM    898 1HB  TYR A  75      11.295   9.798 -21.875  1.00 84.68           H
ATOM    899 2HB  TYR A  75      11.815  10.414 -23.431  1.00 84.68           H
ATOM    900  CG  TYR A  75      12.147  11.767 -21.798  1.00 84.68           C
ATOM    901  CD1 TYR A  75      12.701  12.798 -22.528  1.00 84.68           C
ATOM    902  HD1 TYR A  75      12.548  12.845 -23.607  1.00 84.68           H
ATOM    903  CD2 TYR A  75      12.340  11.707 -20.432  1.00 84.68           C
ATOM    904  HD2 TYR A  75      11.902  10.893 -19.855  1.00 84.68           H
ATOM    905  CE1 TYR A  75      13.480  13.812 -21.867  1.00 84.68           C
ATOM    906  HE1 TYR A  75      13.924  14.632 -22.432  1.00 84.68           H
ATOM    907  CE2 TYR A  75      13.119  12.721 -19.771  1.00 84.68           C
ATOM    908  HE2 TYR A  75      13.280  12.686 -18.693  1.00 84.68           H
ATOM    909  CZ  TYR A  75      13.651  13.724 -20.520  1.00 84.68           C
ATOM    910  OH  TYR A  75      14.387  14.681 -19.895  1.00 84.68           O
ATOM    911  HH  TYR A  75      14.710  15.354 -20.561  1.00 84.68           H
ATOM    912  HN  TYR A  75       9.534  10.345 -20.908  1.00 84.68           H
ATOM    913  N   CYS A  76       8.363   9.354 -23.449  1.00 78.80           N
ATOM    914  CA  CYS A  76       7.704   8.433 -24.360  1.00 78.80           C
ATOM    915  C   CYS A  76       6.940   9.252 -25.402  1.00 78.80           C
ATOM    916  O   CYS A  76       5.995   9.964 -25.066  1.00 78.80           O
ATOM    917  HA  CYS A  76       8.490   7.843 -24.831  1.00 78.80           H
ATOM    918  CB  CYS A  76       6.788   7.460 -23.615  1.00 78.80           C
ATOM    919 1HB  CYS A  76       7.361   6.902 -22.875  1.00 78.80           H
ATOM    920 2HB  CYS A  76       6.021   8.013 -23.072  1.00 78.80           H
ATOM    921  SG  CYS A  76       6.005   6.306 -24.799  1.00 78.80           S
ATOM    922  HG  CYS A  76       7.133   5.718 -25.187  1.00 78.80           H
ATOM    923  HN  CYS A  76       8.050   9.308 -22.501  1.00 78.80           H
ATOM    924  N   THR A  77       7.378   9.124 -26.646  1.00 74.08           N
ATOM    925  CA  THR A  77       6.872   9.975 -27.709  1.00 74.08           C
ATOM    926  C   THR A  77       5.502   9.483 -28.180  1.00 74.08           C
ATOM    927  O   THR A  77       4.805  10.184 -28.912  1.00 74.08           O
ATOM    928  HA  THR A  77       6.731  10.979 -27.307  1.00 74.08           H
ATOM    929  CB  THR A  77       7.920  10.014 -28.823  1.00 74.08           C
ATOM    930  HB  THR A  77       7.611  10.683 -29.625  1.00 74.08           H
ATOM    931  OG1 THR A  77       8.087   8.648 -29.191  1.00 74.08           O
ATOM    932  HG1 THR A  77       8.538   8.586 -30.081  1.00 74.08           H
ATOM    933  CG2 THR A  77       9.301  10.434 -28.313  1.00 74.08           C
ATOM    934 1HG2 THR A  77       9.640   9.725 -27.558  1.00 74.08           H
ATOM    935 2HG2 THR A  77       9.239  11.430 -27.876  1.00 74.08           H
ATOM    936 3HG2 THR A  77      10.007  10.445 -29.144  1.00 74.08           H
ATOM    937  HN  THR A  77       8.064   8.455 -26.931  1.00 74.08           H
ATOM    938  N   ARG A  78       5.158   8.281 -27.742  1.00 75.40           N
ATOM    939  CA  ARG A  78       3.917   7.657 -28.167  1.00 75.40           C
ATOM    940  C   ARG A  78       2.737   8.233 -27.382  1.00 75.40           C
ATOM    941  O   ARG A  78       2.879   8.588 -26.212  1.00 75.40           O
ATOM    942  HA  ARG A  78       3.835   7.894 -29.228  1.00 75.40           H
ATOM    943  CB  ARG A  78       3.965   6.141 -27.964  1.00 75.40           C
ATOM    944 1HB  ARG A  78       3.254   5.658 -28.635  1.00 75.40           H
ATOM    945 2HB  ARG A  78       4.955   5.767 -28.225  1.00 75.40           H
ATOM    946  CG  ARG A  78       3.639   5.772 -26.515  1.00 75.40           C
ATOM    947 1HG  ARG A  78       4.209   6.407 -25.837  1.00 75.40           H
ATOM    948 2HG  ARG A  78       2.584   5.960 -26.317  1.00 75.40           H
ATOM    949  CD  ARG A  78       3.962   4.302 -26.239  1.00 75.40           C
ATOM    950 1HD  ARG A  78       3.186   3.665 -26.663  1.00 75.40           H
ATOM    951 2HD  ARG A  78       4.899   4.029 -26.725  1.00 75.40           H
ATOM    952  NE  ARG A  78       4.064   4.072 -24.781  1.00 75.40           N
ATOM    953  HE  ARG A  78       4.963   3.852 -24.402  1.00 75.40           H
ATOM    954  CZ  ARG A  78       3.027   4.139 -23.935  1.00 75.40           C
ATOM    955  NH1 ARG A  78       1.799   4.429 -24.387  1.00 75.40           N
ATOM    956 1HH1 ARG A  78       1.651   4.598 -25.361  1.00 75.40           H
ATOM    957 2HH1 ARG A  78       1.030   4.478 -23.749  1.00 75.40           H
ATOM    958  NH2 ARG A  78       3.235   3.912 -22.631  1.00 75.40           N
ATOM    959 1HH2 ARG A  78       2.472   3.958 -21.987  1.00 75.40           H
ATOM    960 2HH2 ARG A  78       4.155   3.696 -22.302  1.00 75.40           H
ATOM    961  HN  ARG A  78       5.709   7.738 -27.109  1.00 75.40           H
ATOM    962  N   VAL A  79       1.598   8.308 -28.056  1.00 79.04           N
ATOM    963  CA  VAL A  79       0.375   8.754 -27.411  1.00 79.04           C
ATOM    964  C   VAL A  79       0.174   7.972 -26.112  1.00 79.04           C
ATOM    965  O   VAL A  79       0.312   6.750 -26.090  1.00 79.04           O
ATOM    966  HA  VAL A  79       0.497   9.810 -27.170  1.00 79.04           H
ATOM    967  CB  VAL A  79      -0.804   8.621 -28.378  1.00 79.04           C
ATOM    968  HB  VAL A  79      -0.963   7.560 -28.569  1.00 79.04           H
ATOM    969  CG1 VAL A  79      -2.085   9.185 -27.760  1.00 79.04           C
ATOM    970 1HG1 VAL A  79      -2.319   8.638 -26.846  1.00 79.04           H
ATOM    971 2HG1 VAL A  79      -1.942  10.240 -27.526  1.00 79.04           H
ATOM    972 3HG1 VAL A  79      -2.907   9.078 -28.468  1.00 79.04           H
ATOM    973  CG2 VAL A  79      -0.496   9.298 -29.714  1.00 79.04           C
ATOM    974 1HG2 VAL A  79      -0.298  10.357 -29.548  1.00 79.04           H
ATOM    975 2HG2 VAL A  79       0.380   8.831 -30.165  1.00 79.04           H
ATOM    976 3HG2 VAL A  79      -1.350   9.189 -30.382  1.00 79.04           H
ATOM    977  HN  VAL A  79       1.504   8.070 -29.022  1.00 79.04           H
ATOM    978  N   LYS A  80      -0.151   8.709 -25.059  1.00 83.82           N
ATOM    979  CA  LYS A  80      -0.440   8.093 -23.775  1.00 83.82           C
ATOM    980  C   LYS A  80      -1.724   7.268 -23.888  1.00 83.82           C
ATOM    981  O   LYS A  80      -2.510   7.460 -24.814  1.00 83.82           O
ATOM    982  HA  LYS A  80       0.384   7.419 -23.543  1.00 83.82           H
ATOM    983  CB  LYS A  80      -0.484   9.152 -22.671  1.00 83.82           C
ATOM    984 1HB  LYS A  80      -1.386   9.755 -22.776  1.00 83.82           H
ATOM    985 2HB  LYS A  80      -0.538   8.665 -21.698  1.00 83.82           H
ATOM    986  CG  LYS A  80       0.750  10.055 -22.728  1.00 83.82           C
ATOM    987 1HG  LYS A  80       0.739  10.633 -23.652  1.00 83.82           H
ATOM    988 2HG  LYS A  80       0.721  10.768 -21.904  1.00 83.82           H
ATOM    989  CD  LYS A  80       2.036   9.230 -22.652  1.00 83.82           C
ATOM    990 1HD  LYS A  80       1.981   8.540 -21.810  1.00 83.82           H
ATOM    991 2HD  LYS A  80       2.140   8.626 -23.553  1.00 83.82           H
ATOM    992  CE  LYS A  80       3.259  10.136 -22.495  1.00 83.82           C
ATOM    993 1HE  LYS A  80       3.110  11.059 -23.056  1.00 83.82           H
ATOM    994 2HE  LYS A  80       3.381  10.415 -21.448  1.00 83.82           H
ATOM    995  NZ  LYS A  80       4.479   9.449 -22.975  1.00 83.82           N
ATOM    996 1HZ  LYS A  80       5.298   9.967 -22.679  1.00 83.82           H
ATOM    997 2HZ  LYS A  80       4.513   8.512 -22.588  1.00 83.82           H
ATOM    998 3HZ  LYS A  80       4.460   9.395 -23.988  1.00 83.82           H
ATOM    999  HN  LYS A  80      -0.217   9.706 -25.074  1.00 83.82           H
ATOM   1000  N   THR A  81      -1.896   6.367 -22.932  1.00 84.48           N
ATOM   1001  CA  THR A  81      -3.147   5.638 -22.807  1.00 84.48           C
ATOM   1002  C   THR A  81      -3.669   5.716 -21.371  1.00 84.48           C
ATOM   1003  O   THR A  81      -2.930   6.076 -20.457  1.00 84.48           O
ATOM   1004  HA  THR A  81      -3.889   6.118 -23.445  1.00 84.48           H
ATOM   1005  CB  THR A  81      -2.908   4.206 -23.290  1.00 84.48           C
ATOM   1006  HB  THR A  81      -3.842   3.643 -23.314  1.00 84.48           H
ATOM   1007  OG1 THR A  81      -1.910   3.703 -22.406  1.00 84.48           O
ATOM   1008  HG1 THR A  81      -1.035   4.151 -22.587  1.00 84.48           H
ATOM   1009  CG2 THR A  81      -2.246   4.154 -24.668  1.00 84.48           C
ATOM   1010 1HG2 THR A  81      -1.280   4.659 -24.626  1.00 84.48           H
ATOM   1011 2HG2 THR A  81      -2.885   4.652 -25.397  1.00 84.48           H
ATOM   1012 3HG2 THR A  81      -2.099   3.115 -24.962  1.00 84.48           H
ATOM   1013  HN  THR A  81      -1.201   6.134 -22.251  1.00 84.48           H
ATOM   1014  N   MET A  82      -4.940   5.374 -21.219  1.00 87.81           N
ATOM   1015  CA  MET A  82      -5.566   5.384 -19.907  1.00 87.81           C
ATOM   1016  C   MET A  82      -4.775   4.527 -18.916  1.00 87.81           C
ATOM   1017  O   MET A  82      -4.595   4.913 -17.763  1.00 87.81           O
ATOM   1018  HA  MET A  82      -5.556   6.425 -19.586  1.00 87.81           H
ATOM   1019  CB  MET A  82      -6.995   4.849 -20.019  1.00 87.81           C
ATOM   1020 1HB  MET A  82      -7.593   5.524 -20.631  1.00 87.81           H
ATOM   1021 2HB  MET A  82      -6.987   3.883 -20.523  1.00 87.81           H
ATOM   1022  CG  MET A  82      -7.635   4.704 -18.637  1.00 87.81           C
ATOM   1023 1HG  MET A  82      -7.252   3.812 -18.141  1.00 87.81           H
ATOM   1024 2HG  MET A  82      -7.368   5.556 -18.012  1.00 87.81           H
ATOM   1025  SD  MET A  82      -9.410   4.598 -18.795  1.00 87.81           S
ATOM   1026  CE  MET A  82      -9.886   4.813 -17.088  1.00 87.81           C
ATOM   1027 1HE  MET A  82      -9.447   4.019 -16.485  1.00 87.81           H
ATOM   1028 2HE  MET A  82      -9.530   5.780 -16.731  1.00 87.81           H
ATOM   1029 3HE  MET A  82     -10.972   4.773 -17.006  1.00 87.81           H
ATOM   1030  HN  MET A  82      -5.538   5.094 -21.970  1.00 87.81           H
ATOM   1031  N   THR A  83      -4.325   3.380 -19.403  1.00 85.67           N
ATOM   1032  CA  THR A  83      -3.467   2.516 -18.610  1.00 85.67           C
ATOM   1033  C   THR A  83      -2.223   3.278 -18.149  1.00 85.67           C
ATOM   1034  O   THR A  83      -1.826   3.180 -16.989  1.00 85.67           O
ATOM   1035  HA  THR A  83      -4.012   2.219 -17.714  1.00 85.67           H
ATOM   1036  CB  THR A  83      -3.144   1.275 -19.445  1.00 85.67           C
ATOM   1037  HB  THR A  83      -2.558   1.540 -20.325  1.00 85.67           H
ATOM   1038  OG1 THR A  83      -4.418   0.692 -19.708  1.00 85.67           O
ATOM   1039  HG1 THR A  83      -5.142   1.262 -19.319  1.00 85.67           H
ATOM   1040  CG2 THR A  83      -2.403   0.205 -18.642  1.00 85.67           C
ATOM   1041 1HG2 THR A  83      -3.019  -0.109 -17.799  1.00 85.67           H
ATOM   1042 2HG2 THR A  83      -1.463   0.614 -18.272  1.00 85.67           H
ATOM   1043 3HG2 THR A  83      -2.198  -0.654 -19.282  1.00 85.67           H
ATOM   1044  HN  THR A  83      -4.537   3.039 -20.319  1.00 85.67           H
ATOM   1045  N   ASP A  84      -1.643   4.019 -19.081  1.00 87.58           N
ATOM   1046  CA  ASP A  84      -0.393   4.711 -18.816  1.00 87.58           C
ATOM   1047  C   ASP A  84      -0.617   5.762 -17.727  1.00 87.58           C
ATOM   1048  O   ASP A  84       0.266   6.008 -16.906  1.00 87.58           O
ATOM   1049  HA  ASP A  84       0.305   3.932 -18.507  1.00 87.58           H
ATOM   1050  CB  ASP A  84       0.116   5.428 -20.068  1.00 87.58           C
ATOM   1051 1HB  ASP A  84      -0.562   6.241 -20.327  1.00 87.58           H
ATOM   1052 2HB  ASP A  84       1.088   5.877 -19.865  1.00 87.58           H
ATOM   1053  CG  ASP A  84       0.232   4.459 -21.246  1.00 87.58           C
ATOM   1054  OD1 ASP A  84       0.941   3.444 -21.079  1.00 87.58           O
ATOM   1055  OD2 ASP A  84      -0.392   4.755 -22.288  1.00 87.58           O
ATOM   1056  HN  ASP A  84      -2.012   4.151 -20.001  1.00 87.58           H
ATOM   1057  N   MET A  85      -1.802   6.354 -17.755  1.00 91.55           N
ATOM   1058  CA  MET A  85      -2.153   7.373 -16.781  1.00 91.55           C
ATOM   1059  C   MET A  85      -2.171   6.794 -15.365  1.00 91.55           C
ATOM   1060  O   MET A  85      -1.652   7.407 -14.433  1.00 91.55           O
ATOM   1061  HA  MET A  85      -1.377   8.134 -16.860  1.00 91.55           H
ATOM   1062  CB  MET A  85      -3.531   7.946 -17.116  1.00 91.55           C
ATOM   1063 1HB  MET A  85      -3.557   8.252 -18.162  1.00 91.55           H
ATOM   1064 2HB  MET A  85      -4.290   7.174 -16.990  1.00 91.55           H
ATOM   1065  CG  MET A  85      -3.859   9.143 -16.220  1.00 91.55           C
ATOM   1066 1HG  MET A  85      -4.844   9.536 -16.471  1.00 91.55           H
ATOM   1067 2HG  MET A  85      -3.898   8.828 -15.178  1.00 91.55           H
ATOM   1068  SD  MET A  85      -2.625  10.416 -16.426  1.00 91.55           S
ATOM   1069  CE  MET A  85      -3.112  11.065 -18.016  1.00 91.55           C
ATOM   1070 1HE  MET A  85      -3.061  10.274 -18.763  1.00 91.55           H
ATOM   1071 2HE  MET A  85      -4.132  11.444 -17.957  1.00 91.55           H
ATOM   1072 3HE  MET A  85      -2.440  11.876 -18.299  1.00 91.55           H
ATOM   1073  HN  MET A  85      -2.514   6.148 -18.427  1.00 91.55           H
ATOM   1074  N   PHE A  86      -2.773   5.620 -15.247  1.00 93.08           N
ATOM   1075  CA  PHE A  86      -2.877   4.957 -13.958  1.00 93.08           C
ATOM   1076  C   PHE A  86      -1.508   4.466 -13.482  1.00 93.08           C
ATOM   1077  O   PHE A  86      -1.194   4.546 -12.296  1.00 93.08           O
ATOM   1078  HA  PHE A  86      -3.265   5.688 -13.249  1.00 93.08           H
ATOM   1079  CB  PHE A  86      -3.800   3.752 -14.147  1.00 93.08           C
ATOM   1080 1HB  PHE A  86      -3.390   3.113 -14.929  1.00 93.08           H
ATOM   1081 2HB  PHE A  86      -3.808   3.166 -13.228  1.00 93.08           H
ATOM   1082  CG  PHE A  86      -5.239   4.122 -14.512  1.00 93.08           C
ATOM   1083  CD1 PHE A  86      -5.831   5.201 -13.935  1.00 93.08           C
ATOM   1084  HD1 PHE A  86      -5.280   5.804 -13.213  1.00 93.08           H
ATOM   1085  CD2 PHE A  86      -5.926   3.370 -15.414  1.00 93.08           C
ATOM   1086  HD2 PHE A  86      -5.452   2.505 -15.876  1.00 93.08           H
ATOM   1087  CE1 PHE A  86      -7.167   5.545 -14.274  1.00 93.08           C
ATOM   1088  HE1 PHE A  86      -7.641   6.410 -13.811  1.00 93.08           H
ATOM   1089  CE2 PHE A  86      -7.262   3.713 -15.753  1.00 93.08           C
ATOM   1090  HE2 PHE A  86      -7.813   3.111 -16.475  1.00 93.08           H
ATOM   1091  CZ  PHE A  86      -7.854   4.793 -15.176  1.00 93.08           C
ATOM   1092  HZ  PHE A  86      -8.879   5.057 -15.436  1.00 93.08           H
ATOM   1093  HN  PHE A  86      -3.186   5.124 -16.011  1.00 93.08           H
ATOM   1094  N   LEU A  87      -0.730   3.970 -14.433  1.00 90.06           N
ATOM   1095  CA  LEU A  87       0.600   3.472 -14.127  1.00 90.06           C
ATOM   1096  C   LEU A  87       1.457   4.617 -13.584  1.00 90.06           C
ATOM   1097  O   LEU A  87       2.277   4.413 -12.690  1.00 90.06           O
ATOM   1098  HA  LEU A  87       0.495   2.718 -13.346  1.00 90.06           H
ATOM   1099  CB  LEU A  87       1.206   2.776 -15.348  1.00 90.06           C
ATOM   1100 1HB  LEU A  87       1.136   3.454 -16.199  1.00 90.06           H
ATOM   1101 2HB  LEU A  87       2.267   2.611 -15.159  1.00 90.06           H
ATOM   1102  CG  LEU A  87       0.573   1.440 -15.742  1.00 90.06           C
ATOM   1103  HG  LEU A  87      -0.487   1.607 -15.931  1.00 90.06           H
ATOM   1104  CD1 LEU A  87       1.184   0.904 -17.038  1.00 90.06           C
ATOM   1105 1HD1 LEU A  87       1.017   1.621 -17.842  1.00 90.06           H
ATOM   1106 2HD1 LEU A  87       2.256   0.757 -16.900  1.00 90.06           H
ATOM   1107 3HD1 LEU A  87       0.717  -0.046 -17.295  1.00 90.06           H
ATOM   1108  CD2 LEU A  87       0.674   0.428 -14.599  1.00 90.06           C
ATOM   1109 1HD2 LEU A  87       1.723   0.259 -14.355  1.00 90.06           H
ATOM   1110 2HD2 LEU A  87       0.155   0.816 -13.723  1.00 90.06           H
ATOM   1111 3HD2 LEU A  87       0.216  -0.513 -14.906  1.00 90.06           H
ATOM   1112  HN  LEU A  87      -0.994   3.906 -15.395  1.00 90.06           H
ATOM   1113  N   LEU A  88       1.238   5.796 -14.146  1.00 92.91           N
ATOM   1114  CA  LEU A  88       1.957   6.980 -13.708  1.00 92.91           C
ATOM   1115  C   LEU A  88       1.607   7.273 -12.248  1.00 92.91           C
ATOM   1116  O   LEU A  88       2.495   7.427 -11.412  1.00 92.91           O
ATOM   1117  HA  LEU A  88       3.022   6.756 -13.769  1.00 92.91           H
ATOM   1118  CB  LEU A  88       1.686   8.152 -14.653  1.00 92.91           C
ATOM   1119 1HB  LEU A  88       2.091   7.903 -15.634  1.00 92.91           H
ATOM   1120 2HB  LEU A  88       0.607   8.257 -14.770  1.00 92.91           H
ATOM   1121  CG  LEU A  88       2.258   9.505 -14.225  1.00 92.91           C
ATOM   1122  HG  LEU A  88       1.972   9.684 -13.189  1.00 92.91           H
ATOM   1123  CD1 LEU A  88       3.787   9.495 -14.277  1.00 92.91           C
ATOM   1124 1HD1 LEU A  88       4.168   8.726 -13.605  1.00 92.91           H
ATOM   1125 2HD1 LEU A  88       4.115   9.284 -15.294  1.00 92.91           H
ATOM   1126 3HD1 LEU A  88       4.167  10.469 -13.968  1.00 92.91           H
ATOM   1127  CD2 LEU A  88       1.663  10.641 -15.060  1.00 92.91           C
ATOM   1128 1HD2 LEU A  88       1.898  10.479 -16.113  1.00 92.91           H
ATOM   1129 2HD2 LEU A  88       0.582  10.661 -14.929  1.00 92.91           H
ATOM   1130 3HD2 LEU A  88       2.087  11.591 -14.735  1.00 92.91           H
ATOM   1131  HN  LEU A  88       0.583   5.949 -14.887  1.00 92.91           H
ATOM   1132  N   ASN A  89       0.310   7.342 -11.987  1.00 95.73           N
ATOM   1133  CA  ASN A  89      -0.169   7.726 -10.669  1.00 95.73           C
ATOM   1134  C   ASN A  89       0.250   6.664  -9.650  1.00 95.73           C
ATOM   1135  O   ASN A  89       0.455   6.972  -8.477  1.00 95.73           O
ATOM   1136  HA  ASN A  89       0.286   8.697 -10.471  1.00 95.73           H
ATOM   1137  CB  ASN A  89      -1.695   7.828 -10.646  1.00 95.73           C
ATOM   1138 1HB  ASN A  89      -2.126   7.014 -11.229  1.00 95.73           H
ATOM   1139 2HB  ASN A  89      -2.055   7.712  -9.623  1.00 95.73           H
ATOM   1140  CG  ASN A  89      -2.164   9.171 -11.208  1.00 95.73           C
ATOM   1141  OD1 ASN A  89      -2.391  10.129 -10.489  1.00 95.73           O
ATOM   1142  ND2 ASN A  89      -2.296   9.187 -12.532  1.00 95.73           N
ATOM   1143 1HD2 ASN A  89      -2.093   8.365 -13.064  1.00 95.73           H
ATOM   1144 2HD2 ASN A  89      -2.598  10.020 -12.994  1.00 95.73           H
ATOM   1145  HN  ASN A  89      -0.407   7.142 -12.655  1.00 95.73           H
ATOM   1146  N   LEU A  90       0.366   5.437 -10.136  1.00 93.20           N
ATOM   1147  CA  LEU A  90       0.798   4.336  -9.291  1.00 93.20           C
ATOM   1148  C   LEU A  90       2.231   4.592  -8.820  1.00 93.20           C
ATOM   1149  O   LEU A  90       2.534   4.446  -7.637  1.00 93.20           O
ATOM   1150  HA  LEU A  90       0.145   4.318  -8.418  1.00 93.20           H
ATOM   1151  CB  LEU A  90       0.618   3.001 -10.018  1.00 93.20           C
ATOM   1152 1HB  LEU A  90      -0.313   3.040 -10.583  1.00 93.20           H
ATOM   1153 2HB  LEU A  90       1.426   2.893 -10.742  1.00 93.20           H
ATOM   1154  CG  LEU A  90       0.593   1.754  -9.132  1.00 93.20           C
ATOM   1155  HG  LEU A  90       1.327   1.885  -8.337  1.00 93.20           H
ATOM   1156  CD1 LEU A  90      -0.772   1.584  -8.463  1.00 93.20           C
ATOM   1157 1HD1 LEU A  90      -0.985   2.456  -7.845  1.00 93.20           H
ATOM   1158 2HD1 LEU A  90      -1.542   1.485  -9.229  1.00 93.20           H
ATOM   1159 3HD1 LEU A  90      -0.762   0.690  -7.840  1.00 93.20           H
ATOM   1160  CD2 LEU A  90       1.002   0.511  -9.925  1.00 93.20           C
ATOM   1161 1HD2 LEU A  90       0.310   0.365 -10.754  1.00 93.20           H
ATOM   1162 2HD2 LEU A  90       2.012   0.643 -10.314  1.00 93.20           H
ATOM   1163 3HD2 LEU A  90       0.976  -0.361  -9.272  1.00 93.20           H
ATOM   1164  HN  LEU A  90       0.170   5.190 -11.085  1.00 93.20           H
ATOM   1165  N   ALA A  91       3.073   4.969  -9.770  1.00 95.44           N
ATOM   1166  CA  ALA A  91       4.480   5.189  -9.479  1.00 95.44           C
ATOM   1167  C   ALA A  91       4.620   6.386  -8.537  1.00 95.44           C
ATOM   1168  O   ALA A  91       5.509   6.411  -7.687  1.00 95.44           O
ATOM   1169  HA  ALA A  91       4.859   4.297  -8.979  1.00 95.44           H
ATOM   1170  CB  ALA A  91       5.248   5.384 -10.788  1.00 95.44           C
ATOM   1171 1HB  ALA A  91       5.141   4.494 -11.408  1.00 95.44           H
ATOM   1172 2HB  ALA A  91       4.848   6.247 -11.319  1.00 95.44           H
ATOM   1173 3HB  ALA A  91       6.303   5.549 -10.569  1.00 95.44           H
ATOM   1174  HN  ALA A  91       2.810   5.123 -10.723  1.00 95.44           H
ATOM   1175  N   ILE A  92       3.729   7.350  -8.720  1.00 96.57           N
ATOM   1176  CA  ILE A  92       3.734   8.541  -7.888  1.00 96.57           C
ATOM   1177  C   ILE A  92       3.350   8.161  -6.457  1.00 96.57           C
ATOM   1178  O   ILE A  92       3.973   8.621  -5.501  1.00 96.57           O
ATOM   1179  HA  ILE A  92       4.753   8.930  -7.881  1.00 96.57           H
ATOM   1180  CB  ILE A  92       2.841   9.624  -8.498  1.00 96.57           C
ATOM   1181  HB  ILE A  92       1.878   9.175  -8.741  1.00 96.57           H
ATOM   1182  CG1 ILE A  92       3.436  10.154  -9.804  1.00 96.57           C
ATOM   1183 1HG1 ILE A  92       4.339  10.726  -9.591  1.00 96.57           H
ATOM   1184 2HG1 ILE A  92       3.730   9.318 -10.439  1.00 96.57           H
ATOM   1185  CG2 ILE A  92       2.576  10.746  -7.492  1.00 96.57           C
ATOM   1186 1HG2 ILE A  92       2.078  10.336  -6.614  1.00 96.57           H
ATOM   1187 2HG2 ILE A  92       3.521  11.199  -7.196  1.00 96.57           H
ATOM   1188 3HG2 ILE A  92       1.938  11.502  -7.951  1.00 96.57           H
ATOM   1189  CD1 ILE A  92       2.430  11.036 -10.546  1.00 96.57           C
ATOM   1190 1HD1 ILE A  92       1.538  10.454 -10.779  1.00 96.57           H
ATOM   1191 2HD1 ILE A  92       2.157  11.883  -9.918  1.00 96.57           H
ATOM   1192 3HD1 ILE A  92       2.878  11.399 -11.471  1.00 96.57           H
ATOM   1193  HN  ILE A  92       3.014   7.325  -9.419  1.00 96.57           H
ATOM   1194  N   ALA A  93       2.327   7.326  -6.355  1.00 96.59           N
ATOM   1195  CA  ALA A  93       1.828   6.909  -5.055  1.00 96.59           C
ATOM   1196  C   ALA A  93       2.939   6.180  -4.297  1.00 96.59           C
ATOM   1197  O   ALA A  93       3.136   6.410  -3.105  1.00 96.59           O
ATOM   1198  HA  ALA A  93       1.552   7.807  -4.503  1.00 96.59           H
ATOM   1199  CB  ALA A  93       0.582   6.041  -5.241  1.00 96.59           C
ATOM   1200 1HB  ALA A  93      -0.187   6.615  -5.759  1.00 96.59           H
ATOM   1201 2HB  ALA A  93       0.837   5.161  -5.831  1.00 96.59           H
ATOM   1202 3HB  ALA A  93       0.208   5.729  -4.266  1.00 96.59           H
ATOM   1203  HN  ALA A  93       1.843   6.936  -7.138  1.00 96.59           H
ATOM   1204  N   ASP A  94       3.636   5.315  -5.019  1.00 96.25           N
ATOM   1205  CA  ASP A  94       4.706   4.534  -4.424  1.00 96.25           C
ATOM   1206  C   ASP A  94       5.803   5.476  -3.925  1.00 96.25           C
ATOM   1207  O   ASP A  94       6.298   5.323  -2.810  1.00 96.25           O
ATOM   1208  HA  ASP A  94       4.237   3.975  -3.614  1.00 96.25           H
ATOM   1209  CB  ASP A  94       5.329   3.583  -5.448  1.00 96.25           C
ATOM   1210 1HB  ASP A  94       5.464   4.102  -6.396  1.00 96.25           H
ATOM   1211 2HB  ASP A  94       6.319   3.275  -5.109  1.00 96.25           H
ATOM   1212  CG  ASP A  94       4.449   2.348  -5.656  1.00 96.25           C
ATOM   1213  OD1 ASP A  94       3.730   1.996  -4.697  1.00 96.25           O
ATOM   1214  OD2 ASP A  94       4.517   1.785  -6.770  1.00 96.25           O
ATOM   1215  HN  ASP A  94       3.479   5.145  -5.992  1.00 96.25           H
ATOM   1216  N   LEU A  95       6.151   6.431  -4.776  1.00 97.16           N
ATOM   1217  CA  LEU A  95       7.229   7.354  -4.466  1.00 97.16           C
ATOM   1218  C   LEU A  95       6.887   8.118  -3.185  1.00 97.16           C
ATOM   1219  O   LEU A  95       7.740   8.295  -2.317  1.00 97.16           O
ATOM   1220  HA  LEU A  95       8.125   6.760  -4.285  1.00 97.16           H
ATOM   1221  CB  LEU A  95       7.520   8.260  -5.664  1.00 97.16           C
ATOM   1222 1HB  LEU A  95       6.573   8.523  -6.134  1.00 97.16           H
ATOM   1223 2HB  LEU A  95       7.961   9.186  -5.295  1.00 97.16           H
ATOM   1224  CG  LEU A  95       8.445   7.679  -6.735  1.00 97.16           C
ATOM   1225  HG  LEU A  95       8.060   6.702  -7.025  1.00 97.16           H
ATOM   1226  CD1 LEU A  95       8.449   8.555  -7.990  1.00 97.16           C
ATOM   1227 1HD1 LEU A  95       7.439   8.614  -8.395  1.00 97.16           H
ATOM   1228 2HD1 LEU A  95       8.797   9.555  -7.733  1.00 97.16           H
ATOM   1229 3HD1 LEU A  95       9.114   8.119  -8.735  1.00 97.16           H
ATOM   1230  CD2 LEU A  95       9.856   7.462  -6.183  1.00 97.16           C
ATOM   1231 1HD2 LEU A  95      10.265   8.415  -5.847  1.00 97.16           H
ATOM   1232 2HD2 LEU A  95       9.814   6.768  -5.343  1.00 97.16           H
ATOM   1233 3HD2 LEU A  95      10.492   7.048  -6.965  1.00 97.16           H
ATOM   1234  HN  LEU A  95       5.711   6.577  -5.662  1.00 97.16           H
ATOM   1235  N   LEU A  96       5.638   8.551  -3.108  1.00 96.68           N
ATOM   1236  CA  LEU A  96       5.205   9.396  -2.008  1.00 96.68           C
ATOM   1237  C   LEU A  96       5.435   8.662  -0.686  1.00 96.68           C
ATOM   1238  O   LEU A  96       5.860   9.267   0.298  1.00 96.68           O
ATOM   1239  HA  LEU A  96       5.827  10.291  -2.019  1.00 96.68           H
ATOM   1240  CB  LEU A  96       3.758   9.848  -2.217  1.00 96.68           C
ATOM   1241 1HB  LEU A  96       3.164   8.979  -2.499  1.00 96.68           H
ATOM   1242 2HB  LEU A  96       3.369  10.205  -1.264  1.00 96.68           H
ATOM   1243  CG  LEU A  96       3.541  10.941  -3.266  1.00 96.68           C
ATOM   1244  HG  LEU A  96       3.874  10.559  -4.231  1.00 96.68           H
ATOM   1245  CD1 LEU A  96       2.056  11.283  -3.403  1.00 96.68           C
ATOM   1246 1HD1 LEU A  96       1.505  10.393  -3.706  1.00 96.68           H
ATOM   1247 2HD1 LEU A  96       1.675  11.637  -2.445  1.00 96.68           H
ATOM   1248 3HD1 LEU A  96       1.931  12.062  -4.155  1.00 96.68           H
ATOM   1249  CD2 LEU A  96       4.387  12.177  -2.953  1.00 96.68           C
ATOM   1250 1HD2 LEU A  96       4.108  12.570  -1.975  1.00 96.68           H
ATOM   1251 2HD2 LEU A  96       5.442  11.903  -2.947  1.00 96.68           H
ATOM   1252 3HD2 LEU A  96       4.214  12.938  -3.714  1.00 96.68           H
ATOM   1253  HN  LEU A  96       4.928   8.335  -3.779  1.00 96.68           H
ATOM   1254  N   PHE A  97       5.144   7.370  -0.705  1.00 97.04           N
ATOM   1255  CA  PHE A  97       5.300   6.550   0.485  1.00 97.04           C
ATOM   1256  C   PHE A  97       6.777   6.271   0.769  1.00 97.04           C
ATOM   1257  O   PHE A  97       7.226   6.386   1.908  1.00 97.04           O
ATOM   1258  HA  PHE A  97       4.870   7.106   1.319  1.00 97.04           H
ATOM   1259  CB  PHE A  97       4.585   5.225   0.212  1.00 97.04           C
ATOM   1260 1HB  PHE A  97       3.511   5.403   0.177  1.00 97.04           H
ATOM   1261 2HB  PHE A  97       4.880   4.862  -0.773  1.00 97.04           H
ATOM   1262  CG  PHE A  97       4.874   4.137   1.248  1.00 97.04           C
ATOM   1263  CD1 PHE A  97       5.473   2.977   0.868  1.00 97.04           C
ATOM   1264  HD1 PHE A  97       5.747   2.822  -0.176  1.00 97.04           H
ATOM   1265  CD2 PHE A  97       4.532   4.331   2.550  1.00 97.04           C
ATOM   1266  HD2 PHE A  97       4.052   5.260   2.855  1.00 97.04           H
ATOM   1267  CE1 PHE A  97       5.741   1.968   1.830  1.00 97.04           C
ATOM   1268  HE1 PHE A  97       6.221   1.038   1.525  1.00 97.04           H
ATOM   1269  CE2 PHE A  97       4.800   3.321   3.512  1.00 97.04           C
ATOM   1270  HE2 PHE A  97       4.525   3.476   4.556  1.00 97.04           H
ATOM   1271  CZ  PHE A  97       5.399   2.161   3.132  1.00 97.04           C
ATOM   1272  HZ  PHE A  97       5.604   1.386   3.870  1.00 97.04           H
ATOM   1273  HN  PHE A  97       4.808   6.884  -1.512  1.00 97.04           H
ATOM   1274  N   LEU A  98       7.491   5.909  -0.287  1.00 97.04           N
ATOM   1275  CA  LEU A  98       8.869   5.470  -0.143  1.00 97.04           C
ATOM   1276  C   LEU A  98       9.670   6.549   0.589  1.00 97.04           C
ATOM   1277  O   LEU A  98      10.545   6.238   1.395  1.00 97.04           O
ATOM   1278  HA  LEU A  98       8.862   4.569   0.471  1.00 97.04           H
ATOM   1279  CB  LEU A  98       9.454   5.087  -1.504  1.00 97.04           C
ATOM   1280 1HB  LEU A  98       9.231   5.886  -2.211  1.00 97.04           H
ATOM   1281 2HB  LEU A  98      10.539   5.037  -1.410  1.00 97.04           H
ATOM   1282  CG  LEU A  98       8.960   3.766  -2.098  1.00 97.04           C
ATOM   1283  HG  LEU A  98       7.879   3.717  -1.969  1.00 97.04           H
ATOM   1284  CD1 LEU A  98       9.240   3.702  -3.601  1.00 97.04           C
ATOM   1285 1HD1 LEU A  98       8.727   4.524  -4.101  1.00 97.04           H
ATOM   1286 2HD1 LEU A  98      10.313   3.784  -3.774  1.00 97.04           H
ATOM   1287 3HD1 LEU A  98       8.879   2.753  -3.998  1.00 97.04           H
ATOM   1288  CD2 LEU A  98       9.559   2.572  -1.352  1.00 97.04           C
ATOM   1289 1HD2 LEU A  98      10.645   2.604  -1.427  1.00 97.04           H
ATOM   1290 2HD2 LEU A  98       9.265   2.614  -0.303  1.00 97.04           H
ATOM   1291 3HD2 LEU A  98       9.191   1.646  -1.795  1.00 97.04           H
ATOM   1292  HN  LEU A  98       7.144   5.913  -1.224  1.00 97.04           H
ATOM   1293  N   VAL A  99       9.342   7.795   0.281  1.00 96.59           N
ATOM   1294  CA  VAL A  99      10.059   8.921   0.855  1.00 96.59           C
ATOM   1295  C   VAL A  99       9.879   8.914   2.374  1.00 96.59           C
ATOM   1296  O   VAL A  99      10.631   9.569   3.095  1.00 96.59           O
ATOM   1297  HA  VAL A  99      11.116   8.789   0.626  1.00 96.59           H
ATOM   1298  CB  VAL A  99       9.593  10.225   0.204  1.00 96.59           C
ATOM   1299  HB  VAL A  99       8.504  10.246   0.237  1.00 96.59           H
ATOM   1300  CG1 VAL A  99      10.110  11.440   0.977  1.00 96.59           C
ATOM   1301 1HG1 VAL A  99       9.734  11.406   2.000  1.00 96.59           H
ATOM   1302 2HG1 VAL A  99      11.199  11.425   0.990  1.00 96.59           H
ATOM   1303 3HG1 VAL A  99       9.764  12.353   0.493  1.00 96.59           H
ATOM   1304  CG2 VAL A  99      10.019  10.288  -1.264  1.00 96.59           C
ATOM   1305 1HG2 VAL A  99      11.106  10.234  -1.330  1.00 96.59           H
ATOM   1306 2HG2 VAL A  99       9.581   9.450  -1.807  1.00 96.59           H
ATOM   1307 3HG2 VAL A  99       9.675  11.225  -1.703  1.00 96.59           H
ATOM   1308  HN  VAL A  99       8.602   8.040  -0.346  1.00 96.59           H
ATOM   1309  N   THR A 100       8.878   8.167   2.816  1.00 95.83           N
ATOM   1310  CA  THR A 100       8.566   8.098   4.233  1.00 95.83           C
ATOM   1311  C   THR A 100       9.401   7.010   4.911  1.00 95.83           C
ATOM   1312  O   THR A 100       9.534   6.996   6.134  1.00 95.83           O
ATOM   1313  HA  THR A 100       8.842   9.046   4.693  1.00 95.83           H
ATOM   1314  CB  THR A 100       7.058   7.882   4.375  1.00 95.83           C
ATOM   1315  HB  THR A 100       6.725   8.109   5.388  1.00 95.83           H
ATOM   1316  OG1 THR A 100       6.858   6.537   3.949  1.00 95.83           O
ATOM   1317  HG1 THR A 100       6.783   6.501   2.952  1.00 95.83           H
ATOM   1318  CG2 THR A 100       6.251   8.713   3.375  1.00 95.83           C
ATOM   1319 1HG2 THR A 100       6.536   8.437   2.360  1.00 95.83           H
ATOM   1320 2HG2 THR A 100       6.455   9.772   3.535  1.00 95.83           H
ATOM   1321 3HG2 THR A 100       5.187   8.522   3.519  1.00 95.83           H
ATOM   1322  HN  THR A 100       8.288   7.617   2.226  1.00 95.83           H
ATOM   1323  N   LEU A 101       9.944   6.125   4.087  1.00 95.72           N
ATOM   1324  CA  LEU A 101      10.611   4.940   4.597  1.00 95.72           C
ATOM   1325  C   LEU A 101      11.850   5.359   5.391  1.00 95.72           C
ATOM   1326  O   LEU A 101      12.150   4.776   6.432  1.00 95.72           O
ATOM   1327  HA  LEU A 101       9.919   4.440   5.274  1.00 95.72           H
ATOM   1328  CB  LEU A 101      10.913   3.964   3.458  1.00 95.72           C
ATOM   1329 1HB  LEU A 101      11.418   4.510   2.661  1.00 95.72           H
ATOM   1330 2HB  LEU A 101      11.614   3.214   3.824  1.00 95.72           H
ATOM   1331  CG  LEU A 101       9.706   3.241   2.856  1.00 95.72           C
ATOM   1332  HG  LEU A 101       9.088   3.977   2.342  1.00 95.72           H
ATOM   1333  CD1 LEU A 101      10.146   2.212   1.813  1.00 95.72           C
ATOM   1334 1HD1 LEU A 101      10.687   2.716   1.012  1.00 95.72           H
ATOM   1335 2HD1 LEU A 101      10.797   1.474   2.283  1.00 95.72           H
ATOM   1336 3HD1 LEU A 101       9.269   1.713   1.402  1.00 95.72           H
ATOM   1337  CD2 LEU A 101       8.841   2.613   3.951  1.00 95.72           C
ATOM   1338 1HD2 LEU A 101       9.435   1.893   4.515  1.00 95.72           H
ATOM   1339 2HD2 LEU A 101       8.483   3.393   4.623  1.00 95.72           H
ATOM   1340 3HD2 LEU A 101       7.990   2.106   3.496  1.00 95.72           H
ATOM   1341  HN  LEU A 101       9.932   6.209   3.091  1.00 95.72           H
ATOM   1342  N   PRO A 102      12.588   6.372   4.918  1.00 95.41           N
ATOM   1343  CA  PRO A 102      13.777   6.838   5.635  1.00 95.41           C
ATOM   1344  C   PRO A 102      13.482   7.166   7.090  1.00 95.41           C
ATOM   1345  O   PRO A 102      14.290   6.880   7.971  1.00 95.41           O
ATOM   1346  HA  PRO A 102      14.528   6.049   5.668  1.00 95.41           H
ATOM   1347  CB  PRO A 102      14.210   8.078   4.851  1.00 95.41           C
ATOM   1348 1HB  PRO A 102      13.768   8.987   5.260  1.00 95.41           H
ATOM   1349 2HB  PRO A 102      15.292   8.212   4.876  1.00 95.41           H
ATOM   1350  CG  PRO A 102      13.710   7.795   3.439  1.00 95.41           C
ATOM   1351 1HG  PRO A 102      13.624   8.708   2.850  1.00 95.41           H
ATOM   1352 2HG  PRO A 102      14.390   7.141   2.893  1.00 95.41           H
ATOM   1353  CD  PRO A 102      12.360   7.142   3.682  1.00 95.41           C
ATOM   1354 1HD  PRO A 102      11.570   7.881   3.811  1.00 95.41           H
ATOM   1355 2HD  PRO A 102      12.063   6.505   2.849  1.00 95.41           H
ATOM   1356  N   PHE A 103      12.319   7.764   7.304  1.00 94.56           N
ATOM   1357  CA  PHE A 103      11.924   8.177   8.640  1.00 94.56           C
ATOM   1358  C   PHE A 103      11.593   6.965   9.513  1.00 94.56           C
ATOM   1359  O   PHE A 103      11.919   6.942  10.699  1.00 94.56           O
ATOM   1360  HA  PHE A 103      12.767   8.715   9.074  1.00 94.56           H
ATOM   1361  CB  PHE A 103      10.671   9.041   8.490  1.00 94.56           C
ATOM   1362 1HB  PHE A 103       9.909   8.468   7.961  1.00 94.56           H
ATOM   1363 2HB  PHE A 103      10.273   9.261   9.481  1.00 94.56           H
ATOM   1364  CG  PHE A 103      10.907  10.357   7.746  1.00 94.56           C
ATOM   1365  CD1 PHE A 103      11.278  11.470   8.435  1.00 94.56           C
ATOM   1366  HD1 PHE A 103      11.408  11.424   9.516  1.00 94.56           H
ATOM   1367  CD2 PHE A 103      10.746  10.414   6.397  1.00 94.56           C
ATOM   1368  HD2 PHE A 103      10.448   9.523   5.846  1.00 94.56           H
ATOM   1369  CE1 PHE A 103      11.498  12.691   7.745  1.00 94.56           C
ATOM   1370  HE1 PHE A 103      11.795  13.583   8.296  1.00 94.56           H
ATOM   1371  CE2 PHE A 103      10.965  11.636   5.707  1.00 94.56           C
ATOM   1372  HE2 PHE A 103      10.836  11.682   4.626  1.00 94.56           H
ATOM   1373  CZ  PHE A 103      11.337  12.748   6.396  1.00 94.56           C
ATOM   1374  HZ  PHE A 103      11.505  13.686   5.866  1.00 94.56           H
ATOM   1375  HN  PHE A 103      11.653   7.966   6.586  1.00 94.56           H
ATOM   1376  N   TRP A 104      10.948   5.988   8.893  1.00 92.25           N
ATOM   1377  CA  TRP A 104      10.631   4.747   9.579  1.00 92.25           C
ATOM   1378  C   TRP A 104      11.944   4.115  10.044  1.00 92.25           C
ATOM   1379  O   TRP A 104      12.027   3.593  11.155  1.00 92.25           O
ATOM   1380  HA  TRP A 104      10.010   4.992  10.441  1.00 92.25           H
ATOM   1381  CB  TRP A 104       9.805   3.821   8.684  1.00 92.25           C
ATOM   1382 1HB  TRP A 104      10.244   3.811   7.686  1.00 92.25           H
ATOM   1383 2HB  TRP A 104       9.871   2.804   9.071  1.00 92.25           H
ATOM   1384  CG  TRP A 104       8.331   4.214   8.573  1.00 92.25           C
ATOM   1385  CD1 TRP A 104       7.676   4.664   7.493  1.00 92.25           C
ATOM   1386  HD1 TRP A 104       8.135   4.813   6.516  1.00 92.25           H
ATOM   1387  CD2 TRP A 104       7.348   4.174   9.629  1.00 92.25           C
ATOM   1388  NE1 TRP A 104       6.349   4.916   7.776  1.00 92.25           N
ATOM   1389  HE1 TRP A 104       5.662   5.258   7.134  1.00 92.25           H
ATOM   1390  CE2 TRP A 104       6.143   4.609   9.115  1.00 92.25           C
ATOM   1391  CE3 TRP A 104       7.474   3.783  10.973  1.00 92.25           C
ATOM   1392  HE3 TRP A 104       8.414   3.436  11.403  1.00 92.25           H
ATOM   1393  CZ2 TRP A 104       4.972   4.694   9.877  1.00 92.25           C
ATOM   1394  HZ2 TRP A 104       4.032   5.041   9.448  1.00 92.25           H
ATOM   1395  CZ3 TRP A 104       6.294   3.874  11.721  1.00 92.25           C
ATOM   1396  HZ3 TRP A 104       6.335   3.583  12.771  1.00 92.25           H
ATOM   1397  CH2 TRP A 104       5.073   4.310  11.219  1.00 92.25           C
ATOM   1398  HH2 TRP A 104       4.198   4.352  11.868  1.00 92.25           H
ATOM   1399  HN  TRP A 104      10.645   6.034   7.941  1.00 92.25           H
ATOM   1400  N   ALA A 105      12.938   4.182   9.171  1.00 94.00           N
ATOM   1401  CA  ALA A 105      14.208   3.525   9.430  1.00 94.00           C
ATOM   1402  C   ALA A 105      14.863   4.157  10.659  1.00 94.00           C
ATOM   1403  O   ALA A 105      15.318   3.450  11.557  1.00 94.00           O
ATOM   1404  HA  ALA A 105      14.002   2.475   9.637  1.00 94.00           H
ATOM   1405  CB  ALA A 105      15.094   3.616   8.185  1.00 94.00           C
ATOM   1406 1HB  ALA A 105      14.596   3.127   7.348  1.00 94.00           H
ATOM   1407 2HB  ALA A 105      15.270   4.664   7.942  1.00 94.00           H
ATOM   1408 3HB  ALA A 105      16.046   3.123   8.380  1.00 94.00           H
ATOM   1409  HN  ALA A 105      12.886   4.674   8.301  1.00 94.00           H
ATOM   1410  N   ILE A 106      14.890   5.481  10.661  1.00 93.22           N
ATOM   1411  CA  ILE A 106      15.532   6.216  11.738  1.00 93.22           C
ATOM   1412  C   ILE A 106      14.813   5.913  13.055  1.00 93.22           C
ATOM   1413  O   ILE A 106      15.455   5.701  14.082  1.00 93.22           O
ATOM   1414  HA  ILE A 106      16.557   5.855  11.814  1.00 93.22           H
ATOM   1415  CB  ILE A 106      15.600   7.707  11.404  1.00 93.22           C
ATOM   1416  HB  ILE A 106      14.620   8.022  11.045  1.00 93.22           H
ATOM   1417  CG1 ILE A 106      16.600   7.971  10.277  1.00 93.22           C
ATOM   1418 1HG1 ILE A 106      17.617   7.857  10.654  1.00 93.22           H
ATOM   1419 2HG1 ILE A 106      16.468   7.231   9.488  1.00 93.22           H
ATOM   1420  CG2 ILE A 106      15.910   8.535  12.652  1.00 93.22           C
ATOM   1421 1HG2 ILE A 106      15.129   8.379  13.396  1.00 93.22           H
ATOM   1422 2HG2 ILE A 106      16.871   8.225  13.064  1.00 93.22           H
ATOM   1423 3HG2 ILE A 106      15.953   9.591  12.386  1.00 93.22           H
ATOM   1424  CD1 ILE A 106      16.419   9.377   9.701  1.00 93.22           C
ATOM   1425 1HD1 ILE A 106      15.409   9.479   9.303  1.00 93.22           H
ATOM   1426 2HD1 ILE A 106      16.575  10.115  10.488  1.00 93.22           H
ATOM   1427 3HD1 ILE A 106      17.142   9.539   8.902  1.00 93.22           H
ATOM   1428  HN  ILE A 106      14.485   6.050   9.945  1.00 93.22           H
ATOM   1429  N   ALA A 107      13.490   5.901  12.981  1.00 91.47           N
ATOM   1430  CA  ALA A 107      12.676   5.704  14.168  1.00 91.47           C
ATOM   1431  C   ALA A 107      12.935   4.306  14.733  1.00 91.47           C
ATOM   1432  O   ALA A 107      12.906   4.107  15.946  1.00 91.47           O
ATOM   1433  HA  ALA A 107      12.980   6.446  14.906  1.00 91.47           H
ATOM   1434  CB  ALA A 107      11.203   5.928  13.820  1.00 91.47           C
ATOM   1435 1HB  ALA A 107      11.068   6.945  13.452  1.00 91.47           H
ATOM   1436 2HB  ALA A 107      10.900   5.219  13.050  1.00 91.47           H
ATOM   1437 3HB  ALA A 107      10.593   5.780  14.711  1.00 91.47           H
ATOM   1438  HN  ALA A 107      12.976   6.023  12.132  1.00 91.47           H
ATOM   1439  N   ALA A 108      13.184   3.373  13.825  1.00 91.06           N
ATOM   1440  CA  ALA A 108      13.420   1.993  14.215  1.00 91.06           C
ATOM   1441  C   ALA A 108      14.834   1.863  14.784  1.00 91.06           C
ATOM   1442  O   ALA A 108      15.072   1.069  15.693  1.00 91.06           O
ATOM   1443  HA  ALA A 108      12.700   1.741  14.994  1.00 91.06           H
ATOM   1444  CB  ALA A 108      13.188   1.075  13.013  1.00 91.06           C
ATOM   1445 1HB  ALA A 108      12.161   1.184  12.666  1.00 91.06           H
ATOM   1446 2HB  ALA A 108      13.874   1.348  12.211  1.00 91.06           H
ATOM   1447 3HB  ALA A 108      13.365   0.041  13.307  1.00 91.06           H
ATOM   1448  HN  ALA A 108      13.226   3.546  12.841  1.00 91.06           H
ATOM   1449  N   ALA A 109      15.737   2.656  14.225  1.00 90.65           N
ATOM   1450  CA  ALA A 109      17.146   2.539  14.562  1.00 90.65           C
ATOM   1451  C   ALA A 109      17.360   2.987  16.009  1.00 90.65           C
ATOM   1452  O   ALA A 109      18.196   2.430  16.718  1.00 90.65           O
ATOM   1453  HA  ALA A 109      17.423   1.488  14.471  1.00 90.65           H
ATOM   1454  CB  ALA A 109      17.977   3.355  13.570  1.00 90.65           C
ATOM   1455 1HB  ALA A 109      17.813   2.977  12.561  1.00 90.65           H
ATOM   1456 2HB  ALA A 109      17.678   4.402  13.620  1.00 90.65           H
ATOM   1457 3HB  ALA A 109      19.034   3.267  13.822  1.00 90.65           H
ATOM   1458  HN  ALA A 109      15.520   3.366  13.556  1.00 90.65           H
ATOM   1459  N   ASP A 110      16.589   3.990  16.404  1.00 86.84           N
ATOM   1460  CA  ASP A 110      16.768   4.603  17.709  1.00 86.84           C
ATOM   1461  C   ASP A 110      15.403   5.000  18.273  1.00 86.84           C
ATOM   1462  O   ASP A 110      14.706   4.173  18.861  1.00 86.84           O
ATOM   1463  HA  ASP A 110      17.266   3.846  18.315  1.00 86.84           H
ATOM   1464  CB  ASP A 110      17.624   5.867  17.610  1.00 86.84           C
ATOM   1465 1HB  ASP A 110      18.585   5.626  17.156  1.00 86.84           H
ATOM   1466 2HB  ASP A 110      17.137   6.591  16.958  1.00 86.84           H
ATOM   1467  CG  ASP A 110      17.848   6.487  18.991  1.00 86.84           C
ATOM   1468  OD1 ASP A 110      17.525   5.796  19.982  1.00 86.84           O
ATOM   1469  OD2 ASP A 110      18.337   7.637  19.025  1.00 86.84           O
ATOM   1470  HN  ASP A 110      15.854   4.382  15.850  1.00 86.84           H
ATOM   1471  N   GLN A 111      15.061   6.264  18.075  1.00 86.17           N
ATOM   1472  CA  GLN A 111      13.768   6.766  18.508  1.00 86.17           C
ATOM   1473  C   GLN A 111      13.256   7.827  17.531  1.00 86.17           C
ATOM   1474  O   GLN A 111      13.995   8.280  16.658  1.00 86.17           O
ATOM   1475  HA  GLN A 111      13.103   5.902  18.497  1.00 86.17           H
ATOM   1476  CB  GLN A 111      13.843   7.323  19.931  1.00 86.17           C
ATOM   1477 1HB  GLN A 111      12.855   7.657  20.248  1.00 86.17           H
ATOM   1478 2HB  GLN A 111      14.148   6.533  20.618  1.00 86.17           H
ATOM   1479  CG  GLN A 111      14.832   8.487  20.013  1.00 86.17           C
ATOM   1480 1HG  GLN A 111      15.831   8.141  19.747  1.00 86.17           H
ATOM   1481 2HG  GLN A 111      14.557   9.254  19.288  1.00 86.17           H
ATOM   1482  CD  GLN A 111      14.853   9.091  21.418  1.00 86.17           C
ATOM   1483  OE1 GLN A 111      13.831   9.426  21.994  1.00 86.17           O
ATOM   1484  NE2 GLN A 111      16.072   9.210  21.937  1.00 86.17           N
ATOM   1485 1HE2 GLN A 111      16.870   8.916  21.412  1.00 86.17           H
ATOM   1486 2HE2 GLN A 111      16.190   9.594  22.853  1.00 86.17           H
ATOM   1487  HN  GLN A 111      15.649   6.939  17.630  1.00 86.17           H
ATOM   1488  N   TRP A 112      11.996   8.193  17.711  1.00 90.89           N
ATOM   1489  CA  TRP A 112      11.381   9.201  16.865  1.00 90.89           C
ATOM   1490  C   TRP A 112      11.963  10.562  17.252  1.00 90.89           C
ATOM   1491  O   TRP A 112      11.666  11.085  18.326  1.00 90.89           O
ATOM   1492  HA  TRP A 112      11.635   8.968  15.830  1.00 90.89           H
ATOM   1493  CB  TRP A 112       9.855   9.151  16.971  1.00 90.89           C
ATOM   1494 1HB  TRP A 112       9.522   8.129  16.790  1.00 90.89           H
ATOM   1495 2HB  TRP A 112       9.564   9.406  17.990  1.00 90.89           H
ATOM   1496  CG  TRP A 112       9.133  10.087  16.000  1.00 90.89           C
ATOM   1497  CD1 TRP A 112       8.712  11.340  16.221  1.00 90.89           C
ATOM   1498  HD1 TRP A 112       8.838  11.872  17.163  1.00 90.89           H
ATOM   1499  CD2 TRP A 112       8.761   9.791  14.637  1.00 90.89           C
ATOM   1500  NE1 TRP A 112       8.098  11.871  15.104  1.00 90.89           N
ATOM   1501  HE1 TRP A 112       7.704  12.786  15.025  1.00 90.89           H
ATOM   1502  CE2 TRP A 112       8.129  10.899  14.111  1.00 90.89           C
ATOM   1503  CE3 TRP A 112       8.952   8.625  13.874  1.00 90.89           C
ATOM   1504  HE3 TRP A 112       9.448   7.738  14.267  1.00 90.89           H
ATOM   1505  CZ2 TRP A 112       7.637  10.951  12.801  1.00 90.89           C
ATOM   1506  HZ2 TRP A 112       7.141  11.839  12.409  1.00 90.89           H
ATOM   1507  CZ3 TRP A 112       8.455   8.694  12.567  1.00 90.89           C
ATOM   1508  HZ3 TRP A 112       8.577   7.816  11.932  1.00 90.89           H
ATOM   1509  CH2 TRP A 112       7.816   9.802  12.023  1.00 90.89           C
ATOM   1510  HH2 TRP A 112       7.457   9.776  10.994  1.00 90.89           H
ATOM   1511  HN  TRP A 112      11.399   7.813  18.417  1.00 90.89           H
ATOM   1512  N   LYS A 113      12.780  11.097  16.357  1.00 90.38           N
ATOM   1513  CA  LYS A 113      13.503  12.325  16.643  1.00 90.38           C
ATOM   1514  C   LYS A 113      12.775  13.503  15.993  1.00 90.38           C
ATOM   1515  O   LYS A 113      13.209  14.648  16.112  1.00 90.38           O
ATOM   1516  HA  LYS A 113      13.491  12.467  17.724  1.00 90.38           H
ATOM   1517  CB  LYS A 113      14.967  12.197  16.219  1.00 90.38           C
ATOM   1518 1HB  LYS A 113      15.023  11.965  15.155  1.00 90.38           H
ATOM   1519 2HB  LYS A 113      15.477  13.149  16.364  1.00 90.38           H
ATOM   1520  CG  LYS A 113      15.677  11.104  17.021  1.00 90.38           C
ATOM   1521 1HG  LYS A 113      15.608  11.328  18.086  1.00 90.38           H
ATOM   1522 2HG  LYS A 113      15.176  10.149  16.864  1.00 90.38           H
ATOM   1523  CD  LYS A 113      17.146  10.990  16.612  1.00 90.38           C
ATOM   1524 1HD  LYS A 113      17.215  10.803  15.540  1.00 90.38           H
ATOM   1525 2HD  LYS A 113      17.656  11.934  16.804  1.00 90.38           H
ATOM   1526  CE  LYS A 113      17.843   9.863  17.377  1.00 90.38           C
ATOM   1527 1HE  LYS A 113      17.776  10.048  18.449  1.00 90.38           H
ATOM   1528 2HE  LYS A 113      17.336   8.917  17.185  1.00 90.38           H
ATOM   1529  NZ  LYS A 113      19.263   9.763  16.973  1.00 90.38           N
ATOM   1530 1HZ  LYS A 113      19.697   8.984  17.456  1.00 90.38           H
ATOM   1531 2HZ  LYS A 113      19.320   9.615  15.972  1.00 90.38           H
ATOM   1532 3HZ  LYS A 113      19.745  10.622  17.216  1.00 90.38           H
ATOM   1533  HN  LYS A 113      12.952  10.707  15.453  1.00 90.38           H
ATOM   1534  N   PHE A 114      11.681  13.182  15.318  1.00 92.74           N
ATOM   1535  CA  PHE A 114      11.016  14.152  14.465  1.00 92.74           C
ATOM   1536  C   PHE A 114       9.782  14.736  15.156  1.00 92.74           C
ATOM   1537  O   PHE A 114       9.337  14.219  16.179  1.00 92.74           O
ATOM   1538  HA  PHE A 114      11.730  14.951  14.265  1.00 92.74           H
ATOM   1539  CB  PHE A 114      10.575  13.409  13.202  1.00 92.74           C
ATOM   1540 1HB  PHE A 114       9.789  12.701  13.465  1.00 92.74           H
ATOM   1541 2HB  PHE A 114      10.139  14.125  12.505  1.00 92.74           H
ATOM   1542  CG  PHE A 114      11.705  12.656  12.497  1.00 92.74           C
ATOM   1543  CD1 PHE A 114      12.608  13.336  11.741  1.00 92.74           C
ATOM   1544  HD1 PHE A 114      12.526  14.418  11.637  1.00 92.74           H
ATOM   1545  CD2 PHE A 114      11.806  11.306  12.627  1.00 92.74           C
ATOM   1546  HD2 PHE A 114      11.083  10.760  13.233  1.00 92.74           H
ATOM   1547  CE1 PHE A 114      13.656  12.637  11.087  1.00 92.74           C
ATOM   1548  HE1 PHE A 114      14.379  13.182  10.480  1.00 92.74           H
ATOM   1549  CE2 PHE A 114      12.855  10.606  11.972  1.00 92.74           C
ATOM   1550  HE2 PHE A 114      12.936   9.524  12.076  1.00 92.74           H
ATOM   1551  CZ  PHE A 114      13.758  11.287  11.216  1.00 92.74           C
ATOM   1552  HZ  PHE A 114      14.562  10.750  10.714  1.00 92.74           H
ATOM   1553  HN  PHE A 114      11.250  12.280  15.348  1.00 92.74           H
ATOM   1554  N   GLN A 115       9.264  15.805  14.568  1.00 92.38           N
ATOM   1555  CA  GLN A 115       8.115  16.488  15.136  1.00 92.38           C
ATOM   1556  C   GLN A 115       6.841  15.678  14.890  1.00 92.38           C
ATOM   1557  O   GLN A 115       6.830  14.768  14.063  1.00 92.38           O
ATOM   1558  HA  GLN A 115       8.314  16.549  16.206  1.00 92.38           H
ATOM   1559  CB  GLN A 115       7.983  17.903  14.569  1.00 92.38           C
ATOM   1560 1HB  GLN A 115       7.953  17.861  13.480  1.00 92.38           H
ATOM   1561 2HB  GLN A 115       7.041  18.343  14.897  1.00 92.38           H
ATOM   1562  CG  GLN A 115       9.148  18.785  15.020  1.00 92.38           C
ATOM   1563 1HG  GLN A 115      10.092  18.324  14.729  1.00 92.38           H
ATOM   1564 2HG  GLN A 115       9.096  19.750  14.515  1.00 92.38           H
ATOM   1565  CD  GLN A 115       9.123  18.995  16.535  1.00 92.38           C
ATOM   1566  OE1 GLN A 115       8.094  18.904  17.183  1.00 92.38           O
ATOM   1567  NE2 GLN A 115      10.311  19.281  17.061  1.00 92.38           N
ATOM   1568 1HE2 GLN A 115      11.117  19.341  16.473  1.00 92.38           H
ATOM   1569 2HE2 GLN A 115      10.397  19.435  18.046  1.00 92.38           H
ATOM   1570  HN  GLN A 115       9.616  16.203  13.721  1.00 92.38           H
ATOM   1571  N   THR A 116       5.798  16.037  15.624  1.00 93.36           N
ATOM   1572  CA  THR A 116       4.544  15.307  15.551  1.00 93.36           C
ATOM   1573  C   THR A 116       3.986  15.346  14.127  1.00 93.36           C
ATOM   1574  O   THR A 116       3.395  14.373  13.661  1.00 93.36           O
ATOM   1575  HA  THR A 116       4.741  14.261  15.789  1.00 93.36           H
ATOM   1576  CB  THR A 116       3.592  15.897  16.594  1.00 93.36           C
ATOM   1577  HB  THR A 116       3.329  16.924  16.343  1.00 93.36           H
ATOM   1578  OG1 THR A 116       4.278  15.721  17.830  1.00 93.36           O
ATOM   1579  HG1 THR A 116       3.881  16.315  18.529  1.00 93.36           H
ATOM   1580  CG2 THR A 116       2.315  15.069  16.756  1.00 93.36           C
ATOM   1581 1HG2 THR A 116       2.575  14.059  17.072  1.00 93.36           H
ATOM   1582 2HG2 THR A 116       1.786  15.027  15.804  1.00 93.36           H
ATOM   1583 3HG2 THR A 116       1.675  15.532  17.507  1.00 93.36           H
ATOM   1584  HN  THR A 116       5.800  16.811  16.258  1.00 93.36           H
ATOM   1585  N   PHE A 117       4.192  16.481  13.476  1.00 94.13           N
ATOM   1586  CA  PHE A 117       3.717  16.660  12.115  1.00 94.13           C
ATOM   1587  C   PHE A 117       4.188  15.515  11.215  1.00 94.13           C
ATOM   1588  O   PHE A 117       3.401  14.958  10.450  1.00 94.13           O
ATOM   1589  HA  PHE A 117       2.628  16.667  12.151  1.00 94.13           H
ATOM   1590  CB  PHE A 117       4.311  17.973  11.602  1.00 94.13           C
ATOM   1591 1HB  PHE A 117       3.934  18.794  12.213  1.00 94.13           H
ATOM   1592 2HB  PHE A 117       5.393  17.947  11.736  1.00 94.13           H
ATOM   1593  CG  PHE A 117       4.000  18.265  10.133  1.00 94.13           C
ATOM   1594  CD1 PHE A 117       4.960  18.084   9.186  1.00 94.13           C
ATOM   1595  HD1 PHE A 117       5.950  17.731   9.474  1.00 94.13           H
ATOM   1596  CD2 PHE A 117       2.765  18.706   9.774  1.00 94.13           C
ATOM   1597  HD2 PHE A 117       1.996  18.852  10.533  1.00 94.13           H
ATOM   1598  CE1 PHE A 117       4.671  18.356   7.822  1.00 94.13           C
ATOM   1599  HE1 PHE A 117       5.440  18.211   7.063  1.00 94.13           H
ATOM   1600  CE2 PHE A 117       2.477  18.978   8.410  1.00 94.13           C
ATOM   1601  HE2 PHE A 117       1.486  19.331   8.122  1.00 94.13           H
ATOM   1602  CZ  PHE A 117       3.436  18.797   7.463  1.00 94.13           C
ATOM   1603  HZ  PHE A 117       3.214  19.005   6.416  1.00 94.13           H
ATOM   1604  HN  PHE A 117       4.674  17.268  13.862  1.00 94.13           H
ATOM   1605  N   MET A 118       5.469  15.199  11.335  1.00 93.99           N
ATOM   1606  CA  MET A 118       6.066  14.167  10.504  1.00 93.99           C
ATOM   1607  C   MET A 118       5.460  12.797  10.811  1.00 93.99           C
ATOM   1608  O   MET A 118       5.312  11.965   9.917  1.00 93.99           O
ATOM   1609  HA  MET A 118       5.839  14.451   9.477  1.00 93.99           H
ATOM   1610  CB  MET A 118       7.576  14.125  10.750  1.00 93.99           C
ATOM   1611 1HB  MET A 118       7.983  15.135  10.707  1.00 93.99           H
ATOM   1612 2HB  MET A 118       7.774  13.743  11.751  1.00 93.99           H
ATOM   1613  CG  MET A 118       8.275  13.242   9.714  1.00 93.99           C
ATOM   1614 1HG  MET A 118       9.345  13.204   9.919  1.00 93.99           H
ATOM   1615 2HG  MET A 118       7.901  12.221   9.782  1.00 93.99           H
ATOM   1616  SD  MET A 118       7.991  13.885   8.073  1.00 93.99           S
ATOM   1617  CE  MET A 118       8.985  15.367   8.145  1.00 93.99           C
ATOM   1618 1HE  MET A 118       8.617  16.012   8.943  1.00 93.99           H
ATOM   1619 2HE  MET A 118      10.023  15.099   8.343  1.00 93.99           H
ATOM   1620 3HE  MET A 118       8.920  15.894   7.193  1.00 93.99           H
ATOM   1621  HN  MET A 118       6.093  15.632  11.985  1.00 93.99           H
ATOM   1622  N   CYS A 119       5.126  12.603  12.079  1.00 93.42           N
ATOM   1623  CA  CYS A 119       4.543  11.346  12.515  1.00 93.42           C
ATOM   1624  C   CYS A 119       3.202  11.164  11.802  1.00 93.42           C
ATOM   1625  O   CYS A 119       2.894  10.076  11.318  1.00 93.42           O
ATOM   1626  HA  CYS A 119       5.243  10.560  12.229  1.00 93.42           H
ATOM   1627  CB  CYS A 119       4.393  11.290  14.037  1.00 93.42           C
ATOM   1628 1HB  CYS A 119       5.374  11.329  14.509  1.00 93.42           H
ATOM   1629 2HB  CYS A 119       3.836  12.159  14.387  1.00 93.42           H
ATOM   1630  SG  CYS A 119       3.525   9.754  14.524  1.00 93.42           S
ATOM   1631  HN  CYS A 119       5.247  13.285  12.799  1.00 93.42           H
ATOM   1632  N   LYS A 120       2.439  12.247  11.760  1.00 94.18           N
ATOM   1633  CA  LYS A 120       1.133  12.219  11.124  1.00 94.18           C
ATOM   1634  C   LYS A 120       1.295  11.835   9.652  1.00 94.18           C
ATOM   1635  O   LYS A 120       0.599  10.950   9.157  1.00 94.18           O
ATOM   1636  HA  LYS A 120       0.546  11.446  11.620  1.00 94.18           H
ATOM   1637  CB  LYS A 120       0.404  13.547  11.337  1.00 94.18           C
ATOM   1638 1HB  LYS A 120       1.051  14.373  11.040  1.00 94.18           H
ATOM   1639 2HB  LYS A 120      -0.478  13.588  10.698  1.00 94.18           H
ATOM   1640  CG  LYS A 120      -0.011  13.717  12.800  1.00 94.18           C
ATOM   1641 1HG  LYS A 120      -0.633  12.876  13.105  1.00 94.18           H
ATOM   1642 2HG  LYS A 120       0.874  13.706  13.436  1.00 94.18           H
ATOM   1643  CD  LYS A 120      -0.777  15.025  13.004  1.00 94.18           C
ATOM   1644 1HD  LYS A 120      -0.114  15.871  12.821  1.00 94.18           H
ATOM   1645 2HD  LYS A 120      -1.587  15.094  12.278  1.00 94.18           H
ATOM   1646  CE  LYS A 120      -1.345  15.113  14.422  1.00 94.18           C
ATOM   1647 1HE  LYS A 120      -1.660  14.124  14.755  1.00 94.18           H
ATOM   1648 2HE  LYS A 120      -0.570  15.449  15.110  1.00 94.18           H
ATOM   1649  NZ  LYS A 120      -2.493  16.046  14.463  1.00 94.18           N
ATOM   1650 1HZ  LYS A 120      -2.837  16.116  15.415  1.00 94.18           H
ATOM   1651 2HZ  LYS A 120      -2.196  16.961  14.143  1.00 94.18           H
ATOM   1652 3HZ  LYS A 120      -3.232  15.700  13.861  1.00 94.18           H
ATOM   1653  HN  LYS A 120       2.700  13.131  12.149  1.00 94.18           H
ATOM   1654  N   VAL A 121       2.219  12.520   8.993  1.00 93.59           N
ATOM   1655  CA  VAL A 121       2.408  12.338   7.564  1.00 93.59           C
ATOM   1656  C   VAL A 121       2.836  10.895   7.290  1.00 93.59           C
ATOM   1657  O   VAL A 121       2.284  10.236   6.411  1.00 93.59           O
ATOM   1658  HA  VAL A 121       1.448  12.517   7.080  1.00 93.59           H
ATOM   1659  CB  VAL A 121       3.406  13.369   7.033  1.00 93.59           C
ATOM   1660  HB  VAL A 121       4.304  13.314   7.648  1.00 93.59           H
ATOM   1661  CG1 VAL A 121       3.804  13.054   5.590  1.00 93.59           C
ATOM   1662 1HG1 VAL A 121       4.265  12.067   5.547  1.00 93.59           H
ATOM   1663 2HG1 VAL A 121       2.916  13.068   4.957  1.00 93.59           H
ATOM   1664 3HG1 VAL A 121       4.514  13.802   5.237  1.00 93.59           H
ATOM   1665  CG2 VAL A 121       2.843  14.787   7.149  1.00 93.59           C
ATOM   1666 1HG2 VAL A 121       1.922  14.861   6.571  1.00 93.59           H
ATOM   1667 2HG2 VAL A 121       2.633  15.010   8.196  1.00 93.59           H
ATOM   1668 3HG2 VAL A 121       3.572  15.500   6.765  1.00 93.59           H
ATOM   1669  HN  VAL A 121       2.829  13.187   9.419  1.00 93.59           H
ATOM   1670  N   VAL A 122       3.818  10.447   8.059  1.00 92.69           N
ATOM   1671  CA  VAL A 122       4.481   9.187   7.769  1.00 92.69           C
ATOM   1672  C   VAL A 122       3.481   8.040   7.931  1.00 92.69           C
ATOM   1673  O   VAL A 122       3.484   7.094   7.146  1.00 92.69           O
ATOM   1674  HA  VAL A 122       4.810   9.221   6.730  1.00 92.69           H
ATOM   1675  CB  VAL A 122       5.719   9.031   8.654  1.00 92.69           C
ATOM   1676  HB  VAL A 122       5.421   9.228   9.684  1.00 92.69           H
ATOM   1677  CG1 VAL A 122       6.263   7.602   8.587  1.00 92.69           C
ATOM   1678 1HG1 VAL A 122       5.499   6.906   8.930  1.00 92.69           H
ATOM   1679 2HG1 VAL A 122       6.537   7.365   7.559  1.00 92.69           H
ATOM   1680 3HG1 VAL A 122       7.143   7.519   9.226  1.00 92.69           H
ATOM   1681  CG2 VAL A 122       6.797  10.047   8.273  1.00 92.69           C
ATOM   1682 1HG2 VAL A 122       7.089   9.895   7.234  1.00 92.69           H
ATOM   1683 2HG2 VAL A 122       6.405  11.057   8.396  1.00 92.69           H
ATOM   1684 3HG2 VAL A 122       7.666   9.914   8.918  1.00 92.69           H
ATOM   1685  HN  VAL A 122       4.160  10.928   8.867  1.00 92.69           H
ATOM   1686  N   ASN A 123       2.650   8.163   8.955  1.00 91.32           N
ATOM   1687  CA  ASN A 123       1.652   7.144   9.236  1.00 91.32           C
ATOM   1688  C   ASN A 123       0.615   7.128   8.111  1.00 91.32           C
ATOM   1689  O   ASN A 123       0.166   6.063   7.691  1.00 91.32           O
ATOM   1690  HA  ASN A 123       2.209   6.210   9.303  1.00 91.32           H
ATOM   1691  CB  ASN A 123       0.922   7.436  10.548  1.00 91.32           C
ATOM   1692 1HB  ASN A 123       0.794   8.512  10.666  1.00 91.32           H
ATOM   1693 2HB  ASN A 123      -0.076   6.998  10.518  1.00 91.32           H
ATOM   1694  CG  ASN A 123       1.695   6.874  11.743  1.00 91.32           C
ATOM   1695  OD1 ASN A 123       2.475   5.943  11.628  1.00 91.32           O
ATOM   1696  ND2 ASN A 123       1.436   7.489  12.893  1.00 91.32           N
ATOM   1697 1HD2 ASN A 123       0.784   8.247  12.918  1.00 91.32           H
ATOM   1698 2HD2 ASN A 123       1.892   7.194  13.732  1.00 91.32           H
ATOM   1699  HN  ASN A 123       2.650   8.939   9.586  1.00 91.32           H
ATOM   1700  N   SER A 124       0.266   8.322   7.654  1.00 93.65           N
ATOM   1701  CA  SER A 124      -0.864   8.477   6.754  1.00 93.65           C
ATOM   1702  C   SER A 124      -0.458   8.084   5.332  1.00 93.65           C
ATOM   1703  O   SER A 124      -1.280   7.588   4.563  1.00 93.65           O
ATOM   1704  HA  SER A 124      -1.631   7.801   7.133  1.00 93.65           H
ATOM   1705  CB  SER A 124      -1.393   9.912   6.777  1.00 93.65           C
ATOM   1706 1HB  SER A 124      -0.655  10.578   6.329  1.00 93.65           H
ATOM   1707 2HB  SER A 124      -2.293   9.977   6.165  1.00 93.65           H
ATOM   1708  OG  SER A 124      -1.687  10.352   8.100  1.00 93.65           O
ATOM   1709  HG  SER A 124      -1.052  11.076   8.369  1.00 93.65           H
ATOM   1710  HN  SER A 124       0.739   9.171   7.889  1.00 93.65           H
ATOM   1711  N   MET A 125       0.810   8.320   5.026  1.00 94.69           N
ATOM   1712  CA  MET A 125       1.288   8.184   3.661  1.00 94.69           C
ATOM   1713  C   MET A 125       1.121   6.747   3.162  1.00 94.69           C
ATOM   1714  O   MET A 125       0.780   6.525   2.001  1.00 94.69           O
ATOM   1715  HA  MET A 125       0.670   8.856   3.066  1.00 94.69           H
ATOM   1716  CB  MET A 125       2.764   8.580   3.595  1.00 94.69           C
ATOM   1717 1HB  MET A 125       3.274   8.246   4.498  1.00 94.69           H
ATOM   1718 2HB  MET A 125       3.242   8.078   2.754  1.00 94.69           H
ATOM   1719  CG  MET A 125       2.919  10.095   3.446  1.00 94.69           C
ATOM   1720 1HG  MET A 125       2.410  10.603   4.265  1.00 94.69           H
ATOM   1721 2HG  MET A 125       3.972  10.369   3.507  1.00 94.69           H
ATOM   1722  SD  MET A 125       2.241  10.628   1.883  1.00 94.69           S
ATOM   1723  CE  MET A 125       2.045  12.372   2.209  1.00 94.69           C
ATOM   1724 1HE  MET A 125       1.371  12.510   3.054  1.00 94.69           H
ATOM   1725 2HE  MET A 125       3.016  12.809   2.442  1.00 94.69           H
ATOM   1726 3HE  MET A 125       1.628  12.861   1.328  1.00 94.69           H
ATOM   1727  HN  MET A 125       1.503   8.598   5.691  1.00 94.69           H
ATOM   1728  N   TYR A 126       1.370   5.809   4.063  1.00 90.40           N
ATOM   1729  CA  TYR A 126       1.264   4.400   3.726  1.00 90.40           C
ATOM   1730  C   TYR A 126      -0.169   4.038   3.328  1.00 90.40           C
ATOM   1731  O   TYR A 126      -0.387   3.382   2.311  1.00 90.40           O
ATOM   1732  HA  TYR A 126       1.927   4.204   2.884  1.00 90.40           H
ATOM   1733  CB  TYR A 126       1.636   3.633   4.996  1.00 90.40           C
ATOM   1734 1HB  TYR A 126       2.682   3.828   5.233  1.00 90.40           H
ATOM   1735 2HB  TYR A 126       1.044   4.016   5.827  1.00 90.40           H
ATOM   1736  CG  TYR A 126       1.426   2.121   4.895  1.00 90.40           C
ATOM   1737  CD1 TYR A 126       0.616   1.474   5.806  1.00 90.40           C
ATOM   1738  HD1 TYR A 126       0.127   2.040   6.598  1.00 90.40           H
ATOM   1739  CD2 TYR A 126       2.045   1.404   3.891  1.00 90.40           C
ATOM   1740  HD2 TYR A 126       2.685   1.915   3.171  1.00 90.40           H
ATOM   1741  CE1 TYR A 126       0.418   0.051   5.710  1.00 90.40           C
ATOM   1742  HE1 TYR A 126      -0.219  -0.473   6.424  1.00 90.40           H
ATOM   1743  CE2 TYR A 126       1.847  -0.019   3.795  1.00 90.40           C
ATOM   1744  HE2 TYR A 126       2.331  -0.598   3.008  1.00 90.40           H
ATOM   1745  CZ  TYR A 126       1.043  -0.626   4.710  1.00 90.40           C
ATOM   1746  OH  TYR A 126       0.856  -1.970   4.619  1.00 90.40           O
ATOM   1747  HH  TYR A 126       0.991  -2.271   3.675  1.00 90.40           H
ATOM   1748  HN  TYR A 126       1.640   5.998   5.008  1.00 90.40           H
ATOM   1749  N   LYS A 127      -1.107   4.483   4.150  1.00 89.00           N
ATOM   1750  CA  LYS A 127      -2.507   4.157   3.934  1.00 89.00           C
ATOM   1751  C   LYS A 127      -2.978   4.793   2.625  1.00 89.00           C
ATOM   1752  O   LYS A 127      -3.782   4.208   1.901  1.00 89.00           O
ATOM   1753  HA  LYS A 127      -2.579   3.074   3.838  1.00 89.00           H
ATOM   1754  CB  LYS A 127      -3.345   4.560   5.150  1.00 89.00           C
ATOM   1755 1HB  LYS A 127      -3.119   5.589   5.427  1.00 89.00           H
ATOM   1756 2HB  LYS A 127      -4.404   4.524   4.894  1.00 89.00           H
ATOM   1757  CG  LYS A 127      -3.070   3.634   6.336  1.00 89.00           C
ATOM   1758 1HG  LYS A 127      -2.008   3.655   6.580  1.00 89.00           H
ATOM   1759 2HG  LYS A 127      -3.606   3.994   7.215  1.00 89.00           H
ATOM   1760  CD  LYS A 127      -3.498   2.199   6.023  1.00 89.00           C
ATOM   1761 1HD  LYS A 127      -4.514   2.197   5.629  1.00 89.00           H
ATOM   1762 2HD  LYS A 127      -2.854   1.785   5.247  1.00 89.00           H
ATOM   1763  CE  LYS A 127      -3.428   1.321   7.274  1.00 89.00           C
ATOM   1764 1HE  LYS A 127      -2.412   1.320   7.669  1.00 89.00           H
ATOM   1765 2HE  LYS A 127      -4.072   1.733   8.051  1.00 89.00           H
ATOM   1766  NZ  LYS A 127      -3.846  -0.064   6.959  1.00 89.00           N
ATOM   1767 1HZ  LYS A 127      -3.823  -0.624   7.804  1.00 89.00           H
ATOM   1768 2HZ  LYS A 127      -4.788  -0.056   6.585  1.00 89.00           H
ATOM   1769 3HZ  LYS A 127      -3.213  -0.460   6.273  1.00 89.00           H
ATOM   1770  HN  LYS A 127      -0.925   5.054   4.951  1.00 89.00           H
ATOM   1771  N   MET A 128      -2.457   5.982   2.361  1.00 93.59           N
ATOM   1772  CA  MET A 128      -2.792   6.690   1.137  1.00 93.59           C
ATOM   1773  C   MET A 128      -2.285   5.932  -0.092  1.00 93.59           C
ATOM   1774  O   MET A 128      -2.990   5.827  -1.094  1.00 93.59           O
ATOM   1775  HA  MET A 128      -3.880   6.743   1.117  1.00 93.59           H
ATOM   1776  CB  MET A 128      -2.167   8.087   1.169  1.00 93.59           C
ATOM   1777 1HB  MET A 128      -2.513   8.624   2.052  1.00 93.59           H
ATOM   1778 2HB  MET A 128      -1.084   8.003   1.250  1.00 93.59           H
ATOM   1779  CG  MET A 128      -2.530   8.878  -0.090  1.00 93.59           C
ATOM   1780 1HG  MET A 128      -2.016   8.459  -0.954  1.00 93.59           H
ATOM   1781 2HG  MET A 128      -3.600   8.797  -0.285  1.00 93.59           H
ATOM   1782  SD  MET A 128      -2.077  10.593   0.115  1.00 93.59           S
ATOM   1783  CE  MET A 128      -1.551  10.975  -1.547  1.00 93.59           C
ATOM   1784 1HE  MET A 128      -0.719  10.327  -1.823  1.00 93.59           H
ATOM   1785 2HE  MET A 128      -2.380  10.816  -2.236  1.00 93.59           H
ATOM   1786 3HE  MET A 128      -1.233  12.016  -1.596  1.00 93.59           H
ATOM   1787  HN  MET A 128      -1.818   6.459   2.964  1.00 93.59           H
ATOM   1788  N   ASN A 129      -1.067   5.424   0.026  1.00 93.62           N
ATOM   1789  CA  ASN A 129      -0.487   4.617  -1.033  1.00 93.62           C
ATOM   1790  C   ASN A 129      -1.354   3.376  -1.255  1.00 93.62           C
ATOM   1791  O   ASN A 129      -1.760   3.091  -2.381  1.00 93.62           O
ATOM   1792  HA  ASN A 129      -0.460   5.268  -1.907  1.00 93.62           H
ATOM   1793  CB  ASN A 129       0.921   4.149  -0.661  1.00 93.62           C
ATOM   1794 1HB  ASN A 129       1.605   4.998  -0.674  1.00 93.62           H
ATOM   1795 2HB  ASN A 129       0.921   3.755   0.355  1.00 93.62           H
ATOM   1796  CG  ASN A 129       1.416   3.074  -1.631  1.00 93.62           C
ATOM   1797  OD1 ASN A 129       1.232   1.886  -1.427  1.00 93.62           O
ATOM   1798  ND2 ASN A 129       2.053   3.557  -2.694  1.00 93.62           N
ATOM   1799 1HD2 ASN A 129       2.171   4.544  -2.801  1.00 93.62           H
ATOM   1800 2HD2 ASN A 129       2.415   2.932  -3.387  1.00 93.62           H
ATOM   1801  HN  ASN A 129      -0.481   5.557   0.826  1.00 93.62           H
ATOM   1802  N   PHE A 130      -1.612   2.670  -0.164  1.00 90.77           N
ATOM   1803  CA  PHE A 130      -2.283   1.384  -0.245  1.00 90.77           C
ATOM   1804  C   PHE A 130      -3.604   1.503  -1.009  1.00 90.77           C
ATOM   1805  O   PHE A 130      -3.824   0.792  -1.988  1.00 90.77           O
ATOM   1806  HA  PHE A 130      -1.618   0.705  -0.777  1.00 90.77           H
ATOM   1807  CB  PHE A 130      -2.576   0.941   1.190  1.00 90.77           C
ATOM   1808 1HB  PHE A 130      -1.638   0.894   1.743  1.00 90.77           H
ATOM   1809 2HB  PHE A 130      -3.194   1.697   1.674  1.00 90.77           H
ATOM   1810  CG  PHE A 130      -3.280  -0.414   1.291  1.00 90.77           C
ATOM   1811  CD1 PHE A 130      -4.638  -0.473   1.338  1.00 90.77           C
ATOM   1812  HD1 PHE A 130      -5.225   0.445   1.303  1.00 90.77           H
ATOM   1813  CD2 PHE A 130      -2.547  -1.559   1.335  1.00 90.77           C
ATOM   1814  HD2 PHE A 130      -1.459  -1.512   1.297  1.00 90.77           H
ATOM   1815  CE1 PHE A 130      -5.291  -1.730   1.432  1.00 90.77           C
ATOM   1816  HE1 PHE A 130      -6.379  -1.778   1.469  1.00 90.77           H
ATOM   1817  CE2 PHE A 130      -3.200  -2.816   1.429  1.00 90.77           C
ATOM   1818  HE2 PHE A 130      -2.613  -3.734   1.464  1.00 90.77           H
ATOM   1819  CZ  PHE A 130      -4.558  -2.876   1.475  1.00 90.77           C
ATOM   1820  HZ  PHE A 130      -5.060  -3.841   1.547  1.00 90.77           H
ATOM   1821  HN  PHE A 130      -1.370   2.963   0.761  1.00 90.77           H
ATOM   1822  N   TYR A 131      -4.447   2.406  -0.532  1.00 90.88           N
ATOM   1823  CA  TYR A 131      -5.793   2.529  -1.066  1.00 90.88           C
ATOM   1824  C   TYR A 131      -5.764   2.978  -2.529  1.00 90.88           C
ATOM   1825  O   TYR A 131      -6.540   2.488  -3.348  1.00 90.88           O
ATOM   1826  HA  TYR A 131      -6.270   1.551  -1.004  1.00 90.88           H
ATOM   1827  CB  TYR A 131      -6.483   3.607  -0.228  1.00 90.88           C
ATOM   1828 1HB  TYR A 131      -5.886   4.519  -0.265  1.00 90.88           H
ATOM   1829 2HB  TYR A 131      -7.448   3.841  -0.678  1.00 90.88           H
ATOM   1830  CG  TYR A 131      -6.699   3.215   1.234  1.00 90.88           C
ATOM   1831  CD1 TYR A 131      -7.078   1.927   1.554  1.00 90.88           C
ATOM   1832  HD1 TYR A 131      -7.223   1.189   0.765  1.00 90.88           H
ATOM   1833  CD2 TYR A 131      -6.516   4.149   2.234  1.00 90.88           C
ATOM   1834  HD2 TYR A 131      -6.217   5.166   1.981  1.00 90.88           H
ATOM   1835  CE1 TYR A 131      -7.282   1.558   2.931  1.00 90.88           C
ATOM   1836  HE1 TYR A 131      -7.581   0.544   3.198  1.00 90.88           H
ATOM   1837  CE2 TYR A 131      -6.720   3.779   3.611  1.00 90.88           C
ATOM   1838  HE2 TYR A 131      -6.579   4.507   4.410  1.00 90.88           H
ATOM   1839  CZ  TYR A 131      -7.093   2.502   3.891  1.00 90.88           C
ATOM   1840  OH  TYR A 131      -7.285   2.153   5.192  1.00 90.88           O
ATOM   1841  HH  TYR A 131      -7.291   2.970   5.768  1.00 90.88           H
ATOM   1842  HN  TYR A 131      -4.225   3.046   0.204  1.00 90.88           H
ATOM   1843  N   SER A 132      -4.860   3.905  -2.812  1.00 93.15           N
ATOM   1844  CA  SER A 132      -4.747   4.455  -4.152  1.00 93.15           C
ATOM   1845  C   SER A 132      -4.302   3.365  -5.130  1.00 93.15           C
ATOM   1846  O   SER A 132      -4.798   3.293  -6.253  1.00 93.15           O
ATOM   1847  HA  SER A 132      -5.747   4.809  -4.404  1.00 93.15           H
ATOM   1848  CB  SER A 132      -3.767   5.629  -4.185  1.00 93.15           C
ATOM   1849 1HB  SER A 132      -3.706   6.022  -5.200  1.00 93.15           H
ATOM   1850 2HB  SER A 132      -4.144   6.434  -3.554  1.00 93.15           H
ATOM   1851  OG  SER A 132      -2.466   5.251  -3.744  1.00 93.15           O
ATOM   1852  HG  SER A 132      -2.288   5.632  -2.836  1.00 93.15           H
ATOM   1853  HN  SER A 132      -4.215   4.278  -2.146  1.00 93.15           H
ATOM   1854  N   CYS A 133      -3.371   2.543  -4.666  1.00 90.65           N
ATOM   1855  CA  CYS A 133      -2.833   1.479  -5.495  1.00 90.65           C
ATOM   1856  C   CYS A 133      -3.969   0.512  -5.835  1.00 90.65           C
ATOM   1857  O   CYS A 133      -4.136   0.125  -6.990  1.00 90.65           O
ATOM   1858  HA  CYS A 133      -2.444   1.951  -6.398  1.00 90.65           H
ATOM   1859  CB  CYS A 133      -1.663   0.767  -4.813  1.00 90.65           C
ATOM   1860 1HB  CYS A 133      -1.910   0.559  -3.772  1.00 90.65           H
ATOM   1861 2HB  CYS A 133      -1.479  -0.193  -5.295  1.00 90.65           H
ATOM   1862  SG  CYS A 133      -0.160   1.808  -4.902  1.00 90.65           S
ATOM   1863  HG  CYS A 133      -0.522   2.657  -3.945  1.00 90.65           H
ATOM   1864  HN  CYS A 133      -2.987   2.596  -3.744  1.00 90.65           H
ATOM   1865  N   VAL A 134      -4.722   0.150  -4.806  1.00 89.10           N
ATOM   1866  CA  VAL A 134      -5.800  -0.811  -4.969  1.00 89.10           C
ATOM   1867  C   VAL A 134      -6.748  -0.325  -6.067  1.00 89.10           C
ATOM   1868  O   VAL A 134      -7.099  -1.084  -6.969  1.00 89.10           O
ATOM   1869  HA  VAL A 134      -5.354  -1.755  -5.282  1.00 89.10           H
ATOM   1870  CB  VAL A 134      -6.503  -1.040  -3.630  1.00 89.10           C
ATOM   1871  HB  VAL A 134      -6.796  -0.067  -3.234  1.00 89.10           H
ATOM   1872  CG1 VAL A 134      -7.773  -1.874  -3.813  1.00 89.10           C
ATOM   1873 1HG1 VAL A 134      -8.457  -1.351  -4.483  1.00 89.10           H
ATOM   1874 2HG1 VAL A 134      -7.513  -2.842  -4.242  1.00 89.10           H
ATOM   1875 3HG1 VAL A 134      -8.253  -2.022  -2.846  1.00 89.10           H
ATOM   1876  CG2 VAL A 134      -5.559  -1.694  -2.619  1.00 89.10           C
ATOM   1877 1HG2 VAL A 134      -5.223  -2.656  -3.006  1.00 89.10           H
ATOM   1878 2HG2 VAL A 134      -4.697  -1.047  -2.455  1.00 89.10           H
ATOM   1879 3HG2 VAL A 134      -6.085  -1.846  -1.676  1.00 89.10           H
ATOM   1880  HN  VAL A 134      -4.605   0.500  -3.877  1.00 89.10           H
ATOM   1881  N   LEU A 135      -7.135   0.937  -5.955  1.00 90.60           N
ATOM   1882  CA  LEU A 135      -8.144   1.492  -6.841  1.00 90.60           C
ATOM   1883  C   LEU A 135      -7.572   1.594  -8.257  1.00 90.60           C
ATOM   1884  O   LEU A 135      -8.284   1.370  -9.235  1.00 90.60           O
ATOM   1885  HA  LEU A 135      -8.983   0.797  -6.857  1.00 90.60           H
ATOM   1886  CB  LEU A 135      -8.667   2.821  -6.292  1.00 90.60           C
ATOM   1887 1HB  LEU A 135      -7.820   3.492  -6.151  1.00 90.60           H
ATOM   1888 2HB  LEU A 135      -9.311   3.274  -7.046  1.00 90.60           H
ATOM   1889  CG  LEU A 135      -9.445   2.743  -4.977  1.00 90.60           C
ATOM   1890  HG  LEU A 135      -8.835   2.208  -4.250  1.00 90.60           H
ATOM   1891  CD1 LEU A 135      -9.703   4.141  -4.409  1.00 90.60           C
ATOM   1892 1HD1 LEU A 135      -8.751   4.638  -4.223  1.00 90.60           H
ATOM   1893 2HD1 LEU A 135     -10.283   4.723  -5.125  1.00 90.60           H
ATOM   1894 3HD1 LEU A 135     -10.257   4.057  -3.475  1.00 90.60           H
ATOM   1895  CD2 LEU A 135     -10.741   1.949  -5.153  1.00 90.60           C
ATOM   1896 1HD2 LEU A 135     -11.367   2.435  -5.901  1.00 90.60           H
ATOM   1897 2HD2 LEU A 135     -10.504   0.936  -5.479  1.00 90.60           H
ATOM   1898 3HD2 LEU A 135     -11.274   1.909  -4.203  1.00 90.60           H
ATOM   1899  HN  LEU A 135      -6.773   1.575  -5.275  1.00 90.60           H
ATOM   1900  N   LEU A 136      -6.293   1.932  -8.321  1.00 91.98           N
ATOM   1901  CA  LEU A 136      -5.627   2.102  -9.601  1.00 91.98           C
ATOM   1902  C   LEU A 136      -5.572   0.756 -10.326  1.00 91.98           C
ATOM   1903  O   LEU A 136      -5.821   0.684 -11.528  1.00 91.98           O
ATOM   1904  HA  LEU A 136      -6.231   2.789 -10.194  1.00 91.98           H
ATOM   1905  CB  LEU A 136      -4.256   2.754  -9.409  1.00 91.98           C
ATOM   1906 1HB  LEU A 136      -3.748   2.251  -8.587  1.00 91.98           H
ATOM   1907 2HB  LEU A 136      -3.663   2.577 -10.307  1.00 91.98           H
ATOM   1908  CG  LEU A 136      -4.262   4.257  -9.125  1.00 91.98           C
ATOM   1909  HG  LEU A 136      -4.987   4.452  -8.334  1.00 91.98           H
ATOM   1910  CD1 LEU A 136      -2.898   4.724  -8.612  1.00 91.98           C
ATOM   1911 1HD1 LEU A 136      -2.655   4.194  -7.691  1.00 91.98           H
ATOM   1912 2HD1 LEU A 136      -2.136   4.513  -9.363  1.00 91.98           H
ATOM   1913 3HD1 LEU A 136      -2.930   5.796  -8.418  1.00 91.98           H
ATOM   1914  CD2 LEU A 136      -4.713   5.047 -10.355  1.00 91.98           C
ATOM   1915 1HD2 LEU A 136      -4.031   4.850 -11.183  1.00 91.98           H
ATOM   1916 2HD2 LEU A 136      -5.721   4.740 -10.635  1.00 91.98           H
ATOM   1917 3HD2 LEU A 136      -4.708   6.112 -10.125  1.00 91.98           H
ATOM   1918  HN  LEU A 136      -5.715   2.088  -7.520  1.00 91.98           H
ATOM   1919  N   ILE A 137      -5.244  -0.277  -9.564  1.00 87.06           N
ATOM   1920  CA  ILE A 137      -5.124  -1.612 -10.124  1.00 87.06           C
ATOM   1921  C   ILE A 137      -6.473  -2.039 -10.707  1.00 87.06           C
ATOM   1922  O   ILE A 137      -6.527  -2.661 -11.766  1.00 87.06           O
ATOM   1923  HA  ILE A 137      -4.398  -1.562 -10.936  1.00 87.06           H
ATOM   1924  CB  ILE A 137      -4.570  -2.584  -9.080  1.00 87.06           C
ATOM   1925  HB  ILE A 137      -5.107  -2.423  -8.145  1.00 87.06           H
ATOM   1926  CG1 ILE A 137      -3.090  -2.308  -8.805  1.00 87.06           C
ATOM   1927 1HG1 ILE A 137      -2.497  -2.586  -9.676  1.00 87.06           H
ATOM   1928 2HG1 ILE A 137      -2.940  -1.240  -8.645  1.00 87.06           H
ATOM   1929  CG2 ILE A 137      -4.814  -4.035  -9.498  1.00 87.06           C
ATOM   1930 1HG2 ILE A 137      -5.885  -4.208  -9.602  1.00 87.06           H
ATOM   1931 2HG2 ILE A 137      -4.321  -4.227 -10.451  1.00 87.06           H
ATOM   1932 3HG2 ILE A 137      -4.410  -4.705  -8.738  1.00 87.06           H
ATOM   1933  CD1 ILE A 137      -2.606  -3.087  -7.581  1.00 87.06           C
ATOM   1934 1HD1 ILE A 137      -3.185  -2.788  -6.707  1.00 87.06           H
ATOM   1935 2HD1 ILE A 137      -2.735  -4.155  -7.755  1.00 87.06           H
ATOM   1936 3HD1 ILE A 137      -1.551  -2.872  -7.408  1.00 87.06           H
ATOM   1937  HN  ILE A 137      -5.062  -0.213  -8.583  1.00 87.06           H
ATOM   1938  N   MET A 138      -7.530  -1.687  -9.988  1.00 88.71           N
ATOM   1939  CA  MET A 138      -8.878  -1.957 -10.459  1.00 88.71           C
ATOM   1940  C   MET A 138      -9.132  -1.285 -11.809  1.00 88.71           C
ATOM   1941  O   MET A 138      -9.613  -1.924 -12.744  1.00 88.71           O
ATOM   1942  HA  MET A 138      -8.939  -3.040 -10.567  1.00 88.71           H
ATOM   1943  CB  MET A 138      -9.889  -1.442  -9.433  1.00 88.71           C
ATOM   1944 1HB  MET A 138      -9.587  -1.750  -8.432  1.00 88.71           H
ATOM   1945 2HB  MET A 138      -9.898  -0.352  -9.441  1.00 88.71           H
ATOM   1946  CG  MET A 138     -11.293  -1.971  -9.733  1.00 88.71           C
ATOM   1947 1HG  MET A 138     -11.610  -1.644 -10.723  1.00 88.71           H
ATOM   1948 2HG  MET A 138     -11.284  -3.061  -9.745  1.00 88.71           H
ATOM   1949  SD  MET A 138     -12.443  -1.385  -8.500  1.00 88.71           S
ATOM   1950  CE  MET A 138     -12.222   0.377  -8.683  1.00 88.71           C
ATOM   1951 1HE  MET A 138     -11.184   0.636  -8.479  1.00 88.71           H
ATOM   1952 2HE  MET A 138     -12.476   0.671  -9.702  1.00 88.71           H
ATOM   1953 3HE  MET A 138     -12.872   0.899  -7.981  1.00 88.71           H
ATOM   1954  HN  MET A 138      -7.475  -1.227  -9.102  1.00 88.71           H
ATOM   1955  N   CYS A 139      -8.798  -0.004 -11.869  1.00 91.01           N
ATOM   1956  CA  CYS A 139      -9.114   0.798 -13.038  1.00 91.01           C
ATOM   1957  C   CYS A 139      -8.317   0.253 -14.225  1.00 91.01           C
ATOM   1958  O   CYS A 139      -8.795   0.267 -15.358  1.00 91.01           O
ATOM   1959  HA  CYS A 139     -10.185   0.692 -13.210  1.00 91.01           H
ATOM   1960  CB  CYS A 139      -8.836   2.283 -12.798  1.00 91.01           C
ATOM   1961 1HB  CYS A 139      -7.808   2.419 -12.460  1.00 91.01           H
ATOM   1962 2HB  CYS A 139      -8.940   2.837 -13.731  1.00 91.01           H
ATOM   1963  SG  CYS A 139      -9.996   2.943 -11.547  1.00 91.01           S
ATOM   1964  HG  CYS A 139      -9.341   2.474 -10.488  1.00 91.01           H
ATOM   1965  HN  CYS A 139      -8.321   0.484 -11.138  1.00 91.01           H
ATOM   1966  N   ILE A 140      -7.115  -0.216 -13.923  1.00 87.34           N
ATOM   1967  CA  ILE A 140      -6.265  -0.808 -14.943  1.00 87.34           C
ATOM   1968  C   ILE A 140      -6.971  -2.023 -15.547  1.00 87.34           C
ATOM   1969  O   ILE A 140      -7.014  -2.178 -16.766  1.00 87.34           O
ATOM   1970  HA  ILE A 140      -6.128  -0.063 -15.727  1.00 87.34           H
ATOM   1971  CB  ILE A 140      -4.881  -1.122 -14.370  1.00 87.34           C
ATOM   1972  HB  ILE A 140      -5.014  -1.607 -13.403  1.00 87.34           H
ATOM   1973  CG1 ILE A 140      -4.084   0.161 -14.127  1.00 87.34           C
ATOM   1974 1HG1 ILE A 140      -3.775   0.588 -15.082  1.00 87.34           H
ATOM   1975 2HG1 ILE A 140      -4.718   0.900 -13.638  1.00 87.34           H
ATOM   1976  CG2 ILE A 140      -4.127  -2.104 -15.269  1.00 87.34           C
ATOM   1977 1HG2 ILE A 140      -4.692  -3.033 -15.347  1.00 87.34           H
ATOM   1978 2HG2 ILE A 140      -4.004  -1.669 -16.260  1.00 87.34           H
ATOM   1979 3HG2 ILE A 140      -3.146  -2.310 -14.839  1.00 87.34           H
ATOM   1980  CD1 ILE A 140      -2.852  -0.114 -13.263  1.00 87.34           C
ATOM   1981 1HD1 ILE A 140      -3.166  -0.518 -12.301  1.00 87.34           H
ATOM   1982 2HD1 ILE A 140      -2.208  -0.836 -13.768  1.00 87.34           H
ATOM   1983 3HD1 ILE A 140      -2.303   0.814 -13.106  1.00 87.34           H
ATOM   1984  HN  ILE A 140      -6.721  -0.196 -13.004  1.00 87.34           H
ATOM   1985  N   SER A 141      -7.507  -2.855 -14.666  1.00 85.25           N
ATOM   1986  CA  SER A 141      -8.108  -4.108 -15.089  1.00 85.25           C
ATOM   1987  C   SER A 141      -9.335  -3.833 -15.960  1.00 85.25           C
ATOM   1988  O   SER A 141      -9.559  -4.517 -16.958  1.00 85.25           O
ATOM   1989  HA  SER A 141      -7.336  -4.618 -15.666  1.00 85.25           H
ATOM   1990  CB  SER A 141      -8.494  -4.968 -13.884  1.00 85.25           C
ATOM   1991 1HB  SER A 141      -9.229  -4.436 -13.280  1.00 85.25           H
ATOM   1992 2HB  SER A 141      -8.971  -5.885 -14.231  1.00 85.25           H
ATOM   1993  OG  SER A 141      -7.366  -5.296 -13.078  1.00 85.25           O
ATOM   1994  HG  SER A 141      -7.202  -4.572 -12.408  1.00 85.25           H
ATOM   1995  HN  SER A 141      -7.535  -2.684 -13.681  1.00 85.25           H
ATOM   1996  N   VAL A 142     -10.098  -2.830 -15.551  1.00 85.97           N
ATOM   1997  CA  VAL A 142     -11.273  -2.427 -16.306  1.00 85.97           C
ATOM   1998  C   VAL A 142     -10.840  -1.920 -17.682  1.00 85.97           C
ATOM   1999  O   VAL A 142     -11.448  -2.264 -18.694  1.00 85.97           O
ATOM   2000  HA  VAL A 142     -11.898  -3.311 -16.438  1.00 85.97           H
ATOM   2001  CB  VAL A 142     -12.076  -1.394 -15.513  1.00 85.97           C
ATOM   2002  HB  VAL A 142     -11.406  -0.572 -15.260  1.00 85.97           H
ATOM   2003  CG1 VAL A 142     -13.221  -0.827 -16.354  1.00 85.97           C
ATOM   2004 1HG1 VAL A 142     -12.815  -0.346 -17.243  1.00 85.97           H
ATOM   2005 2HG1 VAL A 142     -13.889  -1.635 -16.650  1.00 85.97           H
ATOM   2006 3HG1 VAL A 142     -13.775  -0.095 -15.766  1.00 85.97           H
ATOM   2007  CG2 VAL A 142     -12.599  -1.992 -14.205  1.00 85.97           C
ATOM   2008 1HG2 VAL A 142     -13.246  -2.841 -14.427  1.00 85.97           H
ATOM   2009 2HG2 VAL A 142     -11.759  -2.325 -13.596  1.00 85.97           H
ATOM   2010 3HG2 VAL A 142     -13.166  -1.236 -13.661  1.00 85.97           H
ATOM   2011  HN  VAL A 142      -9.926  -2.298 -14.722  1.00 85.97           H
ATOM   2012  N   ASP A 143      -9.792  -1.108 -17.676  1.00 85.03           N
ATOM   2013  CA  ASP A 143      -9.333  -0.470 -18.898  1.00 85.03           C
ATOM   2014  C   ASP A 143      -8.885  -1.543 -19.892  1.00 85.03           C
ATOM   2015  O   ASP A 143      -9.142  -1.431 -21.089  1.00 85.03           O
ATOM   2016  HA  ASP A 143     -10.187   0.103 -19.260  1.00 85.03           H
ATOM   2017  CB  ASP A 143      -8.141   0.449 -18.624  1.00 85.03           C
ATOM   2018 1HB  ASP A 143      -8.373   1.115 -17.792  1.00 85.03           H
ATOM   2019 2HB  ASP A 143      -7.279  -0.147 -18.324  1.00 85.03           H
ATOM   2020  CG  ASP A 143      -7.790   1.276 -19.863  1.00 85.03           C
ATOM   2021  OD1 ASP A 143      -6.631   1.155 -20.316  1.00 85.03           O
ATOM   2022  OD2 ASP A 143      -8.688   2.010 -20.328  1.00 85.03           O
ATOM   2023  HN  ASP A 143      -9.262  -0.886 -16.858  1.00 85.03           H
ATOM   2024  N   ARG A 144      -8.222  -2.558 -19.358  1.00 81.13           N
ATOM   2025  CA  ARG A 144      -7.741  -3.654 -20.183  1.00 81.13           C
ATOM   2026  C   ARG A 144      -8.917  -4.383 -20.835  1.00 81.13           C
ATOM   2027  O   ARG A 144      -8.870  -4.709 -22.020  1.00 81.13           O
ATOM   2028  HA  ARG A 144      -7.108  -3.181 -20.933  1.00 81.13           H
ATOM   2029  CB  ARG A 144      -6.928  -4.651 -19.354  1.00 81.13           C
ATOM   2030 1HB  ARG A 144      -7.464  -4.888 -18.436  1.00 81.13           H
ATOM   2031 2HB  ARG A 144      -6.816  -5.583 -19.908  1.00 81.13           H
ATOM   2032  CG  ARG A 144      -5.548  -4.084 -19.014  1.00 81.13           C
ATOM   2033 1HG  ARG A 144      -5.658  -3.103 -18.551  1.00 81.13           H
ATOM   2034 2HG  ARG A 144      -5.056  -4.728 -18.285  1.00 81.13           H
ATOM   2035  CD  ARG A 144      -4.679  -3.968 -20.268  1.00 81.13           C
ATOM   2036 1HD  ARG A 144      -3.669  -4.317 -20.054  1.00 81.13           H
ATOM   2037 2HD  ARG A 144      -5.076  -4.607 -21.057  1.00 81.13           H
ATOM   2038  NE  ARG A 144      -4.640  -2.562 -20.729  1.00 81.13           N
ATOM   2039  HE  ARG A 144      -4.982  -1.856 -20.109  1.00 81.13           H
ATOM   2040  CZ  ARG A 144      -4.176  -2.176 -21.925  1.00 81.13           C
ATOM   2041  NH1 ARG A 144      -3.706  -3.079 -22.796  1.00 81.13           N
ATOM   2042 1HH1 ARG A 144      -3.700  -4.050 -22.555  1.00 81.13           H
ATOM   2043 2HH1 ARG A 144      -3.361  -2.783 -23.687  1.00 81.13           H
ATOM   2044  NH2 ARG A 144      -4.188  -0.873 -22.237  1.00 81.13           N
ATOM   2045 1HH2 ARG A 144      -3.845  -0.568 -23.126  1.00 81.13           H
ATOM   2046 2HH2 ARG A 144      -4.541  -0.205 -21.581  1.00 81.13           H
ATOM   2047  HN  ARG A 144      -8.013  -2.640 -18.384  1.00 81.13           H
ATOM   2048  N   TYR A 145      -9.945  -4.618 -20.033  1.00 83.36           N
ATOM   2049  CA  TYR A 145     -11.126  -5.315 -20.514  1.00 83.36           C
ATOM   2050  C   TYR A 145     -11.780  -4.554 -21.669  1.00 83.36           C
ATOM   2051  O   TYR A 145     -12.062  -5.132 -22.717  1.00 83.36           O
ATOM   2052  HA  TYR A 145     -10.816  -6.299 -20.866  1.00 83.36           H
ATOM   2053  CB  TYR A 145     -12.099  -5.360 -19.333  1.00 83.36           C
ATOM   2054 1HB  TYR A 145     -11.686  -6.008 -18.560  1.00 83.36           H
ATOM   2055 2HB  TYR A 145     -12.179  -4.362 -18.904  1.00 83.36           H
ATOM   2056  CG  TYR A 145     -13.499  -5.856 -19.700  1.00 83.36           C
ATOM   2057  CD1 TYR A 145     -14.593  -5.037 -19.510  1.00 83.36           C
ATOM   2058  HD1 TYR A 145     -14.460  -4.036 -19.099  1.00 83.36           H
ATOM   2059  CD2 TYR A 145     -13.668  -7.123 -20.220  1.00 83.36           C
ATOM   2060  HD2 TYR A 145     -12.804  -7.770 -20.370  1.00 83.36           H
ATOM   2061  CE1 TYR A 145     -15.911  -5.503 -19.855  1.00 83.36           C
ATOM   2062  HE1 TYR A 145     -16.783  -4.866 -19.710  1.00 83.36           H
ATOM   2063  CE2 TYR A 145     -14.986  -7.590 -20.565  1.00 83.36           C
ATOM   2064  HE2 TYR A 145     -15.133  -8.588 -20.977  1.00 83.36           H
ATOM   2065  CZ  TYR A 145     -16.042  -6.757 -20.366  1.00 83.36           C
ATOM   2066  OH  TYR A 145     -17.287  -7.198 -20.691  1.00 83.36           O
ATOM   2067  HH  TYR A 145     -17.969  -6.508 -20.447  1.00 83.36           H
ATOM   2068  HN  TYR A 145      -9.980  -4.341 -19.072  1.00 83.36           H
ATOM   2069  N   ILE A 146     -12.001  -3.268 -21.438  1.00 81.35           N
ATOM   2070  CA  ILE A 146     -12.648  -2.430 -22.433  1.00 81.35           C
ATOM   2071  C   ILE A 146     -11.816  -2.436 -23.717  1.00 81.35           C
ATOM   2072  O   ILE A 146     -12.365  -2.488 -24.817  1.00 81.35           O
ATOM   2073  HA  ILE A 146     -13.620  -2.871 -22.650  1.00 81.35           H
ATOM   2074  CB  ILE A 146     -12.901  -1.030 -21.872  1.00 81.35           C
ATOM   2075  HB  ILE A 146     -11.967  -0.655 -21.453  1.00 81.35           H
ATOM   2076  CG1 ILE A 146     -13.922  -1.073 -20.732  1.00 81.35           C
ATOM   2077 1HG1 ILE A 146     -14.905  -1.324 -21.130  1.00 81.35           H
ATOM   2078 2HG1 ILE A 146     -13.652  -1.859 -20.027  1.00 81.35           H
ATOM   2079  CG2 ILE A 146     -13.320  -0.062 -22.980  1.00 81.35           C
ATOM   2080 1HG2 ILE A 146     -12.529  -0.000 -23.727  1.00 81.35           H
ATOM   2081 2HG2 ILE A 146     -14.236  -0.421 -23.449  1.00 81.35           H
ATOM   2082 3HG2 ILE A 146     -13.494   0.926 -22.553  1.00 81.35           H
ATOM   2083  CD1 ILE A 146     -13.988   0.272 -20.004  1.00 81.35           C
ATOM   2084 1HD1 ILE A 146     -13.008   0.508 -19.588  1.00 81.35           H
ATOM   2085 2HD1 ILE A 146     -14.281   1.051 -20.707  1.00 81.35           H
ATOM   2086 3HD1 ILE A 146     -14.720   0.213 -19.199  1.00 81.35           H
ATOM   2087  HN  ILE A 146     -11.748  -2.800 -20.592  1.00 81.35           H
ATOM   2088  N   ALA A 147     -10.504  -2.382 -23.535  1.00 79.85           N
ATOM   2089  CA  ALA A 147      -9.595  -2.293 -24.665  1.00 79.85           C
ATOM   2090  C   ALA A 147      -9.736  -3.548 -25.528  1.00 79.85           C
ATOM   2091  O   ALA A 147      -9.550  -3.495 -26.742  1.00 79.85           O
ATOM   2092  HA  ALA A 147      -9.882  -1.423 -25.255  1.00 79.85           H
ATOM   2093  CB  ALA A 147      -8.166  -2.093 -24.156  1.00 79.85           C
ATOM   2094 1HB  ALA A 147      -8.113  -1.173 -23.574  1.00 79.85           H
ATOM   2095 2HB  ALA A 147      -7.883  -2.937 -23.527  1.00 79.85           H
ATOM   2096 3HB  ALA A 147      -7.484  -2.026 -25.003  1.00 79.85           H
ATOM   2097  HN  ALA A 147     -10.063  -2.398 -22.638  1.00 79.85           H
ATOM   2098  N   ILE A 148     -10.063  -4.649 -24.866  1.00 76.81           N
ATOM   2099  CA  ILE A 148     -10.038  -5.948 -25.516  1.00 76.81           C
ATOM   2100  C   ILE A 148     -11.442  -6.289 -26.020  1.00 76.81           C
ATOM   2101  O   ILE A 148     -11.598  -6.827 -27.115  1.00 76.81           O
ATOM   2102  HA  ILE A 148      -9.372  -5.871 -26.375  1.00 76.81           H
ATOM   2103  CB  ILE A 148      -9.447  -7.004 -24.579  1.00 76.81           C
ATOM   2104  HB  ILE A 148      -9.945  -6.920 -23.613  1.00 76.81           H
ATOM   2105  CG1 ILE A 148      -7.956  -6.755 -24.342  1.00 76.81           C
ATOM   2106 1HG1 ILE A 148      -7.399  -6.971 -25.254  1.00 76.81           H
ATOM   2107 2HG1 ILE A 148      -7.792  -5.703 -24.110  1.00 76.81           H
ATOM   2108  CG2 ILE A 148      -9.717  -8.415 -25.105  1.00 76.81           C
ATOM   2109 1HG2 ILE A 148     -10.792  -8.576 -25.179  1.00 76.81           H
ATOM   2110 2HG2 ILE A 148      -9.263  -8.529 -26.089  1.00 76.81           H
ATOM   2111 3HG2 ILE A 148      -9.286  -9.146 -24.420  1.00 76.81           H
ATOM   2112  CD1 ILE A 148      -7.430  -7.624 -23.198  1.00 76.81           C
ATOM   2113 1HD1 ILE A 148      -7.973  -7.388 -22.283  1.00 76.81           H
ATOM   2114 2HD1 ILE A 148      -7.574  -8.676 -23.445  1.00 76.81           H
ATOM   2115 3HD1 ILE A 148      -6.368  -7.427 -23.051  1.00 76.81           H
ATOM   2116  HN  ILE A 148     -10.341  -4.662 -23.905  1.00 76.81           H
ATOM   2117  N   ALA A 149     -12.427  -5.962 -25.196  1.00 78.26           N
ATOM   2118  CA  ALA A 149     -13.801  -6.335 -25.488  1.00 78.26           C
ATOM   2119  C   ALA A 149     -14.357  -5.407 -26.571  1.00 78.26           C
ATOM   2120  O   ALA A 149     -14.992  -5.865 -27.519  1.00 78.26           O
ATOM   2121  HA  ALA A 149     -13.795  -7.357 -25.866  1.00 78.26           H
ATOM   2122  CB  ALA A 149     -14.627  -6.289 -24.201  1.00 78.26           C
ATOM   2123 1HB  ALA A 149     -14.208  -6.987 -23.476  1.00 78.26           H
ATOM   2124 2HB  ALA A 149     -14.604  -5.280 -23.790  1.00 78.26           H
ATOM   2125 3HB  ALA A 149     -15.657  -6.568 -24.421  1.00 78.26           H
ATOM   2126  HN  ALA A 149     -12.299  -5.454 -24.345  1.00 78.26           H
ATOM   2127  N   GLN A 150     -14.097  -4.120 -26.393  1.00 78.70           N
ATOM   2128  CA  GLN A 150     -14.638  -3.116 -27.294  1.00 78.70           C
ATOM   2129  C   GLN A 150     -13.526  -2.536 -28.170  1.00 78.70           C
ATOM   2130  O   GLN A 150     -13.523  -1.342 -28.466  1.00 78.70           O
ATOM   2131  HA  GLN A 150     -15.361  -3.644 -27.916  1.00 78.70           H
ATOM   2132  CB  GLN A 150     -15.356  -2.012 -26.517  1.00 78.70           C
ATOM   2133 1HB  GLN A 150     -14.648  -1.503 -25.863  1.00 78.70           H
ATOM   2134 2HB  GLN A 150     -15.742  -1.265 -27.211  1.00 78.70           H
ATOM   2135  CG  GLN A 150     -16.505  -2.585 -25.685  1.00 78.70           C
ATOM   2136 1HG  GLN A 150     -17.120  -3.236 -26.307  1.00 78.70           H
ATOM   2137 2HG  GLN A 150     -16.105  -3.199 -24.879  1.00 78.70           H
ATOM   2138  CD  GLN A 150     -17.370  -1.466 -25.100  1.00 78.70           C
ATOM   2139  OE1 GLN A 150     -17.113  -0.288 -25.283  1.00 78.70           O
ATOM   2140  NE2 GLN A 150     -18.406  -1.899 -24.388  1.00 78.70           N
ATOM   2141 1HE2 GLN A 150     -18.561  -2.881 -24.276  1.00 78.70           H
ATOM   2142 2HE2 GLN A 150     -19.031  -1.244 -23.964  1.00 78.70           H
ATOM   2143  HN  GLN A 150     -13.531  -3.761 -25.651  1.00 78.70           H
ATOM   2144  N   ALA A 151     -12.608  -3.408 -28.561  1.00 74.81           N
ATOM   2145  CA  ALA A 151     -11.389  -2.968 -29.218  1.00 74.81           C
ATOM   2146  C   ALA A 151     -11.747  -2.040 -30.380  1.00 74.81           C
ATOM   2147  O   ALA A 151     -11.044  -1.066 -30.641  1.00 74.81           O
ATOM   2148  HA  ALA A 151     -10.801  -2.412 -28.488  1.00 74.81           H
ATOM   2149  CB  ALA A 151     -10.585  -4.188 -29.672  1.00 74.81           C
ATOM   2150 1HB  ALA A 151     -10.330  -4.799 -28.806  1.00 74.81           H
ATOM   2151 2HB  ALA A 151     -11.181  -4.777 -30.370  1.00 74.81           H
ATOM   2152 3HB  ALA A 151      -9.670  -3.857 -30.165  1.00 74.81           H
ATOM   2153  HN  ALA A 151     -12.687  -4.397 -28.436  1.00 74.81           H
ATOM   2154  N   MET A 152     -12.842  -2.376 -31.048  1.00 71.92           N
ATOM   2155  CA  MET A 152     -13.262  -1.628 -32.221  1.00 71.92           C
ATOM   2156  C   MET A 152     -13.651  -0.196 -31.848  1.00 71.92           C
ATOM   2157  O   MET A 152     -13.342   0.745 -32.577  1.00 71.92           O
ATOM   2158  HA  MET A 152     -12.398  -1.615 -32.886  1.00 71.92           H
ATOM   2159  CB  MET A 152     -14.455  -2.329 -32.873  1.00 71.92           C
ATOM   2160 1HB  MET A 152     -15.234  -2.497 -32.128  1.00 71.92           H
ATOM   2161 2HB  MET A 152     -14.883  -1.686 -33.642  1.00 71.92           H
ATOM   2162  CG  MET A 152     -14.037  -3.664 -33.491  1.00 71.92           C
ATOM   2163 1HG  MET A 152     -12.960  -3.799 -33.391  1.00 71.92           H
ATOM   2164 2HG  MET A 152     -14.512  -4.487 -32.957  1.00 71.92           H
ATOM   2165  SD  MET A 152     -14.498  -3.709 -35.215  1.00 71.92           S
ATOM   2166  CE  MET A 152     -16.270  -3.856 -35.058  1.00 71.92           C
ATOM   2167 1HE  MET A 152     -16.512  -4.767 -34.511  1.00 71.92           H
ATOM   2168 2HE  MET A 152     -16.659  -2.993 -34.518  1.00 71.92           H
ATOM   2169 3HE  MET A 152     -16.720  -3.897 -36.050  1.00 71.92           H
ATOM   2170  HN  MET A 152     -13.435  -3.142 -30.800  1.00 71.92           H
ATOM   2171  N   ARG A 153     -14.324  -0.077 -30.712  1.00 72.83           N
ATOM   2172  CA  ARG A 153     -14.797   1.219 -30.256  1.00 72.83           C
ATOM   2173  C   ARG A 153     -13.723   1.909 -29.413  1.00 72.83           C
ATOM   2174  O   ARG A 153     -13.753   3.127 -29.240  1.00 72.83           O
ATOM   2175  HA  ARG A 153     -15.000   1.779 -31.169  1.00 72.83           H
ATOM   2176  CB  ARG A 153     -16.075   1.077 -29.426  1.00 72.83           C
ATOM   2177 1HB  ARG A 153     -15.910   0.366 -28.616  1.00 72.83           H
ATOM   2178 2HB  ARG A 153     -16.321   2.033 -28.964  1.00 72.83           H
ATOM   2179  CG  ARG A 153     -17.244   0.608 -30.294  1.00 72.83           C
ATOM   2180 1HG  ARG A 153     -17.354   1.271 -31.152  1.00 72.83           H
ATOM   2181 2HG  ARG A 153     -17.034  -0.388 -30.686  1.00 72.83           H
ATOM   2182  CD  ARG A 153     -18.546   0.581 -29.492  1.00 72.83           C
ATOM   2183 1HD  ARG A 153     -18.469  -0.142 -28.680  1.00 72.83           H
ATOM   2184 2HD  ARG A 153     -18.722   1.555 -29.036  1.00 72.83           H
ATOM   2185  NE  ARG A 153     -19.678   0.226 -30.377  1.00 72.83           N
ATOM   2186  HE  ARG A 153     -19.480   0.035 -31.339  1.00 72.83           H
ATOM   2187  CZ  ARG A 153     -20.953   0.145 -29.971  1.00 72.83           C
ATOM   2188  NH1 ARG A 153     -21.277   0.391 -28.694  1.00 72.83           N
ATOM   2189 1HH1 ARG A 153     -20.565   0.637 -28.036  1.00 72.83           H
ATOM   2190 2HH1 ARG A 153     -22.230   0.328 -28.399  1.00 72.83           H
ATOM   2191  NH2 ARG A 153     -21.898  -0.185 -30.861  1.00 72.83           N
ATOM   2192 1HH2 ARG A 153     -22.854  -0.250 -30.574  1.00 72.83           H
ATOM   2193 2HH2 ARG A 153     -21.648  -0.367 -31.812  1.00 72.83           H
ATOM   2194  HN  ARG A 153     -14.545  -0.844 -30.110  1.00 72.83           H
ATOM   2195  N   ALA A 154     -12.801   1.102 -28.910  1.00 71.38           N
ATOM   2196  CA  ALA A 154     -11.856   1.574 -27.912  1.00 71.38           C
ATOM   2197  C   ALA A 154     -10.956   2.644 -28.534  1.00 71.38           C
ATOM   2198  O   ALA A 154     -10.440   3.511 -27.832  1.00 71.38           O
ATOM   2199  HA  ALA A 154     -12.428   2.021 -27.099  1.00 71.38           H
ATOM   2200  CB  ALA A 154     -11.059   0.390 -27.362  1.00 71.38           C
ATOM   2201 1HB  ALA A 154     -11.742  -0.327 -26.905  1.00 71.38           H
ATOM   2202 2HB  ALA A 154     -10.517  -0.093 -28.176  1.00 71.38           H
ATOM   2203 3HB  ALA A 154     -10.351   0.745 -26.614  1.00 71.38           H
ATOM   2204  HN  ALA A 154     -12.693   0.143 -29.174  1.00 71.38           H
ATOM   2205  N   HIS A 155     -10.796   2.547 -29.846  1.00 71.81           N
ATOM   2206  CA  HIS A 155      -9.895   3.439 -30.558  1.00 71.81           C
ATOM   2207  C   HIS A 155     -10.517   4.834 -30.643  1.00 71.81           C
ATOM   2208  O   HIS A 155      -9.868   5.827 -30.318  1.00 71.81           O
ATOM   2209  HA  HIS A 155      -8.979   3.493 -29.969  1.00 71.81           H
ATOM   2210  CB  HIS A 155      -9.535   2.865 -31.930  1.00 71.81           C
ATOM   2211 1HB  HIS A 155      -9.210   1.832 -31.807  1.00 71.81           H
ATOM   2212 2HB  HIS A 155     -10.431   2.845 -32.550  1.00 71.81           H
ATOM   2213  CG  HIS A 155      -8.456   3.635 -32.653  1.00 71.81           C
ATOM   2214  ND1 HIS A 155      -8.732   4.684 -33.512  1.00 71.81           N
ATOM   2215  HD1 HIS A 155      -9.642   5.032 -33.738  1.00 71.81           H
ATOM   2216  CD2 HIS A 155      -7.099   3.498 -32.635  1.00 71.81           C
ATOM   2217  HD2 HIS A 155      -6.541   2.762 -32.058  1.00 71.81           H
ATOM   2218  CE1 HIS A 155      -7.585   5.150 -33.985  1.00 71.81           C
ATOM   2219  HE1 HIS A 155      -7.469   5.976 -34.687  1.00 71.81           H
ATOM   2220  NE2 HIS A 155      -6.574   4.413 -33.441  1.00 71.81           N
ATOM   2221  HN  HIS A 155     -11.266   1.876 -30.419  1.00 71.81           H
ATOM   2222  N   THR A 156     -11.766   4.865 -31.081  1.00 75.55           N
ATOM   2223  CA  THR A 156     -12.449   6.128 -31.307  1.00 75.55           C
ATOM   2224  C   THR A 156     -12.678   6.855 -29.980  1.00 75.55           C
ATOM   2225  O   THR A 156     -12.836   8.074 -29.956  1.00 75.55           O
ATOM   2226  HA  THR A 156     -11.805   6.764 -31.913  1.00 75.55           H
ATOM   2227  CB  THR A 156     -13.743   5.836 -32.070  1.00 75.55           C
ATOM   2228  HB  THR A 156     -14.518   6.557 -31.812  1.00 75.55           H
ATOM   2229  OG1 THR A 156     -14.035   4.478 -31.751  1.00 75.55           O
ATOM   2230  HG1 THR A 156     -14.255   4.395 -30.779  1.00 75.55           H
ATOM   2231  CG2 THR A 156     -13.539   5.827 -33.587  1.00 75.55           C
ATOM   2232 1HG2 THR A 156     -12.812   5.058 -33.851  1.00 75.55           H
ATOM   2233 2HG2 THR A 156     -13.171   6.801 -33.909  1.00 75.55           H
ATOM   2234 3HG2 THR A 156     -14.487   5.615 -34.080  1.00 75.55           H
ATOM   2235  HN  THR A 156     -12.309   4.049 -31.281  1.00 75.55           H
ATOM   2236  N   TRP A 157     -12.687   6.076 -28.909  1.00 80.66           N
ATOM   2237  CA  TRP A 157     -13.047   6.602 -27.603  1.00 80.66           C
ATOM   2238  C   TRP A 157     -11.755   6.891 -26.837  1.00 80.66           C
ATOM   2239  O   TRP A 157     -11.783   7.119 -25.629  1.00 80.66           O
ATOM   2240  HA  TRP A 157     -13.603   7.527 -27.759  1.00 80.66           H
ATOM   2241  CB  TRP A 157     -13.979   5.641 -26.863  1.00 80.66           C
ATOM   2242 1HB  TRP A 157     -13.558   4.637 -26.905  1.00 80.66           H
ATOM   2243 2HB  TRP A 157     -14.018   5.927 -25.812  1.00 80.66           H
ATOM   2244  CG  TRP A 157     -15.404   5.604 -27.419  1.00 80.66           C
ATOM   2245  CD1 TRP A 157     -15.815   5.914 -28.656  1.00 80.66           C
ATOM   2246  HD1 TRP A 157     -15.155   6.247 -29.457  1.00 80.66           H
ATOM   2247  CD2 TRP A 157     -16.597   5.221 -26.703  1.00 80.66           C
ATOM   2248  NE1 TRP A 157     -17.180   5.760 -28.789  1.00 80.66           N
ATOM   2249  HE1 TRP A 157     -17.718   5.929 -29.615  1.00 80.66           H
ATOM   2250  CE2 TRP A 157     -17.671   5.325 -27.563  1.00 80.66           C
ATOM   2251  CE3 TRP A 157     -16.763   4.801 -25.371  1.00 80.66           C
ATOM   2252  HE3 TRP A 157     -15.932   4.711 -24.672  1.00 80.66           H
ATOM   2253  CZ2 TRP A 157     -18.986   5.026 -27.188  1.00 80.66           C
ATOM   2254  HZ2 TRP A 157     -19.817   5.116 -27.887  1.00 80.66           H
ATOM   2255  CZ3 TRP A 157     -18.084   4.506 -25.012  1.00 80.66           C
ATOM   2256  HZ3 TRP A 157     -18.269   4.175 -23.990  1.00 80.66           H
ATOM   2257  CH2 TRP A 157     -19.176   4.605 -25.866  1.00 80.66           C
ATOM   2258  HH2 TRP A 157     -20.175   4.357 -25.509  1.00 80.66           H
ATOM   2259  HN  TRP A 157     -12.454   5.103 -28.923  1.00 80.66           H
ATOM   2260  N   ARG A 158     -10.652   6.871 -27.571  1.00 79.59           N
ATOM   2261  CA  ARG A 158      -9.339   6.918 -26.950  1.00 79.59           C
ATOM   2262  C   ARG A 158      -9.175   8.213 -26.152  1.00 79.59           C
ATOM   2263  O   ARG A 158      -8.705   8.191 -25.016  1.00 79.59           O
ATOM   2264  HA  ARG A 158      -9.309   6.047 -26.296  1.00 79.59           H
ATOM   2265  CB  ARG A 158      -8.230   6.831 -28.001  1.00 79.59           C
ATOM   2266 1HB  ARG A 158      -8.373   5.940 -28.612  1.00 79.59           H
ATOM   2267 2HB  ARG A 158      -8.289   7.690 -28.670  1.00 79.59           H
ATOM   2268  CG  ARG A 158      -6.851   6.787 -27.340  1.00 79.59           C
ATOM   2269 1HG  ARG A 158      -6.703   7.685 -26.739  1.00 79.59           H
ATOM   2270 2HG  ARG A 158      -6.796   5.936 -26.661  1.00 79.59           H
ATOM   2271  CD  ARG A 158      -5.743   6.681 -28.389  1.00 79.59           C
ATOM   2272 1HD  ARG A 158      -5.922   5.820 -29.033  1.00 79.59           H
ATOM   2273 2HD  ARG A 158      -5.750   7.564 -29.029  1.00 79.59           H
ATOM   2274  NE  ARG A 158      -4.427   6.549 -27.725  1.00 79.59           N
ATOM   2275  HE  ARG A 158      -4.376   6.740 -26.744  1.00 79.59           H
ATOM   2276  CZ  ARG A 158      -3.300   6.191 -28.354  1.00 79.59           C
ATOM   2277  NH1 ARG A 158      -3.310   5.924 -29.667  1.00 79.59           N
ATOM   2278 1HH1 ARG A 158      -4.163   5.992 -30.185  1.00 79.59           H
ATOM   2279 2HH1 ARG A 158      -2.464   5.657 -30.130  1.00 79.59           H
ATOM   2280  NH2 ARG A 158      -2.162   6.104 -27.651  1.00 79.59           N
ATOM   2281 1HH2 ARG A 158      -1.312   5.838 -28.106  1.00 79.59           H
ATOM   2282 2HH2 ARG A 158      -2.164   6.305 -26.672  1.00 79.59           H
ATOM   2283  HN  ARG A 158     -10.646   6.824 -28.570  1.00 79.59           H
ATOM   2284  N   GLU A 159      -9.573   9.311 -26.778  1.00 81.92           N
ATOM   2285  CA  GLU A 159      -9.388  10.622 -26.180  1.00 81.92           C
ATOM   2286  C   GLU A 159     -10.284  10.775 -24.949  1.00 81.92           C
ATOM   2287  O   GLU A 159      -9.826  11.206 -23.892  1.00 81.92           O
ATOM   2288  HA  GLU A 159      -8.340  10.660 -25.881  1.00 81.92           H
ATOM   2289  CB  GLU A 159      -9.660  11.732 -27.197  1.00 81.92           C
ATOM   2290 1HB  GLU A 159     -10.614  11.551 -27.692  1.00 81.92           H
ATOM   2291 2HB  GLU A 159      -9.608  12.703 -26.704  1.00 81.92           H
ATOM   2292  CG  GLU A 159      -8.591  11.748 -28.291  1.00 81.92           C
ATOM   2293 1HG  GLU A 159      -7.601  11.807 -27.837  1.00 81.92           H
ATOM   2294 2HG  GLU A 159      -8.628  10.815 -28.854  1.00 81.92           H
ATOM   2295  CD  GLU A 159      -8.794  12.930 -29.240  1.00 81.92           C
ATOM   2296  OE1 GLU A 159      -7.846  13.214 -30.004  1.00 81.92           O
ATOM   2297  OE2 GLU A 159      -9.892  13.524 -29.179  1.00 81.92           O
ATOM   2298  HN  GLU A 159     -10.012   9.315 -27.676  1.00 81.92           H
ATOM   2299  N   LYS A 160     -11.546  10.413 -25.127  1.00 85.34           N
ATOM   2300  CA  LYS A 160     -12.506  10.483 -24.038  1.00 85.34           C
ATOM   2301  C   LYS A 160     -11.986   9.666 -22.853  1.00 85.34           C
ATOM   2302  O   LYS A 160     -12.072  10.105 -21.707  1.00 85.34           O
ATOM   2303  HA  LYS A 160     -12.578  11.527 -23.733  1.00 85.34           H
ATOM   2304  CB  LYS A 160     -13.894  10.055 -24.519  1.00 85.34           C
ATOM   2305 1HB  LYS A 160     -13.836   9.069 -24.978  1.00 85.34           H
ATOM   2306 2HB  LYS A 160     -14.568   9.970 -23.666  1.00 85.34           H
ATOM   2307  CG  LYS A 160     -14.460  11.060 -25.524  1.00 85.34           C
ATOM   2308 1HG  LYS A 160     -14.392  12.068 -25.114  1.00 85.34           H
ATOM   2309 2HG  LYS A 160     -13.861  11.046 -26.434  1.00 85.34           H
ATOM   2310  CD  LYS A 160     -15.917  10.738 -25.860  1.00 85.34           C
ATOM   2311 1HD  LYS A 160     -15.980   9.744 -26.305  1.00 85.34           H
ATOM   2312 2HD  LYS A 160     -16.509  10.715 -24.945  1.00 85.34           H
ATOM   2313  CE  LYS A 160     -16.499  11.772 -26.826  1.00 85.34           C
ATOM   2314 1HE  LYS A 160     -16.388  12.772 -26.406  1.00 85.34           H
ATOM   2315 2HE  LYS A 160     -15.943  11.757 -27.763  1.00 85.34           H
ATOM   2316  NZ  LYS A 160     -17.928  11.492 -27.086  1.00 85.34           N
ATOM   2317 1HZ  LYS A 160     -18.299  12.189 -27.723  1.00 85.34           H
ATOM   2318 2HZ  LYS A 160     -18.023  10.571 -27.500  1.00 85.34           H
ATOM   2319 3HZ  LYS A 160     -18.444  11.524 -26.213  1.00 85.34           H
ATOM   2320  HN  LYS A 160     -11.915  10.077 -25.994  1.00 85.34           H
ATOM   2321  N   ARG A 161     -11.459   8.493 -23.170  1.00 86.69           N
ATOM   2322  CA  ARG A 161     -10.957   7.596 -22.143  1.00 86.69           C
ATOM   2323  C   ARG A 161      -9.824   8.264 -21.363  1.00 86.69           C
ATOM   2324  O   ARG A 161      -9.696   8.067 -20.155  1.00 86.69           O
ATOM   2325  HA  ARG A 161     -11.815   7.401 -21.499  1.00 86.69           H
ATOM   2326  CB  ARG A 161     -10.446   6.290 -22.754  1.00 86.69           C
ATOM   2327 1HB  ARG A 161      -9.804   6.510 -23.607  1.00 86.69           H
ATOM   2328 2HB  ARG A 161      -9.835   5.758 -22.025  1.00 86.69           H
ATOM   2329  CG  ARG A 161     -11.608   5.400 -23.199  1.00 86.69           C
ATOM   2330 1HG  ARG A 161     -12.141   5.026 -22.325  1.00 86.69           H
ATOM   2331 2HG  ARG A 161     -12.320   5.989 -23.778  1.00 86.69           H
ATOM   2332  CD  ARG A 161     -11.108   4.224 -24.040  1.00 86.69           C
ATOM   2333 1HD  ARG A 161     -11.952   3.709 -24.498  1.00 86.69           H
ATOM   2334 2HD  ARG A 161     -10.479   4.589 -24.852  1.00 86.69           H
ATOM   2335  NE  ARG A 161     -10.343   3.284 -23.191  1.00 86.69           N
ATOM   2336  HE  ARG A 161     -10.376   3.414 -22.200  1.00 86.69           H
ATOM   2337  CZ  ARG A 161      -9.608   2.270 -23.667  1.00 86.69           C
ATOM   2338  NH1 ARG A 161      -9.528   2.049 -24.987  1.00 86.69           N
ATOM   2339 1HH1 ARG A 161     -10.018   2.643 -25.624  1.00 86.69           H
ATOM   2340 2HH1 ARG A 161      -8.977   1.289 -25.334  1.00 86.69           H
ATOM   2341  NH2 ARG A 161      -8.955   1.480 -22.804  1.00 86.69           N
ATOM   2342 1HH2 ARG A 161      -8.402   0.718 -23.143  1.00 86.69           H
ATOM   2343 2HH2 ARG A 161      -9.020   1.652 -21.821  1.00 86.69           H
ATOM   2344  HN  ARG A 161     -11.373   8.153 -24.107  1.00 86.69           H
ATOM   2345  N   LEU A 162      -9.029   9.041 -22.084  1.00 88.01           N
ATOM   2346  CA  LEU A 162      -7.897   9.721 -21.479  1.00 88.01           C
ATOM   2347  C   LEU A 162      -8.407  10.793 -20.514  1.00 88.01           C
ATOM   2348  O   LEU A 162      -7.852  10.973 -19.431  1.00 88.01           O
ATOM   2349  HA  LEU A 162      -7.338   8.980 -20.908  1.00 88.01           H
ATOM   2350  CB  LEU A 162      -6.958  10.263 -22.559  1.00 88.01           C
ATOM   2351 1HB  LEU A 162      -6.738   9.457 -23.260  1.00 88.01           H
ATOM   2352 2HB  LEU A 162      -7.486  11.035 -23.117  1.00 88.01           H
ATOM   2353  CG  LEU A 162      -5.632  10.845 -22.065  1.00 88.01           C
ATOM   2354  HG  LEU A 162      -5.850  11.578 -21.288  1.00 88.01           H
ATOM   2355  CD1 LEU A 162      -4.759   9.761 -21.431  1.00 88.01           C
ATOM   2356 1HD1 LEU A 162      -5.284   9.320 -20.584  1.00 88.01           H
ATOM   2357 2HD1 LEU A 162      -4.547   8.988 -22.169  1.00 88.01           H
ATOM   2358 3HD1 LEU A 162      -3.823  10.202 -21.088  1.00 88.01           H
ATOM   2359  CD2 LEU A 162      -4.904  11.583 -23.190  1.00 88.01           C
ATOM   2360 1HD2 LEU A 162      -4.698  10.889 -24.005  1.00 88.01           H
ATOM   2361 2HD2 LEU A 162      -5.529  12.398 -23.555  1.00 88.01           H
ATOM   2362 3HD2 LEU A 162      -3.965  11.987 -22.811  1.00 88.01           H
ATOM   2363  HN  LEU A 162      -9.149   9.208 -23.063  1.00 88.01           H
ATOM   2364  N   LEU A 163      -9.459  11.476 -20.941  1.00 90.15           N
ATOM   2365  CA  LEU A 163     -10.054  12.521 -20.126  1.00 90.15           C
ATOM   2366  C   LEU A 163     -10.603  11.905 -18.837  1.00 90.15           C
ATOM   2367  O   LEU A 163     -10.314  12.386 -17.743  1.00 90.15           O
ATOM   2368  HA  LEU A 163      -9.262  13.222 -19.863  1.00 90.15           H
ATOM   2369  CB  LEU A 163     -11.098  13.298 -20.929  1.00 90.15           C
ATOM   2370 1HB  LEU A 163     -10.639  13.629 -21.860  1.00 90.15           H
ATOM   2371 2HB  LEU A 163     -11.904  12.615 -21.197  1.00 90.15           H
ATOM   2372  CG  LEU A 163     -11.710  14.516 -20.234  1.00 90.15           C
ATOM   2373  HG  LEU A 163     -12.097  14.197 -19.266  1.00 90.15           H
ATOM   2374  CD1 LEU A 163     -10.649  15.585 -19.966  1.00 90.15           C
ATOM   2375 1HD1 LEU A 163      -9.870  15.171 -19.326  1.00 90.15           H
ATOM   2376 2HD1 LEU A 163     -10.211  15.906 -20.911  1.00 90.15           H
ATOM   2377 3HD1 LEU A 163     -11.111  16.439 -19.471  1.00 90.15           H
ATOM   2378  CD2 LEU A 163     -12.892  15.068 -21.033  1.00 90.15           C
ATOM   2379 1HD2 LEU A 163     -12.552  15.366 -22.025  1.00 90.15           H
ATOM   2380 2HD2 LEU A 163     -13.658  14.298 -21.128  1.00 90.15           H
ATOM   2381 3HD2 LEU A 163     -13.308  15.933 -20.516  1.00 90.15           H
ATOM   2382  HN  LEU A 163      -9.901  11.326 -21.826  1.00 90.15           H
ATOM   2383  N   TYR A 164     -11.385  10.850 -19.010  1.00 91.23           N
ATOM   2384  CA  TYR A 164     -11.960  10.150 -17.873  1.00 91.23           C
ATOM   2385  C   TYR A 164     -10.866   9.630 -16.939  1.00 91.23           C
ATOM   2386  O   TYR A 164     -11.025   9.650 -15.720  1.00 91.23           O
ATOM   2387  HA  TYR A 164     -12.589  10.854 -17.328  1.00 91.23           H
ATOM   2388  CB  TYR A 164     -12.726   8.960 -18.454  1.00 91.23           C
ATOM   2389 1HB  TYR A 164     -12.115   8.488 -19.223  1.00 91.23           H
ATOM   2390 2HB  TYR A 164     -12.877   8.219 -17.668  1.00 91.23           H
ATOM   2391  CG  TYR A 164     -14.084   9.327 -19.056  1.00 91.23           C
ATOM   2392  CD1 TYR A 164     -15.050   9.919 -18.269  1.00 91.23           C
ATOM   2393  HD1 TYR A 164     -14.846  10.125 -17.218  1.00 91.23           H
ATOM   2394  CD2 TYR A 164     -14.342   9.067 -20.387  1.00 91.23           C
ATOM   2395  HD2 TYR A 164     -13.578   8.599 -21.009  1.00 91.23           H
ATOM   2396  CE1 TYR A 164     -16.328  10.265 -18.836  1.00 91.23           C
ATOM   2397  HE1 TYR A 164     -17.100  10.733 -18.225  1.00 91.23           H
ATOM   2398  CE2 TYR A 164     -15.619   9.413 -20.954  1.00 91.23           C
ATOM   2399  HE2 TYR A 164     -15.836   9.212 -22.003  1.00 91.23           H
ATOM   2400  CZ  TYR A 164     -16.549   9.995 -20.150  1.00 91.23           C
ATOM   2401  OH  TYR A 164     -17.756  10.322 -20.685  1.00 91.23           O
ATOM   2402  HH  TYR A 164     -17.773  10.088 -21.658  1.00 91.23           H
ATOM   2403  HN  TYR A 164     -11.627  10.473 -19.904  1.00 91.23           H
ATOM   2404  N   SER A 165      -9.779   9.178 -17.547  1.00 92.56           N
ATOM   2405  CA  SER A 165      -8.671   8.625 -16.786  1.00 92.56           C
ATOM   2406  C   SER A 165      -8.109   9.684 -15.836  1.00 92.56           C
ATOM   2407  O   SER A 165      -7.657   9.361 -14.739  1.00 92.56           O
ATOM   2408  HA  SER A 165      -9.094   7.792 -16.224  1.00 92.56           H
ATOM   2409  CB  SER A 165      -7.571   8.105 -17.714  1.00 92.56           C
ATOM   2410 1HB  SER A 165      -6.935   7.409 -17.167  1.00 92.56           H
ATOM   2411 2HB  SER A 165      -8.022   7.548 -18.535  1.00 92.56           H
ATOM   2412  OG  SER A 165      -6.774   9.163 -18.241  1.00 92.56           O
ATOM   2413  HG  SER A 165      -7.300  10.013 -18.256  1.00 92.56           H
ATOM   2414  HN  SER A 165      -9.649   9.185 -18.538  1.00 92.56           H
ATOM   2415  N   LYS A 166      -8.154  10.927 -16.293  1.00 93.98           N
ATOM   2416  CA  LYS A 166      -7.647  12.034 -15.501  1.00 93.98           C
ATOM   2417  C   LYS A 166      -8.547  12.236 -14.280  1.00 93.98           C
ATOM   2418  O   LYS A 166      -8.060  12.340 -13.155  1.00 93.98           O
ATOM   2419  HA  LYS A 166      -6.651  11.758 -15.153  1.00 93.98           H
ATOM   2420  CB  LYS A 166      -7.494  13.286 -16.366  1.00 93.98           C
ATOM   2421 1HB  LYS A 166      -8.397  13.437 -16.958  1.00 93.98           H
ATOM   2422 2HB  LYS A 166      -7.383  14.163 -15.728  1.00 93.98           H
ATOM   2423  CG  LYS A 166      -6.283  13.167 -17.294  1.00 93.98           C
ATOM   2424 1HG  LYS A 166      -5.375  13.061 -16.700  1.00 93.98           H
ATOM   2425 2HG  LYS A 166      -6.373  12.267 -17.901  1.00 93.98           H
ATOM   2426  CD  LYS A 166      -6.166  14.393 -18.202  1.00 93.98           C
ATOM   2427 1HD  LYS A 166      -7.049  14.466 -18.836  1.00 93.98           H
ATOM   2428 2HD  LYS A 166      -6.133  15.298 -17.596  1.00 93.98           H
ATOM   2429  CE  LYS A 166      -4.911  14.310 -19.074  1.00 93.98           C
ATOM   2430 1HE  LYS A 166      -4.036  14.136 -18.447  1.00 93.98           H
ATOM   2431 2HE  LYS A 166      -4.989  13.463 -19.755  1.00 93.98           H
ATOM   2432  NZ  LYS A 166      -4.734  15.561 -19.846  1.00 93.98           N
ATOM   2433 1HZ  LYS A 166      -3.911  15.481 -20.434  1.00 93.98           H
ATOM   2434 2HZ  LYS A 166      -5.550  15.718 -20.426  1.00 93.98           H
ATOM   2435 3HZ  LYS A 166      -4.618  16.339 -19.207  1.00 93.98           H
ATOM   2436  HN  LYS A 166      -8.528  11.181 -17.185  1.00 93.98           H
ATOM   2437  N   MET A 167      -9.845  12.287 -14.543  1.00 95.42           N
ATOM   2438  CA  MET A 167     -10.814  12.518 -13.486  1.00 95.42           C
ATOM   2439  C   MET A 167     -10.783  11.388 -12.456  1.00 95.42           C
ATOM   2440  O   MET A 167     -10.835  11.638 -11.252  1.00 95.42           O
ATOM   2441  HA  MET A 167     -10.518  13.456 -13.016  1.00 95.42           H
ATOM   2442  CB  MET A 167     -12.216  12.618 -14.092  1.00 95.42           C
ATOM   2443 1HB  MET A 167     -12.428  11.723 -14.675  1.00 95.42           H
ATOM   2444 2HB  MET A 167     -12.958  12.663 -13.294  1.00 95.42           H
ATOM   2445  CG  MET A 167     -12.341  13.856 -14.982  1.00 95.42           C
ATOM   2446 1HG  MET A 167     -11.992  14.738 -14.445  1.00 95.42           H
ATOM   2447 2HG  MET A 167     -11.707  13.747 -15.862  1.00 95.42           H
ATOM   2448  SD  MET A 167     -14.041  14.080 -15.481  1.00 95.42           S
ATOM   2449  CE  MET A 167     -14.264  12.619 -16.483  1.00 95.42           C
ATOM   2450 1HE  MET A 167     -13.555  12.634 -17.310  1.00 95.42           H
ATOM   2451 2HE  MET A 167     -14.095  11.731 -15.873  1.00 95.42           H
ATOM   2452 3HE  MET A 167     -15.281  12.601 -16.876  1.00 95.42           H
ATOM   2453  HN  MET A 167     -10.235  12.172 -15.457  1.00 95.42           H
ATOM   2454  N   VAL A 168     -10.697  10.168 -12.965  1.00 95.63           N
ATOM   2455  CA  VAL A 168     -10.682   8.997 -12.105  1.00 95.63           C
ATOM   2456  C   VAL A 168      -9.475   9.073 -11.168  1.00 95.63           C
ATOM   2457  O   VAL A 168      -9.589   8.781  -9.979  1.00 95.63           O
ATOM   2458  HA  VAL A 168     -11.593   9.016 -11.507  1.00 95.63           H
ATOM   2459  CB  VAL A 168     -10.700   7.724 -12.954  1.00 95.63           C
ATOM   2460  HB  VAL A 168      -9.916   7.811 -13.705  1.00 95.63           H
ATOM   2461  CG1 VAL A 168     -10.398   6.491 -12.100  1.00 95.63           C
ATOM   2462 1HG1 VAL A 168      -9.412   6.595 -11.647  1.00 95.63           H
ATOM   2463 2HG1 VAL A 168     -11.150   6.399 -11.316  1.00 95.63           H
ATOM   2464 3HG1 VAL A 168     -10.417   5.600 -12.728  1.00 95.63           H
ATOM   2465  CG2 VAL A 168     -12.036   7.571 -13.684  1.00 95.63           C
ATOM   2466 1HG2 VAL A 168     -12.844   7.516 -12.956  1.00 95.63           H
ATOM   2467 2HG2 VAL A 168     -12.193   8.429 -14.338  1.00 95.63           H
ATOM   2468 3HG2 VAL A 168     -12.022   6.658 -14.280  1.00 95.63           H
ATOM   2469  HN  VAL A 168     -10.639   9.974 -13.945  1.00 95.63           H
ATOM   2470  N   CYS A 169      -8.347   9.468 -11.739  1.00 96.03           N
ATOM   2471  CA  CYS A 169      -7.114   9.561 -10.975  1.00 96.03           C
ATOM   2472  C   CYS A 169      -7.328  10.563  -9.839  1.00 96.03           C
ATOM   2473  O   CYS A 169      -6.969  10.294  -8.694  1.00 96.03           O
ATOM   2474  HA  CYS A 169      -6.914   8.565 -10.581  1.00 96.03           H
ATOM   2475  CB  CYS A 169      -5.928   9.947 -11.861  1.00 96.03           C
ATOM   2476 1HB  CYS A 169      -6.177  10.827 -12.454  1.00 96.03           H
ATOM   2477 2HB  CYS A 169      -5.071  10.212 -11.241  1.00 96.03           H
ATOM   2478  SG  CYS A 169      -5.492   8.554 -12.965  1.00 96.03           S
ATOM   2479  HG  CYS A 169      -6.353   8.866 -13.929  1.00 96.03           H
ATOM   2480  HN  CYS A 169      -8.267   9.721 -12.703  1.00 96.03           H
ATOM   2481  N   PHE A 170      -7.911  11.698 -10.196  1.00 96.59           N
ATOM   2482  CA  PHE A 170      -8.159  12.749  -9.224  1.00 96.59           C
ATOM   2483  C   PHE A 170      -9.063  12.250  -8.095  1.00 96.59           C
ATOM   2484  O   PHE A 170      -8.777  12.475  -6.920  1.00 96.59           O
ATOM   2485  HA  PHE A 170      -7.194  13.043  -8.811  1.00 96.59           H
ATOM   2486  CB  PHE A 170      -8.868  13.885  -9.965  1.00 96.59           C
ATOM   2487 1HB  PHE A 170      -8.253  14.194 -10.809  1.00 96.59           H
ATOM   2488 2HB  PHE A 170      -9.805  13.508 -10.375  1.00 96.59           H
ATOM   2489  CG  PHE A 170      -9.165  15.107  -9.093  1.00 96.59           C
ATOM   2490  CD1 PHE A 170     -10.407  15.283  -8.569  1.00 96.59           C
ATOM   2491  HD1 PHE A 170     -11.192  14.553  -8.769  1.00 96.59           H
ATOM   2492  CD2 PHE A 170      -8.186  16.017  -8.843  1.00 96.59           C
ATOM   2493  HD2 PHE A 170      -7.190  15.876  -9.264  1.00 96.59           H
ATOM   2494  CE1 PHE A 170     -10.682  16.417  -7.760  1.00 96.59           C
ATOM   2495  HE1 PHE A 170     -11.678  16.558  -7.340  1.00 96.59           H
ATOM   2496  CE2 PHE A 170      -8.461  17.151  -8.034  1.00 96.59           C
ATOM   2497  HE2 PHE A 170      -7.677  17.881  -7.834  1.00 96.59           H
ATOM   2498  CZ  PHE A 170      -9.704  17.327  -7.510  1.00 96.59           C
ATOM   2499  HZ  PHE A 170      -9.915  18.198  -6.889  1.00 96.59           H
ATOM   2500  HN  PHE A 170      -8.211  11.904 -11.127  1.00 96.59           H
ATOM   2501  N   THR A 171     -10.136  11.581  -8.491  1.00 96.63           N
ATOM   2502  CA  THR A 171     -11.096  11.069  -7.529  1.00 96.63           C
ATOM   2503  C   THR A 171     -10.416  10.100  -6.560  1.00 96.63           C
ATOM   2504  O   THR A 171     -10.722  10.090  -5.368  1.00 96.63           O
ATOM   2505  HA  THR A 171     -11.468  11.905  -6.936  1.00 96.63           H
ATOM   2506  CB  THR A 171     -12.254  10.438  -8.305  1.00 96.63           C
ATOM   2507  HB  THR A 171     -11.920   9.559  -8.856  1.00 96.63           H
ATOM   2508  OG1 THR A 171     -12.761  11.506  -9.100  1.00 96.63           O
ATOM   2509  HG1 THR A 171     -12.329  11.497 -10.002  1.00 96.63           H
ATOM   2510  CG2 THR A 171     -13.427  10.057  -7.400  1.00 96.63           C
ATOM   2511 1HG2 THR A 171     -13.805  10.949  -6.900  1.00 96.63           H
ATOM   2512 2HG2 THR A 171     -13.092   9.337  -6.654  1.00 96.63           H
ATOM   2513 3HG2 THR A 171     -14.221   9.614  -8.002  1.00 96.63           H
ATOM   2514  HN  THR A 171     -10.353  11.387  -9.448  1.00 96.63           H
ATOM   2515  N   ILE A 172      -9.505   9.308  -7.107  1.00 96.18           N
ATOM   2516  CA  ILE A 172      -8.814   8.304  -6.316  1.00 96.18           C
ATOM   2517  C   ILE A 172      -7.990   8.995  -5.228  1.00 96.18           C
ATOM   2518  O   ILE A 172      -8.005   8.575  -4.072  1.00 96.18           O
ATOM   2519  HA  ILE A 172      -9.574   7.688  -5.835  1.00 96.18           H
ATOM   2520  CB  ILE A 172      -7.990   7.384  -7.219  1.00 96.18           C
ATOM   2521  HB  ILE A 172      -7.471   8.001  -7.953  1.00 96.18           H
ATOM   2522  CG1 ILE A 172      -8.895   6.424  -7.995  1.00 96.18           C
ATOM   2523 1HG1 ILE A 172      -9.357   5.718  -7.306  1.00 96.18           H
ATOM   2524 2HG1 ILE A 172      -9.703   6.983  -8.469  1.00 96.18           H
ATOM   2525  CG2 ILE A 172      -6.921   6.641  -6.416  1.00 96.18           C
ATOM   2526 1HG2 ILE A 172      -6.251   7.362  -5.949  1.00 96.18           H
ATOM   2527 2HG2 ILE A 172      -7.400   6.037  -5.646  1.00 96.18           H
ATOM   2528 3HG2 ILE A 172      -6.350   5.994  -7.083  1.00 96.18           H
ATOM   2529  CD1 ILE A 172      -8.102   5.663  -9.059  1.00 96.18           C
ATOM   2530 1HD1 ILE A 172      -7.661   6.372  -9.761  1.00 96.18           H
ATOM   2531 2HD1 ILE A 172      -7.310   5.087  -8.580  1.00 96.18           H
ATOM   2532 3HD1 ILE A 172      -8.769   4.988  -9.596  1.00 96.18           H
ATOM   2533  HN  ILE A 172      -9.237   9.345  -8.070  1.00 96.18           H
ATOM   2534  N   TRP A 173      -7.291  10.044  -5.636  1.00 96.47           N
ATOM   2535  CA  TRP A 173      -6.408  10.755  -4.727  1.00 96.47           C
ATOM   2536  C   TRP A 173      -7.259  11.326  -3.591  1.00 96.47           C
ATOM   2537  O   TRP A 173      -6.899  11.207  -2.421  1.00 96.47           O
ATOM   2538  HA  TRP A 173      -5.690  10.037  -4.331  1.00 96.47           H
ATOM   2539  CB  TRP A 173      -5.604  11.825  -5.468  1.00 96.47           C
ATOM   2540 1HB  TRP A 173      -6.258  12.326  -6.183  1.00 96.47           H
ATOM   2541 2HB  TRP A 173      -5.277  12.580  -4.753  1.00 96.47           H
ATOM   2542  CG  TRP A 173      -4.381  11.283  -6.210  1.00 96.47           C
ATOM   2543  CD1 TRP A 173      -4.168  11.246  -7.533  1.00 96.47           C
ATOM   2544  HD1 TRP A 173      -4.872  11.616  -8.278  1.00 96.47           H
ATOM   2545  CD2 TRP A 173      -3.205  10.696  -5.615  1.00 96.47           C
ATOM   2546  NE1 TRP A 173      -2.945  10.682  -7.833  1.00 96.47           N
ATOM   2547  HE1 TRP A 173      -2.564  10.546  -8.747  1.00 96.47           H
ATOM   2548  CE2 TRP A 173      -2.340  10.337  -6.629  1.00 96.47           C
ATOM   2549  CE3 TRP A 173      -2.881  10.477  -4.265  1.00 96.47           C
ATOM   2550  HE3 TRP A 173      -3.546  10.752  -3.446  1.00 96.47           H
ATOM   2551  CZ2 TRP A 173      -1.097   9.737  -6.400  1.00 96.47           C
ATOM   2552  HZ2 TRP A 173      -0.432   9.462  -7.218  1.00 96.47           H
ATOM   2553  CZ3 TRP A 173      -1.634   9.877  -4.052  1.00 96.47           C
ATOM   2554  HZ3 TRP A 173      -1.334   9.684  -3.022  1.00 96.47           H
ATOM   2555  CH2 TRP A 173      -0.753   9.509  -5.062  1.00 96.47           C
ATOM   2556  HH2 TRP A 173       0.201   9.044  -4.813  1.00 96.47           H
ATOM   2557  HN  TRP A 173      -7.321  10.408  -6.567  1.00 96.47           H
ATOM   2558  N   VAL A 174      -8.372  11.934  -3.976  1.00 96.33           N
ATOM   2559  CA  VAL A 174      -9.242  12.583  -3.010  1.00 96.33           C
ATOM   2560  C   VAL A 174      -9.766  11.541  -2.021  1.00 96.33           C
ATOM   2561  O   VAL A 174      -9.761  11.769  -0.812  1.00 96.33           O
ATOM   2562  HA  VAL A 174      -8.643  13.313  -2.466  1.00 96.33           H
ATOM   2563  CB  VAL A 174     -10.360  13.334  -3.736  1.00 96.33           C
ATOM   2564  HB  VAL A 174     -10.855  12.632  -4.407  1.00 96.33           H
ATOM   2565  CG1 VAL A 174     -11.404  13.853  -2.745  1.00 96.33           C
ATOM   2566 1HG1 VAL A 174     -11.841  13.014  -2.204  1.00 96.33           H
ATOM   2567 2HG1 VAL A 174     -10.928  14.533  -2.039  1.00 96.33           H
ATOM   2568 3HG1 VAL A 174     -12.188  14.383  -3.288  1.00 96.33           H
ATOM   2569  CG2 VAL A 174      -9.794  14.475  -4.584  1.00 96.33           C
ATOM   2570 1HG2 VAL A 174      -9.262  15.176  -3.941  1.00 96.33           H
ATOM   2571 2HG2 VAL A 174      -9.107  14.069  -5.326  1.00 96.33           H
ATOM   2572 3HG2 VAL A 174     -10.610  14.992  -5.089  1.00 96.33           H
ATOM   2573  HN  VAL A 174      -8.680  11.987  -4.926  1.00 96.33           H
ATOM   2574  N   LEU A 175     -10.206  10.418  -2.570  1.00 94.54           N
ATOM   2575  CA  LEU A 175     -10.814   9.376  -1.760  1.00 94.54           C
ATOM   2576  C   LEU A 175      -9.779   8.837  -0.770  1.00 94.54           C
ATOM   2577  O   LEU A 175     -10.072   8.676   0.413  1.00 94.54           O
ATOM   2578  HA  LEU A 175     -11.626   9.834  -1.195  1.00 94.54           H
ATOM   2579  CB  LEU A 175     -11.433   8.298  -2.651  1.00 94.54           C
ATOM   2580 1HB  LEU A 175     -12.113   8.780  -3.353  1.00 94.54           H
ATOM   2581 2HB  LEU A 175     -10.638   7.840  -3.240  1.00 94.54           H
ATOM   2582  CG  LEU A 175     -12.196   7.187  -1.927  1.00 94.54           C
ATOM   2583  HG  LEU A 175     -11.544   6.767  -1.161  1.00 94.54           H
ATOM   2584  CD1 LEU A 175     -13.430   7.744  -1.213  1.00 94.54           C
ATOM   2585 1HD1 LEU A 175     -13.120   8.490  -0.481  1.00 94.54           H
ATOM   2586 2HD1 LEU A 175     -14.094   8.207  -1.944  1.00 94.54           H
ATOM   2587 3HD1 LEU A 175     -13.954   6.934  -0.707  1.00 94.54           H
ATOM   2588  CD2 LEU A 175     -12.554   6.051  -2.888  1.00 94.54           C
ATOM   2589 1HD2 LEU A 175     -13.180   6.439  -3.691  1.00 94.54           H
ATOM   2590 2HD2 LEU A 175     -11.642   5.631  -3.309  1.00 94.54           H
ATOM   2591 3HD2 LEU A 175     -13.097   5.275  -2.347  1.00 94.54           H
ATOM   2592  HN  LEU A 175     -10.153  10.216  -3.548  1.00 94.54           H
ATOM   2593  N   ALA A 176      -8.590   8.573  -1.292  1.00 94.50           N
ATOM   2594  CA  ALA A 176      -7.535   7.981  -0.487  1.00 94.50           C
ATOM   2595  C   ALA A 176      -7.177   8.931   0.657  1.00 94.50           C
ATOM   2596  O   ALA A 176      -6.917   8.491   1.776  1.00 94.50           O
ATOM   2597  HA  ALA A 176      -7.919   7.051  -0.069  1.00 94.50           H
ATOM   2598  CB  ALA A 176      -6.332   7.662  -1.377  1.00 94.50           C
ATOM   2599 1HB  ALA A 176      -6.632   6.960  -2.156  1.00 94.50           H
ATOM   2600 2HB  ALA A 176      -5.966   8.580  -1.837  1.00 94.50           H
ATOM   2601 3HB  ALA A 176      -5.541   7.217  -0.774  1.00 94.50           H
ATOM   2602  HN  ALA A 176      -8.343   8.757  -2.243  1.00 94.50           H
ATOM   2603  N   ALA A 177      -7.175  10.217   0.337  1.00 94.35           N
ATOM   2604  CA  ALA A 177      -6.812  11.231   1.313  1.00 94.35           C
ATOM   2605  C   ALA A 177      -7.809  11.196   2.473  1.00 94.35           C
ATOM   2606  O   ALA A 177      -7.416  11.248   3.637  1.00 94.35           O
ATOM   2607  HA  ALA A 177      -5.819  10.986   1.692  1.00 94.35           H
ATOM   2608  CB  ALA A 177      -6.756  12.599   0.632  1.00 94.35           C
ATOM   2609 1HB  ALA A 177      -6.012  12.579  -0.164  1.00 94.35           H
ATOM   2610 2HB  ALA A 177      -7.733  12.835   0.210  1.00 94.35           H
ATOM   2611 3HB  ALA A 177      -6.484  13.359   1.364  1.00 94.35           H
ATOM   2612  HN  ALA A 177      -7.414  10.569  -0.568  1.00 94.35           H
ATOM   2613  N   ALA A 178      -9.082  11.110   2.114  1.00 94.19           N
ATOM   2614  CA  ALA A 178     -10.144  11.154   3.105  1.00 94.19           C
ATOM   2615  C   ALA A 178     -10.036   9.928   4.015  1.00 94.19           C
ATOM   2616  O   ALA A 178     -10.297  10.016   5.214  1.00 94.19           O
ATOM   2617  HA  ALA A 178     -10.002  12.054   3.703  1.00 94.19           H
ATOM   2618  CB  ALA A 178     -11.498  11.239   2.399  1.00 94.19           C
ATOM   2619 1HB  ALA A 178     -11.534  12.141   1.789  1.00 94.19           H
ATOM   2620 2HB  ALA A 178     -11.632  10.364   1.762  1.00 94.19           H
ATOM   2621 3HB  ALA A 178     -12.294  11.271   3.143  1.00 94.19           H
ATOM   2622  HN  ALA A 178      -9.391  11.012   1.168  1.00 94.19           H
ATOM   2623  N   LEU A 179      -9.652   8.814   3.410  1.00 91.92           N
ATOM   2624  CA  LEU A 179      -9.627   7.547   4.122  1.00 91.92           C
ATOM   2625  C   LEU A 179      -8.442   7.534   5.089  1.00 91.92           C
ATOM   2626  O   LEU A 179      -8.347   6.659   5.949  1.00 91.92           O
ATOM   2627  HA  LEU A 179     -10.547   7.480   4.702  1.00 91.92           H
ATOM   2628  CB  LEU A 179      -9.627   6.378   3.135  1.00 91.92           C
ATOM   2629 1HB  LEU A 179      -8.802   6.517   2.436  1.00 91.92           H
ATOM   2630 2HB  LEU A 179      -9.425   5.461   3.688  1.00 91.92           H
ATOM   2631  CG  LEU A 179     -10.913   6.181   2.329  1.00 91.92           C
ATOM   2632  HG  LEU A 179     -11.101   7.091   1.758  1.00 91.92           H
ATOM   2633  CD1 LEU A 179     -10.760   5.039   1.322  1.00 91.92           C
ATOM   2634 1HD1 LEU A 179      -9.947   5.269   0.633  1.00 91.92           H
ATOM   2635 2HD1 LEU A 179     -10.535   4.114   1.854  1.00 91.92           H
ATOM   2636 3HD1 LEU A 179     -11.688   4.921   0.763  1.00 91.92           H
ATOM   2637  CD2 LEU A 179     -12.114   5.972   3.254  1.00 91.92           C
ATOM   2638 1HD2 LEU A 179     -11.948   5.088   3.870  1.00 91.92           H
ATOM   2639 2HD2 LEU A 179     -12.233   6.845   3.896  1.00 91.92           H
ATOM   2640 3HD2 LEU A 179     -13.014   5.835   2.656  1.00 91.92           H
ATOM   2641  HN  LEU A 179      -9.362   8.767   2.454  1.00 91.92           H
ATOM   2642  N   CYS A 180      -7.568   8.515   4.917  1.00 93.32           N
ATOM   2643  CA  CYS A 180      -6.347   8.576   5.703  1.00 93.32           C
ATOM   2644  C   CYS A 180      -6.552   9.588   6.832  1.00 93.32           C
ATOM   2645  O   CYS A 180      -5.619   9.897   7.571  1.00 93.32           O
ATOM   2646  HA  CYS A 180      -6.183   7.576   6.105  1.00 93.32           H
ATOM   2647  CB  CYS A 180      -5.134   8.924   4.838  1.00 93.32           C
ATOM   2648 1HB  CYS A 180      -5.293   9.882   4.343  1.00 93.32           H
ATOM   2649 2HB  CYS A 180      -4.249   9.032   5.465  1.00 93.32           H
ATOM   2650  SG  CYS A 180      -4.859   7.614   3.590  1.00 93.32           S
ATOM   2651  HG  CYS A 180      -5.944   7.880   2.868  1.00 93.32           H
ATOM   2652  HN  CYS A 180      -7.683   9.257   4.257  1.00 93.32           H
ATOM   2653  N   ILE A 181      -7.780  10.077   6.930  1.00 93.55           N
ATOM   2654  CA  ILE A 181      -8.110  11.079   7.929  1.00 93.55           C
ATOM   2655  C   ILE A 181      -7.799  10.526   9.321  1.00 93.55           C
ATOM   2656  O   ILE A 181      -7.168  11.199  10.134  1.00 93.55           O
ATOM   2657  HA  ILE A 181      -7.469  11.942   7.750  1.00 93.55           H
ATOM   2658  CB  ILE A 181      -9.557  11.547   7.762  1.00 93.55           C
ATOM   2659  HB  ILE A 181     -10.180  10.671   7.584  1.00 93.55           H
ATOM   2660  CG1 ILE A 181      -9.700  12.458   6.541  1.00 93.55           C
ATOM   2661 1HG1 ILE A 181      -9.133  13.375   6.699  1.00 93.55           H
ATOM   2662 2HG1 ILE A 181      -9.277  11.968   5.665  1.00 93.55           H
ATOM   2663  CG2 ILE A 181     -10.068  12.215   9.040  1.00 93.55           C
ATOM   2664 1HG2 ILE A 181     -10.024  11.503   9.864  1.00 93.55           H
ATOM   2665 2HG2 ILE A 181      -9.446  13.079   9.272  1.00 93.55           H
ATOM   2666 3HG2 ILE A 181     -11.099  12.538   8.893  1.00 93.55           H
ATOM   2667  CD1 ILE A 181     -11.169  12.800   6.282  1.00 93.55           C
ATOM   2668 1HD1 ILE A 181     -11.729  11.882   6.101  1.00 93.55           H
ATOM   2669 2HD1 ILE A 181     -11.582  13.312   7.151  1.00 93.55           H
ATOM   2670 3HD1 ILE A 181     -11.243  13.449   5.409  1.00 93.55           H
ATOM   2671  HN  ILE A 181      -8.541   9.799   6.343  1.00 93.55           H
ATOM   2672  N   PRO A 182      -8.235   9.294   9.621  1.00 91.87           N
ATOM   2673  CA  PRO A 182      -8.061   8.738  10.965  1.00 91.87           C
ATOM   2674  C   PRO A 182      -6.617   8.807  11.434  1.00 91.87           C
ATOM   2675  O   PRO A 182      -6.348   9.194  12.571  1.00 91.87           O
ATOM   2676  HA  PRO A 182      -8.625   9.326  11.689  1.00 91.87           H
ATOM   2677  CB  PRO A 182      -8.543   7.293  10.824  1.00 91.87           C
ATOM   2678 1HB  PRO A 182      -7.723   6.618  10.581  1.00 91.87           H
ATOM   2679 2HB  PRO A 182      -8.992   6.928  11.748  1.00 91.87           H
ATOM   2680  CG  PRO A 182      -9.564   7.370   9.695  1.00 91.87           C
ATOM   2681 1HG  PRO A 182      -9.737   6.395   9.239  1.00 91.87           H
ATOM   2682 2HG  PRO A 182     -10.533   7.720  10.048  1.00 91.87           H
ATOM   2683  CD  PRO A 182      -8.922   8.347   8.724  1.00 91.87           C
ATOM   2684 1HD  PRO A 182      -8.220   7.851   8.053  1.00 91.87           H
ATOM   2685 2HD  PRO A 182      -9.664   8.840   8.095  1.00 91.87           H
ATOM   2686  N   GLU A 183      -5.718   8.427  10.539  1.00 92.20           N
ATOM   2687  CA  GLU A 183      -4.300   8.422  10.857  1.00 92.20           C
ATOM   2688  C   GLU A 183      -3.840   9.827  11.252  1.00 92.20           C
ATOM   2689  O   GLU A 183      -3.062   9.988  12.191  1.00 92.20           O
ATOM   2690  HA  GLU A 183      -4.196   7.746  11.706  1.00 92.20           H
ATOM   2691  CB  GLU A 183      -3.477   7.885   9.685  1.00 92.20           C
ATOM   2692 1HB  GLU A 183      -3.897   8.245   8.745  1.00 92.20           H
ATOM   2693 2HB  GLU A 183      -2.429   8.153   9.818  1.00 92.20           H
ATOM   2694  CG  GLU A 183      -3.527   6.357   9.633  1.00 92.20           C
ATOM   2695 1HG  GLU A 183      -2.780   5.988   8.931  1.00 92.20           H
ATOM   2696 2HG  GLU A 183      -3.274   5.948  10.612  1.00 92.20           H
ATOM   2697  CD  GLU A 183      -4.915   5.868   9.214  1.00 92.20           C
ATOM   2698  OE1 GLU A 183      -5.201   4.680   9.477  1.00 92.20           O
ATOM   2699  OE2 GLU A 183      -5.658   6.693   8.641  1.00 92.20           O
ATOM   2700  HN  GLU A 183      -5.944   8.127   9.612  1.00 92.20           H
ATOM   2701  N   ILE A 184      -4.340  10.808  10.516  1.00 93.86           N
ATOM   2702  CA  ILE A 184      -3.883  12.177  10.682  1.00 93.86           C
ATOM   2703  C   ILE A 184      -4.281  12.678  12.072  1.00 93.86           C
ATOM   2704  O   ILE A 184      -3.535  13.424  12.704  1.00 93.86           O
ATOM   2705  HA  ILE A 184      -2.795  12.168  10.618  1.00 93.86           H
ATOM   2706  CB  ILE A 184      -4.396  13.056   9.540  1.00 93.86           C
ATOM   2707  HB  ILE A 184      -5.481  12.961   9.498  1.00 93.86           H
ATOM   2708  CG1 ILE A 184      -3.848  12.581   8.193  1.00 93.86           C
ATOM   2709 1HG1 ILE A 184      -2.767  12.716   8.169  1.00 93.86           H
ATOM   2710 2HG1 ILE A 184      -4.039  11.515   8.075  1.00 93.86           H
ATOM   2711  CG2 ILE A 184      -4.082  14.531   9.800  1.00 93.86           C
ATOM   2712 1HG2 ILE A 184      -4.560  14.847  10.727  1.00 93.86           H
ATOM   2713 2HG2 ILE A 184      -3.003  14.663   9.884  1.00 93.86           H
ATOM   2714 3HG2 ILE A 184      -4.458  15.133   8.973  1.00 93.86           H
ATOM   2715  CD1 ILE A 184      -4.490  13.352   7.038  1.00 93.86           C
ATOM   2716 1HD1 ILE A 184      -5.569  13.194   7.051  1.00 93.86           H
ATOM   2717 2HD1 ILE A 184      -4.276  14.415   7.147  1.00 93.86           H
ATOM   2718 3HD1 ILE A 184      -4.082  12.994   6.092  1.00 93.86           H
ATOM   2719  HN  ILE A 184      -5.045  10.680   9.818  1.00 93.86           H
ATOM   2720  N   LEU A 185      -5.457  12.248  12.506  1.00 92.49           N
ATOM   2721  CA  LEU A 185      -6.066  12.812  13.698  1.00 92.49           C
ATOM   2722  C   LEU A 185      -5.340  12.283  14.937  1.00 92.49           C
ATOM   2723  O   LEU A 185      -4.949  13.056  15.810  1.00 92.49           O
ATOM   2724  HA  LEU A 185      -5.930  13.893  13.655  1.00 92.49           H
ATOM   2725  CB  LEU A 185      -7.573  12.546  13.708  1.00 92.49           C
ATOM   2726 1HB  LEU A 185      -7.734  11.482  13.535  1.00 92.49           H
ATOM   2727 2HB  LEU A 185      -7.955  12.768  14.704  1.00 92.49           H
ATOM   2728  CG  LEU A 185      -8.399  13.331  12.688  1.00 92.49           C
ATOM   2729  HG  LEU A 185      -8.056  13.061  11.689  1.00 92.49           H
ATOM   2730  CD1 LEU A 185      -9.880  12.954  12.775  1.00 92.49           C
ATOM   2731 1HD1 LEU A 185      -9.996  11.889  12.573  1.00 92.49           H
ATOM   2732 2HD1 LEU A 185     -10.253  13.178  13.774  1.00 92.49           H
ATOM   2733 3HD1 LEU A 185     -10.444  13.527  12.039  1.00 92.49           H
ATOM   2734  CD2 LEU A 185      -8.181  14.837  12.848  1.00 92.49           C
ATOM   2735 1HD2 LEU A 185      -8.480  15.143  13.850  1.00 92.49           H
ATOM   2736 2HD2 LEU A 185      -7.127  15.069  12.697  1.00 92.49           H
ATOM   2737 3HD2 LEU A 185      -8.780  15.372  12.111  1.00 92.49           H
ATOM   2738  HN  LEU A 185      -5.989  11.529  12.059  1.00 92.49           H
ATOM   2739  N   TYR A 186      -5.182  10.968  14.973  1.00 92.78           N
ATOM   2740  CA  TYR A 186      -4.834  10.290  16.210  1.00 92.78           C
ATOM   2741  C   TYR A 186      -3.326  10.046  16.296  1.00 92.78           C
ATOM   2742  O   TYR A 186      -2.817   9.643  17.341  1.00 92.78           O
ATOM   2743  HA  TYR A 186      -5.139  10.926  17.040  1.00 92.78           H
ATOM   2744  CB  TYR A 186      -5.555   8.941  16.169  1.00 92.78           C
ATOM   2745 1HB  TYR A 186      -5.213   8.384  15.297  1.00 92.78           H
ATOM   2746 2HB  TYR A 186      -5.271   8.362  17.048  1.00 92.78           H
ATOM   2747  CG  TYR A 186      -7.080   9.052  16.119  1.00 92.78           C
ATOM   2748  CD1 TYR A 186      -7.750   9.789  17.075  1.00 92.78           C
ATOM   2749  HD1 TYR A 186      -7.192  10.292  17.865  1.00 92.78           H
ATOM   2750  CD2 TYR A 186      -7.786   8.415  15.119  1.00 92.78           C
ATOM   2751  HD2 TYR A 186      -7.257   7.833  14.364  1.00 92.78           H
ATOM   2752  CE1 TYR A 186      -9.185   9.894  17.029  1.00 92.78           C
ATOM   2753  HE1 TYR A 186      -9.726  10.472  17.777  1.00 92.78           H
ATOM   2754  CE2 TYR A 186      -9.222   8.520  15.073  1.00 92.78           C
ATOM   2755  HE2 TYR A 186      -9.792   8.022  14.288  1.00 92.78           H
ATOM   2756  CZ  TYR A 186      -9.850   9.254  16.030  1.00 92.78           C
ATOM   2757  OH  TYR A 186     -11.206   9.353  15.986  1.00 92.78           O
ATOM   2758  HH  TYR A 186     -11.522  10.022  16.658  1.00 92.78           H
ATOM   2759  HN  TYR A 186      -5.287  10.369  14.178  1.00 92.78           H
ATOM   2760  N   SER A 187      -2.653  10.300  15.183  1.00 93.31           N
ATOM   2761  CA  SER A 187      -1.207  10.165  15.135  1.00 93.31           C
ATOM   2762  C   SER A 187      -0.553  11.208  16.044  1.00 93.31           C
ATOM   2763  O   SER A 187      -0.722  12.408  15.838  1.00 93.31           O
ATOM   2764  HA  SER A 187      -1.000   9.158  15.498  1.00 93.31           H
ATOM   2765  CB  SER A 187      -0.687  10.307  13.703  1.00 93.31           C
ATOM   2766 1HB  SER A 187      -1.025  11.257  13.289  1.00 93.31           H
ATOM   2767 2HB  SER A 187       0.402  10.334  13.714  1.00 93.31           H
ATOM   2768  OG  SER A 187      -1.128   9.241  12.867  1.00 93.31           O
ATOM   2769  HG  SER A 187      -1.622   9.607  12.078  1.00 93.31           H
ATOM   2770  HN  SER A 187      -3.078  10.594  14.327  1.00 93.31           H
ATOM   2771  N   GLN A 188       0.180  10.711  17.029  1.00 91.34           N
ATOM   2772  CA  GLN A 188       0.861  11.585  17.969  1.00 91.34           C
ATOM   2773  C   GLN A 188       2.181  10.955  18.420  1.00 91.34           C
ATOM   2774  O   GLN A 188       2.425   9.774  18.174  1.00 91.34           O
ATOM   2775  HA  GLN A 188       1.059  12.504  17.419  1.00 91.34           H
ATOM   2776  CB  GLN A 188      -0.033  11.902  19.170  1.00 91.34           C
ATOM   2777 1HB  GLN A 188      -0.309  10.978  19.677  1.00 91.34           H
ATOM   2778 2HB  GLN A 188       0.519  12.508  19.889  1.00 91.34           H
ATOM   2779  CG  GLN A 188      -1.296  12.647  18.731  1.00 91.34           C
ATOM   2780 1HG  GLN A 188      -1.025  13.475  18.076  1.00 91.34           H
ATOM   2781 2HG  GLN A 188      -1.934  11.979  18.153  1.00 91.34           H
ATOM   2782  CD  GLN A 188      -2.067  13.178  19.941  1.00 91.34           C
ATOM   2783  OE1 GLN A 188      -1.549  13.291  21.039  1.00 91.34           O
ATOM   2784  NE2 GLN A 188      -3.332  13.496  19.679  1.00 91.34           N
ATOM   2785 1HE2 GLN A 188      -3.696  13.378  18.755  1.00 91.34           H
ATOM   2786 2HE2 GLN A 188      -3.919  13.852  20.406  1.00 91.34           H
ATOM   2787  HN  GLN A 188       0.312   9.733  17.190  1.00 91.34           H
ATOM   2788  N   ILE A 189       2.997  11.770  19.072  1.00 91.58           N
ATOM   2789  CA  ILE A 189       4.216  11.274  19.686  1.00 91.58           C
ATOM   2790  C   ILE A 189       3.937  10.916  21.147  1.00 91.58           C
ATOM   2791  O   ILE A 189       3.417  11.736  21.902  1.00 91.58           O
ATOM   2792  HA  ILE A 189       4.503  10.365  19.157  1.00 91.58           H
ATOM   2793  CB  ILE A 189       5.355  12.280  19.506  1.00 91.58           C
ATOM   2794  HB  ILE A 189       5.039  13.233  19.932  1.00 91.58           H
ATOM   2795  CG1 ILE A 189       5.643  12.523  18.023  1.00 91.58           C
ATOM   2796 1HG1 ILE A 189       6.066  11.621  17.579  1.00 91.58           H
ATOM   2797 2HG1 ILE A 189       4.711  12.730  17.497  1.00 91.58           H
ATOM   2798  CG2 ILE A 189       6.605  11.837  20.268  1.00 91.58           C
ATOM   2799 1HG2 ILE A 189       6.374  11.757  21.330  1.00 91.58           H
ATOM   2800 2HG2 ILE A 189       6.933  10.867  19.894  1.00 91.58           H
ATOM   2801 3HG2 ILE A 189       7.398  12.570  20.123  1.00 91.58           H
ATOM   2802  CD1 ILE A 189       6.612  13.692  17.837  1.00 91.58           C
ATOM   2803 1HD1 ILE A 189       6.176  14.596  18.260  1.00 91.58           H
ATOM   2804 2HD1 ILE A 189       7.551  13.470  18.344  1.00 91.58           H
ATOM   2805 3HD1 ILE A 189       6.800  13.842  16.774  1.00 91.58           H
ATOM   2806  HN  ILE A 189       2.836  12.751  19.183  1.00 91.58           H
ATOM   2807  N   LYS A 190       4.296   9.691  21.502  1.00 87.42           N
ATOM   2808  CA  LYS A 190       4.206   9.255  22.885  1.00 87.42           C
ATOM   2809  C   LYS A 190       5.616   9.079  23.452  1.00 87.42           C
ATOM   2810  O   LYS A 190       6.457   8.422  22.841  1.00 87.42           O
ATOM   2811  HA  LYS A 190       3.705  10.046  23.444  1.00 87.42           H
ATOM   2812  CB  LYS A 190       3.336   8.001  22.997  1.00 87.42           C
ATOM   2813 1HB  LYS A 190       2.416   8.140  22.429  1.00 87.42           H
ATOM   2814 2HB  LYS A 190       3.858   7.152  22.555  1.00 87.42           H
ATOM   2815  CG  LYS A 190       3.000   7.696  24.458  1.00 87.42           C
ATOM   2816 1HG  LYS A 190       3.915   7.671  25.048  1.00 87.42           H
ATOM   2817 2HG  LYS A 190       2.379   8.494  24.866  1.00 87.42           H
ATOM   2818  CD  LYS A 190       2.268   6.358  24.584  1.00 87.42           C
ATOM   2819 1HD  LYS A 190       1.375   6.368  23.959  1.00 87.42           H
ATOM   2820 2HD  LYS A 190       2.906   5.555  24.216  1.00 87.42           H
ATOM   2821  CE  LYS A 190       1.877   6.082  26.037  1.00 87.42           C
ATOM   2822 1HE  LYS A 190       2.748   6.195  26.682  1.00 87.42           H
ATOM   2823 2HE  LYS A 190       1.139   6.813  26.367  1.00 87.42           H
ATOM   2824  NZ  LYS A 190       1.326   4.715  26.174  1.00 87.42           N
ATOM   2825 1HZ  LYS A 190       1.314   4.452  27.153  1.00 87.42           H
ATOM   2826 2HZ  LYS A 190       0.380   4.694  25.807  1.00 87.42           H
ATOM   2827 3HZ  LYS A 190       1.904   4.064  25.656  1.00 87.42           H
ATOM   2828  HN  LYS A 190       4.642   9.002  20.864  1.00 87.42           H
ATOM   2829  N   GLU A 191       5.830   9.676  24.616  1.00 85.61           N
ATOM   2830  CA  GLU A 191       7.084   9.498  25.328  1.00 85.61           C
ATOM   2831  C   GLU A 191       6.946   8.395  26.379  1.00 85.61           C
ATOM   2832  O   GLU A 191       6.013   8.409  27.180  1.00 85.61           O
ATOM   2833  HA  GLU A 191       7.808   9.199  24.570  1.00 85.61           H
ATOM   2834  CB  GLU A 191       7.542  10.810  25.968  1.00 85.61           C
ATOM   2835 1HB  GLU A 191       6.709  11.270  26.500  1.00 85.61           H
ATOM   2836 2HB  GLU A 191       8.409  10.627  26.602  1.00 85.61           H
ATOM   2837  CG  GLU A 191       7.991  11.813  24.903  1.00 85.61           C
ATOM   2838 1HG  GLU A 191       8.746  11.355  24.263  1.00 85.61           H
ATOM   2839 2HG  GLU A 191       7.147  12.073  24.264  1.00 85.61           H
ATOM   2840  CD  GLU A 191       8.560  13.079  25.547  1.00 85.61           C
ATOM   2841  OE1 GLU A 191       8.972  13.971  24.775  1.00 85.61           O
ATOM   2842  OE2 GLU A 191       8.569  13.125  26.796  1.00 85.61           O
ATOM   2843  HN  GLU A 191       5.167  10.271  25.069  1.00 85.61           H
ATOM   2844  N   GLU A 192       7.888   7.464  26.341  1.00 77.74           N
ATOM   2845  CA  GLU A 192       7.876   6.348  27.271  1.00 77.74           C
ATOM   2846  C   GLU A 192       9.295   6.045  27.755  1.00 77.74           C
ATOM   2847  O   GLU A 192      10.151   5.645  26.968  1.00 77.74           O
ATOM   2848  HA  GLU A 192       7.262   6.677  28.110  1.00 77.74           H
ATOM   2849  CB  GLU A 192       7.237   5.111  26.636  1.00 77.74           C
ATOM   2850 1HB  GLU A 192       6.200   5.325  26.378  1.00 77.74           H
ATOM   2851 2HB  GLU A 192       7.835   4.786  25.785  1.00 77.74           H
ATOM   2852  CG  GLU A 192       7.214   3.940  27.620  1.00 77.74           C
ATOM   2853 1HG  GLU A 192       8.081   3.302  27.452  1.00 77.74           H
ATOM   2854 2HG  GLU A 192       7.288   4.316  28.641  1.00 77.74           H
ATOM   2855  CD  GLU A 192       5.932   3.119  27.465  1.00 77.74           C
ATOM   2856  OE1 GLU A 192       5.757   2.182  28.274  1.00 77.74           O
ATOM   2857  OE2 GLU A 192       5.156   3.448  26.542  1.00 77.74           O
ATOM   2858  HN  GLU A 192       8.648   7.464  25.691  1.00 77.74           H
ATOM   2859  N   SER A 193       9.501   6.247  29.049  1.00 73.80           N
ATOM   2860  CA  SER A 193      10.751   5.855  29.677  1.00 73.80           C
ATOM   2861  C   SER A 193      11.930   6.494  28.940  1.00 73.80           C
ATOM   2862  O   SER A 193      12.997   5.892  28.829  1.00 73.80           O
ATOM   2863  HA  SER A 193      10.690   6.230  30.699  1.00 73.80           H
ATOM   2864  CB  SER A 193      10.902   4.333  29.702  1.00 73.80           C
ATOM   2865 1HB  SER A 193      11.039   3.966  28.685  1.00 73.80           H
ATOM   2866 2HB  SER A 193      11.800   4.067  30.260  1.00 73.80           H
ATOM   2867  OG  SER A 193       9.772   3.694  30.289  1.00 73.80           O
ATOM   2868  HG  SER A 193       9.123   3.426  29.577  1.00 73.80           H
ATOM   2869  HN  SER A 193       8.833   6.669  29.662  1.00 73.80           H
ATOM   2870  N   GLY A 194      11.698   7.706  28.457  1.00 75.83           N
ATOM   2871  CA  GLY A 194      12.750   8.462  27.798  1.00 75.83           C
ATOM   2872  C   GLY A 194      12.840   8.098  26.315  1.00 75.83           C
ATOM   2873  O   GLY A 194      13.720   8.584  25.606  1.00 75.83           O
ATOM   2874 1HA  GLY A 194      12.555   9.530  27.903  1.00 75.83           H
ATOM   2875 2HA  GLY A 194      13.705   8.263  28.284  1.00 75.83           H
ATOM   2876  HN  GLY A 194      10.814   8.169  28.509  1.00 75.83           H
ATOM   2877  N   ILE A 195      11.919   7.247  25.890  1.00 81.71           N
ATOM   2878  CA  ILE A 195      11.833   6.874  24.488  1.00 81.71           C
ATOM   2879  C   ILE A 195      10.611   7.545  23.860  1.00 81.71           C
ATOM   2880  O   ILE A 195       9.489   7.369  24.334  1.00 81.71           O
ATOM   2881  HA  ILE A 195      12.728   7.254  23.994  1.00 81.71           H
ATOM   2882  CB  ILE A 195      11.845   5.352  24.337  1.00 81.71           C
ATOM   2883  HB  ILE A 195      10.986   4.949  24.874  1.00 81.71           H
ATOM   2884  CG1 ILE A 195      13.099   4.747  24.971  1.00 81.71           C
ATOM   2885 1HG1 ILE A 195      13.985   5.115  24.455  1.00 81.71           H
ATOM   2886 2HG1 ILE A 195      13.177   5.070  26.010  1.00 81.71           H
ATOM   2887  CG2 ILE A 195      11.692   4.945  22.870  1.00 81.71           C
ATOM   2888 1HG2 ILE A 195      10.747   5.328  22.483  1.00 81.71           H
ATOM   2889 2HG2 ILE A 195      12.516   5.360  22.290  1.00 81.71           H
ATOM   2890 3HG2 ILE A 195      11.703   3.858  22.791  1.00 81.71           H
ATOM   2891  CD1 ILE A 195      13.063   3.219  24.908  1.00 81.71           C
ATOM   2892 1HD1 ILE A 195      12.188   2.853  25.446  1.00 81.71           H
ATOM   2893 2HD1 ILE A 195      13.009   2.899  23.867  1.00 81.71           H
ATOM   2894 3HD1 ILE A 195      13.966   2.815  25.366  1.00 81.71           H
ATOM   2895  HN  ILE A 195      11.240   6.815  26.484  1.00 81.71           H
ATOM   2896  N   ALA A 196      10.868   8.301  22.802  1.00 89.38           N
ATOM   2897  CA  ALA A 196       9.792   8.894  22.026  1.00 89.38           C
ATOM   2898  C   ALA A 196       9.311   7.887  20.979  1.00 89.38           C
ATOM   2899  O   ALA A 196      10.111   7.353  20.212  1.00 89.38           O
ATOM   2900  HA  ALA A 196       8.973   9.114  22.709  1.00 89.38           H
ATOM   2901  CB  ALA A 196      10.277  10.202  21.398  1.00 89.38           C
ATOM   2902 1HB  ALA A 196      10.580  10.893  22.185  1.00 89.38           H
ATOM   2903 2HB  ALA A 196      11.126   9.999  20.746  1.00 89.38           H
ATOM   2904 3HB  ALA A 196       9.469  10.646  20.816  1.00 89.38           H
ATOM   2905  HN  ALA A 196      11.790   8.509  22.475  1.00 89.38           H
ATOM   2906  N   ILE A 197       8.006   7.660  20.980  1.00 88.62           N
ATOM   2907  CA  ILE A 197       7.409   6.720  20.046  1.00 88.62           C
ATOM   2908  C   ILE A 197       6.303   7.423  19.257  1.00 88.62           C
ATOM   2909  O   ILE A 197       5.419   8.048  19.843  1.00 88.62           O
ATOM   2910  HA  ILE A 197       8.189   6.413  19.349  1.00 88.62           H
ATOM   2911  CB  ILE A 197       6.937   5.462  20.779  1.00 88.62           C
ATOM   2912  HB  ILE A 197       6.261   5.767  21.578  1.00 88.62           H
ATOM   2913  CG1 ILE A 197       8.113   4.736  21.436  1.00 88.62           C
ATOM   2914 1HG1 ILE A 197       8.786   4.357  20.666  1.00 88.62           H
ATOM   2915 2HG1 ILE A 197       8.686   5.438  22.042  1.00 88.62           H
ATOM   2916  CG2 ILE A 197       6.148   4.545  19.843  1.00 88.62           C
ATOM   2917 1HG2 ILE A 197       5.275   5.077  19.464  1.00 88.62           H
ATOM   2918 2HG2 ILE A 197       6.781   4.246  19.008  1.00 88.62           H
ATOM   2919 3HG2 ILE A 197       5.824   3.660  20.390  1.00 88.62           H
ATOM   2920  CD1 ILE A 197       7.625   3.580  22.310  1.00 88.62           C
ATOM   2921 1HD1 ILE A 197       6.972   3.966  23.092  1.00 88.62           H
ATOM   2922 2HD1 ILE A 197       7.073   2.868  21.695  1.00 88.62           H
ATOM   2923 3HD1 ILE A 197       8.481   3.081  22.764  1.00 88.62           H
ATOM   2924  HN  ILE A 197       7.361   8.103  21.602  1.00 88.62           H
ATOM   2925  N   CYS A 198       6.388   7.299  17.941  1.00 91.09           N
ATOM   2926  CA  CYS A 198       5.310   7.747  17.076  1.00 91.09           C
ATOM   2927  C   CYS A 198       4.224   6.669  17.063  1.00 91.09           C
ATOM   2928  O   CYS A 198       4.428   5.585  16.520  1.00 91.09           O
ATOM   2929  HA  CYS A 198       4.930   8.674  17.505  1.00 91.09           H
ATOM   2930  CB  CYS A 198       5.812   8.069  15.667  1.00 91.09           C
ATOM   2931 1HB  CYS A 198       6.441   8.959  15.690  1.00 91.09           H
ATOM   2932 2HB  CYS A 198       6.431   7.251  15.297  1.00 91.09           H
ATOM   2933  SG  CYS A 198       4.393   8.335  14.542  1.00 91.09           S
ATOM   2934  HN  CYS A 198       7.173   6.901  17.466  1.00 91.09           H
ATOM   2935  N   THR A 199       3.094   7.005  17.667  1.00 90.46           N
ATOM   2936  CA  THR A 199       1.984   6.072  17.751  1.00 90.46           C
ATOM   2937  C   THR A 199       0.663   6.787  17.462  1.00 90.46           C
ATOM   2938  O   THR A 199       0.638   8.004  17.280  1.00 90.46           O
ATOM   2939  HA  THR A 199       2.113   5.314  16.978  1.00 90.46           H
ATOM   2940  CB  THR A 199       2.027   5.408  19.129  1.00 90.46           C
ATOM   2941  HB  THR A 199       3.046   5.124  19.392  1.00 90.46           H
ATOM   2942  OG1 THR A 199       1.097   4.334  19.026  1.00 90.46           O
ATOM   2943  HG1 THR A 199       1.286   3.649  19.729  1.00 90.46           H
ATOM   2944  CG2 THR A 199       1.446   6.300  20.227  1.00 90.46           C
ATOM   2945 1HG2 THR A 199       0.405   6.529  19.997  1.00 90.46           H
ATOM   2946 2HG2 THR A 199       2.017   7.227  20.283  1.00 90.46           H
ATOM   2947 3HG2 THR A 199       1.501   5.781  21.184  1.00 90.46           H
ATOM   2948  HN  THR A 199       2.931   7.895  18.094  1.00 90.46           H
ATOM   2949  N   MET A 200      -0.404   6.002  17.429  1.00 91.68           N
ATOM   2950  CA  MET A 200      -1.744   6.555  17.524  1.00 91.68           C
ATOM   2951  C   MET A 200      -2.277   6.458  18.954  1.00 91.68           C
ATOM   2952  O   MET A 200      -2.249   5.388  19.560  1.00 91.68           O
ATOM   2953  HA  MET A 200      -1.651   7.602  17.234  1.00 91.68           H
ATOM   2954  CB  MET A 200      -2.678   5.797  16.578  1.00 91.68           C
ATOM   2955 1HB  MET A 200      -2.669   4.736  16.827  1.00 91.68           H
ATOM   2956 2HB  MET A 200      -3.701   6.148  16.713  1.00 91.68           H
ATOM   2957  CG  MET A 200      -2.255   5.988  15.120  1.00 91.68           C
ATOM   2958 1HG  MET A 200      -2.250   7.049  14.870  1.00 91.68           H
ATOM   2959 2HG  MET A 200      -1.238   5.623  14.977  1.00 91.68           H
ATOM   2960  SD  MET A 200      -3.374   5.113  14.040  1.00 91.68           S
ATOM   2961  CE  MET A 200      -2.983   3.429  14.486  1.00 91.68           C
ATOM   2962 1HE  MET A 200      -1.930   3.235  14.283  1.00 91.68           H
ATOM   2963 2HE  MET A 200      -3.183   3.279  15.547  1.00 91.68           H
ATOM   2964 3HE  MET A 200      -3.597   2.746  13.900  1.00 91.68           H
ATOM   2965  HN  MET A 200      -0.363   5.007  17.339  1.00 91.68           H
ATOM   2966  N   VAL A 201      -2.752   7.591  19.453  1.00 91.98           N
ATOM   2967  CA  VAL A 201      -3.416   7.619  20.745  1.00 91.98           C
ATOM   2968  C   VAL A 201      -4.890   7.977  20.548  1.00 91.98           C
ATOM   2969  O   VAL A 201      -5.211   8.955  19.875  1.00 91.98           O
ATOM   2970  HA  VAL A 201      -3.352   6.617  21.170  1.00 91.98           H
ATOM   2971  CB  VAL A 201      -2.688   8.581  21.686  1.00 91.98           C
ATOM   2972  HB  VAL A 201      -2.814   9.591  21.297  1.00 91.98           H
ATOM   2973  CG1 VAL A 201      -3.296   8.540  23.090  1.00 91.98           C
ATOM   2974 1HG1 VAL A 201      -4.346   8.828  23.039  1.00 91.98           H
ATOM   2975 2HG1 VAL A 201      -3.216   7.530  23.491  1.00 91.98           H
ATOM   2976 3HG1 VAL A 201      -2.760   9.233  23.738  1.00 91.98           H
ATOM   2977  CG2 VAL A 201      -1.189   8.277  21.729  1.00 91.98           C
ATOM   2978 1HG2 VAL A 201      -1.035   7.258  22.084  1.00 91.98           H
ATOM   2979 2HG2 VAL A 201      -0.768   8.381  20.729  1.00 91.98           H
ATOM   2980 3HG2 VAL A 201      -0.696   8.975  22.406  1.00 91.98           H
ATOM   2981  HN  VAL A 201      -2.688   8.475  18.991  1.00 91.98           H
ATOM   2982  N   TYR A 202      -5.748   7.164  21.147  1.00 90.27           N
ATOM   2983  CA  TYR A 202      -7.182   7.368  21.026  1.00 90.27           C
ATOM   2984  C   TYR A 202      -7.742   8.072  22.264  1.00 90.27           C
ATOM   2985  O   TYR A 202      -7.893   7.456  23.317  1.00 90.27           O
ATOM   2986  HA  TYR A 202      -7.360   7.993  20.151  1.00 90.27           H
ATOM   2987  CB  TYR A 202      -7.800   5.972  20.924  1.00 90.27           C
ATOM   2988 1HB  TYR A 202      -7.519   5.397  21.806  1.00 90.27           H
ATOM   2989 2HB  TYR A 202      -8.886   6.065  20.937  1.00 90.27           H
ATOM   2990  CG  TYR A 202      -7.383   5.197  19.673  1.00 90.27           C
ATOM   2991  CD1 TYR A 202      -8.015   5.437  18.470  1.00 90.27           C
ATOM   2992  HD1 TYR A 202      -8.812   6.179  18.411  1.00 90.27           H
ATOM   2993  CD2 TYR A 202      -6.374   4.258  19.747  1.00 90.27           C
ATOM   2994  HD2 TYR A 202      -5.875   4.068  20.697  1.00 90.27           H
ATOM   2995  CE1 TYR A 202      -7.623   4.708  17.292  1.00 90.27           C
ATOM   2996  HE1 TYR A 202      -8.114   4.887  16.336  1.00 90.27           H
ATOM   2997  CE2 TYR A 202      -5.982   3.528  18.569  1.00 90.27           C
ATOM   2998  HE2 TYR A 202      -5.187   2.784  18.614  1.00 90.27           H
ATOM   2999  CZ  TYR A 202      -6.626   3.789  17.400  1.00 90.27           C
ATOM   3000  OH  TYR A 202      -6.255   3.100  16.287  1.00 90.27           O
ATOM   3001  HH  TYR A 202      -5.613   2.374  16.533  1.00 90.27           H
ATOM   3002  HN  TYR A 202      -5.479   6.380  21.706  1.00 90.27           H
ATOM   3003  N   PRO A 203      -8.059   9.370  22.160  1.00 79.31           N
ATOM   3004  CA  PRO A 203      -8.641  10.097  23.291  1.00 79.31           C
ATOM   3005  C   PRO A 203     -10.054   9.634  23.608  1.00 79.31           C
ATOM   3006  O   PRO A 203     -10.702   8.996  22.781  1.00 79.31           O
ATOM   3007  HA  PRO A 203      -8.068   9.903  24.198  1.00 79.31           H
ATOM   3008  CB  PRO A 203      -8.610  11.558  22.837  1.00 79.31           C
ATOM   3009 1HB  PRO A 203      -9.451  12.122  23.242  1.00 79.31           H
ATOM   3010 2HB  PRO A 203      -7.702  12.061  23.166  1.00 79.31           H
ATOM   3011  CG  PRO A 203      -8.678  11.466  21.339  1.00 79.31           C
ATOM   3012 1HG  PRO A 203      -9.709  11.386  20.996  1.00 79.31           H
ATOM   3013 2HG  PRO A 203      -8.255  12.355  20.871  1.00 79.31           H
ATOM   3014  CD  PRO A 203      -7.892  10.239  20.982  1.00 79.31           C
ATOM   3015 1HD  PRO A 203      -8.274   9.767  20.077  1.00 79.31           H
ATOM   3016 2HD  PRO A 203      -6.843  10.473  20.801  1.00 79.31           H
ATOM   3017  N   SER A 204     -10.497   9.973  24.810  1.00 70.64           N
ATOM   3018  CA  SER A 204     -11.899   9.821  25.161  1.00 70.64           C
ATOM   3019  C   SER A 204     -12.085   8.594  26.055  1.00 70.64           C
ATOM   3020  O   SER A 204     -11.252   7.688  26.054  1.00 70.64           O
ATOM   3021  HA  SER A 204     -12.161  10.731  25.701  1.00 70.64           H
ATOM   3022  CB  SER A 204     -12.770   9.702  23.909  1.00 70.64           C
ATOM   3023 1HB  SER A 204     -13.786  10.021  24.143  1.00 70.64           H
ATOM   3024 2HB  SER A 204     -12.394  10.377  23.140  1.00 70.64           H
ATOM   3025  OG  SER A 204     -12.795   8.372  23.400  1.00 70.64           O
ATOM   3026  HG  SER A 204     -13.333   8.337  22.558  1.00 70.64           H
ATOM   3027  HN  SER A 204      -9.917  10.343  25.536  1.00 70.64           H
ATOM   3028  N   ASP A 205     -13.182   8.603  26.798  1.00 72.32           N
ATOM   3029  CA  ASP A 205     -13.511   7.481  27.660  1.00 72.32           C
ATOM   3030  C   ASP A 205     -13.763   6.240  26.802  1.00 72.32           C
ATOM   3031  O   ASP A 205     -13.647   5.114  27.283  1.00 72.32           O
ATOM   3032  HA  ASP A 205     -12.651   7.365  28.320  1.00 72.32           H
ATOM   3033  CB  ASP A 205     -14.780   7.762  28.469  1.00 72.32           C
ATOM   3034 1HB  ASP A 205     -15.597   8.015  27.794  1.00 72.32           H
ATOM   3035 2HB  ASP A 205     -15.079   6.862  29.007  1.00 72.32           H
ATOM   3036  CG  ASP A 205     -14.556   8.905  29.460  1.00 72.32           C
ATOM   3037  OD1 ASP A 205     -13.479   8.904  30.094  1.00 72.32           O
ATOM   3038  OD2 ASP A 205     -15.468   9.755  29.562  1.00 72.32           O
ATOM   3039  HN  ASP A 205     -13.838   9.357  26.816  1.00 72.32           H
ATOM   3040  N   GLU A 206     -14.103   6.488  25.546  1.00 84.18           N
ATOM   3041  CA  GLU A 206     -14.442   5.407  24.635  1.00 84.18           C
ATOM   3042  C   GLU A 206     -13.268   5.116  23.697  1.00 84.18           C
ATOM   3043  O   GLU A 206     -13.469   4.713  22.552  1.00 84.18           O
ATOM   3044  HA  GLU A 206     -14.631   4.542  25.270  1.00 84.18           H
ATOM   3045  CB  GLU A 206     -15.709   5.734  23.843  1.00 84.18           C
ATOM   3046 1HB  GLU A 206     -15.571   6.669  23.299  1.00 84.18           H
ATOM   3047 2HB  GLU A 206     -15.966   4.894  23.198  1.00 84.18           H
ATOM   3048  CG  GLU A 206     -16.902   5.941  24.778  1.00 84.18           C
ATOM   3049 1HG  GLU A 206     -16.712   5.448  25.731  1.00 84.18           H
ATOM   3050 2HG  GLU A 206     -17.024   7.004  24.988  1.00 84.18           H
ATOM   3051  CD  GLU A 206     -18.187   5.388  24.159  1.00 84.18           C
ATOM   3052  OE1 GLU A 206     -19.015   4.870  24.938  1.00 84.18           O
ATOM   3053  OE2 GLU A 206     -18.311   5.495  22.919  1.00 84.18           O
ATOM   3054  HN  GLU A 206     -14.149   7.404  25.149  1.00 84.18           H
ATOM   3055  N   SER A 207     -12.069   5.332  24.217  1.00 88.74           N
ATOM   3056  CA  SER A 207     -10.865   5.143  23.425  1.00 88.74           C
ATOM   3057  C   SER A 207     -10.839   3.729  22.842  1.00 88.74           C
ATOM   3058  O   SER A 207     -10.381   3.525  21.719  1.00 88.74           O
ATOM   3059  HA  SER A 207     -10.924   5.884  22.628  1.00 88.74           H
ATOM   3060  CB  SER A 207      -9.610   5.395  24.263  1.00 88.74           C
ATOM   3061 1HB  SER A 207      -8.727   5.123  23.684  1.00 88.74           H
ATOM   3062 2HB  SER A 207      -9.530   6.459  24.485  1.00 88.74           H
ATOM   3063  OG  SER A 207      -9.624   4.656  25.481  1.00 88.74           O
ATOM   3064  HG  SER A 207      -8.882   4.964  26.077  1.00 88.74           H
ATOM   3065  HN  SER A 207     -11.913   5.631  25.158  1.00 88.74           H
ATOM   3066  N   THR A 208     -11.337   2.788  23.632  1.00 89.50           N
ATOM   3067  CA  THR A 208     -11.357   1.396  23.217  1.00 89.50           C
ATOM   3068  C   THR A 208     -12.266   1.215  22.000  1.00 89.50           C
ATOM   3069  O   THR A 208     -11.871   0.599  21.011  1.00 89.50           O
ATOM   3070  HA  THR A 208     -10.350   1.115  22.908  1.00 89.50           H
ATOM   3071  CB  THR A 208     -11.776   0.550  24.420  1.00 89.50           C
ATOM   3072  HB  THR A 208     -11.771  -0.511  24.171  1.00 89.50           H
ATOM   3073  OG1 THR A 208     -13.040   1.087  24.799  1.00 89.50           O
ATOM   3074  HG1 THR A 208     -13.527   0.437  25.383  1.00 89.50           H
ATOM   3075  CG2 THR A 208     -10.887   0.790  25.643  1.00 89.50           C
ATOM   3076 1HG2 THR A 208     -10.945   1.839  25.934  1.00 89.50           H
ATOM   3077 2HG2 THR A 208      -9.856   0.537  25.398  1.00 89.50           H
ATOM   3078 3HG2 THR A 208     -11.228   0.165  26.468  1.00 89.50           H
ATOM   3079  HN  THR A 208     -11.722   2.965  24.538  1.00 89.50           H
ATOM   3080  N   LYS A 209     -13.468   1.762  22.113  1.00 90.62           N
ATOM   3081  CA  LYS A 209     -14.435   1.673  21.032  1.00 90.62           C
ATOM   3082  C   LYS A 209     -13.840   2.298  19.768  1.00 90.62           C
ATOM   3083  O   LYS A 209     -13.988   1.756  18.674  1.00 90.62           O
ATOM   3084  HA  LYS A 209     -14.616   0.616  20.842  1.00 90.62           H
ATOM   3085  CB  LYS A 209     -15.769   2.293  21.454  1.00 90.62           C
ATOM   3086 1HB  LYS A 209     -15.601   3.296  21.846  1.00 90.62           H
ATOM   3087 2HB  LYS A 209     -16.418   2.395  20.585  1.00 90.62           H
ATOM   3088  CG  LYS A 209     -16.460   1.434  22.516  1.00 90.62           C
ATOM   3089 1HG  LYS A 209     -16.625   0.430  22.126  1.00 90.62           H
ATOM   3090 2HG  LYS A 209     -15.812   1.336  23.387  1.00 90.62           H
ATOM   3091  CD  LYS A 209     -17.796   2.051  22.934  1.00 90.62           C
ATOM   3092 1HD  LYS A 209     -17.635   3.067  23.294  1.00 90.62           H
ATOM   3093 2HD  LYS A 209     -18.456   2.120  22.069  1.00 90.62           H
ATOM   3094  CE  LYS A 209     -18.466   1.217  24.028  1.00 90.62           C
ATOM   3095 1HE  LYS A 209     -18.700   0.224  23.645  1.00 90.62           H
ATOM   3096 2HE  LYS A 209     -17.779   1.083  24.864  1.00 90.62           H
ATOM   3097  NZ  LYS A 209     -19.704   1.877  24.498  1.00 90.62           N
ATOM   3098 1HZ  LYS A 209     -20.176   1.276  25.165  1.00 90.62           H
ATOM   3099 2HZ  LYS A 209     -19.470   2.758  24.944  1.00 90.62           H
ATOM   3100 3HZ  LYS A 209     -20.316   2.051  23.708  1.00 90.62           H
ATOM   3101  HN  LYS A 209     -13.783   2.257  22.922  1.00 90.62           H
ATOM   3102  N   LEU A 210     -13.178   3.430  19.961  1.00 91.31           N
ATOM   3103  CA  LEU A 210     -12.632   4.178  18.842  1.00 91.31           C
ATOM   3104  C   LEU A 210     -11.571   3.330  18.137  1.00 91.31           C
ATOM   3105  O   LEU A 210     -11.560   3.236  16.911  1.00 91.31           O
ATOM   3106  HA  LEU A 210     -13.448   4.361  18.142  1.00 91.31           H
ATOM   3107  CB  LEU A 210     -12.120   5.542  19.307  1.00 91.31           C
ATOM   3108 1HB  LEU A 210     -12.904   6.021  19.895  1.00 91.31           H
ATOM   3109 2HB  LEU A 210     -11.274   5.382  19.976  1.00 91.31           H
ATOM   3110  CG  LEU A 210     -11.687   6.508  18.203  1.00 91.31           C
ATOM   3111  HG  LEU A 210     -10.901   6.029  17.620  1.00 91.31           H
ATOM   3112  CD1 LEU A 210     -12.844   6.803  17.247  1.00 91.31           C
ATOM   3113 1HD1 LEU A 210     -13.180   5.874  16.786  1.00 91.31           H
ATOM   3114 2HD1 LEU A 210     -13.668   7.253  17.801  1.00 91.31           H
ATOM   3115 3HD1 LEU A 210     -12.508   7.492  16.472  1.00 91.31           H
ATOM   3116  CD2 LEU A 210     -11.093   7.788  18.796  1.00 91.31           C
ATOM   3117 1HD2 LEU A 210     -11.840   8.280  19.419  1.00 91.31           H
ATOM   3118 2HD2 LEU A 210     -10.223   7.537  19.403  1.00 91.31           H
ATOM   3119 3HD2 LEU A 210     -10.793   8.457  17.990  1.00 91.31           H
ATOM   3120  HN  LEU A 210     -13.014   3.835  20.861  1.00 91.31           H
ATOM   3121  N   LYS A 211     -10.703   2.736  18.943  1.00 92.36           N
ATOM   3122  CA  LYS A 211      -9.652   1.884  18.413  1.00 92.36           C
ATOM   3123  C   LYS A 211     -10.280   0.760  17.587  1.00 92.36           C
ATOM   3124  O   LYS A 211      -9.875   0.520  16.450  1.00 92.36           O
ATOM   3125  HA  LYS A 211      -9.037   2.496  17.753  1.00 92.36           H
ATOM   3126  CB  LYS A 211      -8.747   1.386  19.542  1.00 92.36           C
ATOM   3127 1HB  LYS A 211      -8.261   2.234  20.025  1.00 92.36           H
ATOM   3128 2HB  LYS A 211      -9.348   0.888  20.302  1.00 92.36           H
ATOM   3129  CG  LYS A 211      -7.687   0.420  19.008  1.00 92.36           C
ATOM   3130 1HG  LYS A 211      -8.159  -0.515  18.709  1.00 92.36           H
ATOM   3131 2HG  LYS A 211      -7.221   0.841  18.117  1.00 92.36           H
ATOM   3132  CD  LYS A 211      -6.617   0.141  20.066  1.00 92.36           C
ATOM   3133 1HD  LYS A 211      -6.188   1.082  20.412  1.00 92.36           H
ATOM   3134 2HD  LYS A 211      -7.073  -0.338  20.932  1.00 92.36           H
ATOM   3135  CE  LYS A 211      -5.510  -0.754  19.504  1.00 92.36           C
ATOM   3136 1HE  LYS A 211      -5.903  -1.753  19.317  1.00 92.36           H
ATOM   3137 2HE  LYS A 211      -5.168  -0.361  18.547  1.00 92.36           H
ATOM   3138  NZ  LYS A 211      -4.375  -0.830  20.450  1.00 92.36           N
ATOM   3139 1HZ  LYS A 211      -3.552  -1.169  19.964  1.00 92.36           H
ATOM   3140 2HZ  LYS A 211      -4.188   0.093  20.828  1.00 92.36           H
ATOM   3141 3HZ  LYS A 211      -4.607  -1.464  21.206  1.00 92.36           H
ATOM   3142  HN  LYS A 211     -10.711   2.828  19.939  1.00 92.36           H
ATOM   3143  N   SER A 212     -11.258   0.101  18.189  1.00 91.83           N
ATOM   3144  CA  SER A 212     -11.901  -1.034  17.550  1.00 91.83           C
ATOM   3145  C   SER A 212     -12.519  -0.603  16.218  1.00 91.83           C
ATOM   3146  O   SER A 212     -12.435  -1.328  15.228  1.00 91.83           O
ATOM   3147  HA  SER A 212     -11.106  -1.761  17.385  1.00 91.83           H
ATOM   3148  CB  SER A 212     -12.970  -1.646  18.458  1.00 91.83           C
ATOM   3149 1HB  SER A 212     -13.758  -0.914  18.634  1.00 91.83           H
ATOM   3150 2HB  SER A 212     -13.431  -2.495  17.954  1.00 91.83           H
ATOM   3151  OG  SER A 212     -12.430  -2.070  19.706  1.00 91.83           O
ATOM   3152  HG  SER A 212     -12.413  -1.305  20.350  1.00 91.83           H
ATOM   3153  HN  SER A 212     -11.611   0.331  19.096  1.00 91.83           H
ATOM   3154  N   ALA A 213     -13.126   0.574  16.237  1.00 91.92           N
ATOM   3155  CA  ALA A 213     -13.804   1.087  15.059  1.00 91.92           C
ATOM   3156  C   ALA A 213     -12.771   1.377  13.968  1.00 91.92           C
ATOM   3157  O   ALA A 213     -12.957   0.994  12.814  1.00 91.92           O
ATOM   3158  HA  ALA A 213     -14.486   0.313  14.705  1.00 91.92           H
ATOM   3159  CB  ALA A 213     -14.618   2.326  15.435  1.00 91.92           C
ATOM   3160 1HB  ALA A 213     -15.356   2.060  16.192  1.00 91.92           H
ATOM   3161 2HB  ALA A 213     -13.951   3.092  15.832  1.00 91.92           H
ATOM   3162 3HB  ALA A 213     -15.126   2.710  14.551  1.00 91.92           H
ATOM   3163  HN  ALA A 213     -13.160   1.173  17.038  1.00 91.92           H
ATOM   3164  N   VAL A 214     -11.704   2.051  14.372  1.00 91.22           N
ATOM   3165  CA  VAL A 214     -10.674   2.455  13.431  1.00 91.22           C
ATOM   3166  C   VAL A 214     -10.004   1.209  12.848  1.00 91.22           C
ATOM   3167  O   VAL A 214      -9.693   1.166  11.658  1.00 91.22           O
ATOM   3168  HA  VAL A 214     -11.162   3.001  12.623  1.00 91.22           H
ATOM   3169  CB  VAL A 214      -9.685   3.402  14.113  1.00 91.22           C
ATOM   3170  HB  VAL A 214      -9.360   2.935  15.043  1.00 91.22           H
ATOM   3171  CG1 VAL A 214      -8.447   3.623  13.241  1.00 91.22           C
ATOM   3172 1HG1 VAL A 214      -7.951   2.668  13.065  1.00 91.22           H
ATOM   3173 2HG1 VAL A 214      -8.746   4.058  12.288  1.00 91.22           H
ATOM   3174 3HG1 VAL A 214      -7.760   4.299  13.750  1.00 91.22           H
ATOM   3175  CG2 VAL A 214     -10.353   4.733  14.464  1.00 91.22           C
ATOM   3176 1HG2 VAL A 214     -10.718   5.207  13.553  1.00 91.22           H
ATOM   3177 2HG2 VAL A 214     -11.188   4.554  15.140  1.00 91.22           H
ATOM   3178 3HG2 VAL A 214      -9.627   5.388  14.947  1.00 91.22           H
ATOM   3179  HN  VAL A 214     -11.539   2.319  15.321  1.00 91.22           H
ATOM   3180  N   LEU A 215      -9.801   0.226  13.713  1.00 91.56           N
ATOM   3181  CA  LEU A 215      -9.170  -1.016  13.299  1.00 91.56           C
ATOM   3182  C   LEU A 215     -10.083  -1.740  12.308  1.00 91.56           C
ATOM   3183  O   LEU A 215      -9.616  -2.267  11.299  1.00 91.56           O
ATOM   3184  HA  LEU A 215      -8.243  -0.757  12.789  1.00 91.56           H
ATOM   3185  CB  LEU A 215      -8.796  -1.859  14.520  1.00 91.56           C
ATOM   3186 1HB  LEU A 215      -9.601  -1.781  15.251  1.00 91.56           H
ATOM   3187 2HB  LEU A 215      -8.744  -2.904  14.213  1.00 91.56           H
ATOM   3188  CG  LEU A 215      -7.481  -1.493  15.210  1.00 91.56           C
ATOM   3189  HG  LEU A 215      -7.477  -0.418  15.390  1.00 91.56           H
ATOM   3190  CD1 LEU A 215      -7.367  -2.179  16.573  1.00 91.56           C
ATOM   3191 1HD1 LEU A 215      -8.194  -1.864  17.208  1.00 91.56           H
ATOM   3192 2HD1 LEU A 215      -7.402  -3.260  16.439  1.00 91.56           H
ATOM   3193 3HD1 LEU A 215      -6.423  -1.902  17.042  1.00 91.56           H
ATOM   3194  CD2 LEU A 215      -6.284  -1.805  14.310  1.00 91.56           C
ATOM   3195 1HD2 LEU A 215      -6.272  -2.869  14.077  1.00 91.56           H
ATOM   3196 2HD2 LEU A 215      -6.365  -1.232  13.386  1.00 91.56           H
ATOM   3197 3HD2 LEU A 215      -5.361  -1.535  14.824  1.00 91.56           H
ATOM   3198  HN  LEU A 215     -10.058   0.269  14.678  1.00 91.56           H
ATOM   3199  N   THR A 216     -11.368  -1.744  12.630  1.00 91.90           N
ATOM   3200  CA  THR A 216     -12.351  -2.395  11.780  1.00 91.90           C
ATOM   3201  C   THR A 216     -12.343  -1.772  10.382  1.00 91.90           C
ATOM   3202  O   THR A 216     -12.386  -2.484   9.381  1.00 91.90           O
ATOM   3203  HA  THR A 216     -12.067  -3.441  11.665  1.00 91.90           H
ATOM   3204  CB  THR A 216     -13.710  -2.308  12.476  1.00 91.90           C
ATOM   3205  HB  THR A 216     -14.024  -1.270  12.588  1.00 91.90           H
ATOM   3206  OG1 THR A 216     -13.525  -3.029  13.691  1.00 91.90           O
ATOM   3207  HG1 THR A 216     -13.396  -2.392  14.451  1.00 91.90           H
ATOM   3208  CG2 THR A 216     -14.797  -3.093  11.739  1.00 91.90           C
ATOM   3209 1HG2 THR A 216     -14.514  -4.144  11.686  1.00 91.90           H
ATOM   3210 2HG2 THR A 216     -14.911  -2.696  10.730  1.00 91.90           H
ATOM   3211 3HG2 THR A 216     -15.741  -2.997  12.275  1.00 91.90           H
ATOM   3212  HN  THR A 216     -11.740  -1.313  13.452  1.00 91.90           H
ATOM   3213  N   LEU A 217     -12.288  -0.448  10.359  1.00 89.15           N
ATOM   3214  CA  LEU A 217     -12.261   0.278   9.101  1.00 89.15           C
ATOM   3215  C   LEU A 217     -11.015  -0.126   8.311  1.00 89.15           C
ATOM   3216  O   LEU A 217     -11.074  -0.293   7.094  1.00 89.15           O
ATOM   3217  HA  LEU A 217     -13.142  -0.020   8.533  1.00 89.15           H
ATOM   3218  CB  LEU A 217     -12.370   1.784   9.349  1.00 89.15           C
ATOM   3219 1HB  LEU A 217     -13.268   1.971   9.940  1.00 89.15           H
ATOM   3220 2HB  LEU A 217     -11.520   2.095   9.956  1.00 89.15           H
ATOM   3221  CG  LEU A 217     -12.422   2.668   8.101  1.00 89.15           C
ATOM   3222  HG  LEU A 217     -11.571   2.415   7.469  1.00 89.15           H
ATOM   3223  CD1 LEU A 217     -13.688   2.393   7.287  1.00 89.15           C
ATOM   3224 1HD1 LEU A 217     -13.701   1.349   6.977  1.00 89.15           H
ATOM   3225 2HD1 LEU A 217     -14.566   2.601   7.899  1.00 89.15           H
ATOM   3226 3HD1 LEU A 217     -13.699   3.035   6.406  1.00 89.15           H
ATOM   3227  CD2 LEU A 217     -12.287   4.146   8.470  1.00 89.15           C
ATOM   3228 1HD2 LEU A 217     -13.103   4.431   9.134  1.00 89.15           H
ATOM   3229 2HD2 LEU A 217     -11.334   4.309   8.975  1.00 89.15           H
ATOM   3230 3HD2 LEU A 217     -12.327   4.752   7.565  1.00 89.15           H
ATOM   3231  HN  LEU A 217     -12.262   0.125  11.179  1.00 89.15           H
ATOM   3232  N   LYS A 218      -9.915  -0.270   9.035  1.00 88.01           N
ATOM   3233  CA  LYS A 218      -8.652  -0.632   8.414  1.00 88.01           C
ATOM   3234  C   LYS A 218      -8.772  -2.029   7.801  1.00 88.01           C
ATOM   3235  O   LYS A 218      -8.203  -2.297   6.744  1.00 88.01           O
ATOM   3236  HA  LYS A 218      -8.465   0.082   7.612  1.00 88.01           H
ATOM   3237  CB  LYS A 218      -7.504  -0.497   9.417  1.00 88.01           C
ATOM   3238 1HB  LYS A 218      -7.788  -0.952  10.365  1.00 88.01           H
ATOM   3239 2HB  LYS A 218      -6.632  -1.040   9.052  1.00 88.01           H
ATOM   3240  CG  LYS A 218      -7.140   0.972   9.639  1.00 88.01           C
ATOM   3241 1HG  LYS A 218      -6.728   1.391   8.720  1.00 88.01           H
ATOM   3242 2HG  LYS A 218      -8.039   1.542   9.874  1.00 88.01           H
ATOM   3243  CD  LYS A 218      -6.123   1.120  10.773  1.00 88.01           C
ATOM   3244 1HD  LYS A 218      -6.452   0.544  11.638  1.00 88.01           H
ATOM   3245 2HD  LYS A 218      -5.163   0.708  10.462  1.00 88.01           H
ATOM   3246  CE  LYS A 218      -5.951   2.588  11.167  1.00 88.01           C
ATOM   3247 1HE  LYS A 218      -6.139   3.227  10.304  1.00 88.01           H
ATOM   3248 2HE  LYS A 218      -6.685   2.856  11.927  1.00 88.01           H
ATOM   3249  NZ  LYS A 218      -4.585   2.830  11.682  1.00 88.01           N
ATOM   3250 1HZ  LYS A 218      -4.611   3.568  12.376  1.00 88.01           H
ATOM   3251 2HZ  LYS A 218      -4.228   1.980  12.105  1.00 88.01           H
ATOM   3252 3HZ  LYS A 218      -3.979   3.106  10.917  1.00 88.01           H
ATOM   3253  HN  LYS A 218      -9.877  -0.144  10.027  1.00 88.01           H
ATOM   3254  N   VAL A 219      -9.516  -2.881   8.491  1.00 88.73           N
ATOM   3255  CA  VAL A 219      -9.690  -4.253   8.045  1.00 88.73           C
ATOM   3256  C   VAL A 219     -10.577  -4.271   6.798  1.00 88.73           C
ATOM   3257  O   VAL A 219     -10.289  -4.984   5.838  1.00 88.73           O
ATOM   3258  HA  VAL A 219      -8.706  -4.640   7.782  1.00 88.73           H
ATOM   3259  CB  VAL A 219     -10.246  -5.107   9.186  1.00 88.73           C
ATOM   3260  HB  VAL A 219     -11.132  -4.608   9.578  1.00 88.73           H
ATOM   3261  CG1 VAL A 219     -10.668  -6.488   8.682  1.00 88.73           C
ATOM   3262 1HG1 VAL A 219     -11.440  -6.377   7.921  1.00 88.73           H
ATOM   3263 2HG1 VAL A 219      -9.805  -6.998   8.252  1.00 88.73           H
ATOM   3264 3HG1 VAL A 219     -11.059  -7.075   9.513  1.00 88.73           H
ATOM   3265  CG2 VAL A 219      -9.232  -5.226  10.326  1.00 88.73           C
ATOM   3266 1HG2 VAL A 219      -8.319  -5.691   9.954  1.00 88.73           H
ATOM   3267 2HG2 VAL A 219      -9.002  -4.233  10.713  1.00 88.73           H
ATOM   3268 3HG2 VAL A 219      -9.652  -5.838  11.124  1.00 88.73           H
ATOM   3269  HN  VAL A 219      -9.994  -2.648   9.338  1.00 88.73           H
ATOM   3270  N   ILE A 220     -11.637  -3.479   6.854  1.00 88.78           N
ATOM   3271  CA  ILE A 220     -12.586  -3.420   5.755  1.00 88.78           C
ATOM   3272  C   ILE A 220     -11.873  -2.914   4.499  1.00 88.78           C
ATOM   3273  O   ILE A 220     -11.980  -3.519   3.433  1.00 88.78           O
ATOM   3274  HA  ILE A 220     -12.933  -4.436   5.568  1.00 88.78           H
ATOM   3275  CB  ILE A 220     -13.808  -2.587   6.146  1.00 88.78           C
ATOM   3276  HB  ILE A 220     -13.459  -1.661   6.603  1.00 88.78           H
ATOM   3277  CG1 ILE A 220     -14.656  -3.316   7.191  1.00 88.78           C
ATOM   3278 1HG1 ILE A 220     -15.123  -4.191   6.740  1.00 88.78           H
ATOM   3279 2HG1 ILE A 220     -14.016  -3.676   7.996  1.00 88.78           H
ATOM   3280  CG2 ILE A 220     -14.627  -2.202   4.912  1.00 88.78           C
ATOM   3281 1HG2 ILE A 220     -14.007  -1.615   4.234  1.00 88.78           H
ATOM   3282 2HG2 ILE A 220     -14.966  -3.104   4.405  1.00 88.78           H
ATOM   3283 3HG2 ILE A 220     -15.489  -1.611   5.219  1.00 88.78           H
ATOM   3284  CD1 ILE A 220     -15.733  -2.392   7.763  1.00 88.78           C
ATOM   3285 1HD1 ILE A 220     -15.261  -1.531   8.235  1.00 88.78           H
ATOM   3286 2HD1 ILE A 220     -16.386  -2.054   6.958  1.00 88.78           H
ATOM   3287 3HD1 ILE A 220     -16.321  -2.935   8.503  1.00 88.78           H
ATOM   3288  HN  ILE A 220     -11.852  -2.886   7.630  1.00 88.78           H
ATOM   3289  N   LEU A 221     -11.162  -1.808   4.665  1.00 84.99           N
ATOM   3290  CA  LEU A 221     -10.546  -1.137   3.534  1.00 84.99           C
ATOM   3291  C   LEU A 221      -9.225  -1.829   3.192  1.00 84.99           C
ATOM   3292  O   LEU A 221      -8.743  -1.733   2.065  1.00 84.99           O
ATOM   3293  HA  LEU A 221     -11.221  -1.243   2.684  1.00 84.99           H
ATOM   3294  CB  LEU A 221     -10.402   0.361   3.813  1.00 84.99           C
ATOM   3295 1HB  LEU A 221      -9.717   0.489   4.652  1.00 84.99           H
ATOM   3296 2HB  LEU A 221      -9.935   0.828   2.946  1.00 84.99           H
ATOM   3297  CG  LEU A 221     -11.697   1.112   4.127  1.00 84.99           C
ATOM   3298  HG  LEU A 221     -12.200   0.598   4.946  1.00 84.99           H
ATOM   3299  CD1 LEU A 221     -11.402   2.537   4.602  1.00 84.99           C
ATOM   3300 1HD1 LEU A 221     -10.791   2.501   5.504  1.00 84.99           H
ATOM   3301 2HD1 LEU A 221     -10.866   3.076   3.821  1.00 84.99           H
ATOM   3302 3HD1 LEU A 221     -12.340   3.049   4.818  1.00 84.99           H
ATOM   3303  CD2 LEU A 221     -12.647   1.092   2.929  1.00 84.99           C
ATOM   3304 1HD2 LEU A 221     -12.165   1.569   2.075  1.00 84.99           H
ATOM   3305 2HD2 LEU A 221     -12.894   0.061   2.678  1.00 84.99           H
ATOM   3306 3HD2 LEU A 221     -13.559   1.634   3.179  1.00 84.99           H
ATOM   3307  HN  LEU A 221     -11.004  -1.373   5.552  1.00 84.99           H
ATOM   3308  N   GLY A 222      -8.677  -2.511   4.187  1.00 79.97           N
ATOM   3309  CA  GLY A 222      -7.351  -3.090   4.056  1.00 79.97           C
ATOM   3310  C   GLY A 222      -7.420  -4.479   3.418  1.00 79.97           C
ATOM   3311  O   GLY A 222      -6.515  -4.875   2.684  1.00 79.97           O
ATOM   3312 1HA  GLY A 222      -6.724  -2.438   3.448  1.00 79.97           H
ATOM   3313 2HA  GLY A 222      -6.882  -3.159   5.037  1.00 79.97           H
ATOM   3314  HN  GLY A 222      -9.123  -2.671   5.068  1.00 79.97           H
ATOM   3315  N   PHE A 223      -8.501  -5.182   3.722  1.00 82.28           N
ATOM   3316  CA  PHE A 223      -8.605  -6.587   3.365  1.00 82.28           C
ATOM   3317  C   PHE A 223      -9.758  -6.820   2.386  1.00 82.28           C
ATOM   3318  O   PHE A 223      -9.537  -7.245   1.253  1.00 82.28           O
ATOM   3319  HA  PHE A 223      -7.666  -6.871   2.892  1.00 82.28           H
ATOM   3320  CB  PHE A 223      -8.886  -7.357   4.657  1.00 82.28           C
ATOM   3321 1HB  PHE A 223      -8.164  -7.052   5.414  1.00 82.28           H
ATOM   3322 2HB  PHE A 223      -9.873  -7.077   5.027  1.00 82.28           H
ATOM   3323  CG  PHE A 223      -8.829  -8.878   4.500  1.00 82.28           C
ATOM   3324  CD1 PHE A 223      -9.977  -9.607   4.514  1.00 82.28           C
ATOM   3325  HD1 PHE A 223     -10.938  -9.108   4.637  1.00 82.28           H
ATOM   3326  CD2 PHE A 223      -7.630  -9.501   4.347  1.00 82.28           C
ATOM   3327  HD2 PHE A 223      -6.709  -8.916   4.336  1.00 82.28           H
ATOM   3328  CE1 PHE A 223      -9.923 -11.018   4.368  1.00 82.28           C
ATOM   3329  HE1 PHE A 223     -10.843 -11.603   4.379  1.00 82.28           H
ATOM   3330  CE2 PHE A 223      -7.576 -10.912   4.201  1.00 82.28           C
ATOM   3331  HE2 PHE A 223      -6.615 -11.411   4.078  1.00 82.28           H
ATOM   3332  CZ  PHE A 223      -8.724 -11.641   4.215  1.00 82.28           C
ATOM   3333  HZ  PHE A 223      -8.683 -12.725   4.103  1.00 82.28           H
ATOM   3334  HN  PHE A 223      -9.294  -4.808   4.203  1.00 82.28           H
ATOM   3335  N   PHE A 224     -10.961  -6.531   2.859  1.00 86.11           N
ATOM   3336  CA  PHE A 224     -12.162  -6.951   2.156  1.00 86.11           C
ATOM   3337  C   PHE A 224     -12.307  -6.209   0.826  1.00 86.11           C
ATOM   3338  O   PHE A 224     -12.624  -6.815  -0.196  1.00 86.11           O
ATOM   3339  HA  PHE A 224     -12.067  -8.020   1.965  1.00 86.11           H
ATOM   3340  CB  PHE A 224     -13.351  -6.602   3.054  1.00 86.11           C
ATOM   3341 1HB  PHE A 224     -13.222  -5.587   3.431  1.00 86.11           H
ATOM   3342 2HB  PHE A 224     -14.260  -6.606   2.453  1.00 86.11           H
ATOM   3343  CG  PHE A 224     -13.536  -7.552   4.239  1.00 86.11           C
ATOM   3344  CD1 PHE A 224     -14.082  -8.782   4.045  1.00 86.11           C
ATOM   3345  HD1 PHE A 224     -14.387  -9.092   3.045  1.00 86.11           H
ATOM   3346  CD2 PHE A 224     -13.155  -7.166   5.486  1.00 86.11           C
ATOM   3347  HD2 PHE A 224     -12.717  -6.179   5.641  1.00 86.11           H
ATOM   3348  CE1 PHE A 224     -14.254  -9.664   5.145  1.00 86.11           C
ATOM   3349  HE1 PHE A 224     -14.691 -10.650   4.990  1.00 86.11           H
ATOM   3350  CE2 PHE A 224     -13.326  -8.047   6.586  1.00 86.11           C
ATOM   3351  HE2 PHE A 224     -13.021  -7.738   7.585  1.00 86.11           H
ATOM   3352  CZ  PHE A 224     -13.872  -9.278   6.392  1.00 86.11           C
ATOM   3353  HZ  PHE A 224     -14.004  -9.954   7.236  1.00 86.11           H
ATOM   3354  HN  PHE A 224     -11.123  -6.020   3.703  1.00 86.11           H
ATOM   3355  N   LEU A 225     -12.067  -4.907   0.882  1.00 83.04           N
ATOM   3356  CA  LEU A 225     -12.192  -4.071  -0.300  1.00 83.04           C
ATOM   3357  C   LEU A 225     -11.229  -4.573  -1.378  1.00 83.04           C
ATOM   3358  O   LEU A 225     -11.641  -4.846  -2.505  1.00 83.04           O
ATOM   3359  HA  LEU A 225     -13.211  -4.180  -0.670  1.00 83.04           H
ATOM   3360  CB  LEU A 225     -11.996  -2.598   0.062  1.00 83.04           C
ATOM   3361 1HB  LEU A 225     -12.822  -2.289   0.703  1.00 83.04           H
ATOM   3362 2HB  LEU A 225     -11.084  -2.508   0.652  1.00 83.04           H
ATOM   3363  CG  LEU A 225     -11.908  -1.624  -1.115  1.00 83.04           C
ATOM   3364  HG  LEU A 225     -11.186  -2.017  -1.830  1.00 83.04           H
ATOM   3365  CD1 LEU A 225     -13.251  -1.517  -1.840  1.00 83.04           C
ATOM   3366 1HD1 LEU A 225     -13.538  -2.498  -2.219  1.00 83.04           H
ATOM   3367 2HD1 LEU A 225     -14.011  -1.159  -1.146  1.00 83.04           H
ATOM   3368 3HD1 LEU A 225     -13.160  -0.819  -2.672  1.00 83.04           H
ATOM   3369  CD2 LEU A 225     -11.393  -0.258  -0.658  1.00 83.04           C
ATOM   3370 1HD2 LEU A 225     -12.072   0.156   0.088  1.00 83.04           H
ATOM   3371 2HD2 LEU A 225     -10.400  -0.371  -0.223  1.00 83.04           H
ATOM   3372 3HD2 LEU A 225     -11.340   0.415  -1.514  1.00 83.04           H
ATOM   3373  HN  LEU A 225     -11.792  -4.424   1.714  1.00 83.04           H
ATOM   3374  N   PRO A 226      -9.935  -4.704  -1.055  1.00 81.72           N
ATOM   3375  CA  PRO A 226      -8.971  -5.255  -2.009  1.00 81.72           C
ATOM   3376  C   PRO A 226      -9.412  -6.600  -2.563  1.00 81.72           C
ATOM   3377  O   PRO A 226      -9.319  -6.842  -3.765  1.00 81.72           O
ATOM   3378  HA  PRO A 226      -8.889  -4.603  -2.879  1.00 81.72           H
ATOM   3379  CB  PRO A 226      -7.681  -5.372  -1.195  1.00 81.72           C
ATOM   3380 1HB  PRO A 226      -7.586  -6.354  -0.733  1.00 81.72           H
ATOM   3381 2HB  PRO A 226      -6.798  -5.227  -1.818  1.00 81.72           H
ATOM   3382  CG  PRO A 226      -7.821  -4.269  -0.152  1.00 81.72           C
ATOM   3383 1HG  PRO A 226      -7.172  -4.440   0.707  1.00 81.72           H
ATOM   3384 2HG  PRO A 226      -7.547  -3.294  -0.555  1.00 81.72           H
ATOM   3385  CD  PRO A 226      -9.292  -4.340   0.221  1.00 81.72           C
ATOM   3386 1HD  PRO A 226      -9.479  -5.089   0.991  1.00 81.72           H
ATOM   3387 2HD  PRO A 226      -9.658  -3.390   0.610  1.00 81.72           H
ATOM   3388  N   PHE A 227      -9.885  -7.449  -1.662  1.00 85.03           N
ATOM   3389  CA  PHE A 227     -10.293  -8.791  -2.039  1.00 85.03           C
ATOM   3390  C   PHE A 227     -11.398  -8.752  -3.097  1.00 85.03           C
ATOM   3391  O   PHE A 227     -11.319  -9.447  -4.108  1.00 85.03           O
ATOM   3392  HA  PHE A 227      -9.416  -9.292  -2.451  1.00 85.03           H
ATOM   3393  CB  PHE A 227     -10.834  -9.466  -0.777  1.00 85.03           C
ATOM   3394 1HB  PHE A 227     -10.079  -9.408   0.006  1.00 85.03           H
ATOM   3395 2HB  PHE A 227     -11.703  -8.909  -0.424  1.00 85.03           H
ATOM   3396  CG  PHE A 227     -11.231 -10.930  -0.976  1.00 85.03           C
ATOM   3397  CD1 PHE A 227     -12.538 -11.262  -1.151  1.00 85.03           C
ATOM   3398  HD1 PHE A 227     -13.303 -10.486  -1.151  1.00 85.03           H
ATOM   3399  CD2 PHE A 227     -10.277 -11.899  -0.977  1.00 85.03           C
ATOM   3400  HD2 PHE A 227      -9.230 -11.633  -0.836  1.00 85.03           H
ATOM   3401  CE1 PHE A 227     -12.907 -12.621  -1.336  1.00 85.03           C
ATOM   3402  HE1 PHE A 227     -13.954 -12.888  -1.476  1.00 85.03           H
ATOM   3403  CE2 PHE A 227     -10.646 -13.258  -1.161  1.00 85.03           C
ATOM   3404  HE2 PHE A 227      -9.881 -14.035  -1.162  1.00 85.03           H
ATOM   3405  CZ  PHE A 227     -11.953 -13.590  -1.337  1.00 85.03           C
ATOM   3406  HZ  PHE A 227     -12.236 -14.634  -1.478  1.00 85.03           H
ATOM   3407  HN  PHE A 227      -9.992  -7.232  -0.691  1.00 85.03           H
ATOM   3408  N   VAL A 228     -12.403  -7.931  -2.826  1.00 87.50           N
ATOM   3409  CA  VAL A 228     -13.520  -7.788  -3.744  1.00 87.50           C
ATOM   3410  C   VAL A 228     -13.010  -7.245  -5.080  1.00 87.50           C
ATOM   3411  O   VAL A 228     -13.383  -7.744  -6.140  1.00 87.50           O
ATOM   3412  HA  VAL A 228     -13.941  -8.780  -3.907  1.00 87.50           H
ATOM   3413  CB  VAL A 228     -14.604  -6.911  -3.116  1.00 87.50           C
ATOM   3414  HB  VAL A 228     -14.135  -5.983  -2.786  1.00 87.50           H
ATOM   3415  CG1 VAL A 228     -15.682  -6.553  -4.141  1.00 87.50           C
ATOM   3416 1HG1 VAL A 228     -15.229  -6.009  -4.970  1.00 87.50           H
ATOM   3417 2HG1 VAL A 228     -16.145  -7.466  -4.514  1.00 87.50           H
ATOM   3418 3HG1 VAL A 228     -16.440  -5.929  -3.668  1.00 87.50           H
ATOM   3419  CG2 VAL A 228     -15.217  -7.590  -1.889  1.00 87.50           C
ATOM   3420 1HG2 VAL A 228     -15.664  -8.539  -2.185  1.00 87.50           H
ATOM   3421 2HG2 VAL A 228     -14.439  -7.770  -1.147  1.00 87.50           H
ATOM   3422 3HG2 VAL A 228     -15.985  -6.944  -1.462  1.00 87.50           H
ATOM   3423  HN  VAL A 228     -12.460  -7.372  -1.999  1.00 87.50           H
ATOM   3424  N   VAL A 229     -12.166  -6.228  -4.986  1.00 84.81           N
ATOM   3425  CA  VAL A 229     -11.627  -5.589  -6.174  1.00 84.81           C
ATOM   3426  C   VAL A 229     -10.874  -6.627  -7.009  1.00 84.81           C
ATOM   3427  O   VAL A 229     -11.043  -6.692  -8.225  1.00 84.81           O
ATOM   3428  HA  VAL A 229     -12.469  -5.215  -6.757  1.00 84.81           H
ATOM   3429  CB  VAL A 229     -10.757  -4.395  -5.778  1.00 84.81           C
ATOM   3430  HB  VAL A 229     -10.114  -4.707  -4.955  1.00 84.81           H
ATOM   3431  CG1 VAL A 229      -9.859  -3.962  -6.939  1.00 84.81           C
ATOM   3432 1HG1 VAL A 229      -9.209  -4.789  -7.223  1.00 84.81           H
ATOM   3433 2HG1 VAL A 229     -10.477  -3.677  -7.790  1.00 84.81           H
ATOM   3434 3HG1 VAL A 229      -9.251  -3.111  -6.630  1.00 84.81           H
ATOM   3435  CG2 VAL A 229     -11.618  -3.229  -5.286  1.00 84.81           C
ATOM   3436 1HG2 VAL A 229     -12.297  -2.918  -6.080  1.00 84.81           H
ATOM   3437 2HG2 VAL A 229     -12.195  -3.545  -4.417  1.00 84.81           H
ATOM   3438 3HG2 VAL A 229     -10.974  -2.393  -5.011  1.00 84.81           H
ATOM   3439  HN  VAL A 229     -11.851  -5.842  -4.119  1.00 84.81           H
ATOM   3440  N   MET A 230     -10.058  -7.413  -6.321  1.00 85.21           N
ATOM   3441  CA  MET A 230      -9.211  -8.383  -6.993  1.00 85.21           C
ATOM   3442  C   MET A 230     -10.049  -9.480  -7.652  1.00 85.21           C
ATOM   3443  O   MET A 230      -9.741  -9.923  -8.758  1.00 85.21           O
ATOM   3444  HA  MET A 230      -8.671  -7.822  -7.756  1.00 85.21           H
ATOM   3445  CB  MET A 230      -8.251  -9.011  -5.981  1.00 85.21           C
ATOM   3446 1HB  MET A 230      -8.812  -9.375  -5.120  1.00 85.21           H
ATOM   3447 2HB  MET A 230      -7.759  -9.875  -6.428  1.00 85.21           H
ATOM   3448  CG  MET A 230      -7.200  -8.000  -5.521  1.00 85.21           C
ATOM   3449 1HG  MET A 230      -6.802  -7.460  -6.380  1.00 85.21           H
ATOM   3450 2HG  MET A 230      -7.658  -7.260  -4.864  1.00 85.21           H
ATOM   3451  SD  MET A 230      -5.878  -8.840  -4.664  1.00 85.21           S
ATOM   3452  CE  MET A 230      -6.823  -9.753  -3.456  1.00 85.21           C
ATOM   3453 1HE  MET A 230      -7.384  -9.058  -2.832  1.00 85.21           H
ATOM   3454 2HE  MET A 230      -7.515 -10.422  -3.967  1.00 85.21           H
ATOM   3455 3HE  MET A 230      -6.147 -10.338  -2.832  1.00 85.21           H
ATOM   3456  HN  MET A 230      -9.972  -7.395  -5.325  1.00 85.21           H
ATOM   3457  N   ALA A 231     -11.092  -9.889  -6.945  1.00 86.39           N
ATOM   3458  CA  ALA A 231     -12.020 -10.871  -7.479  1.00 86.39           C
ATOM   3459  C   ALA A 231     -12.618 -10.343  -8.785  1.00 86.39           C
ATOM   3460  O   ALA A 231     -12.654 -11.055  -9.788  1.00 86.39           O
ATOM   3461  HA  ALA A 231     -11.457 -11.780  -7.688  1.00 86.39           H
ATOM   3462  CB  ALA A 231     -13.092 -11.183  -6.432  1.00 86.39           C
ATOM   3463 1HB  ALA A 231     -12.618 -11.582  -5.535  1.00 86.39           H
ATOM   3464 2HB  ALA A 231     -13.633 -10.271  -6.182  1.00 86.39           H
ATOM   3465 3HB  ALA A 231     -13.788 -11.920  -6.833  1.00 86.39           H
ATOM   3466  HN  ALA A 231     -11.307  -9.561  -6.025  1.00 86.39           H
ATOM   3467  N   CYS A 232     -13.073  -9.100  -8.731  1.00 88.00           N
ATOM   3468  CA  CYS A 232     -13.656  -8.465  -9.901  1.00 88.00           C
ATOM   3469  C   CYS A 232     -12.597  -8.427 -11.005  1.00 88.00           C
ATOM   3470  O   CYS A 232     -12.898  -8.694 -12.167  1.00 88.00           O
ATOM   3471  HA  CYS A 232     -14.505  -9.079 -10.200  1.00 88.00           H
ATOM   3472  CB  CYS A 232     -14.194  -7.069  -9.578  1.00 88.00           C
ATOM   3473 1HB  CYS A 232     -13.412  -6.468  -9.112  1.00 88.00           H
ATOM   3474 2HB  CYS A 232     -14.482  -6.560 -10.497  1.00 88.00           H
ATOM   3475  SG  CYS A 232     -15.634  -7.198  -8.457  1.00 88.00           S
ATOM   3476  HG  CYS A 232     -14.928  -7.340  -7.339  1.00 88.00           H
ATOM   3477  HN  CYS A 232     -13.047  -8.530  -7.910  1.00 88.00           H
ATOM   3478  N   CYS A 233     -11.380  -8.093 -10.602  1.00 85.59           N
ATOM   3479  CA  CYS A 233     -10.288  -7.961 -11.552  1.00 85.59           C
ATOM   3480  C   CYS A 233     -10.143  -9.285 -12.305  1.00 85.59           C
ATOM   3481  O   CYS A 233     -10.093  -9.302 -13.534  1.00 85.59           O
ATOM   3482  HA  CYS A 233     -10.561  -7.156 -12.233  1.00 85.59           H
ATOM   3483  CB  CYS A 233      -8.985  -7.552 -10.862  1.00 85.59           C
ATOM   3484 1HB  CYS A 233      -8.793  -8.205 -10.011  1.00 85.59           H
ATOM   3485 2HB  CYS A 233      -8.147  -7.669 -11.549  1.00 85.59           H
ATOM   3486  SG  CYS A 233      -9.093  -5.813 -10.301  1.00 85.59           S
ATOM   3487  HG  CYS A 233      -9.795  -6.066  -9.200  1.00 85.59           H
ATOM   3488  HN  CYS A 233     -11.135  -7.914  -9.649  1.00 85.59           H
ATOM   3489  N   TYR A 234     -10.080 -10.362 -11.536  1.00 86.69           N
ATOM   3490  CA  TYR A 234      -9.878 -11.681 -12.112  1.00 86.69           C
ATOM   3491  C   TYR A 234     -11.081 -12.099 -12.960  1.00 86.69           C
ATOM   3492  O   TYR A 234     -10.918 -12.680 -14.031  1.00 86.69           O
ATOM   3493  HA  TYR A 234      -8.993 -11.640 -12.746  1.00 86.69           H
ATOM   3494  CB  TYR A 234      -9.745 -12.642 -10.928  1.00 86.69           C
ATOM   3495 1HB  TYR A 234     -10.444 -12.340 -10.148  1.00 86.69           H
ATOM   3496 2HB  TYR A 234     -10.039 -13.641 -11.250  1.00 86.69           H
ATOM   3497  CG  TYR A 234      -8.337 -12.706 -10.334  1.00 86.69           C
ATOM   3498  CD1 TYR A 234      -7.286 -13.168 -11.099  1.00 86.69           C
ATOM   3499  HD1 TYR A 234      -7.459 -13.488 -12.126  1.00 86.69           H
ATOM   3500  CD2 TYR A 234      -8.118 -12.300  -9.033  1.00 86.69           C
ATOM   3501  HD2 TYR A 234      -8.949 -11.935  -8.429  1.00 86.69           H
ATOM   3502  CE1 TYR A 234      -5.960 -13.228 -10.539  1.00 86.69           C
ATOM   3503  HE1 TYR A 234      -5.121 -13.592 -11.132  1.00 86.69           H
ATOM   3504  CE2 TYR A 234      -6.793 -12.361  -8.473  1.00 86.69           C
ATOM   3505  HE2 TYR A 234      -6.606 -12.044  -7.447  1.00 86.69           H
ATOM   3506  CZ  TYR A 234      -5.779 -12.821  -9.254  1.00 86.69           C
ATOM   3507  OH  TYR A 234      -4.527 -12.878  -8.726  1.00 86.69           O
ATOM   3508  HH  TYR A 234      -3.891 -13.263  -9.395  1.00 86.69           H
ATOM   3509  HN  TYR A 234     -10.164 -10.344 -10.540  1.00 86.69           H
ATOM   3510  N   THR A 235     -12.263 -11.788 -12.448  1.00 87.85           N
ATOM   3511  CA  THR A 235     -13.490 -12.064 -13.175  1.00 87.85           C
ATOM   3512  C   THR A 235     -13.459 -11.390 -14.548  1.00 87.85           C
ATOM   3513  O   THR A 235     -13.813 -12.005 -15.553  1.00 87.85           O
ATOM   3514  HA  THR A 235     -13.553 -13.139 -13.347  1.00 87.85           H
ATOM   3515  CB  THR A 235     -14.666 -11.617 -12.305  1.00 87.85           C
ATOM   3516  HB  THR A 235     -14.643 -10.539 -12.142  1.00 87.85           H
ATOM   3517  OG1 THR A 235     -14.555 -12.418 -11.132  1.00 87.85           O
ATOM   3518  HG1 THR A 235     -14.011 -11.941 -10.442  1.00 87.85           H
ATOM   3519  CG2 THR A 235     -16.019 -12.013 -12.900  1.00 87.85           C
ATOM   3520 1HG2 THR A 235     -16.068 -13.098 -12.999  1.00 87.85           H
ATOM   3521 2HG2 THR A 235     -16.133 -11.553 -13.881  1.00 87.85           H
ATOM   3522 3HG2 THR A 235     -16.819 -11.672 -12.243  1.00 87.85           H
ATOM   3523  HN  THR A 235     -12.389 -11.355 -11.555  1.00 87.85           H
ATOM   3524  N   ILE A 236     -13.033 -10.136 -14.547  1.00 86.01           N
ATOM   3525  CA  ILE A 236     -12.939  -9.376 -15.782  1.00 86.01           C
ATOM   3526  C   ILE A 236     -11.910 -10.035 -16.704  1.00 86.01           C
ATOM   3527  O   ILE A 236     -12.149 -10.184 -17.901  1.00 86.01           O
ATOM   3528  HA  ILE A 236     -13.914  -9.419 -16.268  1.00 86.01           H
ATOM   3529  CB  ILE A 236     -12.646  -7.904 -15.485  1.00 86.01           C
ATOM   3530  HB  ILE A 236     -11.864  -7.858 -14.727  1.00 86.01           H
ATOM   3531  CG1 ILE A 236     -13.878  -7.206 -14.907  1.00 86.01           C
ATOM   3532 1HG1 ILE A 236     -14.644  -7.115 -15.677  1.00 86.01           H
ATOM   3533 2HG1 ILE A 236     -14.301  -7.812 -14.105  1.00 86.01           H
ATOM   3534  CG2 ILE A 236     -12.113  -7.190 -16.729  1.00 86.01           C
ATOM   3535 1HG2 ILE A 236     -11.191  -7.670 -17.057  1.00 86.01           H
ATOM   3536 2HG2 ILE A 236     -12.855  -7.244 -17.525  1.00 86.01           H
ATOM   3537 3HG2 ILE A 236     -11.913  -6.145 -16.489  1.00 86.01           H
ATOM   3538  CD1 ILE A 236     -13.520  -5.819 -14.370  1.00 86.01           C
ATOM   3539 1HD1 ILE A 236     -12.772  -5.915 -13.583  1.00 86.01           H
ATOM   3540 2HD1 ILE A 236     -13.120  -5.208 -15.179  1.00 86.01           H
ATOM   3541 3HD1 ILE A 236     -14.414  -5.344 -13.964  1.00 86.01           H
ATOM   3542  HN  ILE A 236     -12.756  -9.640 -13.724  1.00 86.01           H
ATOM   3543  N   ILE A 237     -10.787 -10.410 -16.110  1.00 82.57           N
ATOM   3544  CA  ILE A 237      -9.703 -11.010 -16.870  1.00 82.57           C
ATOM   3545  C   ILE A 237     -10.210 -12.277 -17.561  1.00 82.57           C
ATOM   3546  O   ILE A 237     -10.006 -12.459 -18.760  1.00 82.57           O
ATOM   3547  HA  ILE A 237      -9.407 -10.294 -17.637  1.00 82.57           H
ATOM   3548  CB  ILE A 237      -8.485 -11.243 -15.974  1.00 82.57           C
ATOM   3549  HB  ILE A 237      -8.828 -11.691 -15.042  1.00 82.57           H
ATOM   3550  CG1 ILE A 237      -7.806  -9.919 -15.616  1.00 82.57           C
ATOM   3551 1HG1 ILE A 237      -7.258  -9.542 -16.480  1.00 82.57           H
ATOM   3552 2HG1 ILE A 237      -8.562  -9.174 -15.369  1.00 82.57           H
ATOM   3553  CG2 ILE A 237      -7.511 -12.231 -16.619  1.00 82.57           C
ATOM   3554 1HG2 ILE A 237      -8.014 -13.184 -16.780  1.00 82.57           H
ATOM   3555 2HG2 ILE A 237      -7.170 -11.833 -17.575  1.00 82.57           H
ATOM   3556 3HG2 ILE A 237      -6.654 -12.378 -15.961  1.00 82.57           H
ATOM   3557  CD1 ILE A 237      -6.849 -10.095 -14.436  1.00 82.57           C
ATOM   3558 1HD1 ILE A 237      -7.405 -10.449 -13.567  1.00 82.57           H
ATOM   3559 2HD1 ILE A 237      -6.081 -10.823 -14.696  1.00 82.57           H
ATOM   3560 3HD1 ILE A 237      -6.380  -9.139 -14.202  1.00 82.57           H
ATOM   3561  HN  ILE A 237     -10.611 -10.311 -15.131  1.00 82.57           H
ATOM   3562  N   ILE A 238     -10.862 -13.121 -16.774  1.00 84.68           N
ATOM   3563  CA  ILE A 238     -11.337 -14.398 -17.277  1.00 84.68           C
ATOM   3564  C   ILE A 238     -12.270 -14.158 -18.466  1.00 84.68           C
ATOM   3565  O   ILE A 238     -12.137 -14.803 -19.505  1.00 84.68           O
ATOM   3566  HA  ILE A 238     -10.469 -14.955 -17.627  1.00 84.68           H
ATOM   3567  CB  ILE A 238     -11.975 -15.214 -16.151  1.00 84.68           C
ATOM   3568  HB  ILE A 238     -12.642 -14.560 -15.590  1.00 84.68           H
ATOM   3569  CG1 ILE A 238     -10.913 -15.721 -15.172  1.00 84.68           C
ATOM   3570 1HG1 ILE A 238     -10.362 -16.547 -15.623  1.00 84.68           H
ATOM   3571 2HG1 ILE A 238     -10.191 -14.929 -14.971  1.00 84.68           H
ATOM   3572  CG2 ILE A 238     -12.826 -16.354 -16.713  1.00 84.68           C
ATOM   3573 1HG2 ILE A 238     -13.619 -15.941 -17.337  1.00 84.68           H
ATOM   3574 2HG2 ILE A 238     -12.199 -17.015 -17.312  1.00 84.68           H
ATOM   3575 3HG2 ILE A 238     -13.267 -16.918 -15.891  1.00 84.68           H
ATOM   3576  CD1 ILE A 238     -11.551 -16.182 -13.861  1.00 84.68           C
ATOM   3577 1HD1 ILE A 238     -12.080 -15.348 -13.401  1.00 84.68           H
ATOM   3578 2HD1 ILE A 238     -12.254 -16.991 -14.063  1.00 84.68           H
ATOM   3579 3HD1 ILE A 238     -10.774 -16.538 -13.184  1.00 84.68           H
ATOM   3580  HN  ILE A 238     -11.065 -12.944 -15.811  1.00 84.68           H
ATOM   3581  N   HIS A 239     -13.194 -13.228 -18.273  1.00 85.79           N
ATOM   3582  CA  HIS A 239     -14.175 -12.923 -19.301  1.00 85.79           C
ATOM   3583  C   HIS A 239     -13.462 -12.413 -20.555  1.00 85.79           C
ATOM   3584  O   HIS A 239     -13.878 -12.710 -21.674  1.00 85.79           O
ATOM   3585  HA  HIS A 239     -14.682 -13.859 -19.537  1.00 85.79           H
ATOM   3586  CB  HIS A 239     -15.226 -11.943 -18.776  1.00 85.79           C
ATOM   3587 1HB  HIS A 239     -15.609 -12.313 -17.825  1.00 85.79           H
ATOM   3588 2HB  HIS A 239     -14.747 -10.985 -18.576  1.00 85.79           H
ATOM   3589  CG  HIS A 239     -16.386 -11.723 -19.718  1.00 85.79           C
ATOM   3590  ND1 HIS A 239     -16.601 -10.524 -20.374  1.00 85.79           N
ATOM   3591  HD1 HIS A 239     -16.033  -9.705 -20.297  1.00 85.79           H
ATOM   3592  CD2 HIS A 239     -17.389 -12.561 -20.108  1.00 85.79           C
ATOM   3593  HD2 HIS A 239     -17.523 -13.591 -19.778  1.00 85.79           H
ATOM   3594  CE1 HIS A 239     -17.689 -10.646 -21.121  1.00 85.79           C
ATOM   3595  HE1 HIS A 239     -18.118  -9.872 -21.758  1.00 85.79           H
ATOM   3596  NE2 HIS A 239     -18.176 -11.909 -20.954  1.00 85.79           N
ATOM   3597  HN  HIS A 239     -13.279 -12.689 -17.435  1.00 85.79           H
ATOM   3598  N   THR A 240     -12.402 -11.653 -20.326  1.00 80.69           N
ATOM   3599  CA  THR A 240     -11.614 -11.117 -21.423  1.00 80.69           C
ATOM   3600  C   THR A 240     -10.944 -12.251 -22.201  1.00 80.69           C
ATOM   3601  O   THR A 240     -10.896 -12.221 -23.430  1.00 80.69           O
ATOM   3602  HA  THR A 240     -12.287 -10.609 -22.113  1.00 80.69           H
ATOM   3603  CB  THR A 240     -10.620 -10.108 -20.843  1.00 80.69           C
ATOM   3604  HB  THR A 240      -9.837 -10.614 -20.278  1.00 80.69           H
ATOM   3605  OG1 THR A 240     -11.434  -9.209 -20.095  1.00 80.69           O
ATOM   3606  HG1 THR A 240     -11.355  -9.407 -19.118  1.00 80.69           H
ATOM   3607  CG2 THR A 240      -9.984  -9.227 -21.920  1.00 80.69           C
ATOM   3608 1HG2 THR A 240     -10.763  -8.670 -22.440  1.00 80.69           H
ATOM   3609 2HG2 THR A 240      -9.449  -9.854 -22.633  1.00 80.69           H
ATOM   3610 3HG2 THR A 240      -9.288  -8.530 -21.454  1.00 80.69           H
ATOM   3611  HN  THR A 240     -12.080 -11.402 -19.413  1.00 80.69           H
ATOM   3612  N   LEU A 241     -10.443 -13.224 -21.454  1.00 81.05           N
ATOM   3613  CA  LEU A 241      -9.739 -14.343 -22.056  1.00 81.05           C
ATOM   3614  C   LEU A 241     -10.705 -15.130 -22.944  1.00 81.05           C
ATOM   3615  O   LEU A 241     -10.332 -15.583 -24.025  1.00 81.05           O
ATOM   3616  HA  LEU A 241      -8.949 -13.932 -22.685  1.00 81.05           H
ATOM   3617  CB  LEU A 241      -9.064 -15.194 -20.978  1.00 81.05           C
ATOM   3618 1HB  LEU A 241      -9.796 -15.406 -20.199  1.00 81.05           H
ATOM   3619 2HB  LEU A 241      -8.783 -16.150 -21.421  1.00 81.05           H
ATOM   3620  CG  LEU A 241      -7.823 -14.584 -20.322  1.00 81.05           C
ATOM   3621  HG  LEU A 241      -8.082 -13.587 -19.965  1.00 81.05           H
ATOM   3622  CD1 LEU A 241      -7.389 -15.402 -19.105  1.00 81.05           C
ATOM   3623 1HD1 LEU A 241      -8.197 -15.423 -18.373  1.00 81.05           H
ATOM   3624 2HD1 LEU A 241      -7.155 -16.420 -19.416  1.00 81.05           H
ATOM   3625 3HD1 LEU A 241      -6.505 -14.947 -18.657  1.00 81.05           H
ATOM   3626  CD2 LEU A 241      -6.690 -14.421 -21.337  1.00 81.05           C
ATOM   3627 1HD2 LEU A 241      -6.426 -15.396 -21.746  1.00 81.05           H
ATOM   3628 2HD2 LEU A 241      -7.017 -13.765 -22.144  1.00 81.05           H
ATOM   3629 3HD2 LEU A 241      -5.821 -13.985 -20.844  1.00 81.05           H
ATOM   3630  HN  LEU A 241     -10.512 -13.255 -20.457  1.00 81.05           H
ATOM   3631  N   ILE A 242     -11.929 -15.268 -22.455  1.00 81.34           N
ATOM   3632  CA  ILE A 242     -12.940 -16.028 -23.171  1.00 81.34           C
ATOM   3633  C   ILE A 242     -13.283 -15.308 -24.477  1.00 81.34           C
ATOM   3634  O   ILE A 242     -13.460 -15.947 -25.513  1.00 81.34           O
ATOM   3635  HA  ILE A 242     -12.507 -16.998 -23.415  1.00 81.34           H
ATOM   3636  CB  ILE A 242     -14.152 -16.284 -22.274  1.00 81.34           C
ATOM   3637  HB  ILE A 242     -14.466 -15.334 -21.843  1.00 81.34           H
ATOM   3638  CG1 ILE A 242     -13.788 -17.209 -21.111  1.00 81.34           C
ATOM   3639 1HG1 ILE A 242     -13.631 -18.222 -21.483  1.00 81.34           H
ATOM   3640 2HG1 ILE A 242     -12.848 -16.885 -20.664  1.00 81.34           H
ATOM   3641  CG2 ILE A 242     -15.331 -16.823 -23.087  1.00 81.34           C
ATOM   3642 1HG2 ILE A 242     -15.609 -16.096 -23.850  1.00 81.34           H
ATOM   3643 2HG2 ILE A 242     -15.045 -17.760 -23.565  1.00 81.34           H
ATOM   3644 3HG2 ILE A 242     -16.180 -16.997 -22.425  1.00 81.34           H
ATOM   3645  CD1 ILE A 242     -14.889 -17.215 -20.049  1.00 81.34           C
ATOM   3646 1HD1 ILE A 242     -15.026 -16.205 -19.662  1.00 81.34           H
ATOM   3647 2HD1 ILE A 242     -15.821 -17.563 -20.494  1.00 81.34           H
ATOM   3648 3HD1 ILE A 242     -14.604 -17.880 -19.234  1.00 81.34           H
ATOM   3649  HN  ILE A 242     -12.233 -14.872 -21.589  1.00 81.34           H
ATOM   3650  N   GLN A 243     -13.365 -13.989 -24.385  1.00 76.73           N
ATOM   3651  CA  GLN A 243     -13.672 -13.175 -25.549  1.00 76.73           C
ATOM   3652  C   GLN A 243     -12.452 -13.082 -26.468  1.00 76.73           C
ATOM   3653  O   GLN A 243     -12.557 -12.612 -27.599  1.00 76.73           O
ATOM   3654  HA  GLN A 243     -14.482 -13.695 -26.061  1.00 76.73           H
ATOM   3655  CB  GLN A 243     -14.153 -11.783 -25.133  1.00 76.73           C
ATOM   3656 1HB  GLN A 243     -13.436 -11.338 -24.443  1.00 76.73           H
ATOM   3657 2HB  GLN A 243     -14.199 -11.134 -26.008  1.00 76.73           H
ATOM   3658  CG  GLN A 243     -15.530 -11.854 -24.471  1.00 76.73           C
ATOM   3659 1HG  GLN A 243     -16.203 -12.452 -25.086  1.00 76.73           H
ATOM   3660 2HG  GLN A 243     -15.449 -12.356 -23.507  1.00 76.73           H
ATOM   3661  CD  GLN A 243     -16.118 -10.455 -24.276  1.00 76.73           C
ATOM   3662  OE1 GLN A 243     -15.453  -9.446 -24.444  1.00 76.73           O
ATOM   3663  NE2 GLN A 243     -17.397 -10.451 -23.914  1.00 76.73           N
ATOM   3664 1HE2 GLN A 243     -17.886 -11.316 -23.793  1.00 76.73           H
ATOM   3665 2HE2 GLN A 243     -17.871  -9.584 -23.762  1.00 76.73           H
ATOM   3666  HN  GLN A 243     -13.227 -13.478 -23.537  1.00 76.73           H
ATOM   3667  N   ALA A 244     -11.322 -13.538 -25.947  1.00 71.39           N
ATOM   3668  CA  ALA A 244     -10.064 -13.411 -26.662  1.00 71.39           C
ATOM   3669  C   ALA A 244      -9.984 -14.492 -27.741  1.00 71.39           C
ATOM   3670  O   ALA A 244      -9.417 -15.560 -27.515  1.00 71.39           O
ATOM   3671  HA  ALA A 244     -10.051 -12.431 -27.139  1.00 71.39           H
ATOM   3672  CB  ALA A 244      -8.902 -13.491 -25.669  1.00 71.39           C
ATOM   3673 1HB  ALA A 244      -8.990 -12.685 -24.941  1.00 71.39           H
ATOM   3674 2HB  ALA A 244      -8.931 -14.451 -25.153  1.00 71.39           H
ATOM   3675 3HB  ALA A 244      -7.958 -13.396 -26.205  1.00 71.39           H
ATOM   3676  HN  ALA A 244     -11.259 -13.987 -25.055  1.00 71.39           H
ATOM   3677  N   LYS A 245     -10.560 -14.177 -28.893  1.00 65.62           N
ATOM   3678  CA  LYS A 245     -10.473 -15.064 -30.040  1.00 65.62           C
ATOM   3679  C   LYS A 245      -9.006 -15.225 -30.444  1.00 65.62           C
ATOM   3680  O   LYS A 245      -8.642 -16.202 -31.098  1.00 65.62           O
ATOM   3681  HA  LYS A 245     -10.854 -16.037 -29.731  1.00 65.62           H
ATOM   3682  CB  LYS A 245     -11.371 -14.564 -31.173  1.00 65.62           C
ATOM   3683 1HB  LYS A 245     -11.165 -13.512 -31.369  1.00 65.62           H
ATOM   3684 2HB  LYS A 245     -11.144 -15.109 -32.089  1.00 65.62           H
ATOM   3685  CG  LYS A 245     -12.849 -14.743 -30.820  1.00 65.62           C
ATOM   3686 1HG  LYS A 245     -13.014 -15.747 -30.429  1.00 65.62           H
ATOM   3687 2HG  LYS A 245     -13.125 -14.044 -30.031  1.00 65.62           H
ATOM   3688  CD  LYS A 245     -13.737 -14.515 -32.045  1.00 65.62           C
ATOM   3689 1HD  LYS A 245     -13.641 -13.482 -32.380  1.00 65.62           H
ATOM   3690 2HD  LYS A 245     -13.401 -15.148 -32.866  1.00 65.62           H
ATOM   3691  CE  LYS A 245     -15.202 -14.819 -31.725  1.00 65.62           C
ATOM   3692 1HE  LYS A 245     -15.279 -15.789 -31.233  1.00 65.62           H
ATOM   3693 2HE  LYS A 245     -15.590 -14.076 -31.028  1.00 65.62           H
ATOM   3694  NZ  LYS A 245     -16.014 -14.819 -32.962  1.00 65.62           N
ATOM   3695 1HZ  LYS A 245     -16.985 -14.992 -32.729  1.00 65.62           H
ATOM   3696 2HZ  LYS A 245     -15.931 -13.918 -33.421  1.00 65.62           H
ATOM   3697 3HZ  LYS A 245     -15.681 -15.547 -33.585  1.00 65.62           H
ATOM   3698  HN  LYS A 245     -11.077 -13.335 -29.047  1.00 65.62           H
ATOM   3699  N   LYS A 246      -8.203 -14.252 -30.039  1.00 61.36           N
ATOM   3700  CA  LYS A 246      -6.819 -14.193 -30.477  1.00 61.36           C
ATOM   3701  C   LYS A 246      -5.899 -14.458 -29.284  1.00 61.36           C
ATOM   3702  O   LYS A 246      -6.025 -13.816 -28.243  1.00 61.36           O
ATOM   3703  HA  LYS A 246      -6.673 -14.988 -31.209  1.00 61.36           H
ATOM   3704  CB  LYS A 246      -6.538 -12.867 -31.187  1.00 61.36           C
ATOM   3705 1HB  LYS A 246      -6.969 -12.045 -30.615  1.00 61.36           H
ATOM   3706 2HB  LYS A 246      -5.463 -12.694 -31.231  1.00 61.36           H
ATOM   3707  CG  LYS A 246      -7.119 -12.869 -32.602  1.00 61.36           C
ATOM   3708 1HG  LYS A 246      -6.938 -13.836 -33.072  1.00 61.36           H
ATOM   3709 2HG  LYS A 246      -8.199 -12.734 -32.556  1.00 61.36           H
ATOM   3710  CD  LYS A 246      -6.496 -11.759 -33.452  1.00 61.36           C
ATOM   3711 1HD  LYS A 246      -6.774 -10.787 -33.047  1.00 61.36           H
ATOM   3712 2HD  LYS A 246      -5.409 -11.826 -33.404  1.00 61.36           H
ATOM   3713  CE  LYS A 246      -6.955 -11.861 -34.908  1.00 61.36           C
ATOM   3714 1HE  LYS A 246      -6.933 -12.902 -35.231  1.00 61.36           H
ATOM   3715 2HE  LYS A 246      -7.987 -11.522 -34.995  1.00 61.36           H
ATOM   3716  NZ  LYS A 246      -6.084 -11.046 -35.784  1.00 61.36           N
ATOM   3717 1HZ  LYS A 246      -6.426 -11.090 -36.737  1.00 61.36           H
ATOM   3718 2HZ  LYS A 246      -6.091 -10.083 -35.467  1.00 61.36           H
ATOM   3719 3HZ  LYS A 246      -5.136 -11.406 -35.748  1.00 61.36           H
ATOM   3720  HN  LYS A 246      -8.483 -13.516 -29.424  1.00 61.36           H
ATOM   3721  N   SER A 247      -4.993 -15.407 -29.475  1.00 59.68           N
ATOM   3722  CA  SER A 247      -4.078 -15.793 -28.414  1.00 59.68           C
ATOM   3723  C   SER A 247      -3.316 -14.566 -27.909  1.00 59.68           C
ATOM   3724  O   SER A 247      -3.008 -14.468 -26.722  1.00 59.68           O
ATOM   3725  HA  SER A 247      -4.708 -16.204 -27.625  1.00 59.68           H
ATOM   3726  CB  SER A 247      -3.099 -16.865 -28.895  1.00 59.68           C
ATOM   3727 1HB  SER A 247      -3.413 -17.838 -28.518  1.00 59.68           H
ATOM   3728 2HB  SER A 247      -3.128 -16.921 -29.983  1.00 59.68           H
ATOM   3729  OG  SER A 247      -1.765 -16.600 -28.469  1.00 59.68           O
ATOM   3730  HG  SER A 247      -1.146 -17.300 -28.825  1.00 59.68           H
ATOM   3731  HN  SER A 247      -4.880 -15.907 -30.334  1.00 59.68           H
ATOM   3732  N   SER A 248      -3.034 -13.661 -28.834  1.00 61.79           N
ATOM   3733  CA  SER A 248      -2.189 -12.519 -28.531  1.00 61.79           C
ATOM   3734  C   SER A 248      -2.751 -11.756 -27.331  1.00 61.79           C
ATOM   3735  O   SER A 248      -2.035 -10.990 -26.687  1.00 61.79           O
ATOM   3736  HA  SER A 248      -1.211 -12.939 -28.294  1.00 61.79           H
ATOM   3737  CB  SER A 248      -2.064 -11.590 -29.740  1.00 61.79           C
ATOM   3738 1HB  SER A 248      -1.391 -10.768 -29.498  1.00 61.79           H
ATOM   3739 2HB  SER A 248      -1.616 -12.134 -30.572  1.00 61.79           H
ATOM   3740  OG  SER A 248      -3.327 -11.065 -30.143  1.00 61.79           O
ATOM   3741  HG  SER A 248      -3.211 -10.464 -30.933  1.00 61.79           H
ATOM   3742  HN  SER A 248      -3.372 -13.699 -29.775  1.00 61.79           H
ATOM   3743  N   LYS A 249      -4.027 -11.991 -27.065  1.00 65.03           N
ATOM   3744  CA  LYS A 249      -4.705 -11.304 -25.979  1.00 65.03           C
ATOM   3745  C   LYS A 249      -4.168 -11.817 -24.642  1.00 65.03           C
ATOM   3746  O   LYS A 249      -4.142 -11.082 -23.656  1.00 65.03           O
ATOM   3747  HA  LYS A 249      -4.466 -10.244 -26.064  1.00 65.03           H
ATOM   3748  CB  LYS A 249      -6.222 -11.438 -26.124  1.00 65.03           C
ATOM   3749 1HB  LYS A 249      -6.488 -12.487 -26.252  1.00 65.03           H
ATOM   3750 2HB  LYS A 249      -6.710 -11.095 -25.212  1.00 65.03           H
ATOM   3751  CG  LYS A 249      -6.733 -10.628 -27.318  1.00 65.03           C
ATOM   3752 1HG  LYS A 249      -6.563  -9.566 -27.140  1.00 65.03           H
ATOM   3753 2HG  LYS A 249      -6.168 -10.895 -28.211  1.00 65.03           H
ATOM   3754  CD  LYS A 249      -8.223 -10.880 -27.555  1.00 65.03           C
ATOM   3755 1HD  LYS A 249      -8.367 -11.883 -27.956  1.00 65.03           H
ATOM   3756 2HD  LYS A 249      -8.758 -10.836 -26.606  1.00 65.03           H
ATOM   3757  CE  LYS A 249      -8.806  -9.849 -28.523  1.00 65.03           C
ATOM   3758 1HE  LYS A 249      -8.366  -8.870 -28.331  1.00 65.03           H
ATOM   3759 2HE  LYS A 249      -8.550 -10.118 -29.548  1.00 65.03           H
ATOM   3760  NZ  LYS A 249     -10.277  -9.775 -28.378  1.00 65.03           N
ATOM   3761 1HZ  LYS A 249     -10.615  -8.911 -28.788  1.00 65.03           H
ATOM   3762 2HZ  LYS A 249     -10.704 -10.563 -28.852  1.00 65.03           H
ATOM   3763 3HZ  LYS A 249     -10.521  -9.800 -27.394  1.00 65.03           H
ATOM   3764  HN  LYS A 249      -4.595 -12.637 -27.576  1.00 65.03           H
ATOM   3765  N   HIS A 250      -3.751 -13.075 -24.652  1.00 68.08           N
ATOM   3766  CA  HIS A 250      -3.218 -13.696 -23.451  1.00 68.08           C
ATOM   3767  C   HIS A 250      -1.963 -12.947 -23.000  1.00 68.08           C
ATOM   3768  O   HIS A 250      -1.762 -12.726 -21.807  1.00 68.08           O
ATOM   3769  HA  HIS A 250      -3.984 -13.599 -22.682  1.00 68.08           H
ATOM   3770  CB  HIS A 250      -2.969 -15.189 -23.676  1.00 68.08           C
ATOM   3771 1HB  HIS A 250      -2.337 -15.312 -24.556  1.00 68.08           H
ATOM   3772 2HB  HIS A 250      -2.413 -15.586 -22.827  1.00 68.08           H
ATOM   3773  CG  HIS A 250      -4.228 -16.001 -23.860  1.00 68.08           C
ATOM   3774  ND1 HIS A 250      -4.772 -16.779 -22.853  1.00 68.08           N
ATOM   3775  HD1 HIS A 250      -4.402 -16.883 -21.930  1.00 68.08           H
ATOM   3776  CD2 HIS A 250      -5.045 -16.147 -24.943  1.00 68.08           C
ATOM   3777  HD2 HIS A 250      -4.909 -15.669 -25.913  1.00 68.08           H
ATOM   3778  CE1 HIS A 250      -5.866 -17.363 -23.320  1.00 68.08           C
ATOM   3779  HE1 HIS A 250      -6.518 -18.039 -22.766  1.00 68.08           H
ATOM   3780  NE2 HIS A 250      -6.033 -16.970 -24.615  1.00 68.08           N
ATOM   3781  HN  HIS A 250      -3.774 -13.665 -25.458  1.00 68.08           H
ATOM   3782  N   LYS A 251      -1.150 -12.576 -23.979  1.00 69.15           N
ATOM   3783  CA  LYS A 251       0.122 -11.934 -23.693  1.00 69.15           C
ATOM   3784  C   LYS A 251      -0.132 -10.593 -23.002  1.00 69.15           C
ATOM   3785  O   LYS A 251       0.606 -10.207 -22.097  1.00 69.15           O
ATOM   3786  HA  LYS A 251       0.666 -12.580 -23.004  1.00 69.15           H
ATOM   3787  CB  LYS A 251       0.963 -11.820 -24.966  1.00 69.15           C
ATOM   3788 1HB  LYS A 251       0.796 -12.693 -25.597  1.00 69.15           H
ATOM   3789 2HB  LYS A 251       0.645 -10.949 -25.539  1.00 69.15           H
ATOM   3790  CG  LYS A 251       2.451 -11.703 -24.632  1.00 69.15           C
ATOM   3791 1HG  LYS A 251       2.618 -10.828 -24.003  1.00 69.15           H
ATOM   3792 2HG  LYS A 251       2.768 -12.573 -24.057  1.00 69.15           H
ATOM   3793  CD  LYS A 251       3.292 -11.591 -25.905  1.00 69.15           C
ATOM   3794 1HD  LYS A 251       2.998 -12.369 -26.609  1.00 69.15           H
ATOM   3795 2HD  LYS A 251       3.100 -10.633 -26.389  1.00 69.15           H
ATOM   3796  CE  LYS A 251       4.784 -11.719 -25.589  1.00 69.15           C
ATOM   3797 1HE  LYS A 251       5.036 -11.091 -24.735  1.00 69.15           H
ATOM   3798 2HE  LYS A 251       5.016 -12.746 -25.309  1.00 69.15           H
ATOM   3799  NZ  LYS A 251       5.597 -11.322 -26.761  1.00 69.15           N
ATOM   3800 1HZ  LYS A 251       6.575 -11.285 -26.496  1.00 69.15           H
ATOM   3801 2HZ  LYS A 251       5.473 -12.002 -27.504  1.00 69.15           H
ATOM   3802 3HZ  LYS A 251       5.300 -10.409 -27.085  1.00 69.15           H
ATOM   3803  HN  LYS A 251      -1.348 -12.707 -24.950  1.00 69.15           H
ATOM   3804  N   ALA A 252      -1.180  -9.919 -23.454  1.00 70.02           N
ATOM   3805  CA  ALA A 252      -1.487  -8.589 -22.957  1.00 70.02           C
ATOM   3806  C   ALA A 252      -2.011  -8.694 -21.523  1.00 70.02           C
ATOM   3807  O   ALA A 252      -1.874  -7.757 -20.738  1.00 70.02           O
ATOM   3808  HA  ALA A 252      -0.561  -8.014 -22.955  1.00 70.02           H
ATOM   3809  CB  ALA A 252      -2.486  -7.911 -23.895  1.00 70.02           C
ATOM   3810 1HB  ALA A 252      -2.054  -7.834 -24.893  1.00 70.02           H
ATOM   3811 2HB  ALA A 252      -3.401  -8.501 -23.940  1.00 70.02           H
ATOM   3812 3HB  ALA A 252      -2.716  -6.913 -23.521  1.00 70.02           H
ATOM   3813  HN  ALA A 252      -1.812 -10.268 -24.147  1.00 70.02           H
ATOM   3814  N   LEU A 253      -2.600  -9.843 -21.225  1.00 79.60           N
ATOM   3815  CA  LEU A 253      -3.246 -10.041 -19.939  1.00 79.60           C
ATOM   3816  C   LEU A 253      -2.201 -10.478 -18.910  1.00 79.60           C
ATOM   3817  O   LEU A 253      -2.429 -10.375 -17.706  1.00 79.60           O
ATOM   3818  HA  LEU A 253      -3.656  -9.080 -19.627  1.00 79.60           H
ATOM   3819  CB  LEU A 253      -4.421 -11.012 -20.073  1.00 79.60           C
ATOM   3820 1HB  LEU A 253      -4.098 -11.861 -20.675  1.00 79.60           H
ATOM   3821 2HB  LEU A 253      -4.662 -11.398 -19.082  1.00 79.60           H
ATOM   3822  CG  LEU A 253      -5.697 -10.439 -20.692  1.00 79.60           C
ATOM   3823  HG  LEU A 253      -5.421  -9.876 -21.583  1.00 79.60           H
ATOM   3824  CD1 LEU A 253      -6.640 -11.559 -21.138  1.00 79.60           C
ATOM   3825 1HD1 LEU A 253      -6.140 -12.180 -21.881  1.00 79.60           H
ATOM   3826 2HD1 LEU A 253      -6.913 -12.169 -20.277  1.00 79.60           H
ATOM   3827 3HD1 LEU A 253      -7.539 -11.124 -21.574  1.00 79.60           H
ATOM   3828  CD2 LEU A 253      -6.381  -9.462 -19.733  1.00 79.60           C
ATOM   3829 1HD2 LEU A 253      -6.642  -9.981 -18.810  1.00 79.60           H
ATOM   3830 2HD2 LEU A 253      -5.702  -8.640 -19.508  1.00 79.60           H
ATOM   3831 3HD2 LEU A 253      -7.285  -9.070 -20.198  1.00 79.60           H
ATOM   3832  HN  LEU A 253      -2.641 -10.627 -21.844  1.00 79.60           H
ATOM   3833  N   LYS A 254      -1.077 -10.957 -19.423  1.00 78.91           N
ATOM   3834  CA  LYS A 254      -0.031 -11.490 -18.567  1.00 78.91           C
ATOM   3835  C   LYS A 254       0.353 -10.439 -17.524  1.00 78.91           C
ATOM   3836  O   LYS A 254       0.487 -10.752 -16.342  1.00 78.91           O
ATOM   3837  HA  LYS A 254      -0.442 -12.356 -18.049  1.00 78.91           H
ATOM   3838  CB  LYS A 254       1.149 -11.983 -19.406  1.00 78.91           C
ATOM   3839 1HB  LYS A 254       0.792 -12.665 -20.178  1.00 78.91           H
ATOM   3840 2HB  LYS A 254       1.614 -11.140 -19.918  1.00 78.91           H
ATOM   3841  CG  LYS A 254       2.186 -12.692 -18.532  1.00 78.91           C
ATOM   3842 1HG  LYS A 254       2.561 -12.002 -17.776  1.00 78.91           H
ATOM   3843 2HG  LYS A 254       1.715 -13.520 -18.002  1.00 78.91           H
ATOM   3844  CD  LYS A 254       3.350 -13.214 -19.376  1.00 78.91           C
ATOM   3845 1HD  LYS A 254       2.978 -13.921 -20.117  1.00 78.91           H
ATOM   3846 2HD  LYS A 254       3.806 -12.390 -19.923  1.00 78.91           H
ATOM   3847  CE  LYS A 254       4.402 -13.895 -18.498  1.00 78.91           C
ATOM   3848 1HE  LYS A 254       4.835 -13.168 -17.810  1.00 78.91           H
ATOM   3849 2HE  LYS A 254       3.932 -14.668 -17.890  1.00 78.91           H
ATOM   3850  NZ  LYS A 254       5.468 -14.491 -19.334  1.00 78.91           N
ATOM   3851 1HZ  LYS A 254       6.153 -14.941 -18.737  1.00 78.91           H
ATOM   3852 2HZ  LYS A 254       5.062 -15.178 -19.959  1.00 78.91           H
ATOM   3853 3HZ  LYS A 254       5.918 -13.763 -19.877  1.00 78.91           H
ATOM   3854  HN  LYS A 254      -0.876 -10.985 -20.403  1.00 78.91           H
ATOM   3855  N   VAL A 255       0.520  -9.213 -17.999  1.00 78.39           N
ATOM   3856  CA  VAL A 255       0.983  -8.135 -17.143  1.00 78.39           C
ATOM   3857  C   VAL A 255       0.012  -7.965 -15.973  1.00 78.39           C
ATOM   3858  O   VAL A 255       0.428  -7.926 -14.816  1.00 78.39           O
ATOM   3859  HA  VAL A 255       1.958  -8.422 -16.750  1.00 78.39           H
ATOM   3860  CB  VAL A 255       1.161  -6.855 -17.962  1.00 78.39           C
ATOM   3861  HB  VAL A 255       0.199  -6.608 -18.412  1.00 78.39           H
ATOM   3862  CG1 VAL A 255       1.576  -5.685 -17.068  1.00 78.39           C
ATOM   3863 1HG1 VAL A 255       0.808  -5.513 -16.314  1.00 78.39           H
ATOM   3864 2HG1 VAL A 255       2.520  -5.919 -16.578  1.00 78.39           H
ATOM   3865 3HG1 VAL A 255       1.695  -4.788 -17.676  1.00 78.39           H
ATOM   3866  CG2 VAL A 255       2.168  -7.064 -19.094  1.00 78.39           C
ATOM   3867 1HG2 VAL A 255       3.134  -7.347 -18.674  1.00 78.39           H
ATOM   3868 2HG2 VAL A 255       1.814  -7.856 -19.755  1.00 78.39           H
ATOM   3869 3HG2 VAL A 255       2.276  -6.139 -19.661  1.00 78.39           H
ATOM   3870  HN  VAL A 255       0.344  -8.953 -18.949  1.00 78.39           H
ATOM   3871  N   THR A 256      -1.265  -7.870 -16.314  1.00 80.35           N
ATOM   3872  CA  THR A 256      -2.285  -7.578 -15.322  1.00 80.35           C
ATOM   3873  C   THR A 256      -2.337  -8.687 -14.269  1.00 80.35           C
ATOM   3874  O   THR A 256      -2.452  -8.410 -13.076  1.00 80.35           O
ATOM   3875  HA  THR A 256      -2.010  -6.659 -14.805  1.00 80.35           H
ATOM   3876  CB  THR A 256      -3.613  -7.374 -16.054  1.00 80.35           C
ATOM   3877  HB  THR A 256      -3.989  -8.318 -16.449  1.00 80.35           H
ATOM   3878  OG1 THR A 256      -3.323  -6.374 -17.027  1.00 80.35           O
ATOM   3879  HG1 THR A 256      -3.309  -6.779 -17.941  1.00 80.35           H
ATOM   3880  CG2 THR A 256      -4.680  -6.732 -15.165  1.00 80.35           C
ATOM   3881 1HG2 THR A 256      -4.330  -5.757 -14.826  1.00 80.35           H
ATOM   3882 2HG2 THR A 256      -4.867  -7.371 -14.303  1.00 80.35           H
ATOM   3883 3HG2 THR A 256      -5.601  -6.610 -15.734  1.00 80.35           H
ATOM   3884  HN  THR A 256      -1.604  -7.987 -17.248  1.00 80.35           H
ATOM   3885  N   ILE A 257      -2.248  -9.919 -14.748  1.00 83.64           N
ATOM   3886  CA  ILE A 257      -2.296 -11.071 -13.864  1.00 83.64           C
ATOM   3887  C   ILE A 257      -1.143 -10.988 -12.862  1.00 83.64           C
ATOM   3888  O   ILE A 257      -1.344 -11.170 -11.662  1.00 83.64           O
ATOM   3889  HA  ILE A 257      -3.236 -11.022 -13.313  1.00 83.64           H
ATOM   3890  CB  ILE A 257      -2.314 -12.369 -14.675  1.00 83.64           C
ATOM   3891  HB  ILE A 257      -1.491 -12.336 -15.388  1.00 83.64           H
ATOM   3892  CG1 ILE A 257      -3.608 -12.493 -15.482  1.00 83.64           C
ATOM   3893 1HG1 ILE A 257      -4.443 -12.683 -14.809  1.00 83.64           H
ATOM   3894 2HG1 ILE A 257      -3.815 -11.551 -15.990  1.00 83.64           H
ATOM   3895  CG2 ILE A 257      -2.082 -13.582 -13.772  1.00 83.64           C
ATOM   3896 1HG2 ILE A 257      -1.114 -13.491 -13.281  1.00 83.64           H
ATOM   3897 2HG2 ILE A 257      -2.869 -13.630 -13.019  1.00 83.64           H
ATOM   3898 3HG2 ILE A 257      -2.100 -14.491 -14.374  1.00 83.64           H
ATOM   3899  CD1 ILE A 257      -3.506 -13.622 -16.510  1.00 83.64           C
ATOM   3900 1HD1 ILE A 257      -2.684 -13.415 -17.196  1.00 83.64           H
ATOM   3901 2HD1 ILE A 257      -3.322 -14.565 -15.996  1.00 83.64           H
ATOM   3902 3HD1 ILE A 257      -4.439 -13.688 -17.070  1.00 83.64           H
ATOM   3903  HN  ILE A 257      -2.146 -10.136 -15.719  1.00 83.64           H
ATOM   3904  N   THR A 258       0.040 -10.712 -13.391  1.00 85.46           N
ATOM   3905  CA  THR A 258       1.244 -10.716 -12.577  1.00 85.46           C
ATOM   3906  C   THR A 258       1.144  -9.661 -11.474  1.00 85.46           C
ATOM   3907  O   THR A 258       1.424  -9.946 -10.310  1.00 85.46           O
ATOM   3908  HA  THR A 258       1.323 -11.686 -12.086  1.00 85.46           H
ATOM   3909  CB  THR A 258       2.443 -10.514 -13.505  1.00 85.46           C
ATOM   3910  HB  THR A 258       2.381  -9.554 -14.017  1.00 85.46           H
ATOM   3911  OG1 THR A 258       2.427 -11.662 -14.349  1.00 85.46           O
ATOM   3912  HG1 THR A 258       1.808 -11.512 -15.119  1.00 85.46           H
ATOM   3913  CG2 THR A 258       3.779 -10.613 -12.766  1.00 85.46           C
ATOM   3914 1HG2 THR A 258       3.870 -11.599 -12.310  1.00 85.46           H
ATOM   3915 2HG2 THR A 258       3.822  -9.849 -11.990  1.00 85.46           H
ATOM   3916 3HG2 THR A 258       4.596 -10.462 -13.471  1.00 85.46           H
ATOM   3917  HN  THR A 258       0.183 -10.490 -14.356  1.00 85.46           H
ATOM   3918  N   VAL A 259       0.745  -8.464 -11.878  1.00 83.91           N
ATOM   3919  CA  VAL A 259       0.665  -7.349 -10.950  1.00 83.91           C
ATOM   3920  C   VAL A 259      -0.338  -7.683  -9.844  1.00 83.91           C
ATOM   3921  O   VAL A 259      -0.082  -7.422  -8.669  1.00 83.91           O
ATOM   3922  HA  VAL A 259       1.650  -7.221 -10.503  1.00 83.91           H
ATOM   3923  CB  VAL A 259       0.316  -6.064 -11.704  1.00 83.91           C
ATOM   3924  HB  VAL A 259      -0.567  -6.261 -12.312  1.00 83.91           H
ATOM   3925  CG1 VAL A 259      -0.025  -4.933 -10.732  1.00 83.91           C
ATOM   3926 1HG1 VAL A 259      -0.881  -5.224 -10.123  1.00 83.91           H
ATOM   3927 2HG1 VAL A 259       0.831  -4.738 -10.087  1.00 83.91           H
ATOM   3928 3HG1 VAL A 259      -0.269  -4.032 -11.295  1.00 83.91           H
ATOM   3929  CG2 VAL A 259       1.452  -5.655 -12.644  1.00 83.91           C
ATOM   3930 1HG2 VAL A 259       2.360  -5.485 -12.065  1.00 83.91           H
ATOM   3931 2HG2 VAL A 259       1.628  -6.450 -13.370  1.00 83.91           H
ATOM   3932 3HG2 VAL A 259       1.178  -4.739 -13.168  1.00 83.91           H
ATOM   3933  HN  VAL A 259       0.480  -8.251 -12.818  1.00 83.91           H
ATOM   3934  N   LEU A 260      -1.459  -8.256 -10.258  1.00 85.20           N
ATOM   3935  CA  LEU A 260      -2.524  -8.578  -9.324  1.00 85.20           C
ATOM   3936  C   LEU A 260      -2.007  -9.583  -8.294  1.00 85.20           C
ATOM   3937  O   LEU A 260      -2.179  -9.390  -7.091  1.00 85.20           O
ATOM   3938  HA  LEU A 260      -2.792  -7.658  -8.804  1.00 85.20           H
ATOM   3939  CB  LEU A 260      -3.770  -9.052 -10.075  1.00 85.20           C
ATOM   3940 1HB  LEU A 260      -3.943  -8.378 -10.914  1.00 85.20           H
ATOM   3941 2HB  LEU A 260      -3.563 -10.037 -10.496  1.00 85.20           H
ATOM   3942  CG  LEU A 260      -5.057  -9.140  -9.252  1.00 85.20           C
ATOM   3943  HG  LEU A 260      -4.868  -9.781  -8.391  1.00 85.20           H
ATOM   3944  CD1 LEU A 260      -5.458  -7.765  -8.714  1.00 85.20           C
ATOM   3945 1HD1 LEU A 260      -4.662  -7.378  -8.078  1.00 85.20           H
ATOM   3946 2HD1 LEU A 260      -5.621  -7.082  -9.547  1.00 85.20           H
ATOM   3947 3HD1 LEU A 260      -6.375  -7.856  -8.132  1.00 85.20           H
ATOM   3948  CD2 LEU A 260      -6.182  -9.789 -10.061  1.00 85.20           C
ATOM   3949 1HD2 LEU A 260      -6.377  -9.195 -10.953  1.00 85.20           H
ATOM   3950 2HD2 LEU A 260      -5.884 -10.796 -10.353  1.00 85.20           H
ATOM   3951 3HD2 LEU A 260      -7.085  -9.839  -9.452  1.00 85.20           H
ATOM   3952  HN  LEU A 260      -1.644  -8.498 -11.210  1.00 85.20           H
ATOM   3953  N   THR A 261      -1.383 -10.636  -8.803  1.00 88.21           N
ATOM   3954  CA  THR A 261      -0.939 -11.726  -7.952  1.00 88.21           C
ATOM   3955  C   THR A 261       0.118 -11.233  -6.961  1.00 88.21           C
ATOM   3956  O   THR A 261       0.099 -11.609  -5.790  1.00 88.21           O
ATOM   3957  HA  THR A 261      -1.789 -12.074  -7.366  1.00 88.21           H
ATOM   3958  CB  THR A 261      -0.443 -12.858  -8.854  1.00 88.21           C
ATOM   3959  HB  THR A 261       0.417 -12.540  -9.442  1.00 88.21           H
ATOM   3960  OG1 THR A 261      -1.595 -13.234  -9.604  1.00 88.21           O
ATOM   3961  HG1 THR A 261      -1.626 -12.722 -10.462  1.00 88.21           H
ATOM   3962  CG2 THR A 261      -0.084 -14.120  -8.066  1.00 88.21           C
ATOM   3963 1HG2 THR A 261      -0.964 -14.478  -7.532  1.00 88.21           H
ATOM   3964 2HG2 THR A 261       0.707 -13.890  -7.352  1.00 88.21           H
ATOM   3965 3HG2 THR A 261       0.261 -14.892  -8.754  1.00 88.21           H
ATOM   3966  HN  THR A 261      -1.181 -10.750  -9.776  1.00 88.21           H
ATOM   3967  N   VAL A 262       1.013 -10.398  -7.467  1.00 88.36           N
ATOM   3968  CA  VAL A 262       2.115  -9.903  -6.659  1.00 88.36           C
ATOM   3969  C   VAL A 262       1.560  -9.049  -5.516  1.00 88.36           C
ATOM   3970  O   VAL A 262       2.074  -9.091  -4.399  1.00 88.36           O
ATOM   3971  HA  VAL A 262       2.626 -10.767  -6.234  1.00 88.36           H
ATOM   3972  CB  VAL A 262       3.112  -9.147  -7.540  1.00 88.36           C
ATOM   3973  HB  VAL A 262       2.556  -8.407  -8.115  1.00 88.36           H
ATOM   3974  CG1 VAL A 262       4.143  -8.404  -6.688  1.00 88.36           C
ATOM   3975 1HG1 VAL A 262       3.633  -7.687  -6.044  1.00 88.36           H
ATOM   3976 2HG1 VAL A 262       4.691  -9.119  -6.074  1.00 88.36           H
ATOM   3977 3HG1 VAL A 262       4.839  -7.875  -7.339  1.00 88.36           H
ATOM   3978  CG2 VAL A 262       3.797 -10.093  -8.528  1.00 88.36           C
ATOM   3979 1HG2 VAL A 262       4.333 -10.867  -7.978  1.00 88.36           H
ATOM   3980 2HG2 VAL A 262       3.046 -10.556  -9.168  1.00 88.36           H
ATOM   3981 3HG2 VAL A 262       4.500  -9.531  -9.142  1.00 88.36           H
ATOM   3982  HN  VAL A 262       0.995 -10.061  -8.408  1.00 88.36           H
ATOM   3983  N   PHE A 263       0.519  -8.295  -5.835  1.00 86.63           N
ATOM   3984  CA  PHE A 263      -0.137  -7.464  -4.840  1.00 86.63           C
ATOM   3985  C   PHE A 263      -0.767  -8.321  -3.740  1.00 86.63           C
ATOM   3986  O   PHE A 263      -0.569  -8.061  -2.555  1.00 86.63           O
ATOM   3987  HA  PHE A 263       0.626  -6.820  -4.403  1.00 86.63           H
ATOM   3988  CB  PHE A 263      -1.240  -6.688  -5.561  1.00 86.63           C
ATOM   3989 1HB  PHE A 263      -0.808  -6.178  -6.422  1.00 86.63           H
ATOM   3990 2HB  PHE A 263      -1.976  -7.394  -5.945  1.00 86.63           H
ATOM   3991  CG  PHE A 263      -1.953  -5.658  -4.682  1.00 86.63           C
ATOM   3992  CD1 PHE A 263      -3.081  -6.006  -4.006  1.00 86.63           C
ATOM   3993  HD1 PHE A 263      -3.476  -7.018  -4.090  1.00 86.63           H
ATOM   3994  CD2 PHE A 263      -1.460  -4.395  -4.577  1.00 86.63           C
ATOM   3995  HD2 PHE A 263      -0.556  -4.117  -5.119  1.00 86.63           H
ATOM   3996  CE1 PHE A 263      -3.743  -5.051  -3.190  1.00 86.63           C
ATOM   3997  HE1 PHE A 263      -4.647  -5.330  -2.649  1.00 86.63           H
ATOM   3998  CE2 PHE A 263      -2.122  -3.440  -3.761  1.00 86.63           C
ATOM   3999  HE2 PHE A 263      -1.726  -2.428  -3.677  1.00 86.63           H
ATOM   4000  CZ  PHE A 263      -3.249  -3.788  -3.085  1.00 86.63           C
ATOM   4001  HZ  PHE A 263      -3.757  -3.055  -2.459  1.00 86.63           H
ATOM   4002  HN  PHE A 263       0.124  -8.245  -6.753  1.00 86.63           H
ATOM   4003  N   VAL A 264      -1.515  -9.325  -4.173  1.00 85.88           N
ATOM   4004  CA  VAL A 264      -2.185 -10.215  -3.240  1.00 85.88           C
ATOM   4005  C   VAL A 264      -1.168 -10.745  -2.227  1.00 85.88           C
ATOM   4006  O   VAL A 264      -1.368 -10.623  -1.020  1.00 85.88           O
ATOM   4007  HA  VAL A 264      -2.937  -9.631  -2.710  1.00 85.88           H
ATOM   4008  CB  VAL A 264      -2.904 -11.329  -4.004  1.00 85.88           C
ATOM   4009  HB  VAL A 264      -2.151 -11.912  -4.535  1.00 85.88           H
ATOM   4010  CG1 VAL A 264      -3.635 -12.270  -3.044  1.00 85.88           C
ATOM   4011 1HG1 VAL A 264      -2.916 -12.722  -2.361  1.00 85.88           H
ATOM   4012 2HG1 VAL A 264      -4.372 -11.705  -2.473  1.00 85.88           H
ATOM   4013 3HG1 VAL A 264      -4.137 -13.052  -3.613  1.00 85.88           H
ATOM   4014  CG2 VAL A 264      -3.867 -10.749  -5.042  1.00 85.88           C
ATOM   4015 1HG2 VAL A 264      -4.612 -10.132  -4.541  1.00 85.88           H
ATOM   4016 2HG2 VAL A 264      -3.310 -10.140  -5.754  1.00 85.88           H
ATOM   4017 3HG2 VAL A 264      -4.364 -11.563  -5.571  1.00 85.88           H
ATOM   4018  HN  VAL A 264      -1.666  -9.535  -5.139  1.00 85.88           H
ATOM   4019  N   LEU A 265      -0.100 -11.323  -2.756  1.00 89.63           N
ATOM   4020  CA  LEU A 265       0.779 -12.152  -1.950  1.00 89.63           C
ATOM   4021  C   LEU A 265       1.522 -11.271  -0.942  1.00 89.63           C
ATOM   4022  O   LEU A 265       1.893 -11.733   0.135  1.00 89.63           O
ATOM   4023  HA  LEU A 265       0.152 -12.853  -1.399  1.00 89.63           H
ATOM   4024  CB  LEU A 265       1.706 -12.978  -2.844  1.00 89.63           C
ATOM   4025 1HB  LEU A 265       2.220 -12.301  -3.525  1.00 89.63           H
ATOM   4026 2HB  LEU A 265       2.469 -13.438  -2.216  1.00 89.63           H
ATOM   4027  CG  LEU A 265       1.035 -14.077  -3.671  1.00 89.63           C
ATOM   4028  HG  LEU A 265       0.252 -13.619  -4.276  1.00 89.63           H
ATOM   4029  CD1 LEU A 265       2.032 -14.723  -4.635  1.00 89.63           C
ATOM   4030 1HD1 LEU A 265       2.425 -13.966  -5.313  1.00 89.63           H
ATOM   4031 2HD1 LEU A 265       2.852 -15.164  -4.068  1.00 89.63           H
ATOM   4032 3HD1 LEU A 265       1.529 -15.501  -5.210  1.00 89.63           H
ATOM   4033  CD2 LEU A 265       0.361 -15.110  -2.766  1.00 89.63           C
ATOM   4034 1HD2 LEU A 265       1.108 -15.568  -2.117  1.00 89.63           H
ATOM   4035 2HD2 LEU A 265      -0.398 -14.619  -2.156  1.00 89.63           H
ATOM   4036 3HD2 LEU A 265      -0.108 -15.879  -3.379  1.00 89.63           H
ATOM   4037  HN  LEU A 265       0.168 -11.231  -3.716  1.00 89.63           H
ATOM   4038  N   SER A 266       1.715 -10.019  -1.330  1.00 90.58           N
ATOM   4039  CA  SER A 266       2.494  -9.097  -0.520  1.00 90.58           C
ATOM   4040  C   SER A 266       1.617  -8.501   0.584  1.00 90.58           C
ATOM   4041  O   SER A 266       2.073  -8.316   1.711  1.00 90.58           O
ATOM   4042  HA  SER A 266       3.295  -9.698  -0.089  1.00 90.58           H
ATOM   4043  CB  SER A 266       3.097  -7.984  -1.378  1.00 90.58           C
ATOM   4044 1HB  SER A 266       3.613  -7.270  -0.736  1.00 90.58           H
ATOM   4045 2HB  SER A 266       3.844  -8.407  -2.049  1.00 90.58           H
ATOM   4046  OG  SER A 266       2.106  -7.303  -2.143  1.00 90.58           O
ATOM   4047  HG  SER A 266       2.067  -7.682  -3.067  1.00 90.58           H
ATOM   4048  HN  SER A 266       1.352  -9.633  -2.177  1.00 90.58           H
ATOM   4049  N   GLN A 267       0.376  -8.217   0.220  1.00 89.44           N
ATOM   4050  CA  GLN A 267      -0.492  -7.423   1.074  1.00 89.44           C
ATOM   4051  C   GLN A 267      -1.258  -8.329   2.040  1.00 89.44           C
ATOM   4052  O   GLN A 267      -1.575  -7.924   3.157  1.00 89.44           O
ATOM   4053  HA  GLN A 267       0.175  -6.766   1.633  1.00 89.44           H
ATOM   4054  CB  GLN A 267      -1.452  -6.572   0.241  1.00 89.44           C
ATOM   4055 1HB  GLN A 267      -2.060  -7.218  -0.392  1.00 89.44           H
ATOM   4056 2HB  GLN A 267      -2.136  -6.038   0.901  1.00 89.44           H
ATOM   4057  CG  GLN A 267      -0.686  -5.572  -0.627  1.00 89.44           C
ATOM   4058 1HG  GLN A 267      -0.054  -6.108  -1.334  1.00 89.44           H
ATOM   4059 2HG  GLN A 267      -1.390  -4.980  -1.213  1.00 89.44           H
ATOM   4060  CD  GLN A 267       0.174  -4.644   0.235  1.00 89.44           C
ATOM   4061  OE1 GLN A 267      -0.260  -4.112   1.243  1.00 89.44           O
ATOM   4062  NE2 GLN A 267       1.414  -4.482  -0.218  1.00 89.44           N
ATOM   4063 1HE2 GLN A 267       1.707  -4.949  -1.052  1.00 89.44           H
ATOM   4064 2HE2 GLN A 267       2.053  -3.894   0.277  1.00 89.44           H
ATOM   4065  HN  GLN A 267      -0.038  -8.518  -0.639  1.00 89.44           H
ATOM   4066  N   PHE A 268      -1.534  -9.538   1.574  1.00 90.19           N
ATOM   4067  CA  PHE A 268      -2.429 -10.430   2.291  1.00 90.19           C
ATOM   4068  C   PHE A 268      -1.912 -10.708   3.704  1.00 90.19           C
ATOM   4069  O   PHE A 268      -2.643 -10.546   4.679  1.00 90.19           O
ATOM   4070  HA  PHE A 268      -3.399  -9.935   2.352  1.00 90.19           H
ATOM   4071  CB  PHE A 268      -2.472 -11.745   1.509  1.00 90.19           C
ATOM   4072 1HB  PHE A 268      -2.778 -11.536   0.484  1.00 90.19           H
ATOM   4073 2HB  PHE A 268      -1.466 -12.161   1.462  1.00 90.19           H
ATOM   4074  CG  PHE A 268      -3.414 -12.793   2.104  1.00 90.19           C
ATOM   4075  CD1 PHE A 268      -2.919 -13.780   2.898  1.00 90.19           C
ATOM   4076  HD1 PHE A 268      -1.851 -13.824   3.110  1.00 90.19           H
ATOM   4077  CD2 PHE A 268      -4.747 -12.738   1.840  1.00 90.19           C
ATOM   4078  HD2 PHE A 268      -5.144 -11.947   1.204  1.00 90.19           H
ATOM   4079  CE1 PHE A 268      -3.793 -14.753   3.451  1.00 90.19           C
ATOM   4080  HE1 PHE A 268      -3.396 -15.544   4.087  1.00 90.19           H
ATOM   4081  CE2 PHE A 268      -5.622 -13.710   2.392  1.00 90.19           C
ATOM   4082  HE2 PHE A 268      -6.690 -13.666   2.180  1.00 90.19           H
ATOM   4083  CZ  PHE A 268      -5.126 -14.697   3.186  1.00 90.19           C
ATOM   4084  HZ  PHE A 268      -5.798 -15.444   3.611  1.00 90.19           H
ATOM   4085  HN  PHE A 268      -1.158  -9.910   0.725  1.00 90.19           H
ATOM   4086  N   PRO A 269      -0.647 -11.129   3.839  1.00 93.59           N
ATOM   4087  CA  PRO A 269      -0.119 -11.525   5.147  1.00 93.59           C
ATOM   4088  C   PRO A 269      -0.328 -10.451   6.202  1.00 93.59           C
ATOM   4089  O   PRO A 269      -0.738 -10.749   7.323  1.00 93.59           O
ATOM   4090  HA  PRO A 269      -0.655 -12.398   5.518  1.00 93.59           H
ATOM   4091  CB  PRO A 269       1.366 -11.775   4.878  1.00 93.59           C
ATOM   4092 1HB  PRO A 269       1.962 -10.880   5.055  1.00 93.59           H
ATOM   4093 2HB  PRO A 269       1.766 -12.556   5.525  1.00 93.59           H
ATOM   4094  CG  PRO A 269       1.395 -12.189   3.411  1.00 93.59           C
ATOM   4095 1HG  PRO A 269       2.385 -12.062   2.974  1.00 93.59           H
ATOM   4096 2HG  PRO A 269       1.135 -13.240   3.283  1.00 93.59           H
ATOM   4097  CD  PRO A 269       0.367 -11.265   2.778  1.00 93.59           C
ATOM   4098 1HD  PRO A 269       0.800 -10.301   2.511  1.00 93.59           H
ATOM   4099 2HD  PRO A 269      -0.048 -11.689   1.863  1.00 93.59           H
ATOM   4100  N   TYR A 270      -0.038  -9.219   5.812  1.00 93.74           N
ATOM   4101  CA  TYR A 270      -0.089  -8.107   6.746  1.00 93.74           C
ATOM   4102  C   TYR A 270      -1.516  -7.876   7.247  1.00 93.74           C
ATOM   4103  O   TYR A 270      -1.733  -7.661   8.438  1.00 93.74           O
ATOM   4104  HA  TYR A 270       0.551  -8.350   7.594  1.00 93.74           H
ATOM   4105  CB  TYR A 270       0.368  -6.875   5.961  1.00 93.74           C
ATOM   4106 1HB  TYR A 270       1.414  -7.003   5.682  1.00 93.74           H
ATOM   4107 2HB  TYR A 270      -0.203  -6.815   5.035  1.00 93.74           H
ATOM   4108  CG  TYR A 270       0.216  -5.559   6.725  1.00 93.74           C
ATOM   4109  CD1 TYR A 270      -0.675  -4.603   6.282  1.00 93.74           C
ATOM   4110  HD1 TYR A 270      -1.270  -4.786   5.387  1.00 93.74           H
ATOM   4111  CD2 TYR A 270       0.970  -5.327   7.858  1.00 93.74           C
ATOM   4112  HD2 TYR A 270       1.673  -6.082   8.208  1.00 93.74           H
ATOM   4113  CE1 TYR A 270      -0.818  -3.363   7.001  1.00 93.74           C
ATOM   4114  HE1 TYR A 270      -1.518  -2.600   6.661  1.00 93.74           H
ATOM   4115  CE2 TYR A 270       0.826  -4.088   8.577  1.00 93.74           C
ATOM   4116  HE2 TYR A 270       1.415  -3.892   9.473  1.00 93.74           H
ATOM   4117  CZ  TYR A 270      -0.061  -3.167   8.113  1.00 93.74           C
ATOM   4118  OH  TYR A 270      -0.196  -1.997   8.792  1.00 93.74           O
ATOM   4119  HH  TYR A 270       0.498  -1.935   9.509  1.00 93.74           H
ATOM   4120  HN  TYR A 270       0.228  -8.975   4.879  1.00 93.74           H
ATOM   4121  N   ASN A 271      -2.453  -7.929   6.311  1.00 89.87           N
ATOM   4122  CA  ASN A 271      -3.842  -7.640   6.626  1.00 89.87           C
ATOM   4123  C   ASN A 271      -4.403  -8.755   7.510  1.00 89.87           C
ATOM   4124  O   ASN A 271      -5.329  -8.529   8.288  1.00 89.87           O
ATOM   4125  HA  ASN A 271      -3.826  -6.675   7.132  1.00 89.87           H
ATOM   4126  CB  ASN A 271      -4.692  -7.571   5.355  1.00 89.87           C
ATOM   4127 1HB  ASN A 271      -4.458  -8.418   4.711  1.00 89.87           H
ATOM   4128 2HB  ASN A 271      -5.747  -7.650   5.615  1.00 89.87           H
ATOM   4129  CG  ASN A 271      -4.443  -6.264   4.599  1.00 89.87           C
ATOM   4130  OD1 ASN A 271      -4.777  -5.182   5.052  1.00 89.87           O
ATOM   4131  ND2 ASN A 271      -3.839  -6.425   3.426  1.00 89.87           N
ATOM   4132 1HD2 ASN A 271      -3.591  -7.342   3.112  1.00 89.87           H
ATOM   4133 2HD2 ASN A 271      -3.633  -5.629   2.856  1.00 89.87           H
ATOM   4134  HN  ASN A 271      -2.277  -8.164   5.356  1.00 89.87           H
ATOM   4135  N   CYS A 272      -3.819  -9.935   7.362  1.00 92.67           N
ATOM   4136  CA  CYS A 272      -4.178 -11.060   8.209  1.00 92.67           C
ATOM   4137  C   CYS A 272      -3.857 -10.692   9.659  1.00 92.67           C
ATOM   4138  O   CYS A 272      -4.662 -10.932  10.557  1.00 92.67           O
ATOM   4139  HA  CYS A 272      -5.248 -11.220   8.078  1.00 92.67           H
ATOM   4140  CB  CYS A 272      -3.468 -12.344   7.775  1.00 92.67           C
ATOM   4141 1HB  CYS A 272      -2.400 -12.158   7.662  1.00 92.67           H
ATOM   4142 2HB  CYS A 272      -3.579 -13.108   8.545  1.00 92.67           H
ATOM   4143  SG  CYS A 272      -4.169 -12.943   6.194  1.00 92.67           S
ATOM   4144  HG  CYS A 272      -3.568 -12.040   5.425  1.00 92.67           H
ATOM   4145  HN  CYS A 272      -3.113 -10.128   6.680  1.00 92.67           H
ATOM   4146  N   ILE A 273      -2.679 -10.114   9.842  1.00 93.21           N
ATOM   4147  CA  ILE A 273      -2.223  -9.748  11.172  1.00 93.21           C
ATOM   4148  C   ILE A 273      -3.081  -8.597  11.701  1.00 93.21           C
ATOM   4149  O   ILE A 273      -3.415  -8.560  12.885  1.00 93.21           O
ATOM   4150  HA  ILE A 273      -2.371 -10.614  11.818  1.00 93.21           H
ATOM   4151  CB  ILE A 273      -0.724  -9.443  11.160  1.00 93.21           C
ATOM   4152  HB  ILE A 273      -0.541  -8.656  10.429  1.00 93.21           H
ATOM   4153  CG1 ILE A 273       0.081 -10.667  10.717  1.00 93.21           C
ATOM   4154 1HG1 ILE A 273      -0.229 -10.967   9.716  1.00 93.21           H
ATOM   4155 2HG1 ILE A 273       1.138 -10.410  10.660  1.00 93.21           H
ATOM   4156  CG2 ILE A 273      -0.261  -8.914  12.519  1.00 93.21           C
ATOM   4157 1HG2 ILE A 273      -0.802  -7.998  12.756  1.00 93.21           H
ATOM   4158 2HG2 ILE A 273      -0.460  -9.662  13.287  1.00 93.21           H
ATOM   4159 3HG2 ILE A 273       0.808  -8.706  12.483  1.00 93.21           H
ATOM   4160  CD1 ILE A 273      -0.114 -11.833  11.689  1.00 93.21           C
ATOM   4161 1HD1 ILE A 273       0.219 -11.536  12.684  1.00 93.21           H
ATOM   4162 2HD1 ILE A 273      -1.170 -12.103  11.725  1.00 93.21           H
ATOM   4163 3HD1 ILE A 273       0.469 -12.689  11.351  1.00 93.21           H
ATOM   4164  HN  ILE A 273      -2.041  -9.897   9.102  1.00 93.21           H
ATOM   4165  N   LEU A 274      -3.413  -7.685  10.799  1.00 91.72           N
ATOM   4166  CA  LEU A 274      -4.261  -6.559  11.150  1.00 91.72           C
ATOM   4167  C   LEU A 274      -5.593  -7.078  11.694  1.00 91.72           C
ATOM   4168  O   LEU A 274      -6.149  -6.510  12.632  1.00 91.72           O
ATOM   4169  HA  LEU A 274      -3.757  -6.005  11.943  1.00 91.72           H
ATOM   4170  CB  LEU A 274      -4.410  -5.609   9.960  1.00 91.72           C
ATOM   4171 1HB  LEU A 274      -4.540  -6.207   9.058  1.00 91.72           H
ATOM   4172 2HB  LEU A 274      -5.325  -5.032  10.094  1.00 91.72           H
ATOM   4173  CG  LEU A 274      -3.254  -4.634   9.729  1.00 91.72           C
ATOM   4174  HG  LEU A 274      -2.351  -5.214   9.541  1.00 91.72           H
ATOM   4175  CD1 LEU A 274      -3.503  -3.770   8.492  1.00 91.72           C
ATOM   4176 1HD1 LEU A 274      -3.600  -4.411   7.615  1.00 91.72           H
ATOM   4177 2HD1 LEU A 274      -4.421  -3.198   8.627  1.00 91.72           H
ATOM   4178 3HD1 LEU A 274      -2.666  -3.086   8.351  1.00 91.72           H
ATOM   4179  CD2 LEU A 274      -2.994  -3.787  10.977  1.00 91.72           C
ATOM   4180 1HD2 LEU A 274      -3.890  -3.216  11.221  1.00 91.72           H
ATOM   4181 2HD2 LEU A 274      -2.741  -4.439  11.813  1.00 91.72           H
ATOM   4182 3HD2 LEU A 274      -2.168  -3.103  10.786  1.00 91.72           H
ATOM   4183  HN  LEU A 274      -3.113  -7.707   9.845  1.00 91.72           H
ATOM   4184  N   LEU A 275      -6.067  -8.153  11.080  1.00 93.07           N
ATOM   4185  CA  LEU A 275      -7.321  -8.759  11.494  1.00 93.07           C
ATOM   4186  C   LEU A 275      -7.200  -9.234  12.943  1.00 93.07           C
ATOM   4187  O   LEU A 275      -8.080  -8.972  13.761  1.00 93.07           O
ATOM   4188  HA  LEU A 275      -8.088  -7.985  11.447  1.00 93.07           H
ATOM   4189  CB  LEU A 275      -7.731  -9.862  10.516  1.00 93.07           C
ATOM   4190 1HB  LEU A 275      -7.850  -9.419   9.528  1.00 93.07           H
ATOM   4191 2HB  LEU A 275      -6.915 -10.581  10.447  1.00 93.07           H
ATOM   4192  CG  LEU A 275      -9.014 -10.621  10.862  1.00 93.07           C
ATOM   4193  HG  LEU A 275      -8.917 -11.011  11.875  1.00 93.07           H
ATOM   4194  CD1 LEU A 275     -10.225  -9.686  10.850  1.00 93.07           C
ATOM   4195 1HD1 LEU A 275     -10.079  -8.894  11.585  1.00 93.07           H
ATOM   4196 2HD1 LEU A 275     -10.335  -9.247   9.859  1.00 93.07           H
ATOM   4197 3HD1 LEU A 275     -11.123 -10.252  11.099  1.00 93.07           H
ATOM   4198  CD2 LEU A 275      -9.208 -11.822   9.933  1.00 93.07           C
ATOM   4199 1HD2 LEU A 275      -9.273 -11.476   8.901  1.00 93.07           H
ATOM   4200 2HD2 LEU A 275      -8.361 -12.501  10.035  1.00 93.07           H
ATOM   4201 3HD2 LEU A 275     -10.126 -12.343  10.200  1.00 93.07           H
ATOM   4202  HN  LEU A 275      -5.610  -8.608  10.315  1.00 93.07           H
ATOM   4203  N   VAL A 276      -6.103  -9.925  13.215  1.00 94.04           N
ATOM   4204  CA  VAL A 276      -5.865 -10.459  14.545  1.00 94.04           C
ATOM   4205  C   VAL A 276      -5.853  -9.311  15.556  1.00 94.04           C
ATOM   4206  O   VAL A 276      -6.478  -9.401  16.612  1.00 94.04           O
ATOM   4207  HA  VAL A 276      -6.693 -11.127  14.784  1.00 94.04           H
ATOM   4208  CB  VAL A 276      -4.575 -11.280  14.557  1.00 94.04           C
ATOM   4209  HB  VAL A 276      -3.770 -10.645  14.187  1.00 94.04           H
ATOM   4210  CG1 VAL A 276      -4.214 -11.714  15.979  1.00 94.04           C
ATOM   4211 1HG1 VAL A 276      -4.073 -10.832  16.604  1.00 94.04           H
ATOM   4212 2HG1 VAL A 276      -5.020 -12.324  16.389  1.00 94.04           H
ATOM   4213 3HG1 VAL A 276      -3.293 -12.296  15.959  1.00 94.04           H
ATOM   4214  CG2 VAL A 276      -4.686 -12.490  13.627  1.00 94.04           C
ATOM   4215 1HG2 VAL A 276      -5.508 -13.126  13.954  1.00 94.04           H
ATOM   4216 2HG2 VAL A 276      -4.874 -12.149  12.609  1.00 94.04           H
ATOM   4217 3HG2 VAL A 276      -3.755 -13.056  13.654  1.00 94.04           H
ATOM   4218  HN  VAL A 276      -5.385 -10.121  12.547  1.00 94.04           H
ATOM   4219  N   GLN A 277      -5.133  -8.257  15.198  1.00 93.01           N
ATOM   4220  CA  GLN A 277      -5.011  -7.103  16.072  1.00 93.01           C
ATOM   4221  C   GLN A 277      -6.386  -6.483  16.329  1.00 93.01           C
ATOM   4222  O   GLN A 277      -6.634  -5.940  17.404  1.00 93.01           O
ATOM   4223  HA  GLN A 277      -4.598  -7.488  17.004  1.00 93.01           H
ATOM   4224  CB  GLN A 277      -4.046  -6.071  15.485  1.00 93.01           C
ATOM   4225 1HB  GLN A 277      -4.279  -5.906  14.433  1.00 93.01           H
ATOM   4226 2HB  GLN A 277      -4.176  -5.115  15.993  1.00 93.01           H
ATOM   4227  CG  GLN A 277      -2.595  -6.536  15.624  1.00 93.01           C
ATOM   4228 1HG  GLN A 277      -2.379  -6.758  16.669  1.00 93.01           H
ATOM   4229 2HG  GLN A 277      -2.450  -7.460  15.065  1.00 93.01           H
ATOM   4230  CD  GLN A 277      -1.625  -5.467  15.113  1.00 93.01           C
ATOM   4231  OE1 GLN A 277      -1.977  -4.593  14.339  1.00 93.01           O
ATOM   4232  NE2 GLN A 277      -0.389  -5.587  15.589  1.00 93.01           N
ATOM   4233 1HE2 GLN A 277      -0.167  -6.328  16.222  1.00 93.01           H
ATOM   4234 2HE2 GLN A 277       0.317  -4.935  15.314  1.00 93.01           H
ATOM   4235  HN  GLN A 277      -4.641  -8.185  14.331  1.00 93.01           H
ATOM   4236  N   THR A 278      -7.243  -6.586  15.324  1.00 92.72           N
ATOM   4237  CA  THR A 278      -8.575  -6.013  15.416  1.00 92.72           C
ATOM   4238  C   THR A 278      -9.425  -6.797  16.419  1.00 92.72           C
ATOM   4239  O   THR A 278     -10.122  -6.206  17.242  1.00 92.72           O
ATOM   4240  HA  THR A 278      -8.487  -4.996  15.797  1.00 92.72           H
ATOM   4241  CB  THR A 278      -9.173  -5.980  14.008  1.00 92.72           C
ATOM   4242  HB  THR A 278      -9.348  -6.990  13.635  1.00 92.72           H
ATOM   4243  OG1 THR A 278      -8.249  -5.199  13.256  1.00 92.72           O
ATOM   4244  HG1 THR A 278      -7.597  -5.796  12.789  1.00 92.72           H
ATOM   4245  CG2 THR A 278     -10.476  -5.181  13.944  1.00 92.72           C
ATOM   4246 1HG2 THR A 278     -10.287  -4.152  14.252  1.00 92.72           H
ATOM   4247 2HG2 THR A 278     -11.212  -5.630  14.610  1.00 92.72           H
ATOM   4248 3HG2 THR A 278     -10.858  -5.189  12.923  1.00 92.72           H
ATOM   4249  HN  THR A 278      -7.041  -7.050  14.462  1.00 92.72           H
ATOM   4250  N   ILE A 279      -9.340  -8.115  16.316  1.00 94.12           N
ATOM   4251  CA  ILE A 279     -10.105  -8.985  17.193  1.00 94.12           C
ATOM   4252  C   ILE A 279      -9.637  -8.786  18.636  1.00 94.12           C
ATOM   4253  O   ILE A 279     -10.454  -8.708  19.552  1.00 94.12           O
ATOM   4254  HA  ILE A 279     -11.149  -8.682  17.124  1.00 94.12           H
ATOM   4255  CB  ILE A 279     -10.021 -10.436  16.714  1.00 94.12           C
ATOM   4256  HB  ILE A 279      -8.969 -10.701  16.611  1.00 94.12           H
ATOM   4257  CG1 ILE A 279     -10.665 -10.596  15.335  1.00 94.12           C
ATOM   4258 1HG1 ILE A 279     -11.750 -10.556  15.430  1.00 94.12           H
ATOM   4259 2HG1 ILE A 279     -10.370  -9.766  14.694  1.00 94.12           H
ATOM   4260  CG2 ILE A 279     -10.629 -11.389  17.745  1.00 94.12           C
ATOM   4261 1HG2 ILE A 279     -10.087 -11.300  18.686  1.00 94.12           H
ATOM   4262 2HG2 ILE A 279     -11.676 -11.133  17.903  1.00 94.12           H
ATOM   4263 3HG2 ILE A 279     -10.556 -12.413  17.380  1.00 94.12           H
ATOM   4264  CD1 ILE A 279     -10.252 -11.919  14.688  1.00 94.12           C
ATOM   4265 1HD1 ILE A 279      -9.168 -11.945  14.573  1.00 94.12           H
ATOM   4266 2HD1 ILE A 279     -10.570 -12.748  15.321  1.00 94.12           H
ATOM   4267 3HD1 ILE A 279     -10.723 -12.008  13.709  1.00 94.12           H
ATOM   4268  HN  ILE A 279      -8.762  -8.588  15.650  1.00 94.12           H
ATOM   4269  N   ASP A 280      -8.324  -8.708  18.794  1.00 93.49           N
ATOM   4270  CA  ASP A 280      -7.735  -8.578  20.116  1.00 93.49           C
ATOM   4271  C   ASP A 280      -8.093  -7.208  20.696  1.00 93.49           C
ATOM   4272  O   ASP A 280      -8.252  -7.065  21.907  1.00 93.49           O
ATOM   4273  HA  ASP A 280      -8.153  -9.399  20.698  1.00 93.49           H
ATOM   4274  CB  ASP A 280      -6.210  -8.681  20.052  1.00 93.49           C
ATOM   4275 1HB  ASP A 280      -5.925  -9.567  19.485  1.00 93.49           H
ATOM   4276 2HB  ASP A 280      -5.806  -7.819  19.520  1.00 93.49           H
ATOM   4277  CG  ASP A 280      -5.606  -8.750  21.456  1.00 93.49           C
ATOM   4278  OD1 ASP A 280      -6.087  -9.598  22.239  1.00 93.49           O
ATOM   4279  OD2 ASP A 280      -4.677  -7.955  21.714  1.00 93.49           O
ATOM   4280  HN  ASP A 280      -7.668  -8.733  18.039  1.00 93.49           H
ATOM   4281  N   ALA A 281      -8.209  -6.235  19.804  1.00 91.52           N
ATOM   4282  CA  ALA A 281      -8.576  -4.889  20.209  1.00 91.52           C
ATOM   4283  C   ALA A 281      -9.958  -4.918  20.865  1.00 91.52           C
ATOM   4284  O   ALA A 281     -10.259  -4.091  21.725  1.00 91.52           O
ATOM   4285  HA  ALA A 281      -7.843  -4.550  20.941  1.00 91.52           H
ATOM   4286  CB  ALA A 281      -8.526  -3.959  18.995  1.00 91.52           C
ATOM   4287 1HB  ALA A 281      -7.517  -3.952  18.584  1.00 91.52           H
ATOM   4288 2HB  ALA A 281      -9.225  -4.314  18.237  1.00 91.52           H
ATOM   4289 3HB  ALA A 281      -8.802  -2.949  19.299  1.00 91.52           H
ATOM   4290  HN  ALA A 281      -8.057  -6.355  18.823  1.00 91.52           H
ATOM   4291  N   TYR A 282     -10.763  -5.878  20.433  1.00 90.14           N
ATOM   4292  CA  TYR A 282     -12.113  -6.013  20.954  1.00 90.14           C
ATOM   4293  C   TYR A 282     -12.145  -6.963  22.153  1.00 90.14           C
ATOM   4294  O   TYR A 282     -12.726  -6.641  23.189  1.00 90.14           O
ATOM   4295  HA  TYR A 282     -12.451  -5.027  21.271  1.00 90.14           H
ATOM   4296  CB  TYR A 282     -12.944  -6.616  19.819  1.00 90.14           C
ATOM   4297 1HB  TYR A 282     -12.769  -6.041  18.910  1.00 90.14           H
ATOM   4298 2HB  TYR A 282     -12.595  -7.631  19.627  1.00 90.14           H
ATOM   4299  CG  TYR A 282     -14.447  -6.653  20.101  1.00 90.14           C
ATOM   4300  CD1 TYR A 282     -15.044  -7.830  20.505  1.00 90.14           C
ATOM   4301  HD1 TYR A 282     -14.445  -8.732  20.624  1.00 90.14           H
ATOM   4302  CD2 TYR A 282     -15.206  -5.510  19.951  1.00 90.14           C
ATOM   4303  HD2 TYR A 282     -14.734  -4.581  19.631  1.00 90.14           H
ATOM   4304  CE1 TYR A 282     -16.459  -7.865  20.771  1.00 90.14           C
ATOM   4305  HE1 TYR A 282     -16.944  -8.787  21.091  1.00 90.14           H
ATOM   4306  CE2 TYR A 282     -16.621  -5.545  20.216  1.00 90.14           C
ATOM   4307  HE2 TYR A 282     -17.232  -4.650  20.101  1.00 90.14           H
ATOM   4308  CZ  TYR A 282     -17.178  -6.721  20.613  1.00 90.14           C
ATOM   4309  OH  TYR A 282     -18.514  -6.754  20.863  1.00 90.14           O
ATOM   4310  HH  TYR A 282     -18.909  -5.844  20.734  1.00 90.14           H
ATOM   4311  HN  TYR A 282     -10.507  -6.554  19.743  1.00 90.14           H
ATOM   4312  N   ALA A 283     -11.514  -8.114  21.974  1.00 91.29           N
ATOM   4313  CA  ALA A 283     -11.697  -9.220  22.898  1.00 91.29           C
ATOM   4314  C   ALA A 283     -10.588  -9.188  23.951  1.00 91.29           C
ATOM   4315  O   ALA A 283     -10.732  -9.764  25.028  1.00 91.29           O
ATOM   4316  HA  ALA A 283     -12.659  -9.084  23.392  1.00 91.29           H
ATOM   4317  CB  ALA A 283     -11.724 -10.536  22.120  1.00 91.29           C
ATOM   4318 1HB  ALA A 283     -12.548 -10.520  21.406  1.00 91.29           H
ATOM   4319 2HB  ALA A 283     -10.783 -10.662  21.585  1.00 91.29           H
ATOM   4320 3HB  ALA A 283     -11.862 -11.366  22.814  1.00 91.29           H
ATOM   4321  HN  ALA A 283     -10.888  -8.296  21.216  1.00 91.29           H
ATOM   4322  N   MET A 284      -9.505  -8.508  23.603  1.00 89.26           N
ATOM   4323  CA  MET A 284      -8.346  -8.448  24.478  1.00 89.26           C
ATOM   4324  C   MET A 284      -7.972  -9.840  24.990  1.00 89.26           C
ATOM   4325  O   MET A 284      -7.760 -10.029  26.187  1.00 89.26           O
ATOM   4326  HA  MET A 284      -7.537  -8.048  23.866  1.00 89.26           H
ATOM   4327  CB  MET A 284      -8.650  -7.532  25.666  1.00 89.26           C
ATOM   4328 1HB  MET A 284      -9.553  -7.874  26.172  1.00 89.26           H
ATOM   4329 2HB  MET A 284      -7.838  -7.588  26.390  1.00 89.26           H
ATOM   4330  CG  MET A 284      -8.833  -6.083  25.208  1.00 89.26           C
ATOM   4331 1HG  MET A 284      -7.902  -5.706  24.785  1.00 89.26           H
ATOM   4332 2HG  MET A 284      -9.584  -6.035  24.419  1.00 89.26           H
ATOM   4333  SD  MET A 284      -9.331  -5.066  26.587  1.00 89.26           S
ATOM   4334  CE  MET A 284     -11.090  -5.372  26.579  1.00 89.26           C
ATOM   4335 1HE  MET A 284     -11.509  -5.058  25.623  1.00 89.26           H
ATOM   4336 2HE  MET A 284     -11.274  -6.436  26.724  1.00 89.26           H
ATOM   4337 3HE  MET A 284     -11.561  -4.808  27.384  1.00 89.26           H
ATOM   4338  HN  MET A 284      -9.412  -8.007  22.743  1.00 89.26           H
ATOM   4339  N   PHE A 285      -7.902 -10.779  24.058  1.00 90.31           N
ATOM   4340  CA  PHE A 285      -7.719 -12.176  24.415  1.00 90.31           C
ATOM   4341  C   PHE A 285      -6.234 -12.517  24.551  1.00 90.31           C
ATOM   4342  O   PHE A 285      -5.880 -13.547  25.122  1.00 90.31           O
ATOM   4343  HA  PHE A 285      -8.216 -12.333  25.372  1.00 90.31           H
ATOM   4344  CB  PHE A 285      -8.320 -13.010  23.281  1.00 90.31           C
ATOM   4345 1HB  PHE A 285      -8.446 -14.036  23.626  1.00 90.31           H
ATOM   4346 2HB  PHE A 285      -9.313 -12.627  23.049  1.00 90.31           H
ATOM   4347  CG  PHE A 285      -7.480 -13.017  22.002  1.00 90.31           C
ATOM   4348  CD1 PHE A 285      -7.685 -12.068  21.049  1.00 90.31           C
ATOM   4349  HD1 PHE A 285      -8.447 -11.302  21.197  1.00 90.31           H
ATOM   4350  CD2 PHE A 285      -6.530 -13.972  21.818  1.00 90.31           C
ATOM   4351  HD2 PHE A 285      -6.366 -14.732  22.581  1.00 90.31           H
ATOM   4352  CE1 PHE A 285      -6.906 -12.075  19.862  1.00 90.31           C
ATOM   4353  HE1 PHE A 285      -7.070 -11.314  19.098  1.00 90.31           H
ATOM   4354  CE2 PHE A 285      -5.751 -13.978  20.630  1.00 90.31           C
ATOM   4355  HE2 PHE A 285      -4.989 -14.744  20.483  1.00 90.31           H
ATOM   4356  CZ  PHE A 285      -5.955 -13.030  19.678  1.00 90.31           C
ATOM   4357  HZ  PHE A 285      -5.357 -13.035  18.766  1.00 90.31           H
ATOM   4358  HN  PHE A 285      -7.969 -10.599  23.076  1.00 90.31           H
ATOM   4359  N   ILE A 286      -5.405 -11.631  24.018  1.00 91.10           N
ATOM   4360  CA  ILE A 286      -3.965 -11.807  24.104  1.00 91.10           C
ATOM   4361  C   ILE A 286      -3.460 -11.208  25.418  1.00 91.10           C
ATOM   4362  O   ILE A 286      -3.030 -10.056  25.455  1.00 91.10           O
ATOM   4363  HA  ILE A 286      -3.767 -12.879  24.115  1.00 91.10           H
ATOM   4364  CB  ILE A 286      -3.280 -11.233  22.863  1.00 91.10           C
ATOM   4365  HB  ILE A 286      -3.455 -10.157  22.843  1.00 91.10           H
ATOM   4366  CG1 ILE A 286      -3.887 -11.813  21.584  1.00 91.10           C
ATOM   4367 1HG1 ILE A 286      -3.621 -12.866  21.496  1.00 91.10           H
ATOM   4368 2HG1 ILE A 286      -4.974 -11.761  21.637  1.00 91.10           H
ATOM   4369  CG2 ILE A 286      -1.766 -11.443  22.926  1.00 91.10           C
ATOM   4370 1HG2 ILE A 286      -1.366 -10.944  23.808  1.00 91.10           H
ATOM   4371 2HG2 ILE A 286      -1.549 -12.510  22.982  1.00 91.10           H
ATOM   4372 3HG2 ILE A 286      -1.303 -11.026  22.031  1.00 91.10           H
ATOM   4373  CD1 ILE A 286      -3.394 -11.053  20.350  1.00 91.10           C
ATOM   4374 1HD1 ILE A 286      -3.683 -10.005  20.430  1.00 91.10           H
ATOM   4375 2HD1 ILE A 286      -2.309 -11.127  20.287  1.00 91.10           H
ATOM   4376 3HD1 ILE A 286      -3.841 -11.486  19.455  1.00 91.10           H
ATOM   4377  HN  ILE A 286      -5.702 -10.807  23.535  1.00 91.10           H
ATOM   4378  N   SER A 287      -3.530 -12.017  26.466  1.00 88.00           N
ATOM   4379  CA  SER A 287      -3.054 -11.593  27.772  1.00 88.00           C
ATOM   4380  C   SER A 287      -1.603 -12.035  27.968  1.00 88.00           C
ATOM   4381  O   SER A 287      -0.914 -11.538  28.858  1.00 88.00           O
ATOM   4382  HA  SER A 287      -3.125 -10.505  27.765  1.00 88.00           H
ATOM   4383  CB  SER A 287      -3.936 -12.154  28.888  1.00 88.00           C
ATOM   4384 1HB  SER A 287      -3.555 -11.820  29.854  1.00 88.00           H
ATOM   4385 2HB  SER A 287      -4.945 -11.755  28.789  1.00 88.00           H
ATOM   4386  OG  SER A 287      -3.985 -13.578  28.865  1.00 88.00           O
ATOM   4387  HG  SER A 287      -4.592 -13.911  29.587  1.00 88.00           H
ATOM   4388  HN  SER A 287      -3.902 -12.944  26.433  1.00 88.00           H
ATOM   4389  N   ASN A 288      -1.181 -12.965  27.124  1.00 91.38           N
ATOM   4390  CA  ASN A 288       0.139 -13.556  27.259  1.00 91.38           C
ATOM   4391  C   ASN A 288       1.165 -12.673  26.546  1.00 91.38           C
ATOM   4392  O   ASN A 288       1.032 -12.401  25.354  1.00 91.38           O
ATOM   4393  HA  ASN A 288       0.317 -13.617  28.333  1.00 91.38           H
ATOM   4394  CB  ASN A 288       0.188 -14.946  26.623  1.00 91.38           C
ATOM   4395 1HB  ASN A 288      -0.644 -15.548  26.989  1.00 91.38           H
ATOM   4396 2HB  ASN A 288       0.068 -14.860  25.543  1.00 91.38           H
ATOM   4397  CG  ASN A 288       1.510 -15.648  26.940  1.00 91.38           C
ATOM   4398  OD1 ASN A 288       2.580 -15.065  26.889  1.00 91.38           O
ATOM   4399  ND2 ASN A 288       1.377 -16.930  27.268  1.00 91.38           N
ATOM   4400 1HD2 ASN A 288       0.469 -17.349  27.290  1.00 91.38           H
ATOM   4401 2HD2 ASN A 288       2.184 -17.475  27.493  1.00 91.38           H
ATOM   4402  HN  ASN A 288      -1.723 -13.313  26.359  1.00 91.38           H
ATOM   4403  N   CYS A 289       2.164 -12.249  27.306  1.00 90.80           N
ATOM   4404  CA  CYS A 289       3.152 -11.316  26.791  1.00 90.80           C
ATOM   4405  C   CYS A 289       3.928 -12.007  25.669  1.00 90.80           C
ATOM   4406  O   CYS A 289       4.299 -11.372  24.683  1.00 90.80           O
ATOM   4407  HA  CYS A 289       2.601 -10.457  26.409  1.00 90.80           H
ATOM   4408  CB  CYS A 289       4.079 -10.807  27.897  1.00 90.80           C
ATOM   4409 1HB  CYS A 289       3.494 -10.329  28.683  1.00 90.80           H
ATOM   4410 2HB  CYS A 289       4.605 -11.645  28.355  1.00 90.80           H
ATOM   4411  SG  CYS A 289       5.284  -9.617  27.204  1.00 90.80           S
ATOM   4412  HN  CYS A 289       2.305 -12.533  28.254  1.00 90.80           H
ATOM   4413  N   ALA A 290       4.149 -13.300  25.855  1.00 92.50           N
ATOM   4414  CA  ALA A 290       4.932 -14.070  24.903  1.00 92.50           C
ATOM   4415  C   ALA A 290       4.217 -14.079  23.550  1.00 92.50           C
ATOM   4416  O   ALA A 290       4.839 -13.850  22.514  1.00 92.50           O
ATOM   4417  HA  ALA A 290       5.897 -13.577  24.791  1.00 92.50           H
ATOM   4418  CB  ALA A 290       5.159 -15.480  25.451  1.00 92.50           C
ATOM   4419 1HB  ALA A 290       5.696 -15.420  26.398  1.00 92.50           H
ATOM   4420 2HB  ALA A 290       4.198 -15.968  25.610  1.00 92.50           H
ATOM   4421 3HB  ALA A 290       5.747 -16.058  24.737  1.00 92.50           H
ATOM   4422  HN  ALA A 290       3.805 -13.819  26.637  1.00 92.50           H
ATOM   4423  N   VAL A 291       2.920 -14.345  23.604  1.00 93.21           N
ATOM   4424  CA  VAL A 291       2.115 -14.395  22.395  1.00 93.21           C
ATOM   4425  C   VAL A 291       2.075 -13.005  21.757  1.00 93.21           C
ATOM   4426  O   VAL A 291       2.192 -12.873  20.540  1.00 93.21           O
ATOM   4427  HA  VAL A 291       2.601 -15.084  21.705  1.00 93.21           H
ATOM   4428  CB  VAL A 291       0.725 -14.946  22.715  1.00 93.21           C
ATOM   4429  HB  VAL A 291       0.264 -14.288  23.451  1.00 93.21           H
ATOM   4430  CG1 VAL A 291      -0.163 -14.952  21.468  1.00 93.21           C
ATOM   4431 1HG1 VAL A 291      -0.268 -13.934  21.093  1.00 93.21           H
ATOM   4432 2HG1 VAL A 291       0.293 -15.577  20.700  1.00 93.21           H
ATOM   4433 3HG1 VAL A 291      -1.145 -15.348  21.724  1.00 93.21           H
ATOM   4434  CG2 VAL A 291       0.817 -16.345  23.328  1.00 93.21           C
ATOM   4435 1HG2 VAL A 291       1.307 -17.019  22.625  1.00 93.21           H
ATOM   4436 2HG2 VAL A 291       1.395 -16.300  24.251  1.00 93.21           H
ATOM   4437 3HG2 VAL A 291      -0.186 -16.713  23.545  1.00 93.21           H
ATOM   4438  HN  VAL A 291       2.421 -14.525  24.452  1.00 93.21           H
ATOM   4439  N   SER A 292       1.910 -12.003  22.608  1.00 92.83           N
ATOM   4440  CA  SER A 292       1.823 -10.630  22.140  1.00 92.83           C
ATOM   4441  C   SER A 292       3.116 -10.240  21.421  1.00 92.83           C
ATOM   4442  O   SER A 292       3.078  -9.608  20.366  1.00 92.83           O
ATOM   4443  HA  SER A 292       0.981 -10.614  21.448  1.00 92.83           H
ATOM   4444  CB  SER A 292       1.549  -9.669  23.298  1.00 92.83           C
ATOM   4445 1HB  SER A 292       0.706 -10.037  23.883  1.00 92.83           H
ATOM   4446 2HB  SER A 292       2.413  -9.647  23.963  1.00 92.83           H
ATOM   4447  OG  SER A 292       1.269  -8.348  22.842  1.00 92.83           O
ATOM   4448  HG  SER A 292       0.361  -8.316  22.424  1.00 92.83           H
ATOM   4449  HN  SER A 292       1.835 -12.117  23.599  1.00 92.83           H
ATOM   4450  N   THR A 293       4.231 -10.633  22.020  1.00 92.95           N
ATOM   4451  CA  THR A 293       5.534 -10.292  21.475  1.00 92.95           C
ATOM   4452  C   THR A 293       5.692 -10.873  20.069  1.00 92.95           C
ATOM   4453  O   THR A 293       6.154 -10.187  19.158  1.00 92.95           O
ATOM   4454  HA  THR A 293       5.594  -9.208  21.382  1.00 92.95           H
ATOM   4455  CB  THR A 293       6.600 -10.781  22.458  1.00 92.95           C
ATOM   4456  HB  THR A 293       6.541 -11.861  22.590  1.00 92.95           H
ATOM   4457  OG1 THR A 293       6.372 -10.004  23.631  1.00 92.95           O
ATOM   4458  HG1 THR A 293       5.904 -10.556  24.321  1.00 92.95           H
ATOM   4459  CG2 THR A 293       8.016 -10.396  22.025  1.00 92.95           C
ATOM   4460 1HG2 THR A 293       8.093  -9.310  21.958  1.00 92.95           H
ATOM   4461 2HG2 THR A 293       8.230 -10.836  21.051  1.00 92.95           H
ATOM   4462 3HG2 THR A 293       8.733 -10.766  22.757  1.00 92.95           H
ATOM   4463  HN  THR A 293       4.252 -11.174  22.861  1.00 92.95           H
ATOM   4464  N   ASN A 294       5.300 -12.132  19.935  1.00 93.74           N
ATOM   4465  CA  ASN A 294       5.456 -12.835  18.673  1.00 93.74           C
ATOM   4466  C   ASN A 294       4.562 -12.181  17.617  1.00 93.74           C
ATOM   4467  O   ASN A 294       4.952 -12.061  16.457  1.00 93.74           O
ATOM   4468  HA  ASN A 294       6.516 -12.755  18.429  1.00 93.74           H
ATOM   4469  CB  ASN A 294       5.039 -14.301  18.804  1.00 93.74           C
ATOM   4470 1HB  ASN A 294       4.075 -14.365  19.307  1.00 93.74           H
ATOM   4471 2HB  ASN A 294       4.911 -14.736  17.812  1.00 93.74           H
ATOM   4472  CG  ASN A 294       6.083 -15.100  19.586  1.00 93.74           C
ATOM   4473  OD1 ASN A 294       7.222 -14.694  19.746  1.00 93.74           O
ATOM   4474  ND2 ASN A 294       5.633 -16.257  20.063  1.00 93.74           N
ATOM   4475 1HD2 ASN A 294       4.686 -16.532  19.896  1.00 93.74           H
ATOM   4476 2HD2 ASN A 294       6.241 -16.852  20.589  1.00 93.74           H
ATOM   4477  HN  ASN A 294       4.884 -12.669  20.669  1.00 93.74           H
ATOM   4478  N   ILE A 295       3.380 -11.776  18.057  1.00 93.66           N
ATOM   4479  CA  ILE A 295       2.408 -11.184  17.154  1.00 93.66           C
ATOM   4480  C   ILE A 295       2.946  -9.849  16.635  1.00 93.66           C
ATOM   4481  O   ILE A 295       2.771  -9.518  15.464  1.00 93.66           O
ATOM   4482  HA  ILE A 295       2.293 -11.862  16.308  1.00 93.66           H
ATOM   4483  CB  ILE A 295       1.042 -11.074  17.834  1.00 93.66           C
ATOM   4484  HB  ILE A 295       1.196 -10.720  18.854  1.00 93.66           H
ATOM   4485  CG1 ILE A 295       0.364 -12.442  17.929  1.00 93.66           C
ATOM   4486 1HG1 ILE A 295       0.088 -12.785  16.932  1.00 93.66           H
ATOM   4487 2HG1 ILE A 295       1.065 -13.172  18.333  1.00 93.66           H
ATOM   4488  CG2 ILE A 295       0.159 -10.044  17.127  1.00 93.66           C
ATOM   4489 1HG2 ILE A 295       0.644  -9.068  17.156  1.00 93.66           H
ATOM   4490 2HG2 ILE A 295       0.009 -10.345  16.090  1.00 93.66           H
ATOM   4491 3HG2 ILE A 295      -0.806  -9.986  17.631  1.00 93.66           H
ATOM   4492  CD1 ILE A 295      -0.881 -12.377  18.815  1.00 93.66           C
ATOM   4493 1HD1 ILE A 295      -0.597 -12.058  19.818  1.00 93.66           H
ATOM   4494 2HD1 ILE A 295      -1.590 -11.664  18.394  1.00 93.66           H
ATOM   4495 3HD1 ILE A 295      -1.343 -13.363  18.865  1.00 93.66           H
ATOM   4496  HN  ILE A 295       3.084 -11.846  19.010  1.00 93.66           H
ATOM   4497  N   ASP A 296       3.592  -9.119  17.533  1.00 93.38           N
ATOM   4498  CA  ASP A 296       4.140  -7.819  17.186  1.00 93.38           C
ATOM   4499  C   ASP A 296       5.274  -8.002  16.175  1.00 93.38           C
ATOM   4500  O   ASP A 296       5.405  -7.219  15.235  1.00 93.38           O
ATOM   4501  HA  ASP A 296       3.303  -7.255  16.776  1.00 93.38           H
ATOM   4502  CB  ASP A 296       4.715  -7.117  18.418  1.00 93.38           C
ATOM   4503 1HB  ASP A 296       5.416  -7.780  18.925  1.00 93.38           H
ATOM   4504 2HB  ASP A 296       5.276  -6.235  18.110  1.00 93.38           H
ATOM   4505  CG  ASP A 296       3.601  -6.708  19.384  1.00 93.38           C
ATOM   4506  OD1 ASP A 296       2.445  -6.625  18.916  1.00 93.38           O
ATOM   4507  OD2 ASP A 296       3.932  -6.487  20.570  1.00 93.38           O
ATOM   4508  HN  ASP A 296       3.742  -9.402  18.480  1.00 93.38           H
ATOM   4509  N   ILE A 297       6.064  -9.041  16.402  1.00 94.26           N
ATOM   4510  CA  ILE A 297       7.146  -9.371  15.490  1.00 94.26           C
ATOM   4511  C   ILE A 297       6.562  -9.748  14.127  1.00 94.26           C
ATOM   4512  O   ILE A 297       7.061  -9.311  13.091  1.00 94.26           O
ATOM   4513  HA  ILE A 297       7.756  -8.476  15.368  1.00 94.26           H
ATOM   4514  CB  ILE A 297       8.045 -10.452  16.094  1.00 94.26           C
ATOM   4515  HB  ILE A 297       7.409 -11.250  16.478  1.00 94.26           H
ATOM   4516  CG1 ILE A 297       8.845  -9.902  17.277  1.00 94.26           C
ATOM   4517 1HG1 ILE A 297       9.567  -9.167  16.921  1.00 94.26           H
ATOM   4518 2HG1 ILE A 297       8.175  -9.386  17.964  1.00 94.26           H
ATOM   4519  CG2 ILE A 297       8.951 -11.071  15.027  1.00 94.26           C
ATOM   4520 1HG2 ILE A 297       8.338 -11.522  14.247  1.00 94.26           H
ATOM   4521 2HG2 ILE A 297       9.581 -10.296  14.592  1.00 94.26           H
ATOM   4522 3HG2 ILE A 297       9.579 -11.836  15.484  1.00 94.26           H
ATOM   4523  CD1 ILE A 297       9.575 -11.026  18.015  1.00 94.26           C
ATOM   4524 1HD1 ILE A 297       8.848 -11.747  18.389  1.00 94.26           H
ATOM   4525 2HD1 ILE A 297      10.261 -11.524  17.330  1.00 94.26           H
ATOM   4526 3HD1 ILE A 297      10.136 -10.608  18.850  1.00 94.26           H
ATOM   4527  HN  ILE A 297       5.975  -9.650  17.190  1.00 94.26           H
ATOM   4528  N   CYS A 298       5.513 -10.556  14.172  1.00 94.48           N
ATOM   4529  CA  CYS A 298       4.850 -10.990  12.954  1.00 94.48           C
ATOM   4530  C   CYS A 298       4.378  -9.748  12.195  1.00 94.48           C
ATOM   4531  O   CYS A 298       4.474  -9.691  10.970  1.00 94.48           O
ATOM   4532  HA  CYS A 298       5.590 -11.540  12.373  1.00 94.48           H
ATOM   4533  CB  CYS A 298       3.696 -11.950  13.249  1.00 94.48           C
ATOM   4534 1HB  CYS A 298       3.091 -11.564  14.070  1.00 94.48           H
ATOM   4535 2HB  CYS A 298       3.043 -12.025  12.380  1.00 94.48           H
ATOM   4536  SG  CYS A 298       4.352 -13.603  13.681  1.00 94.48           S
ATOM   4537  HG  CYS A 298       4.761 -13.275  14.903  1.00 94.48           H
ATOM   4538  HN  CYS A 298       5.117 -10.912  15.018  1.00 94.48           H
ATOM   4539  N   PHE A 299       3.880  -8.783  12.955  1.00 94.41           N
ATOM   4540  CA  PHE A 299       3.406  -7.540  12.370  1.00 94.41           C
ATOM   4541  C   PHE A 299       4.528  -6.827  11.613  1.00 94.41           C
ATOM   4542  O   PHE A 299       4.334  -6.384  10.482  1.00 94.41           O
ATOM   4543  HA  PHE A 299       2.605  -7.794  11.676  1.00 94.41           H
ATOM   4544  CB  PHE A 299       2.941  -6.651  13.526  1.00 94.41           C
ATOM   4545 1HB  PHE A 299       2.156  -7.170  14.077  1.00 94.41           H
ATOM   4546 2HB  PHE A 299       3.772  -6.506  14.216  1.00 94.41           H
ATOM   4547  CG  PHE A 299       2.417  -5.283  13.087  1.00 94.41           C
ATOM   4548  CD1 PHE A 299       3.273  -4.232  12.972  1.00 94.41           C
ATOM   4549  HD1 PHE A 299       4.332  -4.365  13.194  1.00 94.41           H
ATOM   4550  CD2 PHE A 299       1.096  -5.117  12.811  1.00 94.41           C
ATOM   4551  HD2 PHE A 299       0.410  -5.959  12.902  1.00 94.41           H
ATOM   4552  CE1 PHE A 299       2.787  -2.961  12.565  1.00 94.41           C
ATOM   4553  HE1 PHE A 299       3.473  -2.119  12.473  1.00 94.41           H
ATOM   4554  CE2 PHE A 299       0.610  -3.846  12.403  1.00 94.41           C
ATOM   4555  HE2 PHE A 299      -0.449  -3.713  12.182  1.00 94.41           H
ATOM   4556  CZ  PHE A 299       1.466  -2.795  12.289  1.00 94.41           C
ATOM   4557  HZ  PHE A 299       1.092  -1.820  11.975  1.00 94.41           H
ATOM   4558  HN  PHE A 299       3.799  -8.840  13.950  1.00 94.41           H
ATOM   4559  N   GLN A 300       5.676  -6.737  12.267  1.00 93.47           N
ATOM   4560  CA  GLN A 300       6.806  -6.020  11.702  1.00 93.47           C
ATOM   4561  C   GLN A 300       7.257  -6.683  10.399  1.00 93.47           C
ATOM   4562  O   GLN A 300       7.571  -5.999   9.426  1.00 93.47           O
ATOM   4563  HA  GLN A 300       6.438  -5.015  11.497  1.00 93.47           H
ATOM   4564  CB  GLN A 300       7.960  -5.937  12.703  1.00 93.47           C
ATOM   4565 1HB  GLN A 300       8.154  -6.924  13.123  1.00 93.47           H
ATOM   4566 2HB  GLN A 300       8.870  -5.625  12.190  1.00 93.47           H
ATOM   4567  CG  GLN A 300       7.639  -4.952  13.829  1.00 93.47           C
ATOM   4568 1HG  GLN A 300       7.486  -3.956  13.413  1.00 93.47           H
ATOM   4569 2HG  GLN A 300       6.707  -5.241  14.315  1.00 93.47           H
ATOM   4570  CD  GLN A 300       8.768  -4.913  14.861  1.00 93.47           C
ATOM   4571  OE1 GLN A 300       9.668  -5.735  14.866  1.00 93.47           O
ATOM   4572  NE2 GLN A 300       8.669  -3.912  15.732  1.00 93.47           N
ATOM   4573 1HE2 GLN A 300       7.904  -3.271  15.673  1.00 93.47           H
ATOM   4574 2HE2 GLN A 300       9.360  -3.802  16.447  1.00 93.47           H
ATOM   4575  HN  GLN A 300       5.841  -7.144  13.166  1.00 93.47           H
ATOM   4576  N   VAL A 301       7.276  -8.008  10.422  1.00 94.48           N
ATOM   4577  CA  VAL A 301       7.752  -8.770   9.280  1.00 94.48           C
ATOM   4578  C   VAL A 301       6.802  -8.560   8.100  1.00 94.48           C
ATOM   4579  O   VAL A 301       7.236  -8.211   7.003  1.00 94.48           O
ATOM   4580  HA  VAL A 301       8.735  -8.382   9.013  1.00 94.48           H
ATOM   4581  CB  VAL A 301       7.912 -10.243   9.664  1.00 94.48           C
ATOM   4582  HB  VAL A 301       6.962 -10.588  10.071  1.00 94.48           H
ATOM   4583  CG1 VAL A 301       8.236 -11.097   8.436  1.00 94.48           C
ATOM   4584 1HG1 VAL A 301       7.427 -11.011   7.710  1.00 94.48           H
ATOM   4585 2HG1 VAL A 301       9.166 -10.749   7.987  1.00 94.48           H
ATOM   4586 3HG1 VAL A 301       8.345 -12.139   8.737  1.00 94.48           H
ATOM   4587  CG2 VAL A 301       8.979 -10.414  10.748  1.00 94.48           C
ATOM   4588 1HG2 VAL A 301       9.935 -10.043  10.379  1.00 94.48           H
ATOM   4589 2HG2 VAL A 301       8.688  -9.851  11.635  1.00 94.48           H
ATOM   4590 3HG2 VAL A 301       9.072 -11.470  11.001  1.00 94.48           H
ATOM   4591  HN  VAL A 301       6.973  -8.558  11.201  1.00 94.48           H
ATOM   4592  N   THR A 302       5.522  -8.781   8.365  1.00 94.25           N
ATOM   4593  CA  THR A 302       4.520  -8.726   7.314  1.00 94.25           C
ATOM   4594  C   THR A 302       4.393  -7.300   6.773  1.00 94.25           C
ATOM   4595  O   THR A 302       4.133  -7.103   5.587  1.00 94.25           O
ATOM   4596  HA  THR A 302       4.854  -9.353   6.487  1.00 94.25           H
ATOM   4597  CB  THR A 302       3.211  -9.280   7.879  1.00 94.25           C
ATOM   4598  HB  THR A 302       2.420  -9.249   7.131  1.00 94.25           H
ATOM   4599  OG1 THR A 302       2.981  -8.501   9.050  1.00 94.25           O
ATOM   4600  HG1 THR A 302       3.367  -8.962   9.849  1.00 94.25           H
ATOM   4601  CG2 THR A 302       3.359 -10.709   8.406  1.00 94.25           C
ATOM   4602 1HG2 THR A 302       4.103 -10.727   9.202  1.00 94.25           H
ATOM   4603 2HG2 THR A 302       3.679 -11.364   7.595  1.00 94.25           H
ATOM   4604 3HG2 THR A 302       2.402 -11.054   8.796  1.00 94.25           H
ATOM   4605  HN  THR A 302       5.169  -8.995   9.275  1.00 94.25           H
ATOM   4606  N   GLN A 303       4.582  -6.342   7.669  1.00 92.79           N
ATOM   4607  CA  GLN A 303       4.561  -4.942   7.283  1.00 92.79           C
ATOM   4608  C   GLN A 303       5.670  -4.654   6.270  1.00 92.79           C
ATOM   4609  O   GLN A 303       5.454  -3.937   5.294  1.00 92.79           O
ATOM   4610  HA  GLN A 303       3.587  -4.783   6.821  1.00 92.79           H
ATOM   4611  CB  GLN A 303       4.688  -4.034   8.508  1.00 92.79           C
ATOM   4612 1HB  GLN A 303       3.866  -4.228   9.197  1.00 92.79           H
ATOM   4613 2HB  GLN A 303       5.611  -4.263   9.041  1.00 92.79           H
ATOM   4614  CG  GLN A 303       4.681  -2.559   8.100  1.00 92.79           C
ATOM   4615 1HG  GLN A 303       5.632  -2.302   7.633  1.00 92.79           H
ATOM   4616 2HG  GLN A 303       3.903  -2.388   7.356  1.00 92.79           H
ATOM   4617  CD  GLN A 303       4.442  -1.656   9.312  1.00 92.79           C
ATOM   4618  OE1 GLN A 303       5.220  -1.616  10.252  1.00 92.79           O
ATOM   4619  NE2 GLN A 303       3.327  -0.935   9.239  1.00 92.79           N
ATOM   4620 1HE2 GLN A 303       2.732  -1.015   8.439  1.00 92.79           H
ATOM   4621 2HE2 GLN A 303       3.083  -0.314   9.983  1.00 92.79           H
ATOM   4622  HN  GLN A 303       4.746  -6.510   8.641  1.00 92.79           H
ATOM   4623  N   THR A 304       6.835  -5.228   6.536  1.00 93.23           N
ATOM   4624  CA  THR A 304       7.991  -5.003   5.686  1.00 93.23           C
ATOM   4625  C   THR A 304       7.747  -5.580   4.290  1.00 93.23           C
ATOM   4626  O   THR A 304       8.127  -4.975   3.289  1.00 93.23           O
ATOM   4627  HA  THR A 304       8.128  -3.928   5.568  1.00 93.23           H
ATOM   4628  CB  THR A 304       9.215  -5.600   6.384  1.00 93.23           C
ATOM   4629  HB  THR A 304       9.123  -6.682   6.472  1.00 93.23           H
ATOM   4630  OG1 THR A 304       9.293  -4.887   7.616  1.00 93.23           O
ATOM   4631  HG1 THR A 304       8.876  -5.424   8.349  1.00 93.23           H
ATOM   4632  CG2 THR A 304      10.523  -5.255   5.670  1.00 93.23           C
ATOM   4633 1HG2 THR A 304      10.647  -4.173   5.642  1.00 93.23           H
ATOM   4634 2HG2 THR A 304      10.495  -5.644   4.652  1.00 93.23           H
ATOM   4635 3HG2 THR A 304      11.359  -5.703   6.207  1.00 93.23           H
ATOM   4636  HN  THR A 304       6.994  -5.835   7.314  1.00 93.23           H
ATOM   4637  N   ILE A 305       7.115  -6.745   4.268  1.00 93.72           N
ATOM   4638  CA  ILE A 305       6.789  -7.396   3.010  1.00 93.72           C
ATOM   4639  C   ILE A 305       5.840  -6.502   2.209  1.00 93.72           C
ATOM   4640  O   ILE A 305       5.974  -6.382   0.993  1.00 93.72           O
ATOM   4641  HA  ILE A 305       7.717  -7.505   2.449  1.00 93.72           H
ATOM   4642  CB  ILE A 305       6.244  -8.803   3.261  1.00 93.72           C
ATOM   4643  HB  ILE A 305       5.432  -8.730   3.984  1.00 93.72           H
ATOM   4644  CG1 ILE A 305       7.316  -9.705   3.875  1.00 93.72           C
ATOM   4645 1HG1 ILE A 305       8.078  -9.929   3.128  1.00 93.72           H
ATOM   4646 2HG1 ILE A 305       7.814  -9.182   4.691  1.00 93.72           H
ATOM   4647  CG2 ILE A 305       5.657  -9.400   1.981  1.00 93.72           C
ATOM   4648 1HG2 ILE A 305       4.843  -8.768   1.625  1.00 93.72           H
ATOM   4649 2HG2 ILE A 305       6.433  -9.456   1.217  1.00 93.72           H
ATOM   4650 3HG2 ILE A 305       5.276 -10.400   2.187  1.00 93.72           H
ATOM   4651  CD1 ILE A 305       6.705 -11.008   4.395  1.00 93.72           C
ATOM   4652 1HD1 ILE A 305       5.961 -10.781   5.158  1.00 93.72           H
ATOM   4653 2HD1 ILE A 305       6.230 -11.540   3.571  1.00 93.72           H
ATOM   4654 3HD1 ILE A 305       7.489 -11.631   4.826  1.00 93.72           H
ATOM   4655  HN  ILE A 305       6.828  -7.241   5.087  1.00 93.72           H
ATOM   4656  N   ALA A 306       4.903  -5.898   2.925  1.00 92.33           N
ATOM   4657  CA  ALA A 306       3.895  -5.067   2.289  1.00 92.33           C
ATOM   4658  C   ALA A 306       4.573  -3.858   1.640  1.00 92.33           C
ATOM   4659  O   ALA A 306       4.172  -3.421   0.562  1.00 92.33           O
ATOM   4660  HA  ALA A 306       3.415  -5.663   1.513  1.00 92.33           H
ATOM   4661  CB  ALA A 306       2.842  -4.660   3.321  1.00 92.33           C
ATOM   4662 1HB  ALA A 306       2.370  -5.554   3.730  1.00 92.33           H
ATOM   4663 2HB  ALA A 306       3.319  -4.101   4.126  1.00 92.33           H
ATOM   4664 3HB  ALA A 306       2.086  -4.037   2.843  1.00 92.33           H
ATOM   4665  HN  ALA A 306       4.825  -5.969   3.919  1.00 92.33           H
ATOM   4666  N   PHE A 307       5.588  -3.351   2.324  1.00 93.32           N
ATOM   4667  CA  PHE A 307       6.283  -2.162   1.861  1.00 93.32           C
ATOM   4668  C   PHE A 307       7.150  -2.475   0.640  1.00 93.32           C
ATOM   4669  O   PHE A 307       7.327  -1.627  -0.233  1.00 93.32           O
ATOM   4670  HA  PHE A 307       5.524  -1.429   1.588  1.00 93.32           H
ATOM   4671  CB  PHE A 307       7.186  -1.697   3.006  1.00 93.32           C
ATOM   4672 1HB  PHE A 307       7.758  -2.549   3.373  1.00 93.32           H
ATOM   4673 2HB  PHE A 307       7.903  -0.974   2.619  1.00 93.32           H
ATOM   4674  CG  PHE A 307       6.430  -1.067   4.177  1.00 93.32           C
ATOM   4675  CD1 PHE A 307       5.070  -1.066   4.188  1.00 93.32           C
ATOM   4676  HD1 PHE A 307       4.518  -1.515   3.361  1.00 93.32           H
ATOM   4677  CD2 PHE A 307       7.118  -0.507   5.209  1.00 93.32           C
ATOM   4678  HD2 PHE A 307       8.208  -0.508   5.200  1.00 93.32           H
ATOM   4679  CE1 PHE A 307       4.368  -0.481   5.275  1.00 93.32           C
ATOM   4680  HE1 PHE A 307       3.278  -0.480   5.283  1.00 93.32           H
ATOM   4681  CE2 PHE A 307       6.416   0.078   6.296  1.00 93.32           C
ATOM   4682  HE2 PHE A 307       6.967   0.527   7.122  1.00 93.32           H
ATOM   4683  CZ  PHE A 307       5.056   0.079   6.306  1.00 93.32           C
ATOM   4684  HZ  PHE A 307       4.518   0.528   7.140  1.00 93.32           H
ATOM   4685  HN  PHE A 307       5.935  -3.738   3.179  1.00 93.32           H
ATOM   4686  N   PHE A 308       7.667  -3.695   0.617  1.00 93.22           N
ATOM   4687  CA  PHE A 308       8.544  -4.116  -0.462  1.00 93.22           C
ATOM   4688  C   PHE A 308       7.814  -4.085  -1.806  1.00 93.22           C
ATOM   4689  O   PHE A 308       8.446  -3.997  -2.857  1.00 93.22           O
ATOM   4690  HA  PHE A 308       9.381  -3.418  -0.489  1.00 93.22           H
ATOM   4691  CB  PHE A 308       8.969  -5.554  -0.157  1.00 93.22           C
ATOM   4692 1HB  PHE A 308       9.326  -5.607   0.871  1.00 93.22           H
ATOM   4693 2HB  PHE A 308       8.095  -6.202  -0.224  1.00 93.22           H
ATOM   4694  CG  PHE A 308      10.057  -6.092  -1.089  1.00 93.22           C
ATOM   4695  CD1 PHE A 308       9.726  -6.933  -2.106  1.00 93.22           C
ATOM   4696  HD1 PHE A 308       8.687  -7.223  -2.257  1.00 93.22           H
ATOM   4697  CD2 PHE A 308      11.354  -5.730  -0.900  1.00 93.22           C
ATOM   4698  HD2 PHE A 308      11.618  -5.056  -0.085  1.00 93.22           H
ATOM   4699  CE1 PHE A 308      10.736  -7.432  -2.971  1.00 93.22           C
ATOM   4700  HE1 PHE A 308      10.471  -8.106  -3.785  1.00 93.22           H
ATOM   4701  CE2 PHE A 308      12.363  -6.229  -1.765  1.00 93.22           C
ATOM   4702  HE2 PHE A 308      13.403  -5.939  -1.614  1.00 93.22           H
ATOM   4703  CZ  PHE A 308      12.033  -7.070  -2.782  1.00 93.22           C
ATOM   4704  HZ  PHE A 308      12.808  -7.453  -3.446  1.00 93.22           H
ATOM   4705  HN  PHE A 308       7.495  -4.388   1.317  1.00 93.22           H
ATOM   4706  N   HIS A 309       6.494  -4.161  -1.728  1.00 91.48           N
ATOM   4707  CA  HIS A 309       5.673  -4.184  -2.927  1.00 91.48           C
ATOM   4708  C   HIS A 309       5.944  -2.928  -3.758  1.00 91.48           C
ATOM   4709  O   HIS A 309       5.967  -2.985  -4.986  1.00 91.48           O
ATOM   4710  HA  HIS A 309       5.979  -5.060  -3.498  1.00 91.48           H
ATOM   4711  CB  HIS A 309       4.195  -4.352  -2.570  1.00 91.48           C
ATOM   4712 1HB  HIS A 309       4.074  -5.263  -1.984  1.00 91.48           H
ATOM   4713 2HB  HIS A 309       3.888  -3.521  -1.935  1.00 91.48           H
ATOM   4714  CG  HIS A 309       3.278  -4.416  -3.768  1.00 91.48           C
ATOM   4715  ND1 HIS A 309       3.175  -5.536  -4.575  1.00 91.48           N
ATOM   4716  HD1 HIS A 309       3.679  -6.391  -4.455  1.00 91.48           H
ATOM   4717  CD2 HIS A 309       2.422  -3.488  -4.287  1.00 91.48           C
ATOM   4718  HD2 HIS A 309       2.255  -2.486  -3.893  1.00 91.48           H
ATOM   4719  CE1 HIS A 309       2.296  -5.282  -5.533  1.00 91.48           C
ATOM   4720  HE1 HIS A 309       1.997  -5.968  -6.326  1.00 91.48           H
ATOM   4721  NE2 HIS A 309       1.831  -4.013  -5.353  1.00 91.48           N
ATOM   4722  HN  HIS A 309       5.986  -4.207  -0.867  1.00 91.48           H
ATOM   4723  N   SER A 310       6.142  -1.823  -3.054  1.00 91.51           N
ATOM   4724  CA  SER A 310       6.170  -0.521  -3.698  1.00 91.51           C
ATOM   4725  C   SER A 310       7.424  -0.392  -4.564  1.00 91.51           C
ATOM   4726  O   SER A 310       7.549   0.550  -5.346  1.00 91.51           O
ATOM   4727  HA  SER A 310       5.272  -0.485  -4.316  1.00 91.51           H
ATOM   4728  CB  SER A 310       6.121   0.606  -2.664  1.00 91.51           C
ATOM   4729 1HB  SER A 310       6.931   0.475  -1.946  1.00 91.51           H
ATOM   4730 2HB  SER A 310       6.287   1.562  -3.161  1.00 91.51           H
ATOM   4731  OG  SER A 310       4.876   0.642  -1.971  1.00 91.51           O
ATOM   4732  HG  SER A 310       4.159   0.990  -2.575  1.00 91.51           H
ATOM   4733  HN  SER A 310       6.282  -1.808  -2.064  1.00 91.51           H
ATOM   4734  N   CYS A 311       8.321  -1.352  -4.397  1.00 92.79           N
ATOM   4735  CA  CYS A 311       9.542  -1.381  -5.185  1.00 92.79           C
ATOM   4736  C   CYS A 311       9.393  -2.457  -6.263  1.00 92.79           C
ATOM   4737  O   CYS A 311      10.240  -2.576  -7.147  1.00 92.79           O
ATOM   4738  HA  CYS A 311       9.647  -0.394  -5.635  1.00 92.79           H
ATOM   4739  CB  CYS A 311      10.774  -1.617  -4.309  1.00 92.79           C
ATOM   4740 1HB  CYS A 311      11.679  -1.385  -4.871  1.00 92.79           H
ATOM   4741 2HB  CYS A 311      10.753  -0.947  -3.449  1.00 92.79           H
ATOM   4742  SG  CYS A 311      10.818  -3.357  -3.745  1.00 92.79           S
ATOM   4743  HG  CYS A 311       9.781  -3.260  -2.917  1.00 92.79           H
ATOM   4744  HN  CYS A 311       8.225  -2.099  -3.740  1.00 92.79           H
ATOM   4745  N   LEU A 312       8.311  -3.213  -6.153  1.00 90.35           N
ATOM   4746  CA  LEU A 312       8.132  -4.389  -6.988  1.00 90.35           C
ATOM   4747  C   LEU A 312       7.520  -3.971  -8.326  1.00 90.35           C
ATOM   4748  O   LEU A 312       7.851  -4.534  -9.368  1.00 90.35           O
ATOM   4749  HA  LEU A 312       9.120  -4.809  -7.177  1.00 90.35           H
ATOM   4750  CB  LEU A 312       7.321  -5.454  -6.247  1.00 90.35           C
ATOM   4751 1HB  LEU A 312       6.468  -4.968  -5.773  1.00 90.35           H
ATOM   4752 2HB  LEU A 312       6.922  -6.154  -6.980  1.00 90.35           H
ATOM   4753  CG  LEU A 312       8.077  -6.250  -5.181  1.00 90.35           C
ATOM   4754  HG  LEU A 312       8.354  -5.568  -4.377  1.00 90.35           H
ATOM   4755  CD1 LEU A 312       7.183  -7.331  -4.568  1.00 90.35           C
ATOM   4756 1HD1 LEU A 312       6.314  -6.864  -4.105  1.00 90.35           H
ATOM   4757 2HD1 LEU A 312       6.855  -8.016  -5.350  1.00 90.35           H
ATOM   4758 3HD1 LEU A 312       7.745  -7.882  -3.814  1.00 90.35           H
ATOM   4759  CD2 LEU A 312       9.374  -6.832  -5.747  1.00 90.35           C
ATOM   4760 1HD2 LEU A 312       9.141  -7.495  -6.580  1.00 90.35           H
ATOM   4761 2HD2 LEU A 312      10.013  -6.021  -6.096  1.00 90.35           H
ATOM   4762 3HD2 LEU A 312       9.891  -7.393  -4.969  1.00 90.35           H
ATOM   4763  HN  LEU A 312       7.566  -3.034  -5.510  1.00 90.35           H
ATOM   4764  N   ASN A 313       6.637  -2.985  -8.254  1.00 85.58           N
ATOM   4765  CA  ASN A 313       5.800  -2.646  -9.393  1.00 85.58           C
ATOM   4766  C   ASN A 313       6.690  -2.306 -10.591  1.00 85.58           C
ATOM   4767  O   ASN A 313       6.509  -2.854 -11.677  1.00 85.58           O
ATOM   4768  HA  ASN A 313       5.183  -3.527  -9.568  1.00 85.58           H
ATOM   4769  CB  ASN A 313       4.928  -1.425  -9.091  1.00 85.58           C
ATOM   4770 1HB  ASN A 313       5.532  -0.650  -8.620  1.00 85.58           H
ATOM   4771 2HB  ASN A 313       4.544  -1.009 -10.022  1.00 85.58           H
ATOM   4772  CG  ASN A 313       3.762  -1.798  -8.174  1.00 85.58           C
ATOM   4773  OD1 ASN A 313       3.238  -2.899  -8.209  1.00 85.58           O
ATOM   4774  ND2 ASN A 313       3.386  -0.822  -7.352  1.00 85.58           N
ATOM   4775 1HD2 ASN A 313       3.858   0.059  -7.374  1.00 85.58           H
ATOM   4776 2HD2 ASN A 313       2.631  -0.969  -6.713  1.00 85.58           H
ATOM   4777  HN  ASN A 313       6.489  -2.425  -7.439  1.00 85.58           H
ATOM   4778  N   PRO A 314       7.663  -1.402 -10.416  1.00 85.57           N
ATOM   4779  CA  PRO A 314       8.541  -1.015 -11.522  1.00 85.57           C
ATOM   4780  C   PRO A 314       9.188  -2.216 -12.192  1.00 85.57           C
ATOM   4781  O   PRO A 314       9.303  -2.263 -13.416  1.00 85.57           O
ATOM   4782  HA  PRO A 314       7.962  -0.529 -12.308  1.00 85.57           H
ATOM   4783  CB  PRO A 314       9.579  -0.106 -10.860  1.00 85.57           C
ATOM   4784 1HB  PRO A 314      10.455  -0.668 -10.535  1.00 85.57           H
ATOM   4785 2HB  PRO A 314       9.932   0.665 -11.545  1.00 85.57           H
ATOM   4786  CG  PRO A 314       8.823   0.492  -9.680  1.00 85.57           C
ATOM   4787 1HG  PRO A 314       9.501   0.876  -8.918  1.00 85.57           H
ATOM   4788 2HG  PRO A 314       8.197   1.331  -9.984  1.00 85.57           H
ATOM   4789  CD  PRO A 314       7.999  -0.681  -9.175  1.00 85.57           C
ATOM   4790 1HD  PRO A 314       8.568  -1.309  -8.489  1.00 85.57           H
ATOM   4791 2HD  PRO A 314       7.111  -0.350  -8.636  1.00 85.57           H
ATOM   4792  N   VAL A 315       9.599  -3.165 -11.363  1.00 85.04           N
ATOM   4793  CA  VAL A 315      10.330  -4.322 -11.853  1.00 85.04           C
ATOM   4794  C   VAL A 315       9.422  -5.141 -12.773  1.00 85.04           C
ATOM   4795  O   VAL A 315       9.862  -5.623 -13.816  1.00 85.04           O
ATOM   4796  HA  VAL A 315      11.177  -3.954 -12.433  1.00 85.04           H
ATOM   4797  CB  VAL A 315      10.876  -5.132 -10.676  1.00 85.04           C
ATOM   4798  HB  VAL A 315      10.031  -5.450 -10.067  1.00 85.04           H
ATOM   4799  CG1 VAL A 315      11.601  -6.388 -11.165  1.00 85.04           C
ATOM   4800 1HG1 VAL A 315      10.907  -7.012 -11.728  1.00 85.04           H
ATOM   4801 2HG1 VAL A 315      12.434  -6.100 -11.808  1.00 85.04           H
ATOM   4802 3HG1 VAL A 315      11.980  -6.945 -10.309  1.00 85.04           H
ATOM   4803  CG2 VAL A 315      11.792  -4.276  -9.799  1.00 85.04           C
ATOM   4804 1HG2 VAL A 315      12.631  -3.915 -10.394  1.00 85.04           H
ATOM   4805 2HG2 VAL A 315      11.232  -3.427  -9.409  1.00 85.04           H
ATOM   4806 3HG2 VAL A 315      12.167  -4.877  -8.971  1.00 85.04           H
ATOM   4807  HN  VAL A 315       9.440  -3.153 -10.376  1.00 85.04           H
ATOM   4808  N   LEU A 316       8.172  -5.273 -12.354  1.00 83.70           N
ATOM   4809  CA  LEU A 316       7.212  -6.067 -13.101  1.00 83.70           C
ATOM   4810  C   LEU A 316       7.079  -5.501 -14.516  1.00 83.70           C
ATOM   4811  O   LEU A 316       6.984  -6.254 -15.484  1.00 83.70           O
ATOM   4812  HA  LEU A 316       7.610  -7.080 -13.171  1.00 83.70           H
ATOM   4813  CB  LEU A 316       5.885  -6.153 -12.346  1.00 83.70           C
ATOM   4814 1HB  LEU A 316       5.503  -5.142 -12.204  1.00 83.70           H
ATOM   4815 2HB  LEU A 316       5.166  -6.680 -12.974  1.00 83.70           H
ATOM   4816  CG  LEU A 316       5.932  -6.846 -10.982  1.00 83.70           C
ATOM   4817  HG  LEU A 316       6.582  -6.265 -10.327  1.00 83.70           H
ATOM   4818  CD1 LEU A 316       4.547  -6.876 -10.334  1.00 83.70           C
ATOM   4819 1HD1 LEU A 316       4.188  -5.856 -10.196  1.00 83.70           H
ATOM   4820 2HD1 LEU A 316       3.856  -7.420 -10.978  1.00 83.70           H
ATOM   4821 3HD1 LEU A 316       4.609  -7.374  -9.366  1.00 83.70           H
ATOM   4822  CD2 LEU A 316       6.542  -8.245 -11.099  1.00 83.70           C
ATOM   4823 1HD2 LEU A 316       5.938  -8.848 -11.776  1.00 83.70           H
ATOM   4824 2HD2 LEU A 316       7.557  -8.167 -11.487  1.00 83.70           H
ATOM   4825 3HD2 LEU A 316       6.564  -8.714 -10.115  1.00 83.70           H
ATOM   4826  HN  LEU A 316       7.814  -4.849 -11.522  1.00 83.70           H
ATOM   4827  N   TYR A 317       7.076  -4.178 -14.592  1.00 80.19           N
ATOM   4828  CA  TYR A 317       6.897  -3.502 -15.865  1.00 80.19           C
ATOM   4829  C   TYR A 317       8.101  -3.730 -16.782  1.00 80.19           C
ATOM   4830  O   TYR A 317       7.943  -3.886 -17.992  1.00 80.19           O
ATOM   4831  HA  TYR A 317       6.005  -3.910 -16.340  1.00 80.19           H
ATOM   4832  CB  TYR A 317       6.795  -2.010 -15.540  1.00 80.19           C
ATOM   4833 1HB  TYR A 317       7.730  -1.683 -15.084  1.00 80.19           H
ATOM   4834 2HB  TYR A 317       6.681  -1.453 -16.469  1.00 80.19           H
ATOM   4835  CG  TYR A 317       5.637  -1.655 -14.604  1.00 80.19           C
ATOM   4836  CD1 TYR A 317       4.489  -2.421 -14.606  1.00 80.19           C
ATOM   4837  HD1 TYR A 317       4.407  -3.279 -15.273  1.00 80.19           H
ATOM   4838  CD2 TYR A 317       5.742  -0.569 -13.759  1.00 80.19           C
ATOM   4839  HD2 TYR A 317       6.648   0.036 -13.758  1.00 80.19           H
ATOM   4840  CE1 TYR A 317       3.400  -2.087 -13.725  1.00 80.19           C
ATOM   4841  HE1 TYR A 317       2.488  -2.683 -13.716  1.00 80.19           H
ATOM   4842  CE2 TYR A 317       4.652  -0.235 -12.878  1.00 80.19           C
ATOM   4843  HE2 TYR A 317       4.721   0.620 -12.206  1.00 80.19           H
ATOM   4844  CZ  TYR A 317       3.535  -1.011 -12.905  1.00 80.19           C
ATOM   4845  OH  TYR A 317       2.506  -0.695 -12.073  1.00 80.19           O
ATOM   4846  HH  TYR A 317       1.884  -1.473 -11.989  1.00 80.19           H
ATOM   4847  HN  TYR A 317       7.193  -3.573 -13.804  1.00 80.19           H
ATOM   4848  N   VAL A 318       9.276  -3.743 -16.170  1.00 76.09           N
ATOM   4849  CA  VAL A 318      10.507  -3.932 -16.918  1.00 76.09           C
ATOM   4850  C   VAL A 318      10.482  -5.304 -17.595  1.00 76.09           C
ATOM   4851  O   VAL A 318      10.707  -5.410 -18.799  1.00 76.09           O
ATOM   4852  HA  VAL A 318      10.546  -3.162 -17.688  1.00 76.09           H
ATOM   4853  CB  VAL A 318      11.714  -3.742 -15.997  1.00 76.09           C
ATOM   4854  HB  VAL A 318      11.591  -4.407 -15.142  1.00 76.09           H
ATOM   4855  CG1 VAL A 318      13.013  -4.126 -16.708  1.00 76.09           C
ATOM   4856 1HG1 VAL A 318      12.965  -5.172 -17.010  1.00 76.09           H
ATOM   4857 2HG1 VAL A 318      13.144  -3.499 -17.590  1.00 76.09           H
ATOM   4858 3HG1 VAL A 318      13.854  -3.982 -16.031  1.00 76.09           H
ATOM   4859  CG2 VAL A 318      11.781  -2.307 -15.470  1.00 76.09           C
ATOM   4860 1HG2 VAL A 318      11.869  -1.616 -16.309  1.00 76.09           H
ATOM   4861 2HG2 VAL A 318      10.874  -2.083 -14.909  1.00 76.09           H
ATOM   4862 3HG2 VAL A 318      12.648  -2.199 -14.818  1.00 76.09           H
ATOM   4863  HN  VAL A 318       9.394  -3.627 -15.184  1.00 76.09           H
ATOM   4864  N   PHE A 319      10.206  -6.320 -16.790  1.00 75.32           N
ATOM   4865  CA  PHE A 319      10.385  -7.693 -17.230  1.00 75.32           C
ATOM   4866  C   PHE A 319       9.184  -8.167 -18.051  1.00 75.32           C
ATOM   4867  O   PHE A 319       9.347  -8.870 -19.047  1.00 75.32           O
ATOM   4868  HA  PHE A 319      11.281  -7.719 -17.852  1.00 75.32           H
ATOM   4869  CB  PHE A 319      10.499  -8.555 -15.972  1.00 75.32           C
ATOM   4870 1HB  PHE A 319       9.743  -8.236 -15.255  1.00 75.32           H
ATOM   4871 2HB  PHE A 319      10.276  -9.590 -16.231  1.00 75.32           H
ATOM   4872  CG  PHE A 319      11.873  -8.498 -15.301  1.00 75.32           C
ATOM   4873  CD1 PHE A 319      12.961  -9.014 -15.933  1.00 75.32           C
ATOM   4874  HD1 PHE A 319      12.854  -9.469 -16.918  1.00 75.32           H
ATOM   4875  CD2 PHE A 319      12.007  -7.930 -14.072  1.00 75.32           C
ATOM   4876  HD2 PHE A 319      11.135  -7.516 -13.565  1.00 75.32           H
ATOM   4877  CE1 PHE A 319      14.236  -8.961 -15.310  1.00 75.32           C
ATOM   4878  HE1 PHE A 319      15.108  -9.375 -15.817  1.00 75.32           H
ATOM   4879  CE2 PHE A 319      13.282  -7.877 -13.449  1.00 75.32           C
ATOM   4880  HE2 PHE A 319      13.389  -7.422 -12.464  1.00 75.32           H
ATOM   4881  CZ  PHE A 319      14.369  -8.394 -14.081  1.00 75.32           C
ATOM   4882  HZ  PHE A 319      15.348  -8.352 -13.603  1.00 75.32           H
ATOM   4883  HN  PHE A 319       9.867  -6.217 -15.855  1.00 75.32           H
ATOM   4884  N   VAL A 320       8.005  -7.762 -17.603  1.00 76.16           N
ATOM   4885  CA  VAL A 320       6.771  -8.311 -18.140  1.00 76.16           C
ATOM   4886  C   VAL A 320       6.222  -7.368 -19.212  1.00 76.16           C
ATOM   4887  O   VAL A 320       5.576  -7.810 -20.161  1.00 76.16           O
ATOM   4888  HA  VAL A 320       7.012  -9.268 -18.604  1.00 76.16           H
ATOM   4889  CB  VAL A 320       5.778  -8.571 -17.006  1.00 76.16           C
ATOM   4890  HB  VAL A 320       5.356  -7.613 -16.703  1.00 76.16           H
ATOM   4891  CG1 VAL A 320       4.627  -9.462 -17.479  1.00 76.16           C
ATOM   4892 1HG1 VAL A 320       4.101  -8.972 -18.298  1.00 76.16           H
ATOM   4893 2HG1 VAL A 320       5.024 -10.417 -17.821  1.00 76.16           H
ATOM   4894 3HG1 VAL A 320       3.935  -9.631 -16.653  1.00 76.16           H
ATOM   4895  CG2 VAL A 320       6.479  -9.181 -15.791  1.00 76.16           C
ATOM   4896 1HG2 VAL A 320       6.941 -10.127 -16.075  1.00 76.16           H
ATOM   4897 2HG2 VAL A 320       7.247  -8.496 -15.432  1.00 76.16           H
ATOM   4898 3HG2 VAL A 320       5.750  -9.356 -15.000  1.00 76.16           H
ATOM   4899  HN  VAL A 320       7.885  -7.073 -16.888  1.00 76.16           H
ATOM   4900  N   GLY A 321       6.497  -6.086 -19.024  1.00 76.31           N
ATOM   4901  CA  GLY A 321       5.948  -5.066 -19.901  1.00 76.31           C
ATOM   4902  C   GLY A 321       6.760  -4.958 -21.193  1.00 76.31           C
ATOM   4903  O   GLY A 321       7.809  -4.317 -21.219  1.00 76.31           O
ATOM   4904 1HA  GLY A 321       4.911  -5.305 -20.138  1.00 76.31           H
ATOM   4905 2HA  GLY A 321       5.943  -4.104 -19.388  1.00 76.31           H
ATOM   4906  HN  GLY A 321       7.083  -5.741 -18.291  1.00 76.31           H
ATOM   4907  N   GLU A 322       6.243  -5.595 -22.234  1.00 77.86           N
ATOM   4908  CA  GLU A 322       6.833  -5.470 -23.556  1.00 77.86           C
ATOM   4909  C   GLU A 322       6.794  -4.012 -24.019  1.00 77.86           C
ATOM   4910  O   GLU A 322       7.761  -3.512 -24.591  1.00 77.86           O
ATOM   4911  HA  GLU A 322       7.868  -5.794 -23.443  1.00 77.86           H
ATOM   4912  CB  GLU A 322       6.127  -6.383 -24.560  1.00 77.86           C
ATOM   4913 1HB  GLU A 322       5.079  -6.098 -24.642  1.00 77.86           H
ATOM   4914 2HB  GLU A 322       6.656  -6.360 -25.513  1.00 77.86           H
ATOM   4915  CG  GLU A 322       6.152  -7.839 -24.089  1.00 77.86           C
ATOM   4916 1HG  GLU A 322       7.059  -8.023 -23.513  1.00 77.86           H
ATOM   4917 2HG  GLU A 322       5.309  -8.024 -23.424  1.00 77.86           H
ATOM   4918  CD  GLU A 322       6.092  -8.801 -25.277  1.00 77.86           C
ATOM   4919  OE1 GLU A 322       6.965  -9.695 -25.328  1.00 77.86           O
ATOM   4920  OE2 GLU A 322       5.176  -8.620 -26.108  1.00 77.86           O
ATOM   4921  HN  GLU A 322       5.439  -6.187 -22.185  1.00 77.86           H
ATOM   4922  N   ARG A 323       5.665  -3.371 -23.753  1.00 78.82           N
ATOM   4923  CA  ARG A 323       5.478  -1.987 -24.157  1.00 78.82           C
ATOM   4924  C   ARG A 323       6.502  -1.088 -23.461  1.00 78.82           C
ATOM   4925  O   ARG A 323       7.105  -0.223 -24.094  1.00 78.82           O
ATOM   4926  HA  ARG A 323       5.627  -1.989 -25.236  1.00 78.82           H
ATOM   4927  CB  ARG A 323       4.068  -1.500 -23.816  1.00 78.82           C
ATOM   4928 1HB  ARG A 323       3.347  -2.291 -24.023  1.00 78.82           H
ATOM   4929 2HB  ARG A 323       4.003  -1.280 -22.751  1.00 78.82           H
ATOM   4930  CG  ARG A 323       3.709  -0.251 -24.624  1.00 78.82           C
ATOM   4931 1HG  ARG A 323       4.418   0.546 -24.400  1.00 78.82           H
ATOM   4932 2HG  ARG A 323       3.796  -0.465 -25.689  1.00 78.82           H
ATOM   4933  CD  ARG A 323       2.288   0.217 -24.306  1.00 78.82           C
ATOM   4934 1HD  ARG A 323       1.614  -0.639 -24.267  1.00 78.82           H
ATOM   4935 2HD  ARG A 323       2.262   0.688 -23.324  1.00 78.82           H
ATOM   4936  NE  ARG A 323       1.829   1.175 -25.337  1.00 78.82           N
ATOM   4937  HE  ARG A 323       2.400   1.301 -26.148  1.00 78.82           H
ATOM   4938  CZ  ARG A 323       0.695   1.884 -25.252  1.00 78.82           C
ATOM   4939  NH1 ARG A 323      -0.109   1.756 -24.188  1.00 78.82           N
ATOM   4940 1HH1 ARG A 323       0.135   1.127 -23.450  1.00 78.82           H
ATOM   4941 2HH1 ARG A 323      -0.954   2.288 -24.132  1.00 78.82           H
ATOM   4942  NH2 ARG A 323       0.377   2.724 -26.247  1.00 78.82           N
ATOM   4943 1HH2 ARG A 323      -0.465   3.260 -26.199  1.00 78.82           H
ATOM   4944 2HH2 ARG A 323       0.983   2.814 -27.038  1.00 78.82           H
ATOM   4945  HN  ARG A 323       4.889  -3.780 -23.273  1.00 78.82           H
ATOM   4946  N   PHE A 324       6.668  -1.324 -22.168  1.00 81.42           N
ATOM   4947  CA  PHE A 324       7.554  -0.500 -21.364  1.00 81.42           C
ATOM   4948  C   PHE A 324       9.006  -0.648 -21.823  1.00 81.42           C
ATOM   4949  O   PHE A 324       9.733   0.340 -21.922  1.00 81.42           O
ATOM   4950  HA  PHE A 324       7.238   0.535 -21.492  1.00 81.42           H
ATOM   4951  CB  PHE A 324       7.436  -0.992 -19.920  1.00 81.42           C
ATOM   4952 1HB  PHE A 324       6.381  -1.050 -19.652  1.00 81.42           H
ATOM   4953 2HB  PHE A 324       7.836  -2.004 -19.858  1.00 81.42           H
ATOM   4954  CG  PHE A 324       8.159  -0.109 -18.901  1.00 81.42           C
ATOM   4955  CD1 PHE A 324       9.421  -0.423 -18.503  1.00 81.42           C
ATOM   4956  HD1 PHE A 324       9.917  -1.304 -18.911  1.00 81.42           H
ATOM   4957  CD2 PHE A 324       7.539   0.989 -18.392  1.00 81.42           C
ATOM   4958  HD2 PHE A 324       6.527   1.241 -18.711  1.00 81.42           H
ATOM   4959  CE1 PHE A 324      10.092   0.396 -17.557  1.00 81.42           C
ATOM   4960  HE1 PHE A 324      11.103   0.144 -17.239  1.00 81.42           H
ATOM   4961  CE2 PHE A 324       8.210   1.808 -17.446  1.00 81.42           C
ATOM   4962  HE2 PHE A 324       7.713   2.689 -17.038  1.00 81.42           H
ATOM   4963  CZ  PHE A 324       9.472   1.495 -17.049  1.00 81.42           C
ATOM   4964  HZ  PHE A 324       9.987   2.124 -16.322  1.00 81.42           H
ATOM   4965  HN  PHE A 324       6.210  -2.062 -21.671  1.00 81.42           H
ATOM   4966  N   ARG A 325       9.385  -1.889 -22.092  1.00 83.55           N
ATOM   4967  CA  ARG A 325      10.738  -2.178 -22.537  1.00 83.55           C
ATOM   4968  C   ARG A 325      11.057  -1.393 -23.811  1.00 83.55           C
ATOM   4969  O   ARG A 325      12.149  -0.845 -23.950  1.00 83.55           O
ATOM   4970  HA  ARG A 325      11.376  -1.862 -21.712  1.00 83.55           H
ATOM   4971  CB  ARG A 325      10.921  -3.673 -22.808  1.00 83.55           C
ATOM   4972 1HB  ARG A 325      10.049  -4.059 -23.337  1.00 83.55           H
ATOM   4973 2HB  ARG A 325      11.782  -3.826 -23.458  1.00 83.55           H
ATOM   4974  CG  ARG A 325      11.116  -4.446 -21.502  1.00 83.55           C
ATOM   4975 1HG  ARG A 325      11.902  -3.977 -20.911  1.00 83.55           H
ATOM   4976 2HG  ARG A 325      10.202  -4.403 -20.909  1.00 83.55           H
ATOM   4977  CD  ARG A 325      11.482  -5.906 -21.779  1.00 83.55           C
ATOM   4978 1HD  ARG A 325      12.181  -5.962 -22.613  1.00 83.55           H
ATOM   4979 2HD  ARG A 325      11.985  -6.334 -20.912  1.00 83.55           H
ATOM   4980  NE  ARG A 325      10.262  -6.683 -22.090  1.00 83.55           N
ATOM   4981  HE  ARG A 325       9.380  -6.216 -22.029  1.00 83.55           H
ATOM   4982  CZ  ARG A 325      10.265  -7.974 -22.450  1.00 83.55           C
ATOM   4983  NH1 ARG A 325      11.418  -8.650 -22.549  1.00 83.55           N
ATOM   4984 1HH1 ARG A 325      12.284  -8.191 -22.354  1.00 83.55           H
ATOM   4985 2HH1 ARG A 325      11.411  -9.613 -22.818  1.00 83.55           H
ATOM   4986  NH2 ARG A 325       9.097  -8.579 -22.709  1.00 83.55           N
ATOM   4987 1HH2 ARG A 325       9.082  -9.542 -22.978  1.00 83.55           H
ATOM   4988 2HH2 ARG A 325       8.242  -8.068 -22.633  1.00 83.55           H
ATOM   4989  HN  ARG A 325       8.788  -2.686 -22.010  1.00 83.55           H
ATOM   4990  N   ARG A 326      10.083  -1.365 -24.710  1.00 84.90           N
ATOM   4991  CA  ARG A 326      10.251  -0.668 -25.973  1.00 84.90           C
ATOM   4992  C   ARG A 326      10.374   0.839 -25.737  1.00 84.90           C
ATOM   4993  O   ARG A 326      11.207   1.502 -26.352  1.00 84.90           O
ATOM   4994  HA  ARG A 326      11.170  -1.074 -26.396  1.00 84.90           H
ATOM   4995  CB  ARG A 326       9.072  -0.935 -26.911  1.00 84.90           C
ATOM   4996 1HB  ARG A 326       8.136  -0.731 -26.392  1.00 84.90           H
ATOM   4997 2HB  ARG A 326       9.119  -0.257 -27.763  1.00 84.90           H
ATOM   4998  CG  ARG A 326       9.082  -2.384 -27.404  1.00 84.90           C
ATOM   4999 1HG  ARG A 326       9.989  -2.570 -27.979  1.00 84.90           H
ATOM   5000 2HG  ARG A 326       9.100  -3.062 -26.551  1.00 84.90           H
ATOM   5001  CD  ARG A 326       7.855  -2.676 -28.270  1.00 84.90           C
ATOM   5002 1HD  ARG A 326       6.954  -2.316 -27.772  1.00 84.90           H
ATOM   5003 2HD  ARG A 326       7.931  -2.142 -29.217  1.00 84.90           H
ATOM   5004  NE  ARG A 326       7.746  -4.131 -28.519  1.00 84.90           N
ATOM   5005  HE  ARG A 326       8.213  -4.751 -27.888  1.00 84.90           H
ATOM   5006  CZ  ARG A 326       7.061  -4.670 -29.536  1.00 84.90           C
ATOM   5007  NH1 ARG A 326       6.415  -3.888 -30.412  1.00 84.90           N
ATOM   5008 1HH1 ARG A 326       6.443  -2.893 -30.309  1.00 84.90           H
ATOM   5009 2HH1 ARG A 326       5.906  -4.298 -31.168  1.00 84.90           H
ATOM   5010  NH2 ARG A 326       7.030  -6.004 -29.665  1.00 84.90           N
ATOM   5011 1HH2 ARG A 326       6.523  -6.422 -30.419  1.00 84.90           H
ATOM   5012 2HH2 ARG A 326       7.514  -6.581 -29.007  1.00 84.90           H
ATOM   5013  HN  ARG A 326       9.194  -1.805 -24.585  1.00 84.90           H
ATOM   5014  N   ASP A 327       9.530   1.336 -24.843  1.00 85.82           N
ATOM   5015  CA  ASP A 327       9.515   2.756 -24.538  1.00 85.82           C
ATOM   5016  C   ASP A 327      10.821   3.137 -23.837  1.00 85.82           C
ATOM   5017  O   ASP A 327      11.383   4.199 -24.100  1.00 85.82           O
ATOM   5018  HA  ASP A 327       9.397   3.255 -25.500  1.00 85.82           H
ATOM   5019  CB  ASP A 327       8.356   3.106 -23.601  1.00 85.82           C
ATOM   5020 1HB  ASP A 327       8.424   2.506 -22.694  1.00 85.82           H
ATOM   5021 2HB  ASP A 327       8.431   4.150 -23.299  1.00 85.82           H
ATOM   5022  CG  ASP A 327       7.008   2.860 -24.282  1.00 85.82           C
ATOM   5023  OD1 ASP A 327       6.965   3.000 -25.523  1.00 85.82           O
ATOM   5024  OD2 ASP A 327       6.051   2.539 -23.545  1.00 85.82           O
ATOM   5025  HN  ASP A 327       8.868   0.787 -24.334  1.00 85.82           H
ATOM   5026  N   LEU A 328      11.265   2.249 -22.960  1.00 84.32           N
ATOM   5027  CA  LEU A 328      12.479   2.492 -22.200  1.00 84.32           C
ATOM   5028  C   LEU A 328      13.652   2.674 -23.165  1.00 84.32           C
ATOM   5029  O   LEU A 328      14.408   3.638 -23.053  1.00 84.32           O
ATOM   5030  HA  LEU A 328      12.339   3.421 -21.648  1.00 84.32           H
ATOM   5031  CB  LEU A 328      12.697   1.382 -21.170  1.00 84.32           C
ATOM   5032 1HB  LEU A 328      11.862   1.394 -20.470  1.00 84.32           H
ATOM   5033 2HB  LEU A 328      12.666   0.423 -21.687  1.00 84.32           H
ATOM   5034  CG  LEU A 328      13.999   1.456 -20.369  1.00 84.32           C
ATOM   5035  HG  LEU A 328      14.831   1.477 -21.072  1.00 84.32           H
ATOM   5036  CD1 LEU A 328      14.066   2.747 -19.550  1.00 84.32           C
ATOM   5037 1HD1 LEU A 328      14.018   3.605 -20.220  1.00 84.32           H
ATOM   5038 2HD1 LEU A 328      13.226   2.781 -18.856  1.00 84.32           H
ATOM   5039 3HD1 LEU A 328      15.001   2.774 -18.990  1.00 84.32           H
ATOM   5040  CD2 LEU A 328      14.176   0.213 -19.495  1.00 84.32           C
ATOM   5041 1HD2 LEU A 328      13.341   0.136 -18.798  1.00 84.32           H
ATOM   5042 2HD2 LEU A 328      14.205  -0.675 -20.127  1.00 84.32           H
ATOM   5043 3HD2 LEU A 328      15.109   0.291 -18.936  1.00 84.32           H
ATOM   5044  HN  LEU A 328      10.811   1.380 -22.766  1.00 84.32           H
ATOM   5045  N   VAL A 329      13.767   1.733 -24.091  1.00 85.06           N
ATOM   5046  CA  VAL A 329      14.883   1.732 -25.022  1.00 85.06           C
ATOM   5047  C   VAL A 329      14.795   2.969 -25.918  1.00 85.06           C
ATOM   5048  O   VAL A 329      15.816   3.553 -26.277  1.00 85.06           O
ATOM   5049  HA  VAL A 329      15.800   1.787 -24.436  1.00 85.06           H
ATOM   5050  CB  VAL A 329      14.903   0.422 -25.812  1.00 85.06           C
ATOM   5051  HB  VAL A 329      13.920   0.288 -26.264  1.00 85.06           H
ATOM   5052  CG1 VAL A 329      15.934   0.478 -26.941  1.00 85.06           C
ATOM   5053 1HG1 VAL A 329      15.685   1.293 -27.621  1.00 85.06           H
ATOM   5054 2HG1 VAL A 329      16.925   0.647 -26.519  1.00 85.06           H
ATOM   5055 3HG1 VAL A 329      15.928  -0.465 -27.486  1.00 85.06           H
ATOM   5056  CG2 VAL A 329      15.163  -0.771 -24.890  1.00 85.06           C
ATOM   5057 1HG2 VAL A 329      16.127  -0.645 -24.397  1.00 85.06           H
ATOM   5058 2HG2 VAL A 329      14.376  -0.828 -24.139  1.00 85.06           H
ATOM   5059 3HG2 VAL A 329      15.173  -1.689 -25.478  1.00 85.06           H
ATOM   5060  HN  VAL A 329      13.116   0.983 -24.210  1.00 85.06           H
ATOM   5061  N   LYS A 330      13.566   3.333 -26.252  1.00 84.49           N
[truncated: 117,320 more chars]
