# Supplementary material for: Noncanonical roles of chemokine regions in CCR9 activation revealed by structural modeling and mutational mapping
Source: Nat Commun. 2025 Aug 18;16:7695. doi: 10.1038/s41467-025-62321-9 (PMC12361432; doi:10.1038/s41467-025-62321-9)
Supplement: Supplementary file 4 — Supplementary Data 2 [file 41467_2025_62321_MOESM4_ESM.zip › CCR9_CCL25_rnk121.pdb]

SSBOND   1 CYS A   38    CYS A  289 
SSBOND   2 CYS A  119    CYS A  198 
SSBOND   3 CYS B    7    CYS B   35 
SSBOND   4 CYS B    8    CYS B   52 
ATOM      1  N   GLU A  20      -2.558  -3.619  60.958  1.00 45.21           N
ATOM      2  CA  GLU A  20      -2.804  -3.398  59.543  1.00 45.21           C
ATOM      3  C   GLU A  20      -1.531  -3.658  58.736  1.00 45.21           C
ATOM      4  O   GLU A  20      -1.592  -3.880  57.528  1.00 45.21           O
ATOM      5  HA  GLU A  20      -3.571  -4.122  59.267  1.00 45.21           H
ATOM      6  CB  GLU A  20      -3.334  -1.985  59.293  1.00 45.21           C
ATOM      7 1HB  GLU A  20      -2.850  -1.285  59.974  1.00 45.21           H
ATOM      8 2HB  GLU A  20      -3.203  -1.724  58.243  1.00 45.21           H
ATOM      9  CG  GLU A  20      -4.836  -1.905  59.573  1.00 45.21           C
ATOM     10 1HG  GLU A  20      -5.321  -2.822  59.239  1.00 45.21           H
ATOM     11 2HG  GLU A  20      -5.006  -1.827  60.646  1.00 45.21           H
ATOM     12  CD  GLU A  20      -5.462  -0.703  58.863  1.00 45.21           C
ATOM     13  OE1 GLU A  20      -6.705  -0.709  58.725  1.00 45.21           O
ATOM     14  OE2 GLU A  20      -4.685   0.195  58.474  1.00 45.21           O
ATOM     15  HN  GLU A  20      -1.617  -3.867  61.190  1.00 45.21           H
ATOM     16  N   SER A  21      -0.406  -3.621  59.436  1.00 50.92           N
ATOM     17  CA  SER A  21       0.888  -3.688  58.778  1.00 50.92           C
ATOM     18  C   SER A  21       1.144  -5.108  58.271  1.00 50.92           C
ATOM     19  O   SER A  21       1.563  -5.297  57.130  1.00 50.92           O
ATOM     20  HA  SER A  21       0.823  -2.989  57.944  1.00 50.92           H
ATOM     21  CB  SER A  21       2.009  -3.251  59.723  1.00 50.92           C
ATOM     22 1HB  SER A  21       2.906  -3.032  59.144  1.00 50.92           H
ATOM     23 2HB  SER A  21       1.721  -2.327  60.226  1.00 50.92           H
ATOM     24  OG  SER A  21       2.305  -4.248  60.697  1.00 50.92           O
ATOM     25  HG  SER A  21       3.032  -3.928  61.305  1.00 50.92           H
ATOM     26  HN  SER A  21      -0.370  -3.548  60.433  1.00 50.92           H
ATOM     27  N   THR A  22       0.882  -6.070  59.143  1.00 52.49           N
ATOM     28  CA  THR A  22       1.194  -7.457  58.844  1.00 52.49           C
ATOM     29  C   THR A  22       0.283  -7.981  57.732  1.00 52.49           C
ATOM     30  O   THR A  22       0.761  -8.535  56.743  1.00 52.49           O
ATOM     31  HA  THR A  22       2.217  -7.506  58.469  1.00 52.49           H
ATOM     32  CB  THR A  22       1.089  -8.257  60.144  1.00 52.49           C
ATOM     33  HB  THR A  22       0.589  -9.211  59.974  1.00 52.49           H
ATOM     34  OG1 THR A  22       0.431  -7.370  61.045  1.00 52.49           O
ATOM     35  HG1 THR A  22       0.096  -7.876  61.839  1.00 52.49           H
ATOM     36  CG2 THR A  22       2.452  -8.504  60.792  1.00 52.49           C
ATOM     37 1HG2 THR A  22       2.923  -7.548  61.023  1.00 52.49           H
ATOM     38 2HG2 THR A  22       3.086  -9.064  60.104  1.00 52.49           H
ATOM     39 3HG2 THR A  22       2.320  -9.075  61.711  1.00 52.49           H
ATOM     40  HN  THR A  22       0.464  -5.915  60.038  1.00 52.49           H
ATOM     41  N   SER A  23      -1.012  -7.788  57.932  1.00 54.34           N
ATOM     42  CA  SER A  23      -1.996  -8.255  56.969  1.00 54.34           C
ATOM     43  C   SER A  23      -1.737  -7.614  55.604  1.00 54.34           C
ATOM     44  O   SER A  23      -1.857  -8.274  54.573  1.00 54.34           O
ATOM     45  HA  SER A  23      -1.859  -9.335  56.918  1.00 54.34           H
ATOM     46  CB  SER A  23      -3.418  -7.944  57.440  1.00 54.34           C
ATOM     47 1HB  SER A  23      -4.133  -8.327  56.713  1.00 54.34           H
ATOM     48 2HB  SER A  23      -3.610  -8.462  58.380  1.00 54.34           H
ATOM     49  OG  SER A  23      -3.627  -6.545  57.619  1.00 54.34           O
ATOM     50  HG  SER A  23      -4.568  -6.375  57.913  1.00 54.34           H
ATOM     51  HN  SER A  23      -1.391  -7.322  58.731  1.00 54.34           H
ATOM     52  N   SER A  24      -1.387  -6.337  55.642  1.00 60.02           N
ATOM     53  CA  SER A  24      -1.104  -5.602  54.421  1.00 60.02           C
ATOM     54  C   SER A  24       0.147  -6.169  53.747  1.00 60.02           C
ATOM     55  O   SER A  24       0.327  -6.022  52.539  1.00 60.02           O
ATOM     56  HA  SER A  24      -1.979  -5.748  53.787  1.00 60.02           H
ATOM     57  CB  SER A  24      -0.923  -4.110  54.705  1.00 60.02           C
ATOM     58 1HB  SER A  24      -1.118  -3.541  53.796  1.00 60.02           H
ATOM     59 2HB  SER A  24      -1.658  -3.790  55.444  1.00 60.02           H
ATOM     60  OG  SER A  24       0.387  -3.811  55.179  1.00 60.02           O
ATOM     61  HG  SER A  24       0.580  -4.339  56.006  1.00 60.02           H
ATOM     62  HN  SER A  24      -1.296  -5.807  56.485  1.00 60.02           H
ATOM     63  N   MET A  25       0.980  -6.806  54.557  1.00 62.42           N
ATOM     64  CA  MET A  25       2.206  -7.402  54.053  1.00 62.42           C
ATOM     65  C   MET A  25       1.926  -8.754  53.392  1.00 62.42           C
ATOM     66  O   MET A  25       2.496  -9.068  52.348  1.00 62.42           O
ATOM     67  HA  MET A  25       2.590  -6.701  53.313  1.00 62.42           H
ATOM     68  CB  MET A  25       3.193  -7.592  55.206  1.00 62.42           C
ATOM     69 1HB  MET A  25       3.091  -6.771  55.916  1.00 62.42           H
ATOM     70 2HB  MET A  25       2.958  -8.510  55.744  1.00 62.42           H
ATOM     71  CG  MET A  25       4.633  -7.651  54.691  1.00 62.42           C
ATOM     72 1HG  MET A  25       5.260  -8.190  55.401  1.00 62.42           H
ATOM     73 2HG  MET A  25       4.669  -8.202  53.751  1.00 62.42           H
ATOM     74  SD  MET A  25       5.264  -5.998  54.452  1.00 62.42           S
ATOM     75  CE  MET A  25       7.007  -6.352  54.294  1.00 62.42           C
ATOM     76 1HE  MET A  25       7.363  -6.836  55.203  1.00 62.42           H
ATOM     77 2HE  MET A  25       7.167  -7.015  53.443  1.00 62.42           H
ATOM     78 3HE  MET A  25       7.554  -5.422  54.138  1.00 62.42           H
ATOM     79  HN  MET A  25       0.829  -6.917  55.539  1.00 62.42           H
ATOM     80  N   GLU A  26       1.050  -9.517  54.028  1.00 62.89           N
ATOM     81  CA  GLU A  26       0.676 -10.821  53.506  1.00 62.89           C
ATOM     82  C   GLU A  26      -0.082 -10.666  52.186  1.00 62.89           C
ATOM     83  O   GLU A  26       0.193 -11.378  51.221  1.00 62.89           O
ATOM     84  HA  GLU A  26       1.616 -11.344  53.334  1.00 62.89           H
ATOM     85  CB  GLU A  26      -0.154 -11.602  54.527  1.00 62.89           C
ATOM     86 1HB  GLU A  26      -0.911 -10.950  54.961  1.00 62.89           H
ATOM     87 2HB  GLU A  26      -0.571 -12.493  54.056  1.00 62.89           H
ATOM     88  CG  GLU A  26       0.720 -12.094  55.682  1.00 62.89           C
ATOM     89 1HG  GLU A  26       1.536 -12.702  55.292  1.00 62.89           H
ATOM     90 2HG  GLU A  26       1.171 -11.242  56.190  1.00 62.89           H
ATOM     91  CD  GLU A  26      -0.102 -12.913  56.680  1.00 62.89           C
ATOM     92  OE1 GLU A  26       0.523 -13.724  57.399  1.00 62.89           O
ATOM     93  OE2 GLU A  26      -1.335 -12.710  56.702  1.00 62.89           O
ATOM     94  HN  GLU A  26       0.599  -9.259  54.883  1.00 62.89           H
ATOM     95  N   ASP A  27      -1.022  -9.732  52.186  1.00 59.52           N
ATOM     96  CA  ASP A  27      -1.825  -9.480  51.002  1.00 59.52           C
ATOM     97  C   ASP A  27      -0.903  -9.176  49.820  1.00 59.52           C
ATOM     98  O   ASP A  27      -1.163  -9.608  48.698  1.00 59.52           O
ATOM     99  HA  ASP A  27      -2.409 -10.388  50.853  1.00 59.52           H
ATOM    100  CB  ASP A  27      -2.744  -8.273  51.207  1.00 59.52           C
ATOM    101 1HB  ASP A  27      -2.191  -7.469  51.694  1.00 59.52           H
ATOM    102 2HB  ASP A  27      -3.072  -7.893  50.239  1.00 59.52           H
ATOM    103  CG  ASP A  27      -3.962  -8.648  52.054  1.00 59.52           C
ATOM    104  OD1 ASP A  27      -4.181  -9.867  52.223  1.00 59.52           O
ATOM    105  OD2 ASP A  27      -4.646  -7.708  52.512  1.00 59.52           O
ATOM    106  HN  ASP A  27      -1.237  -9.155  52.974  1.00 59.52           H
ATOM    107  N   TYR A  28       0.157  -8.436  50.112  1.00 63.30           N
ATOM    108  CA  TYR A  28       1.113  -8.060  49.085  1.00 63.30           C
ATOM    109  C   TYR A  28       1.946  -9.265  48.643  1.00 63.30           C
ATOM    110  O   TYR A  28       2.341  -9.359  47.482  1.00 63.30           O
ATOM    111  HA  TYR A  28       0.555  -7.679  48.229  1.00 63.30           H
ATOM    112  CB  TYR A  28       2.038  -7.024  49.729  1.00 63.30           C
ATOM    113 1HB  TYR A  28       1.437  -6.187  50.084  1.00 63.30           H
ATOM    114 2HB  TYR A  28       2.513  -7.470  50.603  1.00 63.30           H
ATOM    115  CG  TYR A  28       3.124  -6.492  48.792  1.00 63.30           C
ATOM    116  CD1 TYR A  28       4.399  -7.017  48.846  1.00 63.30           C
ATOM    117  HD1 TYR A  28       4.633  -7.810  49.556  1.00 63.30           H
ATOM    118  CD2 TYR A  28       2.828  -5.488  47.893  1.00 63.30           C
ATOM    119  HD2 TYR A  28       1.821  -5.074  47.850  1.00 63.30           H
ATOM    120  CE1 TYR A  28       5.421  -6.516  47.964  1.00 63.30           C
ATOM    121  HE1 TYR A  28       6.433  -6.921  47.996  1.00 63.30           H
ATOM    122  CE2 TYR A  28       3.850  -4.987  47.011  1.00 63.30           C
ATOM    123  HE2 TYR A  28       3.630  -4.194  46.296  1.00 63.30           H
ATOM    124  CZ  TYR A  28       5.097  -5.526  47.090  1.00 63.30           C
ATOM    125  OH  TYR A  28       6.062  -5.053  46.257  1.00 63.30           O
ATOM    126  HH  TYR A  28       6.638  -5.806  45.939  1.00 63.30           H
ATOM    127  HN  TYR A  28       0.366  -8.096  51.029  1.00 63.30           H
ATOM    128  N   VAL A  29       2.188 -10.156  49.593  1.00 61.80           N
ATOM    129  CA  VAL A  29       3.027 -11.314  49.336  1.00 61.80           C
ATOM    130  C   VAL A  29       2.225 -12.357  48.555  1.00 61.80           C
ATOM    131  O   VAL A  29       2.768 -13.043  47.691  1.00 61.80           O
ATOM    132  HA  VAL A  29       3.865 -10.984  48.721  1.00 61.80           H
ATOM    133  CB  VAL A  29       3.590 -11.856  50.652  1.00 61.80           C
ATOM    134  HB  VAL A  29       2.755 -12.009  51.335  1.00 61.80           H
ATOM    135  CG1 VAL A  29       4.277 -13.206  50.440  1.00 61.80           C
ATOM    136 1HG1 VAL A  29       3.556 -13.923  50.047  1.00 61.80           H
ATOM    137 2HG1 VAL A  29       5.097 -13.089  49.731  1.00 61.80           H
ATOM    138 3HG1 VAL A  29       4.668 -13.568  51.391  1.00 61.80           H
ATOM    139  CG2 VAL A  29       4.545 -10.849  51.295  1.00 61.80           C
ATOM    140 1HG2 VAL A  29       5.375 -10.650  50.616  1.00 61.80           H
ATOM    141 2HG2 VAL A  29       4.012  -9.920  51.498  1.00 61.80           H
ATOM    142 3HG2 VAL A  29       4.931 -11.259  52.229  1.00 61.80           H
ATOM    143  HN  VAL A  29       1.823 -10.097  50.522  1.00 61.80           H
ATOM    144  N   ASN A  30       0.945 -12.443  48.887  1.00 64.01           N
ATOM    145  CA  ASN A  30       0.096 -13.483  48.332  1.00 64.01           C
ATOM    146  C   ASN A  30      -0.481 -13.006  46.998  1.00 64.01           C
ATOM    147  O   ASN A  30      -1.093 -13.784  46.268  1.00 64.01           O
ATOM    148  HA  ASN A  30       0.744 -14.352  48.219  1.00 64.01           H
ATOM    149  CB  ASN A  30      -1.074 -13.797  49.267  1.00 64.01           C
ATOM    150 1HB  ASN A  30      -1.504 -12.868  49.641  1.00 64.01           H
ATOM    151 2HB  ASN A  30      -1.859 -14.312  48.713  1.00 64.01           H
ATOM    152  CG  ASN A  30      -0.618 -14.664  50.442  1.00 64.01           C
ATOM    153  OD1 ASN A  30       0.427 -15.292  50.416  1.00 64.01           O
ATOM    154  ND2 ASN A  30      -1.459 -14.664  51.473  1.00 64.01           N
ATOM    155 1HD2 ASN A  30      -2.301 -14.126  51.431  1.00 64.01           H
ATOM    156 2HD2 ASN A  30      -1.250 -15.201  52.290  1.00 64.01           H
ATOM    157  HN  ASN A  30       0.489 -11.819  49.522  1.00 64.01           H
ATOM    158  N   PHE A  31      -0.265 -11.728  46.719  1.00 67.40           N
ATOM    159  CA  PHE A  31      -0.721 -11.148  45.467  1.00 67.40           C
ATOM    160  C   PHE A  31      -0.035 -11.814  44.273  1.00 67.40           C
ATOM    161  O   PHE A  31       1.192 -11.821  44.181  1.00 67.40           O
ATOM    162  HA  PHE A  31      -1.796 -11.315  45.406  1.00 67.40           H
ATOM    163  CB  PHE A  31      -0.341  -9.666  45.497  1.00 67.40           C
ATOM    164 1HB  PHE A  31      -0.730  -9.220  46.413  1.00 67.40           H
ATOM    165 2HB  PHE A  31       0.744  -9.580  45.537  1.00 67.40           H
ATOM    166  CG  PHE A  31      -0.858  -8.867  44.299  1.00 67.40           C
ATOM    167  CD1 PHE A  31      -0.046  -8.640  43.232  1.00 67.40           C
ATOM    168  HD1 PHE A  31       0.973  -9.027  43.230  1.00 67.40           H
ATOM    169  CD2 PHE A  31      -2.130  -8.384  44.301  1.00 67.40           C
ATOM    170  HD2 PHE A  31      -2.780  -8.566  45.156  1.00 67.40           H
ATOM    171  CE1 PHE A  31      -0.526  -7.899  42.120  1.00 67.40           C
ATOM    172  HE1 PHE A  31       0.125  -7.717  41.264  1.00 67.40           H
ATOM    173  CE2 PHE A  31      -2.609  -7.643  43.189  1.00 67.40           C
ATOM    174  HE2 PHE A  31      -3.628  -7.256  43.190  1.00 67.40           H
ATOM    175  CZ  PHE A  31      -1.797  -7.416  42.122  1.00 67.40           C
ATOM    176  HZ  PHE A  31      -2.166  -6.847  41.268  1.00 67.40           H
ATOM    177  HN  PHE A  31       0.210 -11.095  47.330  1.00 67.40           H
ATOM    178  N   ASN A  32      -0.856 -12.357  43.386  1.00 66.40           N
ATOM    179  CA  ASN A  32      -0.346 -12.991  42.183  1.00 66.40           C
ATOM    180  C   ASN A  32       0.048 -11.913  41.171  1.00 66.40           C
ATOM    181  O   ASN A  32      -0.797 -11.417  40.427  1.00 66.40           O
ATOM    182  HA  ASN A  32       0.507 -13.585  42.512  1.00 66.40           H
ATOM    183  CB  ASN A  32      -1.409 -13.881  41.536  1.00 66.40           C
ATOM    184 1HB  ASN A  32      -1.905 -14.477  42.302  1.00 66.40           H
ATOM    185 2HB  ASN A  32      -2.174 -13.260  41.070  1.00 66.40           H
ATOM    186  CG  ASN A  32      -0.786 -14.805  40.487  1.00 66.40           C
ATOM    187  OD1 ASN A  32       0.410 -14.800  40.250  1.00 66.40           O
ATOM    188  ND2 ASN A  32      -1.663 -15.597  39.875  1.00 66.40           N
ATOM    189 1HD2 ASN A  32      -2.632 -15.551  40.117  1.00 66.40           H
ATOM    190 2HD2 ASN A  32      -1.352 -16.237  39.173  1.00 66.40           H
ATOM    191  HN  ASN A  32      -1.852 -12.368  43.480  1.00 66.40           H
ATOM    192  N   PHE A  33       1.331 -11.581  41.176  1.00 67.87           N
ATOM    193  CA  PHE A  33       1.867 -10.652  40.197  1.00 67.87           C
ATOM    194  C   PHE A  33       2.098 -11.344  38.852  1.00 67.87           C
ATOM    195  O   PHE A  33       3.205 -11.316  38.317  1.00 67.87           O
ATOM    196  HA  PHE A  33       1.135  -9.855  40.072  1.00 67.87           H
ATOM    197  CB  PHE A  33       3.210 -10.157  40.739  1.00 67.87           C
ATOM    198 1HB  PHE A  33       3.858 -11.016  40.914  1.00 67.87           H
ATOM    199 2HB  PHE A  33       3.693  -9.543  39.979  1.00 67.87           H
ATOM    200  CG  PHE A  33       3.098  -9.348  42.033  1.00 67.87           C
ATOM    201  CD1 PHE A  33       2.861  -8.010  41.980  1.00 67.87           C
ATOM    202  HD1 PHE A  33       2.750  -7.514  41.016  1.00 67.87           H
ATOM    203  CD2 PHE A  33       3.237  -9.967  43.236  1.00 67.87           C
ATOM    204  HD2 PHE A  33       3.428 -11.039  43.278  1.00 67.87           H
ATOM    205  CE1 PHE A  33       2.757  -7.259  43.181  1.00 67.87           C
ATOM    206  HE1 PHE A  33       2.567  -6.187  43.138  1.00 67.87           H
ATOM    207  CE2 PHE A  33       3.134  -9.216  44.437  1.00 67.87           C
ATOM    208  HE2 PHE A  33       3.245  -9.712  45.401  1.00 67.87           H
ATOM    209  CZ  PHE A  33       2.896  -7.878  44.384  1.00 67.87           C
ATOM    210  HZ  PHE A  33       2.817  -7.302  45.305  1.00 67.87           H
ATOM    211  HN  PHE A  33       1.997 -11.936  41.832  1.00 67.87           H
ATOM    212  N   THR A  34       1.034 -11.950  38.345  1.00 71.69           N
ATOM    213  CA  THR A  34       0.996 -12.350  36.949  1.00 71.69           C
ATOM    214  C   THR A  34       1.417 -11.187  36.049  1.00 71.69           C
ATOM    215  O   THR A  34       0.869 -10.090  36.148  1.00 71.69           O
ATOM    216  HA  THR A  34       1.722 -13.149  36.800  1.00 71.69           H
ATOM    217  CB  THR A  34      -0.409 -12.875  36.645  1.00 71.69           C
ATOM    218  HB  THR A  34      -1.108 -12.051  36.496  1.00 71.69           H
ATOM    219  OG1 THR A  34      -0.701 -13.738  37.741  1.00 71.69           O
ATOM    220  HG1 THR A  34       0.028 -14.414  37.848  1.00 71.69           H
ATOM    221  CG2 THR A  34      -0.439 -13.797  35.425  1.00 71.69           C
ATOM    222 1HG2 THR A  34       0.208 -14.656  35.603  1.00 71.69           H
ATOM    223 2HG2 THR A  34      -0.088 -13.252  34.549  1.00 71.69           H
ATOM    224 3HG2 THR A  34      -1.459 -14.141  35.255  1.00 71.69           H
ATOM    225  HN  THR A  34       0.211 -12.167  38.870  1.00 71.69           H
ATOM    226  N   ASP A  35       2.388 -11.466  35.191  1.00 80.45           N
ATOM    227  CA  ASP A  35       3.046 -10.412  34.437  1.00 80.45           C
ATOM    228  C   ASP A  35       2.172 -10.025  33.242  1.00 80.45           C
ATOM    229  O   ASP A  35       2.454 -10.415  32.110  1.00 80.45           O
ATOM    230  HA  ASP A  35       3.174  -9.591  35.143  1.00 80.45           H
ATOM    231  CB  ASP A  35       4.400 -10.881  33.900  1.00 80.45           C
ATOM    232 1HB  ASP A  35       4.841 -11.597  34.594  1.00 80.45           H
ATOM    233 2HB  ASP A  35       4.259 -11.401  32.953  1.00 80.45           H
ATOM    234  CG  ASP A  35       5.351  -9.699  33.704  1.00 80.45           C
ATOM    235  OD1 ASP A  35       5.004  -8.604  34.195  1.00 80.45           O
ATOM    236  OD2 ASP A  35       6.404  -9.918  33.066  1.00 80.45           O
ATOM    237  HN  ASP A  35       2.726 -12.389  35.010  1.00 80.45           H
ATOM    238  N   PHE A  36       1.129  -9.262  33.535  1.00 89.85           N
ATOM    239  CA  PHE A  36       0.244  -8.772  32.492  1.00 89.85           C
ATOM    240  C   PHE A  36       0.837  -7.542  31.802  1.00 89.85           C
ATOM    241  O   PHE A  36       0.337  -7.104  30.768  1.00 89.85           O
ATOM    242  HA  PHE A  36       0.127  -9.575  31.763  1.00 89.85           H
ATOM    243  CB  PHE A  36      -1.070  -8.378  33.169  1.00 89.85           C
ATOM    244 1HB  PHE A  36      -0.852  -7.713  34.004  1.00 89.85           H
ATOM    245 2HB  PHE A  36      -1.677  -7.813  32.461  1.00 89.85           H
ATOM    246  CG  PHE A  36      -1.886  -9.566  33.683  1.00 89.85           C
ATOM    247  CD1 PHE A  36      -2.026 -10.679  32.914  1.00 89.85           C
ATOM    248  HD1 PHE A  36      -1.557 -10.724  31.931  1.00 89.85           H
ATOM    249  CD2 PHE A  36      -2.472  -9.509  34.909  1.00 89.85           C
ATOM    250  HD2 PHE A  36      -2.360  -8.618  35.526  1.00 89.85           H
ATOM    251  CE1 PHE A  36      -2.783 -11.781  33.391  1.00 89.85           C
ATOM    252  HE1 PHE A  36      -2.896 -12.673  32.774  1.00 89.85           H
ATOM    253  CE2 PHE A  36      -3.229 -10.612  35.386  1.00 89.85           C
ATOM    254  HE2 PHE A  36      -3.699 -10.566  36.369  1.00 89.85           H
ATOM    255  CZ  PHE A  36      -3.369 -11.725  34.617  1.00 89.85           C
ATOM    256  HZ  PHE A  36      -3.950 -12.571  34.983  1.00 89.85           H
ATOM    257  HN  PHE A  36       0.886  -8.980  34.463  1.00 89.85           H
ATOM    258  N   TYR A  37       1.896  -7.020  32.403  1.00 91.24           N
ATOM    259  CA  TYR A  37       2.651  -5.943  31.786  1.00 91.24           C
ATOM    260  C   TYR A  37       3.776  -6.496  30.908  1.00 91.24           C
ATOM    261  O   TYR A  37       4.728  -7.090  31.413  1.00 91.24           O
ATOM    262  HA  TYR A  37       1.967  -5.365  31.165  1.00 91.24           H
ATOM    263  CB  TYR A  37       3.265  -5.144  32.938  1.00 91.24           C
ATOM    264 1HB  TYR A  37       2.465  -4.797  33.592  1.00 91.24           H
ATOM    265 2HB  TYR A  37       3.896  -5.806  33.530  1.00 91.24           H
ATOM    266  CG  TYR A  37       4.095  -3.940  32.487  1.00 91.24           C
ATOM    267  CD1 TYR A  37       5.460  -4.063  32.329  1.00 91.24           C
ATOM    268  HD1 TYR A  37       5.947  -5.019  32.525  1.00 91.24           H
ATOM    269  CD2 TYR A  37       3.478  -2.731  32.239  1.00 91.24           C
ATOM    270  HD2 TYR A  37       2.399  -2.633  32.364  1.00 91.24           H
ATOM    271  CE1 TYR A  37       6.241  -2.930  31.905  1.00 91.24           C
ATOM    272  HE1 TYR A  37       7.320  -3.014  31.776  1.00 91.24           H
ATOM    273  CE2 TYR A  37       4.259  -1.598  31.815  1.00 91.24           C
ATOM    274  HE2 TYR A  37       3.784  -0.637  31.615  1.00 91.24           H
ATOM    275  CZ  TYR A  37       5.602  -1.753  31.669  1.00 91.24           C
ATOM    276  OH  TYR A  37       6.339  -0.683  31.268  1.00 91.24           O
ATOM    277  HH  TYR A  37       5.739   0.095  31.081  1.00 91.24           H
ATOM    278  HN  TYR A  37       2.238  -7.319  33.294  1.00 91.24           H
ATOM    279  N   CYS A  38       3.630  -6.280  29.609  1.00 91.68           N
ATOM    280  CA  CYS A  38       4.550  -6.861  28.646  1.00 91.68           C
ATOM    281  C   CYS A  38       5.547  -5.780  28.222  1.00 91.68           C
ATOM    282  O   CYS A  38       5.159  -4.768  27.640  1.00 91.68           O
ATOM    283  HA  CYS A  38       5.060  -7.679  29.154  1.00 91.68           H
ATOM    284  CB  CYS A  38       3.811  -7.458  27.447  1.00 91.68           C
ATOM    285 1HB  CYS A  38       3.027  -8.132  27.792  1.00 91.68           H
ATOM    286 2HB  CYS A  38       3.324  -6.667  26.878  1.00 91.68           H
ATOM    287  SG  CYS A  38       4.986  -8.364  26.376  1.00 91.68           S
ATOM    288  HN  CYS A  38       2.901  -5.721  29.214  1.00 91.68           H
ATOM    289  N   GLU A  39       6.811  -6.032  28.529  1.00 90.22           N
ATOM    290  CA  GLU A  39       7.885  -5.191  28.028  1.00 90.22           C
ATOM    291  C   GLU A  39       8.281  -5.623  26.615  1.00 90.22           C
ATOM    292  O   GLU A  39       8.615  -6.785  26.388  1.00 90.22           O
ATOM    293  HA  GLU A  39       7.475  -4.181  28.004  1.00 90.22           H
ATOM    294  CB  GLU A  39       9.090  -5.222  28.969  1.00 90.22           C
ATOM    295 1HB  GLU A  39       9.347  -6.255  29.204  1.00 90.22           H
ATOM    296 2HB  GLU A  39       9.915  -4.663  28.528  1.00 90.22           H
ATOM    297  CG  GLU A  39       8.766  -4.536  30.298  1.00 90.22           C
ATOM    298 1HG  GLU A  39       8.343  -3.549  30.108  1.00 90.22           H
ATOM    299 2HG  GLU A  39       8.009  -5.110  30.832  1.00 90.22           H
ATOM    300  CD  GLU A  39      10.019  -4.401  31.165  1.00 90.22           C
ATOM    301  OE1 GLU A  39       9.891  -3.807  32.258  1.00 90.22           O
ATOM    302  OE2 GLU A  39      11.075  -4.895  30.717  1.00 90.22           O
ATOM    303  HN  GLU A  39       7.104  -6.793  29.108  1.00 90.22           H
ATOM    304  N   LYS A  40       8.232  -4.665  25.701  1.00 89.95           N
ATOM    305  CA  LYS A  40       8.415  -4.964  24.291  1.00 89.95           C
ATOM    306  C   LYS A  40       9.862  -4.665  23.895  1.00 89.95           C
ATOM    307  O   LYS A  40      10.137  -4.327  22.744  1.00 89.95           O
ATOM    308  HA  LYS A  40       8.234  -6.031  24.158  1.00 89.95           H
ATOM    309  CB  LYS A  40       7.379  -4.220  23.446  1.00 89.95           C
ATOM    310 1HB  LYS A  40       7.489  -3.145  23.593  1.00 89.95           H
ATOM    311 2HB  LYS A  40       7.558  -4.416  22.389  1.00 89.95           H
ATOM    312  CG  LYS A  40       5.958  -4.648  23.817  1.00 89.95           C
ATOM    313 1HG  LYS A  40       5.810  -4.536  24.891  1.00 89.95           H
ATOM    314 2HG  LYS A  40       5.238  -3.995  23.326  1.00 89.95           H
ATOM    315  CD  LYS A  40       5.700  -6.100  23.410  1.00 89.95           C
ATOM    316 1HD  LYS A  40       6.001  -6.250  22.373  1.00 89.95           H
ATOM    317 2HD  LYS A  40       6.310  -6.767  24.018  1.00 89.95           H
ATOM    318  CE  LYS A  40       4.222  -6.461  23.574  1.00 89.95           C
ATOM    319 1HE  LYS A  40       4.012  -6.694  24.618  1.00 89.95           H
ATOM    320 2HE  LYS A  40       3.601  -5.606  23.308  1.00 89.95           H
ATOM    321  NZ  LYS A  40       3.873  -7.619  22.722  1.00 89.95           N
ATOM    322 1HZ  LYS A  40       2.895  -7.854  22.854  1.00 89.95           H
ATOM    323 2HZ  LYS A  40       4.036  -7.384  21.749  1.00 89.95           H
ATOM    324 3HZ  LYS A  40       4.449  -8.414  22.978  1.00 89.95           H
ATOM    325  HN  LYS A  40       8.070  -3.700  25.911  1.00 89.95           H
ATOM    326  N   ASN A  41      10.749  -4.801  24.869  1.00 89.19           N
ATOM    327  CA  ASN A  41      12.148  -4.470  24.659  1.00 89.19           C
ATOM    328  C   ASN A  41      12.717  -5.355  23.549  1.00 89.19           C
ATOM    329  O   ASN A  41      13.416  -4.871  22.660  1.00 89.19           O
ATOM    330  HA  ASN A  41      12.155  -3.412  24.394  1.00 89.19           H
ATOM    331  CB  ASN A  41      12.969  -4.715  25.927  1.00 89.19           C
ATOM    332 1HB  ASN A  41      12.665  -5.657  26.385  1.00 89.19           H
ATOM    333 2HB  ASN A  41      14.023  -4.812  25.669  1.00 89.19           H
ATOM    334  CG  ASN A  41      12.786  -3.573  26.928  1.00 89.19           C
ATOM    335  OD1 ASN A  41      12.355  -2.482  26.593  1.00 89.19           O
ATOM    336  ND2 ASN A  41      13.136  -3.883  28.173  1.00 89.19           N
ATOM    337 1HD2 ASN A  41      13.483  -4.798  28.382  1.00 89.19           H
ATOM    338 2HD2 ASN A  41      13.053  -3.202  28.901  1.00 89.19           H
ATOM    339  HN  ASN A  41      10.526  -5.131  25.787  1.00 89.19           H
ATOM    340  N   ASN A  42      12.397  -6.638  23.637  1.00 91.29           N
ATOM    341  CA  ASN A  42      12.910  -7.605  22.681  1.00 91.29           C
ATOM    342  C   ASN A  42      12.408  -7.248  21.281  1.00 91.29           C
ATOM    343  O   ASN A  42      13.143  -7.375  20.303  1.00 91.29           O
ATOM    344  HA  ASN A  42      13.995  -7.541  22.764  1.00 91.29           H
ATOM    345  CB  ASN A  42      12.425  -9.018  23.012  1.00 91.29           C
ATOM    346 1HB  ASN A  42      11.339  -9.019  23.110  1.00 91.29           H
ATOM    347 2HB  ASN A  42      12.672  -9.692  22.192  1.00 91.29           H
ATOM    348  CG  ASN A  42      13.060  -9.527  24.308  1.00 91.29           C
ATOM    349  OD1 ASN A  42      13.989  -8.945  24.844  1.00 91.29           O
ATOM    350  ND2 ASN A  42      12.509 -10.642  24.778  1.00 91.29           N
ATOM    351 1HD2 ASN A  42      11.749 -11.069  24.289  1.00 91.29           H
ATOM    352 2HD2 ASN A  42      12.855 -11.053  25.621  1.00 91.29           H
ATOM    353  HN  ASN A  42      11.800  -7.018  24.343  1.00 91.29           H
ATOM    354  N   VAL A  43      11.159  -6.807  21.230  1.00 91.73           N
ATOM    355  CA  VAL A  43      10.537  -6.469  19.961  1.00 91.73           C
ATOM    356  C   VAL A  43      11.259  -5.267  19.349  1.00 91.73           C
ATOM    357  O   VAL A  43      11.498  -5.230  18.143  1.00 91.73           O
ATOM    358  HA  VAL A  43      10.656  -7.325  19.297  1.00 91.73           H
ATOM    359  CB  VAL A  43       9.039  -6.228  20.161  1.00 91.73           C
ATOM    360  HB  VAL A  43       8.923  -5.384  20.841  1.00 91.73           H
ATOM    361  CG1 VAL A  43       8.361  -5.864  18.838  1.00 91.73           C
ATOM    362 1HG1 VAL A  43       8.811  -4.955  18.438  1.00 91.73           H
ATOM    363 2HG1 VAL A  43       8.493  -6.678  18.126  1.00 91.73           H
ATOM    364 3HG1 VAL A  43       7.298  -5.698  19.009  1.00 91.73           H
ATOM    365  CG2 VAL A  43       8.370  -7.445  20.803  1.00 91.73           C
ATOM    366 1HG2 VAL A  43       8.501  -8.314  20.159  1.00 91.73           H
ATOM    367 2HG2 VAL A  43       8.825  -7.640  21.774  1.00 91.73           H
ATOM    368 3HG2 VAL A  43       7.306  -7.247  20.933  1.00 91.73           H
ATOM    369  HN  VAL A  43      10.577  -6.681  22.033  1.00 91.73           H
ATOM    370  N   ARG A  44      11.586  -4.312  20.208  1.00 90.59           N
ATOM    371  CA  ARG A  44      12.234  -3.092  19.760  1.00 90.59           C
ATOM    372  C   ARG A  44      13.662  -3.388  19.298  1.00 90.59           C
ATOM    373  O   ARG A  44      14.141  -2.799  18.330  1.00 90.59           O
ATOM    374  HA  ARG A  44      11.620  -2.738  18.932  1.00 90.59           H
ATOM    375  CB  ARG A  44      12.273  -2.046  20.876  1.00 90.59           C
ATOM    376 1HB  ARG A  44      12.614  -2.510  21.802  1.00 90.59           H
ATOM    377 2HB  ARG A  44      12.993  -1.268  20.626  1.00 90.59           H
ATOM    378  CG  ARG A  44      10.892  -1.422  21.091  1.00 90.59           C
ATOM    379 1HG  ARG A  44      10.532  -0.998  20.154  1.00 90.59           H
ATOM    380 2HG  ARG A  44      10.182  -2.194  21.386  1.00 90.59           H
ATOM    381  CD  ARG A  44      10.944  -0.333  22.164  1.00 90.59           C
ATOM    382 1HD  ARG A  44      11.897   0.195  22.113  1.00 90.59           H
ATOM    383 2HD  ARG A  44      10.162   0.405  21.983  1.00 90.59           H
ATOM    384  NE  ARG A  44      10.771  -0.934  23.505  1.00 90.59           N
ATOM    385  HE  ARG A  44      10.638  -1.924  23.561  1.00 90.59           H
ATOM    386  CZ  ARG A  44      10.783  -0.236  24.649  1.00 90.59           C
ATOM    387  NH1 ARG A  44      10.958   1.092  24.633  1.00 90.59           N
ATOM    388 1HH1 ARG A  44      11.081   1.570  23.763  1.00 90.59           H
ATOM    389 2HH1 ARG A  44      10.965   1.606  25.491  1.00 90.59           H
ATOM    390  NH2 ARG A  44      10.616  -0.886  25.808  1.00 90.59           N
ATOM    391 1HH2 ARG A  44      10.622  -0.380  26.671  1.00 90.59           H
ATOM    392 2HH2 ARG A  44      10.486  -1.878  25.811  1.00 90.59           H
ATOM    393  HN  ARG A  44      11.415  -4.363  21.192  1.00 90.59           H
ATOM    394  N   GLN A  45      14.303  -4.301  20.013  1.00 92.16           N
ATOM    395  CA  GLN A  45      15.676  -4.665  19.704  1.00 92.16           C
ATOM    396  C   GLN A  45      15.755  -5.308  18.318  1.00 92.16           C
ATOM    397  O   GLN A  45      16.661  -5.009  17.541  1.00 92.16           O
ATOM    398  HA  GLN A  45      16.232  -3.728  19.709  1.00 92.16           H
ATOM    399  CB  GLN A  45      16.250  -5.596  20.774  1.00 92.16           C
ATOM    400 1HB  GLN A  45      16.115  -5.150  21.759  1.00 92.16           H
ATOM    401 2HB  GLN A  45      15.703  -6.539  20.773  1.00 92.16           H
ATOM    402  CG  GLN A  45      17.737  -5.863  20.528  1.00 92.16           C
ATOM    403 1HG  GLN A  45      17.872  -6.300  19.538  1.00 92.16           H
ATOM    404 2HG  GLN A  45      18.285  -4.921  20.538  1.00 92.16           H
ATOM    405  CD  GLN A  45      18.308  -6.803  21.590  1.00 92.16           C
ATOM    406  OE1 GLN A  45      17.591  -7.428  22.354  1.00 92.16           O
ATOM    407  NE2 GLN A  45      19.636  -6.870  21.596  1.00 92.16           N
ATOM    408 1HE2 GLN A  45      20.167  -6.331  20.941  1.00 92.16           H
ATOM    409 2HE2 GLN A  45      20.105  -7.459  22.255  1.00 92.16           H
ATOM    410  HN  GLN A  45      13.902  -4.788  20.788  1.00 92.16           H
ATOM    411  N   PHE A  46      14.794  -6.181  18.049  1.00 93.88           N
ATOM    412  CA  PHE A  46      14.711  -6.826  16.750  1.00 93.88           C
ATOM    413  C   PHE A  46      14.493  -5.796  15.639  1.00 93.88           C
ATOM    414  O   PHE A  46      15.187  -5.817  14.624  1.00 93.88           O
ATOM    415  HA  PHE A  46      15.657  -7.342  16.584  1.00 93.88           H
ATOM    416  CB  PHE A  46      13.508  -7.770  16.796  1.00 93.88           C
ATOM    417 1HB  PHE A  46      13.702  -8.552  17.530  1.00 93.88           H
ATOM    418 2HB  PHE A  46      12.637  -7.216  17.143  1.00 93.88           H
ATOM    419  CG  PHE A  46      13.178  -8.423  15.452  1.00 93.88           C
ATOM    420  CD1 PHE A  46      12.147  -7.950  14.701  1.00 93.88           C
ATOM    421  HD1 PHE A  46      11.557  -7.106  15.057  1.00 93.88           H
ATOM    422  CD2 PHE A  46      13.915  -9.476  15.008  1.00 93.88           C
ATOM    423  HD2 PHE A  46      14.741  -9.856  15.610  1.00 93.88           H
ATOM    424  CE1 PHE A  46      11.841  -8.555  13.454  1.00 93.88           C
ATOM    425  HE1 PHE A  46      11.014  -8.176  12.853  1.00 93.88           H
ATOM    426  CE2 PHE A  46      13.608 -10.082  13.761  1.00 93.88           C
ATOM    427  HE2 PHE A  46      14.199 -10.926  13.405  1.00 93.88           H
ATOM    428  CZ  PHE A  46      12.578  -9.609  13.010  1.00 93.88           C
ATOM    429  HZ  PHE A  46      12.342 -10.074  12.053  1.00 93.88           H
ATOM    430  HN  PHE A  46      14.083  -6.447  18.700  1.00 93.88           H
ATOM    431  N   ALA A  47      13.527  -4.919  15.870  1.00 92.93           N
ATOM    432  CA  ALA A  47      13.151  -3.938  14.866  1.00 92.93           C
ATOM    433  C   ALA A  47      14.374  -3.094  14.500  1.00 92.93           C
ATOM    434  O   ALA A  47      14.596  -2.793  13.329  1.00 92.93           O
ATOM    435  HA  ALA A  47      12.817  -4.481  13.982  1.00 92.93           H
ATOM    436  CB  ALA A  47      11.992  -3.089  15.391  1.00 92.93           C
ATOM    437 1HB  ALA A  47      11.139  -3.732  15.608  1.00 92.93           H
ATOM    438 2HB  ALA A  47      12.301  -2.576  16.302  1.00 92.93           H
ATOM    439 3HB  ALA A  47      11.710  -2.353  14.638  1.00 92.93           H
ATOM    440  HN  ALA A  47      13.007  -4.872  16.723  1.00 92.93           H
ATOM    441  N   SER A  48      15.134  -2.737  15.525  1.00 93.21           N
ATOM    442  CA  SER A  48      16.194  -1.756  15.363  1.00 93.21           C
ATOM    443  C   SER A  48      17.276  -2.304  14.430  1.00 93.21           C
ATOM    444  O   SER A  48      18.002  -1.538  13.799  1.00 93.21           O
ATOM    445  HA  SER A  48      15.715  -0.883  14.922  1.00 93.21           H
ATOM    446  CB  SER A  48      16.802  -1.375  16.715  1.00 93.21           C
ATOM    447 1HB  SER A  48      17.465  -0.520  16.586  1.00 93.21           H
ATOM    448 2HB  SER A  48      16.009  -1.064  17.394  1.00 93.21           H
ATOM    449  OG  SER A  48      17.529  -2.454  17.297  1.00 93.21           O
ATOM    450  HG  SER A  48      17.913  -2.173  18.176  1.00 93.21           H
ATOM    451  HN  SER A  48      15.035  -3.104  16.450  1.00 93.21           H
ATOM    452  N   HIS A  49      17.349  -3.626  14.373  1.00 94.60           N
ATOM    453  CA  HIS A  49      18.351  -4.285  13.552  1.00 94.60           C
ATOM    454  C   HIS A  49      17.743  -4.653  12.197  1.00 94.60           C
ATOM    455  O   HIS A  49      18.409  -4.557  11.167  1.00 94.60           O
ATOM    456  HA  HIS A  49      19.153  -3.563  13.397  1.00 94.60           H
ATOM    457  CB  HIS A  49      18.945  -5.491  14.283  1.00 94.60           C
ATOM    458 1HB  HIS A  49      18.134  -6.153  14.588  1.00 94.60           H
ATOM    459 2HB  HIS A  49      19.571  -6.051  13.590  1.00 94.60           H
ATOM    460  CG  HIS A  49      19.764  -5.129  15.499  1.00 94.60           C
ATOM    461  ND1 HIS A  49      19.196  -4.859  16.732  1.00 94.60           N
ATOM    462  HD1 HIS A  49      18.218  -4.874  16.942  1.00 94.60           H
ATOM    463  CD2 HIS A  49      21.112  -4.997  15.659  1.00 94.60           C
ATOM    464  HD2 HIS A  49      21.862  -5.140  14.882  1.00 94.60           H
ATOM    465  CE1 HIS A  49      20.168  -4.578  17.588  1.00 94.60           C
ATOM    466  HE1 HIS A  49      20.042  -4.323  18.640  1.00 94.60           H
ATOM    467  NE2 HIS A  49      21.354  -4.663  16.920  1.00 94.60           N
ATOM    468  HN  HIS A  49      16.740  -4.242  14.873  1.00 94.60           H
ATOM    469  N   PHE A  50      16.486  -5.068  12.242  1.00 95.61           N
ATOM    470  CA  PHE A  50      15.869  -5.712  11.095  1.00 95.61           C
ATOM    471  C   PHE A  50      15.359  -4.676  10.092  1.00 95.61           C
ATOM    472  O   PHE A  50      15.600  -4.797   8.892  1.00 95.61           O
ATOM    473  HA  PHE A  50      16.633  -6.329  10.621  1.00 95.61           H
ATOM    474  CB  PHE A  50      14.683  -6.523  11.621  1.00 95.61           C
ATOM    475 1HB  PHE A  50      15.046  -7.249  12.348  1.00 95.61           H
ATOM    476 2HB  PHE A  50      14.005  -5.853  12.151  1.00 95.61           H
ATOM    477  CG  PHE A  50      13.900  -7.259  10.532  1.00 95.61           C
ATOM    478  CD1 PHE A  50      12.665  -6.821  10.167  1.00 95.61           C
ATOM    479  HD1 PHE A  50      12.233  -5.945  10.651  1.00 95.61           H
ATOM    480  CD2 PHE A  50      14.439  -8.353   9.929  1.00 95.61           C
ATOM    481  HD2 PHE A  50      15.429  -8.704  10.221  1.00 95.61           H
ATOM    482  CE1 PHE A  50      11.939  -7.505   9.157  1.00 95.61           C
ATOM    483  HE1 PHE A  50      10.950  -7.154   8.865  1.00 95.61           H
ATOM    484  CE2 PHE A  50      13.713  -9.036   8.918  1.00 95.61           C
ATOM    485  HE2 PHE A  50      14.145  -9.913   8.435  1.00 95.61           H
ATOM    486  CZ  PHE A  50      12.478  -8.598   8.554  1.00 95.61           C
ATOM    487  HZ  PHE A  50      11.921  -9.123   7.778  1.00 95.61           H
ATOM    488  HN  PHE A  50      15.892  -4.969  13.041  1.00 95.61           H
ATOM    489  N   LEU A  51      14.663  -3.680  10.621  1.00 95.18           N
ATOM    490  CA  LEU A  51      13.823  -2.831   9.793  1.00 95.18           C
ATOM    491  C   LEU A  51      14.709  -1.893   8.970  1.00 95.18           C
ATOM    492  O   LEU A  51      14.571  -1.816   7.750  1.00 95.18           O
ATOM    493  HA  LEU A  51      13.277  -3.480   9.108  1.00 95.18           H
ATOM    494  CB  LEU A  51      12.787  -2.102  10.650  1.00 95.18           C
ATOM    495 1HB  LEU A  51      13.315  -1.494  11.385  1.00 95.18           H
ATOM    496 2HB  LEU A  51      12.231  -1.418  10.010  1.00 95.18           H
ATOM    497  CG  LEU A  51      11.785  -2.991  11.390  1.00 95.18           C
ATOM    498  HG  LEU A  51      12.338  -3.632  12.077  1.00 95.18           H
ATOM    499  CD1 LEU A  51      10.824  -2.150  12.233  1.00 95.18           C
ATOM    500 1HD1 LEU A  51      11.391  -1.576  12.967  1.00 95.18           H
ATOM    501 2HD1 LEU A  51      10.274  -1.467  11.585  1.00 95.18           H
ATOM    502 3HD1 LEU A  51      10.123  -2.806  12.749  1.00 95.18           H
ATOM    503  CD2 LEU A  51      11.041  -3.907  10.417  1.00 95.18           C
ATOM    504 1HD2 LEU A  51      10.500  -3.302   9.689  1.00 95.18           H
ATOM    505 2HD2 LEU A  51      11.757  -4.545   9.899  1.00 95.18           H
ATOM    506 3HD2 LEU A  51      10.335  -4.528  10.969  1.00 95.18           H
ATOM    507  HN  LEU A  51      14.666  -3.451  11.594  1.00 95.18           H
ATOM    508  N   PRO A  52      15.630  -1.167   9.618  1.00 96.04           N
ATOM    509  CA  PRO A  52      16.321  -0.059   8.954  1.00 96.04           C
ATOM    510  C   PRO A  52      16.955  -0.479   7.639  1.00 96.04           C
ATOM    511  O   PRO A  52      16.729   0.150   6.607  1.00 96.04           O
ATOM    512  HA  PRO A  52      15.608   0.722   8.690  1.00 96.04           H
ATOM    513  CB  PRO A  52      17.371   0.378   9.978  1.00 96.04           C
ATOM    514 1HB  PRO A  52      18.320  -0.134   9.822  1.00 96.04           H
ATOM    515 2HB  PRO A  52      17.573   1.447   9.914  1.00 96.04           H
ATOM    516  CG  PRO A  52      16.741   0.002  11.313  1.00 96.04           C
ATOM    517 1HG  PRO A  52      17.487  -0.080  12.104  1.00 96.04           H
ATOM    518 2HG  PRO A  52      16.021   0.750  11.646  1.00 96.04           H
ATOM    519  CD  PRO A  52      16.079  -1.333  11.012  1.00 96.04           C
ATOM    520 1HD  PRO A  52      16.779  -2.163  11.111  1.00 96.04           H
ATOM    521 2HD  PRO A  52      15.250  -1.536  11.690  1.00 96.04           H
ATOM    522  N   PRO A  53      17.762  -1.550   7.644  1.00 97.18           N
ATOM    523  CA  PRO A  53      18.428  -1.997   6.418  1.00 97.18           C
ATOM    524  C   PRO A  53      17.452  -2.202   5.272  1.00 97.18           C
ATOM    525  O   PRO A  53      17.732  -1.820   4.137  1.00 97.18           O
ATOM    526  HA  PRO A  53      19.122  -1.233   6.069  1.00 97.18           H
ATOM    527  CB  PRO A  53      19.102  -3.308   6.831  1.00 97.18           C
ATOM    528 1HB  PRO A  53      18.460  -4.167   6.638  1.00 97.18           H
ATOM    529 2HB  PRO A  53      20.028  -3.473   6.280  1.00 97.18           H
ATOM    530  CG  PRO A  53      19.360  -3.119   8.321  1.00 97.18           C
ATOM    531 1HG  PRO A  53      19.506  -4.071   8.830  1.00 97.18           H
ATOM    532 2HG  PRO A  53      20.259  -2.531   8.505  1.00 97.18           H
ATOM    533  CD  PRO A  53      18.104  -2.405   8.794  1.00 97.18           C
ATOM    534 1HD  PRO A  53      17.302  -3.107   9.024  1.00 97.18           H
ATOM    535 2HD  PRO A  53      18.285  -1.825   9.699  1.00 97.18           H
ATOM    536  N   LEU A  54      16.319  -2.805   5.602  1.00 96.63           N
ATOM    537  CA  LEU A  54      15.356  -3.197   4.587  1.00 96.63           C
ATOM    538  C   LEU A  54      14.675  -1.946   4.027  1.00 96.63           C
ATOM    539  O   LEU A  54      14.498  -1.821   2.816  1.00 96.63           O
ATOM    540  HA  LEU A  54      15.909  -3.679   3.781  1.00 96.63           H
ATOM    541  CB  LEU A  54      14.378  -4.231   5.147  1.00 96.63           C
ATOM    542 1HB  LEU A  54      13.912  -3.815   6.040  1.00 96.63           H
ATOM    543 2HB  LEU A  54      13.584  -4.385   4.416  1.00 96.63           H
ATOM    544  CG  LEU A  54      14.974  -5.594   5.505  1.00 96.63           C
ATOM    545  HG  LEU A  54      15.781  -5.436   6.221  1.00 96.63           H
ATOM    546  CD1 LEU A  54      13.934  -6.486   6.184  1.00 96.63           C
ATOM    547 1HD1 LEU A  54      13.585  -6.006   7.099  1.00 96.63           H
ATOM    548 2HD1 LEU A  54      13.091  -6.640   5.511  1.00 96.63           H
ATOM    549 3HD1 LEU A  54      14.384  -7.449   6.428  1.00 96.63           H
ATOM    550  CD2 LEU A  54      15.588  -6.264   4.274  1.00 96.63           C
ATOM    551 1HD2 LEU A  54      14.817  -6.408   3.516  1.00 96.63           H
ATOM    552 2HD2 LEU A  54      16.379  -5.631   3.872  1.00 96.63           H
ATOM    553 3HD2 LEU A  54      16.004  -7.231   4.556  1.00 96.63           H
ATOM    554  HN  LEU A  54      16.056  -3.026   6.541  1.00 96.63           H
ATOM    555  N   TYR A  55      14.312  -1.052   4.935  1.00 95.88           N
ATOM    556  CA  TYR A  55      13.595   0.153   4.553  1.00 95.88           C
ATOM    557  C   TYR A  55      14.454   1.039   3.649  1.00 95.88           C
ATOM    558  O   TYR A  55      13.943   1.669   2.724  1.00 95.88           O
ATOM    559  HA  TYR A  55      12.699  -0.147   4.011  1.00 95.88           H
ATOM    560  CB  TYR A  55      13.307   0.902   5.856  1.00 95.88           C
ATOM    561 1HB  TYR A  55      14.212   0.915   6.463  1.00 95.88           H
ATOM    562 2HB  TYR A  55      13.066   1.939   5.621  1.00 95.88           H
ATOM    563  CG  TYR A  55      12.166   0.302   6.679  1.00 95.88           C
ATOM    564  CD1 TYR A  55      11.483  -0.802   6.211  1.00 95.88           C
ATOM    565  HD1 TYR A  55      11.758  -1.247   5.254  1.00 95.88           H
ATOM    566  CD2 TYR A  55      11.819   0.865   7.891  1.00 95.88           C
ATOM    567  HD2 TYR A  55      12.358   1.737   8.261  1.00 95.88           H
ATOM    568  CE1 TYR A  55      10.409  -1.367   6.986  1.00 95.88           C
ATOM    569  HE1 TYR A  55       9.862  -2.239   6.627  1.00 95.88           H
ATOM    570  CE2 TYR A  55      10.745   0.300   8.666  1.00 95.88           C
ATOM    571  HE2 TYR A  55      10.460   0.735   9.624  1.00 95.88           H
ATOM    572  CZ  TYR A  55      10.093  -0.788   8.175  1.00 95.88           C
ATOM    573  OH  TYR A  55       9.079  -1.322   8.907  1.00 95.88           O
ATOM    574  HH  TYR A  55       8.636  -2.057   8.393  1.00 95.88           H
ATOM    575  HN  TYR A  55      14.500  -1.141   5.913  1.00 95.88           H
ATOM    576  N   TRP A  56      15.745   1.059   3.947  1.00 97.18           N
ATOM    577  CA  TRP A  56      16.693   1.787   3.121  1.00 97.18           C
ATOM    578  C   TRP A  56      16.751   1.102   1.753  1.00 97.18           C
ATOM    579  O   TRP A  56      16.764   1.771   0.721  1.00 97.18           O
ATOM    580  HA  TRP A  56      16.326   2.807   3.012  1.00 97.18           H
ATOM    581  CB  TRP A  56      18.060   1.876   3.803  1.00 97.18           C
ATOM    582 1HB  TRP A  56      18.222   0.971   4.388  1.00 97.18           H
ATOM    583 2HB  TRP A  56      18.835   1.904   3.037  1.00 97.18           H
ATOM    584  CG  TRP A  56      18.221   3.092   4.717  1.00 97.18           C
ATOM    585  CD1 TRP A  56      18.345   3.111   6.051  1.00 97.18           C
ATOM    586  HD1 TRP A  56      18.347   2.220   6.679  1.00 97.18           H
ATOM    587  CD2 TRP A  56      18.271   4.475   4.307  1.00 97.18           C
ATOM    588  NE1 TRP A  56      18.470   4.399   6.529  1.00 97.18           N
ATOM    589  HE1 TRP A  56      18.576   4.668   7.487  1.00 97.18           H
ATOM    590  CE2 TRP A  56      18.424   5.255   5.435  1.00 97.18           C
ATOM    591  CE3 TRP A  56      18.189   5.048   3.026  1.00 97.18           C
ATOM    592  HE3 TRP A  56      18.068   4.454   2.120  1.00 97.18           H
ATOM    593  CZ2 TRP A  56      18.508   6.652   5.395  1.00 97.18           C
ATOM    594  HZ2 TRP A  56      18.629   7.246   6.301  1.00 97.18           H
ATOM    595  CZ3 TRP A  56      18.275   6.445   3.003  1.00 97.18           C
ATOM    596  HZ3 TRP A  56      18.217   6.940   2.034  1.00 97.18           H
ATOM    597  CH2 TRP A  56      18.429   7.245   4.129  1.00 97.18           C
ATOM    598  HH2 TRP A  56      18.488   8.328   4.027  1.00 97.18           H
ATOM    599  HN  TRP A  56      16.144   0.591   4.735  1.00 97.18           H
ATOM    600  N   LEU A  57      16.784  -0.222   1.791  1.00 97.24           N
ATOM    601  CA  LEU A  57      16.858  -1.003   0.568  1.00 97.24           C
ATOM    602  C   LEU A  57      15.629  -0.711  -0.295  1.00 97.24           C
ATOM    603  O   LEU A  57      15.757  -0.388  -1.474  1.00 97.24           O
ATOM    604  HA  LEU A  57      17.746  -0.678   0.026  1.00 97.24           H
ATOM    605  CB  LEU A  57      17.044  -2.487   0.891  1.00 97.24           C
ATOM    606 1HB  LEU A  57      17.977  -2.605   1.443  1.00 97.24           H
ATOM    607 2HB  LEU A  57      16.239  -2.797   1.558  1.00 97.24           H
ATOM    608  CG  LEU A  57      17.070  -3.437  -0.308  1.00 97.24           C
ATOM    609  HG  LEU A  57      16.175  -3.258  -0.905  1.00 97.24           H
ATOM    610  CD1 LEU A  57      18.276  -3.154  -1.206  1.00 97.24           C
ATOM    611 1HD1 LEU A  57      18.223  -2.128  -1.573  1.00 97.24           H
ATOM    612 2HD1 LEU A  57      19.194  -3.288  -0.634  1.00 97.24           H
ATOM    613 3HD1 LEU A  57      18.269  -3.842  -2.051  1.00 97.24           H
ATOM    614  CD2 LEU A  57      17.024  -4.897   0.147  1.00 97.24           C
ATOM    615 1HD2 LEU A  57      17.888  -5.107   0.778  1.00 97.24           H
ATOM    616 2HD2 LEU A  57      16.109  -5.073   0.713  1.00 97.24           H
ATOM    617 3HD2 LEU A  57      17.044  -5.550  -0.725  1.00 97.24           H
ATOM    618  HN  LEU A  57      16.761  -0.758   2.634  1.00 97.24           H
ATOM    619  N   VAL A  58      14.466  -0.835   0.328  1.00 96.36           N
ATOM    620  CA  VAL A  58      13.213  -0.669  -0.389  1.00 96.36           C
ATOM    621  C   VAL A  58      13.141   0.748  -0.962  1.00 96.36           C
ATOM    622  O   VAL A  58      12.731   0.939  -2.106  1.00 96.36           O
ATOM    623  HA  VAL A  58      13.208  -1.382  -1.213  1.00 96.36           H
ATOM    624  CB  VAL A  58      12.036  -1.001   0.531  1.00 96.36           C
ATOM    625  HB  VAL A  58      12.126  -0.386   1.426  1.00 96.36           H
ATOM    626  CG1 VAL A  58      10.703  -0.664  -0.139  1.00 96.36           C
ATOM    627 1HG1 VAL A  58      10.674   0.400  -0.374  1.00 96.36           H
ATOM    628 2HG1 VAL A  58      10.602  -1.241  -1.058  1.00 96.36           H
ATOM    629 3HG1 VAL A  58       9.884  -0.910   0.536  1.00 96.36           H
ATOM    630  CG2 VAL A  58      12.076  -2.468   0.964  1.00 96.36           C
ATOM    631 1HG2 VAL A  58      12.023  -3.109   0.084  1.00 96.36           H
ATOM    632 2HG2 VAL A  58      13.005  -2.664   1.500  1.00 96.36           H
ATOM    633 3HG2 VAL A  58      11.229  -2.678   1.617  1.00 96.36           H
ATOM    634  HN  VAL A  58      14.372  -1.044   1.301  1.00 96.36           H
ATOM    635  N   PHE A  59      13.547   1.705  -0.141  1.00 97.50           N
ATOM    636  CA  PHE A  59      13.554   3.097  -0.559  1.00 97.50           C
ATOM    637  C   PHE A  59      14.361   3.279  -1.846  1.00 97.50           C
ATOM    638  O   PHE A  59      13.861   3.834  -2.823  1.00 97.50           O
ATOM    639  HA  PHE A  59      12.518   3.386  -0.738  1.00 97.50           H
ATOM    640  CB  PHE A  59      14.218   3.898   0.563  1.00 97.50           C
ATOM    641 1HB  PHE A  59      13.574   3.875   1.442  1.00 97.50           H
ATOM    642 2HB  PHE A  59      15.153   3.410   0.839  1.00 97.50           H
ATOM    643  CG  PHE A  59      14.508   5.355   0.199  1.00 97.50           C
ATOM    644  CD1 PHE A  59      15.793   5.796   0.131  1.00 97.50           C
ATOM    645  HD1 PHE A  59      16.616   5.112   0.336  1.00 97.50           H
ATOM    646  CD2 PHE A  59      13.481   6.210  -0.057  1.00 97.50           C
ATOM    647  HD2 PHE A  59      12.452   5.856  -0.003  1.00 97.50           H
ATOM    648  CE1 PHE A  59      16.062   7.149  -0.207  1.00 97.50           C
ATOM    649  HE1 PHE A  59      17.092   7.503  -0.261  1.00 97.50           H
ATOM    650  CE2 PHE A  59      13.751   7.562  -0.395  1.00 97.50           C
ATOM    651  HE2 PHE A  59      12.928   8.247  -0.600  1.00 97.50           H
ATOM    652  CZ  PHE A  59      15.035   8.004  -0.462  1.00 97.50           C
ATOM    653  HZ  PHE A  59      15.242   9.042  -0.722  1.00 97.50           H
ATOM    654  HN  PHE A  59      13.867   1.543   0.793  1.00 97.50           H
ATOM    655  N   ILE A  60      15.596   2.800  -1.805  1.00 97.65           N
ATOM    656  CA  ILE A  60      16.531   3.049  -2.889  1.00 97.65           C
ATOM    657  C   ILE A  60      15.990   2.426  -4.177  1.00 97.65           C
ATOM    658  O   ILE A  60      15.887   3.099  -5.202  1.00 97.65           O
ATOM    659  HA  ILE A  60      16.591   4.129  -3.027  1.00 97.65           H
ATOM    660  CB  ILE A  60      17.931   2.562  -2.511  1.00 97.65           C
ATOM    661  HB  ILE A  60      17.846   1.550  -2.117  1.00 97.65           H
ATOM    662  CG1 ILE A  60      18.533   3.429  -1.403  1.00 97.65           C
ATOM    663 1HG1 ILE A  60      18.807   4.403  -1.808  1.00 97.65           H
ATOM    664 2HG1 ILE A  60      17.787   3.604  -0.628  1.00 97.65           H
ATOM    665  CG2 ILE A  60      18.838   2.493  -3.741  1.00 97.65           C
ATOM    666 1HG2 ILE A  60      18.412   1.801  -4.468  1.00 97.65           H
ATOM    667 2HG2 ILE A  60      18.921   3.483  -4.188  1.00 97.65           H
ATOM    668 3HG2 ILE A  60      19.827   2.143  -3.444  1.00 97.65           H
ATOM    669  CD1 ILE A  60      19.765   2.760  -0.792  1.00 97.65           C
ATOM    670 1HD1 ILE A  60      19.482   1.797  -0.367  1.00 97.65           H
ATOM    671 2HD1 ILE A  60      20.518   2.608  -1.565  1.00 97.65           H
ATOM    672 3HD1 ILE A  60      20.173   3.397  -0.007  1.00 97.65           H
ATOM    673  HN  ILE A  60      15.959   2.253  -1.051  1.00 97.65           H
ATOM    674  N   VAL A  61      15.657   1.146  -4.084  1.00 96.24           N
ATOM    675  CA  VAL A  61      15.264   0.387  -5.258  1.00 96.24           C
ATOM    676  C   VAL A  61      13.958   0.957  -5.815  1.00 96.24           C
ATOM    677  O   VAL A  61      13.807   1.103  -7.027  1.00 96.24           O
ATOM    678  HA  VAL A  61      16.048   0.510  -6.007  1.00 96.24           H
ATOM    679  CB  VAL A  61      15.168  -1.100  -4.912  1.00 96.24           C
ATOM    680  HB  VAL A  61      14.453  -1.209  -4.097  1.00 96.24           H
ATOM    681  CG1 VAL A  61      14.649  -1.907  -6.104  1.00 96.24           C
ATOM    682 1HG1 VAL A  61      13.658  -1.549  -6.382  1.00 96.24           H
ATOM    683 2HG1 VAL A  61      15.329  -1.788  -6.947  1.00 96.24           H
ATOM    684 3HG1 VAL A  61      14.591  -2.961  -5.831  1.00 96.24           H
ATOM    685  CG2 VAL A  61      16.516  -1.639  -4.430  1.00 96.24           C
ATOM    686 1HG2 VAL A  61      17.261  -1.510  -5.215  1.00 96.24           H
ATOM    687 2HG2 VAL A  61      16.829  -1.093  -3.540  1.00 96.24           H
ATOM    688 3HG2 VAL A  61      16.420  -2.698  -4.191  1.00 96.24           H
ATOM    689  HN  VAL A  61      15.654   0.631  -3.227  1.00 96.24           H
ATOM    690  N   GLY A  62      13.048   1.265  -4.903  1.00 96.45           N
ATOM    691  CA  GLY A  62      11.735   1.751  -5.291  1.00 96.45           C
ATOM    692  C   GLY A  62      11.832   3.131  -5.944  1.00 96.45           C
ATOM    693  O   GLY A  62      11.166   3.398  -6.943  1.00 96.45           O
ATOM    694 1HA  GLY A  62      11.272   1.049  -5.984  1.00 96.45           H
ATOM    695 2HA  GLY A  62      11.089   1.805  -4.414  1.00 96.45           H
ATOM    696  HN  GLY A  62      13.195   1.186  -3.917  1.00 96.45           H
ATOM    697  N   ALA A  63      12.668   3.973  -5.354  1.00 97.15           N
ATOM    698  CA  ALA A  63      12.814   5.339  -5.827  1.00 97.15           C
ATOM    699  C   ALA A  63      13.338   5.323  -7.264  1.00 97.15           C
ATOM    700  O   ALA A  63      12.821   6.035  -8.124  1.00 97.15           O
ATOM    701  HA  ALA A  63      11.827   5.801  -5.813  1.00 97.15           H
ATOM    702  CB  ALA A  63      13.734   6.112  -4.879  1.00 97.15           C
ATOM    703 1HB  ALA A  63      13.302   6.118  -3.878  1.00 97.15           H
ATOM    704 2HB  ALA A  63      14.712   5.632  -4.850  1.00 97.15           H
ATOM    705 3HB  ALA A  63      13.842   7.137  -5.234  1.00 97.15           H
ATOM    706  HN  ALA A  63      13.239   3.735  -4.568  1.00 97.15           H
ATOM    707  N   LEU A  64      14.357   4.504  -7.480  1.00 95.78           N
ATOM    708  CA  LEU A  64      14.970   4.403  -8.793  1.00 95.78           C
ATOM    709  C   LEU A  64      13.946   3.856  -9.789  1.00 95.78           C
ATOM    710  O   LEU A  64      13.784   4.399 -10.881  1.00 95.78           O
ATOM    711  HA  LEU A  64      15.248   5.411  -9.102  1.00 95.78           H
ATOM    712  CB  LEU A  64      16.258   3.580  -8.721  1.00 95.78           C
ATOM    713 1HB  LEU A  64      16.028   2.624  -8.252  1.00 95.78           H
ATOM    714 2HB  LEU A  64      16.586   3.366  -9.738  1.00 95.78           H
ATOM    715  CG  LEU A  64      17.422   4.222  -7.964  1.00 95.78           C
ATOM    716  HG  LEU A  64      17.074   4.493  -6.968  1.00 95.78           H
ATOM    717  CD1 LEU A  64      18.573   3.229  -7.785  1.00 95.78           C
ATOM    718 1HD1 LEU A  64      18.223   2.365  -7.220  1.00 95.78           H
ATOM    719 2HD1 LEU A  64      18.929   2.905  -8.763  1.00 95.78           H
ATOM    720 3HD1 LEU A  64      19.388   3.711  -7.244  1.00 95.78           H
ATOM    721  CD2 LEU A  64      17.879   5.511  -8.650  1.00 95.78           C
ATOM    722 1HD2 LEU A  64      18.204   5.286  -9.666  1.00 95.78           H
ATOM    723 2HD2 LEU A  64      17.050   6.218  -8.682  1.00 95.78           H
ATOM    724 3HD2 LEU A  64      18.707   5.946  -8.091  1.00 95.78           H
ATOM    725  HN  LEU A  64      14.762   3.918  -6.778  1.00 95.78           H
ATOM    726  N   GLY A  65      13.280   2.787  -9.377  1.00 94.00           N
ATOM    727  CA  GLY A  65      12.386   2.071 -10.272  1.00 94.00           C
ATOM    728  C   GLY A  65      11.237   2.969 -10.734  1.00 94.00           C
ATOM    729  O   GLY A  65      10.981   3.089 -11.930  1.00 94.00           O
ATOM    730 1HA  GLY A  65      12.943   1.713 -11.138  1.00 94.00           H
ATOM    731 2HA  GLY A  65      11.986   1.193  -9.765  1.00 94.00           H
ATOM    732  HN  GLY A  65      13.343   2.411  -8.453  1.00 94.00           H
ATOM    733  N   ASN A  66      10.576   3.577  -9.760  1.00 94.82           N
ATOM    734  CA  ASN A  66       9.367   4.335 -10.035  1.00 94.82           C
ATOM    735  C   ASN A  66       9.736   5.631 -10.759  1.00 94.82           C
ATOM    736  O   ASN A  66       8.975   6.119 -11.593  1.00 94.82           O
ATOM    737  HA  ASN A  66       8.750   3.677 -10.648  1.00 94.82           H
ATOM    738  CB  ASN A  66       8.642   4.706  -8.740  1.00 94.82           C
ATOM    739 1HB  ASN A  66       9.355   5.115  -8.025  1.00 94.82           H
ATOM    740 2HB  ASN A  66       7.908   5.487  -8.941  1.00 94.82           H
ATOM    741  CG  ASN A  66       7.944   3.487  -8.133  1.00 94.82           C
ATOM    742  OD1 ASN A  66       7.036   2.909  -8.708  1.00 94.82           O
ATOM    743  ND2 ASN A  66       8.417   3.130  -6.943  1.00 94.82           N
ATOM    744 1HD2 ASN A  66       9.164   3.648  -6.526  1.00 94.82           H
ATOM    745 2HD2 ASN A  66       8.026   2.344  -6.464  1.00 94.82           H
ATOM    746  HN  ASN A  66      10.853   3.559  -8.799  1.00 94.82           H
ATOM    747  N   SER A  67      10.904   6.152 -10.414  1.00 94.76           N
ATOM    748  CA  SER A  67      11.425   7.332 -11.083  1.00 94.76           C
ATOM    749  C   SER A  67      11.632   7.041 -12.571  1.00 94.76           C
ATOM    750  O   SER A  67      11.386   7.901 -13.415  1.00 94.76           O
ATOM    751  HA  SER A  67      10.664   8.101 -10.946  1.00 94.76           H
ATOM    752  CB  SER A  67      12.736   7.794 -10.444  1.00 94.76           C
ATOM    753 1HB  SER A  67      13.468   6.988 -10.497  1.00 94.76           H
ATOM    754 2HB  SER A  67      13.141   8.631 -11.013  1.00 94.76           H
ATOM    755  OG  SER A  67      12.560   8.186  -9.086  1.00 94.76           O
ATOM    756  HG  SER A  67      13.030   7.543  -8.481  1.00 94.76           H
ATOM    757  HN  SER A  67      11.490   5.782  -9.693  1.00 94.76           H
ATOM    758  N   LEU A  68      12.083   5.826 -12.846  1.00 91.96           N
ATOM    759  CA  LEU A  68      12.308   5.405 -14.219  1.00 91.96           C
ATOM    760  C   LEU A  68      10.970   5.363 -14.960  1.00 91.96           C
ATOM    761  O   LEU A  68      10.889   5.757 -16.123  1.00 91.96           O
ATOM    762  HA  LEU A  68      12.941   6.156 -14.691  1.00 91.96           H
ATOM    763  CB  LEU A  68      13.072   4.080 -14.254  1.00 91.96           C
ATOM    764 1HB  LEU A  68      14.003   4.206 -13.701  1.00 91.96           H
ATOM    765 2HB  LEU A  68      12.485   3.330 -13.723  1.00 91.96           H
ATOM    766  CG  LEU A  68      13.407   3.535 -15.644  1.00 91.96           C
ATOM    767  HG  LEU A  68      12.481   3.470 -16.217  1.00 91.96           H
ATOM    768  CD1 LEU A  68      14.338   4.488 -16.396  1.00 91.96           C
ATOM    769 1HD1 LEU A  68      13.852   5.457 -16.508  1.00 91.96           H
ATOM    770 2HD1 LEU A  68      15.265   4.608 -15.836  1.00 91.96           H
ATOM    771 3HD1 LEU A  68      14.559   4.077 -17.381  1.00 91.96           H
ATOM    772  CD2 LEU A  68      13.984   2.121 -15.554  1.00 91.96           C
ATOM    773 1HD2 LEU A  68      14.895   2.138 -14.957  1.00 91.96           H
ATOM    774 2HD2 LEU A  68      13.254   1.460 -15.086  1.00 91.96           H
ATOM    775 3HD2 LEU A  68      14.212   1.758 -16.556  1.00 91.96           H
ATOM    776  HN  LEU A  68      12.293   5.137 -12.153  1.00 91.96           H
ATOM    777  N   VAL A  69       9.955   4.883 -14.258  1.00 91.42           N
ATOM    778  CA  VAL A  69       8.634   4.749 -14.848  1.00 91.42           C
ATOM    779  C   VAL A  69       8.148   6.121 -15.317  1.00 91.42           C
ATOM    780  O   VAL A  69       7.656   6.260 -16.436  1.00 91.42           O
ATOM    781  HA  VAL A  69       8.725   4.094 -15.714  1.00 91.42           H
ATOM    782  CB  VAL A  69       7.681   4.085 -13.851  1.00 91.42           C
ATOM    783  HB  VAL A  69       7.719   4.653 -12.922  1.00 91.42           H
ATOM    784  CG1 VAL A  69       6.240   4.120 -14.364  1.00 91.42           C
ATOM    785 1HG1 VAL A  69       5.930   5.156 -14.508  1.00 91.42           H
ATOM    786 2HG1 VAL A  69       6.179   3.588 -15.313  1.00 91.42           H
ATOM    787 3HG1 VAL A  69       5.584   3.643 -13.637  1.00 91.42           H
ATOM    788  CG2 VAL A  69       8.119   2.652 -13.545  1.00 91.42           C
ATOM    789 1HG2 VAL A  69       8.123   2.068 -14.465  1.00 91.42           H
ATOM    790 2HG2 VAL A  69       9.121   2.662 -13.116  1.00 91.42           H
ATOM    791 3HG2 VAL A  69       7.424   2.204 -12.834  1.00 91.42           H
ATOM    792  HN  VAL A  69      10.024   4.589 -13.305  1.00 91.42           H
ATOM    793  N   ILE A  70       8.302   7.101 -14.438  1.00 92.27           N
ATOM    794  CA  ILE A  70       7.836   8.446 -14.727  1.00 92.27           C
ATOM    795  C   ILE A  70       8.606   9.001 -15.927  1.00 92.27           C
ATOM    796  O   ILE A  70       8.017   9.613 -16.817  1.00 92.27           O
ATOM    797  HA  ILE A  70       6.782   8.376 -14.995  1.00 92.27           H
ATOM    798  CB  ILE A  70       7.928   9.325 -13.478  1.00 92.27           C
ATOM    799  HB  ILE A  70       8.945   9.262 -13.090  1.00 92.27           H
ATOM    800  CG1 ILE A  70       6.993   8.815 -12.379  1.00 92.27           C
ATOM    801 1HG1 ILE A  70       5.958   8.898 -12.710  1.00 92.27           H
ATOM    802 2HG1 ILE A  70       7.186   7.759 -12.194  1.00 92.27           H
ATOM    803  CG2 ILE A  70       7.664  10.793 -13.820  1.00 92.27           C
ATOM    804 1HG2 ILE A  70       8.404  11.136 -14.544  1.00 92.27           H
ATOM    805 2HG2 ILE A  70       6.666  10.893 -14.245  1.00 92.27           H
ATOM    806 3HG2 ILE A  70       7.736  11.395 -12.914  1.00 92.27           H
ATOM    807  CD1 ILE A  70       7.185   9.609 -11.085  1.00 92.27           C
ATOM    808 1HD1 ILE A  70       8.215   9.504 -10.744  1.00 92.27           H
ATOM    809 2HD1 ILE A  70       6.968  10.661 -11.269  1.00 92.27           H
ATOM    810 3HD1 ILE A  70       6.508   9.226 -10.321  1.00 92.27           H
ATOM    811  HN  ILE A  70       8.735   6.986 -13.544  1.00 92.27           H
ATOM    812  N   LEU A  71       9.910   8.766 -15.913  1.00 90.34           N
ATOM    813  CA  LEU A  71      10.777   9.302 -16.948  1.00 90.34           C
ATOM    814  C   LEU A  71      10.384   8.701 -18.299  1.00 90.34           C
ATOM    815  O   LEU A  71      10.321   9.410 -19.303  1.00 90.34           O
ATOM    816  HA  LEU A  71      10.612  10.379 -16.988  1.00 90.34           H
ATOM    817  CB  LEU A  71      12.247   9.083 -16.582  1.00 90.34           C
ATOM    818 1HB  LEU A  71      12.441   9.576 -15.630  1.00 90.34           H
ATOM    819 2HB  LEU A  71      12.406   8.016 -16.427  1.00 90.34           H
ATOM    820  CG  LEU A  71      13.273   9.581 -17.601  1.00 90.34           C
ATOM    821  HG  LEU A  71      12.829  10.406 -18.158  1.00 90.34           H
ATOM    822  CD1 LEU A  71      14.520  10.127 -16.901  1.00 90.34           C
ATOM    823 1HD1 LEU A  71      14.239  10.957 -16.254  1.00 90.34           H
ATOM    824 2HD1 LEU A  71      14.976   9.337 -16.303  1.00 90.34           H
ATOM    825 3HD1 LEU A  71      15.233  10.474 -17.649  1.00 90.34           H
ATOM    826  CD2 LEU A  71      13.617   8.486 -18.613  1.00 90.34           C
ATOM    827 1HD2 LEU A  71      14.033   7.625 -18.090  1.00 90.34           H
ATOM    828 2HD2 LEU A  71      12.714   8.187 -19.145  1.00 90.34           H
ATOM    829 3HD2 LEU A  71      14.349   8.867 -19.326  1.00 90.34           H
ATOM    830  HN  LEU A  71      10.372   8.223 -15.213  1.00 90.34           H
ATOM    831  N   VAL A  72      10.130   7.401 -18.281  1.00 87.46           N
ATOM    832  CA  VAL A  72       9.764   6.693 -19.496  1.00 87.46           C
ATOM    833  C   VAL A  72       8.458   7.271 -20.044  1.00 87.46           C
ATOM    834  O   VAL A  72       8.329   7.490 -21.248  1.00 87.46           O
ATOM    835  HA  VAL A  72      10.556   6.862 -20.226  1.00 87.46           H
ATOM    836  CB  VAL A  72       9.685   5.190 -19.222  1.00 87.46           C
ATOM    837  HB  VAL A  72       9.039   5.041 -18.357  1.00 87.46           H
ATOM    838  CG1 VAL A  72       9.062   4.449 -20.407  1.00 87.46           C
ATOM    839 1HG1 VAL A  72       8.055   4.826 -20.583  1.00 87.46           H
ATOM    840 2HG1 VAL A  72       9.671   4.610 -21.297  1.00 87.46           H
ATOM    841 3HG1 VAL A  72       9.018   3.382 -20.186  1.00 87.46           H
ATOM    842  CG2 VAL A  72      11.064   4.621 -18.882  1.00 87.46           C
ATOM    843 1HG2 VAL A  72      11.742   4.788 -19.719  1.00 87.46           H
ATOM    844 2HG2 VAL A  72      11.454   5.118 -17.994  1.00 87.46           H
ATOM    845 3HG2 VAL A  72      10.979   3.551 -18.692  1.00 87.46           H
ATOM    846  HN  VAL A  72      10.171   6.835 -17.458  1.00 87.46           H
ATOM    847  N   TYR A  73       7.522   7.500 -19.135  1.00 86.44           N
ATOM    848  CA  TYR A  73       6.223   8.028 -19.515  1.00 86.44           C
ATOM    849  C   TYR A  73       6.364   9.383 -20.212  1.00 86.44           C
ATOM    850  O   TYR A  73       5.659   9.662 -21.180  1.00 86.44           O
ATOM    851  HA  TYR A  73       5.760   7.320 -20.202  1.00 86.44           H
ATOM    852  CB  TYR A  73       5.447   8.218 -18.210  1.00 86.44           C
ATOM    853 1HB  TYR A  73       5.366   7.256 -17.704  1.00 86.44           H
ATOM    854 2HB  TYR A  73       6.015   8.877 -17.553  1.00 86.44           H
ATOM    855  CG  TYR A  73       4.043   8.797 -18.399  1.00 86.44           C
ATOM    856  CD1 TYR A  73       3.860  10.165 -18.428  1.00 86.44           C
ATOM    857  HD1 TYR A  73       4.714  10.832 -18.315  1.00 86.44           H
ATOM    858  CD2 TYR A  73       2.961   7.952 -18.541  1.00 86.44           C
ATOM    859  HD2 TYR A  73       3.107   6.872 -18.518  1.00 86.44           H
ATOM    860  CE1 TYR A  73       2.539  10.710 -18.606  1.00 86.44           C
ATOM    861  HE1 TYR A  73       2.380  11.788 -18.630  1.00 86.44           H
ATOM    862  CE2 TYR A  73       1.641   8.498 -18.719  1.00 86.44           C
ATOM    863  HE2 TYR A  73       0.778   7.842 -18.832  1.00 86.44           H
ATOM    864  CZ  TYR A  73       1.495   9.850 -18.743  1.00 86.44           C
ATOM    865  OH  TYR A  73       0.247  10.365 -18.911  1.00 86.44           O
ATOM    866  HH  TYR A  73      -0.392   9.638 -19.162  1.00 86.44           H
ATOM    867  HN  TYR A  73       7.640   7.332 -18.156  1.00 86.44           H
ATOM    868  N   TRP A  74       7.279  10.187 -19.692  1.00 86.78           N
ATOM    869  CA  TRP A  74       7.405  11.564 -20.139  1.00 86.78           C
ATOM    870  C   TRP A  74       7.988  11.551 -21.554  1.00 86.78           C
ATOM    871  O   TRP A  74       7.434  12.167 -22.463  1.00 86.78           O
ATOM    872  HA  TRP A  74       6.408  12.004 -20.151  1.00 86.78           H
ATOM    873  CB  TRP A  74       8.242  12.385 -19.156  1.00 86.78           C
ATOM    874 1HB  TRP A  74       8.058  12.021 -18.145  1.00 86.78           H
ATOM    875 2HB  TRP A  74       9.299  12.219 -19.367  1.00 86.78           H
ATOM    876  CG  TRP A  74       7.958  13.888 -19.201  1.00 86.78           C
ATOM    877  CD1 TRP A  74       8.313  14.767 -20.148  1.00 86.78           C
ATOM    878  HD1 TRP A  74       8.874  14.507 -21.046  1.00 86.78           H
ATOM    879  CD2 TRP A  74       7.241  14.657 -18.213  1.00 86.78           C
ATOM    880  NE1 TRP A  74       7.879  16.041 -19.844  1.00 86.78           N
ATOM    881  HE1 TRP A  74       8.023  16.862 -20.396  1.00 86.78           H
ATOM    882  CE2 TRP A  74       7.207  15.972 -18.630  1.00 86.78           C
ATOM    883  CE3 TRP A  74       6.642  14.256 -17.006  1.00 86.78           C
ATOM    884  HE3 TRP A  74       6.655  13.224 -16.655  1.00 86.78           H
ATOM    885  CZ2 TRP A  74       6.585  16.992 -17.900  1.00 86.78           C
ATOM    886  HZ2 TRP A  74       6.571  18.024 -18.251  1.00 86.78           H
ATOM    887  CZ3 TRP A  74       6.024  15.287 -16.288  1.00 86.78           C
ATOM    888  HZ3 TRP A  74       5.543  15.029 -15.345  1.00 86.78           H
ATOM    889  CH2 TRP A  74       5.980  16.615 -16.695  1.00 86.78           C
ATOM    890  HH2 TRP A  74       5.478  17.360 -16.077  1.00 86.78           H
ATOM    891  HN  TRP A  74       7.925   9.913 -18.980  1.00 86.78           H
ATOM    892  N   TYR A  75       9.097  10.841 -21.696  1.00 82.39           N
ATOM    893  CA  TYR A  75       9.893  10.930 -22.908  1.00 82.39           C
ATOM    894  C   TYR A  75       9.348   9.999 -23.992  1.00 82.39           C
ATOM    895  O   TYR A  75       9.776  10.062 -25.143  1.00 82.39           O
ATOM    896  HA  TYR A  75       9.847  11.959 -23.266  1.00 82.39           H
ATOM    897  CB  TYR A  75      11.302  10.474 -22.522  1.00 82.39           C
ATOM    898 1HB  TYR A  75      11.225   9.617 -21.853  1.00 82.39           H
ATOM    899 2HB  TYR A  75      11.821  10.133 -23.418  1.00 82.39           H
ATOM    900  CG  TYR A  75      12.143  11.557 -21.845  1.00 82.39           C
ATOM    901  CD1 TYR A  75      12.779  12.515 -22.608  1.00 82.39           C
ATOM    902  HD1 TYR A  75      12.682  12.499 -23.694  1.00 82.39           H
ATOM    903  CD2 TYR A  75      12.266  11.577 -20.470  1.00 82.39           C
ATOM    904  HD2 TYR A  75      11.764  10.821 -19.867  1.00 82.39           H
ATOM    905  CE1 TYR A  75      13.571  13.535 -21.971  1.00 82.39           C
ATOM    906  HE1 TYR A  75      14.079  14.297 -22.562  1.00 82.39           H
ATOM    907  CE2 TYR A  75      13.058  12.597 -19.833  1.00 82.39           C
ATOM    908  HE2 TYR A  75      13.164  12.624 -18.748  1.00 82.39           H
ATOM    909  CZ  TYR A  75      13.672  13.525 -20.615  1.00 82.39           C
ATOM    910  OH  TYR A  75      14.419  14.489 -20.013  1.00 82.39           O
ATOM    911  HH  TYR A  75      14.806  15.102 -20.701  1.00 82.39           H
ATOM    912  HN  TYR A  75       9.453  10.214 -21.002  1.00 82.39           H
ATOM    913  N   CYS A  76       8.409   9.156 -23.586  1.00 76.29           N
ATOM    914  CA  CYS A  76       7.771   8.242 -24.518  1.00 76.29           C
ATOM    915  C   CYS A  76       6.988   9.067 -25.541  1.00 76.29           C
ATOM    916  O   CYS A  76       6.062   9.792 -25.181  1.00 76.29           O
ATOM    917  HA  CYS A  76       8.569   7.680 -25.002  1.00 76.29           H
ATOM    918  CB  CYS A  76       6.877   7.232 -23.796  1.00 76.29           C
ATOM    919 1HB  CYS A  76       7.463   6.667 -23.071  1.00 76.29           H
ATOM    920 2HB  CYS A  76       6.100   7.755 -23.238  1.00 76.29           H
ATOM    921  SG  CYS A  76       6.115   6.091 -25.007  1.00 76.29           S
ATOM    922  HG  CYS A  76       7.251   5.515 -25.389  1.00 76.29           H
ATOM    923  HN  CYS A  76       8.086   9.092 -22.642  1.00 76.29           H
ATOM    924  N   THR A  77       7.390   8.930 -26.796  1.00 70.14           N
ATOM    925  CA  THR A  77       6.838   9.760 -27.853  1.00 70.14           C
ATOM    926  C   THR A  77       5.474   9.224 -28.294  1.00 70.14           C
ATOM    927  O   THR A  77       4.762   9.879 -29.054  1.00 70.14           O
ATOM    928  HA  THR A  77       6.675  10.761 -27.455  1.00 70.14           H
ATOM    929  CB  THR A  77       7.862   9.823 -28.989  1.00 70.14           C
ATOM    930  HB  THR A  77       7.512  10.469 -29.793  1.00 70.14           H
ATOM    931  OG1 THR A  77       8.072   8.458 -29.342  1.00 70.14           O
ATOM    932  HG1 THR A  77       8.511   8.401 -30.239  1.00 70.14           H
ATOM    933  CG2 THR A  77       9.236  10.300 -28.512  1.00 70.14           C
ATOM    934 1HG2 THR A  77       9.616   9.615 -27.755  1.00 70.14           H
ATOM    935 2HG2 THR A  77       9.145  11.299 -28.086  1.00 70.14           H
ATOM    936 3HG2 THR A  77       9.924  10.326 -29.357  1.00 70.14           H
ATOM    937  HN  THR A  77       8.079   8.269 -27.094  1.00 70.14           H
ATOM    938  N   ARG A  78       5.152   8.039 -27.798  1.00 72.19           N
ATOM    939  CA  ARG A  78       3.922   7.373 -28.192  1.00 72.19           C
ATOM    940  C   ARG A  78       2.729   7.976 -27.448  1.00 72.19           C
ATOM    941  O   ARG A  78       2.854   8.382 -26.293  1.00 72.19           O
ATOM    942  HA  ARG A  78       3.843   7.545 -29.265  1.00 72.19           H
ATOM    943  CB  ARG A  78       3.990   5.872 -27.900  1.00 72.19           C
ATOM    944 1HB  ARG A  78       3.307   5.338 -28.560  1.00 72.19           H
ATOM    945 2HB  ARG A  78       4.993   5.502 -28.112  1.00 72.19           H
ATOM    946  CG  ARG A  78       3.631   5.581 -26.441  1.00 72.19           C
ATOM    947 1HG  ARG A  78       4.235   6.205 -25.783  1.00 72.19           H
ATOM    948 2HG  ARG A  78       2.588   5.843 -26.261  1.00 72.19           H
ATOM    949  CD  ARG A  78       3.858   4.106 -26.105  1.00 72.19           C
ATOM    950 1HD  ARG A  78       3.025   3.508 -26.476  1.00 72.19           H
ATOM    951 2HD  ARG A  78       4.757   3.745 -26.604  1.00 72.19           H
ATOM    952  NE  ARG A  78       3.989   3.935 -24.641  1.00 72.19           N
ATOM    953  HE  ARG A  78       4.910   3.861 -24.258  1.00 72.19           H
ATOM    954  CZ  ARG A  78       2.951   3.873 -23.796  1.00 72.19           C
ATOM    955  NH1 ARG A  78       1.695   3.967 -24.253  1.00 72.19           N
ATOM    956 1HH1 ARG A  78       1.527   4.084 -25.232  1.00 72.19           H
ATOM    957 2HH1 ARG A  78       0.926   3.920 -23.615  1.00 72.19           H
ATOM    958  NH2 ARG A  78       3.188   3.717 -22.486  1.00 72.19           N
ATOM    959 1HH2 ARG A  78       2.425   3.669 -21.842  1.00 72.19           H
ATOM    960 2HH2 ARG A  78       4.128   3.647 -22.153  1.00 72.19           H
ATOM    961  HN  ARG A  78       5.712   7.536 -27.140  1.00 72.19           H
ATOM    962  N   VAL A  79       1.600   8.017 -28.140  1.00 77.90           N
ATOM    963  CA  VAL A  79       0.362   8.466 -27.525  1.00 77.90           C
ATOM    964  C   VAL A  79       0.151   7.718 -26.207  1.00 77.90           C
ATOM    965  O   VAL A  79       0.313   6.500 -26.148  1.00 77.90           O
ATOM    966  HA  VAL A  79       0.467   9.529 -27.312  1.00 77.90           H
ATOM    967  CB  VAL A  79      -0.801   8.291 -28.504  1.00 77.90           C
ATOM    968  HB  VAL A  79      -0.994   7.224 -28.609  1.00 77.90           H
ATOM    969  CG1 VAL A  79      -2.074   8.947 -27.965  1.00 77.90           C
ATOM    970 1HG1 VAL A  79      -2.345   8.488 -27.015  1.00 77.90           H
ATOM    971 2HG1 VAL A  79      -1.899  10.013 -27.817  1.00 77.90           H
ATOM    972 3HG1 VAL A  79      -2.885   8.809 -28.681  1.00 77.90           H
ATOM    973  CG2 VAL A  79      -0.443   8.842 -29.886  1.00 77.90           C
ATOM    974 1HG2 VAL A  79      -0.211   9.904 -29.804  1.00 77.90           H
ATOM    975 2HG2 VAL A  79       0.425   8.310 -30.275  1.00 77.90           H
ATOM    976 3HG2 VAL A  79      -1.287   8.706 -30.562  1.00 77.90           H
ATOM    977  HN  VAL A  79       1.523   7.751 -29.100  1.00 77.90           H
ATOM    978  N   LYS A  80      -0.207   8.478 -25.183  1.00 81.62           N
ATOM    979  CA  LYS A  80      -0.488   7.896 -23.882  1.00 81.62           C
ATOM    980  C   LYS A  80      -1.796   7.105 -23.953  1.00 81.62           C
ATOM    981  O   LYS A  80      -2.603   7.314 -24.857  1.00 81.62           O
ATOM    982  HA  LYS A  80       0.322   7.204 -23.651  1.00 81.62           H
ATOM    983  CB  LYS A  80      -0.482   8.977 -22.799  1.00 81.62           C
ATOM    984 1HB  LYS A  80      -1.387   9.579 -22.875  1.00 81.62           H
ATOM    985 2HB  LYS A  80      -0.492   8.511 -21.814  1.00 81.62           H
ATOM    986  CG  LYS A  80       0.748   9.878 -22.930  1.00 81.62           C
ATOM    987 1HG  LYS A  80       0.725  10.394 -23.889  1.00 81.62           H
ATOM    988 2HG  LYS A  80       0.727  10.644 -22.155  1.00 81.62           H
ATOM    989  CD  LYS A  80       2.039   9.063 -22.814  1.00 81.62           C
ATOM    990 1HD  LYS A  80       2.083   8.583 -21.836  1.00 81.62           H
ATOM    991 2HD  LYS A  80       2.039   8.268 -23.560  1.00 81.62           H
ATOM    992  CE  LYS A  80       3.268   9.953 -23.008  1.00 81.62           C
ATOM    993 1HE  LYS A  80       3.119  10.607 -23.868  1.00 81.62           H
ATOM    994 2HE  LYS A  80       3.400  10.596 -22.138  1.00 81.62           H
ATOM    995  NZ  LYS A  80       4.479   9.127 -23.209  1.00 81.62           N
ATOM    996 1HZ  LYS A  80       5.263   9.727 -23.441  1.00 81.62           H
ATOM    997 2HZ  LYS A  80       4.685   8.616 -22.358  1.00 81.62           H
ATOM    998 3HZ  LYS A  80       4.319   8.472 -23.966  1.00 81.62           H
ATOM    999  HN  LYS A  80      -0.305   9.472 -25.232  1.00 81.62           H
ATOM   1000  N   THR A  81      -1.964   6.213 -22.988  1.00 82.77           N
ATOM   1001  CA  THR A  81      -3.224   5.505 -22.835  1.00 82.77           C
ATOM   1002  C   THR A  81      -3.752   5.660 -21.407  1.00 82.77           C
ATOM   1003  O   THR A  81      -3.033   6.119 -20.521  1.00 82.77           O
ATOM   1004  HA  THR A  81      -3.958   5.962 -23.499  1.00 82.77           H
ATOM   1005  CB  THR A  81      -3.000   4.049 -23.245  1.00 82.77           C
ATOM   1006  HB  THR A  81      -3.944   3.504 -23.277  1.00 82.77           H
ATOM   1007  OG1 THR A  81      -2.043   3.566 -22.307  1.00 82.77           O
ATOM   1008  HG1 THR A  81      -1.130   3.891 -22.551  1.00 82.77           H
ATOM   1009  CG2 THR A  81      -2.293   3.923 -24.596  1.00 82.77           C
ATOM   1010 1HG2 THR A  81      -1.319   4.410 -24.544  1.00 82.77           H
ATOM   1011 2HG2 THR A  81      -2.897   4.401 -25.368  1.00 82.77           H
ATOM   1012 3HG2 THR A  81      -2.160   2.869 -24.840  1.00 82.77           H
ATOM   1013  HN  THR A  81      -1.260   5.973 -22.320  1.00 82.77           H
ATOM   1014  N   MET A  82      -5.005   5.269 -21.229  1.00 84.66           N
ATOM   1015  CA  MET A  82      -5.623   5.312 -19.914  1.00 84.66           C
ATOM   1016  C   MET A  82      -4.820   4.490 -18.904  1.00 84.66           C
ATOM   1017  O   MET A  82      -4.583   4.937 -17.783  1.00 84.66           O
ATOM   1018  HA  MET A  82      -5.619   6.363 -19.623  1.00 84.66           H
ATOM   1019  CB  MET A  82      -7.049   4.764 -20.001  1.00 84.66           C
ATOM   1020 1HB  MET A  82      -7.644   5.394 -20.662  1.00 84.66           H
ATOM   1021 2HB  MET A  82      -7.033   3.767 -20.440  1.00 84.66           H
ATOM   1022  CG  MET A  82      -7.700   4.709 -18.618  1.00 84.66           C
ATOM   1023 1HG  MET A  82      -7.332   3.842 -18.068  1.00 84.66           H
ATOM   1024 2HG  MET A  82      -7.425   5.592 -18.041  1.00 84.66           H
ATOM   1025  SD  MET A  82      -9.475   4.618 -18.782  1.00 84.66           S
ATOM   1026  CE  MET A  82      -9.960   4.958 -17.098  1.00 84.66           C
ATOM   1027 1HE  MET A  82      -9.537   4.201 -16.438  1.00 84.66           H
ATOM   1028 2HE  MET A  82      -9.592   5.941 -16.806  1.00 84.66           H
ATOM   1029 3HE  MET A  82     -11.047   4.939 -17.022  1.00 84.66           H
ATOM   1030  HN  MET A  82      -5.594   4.927 -21.961  1.00 84.66           H
ATOM   1031  N   THR A  83      -4.425   3.301 -19.337  1.00 83.99           N
ATOM   1032  CA  THR A  83      -3.566   2.457 -18.525  1.00 83.99           C
ATOM   1033  C   THR A  83      -2.315   3.226 -18.094  1.00 83.99           C
ATOM   1034  O   THR A  83      -1.904   3.153 -16.937  1.00 83.99           O
ATOM   1035  HA  THR A  83      -4.105   2.189 -17.617  1.00 83.99           H
ATOM   1036  CB  THR A  83      -3.254   1.191 -19.326  1.00 83.99           C
ATOM   1037  HB  THR A  83      -2.760   1.437 -20.266  1.00 83.99           H
ATOM   1038  OG1 THR A  83      -4.515   0.537 -19.447  1.00 83.99           O
ATOM   1039  HG1 THR A  83      -5.156   1.121 -19.944  1.00 83.99           H
ATOM   1040  CG2 THR A  83      -2.393   0.199 -18.541  1.00 83.99           C
ATOM   1041 1HG2 THR A  83      -2.918  -0.099 -17.634  1.00 83.99           H
ATOM   1042 2HG2 THR A  83      -1.447   0.669 -18.276  1.00 83.99           H
ATOM   1043 3HG2 THR A  83      -2.202  -0.681 -19.155  1.00 83.99           H
ATOM   1044  HN  THR A  83      -4.683   2.915 -20.223  1.00 83.99           H
ATOM   1045  N   ASP A  84      -1.745   3.948 -19.049  1.00 85.21           N
ATOM   1046  CA  ASP A  84      -0.492   4.645 -18.812  1.00 85.21           C
ATOM   1047  C   ASP A  84      -0.702   5.712 -17.736  1.00 85.21           C
ATOM   1048  O   ASP A  84       0.179   5.950 -16.913  1.00 85.21           O
ATOM   1049  HA  ASP A  84       0.211   3.872 -18.501  1.00 85.21           H
ATOM   1050  CB  ASP A  84      -0.003   5.344 -20.082  1.00 85.21           C
ATOM   1051 1HB  ASP A  84      -0.700   6.134 -20.358  1.00 85.21           H
ATOM   1052 2HB  ASP A  84       0.959   5.819 -19.892  1.00 85.21           H
ATOM   1053  CG  ASP A  84       0.133   4.350 -21.238  1.00 85.21           C
ATOM   1054  OD1 ASP A  84       0.838   3.337 -21.035  1.00 85.21           O
ATOM   1055  OD2 ASP A  84      -0.471   4.625 -22.297  1.00 85.21           O
ATOM   1056  HN  ASP A  84      -2.124   4.059 -19.967  1.00 85.21           H
ATOM   1057  N   MET A  85      -1.876   6.326 -17.778  1.00 90.13           N
ATOM   1058  CA  MET A  85      -2.210   7.368 -16.823  1.00 90.13           C
ATOM   1059  C   MET A  85      -2.228   6.818 -15.395  1.00 90.13           C
ATOM   1060  O   MET A  85      -1.717   7.453 -14.474  1.00 90.13           O
ATOM   1061  HA  MET A  85      -1.425   8.118 -16.920  1.00 90.13           H
ATOM   1062  CB  MET A  85      -3.582   7.952 -17.162  1.00 90.13           C
ATOM   1063 1HB  MET A  85      -3.595   8.279 -18.202  1.00 90.13           H
ATOM   1064 2HB  MET A  85      -4.345   7.180 -17.061  1.00 90.13           H
ATOM   1065  CG  MET A  85      -3.918   9.132 -16.248  1.00 90.13           C
ATOM   1066 1HG  MET A  85      -4.912   9.514 -16.483  1.00 90.13           H
ATOM   1067 2HG  MET A  85      -3.941   8.802 -15.209  1.00 90.13           H
ATOM   1068  SD  MET A  85      -2.705  10.426 -16.450  1.00 90.13           S
ATOM   1069  CE  MET A  85      -3.103  10.968 -18.103  1.00 90.13           C
ATOM   1070 1HE  MET A  85      -2.982  10.136 -18.797  1.00 90.13           H
ATOM   1071 2HE  MET A  85      -4.134  11.319 -18.133  1.00 90.13           H
ATOM   1072 3HE  MET A  85      -2.434  11.779 -18.390  1.00 90.13           H
ATOM   1073  HN  MET A  85      -2.590   6.122 -18.448  1.00 90.13           H
ATOM   1074  N   PHE A  86      -2.823   5.642 -15.256  1.00 90.71           N
ATOM   1075  CA  PHE A  86      -2.917   5.000 -13.956  1.00 90.71           C
ATOM   1076  C   PHE A  86      -1.545   4.516 -13.483  1.00 90.71           C
ATOM   1077  O   PHE A  86      -1.219   4.621 -12.302  1.00 90.71           O
ATOM   1078  HA  PHE A  86      -3.300   5.742 -13.256  1.00 90.71           H
ATOM   1079  CB  PHE A  86      -3.842   3.792 -14.120  1.00 90.71           C
ATOM   1080 1HB  PHE A  86      -3.452   3.153 -14.911  1.00 90.71           H
ATOM   1081 2HB  PHE A  86      -3.825   3.207 -13.200  1.00 90.71           H
ATOM   1082  CG  PHE A  86      -5.291   4.158 -14.447  1.00 90.71           C
ATOM   1083  CD1 PHE A  86      -5.865   5.247 -13.869  1.00 90.71           C
ATOM   1084  HD1 PHE A  86      -5.293   5.859 -13.172  1.00 90.71           H
ATOM   1085  CD2 PHE A  86      -6.005   3.394 -15.317  1.00 90.71           C
ATOM   1086  HD2 PHE A  86      -5.545   2.521 -15.780  1.00 90.71           H
ATOM   1087  CE1 PHE A  86      -7.210   5.586 -14.174  1.00 90.71           C
ATOM   1088  HE1 PHE A  86      -7.670   6.459 -13.710  1.00 90.71           H
ATOM   1089  CE2 PHE A  86      -7.350   3.734 -15.621  1.00 90.71           C
ATOM   1090  HE2 PHE A  86      -7.922   3.121 -16.318  1.00 90.71           H
ATOM   1091  CZ  PHE A  86      -7.924   4.823 -15.043  1.00 90.71           C
ATOM   1092  HZ  PHE A  86      -8.956   5.083 -15.277  1.00 90.71           H
ATOM   1093  HN  PHE A  86      -3.236   5.131 -16.011  1.00 90.71           H
ATOM   1094  N   LEU A  87      -0.777   3.996 -14.430  1.00 88.20           N
ATOM   1095  CA  LEU A  87       0.554   3.501 -14.126  1.00 88.20           C
ATOM   1096  C   LEU A  87       1.416   4.652 -13.605  1.00 88.20           C
ATOM   1097  O   LEU A  87       2.244   4.460 -12.716  1.00 88.20           O
ATOM   1098  HA  LEU A  87       0.454   2.759 -13.334  1.00 88.20           H
ATOM   1099  CB  LEU A  87       1.151   2.787 -15.341  1.00 88.20           C
ATOM   1100 1HB  LEU A  87       1.067   3.449 -16.203  1.00 88.20           H
ATOM   1101 2HB  LEU A  87       2.214   2.632 -15.161  1.00 88.20           H
ATOM   1102  CG  LEU A  87       0.522   1.440 -15.704  1.00 88.20           C
ATOM   1103  HG  LEU A  87      -0.548   1.591 -15.850  1.00 88.20           H
ATOM   1104  CD1 LEU A  87       1.088   0.908 -17.022  1.00 88.20           C
ATOM   1105 1HD1 LEU A  87       0.877   1.618 -17.821  1.00 88.20           H
ATOM   1106 2HD1 LEU A  87       2.166   0.776 -16.927  1.00 88.20           H
ATOM   1107 3HD1 LEU A  87       0.624  -0.050 -17.256  1.00 88.20           H
ATOM   1108  CD2 LEU A  87       0.683   0.435 -14.562  1.00 88.20           C
ATOM   1109 1HD2 LEU A  87       1.744   0.282 -14.360  1.00 88.20           H
ATOM   1110 2HD2 LEU A  87       0.194   0.819 -13.667  1.00 88.20           H
ATOM   1111 3HD2 LEU A  87       0.228  -0.514 -14.846  1.00 88.20           H
ATOM   1112  HN  LEU A  87      -1.051   3.912 -15.388  1.00 88.20           H
ATOM   1113  N   LEU A  88       1.192   5.824 -14.181  1.00 91.41           N
ATOM   1114  CA  LEU A  88       1.911   7.015 -13.760  1.00 91.41           C
ATOM   1115  C   LEU A  88       1.581   7.315 -12.297  1.00 91.41           C
ATOM   1116  O   LEU A  88       2.481   7.470 -11.473  1.00 91.41           O
ATOM   1117  HA  LEU A  88       2.976   6.796 -13.836  1.00 91.41           H
ATOM   1118  CB  LEU A  88       1.619   8.180 -14.708  1.00 91.41           C
ATOM   1119 1HB  LEU A  88       2.031   7.937 -15.687  1.00 91.41           H
ATOM   1120 2HB  LEU A  88       0.539   8.263 -14.827  1.00 91.41           H
ATOM   1121  CG  LEU A  88       2.164   9.544 -14.280  1.00 91.41           C
ATOM   1122  HG  LEU A  88       1.863   9.724 -13.248  1.00 91.41           H
ATOM   1123  CD1 LEU A  88       3.694   9.559 -14.314  1.00 91.41           C
ATOM   1124 1HD1 LEU A  88       4.079   8.800 -13.633  1.00 91.41           H
ATOM   1125 2HD1 LEU A  88       4.037   9.347 -15.326  1.00 91.41           H
ATOM   1126 3HD1 LEU A  88       4.054  10.540 -14.006  1.00 91.41           H
ATOM   1127  CD2 LEU A  88       1.561  10.666 -15.129  1.00 91.41           C
ATOM   1128 1HD2 LEU A  88       1.811  10.502 -16.177  1.00 91.41           H
ATOM   1129 2HD2 LEU A  88       0.478  10.669 -15.010  1.00 91.41           H
ATOM   1130 3HD2 LEU A  88       1.965  11.625 -14.804  1.00 91.41           H
ATOM   1131  HN  LEU A  88       0.534   5.968 -14.920  1.00 91.41           H
ATOM   1132  N   ASN A  89       0.287   7.386 -12.018  1.00 94.26           N
ATOM   1133  CA  ASN A  89      -0.173   7.782 -10.698  1.00 94.26           C
ATOM   1134  C   ASN A  89       0.237   6.716  -9.679  1.00 94.26           C
ATOM   1135  O   ASN A  89       0.451   7.022  -8.507  1.00 94.26           O
ATOM   1136  HA  ASN A  89       0.300   8.745 -10.506  1.00 94.26           H
ATOM   1137  CB  ASN A  89      -1.697   7.910 -10.661  1.00 94.26           C
ATOM   1138 1HB  ASN A  89      -2.147   7.107 -11.245  1.00 94.26           H
ATOM   1139 2HB  ASN A  89      -2.051   7.796  -9.636  1.00 94.26           H
ATOM   1140  CG  ASN A  89      -2.147   9.264 -11.214  1.00 94.26           C
ATOM   1141  OD1 ASN A  89      -2.381  10.214 -10.485  1.00 94.26           O
ATOM   1142  ND2 ASN A  89      -2.254   9.298 -12.539  1.00 94.26           N
ATOM   1143 1HD2 ASN A  89      -2.046   8.483 -13.079  1.00 94.26           H
ATOM   1144 2HD2 ASN A  89      -2.542  10.140 -12.996  1.00 94.26           H
ATOM   1145  HN  ASN A  89      -0.438   7.180 -12.674  1.00 94.26           H
ATOM   1146  N   LEU A  90       0.332   5.486 -10.163  1.00 92.49           N
ATOM   1147  CA  LEU A  90       0.720   4.375  -9.311  1.00 92.49           C
ATOM   1148  C   LEU A  90       2.165   4.573  -8.848  1.00 92.49           C
ATOM   1149  O   LEU A  90       2.481   4.359  -7.679  1.00 92.49           O
ATOM   1150  HA  LEU A  90       0.072   4.393  -8.435  1.00 92.49           H
ATOM   1151  CB  LEU A  90       0.480   3.043 -10.025  1.00 92.49           C
ATOM   1152 1HB  LEU A  90      -0.517   3.065 -10.466  1.00 92.49           H
ATOM   1153 2HB  LEU A  90       1.191   2.961 -10.847  1.00 92.49           H
ATOM   1154  CG  LEU A  90       0.597   1.787  -9.159  1.00 92.49           C
ATOM   1155  HG  LEU A  90       1.555   1.818  -8.641  1.00 92.49           H
ATOM   1156  CD1 LEU A  90      -0.495   1.756  -8.088  1.00 92.49           C
ATOM   1157 1HD1 LEU A  90      -0.401   2.632  -7.447  1.00 92.49           H
ATOM   1158 2HD1 LEU A  90      -1.474   1.760  -8.567  1.00 92.49           H
ATOM   1159 3HD1 LEU A  90      -0.389   0.853  -7.487  1.00 92.49           H
ATOM   1160  CD2 LEU A  90       0.590   0.524 -10.022  1.00 92.49           C
ATOM   1161 1HD2 LEU A  90      -0.342   0.474 -10.586  1.00 92.49           H
ATOM   1162 2HD2 LEU A  90       1.432   0.552 -10.714  1.00 92.49           H
ATOM   1163 3HD2 LEU A  90       0.674  -0.354  -9.382  1.00 92.49           H
ATOM   1164  HN  LEU A  90       0.150   5.245 -11.116  1.00 92.49           H
ATOM   1165  N   ALA A  91       3.004   4.979  -9.790  1.00 94.28           N
ATOM   1166  CA  ALA A  91       4.409   5.200  -9.496  1.00 94.28           C
ATOM   1167  C   ALA A  91       4.544   6.385  -8.536  1.00 94.28           C
ATOM   1168  O   ALA A  91       5.397   6.376  -7.649  1.00 94.28           O
ATOM   1169  HA  ALA A  91       4.792   4.304  -9.008  1.00 94.28           H
ATOM   1170  CB  ALA A  91       5.177   5.417 -10.801  1.00 94.28           C
ATOM   1171 1HB  ALA A  91       5.073   4.536 -11.434  1.00 94.28           H
ATOM   1172 2HB  ALA A  91       4.773   6.287 -11.320  1.00 94.28           H
ATOM   1173 3HB  ALA A  91       6.231   5.584 -10.580  1.00 94.28           H
ATOM   1174  HN  ALA A  91       2.738   5.156 -10.738  1.00 94.28           H
ATOM   1175  N   ILE A  92       3.691   7.376  -8.746  1.00 95.85           N
ATOM   1176  CA  ILE A  92       3.702   8.563  -7.909  1.00 95.85           C
ATOM   1177  C   ILE A  92       3.336   8.175  -6.475  1.00 95.85           C
ATOM   1178  O   ILE A  92       3.989   8.606  -5.526  1.00 95.85           O
ATOM   1179  HA  ILE A  92       4.719   8.955  -7.912  1.00 95.85           H
ATOM   1180  CB  ILE A  92       2.798   9.646  -8.503  1.00 95.85           C
ATOM   1181  HB  ILE A  92       1.836   9.194  -8.743  1.00 95.85           H
ATOM   1182  CG1 ILE A  92       3.380  10.190  -9.809  1.00 95.85           C
ATOM   1183 1HG1 ILE A  92       4.270  10.783  -9.596  1.00 95.85           H
ATOM   1184 2HG1 ILE A  92       3.694   9.362 -10.445  1.00 95.85           H
ATOM   1185  CG2 ILE A  92       2.534  10.758  -7.486  1.00 95.85           C
ATOM   1186 1HG2 ILE A  92       2.045  10.338  -6.607  1.00 95.85           H
ATOM   1187 2HG2 ILE A  92       3.479  11.214  -7.192  1.00 95.85           H
ATOM   1188 3HG2 ILE A  92       1.889  11.514  -7.934  1.00 95.85           H
ATOM   1189  CD1 ILE A  92       2.354  11.049 -10.551  1.00 95.85           C
ATOM   1190 1HD1 ILE A  92       1.476  10.446 -10.784  1.00 95.85           H
ATOM   1191 2HD1 ILE A  92       2.061  11.889  -9.921  1.00 95.85           H
ATOM   1192 3HD1 ILE A  92       2.793  11.423 -11.475  1.00 95.85           H
ATOM   1193  HN  ILE A  92       3.001   7.376  -9.471  1.00 95.85           H
ATOM   1194  N   ALA A  93       2.293   7.366  -6.363  1.00 95.84           N
ATOM   1195  CA  ALA A  93       1.808   6.946  -5.059  1.00 95.84           C
ATOM   1196  C   ALA A  93       2.929   6.220  -4.312  1.00 95.84           C
ATOM   1197  O   ALA A  93       3.160   6.476  -3.132  1.00 95.84           O
ATOM   1198  HA  ALA A  93       1.534   7.843  -4.503  1.00 95.84           H
ATOM   1199  CB  ALA A  93       0.563   6.074  -5.234  1.00 95.84           C
ATOM   1200 1HB  ALA A  93      -0.212   6.646  -5.743  1.00 95.84           H
ATOM   1201 2HB  ALA A  93       0.816   5.195  -5.827  1.00 95.84           H
ATOM   1202 3HB  ALA A  93       0.200   5.760  -4.255  1.00 95.84           H
ATOM   1203  HN  ALA A  93       1.784   6.999  -7.141  1.00 95.84           H
ATOM   1204  N   ASP A  94       3.595   5.329  -5.032  1.00 94.88           N
ATOM   1205  CA  ASP A  94       4.663   4.539  -4.442  1.00 94.88           C
ATOM   1206  C   ASP A  94       5.764   5.474  -3.937  1.00 94.88           C
ATOM   1207  O   ASP A  94       6.260   5.309  -2.823  1.00 94.88           O
ATOM   1208  HA  ASP A  94       4.192   3.976  -3.637  1.00 94.88           H
ATOM   1209  CB  ASP A  94       5.283   3.594  -5.474  1.00 94.88           C
ATOM   1210 1HB  ASP A  94       5.414   4.119  -6.420  1.00 94.88           H
ATOM   1211 2HB  ASP A  94       6.274   3.286  -5.140  1.00 94.88           H
ATOM   1212  CG  ASP A  94       4.403   2.361  -5.686  1.00 94.88           C
ATOM   1213  OD1 ASP A  94       3.714   1.981  -4.714  1.00 94.88           O
ATOM   1214  OD2 ASP A  94       4.439   1.825  -6.815  1.00 94.88           O
ATOM   1215  HN  ASP A  94       3.416   5.143  -5.998  1.00 94.88           H
ATOM   1216  N   LEU A  95       6.112   6.436  -4.779  1.00 96.88           N
ATOM   1217  CA  LEU A  95       7.189   7.358  -4.458  1.00 96.88           C
ATOM   1218  C   LEU A  95       6.857   8.089  -3.156  1.00 96.88           C
ATOM   1219  O   LEU A  95       7.714   8.234  -2.286  1.00 96.88           O
ATOM   1220  HA  LEU A  95       8.090   6.765  -4.301  1.00 96.88           H
ATOM   1221  CB  LEU A  95       7.462   8.293  -5.637  1.00 96.88           C
ATOM   1222 1HB  LEU A  95       6.505   8.626  -6.041  1.00 96.88           H
ATOM   1223 2HB  LEU A  95       7.974   9.179  -5.262  1.00 96.88           H
ATOM   1224  CG  LEU A  95       8.290   7.706  -6.782  1.00 96.88           C
ATOM   1225  HG  LEU A  95       7.770   6.828  -7.164  1.00 96.88           H
ATOM   1226  CD1 LEU A  95       8.408   8.700  -7.940  1.00 96.88           C
ATOM   1227 1HD1 LEU A  95       7.413   8.940  -8.315  1.00 96.88           H
ATOM   1228 2HD1 LEU A  95       8.893   9.611  -7.589  1.00 96.88           H
ATOM   1229 3HD1 LEU A  95       9.001   8.257  -8.740  1.00 96.88           H
ATOM   1230  CD2 LEU A  95       9.660   7.240  -6.285  1.00 96.88           C
ATOM   1231 1HD2 LEU A  95      10.200   8.087  -5.862  1.00 96.88           H
ATOM   1232 2HD2 LEU A  95       9.528   6.475  -5.521  1.00 96.88           H
ATOM   1233 3HD2 LEU A  95      10.228   6.827  -7.119  1.00 96.88           H
ATOM   1234  HN  LEU A  95       5.674   6.590  -5.664  1.00 96.88           H
ATOM   1235  N   LEU A  96       5.612   8.532  -3.064  1.00 96.35           N
ATOM   1236  CA  LEU A  96       5.190   9.351  -1.941  1.00 96.35           C
ATOM   1237  C   LEU A  96       5.429   8.585  -0.638  1.00 96.35           C
ATOM   1238  O   LEU A  96       5.865   9.164   0.356  1.00 96.35           O
ATOM   1239  HA  LEU A  96       5.814  10.244  -1.935  1.00 96.35           H
ATOM   1240  CB  LEU A  96       3.742   9.811  -2.127  1.00 96.35           C
ATOM   1241 1HB  LEU A  96       3.143   8.949  -2.421  1.00 96.35           H
ATOM   1242 2HB  LEU A  96       3.363  10.149  -1.163  1.00 96.35           H
ATOM   1243  CG  LEU A  96       3.519  10.926  -3.151  1.00 96.35           C
ATOM   1244  HG  LEU A  96       3.815  10.552  -4.132  1.00 96.35           H
ATOM   1245  CD1 LEU A  96       2.039  11.302  -3.238  1.00 96.35           C
ATOM   1246 1HD1 LEU A  96       1.459  10.430  -3.539  1.00 96.35           H
ATOM   1247 2HD1 LEU A  96       1.695  11.649  -2.263  1.00 96.35           H
ATOM   1248 3HD1 LEU A  96       1.909  12.097  -3.973  1.00 96.35           H
ATOM   1249  CD2 LEU A  96       4.402  12.137  -2.844  1.00 96.35           C
ATOM   1250 1HD2 LEU A  96       4.161  12.520  -1.852  1.00 96.35           H
ATOM   1251 2HD2 LEU A  96       5.450  11.839  -2.874  1.00 96.35           H
ATOM   1252 3HD2 LEU A  96       4.224  12.914  -3.587  1.00 96.35           H
ATOM   1253  HN  LEU A  96       4.899   8.339  -3.738  1.00 96.35           H
ATOM   1254  N   PHE A  97       5.132   7.294  -0.685  1.00 96.16           N
ATOM   1255  CA  PHE A  97       5.298   6.445   0.483  1.00 96.16           C
ATOM   1256  C   PHE A  97       6.779   6.196   0.774  1.00 96.16           C
ATOM   1257  O   PHE A  97       7.221   6.326   1.914  1.00 96.16           O
ATOM   1258  HA  PHE A  97       4.846   6.966   1.327  1.00 96.16           H
ATOM   1259  CB  PHE A  97       4.621   5.111   0.165  1.00 96.16           C
ATOM   1260 1HB  PHE A  97       3.540   5.254   0.161  1.00 96.16           H
ATOM   1261 2HB  PHE A  97       4.904   4.801  -0.841  1.00 96.16           H
ATOM   1262  CG  PHE A  97       4.968   3.988   1.145  1.00 96.16           C
ATOM   1263  CD1 PHE A  97       5.576   2.857   0.695  1.00 96.16           C
ATOM   1264  HD1 PHE A  97       5.816   2.751  -0.362  1.00 96.16           H
ATOM   1265  CD2 PHE A  97       4.669   4.121   2.465  1.00 96.16           C
ATOM   1266  HD2 PHE A  97       4.181   5.027   2.824  1.00 96.16           H
ATOM   1267  CE1 PHE A  97       5.898   1.815   1.605  1.00 96.16           C
ATOM   1268  HE1 PHE A  97       6.385   0.909   1.245  1.00 96.16           H
ATOM   1269  CE2 PHE A  97       4.991   3.079   3.374  1.00 96.16           C
ATOM   1270  HE2 PHE A  97       4.751   3.185   4.432  1.00 96.16           H
ATOM   1271  CZ  PHE A  97       5.599   1.948   2.925  1.00 96.16           C
ATOM   1272  HZ  PHE A  97       5.846   1.148   3.623  1.00 96.16           H
ATOM   1273  HN  PHE A  97       4.785   6.829  -1.500  1.00 96.16           H
ATOM   1274  N   LEU A  98       7.504   5.843  -0.277  1.00 96.89           N
ATOM   1275  CA  LEU A  98       8.885   5.418  -0.125  1.00 96.89           C
ATOM   1276  C   LEU A  98       9.672   6.510   0.603  1.00 96.89           C
ATOM   1277  O   LEU A  98      10.558   6.213   1.403  1.00 96.89           O
ATOM   1278  HA  LEU A  98       8.885   4.521   0.495  1.00 96.89           H
ATOM   1279  CB  LEU A  98       9.480   5.032  -1.481  1.00 96.89           C
ATOM   1280 1HB  LEU A  98       9.289   5.843  -2.183  1.00 96.89           H
ATOM   1281 2HB  LEU A  98      10.562   4.953  -1.371  1.00 96.89           H
ATOM   1282  CG  LEU A  98       8.962   3.729  -2.094  1.00 96.89           C
ATOM   1283  HG  LEU A  98       7.878   3.704  -1.977  1.00 96.89           H
ATOM   1284  CD1 LEU A  98       9.256   3.675  -3.594  1.00 96.89           C
ATOM   1285 1HD1 LEU A  98       8.768   4.513  -4.091  1.00 96.89           H
ATOM   1286 2HD1 LEU A  98      10.332   3.733  -3.756  1.00 96.89           H
ATOM   1287 3HD1 LEU A  98       8.877   2.739  -4.005  1.00 96.89           H
ATOM   1288  CD2 LEU A  98       9.524   2.514  -1.355  1.00 96.89           C
ATOM   1289 1HD2 LEU A  98      10.612   2.521  -1.418  1.00 96.89           H
ATOM   1290 2HD2 LEU A  98       9.221   2.552  -0.308  1.00 96.89           H
ATOM   1291 3HD2 LEU A  98       9.140   1.601  -1.811  1.00 96.89           H
ATOM   1292  HN  LEU A  98       7.164   5.843  -1.218  1.00 96.89           H
ATOM   1293  N   VAL A  99       9.320   7.751   0.300  1.00 97.03           N
ATOM   1294  CA  VAL A  99      10.024   8.888   0.867  1.00 97.03           C
ATOM   1295  C   VAL A  99       9.862   8.876   2.389  1.00 97.03           C
ATOM   1296  O   VAL A  99      10.616   9.535   3.102  1.00 97.03           O
ATOM   1297  HA  VAL A  99      11.081   8.774   0.627  1.00 97.03           H
ATOM   1298  CB  VAL A  99       9.529  10.184   0.223  1.00 97.03           C
ATOM   1299  HB  VAL A  99       8.440  10.181   0.257  1.00 97.03           H
ATOM   1300  CG1 VAL A  99      10.019  11.406   1.003  1.00 97.03           C
ATOM   1301 1HG1 VAL A  99       9.645  11.359   2.026  1.00 97.03           H
ATOM   1302 2HG1 VAL A  99      11.109  11.416   1.015  1.00 97.03           H
ATOM   1303 3HG1 VAL A  99       9.653  12.314   0.524  1.00 97.03           H
ATOM   1304  CG2 VAL A  99       9.953  10.264  -1.245  1.00 97.03           C
ATOM   1305 1HG2 VAL A  99      11.041  10.235  -1.311  1.00 97.03           H
ATOM   1306 2HG2 VAL A  99       9.533   9.420  -1.791  1.00 97.03           H
ATOM   1307 3HG2 VAL A  99       9.588  11.195  -1.678  1.00 97.03           H
ATOM   1308  HN  VAL A  99       8.571   7.984  -0.320  1.00 97.03           H
ATOM   1309  N   THR A 100       8.871   8.120   2.840  1.00 96.27           N
ATOM   1310  CA  THR A 100       8.562   8.060   4.258  1.00 96.27           C
ATOM   1311  C   THR A 100       9.397   6.975   4.941  1.00 96.27           C
ATOM   1312  O   THR A 100       9.515   6.955   6.165  1.00 96.27           O
ATOM   1313  HA  THR A 100       8.842   9.011   4.712  1.00 96.27           H
ATOM   1314  CB  THR A 100       7.054   7.850   4.405  1.00 96.27           C
ATOM   1315  HB  THR A 100       6.728   8.063   5.423  1.00 96.27           H
ATOM   1316  OG1 THR A 100       6.845   6.512   3.961  1.00 96.27           O
ATOM   1317  HG1 THR A 100       6.792   6.487   2.962  1.00 96.27           H
ATOM   1318  CG2 THR A 100       6.246   8.699   3.422  1.00 96.27           C
ATOM   1319 1HG2 THR A 100       6.524   8.436   2.401  1.00 96.27           H
ATOM   1320 2HG2 THR A 100       6.455   9.754   3.595  1.00 96.27           H
ATOM   1321 3HG2 THR A 100       5.182   8.511   3.568  1.00 96.27           H
ATOM   1322  HN  THR A 100       8.287   7.557   2.256  1.00 96.27           H
ATOM   1323  N   LEU A 101       9.953   6.097   4.119  1.00 96.09           N
ATOM   1324  CA  LEU A 101      10.637   4.921   4.631  1.00 96.09           C
ATOM   1325  C   LEU A 101      11.863   5.359   5.435  1.00 96.09           C
ATOM   1326  O   LEU A 101      12.152   4.796   6.489  1.00 96.09           O
ATOM   1327  HA  LEU A 101       9.948   4.410   5.303  1.00 96.09           H
ATOM   1328  CB  LEU A 101      10.961   3.952   3.493  1.00 96.09           C
ATOM   1329 1HB  LEU A 101      11.463   4.508   2.700  1.00 96.09           H
ATOM   1330 2HB  LEU A 101      11.672   3.213   3.863  1.00 96.09           H
ATOM   1331  CG  LEU A 101       9.770   3.211   2.882  1.00 96.09           C
ATOM   1332  HG  LEU A 101       9.127   3.943   2.393  1.00 96.09           H
ATOM   1333  CD1 LEU A 101      10.231   2.224   1.807  1.00 96.09           C
ATOM   1334 1HD1 LEU A 101      10.749   2.765   1.015  1.00 96.09           H
ATOM   1335 2HD1 LEU A 101      10.907   1.493   2.251  1.00 96.09           H
ATOM   1336 3HD1 LEU A 101       9.364   1.711   1.390  1.00 96.09           H
ATOM   1337  CD2 LEU A 101       8.935   2.529   3.967  1.00 96.09           C
ATOM   1338 1HD2 LEU A 101       9.554   1.811   4.505  1.00 96.09           H
ATOM   1339 2HD2 LEU A 101       8.560   3.279   4.663  1.00 96.09           H
ATOM   1340 3HD2 LEU A 101       8.094   2.009   3.505  1.00 96.09           H
ATOM   1341  HN  LEU A 101       9.942   6.179   3.122  1.00 96.09           H
ATOM   1342  N   PRO A 102      12.603   6.367   4.954  1.00 96.12           N
ATOM   1343  CA  PRO A 102      13.791   6.839   5.669  1.00 96.12           C
ATOM   1344  C   PRO A 102      13.494   7.180   7.120  1.00 96.12           C
ATOM   1345  O   PRO A 102      14.286   6.871   8.009  1.00 96.12           O
ATOM   1346  HA  PRO A 102      14.542   6.049   5.710  1.00 96.12           H
ATOM   1347  CB  PRO A 102      14.227   8.071   4.874  1.00 96.12           C
ATOM   1348 1HB  PRO A 102      13.786   8.984   5.275  1.00 96.12           H
ATOM   1349 2HB  PRO A 102      15.309   8.204   4.900  1.00 96.12           H
ATOM   1350  CG  PRO A 102      13.730   7.777   3.464  1.00 96.12           C
ATOM   1351 1HG  PRO A 102      13.645   8.685   2.867  1.00 96.12           H
ATOM   1352 2HG  PRO A 102      14.409   7.117   2.925  1.00 96.12           H
ATOM   1353  CD  PRO A 102      12.378   7.127   3.710  1.00 96.12           C
ATOM   1354 1HD  PRO A 102      11.588   7.868   3.832  1.00 96.12           H
ATOM   1355 2HD  PRO A 102      12.081   6.483   2.882  1.00 96.12           H
ATOM   1356  N   PHE A 103      12.348   7.813   7.323  1.00 95.28           N
ATOM   1357  CA  PHE A 103      11.962   8.253   8.653  1.00 95.28           C
ATOM   1358  C   PHE A 103      11.630   7.059   9.550  1.00 95.28           C
ATOM   1359  O   PHE A 103      11.965   7.056  10.734  1.00 95.28           O
ATOM   1360  HA  PHE A 103      12.808   8.797   9.072  1.00 95.28           H
ATOM   1361  CB  PHE A 103      10.710   9.118   8.492  1.00 95.28           C
ATOM   1362 1HB  PHE A 103       9.945   8.539   7.975  1.00 95.28           H
ATOM   1363 2HB  PHE A 103      10.316   9.357   9.479  1.00 95.28           H
ATOM   1364  CG  PHE A 103      10.948  10.420   7.725  1.00 95.28           C
ATOM   1365  CD1 PHE A 103      11.311  11.547   8.395  1.00 95.28           C
ATOM   1366  HD1 PHE A 103      11.432  11.522   9.478  1.00 95.28           H
ATOM   1367  CD2 PHE A 103      10.797  10.452   6.374  1.00 95.28           C
ATOM   1368  HD2 PHE A 103      10.506   9.549   5.837  1.00 95.28           H
ATOM   1369  CE1 PHE A 103      11.532  12.756   7.683  1.00 95.28           C
ATOM   1370  HE1 PHE A 103      11.822  13.659   8.220  1.00 95.28           H
ATOM   1371  CE2 PHE A 103      11.018  11.661   5.662  1.00 95.28           C
ATOM   1372  HE2 PHE A 103      10.896  11.686   4.579  1.00 95.28           H
ATOM   1373  CZ  PHE A 103      11.380  12.787   6.332  1.00 95.28           C
ATOM   1374  HZ  PHE A 103      11.550  13.715   5.786  1.00 95.28           H
ATOM   1375  HN  PHE A 103      11.691   8.027   6.600  1.00 95.28           H
ATOM   1376  N   TRP A 104      10.976   6.074   8.953  1.00 93.24           N
ATOM   1377  CA  TRP A 104      10.641   4.855   9.669  1.00 93.24           C
ATOM   1378  C   TRP A 104      11.946   4.198  10.120  1.00 93.24           C
ATOM   1379  O   TRP A 104      12.028   3.666  11.226  1.00 93.24           O
ATOM   1380  HA  TRP A 104      10.043   5.133  10.538  1.00 93.24           H
ATOM   1381  CB  TRP A 104       9.774   3.934   8.809  1.00 93.24           C
ATOM   1382 1HB  TRP A 104      10.151   3.947   7.786  1.00 93.24           H
ATOM   1383 2HB  TRP A 104       9.876   2.912   9.173  1.00 93.24           H
ATOM   1384  CG  TRP A 104       8.291   4.309   8.794  1.00 93.24           C
ATOM   1385  CD1 TRP A 104       7.550   4.708   7.751  1.00 93.24           C
ATOM   1386  HD1 TRP A 104       7.931   4.820   6.736  1.00 93.24           H
ATOM   1387  CD2 TRP A 104       7.392   4.304   9.923  1.00 93.24           C
ATOM   1388  NE1 TRP A 104       6.246   4.960   8.123  1.00 93.24           N
ATOM   1389  HE1 TRP A 104       5.508   5.268   7.523  1.00 93.24           H
ATOM   1390  CE2 TRP A 104       6.146   4.706   9.486  1.00 93.24           C
ATOM   1391  CE3 TRP A 104       7.623   3.970  11.269  1.00 93.24           C
ATOM   1392  HE3 TRP A 104       8.597   3.650  11.639  1.00 93.24           H
ATOM   1393  CZ2 TRP A 104       5.034   4.812  10.331  1.00 93.24           C
ATOM   1394  HZ2 TRP A 104       4.060   5.133   9.961  1.00 93.24           H
ATOM   1395  CZ3 TRP A 104       6.502   4.082  12.101  1.00 93.24           C
ATOM   1396  HZ3 TRP A 104       6.627   3.835  13.155  1.00 93.24           H
ATOM   1397  CH2 TRP A 104       5.242   4.485  11.676  1.00 93.24           C
ATOM   1398  HH2 TRP A 104       4.418   4.546  12.388  1.00 93.24           H
ATOM   1399  HN  TRP A 104      10.677   6.099   7.999  1.00 93.24           H
ATOM   1400  N   ALA A 105      12.936   4.256   9.241  1.00 94.94           N
ATOM   1401  CA  ALA A 105      14.204   3.594   9.496  1.00 94.94           C
ATOM   1402  C   ALA A 105      14.860   4.217  10.730  1.00 94.94           C
ATOM   1403  O   ALA A 105      15.327   3.503  11.616  1.00 94.94           O
ATOM   1404  HA  ALA A 105      13.995   2.544   9.697  1.00 94.94           H
ATOM   1405  CB  ALA A 105      15.090   3.692   8.253  1.00 94.94           C
ATOM   1406 1HB  ALA A 105      14.592   3.210   7.412  1.00 94.94           H
ATOM   1407 2HB  ALA A 105      15.269   4.741   8.016  1.00 94.94           H
ATOM   1408 3HB  ALA A 105      16.042   3.196   8.445  1.00 94.94           H
ATOM   1409  HN  ALA A 105      12.881   4.743   8.369  1.00 94.94           H
ATOM   1410  N   ILE A 106      14.873   5.542  10.749  1.00 94.31           N
ATOM   1411  CA  ILE A 106      15.502   6.268  11.839  1.00 94.31           C
ATOM   1412  C   ILE A 106      14.766   5.960  13.144  1.00 94.31           C
ATOM   1413  O   ILE A 106      15.395   5.730  14.176  1.00 94.31           O
ATOM   1414  HA  ILE A 106      16.526   5.905  11.926  1.00 94.31           H
ATOM   1415  CB  ILE A 106      15.578   7.761  11.514  1.00 94.31           C
ATOM   1416  HB  ILE A 106      14.600   8.083  11.156  1.00 94.31           H
ATOM   1417  CG1 ILE A 106      16.581   8.028  10.389  1.00 94.31           C
ATOM   1418 1HG1 ILE A 106      17.596   7.912  10.768  1.00 94.31           H
ATOM   1419 2HG1 ILE A 106      16.450   7.289   9.598  1.00 94.31           H
ATOM   1420  CG2 ILE A 106      15.892   8.580  12.768  1.00 94.31           C
ATOM   1421 1HG2 ILE A 106      15.110   8.423  13.510  1.00 94.31           H
ATOM   1422 2HG2 ILE A 106      16.851   8.263  13.178  1.00 94.31           H
ATOM   1423 3HG2 ILE A 106      15.940   9.638  12.508  1.00 94.31           H
ATOM   1424  CD1 ILE A 106      16.401   9.435   9.816  1.00 94.31           C
ATOM   1425 1HD1 ILE A 106      15.392   9.539   9.417  1.00 94.31           H
ATOM   1426 2HD1 ILE A 106      16.557  10.171  10.605  1.00 94.31           H
ATOM   1427 3HD1 ILE A 106      17.126   9.598   9.019  1.00 94.31           H
ATOM   1428  HN  ILE A 106      14.465   6.115  10.039  1.00 94.31           H
ATOM   1429  N   ALA A 107      13.444   5.964  13.056  1.00 93.09           N
ATOM   1430  CA  ALA A 107      12.615   5.780  14.235  1.00 93.09           C
ATOM   1431  C   ALA A 107      12.850   4.379  14.804  1.00 93.09           C
ATOM   1432  O   ALA A 107      12.795   4.181  16.017  1.00 93.09           O
ATOM   1433  HA  ALA A 107      12.921   6.519  14.975  1.00 93.09           H
ATOM   1434  CB  ALA A 107      11.149   6.023  13.871  1.00 93.09           C
ATOM   1435 1HB  ALA A 107      11.031   7.041  13.500  1.00 93.09           H
ATOM   1436 2HB  ALA A 107      10.844   5.317  13.099  1.00 93.09           H
ATOM   1437 3HB  ALA A 107      10.527   5.885  14.756  1.00 93.09           H
ATOM   1438  HN  ALA A 107      12.941   6.090  12.201  1.00 93.09           H
ATOM   1439  N   ALA A 108      13.106   3.443  13.902  1.00 92.50           N
ATOM   1440  CA  ALA A 108      13.314   2.060  14.296  1.00 92.50           C
ATOM   1441  C   ALA A 108      14.715   1.909  14.892  1.00 92.50           C
ATOM   1442  O   ALA A 108      14.926   1.099  15.793  1.00 92.50           O
ATOM   1443  HA  ALA A 108      12.575   1.819  15.061  1.00 92.50           H
ATOM   1444  CB  ALA A 108      13.091   1.146  13.090  1.00 92.50           C
ATOM   1445 1HB  ALA A 108      12.072   1.271  12.723  1.00 92.50           H
ATOM   1446 2HB  ALA A 108      13.796   1.409  12.301  1.00 92.50           H
ATOM   1447 3HB  ALA A 108      13.247   0.109  13.386  1.00 92.50           H
ATOM   1448  HN  ALA A 108      13.173   3.617  12.920  1.00 92.50           H
ATOM   1449  N   ALA A 109      15.636   2.701  14.365  1.00 92.19           N
ATOM   1450  CA  ALA A 109      17.033   2.580  14.744  1.00 92.19           C
ATOM   1451  C   ALA A 109      17.208   3.054  16.189  1.00 92.19           C
ATOM   1452  O   ALA A 109      18.041   2.524  16.923  1.00 92.19           O
ATOM   1453  HA  ALA A 109      17.305   1.527  14.681  1.00 92.19           H
ATOM   1454  CB  ALA A 109      17.900   3.373  13.763  1.00 92.19           C
ATOM   1455 1HB  ALA A 109      17.761   2.978  12.756  1.00 92.19           H
ATOM   1456 2HB  ALA A 109      17.607   4.422  13.785  1.00 92.19           H
ATOM   1457 3HB  ALA A 109      18.948   3.282  14.048  1.00 92.19           H
ATOM   1458  HN  ALA A 109      15.441   3.414  13.691  1.00 92.19           H
ATOM   1459  N   ASP A 110      16.409   4.045  16.554  1.00 88.12           N
ATOM   1460  CA  ASP A 110      16.553   4.684  17.850  1.00 88.12           C
ATOM   1461  C   ASP A 110      15.172   5.083  18.375  1.00 88.12           C
ATOM   1462  O   ASP A 110      14.490   4.280  19.010  1.00 88.12           O
ATOM   1463  HA  ASP A 110      17.041   3.942  18.483  1.00 88.12           H
ATOM   1464  CB  ASP A 110      17.404   5.952  17.748  1.00 88.12           C
ATOM   1465 1HB  ASP A 110      18.377   5.708  17.322  1.00 88.12           H
ATOM   1466 2HB  ASP A 110      16.928   6.660  17.069  1.00 88.12           H
ATOM   1467  CG  ASP A 110      17.589   6.600  19.121  1.00 88.12           C
ATOM   1468  OD1 ASP A 110      17.223   5.937  20.116  1.00 88.12           O
ATOM   1469  OD2 ASP A 110      18.094   7.744  19.146  1.00 88.12           O
ATOM   1470  HN  ASP A 110      15.674   4.411  15.982  1.00 88.12           H
ATOM   1471  N   GLN A 111      14.801   6.322  18.088  1.00 88.56           N
ATOM   1472  CA  GLN A 111      13.517   6.840  18.531  1.00 88.56           C
ATOM   1473  C   GLN A 111      13.017   7.915  17.564  1.00 88.56           C
ATOM   1474  O   GLN A 111      13.752   8.349  16.679  1.00 88.56           O
ATOM   1475  HA  GLN A 111      12.840   5.985  18.516  1.00 88.56           H
ATOM   1476  CB  GLN A 111      13.607   7.384  19.958  1.00 88.56           C
ATOM   1477 1HB  GLN A 111      12.623   7.715  20.287  1.00 88.56           H
ATOM   1478 2HB  GLN A 111      13.919   6.589  20.635  1.00 88.56           H
ATOM   1479  CG  GLN A 111      14.597   8.548  20.039  1.00 88.56           C
ATOM   1480 1HG  GLN A 111      15.582   8.216  19.712  1.00 88.56           H
ATOM   1481 2HG  GLN A 111      14.287   9.342  19.359  1.00 88.56           H
ATOM   1482  CD  GLN A 111      14.684   9.096  21.465  1.00 88.56           C
ATOM   1483  OE1 GLN A 111      13.688   9.323  22.132  1.00 88.56           O
ATOM   1484  NE2 GLN A 111      15.927   9.294  21.893  1.00 88.56           N
ATOM   1485 1HE2 GLN A 111      16.701   9.087  21.295  1.00 88.56           H
ATOM   1486 2HE2 GLN A 111      16.088   9.650  22.813  1.00 88.56           H
ATOM   1487  HN  GLN A 111      15.359   6.967  17.566  1.00 88.56           H
ATOM   1488  N   TRP A 112      11.769   8.314  17.767  1.00 91.59           N
ATOM   1489  CA  TRP A 112      11.160   9.326  16.921  1.00 91.59           C
ATOM   1490  C   TRP A 112      11.744  10.684  17.313  1.00 91.59           C
ATOM   1491  O   TRP A 112      11.416  11.224  18.369  1.00 91.59           O
ATOM   1492  HA  TRP A 112      11.417   9.094  15.887  1.00 91.59           H
ATOM   1493  CB  TRP A 112       9.634   9.279  17.022  1.00 91.59           C
ATOM   1494 1HB  TRP A 112       9.301   8.253  16.865  1.00 91.59           H
ATOM   1495 2HB  TRP A 112       9.339   9.560  18.033  1.00 91.59           H
ATOM   1496  CG  TRP A 112       8.917  10.191  16.025  1.00 91.59           C
ATOM   1497  CD1 TRP A 112       8.484  11.445  16.217  1.00 91.59           C
ATOM   1498  HD1 TRP A 112       8.596  11.996  17.150  1.00 91.59           H
ATOM   1499  CD2 TRP A 112       8.563   9.867  14.664  1.00 91.59           C
ATOM   1500  NE1 TRP A 112       7.880  11.951  15.084  1.00 91.59           N
ATOM   1501  HE1 TRP A 112       7.481  12.862  14.982  1.00 91.59           H
ATOM   1502  CE2 TRP A 112       7.929  10.960  14.109  1.00 91.59           C
ATOM   1503  CE3 TRP A 112       8.771   8.689  13.925  1.00 91.59           C
ATOM   1504  HE3 TRP A 112       9.269   7.812  14.340  1.00 91.59           H
ATOM   1505  CZ2 TRP A 112       7.453  10.984  12.793  1.00 91.59           C
ATOM   1506  HZ2 TRP A 112       6.955  11.861  12.378  1.00 91.59           H
ATOM   1507  CZ3 TRP A 112       8.289   8.729  12.612  1.00 91.59           C
ATOM   1508  HZ3 TRP A 112       8.424   7.840  11.995  1.00 91.59           H
ATOM   1509  CH2 TRP A 112       7.649   9.822  12.039  1.00 91.59           C
ATOM   1510  HH2 TRP A 112       7.302   9.773  11.007  1.00 91.59           H
ATOM   1511  HN  TRP A 112      11.179   7.958  18.492  1.00 91.59           H
ATOM   1512  N   LYS A 113      12.601  11.198  16.442  1.00 92.06           N
ATOM   1513  CA  LYS A 113      13.323  12.424  16.737  1.00 92.06           C
ATOM   1514  C   LYS A 113      12.613  13.603  16.068  1.00 92.06           C
ATOM   1515  O   LYS A 113      13.077  14.739  16.150  1.00 92.06           O
ATOM   1516  HA  LYS A 113      13.291  12.570  17.817  1.00 92.06           H
ATOM   1517  CB  LYS A 113      14.794  12.288  16.341  1.00 92.06           C
ATOM   1518 1HB  LYS A 113      14.869  12.033  15.284  1.00 92.06           H
ATOM   1519 2HB  LYS A 113      15.301  13.244  16.474  1.00 92.06           H
ATOM   1520  CG  LYS A 113      15.491  11.214  17.181  1.00 92.06           C
ATOM   1521 1HG  LYS A 113      15.446  11.487  18.235  1.00 92.06           H
ATOM   1522 2HG  LYS A 113      14.964  10.266  17.074  1.00 92.06           H
ATOM   1523  CD  LYS A 113      16.950  11.045  16.753  1.00 92.06           C
ATOM   1524 1HD  LYS A 113      16.995  10.799  15.692  1.00 92.06           H
ATOM   1525 2HD  LYS A 113      17.483  11.987  16.885  1.00 92.06           H
ATOM   1526  CE  LYS A 113      17.636   9.946  17.567  1.00 92.06           C
ATOM   1527 1HE  LYS A 113      17.634  10.214  18.624  1.00 92.06           H
ATOM   1528 2HE  LYS A 113      17.078   9.014  17.474  1.00 92.06           H
ATOM   1529  NZ  LYS A 113      19.026   9.748  17.102  1.00 92.06           N
ATOM   1530 1HZ  LYS A 113      19.444   8.972  17.604  1.00 92.06           H
ATOM   1531 2HZ  LYS A 113      19.025   9.545  16.108  1.00 92.06           H
ATOM   1532 3HZ  LYS A 113      19.564  10.590  17.273  1.00 92.06           H
ATOM   1533  HN  LYS A 113      12.803  10.793  15.551  1.00 92.06           H
ATOM   1534  N   PHE A 114      11.499  13.292  15.422  1.00 93.82           N
ATOM   1535  CA  PHE A 114      10.847  14.253  14.549  1.00 93.82           C
ATOM   1536  C   PHE A 114       9.608  14.850  15.220  1.00 93.82           C
ATOM   1537  O   PHE A 114       9.159  14.358  16.254  1.00 93.82           O
ATOM   1538  HA  PHE A 114      11.566  15.047  14.347  1.00 93.82           H
ATOM   1539  CB  PHE A 114      10.416  13.495  13.291  1.00 93.82           C
ATOM   1540 1HB  PHE A 114       9.602  12.818  13.548  1.00 93.82           H
ATOM   1541 2HB  PHE A 114      10.021  14.208  12.568  1.00 93.82           H
ATOM   1542  CG  PHE A 114      11.540  12.692  12.633  1.00 93.82           C
ATOM   1543  CD1 PHE A 114      12.502  13.332  11.916  1.00 93.82           C
ATOM   1544  HD1 PHE A 114      12.473  14.416  11.810  1.00 93.82           H
ATOM   1545  CD2 PHE A 114      11.576  11.339  12.766  1.00 93.82           C
ATOM   1546  HD2 PHE A 114      10.805  10.827  13.341  1.00 93.82           H
ATOM   1547  CE1 PHE A 114      13.545  12.586  11.305  1.00 93.82           C
ATOM   1548  HE1 PHE A 114      14.317  13.099  10.730  1.00 93.82           H
ATOM   1549  CE2 PHE A 114      12.619  10.594  12.155  1.00 93.82           C
ATOM   1550  HE2 PHE A 114      12.649   9.510  12.261  1.00 93.82           H
ATOM   1551  CZ  PHE A 114      13.582  11.233  11.438  1.00 93.82           C
ATOM   1552  HZ  PHE A 114      14.383  10.661  10.969  1.00 93.82           H
ATOM   1553  HN  PHE A 114      11.044  12.403  15.487  1.00 93.82           H
ATOM   1554  N   GLN A 115       9.090  15.902  14.603  1.00 94.35           N
ATOM   1555  CA  GLN A 115       7.929  16.590  15.144  1.00 94.35           C
ATOM   1556  C   GLN A 115       6.665  15.760  14.912  1.00 94.35           C
ATOM   1557  O   GLN A 115       6.672  14.821  14.118  1.00 94.35           O
ATOM   1558  HA  GLN A 115       8.120  16.683  16.213  1.00 94.35           H
ATOM   1559  CB  GLN A 115       7.788  17.987  14.537  1.00 94.35           C
ATOM   1560 1HB  GLN A 115       7.784  17.916  13.449  1.00 94.35           H
ATOM   1561 2HB  GLN A 115       6.832  18.420  14.831  1.00 94.35           H
ATOM   1562  CG  GLN A 115       8.929  18.900  14.989  1.00 94.35           C
ATOM   1563 1HG  GLN A 115       9.036  18.844  16.073  1.00 94.35           H
ATOM   1564 2HG  GLN A 115       9.868  18.556  14.557  1.00 94.35           H
ATOM   1565  CD  GLN A 115       8.670  20.349  14.572  1.00 94.35           C
ATOM   1566  OE1 GLN A 115       7.772  20.650  13.803  1.00 94.35           O
ATOM   1567  NE2 GLN A 115       9.505  21.227  15.121  1.00 94.35           N
ATOM   1568 1HE2 GLN A 115      10.221  20.914  15.744  1.00 94.35           H
ATOM   1569 2HE2 GLN A 115       9.416  22.201  14.909  1.00 94.35           H
ATOM   1570  HN  GLN A 115       9.449  16.285  13.752  1.00 94.35           H
ATOM   1571  N   THR A 116       5.610  16.138  15.619  1.00 94.43           N
ATOM   1572  CA  THR A 116       4.356  15.409  15.539  1.00 94.43           C
ATOM   1573  C   THR A 116       3.809  15.444  14.110  1.00 94.43           C
ATOM   1574  O   THR A 116       3.223  14.469  13.642  1.00 94.43           O
ATOM   1575  HA  THR A 116       4.549  14.364  15.781  1.00 94.43           H
ATOM   1576  CB  THR A 116       3.396  16.003  16.572  1.00 94.43           C
ATOM   1577  HB  THR A 116       3.037  16.981  16.251  1.00 94.43           H
ATOM   1578  OG1 THR A 116       4.142  15.990  17.786  1.00 94.43           O
ATOM   1579  HG1 THR A 116       3.709  16.589  18.460  1.00 94.43           H
ATOM   1580  CG2 THR A 116       2.203  15.089  16.857  1.00 94.43           C
ATOM   1581 1HG2 THR A 116       2.561  14.134  17.242  1.00 94.43           H
ATOM   1582 2HG2 THR A 116       1.644  14.923  15.936  1.00 94.43           H
ATOM   1583 3HG2 THR A 116       1.554  15.559  17.596  1.00 94.43           H
ATOM   1584  HN  THR A 116       5.603  16.924  16.237  1.00 94.43           H
ATOM   1585  N   PHE A 117       4.019  16.578  13.458  1.00 95.49           N
ATOM   1586  CA  PHE A 117       3.550  16.755  12.094  1.00 95.49           C
ATOM   1587  C   PHE A 117       4.046  15.623  11.192  1.00 95.49           C
ATOM   1588  O   PHE A 117       3.270  15.041  10.436  1.00 95.49           O
ATOM   1589  HA  PHE A 117       2.460  16.743  12.123  1.00 95.49           H
ATOM   1590  CB  PHE A 117       4.124  18.081  11.592  1.00 95.49           C
ATOM   1591 1HB  PHE A 117       3.720  18.893  12.196  1.00 95.49           H
ATOM   1592 2HB  PHE A 117       5.204  18.078  11.744  1.00 95.49           H
ATOM   1593  CG  PHE A 117       3.832  18.367  10.118  1.00 95.49           C
ATOM   1594  CD1 PHE A 117       4.815  18.222   9.189  1.00 95.49           C
ATOM   1595  HD1 PHE A 117       5.811  17.901   9.495  1.00 95.49           H
ATOM   1596  CD2 PHE A 117       2.590  18.766   9.736  1.00 95.49           C
ATOM   1597  HD2 PHE A 117       1.802  18.883  10.480  1.00 95.49           H
ATOM   1598  CE1 PHE A 117       4.544  18.487   7.821  1.00 95.49           C
ATOM   1599  HE1 PHE A 117       5.332  18.371   7.077  1.00 95.49           H
ATOM   1600  CE2 PHE A 117       2.319  19.032   8.367  1.00 95.49           C
ATOM   1601  HE2 PHE A 117       1.323  19.352   8.061  1.00 95.49           H
ATOM   1602  CZ  PHE A 117       3.302  18.887   7.439  1.00 95.49           C
ATOM   1603  HZ  PHE A 117       3.093  19.090   6.388  1.00 95.49           H
ATOM   1604  HN  PHE A 117       4.499  17.365  13.845  1.00 95.49           H
ATOM   1605  N   MET A 118       5.337  15.345  11.302  1.00 95.02           N
ATOM   1606  CA  MET A 118       5.953  14.316  10.482  1.00 95.02           C
ATOM   1607  C   MET A 118       5.355  12.941  10.787  1.00 95.02           C
ATOM   1608  O   MET A 118       5.216  12.108   9.892  1.00 95.02           O
ATOM   1609  HA  MET A 118       5.736  14.593   9.451  1.00 95.02           H
ATOM   1610  CB  MET A 118       7.460  14.287  10.745  1.00 95.02           C
ATOM   1611 1HB  MET A 118       7.855  15.303  10.726  1.00 95.02           H
ATOM   1612 2HB  MET A 118       7.651  13.889  11.742  1.00 95.02           H
ATOM   1613  CG  MET A 118       8.183  13.433   9.702  1.00 95.02           C
ATOM   1614 1HG  MET A 118       9.251  13.405   9.919  1.00 95.02           H
ATOM   1615 2HG  MET A 118       7.821  12.406   9.747  1.00 95.02           H
ATOM   1616  SD  MET A 118       7.911  14.103   8.070  1.00 95.02           S
ATOM   1617  CE  MET A 118       8.880  15.598   8.184  1.00 95.02           C
ATOM   1618 1HE  MET A 118       8.492  16.222   8.989  1.00 95.02           H
ATOM   1619 2HE  MET A 118       9.919  15.343   8.390  1.00 95.02           H
ATOM   1620 3HE  MET A 118       8.820  16.143   7.241  1.00 95.02           H
ATOM   1621  HN  MET A 118       5.957  15.808  11.936  1.00 95.02           H
ATOM   1622  N   CYS A 119       5.018  12.745  12.053  1.00 93.83           N
ATOM   1623  CA  CYS A 119       4.442  11.484  12.488  1.00 93.83           C
ATOM   1624  C   CYS A 119       3.106  11.292  11.767  1.00 93.83           C
ATOM   1625  O   CYS A 119       2.828  10.214  11.245  1.00 93.83           O
ATOM   1626  HA  CYS A 119       5.149  10.703  12.207  1.00 93.83           H
ATOM   1627  CB  CYS A 119       4.282  11.429  14.009  1.00 93.83           C
ATOM   1628 1HB  CYS A 119       5.262  11.449  14.486  1.00 93.83           H
ATOM   1629 2HB  CYS A 119       3.740  12.308  14.358  1.00 93.83           H
ATOM   1630  SG  CYS A 119       3.383   9.909  14.489  1.00 93.83           S
ATOM   1631  HN  CYS A 119       5.133  13.428  12.775  1.00 93.83           H
ATOM   1632  N   LYS A 120       2.315  12.355  11.761  1.00 94.83           N
ATOM   1633  CA  LYS A 120       1.008  12.313  11.128  1.00 94.83           C
ATOM   1634  C   LYS A 120       1.173  11.933   9.655  1.00 94.83           C
ATOM   1635  O   LYS A 120       0.479  11.048   9.156  1.00 94.83           O
ATOM   1636  HA  LYS A 120       0.430  11.532  11.623  1.00 94.83           H
ATOM   1637  CB  LYS A 120       0.265  13.632  11.343  1.00 94.83           C
ATOM   1638 1HB  LYS A 120       0.902  14.466  11.048  1.00 94.83           H
ATOM   1639 2HB  LYS A 120      -0.618  13.665  10.705  1.00 94.83           H
ATOM   1640  CG  LYS A 120      -0.151  13.794  12.807  1.00 94.83           C
ATOM   1641 1HG  LYS A 120      -0.781  12.956  13.104  1.00 94.83           H
ATOM   1642 2HG  LYS A 120       0.733  13.771  13.444  1.00 94.83           H
ATOM   1643  CD  LYS A 120      -0.906  15.108  13.020  1.00 94.83           C
ATOM   1644 1HD  LYS A 120      -0.240  15.950  12.825  1.00 94.83           H
ATOM   1645 2HD  LYS A 120      -1.727  15.180  12.307  1.00 94.83           H
ATOM   1646  CE  LYS A 120      -1.451  15.202  14.446  1.00 94.83           C
ATOM   1647 1HE  LYS A 120      -1.680  14.204  14.821  1.00 94.83           H
ATOM   1648 2HE  LYS A 120      -0.692  15.623  15.105  1.00 94.83           H
ATOM   1649  NZ  LYS A 120      -2.669  16.042  14.481  1.00 94.83           N
ATOM   1650 1HZ  LYS A 120      -3.001  16.117  15.436  1.00 94.83           H
ATOM   1651 2HZ  LYS A 120      -2.452  16.966  14.125  1.00 94.83           H
ATOM   1652 3HZ  LYS A 120      -3.389  15.619  13.906  1.00 94.83           H
ATOM   1653  HN  LYS A 120       2.554  13.232  12.179  1.00 94.83           H
ATOM   1654  N   VAL A 121       2.096  12.622   8.999  1.00 95.01           N
ATOM   1655  CA  VAL A 121       2.293  12.438   7.571  1.00 95.01           C
ATOM   1656  C   VAL A 121       2.736  10.998   7.303  1.00 95.01           C
ATOM   1657  O   VAL A 121       2.170  10.320   6.446  1.00 95.01           O
ATOM   1658  HA  VAL A 121       1.333  12.606   7.082  1.00 95.01           H
ATOM   1659  CB  VAL A 121       3.283  13.477   7.041  1.00 95.01           C
ATOM   1660  HB  VAL A 121       4.178  13.433   7.661  1.00 95.01           H
ATOM   1661  CG1 VAL A 121       3.692  13.160   5.601  1.00 95.01           C
ATOM   1662 1HG1 VAL A 121       4.164  12.178   5.565  1.00 95.01           H
ATOM   1663 2HG1 VAL A 121       2.809  13.163   4.963  1.00 95.01           H
ATOM   1664 3HG1 VAL A 121       4.397  13.914   5.250  1.00 95.01           H
ATOM   1665  CG2 VAL A 121       2.706  14.890   7.149  1.00 95.01           C
ATOM   1666 1HG2 VAL A 121       1.788  14.953   6.564  1.00 95.01           H
ATOM   1667 2HG2 VAL A 121       2.488  15.115   8.193  1.00 95.01           H
ATOM   1668 3HG2 VAL A 121       3.430  15.608   6.765  1.00 95.01           H
ATOM   1669  HN  VAL A 121       2.701  13.294   9.426  1.00 95.01           H
ATOM   1670  N   VAL A 122       3.744  10.574   8.051  1.00 93.63           N
ATOM   1671  CA  VAL A 122       4.426   9.327   7.750  1.00 93.63           C
ATOM   1672  C   VAL A 122       3.449   8.162   7.919  1.00 93.63           C
ATOM   1673  O   VAL A 122       3.461   7.218   7.131  1.00 93.63           O
ATOM   1674  HA  VAL A 122       4.744   9.370   6.708  1.00 93.63           H
ATOM   1675  CB  VAL A 122       5.676   9.191   8.622  1.00 93.63           C
ATOM   1676  HB  VAL A 122       5.390   9.401   9.652  1.00 93.63           H
ATOM   1677  CG1 VAL A 122       6.228   7.765   8.569  1.00 93.63           C
ATOM   1678 1HG1 VAL A 122       5.471   7.069   8.931  1.00 93.63           H
ATOM   1679 2HG1 VAL A 122       6.490   7.515   7.541  1.00 93.63           H
ATOM   1680 3HG1 VAL A 122       7.116   7.696   9.198  1.00 93.63           H
ATOM   1681  CG2 VAL A 122       6.743  10.208   8.213  1.00 93.63           C
ATOM   1682 1HG2 VAL A 122       7.024  10.042   7.173  1.00 93.63           H
ATOM   1683 2HG2 VAL A 122       6.347  11.217   8.326  1.00 93.63           H
ATOM   1684 3HG2 VAL A 122       7.621  10.089   8.849  1.00 93.63           H
ATOM   1685  HN  VAL A 122       4.094  11.066   8.848  1.00 93.63           H
ATOM   1686  N   ASN A 123       2.626   8.267   8.952  1.00 92.46           N
ATOM   1687  CA  ASN A 123       1.644   7.234   9.235  1.00 92.46           C
ATOM   1688  C   ASN A 123       0.601   7.208   8.116  1.00 92.46           C
ATOM   1689  O   ASN A 123       0.136   6.141   7.720  1.00 92.46           O
ATOM   1690  HA  ASN A 123       2.214   6.307   9.295  1.00 92.46           H
ATOM   1691  CB  ASN A 123       0.918   7.510  10.553  1.00 92.46           C
ATOM   1692 1HB  ASN A 123       0.794   8.585  10.686  1.00 92.46           H
ATOM   1693 2HB  ASN A 123      -0.081   7.076  10.519  1.00 92.46           H
ATOM   1694  CG  ASN A 123       1.693   6.930  11.738  1.00 92.46           C
ATOM   1695  OD1 ASN A 123       2.532   6.056  11.596  1.00 92.46           O
ATOM   1696  ND2 ASN A 123       1.365   7.463  12.911  1.00 92.46           N
ATOM   1697 1HD2 ASN A 123       0.667   8.177  12.958  1.00 92.46           H
ATOM   1698 2HD2 ASN A 123       1.817   7.149  13.746  1.00 92.46           H
ATOM   1699  HN  ASN A 123       2.623   9.039   9.588  1.00 92.46           H
ATOM   1700  N   SER A 124       0.262   8.397   7.638  1.00 93.97           N
ATOM   1701  CA  SER A 124      -0.856   8.545   6.723  1.00 93.97           C
ATOM   1702  C   SER A 124      -0.435   8.130   5.311  1.00 93.97           C
ATOM   1703  O   SER A 124      -1.243   7.604   4.548  1.00 93.97           O
ATOM   1704  HA  SER A 124      -1.630   7.878   7.102  1.00 93.97           H
ATOM   1705  CB  SER A 124      -1.379   9.983   6.720  1.00 93.97           C
ATOM   1706 1HB  SER A 124      -0.615  10.645   6.312  1.00 93.97           H
ATOM   1707 2HB  SER A 124      -2.245  10.053   6.061  1.00 93.97           H
ATOM   1708  OG  SER A 124      -1.740  10.423   8.026  1.00 93.97           O
ATOM   1709  HG  SER A 124      -1.142  11.172   8.312  1.00 93.97           H
ATOM   1710  HN  SER A 124       0.737   9.247   7.867  1.00 93.97           H
ATOM   1711  N   MET A 125       0.829   8.383   5.007  1.00 93.93           N
ATOM   1712  CA  MET A 125       1.310   8.259   3.642  1.00 93.93           C
ATOM   1713  C   MET A 125       1.178   6.818   3.143  1.00 93.93           C
ATOM   1714  O   MET A 125       0.837   6.587   1.984  1.00 93.93           O
ATOM   1715  HA  MET A 125       0.676   8.916   3.046  1.00 93.93           H
ATOM   1716  CB  MET A 125       2.776   8.690   3.575  1.00 93.93           C
ATOM   1717 1HB  MET A 125       3.306   8.328   4.456  1.00 93.93           H
ATOM   1718 2HB  MET A 125       3.254   8.236   2.707  1.00 93.93           H
ATOM   1719  CG  MET A 125       2.896  10.213   3.491  1.00 93.93           C
ATOM   1720 1HG  MET A 125       2.396  10.673   4.343  1.00 93.93           H
ATOM   1721 2HG  MET A 125       3.945  10.507   3.540  1.00 93.93           H
ATOM   1722  SD  MET A 125       2.171  10.799   1.969  1.00 93.93           S
ATOM   1723  CE  MET A 125       1.897  12.511   2.395  1.00 93.93           C
ATOM   1724 1HE  MET A 125       1.229  12.568   3.255  1.00 93.93           H
ATOM   1725 2HE  MET A 125       2.849  12.981   2.642  1.00 93.93           H
ATOM   1726 3HE  MET A 125       1.445  13.028   1.549  1.00 93.93           H
ATOM   1727  HN  MET A 125       1.519   8.668   5.673  1.00 93.93           H
ATOM   1728  N   TYR A 126       1.456   5.886   4.043  1.00 87.49           N
ATOM   1729  CA  TYR A 126       1.365   4.475   3.712  1.00 87.49           C
ATOM   1730  C   TYR A 126      -0.068   4.090   3.339  1.00 87.49           C
ATOM   1731  O   TYR A 126      -0.291   3.410   2.339  1.00 87.49           O
ATOM   1732  HA  TYR A 126       2.018   4.287   2.859  1.00 87.49           H
ATOM   1733  CB  TYR A 126       1.772   3.717   4.978  1.00 87.49           C
ATOM   1734 1HB  TYR A 126       2.828   3.901   5.175  1.00 87.49           H
ATOM   1735 2HB  TYR A 126       1.215   4.119   5.824  1.00 87.49           H
ATOM   1736  CG  TYR A 126       1.537   2.207   4.902  1.00 87.49           C
ATOM   1737  CD1 TYR A 126       0.693   1.594   5.805  1.00 87.49           C
ATOM   1738  HD1 TYR A 126       0.194   2.186   6.573  1.00 87.49           H
ATOM   1739  CD2 TYR A 126       2.168   1.459   3.930  1.00 87.49           C
ATOM   1740  HD2 TYR A 126       2.835   1.943   3.216  1.00 87.49           H
ATOM   1741  CE1 TYR A 126       0.471   0.173   5.734  1.00 87.49           C
ATOM   1742  HE1 TYR A 126      -0.193  -0.324   6.441  1.00 87.49           H
ATOM   1743  CE2 TYR A 126       1.947   0.038   3.859  1.00 87.49           C
ATOM   1744  HE2 TYR A 126       2.440  -0.566   3.096  1.00 87.49           H
ATOM   1745  CZ  TYR A 126       1.109  -0.535   4.764  1.00 87.49           C
ATOM   1746  OH  TYR A 126       0.900  -1.877   4.697  1.00 87.49           O
ATOM   1747  HH  TYR A 126       1.390  -2.261   3.914  1.00 87.49           H
ATOM   1748  HN  TYR A 126       1.737   6.083   4.983  1.00 87.49           H
ATOM   1749  N   LYS A 127      -1.001   4.541   4.164  1.00 88.13           N
ATOM   1750  CA  LYS A 127      -2.400   4.197   3.972  1.00 88.13           C
ATOM   1751  C   LYS A 127      -2.900   4.821   2.668  1.00 88.13           C
ATOM   1752  O   LYS A 127      -3.694   4.215   1.950  1.00 88.13           O
ATOM   1753  HA  LYS A 127      -2.459   3.112   3.880  1.00 88.13           H
ATOM   1754  CB  LYS A 127      -3.223   4.593   5.199  1.00 88.13           C
ATOM   1755 1HB  LYS A 127      -2.974   5.613   5.495  1.00 88.13           H
ATOM   1756 2HB  LYS A 127      -4.283   4.584   4.949  1.00 88.13           H
ATOM   1757  CG  LYS A 127      -2.960   3.640   6.367  1.00 88.13           C
ATOM   1758 1HG  LYS A 127      -1.892   3.605   6.580  1.00 88.13           H
ATOM   1759 2HG  LYS A 127      -3.452   4.014   7.264  1.00 88.13           H
ATOM   1760  CD  LYS A 127      -3.469   2.232   6.050  1.00 88.13           C
ATOM   1761 1HD  LYS A 127      -4.510   2.281   5.730  1.00 88.13           H
ATOM   1762 2HD  LYS A 127      -2.899   1.814   5.220  1.00 88.13           H
ATOM   1763  CE  LYS A 127      -3.347   1.317   7.270  1.00 88.13           C
ATOM   1764 1HE  LYS A 127      -2.311   1.284   7.606  1.00 88.13           H
ATOM   1765 2HE  LYS A 127      -3.936   1.721   8.094  1.00 88.13           H
ATOM   1766  NZ  LYS A 127      -3.813  -0.049   6.943  1.00 88.13           N
ATOM   1767 1HZ  LYS A 127      -3.754  -0.633   7.770  1.00 88.13           H
ATOM   1768 2HZ  LYS A 127      -4.774  -0.011   6.623  1.00 88.13           H
ATOM   1769 3HZ  LYS A 127      -3.228  -0.439   6.212  1.00 88.13           H
ATOM   1770  HN  LYS A 127      -0.815   5.131   4.950  1.00 88.13           H
ATOM   1771  N   MET A 128      -2.415   6.025   2.401  1.00 92.82           N
ATOM   1772  CA  MET A 128      -2.770   6.720   1.176  1.00 92.82           C
ATOM   1773  C   MET A 128      -2.272   5.956  -0.052  1.00 92.82           C
ATOM   1774  O   MET A 128      -3.006   5.793  -1.026  1.00 92.82           O
ATOM   1775  HA  MET A 128      -3.859   6.764   1.169  1.00 92.82           H
ATOM   1776  CB  MET A 128      -2.157   8.122   1.189  1.00 92.82           C
ATOM   1777 1HB  MET A 128      -2.436   8.637   2.108  1.00 92.82           H
ATOM   1778 2HB  MET A 128      -1.070   8.048   1.183  1.00 92.82           H
ATOM   1779  CG  MET A 128      -2.624   8.936  -0.020  1.00 92.82           C
ATOM   1780 1HG  MET A 128      -2.389   8.402  -0.941  1.00 92.82           H
ATOM   1781 2HG  MET A 128      -3.707   9.058   0.010  1.00 92.82           H
ATOM   1782  SD  MET A 128      -1.831  10.535  -0.023  1.00 92.82           S
ATOM   1783  CE  MET A 128      -2.631  11.280   1.388  1.00 92.82           C
ATOM   1784 1HE  MET A 128      -3.707  11.319   1.218  1.00 92.82           H
ATOM   1785 2HE  MET A 128      -2.425  10.685   2.278  1.00 92.82           H
ATOM   1786 3HE  MET A 128      -2.249  12.291   1.530  1.00 92.82           H
ATOM   1787  HN  MET A 128      -1.791   6.523   3.004  1.00 92.82           H
ATOM   1788  N   ASN A 129      -1.028   5.508   0.033  1.00 92.19           N
ATOM   1789  CA  ASN A 129      -0.441   4.721  -1.038  1.00 92.19           C
ATOM   1790  C   ASN A 129      -1.304   3.482  -1.286  1.00 92.19           C
ATOM   1791  O   ASN A 129      -1.710   3.220  -2.417  1.00 92.19           O
ATOM   1792  HA  ASN A 129      -0.411   5.387  -1.900  1.00 92.19           H
ATOM   1793  CB  ASN A 129       0.967   4.251  -0.668  1.00 92.19           C
ATOM   1794 1HB  ASN A 129       1.650   5.099  -0.671  1.00 92.19           H
ATOM   1795 2HB  ASN A 129       0.965   3.847   0.345  1.00 92.19           H
ATOM   1796  CG  ASN A 129       1.463   3.184  -1.646  1.00 92.19           C
ATOM   1797  OD1 ASN A 129       1.225   1.999  -1.486  1.00 92.19           O
ATOM   1798  ND2 ASN A 129       2.166   3.671  -2.665  1.00 92.19           N
ATOM   1799 1HD2 ASN A 129       2.326   4.655  -2.738  1.00 92.19           H
ATOM   1800 2HD2 ASN A 129       2.534   3.052  -3.359  1.00 92.19           H
ATOM   1801  HN  ASN A 129      -0.426   5.674   0.814  1.00 92.19           H
ATOM   1802  N   PHE A 130      -1.558   2.752  -0.210  1.00 87.76           N
ATOM   1803  CA  PHE A 130      -2.230   1.468  -0.318  1.00 87.76           C
ATOM   1804  C   PHE A 130      -3.563   1.608  -1.056  1.00 87.76           C
ATOM   1805  O   PHE A 130      -3.804   0.918  -2.045  1.00 87.76           O
ATOM   1806  HA  PHE A 130      -1.573   0.806  -0.881  1.00 87.76           H
ATOM   1807  CB  PHE A 130      -2.498   0.982   1.108  1.00 87.76           C
ATOM   1808 1HB  PHE A 130      -1.556   0.958   1.656  1.00 87.76           H
ATOM   1809 2HB  PHE A 130      -3.142   1.703   1.611  1.00 87.76           H
ATOM   1810  CG  PHE A 130      -3.149  -0.400   1.182  1.00 87.76           C
ATOM   1811  CD1 PHE A 130      -4.500  -0.522   1.083  1.00 87.76           C
ATOM   1812  HD1 PHE A 130      -5.119   0.366   0.952  1.00 87.76           H
ATOM   1813  CD2 PHE A 130      -2.377  -1.508   1.346  1.00 87.76           C
ATOM   1814  HD2 PHE A 130      -1.295  -1.411   1.425  1.00 87.76           H
ATOM   1815  CE1 PHE A 130      -5.105  -1.805   1.152  1.00 87.76           C
ATOM   1816  HE1 PHE A 130      -6.188  -1.902   1.073  1.00 87.76           H
ATOM   1817  CE2 PHE A 130      -2.982  -2.791   1.414  1.00 87.76           C
ATOM   1818  HE2 PHE A 130      -2.363  -3.679   1.546  1.00 87.76           H
ATOM   1819  CZ  PHE A 130      -4.333  -2.912   1.316  1.00 87.76           C
ATOM   1820  HZ  PHE A 130      -4.797  -3.897   1.369  1.00 87.76           H
ATOM   1821  HN  PHE A 130      -1.314   3.024   0.721  1.00 87.76           H
ATOM   1822  N   TYR A 131      -4.394   2.504  -0.546  1.00 88.72           N
ATOM   1823  CA  TYR A 131      -5.743   2.656  -1.065  1.00 88.72           C
ATOM   1824  C   TYR A 131      -5.720   3.104  -2.528  1.00 88.72           C
ATOM   1825  O   TYR A 131      -6.491   2.603  -3.346  1.00 88.72           O
ATOM   1826  HA  TYR A 131      -6.240   1.688  -0.997  1.00 88.72           H
ATOM   1827  CB  TYR A 131      -6.400   3.748  -0.220  1.00 88.72           C
ATOM   1828 1HB  TYR A 131      -5.771   4.638  -0.240  1.00 88.72           H
ATOM   1829 2HB  TYR A 131      -7.353   4.021  -0.674  1.00 88.72           H
ATOM   1830  CG  TYR A 131      -6.643   3.347   1.237  1.00 88.72           C
ATOM   1831  CD1 TYR A 131      -7.112   2.084   1.535  1.00 88.72           C
ATOM   1832  HD1 TYR A 131      -7.309   1.372   0.734  1.00 88.72           H
ATOM   1833  CD2 TYR A 131      -6.393   4.248   2.252  1.00 88.72           C
ATOM   1834  HD2 TYR A 131      -6.023   5.246   2.016  1.00 88.72           H
ATOM   1835  CE1 TYR A 131      -7.340   1.706   2.906  1.00 88.72           C
ATOM   1836  HE1 TYR A 131      -7.710   0.712   3.156  1.00 88.72           H
ATOM   1837  CE2 TYR A 131      -6.621   3.870   3.622  1.00 88.72           C
ATOM   1838  HE2 TYR A 131      -6.428   4.572   4.434  1.00 88.72           H
ATOM   1839  CZ  TYR A 131      -7.083   2.618   3.882  1.00 88.72           C
ATOM   1840  OH  TYR A 131      -7.299   2.261   5.176  1.00 88.72           O
ATOM   1841  HH  TYR A 131      -7.246   3.067   5.767  1.00 88.72           H
ATOM   1842  HN  TYR A 131      -4.160   3.120   0.207  1.00 88.72           H
ATOM   1843  N   SER A 132      -4.829   4.041  -2.812  1.00 91.33           N
ATOM   1844  CA  SER A 132      -4.710   4.577  -4.158  1.00 91.33           C
ATOM   1845  C   SER A 132      -4.231   3.485  -5.116  1.00 91.33           C
ATOM   1846  O   SER A 132      -4.737   3.366  -6.230  1.00 91.33           O
ATOM   1847  HA  SER A 132      -5.713   4.908  -4.426  1.00 91.33           H
ATOM   1848  CB  SER A 132      -3.753   5.771  -4.193  1.00 91.33           C
ATOM   1849 1HB  SER A 132      -3.642   6.116  -5.221  1.00 91.33           H
ATOM   1850 2HB  SER A 132      -4.182   6.596  -3.624  1.00 91.33           H
ATOM   1851  OG  SER A 132      -2.472   5.444  -3.662  1.00 91.33           O
ATOM   1852  HG  SER A 132      -2.359   5.862  -2.760  1.00 91.33           H
ATOM   1853  HN  SER A 132      -4.197   4.433  -2.144  1.00 91.33           H
ATOM   1854  N   CYS A 133      -3.260   2.714  -4.646  1.00 86.48           N
ATOM   1855  CA  CYS A 133      -2.698   1.644  -5.452  1.00 86.48           C
ATOM   1856  C   CYS A 133      -3.820   0.662  -5.797  1.00 86.48           C
ATOM   1857  O   CYS A 133      -3.982   0.282  -6.955  1.00 86.48           O
ATOM   1858  HA  CYS A 133      -2.298   2.108  -6.354  1.00 86.48           H
ATOM   1859  CB  CYS A 133      -1.533   0.953  -4.740  1.00 86.48           C
ATOM   1860 1HB  CYS A 133      -1.796   0.757  -3.701  1.00 86.48           H
ATOM   1861 2HB  CYS A 133      -1.334  -0.013  -5.206  1.00 86.48           H
ATOM   1862  SG  CYS A 133      -0.038   2.005  -4.819  1.00 86.48           S
ATOM   1863  HG  CYS A 133      -0.431   2.874  -3.892  1.00 86.48           H
ATOM   1864  HN  CYS A 133      -2.860   2.812  -3.735  1.00 86.48           H
ATOM   1865  N   VAL A 134      -4.565   0.280  -4.770  1.00 84.50           N
ATOM   1866  CA  VAL A 134      -5.629  -0.694  -4.940  1.00 84.50           C
ATOM   1867  C   VAL A 134      -6.607  -0.194  -6.006  1.00 84.50           C
ATOM   1868  O   VAL A 134      -6.954  -0.929  -6.929  1.00 84.50           O
ATOM   1869  HA  VAL A 134      -5.175  -1.621  -5.289  1.00 84.50           H
ATOM   1870  CB  VAL A 134      -6.303  -0.973  -3.595  1.00 84.50           C
ATOM   1871  HB  VAL A 134      -6.384  -0.028  -3.058  1.00 84.50           H
ATOM   1872  CG1 VAL A 134      -7.716  -1.524  -3.793  1.00 84.50           C
ATOM   1873 1HG1 VAL A 134      -8.316  -0.796  -4.340  1.00 84.50           H
ATOM   1874 2HG1 VAL A 134      -7.668  -2.454  -4.359  1.00 84.50           H
ATOM   1875 3HG1 VAL A 134      -8.172  -1.713  -2.821  1.00 84.50           H
ATOM   1876  CG2 VAL A 134      -5.458  -1.925  -2.746  1.00 84.50           C
ATOM   1877 1HG2 VAL A 134      -5.331  -2.869  -3.275  1.00 84.50           H
ATOM   1878 2HG2 VAL A 134      -4.481  -1.477  -2.562  1.00 84.50           H
ATOM   1879 3HG2 VAL A 134      -5.959  -2.106  -1.795  1.00 84.50           H
ATOM   1880  HN  VAL A 134      -4.451   0.624  -3.838  1.00 84.50           H
ATOM   1881  N   LEU A 135      -7.024   1.053  -5.842  1.00 87.56           N
ATOM   1882  CA  LEU A 135      -8.056   1.615  -6.697  1.00 87.56           C
ATOM   1883  C   LEU A 135      -7.526   1.719  -8.128  1.00 87.56           C
ATOM   1884  O   LEU A 135      -8.265   1.497  -9.085  1.00 87.56           O
ATOM   1885  HA  LEU A 135      -8.899   0.923  -6.690  1.00 87.56           H
ATOM   1886  CB  LEU A 135      -8.558   2.944  -6.128  1.00 87.56           C
ATOM   1887 1HB  LEU A 135      -7.701   3.604  -5.992  1.00 87.56           H
ATOM   1888 2HB  LEU A 135      -9.206   3.411  -6.869  1.00 87.56           H
ATOM   1889  CG  LEU A 135      -9.318   2.862  -4.803  1.00 87.56           C
ATOM   1890  HG  LEU A 135      -8.749   2.231  -4.121  1.00 87.56           H
ATOM   1891  CD1 LEU A 135      -9.435   4.242  -4.152  1.00 87.56           C
ATOM   1892 1HD1 LEU A 135      -8.439   4.638  -3.959  1.00 87.56           H
ATOM   1893 2HD1 LEU A 135      -9.970   4.915  -4.822  1.00 87.56           H
ATOM   1894 3HD1 LEU A 135      -9.980   4.155  -3.212  1.00 87.56           H
ATOM   1895  CD2 LEU A 135     -10.685   2.202  -4.996  1.00 87.56           C
ATOM   1896 1HD2 LEU A 135     -11.275   2.786  -5.702  1.00 87.56           H
ATOM   1897 2HD2 LEU A 135     -10.549   1.192  -5.383  1.00 87.56           H
ATOM   1898 3HD2 LEU A 135     -11.205   2.156  -4.038  1.00 87.56           H
ATOM   1899  HN  LEU A 135      -6.671   1.674  -5.142  1.00 87.56           H
ATOM   1900  N   LEU A 136      -6.249   2.057  -8.229  1.00 88.28           N
ATOM   1901  CA  LEU A 136      -5.614   2.206  -9.527  1.00 88.28           C
ATOM   1902  C   LEU A 136      -5.555   0.844 -10.221  1.00 88.28           C
ATOM   1903  O   LEU A 136      -5.842   0.736 -11.412  1.00 88.28           O
ATOM   1904  HA  LEU A 136      -6.241   2.870 -10.123  1.00 88.28           H
ATOM   1905  CB  LEU A 136      -4.249   2.882  -9.382  1.00 88.28           C
ATOM   1906 1HB  LEU A 136      -3.701   2.381  -8.585  1.00 88.28           H
ATOM   1907 2HB  LEU A 136      -3.688   2.724 -10.303  1.00 88.28           H
ATOM   1908  CG  LEU A 136      -4.272   4.382  -9.082  1.00 88.28           C
ATOM   1909  HG  LEU A 136      -4.975   4.557  -8.268  1.00 88.28           H
ATOM   1910  CD1 LEU A 136      -2.901   4.868  -8.609  1.00 88.28           C
ATOM   1911 1HD1 LEU A 136      -2.620   4.334  -7.701  1.00 88.28           H
ATOM   1912 2HD1 LEU A 136      -2.160   4.678  -9.385  1.00 88.28           H
ATOM   1913 3HD1 LEU A 136      -2.945   5.937  -8.403  1.00 88.28           H
ATOM   1914  CD2 LEU A 136      -4.775   5.175 -10.290  1.00 88.28           C
ATOM   1915 1HD2 LEU A 136      -4.116   4.999 -11.141  1.00 88.28           H
ATOM   1916 2HD2 LEU A 136      -5.786   4.853 -10.541  1.00 88.28           H
ATOM   1917 3HD2 LEU A 136      -4.781   6.238 -10.050  1.00 88.28           H
ATOM   1918  HN  LEU A 136      -5.652   2.228  -7.445  1.00 88.28           H
ATOM   1919  N   ILE A 137      -5.181  -0.164  -9.445  1.00 81.93           N
ATOM   1920  CA  ILE A 137      -5.047  -1.508  -9.978  1.00 81.93           C
ATOM   1921  C   ILE A 137      -6.404  -1.984 -10.501  1.00 81.93           C
ATOM   1922  O   ILE A 137      -6.481  -2.617 -11.552  1.00 81.93           O
ATOM   1923  HA  ILE A 137      -4.352  -1.460 -10.817  1.00 81.93           H
ATOM   1924  CB  ILE A 137      -4.430  -2.440  -8.933  1.00 81.93           C
ATOM   1925  HB  ILE A 137      -4.922  -2.255  -7.978  1.00 81.93           H
ATOM   1926  CG1 ILE A 137      -2.942  -2.139  -8.740  1.00 81.93           C
ATOM   1927 1HG1 ILE A 137      -2.385  -2.459  -9.620  1.00 81.93           H
ATOM   1928 2HG1 ILE A 137      -2.795  -1.063  -8.644  1.00 81.93           H
ATOM   1929  CG2 ILE A 137      -4.676  -3.907  -9.292  1.00 81.93           C
ATOM   1930 1HG2 ILE A 137      -5.748  -4.095  -9.338  1.00 81.93           H
ATOM   1931 2HG2 ILE A 137      -4.227  -4.123 -10.262  1.00 81.93           H
ATOM   1932 3HG2 ILE A 137      -4.227  -4.547  -8.533  1.00 81.93           H
ATOM   1933  CD1 ILE A 137      -2.396  -2.847  -7.498  1.00 81.93           C
ATOM   1934 1HD1 ILE A 137      -2.939  -2.505  -6.617  1.00 81.93           H
ATOM   1935 2HD1 ILE A 137      -2.523  -3.924  -7.609  1.00 81.93           H
ATOM   1936 3HD1 ILE A 137      -1.337  -2.616  -7.385  1.00 81.93           H
ATOM   1937  HN  ILE A 137      -4.972  -0.072  -8.471  1.00 81.93           H
ATOM   1938  N   MET A 138      -7.441  -1.659  -9.742  1.00 82.72           N
ATOM   1939  CA  MET A 138      -8.799  -1.961 -10.162  1.00 82.72           C
ATOM   1940  C   MET A 138      -9.110  -1.317 -11.514  1.00 82.72           C
ATOM   1941  O   MET A 138      -9.616  -1.979 -12.419  1.00 82.72           O
ATOM   1942  HA  MET A 138      -8.844  -3.047 -10.249  1.00 82.72           H
ATOM   1943  CB  MET A 138      -9.784  -1.445  -9.111  1.00 82.72           C
ATOM   1944 1HB  MET A 138      -9.718  -2.059  -8.213  1.00 82.72           H
ATOM   1945 2HB  MET A 138      -9.516  -0.429  -8.823  1.00 82.72           H
ATOM   1946  CG  MET A 138     -11.217  -1.468  -9.647  1.00 82.72           C
ATOM   1947 1HG  MET A 138     -11.279  -0.891 -10.570  1.00 82.72           H
ATOM   1948 2HG  MET A 138     -11.508  -2.490  -9.890  1.00 82.72           H
ATOM   1949  SD  MET A 138     -12.334  -0.790  -8.430  1.00 82.72           S
ATOM   1950  CE  MET A 138     -11.981   0.949  -8.620  1.00 82.72           C
ATOM   1951 1HE  MET A 138     -10.929   1.132  -8.405  1.00 82.72           H
ATOM   1952 2HE  MET A 138     -12.202   1.255  -9.643  1.00 82.72           H
ATOM   1953 3HE  MET A 138     -12.598   1.523  -7.928  1.00 82.72           H
ATOM   1954  HN  MET A 138      -7.364  -1.200  -8.857  1.00 82.72           H
ATOM   1955  N   CYS A 139      -8.795  -0.034 -11.609  1.00 86.23           N
ATOM   1956  CA  CYS A 139      -9.144   0.737 -12.791  1.00 86.23           C
ATOM   1957  C   CYS A 139      -8.379   0.160 -13.984  1.00 86.23           C
ATOM   1958  O   CYS A 139      -8.908   0.096 -15.093  1.00 86.23           O
ATOM   1959  HA  CYS A 139     -10.219   0.627 -12.930  1.00 86.23           H
ATOM   1960  CB  CYS A 139      -8.859   2.228 -12.598  1.00 86.23           C
ATOM   1961 1HB  CYS A 139      -7.834   2.370 -12.258  1.00 86.23           H
ATOM   1962 2HB  CYS A 139      -8.955   2.751 -13.549  1.00 86.23           H
ATOM   1963  SG  CYS A 139     -10.025   2.934 -11.377  1.00 86.23           S
ATOM   1964  HG  CYS A 139      -9.395   2.475 -10.300  1.00 86.23           H
ATOM   1965  HN  CYS A 139      -8.312   0.478 -10.899  1.00 86.23           H
ATOM   1966  N   ILE A 140      -7.147  -0.246 -13.715  1.00 82.75           N
ATOM   1967  CA  ILE A 140      -6.314  -0.843 -14.746  1.00 82.75           C
ATOM   1968  C   ILE A 140      -6.989  -2.114 -15.268  1.00 82.75           C
ATOM   1969  O   ILE A 140      -7.025  -2.351 -16.474  1.00 82.75           O
ATOM   1970  HA  ILE A 140      -6.245  -0.128 -15.565  1.00 82.75           H
ATOM   1971  CB  ILE A 140      -4.895  -1.071 -14.223  1.00 82.75           C
ATOM   1972  HB  ILE A 140      -4.963  -1.550 -13.246  1.00 82.75           H
ATOM   1973  CG1 ILE A 140      -4.164   0.258 -14.024  1.00 82.75           C
ATOM   1974 1HG1 ILE A 140      -3.943   0.704 -14.994  1.00 82.75           H
ATOM   1975 2HG1 ILE A 140      -4.810   0.956 -13.492  1.00 82.75           H
ATOM   1976  CG2 ILE A 140      -4.119  -2.021 -15.138  1.00 82.75           C
ATOM   1977 1HG2 ILE A 140      -4.633  -2.981 -15.185  1.00 82.75           H
ATOM   1978 2HG2 ILE A 140      -4.058  -1.592 -16.139  1.00 82.75           H
ATOM   1979 3HG2 ILE A 140      -3.114  -2.165 -14.743  1.00 82.75           H
ATOM   1980  CD1 ILE A 140      -2.865   0.057 -13.241  1.00 82.75           C
ATOM   1981 1HD1 ILE A 140      -3.092  -0.366 -12.263  1.00 82.75           H
ATOM   1982 2HD1 ILE A 140      -2.212  -0.622 -13.788  1.00 82.75           H
ATOM   1983 3HD1 ILE A 140      -2.365   1.018 -13.114  1.00 82.75           H
ATOM   1984  HN  ILE A 140      -6.717  -0.173 -12.815  1.00 82.75           H
ATOM   1985  N   SER A 141      -7.507  -2.897 -14.333  1.00 76.60           N
ATOM   1986  CA  SER A 141      -8.120  -4.169 -14.677  1.00 76.60           C
ATOM   1987  C   SER A 141      -9.341  -3.937 -15.569  1.00 76.60           C
ATOM   1988  O   SER A 141      -9.540  -4.650 -16.552  1.00 76.60           O
ATOM   1989  HA  SER A 141      -7.351  -4.723 -15.217  1.00 76.60           H
ATOM   1990  CB  SER A 141      -8.520  -4.945 -13.421  1.00 76.60           C
ATOM   1991 1HB  SER A 141      -9.252  -4.369 -12.856  1.00 76.60           H
ATOM   1992 2HB  SER A 141      -9.003  -5.879 -13.710  1.00 76.60           H
ATOM   1993  OG  SER A 141      -7.398  -5.230 -12.589  1.00 76.60           O
ATOM   1994  HG  SER A 141      -7.237  -4.470 -11.960  1.00 76.60           H
ATOM   1995  HN  SER A 141      -7.512  -2.676 -13.358  1.00 76.60           H
ATOM   1996  N   VAL A 142     -10.126  -2.937 -15.195  1.00 80.12           N
ATOM   1997  CA  VAL A 142     -11.318  -2.599 -15.953  1.00 80.12           C
ATOM   1998  C   VAL A 142     -10.912  -2.114 -17.346  1.00 80.12           C
ATOM   1999  O   VAL A 142     -11.529  -2.488 -18.342  1.00 80.12           O
ATOM   2000  HA  VAL A 142     -11.911  -3.507 -16.057  1.00 80.12           H
ATOM   2001  CB  VAL A 142     -12.154  -1.573 -15.183  1.00 80.12           C
ATOM   2002  HB  VAL A 142     -11.511  -0.724 -14.951  1.00 80.12           H
ATOM   2003  CG1 VAL A 142     -13.317  -1.063 -16.035  1.00 80.12           C
ATOM   2004 1HG1 VAL A 142     -12.928  -0.591 -16.937  1.00 80.12           H
ATOM   2005 2HG1 VAL A 142     -13.959  -1.900 -16.312  1.00 80.12           H
ATOM   2006 3HG1 VAL A 142     -13.895  -0.336 -15.464  1.00 80.12           H
ATOM   2007  CG2 VAL A 142     -12.656  -2.157 -13.861  1.00 80.12           C
ATOM   2008 1HG2 VAL A 142     -13.275  -3.031 -14.062  1.00 80.12           H
ATOM   2009 2HG2 VAL A 142     -11.805  -2.447 -13.245  1.00 80.12           H
ATOM   2010 3HG2 VAL A 142     -13.247  -1.407 -13.334  1.00 80.12           H
ATOM   2011  HN  VAL A 142      -9.959  -2.365 -14.392  1.00 80.12           H
ATOM   2012  N   ASP A 143      -9.876  -1.289 -17.371  1.00 79.66           N
ATOM   2013  CA  ASP A 143      -9.431  -0.683 -18.615  1.00 79.66           C
ATOM   2014  C   ASP A 143      -8.961  -1.781 -19.572  1.00 79.66           C
ATOM   2015  O   ASP A 143      -9.221  -1.715 -20.773  1.00 79.66           O
ATOM   2016  HA  ASP A 143     -10.298  -0.142 -18.995  1.00 79.66           H
ATOM   2017  CB  ASP A 143      -8.259   0.270 -18.376  1.00 79.66           C
ATOM   2018 1HB  ASP A 143      -8.489   0.935 -17.544  1.00 79.66           H
ATOM   2019 2HB  ASP A 143      -7.374  -0.301 -18.092  1.00 79.66           H
ATOM   2020  CG  ASP A 143      -7.960   1.096 -19.628  1.00 79.66           C
ATOM   2021  OD1 ASP A 143      -8.924   1.685 -20.163  1.00 79.66           O
ATOM   2022  OD2 ASP A 143      -6.773   1.120 -20.022  1.00 79.66           O
ATOM   2023  HN  ASP A 143      -9.344  -1.033 -16.563  1.00 79.66           H
ATOM   2024  N   ARG A 144      -8.278  -2.764 -19.004  1.00 74.48           N
ATOM   2025  CA  ARG A 144      -7.791  -3.886 -19.788  1.00 74.48           C
ATOM   2026  C   ARG A 144      -8.963  -4.650 -20.406  1.00 74.48           C
ATOM   2027  O   ARG A 144      -8.923  -5.010 -21.582  1.00 74.48           O
ATOM   2028  HA  ARG A 144      -7.165  -3.437 -20.559  1.00 74.48           H
ATOM   2029  CB  ARG A 144      -6.966  -4.843 -18.925  1.00 74.48           C
ATOM   2030 1HB  ARG A 144      -7.430  -4.947 -17.945  1.00 74.48           H
ATOM   2031 2HB  ARG A 144      -6.957  -5.833 -19.380  1.00 74.48           H
ATOM   2032  CG  ARG A 144      -5.530  -4.337 -18.765  1.00 74.48           C
ATOM   2033 1HG  ARG A 144      -5.084  -4.183 -19.747  1.00 74.48           H
ATOM   2034 2HG  ARG A 144      -5.536  -3.371 -18.261  1.00 74.48           H
ATOM   2035  CD  ARG A 144      -4.685  -5.331 -17.965  1.00 74.48           C
ATOM   2036 1HD  ARG A 144      -5.008  -5.339 -16.924  1.00 74.48           H
ATOM   2037 2HD  ARG A 144      -4.831  -6.339 -18.352  1.00 74.48           H
ATOM   2038  NE  ARG A 144      -3.255  -4.960 -18.048  1.00 74.48           N
ATOM   2039  HE  ARG A 144      -3.019  -4.101 -18.502  1.00 74.48           H
ATOM   2040  CZ  ARG A 144      -2.256  -5.703 -17.552  1.00 74.48           C
ATOM   2041  NH1 ARG A 144      -2.515  -6.863 -16.933  1.00 74.48           N
ATOM   2042 1HH1 ARG A 144      -3.458  -7.180 -16.838  1.00 74.48           H
ATOM   2043 2HH1 ARG A 144      -1.764  -7.412 -16.565  1.00 74.48           H
ATOM   2044  NH2 ARG A 144      -0.996  -5.269 -17.684  1.00 74.48           N
ATOM   2045 1HH2 ARG A 144      -0.239  -5.812 -17.320  1.00 74.48           H
ATOM   2046 2HH2 ARG A 144      -0.811  -4.402 -18.147  1.00 74.48           H
ATOM   2047  HN  ARG A 144      -8.057  -2.801 -18.030  1.00 74.48           H
ATOM   2048  N   TYR A 145      -9.979  -4.876 -19.587  1.00 73.44           N
ATOM   2049  CA  TYR A 145     -11.167  -5.577 -20.043  1.00 73.44           C
ATOM   2050  C   TYR A 145     -11.800  -4.862 -21.239  1.00 73.44           C
ATOM   2051  O   TYR A 145     -12.106  -5.490 -22.251  1.00 73.44           O
ATOM   2052  HA  TYR A 145     -10.870  -6.581 -20.345  1.00 73.44           H
ATOM   2053  CB  TYR A 145     -12.149  -5.551 -18.870  1.00 73.44           C
ATOM   2054 1HB  TYR A 145     -11.784  -6.217 -18.089  1.00 73.44           H
ATOM   2055 2HB  TYR A 145     -12.169  -4.546 -18.449  1.00 73.44           H
ATOM   2056  CG  TYR A 145     -13.576  -5.960 -19.243  1.00 73.44           C
ATOM   2057  CD1 TYR A 145     -14.580  -5.014 -19.269  1.00 73.44           C
ATOM   2058  HD1 TYR A 145     -14.358  -3.976 -19.024  1.00 73.44           H
ATOM   2059  CD2 TYR A 145     -13.857  -7.275 -19.554  1.00 73.44           C
ATOM   2060  HD2 TYR A 145     -13.064  -8.022 -19.533  1.00 73.44           H
ATOM   2061  CE1 TYR A 145     -15.923  -5.399 -19.620  1.00 73.44           C
ATOM   2062  HE1 TYR A 145     -16.726  -4.662 -19.644  1.00 73.44           H
ATOM   2063  CE2 TYR A 145     -15.200  -7.660 -19.905  1.00 73.44           C
ATOM   2064  HE2 TYR A 145     -15.436  -8.694 -20.152  1.00 73.44           H
ATOM   2065  CZ  TYR A 145     -16.166  -6.703 -19.921  1.00 73.44           C
ATOM   2066  OH  TYR A 145     -17.434  -7.066 -20.252  1.00 73.44           O
ATOM   2067  HH  TYR A 145     -17.467  -8.045 -20.454  1.00 73.44           H
ATOM   2068  HN  TYR A 145      -9.999  -4.590 -18.629  1.00 73.44           H
ATOM   2069  N   ILE A 146     -11.978  -3.558 -21.081  1.00 75.69           N
ATOM   2070  CA  ILE A 146     -12.625  -2.762 -22.110  1.00 75.69           C
ATOM   2071  C   ILE A 146     -11.804  -2.837 -23.399  1.00 75.69           C
ATOM   2072  O   ILE A 146     -12.361  -2.966 -24.488  1.00 75.69           O
ATOM   2073  HA  ILE A 146     -13.604  -3.204 -22.298  1.00 75.69           H
ATOM   2074  CB  ILE A 146     -12.861  -1.334 -21.614  1.00 75.69           C
ATOM   2075  HB  ILE A 146     -11.923  -0.955 -21.206  1.00 75.69           H
ATOM   2076  CG1 ILE A 146     -13.889  -1.310 -20.481  1.00 75.69           C
ATOM   2077 1HG1 ILE A 146     -14.877  -1.541 -20.877  1.00 75.69           H
ATOM   2078 2HG1 ILE A 146     -13.649  -2.084 -19.751  1.00 75.69           H
ATOM   2079  CG2 ILE A 146     -13.257  -0.411 -22.767  1.00 75.69           C
ATOM   2080 1HG2 ILE A 146     -12.460  -0.395 -23.511  1.00 75.69           H
ATOM   2081 2HG2 ILE A 146     -14.176  -0.777 -23.227  1.00 75.69           H
ATOM   2082 3HG2 ILE A 146     -13.419   0.598 -22.387  1.00 75.69           H
ATOM   2083  CD1 ILE A 146     -13.915   0.056 -19.793  1.00 75.69           C
ATOM   2084 1HD1 ILE A 146     -12.931   0.273 -19.377  1.00 75.69           H
ATOM   2085 2HD1 ILE A 146     -14.179   0.824 -20.521  1.00 75.69           H
ATOM   2086 3HD1 ILE A 146     -14.654   0.046 -18.992  1.00 75.69           H
ATOM   2087  HN  ILE A 146     -11.690  -3.048 -20.271  1.00 75.69           H
ATOM   2088  N   ALA A 147     -10.492  -2.755 -23.233  1.00 74.89           N
ATOM   2089  CA  ALA A 147      -9.594  -2.708 -24.374  1.00 74.89           C
ATOM   2090  C   ALA A 147      -9.713  -4.013 -25.164  1.00 74.89           C
ATOM   2091  O   ALA A 147      -9.511  -4.029 -26.377  1.00 74.89           O
ATOM   2092  HA  ALA A 147      -9.907  -1.879 -25.009  1.00 74.89           H
ATOM   2093  CB  ALA A 147      -8.166  -2.447 -23.891  1.00 74.89           C
ATOM   2094 1HB  ALA A 147      -8.131  -1.495 -23.362  1.00 74.89           H
ATOM   2095 2HB  ALA A 147      -7.858  -3.248 -23.219  1.00 74.89           H
ATOM   2096 3HB  ALA A 147      -7.493  -2.412 -24.748  1.00 74.89           H
ATOM   2097  HN  ALA A 147     -10.043  -2.719 -22.340  1.00 74.89           H
ATOM   2098  N   ILE A 148     -10.040  -5.076 -24.444  1.00 70.17           N
ATOM   2099  CA  ILE A 148     -10.135  -6.392 -25.052  1.00 70.17           C
ATOM   2100  C   ILE A 148     -11.533  -6.575 -25.646  1.00 70.17           C
ATOM   2101  O   ILE A 148     -11.674  -6.983 -26.798  1.00 70.17           O
ATOM   2102  HA  ILE A 148      -9.408  -6.430 -25.863  1.00 70.17           H
ATOM   2103  CB  ILE A 148      -9.748  -7.477 -24.045  1.00 70.17           C
ATOM   2104  HB  ILE A 148     -10.308  -7.305 -23.126  1.00 70.17           H
ATOM   2105  CG1 ILE A 148      -8.262  -7.392 -23.692  1.00 70.17           C
ATOM   2106 1HG1 ILE A 148      -7.662  -7.700 -24.548  1.00 70.17           H
ATOM   2107 2HG1 ILE A 148      -7.996  -6.358 -23.472  1.00 70.17           H
ATOM   2108  CG2 ILE A 148     -10.136  -8.865 -24.559  1.00 70.17           C
ATOM   2109 1HG2 ILE A 148     -11.214  -8.905 -24.719  1.00 70.17           H
ATOM   2110 2HG2 ILE A 148      -9.622  -9.062 -25.499  1.00 70.17           H
ATOM   2111 3HG2 ILE A 148      -9.850  -9.617 -23.824  1.00 70.17           H
ATOM   2112  CD1 ILE A 148      -7.934  -8.275 -22.487  1.00 70.17           C
ATOM   2113 1HD1 ILE A 148      -8.517  -7.948 -21.626  1.00 70.17           H
ATOM   2114 2HD1 ILE A 148      -8.179  -9.312 -22.719  1.00 70.17           H
ATOM   2115 3HD1 ILE A 148      -6.871  -8.196 -22.257  1.00 70.17           H
ATOM   2116  HN  ILE A 148     -10.238  -5.048 -23.464  1.00 70.17           H
ATOM   2117  N   ALA A 149     -12.532  -6.265 -24.833  1.00 71.25           N
ATOM   2118  CA  ALA A 149     -13.903  -6.614 -25.164  1.00 71.25           C
ATOM   2119  C   ALA A 149     -14.411  -5.681 -26.265  1.00 71.25           C
ATOM   2120  O   ALA A 149     -15.159  -6.103 -27.146  1.00 71.25           O
ATOM   2121  HA  ALA A 149     -13.903  -7.638 -25.539  1.00 71.25           H
ATOM   2122  CB  ALA A 149     -14.766  -6.551 -23.902  1.00 71.25           C
ATOM   2123 1HB  ALA A 149     -14.380  -7.253 -23.163  1.00 71.25           H
ATOM   2124 2HB  ALA A 149     -14.737  -5.541 -23.493  1.00 71.25           H
ATOM   2125 3HB  ALA A 149     -15.794  -6.813 -24.151  1.00 71.25           H
ATOM   2126  HN  ALA A 149     -12.417  -5.784 -23.964  1.00 71.25           H
ATOM   2127  N   GLN A 150     -13.984  -4.430 -26.180  1.00 74.37           N
ATOM   2128  CA  GLN A 150     -14.506  -3.399 -27.061  1.00 74.37           C
ATOM   2129  C   GLN A 150     -13.365  -2.736 -27.835  1.00 74.37           C
ATOM   2130  O   GLN A 150     -13.339  -1.515 -27.986  1.00 74.37           O
ATOM   2131  HA  GLN A 150     -15.169  -3.918 -27.753  1.00 74.37           H
ATOM   2132  CB  GLN A 150     -15.311  -2.362 -26.276  1.00 74.37           C
ATOM   2133 1HB  GLN A 150     -14.664  -1.864 -25.554  1.00 74.37           H
ATOM   2134 2HB  GLN A 150     -15.681  -1.593 -26.955  1.00 74.37           H
ATOM   2135  CG  GLN A 150     -16.487  -3.017 -25.549  1.00 74.37           C
ATOM   2136 1HG  GLN A 150     -16.970  -3.738 -26.208  1.00 74.37           H
ATOM   2137 2HG  GLN A 150     -16.121  -3.570 -24.684  1.00 74.37           H
ATOM   2138  CD  GLN A 150     -17.505  -1.968 -25.097  1.00 74.37           C
ATOM   2139  OE1 GLN A 150     -17.392  -0.789 -25.390  1.00 74.37           O
ATOM   2140  NE2 GLN A 150     -18.502  -2.461 -24.368  1.00 74.37           N
ATOM   2141 1HE2 GLN A 150     -18.536  -3.439 -24.163  1.00 74.37           H
ATOM   2142 2HE2 GLN A 150     -19.219  -1.853 -24.026  1.00 74.37           H
ATOM   2143  HN  GLN A 150     -13.296  -4.117 -25.524  1.00 74.37           H
ATOM   2144  N   ALA A 151     -12.449  -3.569 -28.307  1.00 67.03           N
ATOM   2145  CA  ALA A 151     -11.193  -3.075 -28.844  1.00 67.03           C
ATOM   2146  C   ALA A 151     -11.476  -1.935 -29.825  1.00 67.03           C
ATOM   2147  O   ALA A 151     -10.796  -0.910 -29.804  1.00 67.03           O
ATOM   2148  HA  ALA A 151     -10.605  -2.689 -28.012  1.00 67.03           H
ATOM   2149  CB  ALA A 151     -10.427  -4.228 -29.496  1.00 67.03           C
ATOM   2150 1HB  ALA A 151     -10.225  -4.998 -28.750  1.00 67.03           H
ATOM   2151 2HB  ALA A 151     -11.025  -4.652 -30.302  1.00 67.03           H
ATOM   2152 3HB  ALA A 151      -9.485  -3.857 -29.899  1.00 67.03           H
ATOM   2153  HN  ALA A 151     -12.554  -4.564 -28.325  1.00 67.03           H
ATOM   2154  N   MET A 152     -12.480  -2.153 -30.661  1.00 69.45           N
ATOM   2155  CA  MET A 152     -12.810  -1.193 -31.701  1.00 69.45           C
ATOM   2156  C   MET A 152     -13.273   0.134 -31.095  1.00 69.45           C
ATOM   2157  O   MET A 152     -12.754   1.194 -31.442  1.00 69.45           O
ATOM   2158  HA  MET A 152     -11.888  -1.041 -32.262  1.00 69.45           H
ATOM   2159  CB  MET A 152     -13.916  -1.763 -32.590  1.00 69.45           C
ATOM   2160 1HB  MET A 152     -14.683  -2.228 -31.970  1.00 69.45           H
ATOM   2161 2HB  MET A 152     -14.398  -0.954 -33.140  1.00 69.45           H
ATOM   2162  CG  MET A 152     -13.354  -2.791 -33.574  1.00 69.45           C
ATOM   2163 1HG  MET A 152     -12.303  -2.980 -33.354  1.00 69.45           H
ATOM   2164 2HG  MET A 152     -13.878  -3.740 -33.460  1.00 69.45           H
ATOM   2165  SD  MET A 152     -13.530  -2.196 -35.247  1.00 69.45           S
ATOM   2166  CE  MET A 152     -15.232  -2.638 -35.556  1.00 69.45           C
ATOM   2167 1HE  MET A 152     -15.351  -3.716 -35.455  1.00 69.45           H
ATOM   2168 2HE  MET A 152     -15.875  -2.132 -34.836  1.00 69.45           H
ATOM   2169 3HE  MET A 152     -15.508  -2.335 -36.566  1.00 69.45           H
ATOM   2170  HN  MET A 152     -13.063  -2.965 -30.636  1.00 69.45           H
ATOM   2171  N   ARG A 153     -14.246   0.032 -30.201  1.00 69.59           N
ATOM   2172  CA  ARG A 153     -14.809   1.213 -29.570  1.00 69.59           C
ATOM   2173  C   ARG A 153     -13.755   1.905 -28.703  1.00 69.59           C
ATOM   2174  O   ARG A 153     -13.752   3.129 -28.582  1.00 69.59           O
ATOM   2175  HA  ARG A 153     -15.117   1.851 -30.398  1.00 69.59           H
ATOM   2176  CB  ARG A 153     -16.015   0.851 -28.701  1.00 69.59           C
ATOM   2177 1HB  ARG A 153     -15.766   0.005 -28.060  1.00 69.59           H
ATOM   2178 2HB  ARG A 153     -16.259   1.686 -28.045  1.00 69.59           H
ATOM   2179  CG  ARG A 153     -17.229   0.503 -29.566  1.00 69.59           C
ATOM   2180 1HG  ARG A 153     -17.444   1.327 -30.245  1.00 69.59           H
ATOM   2181 2HG  ARG A 153     -17.003  -0.367 -30.182  1.00 69.59           H
ATOM   2182  CD  ARG A 153     -18.456   0.216 -28.698  1.00 69.59           C
ATOM   2183 1HD  ARG A 153     -18.295  -0.691 -28.115  1.00 69.59           H
ATOM   2184 2HD  ARG A 153     -18.608   1.028 -27.988  1.00 69.59           H
ATOM   2185  NE  ARG A 153     -19.654   0.061 -29.553  1.00 69.59           N
ATOM   2186  HE  ARG A 153     -19.542   0.161 -30.541  1.00 69.59           H
ATOM   2187  CZ  ARG A 153     -20.881  -0.205 -29.084  1.00 69.59           C
ATOM   2188  NH1 ARG A 153     -21.091  -0.349 -27.769  1.00 69.59           N
ATOM   2189 1HH1 ARG A 153     -20.328  -0.259 -27.128  1.00 69.59           H
ATOM   2190 2HH1 ARG A 153     -22.010  -0.547 -27.427  1.00 69.59           H
ATOM   2191  NH2 ARG A 153     -21.896  -0.324 -29.951  1.00 69.59           N
ATOM   2192 1HH2 ARG A 153     -22.818  -0.522 -29.618  1.00 69.59           H
ATOM   2193 2HH2 ARG A 153     -21.731  -0.215 -30.932  1.00 69.59           H
ATOM   2194  HN  ARG A 153     -14.646  -0.836 -29.907  1.00 69.59           H
ATOM   2195  N   ALA A 154     -12.885   1.092 -28.123  1.00 70.44           N
ATOM   2196  CA  ALA A 154     -11.879   1.602 -27.206  1.00 70.44           C
ATOM   2197  C   ALA A 154     -10.940   2.545 -27.960  1.00 70.44           C
ATOM   2198  O   ALA A 154     -10.370   3.462 -27.370  1.00 70.44           O
ATOM   2199  HA  ALA A 154     -12.395   2.163 -26.427  1.00 70.44           H
ATOM   2200  CB  ALA A 154     -11.136   0.431 -26.560  1.00 70.44           C
ATOM   2201 1HB  ALA A 154     -11.843  -0.192 -26.013  1.00 70.44           H
ATOM   2202 2HB  ALA A 154     -10.652  -0.164 -27.335  1.00 70.44           H
ATOM   2203 3HB  ALA A 154     -10.382   0.814 -25.873  1.00 70.44           H
ATOM   2204  HN  ALA A 154     -12.860   0.103 -28.270  1.00 70.44           H
ATOM   2205  N   HIS A 155     -10.808   2.288 -29.253  1.00 72.65           N
ATOM   2206  CA  HIS A 155      -9.891   3.056 -30.079  1.00 72.65           C
ATOM   2207  C   HIS A 155     -10.484   4.438 -30.356  1.00 72.65           C
ATOM   2208  O   HIS A 155      -9.801   5.451 -30.212  1.00 72.65           O
ATOM   2209  HA  HIS A 155      -8.973   3.173 -29.502  1.00 72.65           H
ATOM   2210  CB  HIS A 155      -9.543   2.292 -31.358  1.00 72.65           C
ATOM   2211 1HB  HIS A 155      -9.291   1.264 -31.099  1.00 72.65           H
ATOM   2212 2HB  HIS A 155     -10.426   2.252 -31.996  1.00 72.65           H
ATOM   2213  CG  HIS A 155      -8.400   2.894 -32.141  1.00 72.65           C
ATOM   2214  ND1 HIS A 155      -8.588   3.833 -33.140  1.00 72.65           N
ATOM   2215  HD1 HIS A 155      -9.469   4.201 -33.439  1.00 72.65           H
ATOM   2216  CD2 HIS A 155      -7.055   2.681 -32.061  1.00 72.65           C
ATOM   2217  HD2 HIS A 155      -6.559   1.997 -31.373  1.00 72.65           H
ATOM   2218  CE1 HIS A 155      -7.403   4.163 -33.632  1.00 72.65           C
ATOM   2219  HE1 HIS A 155      -7.219   4.881 -34.432  1.00 72.65           H
ATOM   2220  NE2 HIS A 155      -6.455   3.448 -32.962  1.00 72.65           N
ATOM   2221  HN  HIS A 155     -11.312   1.572 -29.735  1.00 72.65           H
ATOM   2222  N   THR A 156     -11.750   4.436 -30.748  1.00 73.98           N
ATOM   2223  CA  THR A 156     -12.405   5.662 -31.170  1.00 73.98           C
ATOM   2224  C   THR A 156     -12.601   6.600 -29.977  1.00 73.98           C
ATOM   2225  O   THR A 156     -12.591   7.820 -30.134  1.00 73.98           O
ATOM   2226  HA  THR A 156     -11.752   6.175 -31.876  1.00 73.98           H
ATOM   2227  CB  THR A 156     -13.713   5.284 -31.868  1.00 73.98           C
ATOM   2228  HB  THR A 156     -14.355   6.156 -31.991  1.00 73.98           H
ATOM   2229  OG1 THR A 156     -14.247   4.237 -31.060  1.00 73.98           O
ATOM   2230  HG1 THR A 156     -15.208   4.085 -31.290  1.00 73.98           H
ATOM   2231  CG2 THR A 156     -13.482   4.624 -33.228  1.00 73.98           C
ATOM   2232 1HG2 THR A 156     -12.896   3.714 -33.096  1.00 73.98           H
ATOM   2233 2HG2 THR A 156     -12.941   5.312 -33.879  1.00 73.98           H
ATOM   2234 3HG2 THR A 156     -14.442   4.375 -33.680  1.00 73.98           H
ATOM   2235  HN  THR A 156     -12.324   3.618 -30.779  1.00 73.98           H
ATOM   2236  N   TRP A 157     -12.777   5.995 -28.812  1.00 78.01           N
ATOM   2237  CA  TRP A 157     -13.124   6.751 -27.621  1.00 78.01           C
ATOM   2238  C   TRP A 157     -11.837   7.013 -26.836  1.00 78.01           C
ATOM   2239  O   TRP A 157     -11.881   7.283 -25.636  1.00 78.01           O
ATOM   2240  HA  TRP A 157     -13.563   7.695 -27.942  1.00 78.01           H
ATOM   2241  CB  TRP A 157     -14.187   6.021 -26.798  1.00 78.01           C
ATOM   2242 1HB  TRP A 157     -13.909   4.970 -26.714  1.00 78.01           H
ATOM   2243 2HB  TRP A 157     -14.196   6.430 -25.788  1.00 78.01           H
ATOM   2244  CG  TRP A 157     -15.598   6.114 -27.383  1.00 78.01           C
ATOM   2245  CD1 TRP A 157     -16.005   5.776 -28.614  1.00 78.01           C
ATOM   2246  HD1 TRP A 157     -15.351   5.374 -29.388  1.00 78.01           H
ATOM   2247  CD2 TRP A 157     -16.780   6.591 -26.706  1.00 78.01           C
ATOM   2248  NE1 TRP A 157     -17.357   6.000 -28.780  1.00 78.01           N
ATOM   2249  HE1 TRP A 157     -17.888   5.827 -29.608  1.00 78.01           H
ATOM   2250  CE2 TRP A 157     -17.843   6.512 -27.582  1.00 78.01           C
ATOM   2251  CE3 TRP A 157     -16.945   7.075 -25.396  1.00 78.01           C
ATOM   2252  HE3 TRP A 157     -16.121   7.147 -24.685  1.00 78.01           H
ATOM   2253  CZ2 TRP A 157     -19.145   6.899 -27.244  1.00 78.01           C
ATOM   2254  HZ2 TRP A 157     -19.968   6.826 -27.955  1.00 78.01           H
ATOM   2255  CZ3 TRP A 157     -18.252   7.457 -25.074  1.00 78.01           C
ATOM   2256  HZ3 TRP A 157     -18.436   7.840 -24.070  1.00 78.01           H
ATOM   2257  CH2 TRP A 157     -19.333   7.383 -25.945  1.00 78.01           C
ATOM   2258  HH2 TRP A 157     -20.323   7.702 -25.617  1.00 78.01           H
ATOM   2259  HN  TRP A 157     -12.685   5.008 -28.675  1.00 78.01           H
ATOM   2260  N   ARG A 158     -10.721   6.924 -27.544  1.00 78.44           N
ATOM   2261  CA  ARG A 158      -9.420   6.933 -26.896  1.00 78.44           C
ATOM   2262  C   ARG A 158      -9.233   8.225 -26.099  1.00 78.44           C
ATOM   2263  O   ARG A 158      -8.783   8.193 -24.954  1.00 78.44           O
ATOM   2264  HA  ARG A 158      -9.432   6.064 -26.237  1.00 78.44           H
ATOM   2265  CB  ARG A 158      -8.293   6.806 -27.922  1.00 78.44           C
ATOM   2266 1HB  ARG A 158      -8.443   5.909 -28.524  1.00 78.44           H
ATOM   2267 2HB  ARG A 158      -8.319   7.656 -28.604  1.00 78.44           H
ATOM   2268  CG  ARG A 158      -6.928   6.741 -27.232  1.00 78.44           C
ATOM   2269 1HG  ARG A 158      -6.784   7.632 -26.620  1.00 78.44           H
ATOM   2270 2HG  ARG A 158      -6.897   5.884 -26.560  1.00 78.44           H
ATOM   2271  CD  ARG A 158      -5.799   6.633 -28.259  1.00 78.44           C
ATOM   2272 1HD  ARG A 158      -5.978   5.784 -28.920  1.00 78.44           H
ATOM   2273 2HD  ARG A 158      -5.779   7.525 -28.885  1.00 78.44           H
ATOM   2274  NE  ARG A 158      -4.501   6.471 -27.568  1.00 78.44           N
ATOM   2275  HE  ARG A 158      -4.462   6.673 -26.590  1.00 78.44           H
ATOM   2276  CZ  ARG A 158      -3.373   6.070 -28.172  1.00 78.44           C
ATOM   2277  NH1 ARG A 158      -3.367   5.786 -29.482  1.00 78.44           N
ATOM   2278 1HH1 ARG A 158      -4.208   5.872 -30.016  1.00 78.44           H
ATOM   2279 2HH1 ARG A 158      -2.522   5.487 -29.925  1.00 78.44           H
ATOM   2280  NH2 ARG A 158      -2.252   5.958 -27.447  1.00 78.44           N
ATOM   2281 1HH2 ARG A 158      -1.403   5.660 -27.882  1.00 78.44           H
ATOM   2282 2HH2 ARG A 158      -2.265   6.172 -26.470  1.00 78.44           H
ATOM   2283  HN  ARG A 158     -10.696   6.848 -28.541  1.00 78.44           H
ATOM   2284  N   GLU A 159      -9.586   9.332 -26.736  1.00 80.77           N
ATOM   2285  CA  GLU A 159      -9.375  10.639 -26.138  1.00 80.77           C
ATOM   2286  C   GLU A 159     -10.274  10.813 -24.912  1.00 80.77           C
ATOM   2287  O   GLU A 159      -9.811  11.233 -23.853  1.00 80.77           O
ATOM   2288  HA  GLU A 159      -8.329  10.653 -25.834  1.00 80.77           H
ATOM   2289  CB  GLU A 159      -9.617  11.754 -27.158  1.00 80.77           C
ATOM   2290 1HB  GLU A 159     -10.532  11.551 -27.713  1.00 80.77           H
ATOM   2291 2HB  GLU A 159      -9.625  12.719 -26.651  1.00 80.77           H
ATOM   2292  CG  GLU A 159      -8.483  11.815 -28.183  1.00 80.77           C
ATOM   2293 1HG  GLU A 159      -7.522  11.748 -27.672  1.00 80.77           H
ATOM   2294 2HG  GLU A 159      -8.547  10.957 -28.853  1.00 80.77           H
ATOM   2295  CD  GLU A 159      -8.547  13.110 -28.995  1.00 80.77           C
ATOM   2296  OE1 GLU A 159      -7.495  13.475 -29.563  1.00 80.77           O
ATOM   2297  OE2 GLU A 159      -9.646  13.704 -29.029  1.00 80.77           O
ATOM   2298  HN  GLU A 159     -10.009   9.345 -27.642  1.00 80.77           H
ATOM   2299  N   LYS A 160     -11.544  10.482 -25.097  1.00 84.97           N
ATOM   2300  CA  LYS A 160     -12.507  10.577 -24.013  1.00 84.97           C
ATOM   2301  C   LYS A 160     -12.016   9.746 -22.826  1.00 84.97           C
ATOM   2302  O   LYS A 160     -12.099  10.186 -21.680  1.00 84.97           O
ATOM   2303  HA  LYS A 160     -12.554  11.622 -23.708  1.00 84.97           H
ATOM   2304  CB  LYS A 160     -13.903  10.184 -24.502  1.00 84.97           C
ATOM   2305 1HB  LYS A 160     -13.847   9.254 -25.067  1.00 84.97           H
ATOM   2306 2HB  LYS A 160     -14.553   9.999 -23.646  1.00 84.97           H
ATOM   2307  CG  LYS A 160     -14.506  11.284 -25.378  1.00 84.97           C
ATOM   2308 1HG  LYS A 160     -14.462  12.238 -24.852  1.00 84.97           H
ATOM   2309 2HG  LYS A 160     -13.916  11.394 -26.288  1.00 84.97           H
ATOM   2310  CD  LYS A 160     -15.957  10.962 -25.741  1.00 84.97           C
ATOM   2311 1HD  LYS A 160     -15.994  10.044 -26.328  1.00 84.97           H
ATOM   2312 2HD  LYS A 160     -16.532  10.782 -24.832  1.00 84.97           H
ATOM   2313  CE  LYS A 160     -16.592  12.107 -26.533  1.00 84.97           C
ATOM   2314 1HE  LYS A 160     -16.532  13.031 -25.958  1.00 84.97           H
ATOM   2315 2HE  LYS A 160     -16.036  12.269 -27.456  1.00 84.97           H
ATOM   2316  NZ  LYS A 160     -18.005  11.800 -26.846  1.00 84.97           N
ATOM   2317 1HZ  LYS A 160     -18.408  12.566 -27.375  1.00 84.97           H
ATOM   2318 2HZ  LYS A 160     -18.053  10.948 -27.394  1.00 84.97           H
ATOM   2319 3HZ  LYS A 160     -18.523  11.676 -25.983  1.00 84.97           H
ATOM   2320  HN  LYS A 160     -11.916  10.155 -25.966  1.00 84.97           H
ATOM   2321  N   ARG A 161     -11.514   8.561 -23.141  1.00 85.01           N
ATOM   2322  CA  ARG A 161     -11.029   7.657 -22.112  1.00 85.01           C
ATOM   2323  C   ARG A 161      -9.875   8.301 -21.340  1.00 85.01           C
ATOM   2324  O   ARG A 161      -9.749   8.110 -20.132  1.00 85.01           O
ATOM   2325  HA  ARG A 161     -11.888   7.486 -21.463  1.00 85.01           H
ATOM   2326  CB  ARG A 161     -10.552   6.336 -22.720  1.00 85.01           C
ATOM   2327 1HB  ARG A 161      -9.883   6.538 -23.556  1.00 85.01           H
ATOM   2328 2HB  ARG A 161      -9.978   5.777 -21.980  1.00 85.01           H
ATOM   2329  CG  ARG A 161     -11.736   5.494 -23.198  1.00 85.01           C
ATOM   2330 1HG  ARG A 161     -12.306   5.141 -22.339  1.00 85.01           H
ATOM   2331 2HG  ARG A 161     -12.408   6.110 -23.796  1.00 85.01           H
ATOM   2332  CD  ARG A 161     -11.260   4.299 -24.027  1.00 85.01           C
ATOM   2333 1HD  ARG A 161     -12.107   3.833 -24.530  1.00 85.01           H
ATOM   2334 2HD  ARG A 161     -10.573   4.635 -24.804  1.00 85.01           H
ATOM   2335  NE  ARG A 161     -10.588   3.312 -23.152  1.00 85.01           N
ATOM   2336  HE  ARG A 161     -10.780   3.348 -22.171  1.00 85.01           H
ATOM   2337  CZ  ARG A 161      -9.738   2.374 -23.591  1.00 85.01           C
ATOM   2338  NH1 ARG A 161      -9.444   2.280 -24.895  1.00 85.01           N
ATOM   2339 1HH1 ARG A 161      -9.860   2.913 -25.549  1.00 85.01           H
ATOM   2340 2HH1 ARG A 161      -8.809   1.577 -25.215  1.00 85.01           H
ATOM   2341  NH2 ARG A 161      -9.187   1.531 -22.708  1.00 85.01           N
ATOM   2342 1HH2 ARG A 161      -8.551   0.825 -23.019  1.00 85.01           H
ATOM   2343 2HH2 ARG A 161      -9.412   1.608 -21.736  1.00 85.01           H
ATOM   2344  HN  ARG A 161     -11.437   8.217 -24.076  1.00 85.01           H
ATOM   2345  N   LEU A 162      -9.062   9.051 -22.070  1.00 86.24           N
ATOM   2346  CA  LEU A 162      -7.923   9.723 -21.470  1.00 86.24           C
ATOM   2347  C   LEU A 162      -8.422  10.793 -20.496  1.00 86.24           C
ATOM   2348  O   LEU A 162      -7.877  10.946 -19.404  1.00 86.24           O
ATOM   2349  HA  LEU A 162      -7.364   8.977 -20.905  1.00 86.24           H
ATOM   2350  CB  LEU A 162      -6.989  10.265 -22.553  1.00 86.24           C
ATOM   2351 1HB  LEU A 162      -6.862   9.495 -23.314  1.00 86.24           H
ATOM   2352 2HB  LEU A 162      -7.477  11.112 -23.035  1.00 86.24           H
ATOM   2353  CG  LEU A 162      -5.603  10.711 -22.082  1.00 86.24           C
ATOM   2354  HG  LEU A 162      -5.712  11.203 -21.116  1.00 86.24           H
ATOM   2355  CD1 LEU A 162      -4.681   9.508 -21.875  1.00 86.24           C
ATOM   2356 1HD1 LEU A 162      -5.110   8.847 -21.122  1.00 86.24           H
ATOM   2357 2HD1 LEU A 162      -4.573   8.966 -22.814  1.00 86.24           H
ATOM   2358 3HD1 LEU A 162      -3.703   9.853 -21.540  1.00 86.24           H
ATOM   2359  CD2 LEU A 162      -5.000  11.736 -23.045  1.00 86.24           C
ATOM   2360 1HD2 LEU A 162      -4.906  11.291 -24.036  1.00 86.24           H
ATOM   2361 2HD2 LEU A 162      -5.649  12.610 -23.099  1.00 86.24           H
ATOM   2362 3HD2 LEU A 162      -4.015  12.035 -22.687  1.00 86.24           H
ATOM   2363  HN  LEU A 162      -9.173   9.202 -23.053  1.00 86.24           H
ATOM   2364  N   LEU A 163      -9.453  11.505 -20.927  1.00 88.83           N
ATOM   2365  CA  LEU A 163     -10.012  12.575 -20.120  1.00 88.83           C
ATOM   2366  C   LEU A 163     -10.567  11.991 -18.819  1.00 88.83           C
ATOM   2367  O   LEU A 163     -10.255  12.477 -17.733  1.00 88.83           O
ATOM   2368  HA  LEU A 163      -9.199  13.258 -19.873  1.00 88.83           H
ATOM   2369  CB  LEU A 163     -11.042  13.371 -20.925  1.00 88.83           C
ATOM   2370 1HB  LEU A 163     -10.673  13.479 -21.944  1.00 88.83           H
ATOM   2371 2HB  LEU A 163     -11.961  12.787 -20.979  1.00 88.83           H
ATOM   2372  CG  LEU A 163     -11.386  14.761 -20.386  1.00 88.83           C
ATOM   2373  HG  LEU A 163     -10.954  14.858 -19.390  1.00 88.83           H
ATOM   2374  CD1 LEU A 163     -10.763  15.855 -21.256  1.00 88.83           C
ATOM   2375 1HD1 LEU A 163      -9.679  15.741 -21.264  1.00 88.83           H
ATOM   2376 2HD1 LEU A 163     -11.144  15.771 -22.274  1.00 88.83           H
ATOM   2377 3HD1 LEU A 163     -11.023  16.833 -20.851  1.00 88.83           H
ATOM   2378  CD2 LEU A 163     -12.899  14.935 -20.242  1.00 88.83           C
ATOM   2379 1HD2 LEU A 163     -13.373  14.810 -21.215  1.00 88.83           H
ATOM   2380 2HD2 LEU A 163     -13.286  14.187 -19.550  1.00 88.83           H
ATOM   2381 3HD2 LEU A 163     -13.115  15.932 -19.857  1.00 88.83           H
ATOM   2382  HN  LEU A 163      -9.902  11.361 -21.809  1.00 88.83           H
ATOM   2383  N   TYR A 164     -11.380  10.956 -18.972  1.00 89.66           N
ATOM   2384  CA  TYR A 164     -11.972  10.293 -17.823  1.00 89.66           C
ATOM   2385  C   TYR A 164     -10.892   9.737 -16.893  1.00 89.66           C
ATOM   2386  O   TYR A 164     -11.056   9.738 -15.674  1.00 89.66           O
ATOM   2387  HA  TYR A 164     -12.565  11.029 -17.279  1.00 89.66           H
ATOM   2388  CB  TYR A 164     -12.794   9.131 -18.383  1.00 89.66           C
ATOM   2389 1HB  TYR A 164     -12.195   8.599 -19.123  1.00 89.66           H
ATOM   2390 2HB  TYR A 164     -13.005   8.427 -17.578  1.00 89.66           H
ATOM   2391  CG  TYR A 164     -14.114   9.556 -19.029  1.00 89.66           C
ATOM   2392  CD1 TYR A 164     -14.977  10.392 -18.349  1.00 89.66           C
ATOM   2393  HD1 TYR A 164     -14.717  10.749 -17.352  1.00 89.66           H
ATOM   2394  CD2 TYR A 164     -14.443   9.104 -20.291  1.00 89.66           C
ATOM   2395  HD2 TYR A 164     -13.761   8.444 -20.827  1.00 89.66           H
ATOM   2396  CE1 TYR A 164     -16.220  10.792 -18.956  1.00 89.66           C
ATOM   2397  HE1 TYR A 164     -16.910  11.451 -18.430  1.00 89.66           H
ATOM   2398  CE2 TYR A 164     -15.685   9.504 -20.898  1.00 89.66           C
ATOM   2399  HE2 TYR A 164     -15.957   9.154 -21.894  1.00 89.66           H
ATOM   2400  CZ  TYR A 164     -16.512  10.328 -20.201  1.00 89.66           C
ATOM   2401  OH  TYR A 164     -17.686  10.706 -20.775  1.00 89.66           O
ATOM   2402  HH  TYR A 164     -18.198  11.296 -20.150  1.00 89.66           H
ATOM   2403  HN  TYR A 164     -11.634  10.570 -19.859  1.00 89.66           H
ATOM   2404  N   SER A 165      -9.811   9.276 -17.504  1.00 90.55           N
ATOM   2405  CA  SER A 165      -8.713   8.698 -16.748  1.00 90.55           C
ATOM   2406  C   SER A 165      -8.137   9.738 -15.784  1.00 90.55           C
ATOM   2407  O   SER A 165      -7.716   9.399 -14.679  1.00 90.55           O
ATOM   2408  HA  SER A 165      -9.148   7.865 -16.196  1.00 90.55           H
ATOM   2409  CB  SER A 165      -7.617   8.175 -17.679  1.00 90.55           C
ATOM   2410 1HB  SER A 165      -6.992   7.463 -17.140  1.00 90.55           H
ATOM   2411 2HB  SER A 165      -8.074   7.634 -18.508  1.00 90.55           H
ATOM   2412  OG  SER A 165      -6.804   9.227 -18.191  1.00 90.55           O
ATOM   2413  HG  SER A 165      -6.072   8.849 -18.758  1.00 90.55           H
ATOM   2414  HN  SER A 165      -9.678   9.292 -18.495  1.00 90.55           H
ATOM   2415  N   LYS A 166      -8.138  10.983 -16.237  1.00 92.67           N
ATOM   2416  CA  LYS A 166      -7.634  12.076 -15.423  1.00 92.67           C
ATOM   2417  C   LYS A 166      -8.555  12.275 -14.218  1.00 92.67           C
ATOM   2418  O   LYS A 166      -8.086  12.399 -13.087  1.00 92.67           O
ATOM   2419  HA  LYS A 166      -6.648  11.786 -15.060  1.00 92.67           H
ATOM   2420  CB  LYS A 166      -7.452  13.336 -16.272  1.00 92.67           C
ATOM   2421 1HB  LYS A 166      -8.373  13.552 -16.813  1.00 92.67           H
ATOM   2422 2HB  LYS A 166      -7.256  14.190 -15.624  1.00 92.67           H
ATOM   2423  CG  LYS A 166      -6.299  13.166 -17.264  1.00 92.67           C
ATOM   2424 1HG  LYS A 166      -5.378  12.950 -16.723  1.00 92.67           H
ATOM   2425 2HG  LYS A 166      -6.495  12.313 -17.912  1.00 92.67           H
ATOM   2426  CD  LYS A 166      -6.115  14.427 -18.112  1.00 92.67           C
ATOM   2427 1HD  LYS A 166      -7.025  14.622 -18.680  1.00 92.67           H
ATOM   2428 2HD  LYS A 166      -5.955  15.287 -17.462  1.00 92.67           H
ATOM   2429  CE  LYS A 166      -4.931  14.276 -19.069  1.00 92.67           C
ATOM   2430 1HE  LYS A 166      -4.037  14.001 -18.510  1.00 92.67           H
ATOM   2431 2HE  LYS A 166      -5.127  13.468 -19.774  1.00 92.67           H
ATOM   2432  NZ  LYS A 166      -4.695  15.538 -19.804  1.00 92.67           N
ATOM   2433 1HZ  LYS A 166      -3.919  15.416 -20.446  1.00 92.67           H
ATOM   2434 2HZ  LYS A 166      -5.529  15.787 -20.325  1.00 92.67           H
ATOM   2435 3HZ  LYS A 166      -4.476  16.277 -19.145  1.00 92.67           H
ATOM   2436  HN  LYS A 166      -8.474  11.249 -17.141  1.00 92.67           H
ATOM   2437  N   MET A 167      -9.849  12.299 -14.499  1.00 94.47           N
ATOM   2438  CA  MET A 167     -10.839  12.507 -13.456  1.00 94.47           C
ATOM   2439  C   MET A 167     -10.787  11.384 -12.419  1.00 94.47           C
ATOM   2440  O   MET A 167     -10.837  11.641 -11.217  1.00 94.47           O
ATOM   2441  HA  MET A 167     -10.576  13.456 -12.988  1.00 94.47           H
ATOM   2442  CB  MET A 167     -12.235  12.563 -14.080  1.00 94.47           C
ATOM   2443 1HB  MET A 167     -12.409  11.663 -14.670  1.00 94.47           H
ATOM   2444 2HB  MET A 167     -12.988  12.578 -13.292  1.00 94.47           H
ATOM   2445  CG  MET A 167     -12.391  13.799 -14.967  1.00 94.47           C
ATOM   2446 1HG  MET A 167     -12.173  14.699 -14.392  1.00 94.47           H
ATOM   2447 2HG  MET A 167     -11.672  13.763 -15.785  1.00 94.47           H
ATOM   2448  SD  MET A 167     -14.051  13.879 -15.618  1.00 94.47           S
ATOM   2449  CE  MET A 167     -14.946  14.301 -14.132  1.00 94.47           C
ATOM   2450 1HE  MET A 167     -14.800  13.521 -13.385  1.00 94.47           H
ATOM   2451 2HE  MET A 167     -14.577  15.250 -13.743  1.00 94.47           H
ATOM   2452 3HE  MET A 167     -16.008  14.391 -14.361  1.00 94.47           H
ATOM   2453  HN  MET A 167     -10.224  12.180 -15.419  1.00 94.47           H
ATOM   2454  N   VAL A 168     -10.686  10.162 -12.921  1.00 93.92           N
ATOM   2455  CA  VAL A 168     -10.665   8.996 -12.055  1.00 93.92           C
ATOM   2456  C   VAL A 168      -9.465   9.089 -11.110  1.00 93.92           C
ATOM   2457  O   VAL A 168      -9.588   8.822  -9.916  1.00 93.92           O
ATOM   2458  HA  VAL A 168     -11.580   9.010 -11.462  1.00 93.92           H
ATOM   2459  CB  VAL A 168     -10.666   7.718 -12.897  1.00 93.92           C
ATOM   2460  HB  VAL A 168      -9.875   7.808 -13.642  1.00 93.92           H
ATOM   2461  CG1 VAL A 168     -10.360   6.493 -12.033  1.00 93.92           C
ATOM   2462 1HG1 VAL A 168      -9.379   6.608 -11.573  1.00 93.92           H
ATOM   2463 2HG1 VAL A 168     -11.118   6.399 -11.255  1.00 93.92           H
ATOM   2464 3HG1 VAL A 168     -10.367   5.599 -12.657  1.00 93.92           H
ATOM   2465  CG2 VAL A 168     -11.994   7.550 -13.637  1.00 93.92           C
ATOM   2466 1HG2 VAL A 168     -12.808   7.493 -12.915  1.00 93.92           H
ATOM   2467 2HG2 VAL A 168     -12.153   8.403 -14.297  1.00 93.92           H
ATOM   2468 3HG2 VAL A 168     -11.967   6.634 -14.228  1.00 93.92           H
ATOM   2469  HN  VAL A 168     -10.620   9.963 -13.899  1.00 93.92           H
ATOM   2470  N   CYS A 169      -8.331   9.469 -11.681  1.00 93.67           N
ATOM   2471  CA  CYS A 169      -7.107   9.590 -10.908  1.00 93.67           C
ATOM   2472  C   CYS A 169      -7.354  10.582  -9.770  1.00 93.67           C
ATOM   2473  O   CYS A 169      -7.024  10.305  -8.618  1.00 93.67           O
ATOM   2474  HA  CYS A 169      -6.887   8.597 -10.515  1.00 93.67           H
ATOM   2475  CB  CYS A 169      -5.924  10.007 -11.783  1.00 93.67           C
ATOM   2476 1HB  CYS A 169      -6.200  10.864 -12.397  1.00 93.67           H
ATOM   2477 2HB  CYS A 169      -5.090  10.321 -11.155  1.00 93.67           H
ATOM   2478  SG  CYS A 169      -5.411   8.612 -12.850  1.00 93.67           S
ATOM   2479  HG  CYS A 169      -6.377   8.765 -13.752  1.00 93.67           H
ATOM   2480  HN  CYS A 169      -8.241   9.692 -12.652  1.00 93.67           H
ATOM   2481  N   PHE A 170      -7.933  11.717 -10.132  1.00 95.65           N
ATOM   2482  CA  PHE A 170      -8.186  12.771  -9.164  1.00 95.65           C
ATOM   2483  C   PHE A 170      -9.093  12.273  -8.037  1.00 95.65           C
ATOM   2484  O   PHE A 170      -8.806  12.493  -6.861  1.00 95.65           O
ATOM   2485  HA  PHE A 170      -7.223  13.067  -8.749  1.00 95.65           H
ATOM   2486  CB  PHE A 170      -8.895  13.903  -9.911  1.00 95.65           C
ATOM   2487 1HB  PHE A 170      -8.275  14.214 -10.751  1.00 95.65           H
ATOM   2488 2HB  PHE A 170      -9.828  13.522 -10.326  1.00 95.65           H
ATOM   2489  CG  PHE A 170      -9.202  15.124  -9.042  1.00 95.65           C
ATOM   2490  CD1 PHE A 170     -10.445  15.290  -8.517  1.00 95.65           C
ATOM   2491  HD1 PHE A 170     -11.223  14.553  -8.714  1.00 95.65           H
ATOM   2492  CD2 PHE A 170      -8.231  16.044  -8.795  1.00 95.65           C
ATOM   2493  HD2 PHE A 170      -7.235  15.912  -9.216  1.00 95.65           H
ATOM   2494  CE1 PHE A 170     -10.730  16.424  -7.710  1.00 95.65           C
ATOM   2495  HE1 PHE A 170     -11.727  16.557  -7.289  1.00 95.65           H
ATOM   2496  CE2 PHE A 170      -8.516  17.178  -7.989  1.00 95.65           C
ATOM   2497  HE2 PHE A 170      -7.738  17.915  -7.791  1.00 95.65           H
ATOM   2498  CZ  PHE A 170      -9.759  17.344  -7.463  1.00 95.65           C
ATOM   2499  HZ  PHE A 170      -9.978  18.214  -6.844  1.00 95.65           H
ATOM   2500  HN  PHE A 170      -8.226  11.922 -11.066  1.00 95.65           H
ATOM   2501  N   THR A 171     -10.170  11.611  -8.435  1.00 96.08           N
ATOM   2502  CA  THR A 171     -11.132  11.101  -7.474  1.00 96.08           C
ATOM   2503  C   THR A 171     -10.456  10.126  -6.508  1.00 96.08           C
ATOM   2504  O   THR A 171     -10.758  10.119  -5.315  1.00 96.08           O
ATOM   2505  HA  THR A 171     -11.501  11.937  -6.879  1.00 96.08           H
ATOM   2506  CB  THR A 171     -12.293  10.478  -8.252  1.00 96.08           C
ATOM   2507  HB  THR A 171     -11.966   9.591  -8.794  1.00 96.08           H
ATOM   2508  OG1 THR A 171     -12.783  11.546  -9.058  1.00 96.08           O
ATOM   2509  HG1 THR A 171     -12.359  11.514  -9.963  1.00 96.08           H
ATOM   2510  CG2 THR A 171     -13.476  10.118  -7.351  1.00 96.08           C
ATOM   2511 1HG2 THR A 171     -13.846  11.018  -6.860  1.00 96.08           H
ATOM   2512 2HG2 THR A 171     -13.153   9.399  -6.598  1.00 96.08           H
ATOM   2513 3HG2 THR A 171     -14.271   9.679  -7.954  1.00 96.08           H
ATOM   2514  HN  THR A 171     -10.388  11.423  -9.393  1.00 96.08           H
ATOM   2515  N   ILE A 172      -9.554   9.327  -7.059  1.00 94.49           N
ATOM   2516  CA  ILE A 172      -8.862   8.323  -6.269  1.00 94.49           C
ATOM   2517  C   ILE A 172      -8.022   9.015  -5.194  1.00 94.49           C
ATOM   2518  O   ILE A 172      -8.028   8.603  -4.035  1.00 94.49           O
ATOM   2519  HA  ILE A 172      -9.621   7.715  -5.776  1.00 94.49           H
ATOM   2520  CB  ILE A 172      -8.056   7.391  -7.175  1.00 94.49           C
ATOM   2521  HB  ILE A 172      -7.540   7.999  -7.919  1.00 94.49           H
ATOM   2522  CG1 ILE A 172      -8.976   6.433  -7.935  1.00 94.49           C
ATOM   2523 1HG1 ILE A 172      -9.442   5.739  -7.235  1.00 94.49           H
ATOM   2524 2HG1 ILE A 172      -9.780   6.995  -8.409  1.00 94.49           H
ATOM   2525  CG2 ILE A 172      -6.983   6.645  -6.379  1.00 94.49           C
ATOM   2526 1HG2 ILE A 172      -6.303   7.364  -5.924  1.00 94.49           H
ATOM   2527 2HG2 ILE A 172      -7.458   6.049  -5.600  1.00 94.49           H
ATOM   2528 3HG2 ILE A 172      -6.425   5.989  -7.048  1.00 94.49           H
ATOM   2529  CD1 ILE A 172      -8.198   5.651  -8.996  1.00 94.49           C
ATOM   2530 1HD1 ILE A 172      -7.754   6.347  -9.707  1.00 94.49           H
ATOM   2531 2HD1 ILE A 172      -7.411   5.071  -8.515  1.00 94.49           H
ATOM   2532 3HD1 ILE A 172      -8.876   4.978  -9.521  1.00 94.49           H
ATOM   2533  HN  ILE A 172      -9.294   9.359  -8.024  1.00 94.49           H
ATOM   2534  N   TRP A 173      -7.317  10.054  -5.617  1.00 95.22           N
ATOM   2535  CA  TRP A 173      -6.419  10.764  -4.722  1.00 95.22           C
ATOM   2536  C   TRP A 173      -7.251  11.334  -3.572  1.00 95.22           C
ATOM   2537  O   TRP A 173      -6.880  11.200  -2.407  1.00 95.22           O
ATOM   2538  HA  TRP A 173      -5.695  10.045  -4.339  1.00 95.22           H
ATOM   2539  CB  TRP A 173      -5.628  11.835  -5.476  1.00 95.22           C
ATOM   2540 1HB  TRP A 173      -6.281  12.305  -6.211  1.00 95.22           H
ATOM   2541 2HB  TRP A 173      -5.328  12.612  -4.773  1.00 95.22           H
ATOM   2542  CG  TRP A 173      -4.383  11.303  -6.188  1.00 95.22           C
ATOM   2543  CD1 TRP A 173      -4.167  11.200  -7.507  1.00 95.22           C
ATOM   2544  HD1 TRP A 173      -4.886  11.497  -8.271  1.00 95.22           H
ATOM   2545  CD2 TRP A 173      -3.182  10.803  -5.563  1.00 95.22           C
ATOM   2546  NE1 TRP A 173      -2.921  10.672  -7.776  1.00 95.22           N
ATOM   2547  HE1 TRP A 173      -2.534  10.500  -8.682  1.00 95.22           H
ATOM   2548  CE2 TRP A 173      -2.303  10.422  -6.556  1.00 95.22           C
ATOM   2549  CE3 TRP A 173      -2.851  10.675  -4.202  1.00 95.22           C
ATOM   2550  HE3 TRP A 173      -3.527  10.968  -3.399  1.00 95.22           H
ATOM   2551  CZ2 TRP A 173      -1.035   9.890  -6.295  1.00 95.22           C
ATOM   2552  HZ2 TRP A 173      -0.358   9.597  -7.098  1.00 95.22           H
ATOM   2553  CZ3 TRP A 173      -1.580  10.141  -3.958  1.00 95.22           C
ATOM   2554  HZ3 TRP A 173      -1.272  10.021  -2.919  1.00 95.22           H
ATOM   2555  CH2 TRP A 173      -0.683   9.753  -4.947  1.00 95.22           C
ATOM   2556  HH2 TRP A 173       0.290   9.345  -4.674  1.00 95.22           H
ATOM   2557  HN  TRP A 173      -7.353  10.412  -6.551  1.00 95.22           H
ATOM   2558  N   VAL A 174      -8.361  11.958  -3.939  1.00 96.17           N
ATOM   2559  CA  VAL A 174      -9.216  12.604  -2.957  1.00 96.17           C
ATOM   2560  C   VAL A 174      -9.731  11.557  -1.968  1.00 96.17           C
ATOM   2561  O   VAL A 174      -9.716  11.780  -0.758  1.00 96.17           O
ATOM   2562  HA  VAL A 174      -8.606  13.327  -2.416  1.00 96.17           H
ATOM   2563  CB  VAL A 174     -10.340  13.365  -3.662  1.00 96.17           C
ATOM   2564  HB  VAL A 174     -10.843  12.671  -4.336  1.00 96.17           H
ATOM   2565  CG1 VAL A 174     -11.373  13.874  -2.655  1.00 96.17           C
ATOM   2566 1HG1 VAL A 174     -11.805  13.029  -2.119  1.00 96.17           H
ATOM   2567 2HG1 VAL A 174     -10.889  14.545  -1.946  1.00 96.17           H
ATOM   2568 3HG1 VAL A 174     -12.161  14.411  -3.183  1.00 96.17           H
ATOM   2569  CG2 VAL A 174      -9.781  14.514  -4.503  1.00 96.17           C
ATOM   2570 1HG2 VAL A 174      -9.241  15.207  -3.858  1.00 96.17           H
ATOM   2571 2HG2 VAL A 174      -9.102  14.116  -5.257  1.00 96.17           H
ATOM   2572 3HG2 VAL A 174     -10.601  15.038  -4.994  1.00 96.17           H
ATOM   2573  HN  VAL A 174      -8.678  12.025  -4.885  1.00 96.17           H
ATOM   2574  N   LEU A 175     -10.175  10.437  -2.519  1.00 93.78           N
ATOM   2575  CA  LEU A 175     -10.811   9.407  -1.714  1.00 93.78           C
ATOM   2576  C   LEU A 175      -9.779   8.800  -0.762  1.00 93.78           C
ATOM   2577  O   LEU A 175     -10.076   8.553   0.405  1.00 93.78           O
ATOM   2578  HA  LEU A 175     -11.587   9.890  -1.120  1.00 93.78           H
ATOM   2579  CB  LEU A 175     -11.503   8.378  -2.610  1.00 93.78           C
ATOM   2580 1HB  LEU A 175     -12.155   8.908  -3.304  1.00 93.78           H
ATOM   2581 2HB  LEU A 175     -10.741   7.876  -3.208  1.00 93.78           H
ATOM   2582  CG  LEU A 175     -12.330   7.311  -1.891  1.00 93.78           C
ATOM   2583  HG  LEU A 175     -12.518   7.653  -0.873  1.00 93.78           H
ATOM   2584  CD1 LEU A 175     -13.692   7.127  -2.564  1.00 93.78           C
ATOM   2585 1HD1 LEU A 175     -14.239   8.069  -2.540  1.00 93.78           H
ATOM   2586 2HD1 LEU A 175     -13.546   6.817  -3.599  1.00 93.78           H
ATOM   2587 3HD1 LEU A 175     -14.260   6.363  -2.033  1.00 93.78           H
ATOM   2588  CD2 LEU A 175     -11.558   5.994  -1.789  1.00 93.78           C
ATOM   2589 1HD2 LEU A 175     -11.319   5.635  -2.790  1.00 93.78           H
ATOM   2590 2HD2 LEU A 175     -10.636   6.156  -1.231  1.00 93.78           H
ATOM   2591 3HD2 LEU A 175     -12.170   5.253  -1.273  1.00 93.78           H
ATOM   2592  HN  LEU A 175     -10.106  10.228  -3.495  1.00 93.78           H
ATOM   2593  N   ALA A 176      -8.587   8.577  -1.297  1.00 93.52           N
ATOM   2594  CA  ALA A 176      -7.517   7.979  -0.517  1.00 93.52           C
ATOM   2595  C   ALA A 176      -7.152   8.912   0.639  1.00 93.52           C
ATOM   2596  O   ALA A 176      -6.873   8.455   1.746  1.00 93.52           O
ATOM   2597  HA  ALA A 176      -7.888   7.038  -0.110  1.00 93.52           H
ATOM   2598  CB  ALA A 176      -6.324   7.685  -1.428  1.00 93.52           C
ATOM   2599 1HB  ALA A 176      -6.629   6.995  -2.215  1.00 93.52           H
ATOM   2600 2HB  ALA A 176      -5.971   8.614  -1.877  1.00 93.52           H
ATOM   2601 3HB  ALA A 176      -5.521   7.236  -0.843  1.00 93.52           H
ATOM   2602  HN  ALA A 176      -8.349   8.797  -2.243  1.00 93.52           H
ATOM   2603  N   ALA A 177      -7.165  10.203   0.342  1.00 94.30           N
ATOM   2604  CA  ALA A 177      -6.803  11.203   1.332  1.00 94.30           C
ATOM   2605  C   ALA A 177      -7.808  11.159   2.486  1.00 94.30           C
ATOM   2606  O   ALA A 177      -7.420  11.187   3.653  1.00 94.30           O
ATOM   2607  HA  ALA A 177      -5.814  10.950   1.714  1.00 94.30           H
ATOM   2608  CB  ALA A 177      -6.738  12.580   0.668  1.00 94.30           C
ATOM   2609 1HB  ALA A 177      -5.990  12.566  -0.124  1.00 94.30           H
ATOM   2610 2HB  ALA A 177      -7.712  12.825   0.244  1.00 94.30           H
ATOM   2611 3HB  ALA A 177      -6.467  13.329   1.412  1.00 94.30           H
ATOM   2612  HN  ALA A 177      -7.417  10.568  -0.554  1.00 94.30           H
ATOM   2613  N   ALA A 178      -9.079  11.091   2.119  1.00 94.28           N
ATOM   2614  CA  ALA A 178     -10.145  11.114   3.106  1.00 94.28           C
ATOM   2615  C   ALA A 178     -10.029   9.882   4.005  1.00 94.28           C
ATOM   2616  O   ALA A 178     -10.293   9.958   5.204  1.00 94.28           O
ATOM   2617  HA  ALA A 178     -10.016  12.011   3.713  1.00 94.28           H
ATOM   2618  CB  ALA A 178     -11.498  11.192   2.395  1.00 94.28           C
ATOM   2619 1HB  ALA A 178     -11.540  12.099   1.792  1.00 94.28           H
ATOM   2620 2HB  ALA A 178     -11.619  10.321   1.750  1.00 94.28           H
ATOM   2621 3HB  ALA A 178     -12.297  11.209   3.136  1.00 94.28           H
ATOM   2622  HN  ALA A 178      -9.384  11.021   1.169  1.00 94.28           H
ATOM   2623  N   LEU A 179      -9.634   8.776   3.392  1.00 92.14           N
ATOM   2624  CA  LEU A 179      -9.556   7.512   4.104  1.00 92.14           C
ATOM   2625  C   LEU A 179      -8.372   7.549   5.072  1.00 92.14           C
ATOM   2626  O   LEU A 179      -8.232   6.670   5.922  1.00 92.14           O
ATOM   2627  HA  LEU A 179     -10.473   7.408   4.685  1.00 92.14           H
ATOM   2628  CB  LEU A 179      -9.509   6.344   3.118  1.00 92.14           C
ATOM   2629 1HB  LEU A 179      -8.726   6.543   2.387  1.00 92.14           H
ATOM   2630 2HB  LEU A 179      -9.216   5.446   3.663  1.00 92.14           H
ATOM   2631  CG  LEU A 179     -10.809   6.048   2.366  1.00 92.14           C
ATOM   2632  HG  LEU A 179     -11.103   6.948   1.826  1.00 92.14           H
ATOM   2633  CD1 LEU A 179     -10.601   4.944   1.327  1.00 92.14           C
ATOM   2634 1HD1 LEU A 179      -9.845   5.260   0.608  1.00 92.14           H
ATOM   2635 2HD1 LEU A 179     -10.271   4.033   1.826  1.00 92.14           H
ATOM   2636 3HD1 LEU A 179     -11.540   4.754   0.807  1.00 92.14           H
ATOM   2637  CD2 LEU A 179     -11.941   5.714   3.339  1.00 92.14           C
ATOM   2638 1HD2 LEU A 179     -11.670   4.837   3.926  1.00 92.14           H
ATOM   2639 2HD2 LEU A 179     -12.108   6.560   4.006  1.00 92.14           H
ATOM   2640 3HD2 LEU A 179     -12.853   5.508   2.778  1.00 92.14           H
ATOM   2641  HN  LEU A 179      -9.370   8.735   2.429  1.00 92.14           H
ATOM   2642  N   CYS A 180      -7.548   8.574   4.911  1.00 92.87           N
ATOM   2643  CA  CYS A 180      -6.339   8.695   5.707  1.00 92.87           C
ATOM   2644  C   CYS A 180      -6.607   9.688   6.840  1.00 92.87           C
ATOM   2645  O   CYS A 180      -5.705  10.018   7.608  1.00 92.87           O
ATOM   2646  HA  CYS A 180      -6.125   7.703   6.104  1.00 92.87           H
ATOM   2647  CB  CYS A 180      -5.140   9.113   4.854  1.00 92.87           C
ATOM   2648 1HB  CYS A 180      -5.347  10.062   4.360  1.00 92.87           H
ATOM   2649 2HB  CYS A 180      -4.268   9.269   5.490  1.00 92.87           H
ATOM   2650  SG  CYS A 180      -4.780   7.825   3.606  1.00 92.87           S
ATOM   2651  HG  CYS A 180      -5.907   7.980   2.917  1.00 92.87           H
ATOM   2652  HN  CYS A 180      -7.696   9.312   4.252  1.00 92.87           H
ATOM   2653  N   ILE A 181      -7.852  10.136   6.909  1.00 93.77           N
ATOM   2654  CA  ILE A 181      -8.245  11.102   7.921  1.00 93.77           C
ATOM   2655  C   ILE A 181      -7.924  10.540   9.308  1.00 93.77           C
ATOM   2656  O   ILE A 181      -7.327  11.226  10.136  1.00 93.77           O
ATOM   2657  HA  ILE A 181      -7.647  12.000   7.766  1.00 93.77           H
ATOM   2658  CB  ILE A 181      -9.712  11.498   7.743  1.00 93.77           C
ATOM   2659  HB  ILE A 181     -10.288  10.595   7.544  1.00 93.77           H
ATOM   2660  CG1 ILE A 181      -9.887  12.422   6.536  1.00 93.77           C
ATOM   2661 1HG1 ILE A 181      -9.393  13.374   6.727  1.00 93.77           H
ATOM   2662 2HG1 ILE A 181      -9.405  11.981   5.663  1.00 93.77           H
ATOM   2663  CG2 ILE A 181     -10.272  12.118   9.025  1.00 93.77           C
ATOM   2664 1HG2 ILE A 181     -10.202  11.396   9.838  1.00 93.77           H
ATOM   2665 2HG2 ILE A 181      -9.698  13.009   9.279  1.00 93.77           H
ATOM   2666 3HG2 ILE A 181     -11.316  12.390   8.870  1.00 93.77           H
ATOM   2667  CD1 ILE A 181     -11.369  12.661   6.239  1.00 93.77           C
ATOM   2668 1HD1 ILE A 181     -11.855  11.709   6.025  1.00 93.77           H
ATOM   2669 2HD1 ILE A 181     -11.843  13.124   7.105  1.00 93.77           H
ATOM   2670 3HD1 ILE A 181     -11.465  13.320   5.377  1.00 93.77           H
ATOM   2671  HN  ILE A 181      -8.584   9.851   6.290  1.00 93.77           H
ATOM   2672  N   PRO A 182      -8.312   9.288   9.584  1.00 91.95           N
ATOM   2673  CA  PRO A 182      -8.114   8.714  10.918  1.00 91.95           C
ATOM   2674  C   PRO A 182      -6.673   8.829  11.387  1.00 91.95           C
ATOM   2675  O   PRO A 182      -6.416   9.214  12.527  1.00 91.95           O
ATOM   2676  HA  PRO A 182      -8.698   9.266  11.654  1.00 91.95           H
ATOM   2677  CB  PRO A 182      -8.542   7.254  10.751  1.00 91.95           C
ATOM   2678 1HB  PRO A 182      -7.697   6.615  10.494  1.00 91.95           H
ATOM   2679 2HB  PRO A 182      -8.974   6.855  11.668  1.00 91.95           H
ATOM   2680  CG  PRO A 182      -9.566   7.313   9.624  1.00 91.95           C
ATOM   2681 1HG  PRO A 182      -9.703   6.341   9.151  1.00 91.95           H
ATOM   2682 2HG  PRO A 182     -10.548   7.620   9.985  1.00 91.95           H
ATOM   2683  CD  PRO A 182      -8.964   8.332   8.671  1.00 91.95           C
ATOM   2684 1HD  PRO A 182      -8.245   7.875   7.991  1.00 91.95           H
ATOM   2685 2HD  PRO A 182      -9.726   8.807   8.053  1.00 91.95           H
ATOM   2686  N   GLU A 183      -5.762   8.489  10.487  1.00 92.28           N
ATOM   2687  CA  GLU A 183      -4.346   8.503  10.813  1.00 92.28           C
ATOM   2688  C   GLU A 183      -3.907   9.914  11.210  1.00 92.28           C
ATOM   2689  O   GLU A 183      -3.134  10.085  12.151  1.00 92.28           O
ATOM   2690  HA  GLU A 183      -4.238   7.829  11.663  1.00 92.28           H
ATOM   2691  CB  GLU A 183      -3.509   7.976   9.645  1.00 92.28           C
ATOM   2692 1HB  GLU A 183      -3.903   8.365   8.706  1.00 92.28           H
ATOM   2693 2HB  GLU A 183      -2.459   8.221   9.806  1.00 92.28           H
ATOM   2694  CG  GLU A 183      -3.588   6.451   9.559  1.00 92.28           C
ATOM   2695 1HG  GLU A 183      -2.829   6.083   8.868  1.00 92.28           H
ATOM   2696 2HG  GLU A 183      -3.370   6.016  10.534  1.00 92.28           H
ATOM   2697  CD  GLU A 183      -4.973   5.999   9.091  1.00 92.28           C
ATOM   2698  OE1 GLU A 183      -5.274   4.801   9.282  1.00 92.28           O
ATOM   2699  OE2 GLU A 183      -5.700   6.863   8.554  1.00 92.28           O
ATOM   2700  HN  GLU A 183      -5.977   8.208   9.552  1.00 92.28           H
ATOM   2701  N   ILE A 184      -4.418  10.888  10.472  1.00 94.47           N
ATOM   2702  CA  ILE A 184      -3.988  12.265  10.647  1.00 94.47           C
ATOM   2703  C   ILE A 184      -4.412  12.755  12.033  1.00 94.47           C
ATOM   2704  O   ILE A 184      -3.690  13.516  12.674  1.00 94.47           O
ATOM   2705  HA  ILE A 184      -2.899  12.276  10.596  1.00 94.47           H
ATOM   2706  CB  ILE A 184      -4.504  13.138   9.502  1.00 94.47           C
ATOM   2707  HB  ILE A 184      -5.586  13.019   9.442  1.00 94.47           H
ATOM   2708  CG1 ILE A 184      -3.925  12.681   8.161  1.00 94.47           C
ATOM   2709 1HG1 ILE A 184      -2.854  12.880   8.137  1.00 94.47           H
ATOM   2710 2HG1 ILE A 184      -4.052  11.604   8.054  1.00 94.47           H
ATOM   2711  CG2 ILE A 184      -4.226  14.618   9.772  1.00 94.47           C
ATOM   2712 1HG2 ILE A 184      -4.726  14.919  10.693  1.00 94.47           H
ATOM   2713 2HG2 ILE A 184      -3.152  14.773   9.873  1.00 94.47           H
ATOM   2714 3HG2 ILE A 184      -4.603  15.215   8.942  1.00 94.47           H
ATOM   2715  CD1 ILE A 184      -4.609  13.399   6.995  1.00 94.47           C
ATOM   2716 1HD1 ILE A 184      -5.676  13.178   7.009  1.00 94.47           H
ATOM   2717 2HD1 ILE A 184      -4.459  14.474   7.093  1.00 94.47           H
ATOM   2718 3HD1 ILE A 184      -4.179  13.056   6.055  1.00 94.47           H
ATOM   2719  HN  ILE A 184      -5.113  10.749   9.766  1.00 94.47           H
ATOM   2720  N   LEU A 185      -5.582  12.298  12.454  1.00 93.85           N
ATOM   2721  CA  LEU A 185      -6.204  12.828  13.656  1.00 93.85           C
ATOM   2722  C   LEU A 185      -5.486  12.268  14.886  1.00 93.85           C
ATOM   2723  O   LEU A 185      -5.094  13.021  15.776  1.00 93.85           O
ATOM   2724  HA  LEU A 185      -6.072  13.910  13.642  1.00 93.85           H
ATOM   2725  CB  LEU A 185      -7.709  12.554  13.646  1.00 93.85           C
ATOM   2726 1HB  LEU A 185      -7.865  11.498  13.429  1.00 93.85           H
ATOM   2727 2HB  LEU A 185      -8.098  12.735  14.648  1.00 93.85           H
ATOM   2728  CG  LEU A 185      -8.534  13.377  12.654  1.00 93.85           C
ATOM   2729  HG  LEU A 185      -8.175  13.159  11.648  1.00 93.85           H
ATOM   2730  CD1 LEU A 185     -10.010  12.978  12.703  1.00 93.85           C
ATOM   2731 1HD1 LEU A 185     -10.109  11.922  12.450  1.00 93.85           H
ATOM   2732 2HD1 LEU A 185     -10.399  13.149  13.707  1.00 93.85           H
ATOM   2733 3HD1 LEU A 185     -10.573  13.578  11.989  1.00 93.85           H
ATOM   2734  CD2 LEU A 185      -8.337  14.876  12.888  1.00 93.85           C
ATOM   2735 1HD2 LEU A 185      -8.653  15.130  13.900  1.00 93.85           H
ATOM   2736 2HD2 LEU A 185      -7.284  15.129  12.761  1.00 93.85           H
ATOM   2737 3HD2 LEU A 185      -8.934  15.438  12.169  1.00 93.85           H
ATOM   2738  HN  LEU A 185      -6.103  11.581  11.991  1.00 93.85           H
ATOM   2739  N   TYR A 186      -5.335  10.952  14.895  1.00 92.81           N
ATOM   2740  CA  TYR A 186      -5.014  10.244  16.123  1.00 92.81           C
ATOM   2741  C   TYR A 186      -3.506  10.014  16.244  1.00 92.81           C
ATOM   2742  O   TYR A 186      -3.021   9.597  17.295  1.00 92.81           O
ATOM   2743  HA  TYR A 186      -5.348  10.856  16.961  1.00 92.81           H
ATOM   2744  CB  TYR A 186      -5.719   8.890  16.027  1.00 92.81           C
ATOM   2745 1HB  TYR A 186      -5.350   8.362  15.148  1.00 92.81           H
ATOM   2746 2HB  TYR A 186      -5.450   8.289  16.896  1.00 92.81           H
ATOM   2747  CG  TYR A 186      -7.243   8.987  15.943  1.00 92.81           C
ATOM   2748  CD1 TYR A 186      -7.934   9.785  16.832  1.00 92.81           C
ATOM   2749  HD1 TYR A 186      -7.393  10.347  17.594  1.00 92.81           H
ATOM   2750  CD2 TYR A 186      -7.928   8.276  14.979  1.00 92.81           C
ATOM   2751  HD2 TYR A 186      -7.383   7.645  14.277  1.00 92.81           H
ATOM   2752  CE1 TYR A 186      -9.369   9.876  16.754  1.00 92.81           C
ATOM   2753  HE1 TYR A 186      -9.926  10.503  17.450  1.00 92.81           H
ATOM   2754  CE2 TYR A 186      -9.363   8.367  14.900  1.00 92.81           C
ATOM   2755  HE2 TYR A 186      -9.916   7.810  14.144  1.00 92.81           H
ATOM   2756  CZ  TYR A 186     -10.012   9.163  15.792  1.00 92.81           C
ATOM   2757  OH  TYR A 186     -11.368   9.249  15.717  1.00 92.81           O
ATOM   2758  HH  TYR A 186     -11.707   9.895  16.401  1.00 92.81           H
ATOM   2759  HN  TYR A 186      -5.429  10.372  14.086  1.00 92.81           H
ATOM   2760  N   SER A 187      -2.807  10.295  15.154  1.00 93.37           N
ATOM   2761  CA  SER A 187      -1.357  10.207  15.152  1.00 93.37           C
ATOM   2762  C   SER A 187      -0.766  11.287  16.061  1.00 93.37           C
ATOM   2763  O   SER A 187      -0.977  12.477  15.835  1.00 93.37           O
ATOM   2764  HA  SER A 187      -1.127   9.214  15.538  1.00 93.37           H
ATOM   2765  CB  SER A 187      -0.799  10.343  13.734  1.00 93.37           C
ATOM   2766 1HB  SER A 187      -1.155  11.274  13.292  1.00 93.37           H
ATOM   2767 2HB  SER A 187       0.288  10.407  13.776  1.00 93.37           H
ATOM   2768  OG  SER A 187      -1.178   9.249  12.903  1.00 93.37           O
ATOM   2769  HG  SER A 187      -1.692   9.582  12.112  1.00 93.37           H
ATOM   2770  HN  SER A 187      -3.215  10.578  14.286  1.00 93.37           H
ATOM   2771  N   GLN A 188      -0.036  10.832  17.069  1.00 92.54           N
ATOM   2772  CA  GLN A 188       0.698  11.742  17.932  1.00 92.54           C
ATOM   2773  C   GLN A 188       1.977  11.075  18.440  1.00 92.54           C
ATOM   2774  O   GLN A 188       2.182   9.880  18.235  1.00 92.54           O
ATOM   2775  HA  GLN A 188       0.950  12.597  17.304  1.00 92.54           H
ATOM   2776  CB  GLN A 188      -0.174  12.216  19.097  1.00 92.54           C
ATOM   2777 1HB  GLN A 188       0.355  12.982  19.663  1.00 92.54           H
ATOM   2778 2HB  GLN A 188      -1.084  12.675  18.712  1.00 92.54           H
ATOM   2779  CG  GLN A 188      -0.535  11.050  20.020  1.00 92.54           C
ATOM   2780 1HG  GLN A 188      -1.050  10.276  19.450  1.00 92.54           H
ATOM   2781 2HG  GLN A 188       0.374  10.602  20.419  1.00 92.54           H
ATOM   2782  CD  GLN A 188      -1.426  11.520  21.172  1.00 92.54           C
ATOM   2783  OE1 GLN A 188      -2.079  12.548  21.107  1.00 92.54           O
ATOM   2784  NE2 GLN A 188      -1.416  10.711  22.228  1.00 92.54           N
ATOM   2785 1HE2 GLN A 188      -0.857   9.882  22.217  1.00 92.54           H
ATOM   2786 2HE2 GLN A 188      -1.967  10.932  23.033  1.00 92.54           H
ATOM   2787  HN  GLN A 188       0.057   9.863  17.300  1.00 92.54           H
ATOM   2788  N   ILE A 189       2.805  11.878  19.093  1.00 92.52           N
ATOM   2789  CA  ILE A 189       4.014  11.362  19.713  1.00 92.52           C
ATOM   2790  C   ILE A 189       3.717  10.987  21.166  1.00 92.52           C
ATOM   2791  O   ILE A 189       3.190  11.799  21.925  1.00 92.52           O
ATOM   2792  HA  ILE A 189       4.297  10.457  19.174  1.00 92.52           H
ATOM   2793  CB  ILE A 189       5.164  12.359  19.558  1.00 92.52           C
ATOM   2794  HB  ILE A 189       4.864  13.301  20.019  1.00 92.52           H
ATOM   2795  CG1 ILE A 189       5.443  12.648  18.081  1.00 92.52           C
ATOM   2796 1HG1 ILE A 189       5.829  11.751  17.598  1.00 92.52           H
ATOM   2797 2HG1 ILE A 189       4.513  12.907  17.575  1.00 92.52           H
ATOM   2798  CG2 ILE A 189       6.414  11.874  20.293  1.00 92.52           C
ATOM   2799 1HG2 ILE A 189       6.191  11.761  21.354  1.00 92.52           H
ATOM   2800 2HG2 ILE A 189       6.727  10.914  19.884  1.00 92.52           H
ATOM   2801 3HG2 ILE A 189       7.216  12.602  20.167  1.00 92.52           H
ATOM   2802  CD1 ILE A 189       6.449  13.791  17.927  1.00 92.52           C
ATOM   2803 1HD1 ILE A 189       6.049  14.692  18.390  1.00 92.52           H
ATOM   2804 2HD1 ILE A 189       7.386  13.518  18.413  1.00 92.52           H
ATOM   2805 3HD1 ILE A 189       6.630  13.975  16.868  1.00 92.52           H
ATOM   2806  HN  ILE A 189       2.661  12.861  19.202  1.00 92.52           H
ATOM   2807  N   LYS A 190       4.069   9.757  21.511  1.00 88.15           N
ATOM   2808  CA  LYS A 190       3.955   9.304  22.886  1.00 88.15           C
ATOM   2809  C   LYS A 190       5.355   9.070  23.459  1.00 88.15           C
ATOM   2810  O   LYS A 190       6.184   8.412  22.833  1.00 88.15           O
ATOM   2811  HA  LYS A 190       3.478  10.102  23.455  1.00 88.15           H
ATOM   2812  CB  LYS A 190       3.043   8.078  22.973  1.00 88.15           C
ATOM   2813 1HB  LYS A 190       2.099   8.286  22.470  1.00 88.15           H
ATOM   2814 2HB  LYS A 190       3.504   7.240  22.451  1.00 88.15           H
ATOM   2815  CG  LYS A 190       2.777   7.695  24.430  1.00 88.15           C
ATOM   2816 1HG  LYS A 190       3.723   7.501  24.937  1.00 88.15           H
ATOM   2817 2HG  LYS A 190       2.303   8.528  24.948  1.00 88.15           H
ATOM   2818  CD  LYS A 190       1.883   6.457  24.517  1.00 88.15           C
ATOM   2819 1HD  LYS A 190       0.871   6.712  24.202  1.00 88.15           H
ATOM   2820 2HD  LYS A 190       2.247   5.692  23.831  1.00 88.15           H
ATOM   2821  CE  LYS A 190       1.854   5.900  25.942  1.00 88.15           C
ATOM   2822 1HE  LYS A 190       2.847   5.968  26.386  1.00 88.15           H
ATOM   2823 2HE  LYS A 190       1.186   6.501  26.560  1.00 88.15           H
ATOM   2824  NZ  LYS A 190       1.401   4.491  25.939  1.00 88.15           N
ATOM   2825 1HZ  LYS A 190       1.662   4.050  26.814  1.00 88.15           H
ATOM   2826 2HZ  LYS A 190       0.394   4.460  25.831  1.00 88.15           H
ATOM   2827 3HZ  LYS A 190       1.839   3.997  25.168  1.00 88.15           H
ATOM   2828  HN  LYS A 190       4.425   9.077  20.870  1.00 88.15           H
ATOM   2829  N   GLU A 191       5.575   9.623  24.643  1.00 84.71           N
ATOM   2830  CA  GLU A 191       6.826   9.406  25.349  1.00 84.71           C
ATOM   2831  C   GLU A 191       6.675   8.268  26.361  1.00 84.71           C
ATOM   2832  O   GLU A 191       5.755   8.276  27.177  1.00 84.71           O
ATOM   2833  HA  GLU A 191       7.547   9.126  24.581  1.00 84.71           H
ATOM   2834  CB  GLU A 191       7.298  10.690  26.035  1.00 84.71           C
ATOM   2835 1HB  GLU A 191       6.464  11.151  26.565  1.00 84.71           H
ATOM   2836 2HB  GLU A 191       8.150  10.471  26.679  1.00 84.71           H
ATOM   2837  CG  GLU A 191       7.786  11.713  25.007  1.00 84.71           C
ATOM   2838 1HG  GLU A 191       8.565  11.268  24.388  1.00 84.71           H
ATOM   2839 2HG  GLU A 191       6.966  11.985  24.342  1.00 84.71           H
ATOM   2840  CD  GLU A 191       8.328  12.967  25.696  1.00 84.71           C
ATOM   2841  OE1 GLU A 191       8.756  13.880  24.958  1.00 84.71           O
ATOM   2842  OE2 GLU A 191       8.303  12.983  26.946  1.00 84.71           O
ATOM   2843  HN  GLU A 191       4.917  10.207  25.118  1.00 84.71           H
ATOM   2844  N   GLU A 192       7.592   7.316  26.273  1.00 77.04           N
ATOM   2845  CA  GLU A 192       7.519   6.127  27.106  1.00 77.04           C
ATOM   2846  C   GLU A 192       8.916   5.723  27.578  1.00 77.04           C
ATOM   2847  O   GLU A 192       9.771   5.368  26.768  1.00 77.04           O
ATOM   2848  HA  GLU A 192       6.906   6.410  27.961  1.00 77.04           H
ATOM   2849  CB  GLU A 192       6.838   4.978  26.360  1.00 77.04           C
ATOM   2850 1HB  GLU A 192       5.807   5.248  26.130  1.00 77.04           H
ATOM   2851 2HB  GLU A 192       7.422   4.715  25.478  1.00 77.04           H
ATOM   2852  CG  GLU A 192       6.779   3.719  27.229  1.00 77.04           C
ATOM   2853 1HG  GLU A 192       7.411   2.944  26.795  1.00 77.04           H
ATOM   2854 2HG  GLU A 192       7.178   3.938  28.219  1.00 77.04           H
ATOM   2855  CD  GLU A 192       5.344   3.205  27.353  1.00 77.04           C
ATOM   2856  OE1 GLU A 192       5.076   2.506  28.354  1.00 77.04           O
ATOM   2857  OE2 GLU A 192       4.547   3.522  26.444  1.00 77.04           O
ATOM   2858  HN  GLU A 192       8.374   7.348  25.650  1.00 77.04           H
ATOM   2859  N   SER A 193       9.105   5.789  28.888  1.00 73.00           N
ATOM   2860  CA  SER A 193      10.340   5.317  29.491  1.00 73.00           C
ATOM   2861  C   SER A 193      11.531   6.086  28.916  1.00 73.00           C
ATOM   2862  O   SER A 193      12.637   5.555  28.834  1.00 73.00           O
ATOM   2863  HA  SER A 193      10.235   5.515  30.557  1.00 73.00           H
ATOM   2864  CB  SER A 193      10.522   3.814  29.268  1.00 73.00           C
ATOM   2865 1HB  SER A 193      10.874   3.638  28.252  1.00 73.00           H
ATOM   2866 2HB  SER A 193      11.293   3.438  29.941  1.00 73.00           H
ATOM   2867  OG  SER A 193       9.312   3.092  29.483  1.00 73.00           O
ATOM   2868  HG  SER A 193       9.416   2.149  29.166  1.00 73.00           H
ATOM   2869  HN  SER A 193       8.434   6.156  29.532  1.00 73.00           H
ATOM   2870  N   GLY A 194      11.264   7.326  28.533  1.00 76.95           N
ATOM   2871  CA  GLY A 194      12.302   8.178  27.978  1.00 76.95           C
ATOM   2872  C   GLY A 194      12.478   7.923  26.480  1.00 76.95           C
ATOM   2873  O   GLY A 194      13.417   8.428  25.867  1.00 76.95           O
ATOM   2874 1HA  GLY A 194      12.047   9.225  28.145  1.00 76.95           H
ATOM   2875 2HA  GLY A 194      13.244   7.994  28.495  1.00 76.95           H
ATOM   2876  HN  GLY A 194      10.360   7.749  28.597  1.00 76.95           H
ATOM   2877  N   ILE A 195      11.561   7.138  25.934  1.00 84.43           N
ATOM   2878  CA  ILE A 195      11.581   6.840  24.512  1.00 84.43           C
ATOM   2879  C   ILE A 195      10.367   7.488  23.842  1.00 84.43           C
ATOM   2880  O   ILE A 195       9.231   7.258  24.253  1.00 84.43           O
ATOM   2881  HA  ILE A 195      12.484   7.288  24.097  1.00 84.43           H
ATOM   2882  CB  ILE A 195      11.678   5.331  24.283  1.00 84.43           C
ATOM   2883  HB  ILE A 195      10.882   4.847  24.849  1.00 84.43           H
ATOM   2884  CG1 ILE A 195      13.005   4.780  24.808  1.00 84.43           C
ATOM   2885 1HG1 ILE A 195      13.816   5.083  24.145  1.00 84.43           H
ATOM   2886 2HG1 ILE A 195      13.217   5.206  25.788  1.00 84.43           H
ATOM   2887  CG2 ILE A 195      11.456   4.985  22.809  1.00 84.43           C
ATOM   2888 1HG2 ILE A 195      10.467   5.322  22.501  1.00 84.43           H
ATOM   2889 2HG2 ILE A 195      12.214   5.480  22.202  1.00 84.43           H
ATOM   2890 3HG2 ILE A 195      11.530   3.906  22.674  1.00 84.43           H
ATOM   2891  CD1 ILE A 195      12.964   3.254  24.907  1.00 84.43           C
ATOM   2892 1HD1 ILE A 195      12.168   2.955  25.589  1.00 84.43           H
ATOM   2893 2HD1 ILE A 195      12.776   2.830  23.921  1.00 84.43           H
ATOM   2894 3HD1 ILE A 195      13.920   2.888  25.283  1.00 84.43           H
ATOM   2895  HN  ILE A 195      10.815   6.711  26.445  1.00 84.43           H
ATOM   2896  N   ALA A 196      10.650   8.285  22.822  1.00 90.64           N
ATOM   2897  CA  ALA A 196       9.593   8.915  22.050  1.00 90.64           C
ATOM   2898  C   ALA A 196       9.114   7.950  20.964  1.00 90.64           C
ATOM   2899  O   ALA A 196       9.923   7.399  20.218  1.00 90.64           O
ATOM   2900  HA  ALA A 196       8.765   9.124  22.729  1.00 90.64           H
ATOM   2901  CB  ALA A 196      10.102  10.238  21.473  1.00 90.64           C
ATOM   2902 1HB  ALA A 196      10.401  10.898  22.286  1.00 90.64           H
ATOM   2903 2HB  ALA A 196      10.958  10.046  20.826  1.00 90.64           H
ATOM   2904 3HB  ALA A 196       9.308  10.711  20.894  1.00 90.64           H
ATOM   2905  HN  ALA A 196      11.579   8.500  22.521  1.00 90.64           H
ATOM   2906  N   ILE A 197       7.802   7.775  20.909  1.00 89.56           N
ATOM   2907  CA  ILE A 197       7.211   6.845  19.961  1.00 89.56           C
ATOM   2908  C   ILE A 197       6.122   7.563  19.161  1.00 89.56           C
ATOM   2909  O   ILE A 197       5.244   8.203  19.736  1.00 89.56           O
ATOM   2910  HA  ILE A 197       7.997   6.535  19.273  1.00 89.56           H
ATOM   2911  CB  ILE A 197       6.717   5.589  20.681  1.00 89.56           C
ATOM   2912  HB  ILE A 197       6.009   5.893  21.452  1.00 89.56           H
ATOM   2913  CG1 ILE A 197       7.870   4.870  21.384  1.00 89.56           C
ATOM   2914 1HG1 ILE A 197       8.583   4.508  20.643  1.00 89.56           H
ATOM   2915 2HG1 ILE A 197       8.405   5.572  22.023  1.00 89.56           H
ATOM   2916  CG2 ILE A 197       5.967   4.665  19.719  1.00 89.56           C
ATOM   2917 1HG2 ILE A 197       5.107   5.192  19.306  1.00 89.56           H
ATOM   2918 2HG2 ILE A 197       6.633   4.365  18.910  1.00 89.56           H
ATOM   2919 3HG2 ILE A 197       5.627   3.780  20.256  1.00 89.56           H
ATOM   2920  CD1 ILE A 197       7.357   3.698  22.222  1.00 89.56           C
ATOM   2921 1HD1 ILE A 197       6.663   4.067  22.977  1.00 89.56           H
ATOM   2922 2HD1 ILE A 197       6.844   2.986  21.575  1.00 89.56           H
ATOM   2923 3HD1 ILE A 197       8.197   3.204  22.710  1.00 89.56           H
ATOM   2924  HN  ILE A 197       7.149   8.253  21.495  1.00 89.56           H
ATOM   2925  N   CYS A 198       6.217   7.433  17.846  1.00 92.15           N
ATOM   2926  CA  CYS A 198       5.145   7.878  16.971  1.00 92.15           C
ATOM   2927  C   CYS A 198       4.084   6.778  16.913  1.00 92.15           C
ATOM   2928  O   CYS A 198       4.312   5.720  16.328  1.00 92.15           O
ATOM   2929  HA  CYS A 198       4.737   8.787  17.413  1.00 92.15           H
ATOM   2930  CB  CYS A 198       5.666   8.242  15.579  1.00 92.15           C
ATOM   2931 1HB  CYS A 198       6.285   9.137  15.636  1.00 92.15           H
ATOM   2932 2HB  CYS A 198       6.299   7.441  15.197  1.00 92.15           H
ATOM   2933  SG  CYS A 198       4.262   8.525  14.440  1.00 92.15           S
ATOM   2934  HN  CYS A 198       7.005   7.033  17.378  1.00 92.15           H
ATOM   2935  N   THR A 199       2.946   7.064  17.529  1.00 91.62           N
ATOM   2936  CA  THR A 199       1.856   6.105  17.573  1.00 91.62           C
ATOM   2937  C   THR A 199       0.514   6.812  17.376  1.00 91.62           C
ATOM   2938  O   THR A 199       0.437   8.037  17.454  1.00 91.62           O
ATOM   2939  HA  THR A 199       1.977   5.410  16.742  1.00 91.62           H
ATOM   2940  CB  THR A 199       1.952   5.340  18.895  1.00 91.62           C
ATOM   2941  HB  THR A 199       2.977   5.023  19.088  1.00 91.62           H
ATOM   2942  OG1 THR A 199       0.998   4.291  18.759  1.00 91.62           O
ATOM   2943  HG1 THR A 199       1.138   3.607  19.475  1.00 91.62           H
ATOM   2944  CG2 THR A 199       1.440   6.158  20.082  1.00 91.62           C
ATOM   2945 1HG2 THR A 199       0.394   6.419  19.920  1.00 91.62           H
ATOM   2946 2HG2 THR A 199       2.030   7.069  20.178  1.00 91.62           H
ATOM   2947 3HG2 THR A 199       1.530   5.569  20.995  1.00 91.62           H
ATOM   2948  HN  THR A 199       2.764   7.932  17.992  1.00 91.62           H
ATOM   2949  N   MET A 200      -0.510   6.010  17.124  1.00 91.95           N
ATOM   2950  CA  MET A 200      -1.878   6.490  17.224  1.00 91.95           C
ATOM   2951  C   MET A 200      -2.410   6.336  18.650  1.00 91.95           C
ATOM   2952  O   MET A 200      -2.260   5.279  19.262  1.00 91.95           O
ATOM   2953  HA  MET A 200      -1.839   7.545  16.956  1.00 91.95           H
ATOM   2954  CB  MET A 200      -2.767   5.702  16.259  1.00 91.95           C
ATOM   2955 1HB  MET A 200      -2.653   4.634  16.444  1.00 91.95           H
ATOM   2956 2HB  MET A 200      -3.813   5.947  16.441  1.00 91.95           H
ATOM   2957  CG  MET A 200      -2.409   6.015  14.805  1.00 91.95           C
ATOM   2958 1HG  MET A 200      -2.515   7.084  14.617  1.00 91.95           H
ATOM   2959 2HG  MET A 200      -1.367   5.760  14.615  1.00 91.95           H
ATOM   2960  SD  MET A 200      -3.471   5.095  13.704  1.00 91.95           S
ATOM   2961  CE  MET A 200      -3.111   3.432  14.243  1.00 91.95           C
ATOM   2962 1HE  MET A 200      -2.049   3.228  14.107  1.00 91.95           H
ATOM   2963 2HE  MET A 200      -3.370   3.328  15.297  1.00 91.95           H
ATOM   2964 3HE  MET A 200      -3.695   2.725  13.654  1.00 91.95           H
ATOM   2965  HN  MET A 200      -0.417   5.051  16.857  1.00 91.95           H
ATOM   2966  N   VAL A 201      -3.021   7.405  19.138  1.00 92.72           N
ATOM   2967  CA  VAL A 201      -3.704   7.357  20.420  1.00 92.72           C
ATOM   2968  C   VAL A 201      -5.177   7.721  20.222  1.00 92.72           C
ATOM   2969  O   VAL A 201      -5.492   8.735  19.601  1.00 92.72           O
ATOM   2970  HA  VAL A 201      -3.643   6.332  20.787  1.00 92.72           H
ATOM   2971  CB  VAL A 201      -2.994   8.265  21.426  1.00 92.72           C
ATOM   2972  HB  VAL A 201      -3.021   9.282  21.036  1.00 92.72           H
ATOM   2973  CG1 VAL A 201      -3.716   8.259  22.775  1.00 92.72           C
ATOM   2974 1HG1 VAL A 201      -4.738   8.616  22.642  1.00 92.72           H
ATOM   2975 2HG1 VAL A 201      -3.735   7.244  23.172  1.00 92.72           H
ATOM   2976 3HG1 VAL A 201      -3.191   8.912  23.471  1.00 92.72           H
ATOM   2977  CG2 VAL A 201      -1.527   7.862  21.587  1.00 92.72           C
ATOM   2978 1HG2 VAL A 201      -1.470   6.834  21.944  1.00 92.72           H
ATOM   2979 2HG2 VAL A 201      -1.020   7.942  20.626  1.00 92.72           H
ATOM   2980 3HG2 VAL A 201      -1.046   8.524  22.308  1.00 92.72           H
ATOM   2981  HN  VAL A 201      -3.054   8.291  18.675  1.00 92.72           H
ATOM   2982  N   TYR A 202      -6.041   6.873  20.761  1.00 91.98           N
ATOM   2983  CA  TYR A 202      -7.472   7.046  20.579  1.00 91.98           C
ATOM   2984  C   TYR A 202      -8.104   7.715  21.801  1.00 91.98           C
ATOM   2985  O   TYR A 202      -8.283   7.079  22.839  1.00 91.98           O
ATOM   2986  HA  TYR A 202      -7.626   7.680  19.707  1.00 91.98           H
ATOM   2987  CB  TYR A 202      -8.051   5.637  20.428  1.00 91.98           C
ATOM   2988 1HB  TYR A 202      -7.778   5.048  21.303  1.00 91.98           H
ATOM   2989 2HB  TYR A 202      -9.139   5.702  20.414  1.00 91.98           H
ATOM   2990  CG  TYR A 202      -7.582   4.904  19.170  1.00 91.98           C
ATOM   2991  CD1 TYR A 202      -8.212   5.129  17.964  1.00 91.98           C
ATOM   2992  HD1 TYR A 202      -9.045   5.831  17.907  1.00 91.98           H
ATOM   2993  CD2 TYR A 202      -6.528   4.016  19.242  1.00 91.98           C
ATOM   2994  HD2 TYR A 202      -6.029   3.837  20.195  1.00 91.98           H
ATOM   2995  CE1 TYR A 202      -7.771   4.439  16.780  1.00 91.98           C
ATOM   2996  HE1 TYR A 202      -8.260   4.608  15.821  1.00 91.98           H
ATOM   2997  CE2 TYR A 202      -6.086   3.325  18.058  1.00 91.98           C
ATOM   2998  HE2 TYR A 202      -5.255   2.621  18.101  1.00 91.98           H
ATOM   2999  CZ  TYR A 202      -6.729   3.571  16.886  1.00 91.98           C
ATOM   3000  OH  TYR A 202      -6.312   2.918  15.768  1.00 91.98           O
ATOM   3001  HH  TYR A 202      -7.055   2.876  15.099  1.00 91.98           H
ATOM   3002  HN  TYR A 202      -5.778   6.081  21.313  1.00 91.98           H
ATOM   3003  N   PRO A 203      -8.451   9.006  21.703  1.00 83.49           N
ATOM   3004  CA  PRO A 203      -9.131   9.690  22.805  1.00 83.49           C
ATOM   3005  C   PRO A 203     -10.548   9.181  23.013  1.00 83.49           C
ATOM   3006  O   PRO A 203     -11.097   8.495  22.153  1.00 83.49           O
ATOM   3007  HA  PRO A 203      -8.617   9.492  23.746  1.00 83.49           H
ATOM   3008  CB  PRO A 203      -9.112  11.161  22.384  1.00 83.49           C
ATOM   3009 1HB  PRO A 203      -9.995  11.692  22.741  1.00 83.49           H
ATOM   3010 2HB  PRO A 203      -8.244  11.683  22.787  1.00 83.49           H
ATOM   3011  CG  PRO A 203      -9.074  11.102  20.884  1.00 83.49           C
ATOM   3012 1HG  PRO A 203     -10.076  11.000  20.467  1.00 83.49           H
ATOM   3013 2HG  PRO A 203      -8.645  12.012  20.464  1.00 83.49           H
ATOM   3014  CD  PRO A 203      -8.228   9.905  20.557  1.00 83.49           C
ATOM   3015 1HD  PRO A 203      -8.533   9.443  19.618  1.00 83.49           H
ATOM   3016 2HD  PRO A 203      -7.176  10.173  20.454  1.00 83.49           H
ATOM   3017  N   SER A 204     -11.107   9.534  24.161  1.00 72.44           N
ATOM   3018  CA  SER A 204     -12.497   9.222  24.444  1.00 72.44           C
ATOM   3019  C   SER A 204     -12.584   7.997  25.357  1.00 72.44           C
ATOM   3020  O   SER A 204     -11.673   7.170  25.381  1.00 72.44           O
ATOM   3021  HA  SER A 204     -12.894  10.103  24.948  1.00 72.44           H
ATOM   3022  CB  SER A 204     -13.281   8.977  23.153  1.00 72.44           C
ATOM   3023 1HB  SER A 204     -14.337   9.182  23.325  1.00 72.44           H
ATOM   3024 2HB  SER A 204     -12.942   9.674  22.386  1.00 72.44           H
ATOM   3025  OG  SER A 204     -13.128   7.642  22.680  1.00 72.44           O
ATOM   3026  HG  SER A 204     -13.622   7.525  21.819  1.00 72.44           H
ATOM   3027  HN  SER A 204     -10.627  10.023  24.890  1.00 72.44           H
ATOM   3028  N   ASP A 205     -13.687   7.919  26.086  1.00 76.44           N
ATOM   3029  CA  ASP A 205     -13.942   6.769  26.938  1.00 76.44           C
ATOM   3030  C   ASP A 205     -14.188   5.538  26.064  1.00 76.44           C
ATOM   3031  O   ASP A 205     -14.060   4.406  26.529  1.00 76.44           O
ATOM   3032  HA  ASP A 205     -13.051   6.668  27.557  1.00 76.44           H
ATOM   3033  CB  ASP A 205     -15.183   6.989  27.805  1.00 76.44           C
ATOM   3034 1HB  ASP A 205     -16.046   7.181  27.168  1.00 76.44           H
ATOM   3035 2HB  ASP A 205     -15.399   6.085  28.373  1.00 76.44           H
ATOM   3036  CG  ASP A 205     -14.979   8.164  28.764  1.00 76.44           C
ATOM   3037  OD1 ASP A 205     -13.853   8.274  29.295  1.00 76.44           O
ATOM   3038  OD2 ASP A 205     -15.955   8.925  28.945  1.00 76.44           O
ATOM   3039  HN  ASP A 205     -14.398   8.622  26.102  1.00 76.44           H
ATOM   3040  N   GLU A 206     -14.538   5.800  24.813  1.00 85.20           N
ATOM   3041  CA  GLU A 206     -14.835   4.727  23.878  1.00 85.20           C
ATOM   3042  C   GLU A 206     -13.635   4.473  22.964  1.00 85.20           C
ATOM   3043  O   GLU A 206     -13.797   4.017  21.833  1.00 85.20           O
ATOM   3044  HA  GLU A 206     -15.022   3.849  24.496  1.00 85.20           H
ATOM   3045  CB  GLU A 206     -16.089   5.043  23.061  1.00 85.20           C
ATOM   3046 1HB  GLU A 206     -15.959   5.993  22.541  1.00 85.20           H
ATOM   3047 2HB  GLU A 206     -16.310   4.212  22.391  1.00 85.20           H
ATOM   3048  CG  GLU A 206     -17.310   5.202  23.970  1.00 85.20           C
ATOM   3049 1HG  GLU A 206     -17.098   4.769  24.947  1.00 85.20           H
ATOM   3050 2HG  GLU A 206     -17.516   6.260  24.127  1.00 85.20           H
ATOM   3051  CD  GLU A 206     -18.538   4.523  23.360  1.00 85.20           C
ATOM   3052  OE1 GLU A 206     -19.308   3.930  24.147  1.00 85.20           O
ATOM   3053  OE2 GLU A 206     -18.680   4.612  22.122  1.00 85.20           O
ATOM   3054  HN  GLU A 206     -14.620   6.723  24.437  1.00 85.20           H
ATOM   3055  N   SER A 207     -12.457   4.778  23.488  1.00 90.14           N
ATOM   3056  CA  SER A 207     -11.237   4.660  22.708  1.00 90.14           C
ATOM   3057  C   SER A 207     -11.106   3.241  22.152  1.00 90.14           C
ATOM   3058  O   SER A 207     -10.594   3.047  21.051  1.00 90.14           O
ATOM   3059  HA  SER A 207     -11.343   5.381  21.897  1.00 90.14           H
ATOM   3060  CB  SER A 207     -10.009   5.016  23.548  1.00 90.14           C
ATOM   3061 1HB  SER A 207      -9.105   4.754  22.998  1.00 90.14           H
ATOM   3062 2HB  SER A 207      -9.981   6.094  23.712  1.00 90.14           H
ATOM   3063  OG  SER A 207     -10.009   4.346  24.805  1.00 90.14           O
ATOM   3064  HG  SER A 207      -9.302   4.730  25.398  1.00 90.14           H
ATOM   3065  HN  SER A 207     -12.329   5.100  24.426  1.00 90.14           H
ATOM   3066  N   THR A 208     -11.579   2.286  22.939  1.00 91.16           N
ATOM   3067  CA  THR A 208     -11.506   0.889  22.546  1.00 91.16           C
ATOM   3068  C   THR A 208     -12.392   0.631  21.325  1.00 91.16           C
ATOM   3069  O   THR A 208     -11.981  -0.053  20.389  1.00 91.16           O
ATOM   3070  HA  THR A 208     -10.481   0.668  22.250  1.00 91.16           H
ATOM   3071  CB  THR A 208     -11.882   0.036  23.760  1.00 91.16           C
ATOM   3072  HB  THR A 208     -11.821  -1.026  23.524  1.00 91.16           H
ATOM   3073  OG1 THR A 208     -13.173   0.511  24.131  1.00 91.16           O
ATOM   3074  HG1 THR A 208     -13.624  -0.155  24.726  1.00 91.16           H
ATOM   3075  CG2 THR A 208     -11.009   0.338  24.980  1.00 91.16           C
ATOM   3076 1HG2 THR A 208     -11.123   1.386  25.258  1.00 91.16           H
ATOM   3077 2HG2 THR A 208      -9.965   0.138  24.739  1.00 91.16           H
ATOM   3078 3HG2 THR A 208     -11.318  -0.293  25.813  1.00 91.16           H
ATOM   3079  HN  THR A 208     -12.005   2.453  23.828  1.00 91.16           H
ATOM   3080  N   LYS A 209     -13.591   1.192  21.375  1.00 92.19           N
ATOM   3081  CA  LYS A 209     -14.528   1.053  20.273  1.00 92.19           C
ATOM   3082  C   LYS A 209     -13.944   1.718  19.025  1.00 92.19           C
ATOM   3083  O   LYS A 209     -14.028   1.169  17.928  1.00 92.19           O
ATOM   3084  HA  LYS A 209     -14.644  -0.012  20.074  1.00 92.19           H
ATOM   3085  CB  LYS A 209     -15.904   1.592  20.669  1.00 92.19           C
ATOM   3086 1HB  LYS A 209     -15.804   2.602  21.066  1.00 92.19           H
ATOM   3087 2HB  LYS A 209     -16.541   1.658  19.787  1.00 92.19           H
ATOM   3088  CG  LYS A 209     -16.565   0.691  21.715  1.00 92.19           C
ATOM   3089 1HG  LYS A 209     -16.645  -0.324  21.327  1.00 92.19           H
ATOM   3090 2HG  LYS A 209     -15.940   0.643  22.606  1.00 92.19           H
ATOM   3091  CD  LYS A 209     -17.955   1.212  22.087  1.00 92.19           C
ATOM   3092 1HD  LYS A 209     -17.884   2.251  22.406  1.00 92.19           H
ATOM   3093 2HD  LYS A 209     -18.602   1.191  21.211  1.00 92.19           H
ATOM   3094  CE  LYS A 209     -18.574   0.370  23.205  1.00 92.19           C
ATOM   3095 1HE  LYS A 209     -18.759  -0.642  22.847  1.00 92.19           H
ATOM   3096 2HE  LYS A 209     -17.875   0.291  24.038  1.00 92.19           H
ATOM   3097  NZ  LYS A 209     -19.841   0.978  23.670  1.00 92.19           N
ATOM   3098 1HZ  LYS A 209     -20.269   0.377  24.365  1.00 92.19           H
ATOM   3099 2HZ  LYS A 209     -19.650   1.886  24.080  1.00 92.19           H
ATOM   3100 3HZ  LYS A 209     -20.472   1.088  22.884  1.00 92.19           H
ATOM   3101  HN  LYS A 209     -13.924   1.732  22.148  1.00 92.19           H
ATOM   3102  N   LEU A 210     -13.364   2.891  19.235  1.00 93.06           N
ATOM   3103  CA  LEU A 210     -12.824   3.667  18.132  1.00 93.06           C
ATOM   3104  C   LEU A 210     -11.719   2.864  17.443  1.00 93.06           C
ATOM   3105  O   LEU A 210     -11.709   2.737  16.219  1.00 93.06           O
ATOM   3106  HA  LEU A 210     -13.631   3.826  17.417  1.00 93.06           H
ATOM   3107  CB  LEU A 210     -12.370   5.045  18.617  1.00 93.06           C
ATOM   3108 1HB  LEU A 210     -13.210   5.525  19.120  1.00 93.06           H
ATOM   3109 2HB  LEU A 210     -11.588   4.906  19.364  1.00 93.06           H
ATOM   3110  CG  LEU A 210     -11.846   5.997  17.540  1.00 93.06           C
ATOM   3111  HG  LEU A 210     -11.021   5.506  17.023  1.00 93.06           H
ATOM   3112  CD1 LEU A 210     -12.924   6.290  16.495  1.00 93.06           C
ATOM   3113 1HD1 LEU A 210     -13.232   5.359  16.019  1.00 93.06           H
ATOM   3114 2HD1 LEU A 210     -13.784   6.752  16.980  1.00 93.06           H
ATOM   3115 3HD1 LEU A 210     -12.525   6.969  15.741  1.00 93.06           H
ATOM   3116  CD2 LEU A 210     -11.289   7.278  18.164  1.00 93.06           C
ATOM   3117 1HD2 LEU A 210     -12.077   7.782  18.722  1.00 93.06           H
ATOM   3118 2HD2 LEU A 210     -10.470   7.027  18.838  1.00 93.06           H
ATOM   3119 3HD2 LEU A 210     -10.922   7.936  17.376  1.00 93.06           H
ATOM   3120  HN  LEU A 210     -13.262   3.311  20.137  1.00 93.06           H
ATOM   3121  N   LYS A 211     -10.814   2.342  18.258  1.00 93.16           N
ATOM   3122  CA  LYS A 211      -9.712   1.547  17.743  1.00 93.16           C
ATOM   3123  C   LYS A 211     -10.268   0.392  16.908  1.00 93.16           C
ATOM   3124  O   LYS A 211      -9.834   0.173  15.778  1.00 93.16           O
ATOM   3125  HA  LYS A 211      -9.121   2.191  17.091  1.00 93.16           H
ATOM   3126  CB  LYS A 211      -8.797   1.097  18.884  1.00 93.16           C
ATOM   3127 1HB  LYS A 211      -8.373   1.969  19.382  1.00 93.16           H
ATOM   3128 2HB  LYS A 211      -9.380   0.557  19.630  1.00 93.16           H
ATOM   3129  CG  LYS A 211      -7.671   0.202  18.363  1.00 93.16           C
ATOM   3130 1HG  LYS A 211      -8.084  -0.745  18.016  1.00 93.16           H
ATOM   3131 2HG  LYS A 211      -7.194   0.675  17.504  1.00 93.16           H
ATOM   3132  CD  LYS A 211      -6.629  -0.058  19.452  1.00 93.16           C
ATOM   3133 1HD  LYS A 211      -6.267   0.890  19.849  1.00 93.16           H
ATOM   3134 2HD  LYS A 211      -7.090  -0.595  20.281  1.00 93.16           H
ATOM   3135  CE  LYS A 211      -5.453  -0.869  18.904  1.00 93.16           C
ATOM   3136 1HE  LYS A 211      -5.796  -1.859  18.602  1.00 93.16           H
ATOM   3137 2HE  LYS A 211      -5.053  -0.385  18.013  1.00 93.16           H
ATOM   3138  NZ  LYS A 211      -4.390  -0.996  19.926  1.00 93.16           N
ATOM   3139 1HZ  LYS A 211      -3.546  -1.356  19.493  1.00 93.16           H
ATOM   3140 2HZ  LYS A 211      -4.200  -0.087  20.331  1.00 93.16           H
ATOM   3141 3HZ  LYS A 211      -4.694  -1.634  20.653  1.00 93.16           H
ATOM   3142  HN  LYS A 211     -10.826   2.454  19.252  1.00 93.16           H
ATOM   3143  N   SER A 212     -11.221  -0.316  17.496  1.00 92.75           N
ATOM   3144  CA  SER A 212     -11.783  -1.492  16.855  1.00 92.75           C
ATOM   3145  C   SER A 212     -12.390  -1.111  15.503  1.00 92.75           C
ATOM   3146  O   SER A 212     -12.210  -1.822  14.515  1.00 92.75           O
ATOM   3147  HA  SER A 212     -10.945  -2.176  16.719  1.00 92.75           H
ATOM   3148  CB  SER A 212     -12.840  -2.152  17.743  1.00 92.75           C
ATOM   3149 1HB  SER A 212     -13.628  -1.433  17.963  1.00 92.75           H
ATOM   3150 2HB  SER A 212     -13.303  -2.978  17.203  1.00 92.75           H
ATOM   3151  OG  SER A 212     -12.285  -2.635  18.963  1.00 92.75           O
ATOM   3152  HG  SER A 212     -12.277  -1.907  19.648  1.00 92.75           H
ATOM   3153  HN  SER A 212     -11.606  -0.099  18.393  1.00 92.75           H
ATOM   3154  N   ALA A 213     -13.095   0.010  15.502  1.00 93.11           N
ATOM   3155  CA  ALA A 213     -13.771   0.468  14.300  1.00 93.11           C
ATOM   3156  C   ALA A 213     -12.729   0.814  13.234  1.00 93.11           C
ATOM   3157  O   ALA A 213     -12.863   0.416  12.078  1.00 93.11           O
ATOM   3158  HA  ALA A 213     -14.393  -0.350  13.936  1.00 93.11           H
ATOM   3159  CB  ALA A 213     -14.672   1.657  14.642  1.00 93.11           C
ATOM   3160 1HB  ALA A 213     -15.413   1.351  15.380  1.00 93.11           H
ATOM   3161 2HB  ALA A 213     -14.066   2.466  15.048  1.00 93.11           H
ATOM   3162 3HB  ALA A 213     -15.179   2.000  13.740  1.00 93.11           H
ATOM   3163  HN  ALA A 213     -13.209   0.600  16.301  1.00 93.11           H
ATOM   3164  N   VAL A 214     -11.714   1.551  13.662  1.00 91.51           N
ATOM   3165  CA  VAL A 214     -10.681   2.004  12.746  1.00 91.51           C
ATOM   3166  C   VAL A 214      -9.961   0.791  12.155  1.00 91.51           C
ATOM   3167  O   VAL A 214      -9.658   0.764  10.963  1.00 91.51           O
ATOM   3168  HA  VAL A 214     -11.172   2.548  11.939  1.00 91.51           H
ATOM   3169  CB  VAL A 214      -9.735   2.971  13.462  1.00 91.51           C
ATOM   3170  HB  VAL A 214      -9.419   2.502  14.394  1.00 91.51           H
ATOM   3171  CG1 VAL A 214      -8.484   3.236  12.622  1.00 91.51           C
ATOM   3172 1HG1 VAL A 214      -7.958   2.298  12.447  1.00 91.51           H
ATOM   3173 2HG1 VAL A 214      -8.774   3.674  11.667  1.00 91.51           H
ATOM   3174 3HG1 VAL A 214      -7.829   3.926  13.154  1.00 91.51           H
ATOM   3175  CG2 VAL A 214     -10.449   4.278  13.812  1.00 91.51           C
ATOM   3176 1HG2 VAL A 214     -10.807   4.752  12.898  1.00 91.51           H
ATOM   3177 2HG2 VAL A 214     -11.294   4.067  14.467  1.00 91.51           H
ATOM   3178 3HG2 VAL A 214      -9.754   4.947  14.320  1.00 91.51           H
ATOM   3179  HN  VAL A 214     -11.592   1.837  14.612  1.00 91.51           H
ATOM   3180  N   LEU A 215      -9.708  -0.184  13.016  1.00 92.09           N
ATOM   3181  CA  LEU A 215      -9.018  -1.392  12.596  1.00 92.09           C
ATOM   3182  C   LEU A 215      -9.879  -2.137  11.573  1.00 92.09           C
ATOM   3183  O   LEU A 215      -9.377  -2.586  10.544  1.00 92.09           O
ATOM   3184  HA  LEU A 215      -8.091  -1.087  12.111  1.00 92.09           H
ATOM   3185  CB  LEU A 215      -8.635  -2.240  13.811  1.00 92.09           C
ATOM   3186 1HB  LEU A 215      -9.445  -2.184  14.538  1.00 92.09           H
ATOM   3187 2HB  LEU A 215      -8.562  -3.281  13.495  1.00 92.09           H
ATOM   3188  CG  LEU A 215      -7.331  -1.856  14.512  1.00 92.09           C
ATOM   3189  HG  LEU A 215      -7.302  -0.771  14.609  1.00 92.09           H
ATOM   3190  CD1 LEU A 215      -7.276  -2.438  15.926  1.00 92.09           C
ATOM   3191 1HD1 LEU A 215      -8.113  -2.054  16.510  1.00 92.09           H
ATOM   3192 2HD1 LEU A 215      -7.339  -3.525  15.874  1.00 92.09           H
ATOM   3193 3HD1 LEU A 215      -6.339  -2.151  16.402  1.00 92.09           H
ATOM   3194  CD2 LEU A 215      -6.117  -2.268  13.676  1.00 92.09           C
ATOM   3195 1HD2 LEU A 215      -6.129  -3.347  13.526  1.00 92.09           H
ATOM   3196 2HD2 LEU A 215      -6.155  -1.766  12.709  1.00 92.09           H
ATOM   3197 3HD2 LEU A 215      -5.203  -1.983  14.198  1.00 92.09           H
ATOM   3198  HN  LEU A 215      -9.966  -0.159  13.982  1.00 92.09           H
ATOM   3199  N   THR A 216     -11.160  -2.245  11.892  1.00 92.65           N
ATOM   3200  CA  THR A 216     -12.088  -2.960  11.033  1.00 92.65           C
ATOM   3201  C   THR A 216     -12.119  -2.329   9.639  1.00 92.65           C
ATOM   3202  O   THR A 216     -12.098  -3.037   8.633  1.00 92.65           O
ATOM   3203  HA  THR A 216     -11.727  -3.982  10.913  1.00 92.65           H
ATOM   3204  CB  THR A 216     -13.454  -2.978  11.722  1.00 92.65           C
ATOM   3205  HB  THR A 216     -13.844  -1.967  11.838  1.00 92.65           H
ATOM   3206  OG1 THR A 216     -13.221  -3.691  12.934  1.00 92.65           O
ATOM   3207  HG1 THR A 216     -13.117  -3.049  13.694  1.00 92.65           H
ATOM   3208  CG2 THR A 216     -14.476  -3.837  10.975  1.00 92.65           C
ATOM   3209 1HG2 THR A 216     -14.115  -4.864  10.918  1.00 92.65           H
ATOM   3210 2HG2 THR A 216     -14.613  -3.444   9.967  1.00 92.65           H
ATOM   3211 3HG2 THR A 216     -15.427  -3.815  11.506  1.00 92.65           H
ATOM   3212  HN  THR A 216     -11.565  -1.854  12.719  1.00 92.65           H
ATOM   3213  N   LEU A 217     -12.168  -1.005   9.625  1.00 89.53           N
ATOM   3214  CA  LEU A 217     -12.204  -0.271   8.372  1.00 89.53           C
ATOM   3215  C   LEU A 217     -10.943  -0.587   7.564  1.00 89.53           C
ATOM   3216  O   LEU A 217     -11.006  -0.752   6.347  1.00 89.53           O
ATOM   3217  HA  LEU A 217     -13.070  -0.624   7.811  1.00 89.53           H
ATOM   3218  CB  LEU A 217     -12.410   1.222   8.631  1.00 89.53           C
ATOM   3219 1HB  LEU A 217     -13.299   1.344   9.250  1.00 89.53           H
ATOM   3220 2HB  LEU A 217     -11.564   1.590   9.213  1.00 89.53           H
ATOM   3221  CG  LEU A 217     -12.561   2.104   7.390  1.00 89.53           C
ATOM   3222  HG  LEU A 217     -11.721   1.906   6.725  1.00 89.53           H
ATOM   3223  CD1 LEU A 217     -13.838   1.755   6.622  1.00 89.53           C
ATOM   3224 1HD1 LEU A 217     -13.798   0.712   6.307  1.00 89.53           H
ATOM   3225 2HD1 LEU A 217     -14.703   1.907   7.267  1.00 89.53           H
ATOM   3226 3HD1 LEU A 217     -13.921   2.397   5.745  1.00 89.53           H
ATOM   3227  CD2 LEU A 217     -12.503   3.588   7.761  1.00 89.53           C
ATOM   3228 1HD2 LEU A 217     -13.310   3.820   8.456  1.00 89.53           H
ATOM   3229 2HD2 LEU A 217     -11.545   3.807   8.231  1.00 89.53           H
ATOM   3230 3HD2 LEU A 217     -12.614   4.192   6.861  1.00 89.53           H
ATOM   3231  HN  LEU A 217     -12.183  -0.437  10.448  1.00 89.53           H
ATOM   3232  N   LYS A 218      -9.827  -0.661   8.275  1.00 87.10           N
ATOM   3233  CA  LYS A 218      -8.550  -0.931   7.637  1.00 87.10           C
ATOM   3234  C   LYS A 218      -8.586  -2.323   7.002  1.00 87.10           C
ATOM   3235  O   LYS A 218      -8.028  -2.533   5.926  1.00 87.10           O
ATOM   3236  HA  LYS A 218      -8.418  -0.194   6.845  1.00 87.10           H
ATOM   3237  CB  LYS A 218      -7.403  -0.739   8.631  1.00 87.10           C
ATOM   3238 1HB  LYS A 218      -7.644  -1.234   9.571  1.00 87.10           H
ATOM   3239 2HB  LYS A 218      -6.500  -1.212   8.245  1.00 87.10           H
ATOM   3240  CG  LYS A 218      -7.139   0.747   8.883  1.00 87.10           C
ATOM   3241 1HG  LYS A 218      -6.752   1.210   7.975  1.00 87.10           H
ATOM   3242 2HG  LYS A 218      -8.076   1.250   9.123  1.00 87.10           H
ATOM   3243  CD  LYS A 218      -6.141   0.941  10.026  1.00 87.10           C
ATOM   3244 1HD  LYS A 218      -6.479   0.391  10.905  1.00 87.10           H
ATOM   3245 2HD  LYS A 218      -5.174   0.527   9.743  1.00 87.10           H
ATOM   3246  CE  LYS A 218      -5.987   2.423  10.374  1.00 87.10           C
ATOM   3247 1HE  LYS A 218      -5.959   3.016   9.460  1.00 87.10           H
ATOM   3248 2HE  LYS A 218      -6.850   2.760  10.947  1.00 87.10           H
ATOM   3249  NZ  LYS A 218      -4.749   2.645  11.154  1.00 87.10           N
ATOM   3250 1HZ  LYS A 218      -4.388   3.572  10.958  1.00 87.10           H
ATOM   3251 2HZ  LYS A 218      -4.954   2.565  12.144  1.00 87.10           H
ATOM   3252 3HZ  LYS A 218      -4.057   1.951  10.895  1.00 87.10           H
ATOM   3253  HN  LYS A 218      -9.787  -0.541   9.267  1.00 87.10           H
ATOM   3254  N   VAL A 219      -9.249  -3.238   7.694  1.00 87.91           N
ATOM   3255  CA  VAL A 219      -9.329  -4.613   7.233  1.00 87.91           C
ATOM   3256  C   VAL A 219     -10.179  -4.671   5.962  1.00 87.91           C
ATOM   3257  O   VAL A 219      -9.798  -5.315   4.986  1.00 87.91           O
ATOM   3258  HA  VAL A 219      -8.317  -4.939   6.993  1.00 87.91           H
ATOM   3259  CB  VAL A 219      -9.864  -5.510   8.351  1.00 87.91           C
ATOM   3260  HB  VAL A 219     -10.799  -5.079   8.708  1.00 87.91           H
ATOM   3261  CG1 VAL A 219     -10.162  -6.917   7.830  1.00 87.91           C
ATOM   3262 1HG1 VAL A 219     -10.910  -6.861   7.039  1.00 87.91           H
ATOM   3263 2HG1 VAL A 219      -9.248  -7.359   7.434  1.00 87.91           H
ATOM   3264 3HG1 VAL A 219     -10.541  -7.534   8.645  1.00 87.91           H
ATOM   3265  CG2 VAL A 219      -8.889  -5.557   9.530  1.00 87.91           C
ATOM   3266 1HG2 VAL A 219      -7.930  -5.952   9.193  1.00 87.91           H
ATOM   3267 2HG2 VAL A 219      -8.748  -4.551   9.925  1.00 87.91           H
ATOM   3268 3HG2 VAL A 219      -9.293  -6.201  10.310  1.00 87.91           H
ATOM   3269  HN  VAL A 219      -9.724  -3.052   8.554  1.00 87.91           H
ATOM   3270  N   ILE A 220     -11.314  -3.990   6.016  1.00 88.46           N
ATOM   3271  CA  ILE A 220     -12.280  -4.058   4.932  1.00 88.46           C
ATOM   3272  C   ILE A 220     -11.673  -3.435   3.674  1.00 88.46           C
ATOM   3273  O   ILE A 220     -11.687  -4.045   2.606  1.00 88.46           O
ATOM   3274  HA  ILE A 220     -12.476  -5.112   4.735  1.00 88.46           H
ATOM   3275  CB  ILE A 220     -13.606  -3.423   5.356  1.00 88.46           C
ATOM   3276  HB  ILE A 220     -13.392  -2.453   5.804  1.00 88.46           H
ATOM   3277  CG1 ILE A 220     -14.303  -4.269   6.423  1.00 88.46           C
ATOM   3278 1HG1 ILE A 220     -14.653  -5.202   5.980  1.00 88.46           H
ATOM   3279 2HG1 ILE A 220     -13.591  -4.535   7.204  1.00 88.46           H
ATOM   3280  CG2 ILE A 220     -14.506  -3.173   4.144  1.00 88.46           C
ATOM   3281 1HG2 ILE A 220     -14.002  -2.500   3.450  1.00 88.46           H
ATOM   3282 2HG2 ILE A 220     -14.715  -4.119   3.645  1.00 88.46           H
ATOM   3283 3HG2 ILE A 220     -15.441  -2.721   4.474  1.00 88.46           H
ATOM   3284  CD1 ILE A 220     -15.484  -3.514   7.036  1.00 88.46           C
ATOM   3285 1HD1 ILE A 220     -15.127  -2.594   7.498  1.00 88.46           H
ATOM   3286 2HD1 ILE A 220     -16.205  -3.272   6.255  1.00 88.46           H
ATOM   3287 3HD1 ILE A 220     -15.962  -4.139   7.791  1.00 88.46           H
ATOM   3288  HN  ILE A 220     -11.577  -3.400   6.779  1.00 88.46           H
ATOM   3289  N   LEU A 221     -11.155  -2.227   3.841  1.00 83.42           N
ATOM   3290  CA  LEU A 221     -10.643  -1.469   2.712  1.00 83.42           C
ATOM   3291  C   LEU A 221      -9.239  -1.967   2.365  1.00 83.42           C
ATOM   3292  O   LEU A 221      -8.783  -1.811   1.233  1.00 83.42           O
ATOM   3293  HA  LEU A 221     -11.298  -1.664   1.863  1.00 83.42           H
ATOM   3294  CB  LEU A 221     -10.710   0.032   3.000  1.00 83.42           C
ATOM   3295 1HB  LEU A 221     -10.054   0.250   3.843  1.00 83.42           H
ATOM   3296 2HB  LEU A 221     -10.308   0.565   2.138  1.00 83.42           H
ATOM   3297  CG  LEU A 221     -12.098   0.594   3.310  1.00 83.42           C
ATOM   3298  HG  LEU A 221     -12.481   0.089   4.197  1.00 83.42           H
ATOM   3299  CD1 LEU A 221     -12.025   2.087   3.637  1.00 83.42           C
ATOM   3300 1HD1 LEU A 221     -11.385   2.238   4.506  1.00 83.42           H
ATOM   3301 2HD1 LEU A 221     -11.612   2.626   2.784  1.00 83.42           H
ATOM   3302 3HD1 LEU A 221     -13.025   2.461   3.854  1.00 83.42           H
ATOM   3303  CD2 LEU A 221     -13.075   0.305   2.168  1.00 83.42           C
ATOM   3304 1HD2 LEU A 221     -12.708   0.766   1.251  1.00 83.42           H
ATOM   3305 2HD2 LEU A 221     -13.158  -0.772   2.026  1.00 83.42           H
ATOM   3306 3HD2 LEU A 221     -14.054   0.716   2.415  1.00 83.42           H
ATOM   3307  HN  LEU A 221     -11.083  -1.767   4.726  1.00 83.42           H
ATOM   3308  N   GLY A 222      -8.591  -2.556   3.360  1.00 75.77           N
ATOM   3309  CA  GLY A 222      -7.198  -2.945   3.220  1.00 75.77           C
ATOM   3310  C   GLY A 222      -7.068  -4.232   2.402  1.00 75.77           C
ATOM   3311  O   GLY A 222      -6.068  -4.437   1.716  1.00 75.77           O
ATOM   3312 1HA  GLY A 222      -6.640  -2.144   2.735  1.00 75.77           H
ATOM   3313 2HA  GLY A 222      -6.757  -3.090   4.205  1.00 75.77           H
ATOM   3314  HN  GLY A 222      -9.002  -2.766   4.247  1.00 75.77           H
ATOM   3315  N   PHE A 223      -8.094  -5.065   2.502  1.00 76.70           N
ATOM   3316  CA  PHE A 223      -7.999  -6.431   2.015  1.00 76.70           C
ATOM   3317  C   PHE A 223      -9.234  -6.807   1.194  1.00 76.70           C
ATOM   3318  O   PHE A 223      -9.141  -7.007  -0.016  1.00 76.70           O
ATOM   3319  HA  PHE A 223      -7.113  -6.487   1.383  1.00 76.70           H
ATOM   3320  CB  PHE A 223      -7.922  -7.339   3.244  1.00 76.70           C
ATOM   3321 1HB  PHE A 223      -7.115  -6.993   3.889  1.00 76.70           H
ATOM   3322 2HB  PHE A 223      -8.847  -7.245   3.812  1.00 76.70           H
ATOM   3323  CG  PHE A 223      -7.693  -8.815   2.912  1.00 76.70           C
ATOM   3324  CD1 PHE A 223      -8.629  -9.742   3.251  1.00 76.70           C
ATOM   3325  HD1 PHE A 223      -9.542  -9.433   3.759  1.00 76.70           H
ATOM   3326  CD2 PHE A 223      -6.553  -9.201   2.279  1.00 76.70           C
ATOM   3327  HD2 PHE A 223      -5.802  -8.458   2.007  1.00 76.70           H
ATOM   3328  CE1 PHE A 223      -8.416 -11.112   2.944  1.00 76.70           C
ATOM   3329  HE1 PHE A 223      -9.166 -11.854   3.216  1.00 76.70           H
ATOM   3330  CE2 PHE A 223      -6.340 -10.571   1.971  1.00 76.70           C
ATOM   3331  HE2 PHE A 223      -5.426 -10.880   1.464  1.00 76.70           H
ATOM   3332  CZ  PHE A 223      -7.276 -11.497   2.310  1.00 76.70           C
ATOM   3333  HZ  PHE A 223      -7.112 -12.549   2.074  1.00 76.70           H
ATOM   3334  HN  PHE A 223      -8.975  -4.821   2.907  1.00 76.70           H
ATOM   3335  N   PHE A 224     -10.361  -6.892   1.885  1.00 84.48           N
ATOM   3336  CA  PHE A 224     -11.524  -7.570   1.338  1.00 84.48           C
ATOM   3337  C   PHE A 224     -12.015  -6.877   0.066  1.00 84.48           C
ATOM   3338  O   PHE A 224     -12.265  -7.532  -0.945  1.00 84.48           O
ATOM   3339  HA  PHE A 224     -11.222  -8.590   1.101  1.00 84.48           H
ATOM   3340  CB  PHE A 224     -12.623  -7.499   2.400  1.00 84.48           C
ATOM   3341 1HB  PHE A 224     -12.620  -6.504   2.846  1.00 84.48           H
ATOM   3342 2HB  PHE A 224     -13.591  -7.627   1.916  1.00 84.48           H
ATOM   3343  CG  PHE A 224     -12.484  -8.541   3.511  1.00 84.48           C
ATOM   3344  CD1 PHE A 224     -12.813  -9.839   3.272  1.00 84.48           C
ATOM   3345  HD1 PHE A 224     -13.176 -10.136   2.288  1.00 84.48           H
ATOM   3346  CD2 PHE A 224     -12.030  -8.170   4.739  1.00 84.48           C
ATOM   3347  HD2 PHE A 224     -11.767  -7.130   4.931  1.00 84.48           H
ATOM   3348  CE1 PHE A 224     -12.683 -10.806   4.303  1.00 84.48           C
ATOM   3349  HE1 PHE A 224     -12.947 -11.846   4.111  1.00 84.48           H
ATOM   3350  CE2 PHE A 224     -11.900  -9.137   5.770  1.00 84.48           C
ATOM   3351  HE2 PHE A 224     -11.537  -8.840   6.754  1.00 84.48           H
ATOM   3352  CZ  PHE A 224     -12.230 -10.435   5.530  1.00 84.48           C
ATOM   3353  HZ  PHE A 224     -12.130 -11.178   6.322  1.00 84.48           H
ATOM   3354  HN  PHE A 224     -10.487  -6.508   2.800  1.00 84.48           H
ATOM   3355  N   LEU A 225     -12.140  -5.561   0.157  1.00 82.73           N
ATOM   3356  CA  LEU A 225     -12.657  -4.779  -0.953  1.00 82.73           C
ATOM   3357  C   LEU A 225     -11.752  -4.969  -2.171  1.00 82.73           C
ATOM   3358  O   LEU A 225     -12.222  -5.328  -3.250  1.00 82.73           O
ATOM   3359  HA  LEU A 225     -13.646  -5.169  -1.194  1.00 82.73           H
ATOM   3360  CB  LEU A 225     -12.836  -3.316  -0.541  1.00 82.73           C
ATOM   3361 1HB  LEU A 225     -13.512  -3.280   0.313  1.00 82.73           H
ATOM   3362 2HB  LEU A 225     -11.873  -2.935  -0.202  1.00 82.73           H
ATOM   3363  CG  LEU A 225     -13.373  -2.376  -1.622  1.00 82.73           C
ATOM   3364  HG  LEU A 225     -12.758  -2.495  -2.514  1.00 82.73           H
ATOM   3365  CD1 LEU A 225     -14.806  -2.746  -2.008  1.00 82.73           C
ATOM   3366 1HD1 LEU A 225     -14.828  -3.766  -2.391  1.00 82.73           H
ATOM   3367 2HD1 LEU A 225     -15.449  -2.673  -1.131  1.00 82.73           H
ATOM   3368 3HD1 LEU A 225     -15.163  -2.062  -2.778  1.00 82.73           H
ATOM   3369  CD2 LEU A 225     -13.256  -0.915  -1.185  1.00 82.73           C
ATOM   3370 1HD2 LEU A 225     -13.830  -0.761  -0.271  1.00 82.73           H
ATOM   3371 2HD2 LEU A 225     -12.209  -0.673  -1.000  1.00 82.73           H
ATOM   3372 3HD2 LEU A 225     -13.644  -0.268  -1.971  1.00 82.73           H
ATOM   3373  HN  LEU A 225     -11.894  -5.031   0.969  1.00 82.73           H
ATOM   3374  N   PRO A 226     -10.441  -4.733  -2.024  1.00 77.56           N
ATOM   3375  CA  PRO A 226      -9.503  -4.968  -3.124  1.00 77.56           C
ATOM   3376  C   PRO A 226      -9.624  -6.372  -3.695  1.00 77.56           C
ATOM   3377  O   PRO A 226      -9.706  -6.546  -4.910  1.00 77.56           O
ATOM   3378  HA  PRO A 226      -9.728  -4.302  -3.957  1.00 77.56           H
ATOM   3379  CB  PRO A 226      -8.132  -4.730  -2.489  1.00 77.56           C
ATOM   3380 1HB  PRO A 226      -7.703  -5.654  -2.101  1.00 77.56           H
ATOM   3381 2HB  PRO A 226      -7.420  -4.328  -3.210  1.00 77.56           H
ATOM   3382  CG  PRO A 226      -8.427  -3.735  -1.374  1.00 77.56           C
ATOM   3383 1HG  PRO A 226      -7.644  -3.731  -0.616  1.00 77.56           H
ATOM   3384 2HG  PRO A 226      -8.495  -2.714  -1.750  1.00 77.56           H
ATOM   3385  CD  PRO A 226      -9.754  -4.228  -0.821  1.00 77.56           C
ATOM   3386 1HD  PRO A 226      -9.616  -5.015  -0.079  1.00 77.56           H
ATOM   3387 2HD  PRO A 226     -10.312  -3.429  -0.333  1.00 77.56           H
ATOM   3388  N   PHE A 227      -9.632  -7.344  -2.795  1.00 80.99           N
ATOM   3389  CA  PHE A 227      -9.552  -8.737  -3.198  1.00 80.99           C
ATOM   3390  C   PHE A 227     -10.763  -9.134  -4.045  1.00 80.99           C
ATOM   3391  O   PHE A 227     -10.614  -9.767  -5.089  1.00 80.99           O
ATOM   3392  HA  PHE A 227      -8.644  -8.851  -3.790  1.00 80.99           H
ATOM   3393  CB  PHE A 227      -9.544  -9.574  -1.917  1.00 80.99           C
ATOM   3394 1HB  PHE A 227      -8.670  -9.304  -1.324  1.00 80.99           H
ATOM   3395 2HB  PHE A 227     -10.422  -9.318  -1.323  1.00 80.99           H
ATOM   3396  CG  PHE A 227      -9.532 -11.084  -2.160  1.00 80.99           C
ATOM   3397  CD1 PHE A 227     -10.677 -11.805  -2.017  1.00 80.99           C
ATOM   3398  HD1 PHE A 227     -11.603 -11.306  -1.731  1.00 80.99           H
ATOM   3399  CD2 PHE A 227      -8.377 -11.707  -2.518  1.00 80.99           C
ATOM   3400  HD2 PHE A 227      -7.460 -11.129  -2.631  1.00 80.99           H
ATOM   3401  CE1 PHE A 227     -10.666 -13.207  -2.243  1.00 80.99           C
ATOM   3402  HE1 PHE A 227     -11.584 -13.784  -2.129  1.00 80.99           H
ATOM   3403  CE2 PHE A 227      -8.366 -13.108  -2.743  1.00 80.99           C
ATOM   3404  HE2 PHE A 227      -7.441 -13.607  -3.030  1.00 80.99           H
ATOM   3405  CZ  PHE A 227      -9.511 -13.829  -2.601  1.00 80.99           C
ATOM   3406  HZ  PHE A 227      -9.503 -14.905  -2.774  1.00 80.99           H
ATOM   3407  HN  PHE A 227      -9.692  -7.192  -1.809  1.00 80.99           H
ATOM   3408  N   VAL A 228     -11.935  -8.746  -3.563  1.00 83.81           N
ATOM   3409  CA  VAL A 228     -13.173  -9.089  -4.240  1.00 83.81           C
ATOM   3410  C   VAL A 228     -13.173  -8.468  -5.639  1.00 83.81           C
ATOM   3411  O   VAL A 228     -13.528  -9.127  -6.615  1.00 83.81           O
ATOM   3412  HA  VAL A 228     -13.205 -10.174  -4.339  1.00 83.81           H
ATOM   3413  CB  VAL A 228     -14.371  -8.654  -3.393  1.00 83.81           C
ATOM   3414  HB  VAL A 228     -14.209  -7.620  -3.089  1.00 83.81           H
ATOM   3415  CG1 VAL A 228     -15.666  -8.707  -4.206  1.00 83.81           C
ATOM   3416 1HG1 VAL A 228     -15.584  -8.040  -5.064  1.00 83.81           H
ATOM   3417 2HG1 VAL A 228     -15.835  -9.727  -4.554  1.00 83.81           H
ATOM   3418 3HG1 VAL A 228     -16.501  -8.394  -3.580  1.00 83.81           H
ATOM   3419  CG2 VAL A 228     -14.484  -9.504  -2.126  1.00 83.81           C
ATOM   3420 1HG2 VAL A 228     -14.612 -10.551  -2.401  1.00 83.81           H
ATOM   3421 2HG2 VAL A 228     -13.576  -9.393  -1.532  1.00 83.81           H
ATOM   3422 3HG2 VAL A 228     -15.343  -9.174  -1.542  1.00 83.81           H
ATOM   3423  HN  VAL A 228     -12.045  -8.208  -2.727  1.00 83.81           H
ATOM   3424  N   VAL A 229     -12.772  -7.206  -5.691  1.00 76.08           N
ATOM   3425  CA  VAL A 229     -12.834  -6.452  -6.931  1.00 76.08           C
ATOM   3426  C   VAL A 229     -11.930  -7.115  -7.972  1.00 76.08           C
ATOM   3427  O   VAL A 229     -12.337  -7.316  -9.116  1.00 76.08           O
ATOM   3428  HA  VAL A 229     -13.864  -6.488  -7.287  1.00 76.08           H
ATOM   3429  CB  VAL A 229     -12.474  -4.988  -6.672  1.00 76.08           C
ATOM   3430  HB  VAL A 229     -11.545  -4.967  -6.102  1.00 76.08           H
ATOM   3431  CG1 VAL A 229     -12.234  -4.241  -7.986  1.00 76.08           C
ATOM   3432 1HG1 VAL A 229     -11.414  -4.713  -8.528  1.00 76.08           H
ATOM   3433 2HG1 VAL A 229     -13.138  -4.276  -8.594  1.00 76.08           H
ATOM   3434 3HG1 VAL A 229     -11.979  -3.203  -7.773  1.00 76.08           H
ATOM   3435  CG2 VAL A 229     -13.554  -4.296  -5.838  1.00 76.08           C
ATOM   3436 1HG2 VAL A 229     -14.504  -4.333  -6.371  1.00 76.08           H
ATOM   3437 2HG2 VAL A 229     -13.655  -4.806  -4.880  1.00 76.08           H
ATOM   3438 3HG2 VAL A 229     -13.272  -3.257  -5.669  1.00 76.08           H
ATOM   3439  HN  VAL A 229     -12.411  -6.701  -4.907  1.00 76.08           H
ATOM   3440  N   MET A 230     -10.720  -7.437  -7.539  1.00 77.12           N
ATOM   3441  CA  MET A 230      -9.754  -8.071  -8.420  1.00 77.12           C
ATOM   3442  C   MET A 230     -10.272  -9.422  -8.919  1.00 77.12           C
ATOM   3443  O   MET A 230     -10.247  -9.696 -10.118  1.00 77.12           O
ATOM   3444  HA  MET A 230      -9.631  -7.389  -9.261  1.00 77.12           H
ATOM   3445  CB  MET A 230      -8.436  -8.275  -7.671  1.00 77.12           C
ATOM   3446 1HB  MET A 230      -8.640  -8.590  -6.648  1.00 77.12           H
ATOM   3447 2HB  MET A 230      -7.865  -9.074  -8.143  1.00 77.12           H
ATOM   3448  CG  MET A 230      -7.609  -6.988  -7.658  1.00 77.12           C
ATOM   3449 1HG  MET A 230      -7.528  -6.588  -8.669  1.00 77.12           H
ATOM   3450 2HG  MET A 230      -8.108  -6.230  -7.055  1.00 77.12           H
ATOM   3451  SD  MET A 230      -5.982  -7.314  -7.000  1.00 77.12           S
ATOM   3452  CE  MET A 230      -6.331  -7.227  -5.252  1.00 77.12           C
ATOM   3453 1HE  MET A 230      -6.717  -6.237  -5.008  1.00 77.12           H
ATOM   3454 2HE  MET A 230      -7.074  -7.981  -4.992  1.00 77.12           H
ATOM   3455 3HE  MET A 230      -5.416  -7.409  -4.689  1.00 77.12           H
ATOM   3456  HN  MET A 230     -10.397  -7.272  -6.607  1.00 77.12           H
ATOM   3457  N   ALA A 231     -10.728 -10.231  -7.974  1.00 80.48           N
ATOM   3458  CA  ALA A 231     -11.186 -11.572  -8.294  1.00 80.48           C
ATOM   3459  C   ALA A 231     -12.247 -11.495  -9.393  1.00 80.48           C
ATOM   3460  O   ALA A 231     -12.239 -12.297 -10.326  1.00 80.48           O
ATOM   3461  HA  ALA A 231     -10.330 -12.135  -8.665  1.00 80.48           H
ATOM   3462  CB  ALA A 231     -11.709 -12.249  -7.025  1.00 80.48           C
ATOM   3463 1HB  ALA A 231     -10.909 -12.305  -6.287  1.00 80.48           H
ATOM   3464 2HB  ALA A 231     -12.538 -11.669  -6.619  1.00 80.48           H
ATOM   3465 3HB  ALA A 231     -12.053 -13.255  -7.266  1.00 80.48           H
ATOM   3466  HN  ALA A 231     -10.787  -9.983  -7.007  1.00 80.48           H
ATOM   3467  N   CYS A 232     -13.135 -10.523  -9.248  1.00 81.36           N
ATOM   3468  CA  CYS A 232     -14.199 -10.330 -10.218  1.00 81.36           C
ATOM   3469  C   CYS A 232     -13.565  -9.946 -11.557  1.00 81.36           C
ATOM   3470  O   CYS A 232     -13.899 -10.519 -12.593  1.00 81.36           O
ATOM   3471  HA  CYS A 232     -14.727 -11.280 -10.298  1.00 81.36           H
ATOM   3472  CB  CYS A 232     -15.212  -9.284  -9.747  1.00 81.36           C
ATOM   3473 1HB  CYS A 232     -14.692  -8.387  -9.413  1.00 81.36           H
ATOM   3474 2HB  CYS A 232     -15.856  -8.990 -10.576  1.00 81.36           H
ATOM   3475  SG  CYS A 232     -16.223  -9.964  -8.381  1.00 81.36           S
ATOM   3476  HG  CYS A 232     -15.337  -9.725  -7.419  1.00 81.36           H
ATOM   3477  HN  CYS A 232     -13.136  -9.875  -8.486  1.00 81.36           H
ATOM   3478  N   CYS A 233     -12.661  -8.980 -11.492  1.00 75.23           N
ATOM   3479  CA  CYS A 233     -12.085  -8.411 -12.698  1.00 75.23           C
ATOM   3480  C   CYS A 233     -11.397  -9.534 -13.478  1.00 75.23           C
ATOM   3481  O   CYS A 233     -11.605  -9.676 -14.682  1.00 75.23           O
ATOM   3482  HA  CYS A 233     -12.912  -7.992 -13.272  1.00 75.23           H
ATOM   3483  CB  CYS A 233     -11.123  -7.265 -12.380  1.00 75.23           C
ATOM   3484 1HB  CYS A 233     -10.392  -7.588 -11.639  1.00 75.23           H
ATOM   3485 2HB  CYS A 233     -10.568  -6.986 -13.276  1.00 75.23           H
ATOM   3486  SG  CYS A 233     -12.056  -5.822 -11.749  1.00 75.23           S
ATOM   3487  HG  CYS A 233     -12.227  -6.295 -10.518  1.00 75.23           H
ATOM   3488  HN  CYS A 233     -12.322  -8.588 -10.636  1.00 75.23           H
ATOM   3489  N   TYR A 234     -10.591 -10.302 -12.759  1.00 74.98           N
ATOM   3490  CA  TYR A 234      -9.774 -11.325 -13.390  1.00 74.98           C
ATOM   3491  C   TYR A 234     -10.642 -12.454 -13.947  1.00 74.98           C
ATOM   3492  O   TYR A 234     -10.345 -13.004 -15.007  1.00 74.98           O
ATOM   3493  HA  TYR A 234      -9.225 -10.859 -14.209  1.00 74.98           H
ATOM   3494  CB  TYR A 234      -8.875 -11.886 -12.286  1.00 74.98           C
ATOM   3495 1HB  TYR A 234      -9.427 -11.885 -11.346  1.00 74.98           H
ATOM   3496 2HB  TYR A 234      -8.639 -12.925 -12.516  1.00 74.98           H
ATOM   3497  CG  TYR A 234      -7.569 -11.112 -12.094  1.00 74.98           C
ATOM   3498  CD1 TYR A 234      -6.475 -11.399 -12.884  1.00 74.98           C
ATOM   3499  HD1 TYR A 234      -6.541 -12.176 -13.645  1.00 74.98           H
ATOM   3500  CD2 TYR A 234      -7.485 -10.128 -11.130  1.00 74.98           C
ATOM   3501  HD2 TYR A 234      -8.349  -9.902 -10.505  1.00 74.98           H
ATOM   3502  CE1 TYR A 234      -5.245 -10.671 -12.703  1.00 74.98           C
ATOM   3503  HE1 TYR A 234      -4.373 -10.887 -13.321  1.00 74.98           H
ATOM   3504  CE2 TYR A 234      -6.256  -9.400 -10.949  1.00 74.98           C
ATOM   3505  HE2 TYR A 234      -6.176  -8.621 -10.191  1.00 74.98           H
ATOM   3506  CZ  TYR A 234      -5.197  -9.707 -11.745  1.00 74.98           C
ATOM   3507  OH  TYR A 234      -4.036  -9.020 -11.574  1.00 74.98           O
ATOM   3508  HH  TYR A 234      -3.291  -9.481 -12.056  1.00 74.98           H
ATOM   3509  HN  TYR A 234     -10.493 -10.235 -11.767  1.00 74.98           H
ATOM   3510  N   THR A 235     -11.696 -12.767 -13.209  1.00 82.54           N
ATOM   3511  CA  THR A 235     -12.647 -13.773 -13.650  1.00 82.54           C
ATOM   3512  C   THR A 235     -13.197 -13.418 -15.033  1.00 82.54           C
ATOM   3513  O   THR A 235     -13.306 -14.281 -15.902  1.00 82.54           O
ATOM   3514  HA  THR A 235     -12.121 -14.723 -13.749  1.00 82.54           H
ATOM   3515  CB  THR A 235     -13.732 -13.900 -12.579  1.00 82.54           C
ATOM   3516  HB  THR A 235     -14.248 -12.951 -12.433  1.00 82.54           H
ATOM   3517  OG1 THR A 235     -13.039 -14.404 -11.440  1.00 82.54           O
ATOM   3518  HG1 THR A 235     -12.749 -13.647 -10.854  1.00 82.54           H
ATOM   3519  CG2 THR A 235     -14.754 -14.991 -12.906  1.00 82.54           C
ATOM   3520 1HG2 THR A 235     -14.246 -15.952 -12.985  1.00 82.54           H
ATOM   3521 2HG2 THR A 235     -15.242 -14.760 -13.853  1.00 82.54           H
ATOM   3522 3HG2 THR A 235     -15.501 -15.039 -12.114  1.00 82.54           H
ATOM   3523  HN  THR A 235     -11.905 -12.347 -12.326  1.00 82.54           H
ATOM   3524  N   ILE A 236     -13.529 -12.145 -15.193  1.00 79.76           N
ATOM   3525  CA  ILE A 236     -14.108 -11.675 -16.440  1.00 79.76           C
ATOM   3526  C   ILE A 236     -13.047 -11.720 -17.540  1.00 79.76           C
ATOM   3527  O   ILE A 236     -13.334 -12.117 -18.669  1.00 79.76           O
ATOM   3528  HA  ILE A 236     -14.912 -12.361 -16.706  1.00 79.76           H
ATOM   3529  CB  ILE A 236     -14.738 -10.293 -16.249  1.00 79.76           C
ATOM   3530  HB  ILE A 236     -13.989  -9.634 -15.811  1.00 79.76           H
ATOM   3531  CG1 ILE A 236     -15.913 -10.356 -15.271  1.00 79.76           C
ATOM   3532 1HG1 ILE A 236     -16.762 -10.846 -15.748  1.00 79.76           H
ATOM   3533 2HG1 ILE A 236     -15.639 -10.962 -14.407  1.00 79.76           H
ATOM   3534  CG2 ILE A 236     -15.144  -9.686 -17.594  1.00 79.76           C
ATOM   3535 1HG2 ILE A 236     -14.263  -9.584 -18.227  1.00 79.76           H
ATOM   3536 2HG2 ILE A 236     -15.869 -10.337 -18.082  1.00 79.76           H
ATOM   3537 3HG2 ILE A 236     -15.589  -8.705 -17.430  1.00 79.76           H
ATOM   3538  CD1 ILE A 236     -16.318  -8.955 -14.810  1.00 79.76           C
ATOM   3539 1HD1 ILE A 236     -15.474  -8.477 -14.313  1.00 79.76           H
ATOM   3540 2HD1 ILE A 236     -16.615  -8.360 -15.674  1.00 79.76           H
ATOM   3541 3HD1 ILE A 236     -17.155  -9.028 -14.116  1.00 79.76           H
ATOM   3542  HN  ILE A 236     -13.407 -11.443 -14.492  1.00 79.76           H
ATOM   3543  N   ILE A 237     -11.842 -11.309 -17.173  1.00 76.27           N
ATOM   3544  CA  ILE A 237     -10.748 -11.249 -18.128  1.00 76.27           C
ATOM   3545  C   ILE A 237     -10.467 -12.655 -18.663  1.00 76.27           C
ATOM   3546  O   ILE A 237     -10.354 -12.853 -19.872  1.00 76.27           O
ATOM   3547  HA  ILE A 237     -11.074 -10.623 -18.959  1.00 76.27           H
ATOM   3548  CB  ILE A 237      -9.527 -10.573 -17.503  1.00 76.27           C
ATOM   3549  HB  ILE A 237      -9.388 -10.978 -16.501  1.00 76.27           H
ATOM   3550  CG1 ILE A 237      -9.750  -9.067 -17.355  1.00 76.27           C
ATOM   3551 1HG1 ILE A 237      -9.760  -8.598 -18.340  1.00 76.27           H
ATOM   3552 2HG1 ILE A 237     -10.726  -8.882 -16.905  1.00 76.27           H
ATOM   3553  CG2 ILE A 237      -8.258 -10.889 -18.298  1.00 76.27           C
ATOM   3554 1HG2 ILE A 237      -8.094 -11.967 -18.307  1.00 76.27           H
ATOM   3555 2HG2 ILE A 237      -8.371 -10.530 -19.320  1.00 76.27           H
ATOM   3556 3HG2 ILE A 237      -7.405 -10.396 -17.831  1.00 76.27           H
ATOM   3557  CD1 ILE A 237      -8.657  -8.432 -16.493  1.00 76.27           C
ATOM   3558 1HD1 ILE A 237      -8.666  -8.886 -15.502  1.00 76.27           H
ATOM   3559 2HD1 ILE A 237      -7.685  -8.598 -16.959  1.00 76.27           H
ATOM   3560 3HD1 ILE A 237      -8.840  -7.361 -16.405  1.00 76.27           H
ATOM   3561  HN  ILE A 237     -11.608 -11.020 -16.245  1.00 76.27           H
ATOM   3562  N   ILE A 238     -10.361 -13.596 -17.736  1.00 75.63           N
ATOM   3563  CA  ILE A 238     -10.058 -14.971 -18.095  1.00 75.63           C
ATOM   3564  C   ILE A 238     -11.137 -15.495 -19.045  1.00 75.63           C
ATOM   3565  O   ILE A 238     -10.829 -16.151 -20.038  1.00 75.63           O
ATOM   3566  HA  ILE A 238      -9.105 -14.967 -18.624  1.00 75.63           H
ATOM   3567  CB  ILE A 238      -9.876 -15.825 -16.840  1.00 75.63           C
ATOM   3568  HB  ILE A 238     -10.720 -15.641 -16.176  1.00 75.63           H
ATOM   3569  CG1 ILE A 238      -8.609 -15.423 -16.082  1.00 75.63           C
ATOM   3570 1HG1 ILE A 238      -7.732 -15.803 -16.606  1.00 75.63           H
ATOM   3571 2HG1 ILE A 238      -8.522 -14.337 -16.061  1.00 75.63           H
ATOM   3572  CG2 ILE A 238      -9.889 -17.316 -17.184  1.00 75.63           C
ATOM   3573 1HG2 ILE A 238     -10.841 -17.574 -17.647  1.00 75.63           H
ATOM   3574 2HG2 ILE A 238      -9.077 -17.536 -17.878  1.00 75.63           H
ATOM   3575 3HG2 ILE A 238      -9.757 -17.901 -16.274  1.00 75.63           H
ATOM   3576  CD1 ILE A 238      -8.630 -15.966 -14.652  1.00 75.63           C
ATOM   3577 1HD1 ILE A 238      -9.495 -15.565 -14.124  1.00 75.63           H
ATOM   3578 2HD1 ILE A 238      -8.692 -17.054 -14.677  1.00 75.63           H
ATOM   3579 3HD1 ILE A 238      -7.718 -15.666 -14.135  1.00 75.63           H
ATOM   3580  HN  ILE A 238     -10.479 -13.432 -16.756  1.00 75.63           H
ATOM   3581  N   HIS A 239     -12.380 -15.185 -18.706  1.00 81.03           N
ATOM   3582  CA  HIS A 239     -13.511 -15.683 -19.470  1.00 81.03           C
ATOM   3583  C   HIS A 239     -13.395 -15.213 -20.922  1.00 81.03           C
ATOM   3584  O   HIS A 239     -13.525 -16.011 -21.849  1.00 81.03           O
ATOM   3585  HA  HIS A 239     -13.452 -16.771 -19.444  1.00 81.03           H
ATOM   3586  CB  HIS A 239     -14.832 -15.271 -18.817  1.00 81.03           C
ATOM   3587 1HB  HIS A 239     -14.838 -15.617 -17.784  1.00 81.03           H
ATOM   3588 2HB  HIS A 239     -14.887 -14.182 -18.789  1.00 81.03           H
ATOM   3589  CG  HIS A 239     -16.057 -15.805 -19.520  1.00 81.03           C
ATOM   3590  ND1 HIS A 239     -16.761 -15.074 -20.461  1.00 81.03           N
ATOM   3591  HD1 HIS A 239     -16.541 -14.147 -20.765  1.00 81.03           H
ATOM   3592  CD2 HIS A 239     -16.695 -17.006 -19.410  1.00 81.03           C
ATOM   3593  HD2 HIS A 239     -16.402 -17.825 -18.753  1.00 81.03           H
ATOM   3594  CE1 HIS A 239     -17.775 -15.811 -20.890  1.00 81.03           C
ATOM   3595  HE1 HIS A 239     -18.513 -15.512 -21.634  1.00 81.03           H
ATOM   3596  NE2 HIS A 239     -17.732 -17.007 -20.237  1.00 81.03           N
ATOM   3597  HN  HIS A 239     -12.619 -14.606 -17.926  1.00 81.03           H
ATOM   3598  N   THR A 240     -13.152 -13.919 -21.074  1.00 76.52           N
ATOM   3599  CA  THR A 240     -13.061 -13.326 -22.397  1.00 76.52           C
ATOM   3600  C   THR A 240     -11.789 -13.797 -23.107  1.00 76.52           C
ATOM   3601  O   THR A 240     -11.780 -13.964 -24.325  1.00 76.52           O
ATOM   3602  HA  THR A 240     -13.906 -13.676 -22.990  1.00 76.52           H
ATOM   3603  CB  THR A 240     -13.141 -11.806 -22.240  1.00 76.52           C
ATOM   3604  HB  THR A 240     -12.866 -11.304 -23.168  1.00 76.52           H
ATOM   3605  OG1 THR A 240     -12.307 -11.528 -21.119  1.00 76.52           O
ATOM   3606  HG1 THR A 240     -11.352 -11.715 -21.348  1.00 76.52           H
ATOM   3607  CG2 THR A 240     -14.529 -11.336 -21.799  1.00 76.52           C
ATOM   3608 1HG2 THR A 240     -14.776 -11.786 -20.837  1.00 76.52           H
ATOM   3609 2HG2 THR A 240     -15.268 -11.636 -22.542  1.00 76.52           H
ATOM   3610 3HG2 THR A 240     -14.531 -10.250 -21.703  1.00 76.52           H
ATOM   3611  HN  THR A 240     -13.019 -13.282 -20.315  1.00 76.52           H
ATOM   3612  N   LEU A 241     -10.747 -13.997 -22.313  1.00 73.49           N
ATOM   3613  CA  LEU A 241      -9.480 -14.469 -22.847  1.00 73.49           C
ATOM   3614  C   LEU A 241      -9.621 -15.935 -23.262  1.00 73.49           C
ATOM   3615  O   LEU A 241      -8.783 -16.459 -23.994  1.00 73.49           O
ATOM   3616  HA  LEU A 241      -9.260 -13.878 -23.736  1.00 73.49           H
ATOM   3617  CB  LEU A 241      -8.351 -14.218 -21.845  1.00 73.49           C
ATOM   3618 1HB  LEU A 241      -8.694 -14.525 -20.857  1.00 73.49           H
ATOM   3619 2HB  LEU A 241      -7.512 -14.863 -22.106  1.00 73.49           H
ATOM   3620  CG  LEU A 241      -7.843 -12.778 -21.754  1.00 73.49           C
ATOM   3621  HG  LEU A 241      -8.677 -12.139 -21.465  1.00 73.49           H
ATOM   3622  CD1 LEU A 241      -6.773 -12.642 -20.669  1.00 73.49           C
ATOM   3623 1HD1 LEU A 241      -7.195 -12.926 -19.705  1.00 73.49           H
ATOM   3624 2HD1 LEU A 241      -5.932 -13.295 -20.903  1.00 73.49           H
ATOM   3625 3HD1 LEU A 241      -6.429 -11.609 -20.625  1.00 73.49           H
ATOM   3626  CD2 LEU A 241      -7.346 -12.285 -23.114  1.00 73.49           C
ATOM   3627 1HD2 LEU A 241      -6.530 -12.922 -23.456  1.00 73.49           H
ATOM   3628 2HD2 LEU A 241      -8.162 -12.322 -23.835  1.00 73.49           H
ATOM   3629 3HD2 LEU A 241      -6.990 -11.259 -23.021  1.00 73.49           H
ATOM   3630  HN  LEU A 241     -10.759 -13.844 -21.325  1.00 73.49           H
ATOM   3631  N   ILE A 242     -10.686 -16.555 -22.775  1.00 74.47           N
ATOM   3632  CA  ILE A 242     -11.032 -17.898 -23.208  1.00 74.47           C
ATOM   3633  C   ILE A 242     -11.814 -17.822 -24.520  1.00 74.47           C
ATOM   3634  O   ILE A 242     -11.627 -18.652 -25.408  1.00 74.47           O
ATOM   3635  HA  ILE A 242     -10.100 -18.433 -23.392  1.00 74.47           H
ATOM   3636  CB  ILE A 242     -11.770 -18.646 -22.095  1.00 74.47           C
ATOM   3637  HB  ILE A 242     -12.525 -17.979 -21.678  1.00 74.47           H
ATOM   3638  CG1 ILE A 242     -10.816 -19.016 -20.957  1.00 74.47           C
ATOM   3639 1HG1 ILE A 242     -10.155 -19.820 -21.280  1.00 74.47           H
ATOM   3640 2HG1 ILE A 242     -10.184 -18.162 -20.715  1.00 74.47           H
ATOM   3641  CG2 ILE A 242     -12.503 -19.869 -22.649  1.00 74.47           C
ATOM   3642 1HG2 ILE A 242     -13.229 -19.549 -23.396  1.00 74.47           H
ATOM   3643 2HG2 ILE A 242     -11.783 -20.547 -23.108  1.00 74.47           H
ATOM   3644 3HG2 ILE A 242     -13.019 -20.382 -21.837  1.00 74.47           H
ATOM   3645  CD1 ILE A 242     -11.591 -19.453 -19.713  1.00 74.47           C
ATOM   3646 1HD1 ILE A 242     -12.233 -18.638 -19.379  1.00 74.47           H
ATOM   3647 2HD1 ILE A 242     -12.203 -20.322 -19.952  1.00 74.47           H
ATOM   3648 3HD1 ILE A 242     -10.889 -19.711 -18.919  1.00 74.47           H
ATOM   3649  HN  ILE A 242     -11.306 -16.156 -22.100  1.00 74.47           H
ATOM   3650  N   GLN A 243     -12.674 -16.817 -24.602  1.00 73.42           N
ATOM   3651  CA  GLN A 243     -13.645 -16.748 -25.680  1.00 73.42           C
ATOM   3652  C   GLN A 243     -12.956 -16.363 -26.991  1.00 73.42           C
ATOM   3653  O   GLN A 243     -13.278 -16.904 -28.048  1.00 73.42           O
ATOM   3654  HA  GLN A 243     -14.059 -17.753 -25.762  1.00 73.42           H
ATOM   3655  CB  GLN A 243     -14.771 -15.768 -25.344  1.00 73.42           C
ATOM   3656 1HB  GLN A 243     -14.349 -14.856 -24.922  1.00 73.42           H
ATOM   3657 2HB  GLN A 243     -15.296 -15.485 -26.256  1.00 73.42           H
ATOM   3658  CG  GLN A 243     -15.757 -16.387 -24.351  1.00 73.42           C
ATOM   3659 1HG  GLN A 243     -16.066 -17.370 -24.705  1.00 73.42           H
ATOM   3660 2HG  GLN A 243     -15.267 -16.533 -23.389  1.00 73.42           H
ATOM   3661  CD  GLN A 243     -16.987 -15.494 -24.173  1.00 73.42           C
ATOM   3662  OE1 GLN A 243     -16.969 -14.305 -24.447  1.00 73.42           O
ATOM   3663  NE2 GLN A 243     -18.054 -16.132 -23.700  1.00 73.42           N
ATOM   3664 1HE2 GLN A 243     -18.003 -17.109 -23.496  1.00 73.42           H
ATOM   3665 2HE2 GLN A 243     -18.908 -15.634 -23.549  1.00 73.42           H
ATOM   3666  HN  GLN A 243     -12.714 -16.060 -23.949  1.00 73.42           H
ATOM   3667  N   ALA A 244     -12.021 -15.431 -26.879  1.00 66.69           N
ATOM   3668  CA  ALA A 244     -11.265 -14.986 -28.038  1.00 66.69           C
ATOM   3669  C   ALA A 244     -10.512 -16.176 -28.637  1.00 66.69           C
ATOM   3670  O   ALA A 244     -10.276 -17.173 -27.956  1.00 66.69           O
ATOM   3671  HA  ALA A 244     -11.976 -14.609 -28.773  1.00 66.69           H
ATOM   3672  CB  ALA A 244     -10.327 -13.848 -27.630  1.00 66.69           C
ATOM   3673 1HB  ALA A 244     -10.914 -13.017 -27.238  1.00 66.69           H
ATOM   3674 2HB  ALA A 244      -9.640 -14.202 -26.861  1.00 66.69           H
ATOM   3675 3HB  ALA A 244      -9.760 -13.515 -28.499  1.00 66.69           H
ATOM   3676  HN  ALA A 244     -11.779 -14.982 -26.019  1.00 66.69           H
ATOM   3677  N   LYS A 245     -10.156 -16.032 -29.905  1.00 59.41           N
ATOM   3678  CA  LYS A 245      -9.565 -17.133 -30.646  1.00 59.41           C
ATOM   3679  C   LYS A 245      -8.065 -16.885 -30.811  1.00 59.41           C
ATOM   3680  O   LYS A 245      -7.348 -17.727 -31.351  1.00 59.41           O
ATOM   3681  HA  LYS A 245      -9.702 -18.037 -30.052  1.00 59.41           H
ATOM   3682  CB  LYS A 245     -10.303 -17.345 -31.969  1.00 59.41           C
ATOM   3683 1HB  LYS A 245     -10.409 -16.392 -32.488  1.00 59.41           H
ATOM   3684 2HB  LYS A 245      -9.717 -17.997 -32.617  1.00 59.41           H
ATOM   3685  CG  LYS A 245     -11.685 -17.960 -31.735  1.00 59.41           C
ATOM   3686 1HG  LYS A 245     -11.587 -18.863 -31.133  1.00 59.41           H
ATOM   3687 2HG  LYS A 245     -12.304 -17.265 -31.168  1.00 59.41           H
ATOM   3688  CD  LYS A 245     -12.368 -18.296 -33.062  1.00 59.41           C
ATOM   3689 1HD  LYS A 245     -12.582 -17.377 -33.608  1.00 59.41           H
ATOM   3690 2HD  LYS A 245     -11.694 -18.886 -33.683  1.00 59.41           H
ATOM   3691  CE  LYS A 245     -13.666 -19.071 -32.829  1.00 59.41           C
ATOM   3692 1HE  LYS A 245     -13.467 -19.950 -32.215  1.00 59.41           H
ATOM   3693 2HE  LYS A 245     -14.374 -18.451 -32.279  1.00 59.41           H
ATOM   3694  NZ  LYS A 245     -14.261 -19.486 -34.119  1.00 59.41           N
ATOM   3695 1HZ  LYS A 245     -15.119 -19.998 -33.947  1.00 59.41           H
ATOM   3696 2HZ  LYS A 245     -14.463 -18.664 -34.678  1.00 59.41           H
ATOM   3697 3HZ  LYS A 245     -13.607 -20.080 -34.617  1.00 59.41           H
ATOM   3698  HN  LYS A 245     -10.264 -15.184 -30.423  1.00 59.41           H
ATOM   3699  N   LYS A 246      -7.633 -15.726 -30.337  1.00 56.67           N
ATOM   3700  CA  LYS A 246      -6.314 -15.221 -30.679  1.00 56.67           C
ATOM   3701  C   LYS A 246      -5.279 -15.829 -29.731  1.00 56.67           C
ATOM   3702  O   LYS A 246      -5.413 -15.728 -28.512  1.00 56.67           O
ATOM   3703  HA  LYS A 246      -6.090 -15.553 -31.693  1.00 56.67           H
ATOM   3704  CB  LYS A 246      -6.313 -13.691 -30.692  1.00 56.67           C
ATOM   3705 1HB  LYS A 246      -6.959 -13.316 -29.898  1.00 56.67           H
ATOM   3706 2HB  LYS A 246      -5.308 -13.323 -30.485  1.00 56.67           H
ATOM   3707  CG  LYS A 246      -6.790 -13.154 -32.043  1.00 56.67           C
ATOM   3708 1HG  LYS A 246      -6.272 -13.674 -32.848  1.00 56.67           H
ATOM   3709 2HG  LYS A 246      -7.854 -13.357 -32.163  1.00 56.67           H
ATOM   3710  CD  LYS A 246      -6.537 -11.649 -32.154  1.00 56.67           C
ATOM   3711 1HD  LYS A 246      -7.184 -11.115 -31.458  1.00 56.67           H
ATOM   3712 2HD  LYS A 246      -5.509 -11.427 -31.868  1.00 56.67           H
ATOM   3713  CE  LYS A 246      -6.793 -11.154 -33.579  1.00 56.67           C
ATOM   3714 1HE  LYS A 246      -6.190 -11.727 -34.284  1.00 56.67           H
ATOM   3715 2HE  LYS A 246      -7.837 -11.321 -33.846  1.00 56.67           H
ATOM   3716  NZ  LYS A 246      -6.469  -9.715 -33.695  1.00 56.67           N
ATOM   3717 1HZ  LYS A 246      -6.662  -9.400 -34.639  1.00 56.67           H
ATOM   3718 2HZ  LYS A 246      -7.035  -9.187 -33.040  1.00 56.67           H
ATOM   3719 3HZ  LYS A 246      -5.487  -9.572 -33.484  1.00 56.67           H
ATOM   3720  HN  LYS A 246      -8.167 -15.136 -29.731  1.00 56.67           H
ATOM   3721  N   SER A 247      -4.270 -16.447 -30.326  1.00 55.84           N
ATOM   3722  CA  SER A 247      -3.302 -17.212 -29.557  1.00 55.84           C
ATOM   3723  C   SER A 247      -2.711 -16.341 -28.447  1.00 55.84           C
ATOM   3724  O   SER A 247      -2.452 -16.824 -27.345  1.00 55.84           O
ATOM   3725  HA  SER A 247      -3.864 -18.044 -29.132  1.00 55.84           H
ATOM   3726  CB  SER A 247      -2.189 -17.755 -30.456  1.00 55.84           C
ATOM   3727 1HB  SER A 247      -1.695 -18.588 -29.957  1.00 55.84           H
ATOM   3728 2HB  SER A 247      -2.624 -18.146 -31.375  1.00 55.84           H
ATOM   3729  OG  SER A 247      -1.226 -16.755 -30.775  1.00 55.84           O
ATOM   3730  HG  SER A 247      -0.521 -17.137 -31.373  1.00 55.84           H
ATOM   3731  HN  SER A 247      -4.108 -16.432 -31.312  1.00 55.84           H
ATOM   3732  N   SER A 248      -2.513 -15.073 -28.775  1.00 58.32           N
ATOM   3733  CA  SER A 248      -1.761 -14.183 -27.906  1.00 58.32           C
ATOM   3734  C   SER A 248      -2.435 -14.098 -26.535  1.00 58.32           C
ATOM   3735  O   SER A 248      -1.921 -13.448 -25.626  1.00 58.32           O
ATOM   3736  HA  SER A 248      -0.772 -14.633 -27.819  1.00 58.32           H
ATOM   3737  CB  SER A 248      -1.634 -12.789 -28.523  1.00 58.32           C
ATOM   3738 1HB  SER A 248      -0.962 -12.184 -27.914  1.00 58.32           H
ATOM   3739 2HB  SER A 248      -1.182 -12.870 -29.511  1.00 58.32           H
ATOM   3740  OG  SER A 248      -2.895 -12.135 -28.630  1.00 58.32           O
ATOM   3741  HG  SER A 248      -2.776 -11.225 -29.026  1.00 58.32           H
ATOM   3742  HN  SER A 248      -2.856 -14.653 -29.615  1.00 58.32           H
ATOM   3743  N   LYS A 249      -3.576 -14.764 -26.429  1.00 61.77           N
ATOM   3744  CA  LYS A 249      -4.297 -14.816 -25.169  1.00 61.77           C
ATOM   3745  C   LYS A 249      -3.355 -15.303 -24.067  1.00 61.77           C
ATOM   3746  O   LYS A 249      -3.295 -14.711 -22.990  1.00 61.77           O
ATOM   3747  HA  LYS A 249      -4.612 -13.801 -24.930  1.00 61.77           H
ATOM   3748  CB  LYS A 249      -5.565 -15.662 -25.312  1.00 61.77           C
ATOM   3749 1HB  LYS A 249      -5.324 -16.606 -25.801  1.00 61.77           H
ATOM   3750 2HB  LYS A 249      -5.957 -15.906 -24.325  1.00 61.77           H
ATOM   3751  CG  LYS A 249      -6.630 -14.919 -26.121  1.00 61.77           C
ATOM   3752 1HG  LYS A 249      -7.168 -14.227 -25.473  1.00 61.77           H
ATOM   3753 2HG  LYS A 249      -6.152 -14.322 -26.898  1.00 61.77           H
ATOM   3754  CD  LYS A 249      -7.617 -15.900 -26.759  1.00 61.77           C
ATOM   3755 1HD  LYS A 249      -7.112 -16.477 -27.534  1.00 61.77           H
ATOM   3756 2HD  LYS A 249      -7.965 -16.610 -26.009  1.00 61.77           H
ATOM   3757  CE  LYS A 249      -8.812 -15.160 -27.363  1.00 61.77           C
ATOM   3758 1HE  LYS A 249      -8.542 -14.123 -27.564  1.00 61.77           H
ATOM   3759 2HE  LYS A 249      -9.081 -15.611 -28.318  1.00 61.77           H
ATOM   3760  NZ  LYS A 249      -9.970 -15.208 -26.442  1.00 61.77           N
ATOM   3761 1HZ  LYS A 249     -10.573 -14.411 -26.616  1.00 61.77           H
ATOM   3762 2HZ  LYS A 249     -10.489 -16.065 -26.596  1.00 61.77           H
ATOM   3763 3HZ  LYS A 249      -9.641 -15.180 -25.484  1.00 61.77           H
ATOM   3764  HN  LYS A 249      -4.006 -15.260 -27.183  1.00 61.77           H
ATOM   3765  N   HIS A 250      -2.642 -16.377 -24.373  1.00 66.85           N
ATOM   3766  CA  HIS A 250      -1.906 -17.103 -23.352  1.00 66.85           C
ATOM   3767  C   HIS A 250      -0.897 -16.167 -22.683  1.00 66.85           C
ATOM   3768  O   HIS A 250      -0.704 -16.223 -21.470  1.00 66.85           O
ATOM   3769  HA  HIS A 250      -2.636 -17.427 -22.611  1.00 66.85           H
ATOM   3770  CB  HIS A 250      -1.253 -18.356 -23.941  1.00 66.85           C
ATOM   3771 1HB  HIS A 250      -0.702 -18.078 -24.839  1.00 66.85           H
ATOM   3772 2HB  HIS A 250      -0.525 -18.743 -23.227  1.00 66.85           H
ATOM   3773  CG  HIS A 250      -2.230 -19.453 -24.287  1.00 66.85           C
ATOM   3774  ND1 HIS A 250      -2.776 -20.298 -23.336  1.00 66.85           N
ATOM   3775  HD1 HIS A 250      -2.588 -20.273 -22.354  1.00 66.85           H
ATOM   3776  CD2 HIS A 250      -2.755 -19.834 -25.487  1.00 66.85           C
ATOM   3777  HD2 HIS A 250      -2.537 -19.376 -26.452  1.00 66.85           H
ATOM   3778  CE1 HIS A 250      -3.590 -21.146 -23.948  1.00 66.85           C
ATOM   3779  HE1 HIS A 250      -4.170 -21.936 -23.470  1.00 66.85           H
ATOM   3780  NE2 HIS A 250      -3.575 -20.857 -25.281  1.00 66.85           N
ATOM   3781  HN  HIS A 250      -2.563 -16.751 -25.297  1.00 66.85           H
ATOM   3782  N   LYS A 251      -0.281 -15.330 -23.504  1.00 68.29           N
ATOM   3783  CA  LYS A 251       0.731 -14.410 -23.013  1.00 68.29           C
ATOM   3784  C   LYS A 251       0.082 -13.406 -22.059  1.00 68.29           C
ATOM   3785  O   LYS A 251       0.564 -13.201 -20.946  1.00 68.29           O
ATOM   3786  HA  LYS A 251       1.461 -14.995 -22.454  1.00 68.29           H
ATOM   3787  CB  LYS A 251       1.473 -13.757 -24.181  1.00 68.29           C
ATOM   3788 1HB  LYS A 251       1.728 -14.513 -24.923  1.00 68.29           H
ATOM   3789 2HB  LYS A 251       0.821 -13.035 -24.673  1.00 68.29           H
ATOM   3790  CG  LYS A 251       2.746 -13.057 -23.699  1.00 68.29           C
ATOM   3791 1HG  LYS A 251       2.482 -12.185 -23.102  1.00 68.29           H
ATOM   3792 2HG  LYS A 251       3.311 -13.728 -23.052  1.00 68.29           H
ATOM   3793  CD  LYS A 251       3.617 -12.628 -24.882  1.00 68.29           C
ATOM   3794 1HD  LYS A 251       3.716 -13.456 -25.584  1.00 68.29           H
ATOM   3795 2HD  LYS A 251       3.132 -11.812 -25.417  1.00 68.29           H
ATOM   3796  CE  LYS A 251       5.003 -12.184 -24.410  1.00 68.29           C
ATOM   3797 1HE  LYS A 251       4.937 -11.201 -23.944  1.00 68.29           H
ATOM   3798 2HE  LYS A 251       5.372 -12.873 -23.650  1.00 68.29           H
ATOM   3799  NZ  LYS A 251       5.948 -12.139 -25.547  1.00 68.29           N
ATOM   3800 1HZ  LYS A 251       6.889 -11.993 -25.199  1.00 68.29           H
ATOM   3801 2HZ  LYS A 251       5.907 -13.015 -26.056  1.00 68.29           H
ATOM   3802 3HZ  LYS A 251       5.695 -11.377 -26.167  1.00 68.29           H
ATOM   3803  HN  LYS A 251      -0.463 -15.273 -24.486  1.00 68.29           H
ATOM   3804  N   ALA A 252      -1.002 -12.806 -22.529  1.00 67.50           N
ATOM   3805  CA  ALA A 252      -1.691 -11.789 -21.753  1.00 67.50           C
ATOM   3806  C   ALA A 252      -2.163 -12.396 -20.430  1.00 67.50           C
ATOM   3807  O   ALA A 252      -2.115 -11.741 -19.391  1.00 67.50           O
ATOM   3808  HA  ALA A 252      -0.978 -10.992 -21.543  1.00 67.50           H
ATOM   3809  CB  ALA A 252      -2.846 -11.214 -22.576  1.00 67.50           C
ATOM   3810 1HB  ALA A 252      -2.454 -10.770 -23.491  1.00 67.50           H
ATOM   3811 2HB  ALA A 252      -3.544 -12.012 -22.830  1.00 67.50           H
ATOM   3812 3HB  ALA A 252      -3.363 -10.451 -21.993  1.00 67.50           H
ATOM   3813  HN  ALA A 252      -1.408 -13.005 -23.421  1.00 67.50           H
ATOM   3814  N   LEU A 253      -2.609 -13.641 -20.513  1.00 72.44           N
ATOM   3815  CA  LEU A 253      -3.089 -14.344 -19.335  1.00 72.44           C
ATOM   3816  C   LEU A 253      -1.948 -14.475 -18.324  1.00 72.44           C
ATOM   3817  O   LEU A 253      -2.117 -14.161 -17.147  1.00 72.44           O
ATOM   3818  HA  LEU A 253      -3.876 -13.735 -18.890  1.00 72.44           H
ATOM   3819  CB  LEU A 253      -3.719 -15.681 -19.729  1.00 72.44           C
ATOM   3820 1HB  LEU A 253      -4.284 -15.537 -20.650  1.00 72.44           H
ATOM   3821 2HB  LEU A 253      -2.918 -16.385 -19.953  1.00 72.44           H
ATOM   3822  CG  LEU A 253      -4.644 -16.318 -18.690  1.00 72.44           C
ATOM   3823  HG  LEU A 253      -4.230 -16.127 -17.700  1.00 72.44           H
ATOM   3824  CD1 LEU A 253      -6.034 -15.680 -18.729  1.00 72.44           C
ATOM   3825 1HD1 LEU A 253      -5.951 -14.614 -18.516  1.00 72.44           H
ATOM   3826 2HD1 LEU A 253      -6.470 -15.819 -19.718  1.00 72.44           H
ATOM   3827 3HD1 LEU A 253      -6.672 -16.151 -17.981  1.00 72.44           H
ATOM   3828  CD2 LEU A 253      -4.706 -17.837 -18.868  1.00 72.44           C
ATOM   3829 1HD2 LEU A 253      -5.084 -18.070 -19.864  1.00 72.44           H
ATOM   3830 2HD2 LEU A 253      -3.707 -18.257 -18.751  1.00 72.44           H
ATOM   3831 3HD2 LEU A 253      -5.370 -18.264 -18.117  1.00 72.44           H
ATOM   3832  HN  LEU A 253      -2.645 -14.167 -21.363  1.00 72.44           H
ATOM   3833  N   LYS A 254      -0.811 -14.940 -18.821  1.00 74.24           N
ATOM   3834  CA  LYS A 254       0.334 -15.192 -17.962  1.00 74.24           C
ATOM   3835  C   LYS A 254       0.711 -13.902 -17.231  1.00 74.24           C
ATOM   3836  O   LYS A 254       0.938 -13.913 -16.022  1.00 74.24           O
ATOM   3837  HA  LYS A 254       0.029 -15.932 -17.222  1.00 74.24           H
ATOM   3838  CB  LYS A 254       1.483 -15.802 -18.766  1.00 74.24           C
ATOM   3839 1HB  LYS A 254       1.133 -16.689 -19.293  1.00 74.24           H
ATOM   3840 2HB  LYS A 254       1.818 -15.093 -19.523  1.00 74.24           H
ATOM   3841  CG  LYS A 254       2.654 -16.174 -17.854  1.00 74.24           C
ATOM   3842 1HG  LYS A 254       3.062 -15.273 -17.395  1.00 74.24           H
ATOM   3843 2HG  LYS A 254       2.300 -16.812 -17.044  1.00 74.24           H
ATOM   3844  CD  LYS A 254       3.752 -16.895 -18.637  1.00 74.24           C
ATOM   3845 1HD  LYS A 254       3.344 -17.794 -19.099  1.00 74.24           H
ATOM   3846 2HD  LYS A 254       4.108 -16.256 -19.445  1.00 74.24           H
ATOM   3847  CE  LYS A 254       4.921 -17.271 -17.724  1.00 74.24           C
ATOM   3848 1HE  LYS A 254       5.396 -16.367 -17.341  1.00 74.24           H
ATOM   3849 2HE  LYS A 254       4.553 -17.827 -16.862  1.00 74.24           H
ATOM   3850  NZ  LYS A 254       5.913 -18.085 -18.460  1.00 74.24           N
ATOM   3851 1HZ  LYS A 254       6.690 -18.307 -17.847  1.00 74.24           H
ATOM   3852 2HZ  LYS A 254       5.477 -18.944 -18.777  1.00 74.24           H
ATOM   3853 3HZ  LYS A 254       6.252 -17.563 -19.261  1.00 74.24           H
ATOM   3854  HN  LYS A 254      -0.665 -15.142 -19.789  1.00 74.24           H
ATOM   3855  N   VAL A 255       0.767 -12.821 -17.995  1.00 72.01           N
ATOM   3856  CA  VAL A 255       1.106 -11.525 -17.433  1.00 72.01           C
ATOM   3857  C   VAL A 255       0.191 -11.234 -16.243  1.00 72.01           C
ATOM   3858  O   VAL A 255       0.662 -10.857 -15.170  1.00 72.01           O
ATOM   3859  HA  VAL A 255       2.136 -11.579 -17.079  1.00 72.01           H
ATOM   3860  CB  VAL A 255       1.035 -10.449 -18.519  1.00 72.01           C
ATOM   3861  HB  VAL A 255       0.075 -10.549 -19.027  1.00 72.01           H
ATOM   3862  CG1 VAL A 255       1.100  -9.048 -17.908  1.00 72.01           C
ATOM   3863 1HG1 VAL A 255       0.262  -8.910 -17.225  1.00 72.01           H
ATOM   3864 2HG1 VAL A 255       2.036  -8.932 -17.363  1.00 72.01           H
ATOM   3865 3HG1 VAL A 255       1.047  -8.303 -18.702  1.00 72.01           H
ATOM   3866  CG2 VAL A 255       2.139 -10.646 -19.559  1.00 72.01           C
ATOM   3867 1HG2 VAL A 255       3.112 -10.586 -19.072  1.00 72.01           H
ATOM   3868 2HG2 VAL A 255       2.028 -11.624 -20.028  1.00 72.01           H
ATOM   3869 3HG2 VAL A 255       2.065  -9.868 -20.320  1.00 72.01           H
ATOM   3870  HN  VAL A 255       0.585 -12.821 -18.978  1.00 72.01           H
ATOM   3871  N   THR A 256      -1.101 -11.419 -16.471  1.00 72.57           N
ATOM   3872  CA  THR A 256      -2.103 -10.951 -15.528  1.00 72.57           C
ATOM   3873  C   THR A 256      -2.047 -11.774 -14.239  1.00 72.57           C
ATOM   3874  O   THR A 256      -2.052 -11.218 -13.142  1.00 72.57           O
ATOM   3875  HA  THR A 256      -1.868  -9.921 -15.259  1.00 72.57           H
ATOM   3876  CB  THR A 256      -3.465 -11.000 -16.222  1.00 72.57           C
ATOM   3877  HB  THR A 256      -3.767 -12.030 -16.415  1.00 72.57           H
ATOM   3878  OG1 THR A 256      -3.297 -10.182 -17.376  1.00 72.57           O
ATOM   3879  HG1 THR A 256      -3.384 -10.736 -18.204  1.00 72.57           H
ATOM   3880  CG2 THR A 256      -4.557 -10.291 -15.418  1.00 72.57           C
ATOM   3881 1HG2 THR A 256      -4.287  -9.244 -15.283  1.00 72.57           H
ATOM   3882 2HG2 THR A 256      -4.660 -10.769 -14.444  1.00 72.57           H
ATOM   3883 3HG2 THR A 256      -5.504 -10.356 -15.955  1.00 72.57           H
ATOM   3884  HN  THR A 256      -1.466 -11.877 -17.281  1.00 72.57           H
ATOM   3885  N   ILE A 257      -1.995 -13.087 -14.415  1.00 76.17           N
ATOM   3886  CA  ILE A 257      -1.937 -13.992 -13.280  1.00 76.17           C
ATOM   3887  C   ILE A 257      -0.735 -13.632 -12.406  1.00 76.17           C
ATOM   3888  O   ILE A 257      -0.825 -13.656 -11.179  1.00 76.17           O
ATOM   3889  HA  ILE A 257      -2.846 -13.842 -12.696  1.00 76.17           H
ATOM   3890  CB  ILE A 257      -1.939 -15.447 -13.754  1.00 76.17           C
ATOM   3891  HB  ILE A 257      -1.187 -15.552 -14.536  1.00 76.17           H
ATOM   3892  CG1 ILE A 257      -3.288 -15.820 -14.373  1.00 76.17           C
ATOM   3893 1HG1 ILE A 257      -4.050 -15.861 -13.594  1.00 76.17           H
ATOM   3894 2HG1 ILE A 257      -3.594 -15.048 -15.079  1.00 76.17           H
ATOM   3895  CG2 ILE A 257      -1.547 -16.394 -12.619  1.00 76.17           C
ATOM   3896 1HG2 ILE A 257      -0.547 -16.143 -12.265  1.00 76.17           H
ATOM   3897 2HG2 ILE A 257      -2.259 -16.293 -11.799  1.00 76.17           H
ATOM   3898 3HG2 ILE A 257      -1.557 -17.421 -12.983  1.00 76.17           H
ATOM   3899  CD1 ILE A 257      -3.209 -17.171 -15.087  1.00 76.17           C
ATOM   3900 1HD1 ILE A 257      -2.463 -17.119 -15.880  1.00 76.17           H
ATOM   3901 2HD1 ILE A 257      -2.926 -17.944 -14.372  1.00 76.17           H
ATOM   3902 3HD1 ILE A 257      -4.181 -17.412 -15.517  1.00 76.17           H
ATOM   3903  HN  ILE A 257      -1.991 -13.531 -15.311  1.00 76.17           H
ATOM   3904  N   THR A 258       0.364 -13.306 -13.071  1.00 78.27           N
ATOM   3905  CA  THR A 258       1.608 -13.030 -12.373  1.00 78.27           C
ATOM   3906  C   THR A 258       1.435 -11.842 -11.425  1.00 78.27           C
ATOM   3907  O   THR A 258       1.829 -11.909 -10.262  1.00 78.27           O
ATOM   3908  HA  THR A 258       1.857 -13.895 -11.759  1.00 78.27           H
ATOM   3909  CB  THR A 258       2.701 -12.816 -13.422  1.00 78.27           C
ATOM   3910  HB  THR A 258       2.518 -11.908 -13.996  1.00 78.27           H
ATOM   3911  OG1 THR A 258       2.705 -14.028 -14.171  1.00 78.27           O
ATOM   3912  HG1 THR A 258       2.231 -13.893 -15.042  1.00 78.27           H
ATOM   3913  CG2 THR A 258       4.100 -12.756 -12.805  1.00 78.27           C
ATOM   3914 1HG2 THR A 258       4.310 -13.692 -12.287  1.00 78.27           H
ATOM   3915 2HG2 THR A 258       4.149 -11.929 -12.096  1.00 78.27           H
ATOM   3916 3HG2 THR A 258       4.838 -12.603 -13.592  1.00 78.27           H
ATOM   3917  HN  THR A 258       0.412 -13.230 -14.067  1.00 78.27           H
ATOM   3918  N   VAL A 259       0.845 -10.781 -11.958  1.00 74.80           N
ATOM   3919  CA  VAL A 259       0.683  -9.554 -11.197  1.00 74.80           C
ATOM   3920  C   VAL A 259      -0.191  -9.830  -9.972  1.00 74.80           C
ATOM   3921  O   VAL A 259       0.116  -9.376  -8.871  1.00 74.80           O
ATOM   3922  HA  VAL A 259       1.672  -9.243 -10.860  1.00 74.80           H
ATOM   3923  CB  VAL A 259       0.121  -8.451 -12.097  1.00 74.80           C
ATOM   3924  HB  VAL A 259      -0.786  -8.831 -12.565  1.00 74.80           H
ATOM   3925  CG1 VAL A 259      -0.255  -7.215 -11.278  1.00 74.80           C
ATOM   3926 1HG1 VAL A 259      -1.011  -7.483 -10.541  1.00 74.80           H
ATOM   3927 2HG1 VAL A 259       0.630  -6.833 -10.769  1.00 74.80           H
ATOM   3928 3HG1 VAL A 259      -0.651  -6.446 -11.942  1.00 74.80           H
ATOM   3929  CG2 VAL A 259       1.110  -8.093 -13.208  1.00 74.80           C
ATOM   3930 1HG2 VAL A 259       2.043  -7.742 -12.766  1.00 74.80           H
ATOM   3931 2HG2 VAL A 259       1.307  -8.976 -13.818  1.00 74.80           H
ATOM   3932 3HG2 VAL A 259       0.686  -7.307 -13.833  1.00 74.80           H
ATOM   3933  HN  VAL A 259       0.482 -10.752 -12.889  1.00 74.80           H
ATOM   3934  N   LEU A 260      -1.264 -10.572 -10.205  1.00 76.13           N
ATOM   3935  CA  LEU A 260      -2.198 -10.893  -9.139  1.00 76.13           C
ATOM   3936  C   LEU A 260      -1.459 -11.640  -8.027  1.00 76.13           C
ATOM   3937  O   LEU A 260      -1.617 -11.321  -6.850  1.00 76.13           O
ATOM   3938  HA  LEU A 260      -2.568  -9.951  -8.735  1.00 76.13           H
ATOM   3939  CB  LEU A 260      -3.404 -11.653  -9.695  1.00 76.13           C
ATOM   3940 1HB  LEU A 260      -3.866 -11.044 -10.471  1.00 76.13           H
ATOM   3941 2HB  LEU A 260      -3.044 -12.563 -10.175  1.00 76.13           H
ATOM   3942  CG  LEU A 260      -4.480 -12.037  -8.678  1.00 76.13           C
ATOM   3943  HG  LEU A 260      -4.014 -12.636  -7.896  1.00 76.13           H
ATOM   3944  CD1 LEU A 260      -5.068 -10.795  -8.006  1.00 76.13           C
ATOM   3945 1HD1 LEU A 260      -4.276 -10.253  -7.488  1.00 76.13           H
ATOM   3946 2HD1 LEU A 260      -5.516 -10.150  -8.762  1.00 76.13           H
ATOM   3947 3HD1 LEU A 260      -5.831 -11.097  -7.288  1.00 76.13           H
ATOM   3948  CD2 LEU A 260      -5.562 -12.904  -9.326  1.00 76.13           C
ATOM   3949 1HD2 LEU A 260      -6.031 -12.351 -10.140  1.00 76.13           H
ATOM   3950 2HD2 LEU A 260      -5.111 -13.815  -9.719  1.00 76.13           H
ATOM   3951 3HD2 LEU A 260      -6.315 -13.163  -8.582  1.00 76.13           H
ATOM   3952  HN  LEU A 260      -1.498 -10.950 -11.101  1.00 76.13           H
ATOM   3953  N   THR A 261      -0.667 -12.619  -8.440  1.00 83.04           N
ATOM   3954  CA  THR A 261      -0.021 -13.509  -7.491  1.00 83.04           C
ATOM   3955  C   THR A 261       0.952 -12.728  -6.606  1.00 83.04           C
ATOM   3956  O   THR A 261       1.013 -12.951  -5.397  1.00 83.04           O
ATOM   3957  HA  THR A 261      -0.785 -13.927  -6.836  1.00 83.04           H
ATOM   3958  CB  THR A 261       0.647 -14.637  -8.281  1.00 83.04           C
ATOM   3959  HB  THR A 261       1.475 -14.256  -8.879  1.00 83.04           H
ATOM   3960  OG1 THR A 261      -0.422 -15.227  -9.015  1.00 83.04           O
ATOM   3961  HG1 THR A 261      -0.414 -14.893  -9.958  1.00 83.04           H
ATOM   3962  CG2 THR A 261       1.147 -15.767  -7.378  1.00 83.04           C
ATOM   3963 1HG2 THR A 261       0.307 -16.193  -6.830  1.00 83.04           H
ATOM   3964 2HG2 THR A 261       1.879 -15.371  -6.673  1.00 83.04           H
ATOM   3965 3HG2 THR A 261       1.613 -16.540  -7.989  1.00 83.04           H
ATOM   3966  HN  THR A 261      -0.467 -12.808  -9.402  1.00 83.04           H
ATOM   3967  N   VAL A 262       1.690 -11.829  -7.241  1.00 82.64           N
ATOM   3968  CA  VAL A 262       2.692 -11.050  -6.534  1.00 82.64           C
ATOM   3969  C   VAL A 262       2.006 -10.189  -5.471  1.00 82.64           C
ATOM   3970  O   VAL A 262       2.494 -10.078  -4.348  1.00 82.64           O
ATOM   3971  HA  VAL A 262       3.364 -11.750  -6.038  1.00 82.64           H
ATOM   3972  CB  VAL A 262       3.513 -10.228  -7.530  1.00 82.64           C
ATOM   3973  HB  VAL A 262       2.819  -9.666  -8.155  1.00 82.64           H
ATOM   3974  CG1 VAL A 262       4.410  -9.224  -6.804  1.00 82.64           C
ATOM   3975 1HG1 VAL A 262       3.793  -8.544  -6.216  1.00 82.64           H
ATOM   3976 2HG1 VAL A 262       5.094  -9.758  -6.144  1.00 82.64           H
ATOM   3977 3HG1 VAL A 262       4.983  -8.653  -7.535  1.00 82.64           H
ATOM   3978  CG2 VAL A 262       4.337 -11.138  -8.444  1.00 82.64           C
ATOM   3979 1HG2 VAL A 262       5.018 -11.739  -7.841  1.00 82.64           H
ATOM   3980 2HG2 VAL A 262       3.668 -11.795  -9.000  1.00 82.64           H
ATOM   3981 3HG2 VAL A 262       4.911 -10.529  -9.142  1.00 82.64           H
ATOM   3982  HN  VAL A 262       1.611 -11.631  -8.218  1.00 82.64           H
ATOM   3983  N   PHE A 263       0.885  -9.602  -5.864  1.00 79.39           N
ATOM   3984  CA  PHE A 263       0.145  -8.727  -4.970  1.00 79.39           C
ATOM   3985  C   PHE A 263      -0.370  -9.497  -3.752  1.00 79.39           C
ATOM   3986  O   PHE A 263      -0.164  -9.077  -2.615  1.00 79.39           O
ATOM   3987  HA  PHE A 263       0.831  -7.947  -4.641  1.00 79.39           H
ATOM   3988  CB  PHE A 263      -1.049  -8.187  -5.759  1.00 79.39           C
ATOM   3989 1HB  PHE A 263      -0.682  -7.676  -6.650  1.00 79.39           H
ATOM   3990 2HB  PHE A 263      -1.655  -9.026  -6.101  1.00 79.39           H
ATOM   3991  CG  PHE A 263      -1.935  -7.225  -4.966  1.00 79.39           C
ATOM   3992  CD1 PHE A 263      -2.962  -7.708  -4.217  1.00 79.39           C
ATOM   3993  HD1 PHE A 263      -3.154  -8.780  -4.181  1.00 79.39           H
ATOM   3994  CD2 PHE A 263      -1.696  -5.887  -5.011  1.00 79.39           C
ATOM   3995  HD2 PHE A 263      -0.873  -5.500  -5.612  1.00 79.39           H
ATOM   3996  CE1 PHE A 263      -3.785  -6.815  -3.480  1.00 79.39           C
ATOM   3997  HE1 PHE A 263      -4.608  -7.202  -2.880  1.00 79.39           H
ATOM   3998  CE2 PHE A 263      -2.519  -4.994  -4.274  1.00 79.39           C
ATOM   3999  HE2 PHE A 263      -2.328  -3.921  -4.310  1.00 79.39           H
ATOM   4000  CZ  PHE A 263      -3.546  -5.477  -3.525  1.00 79.39           C
ATOM   4001  HZ  PHE A 263      -4.177  -4.791  -2.960  1.00 79.39           H
ATOM   4002  HN  PHE A 263       0.483  -9.715  -6.773  1.00 79.39           H
ATOM   4003  N   VAL A 264      -1.030 -10.611  -4.032  1.00 83.23           N
ATOM   4004  CA  VAL A 264      -1.669 -11.387  -2.982  1.00 83.23           C
ATOM   4005  C   VAL A 264      -0.608 -11.858  -1.986  1.00 83.23           C
ATOM   4006  O   VAL A 264      -0.787 -11.729  -0.776  1.00 83.23           O
ATOM   4007  HA  VAL A 264      -2.367 -10.728  -2.466  1.00 83.23           H
ATOM   4008  CB  VAL A 264      -2.468 -12.539  -3.595  1.00 83.23           C
ATOM   4009  HB  VAL A 264      -1.803 -13.092  -4.259  1.00 83.23           H
ATOM   4010  CG1 VAL A 264      -2.959 -13.502  -2.512  1.00 83.23           C
ATOM   4011 1HG1 VAL A 264      -2.104 -13.915  -1.978  1.00 83.23           H
ATOM   4012 2HG1 VAL A 264      -3.600 -12.965  -1.813  1.00 83.23           H
ATOM   4013 3HG1 VAL A 264      -3.524 -14.311  -2.975  1.00 83.23           H
ATOM   4014  CG2 VAL A 264      -3.635 -12.012  -4.432  1.00 83.23           C
ATOM   4015 1HG2 VAL A 264      -4.300 -11.424  -3.799  1.00 83.23           H
ATOM   4016 2HG2 VAL A 264      -3.252 -11.385  -5.237  1.00 83.23           H
ATOM   4017 3HG2 VAL A 264      -4.186 -12.851  -4.855  1.00 83.23           H
ATOM   4018  HN  VAL A 264      -1.132 -10.984  -4.955  1.00 83.23           H
ATOM   4019  N   LEU A 265       0.473 -12.396  -2.532  1.00 88.22           N
ATOM   4020  CA  LEU A 265       1.493 -13.025  -1.709  1.00 88.22           C
ATOM   4021  C   LEU A 265       2.159 -11.964  -0.830  1.00 88.22           C
ATOM   4022  O   LEU A 265       2.636 -12.268   0.262  1.00 88.22           O
ATOM   4023  HA  LEU A 265       0.992 -13.745  -1.062  1.00 88.22           H
ATOM   4024  CB  LEU A 265       2.477 -13.807  -2.581  1.00 88.22           C
ATOM   4025 1HB  LEU A 265       2.834 -13.148  -3.373  1.00 88.22           H
ATOM   4026 2HB  LEU A 265       3.342 -14.069  -1.972  1.00 88.22           H
ATOM   4027  CG  LEU A 265       1.935 -15.084  -3.224  1.00 88.22           C
ATOM   4028  HG  LEU A 265       1.082 -14.817  -3.848  1.00 88.22           H
ATOM   4029  CD1 LEU A 265       2.981 -15.725  -4.139  1.00 88.22           C
ATOM   4030 1HD1 LEU A 265       3.251 -15.023  -4.929  1.00 88.22           H
ATOM   4031 2HD1 LEU A 265       3.868 -15.976  -3.557  1.00 88.22           H
ATOM   4032 3HD1 LEU A 265       2.570 -16.631  -4.583  1.00 88.22           H
ATOM   4033  CD2 LEU A 265       1.429 -16.061  -2.161  1.00 88.22           C
ATOM   4034 1HD2 LEU A 265       2.247 -16.327  -1.493  1.00 88.22           H
ATOM   4035 2HD2 LEU A 265       0.629 -15.592  -1.588  1.00 88.22           H
ATOM   4036 3HD2 LEU A 265       1.049 -16.961  -2.646  1.00 88.22           H
ATOM   4037  HN  LEU A 265       0.658 -12.406  -3.514  1.00 88.22           H
ATOM   4038  N   SER A 266       2.169 -10.741  -1.339  1.00 88.36           N
ATOM   4039  CA  SER A 266       2.849  -9.652  -0.657  1.00 88.36           C
ATOM   4040  C   SER A 266       1.932  -9.051   0.410  1.00 88.36           C
ATOM   4041  O   SER A 266       2.380  -8.736   1.512  1.00 88.36           O
ATOM   4042  HA  SER A 266       3.727 -10.104  -0.197  1.00 88.36           H
ATOM   4043  CB  SER A 266       3.291  -8.573  -1.647  1.00 88.36           C
ATOM   4044 1HB  SER A 266       3.779  -7.762  -1.106  1.00 88.36           H
ATOM   4045 2HB  SER A 266       4.030  -8.989  -2.331  1.00 88.36           H
ATOM   4046  OG  SER A 266       2.194  -8.052  -2.393  1.00 88.36           O
ATOM   4047  HG  SER A 266       2.067  -8.583  -3.231  1.00 88.36           H
ATOM   4048  HN  SER A 266       1.726 -10.489  -2.199  1.00 88.36           H
ATOM   4049  N   GLN A 267       0.666  -8.909   0.046  1.00 87.45           N
ATOM   4050  CA  GLN A 267      -0.258  -8.122   0.844  1.00 87.45           C
ATOM   4051  C   GLN A 267      -1.001  -9.020   1.835  1.00 87.45           C
ATOM   4052  O   GLN A 267      -1.341  -8.588   2.936  1.00 87.45           O
ATOM   4053  HA  GLN A 267       0.362  -7.407   1.385  1.00 87.45           H
ATOM   4054  CB  GLN A 267      -1.240  -7.359  -0.047  1.00 87.45           C
ATOM   4055 1HB  GLN A 267      -1.808  -8.064  -0.655  1.00 87.45           H
ATOM   4056 2HB  GLN A 267      -1.959  -6.823   0.572  1.00 87.45           H
ATOM   4057  CG  GLN A 267      -0.504  -6.372  -0.955  1.00 87.45           C
ATOM   4058 1HG  GLN A 267       0.184  -6.914  -1.605  1.00 87.45           H
ATOM   4059 2HG  GLN A 267      -1.219  -5.864  -1.602  1.00 87.45           H
ATOM   4060  CD  GLN A 267       0.269  -5.341  -0.131  1.00 87.45           C
ATOM   4061  OE1 GLN A 267      -0.205  -4.825   0.868  1.00 87.45           O
ATOM   4062  NE2 GLN A 267       1.483  -5.071  -0.603  1.00 87.45           N
ATOM   4063 1HE2 GLN A 267       1.812  -5.530  -1.428  1.00 87.45           H
ATOM   4064 2HE2 GLN A 267       2.066  -4.408  -0.133  1.00 87.45           H
ATOM   4065  HN  GLN A 267       0.271  -9.320  -0.776  1.00 87.45           H
ATOM   4066  N   PHE A 268      -1.232 -10.253   1.409  1.00 89.05           N
ATOM   4067  CA  PHE A 268      -2.089 -11.156   2.159  1.00 89.05           C
ATOM   4068  C   PHE A 268      -1.563 -11.357   3.581  1.00 89.05           C
ATOM   4069  O   PHE A 268      -2.297 -11.174   4.551  1.00 89.05           O
ATOM   4070  HA  PHE A 268      -3.079 -10.701   2.201  1.00 89.05           H
ATOM   4071  CB  PHE A 268      -2.074 -12.499   1.427  1.00 89.05           C
ATOM   4072 1HB  PHE A 268      -2.411 -12.346   0.401  1.00 89.05           H
ATOM   4073 2HB  PHE A 268      -1.047 -12.860   1.374  1.00 89.05           H
ATOM   4074  CG  PHE A 268      -2.944 -13.574   2.080  1.00 89.05           C
ATOM   4075  CD1 PHE A 268      -2.374 -14.526   2.867  1.00 89.05           C
ATOM   4076  HD1 PHE A 268      -1.297 -14.522   3.032  1.00 89.05           H
ATOM   4077  CD2 PHE A 268      -4.289 -13.578   1.874  1.00 89.05           C
ATOM   4078  HD2 PHE A 268      -4.746 -12.816   1.243  1.00 89.05           H
ATOM   4079  CE1 PHE A 268      -3.182 -15.523   3.473  1.00 89.05           C
ATOM   4080  HE1 PHE A 268      -2.725 -16.286   4.104  1.00 89.05           H
ATOM   4081  CE2 PHE A 268      -5.097 -14.576   2.480  1.00 89.05           C
ATOM   4082  HE2 PHE A 268      -6.174 -14.580   2.315  1.00 89.05           H
ATOM   4083  CZ  PHE A 268      -4.527 -15.528   3.267  1.00 89.05           C
ATOM   4084  HZ  PHE A 268      -5.147 -16.293   3.733  1.00 89.05           H
ATOM   4085  HN  PHE A 268      -0.846 -10.637   0.570  1.00 89.05           H
ATOM   4086  N   PRO A 269      -0.287 -11.737   3.731  1.00 93.45           N
ATOM   4087  CA  PRO A 269       0.251 -12.069   5.053  1.00 93.45           C
ATOM   4088  C   PRO A 269       0.011 -10.962   6.068  1.00 93.45           C
ATOM   4089  O   PRO A 269      -0.381 -11.230   7.202  1.00 93.45           O
ATOM   4090  HA  PRO A 269      -0.260 -12.942   5.458  1.00 93.45           H
ATOM   4091  CB  PRO A 269       1.743 -12.286   4.793  1.00 93.45           C
ATOM   4092 1HB  PRO A 269       2.314 -11.369   4.936  1.00 93.45           H
ATOM   4093 2HB  PRO A 269       2.164 -13.031   5.469  1.00 93.45           H
ATOM   4094  CG  PRO A 269       1.784 -12.755   3.343  1.00 93.45           C
ATOM   4095 1HG  PRO A 269       2.771 -12.616   2.901  1.00 93.45           H
ATOM   4096 2HG  PRO A 269       1.555 -13.817   3.254  1.00 93.45           H
ATOM   4097  CD  PRO A 269       0.732 -11.885   2.676  1.00 93.45           C
ATOM   4098 1HD  PRO A 269       1.137 -10.919   2.373  1.00 93.45           H
ATOM   4099 2HD  PRO A 269       0.329 -12.354   1.778  1.00 93.45           H
ATOM   4100  N   TYR A 270       0.257  -9.737   5.628  1.00 92.26           N
ATOM   4101  CA  TYR A 270       0.143  -8.588   6.511  1.00 92.26           C
ATOM   4102  C   TYR A 270      -1.301  -8.398   6.979  1.00 92.26           C
ATOM   4103  O   TYR A 270      -1.548  -8.160   8.160  1.00 92.26           O
ATOM   4104  HA  TYR A 270       0.778  -8.766   7.378  1.00 92.26           H
ATOM   4105  CB  TYR A 270       0.560  -7.374   5.679  1.00 92.26           C
ATOM   4106 1HB  TYR A 270       1.622  -7.454   5.445  1.00 92.26           H
ATOM   4107 2HB  TYR A 270       0.023  -7.393   4.731  1.00 92.26           H
ATOM   4108  CG  TYR A 270       0.305  -6.031   6.366  1.00 92.26           C
ATOM   4109  CD1 TYR A 270      -0.618  -5.151   5.840  1.00 92.26           C
ATOM   4110  HD1 TYR A 270      -1.166  -5.412   4.934  1.00 92.26           H
ATOM   4111  CD2 TYR A 270       0.998  -5.700   7.513  1.00 92.26           C
ATOM   4112  HD2 TYR A 270       1.728  -6.395   7.929  1.00 92.26           H
ATOM   4113  CE1 TYR A 270      -0.858  -3.887   6.487  1.00 92.26           C
ATOM   4114  HE1 TYR A 270      -1.585  -3.183   6.081  1.00 92.26           H
ATOM   4115  CE2 TYR A 270       0.758  -4.436   8.160  1.00 92.26           C
ATOM   4116  HE2 TYR A 270       1.299  -4.162   9.066  1.00 92.26           H
ATOM   4117  CZ  TYR A 270      -0.158  -3.592   7.615  1.00 92.26           C
ATOM   4118  OH  TYR A 270      -0.385  -2.399   8.226  1.00 92.26           O
ATOM   4119  HH  TYR A 270      -0.006  -2.410   9.151  1.00 92.26           H
ATOM   4120  HN  TYR A 270       0.528  -9.523   4.689  1.00 92.26           H
ATOM   4121  N   ASN A 271      -2.218  -8.510   6.029  1.00 90.46           N
ATOM   4122  CA  ASN A 271      -3.624  -8.280   6.314  1.00 90.46           C
ATOM   4123  C   ASN A 271      -4.140  -9.386   7.237  1.00 90.46           C
ATOM   4124  O   ASN A 271      -5.079  -9.173   8.003  1.00 90.46           O
ATOM   4125  HA  ASN A 271      -3.664  -7.296   6.780  1.00 90.46           H
ATOM   4126  CB  ASN A 271      -4.458  -8.307   5.032  1.00 90.46           C
ATOM   4127 1HB  ASN A 271      -4.141  -9.141   4.406  1.00 90.46           H
ATOM   4128 2HB  ASN A 271      -5.506  -8.475   5.279  1.00 90.46           H
ATOM   4129  CG  ASN A 271      -4.314  -6.996   4.257  1.00 90.46           C
ATOM   4130  OD1 ASN A 271      -4.762  -5.943   4.679  1.00 90.46           O
ATOM   4131  ND2 ASN A 271      -3.666  -7.119   3.101  1.00 90.46           N
ATOM   4132 1HD2 ASN A 271      -3.324  -8.014   2.813  1.00 90.46           H
ATOM   4133 2HD2 ASN A 271      -3.522  -6.318   2.521  1.00 90.46           H
ATOM   4134  HN  ASN A 271      -2.013  -8.752   5.081  1.00 90.46           H
ATOM   4135  N   CYS A 272      -3.503 -10.544   7.135  1.00 93.18           N
ATOM   4136  CA  CYS A 272      -3.820 -11.653   8.018  1.00 93.18           C
ATOM   4137  C   CYS A 272      -3.539 -11.217   9.457  1.00 93.18           C
ATOM   4138  O   CYS A 272      -4.377 -11.399  10.339  1.00 93.18           O
ATOM   4139  HA  CYS A 272      -4.880 -11.870   7.879  1.00 93.18           H
ATOM   4140  CB  CYS A 272      -3.043 -12.916   7.641  1.00 93.18           C
ATOM   4141 1HB  CYS A 272      -1.984 -12.681   7.528  1.00 93.18           H
ATOM   4142 2HB  CYS A 272      -3.122 -13.653   8.440  1.00 93.18           H
ATOM   4143  SG  CYS A 272      -3.698 -13.613   6.081  1.00 93.18           S
ATOM   4144  HG  CYS A 272      -3.151 -12.702   5.281  1.00 93.18           H
ATOM   4145  HN  CYS A 272      -2.784 -10.729   6.465  1.00 93.18           H
ATOM   4146  N   ILE A 273      -2.357 -10.650   9.649  1.00 93.55           N
ATOM   4147  CA  ILE A 273      -1.939 -10.223  10.974  1.00 93.55           C
ATOM   4148  C   ILE A 273      -2.827  -9.066  11.436  1.00 93.55           C
ATOM   4149  O   ILE A 273      -3.204  -8.997  12.605  1.00 93.55           O
ATOM   4150  HA  ILE A 273      -2.087 -11.064  11.651  1.00 93.55           H
ATOM   4151  CB  ILE A 273      -0.445  -9.892  10.983  1.00 93.55           C
ATOM   4152  HB  ILE A 273      -0.259  -9.131  10.226  1.00 93.55           H
ATOM   4153  CG1 ILE A 273       0.390 -11.118  10.606  1.00 93.55           C
ATOM   4154 1HG1 ILE A 273       0.106 -11.464   9.612  1.00 93.55           H
ATOM   4155 2HG1 ILE A 273       1.444 -10.844  10.559  1.00 93.55           H
ATOM   4156  CG2 ILE A 273      -0.022  -9.303  12.330  1.00 93.55           C
ATOM   4157 1HG2 ILE A 273      -0.584  -8.388  12.519  1.00 93.55           H
ATOM   4158 2HG2 ILE A 273      -0.226 -10.024  13.122  1.00 93.55           H
ATOM   4159 3HG2 ILE A 273       1.044  -9.078  12.310  1.00 93.55           H
ATOM   4160  CD1 ILE A 273       0.196 -12.247  11.620  1.00 93.55           C
ATOM   4161 1HD1 ILE A 273       0.503 -11.905  12.608  1.00 93.55           H
ATOM   4162 2HD1 ILE A 273      -0.855 -12.535  11.646  1.00 93.55           H
ATOM   4163 3HD1 ILE A 273       0.800 -13.106  11.328  1.00 93.55           H
ATOM   4164  HN  ILE A 273      -1.692 -10.483   8.922  1.00 93.55           H
ATOM   4165  N   LEU A 274      -3.137  -8.187  10.494  1.00 92.32           N
ATOM   4166  CA  LEU A 274      -3.958  -7.027  10.794  1.00 92.32           C
ATOM   4167  C   LEU A 274      -5.331  -7.492  11.284  1.00 92.32           C
ATOM   4168  O   LEU A 274      -5.933  -6.858  12.149  1.00 92.32           O
ATOM   4169  HA  LEU A 274      -3.471  -6.481  11.602  1.00 92.32           H
ATOM   4170  CB  LEU A 274      -4.022  -6.089   9.587  1.00 92.32           C
ATOM   4171 1HB  LEU A 274      -3.094  -6.190   9.024  1.00 92.32           H
ATOM   4172 2HB  LEU A 274      -4.829  -6.422   8.935  1.00 92.32           H
ATOM   4173  CG  LEU A 274      -4.237  -4.606   9.900  1.00 92.32           C
ATOM   4174  HG  LEU A 274      -4.418  -4.506  10.971  1.00 92.32           H
ATOM   4175  CD1 LEU A 274      -2.984  -3.790   9.576  1.00 92.32           C
ATOM   4176 1HD1 LEU A 274      -2.148  -4.156  10.172  1.00 92.32           H
ATOM   4177 2HD1 LEU A 274      -2.748  -3.893   8.517  1.00 92.32           H
ATOM   4178 3HD1 LEU A 274      -3.164  -2.741   9.808  1.00 92.32           H
ATOM   4179  CD2 LEU A 274      -5.474  -4.067   9.180  1.00 92.32           C
ATOM   4180 1HD2 LEU A 274      -5.347  -4.182   8.104  1.00 92.32           H
ATOM   4181 2HD2 LEU A 274      -6.354  -4.624   9.504  1.00 92.32           H
ATOM   4182 3HD2 LEU A 274      -5.604  -3.012   9.420  1.00 92.32           H
ATOM   4183  HN  LEU A 274      -2.836  -8.257   9.543  1.00 92.32           H
ATOM   4184  N   LEU A 275      -5.786  -8.597  10.710  1.00 94.02           N
ATOM   4185  CA  LEU A 275      -7.058  -9.176  11.105  1.00 94.02           C
ATOM   4186  C   LEU A 275      -6.978  -9.626  12.565  1.00 94.02           C
ATOM   4187  O   LEU A 275      -7.886  -9.360  13.351  1.00 94.02           O
ATOM   4188  HA  LEU A 275      -7.812  -8.393  11.026  1.00 94.02           H
ATOM   4189  CB  LEU A 275      -7.461 -10.292  10.139  1.00 94.02           C
ATOM   4190 1HB  LEU A 275      -7.575  -9.861   9.144  1.00 94.02           H
ATOM   4191 2HB  LEU A 275      -6.644 -11.011  10.084  1.00 94.02           H
ATOM   4192  CG  LEU A 275      -8.745 -11.048  10.486  1.00 94.02           C
ATOM   4193  HG  LEU A 275      -8.657 -11.420  11.507  1.00 94.02           H
ATOM   4194  CD1 LEU A 275      -9.958 -10.117  10.448  1.00 94.02           C
ATOM   4195 1HD1 LEU A 275      -9.821  -9.311  11.169  1.00 94.02           H
ATOM   4196 2HD1 LEU A 275     -10.061  -9.695   9.448  1.00 94.02           H
ATOM   4197 3HD1 LEU A 275     -10.857 -10.680  10.698  1.00 94.02           H
ATOM   4198  CD2 LEU A 275      -8.928 -12.265   9.577  1.00 94.02           C
ATOM   4199 1HD2 LEU A 275      -8.985 -11.938   8.539  1.00 94.02           H
ATOM   4200 2HD2 LEU A 275      -8.081 -12.940   9.699  1.00 94.02           H
ATOM   4201 3HD2 LEU A 275      -9.848 -12.785   9.846  1.00 94.02           H
ATOM   4202  HN  LEU A 275      -5.301  -9.092   9.989  1.00 94.02           H
ATOM   4203  N   VAL A 276      -5.882 -10.300  12.884  1.00 94.67           N
ATOM   4204  CA  VAL A 276      -5.673 -10.791  14.235  1.00 94.67           C
ATOM   4205  C   VAL A 276      -5.701  -9.614  15.212  1.00 94.67           C
ATOM   4206  O   VAL A 276      -6.362  -9.678  16.247  1.00 94.67           O
ATOM   4207  HA  VAL A 276      -6.497 -11.464  14.472  1.00 94.67           H
ATOM   4208  CB  VAL A 276      -4.372 -11.594  14.304  1.00 94.67           C
ATOM   4209  HB  VAL A 276      -3.570 -10.967  13.915  1.00 94.67           H
ATOM   4210  CG1 VAL A 276      -4.027 -11.955  15.750  1.00 94.67           C
ATOM   4211 1HG1 VAL A 276      -3.906 -11.043  16.334  1.00 94.67           H
ATOM   4212 2HG1 VAL A 276      -4.831 -12.556  16.176  1.00 94.67           H
ATOM   4213 3HG1 VAL A 276      -3.098 -12.526  15.770  1.00 94.67           H
ATOM   4214  CG2 VAL A 276      -4.454 -12.847  13.430  1.00 94.67           C
ATOM   4215 1HG2 VAL A 276      -5.273 -13.478  13.776  1.00 94.67           H
ATOM   4216 2HG2 VAL A 276      -4.631 -12.557  12.394  1.00 94.67           H
ATOM   4217 3HG2 VAL A 276      -3.517 -13.399  13.497  1.00 94.67           H
ATOM   4218  HN  VAL A 276      -5.147 -10.510  12.239  1.00 94.67           H
ATOM   4219  N   GLN A 277      -4.976  -8.567  14.848  1.00 93.34           N
ATOM   4220  CA  GLN A 277      -4.901  -7.381  15.684  1.00 93.34           C
ATOM   4221  C   GLN A 277      -6.292  -6.771  15.866  1.00 93.34           C
ATOM   4222  O   GLN A 277      -6.601  -6.226  16.925  1.00 93.34           O
ATOM   4223  HA  GLN A 277      -4.520  -7.728  16.645  1.00 93.34           H
ATOM   4224  CB  GLN A 277      -3.925  -6.358  15.099  1.00 93.34           C
ATOM   4225 1HB  GLN A 277      -4.124  -6.228  14.035  1.00 93.34           H
ATOM   4226 2HB  GLN A 277      -4.081  -5.389  15.573  1.00 93.34           H
ATOM   4227  CG  GLN A 277      -2.476  -6.804  15.303  1.00 93.34           C
ATOM   4228 1HG  GLN A 277      -2.282  -6.950  16.365  1.00 93.34           H
ATOM   4229 2HG  GLN A 277      -2.315  -7.765  14.814  1.00 93.34           H
ATOM   4230  CD  GLN A 277      -1.500  -5.769  14.738  1.00 93.34           C
ATOM   4231  OE1 GLN A 277      -1.824  -4.985  13.862  1.00 93.34           O
ATOM   4232  NE2 GLN A 277      -0.289  -5.812  15.287  1.00 93.34           N
ATOM   4233 1HE2 GLN A 277      -0.088  -6.481  16.003  1.00 93.34           H
ATOM   4234 2HE2 GLN A 277       0.420  -5.175  14.984  1.00 93.34           H
ATOM   4235  HN  GLN A 277      -4.447  -8.520  14.000  1.00 93.34           H
ATOM   4236  N   THR A 278      -7.094  -6.882  14.817  1.00 93.86           N
ATOM   4237  CA  THR A 278      -8.443  -6.345  14.847  1.00 93.86           C
ATOM   4238  C   THR A 278      -9.302  -7.116  15.851  1.00 93.86           C
ATOM   4239  O   THR A 278     -10.027  -6.516  16.643  1.00 93.86           O
ATOM   4240  HA  THR A 278      -8.395  -5.313  15.194  1.00 93.86           H
ATOM   4241  CB  THR A 278      -8.997  -6.379  13.421  1.00 93.86           C
ATOM   4242  HB  THR A 278      -9.148  -7.406  13.087  1.00 93.86           H
ATOM   4243  OG1 THR A 278      -8.058  -5.619  12.665  1.00 93.86           O
ATOM   4244  HG1 THR A 278      -7.126  -5.881  12.915  1.00 93.86           H
ATOM   4245  CG2 THR A 278     -10.306  -5.599  13.282  1.00 93.86           C
ATOM   4246 1HG2 THR A 278     -10.138  -4.557  13.552  1.00 93.86           H
ATOM   4247 2HG2 THR A 278     -11.057  -6.030  13.944  1.00 93.86           H
ATOM   4248 3HG2 THR A 278     -10.655  -5.656  12.251  1.00 93.86           H
ATOM   4249  HN  THR A 278      -6.835  -7.329  13.961  1.00 93.86           H
ATOM   4250  N   ILE A 279      -9.193  -8.435  15.785  1.00 95.33           N
ATOM   4251  CA  ILE A 279      -9.977  -9.295  16.655  1.00 95.33           C
ATOM   4252  C   ILE A 279      -9.565  -9.056  18.109  1.00 95.33           C
ATOM   4253  O   ILE A 279     -10.415  -8.988  18.995  1.00 95.33           O
ATOM   4254  HA  ILE A 279     -11.023  -9.009  16.541  1.00 95.33           H
ATOM   4255  CB  ILE A 279      -9.857 -10.755  16.214  1.00 95.33           C
ATOM   4256  HB  ILE A 279      -8.798 -11.004  16.139  1.00 95.33           H
ATOM   4257  CG1 ILE A 279     -10.468 -10.962  14.826  1.00 95.33           C
ATOM   4258 1HG1 ILE A 279     -11.555 -10.936  14.897  1.00 95.33           H
ATOM   4259 2HG1 ILE A 279     -10.172 -10.144  14.170  1.00 95.33           H
ATOM   4260  CG2 ILE A 279     -10.468 -11.695  17.255  1.00 95.33           C
ATOM   4261 1HG2 ILE A 279      -9.948 -11.573  18.205  1.00 95.33           H
ATOM   4262 2HG2 ILE A 279     -11.524 -11.455  17.385  1.00 95.33           H
ATOM   4263 3HG2 ILE A 279     -10.369 -12.726  16.917  1.00 95.33           H
ATOM   4264  CD1 ILE A 279     -10.022 -12.295  14.223  1.00 95.33           C
ATOM   4265 1HD1 ILE A 279      -8.936 -12.307  14.132  1.00 95.33           H
ATOM   4266 2HD1 ILE A 279     -10.341 -13.112  14.871  1.00 95.33           H
ATOM   4267 3HD1 ILE A 279     -10.471 -12.416  13.237  1.00 95.33           H
ATOM   4268  HN  ILE A 279      -8.583  -8.915  15.154  1.00 95.33           H
ATOM   4269  N   ASP A 280      -8.261  -8.935  18.308  1.00 94.30           N
ATOM   4270  CA  ASP A 280      -7.719  -8.786  19.648  1.00 94.30           C
ATOM   4271  C   ASP A 280      -8.105  -7.411  20.199  1.00 94.30           C
ATOM   4272  O   ASP A 280      -8.329  -7.260  21.399  1.00 94.30           O
ATOM   4273  HA  ASP A 280      -8.153  -9.602  20.225  1.00 94.30           H
ATOM   4274  CB  ASP A 280      -6.192  -8.880  19.639  1.00 94.30           C
ATOM   4275 1HB  ASP A 280      -5.883  -9.770  19.090  1.00 94.30           H
ATOM   4276 2HB  ASP A 280      -5.774  -8.021  19.116  1.00 94.30           H
ATOM   4277  CG  ASP A 280      -5.638  -8.935  21.064  1.00 94.30           C
ATOM   4278  OD1 ASP A 280      -6.139  -9.782  21.836  1.00 94.30           O
ATOM   4279  OD2 ASP A 280      -4.727  -8.129  21.350  1.00 94.30           O
ATOM   4280  HN  ASP A 280      -7.580  -8.938  17.576  1.00 94.30           H
ATOM   4281  N   ALA A 281      -8.170  -6.444  19.296  1.00 92.50           N
ATOM   4282  CA  ALA A 281      -8.570  -5.098  19.668  1.00 92.50           C
ATOM   4283  C   ALA A 281      -9.974  -5.137  20.275  1.00 92.50           C
ATOM   4284  O   ALA A 281     -10.299  -4.333  21.148  1.00 92.50           O
ATOM   4285  HA  ALA A 281      -7.868  -4.739  20.421  1.00 92.50           H
ATOM   4286  CB  ALA A 281      -8.489  -4.184  18.444  1.00 92.50           C
ATOM   4287 1HB  ALA A 281      -7.465  -4.168  18.069  1.00 92.50           H
ATOM   4288 2HB  ALA A 281      -9.155  -4.558  17.666  1.00 92.50           H
ATOM   4289 3HB  ALA A 281      -8.789  -3.174  18.723  1.00 92.50           H
ATOM   4290  HN  ALA A 281      -7.956  -6.569  18.327  1.00 92.50           H
ATOM   4291  N   TYR A 282     -10.768  -6.079  19.788  1.00 91.08           N
ATOM   4292  CA  TYR A 282     -12.137  -6.217  20.254  1.00 91.08           C
ATOM   4293  C   TYR A 282     -12.212  -7.138  21.474  1.00 91.08           C
ATOM   4294  O   TYR A 282     -12.845  -6.800  22.473  1.00 91.08           O
ATOM   4295  HA  TYR A 282     -12.499  -5.227  20.532  1.00 91.08           H
ATOM   4296  CB  TYR A 282     -12.913  -6.856  19.100  1.00 91.08           C
ATOM   4297 1HB  TYR A 282     -12.766  -6.257  18.201  1.00 91.08           H
ATOM   4298 2HB  TYR A 282     -12.495  -7.842  18.897  1.00 91.08           H
ATOM   4299  CG  TYR A 282     -14.413  -6.997  19.361  1.00 91.08           C
ATOM   4300  CD1 TYR A 282     -14.941  -8.225  19.707  1.00 91.08           C
ATOM   4301  HD1 TYR A 282     -14.288  -9.093  19.795  1.00 91.08           H
ATOM   4302  CD2 TYR A 282     -15.240  -5.897  19.250  1.00 91.08           C
ATOM   4303  HD2 TYR A 282     -14.823  -4.928  18.977  1.00 91.08           H
ATOM   4304  CE1 TYR A 282     -16.353  -8.358  19.953  1.00 91.08           C
ATOM   4305  HE1 TYR A 282     -16.783  -9.321  20.227  1.00 91.08           H
ATOM   4306  CE2 TYR A 282     -16.652  -6.030  19.496  1.00 91.08           C
ATOM   4307  HE2 TYR A 282     -17.316  -5.170  19.412  1.00 91.08           H
ATOM   4308  CZ  TYR A 282     -17.139  -7.254  19.836  1.00 91.08           C
ATOM   4309  OH  TYR A 282     -18.473  -7.380  20.068  1.00 91.08           O
ATOM   4310  HH  TYR A 282     -18.923  -6.492  19.970  1.00 91.08           H
ATOM   4311  HN  TYR A 282     -10.490  -6.739  19.091  1.00 91.08           H
ATOM   4312  N   ALA A 283     -11.556  -8.283  21.352  1.00 92.93           N
ATOM   4313  CA  ALA A 283     -11.781  -9.376  22.281  1.00 92.93           C
ATOM   4314  C   ALA A 283     -10.717  -9.334  23.380  1.00 92.93           C
ATOM   4315  O   ALA A 283     -10.907  -9.899  24.456  1.00 92.93           O
ATOM   4316  HA  ALA A 283     -12.763  -9.232  22.733  1.00 92.93           H
ATOM   4317  CB  ALA A 283     -11.780 -10.703  21.519  1.00 92.93           C
ATOM   4318 1HB  ALA A 283     -12.573 -10.693  20.771  1.00 92.93           H
ATOM   4319 2HB  ALA A 283     -10.817 -10.838  21.026  1.00 92.93           H
ATOM   4320 3HB  ALA A 283     -11.949 -11.523  22.217  1.00 92.93           H
ATOM   4321  HN  ALA A 283     -10.883  -8.468  20.636  1.00 92.93           H
ATOM   4322  N   MET A 284      -9.620  -8.658  23.070  1.00 90.94           N
ATOM   4323  CA  MET A 284      -8.512  -8.562  24.005  1.00 90.94           C
ATOM   4324  C   MET A 284      -8.149  -9.937  24.570  1.00 90.94           C
ATOM   4325  O   MET A 284      -7.994 -10.094  25.780  1.00 90.94           O
ATOM   4326  HA  MET A 284      -7.675  -8.167  23.429  1.00 90.94           H
ATOM   4327  CB  MET A 284      -8.891  -7.623  25.152  1.00 90.94           C
ATOM   4328 1HB  MET A 284      -9.721  -8.049  25.716  1.00 90.94           H
ATOM   4329 2HB  MET A 284      -8.052  -7.528  25.842  1.00 90.94           H
ATOM   4330  CG  MET A 284      -9.282  -6.242  24.623  1.00 90.94           C
ATOM   4331 1HG  MET A 284      -8.429  -5.778  24.127  1.00 90.94           H
ATOM   4332 2HG  MET A 284     -10.071  -6.338  23.877  1.00 90.94           H
ATOM   4333  SD  MET A 284      -9.839  -5.208  25.968  1.00 90.94           S
ATOM   4334  CE  MET A 284     -11.118  -4.281  25.137  1.00 90.94           C
ATOM   4335 1HE  MET A 284     -10.683  -3.728  24.304  1.00 90.94           H
ATOM   4336 2HE  MET A 284     -11.878  -4.966  24.761  1.00 90.94           H
ATOM   4337 3HE  MET A 284     -11.574  -3.582  25.838  1.00 90.94           H
ATOM   4338  HN  MET A 284      -9.482  -8.183  22.201  1.00 90.94           H
ATOM   4339  N   PHE A 285      -8.025 -10.898  23.666  1.00 91.35           N
ATOM   4340  CA  PHE A 285      -7.850 -12.284  24.067  1.00 91.35           C
ATOM   4341  C   PHE A 285      -6.370 -12.615  24.266  1.00 91.35           C
ATOM   4342  O   PHE A 285      -6.033 -13.617  24.894  1.00 91.35           O
ATOM   4343  HA  PHE A 285      -8.380 -12.417  25.010  1.00 91.35           H
ATOM   4344  CB  PHE A 285      -8.406 -13.151  22.935  1.00 91.35           C
ATOM   4345 1HB  PHE A 285      -8.521 -14.173  23.296  1.00 91.35           H
ATOM   4346 2HB  PHE A 285      -9.402 -12.792  22.672  1.00 91.35           H
ATOM   4347  CG  PHE A 285      -7.536 -13.164  21.677  1.00 91.35           C
ATOM   4348  CD1 PHE A 285      -7.744 -12.245  20.696  1.00 91.35           C
ATOM   4349  HD1 PHE A 285      -8.531 -11.499  20.807  1.00 91.35           H
ATOM   4350  CD2 PHE A 285      -6.554 -14.095  21.539  1.00 91.35           C
ATOM   4351  HD2 PHE A 285      -6.387 -14.832  22.324  1.00 91.35           H
ATOM   4352  CE1 PHE A 285      -6.937 -12.257  19.528  1.00 91.35           C
ATOM   4353  HE1 PHE A 285      -7.104 -11.521  18.742  1.00 91.35           H
ATOM   4354  CE2 PHE A 285      -5.747 -14.107  20.371  1.00 91.35           C
ATOM   4355  HE2 PHE A 285      -4.960 -14.854  20.260  1.00 91.35           H
ATOM   4356  CZ  PHE A 285      -5.955 -13.188  19.390  1.00 91.35           C
ATOM   4357  HZ  PHE A 285      -5.335 -13.198  18.494  1.00 91.35           H
ATOM   4358  HN  PHE A 285      -8.042 -10.743  22.678  1.00 91.35           H
ATOM   4359  N   ILE A 286      -5.525 -11.752  23.719  1.00 91.70           N
ATOM   4360  CA  ILE A 286      -4.088 -11.927  23.849  1.00 91.70           C
ATOM   4361  C   ILE A 286      -3.619 -11.297  25.162  1.00 91.70           C
ATOM   4362  O   ILE A 286      -3.277 -10.117  25.201  1.00 91.70           O
ATOM   4363  HA  ILE A 286      -3.892 -12.999  23.891  1.00 91.70           H
ATOM   4364  CB  ILE A 286      -3.369 -11.383  22.614  1.00 91.70           C
ATOM   4365  HB  ILE A 286      -3.567 -10.313  22.547  1.00 91.70           H
ATOM   4366  CG1 ILE A 286      -3.912 -12.024  21.335  1.00 91.70           C
ATOM   4367 1HG1 ILE A 286      -3.613 -13.071  21.295  1.00 91.70           H
ATOM   4368 2HG1 ILE A 286      -5.002 -12.003  21.349  1.00 91.70           H
ATOM   4369  CG2 ILE A 286      -1.854 -11.554  22.742  1.00 91.70           C
ATOM   4370 1HG2 ILE A 286      -1.500 -11.013  23.620  1.00 91.70           H
ATOM   4371 2HG2 ILE A 286      -1.615 -12.612  22.847  1.00 91.70           H
ATOM   4372 3HG2 ILE A 286      -1.367 -11.159  21.851  1.00 91.70           H
ATOM   4373  CD1 ILE A 286      -3.397 -11.293  20.094  1.00 91.70           C
ATOM   4374 1HD1 ILE A 286      -3.718 -10.252  20.126  1.00 91.70           H
ATOM   4375 2HD1 ILE A 286      -2.308 -11.337  20.072  1.00 91.70           H
ATOM   4376 3HD1 ILE A 286      -3.799 -11.769  19.199  1.00 91.70           H
ATOM   4377  HN  ILE A 286      -5.807 -10.948  23.196  1.00 91.70           H
ATOM   4378  N   SER A 287      -3.618 -12.114  26.206  1.00 89.13           N
ATOM   4379  CA  SER A 287      -3.160 -11.662  27.509  1.00 89.13           C
ATOM   4380  C   SER A 287      -1.701 -12.070  27.721  1.00 89.13           C
ATOM   4381  O   SER A 287      -1.028 -11.544  28.607  1.00 89.13           O
ATOM   4382  HA  SER A 287      -3.254 -10.576  27.487  1.00 89.13           H
ATOM   4383  CB  SER A 287      -4.038 -12.227  28.627  1.00 89.13           C
ATOM   4384 1HB  SER A 287      -3.658 -11.890  29.592  1.00 89.13           H
ATOM   4385 2HB  SER A 287      -5.050 -11.834  28.528  1.00 89.13           H
ATOM   4386  OG  SER A 287      -4.078 -13.651  28.606  1.00 89.13           O
ATOM   4387  HG  SER A 287      -4.693 -13.987  29.320  1.00 89.13           H
ATOM   4388  HN  SER A 287      -3.921 -13.066  26.171  1.00 89.13           H
ATOM   4389  N   ASN A 288      -1.255 -13.004  26.894  1.00 92.37           N
ATOM   4390  CA  ASN A 288       0.068 -13.582  27.061  1.00 92.37           C
ATOM   4391  C   ASN A 288       1.098 -12.701  26.350  1.00 92.37           C
ATOM   4392  O   ASN A 288       0.987 -12.457  25.149  1.00 92.37           O
ATOM   4393  HA  ASN A 288       0.229 -13.623  28.138  1.00 92.37           H
ATOM   4394  CB  ASN A 288       0.139 -14.982  26.449  1.00 92.37           C
ATOM   4395 1HB  ASN A 288      -0.695 -15.583  26.810  1.00 92.37           H
ATOM   4396 2HB  ASN A 288       0.039 -14.914  25.365  1.00 92.37           H
ATOM   4397  CG  ASN A 288       1.460 -15.668  26.802  1.00 92.37           C
ATOM   4398  OD1 ASN A 288       2.524 -15.071  26.785  1.00 92.37           O
ATOM   4399  ND2 ASN A 288       1.334 -16.953  27.121  1.00 92.37           N
ATOM   4400 1HD2 ASN A 288       0.431 -17.383  27.115  1.00 92.37           H
ATOM   4401 2HD2 ASN A 288       2.141 -17.489  27.367  1.00 92.37           H
ATOM   4402  HN  ASN A 288      -1.779 -13.365  26.123  1.00 92.37           H
ATOM   4403  N   CYS A 289       2.076 -12.250  27.120  1.00 92.01           N
ATOM   4404  CA  CYS A 289       3.058 -11.308  26.609  1.00 92.01           C
ATOM   4405  C   CYS A 289       3.873 -12.009  25.520  1.00 92.01           C
ATOM   4406  O   CYS A 289       4.280 -11.381  24.543  1.00 92.01           O
ATOM   4407  HA  CYS A 289       2.500 -10.468  26.195  1.00 92.01           H
ATOM   4408  CB  CYS A 289       3.949 -10.759  27.724  1.00 92.01           C
ATOM   4409 1HB  CYS A 289       3.336 -10.290  28.494  1.00 92.01           H
ATOM   4410 2HB  CYS A 289       4.492 -11.574  28.202  1.00 92.01           H
ATOM   4411  SG  CYS A 289       5.130  -9.540  27.038  1.00 92.01           S
ATOM   4412  HN  CYS A 289       2.204 -12.515  28.076  1.00 92.01           H
ATOM   4413  N   ALA A 290       4.087 -13.300  25.724  1.00 93.81           N
ATOM   4414  CA  ALA A 290       4.899 -14.079  24.804  1.00 93.81           C
ATOM   4415  C   ALA A 290       4.221 -14.111  23.433  1.00 93.81           C
ATOM   4416  O   ALA A 290       4.875 -13.927  22.408  1.00 93.81           O
ATOM   4417  HA  ALA A 290       5.864 -13.581  24.711  1.00 93.81           H
ATOM   4418  CB  ALA A 290       5.120 -15.480  25.378  1.00 93.81           C
ATOM   4419 1HB  ALA A 290       5.631 -15.402  26.338  1.00 93.81           H
ATOM   4420 2HB  ALA A 290       4.157 -15.971  25.518  1.00 93.81           H
ATOM   4421 3HB  ALA A 290       5.729 -16.063  24.688  1.00 93.81           H
ATOM   4422  HN  ALA A 290       3.717 -13.813  26.499  1.00 93.81           H
ATOM   4423  N   VAL A 291       2.917 -14.346  23.459  1.00 93.91           N
ATOM   4424  CA  VAL A 291       2.144 -14.411  22.231  1.00 93.91           C
ATOM   4425  C   VAL A 291       2.131 -13.032  21.568  1.00 93.91           C
ATOM   4426  O   VAL A 291       2.313 -12.920  20.356  1.00 93.91           O
ATOM   4427  HA  VAL A 291       2.642 -15.115  21.565  1.00 93.91           H
ATOM   4428  CB  VAL A 291       0.740 -14.946  22.523  1.00 93.91           C
ATOM   4429  HB  VAL A 291       0.273 -14.282  23.251  1.00 93.91           H
ATOM   4430  CG1 VAL A 291      -0.123 -14.940  21.260  1.00 93.91           C
ATOM   4431 1HG1 VAL A 291      -0.209 -13.921  20.883  1.00 93.91           H
ATOM   4432 2HG1 VAL A 291       0.340 -15.570  20.501  1.00 93.91           H
ATOM   4433 3HG1 VAL A 291      -1.115 -15.325  21.496  1.00 93.91           H
ATOM   4434  CG2 VAL A 291       0.805 -16.346  23.137  1.00 93.91           C
ATOM   4435 1HG2 VAL A 291       1.300 -17.025  22.443  1.00 93.91           H
ATOM   4436 2HG2 VAL A 291       1.366 -16.307  24.071  1.00 93.91           H
ATOM   4437 3HG2 VAL A 291      -0.206 -16.702  23.335  1.00 93.91           H
ATOM   4438  HN  VAL A 291       2.391 -14.490  24.297  1.00 93.91           H
ATOM   4439  N   SER A 292       1.915 -12.016  22.391  1.00 92.84           N
ATOM   4440  CA  SER A 292       1.838 -10.653  21.894  1.00 92.84           C
ATOM   4441  C   SER A 292       3.158 -10.264  21.226  1.00 92.84           C
ATOM   4442  O   SER A 292       3.161  -9.635  20.168  1.00 92.84           O
ATOM   4443  HA  SER A 292       1.027 -10.657  21.166  1.00 92.84           H
ATOM   4444  CB  SER A 292       1.505  -9.674  23.021  1.00 92.84           C
ATOM   4445 1HB  SER A 292       0.623 -10.025  23.558  1.00 92.84           H
ATOM   4446 2HB  SER A 292       2.326  -9.653  23.738  1.00 92.84           H
ATOM   4447  OG  SER A 292       1.268  -8.357  22.532  1.00 92.84           O
ATOM   4448  HG  SER A 292       0.389  -8.321  22.056  1.00 92.84           H
ATOM   4449  HN  SER A 292       1.795 -12.113  23.379  1.00 92.84           H
ATOM   4450  N   THR A 293       4.248 -10.654  21.870  1.00 93.08           N
ATOM   4451  CA  THR A 293       5.571 -10.334  21.363  1.00 93.08           C
ATOM   4452  C   THR A 293       5.765 -10.928  19.966  1.00 93.08           C
ATOM   4453  O   THR A 293       6.246 -10.249  19.060  1.00 93.08           O
ATOM   4454  HA  THR A 293       5.649  -9.252  21.263  1.00 93.08           H
ATOM   4455  CB  THR A 293       6.600 -10.829  22.381  1.00 93.08           C
ATOM   4456  HB  THR A 293       6.460 -11.888  22.594  1.00 93.08           H
ATOM   4457  OG1 THR A 293       6.437  -9.952  23.493  1.00 93.08           O
ATOM   4458  HG1 THR A 293       5.823 -10.364  24.166  1.00 93.08           H
ATOM   4459  CG2 THR A 293       8.040 -10.587  21.924  1.00 93.08           C
ATOM   4460 1HG2 THR A 293       8.200  -9.519  21.777  1.00 93.08           H
ATOM   4461 2HG2 THR A 293       8.217 -11.113  20.986  1.00 93.08           H
ATOM   4462 3HG2 THR A 293       8.730 -10.956  22.683  1.00 93.08           H
ATOM   4463  HN  THR A 293       4.237 -11.178  22.721  1.00 93.08           H
ATOM   4464  N   ASN A 294       5.382 -12.190  19.836  1.00 94.53           N
ATOM   4465  CA  ASN A 294       5.572 -12.904  18.585  1.00 94.53           C
ATOM   4466  C   ASN A 294       4.697 -12.270  17.502  1.00 94.53           C
ATOM   4467  O   ASN A 294       5.113 -12.156  16.350  1.00 94.53           O
ATOM   4468  HA  ASN A 294       6.636 -12.818  18.364  1.00 94.53           H
ATOM   4469  CB  ASN A 294       5.164 -14.373  18.722  1.00 94.53           C
ATOM   4470 1HB  ASN A 294       4.199 -14.441  19.223  1.00 94.53           H
ATOM   4471 2HB  ASN A 294       5.041 -14.814  17.733  1.00 94.53           H
ATOM   4472  CG  ASN A 294       6.212 -15.161  19.511  1.00 94.53           C
ATOM   4473  OD1 ASN A 294       7.341 -14.736  19.691  1.00 94.53           O
ATOM   4474  ND2 ASN A 294       5.775 -16.330  19.971  1.00 94.53           N
ATOM   4475 1HD2 ASN A 294       4.836 -16.620  19.788  1.00 94.53           H
ATOM   4476 2HD2 ASN A 294       6.387 -16.919  20.500  1.00 94.53           H
ATOM   4477  HN  ASN A 294       4.950 -12.721  20.564  1.00 94.53           H
ATOM   4478  N   ILE A 295       3.500 -11.874  17.910  1.00 93.40           N
ATOM   4479  CA  ILE A 295       2.544 -11.299  16.979  1.00 93.40           C
ATOM   4480  C   ILE A 295       3.096  -9.979  16.438  1.00 93.40           C
ATOM   4481  O   ILE A 295       2.953  -9.682  15.253  1.00 93.40           O
ATOM   4482  HA  ILE A 295       2.438 -11.996  16.148  1.00 93.40           H
ATOM   4483  CB  ILE A 295       1.169 -11.167  17.637  1.00 93.40           C
ATOM   4484  HB  ILE A 295       1.309 -10.795  18.651  1.00 93.40           H
ATOM   4485  CG1 ILE A 295       0.480 -12.529  17.746  1.00 93.40           C
ATOM   4486 1HG1 ILE A 295       0.196 -12.878  16.753  1.00 93.40           H
ATOM   4487 2HG1 ILE A 295       1.177 -13.261  18.154  1.00 93.40           H
ATOM   4488  CG2 ILE A 295       0.303 -10.145  16.897  1.00 93.40           C
ATOM   4489 1HG2 ILE A 295       0.794  -9.172  16.915  1.00 93.40           H
ATOM   4490 2HG2 ILE A 295       0.167 -10.464  15.863  1.00 93.40           H
ATOM   4491 3HG2 ILE A 295      -0.669 -10.071  17.385  1.00 93.40           H
ATOM   4492  CD1 ILE A 295      -0.760 -12.446  18.638  1.00 93.40           C
ATOM   4493 1HD1 ILE A 295      -0.468 -12.121  19.637  1.00 93.40           H
ATOM   4494 2HD1 ILE A 295      -1.465 -11.731  18.215  1.00 93.40           H
ATOM   4495 3HD1 ILE A 295      -1.230 -13.428  18.699  1.00 93.40           H
ATOM   4496  HN  ILE A 295       3.181 -11.941  18.856  1.00 93.40           H
ATOM   4497  N   ASP A 296       3.715  -9.223  17.332  1.00 93.55           N
ATOM   4498  CA  ASP A 296       4.267  -7.930  16.965  1.00 93.55           C
ATOM   4499  C   ASP A 296       5.419  -8.133  15.978  1.00 93.55           C
ATOM   4500  O   ASP A 296       5.559  -7.377  15.018  1.00 93.55           O
ATOM   4501  HA  ASP A 296       3.436  -7.377  16.527  1.00 93.55           H
ATOM   4502  CB  ASP A 296       4.818  -7.198  18.190  1.00 93.55           C
ATOM   4503 1HB  ASP A 296       5.482  -7.860  18.746  1.00 93.55           H
ATOM   4504 2HB  ASP A 296       5.415  -6.344  17.870  1.00 93.55           H
ATOM   4505  CG  ASP A 296       3.685  -6.722  19.101  1.00 93.55           C
ATOM   4506  OD1 ASP A 296       2.542  -6.659  18.598  1.00 93.55           O
ATOM   4507  OD2 ASP A 296       3.986  -6.433  20.279  1.00 93.55           O
ATOM   4508  HN  ASP A 296       3.842  -9.479  18.290  1.00 93.55           H
ATOM   4509  N   ILE A 297       6.213  -9.159  16.248  1.00 94.32           N
ATOM   4510  CA  ILE A 297       7.316  -9.503  15.367  1.00 94.32           C
ATOM   4511  C   ILE A 297       6.764  -9.900  13.997  1.00 94.32           C
ATOM   4512  O   ILE A 297       7.283  -9.472  12.967  1.00 94.32           O
ATOM   4513  HA  ILE A 297       7.929  -8.610  15.247  1.00 94.32           H
ATOM   4514  CB  ILE A 297       8.199 -10.576  16.008  1.00 94.32           C
ATOM   4515  HB  ILE A 297       7.553 -11.371  16.382  1.00 94.32           H
ATOM   4516  CG1 ILE A 297       8.962 -10.013  17.209  1.00 94.32           C
ATOM   4517 1HG1 ILE A 297       9.718  -9.307  16.864  1.00 94.32           H
ATOM   4518 2HG1 ILE A 297       8.278  -9.459  17.852  1.00 94.32           H
ATOM   4519  CG2 ILE A 297       9.137 -11.204  14.975  1.00 94.32           C
ATOM   4520 1HG2 ILE A 297       8.548 -11.664  14.182  1.00 94.32           H
ATOM   4521 2HG2 ILE A 297       9.778 -10.431  14.551  1.00 94.32           H
ATOM   4522 3HG2 ILE A 297       9.753 -11.963  15.458  1.00 94.32           H
ATOM   4523  CD1 ILE A 297       9.629 -11.133  18.009  1.00 94.32           C
ATOM   4524 1HD1 ILE A 297       8.868 -11.823  18.372  1.00 94.32           H
ATOM   4525 2HD1 ILE A 297      10.330 -11.669  17.369  1.00 94.32           H
ATOM   4526 3HD1 ILE A 297      10.165 -10.705  18.856  1.00 94.32           H
ATOM   4527  HN  ILE A 297       6.113  -9.748  17.050  1.00 94.32           H
ATOM   4528  N   CYS A 298       5.718 -10.713  14.028  1.00 94.60           N
ATOM   4529  CA  CYS A 298       5.090 -11.172  12.801  1.00 94.60           C
ATOM   4530  C   CYS A 298       4.623  -9.946  12.013  1.00 94.60           C
ATOM   4531  O   CYS A 298       4.758  -9.901  10.791  1.00 94.60           O
ATOM   4532  HA  CYS A 298       5.850 -11.722  12.246  1.00 94.60           H
ATOM   4533  CB  CYS A 298       3.940 -12.141  13.082  1.00 94.60           C
ATOM   4534 1HB  CYS A 298       3.300 -11.741  13.869  1.00 94.60           H
ATOM   4535 2HB  CYS A 298       3.320 -12.251  12.192  1.00 94.60           H
ATOM   4536  SG  CYS A 298       4.604 -13.770  13.585  1.00 94.60           S
ATOM   4537  HG  CYS A 298       4.948 -13.406  14.817  1.00 94.60           H
ATOM   4538  HN  CYS A 298       5.302 -11.057  14.870  1.00 94.60           H
ATOM   4539  N   PHE A 299       4.084  -8.982  12.745  1.00 93.31           N
ATOM   4540  CA  PHE A 299       3.594  -7.760  12.129  1.00 93.31           C
ATOM   4541  C   PHE A 299       4.713  -7.039  11.375  1.00 93.31           C
ATOM   4542  O   PHE A 299       4.523  -6.611  10.237  1.00 93.31           O
ATOM   4543  HA  PHE A 299       2.809  -8.044  11.428  1.00 93.31           H
ATOM   4544  CB  PHE A 299       3.094  -6.859  13.260  1.00 93.31           C
ATOM   4545 1HB  PHE A 299       2.341  -7.398  13.835  1.00 93.31           H
ATOM   4546 2HB  PHE A 299       3.922  -6.650  13.937  1.00 93.31           H
ATOM   4547  CG  PHE A 299       2.498  -5.533  12.782  1.00 93.31           C
ATOM   4548  CD1 PHE A 299       3.286  -4.429  12.684  1.00 93.31           C
ATOM   4549  HD1 PHE A 299       4.342  -4.489  12.946  1.00 93.31           H
ATOM   4550  CD2 PHE A 299       1.180  -5.459  12.455  1.00 93.31           C
ATOM   4551  HD2 PHE A 299       0.548  -6.344  12.534  1.00 93.31           H
ATOM   4552  CE1 PHE A 299       2.733  -3.199  12.240  1.00 93.31           C
ATOM   4553  HE1 PHE A 299       3.364  -2.314  12.162  1.00 93.31           H
ATOM   4554  CE2 PHE A 299       0.626  -4.229  12.011  1.00 93.31           C
ATOM   4555  HE2 PHE A 299      -0.430  -4.169  11.749  1.00 93.31           H
ATOM   4556  CZ  PHE A 299       1.415  -3.125  11.913  1.00 93.31           C
ATOM   4557  HZ  PHE A 299       0.990  -2.181  11.573  1.00 93.31           H
ATOM   4558  HN  PHE A 299       3.980  -9.026  13.738  1.00 93.31           H
ATOM   4559  N   GLN A 300       5.854  -6.928  12.038  1.00 93.38           N
ATOM   4560  CA  GLN A 300       6.987  -6.221  11.465  1.00 93.38           C
ATOM   4561  C   GLN A 300       7.410  -6.876  10.149  1.00 93.38           C
ATOM   4562  O   GLN A 300       7.634  -6.189   9.154  1.00 93.38           O
ATOM   4563  HA  GLN A 300       6.631  -5.208  11.277  1.00 93.38           H
ATOM   4564  CB  GLN A 300       8.155  -6.167  12.452  1.00 93.38           C
ATOM   4565 1HB  GLN A 300       8.355  -7.166  12.839  1.00 93.38           H
ATOM   4566 2HB  GLN A 300       9.057  -5.839  11.935  1.00 93.38           H
ATOM   4567  CG  GLN A 300       7.851  -5.216  13.611  1.00 93.38           C
ATOM   4568 1HG  GLN A 300       7.601  -4.229  13.220  1.00 93.38           H
ATOM   4569 2HG  GLN A 300       6.979  -5.572  14.159  1.00 93.38           H
ATOM   4570  CD  GLN A 300       9.047  -5.106  14.559  1.00 93.38           C
ATOM   4571  OE1 GLN A 300      10.192  -5.287  14.179  1.00 93.38           O
ATOM   4572  NE2 GLN A 300       8.718  -4.802  15.811  1.00 93.38           N
ATOM   4573 1HE2 GLN A 300       7.758  -4.667  16.057  1.00 93.38           H
ATOM   4574 2HE2 GLN A 300       9.431  -4.708  16.506  1.00 93.38           H
ATOM   4575  HN  GLN A 300       6.011  -7.309  12.950  1.00 93.38           H
ATOM   4576  N   VAL A 301       7.508  -8.197  10.187  1.00 95.21           N
ATOM   4577  CA  VAL A 301       8.008  -8.943   9.045  1.00 95.21           C
ATOM   4578  C   VAL A 301       7.054  -8.760   7.863  1.00 95.21           C
ATOM   4579  O   VAL A 301       7.475  -8.377   6.773  1.00 95.21           O
ATOM   4580  HA  VAL A 301       8.979  -8.525   8.779  1.00 95.21           H
ATOM   4581  CB  VAL A 301       8.212 -10.410   9.427  1.00 95.21           C
ATOM   4582  HB  VAL A 301       7.272 -10.785   9.833  1.00 95.21           H
ATOM   4583  CG1 VAL A 301       8.564 -11.253   8.200  1.00 95.21           C
ATOM   4584 1HG1 VAL A 301       7.754 -11.191   7.472  1.00 95.21           H
ATOM   4585 2HG1 VAL A 301       9.484 -10.877   7.752  1.00 95.21           H
ATOM   4586 3HG1 VAL A 301       8.703 -12.291   8.500  1.00 95.21           H
ATOM   4587  CG2 VAL A 301       9.281 -10.550  10.513  1.00 95.21           C
ATOM   4588 1HG2 VAL A 301      10.226 -10.150  10.146  1.00 95.21           H
ATOM   4589 2HG2 VAL A 301       8.973  -9.997  11.400  1.00 95.21           H
ATOM   4590 3HG2 VAL A 301       9.406 -11.603  10.766  1.00 95.21           H
ATOM   4591  HN  VAL A 301       7.252  -8.754  10.977  1.00 95.21           H
ATOM   4592  N   THR A 302       5.785  -9.043   8.120  1.00 94.47           N
ATOM   4593  CA  THR A 302       4.790  -9.048   7.060  1.00 94.47           C
ATOM   4594  C   THR A 302       4.603  -7.638   6.498  1.00 94.47           C
ATOM   4595  O   THR A 302       4.354  -7.469   5.305  1.00 94.47           O
ATOM   4596  HA  THR A 302       5.159  -9.671   6.246  1.00 94.47           H
ATOM   4597  CB  THR A 302       3.503  -9.654   7.623  1.00 94.47           C
ATOM   4598  HB  THR A 302       2.721  -9.680   6.864  1.00 94.47           H
ATOM   4599  OG1 THR A 302       3.219  -8.859   8.772  1.00 94.47           O
ATOM   4600  HG1 THR A 302       3.603  -9.289   9.589  1.00 94.47           H
ATOM   4601  CG2 THR A 302       3.715 -11.060   8.186  1.00 94.47           C
ATOM   4602 1HG2 THR A 302       4.448 -11.023   8.992  1.00 94.47           H
ATOM   4603 2HG2 THR A 302       4.077 -11.717   7.396  1.00 94.47           H
ATOM   4604 3HG2 THR A 302       2.770 -11.443   8.573  1.00 94.47           H
ATOM   4605  HN  THR A 302       5.434  -9.265   9.029  1.00 94.47           H
ATOM   4606  N   GLN A 303       4.730  -6.660   7.383  1.00 93.41           N
ATOM   4607  CA  GLN A 303       4.628  -5.268   6.980  1.00 93.41           C
ATOM   4608  C   GLN A 303       5.729  -4.924   5.975  1.00 93.41           C
ATOM   4609  O   GLN A 303       5.480  -4.235   4.987  1.00 93.41           O
ATOM   4610  HA  GLN A 303       3.652  -5.174   6.505  1.00 93.41           H
ATOM   4611  CB  GLN A 303       4.686  -4.340   8.196  1.00 93.41           C
ATOM   4612 1HB  GLN A 303       3.862  -4.569   8.872  1.00 93.41           H
ATOM   4613 2HB  GLN A 303       5.609  -4.514   8.747  1.00 93.41           H
ATOM   4614  CG  GLN A 303       4.609  -2.873   7.769  1.00 93.41           C
ATOM   4615 1HG  GLN A 303       5.563  -2.564   7.342  1.00 93.41           H
ATOM   4616 2HG  GLN A 303       3.858  -2.756   6.988  1.00 93.41           H
ATOM   4617  CD  GLN A 303       4.262  -1.974   8.957  1.00 93.41           C
ATOM   4618  OE1 GLN A 303       5.116  -1.550   9.719  1.00 93.41           O
ATOM   4619  NE2 GLN A 303       2.964  -1.708   9.073  1.00 93.41           N
ATOM   4620 1HE2 GLN A 303       2.315  -2.087   8.414  1.00 93.41           H
ATOM   4621 2HE2 GLN A 303       2.637  -1.128   9.819  1.00 93.41           H
ATOM   4622  HN  GLN A 303       4.899  -6.807   8.358  1.00 93.41           H
ATOM   4623  N   THR A 304       6.924  -5.420   6.262  1.00 94.13           N
ATOM   4624  CA  THR A 304       8.076  -5.128   5.427  1.00 94.13           C
ATOM   4625  C   THR A 304       7.895  -5.738   4.036  1.00 94.13           C
ATOM   4626  O   THR A 304       8.234  -5.115   3.031  1.00 94.13           O
ATOM   4627  HA  THR A 304       8.141  -4.047   5.296  1.00 94.13           H
ATOM   4628  CB  THR A 304       9.326  -5.629   6.152  1.00 94.13           C
ATOM   4629  HB  THR A 304       9.322  -6.717   6.228  1.00 94.13           H
ATOM   4630  OG1 THR A 304       9.314  -4.927   7.392  1.00 94.13           O
ATOM   4631  HG1 THR A 304       8.938  -5.510   8.112  1.00 94.13           H
ATOM   4632  CG2 THR A 304      10.620  -5.170   5.477  1.00 94.13           C
ATOM   4633 1HG2 THR A 304      10.655  -4.081   5.462  1.00 94.13           H
ATOM   4634 2HG2 THR A 304      10.650  -5.548   4.455  1.00 94.13           H
ATOM   4635 3HG2 THR A 304      11.476  -5.553   6.032  1.00 94.13           H
ATOM   4636  HN  THR A 304       7.111  -6.011   7.048  1.00 94.13           H
ATOM   4637  N   ILE A 305       7.361  -6.951   4.022  1.00 94.06           N
ATOM   4638  CA  ILE A 305       7.097  -7.638   2.769  1.00 94.06           C
ATOM   4639  C   ILE A 305       6.128  -6.803   1.929  1.00 94.06           C
ATOM   4640  O   ILE A 305       6.283  -6.704   0.712  1.00 94.06           O
ATOM   4641  HA  ILE A 305       8.043  -7.713   2.232  1.00 94.06           H
ATOM   4642  CB  ILE A 305       6.611  -9.064   3.032  1.00 94.06           C
ATOM   4643  HB  ILE A 305       5.782  -9.018   3.739  1.00 94.06           H
ATOM   4644  CG1 ILE A 305       7.711  -9.908   3.680  1.00 94.06           C
ATOM   4645 1HG1 ILE A 305       8.483 -10.131   2.944  1.00 94.06           H
ATOM   4646 2HG1 ILE A 305       8.186  -9.340   4.479  1.00 94.06           H
ATOM   4647  CG2 ILE A 305       6.075  -9.707   1.751  1.00 94.06           C
ATOM   4648 1HG2 ILE A 305       5.241  -9.118   1.370  1.00 94.06           H
ATOM   4649 2HG2 ILE A 305       6.867  -9.740   1.003  1.00 94.06           H
ATOM   4650 3HG2 ILE A 305       5.736 -10.720   1.966  1.00 94.06           H
ATOM   4651  CD1 ILE A 305       7.142 -11.212   4.242  1.00 94.06           C
ATOM   4652 1HD1 ILE A 305       6.387 -10.985   4.994  1.00 94.06           H
ATOM   4653 2HD1 ILE A 305       6.689 -11.789   3.435  1.00 94.06           H
ATOM   4654 3HD1 ILE A 305       7.945 -11.793   4.696  1.00 94.06           H
ATOM   4655  HN  ILE A 305       7.110  -7.461   4.844  1.00 94.06           H
ATOM   4656  N   ALA A 306       5.150  -6.225   2.611  1.00 91.72           N
ATOM   4657  CA  ALA A 306       4.120  -5.455   1.934  1.00 91.72           C
ATOM   4658  C   ALA A 306       4.756  -4.231   1.272  1.00 91.72           C
ATOM   4659  O   ALA A 306       4.320  -3.802   0.205  1.00 91.72           O
ATOM   4660  HA  ALA A 306       3.684  -6.090   1.163  1.00 91.72           H
ATOM   4661  CB  ALA A 306       3.027  -5.074   2.936  1.00 91.72           C
ATOM   4662 1HB  ALA A 306       2.588  -5.979   3.355  1.00 91.72           H
ATOM   4663 2HB  ALA A 306       3.461  -4.476   3.737  1.00 91.72           H
ATOM   4664 3HB  ALA A 306       2.255  -4.497   2.428  1.00 91.72           H
ATOM   4665  HN  ALA A 306       5.056  -6.276   3.605  1.00 91.72           H
ATOM   4666  N   PHE A 307       5.777  -3.704   1.932  1.00 92.71           N
ATOM   4667  CA  PHE A 307       6.414  -2.482   1.473  1.00 92.71           C
ATOM   4668  C   PHE A 307       7.239  -2.735   0.210  1.00 92.71           C
ATOM   4669  O   PHE A 307       7.351  -1.862  -0.649  1.00 92.71           O
ATOM   4670  HA  PHE A 307       5.621  -1.768   1.249  1.00 92.71           H
ATOM   4671  CB  PHE A 307       7.347  -2.016   2.592  1.00 92.71           C
ATOM   4672 1HB  PHE A 307       7.964  -2.856   2.911  1.00 92.71           H
ATOM   4673 2HB  PHE A 307       8.022  -1.257   2.197  1.00 92.71           H
ATOM   4674  CG  PHE A 307       6.620  -1.445   3.811  1.00 92.71           C
ATOM   4675  CD1 PHE A 307       5.260  -1.447   3.854  1.00 92.71           C
ATOM   4676  HD1 PHE A 307       4.689  -1.855   3.021  1.00 92.71           H
ATOM   4677  CD2 PHE A 307       7.332  -0.935   4.851  1.00 92.71           C
ATOM   4678  HD2 PHE A 307       8.422  -0.933   4.817  1.00 92.71           H
ATOM   4679  CE1 PHE A 307       4.585  -0.917   4.986  1.00 92.71           C
ATOM   4680  HE1 PHE A 307       3.496  -0.918   5.020  1.00 92.71           H
ATOM   4681  CE2 PHE A 307       6.657  -0.405   5.983  1.00 92.71           C
ATOM   4682  HE2 PHE A 307       7.228   0.003   6.816  1.00 92.71           H
ATOM   4683  CZ  PHE A 307       5.298  -0.407   6.026  1.00 92.71           C
ATOM   4684  HZ  PHE A 307       4.780  -0.000   6.894  1.00 92.71           H
ATOM   4685  HN  PHE A 307       6.167  -4.097   2.765  1.00 92.71           H
ATOM   4686  N   PHE A 308       7.797  -3.935   0.136  1.00 92.29           N
ATOM   4687  CA  PHE A 308       8.597  -4.320  -1.014  1.00 92.29           C
ATOM   4688  C   PHE A 308       7.780  -4.228  -2.305  1.00 92.29           C
ATOM   4689  O   PHE A 308       8.341  -4.072  -3.388  1.00 92.29           O
ATOM   4690  HA  PHE A 308       9.438  -3.629  -1.069  1.00 92.29           H
ATOM   4691  CB  PHE A 308       9.024  -5.773  -0.797  1.00 92.29           C
ATOM   4692 1HB  PHE A 308       8.309  -6.255  -0.129  1.00 92.29           H
ATOM   4693 2HB  PHE A 308       8.977  -6.301  -1.749  1.00 92.29           H
ATOM   4694  CG  PHE A 308      10.430  -5.928  -0.213  1.00 92.29           C
ATOM   4695  CD1 PHE A 308      11.517  -5.817  -1.022  1.00 92.29           C
ATOM   4696  HD1 PHE A 308      11.388  -5.618  -2.086  1.00 92.29           H
ATOM   4697  CD2 PHE A 308      10.591  -6.176   1.114  1.00 92.29           C
ATOM   4698  HD2 PHE A 308       9.719  -6.264   1.762  1.00 92.29           H
ATOM   4699  CE1 PHE A 308      12.822  -5.961  -0.480  1.00 92.29           C
ATOM   4700  HE1 PHE A 308      13.694  -5.873  -1.128  1.00 92.29           H
ATOM   4701  CE2 PHE A 308      11.896  -6.319   1.656  1.00 92.29           C
ATOM   4702  HE2 PHE A 308      12.026  -6.518   2.720  1.00 92.29           H
ATOM   4703  CZ  PHE A 308      12.984  -6.209   0.847  1.00 92.29           C
ATOM   4704  HZ  PHE A 308      13.985  -6.319   1.263  1.00 92.29           H
ATOM   4705  HN  PHE A 308       7.709  -4.637   0.844  1.00 92.29           H
ATOM   4706  N   HIS A 309       6.469  -4.329  -2.146  1.00 88.72           N
ATOM   4707  CA  HIS A 309       5.575  -4.337  -3.292  1.00 88.72           C
ATOM   4708  C   HIS A 309       5.750  -3.043  -4.089  1.00 88.72           C
ATOM   4709  O   HIS A 309       5.666  -3.049  -5.316  1.00 88.72           O
ATOM   4710  HA  HIS A 309       5.873  -5.180  -3.915  1.00 88.72           H
ATOM   4711  CB  HIS A 309       4.129  -4.571  -2.850  1.00 88.72           C
ATOM   4712 1HB  HIS A 309       4.088  -5.470  -2.236  1.00 88.72           H
ATOM   4713 2HB  HIS A 309       3.813  -3.740  -2.220  1.00 88.72           H
ATOM   4714  CG  HIS A 309       3.153  -4.715  -3.994  1.00 88.72           C
ATOM   4715  ND1 HIS A 309       2.496  -3.636  -4.559  1.00 88.72           N
ATOM   4716  HD1 HIS A 309       2.592  -2.681  -4.280  1.00 88.72           H
ATOM   4717  CD2 HIS A 309       2.732  -5.821  -4.673  1.00 88.72           C
ATOM   4718  HD2 HIS A 309       3.054  -6.845  -4.484  1.00 88.72           H
ATOM   4719  CE1 HIS A 309       1.716  -4.084  -5.532  1.00 88.72           C
ATOM   4720  HE1 HIS A 309       1.070  -3.477  -6.166  1.00 88.72           H
ATOM   4721  NE2 HIS A 309       1.863  -5.439  -5.600  1.00 88.72           N
ATOM   4722  HN  HIS A 309       6.017  -4.403  -1.257  1.00 88.72           H
ATOM   4723  N   SER A 310       5.989  -1.964  -3.358  1.00 89.64           N
ATOM   4724  CA  SER A 310       6.025  -0.643  -3.963  1.00 89.64           C
ATOM   4725  C   SER A 310       7.273  -0.501  -4.837  1.00 89.64           C
ATOM   4726  O   SER A 310       7.385   0.444  -5.617  1.00 89.64           O
ATOM   4727  HA  SER A 310       5.123  -0.580  -4.572  1.00 89.64           H
ATOM   4728  CB  SER A 310       5.997   0.453  -2.896  1.00 89.64           C
ATOM   4729 1HB  SER A 310       6.779   0.263  -2.161  1.00 89.64           H
ATOM   4730 2HB  SER A 310       6.221   1.415  -3.358  1.00 89.64           H
ATOM   4731  OG  SER A 310       4.735   0.525  -2.238  1.00 89.64           O
ATOM   4732  HG  SER A 310       4.052   0.921  -2.852  1.00 89.64           H
ATOM   4733  HN  SER A 310       6.157  -1.981  -2.373  1.00 89.64           H
ATOM   4734  N   CYS A 311       8.179  -1.455  -4.678  1.00 91.34           N
ATOM   4735  CA  CYS A 311       9.403  -1.463  -5.462  1.00 91.34           C
ATOM   4736  C   CYS A 311       9.293  -2.569  -6.513  1.00 91.34           C
ATOM   4737  O   CYS A 311      10.156  -2.694  -7.380  1.00 91.34           O
ATOM   4738  HA  CYS A 311       9.477  -0.484  -5.936  1.00 91.34           H
ATOM   4739  CB  CYS A 311      10.639  -1.636  -4.578  1.00 91.34           C
ATOM   4740 1HB  CYS A 311      11.540  -1.412  -5.150  1.00 91.34           H
ATOM   4741 2HB  CYS A 311      10.605  -0.931  -3.748  1.00 91.34           H
ATOM   4742  SG  CYS A 311      10.717  -3.350  -3.940  1.00 91.34           S
ATOM   4743  HG  CYS A 311      11.852  -3.195  -3.264  1.00 91.34           H
ATOM   4744  HN  CYS A 311       8.088  -2.210  -4.029  1.00 91.34           H
ATOM   4745  N   LEU A 312       8.223  -3.342  -6.402  1.00 87.86           N
ATOM   4746  CA  LEU A 312       8.050  -4.508  -7.253  1.00 87.86           C
ATOM   4747  C   LEU A 312       7.349  -4.090  -8.547  1.00 87.86           C
ATOM   4748  O   LEU A 312       7.569  -4.690  -9.598  1.00 87.86           O
ATOM   4749  HA  LEU A 312       9.044  -4.879  -7.503  1.00 87.86           H
ATOM   4750  CB  LEU A 312       7.328  -5.623  -6.494  1.00 87.86           C
ATOM   4751 1HB  LEU A 312       6.452  -5.194  -6.006  1.00 87.86           H
ATOM   4752 2HB  LEU A 312       6.964  -6.351  -7.219  1.00 87.86           H
ATOM   4753  CG  LEU A 312       8.155  -6.362  -5.440  1.00 87.86           C
ATOM   4754  HG  LEU A 312       8.491  -5.636  -4.699  1.00 87.86           H
ATOM   4755  CD1 LEU A 312       7.304  -7.399  -4.705  1.00 87.86           C
ATOM   4756 1HD1 LEU A 312       6.471  -6.900  -4.209  1.00 87.86           H
ATOM   4757 2HD1 LEU A 312       6.919  -8.126  -5.419  1.00 87.86           H
ATOM   4758 3HD1 LEU A 312       7.916  -7.910  -3.961  1.00 87.86           H
ATOM   4759  CD2 LEU A 312       9.406  -6.984  -6.063  1.00 87.86           C
ATOM   4760 1HD2 LEU A 312       9.113  -7.693  -6.837  1.00 87.86           H
ATOM   4761 2HD2 LEU A 312      10.022  -6.199  -6.503  1.00 87.86           H
ATOM   4762 3HD2 LEU A 312       9.976  -7.503  -5.292  1.00 87.86           H
ATOM   4763  HN  LEU A 312       7.484  -3.184  -5.748  1.00 87.86           H
ATOM   4764  N   ASN A 313       6.519  -3.064  -8.428  1.00 80.06           N
ATOM   4765  CA  ASN A 313       5.671  -2.655  -9.535  1.00 80.06           C
ATOM   4766  C   ASN A 313       6.542  -2.367 -10.760  1.00 80.06           C
ATOM   4767  O   ASN A 313       6.326  -2.940 -11.827  1.00 80.06           O
ATOM   4768  HA  ASN A 313       4.988  -3.489  -9.695  1.00 80.06           H
ATOM   4769  CB  ASN A 313       4.898  -1.379  -9.194  1.00 80.06           C
ATOM   4770 1HB  ASN A 313       5.551  -0.683  -8.668  1.00 80.06           H
ATOM   4771 2HB  ASN A 313       4.582  -0.885 -10.113  1.00 80.06           H
ATOM   4772  CG  ASN A 313       3.675  -1.693  -8.330  1.00 80.06           C
ATOM   4773  OD1 ASN A 313       3.152  -2.795  -8.327  1.00 80.06           O
ATOM   4774  ND2 ASN A 313       3.251  -0.666  -7.600  1.00 80.06           N
ATOM   4775 1HD2 ASN A 313       3.726   0.213  -7.649  1.00 80.06           H
ATOM   4776 2HD2 ASN A 313       2.457  -0.772  -7.002  1.00 80.06           H
ATOM   4777  HN  ASN A 313       6.422  -2.517  -7.597  1.00 80.06           H
ATOM   4778  N   PRO A 314       7.537  -1.479 -10.630  1.00 79.27           N
ATOM   4779  CA  PRO A 314       8.391  -1.131 -11.769  1.00 79.27           C
ATOM   4780  C   PRO A 314       8.995  -2.358 -12.432  1.00 79.27           C
ATOM   4781  O   PRO A 314       9.075  -2.429 -13.657  1.00 79.27           O
ATOM   4782  HA  PRO A 314       7.799  -0.649 -12.547  1.00 79.27           H
ATOM   4783  CB  PRO A 314       9.464  -0.231 -11.154  1.00 79.27           C
ATOM   4784 1HB  PRO A 314      10.338  -0.803 -10.843  1.00 79.27           H
ATOM   4785 2HB  PRO A 314       9.813   0.520 -11.864  1.00 79.27           H
ATOM   4786  CG  PRO A 314       8.754   0.405  -9.965  1.00 79.27           C
ATOM   4787 1HG  PRO A 314       9.460   0.790  -9.230  1.00 79.27           H
ATOM   4788 2HG  PRO A 314       8.136   1.251 -10.268  1.00 79.27           H
ATOM   4789  CD  PRO A 314       7.923  -0.741  -9.414  1.00 79.27           C
ATOM   4790 1HD  PRO A 314       8.498  -1.367  -8.732  1.00 79.27           H
ATOM   4791 2HD  PRO A 314       7.057  -0.383  -8.857  1.00 79.27           H
ATOM   4792  N   VAL A 315       9.408  -3.300 -11.597  1.00 81.64           N
ATOM   4793  CA  VAL A 315      10.119  -4.471 -12.082  1.00 81.64           C
ATOM   4794  C   VAL A 315       9.192  -5.287 -12.984  1.00 81.64           C
ATOM   4795  O   VAL A 315       9.615  -5.788 -14.025  1.00 81.64           O
ATOM   4796  HA  VAL A 315      10.965  -4.120 -12.673  1.00 81.64           H
ATOM   4797  CB  VAL A 315      10.667  -5.276 -10.902  1.00 81.64           C
ATOM   4798  HB  VAL A 315       9.822  -5.587 -10.287  1.00 81.64           H
ATOM   4799  CG1 VAL A 315      11.385  -6.538 -11.386  1.00 81.64           C
ATOM   4800 1HG1 VAL A 315      10.686  -7.163 -11.941  1.00 81.64           H
ATOM   4801 2HG1 VAL A 315      12.216  -6.257 -12.033  1.00 81.64           H
ATOM   4802 3HG1 VAL A 315      11.764  -7.092 -10.527  1.00 81.64           H
ATOM   4803  CG2 VAL A 315      11.590  -4.419 -10.034  1.00 81.64           C
ATOM   4804 1HG2 VAL A 315      12.428  -4.065 -10.635  1.00 81.64           H
ATOM   4805 2HG2 VAL A 315      11.035  -3.565  -9.646  1.00 81.64           H
ATOM   4806 3HG2 VAL A 315      11.965  -5.016  -9.203  1.00 81.64           H
ATOM   4807  HN  VAL A 315       9.265  -3.272 -10.608  1.00 81.64           H
ATOM   4808  N   LEU A 316       7.944  -5.396 -12.553  1.00 77.60           N
ATOM   4809  CA  LEU A 316       6.958  -6.159 -13.299  1.00 77.60           C
ATOM   4810  C   LEU A 316       6.830  -5.579 -14.709  1.00 77.60           C
ATOM   4811  O   LEU A 316       6.724  -6.322 -15.683  1.00 77.60           O
ATOM   4812  HA  LEU A 316       7.328  -7.181 -13.378  1.00 77.60           H
ATOM   4813  CB  LEU A 316       5.633  -6.215 -12.535  1.00 77.60           C
ATOM   4814 1HB  LEU A 316       5.320  -5.194 -12.315  1.00 77.60           H
ATOM   4815 2HB  LEU A 316       4.877  -6.647 -13.190  1.00 77.60           H
ATOM   4816  CG  LEU A 316       5.647  -7.008 -11.226  1.00 77.60           C
ATOM   4817  HG  LEU A 316       6.447  -6.616 -10.598  1.00 77.60           H
ATOM   4818  CD1 LEU A 316       4.337  -6.820 -10.458  1.00 77.60           C
ATOM   4819 1HD1 LEU A 316       4.200  -5.764 -10.226  1.00 77.60           H
ATOM   4820 2HD1 LEU A 316       3.504  -7.169 -11.069  1.00 77.60           H
ATOM   4821 3HD1 LEU A 316       4.373  -7.395  -9.532  1.00 77.60           H
ATOM   4822  CD2 LEU A 316       5.955  -8.484 -11.483  1.00 77.60           C
ATOM   4823 1HD2 LEU A 316       5.193  -8.906 -12.139  1.00 77.60           H
ATOM   4824 2HD2 LEU A 316       6.933  -8.574 -11.956  1.00 77.60           H
ATOM   4825 3HD2 LEU A 316       5.958  -9.025 -10.536  1.00 77.60           H
ATOM   4826  HN  LEU A 316       7.604  -4.975 -11.712  1.00 77.60           H
ATOM   4827  N   TYR A 317       6.845  -4.255 -14.773  1.00 73.83           N
ATOM   4828  CA  TYR A 317       6.679  -3.566 -16.041  1.00 73.83           C
ATOM   4829  C   TYR A 317       7.862  -3.837 -16.972  1.00 73.83           C
ATOM   4830  O   TYR A 317       7.685  -3.985 -18.180  1.00 73.83           O
ATOM   4831  HA  TYR A 317       5.766  -3.936 -16.508  1.00 73.83           H
ATOM   4832  CB  TYR A 317       6.640  -2.073 -15.707  1.00 73.83           C
ATOM   4833 1HB  TYR A 317       7.606  -1.777 -15.298  1.00 73.83           H
ATOM   4834 2HB  TYR A 317       6.498  -1.509 -16.629  1.00 73.83           H
ATOM   4835  CG  TYR A 317       5.541  -1.686 -14.716  1.00 73.83           C
ATOM   4836  CD1 TYR A 317       4.373  -2.419 -14.659  1.00 73.83           C
ATOM   4837  HD1 TYR A 317       4.234  -3.274 -15.320  1.00 73.83           H
ATOM   4838  CD2 TYR A 317       5.718  -0.603 -13.878  1.00 73.83           C
ATOM   4839  HD2 TYR A 317       6.641  -0.024 -13.923  1.00 73.83           H
ATOM   4840  CE1 TYR A 317       3.339  -2.054 -13.725  1.00 73.83           C
ATOM   4841  HE1 TYR A 317       2.412  -2.624 -13.670  1.00 73.83           H
ATOM   4842  CE2 TYR A 317       4.684  -0.238 -12.945  1.00 73.83           C
ATOM   4843  HE2 TYR A 317       4.811   0.614 -12.277  1.00 73.83           H
ATOM   4844  CZ  TYR A 317       3.546  -0.982 -12.914  1.00 73.83           C
ATOM   4845  OH  TYR A 317       2.569  -0.638 -12.032  1.00 73.83           O
ATOM   4846  HH  TYR A 317       1.944  -1.406 -11.897  1.00 73.83           H
ATOM   4847  HN  TYR A 317       6.967  -3.658 -13.980  1.00 73.83           H
ATOM   4848  N   VAL A 318       9.043  -3.895 -16.374  1.00 72.31           N
ATOM   4849  CA  VAL A 318      10.259  -4.118 -17.139  1.00 72.31           C
ATOM   4850  C   VAL A 318      10.187  -5.488 -17.815  1.00 72.31           C
ATOM   4851  O   VAL A 318      10.312  -5.590 -19.034  1.00 72.31           O
ATOM   4852  HA  VAL A 318      10.308  -3.349 -17.909  1.00 72.31           H
ATOM   4853  CB  VAL A 318      11.482  -3.961 -16.233  1.00 72.31           C
ATOM   4854  HB  VAL A 318      11.349  -4.618 -15.373  1.00 72.31           H
ATOM   4855  CG1 VAL A 318      12.759  -4.390 -16.959  1.00 72.31           C
ATOM   4856 1HG1 VAL A 318      12.675  -5.435 -17.255  1.00 72.31           H
ATOM   4857 2HG1 VAL A 318      12.899  -3.771 -17.845  1.00 72.31           H
ATOM   4858 3HG1 VAL A 318      13.613  -4.268 -16.293  1.00 72.31           H
ATOM   4859  CG2 VAL A 318      11.601  -2.526 -15.715  1.00 72.31           C
ATOM   4860 1HG2 VAL A 318      11.700  -1.843 -16.558  1.00 72.31           H
ATOM   4861 2HG2 VAL A 318      10.708  -2.271 -15.144  1.00 72.31           H
ATOM   4862 3HG2 VAL A 318      12.478  -2.443 -15.074  1.00 72.31           H
ATOM   4863  HN  VAL A 318       9.177  -3.793 -15.389  1.00 72.31           H
ATOM   4864  N   PHE A 319       9.986  -6.508 -16.993  1.00 71.95           N
ATOM   4865  CA  PHE A 319      10.123  -7.879 -17.454  1.00 71.95           C
ATOM   4866  C   PHE A 319       8.913  -8.300 -18.290  1.00 71.95           C
ATOM   4867  O   PHE A 319       9.054  -9.039 -19.264  1.00 71.95           O
ATOM   4868  HA  PHE A 319      11.022  -7.925 -18.070  1.00 71.95           H
ATOM   4869  CB  PHE A 319      10.201  -8.765 -16.209  1.00 71.95           C
ATOM   4870 1HB  PHE A 319       9.447  -8.434 -15.493  1.00 71.95           H
ATOM   4871 2HB  PHE A 319       9.949  -9.788 -16.487  1.00 71.95           H
ATOM   4872  CG  PHE A 319      11.569  -8.759 -15.525  1.00 71.95           C
ATOM   4873  CD1 PHE A 319      12.653  -9.271 -16.168  1.00 71.95           C
ATOM   4874  HD1 PHE A 319      12.546  -9.685 -17.171  1.00 71.95           H
ATOM   4875  CD2 PHE A 319      11.703  -8.242 -14.274  1.00 71.95           C
ATOM   4876  HD2 PHE A 319      10.834  -7.832 -13.758  1.00 71.95           H
ATOM   4877  CE1 PHE A 319      13.923  -9.266 -15.534  1.00 71.95           C
ATOM   4878  HE1 PHE A 319      14.791  -9.676 -16.049  1.00 71.95           H
ATOM   4879  CE2 PHE A 319      12.973  -8.237 -13.640  1.00 71.95           C
ATOM   4880  HE2 PHE A 319      13.080  -7.823 -12.637  1.00 71.95           H
ATOM   4881  CZ  PHE A 319      14.056  -8.749 -14.283  1.00 71.95           C
ATOM   4882  HZ  PHE A 319      15.032  -8.745 -13.796  1.00 71.95           H
ATOM   4883  HN  PHE A 319       9.734  -6.410 -16.030  1.00 71.95           H
ATOM   4884  N   VAL A 320       7.752  -7.813 -17.880  1.00 68.52           N
ATOM   4885  CA  VAL A 320       6.497  -8.357 -18.370  1.00 68.52           C
ATOM   4886  C   VAL A 320       5.921  -7.422 -19.435  1.00 68.52           C
ATOM   4887  O   VAL A 320       5.217  -7.865 -20.340  1.00 68.52           O
ATOM   4888  HA  VAL A 320       6.713  -9.321 -18.829  1.00 68.52           H
ATOM   4889  CB  VAL A 320       5.538  -8.594 -17.201  1.00 68.52           C
ATOM   4890  HB  VAL A 320       5.149  -7.626 -16.885  1.00 68.52           H
ATOM   4891  CG1 VAL A 320       4.352  -9.459 -17.631  1.00 68.52           C
ATOM   4892 1HG1 VAL A 320       3.809  -8.959 -18.433  1.00 68.52           H
ATOM   4893 2HG1 VAL A 320       4.716 -10.424 -17.986  1.00 68.52           H
ATOM   4894 3HG1 VAL A 320       3.687  -9.612 -16.782  1.00 68.52           H
ATOM   4895  CG2 VAL A 320       6.269  -9.218 -16.010  1.00 68.52           C
ATOM   4896 1HG2 VAL A 320       6.699 -10.174 -16.308  1.00 68.52           H
ATOM   4897 2HG2 VAL A 320       7.063  -8.548 -15.680  1.00 68.52           H
ATOM   4898 3HG2 VAL A 320       5.564  -9.375 -15.194  1.00 68.52           H
ATOM   4899  HN  VAL A 320       7.660  -7.061 -17.227  1.00 68.52           H
ATOM   4900  N   GLY A 321       6.242  -6.144 -19.291  1.00 70.61           N
ATOM   4901  CA  GLY A 321       5.739  -5.138 -20.210  1.00 70.61           C
ATOM   4902  C   GLY A 321       6.607  -5.060 -21.468  1.00 70.61           C
ATOM   4903  O   GLY A 321       7.680  -4.460 -21.449  1.00 70.61           O
ATOM   4904 1HA  GLY A 321       4.711  -5.375 -20.488  1.00 70.61           H
ATOM   4905 2HA  GLY A 321       5.719  -4.166 -19.717  1.00 70.61           H
ATOM   4906  HN  GLY A 321       6.834  -5.795 -18.565  1.00 70.61           H
ATOM   4907  N   GLU A 322       6.110  -5.675 -22.531  1.00 75.06           N
ATOM   4908  CA  GLU A 322       6.712  -5.508 -23.842  1.00 75.06           C
ATOM   4909  C   GLU A 322       6.712  -4.032 -24.242  1.00 75.06           C
ATOM   4910  O   GLU A 322       7.721  -3.513 -24.718  1.00 75.06           O
ATOM   4911  HA  GLU A 322       7.738  -5.863 -23.737  1.00 75.06           H
ATOM   4912  CB  GLU A 322       5.992  -6.361 -24.889  1.00 75.06           C
ATOM   4913 1HB  GLU A 322       4.917  -6.198 -24.819  1.00 75.06           H
ATOM   4914 2HB  GLU A 322       6.397  -6.147 -25.878  1.00 75.06           H
ATOM   4915  CG  GLU A 322       6.229  -7.851 -24.640  1.00 75.06           C
ATOM   4916 1HG  GLU A 322       7.298  -8.041 -24.534  1.00 75.06           H
ATOM   4917 2HG  GLU A 322       5.759  -8.146 -23.702  1.00 75.06           H
ATOM   4918  CD  GLU A 322       5.667  -8.695 -25.785  1.00 75.06           C
ATOM   4919  OE1 GLU A 322       6.145  -9.841 -25.934  1.00 75.06           O
ATOM   4920  OE2 GLU A 322       4.772  -8.176 -26.486  1.00 75.06           O
ATOM   4921  HN  GLU A 322       5.312  -6.278 -22.506  1.00 75.06           H
ATOM   4922  N   ARG A 323       5.568  -3.396 -24.035  1.00 75.95           N
ATOM   4923  CA  ARG A 323       5.402  -2.006 -24.426  1.00 75.95           C
ATOM   4924  C   ARG A 323       6.412  -1.124 -23.689  1.00 75.95           C
ATOM   4925  O   ARG A 323       7.019  -0.237 -24.286  1.00 75.95           O
ATOM   4926  HA  ARG A 323       5.583  -1.995 -25.500  1.00 75.95           H
ATOM   4927  CB  ARG A 323       3.987  -1.513 -24.121  1.00 75.95           C
ATOM   4928 1HB  ARG A 323       3.271  -2.314 -24.306  1.00 75.95           H
ATOM   4929 2HB  ARG A 323       3.908  -1.253 -23.065  1.00 75.95           H
ATOM   4930  CG  ARG A 323       3.633  -0.297 -24.979  1.00 75.95           C
ATOM   4931 1HG  ARG A 323       4.325   0.518 -24.765  1.00 75.95           H
ATOM   4932 2HG  ARG A 323       3.750  -0.545 -26.034  1.00 75.95           H
ATOM   4933  CD  ARG A 323       2.198   0.163 -24.714  1.00 75.95           C
ATOM   4934 1HD  ARG A 323       1.547  -0.703 -24.590  1.00 75.95           H
ATOM   4935 2HD  ARG A 323       2.155   0.729 -23.784  1.00 75.95           H
ATOM   4936  NE  ARG A 323       1.718   0.998 -25.837  1.00 75.95           N
ATOM   4937  HE  ARG A 323       2.316   1.103 -26.632  1.00 75.95           H
ATOM   4938  CZ  ARG A 323       0.533   1.624 -25.856  1.00 75.95           C
ATOM   4939  NH1 ARG A 323      -0.308   1.519 -24.818  1.00 75.95           N
ATOM   4940 1HH1 ARG A 323      -0.053   0.970 -24.022  1.00 75.95           H
ATOM   4941 2HH1 ARG A 323      -1.190   1.989 -24.840  1.00 75.95           H
ATOM   4942  NH2 ARG A 323       0.202   2.356 -26.928  1.00 75.95           N
ATOM   4943 1HH2 ARG A 323      -0.678   2.829 -26.958  1.00 75.95           H
ATOM   4944 2HH2 ARG A 323       0.835   2.430 -27.699  1.00 75.95           H
ATOM   4945  HN  ARG A 323       4.765  -3.814 -23.610  1.00 75.95           H
ATOM   4946  N   PHE A 324       6.561  -1.399 -22.401  1.00 77.95           N
ATOM   4947  CA  PHE A 324       7.441  -0.603 -21.562  1.00 77.95           C
ATOM   4948  C   PHE A 324       8.898  -0.745 -22.006  1.00 77.95           C
ATOM   4949  O   PHE A 324       9.626   0.243 -22.085  1.00 77.95           O
ATOM   4950  HA  PHE A 324       7.131   0.437 -21.665  1.00 77.95           H
ATOM   4951  CB  PHE A 324       7.301  -1.135 -20.135  1.00 77.95           C
ATOM   4952 1HB  PHE A 324       6.242  -1.199 -19.884  1.00 77.95           H
ATOM   4953 2HB  PHE A 324       7.699  -2.149 -20.095  1.00 77.95           H
ATOM   4954  CG  PHE A 324       8.009  -0.282 -19.080  1.00 77.95           C
ATOM   4955  CD1 PHE A 324       9.273  -0.596 -18.690  1.00 77.95           C
ATOM   4956  HD1 PHE A 324       9.782  -1.455 -19.128  1.00 77.95           H
ATOM   4957  CD2 PHE A 324       7.375   0.789 -18.534  1.00 77.95           C
ATOM   4958  HD2 PHE A 324       6.361   1.041 -18.847  1.00 77.95           H
ATOM   4959  CE1 PHE A 324       9.931   0.195 -17.711  1.00 77.95           C
ATOM   4960  HE1 PHE A 324      10.944  -0.056 -17.398  1.00 77.95           H
ATOM   4961  CE2 PHE A 324       8.032   1.581 -17.555  1.00 77.95           C
ATOM   4962  HE2 PHE A 324       7.524   2.440 -17.117  1.00 77.95           H
ATOM   4963  CZ  PHE A 324       9.297   1.267 -17.165  1.00 77.95           C
ATOM   4964  HZ  PHE A 324       9.801   1.875 -16.414  1.00 77.95           H
ATOM   4965  HN  PHE A 324       6.094  -2.148 -21.931  1.00 77.95           H
ATOM   4966  N   ARG A 325       9.280  -1.983 -22.285  1.00 80.77           N
ATOM   4967  CA  ARG A 325      10.632  -2.265 -22.735  1.00 80.77           C
ATOM   4968  C   ARG A 325      10.947  -1.468 -24.003  1.00 80.77           C
ATOM   4969  O   ARG A 325      12.035  -0.911 -24.137  1.00 80.77           O
ATOM   4970  HA  ARG A 325      11.272  -1.955 -21.909  1.00 80.77           H
ATOM   4971  CB  ARG A 325      10.819  -3.757 -23.019  1.00 80.77           C
ATOM   4972 1HB  ARG A 325       9.905  -4.165 -23.452  1.00 80.77           H
ATOM   4973 2HB  ARG A 325      11.610  -3.895 -23.756  1.00 80.77           H
ATOM   4974  CG  ARG A 325      11.167  -4.519 -21.739  1.00 80.77           C
ATOM   4975 1HG  ARG A 325      12.058  -4.086 -21.285  1.00 80.77           H
ATOM   4976 2HG  ARG A 325      10.358  -4.414 -21.017  1.00 80.77           H
ATOM   4977  CD  ARG A 325      11.407  -6.001 -22.032  1.00 80.77           C
ATOM   4978 1HD  ARG A 325      11.966  -6.111 -22.962  1.00 80.77           H
ATOM   4979 2HD  ARG A 325      12.014  -6.443 -21.242  1.00 80.77           H
ATOM   4980  NE  ARG A 325      10.113  -6.713 -22.133  1.00 80.77           N
ATOM   4981  HE  ARG A 325       9.276  -6.185 -21.992  1.00 80.77           H
ATOM   4982  CZ  ARG A 325       9.994  -8.021 -22.401  1.00 80.77           C
ATOM   4983  NH1 ARG A 325      11.083  -8.776 -22.598  1.00 80.77           N
ATOM   4984 1HH1 ARG A 325      11.993  -8.366 -22.546  1.00 80.77           H
ATOM   4985 2HH1 ARG A 325      10.985  -9.751 -22.798  1.00 80.77           H
ATOM   4986  NH2 ARG A 325       8.770  -8.561 -22.469  1.00 80.77           N
ATOM   4987 1HH2 ARG A 325       8.664  -9.535 -22.668  1.00 80.77           H
ATOM   4988 2HH2 ARG A 325       7.962  -7.990 -22.321  1.00 80.77           H
ATOM   4989  HN  ARG A 325       8.685  -2.783 -22.207  1.00 80.77           H
ATOM   4990  N   ARG A 326       9.974  -1.440 -24.902  1.00 81.42           N
ATOM   4991  CA  ARG A 326      10.124  -0.702 -26.145  1.00 81.42           C
ATOM   4992  C   ARG A 326      10.293   0.791 -25.858  1.00 81.42           C
ATOM   4993  O   ARG A 326      11.147   1.448 -26.450  1.00 81.42           O
ATOM   4994  HA  ARG A 326      11.019  -1.116 -26.609  1.00 81.42           H
ATOM   4995  CB  ARG A 326       8.912  -0.905 -27.056  1.00 81.42           C
ATOM   4996 1HB  ARG A 326       7.995  -0.744 -26.489  1.00 81.42           H
ATOM   4997 2HB  ARG A 326       8.926  -0.166 -27.857  1.00 81.42           H
ATOM   4998  CG  ARG A 326       8.906  -2.313 -27.655  1.00 81.42           C
ATOM   4999 1HG  ARG A 326       9.832  -2.482 -28.205  1.00 81.42           H
ATOM   5000 2HG  ARG A 326       8.871  -3.053 -26.855  1.00 81.42           H
ATOM   5001  CD  ARG A 326       7.709  -2.507 -28.589  1.00 81.42           C
ATOM   5002 1HD  ARG A 326       6.802  -2.134 -28.113  1.00 81.42           H
ATOM   5003 2HD  ARG A 326       7.852  -1.928 -29.501  1.00 81.42           H
ATOM   5004  NE  ARG A 326       7.553  -3.941 -28.920  1.00 81.42           N
ATOM   5005  HE  ARG A 326       7.636  -4.605 -28.177  1.00 81.42           H
ATOM   5006  CZ  ARG A 326       7.306  -4.405 -30.153  1.00 81.42           C
ATOM   5007  NH1 ARG A 326       7.185  -3.559 -31.186  1.00 81.42           N
ATOM   5008 1HH1 ARG A 326       7.278  -2.575 -31.039  1.00 81.42           H
ATOM   5009 2HH1 ARG A 326       7.001  -3.914 -32.102  1.00 81.42           H
ATOM   5010  NH2 ARG A 326       7.183  -5.726 -30.337  1.00 81.42           N
ATOM   5011 1HH2 ARG A 326       6.999  -6.088 -31.251  1.00 81.42           H
ATOM   5012 2HH2 ARG A 326       7.275  -6.350 -29.561  1.00 81.42           H
ATOM   5013  HN  ARG A 326       9.097  -1.909 -24.793  1.00 81.42           H
ATOM   5014  N   ASP A 327       9.464   1.284 -24.949  1.00 81.95           N
ATOM   5015  CA  ASP A 327       9.472   2.699 -24.618  1.00 81.95           C
ATOM   5016  C   ASP A 327      10.790   3.048 -23.923  1.00 81.95           C
ATOM   5017  O   ASP A 327      11.380   4.093 -24.193  1.00 81.95           O
ATOM   5018  HA  ASP A 327       9.353   3.216 -25.570  1.00 81.95           H
ATOM   5019  CB  ASP A 327       8.328   3.048 -23.664  1.00 81.95           C
ATOM   5020 1HB  ASP A 327       8.409   2.448 -22.758  1.00 81.95           H
ATOM   5021 2HB  ASP A 327       8.407   4.093 -23.363  1.00 81.95           H
ATOM   5022  CG  ASP A 327       6.970   2.803 -24.324  1.00 81.95           C
ATOM   5023  OD1 ASP A 327       6.911   2.934 -25.566  1.00 81.95           O
ATOM   5024  OD2 ASP A 327       6.022   2.490 -23.572  1.00 81.95           O
ATOM   5025  HN  ASP A 327       8.798   0.736 -24.444  1.00 81.95           H
ATOM   5026  N   LEU A 328      11.213   2.154 -23.042  1.00 83.56           N
ATOM   5027  CA  LEU A 328      12.435   2.367 -22.286  1.00 83.56           C
ATOM   5028  C   LEU A 328      13.605   2.544 -23.257  1.00 83.56           C
ATOM   5029  O   LEU A 328      14.371   3.500 -23.144  1.00 83.56           O
ATOM   5030  HA  LEU A 328      12.313   3.291 -21.721  1.00 83.56           H
ATOM   5031  CB  LEU A 328      12.643   1.240 -21.273  1.00 83.56           C
ATOM   5032 1HB  LEU A 328      11.803   1.245 -20.577  1.00 83.56           H
ATOM   5033 2HB  LEU A 328      12.611   0.289 -21.805  1.00 83.56           H
ATOM   5034  CG  LEU A 328      13.940   1.296 -20.463  1.00 83.56           C
ATOM   5035  HG  LEU A 328      14.774   1.371 -21.160  1.00 83.56           H
ATOM   5036  CD1 LEU A 328      13.979   2.543 -19.576  1.00 83.56           C
ATOM   5037 1HD1 LEU A 328      13.917   3.434 -20.200  1.00 83.56           H
ATOM   5038 2HD1 LEU A 328      13.136   2.523 -18.885  1.00 83.56           H
ATOM   5039 3HD1 LEU A 328      14.912   2.558 -19.012  1.00 83.56           H
ATOM   5040  CD2 LEU A 328      14.139   0.012 -19.656  1.00 83.56           C
ATOM   5041 1HD2 LEU A 328      13.303  -0.118 -18.968  1.00 83.56           H
ATOM   5042 2HD2 LEU A 328      14.187  -0.840 -20.335  1.00 83.56           H
ATOM   5043 3HD2 LEU A 328      15.068   0.078 -19.090  1.00 83.56           H
ATOM   5044  HN  LEU A 328      10.736   1.298 -22.841  1.00 83.56           H
ATOM   5045  N   VAL A 329      13.706   1.608 -24.189  1.00 82.88           N
ATOM   5046  CA  VAL A 329      14.812   1.606 -25.131  1.00 82.88           C
ATOM   5047  C   VAL A 329      14.751   2.873 -25.986  1.00 82.88           C
ATOM   5048  O   VAL A 329      15.784   3.437 -26.342  1.00 82.88           O
ATOM   5049  HA  VAL A 329      15.736   1.617 -24.553  1.00 82.88           H
ATOM   5050  CB  VAL A 329      14.789   0.322 -25.962  1.00 82.88           C
ATOM   5051  HB  VAL A 329      13.800   0.231 -26.411  1.00 82.88           H
ATOM   5052  CG1 VAL A 329      15.815   0.384 -27.096  1.00 82.88           C
ATOM   5053 1HG1 VAL A 329      15.585   1.227 -27.748  1.00 82.88           H
ATOM   5054 2HG1 VAL A 329      16.813   0.511 -26.676  1.00 82.88           H
ATOM   5055 3HG1 VAL A 329      15.777  -0.541 -27.671  1.00 82.88           H
ATOM   5056  CG2 VAL A 329      15.020  -0.907 -25.080  1.00 82.88           C
ATOM   5057 1HG2 VAL A 329      15.991  -0.825 -24.591  1.00 82.88           H
ATOM   5058 2HG2 VAL A 329      14.236  -0.965 -24.325  1.00 82.88           H
ATOM   5059 3HG2 VAL A 329      14.999  -1.806 -25.697  1.00 82.88           H
ATOM   5060  HN  VAL A 329      13.050   0.862 -24.306  1.00 82.88           H
ATOM   5061  N   LYS A 330      13.528   3.284 -26.291  1.00 82.15           N
[truncated: 117,320 more chars]
