# Supplementary material for: Noncanonical roles of chemokine regions in CCR9 activation revealed by structural modeling and mutational mapping
Source: Nat Commun. 2025 Aug 18;16:7695. doi: 10.1038/s41467-025-62321-9 (PMC12361432; doi:10.1038/s41467-025-62321-9)
Supplement: Supplementary file 4 — Supplementary Data 2 [file 41467_2025_62321_MOESM4_ESM.zip › CCR9_CCL25_rnk122.pdb]

SSBOND   1 CYS A   38    CYS A  289 
SSBOND   2 CYS A  119    CYS A  198 
SSBOND   3 CYS B    7    CYS B   35 
SSBOND   4 CYS B    8    CYS B   52 
ATOM      1  N   GLU A  20       1.090  -6.711  61.911  1.00 38.52           N
ATOM      2  CA  GLU A  20       0.386  -6.452  60.667  1.00 38.52           C
ATOM      3  C   GLU A  20       1.382  -6.295  59.516  1.00 38.52           C
ATOM      4  O   GLU A  20       0.994  -6.305  58.349  1.00 38.52           O
ATOM      5  HA  GLU A  20      -0.239  -7.329  60.499  1.00 38.52           H
ATOM      6  CB  GLU A  20      -0.508  -5.216  60.790  1.00 38.52           C
ATOM      7 1HB  GLU A  20      -0.013  -4.464  61.404  1.00 38.52           H
ATOM      8 2HB  GLU A  20      -0.773  -4.854  59.796  1.00 38.52           H
ATOM      9  CG  GLU A  20      -1.825  -5.559  61.489  1.00 38.52           C
ATOM     10 1HG  GLU A  20      -2.220  -6.493  61.089  1.00 38.52           H
ATOM     11 2HG  GLU A  20      -1.646  -5.718  62.552  1.00 38.52           H
ATOM     12  CD  GLU A  20      -2.853  -4.442  61.301  1.00 38.52           C
ATOM     13  OE1 GLU A  20      -4.056  -4.748  61.446  1.00 38.52           O
ATOM     14  OE2 GLU A  20      -2.413  -3.308  61.015  1.00 38.52           O
ATOM     15  HN  GLU A  20       2.087  -6.735  61.836  1.00 38.52           H
ATOM     16  N   SER A  21       2.647  -6.155  59.885  1.00 42.32           N
ATOM     17  CA  SER A  21       3.694  -5.936  58.902  1.00 42.32           C
ATOM     18  C   SER A  21       3.978  -7.233  58.142  1.00 42.32           C
ATOM     19  O   SER A  21       4.328  -7.203  56.964  1.00 42.32           O
ATOM     20  HA  SER A  21       3.301  -5.175  58.227  1.00 42.32           H
ATOM     21  CB  SER A  21       4.972  -5.417  59.564  1.00 42.32           C
ATOM     22 1HB  SER A  21       5.591  -4.921  58.817  1.00 42.32           H
ATOM     23 2HB  SER A  21       4.714  -4.668  60.313  1.00 42.32           H
ATOM     24  OG  SER A  21       5.717  -6.465  60.178  1.00 42.32           O
ATOM     25  HG  SER A  21       6.540  -6.092  60.609  1.00 42.32           H
ATOM     26  HN  SER A  21       2.959  -6.188  60.835  1.00 42.32           H
ATOM     27  N   THR A  22       3.816  -8.342  58.849  1.00 43.62           N
ATOM     28  CA  THR A  22       4.302  -9.620  58.357  1.00 43.62           C
ATOM     29  C   THR A  22       3.380 -10.155  57.260  1.00 43.62           C
ATOM     30  O   THR A  22       3.825 -10.423  56.145  1.00 43.62           O
ATOM     31  HA  THR A  22       5.281  -9.464  57.904  1.00 43.62           H
ATOM     32  CB  THR A  22       4.438 -10.566  59.552  1.00 43.62           C
ATOM     33  HB  THR A  22       3.529 -11.153  59.689  1.00 43.62           H
ATOM     34  OG1 THR A  22       4.785  -9.709  60.636  1.00 43.62           O
ATOM     35  HG1 THR A  22       5.633  -9.221  60.428  1.00 43.62           H
ATOM     36  CG2 THR A  22       5.637 -11.507  59.422  1.00 43.62           C
ATOM     37 1HG2 THR A  22       6.553 -10.920  59.353  1.00 43.62           H
ATOM     38 2HG2 THR A  22       5.527 -12.114  58.523  1.00 43.62           H
ATOM     39 3HG2 THR A  22       5.687 -12.156  60.296  1.00 43.62           H
ATOM     40  HN  THR A  22       3.364  -8.377  59.740  1.00 43.62           H
ATOM     41  N   SER A  23       2.111 -10.296  57.615  1.00 44.98           N
ATOM     42  CA  SER A  23       1.137 -10.865  56.699  1.00 44.98           C
ATOM     43  C   SER A  23       1.019  -9.990  55.450  1.00 44.98           C
ATOM     44  O   SER A  23       0.903 -10.502  54.338  1.00 44.98           O
ATOM     45  HA  SER A  23       1.525 -11.850  56.441  1.00 44.98           H
ATOM     46  CB  SER A  23      -0.229 -11.016  57.372  1.00 44.98           C
ATOM     47 1HB  SER A  23      -0.950 -11.398  56.649  1.00 44.98           H
ATOM     48 2HB  SER A  23      -0.160 -11.753  58.172  1.00 44.98           H
ATOM     49  OG  SER A  23      -0.701  -9.781  57.905  1.00 44.98           O
ATOM     50  HG  SER A  23      -1.590  -9.915  58.342  1.00 44.98           H
ATOM     51  HN  SER A  23       1.747 -10.029  58.507  1.00 44.98           H
ATOM     52  N   SER A  24       1.052  -8.684  55.675  1.00 47.29           N
ATOM     53  CA  SER A  24       0.926  -7.733  54.584  1.00 47.29           C
ATOM     54  C   SER A  24       2.181  -7.769  53.711  1.00 47.29           C
ATOM     55  O   SER A  24       2.212  -7.170  52.637  1.00 47.29           O
ATOM     56  HA  SER A  24       0.055  -8.059  54.016  1.00 47.29           H
ATOM     57  CB  SER A  24       0.688  -6.317  55.113  1.00 47.29           C
ATOM     58 1HB  SER A  24       0.368  -5.673  54.294  1.00 47.29           H
ATOM     59 2HB  SER A  24      -0.123  -6.333  55.841  1.00 47.29           H
ATOM     60  OG  SER A  24       1.857  -5.769  55.717  1.00 47.29           O
ATOM     61  HG  SER A  24       1.870  -5.984  56.694  1.00 47.29           H
ATOM     62  HN  SER A  24       1.162  -8.276  56.582  1.00 47.29           H
ATOM     63  N   MET A  25       3.186  -8.479  54.203  1.00 47.15           N
ATOM     64  CA  MET A  25       4.395  -8.702  53.429  1.00 47.15           C
ATOM     65  C   MET A  25       4.338 -10.045  52.698  1.00 47.15           C
ATOM     66  O   MET A  25       4.825 -10.165  51.574  1.00 47.15           O
ATOM     67  HA  MET A  25       4.434  -7.888  52.705  1.00 47.15           H
ATOM     68  CB  MET A  25       5.609  -8.678  54.360  1.00 47.15           C
ATOM     69 1HB  MET A  25       5.494  -7.881  55.094  1.00 47.15           H
ATOM     70 2HB  MET A  25       5.666  -9.616  54.913  1.00 47.15           H
ATOM     71  CG  MET A  25       6.902  -8.468  53.569  1.00 47.15           C
ATOM     72 1HG  MET A  25       7.763  -8.716  54.191  1.00 47.15           H
ATOM     73 2HG  MET A  25       6.926  -9.138  52.710  1.00 47.15           H
ATOM     74  SD  MET A  25       7.014  -6.773  53.022  1.00 47.15           S
ATOM     75  CE  MET A  25       8.064  -6.103  54.301  1.00 47.15           C
ATOM     76 1HE  MET A  25       7.579  -6.224  55.270  1.00 47.15           H
ATOM     77 2HE  MET A  25       9.017  -6.631  54.303  1.00 47.15           H
ATOM     78 3HE  MET A  25       8.236  -5.043  54.112  1.00 47.15           H
ATOM     79  HN  MET A  25       3.183  -8.897  55.112  1.00 47.15           H
ATOM     80  N   GLU A  26       3.739 -11.021  53.364  1.00 48.12           N
ATOM     81  CA  GLU A  26       3.604 -12.347  52.788  1.00 48.12           C
ATOM     82  C   GLU A  26       2.661 -12.309  51.583  1.00 48.12           C
ATOM     83  O   GLU A  26       2.979 -12.847  50.524  1.00 48.12           O
ATOM     84  HA  GLU A  26       4.607 -12.626  52.464  1.00 48.12           H
ATOM     85  CB  GLU A  26       3.117 -13.353  53.834  1.00 48.12           C
ATOM     86 1HB  GLU A  26       2.363 -12.886  54.468  1.00 48.12           H
ATOM     87 2HB  GLU A  26       2.764 -14.257  53.337  1.00 48.12           H
ATOM     88  CG  GLU A  26       4.261 -13.785  54.753  1.00 48.12           C
ATOM     89 1HG  GLU A  26       5.116 -14.098  54.154  1.00 48.12           H
ATOM     90 2HG  GLU A  26       4.587 -12.937  55.356  1.00 48.12           H
ATOM     91  CD  GLU A  26       3.825 -14.931  55.669  1.00 48.12           C
ATOM     92  OE1 GLU A  26       4.719 -15.708  56.069  1.00 48.12           O
ATOM     93  OE2 GLU A  26       2.609 -15.003  55.947  1.00 48.12           O
ATOM     94  HN  GLU A  26       3.352 -10.916  54.280  1.00 48.12           H
ATOM     95  N   ASP A  27       1.520 -11.667  51.786  1.00 47.89           N
ATOM     96  CA  ASP A  27       0.553 -11.504  50.714  1.00 47.89           C
ATOM     97  C   ASP A  27       1.244 -10.882  49.499  1.00 47.89           C
ATOM     98  O   ASP A  27       0.937 -11.229  48.360  1.00 47.89           O
ATOM     99  HA  ASP A  27       0.177 -12.507  50.512  1.00 47.89           H
ATOM    100  CB  ASP A  27      -0.587 -10.575  51.137  1.00 47.89           C
ATOM    101 1HB  ASP A  27      -0.195  -9.777  51.768  1.00 47.89           H
ATOM    102 2HB  ASP A  27      -1.020 -10.101  50.256  1.00 47.89           H
ATOM    103  CG  ASP A  27      -1.671 -11.345  51.894  1.00 47.89           C
ATOM    104  OD1 ASP A  27      -1.656 -12.591  51.794  1.00 47.89           O
ATOM    105  OD2 ASP A  27      -2.489 -10.670  52.555  1.00 47.89           O
ATOM    106  HN  ASP A  27       1.253 -11.264  52.661  1.00 47.89           H
ATOM    107  N   TYR A  28       2.165  -9.973  49.784  1.00 49.43           N
ATOM    108  CA  TYR A  28       2.892  -9.288  48.729  1.00 49.43           C
ATOM    109  C   TYR A  28       3.700 -10.278  47.888  1.00 49.43           C
ATOM    110  O   TYR A  28       3.785 -10.139  46.669  1.00 49.43           O
ATOM    111  HA  TYR A  28       2.165  -8.789  48.089  1.00 49.43           H
ATOM    112  CB  TYR A  28       3.855  -8.330  49.433  1.00 49.43           C
ATOM    113 1HB  TYR A  28       3.817  -8.516  50.506  1.00 49.43           H
ATOM    114 2HB  TYR A  28       4.872  -8.549  49.108  1.00 49.43           H
ATOM    115  CG  TYR A  28       3.560  -6.851  49.176  1.00 49.43           C
ATOM    116  CD1 TYR A  28       4.254  -6.169  48.197  1.00 49.43           C
ATOM    117  HD1 TYR A  28       5.012  -6.684  47.608  1.00 49.43           H
ATOM    118  CD2 TYR A  28       2.600  -6.199  49.923  1.00 49.43           C
ATOM    119  HD2 TYR A  28       2.052  -6.737  50.696  1.00 49.43           H
ATOM    120  CE1 TYR A  28       3.977  -4.777  47.955  1.00 49.43           C
ATOM    121  HE1 TYR A  28       4.518  -4.226  47.186  1.00 49.43           H
ATOM    122  CE2 TYR A  28       2.323  -4.807  49.681  1.00 49.43           C
ATOM    123  HE2 TYR A  28       1.567  -4.279  50.264  1.00 49.43           H
ATOM    124  CZ  TYR A  28       3.025  -4.164  48.709  1.00 49.43           C
ATOM    125  OH  TYR A  28       2.763  -2.850  48.481  1.00 49.43           O
ATOM    126  HH  TYR A  28       2.903  -2.636  47.514  1.00 49.43           H
ATOM    127  HN  TYR A  28       2.416  -9.703  50.714  1.00 49.43           H
ATOM    128  N   VAL A  29       4.274 -11.256  48.573  1.00 49.24           N
ATOM    129  CA  VAL A  29       5.141 -12.221  47.917  1.00 49.24           C
ATOM    130  C   VAL A  29       4.284 -13.302  47.255  1.00 49.24           C
ATOM    131  O   VAL A  29       4.574 -13.732  46.139  1.00 49.24           O
ATOM    132  HA  VAL A  29       5.697 -11.691  47.144  1.00 49.24           H
ATOM    133  CB  VAL A  29       6.147 -12.788  48.921  1.00 49.24           C
ATOM    134  HB  VAL A  29       5.586 -13.266  49.724  1.00 49.24           H
ATOM    135  CG1 VAL A  29       7.032 -13.852  48.268  1.00 49.24           C
ATOM    136 1HG1 VAL A  29       6.409 -14.667  47.900  1.00 49.24           H
ATOM    137 2HG1 VAL A  29       7.580 -13.408  47.437  1.00 49.24           H
ATOM    138 3HG1 VAL A  29       7.738 -14.238  49.003  1.00 49.24           H
ATOM    139  CG2 VAL A  29       6.994 -11.673  49.538  1.00 49.24           C
ATOM    140 1HG2 VAL A  29       7.540 -11.154  48.750  1.00 49.24           H
ATOM    141 2HG2 VAL A  29       6.344 -10.967  50.055  1.00 49.24           H
ATOM    142 3HG2 VAL A  29       7.700 -12.103  50.247  1.00 49.24           H
ATOM    143  HN  VAL A  29       4.156 -11.395  49.556  1.00 49.24           H
ATOM    144  N   ASN A  30       3.245 -13.709  47.969  1.00 48.34           N
ATOM    145  CA  ASN A  30       2.489 -14.889  47.585  1.00 48.34           C
ATOM    146  C   ASN A  30       1.457 -14.504  46.522  1.00 48.34           C
ATOM    147  O   ASN A  30       0.794 -15.370  45.953  1.00 48.34           O
ATOM    148  HA  ASN A  30       3.230 -15.595  47.210  1.00 48.34           H
ATOM    149  CB  ASN A  30       1.738 -15.476  48.782  1.00 48.34           C
ATOM    150 1HB  ASN A  30       1.618 -14.713  49.550  1.00 48.34           H
ATOM    151 2HB  ASN A  30       0.737 -15.779  48.474  1.00 48.34           H
ATOM    152  CG  ASN A  30       2.486 -16.678  49.362  1.00 48.34           C
ATOM    153  OD1 ASN A  30       3.522 -17.094  48.870  1.00 48.34           O
ATOM    154  ND2 ASN A  30       1.904 -17.212  50.432  1.00 48.34           N
ATOM    155 1HD2 ASN A  30       1.053 -16.823  50.785  1.00 48.34           H
ATOM    156 2HD2 ASN A  30       2.317 -18.003  50.883  1.00 48.34           H
ATOM    157  HN  ASN A  30       2.920 -13.249  48.795  1.00 48.34           H
ATOM    158  N   PHE A  31       1.354 -13.204  46.287  1.00 48.93           N
ATOM    159  CA  PHE A  31       0.823 -12.712  45.027  1.00 48.93           C
ATOM    160  C   PHE A  31       1.690 -13.166  43.851  1.00 48.93           C
ATOM    161  O   PHE A  31       2.679 -12.517  43.517  1.00 48.93           O
ATOM    162  HA  PHE A  31      -0.180 -13.122  44.917  1.00 48.93           H
ATOM    163  CB  PHE A  31       0.844 -11.183  45.100  1.00 48.93           C
ATOM    164 1HB  PHE A  31       1.503 -10.877  45.912  1.00 48.93           H
ATOM    165 2HB  PHE A  31       1.273 -10.792  44.177  1.00 48.93           H
ATOM    166  CG  PHE A  31      -0.533 -10.552  45.314  1.00 48.93           C
ATOM    167  CD1 PHE A  31      -1.342 -10.307  44.248  1.00 48.93           C
ATOM    168  HD1 PHE A  31      -1.009 -10.561  43.242  1.00 48.93           H
ATOM    169  CD2 PHE A  31      -0.948 -10.235  46.569  1.00 48.93           C
ATOM    170  HD2 PHE A  31      -0.299 -10.430  47.423  1.00 48.93           H
ATOM    171  CE1 PHE A  31      -2.620  -9.721  44.447  1.00 48.93           C
ATOM    172  HE1 PHE A  31      -3.268  -9.525  43.593  1.00 48.93           H
ATOM    173  CE2 PHE A  31      -2.226  -9.648  46.768  1.00 48.93           C
ATOM    174  HE2 PHE A  31      -2.558  -9.394  47.775  1.00 48.93           H
ATOM    175  CZ  PHE A  31      -3.035  -9.404  45.703  1.00 48.93           C
ATOM    176  HZ  PHE A  31      -4.016  -8.954  45.855  1.00 48.93           H
ATOM    177  HN  PHE A  31       1.626 -12.495  46.937  1.00 48.93           H
ATOM    178  N   ASN A  32       1.286 -14.279  43.256  1.00 50.56           N
ATOM    179  CA  ASN A  32       1.666 -14.574  41.884  1.00 50.56           C
ATOM    180  C   ASN A  32       1.181 -13.446  40.972  1.00 50.56           C
ATOM    181  O   ASN A  32       0.148 -13.573  40.317  1.00 50.56           O
ATOM    182  HA  ASN A  32       2.752 -14.660  41.900  1.00 50.56           H
ATOM    183  CB  ASN A  32       1.026 -15.878  41.404  1.00 50.56           C
ATOM    184 1HB  ASN A  32       0.134 -16.089  41.994  1.00 50.56           H
ATOM    185 2HB  ASN A  32       0.704 -15.770  40.368  1.00 50.56           H
ATOM    186  CG  ASN A  32       2.008 -17.046  41.520  1.00 50.56           C
ATOM    187  OD1 ASN A  32       3.213 -16.872  41.591  1.00 50.56           O
ATOM    188  ND2 ASN A  32       1.427 -18.242  41.534  1.00 50.56           N
ATOM    189 1HD2 ASN A  32       0.432 -18.315  41.472  1.00 50.56           H
ATOM    190 2HD2 ASN A  32       1.985 -19.068  41.607  1.00 50.56           H
ATOM    191  HN  ASN A  32       0.712 -14.971  43.693  1.00 50.56           H
ATOM    192  N   PHE A  33       1.950 -12.367  40.958  1.00 54.00           N
ATOM    193  CA  PHE A  33       1.843 -11.385  39.893  1.00 54.00           C
ATOM    194  C   PHE A  33       2.205 -12.002  38.540  1.00 54.00           C
ATOM    195  O   PHE A  33       3.340 -11.883  38.083  1.00 54.00           O
ATOM    196  HA  PHE A  33       0.808 -11.044  39.869  1.00 54.00           H
ATOM    197  CB  PHE A  33       2.839 -10.268  40.212  1.00 54.00           C
ATOM    198 1HB  PHE A  33       3.801 -10.714  40.465  1.00 54.00           H
ATOM    199 2HB  PHE A  33       2.992  -9.665  39.317  1.00 54.00           H
ATOM    200  CG  PHE A  33       2.401  -9.353  41.358  1.00 54.00           C
ATOM    201  CD1 PHE A  33       1.557  -8.314  41.114  1.00 54.00           C
ATOM    202  HD1 PHE A  33       1.193  -8.134  40.102  1.00 54.00           H
ATOM    203  CD2 PHE A  33       2.855  -9.578  42.620  1.00 54.00           C
ATOM    204  HD2 PHE A  33       3.531 -10.410  42.815  1.00 54.00           H
ATOM    205  CE1 PHE A  33       1.150  -7.465  42.176  1.00 54.00           C
ATOM    206  HE1 PHE A  33       0.474  -6.633  41.981  1.00 54.00           H
ATOM    207  CE2 PHE A  33       2.448  -8.728  43.683  1.00 54.00           C
ATOM    208  HE2 PHE A  33       2.812  -8.909  44.694  1.00 54.00           H
ATOM    209  CZ  PHE A  33       1.605  -7.690  43.438  1.00 54.00           C
ATOM    210  HZ  PHE A  33       1.292  -7.038  44.254  1.00 54.00           H
ATOM    211  HN  PHE A  33       2.635 -12.159  41.657  1.00 54.00           H
ATOM    212  N   THR A  34       1.217 -12.649  37.938  1.00 62.04           N
ATOM    213  CA  THR A  34       1.227 -12.858  36.500  1.00 62.04           C
ATOM    214  C   THR A  34       1.575 -11.557  35.774  1.00 62.04           C
ATOM    215  O   THR A  34       0.816 -10.591  35.826  1.00 62.04           O
ATOM    216  HA  THR A  34       2.012 -13.577  36.263  1.00 62.04           H
ATOM    217  CB  THR A  34      -0.132 -13.434  36.097  1.00 62.04           C
ATOM    218  HB  THR A  34      -0.434 -13.068  35.116  1.00 62.04           H
ATOM    219  OG1 THR A  34      -0.992 -13.083  37.177  1.00 62.04           O
ATOM    220  HG1 THR A  34      -1.131 -12.093  37.196  1.00 62.04           H
ATOM    221  CG2 THR A  34      -0.142 -14.964  36.095  1.00 62.04           C
ATOM    222 1HG2 THR A  34       0.095 -15.330  37.094  1.00 62.04           H
ATOM    223 2HG2 THR A  34       0.601 -15.332  35.388  1.00 62.04           H
ATOM    224 3HG2 THR A  34      -1.130 -15.321  35.802  1.00 62.04           H
ATOM    225  HN  THR A  34       0.423 -13.026  38.415  1.00 62.04           H
ATOM    226  N   ASP A  35       2.724 -11.575  35.114  1.00 76.04           N
ATOM    227  CA  ASP A  35       3.317 -10.347  34.613  1.00 76.04           C
ATOM    228  C   ASP A  35       2.510  -9.848  33.413  1.00 76.04           C
ATOM    229  O   ASP A  35       2.878 -10.095  32.266  1.00 76.04           O
ATOM    230  HA  ASP A  35       3.290  -9.652  35.452  1.00 76.04           H
ATOM    231  CB  ASP A  35       4.757 -10.580  34.150  1.00 76.04           C
ATOM    232 1HB  ASP A  35       5.113 -11.538  34.527  1.00 76.04           H
ATOM    233 2HB  ASP A  35       4.789 -10.634  33.062  1.00 76.04           H
ATOM    234  CG  ASP A  35       5.678  -9.459  34.637  1.00 76.04           C
ATOM    235  OD1 ASP A  35       5.130  -8.442  35.114  1.00 76.04           O
ATOM    236  OD2 ASP A  35       6.908  -9.646  34.522  1.00 76.04           O
ATOM    237  HN  ASP A  35       3.245 -12.406  34.921  1.00 76.04           H
ATOM    238  N   PHE A  36       1.423  -9.154  33.719  1.00 87.24           N
ATOM    239  CA  PHE A  36       0.551  -8.633  32.680  1.00 87.24           C
ATOM    240  C   PHE A  36       1.160  -7.393  32.023  1.00 87.24           C
ATOM    241  O   PHE A  36       0.671  -6.927  30.995  1.00 87.24           O
ATOM    242  HA  PHE A  36       0.434  -9.417  31.933  1.00 87.24           H
ATOM    243  CB  PHE A  36      -0.765  -8.243  33.355  1.00 87.24           C
ATOM    244 1HB  PHE A  36      -0.550  -7.573  34.188  1.00 87.24           H
ATOM    245 2HB  PHE A  36      -1.374  -7.683  32.646  1.00 87.24           H
ATOM    246  CG  PHE A  36      -1.576  -9.433  33.873  1.00 87.24           C
ATOM    247  CD1 PHE A  36      -1.737 -10.536  33.094  1.00 87.24           C
ATOM    248  HD1 PHE A  36      -1.288 -10.573  32.101  1.00 87.24           H
ATOM    249  CD2 PHE A  36      -2.135  -9.388  35.112  1.00 87.24           C
ATOM    250  HD2 PHE A  36      -2.007  -8.504  35.736  1.00 87.24           H
ATOM    251  CE1 PHE A  36      -2.489 -11.641  33.574  1.00 87.24           C
ATOM    252  HE1 PHE A  36      -2.618 -12.525  32.950  1.00 87.24           H
ATOM    253  CE2 PHE A  36      -2.887 -10.492  35.592  1.00 87.24           C
ATOM    254  HE2 PHE A  36      -3.336 -10.456  36.584  1.00 87.24           H
ATOM    255  CZ  PHE A  36      -3.048 -11.596  34.813  1.00 87.24           C
ATOM    256  HZ  PHE A  36      -3.626 -12.443  35.182  1.00 87.24           H
ATOM    257  HN  PHE A  36       1.137  -8.946  34.654  1.00 87.24           H
ATOM    258  N   TYR A  37       2.219  -6.893  32.644  1.00 90.53           N
ATOM    259  CA  TYR A  37       3.056  -5.890  32.007  1.00 90.53           C
ATOM    260  C   TYR A  37       4.105  -6.543  31.105  1.00 90.53           C
ATOM    261  O   TYR A  37       4.958  -7.292  31.581  1.00 90.53           O
ATOM    262  HA  TYR A  37       2.413  -5.252  31.401  1.00 90.53           H
ATOM    263  CB  TYR A  37       3.766  -5.151  33.143  1.00 90.53           C
ATOM    264 1HB  TYR A  37       3.020  -4.792  33.852  1.00 90.53           H
ATOM    265 2HB  TYR A  37       4.402  -5.855  33.679  1.00 90.53           H
ATOM    266  CG  TYR A  37       4.617  -3.968  32.679  1.00 90.53           C
ATOM    267  CD1 TYR A  37       5.948  -4.156  32.366  1.00 90.53           C
ATOM    268  HD1 TYR A  37       6.393  -5.148  32.449  1.00 90.53           H
ATOM    269  CD2 TYR A  37       4.055  -2.712  32.573  1.00 90.53           C
ATOM    270  HD2 TYR A  37       3.003  -2.563  32.820  1.00 90.53           H
ATOM    271  CE1 TYR A  37       6.750  -3.042  31.928  1.00 90.53           C
ATOM    272  HE1 TYR A  37       7.802  -3.177  31.678  1.00 90.53           H
ATOM    273  CE2 TYR A  37       4.856  -1.598  32.135  1.00 90.53           C
ATOM    274  HE2 TYR A  37       4.424  -0.601  32.047  1.00 90.53           H
ATOM    275  CZ  TYR A  37       6.164  -1.819  31.835  1.00 90.53           C
ATOM    276  OH  TYR A  37       6.921  -0.767  31.422  1.00 90.53           O
ATOM    277  HH  TYR A  37       7.558  -1.063  30.710  1.00 90.53           H
ATOM    278  HN  TYR A  37       2.507  -7.162  33.563  1.00 90.53           H
ATOM    279  N   CYS A  38       4.008  -6.237  29.820  1.00 90.50           N
ATOM    280  CA  CYS A  38       4.876  -6.859  28.835  1.00 90.50           C
ATOM    281  C   CYS A  38       5.906  -5.823  28.380  1.00 90.50           C
ATOM    282  O   CYS A  38       5.550  -4.809  27.781  1.00 90.50           O
ATOM    283  HA  CYS A  38       5.363  -7.697  29.332  1.00 90.50           H
ATOM    284  CB  CYS A  38       4.079  -7.427  27.658  1.00 90.50           C
ATOM    285 1HB  CYS A  38       3.273  -8.060  28.026  1.00 90.50           H
ATOM    286 2HB  CYS A  38       3.616  -6.615  27.096  1.00 90.50           H
ATOM    287  SG  CYS A  38       5.183  -8.393  26.564  1.00 90.50           S
ATOM    288  HN  CYS A  38       3.353  -5.578  29.450  1.00 90.50           H
ATOM    289  N   GLU A  39       7.163  -6.114  28.681  1.00 89.37           N
ATOM    290  CA  GLU A  39       8.261  -5.320  28.158  1.00 89.37           C
ATOM    291  C   GLU A  39       8.583  -5.740  26.722  1.00 89.37           C
ATOM    292  O   GLU A  39       8.941  -6.890  26.474  1.00 89.37           O
ATOM    293  HA  GLU A  39       7.906  -4.290  28.171  1.00 89.37           H
ATOM    294  CB  GLU A  39       9.497  -5.435  29.052  1.00 89.37           C
ATOM    295 1HB  GLU A  39       9.683  -6.483  29.288  1.00 89.37           H
ATOM    296 2HB  GLU A  39      10.344  -4.944  28.574  1.00 89.37           H
ATOM    297  CG  GLU A  39       9.278  -4.716  30.385  1.00 89.37           C
ATOM    298 1HG  GLU A  39       8.934  -3.698  30.200  1.00 89.37           H
ATOM    299 2HG  GLU A  39       8.494  -5.220  30.950  1.00 89.37           H
ATOM    300  CD  GLU A  39      10.567  -4.683  31.208  1.00 89.37           C
ATOM    301  OE1 GLU A  39      10.525  -4.084  32.305  1.00 89.37           O
ATOM    302  OE2 GLU A  39      11.565  -5.258  30.723  1.00 89.37           O
ATOM    303  HN  GLU A  39       7.435  -6.875  29.271  1.00 89.37           H
ATOM    304  N   LYS A  40       8.443  -4.785  25.814  1.00 89.40           N
ATOM    305  CA  LYS A  40       8.551  -5.080  24.395  1.00 89.40           C
ATOM    306  C   LYS A  40       9.987  -4.824  23.934  1.00 89.40           C
ATOM    307  O   LYS A  40      10.218  -4.485  22.774  1.00 89.40           O
ATOM    308  HA  LYS A  40       8.329  -6.139  24.264  1.00 89.40           H
ATOM    309  CB  LYS A  40       7.501  -4.296  23.604  1.00 89.40           C
ATOM    310 1HB  LYS A  40       7.646  -3.227  23.761  1.00 89.40           H
ATOM    311 2HB  LYS A  40       7.631  -4.482  22.538  1.00 89.40           H
ATOM    312  CG  LYS A  40       6.086  -4.692  24.029  1.00 89.40           C
ATOM    313 1HG  LYS A  40       5.982  -4.583  25.108  1.00 89.40           H
ATOM    314 2HG  LYS A  40       5.363  -4.019  23.569  1.00 89.40           H
ATOM    315  CD  LYS A  40       5.776  -6.135  23.625  1.00 89.40           C
ATOM    316 1HD  LYS A  40       6.043  -6.289  22.579  1.00 89.40           H
ATOM    317 2HD  LYS A  40       6.386  -6.820  24.214  1.00 89.40           H
ATOM    318  CE  LYS A  40       4.294  -6.456  23.831  1.00 89.40           C
ATOM    319 1HE  LYS A  40       4.109  -6.686  24.880  1.00 89.40           H
ATOM    320 2HE  LYS A  40       3.689  -5.584  23.585  1.00 89.40           H
ATOM    321  NZ  LYS A  40       3.890  -7.602  22.986  1.00 89.40           N
ATOM    322 1HZ  LYS A  40       2.910  -7.809  23.145  1.00 89.40           H
ATOM    323 2HZ  LYS A  40       4.032  -7.369  22.010  1.00 89.40           H
ATOM    324 3HZ  LYS A  40       4.450  -8.413  23.226  1.00 89.40           H
ATOM    325  HN  LYS A  40       8.259  -3.827  26.034  1.00 89.40           H
ATOM    326  N   ASN A  41      10.913  -4.997  24.865  1.00 87.40           N
ATOM    327  CA  ASN A  41      12.310  -4.702  24.594  1.00 87.40           C
ATOM    328  C   ASN A  41      12.801  -5.589  23.447  1.00 87.40           C
ATOM    329  O   ASN A  41      13.514  -5.123  22.559  1.00 87.40           O
ATOM    330  HA  ASN A  41      12.336  -3.642  24.342  1.00 87.40           H
ATOM    331  CB  ASN A  41      13.181  -4.989  25.819  1.00 87.40           C
ATOM    332 1HB  ASN A  41      12.881  -5.935  26.269  1.00 87.40           H
ATOM    333 2HB  ASN A  41      14.221  -5.097  25.512  1.00 87.40           H
ATOM    334  CG  ASN A  41      13.062  -3.866  26.851  1.00 87.40           C
ATOM    335  OD1 ASN A  41      12.724  -2.735  26.540  1.00 87.40           O
ATOM    336  ND2 ASN A  41      13.358  -4.238  28.093  1.00 87.40           N
ATOM    337 1HD2 ASN A  41      13.629  -5.183  28.280  1.00 87.40           H
ATOM    338 2HD2 ASN A  41      13.310  -3.575  28.839  1.00 87.40           H
ATOM    339  HN  ASN A  41      10.723  -5.331  25.788  1.00 87.40           H
ATOM    340  N   ASN A  42      12.400  -6.850  23.503  1.00 88.64           N
ATOM    341  CA  ASN A  42      12.829  -7.817  22.507  1.00 88.64           C
ATOM    342  C   ASN A  42      12.325  -7.380  21.129  1.00 88.64           C
ATOM    343  O   ASN A  42      13.044  -7.494  20.137  1.00 88.64           O
ATOM    344  HA  ASN A  42      13.917  -7.828  22.569  1.00 88.64           H
ATOM    345  CB  ASN A  42      12.255  -9.204  22.802  1.00 88.64           C
ATOM    346 1HB  ASN A  42      11.177  -9.132  22.950  1.00 88.64           H
ATOM    347 2HB  ASN A  42      12.415  -9.858  21.945  1.00 88.64           H
ATOM    348  CG  ASN A  42      12.906  -9.814  24.045  1.00 88.64           C
ATOM    349  OD1 ASN A  42      13.865  -9.295  24.592  1.00 88.64           O
ATOM    350  ND2 ASN A  42      12.333 -10.940  24.459  1.00 88.64           N
ATOM    351 1HD2 ASN A  42      11.547 -11.312  23.964  1.00 88.64           H
ATOM    352 2HD2 ASN A  42      12.687 -11.415  25.265  1.00 88.64           H
ATOM    353  HN  ASN A  42      11.794  -7.213  24.211  1.00 88.64           H
ATOM    354  N   VAL A  43      11.095  -6.890  21.112  1.00 89.89           N
ATOM    355  CA  VAL A  43      10.476  -6.463  19.869  1.00 89.89           C
ATOM    356  C   VAL A  43      11.257  -5.278  19.296  1.00 89.89           C
ATOM    357  O   VAL A  43      11.509  -5.219  18.094  1.00 89.89           O
ATOM    358  HA  VAL A  43      10.538  -7.296  19.168  1.00 89.89           H
ATOM    359  CB  VAL A  43       8.997  -6.148  20.101  1.00 89.89           C
ATOM    360  HB  VAL A  43       8.938  -5.304  20.788  1.00 89.89           H
ATOM    361  CG1 VAL A  43       8.312  -5.739  18.795  1.00 89.89           C
ATOM    362 1HG1 VAL A  43       8.799  -4.852  18.392  1.00 89.89           H
ATOM    363 2HG1 VAL A  43       8.387  -6.554  18.075  1.00 89.89           H
ATOM    364 3HG1 VAL A  43       7.262  -5.521  18.989  1.00 89.89           H
ATOM    365  CG2 VAL A  43       8.279  -7.334  20.749  1.00 89.89           C
ATOM    366 1HG2 VAL A  43       8.353  -8.204  20.097  1.00 89.89           H
ATOM    367 2HG2 VAL A  43       8.744  -7.559  21.709  1.00 89.89           H
ATOM    368 3HG2 VAL A  43       7.230  -7.083  20.903  1.00 89.89           H
ATOM    369  HN  VAL A  43      10.524  -6.783  21.927  1.00 89.89           H
ATOM    370  N   ARG A  44      11.619  -4.364  20.185  1.00 89.34           N
ATOM    371  CA  ARG A  44      12.293  -3.145  19.772  1.00 89.34           C
ATOM    372  C   ARG A  44      13.706  -3.461  19.277  1.00 89.34           C
ATOM    373  O   ARG A  44      14.180  -2.857  18.316  1.00 89.34           O
ATOM    374  HA  ARG A  44      11.676  -2.744  18.968  1.00 89.34           H
ATOM    375  CB  ARG A  44      12.377  -2.144  20.926  1.00 89.34           C
ATOM    376 1HB  ARG A  44      12.811  -2.628  21.801  1.00 89.34           H
ATOM    377 2HB  ARG A  44      13.040  -1.324  20.653  1.00 89.34           H
ATOM    378  CG  ARG A  44      10.993  -1.593  21.276  1.00 89.34           C
ATOM    379 1HG  ARG A  44      10.479  -1.287  20.364  1.00 89.34           H
ATOM    380 2HG  ARG A  44      10.390  -2.378  21.733  1.00 89.34           H
ATOM    381  CD  ARG A  44      11.102  -0.403  22.231  1.00 89.34           C
ATOM    382 1HD  ARG A  44      11.898   0.265  21.903  1.00 89.34           H
ATOM    383 2HD  ARG A  44      10.176   0.172  22.215  1.00 89.34           H
ATOM    384  NE  ARG A  44      11.376  -0.880  23.605  1.00 89.34           N
ATOM    385  HE  ARG A  44      12.309  -1.166  23.824  1.00 89.34           H
ATOM    386  CZ  ARG A  44      10.453  -0.953  24.573  1.00 89.34           C
ATOM    387  NH1 ARG A  44       9.188  -0.583  24.336  1.00 89.34           N
ATOM    388 1HH1 ARG A  44       8.926  -0.250  23.430  1.00 89.34           H
ATOM    389 2HH1 ARG A  44       8.505  -0.641  25.064  1.00 89.34           H
ATOM    390  NH2 ARG A  44      10.815  -1.402  25.783  1.00 89.34           N
ATOM    391 1HH2 ARG A  44      10.139  -1.462  26.517  1.00 89.34           H
ATOM    392 2HH2 ARG A  44      11.762  -1.676  25.952  1.00 89.34           H
ATOM    393  HN  ARG A  44      11.459  -4.447  21.168  1.00 89.34           H
ATOM    394  N   GLN A  45      14.338  -4.408  19.955  1.00 90.61           N
ATOM    395  CA  GLN A  45      15.701  -4.785  19.620  1.00 90.61           C
ATOM    396  C   GLN A  45      15.753  -5.398  18.219  1.00 90.61           C
ATOM    397  O   GLN A  45      16.650  -5.089  17.436  1.00 90.61           O
ATOM    398  HA  GLN A  45      16.271  -3.857  19.640  1.00 90.61           H
ATOM    399  CB  GLN A  45      16.275  -5.748  20.661  1.00 90.61           C
ATOM    400 1HB  GLN A  45      16.160  -5.322  21.658  1.00 90.61           H
ATOM    401 2HB  GLN A  45      15.713  -6.682  20.647  1.00 90.61           H
ATOM    402  CG  GLN A  45      17.753  -6.032  20.390  1.00 90.61           C
ATOM    403 1HG  GLN A  45      17.869  -6.456  19.392  1.00 90.61           H
ATOM    404 2HG  GLN A  45      18.315  -5.098  20.406  1.00 90.61           H
ATOM    405  CD  GLN A  45      18.327  -6.996  21.430  1.00 90.61           C
ATOM    406  OE1 GLN A  45      17.621  -7.549  22.257  1.00 90.61           O
ATOM    407  NE2 GLN A  45      19.643  -7.167  21.342  1.00 90.61           N
ATOM    408 1HE2 GLN A  45      20.164  -6.683  20.639  1.00 90.61           H
ATOM    409 2HE2 GLN A  45      20.111  -7.779  21.978  1.00 90.61           H
ATOM    410  HN  GLN A  45      13.935  -4.913  20.718  1.00 90.61           H
ATOM    411  N   PHE A  46      14.781  -6.255  17.946  1.00 91.88           N
ATOM    412  CA  PHE A  46      14.676  -6.876  16.637  1.00 91.88           C
ATOM    413  C   PHE A  46      14.468  -5.824  15.546  1.00 91.88           C
ATOM    414  O   PHE A  46      15.144  -5.846  14.519  1.00 91.88           O
ATOM    415  HA  PHE A  46      15.611  -7.406  16.454  1.00 91.88           H
ATOM    416  CB  PHE A  46      13.458  -7.801  16.676  1.00 91.88           C
ATOM    417 1HB  PHE A  46      13.638  -8.592  17.404  1.00 91.88           H
ATOM    418 2HB  PHE A  46      12.596  -7.234  17.028  1.00 91.88           H
ATOM    419  CG  PHE A  46      13.116  -8.437  15.327  1.00 91.88           C
ATOM    420  CD1 PHE A  46      12.071  -7.962  14.597  1.00 91.88           C
ATOM    421  HD1 PHE A  46      11.478  -7.128  14.972  1.00 91.88           H
ATOM    422  CD2 PHE A  46      13.855  -9.477  14.859  1.00 91.88           C
ATOM    423  HD2 PHE A  46      14.692  -9.858  15.444  1.00 91.88           H
ATOM    424  CE1 PHE A  46      11.754  -8.552  13.345  1.00 91.88           C
ATOM    425  HE1 PHE A  46      10.917  -8.172  12.759  1.00 91.88           H
ATOM    426  CE2 PHE A  46      13.538 -10.068  13.607  1.00 91.88           C
ATOM    427  HE2 PHE A  46      14.131 -10.902  13.232  1.00 91.88           H
ATOM    428  CZ  PHE A  46      12.494  -9.593  12.877  1.00 91.88           C
ATOM    429  HZ  PHE A  46      12.250 -10.046  11.916  1.00 91.88           H
ATOM    430  HN  PHE A  46      14.074  -6.526  18.600  1.00 91.88           H
ATOM    431  N   ALA A  47      13.528  -4.926  15.806  1.00 91.41           N
ATOM    432  CA  ALA A  47      13.160  -3.922  14.822  1.00 91.41           C
ATOM    433  C   ALA A  47      14.392  -3.089  14.464  1.00 91.41           C
ATOM    434  O   ALA A  47      14.620  -2.782  13.295  1.00 91.41           O
ATOM    435  HA  ALA A  47      12.812  -4.443  13.930  1.00 91.41           H
ATOM    436  CB  ALA A  47      12.017  -3.065  15.371  1.00 91.41           C
ATOM    437 1HB  ALA A  47      11.156  -3.700  15.581  1.00 91.41           H
ATOM    438 2HB  ALA A  47      12.339  -2.574  16.288  1.00 91.41           H
ATOM    439 3HB  ALA A  47      11.741  -2.312  14.633  1.00 91.41           H
ATOM    440  HN  ALA A  47      13.024  -4.878  16.668  1.00 91.41           H
ATOM    441  N   SER A  48      15.155  -2.746  15.492  1.00 91.50           N
ATOM    442  CA  SER A  48      16.220  -1.770  15.341  1.00 91.50           C
ATOM    443  C   SER A  48      17.309  -2.321  14.418  1.00 91.50           C
ATOM    444  O   SER A  48      18.037  -1.558  13.786  1.00 91.50           O
ATOM    445  HA  SER A  48      15.748  -0.894  14.895  1.00 91.50           H
ATOM    446  CB  SER A  48      16.817  -1.391  16.698  1.00 91.50           C
ATOM    447 1HB  SER A  48      17.488  -0.542  16.574  1.00 91.50           H
ATOM    448 2HB  SER A  48      16.019  -1.072  17.368  1.00 91.50           H
ATOM    449  OG  SER A  48      17.528  -2.475  17.289  1.00 91.50           O
ATOM    450  HG  SER A  48      17.898  -2.198  18.176  1.00 91.50           H
ATOM    451  HN  SER A  48      15.054  -3.123  16.413  1.00 91.50           H
ATOM    452  N   HIS A  49      17.385  -3.643  14.369  1.00 92.30           N
ATOM    453  CA  HIS A  49      18.399  -4.306  13.567  1.00 92.30           C
ATOM    454  C   HIS A  49      17.822  -4.652  12.193  1.00 92.30           C
ATOM    455  O   HIS A  49      18.507  -4.525  11.179  1.00 92.30           O
ATOM    456  HA  HIS A  49      19.213  -3.592  13.441  1.00 92.30           H
ATOM    457  CB  HIS A  49      18.959  -5.527  14.300  1.00 92.30           C
ATOM    458 1HB  HIS A  49      18.132  -6.176  14.586  1.00 92.30           H
ATOM    459 2HB  HIS A  49      19.587  -6.094  13.612  1.00 92.30           H
ATOM    460  CG  HIS A  49      19.765  -5.188  15.531  1.00 92.30           C
ATOM    461  ND1 HIS A  49      19.182  -4.852  16.740  1.00 92.30           N
ATOM    462  HD1 HIS A  49      18.199  -4.799  16.921  1.00 92.30           H
ATOM    463  CD2 HIS A  49      21.114  -5.138  15.728  1.00 92.30           C
ATOM    464  HD2 HIS A  49      21.876  -5.349  14.977  1.00 92.30           H
ATOM    465  CE1 HIS A  49      20.145  -4.611  17.617  1.00 92.30           C
ATOM    466  HE1 HIS A  49      20.006  -4.323  18.659  1.00 92.30           H
ATOM    467  NE2 HIS A  49      21.342  -4.789  16.987  1.00 92.30           N
ATOM    468  HN  HIS A  49      16.770  -4.257  14.864  1.00 92.30           H
ATOM    469  N   PHE A  50      16.569  -5.082  12.204  1.00 93.25           N
ATOM    470  CA  PHE A  50      15.990  -5.728  11.038  1.00 93.25           C
ATOM    471  C   PHE A  50      15.471  -4.692  10.039  1.00 93.25           C
ATOM    472  O   PHE A  50      15.716  -4.805   8.839  1.00 93.25           O
ATOM    473  HA  PHE A  50      16.777  -6.318  10.571  1.00 93.25           H
ATOM    474  CB  PHE A  50      14.815  -6.574  11.534  1.00 93.25           C
ATOM    475 1HB  PHE A  50      15.178  -7.276  12.285  1.00 93.25           H
ATOM    476 2HB  PHE A  50      14.094  -5.923  12.028  1.00 93.25           H
ATOM    477  CG  PHE A  50      14.102  -7.355  10.429  1.00 93.25           C
ATOM    478  CD1 PHE A  50      12.848  -6.996  10.043  1.00 93.25           C
ATOM    479  HD1 PHE A  50      12.351  -6.152  10.521  1.00 93.25           H
ATOM    480  CD2 PHE A  50      14.721  -8.409   9.832  1.00 93.25           C
ATOM    481  HD2 PHE A  50      15.726  -8.697  10.142  1.00 93.25           H
ATOM    482  CE1 PHE A  50      12.185  -7.722   9.018  1.00 93.25           C
ATOM    483  HE1 PHE A  50      11.180  -7.434   8.709  1.00 93.25           H
ATOM    484  CE2 PHE A  50      14.058  -9.134   8.807  1.00 93.25           C
ATOM    485  HE2 PHE A  50      14.555  -9.979   8.329  1.00 93.25           H
ATOM    486  CZ  PHE A  50      12.805  -8.775   8.421  1.00 93.25           C
ATOM    487  HZ  PHE A  50      12.296  -9.332   7.634  1.00 93.25           H
ATOM    488  HN  PHE A  50      15.955  -4.995  12.988  1.00 93.25           H
ATOM    489  N   LEU A  51      14.763  -3.706  10.571  1.00 94.42           N
ATOM    490  CA  LEU A  51      13.913  -2.865   9.746  1.00 94.42           C
ATOM    491  C   LEU A  51      14.786  -1.897   8.943  1.00 94.42           C
ATOM    492  O   LEU A  51      14.649  -1.797   7.725  1.00 94.42           O
ATOM    493  HA  LEU A  51      13.388  -3.516   9.047  1.00 94.42           H
ATOM    494  CB  LEU A  51      12.852  -2.171  10.602  1.00 94.42           C
ATOM    495 1HB  LEU A  51      13.359  -1.538  11.331  1.00 94.42           H
ATOM    496 2HB  LEU A  51      12.269  -1.512   9.959  1.00 94.42           H
ATOM    497  CG  LEU A  51      11.888  -3.092  11.352  1.00 94.42           C
ATOM    498  HG  LEU A  51      12.469  -3.712  12.035  1.00 94.42           H
ATOM    499  CD1 LEU A  51      10.905  -2.282  12.201  1.00 94.42           C
ATOM    500 1HD1 LEU A  51      11.457  -1.688  12.928  1.00 94.42           H
ATOM    501 2HD1 LEU A  51      10.327  -1.621  11.556  1.00 94.42           H
ATOM    502 3HD1 LEU A  51      10.231  -2.962  12.723  1.00 94.42           H
ATOM    503  CD2 LEU A  51      11.168  -4.035  10.386  1.00 94.42           C
ATOM    504 1HD2 LEU A  51      10.602  -3.451   9.661  1.00 94.42           H
ATOM    505 2HD2 LEU A  51      11.902  -4.649   9.863  1.00 94.42           H
ATOM    506 3HD2 LEU A  51      10.489  -4.679  10.945  1.00 94.42           H
ATOM    507  HN  LEU A  51      14.764  -3.479  11.545  1.00 94.42           H
ATOM    508  N   PRO A  52      15.694  -1.170   9.608  1.00 95.33           N
ATOM    509  CA  PRO A  52      16.369  -0.038   8.969  1.00 95.33           C
ATOM    510  C   PRO A  52      17.012  -0.421   7.646  1.00 95.33           C
ATOM    511  O   PRO A  52      16.767   0.219   6.625  1.00 95.33           O
ATOM    512  HA  PRO A  52      15.644   0.738   8.720  1.00 95.33           H
ATOM    513  CB  PRO A  52      17.411   0.394  10.003  1.00 95.33           C
ATOM    514 1HB  PRO A  52      18.368  -0.100   9.838  1.00 95.33           H
ATOM    515 2HB  PRO A  52      17.596   1.467   9.962  1.00 95.33           H
ATOM    516  CG  PRO A  52      16.785  -0.020  11.329  1.00 95.33           C
ATOM    517 1HG  PRO A  52      17.531  -0.107  12.120  1.00 95.33           H
ATOM    518 2HG  PRO A  52      16.053   0.710  11.677  1.00 95.33           H
ATOM    519  CD  PRO A  52      16.144  -1.358  10.999  1.00 95.33           C
ATOM    520 1HD  PRO A  52      16.856  -2.179  11.082  1.00 95.33           H
ATOM    521 2HD  PRO A  52      15.318  -1.589  11.672  1.00 95.33           H
ATOM    522  N   PRO A  53      17.845  -1.470   7.633  1.00 95.83           N
ATOM    523  CA  PRO A  53      18.519  -1.882   6.399  1.00 95.83           C
ATOM    524  C   PRO A  53      17.544  -2.096   5.253  1.00 95.83           C
ATOM    525  O   PRO A  53      17.809  -1.686   4.124  1.00 95.83           O
ATOM    526  HA  PRO A  53      19.192  -1.095   6.058  1.00 95.83           H
ATOM    527  CB  PRO A  53      19.228  -3.180   6.790  1.00 95.83           C
ATOM    528 1HB  PRO A  53      18.608  -4.053   6.587  1.00 95.83           H
ATOM    529 2HB  PRO A  53      20.156  -3.314   6.234  1.00 95.83           H
ATOM    530  CG  PRO A  53      19.486  -3.007   8.282  1.00 95.83           C
ATOM    531 1HG  PRO A  53      19.659  -3.962   8.777  1.00 95.83           H
ATOM    532 2HG  PRO A  53      20.370  -2.398   8.472  1.00 95.83           H
ATOM    533  CD  PRO A  53      18.214  -2.333   8.770  1.00 95.83           C
ATOM    534 1HD  PRO A  53      17.431  -3.058   8.992  1.00 95.83           H
ATOM    535 2HD  PRO A  53      18.383  -1.762   9.683  1.00 95.83           H
ATOM    536  N   LEU A  54      16.431  -2.737   5.577  1.00 95.53           N
ATOM    537  CA  LEU A  54      15.472  -3.133   4.559  1.00 95.53           C
ATOM    538  C   LEU A  54      14.800  -1.885   3.985  1.00 95.53           C
ATOM    539  O   LEU A  54      14.659  -1.754   2.770  1.00 95.53           O
ATOM    540  HA  LEU A  54      16.028  -3.624   3.760  1.00 95.53           H
ATOM    541  CB  LEU A  54      14.487  -4.159   5.122  1.00 95.53           C
ATOM    542 1HB  LEU A  54      14.047  -3.750   6.032  1.00 95.53           H
ATOM    543 2HB  LEU A  54      13.675  -4.285   4.405  1.00 95.53           H
ATOM    544  CG  LEU A  54      15.065  -5.539   5.444  1.00 95.53           C
ATOM    545  HG  LEU A  54      15.876  -5.410   6.160  1.00 95.53           H
ATOM    546  CD1 LEU A  54      14.014  -6.433   6.106  1.00 95.53           C
ATOM    547 1HD1 LEU A  54      13.676  -5.970   7.033  1.00 95.53           H
ATOM    548 2HD1 LEU A  54      13.167  -6.557   5.432  1.00 95.53           H
ATOM    549 3HD1 LEU A  54      14.452  -7.407   6.324  1.00 95.53           H
ATOM    550  CD2 LEU A  54      15.664  -6.187   4.194  1.00 95.53           C
ATOM    551 1HD2 LEU A  54      14.889  -6.301   3.437  1.00 95.53           H
ATOM    552 2HD2 LEU A  54      16.463  -5.556   3.805  1.00 95.53           H
ATOM    553 3HD2 LEU A  54      16.068  -7.166   4.451  1.00 95.53           H
ATOM    554  HN  LEU A  54      16.181  -2.986   6.512  1.00 95.53           H
ATOM    555  N   TYR A  55      14.403  -0.998   4.886  1.00 96.04           N
ATOM    556  CA  TYR A  55      13.673   0.195   4.491  1.00 96.04           C
ATOM    557  C   TYR A  55      14.543   1.107   3.623  1.00 96.04           C
ATOM    558  O   TYR A  55      14.042   1.763   2.711  1.00 96.04           O
ATOM    559  HA  TYR A  55      12.802  -0.118   3.916  1.00 96.04           H
ATOM    560  CB  TYR A  55      13.326   0.926   5.789  1.00 96.04           C
ATOM    561 1HB  TYR A  55      14.217   0.975   6.416  1.00 96.04           H
ATOM    562 2HB  TYR A  55      13.047   1.953   5.553  1.00 96.04           H
ATOM    563  CG  TYR A  55      12.194   0.276   6.587  1.00 96.04           C
ATOM    564  CD1 TYR A  55      11.515  -0.805   6.063  1.00 96.04           C
ATOM    565  HD1 TYR A  55      11.785  -1.196   5.082  1.00 96.04           H
ATOM    566  CD2 TYR A  55      11.853   0.770   7.829  1.00 96.04           C
ATOM    567  HD2 TYR A  55      12.390   1.624   8.242  1.00 96.04           H
ATOM    568  CE1 TYR A  55      10.449  -1.418   6.814  1.00 96.04           C
ATOM    569  HE1 TYR A  55       9.904  -2.272   6.412  1.00 96.04           H
ATOM    570  CE2 TYR A  55      10.787   0.158   8.579  1.00 96.04           C
ATOM    571  HE2 TYR A  55      10.507   0.538   9.562  1.00 96.04           H
ATOM    572  CZ  TYR A  55      10.138  -0.906   8.035  1.00 96.04           C
ATOM    573  OH  TYR A  55       9.132  -1.485   8.744  1.00 96.04           O
ATOM    574  HH  TYR A  55       8.723  -2.228   8.213  1.00 96.04           H
ATOM    575  HN  TYR A  55      14.571  -1.085   5.868  1.00 96.04           H
ATOM    576  N   TRP A  56      15.830   1.118   3.937  1.00 96.29           N
ATOM    577  CA  TRP A  56      16.789   1.861   3.137  1.00 96.29           C
ATOM    578  C   TRP A  56      16.879   1.191   1.764  1.00 96.29           C
ATOM    579  O   TRP A  56      16.896   1.870   0.739  1.00 96.29           O
ATOM    580  HA  TRP A  56      16.416   2.880   3.031  1.00 96.29           H
ATOM    581  CB  TRP A  56      18.141   1.953   3.847  1.00 96.29           C
ATOM    582 1HB  TRP A  56      18.295   1.046   4.432  1.00 96.29           H
ATOM    583 2HB  TRP A  56      18.932   1.987   3.098  1.00 96.29           H
ATOM    584  CG  TRP A  56      18.278   3.167   4.769  1.00 96.29           C
ATOM    585  CD1 TRP A  56      18.390   3.180   6.104  1.00 96.29           C
ATOM    586  HD1 TRP A  56      18.398   2.286   6.728  1.00 96.29           H
ATOM    587  CD2 TRP A  56      18.315   4.552   4.367  1.00 96.29           C
ATOM    588  NE1 TRP A  56      18.495   4.467   6.590  1.00 96.29           N
ATOM    589  HE1 TRP A  56      18.588   4.732   7.550  1.00 96.29           H
ATOM    590  CE2 TRP A  56      18.448   5.328   5.500  1.00 96.29           C
ATOM    591  CE3 TRP A  56      18.237   5.130   3.087  1.00 96.29           C
ATOM    592  HE3 TRP A  56      18.132   4.539   2.178  1.00 96.29           H
ATOM    593  CZ2 TRP A  56      18.515   6.726   5.468  1.00 96.29           C
ATOM    594  HZ2 TRP A  56      18.620   7.317   6.378  1.00 96.29           H
ATOM    595  CZ3 TRP A  56      18.306   6.529   3.072  1.00 96.29           C
ATOM    596  HZ3 TRP A  56      18.251   7.028   2.105  1.00 96.29           H
ATOM    597  CH2 TRP A  56      18.440   7.324   4.204  1.00 96.29           C
ATOM    598  HH2 TRP A  56      18.486   8.409   4.108  1.00 96.29           H
ATOM    599  HN  TRP A  56      16.219   0.633   4.720  1.00 96.29           H
ATOM    600  N   LEU A  57      16.935  -0.132   1.790  1.00 96.23           N
ATOM    601  CA  LEU A  57      17.039  -0.901   0.561  1.00 96.23           C
ATOM    602  C   LEU A  57      15.804  -0.642  -0.304  1.00 96.23           C
ATOM    603  O   LEU A  57      15.925  -0.339  -1.490  1.00 96.23           O
ATOM    604  HA  LEU A  57      17.918  -0.541   0.025  1.00 96.23           H
ATOM    605  CB  LEU A  57      17.273  -2.380   0.873  1.00 96.23           C
ATOM    606 1HB  LEU A  57      18.181  -2.466   1.470  1.00 96.23           H
ATOM    607 2HB  LEU A  57      16.449  -2.735   1.492  1.00 96.23           H
ATOM    608  CG  LEU A  57      17.402  -3.308  -0.337  1.00 96.23           C
ATOM    609  HG  LEU A  57      16.550  -3.132  -0.994  1.00 96.23           H
ATOM    610  CD1 LEU A  57      18.665  -2.991  -1.140  1.00 96.23           C
ATOM    611 1HD1 LEU A  57      18.623  -1.961  -1.492  1.00 96.23           H
ATOM    612 2HD1 LEU A  57      19.541  -3.121  -0.504  1.00 96.23           H
ATOM    613 3HD1 LEU A  57      18.732  -3.665  -1.994  1.00 96.23           H
ATOM    614  CD2 LEU A  57      17.347  -4.776   0.090  1.00 96.23           C
ATOM    615 1HD2 LEU A  57      18.166  -4.985   0.779  1.00 96.23           H
ATOM    616 2HD2 LEU A  57      16.396  -4.976   0.584  1.00 96.23           H
ATOM    617 3HD2 LEU A  57      17.441  -5.414  -0.789  1.00 96.23           H
ATOM    618  HN  LEU A  57      16.909  -0.677   2.628  1.00 96.23           H
ATOM    619  N   VAL A  58      14.644  -0.770   0.323  1.00 96.29           N
ATOM    620  CA  VAL A  58      13.387  -0.615  -0.389  1.00 96.29           C
ATOM    621  C   VAL A  58      13.298   0.803  -0.955  1.00 96.29           C
ATOM    622  O   VAL A  58      12.875   0.995  -2.094  1.00 96.29           O
ATOM    623  HA  VAL A  58      13.389  -1.324  -1.217  1.00 96.29           H
ATOM    624  CB  VAL A  58      12.217  -0.965   0.533  1.00 96.29           C
ATOM    625  HB  VAL A  58      12.304  -0.354   1.432  1.00 96.29           H
ATOM    626  CG1 VAL A  58      10.879  -0.637  -0.131  1.00 96.29           C
ATOM    627 1HG1 VAL A  58      10.838   0.428  -0.359  1.00 96.29           H
ATOM    628 2HG1 VAL A  58      10.781  -1.210  -1.053  1.00 96.29           H
ATOM    629 3HG1 VAL A  58      10.064  -0.895   0.545  1.00 96.29           H
ATOM    630  CG2 VAL A  58      12.273  -2.435   0.956  1.00 96.29           C
ATOM    631 1HG2 VAL A  58      12.223  -3.070   0.072  1.00 96.29           H
ATOM    632 2HG2 VAL A  58      13.206  -2.624   1.488  1.00 96.29           H
ATOM    633 3HG2 VAL A  58      11.430  -2.656   1.611  1.00 96.29           H
ATOM    634  HN  VAL A  58      14.555  -0.976   1.298  1.00 96.29           H
ATOM    635  N   PHE A  59      13.704   1.760  -0.134  1.00 97.56           N
ATOM    636  CA  PHE A  59      13.687   3.155  -0.543  1.00 97.56           C
ATOM    637  C   PHE A  59      14.490   3.358  -1.829  1.00 97.56           C
ATOM    638  O   PHE A  59      13.986   3.925  -2.797  1.00 97.56           O
ATOM    639  HA  PHE A  59      12.646   3.427  -0.720  1.00 97.56           H
ATOM    640  CB  PHE A  59      14.337   3.960   0.584  1.00 97.56           C
ATOM    641 1HB  PHE A  59      13.709   3.895   1.472  1.00 97.56           H
ATOM    642 2HB  PHE A  59      15.294   3.504   0.836  1.00 97.56           H
ATOM    643  CG  PHE A  59      14.564   5.434   0.244  1.00 97.56           C
ATOM    644  CD1 PHE A  59      15.829   5.928   0.171  1.00 97.56           C
ATOM    645  HD1 PHE A  59      16.681   5.274   0.354  1.00 97.56           H
ATOM    646  CD2 PHE A  59      13.500   6.251   0.015  1.00 97.56           C
ATOM    647  HD2 PHE A  59      12.487   5.855   0.074  1.00 97.56           H
ATOM    648  CE1 PHE A  59      16.039   7.297  -0.144  1.00 97.56           C
ATOM    649  HE1 PHE A  59      17.053   7.693  -0.202  1.00 97.56           H
ATOM    650  CE2 PHE A  59      13.711   7.619  -0.300  1.00 97.56           C
ATOM    651  HE2 PHE A  59      12.859   8.274  -0.483  1.00 97.56           H
ATOM    652  CZ  PHE A  59      14.976   8.113  -0.373  1.00 97.56           C
ATOM    653  HZ  PHE A  59      15.137   9.164  -0.615  1.00 97.56           H
ATOM    654  HN  PHE A  59      14.039   1.597   0.794  1.00 97.56           H
ATOM    655  N   ILE A  60      15.728   2.886  -1.797  1.00 97.15           N
ATOM    656  CA  ILE A  60      16.657   3.146  -2.883  1.00 97.15           C
ATOM    657  C   ILE A  60      16.124   2.509  -4.168  1.00 97.15           C
ATOM    658  O   ILE A  60      16.022   3.173  -5.199  1.00 97.15           O
ATOM    659  HA  ILE A  60      16.699   4.226  -3.025  1.00 97.15           H
ATOM    660  CB  ILE A  60      18.065   2.683  -2.506  1.00 97.15           C
ATOM    661  HB  ILE A  60      17.999   1.665  -2.123  1.00 97.15           H
ATOM    662  CG1 ILE A  60      18.646   3.551  -1.388  1.00 97.15           C
ATOM    663 1HG1 ILE A  60      18.896   4.537  -1.780  1.00 97.15           H
ATOM    664 2HG1 ILE A  60      17.897   3.698  -0.610  1.00 97.15           H
ATOM    665  CG2 ILE A  60      18.977   2.645  -3.734  1.00 97.15           C
ATOM    666 1HG2 ILE A  60      18.567   1.953  -4.470  1.00 97.15           H
ATOM    667 2HG2 ILE A  60      19.042   3.642  -4.170  1.00 97.15           H
ATOM    668 3HG2 ILE A  60      19.972   2.313  -3.438  1.00 97.15           H
ATOM    669  CD1 ILE A  60      19.895   2.904  -0.785  1.00 97.15           C
ATOM    670 1HD1 ILE A  60      19.636   1.929  -0.372  1.00 97.15           H
ATOM    671 2HD1 ILE A  60      20.651   2.781  -1.560  1.00 97.15           H
ATOM    672 3HD1 ILE A  60      20.287   3.541   0.008  1.00 97.15           H
ATOM    673  HN  ILE A  60      16.096   2.335  -1.048  1.00 97.15           H
ATOM    674  N   VAL A  61      15.797   1.229  -4.065  1.00 95.92           N
ATOM    675  CA  VAL A  61      15.398   0.462  -5.233  1.00 95.92           C
ATOM    676  C   VAL A  61      14.086   1.024  -5.783  1.00 95.92           C
ATOM    677  O   VAL A  61      13.923   1.160  -6.994  1.00 95.92           O
ATOM    678  HA  VAL A  61      16.175   0.584  -5.988  1.00 95.92           H
ATOM    679  CB  VAL A  61      15.311  -1.024  -4.879  1.00 95.92           C
ATOM    680  HB  VAL A  61      14.617  -1.129  -4.045  1.00 95.92           H
ATOM    681  CG1 VAL A  61      14.762  -1.836  -6.053  1.00 95.92           C
ATOM    682 1HG1 VAL A  61      13.764  -1.478  -6.308  1.00 95.92           H
ATOM    683 2HG1 VAL A  61      15.420  -1.720  -6.914  1.00 95.92           H
ATOM    684 3HG1 VAL A  61      14.710  -2.888  -5.774  1.00 95.92           H
ATOM    685  CG2 VAL A  61      16.671  -1.561  -4.428  1.00 95.92           C
ATOM    686 1HG2 VAL A  61      17.396  -1.436  -5.233  1.00 95.92           H
ATOM    687 2HG2 VAL A  61      17.006  -1.011  -3.549  1.00 95.92           H
ATOM    688 3HG2 VAL A  61      16.580  -2.619  -4.182  1.00 95.92           H
ATOM    689  HN  VAL A  61      15.803   0.718  -3.206  1.00 95.92           H
ATOM    690  N   GLY A  62      13.182   1.335  -4.865  1.00 96.78           N
ATOM    691  CA  GLY A  62      11.862   1.810  -5.245  1.00 96.78           C
ATOM    692  C   GLY A  62      11.943   3.193  -5.893  1.00 96.78           C
ATOM    693  O   GLY A  62      11.260   3.461  -6.881  1.00 96.78           O
ATOM    694 1HA  GLY A  62      11.404   1.105  -5.939  1.00 96.78           H
ATOM    695 2HA  GLY A  62      11.220   1.854  -4.365  1.00 96.78           H
ATOM    696  HN  GLY A  62      13.339   1.267  -3.880  1.00 96.78           H
ATOM    697  N   ALA A  63      12.784   4.036  -5.312  1.00 96.90           N
ATOM    698  CA  ALA A  63      12.919   5.404  -5.783  1.00 96.90           C
ATOM    699  C   ALA A  63      13.436   5.393  -7.224  1.00 96.90           C
ATOM    700  O   ALA A  63      12.908   6.100  -8.081  1.00 96.90           O
ATOM    701  HA  ALA A  63      11.930   5.861  -5.765  1.00 96.90           H
ATOM    702  CB  ALA A  63      13.839   6.181  -4.840  1.00 96.90           C
ATOM    703 1HB  ALA A  63      13.413   6.183  -3.837  1.00 96.90           H
ATOM    704 2HB  ALA A  63      14.820   5.707  -4.816  1.00 96.90           H
ATOM    705 3HB  ALA A  63      13.940   7.207  -5.194  1.00 96.90           H
ATOM    706  HN  ALA A  63      13.366   3.798  -4.534  1.00 96.90           H
ATOM    707  N   LEU A  64      14.461   4.584  -7.445  1.00 95.39           N
ATOM    708  CA  LEU A  64      15.072   4.492  -8.760  1.00 95.39           C
ATOM    709  C   LEU A  64      14.053   3.930  -9.753  1.00 95.39           C
ATOM    710  O   LEU A  64      13.898   4.456 -10.854  1.00 95.39           O
ATOM    711  HA  LEU A  64      15.333   5.504  -9.070  1.00 95.39           H
ATOM    712  CB  LEU A  64      16.372   3.689  -8.692  1.00 95.39           C
ATOM    713 1HB  LEU A  64      16.158   2.728  -8.223  1.00 95.39           H
ATOM    714 2HB  LEU A  64      16.701   3.480  -9.710  1.00 95.39           H
ATOM    715  CG  LEU A  64      17.529   4.348  -7.938  1.00 95.39           C
ATOM    716  HG  LEU A  64      17.181   4.606  -6.938  1.00 95.39           H
ATOM    717  CD1 LEU A  64      18.699   3.376  -7.772  1.00 95.39           C
ATOM    718 1HD1 LEU A  64      18.368   2.502  -7.211  1.00 95.39           H
ATOM    719 2HD1 LEU A  64      19.055   3.064  -8.754  1.00 95.39           H
ATOM    720 3HD1 LEU A  64      19.507   3.870  -7.232  1.00 95.39           H
ATOM    721  CD2 LEU A  64      17.957   5.649  -8.618  1.00 95.39           C
ATOM    722 1HD2 LEU A  64      18.280   5.437  -9.637  1.00 95.39           H
ATOM    723 2HD2 LEU A  64      17.115   6.341  -8.641  1.00 95.39           H
ATOM    724 3HD2 LEU A  64      18.780   6.097  -8.061  1.00 95.39           H
ATOM    725  HN  LEU A  64      14.872   3.998  -6.746  1.00 95.39           H
ATOM    726  N   GLY A  65      13.384   2.868  -9.329  1.00 93.97           N
ATOM    727  CA  GLY A  65      12.482   2.148 -10.212  1.00 93.97           C
ATOM    728  C   GLY A  65      11.335   3.048 -10.676  1.00 93.97           C
ATOM    729  O   GLY A  65      11.094   3.185 -11.874  1.00 93.97           O
ATOM    730 1HA  GLY A  65      13.033   1.780 -11.078  1.00 93.97           H
ATOM    731 2HA  GLY A  65      12.080   1.277  -9.696  1.00 93.97           H
ATOM    732  HN  GLY A  65      13.451   2.499  -8.401  1.00 93.97           H
ATOM    733  N   ASN A  66      10.658   3.639  -9.702  1.00 95.98           N
ATOM    734  CA  ASN A  66       9.440   4.380  -9.980  1.00 95.98           C
ATOM    735  C   ASN A  66       9.794   5.682 -10.703  1.00 95.98           C
ATOM    736  O   ASN A  66       9.022   6.168 -11.528  1.00 95.98           O
ATOM    737  HA  ASN A  66       8.833   3.715 -10.594  1.00 95.98           H
ATOM    738  CB  ASN A  66       8.707   4.742  -8.687  1.00 95.98           C
ATOM    739 1HB  ASN A  66       9.415   5.153  -7.966  1.00 95.98           H
ATOM    740 2HB  ASN A  66       7.969   5.519  -8.887  1.00 95.98           H
ATOM    741  CG  ASN A  66       8.016   3.516  -8.087  1.00 95.98           C
ATOM    742  OD1 ASN A  66       7.117   2.932  -8.670  1.00 95.98           O
ATOM    743  ND2 ASN A  66       8.483   3.161  -6.894  1.00 95.98           N
ATOM    744 1HD2 ASN A  66       9.223   3.684  -6.471  1.00 95.98           H
ATOM    745 2HD2 ASN A  66       8.094   2.371  -6.420  1.00 95.98           H
ATOM    746  HN  ASN A  66      10.929   3.617  -8.739  1.00 95.98           H
ATOM    747  N   SER A  67      10.962   6.209 -10.366  1.00 94.62           N
ATOM    748  CA  SER A  67      11.468   7.396 -11.035  1.00 94.62           C
ATOM    749  C   SER A  67      11.681   7.107 -12.523  1.00 94.62           C
ATOM    750  O   SER A  67      11.429   7.965 -13.368  1.00 94.62           O
ATOM    751  HA  SER A  67      10.697   8.154 -10.900  1.00 94.62           H
ATOM    752  CB  SER A  67      12.772   7.875 -10.396  1.00 94.62           C
ATOM    753 1HB  SER A  67      13.518   7.083 -10.457  1.00 94.62           H
ATOM    754 2HB  SER A  67      13.161   8.724 -10.958  1.00 94.62           H
ATOM    755  OG  SER A  67      12.592   8.251  -9.033  1.00 94.62           O
ATOM    756  HG  SER A  67      13.059   7.601  -8.434  1.00 94.62           H
ATOM    757  HN  SER A  67      11.557   5.840  -9.653  1.00 94.62           H
ATOM    758  N   LEU A  68      12.143   5.896 -12.797  1.00 91.88           N
ATOM    759  CA  LEU A  68      12.368   5.474 -14.170  1.00 91.88           C
ATOM    760  C   LEU A  68      11.029   5.419 -14.908  1.00 91.88           C
ATOM    761  O   LEU A  68      10.940   5.809 -16.071  1.00 91.88           O
ATOM    762  HA  LEU A  68      12.993   6.230 -14.645  1.00 91.88           H
ATOM    763  CB  LEU A  68      13.144   4.156 -14.205  1.00 91.88           C
ATOM    764 1HB  LEU A  68      14.070   4.288 -13.644  1.00 91.88           H
ATOM    765 2HB  LEU A  68      12.560   3.399 -13.682  1.00 91.88           H
ATOM    766  CG  LEU A  68      13.495   3.621 -15.594  1.00 91.88           C
ATOM    767  HG  LEU A  68      12.575   3.549 -16.175  1.00 91.88           H
ATOM    768  CD1 LEU A  68      14.422   4.586 -16.336  1.00 91.88           C
ATOM    769 1HD1 LEU A  68      13.928   5.551 -16.447  1.00 91.88           H
ATOM    770 2HD1 LEU A  68      15.344   4.713 -15.767  1.00 91.88           H
ATOM    771 3HD1 LEU A  68      14.656   4.181 -17.320  1.00 91.88           H
ATOM    772  CD2 LEU A  68      14.085   2.212 -15.507  1.00 91.88           C
ATOM    773 1HD2 LEU A  68      14.992   2.235 -14.902  1.00 91.88           H
ATOM    774 2HD2 LEU A  68      13.359   1.542 -15.047  1.00 91.88           H
ATOM    775 3HD2 LEU A  68      14.326   1.856 -16.508  1.00 91.88           H
ATOM    776  HN  LEU A  68      12.361   5.210 -12.103  1.00 91.88           H
ATOM    777  N   VAL A  69      10.020   4.930 -14.201  1.00 92.15           N
ATOM    778  CA  VAL A  69       8.698   4.784 -14.787  1.00 92.15           C
ATOM    779  C   VAL A  69       8.192   6.154 -15.241  1.00 92.15           C
ATOM    780  O   VAL A  69       7.682   6.295 -16.352  1.00 92.15           O
ATOM    781  HA  VAL A  69       8.794   4.138 -15.660  1.00 92.15           H
ATOM    782  CB  VAL A  69       7.758   4.099 -13.792  1.00 92.15           C
ATOM    783  HB  VAL A  69       7.774   4.673 -12.866  1.00 92.15           H
ATOM    784  CG1 VAL A  69       6.320   4.089 -14.315  1.00 92.15           C
ATOM    785 1HG1 VAL A  69       5.981   5.113 -14.467  1.00 92.15           H
ATOM    786 2HG1 VAL A  69       6.281   3.549 -15.261  1.00 92.15           H
ATOM    787 3HG1 VAL A  69       5.673   3.596 -13.589  1.00 92.15           H
ATOM    788  CG2 VAL A  69       8.236   2.681 -13.474  1.00 92.15           C
ATOM    789 1HG2 VAL A  69       8.264   2.092 -14.391  1.00 92.15           H
ATOM    790 2HG2 VAL A  69       9.235   2.723 -13.039  1.00 92.15           H
ATOM    791 3HG2 VAL A  69       7.550   2.217 -12.765  1.00 92.15           H
ATOM    792  HN  VAL A  69      10.095   4.637 -13.248  1.00 92.15           H
ATOM    793  N   ILE A  70       8.350   7.130 -14.359  1.00 92.91           N
ATOM    794  CA  ILE A  70       7.880   8.476 -14.640  1.00 92.91           C
ATOM    795  C   ILE A  70       8.641   9.037 -15.843  1.00 92.91           C
ATOM    796  O   ILE A  70       8.048   9.662 -16.721  1.00 92.91           O
ATOM    797  HA  ILE A  70       6.824   8.406 -14.901  1.00 92.91           H
ATOM    798  CB  ILE A  70       7.979   9.350 -13.388  1.00 92.91           C
ATOM    799  HB  ILE A  70       8.994   9.275 -12.998  1.00 92.91           H
ATOM    800  CG1 ILE A  70       7.036   8.849 -12.293  1.00 92.91           C
ATOM    801 1HG1 ILE A  70       6.004   8.919 -12.637  1.00 92.91           H
ATOM    802 2HG1 ILE A  70       7.234   7.796 -12.091  1.00 92.91           H
ATOM    803  CG2 ILE A  70       7.734  10.822 -13.726  1.00 92.91           C
ATOM    804 1HG2 ILE A  70       8.479  11.158 -14.447  1.00 92.91           H
ATOM    805 2HG2 ILE A  70       6.738  10.936 -14.154  1.00 92.91           H
ATOM    806 3HG2 ILE A  70       7.810  11.421 -12.819  1.00 92.91           H
ATOM    807  CD1 ILE A  70       7.206   9.662 -11.008  1.00 92.91           C
ATOM    808 1HD1 ILE A  70       8.233   9.570 -10.654  1.00 92.91           H
ATOM    809 2HD1 ILE A  70       6.983  10.710 -11.208  1.00 92.91           H
ATOM    810 3HD1 ILE A  70       6.524   9.284 -10.246  1.00 92.91           H
ATOM    811  HN  ILE A  70       8.789   7.013 -13.468  1.00 92.91           H
ATOM    812  N   LEU A  71       9.943   8.792 -15.845  1.00 89.96           N
ATOM    813  CA  LEU A  71      10.806   9.341 -16.878  1.00 89.96           C
ATOM    814  C   LEU A  71      10.418   8.744 -18.231  1.00 89.96           C
ATOM    815  O   LEU A  71      10.363   9.453 -19.235  1.00 89.96           O
ATOM    816  HA  LEU A  71      10.631  10.417 -16.912  1.00 89.96           H
ATOM    817  CB  LEU A  71      12.277   9.134 -16.513  1.00 89.96           C
ATOM    818 1HB  LEU A  71      12.447   9.550 -15.519  1.00 89.96           H
ATOM    819 2HB  LEU A  71      12.467   8.063 -16.446  1.00 89.96           H
ATOM    820  CG  LEU A  71      13.299   9.747 -17.472  1.00 89.96           C
ATOM    821  HG  LEU A  71      12.857  10.638 -17.918  1.00 89.96           H
ATOM    822  CD1 LEU A  71      14.557  10.192 -16.723  1.00 89.96           C
ATOM    823 1HD1 LEU A  71      14.289  10.938 -15.975  1.00 89.96           H
ATOM    824 2HD1 LEU A  71      15.011   9.331 -16.232  1.00 89.96           H
ATOM    825 3HD1 LEU A  71      15.266  10.623 -17.429  1.00 89.96           H
ATOM    826  CD2 LEU A  71      13.624   8.783 -18.616  1.00 89.96           C
ATOM    827 1HD2 LEU A  71      14.037   7.861 -18.207  1.00 89.96           H
ATOM    828 2HD2 LEU A  71      12.713   8.558 -19.171  1.00 89.96           H
ATOM    829 3HD2 LEU A  71      14.353   9.243 -19.283  1.00 89.96           H
ATOM    830  HN  LEU A  71      10.408   8.232 -15.160  1.00 89.96           H
ATOM    831  N   VAL A  72      10.159   7.444 -18.216  1.00 88.00           N
ATOM    832  CA  VAL A  72       9.786   6.741 -19.432  1.00 88.00           C
ATOM    833  C   VAL A  72       8.485   7.334 -19.979  1.00 88.00           C
ATOM    834  O   VAL A  72       8.365   7.573 -21.180  1.00 88.00           O
ATOM    835  HA  VAL A  72      10.579   6.902 -20.162  1.00 88.00           H
ATOM    836  CB  VAL A  72       9.690   5.239 -19.160  1.00 88.00           C
ATOM    837  HB  VAL A  72       9.028   5.094 -18.305  1.00 88.00           H
ATOM    838  CG1 VAL A  72       9.082   4.503 -20.355  1.00 88.00           C
ATOM    839 1HG1 VAL A  72       8.080   4.887 -20.547  1.00 88.00           H
ATOM    840 2HG1 VAL A  72       9.707   4.659 -21.234  1.00 88.00           H
ATOM    841 3HG1 VAL A  72       9.026   3.437 -20.134  1.00 88.00           H
ATOM    842  CG2 VAL A  72      11.059   4.659 -18.797  1.00 88.00           C
ATOM    843 1HG2 VAL A  72      11.752   4.821 -19.622  1.00 88.00           H
ATOM    844 2HG2 VAL A  72      11.437   5.153 -17.902  1.00 88.00           H
ATOM    845 3HG2 VAL A  72      10.962   3.590 -18.608  1.00 88.00           H
ATOM    846  HN  VAL A  72      10.202   6.875 -17.395  1.00 88.00           H
ATOM    847  N   TYR A  73       7.545   7.553 -19.072  1.00 87.56           N
ATOM    848  CA  TYR A  73       6.260   8.118 -19.448  1.00 87.56           C
ATOM    849  C   TYR A  73       6.433   9.495 -20.093  1.00 87.56           C
ATOM    850  O   TYR A  73       5.734   9.829 -21.048  1.00 87.56           O
ATOM    851  HA  TYR A  73       5.794   7.444 -20.167  1.00 87.56           H
ATOM    852  CB  TYR A  73       5.471   8.274 -18.146  1.00 87.56           C
ATOM    853 1HB  TYR A  73       5.403   7.302 -17.656  1.00 87.56           H
ATOM    854 2HB  TYR A  73       6.023   8.932 -17.475  1.00 87.56           H
ATOM    855  CG  TYR A  73       4.059   8.831 -18.337  1.00 87.56           C
ATOM    856  CD1 TYR A  73       3.854  10.196 -18.362  1.00 87.56           C
ATOM    857  HD1 TYR A  73       4.698  10.876 -18.246  1.00 87.56           H
ATOM    858  CD2 TYR A  73       2.991   7.970 -18.485  1.00 87.56           C
ATOM    859  HD2 TYR A  73       3.153   6.892 -18.465  1.00 87.56           H
ATOM    860  CE1 TYR A  73       2.525  10.721 -18.542  1.00 87.56           C
ATOM    861  HE1 TYR A  73       2.349  11.797 -18.564  1.00 87.56           H
ATOM    862  CE2 TYR A  73       1.662   8.495 -18.664  1.00 87.56           C
ATOM    863  HE2 TYR A  73       0.810   7.826 -18.782  1.00 87.56           H
ATOM    864  CZ  TYR A  73       1.495   9.845 -18.684  1.00 87.56           C
ATOM    865  OH  TYR A  73       0.240  10.341 -18.854  1.00 87.56           O
ATOM    866  HH  TYR A  73      -0.420   9.591 -18.904  1.00 87.56           H
ATOM    867  HN  TYR A  73       7.650   7.353 -18.098  1.00 87.56           H
ATOM    868  N   TRP A  74       7.370  10.256 -19.545  1.00 86.54           N
ATOM    869  CA  TRP A  74       7.542  11.640 -19.951  1.00 86.54           C
ATOM    870  C   TRP A  74       8.024  11.649 -21.403  1.00 86.54           C
ATOM    871  O   TRP A  74       7.411  12.283 -22.261  1.00 86.54           O
ATOM    872  HA  TRP A  74       6.572  12.132 -19.877  1.00 86.54           H
ATOM    873  CB  TRP A  74       8.489  12.377 -19.002  1.00 86.54           C
ATOM    874 1HB  TRP A  74       8.239  12.108 -17.976  1.00 86.54           H
ATOM    875 2HB  TRP A  74       9.507  12.033 -19.183  1.00 86.54           H
ATOM    876  CG  TRP A  74       8.447  13.900 -19.140  1.00 86.54           C
ATOM    877  CD1 TRP A  74       9.185  14.676 -19.946  1.00 86.54           C
ATOM    878  HD1 TRP A  74       9.942  14.300 -20.635  1.00 86.54           H
ATOM    879  CD2 TRP A  74       7.589  14.806 -18.415  1.00 86.54           C
ATOM    880  NE1 TRP A  74       8.867  16.010 -19.794  1.00 86.54           N
ATOM    881  HE1 TRP A  74       9.281  16.777 -20.284  1.00 86.54           H
ATOM    882  CE2 TRP A  74       7.866  16.091 -18.833  1.00 86.54           C
ATOM    883  CE3 TRP A  74       6.612  14.547 -17.438  1.00 86.54           C
ATOM    884  HE3 TRP A  74       6.375  13.541 -17.091  1.00 86.54           H
ATOM    885  CZ2 TRP A  74       7.209  17.220 -18.328  1.00 86.54           C
ATOM    886  HZ2 TRP A  74       7.445  18.226 -18.675  1.00 86.54           H
ATOM    887  CZ3 TRP A  74       5.964  15.685 -16.943  1.00 86.54           C
ATOM    888  HZ3 TRP A  74       5.197  15.541 -16.183  1.00 86.54           H
ATOM    889  CH2 TRP A  74       6.231  16.986 -17.354  1.00 86.54           C
ATOM    890  HH2 TRP A  74       5.682  17.821 -16.919  1.00 86.54           H
ATOM    891  HN  TRP A  74       8.002   9.941 -18.836  1.00 86.54           H
ATOM    892  N   TYR A  75       9.118  10.939 -21.635  1.00 82.30           N
ATOM    893  CA  TYR A  75       9.830  11.051 -22.896  1.00 82.30           C
ATOM    894  C   TYR A  75       9.237  10.111 -23.947  1.00 82.30           C
ATOM    895  O   TYR A  75       9.642  10.137 -25.108  1.00 82.30           O
ATOM    896  HA  TYR A  75       9.737  12.080 -23.245  1.00 82.30           H
ATOM    897  CB  TYR A  75      11.272  10.627 -22.606  1.00 82.30           C
ATOM    898 1HB  TYR A  75      11.258   9.730 -21.986  1.00 82.30           H
ATOM    899 2HB  TYR A  75      11.757  10.359 -23.544  1.00 82.30           H
ATOM    900  CG  TYR A  75      12.107  11.700 -21.905  1.00 82.30           C
ATOM    901  CD1 TYR A  75      12.612  12.763 -22.627  1.00 82.30           C
ATOM    902  HD1 TYR A  75      12.415  12.837 -23.697  1.00 82.30           H
ATOM    903  CD2 TYR A  75      12.355  11.606 -20.551  1.00 82.30           C
ATOM    904  HD2 TYR A  75      11.957  10.767 -19.980  1.00 82.30           H
ATOM    905  CE1 TYR A  75      13.398  13.773 -21.968  1.00 82.30           C
ATOM    906  HE1 TYR A  75      13.802  14.617 -22.526  1.00 82.30           H
ATOM    907  CE2 TYR A  75      13.142  12.617 -19.891  1.00 82.30           C
ATOM    908  HE2 TYR A  75      13.346  12.555 -18.822  1.00 82.30           H
ATOM    909  CZ  TYR A  75      13.624  13.650 -20.632  1.00 82.30           C
ATOM    910  OH  TYR A  75      14.366  14.604 -20.009  1.00 82.30           O
ATOM    911  HH  TYR A  75      14.648  15.302 -20.668  1.00 82.30           H
ATOM    912  HN  TYR A  75       9.517  10.297 -20.980  1.00 82.30           H
ATOM    913  N   CYS A  76       8.286   9.303 -23.502  1.00 76.47           N
ATOM    914  CA  CYS A  76       7.609   8.380 -24.397  1.00 76.47           C
ATOM    915  C   CYS A  76       6.854   9.197 -25.448  1.00 76.47           C
ATOM    916  O   CYS A  76       5.921   9.928 -25.118  1.00 76.47           O
ATOM    917  HA  CYS A  76       8.383   7.771 -24.863  1.00 76.47           H
ATOM    918  CB  CYS A  76       6.680   7.432 -23.635  1.00 76.47           C
ATOM    919 1HB  CYS A  76       7.247   6.877 -22.888  1.00 76.47           H
ATOM    920 2HB  CYS A  76       5.922   8.005 -23.100  1.00 76.47           H
ATOM    921  SG  CYS A  76       5.877   6.272 -24.801  1.00 76.47           S
ATOM    922  HG  CYS A  76       6.997   5.669 -25.190  1.00 76.47           H
ATOM    923  HN  CYS A  76       7.978   9.272 -22.551  1.00 76.47           H
ATOM    924  N   THR A  77       7.285   9.045 -26.691  1.00 69.13           N
ATOM    925  CA  THR A  77       6.788   9.889 -27.764  1.00 69.13           C
ATOM    926  C   THR A  77       5.421   9.395 -28.242  1.00 69.13           C
ATOM    927  O   THR A  77       4.735  10.086 -28.993  1.00 69.13           O
ATOM    928  HA  THR A  77       6.645  10.896 -27.371  1.00 69.13           H
ATOM    929  CB  THR A  77       7.845   9.918 -28.871  1.00 69.13           C
ATOM    930  HB  THR A  77       7.539  10.577 -29.684  1.00 69.13           H
ATOM    931  OG1 THR A  77       8.018   8.548 -29.221  1.00 69.13           O
ATOM    932  HG1 THR A  77       8.470   8.477 -30.111  1.00 69.13           H
ATOM    933  CG2 THR A  77       9.220  10.349 -28.356  1.00 69.13           C
ATOM    934 1HG2 THR A  77       9.556   9.650 -27.590  1.00 69.13           H
ATOM    935 2HG2 THR A  77       9.152  11.350 -27.930  1.00 69.13           H
ATOM    936 3HG2 THR A  77       9.932  10.352 -29.181  1.00 69.13           H
ATOM    937  HN  THR A  77       7.960   8.361 -26.969  1.00 69.13           H
ATOM    938  N   ARG A  78       5.067   8.202 -27.787  1.00 72.71           N
ATOM    939  CA  ARG A  78       3.826   7.578 -28.213  1.00 72.71           C
ATOM    940  C   ARG A  78       2.645   8.153 -27.428  1.00 72.71           C
ATOM    941  O   ARG A  78       2.787   8.510 -26.259  1.00 72.71           O
ATOM    942  HA  ARG A  78       3.744   7.814 -29.274  1.00 72.71           H
ATOM    943  CB  ARG A  78       3.874   6.062 -28.010  1.00 72.71           C
ATOM    944 1HB  ARG A  78       3.161   5.579 -28.678  1.00 72.71           H
ATOM    945 2HB  ARG A  78       4.863   5.687 -28.274  1.00 72.71           H
ATOM    946  CG  ARG A  78       3.554   5.692 -26.560  1.00 72.71           C
ATOM    947 1HG  ARG A  78       4.120   6.333 -25.884  1.00 72.71           H
ATOM    948 2HG  ARG A  78       2.497   5.872 -26.360  1.00 72.71           H
ATOM    949  CD  ARG A  78       3.889   4.226 -26.281  1.00 72.71           C
ATOM    950 1HD  ARG A  78       3.118   3.581 -26.704  1.00 72.71           H
ATOM    951 2HD  ARG A  78       4.828   3.960 -26.766  1.00 72.71           H
ATOM    952  NE  ARG A  78       3.993   3.999 -24.822  1.00 72.71           N
ATOM    953  HE  ARG A  78       4.894   3.789 -24.443  1.00 72.71           H
ATOM    954  CZ  ARG A  78       2.954   4.057 -23.977  1.00 72.71           C
ATOM    955  NH1 ARG A  78       1.724   4.335 -24.430  1.00 72.71           N
ATOM    956 1HH1 ARG A  78       1.575   4.500 -25.405  1.00 72.71           H
ATOM    957 2HH1 ARG A  78       0.954   4.376 -23.792  1.00 72.71           H
ATOM    958  NH2 ARG A  78       3.165   3.834 -22.673  1.00 72.71           N
ATOM    959 1HH2 ARG A  78       2.401   3.874 -22.029  1.00 72.71           H
ATOM    960 2HH2 ARG A  78       4.086   3.628 -22.343  1.00 72.71           H
ATOM    961  HN  ARG A  78       5.610   7.666 -27.141  1.00 72.71           H
ATOM    962  N   VAL A  79       1.507   8.226 -28.101  1.00 76.97           N
ATOM    963  CA  VAL A  79       0.283   8.671 -27.457  1.00 76.97           C
ATOM    964  C   VAL A  79       0.086   7.893 -26.154  1.00 76.97           C
ATOM    965  O   VAL A  79       0.228   6.672 -26.128  1.00 76.97           O
ATOM    966  HA  VAL A  79       0.402   9.728 -27.220  1.00 76.97           H
ATOM    967  CB  VAL A  79      -0.897   8.530 -28.421  1.00 76.97           C
ATOM    968  HB  VAL A  79      -1.059   7.467 -28.600  1.00 76.97           H
ATOM    969  CG1 VAL A  79      -2.176   9.103 -27.808  1.00 76.97           C
ATOM    970 1HG1 VAL A  79      -2.411   8.567 -26.888  1.00 76.97           H
ATOM    971 2HG1 VAL A  79      -2.031  10.160 -27.586  1.00 76.97           H
ATOM    972 3HG1 VAL A  79      -2.999   8.991 -28.514  1.00 76.97           H
ATOM    973  CG2 VAL A  79      -0.588   9.192 -29.765  1.00 76.97           C
ATOM    974 1HG2 VAL A  79      -0.388  10.252 -29.611  1.00 76.97           H
ATOM    975 2HG2 VAL A  79       0.286   8.718 -30.211  1.00 76.97           H
ATOM    976 3HG2 VAL A  79      -1.444   9.077 -30.431  1.00 76.97           H
ATOM    977  HN  VAL A  79       1.413   7.987 -29.068  1.00 76.97           H
ATOM    978  N   LYS A  80      -0.237   8.634 -25.103  1.00 82.00           N
ATOM    979  CA  LYS A  80      -0.522   8.023 -23.816  1.00 82.00           C
ATOM    980  C   LYS A  80      -1.804   7.194 -23.923  1.00 82.00           C
ATOM    981  O   LYS A  80      -2.593   7.380 -24.848  1.00 82.00           O
ATOM    982  HA  LYS A  80       0.305   7.352 -23.583  1.00 82.00           H
ATOM    983  CB  LYS A  80      -0.567   9.086 -22.717  1.00 82.00           C
ATOM    984 1HB  LYS A  80      -1.481   9.673 -22.810  1.00 82.00           H
ATOM    985 2HB  LYS A  80      -0.597   8.603 -21.740  1.00 82.00           H
ATOM    986  CG  LYS A  80       0.649  10.011 -22.798  1.00 82.00           C
ATOM    987 1HG  LYS A  80       0.649  10.534 -23.754  1.00 82.00           H
ATOM    988 2HG  LYS A  80       0.586  10.770 -22.019  1.00 82.00           H
ATOM    989  CD  LYS A  80       1.950   9.220 -22.643  1.00 82.00           C
ATOM    990 1HD  LYS A  80       1.936   8.670 -21.702  1.00 82.00           H
ATOM    991 2HD  LYS A  80       2.029   8.483 -23.442  1.00 82.00           H
ATOM    992  CE  LYS A  80       3.164  10.151 -22.678  1.00 82.00           C
ATOM    993 1HE  LYS A  80       3.013  10.927 -23.429  1.00 82.00           H
ATOM    994 2HE  LYS A  80       3.272  10.653 -21.717  1.00 82.00           H
ATOM    995  NZ  LYS A  80       4.394   9.387 -22.986  1.00 82.00           N
ATOM    996 1HZ  LYS A  80       5.203   9.984 -22.861  1.00 82.00           H
ATOM    997 2HZ  LYS A  80       4.462   8.590 -22.363  1.00 82.00           H
ATOM    998 3HZ  LYS A  80       4.358   9.062 -23.946  1.00 82.00           H
ATOM    999  HN  LYS A  80      -0.306   9.631 -25.122  1.00 82.00           H
ATOM   1000  N   THR A  81      -1.971   6.296 -22.963  1.00 83.31           N
ATOM   1001  CA  THR A  81      -3.222   5.569 -22.827  1.00 83.31           C
ATOM   1002  C   THR A  81      -3.742   5.665 -21.392  1.00 83.31           C
ATOM   1003  O   THR A  81      -3.000   6.034 -20.482  1.00 83.31           O
ATOM   1004  HA  THR A  81      -3.966   6.043 -23.469  1.00 83.31           H
ATOM   1005  CB  THR A  81      -2.986   4.131 -23.294  1.00 83.31           C
ATOM   1006  HB  THR A  81      -3.922   3.572 -23.319  1.00 83.31           H
ATOM   1007  OG1 THR A  81      -1.996   3.634 -22.398  1.00 83.31           O
ATOM   1008  HG1 THR A  81      -1.111   4.055 -22.598  1.00 83.31           H
ATOM   1009  CG2 THR A  81      -2.315   4.064 -24.667  1.00 83.31           C
ATOM   1010 1HG2 THR A  81      -1.348   4.565 -24.624  1.00 83.31           H
ATOM   1011 2HG2 THR A  81      -2.947   4.557 -25.405  1.00 83.31           H
ATOM   1012 3HG2 THR A  81      -2.171   3.021 -24.950  1.00 83.31           H
ATOM   1013  HN  THR A  81      -1.272   6.063 -22.286  1.00 83.31           H
ATOM   1014  N   MET A  82      -5.013   5.327 -21.232  1.00 86.81           N
ATOM   1015  CA  MET A  82      -5.640   5.366 -19.922  1.00 86.81           C
ATOM   1016  C   MET A  82      -4.863   4.515 -18.917  1.00 86.81           C
ATOM   1017  O   MET A  82      -4.690   4.910 -17.765  1.00 86.81           O
ATOM   1018  HA  MET A  82      -5.616   6.413 -19.617  1.00 86.81           H
ATOM   1019  CB  MET A  82      -7.076   4.850 -20.027  1.00 86.81           C
ATOM   1020 1HB  MET A  82      -7.662   5.519 -20.658  1.00 86.81           H
ATOM   1021 2HB  MET A  82      -7.080   3.872 -20.509  1.00 86.81           H
ATOM   1022  CG  MET A  82      -7.724   4.746 -18.645  1.00 86.81           C
ATOM   1023 1HG  MET A  82      -7.355   3.860 -18.127  1.00 86.81           H
ATOM   1024 2HG  MET A  82      -7.446   5.608 -18.038  1.00 86.81           H
ATOM   1025  SD  MET A  82      -9.499   4.662 -18.807  1.00 86.81           S
ATOM   1026  CE  MET A  82      -9.978   4.886 -17.102  1.00 86.81           C
ATOM   1027 1HE  MET A  82      -9.550   4.086 -16.497  1.00 86.81           H
ATOM   1028 2HE  MET A  82      -9.610   5.848 -16.745  1.00 86.81           H
ATOM   1029 3HE  MET A  82     -11.064   4.860 -17.023  1.00 86.81           H
ATOM   1030  HN  MET A  82      -5.610   5.030 -21.978  1.00 86.81           H
ATOM   1031  N   THR A  83      -4.414   3.360 -19.389  1.00 85.01           N
ATOM   1032  CA  THR A  83      -3.569   2.499 -18.580  1.00 85.01           C
ATOM   1033  C   THR A  83      -2.309   3.247 -18.141  1.00 85.01           C
ATOM   1034  O   THR A  83      -1.897   3.153 -16.986  1.00 85.01           O
ATOM   1035  HA  THR A  83      -4.115   2.233 -17.675  1.00 85.01           H
ATOM   1036  CB  THR A  83      -3.273   1.233 -19.388  1.00 85.01           C
ATOM   1037  HB  THR A  83      -2.730   1.473 -20.302  1.00 85.01           H
ATOM   1038  OG1 THR A  83      -4.552   0.633 -19.572  1.00 85.01           O
ATOM   1039  HG1 THR A  83      -5.273   1.275 -19.312  1.00 85.01           H
ATOM   1040  CG2 THR A  83      -2.487   0.196 -18.584  1.00 85.01           C
ATOM   1041 1HG2 THR A  83      -3.062  -0.094 -17.704  1.00 85.01           H
ATOM   1042 2HG2 THR A  83      -1.535   0.624 -18.271  1.00 85.01           H
ATOM   1043 3HG2 THR A  83      -2.304  -0.682 -19.204  1.00 85.01           H
ATOM   1044  HN  THR A  83      -4.619   3.013 -20.304  1.00 85.01           H
ATOM   1045  N   ASP A  84      -1.732   3.975 -19.086  1.00 86.64           N
ATOM   1046  CA  ASP A  84      -0.477   4.664 -18.839  1.00 86.64           C
ATOM   1047  C   ASP A  84      -0.686   5.723 -17.755  1.00 86.64           C
ATOM   1048  O   ASP A  84       0.205   5.970 -16.943  1.00 86.64           O
ATOM   1049  HA  ASP A  84       0.221   3.885 -18.532  1.00 86.64           H
ATOM   1050  CB  ASP A  84       0.021   5.371 -20.101  1.00 86.64           C
ATOM   1051 1HB  ASP A  84      -0.666   6.174 -20.368  1.00 86.64           H
ATOM   1052 2HB  ASP A  84       0.990   5.832 -19.905  1.00 86.64           H
ATOM   1053  CG  ASP A  84       0.144   4.389 -21.267  1.00 86.64           C
ATOM   1054  OD1 ASP A  84       0.874   3.388 -21.092  1.00 86.64           O
ATOM   1055  OD2 ASP A  84      -0.493   4.660 -22.307  1.00 86.64           O
ATOM   1056  HN  ASP A  84      -2.107   4.097 -20.005  1.00 86.64           H
ATOM   1057  N   MET A  85      -1.869   6.320 -17.776  1.00 90.56           N
ATOM   1058  CA  MET A  85      -2.207   7.346 -16.804  1.00 90.56           C
ATOM   1059  C   MET A  85      -2.224   6.773 -15.385  1.00 90.56           C
ATOM   1060  O   MET A  85      -1.704   7.389 -14.457  1.00 90.56           O
ATOM   1061  HA  MET A  85      -1.424   8.100 -16.889  1.00 90.56           H
ATOM   1062  CB  MET A  85      -3.581   7.930 -17.136  1.00 90.56           C
ATOM   1063 1HB  MET A  85      -3.612   8.224 -18.185  1.00 90.56           H
ATOM   1064 2HB  MET A  85      -4.348   7.169 -16.995  1.00 90.56           H
ATOM   1065  CG  MET A  85      -3.889   9.141 -16.253  1.00 90.56           C
ATOM   1066 1HG  MET A  85      -4.926   9.448 -16.391  1.00 90.56           H
ATOM   1067 2HG  MET A  85      -3.773   8.875 -15.202  1.00 90.56           H
ATOM   1068  SD  MET A  85      -2.795  10.491 -16.664  1.00 90.56           S
ATOM   1069  CE  MET A  85      -3.209  11.634 -15.357  1.00 90.56           C
ATOM   1070 1HE  MET A  85      -4.267  11.888 -15.417  1.00 90.56           H
ATOM   1071 2HE  MET A  85      -3.000  11.173 -14.391  1.00 90.56           H
ATOM   1072 3HE  MET A  85      -2.612  12.540 -15.464  1.00 90.56           H
ATOM   1073  HN  MET A  85      -2.587   6.114 -18.440  1.00 90.56           H
ATOM   1074  N   PHE A  86      -2.828   5.600 -15.263  1.00 92.75           N
ATOM   1075  CA  PHE A  86      -2.934   4.944 -13.970  1.00 92.75           C
ATOM   1076  C   PHE A  86      -1.567   4.448 -13.493  1.00 92.75           C
ATOM   1077  O   PHE A  86      -1.250   4.538 -12.308  1.00 92.75           O
ATOM   1078  HA  PHE A  86      -3.318   5.681 -13.265  1.00 92.75           H
ATOM   1079  CB  PHE A  86      -3.864   3.743 -14.153  1.00 92.75           C
ATOM   1080 1HB  PHE A  86      -3.464   3.103 -14.939  1.00 92.75           H
ATOM   1081 2HB  PHE A  86      -3.867   3.156 -13.235  1.00 92.75           H
ATOM   1082  CG  PHE A  86      -5.304   4.120 -14.506  1.00 92.75           C
ATOM   1083  CD1 PHE A  86      -5.881   5.211 -13.935  1.00 92.75           C
ATOM   1084  HD1 PHE A  86      -5.318   5.818 -13.227  1.00 92.75           H
ATOM   1085  CD2 PHE A  86      -6.008   3.363 -15.390  1.00 92.75           C
ATOM   1086  HD2 PHE A  86      -5.545   2.488 -15.848  1.00 92.75           H
ATOM   1087  CE1 PHE A  86      -7.218   5.560 -14.263  1.00 92.75           C
ATOM   1088  HE1 PHE A  86      -7.681   6.435 -13.806  1.00 92.75           H
ATOM   1089  CE2 PHE A  86      -7.344   3.712 -15.718  1.00 92.75           C
ATOM   1090  HE2 PHE A  86      -7.908   3.105 -16.427  1.00 92.75           H
ATOM   1091  CZ  PHE A  86      -7.921   4.803 -15.148  1.00 92.75           C
ATOM   1092  HZ  PHE A  86      -8.948   5.072 -15.399  1.00 92.75           H
ATOM   1093  HN  PHE A  86      -3.238   5.100 -16.025  1.00 92.75           H
ATOM   1094  N   LEU A  87      -0.796   3.935 -14.440  1.00 89.91           N
ATOM   1095  CA  LEU A  87       0.528   3.422 -14.131  1.00 89.91           C
ATOM   1096  C   LEU A  87       1.402   4.563 -13.606  1.00 89.91           C
ATOM   1097  O   LEU A  87       2.235   4.356 -12.725  1.00 89.91           O
ATOM   1098  HA  LEU A  87       0.415   2.682 -13.339  1.00 89.91           H
ATOM   1099  CB  LEU A  87       1.120   2.701 -15.344  1.00 89.91           C
ATOM   1100 1HB  LEU A  87       1.072   3.373 -16.200  1.00 89.91           H
ATOM   1101 2HB  LEU A  87       2.175   2.509 -15.148  1.00 89.91           H
ATOM   1102  CG  LEU A  87       0.453   1.380 -15.730  1.00 89.91           C
ATOM   1103  HG  LEU A  87      -0.605   1.571 -15.909  1.00 89.91           H
ATOM   1104  CD1 LEU A  87       1.040   0.829 -17.031  1.00 89.91           C
ATOM   1105 1HD1 LEU A  87       0.881   1.548 -17.834  1.00 89.91           H
ATOM   1106 2HD1 LEU A  87       2.108   0.656 -16.903  1.00 89.91           H
ATOM   1107 3HD1 LEU A  87       0.548  -0.111 -17.282  1.00 89.91           H
ATOM   1108  CD2 LEU A  87       0.541   0.366 -14.587  1.00 89.91           C
ATOM   1109 1HD2 LEU A  87       1.588   0.173 -14.352  1.00 89.91           H
ATOM   1110 2HD2 LEU A  87       0.039   0.767 -13.706  1.00 89.91           H
ATOM   1111 3HD2 LEU A  87       0.059  -0.564 -14.888  1.00 89.91           H
ATOM   1112  HN  LEU A  87      -1.062   3.867 -15.402  1.00 89.91           H
ATOM   1113  N   LEU A  88       1.183   5.741 -14.170  1.00 92.45           N
ATOM   1114  CA  LEU A  88       1.911   6.923 -13.742  1.00 92.45           C
ATOM   1115  C   LEU A  88       1.572   7.224 -12.281  1.00 92.45           C
ATOM   1116  O   LEU A  88       2.467   7.386 -11.453  1.00 92.45           O
ATOM   1117  HA  LEU A  88       2.975   6.694 -13.809  1.00 92.45           H
ATOM   1118  CB  LEU A  88       1.639   8.093 -14.690  1.00 92.45           C
ATOM   1119 1HB  LEU A  88       2.028   7.835 -15.675  1.00 92.45           H
ATOM   1120 2HB  LEU A  88       0.561   8.208 -14.793  1.00 92.45           H
ATOM   1121  CG  LEU A  88       2.231   9.442 -14.277  1.00 92.45           C
ATOM   1122  HG  LEU A  88       1.964   9.628 -13.236  1.00 92.45           H
ATOM   1123  CD1 LEU A  88       3.759   9.418 -14.355  1.00 92.45           C
ATOM   1124 1HD1 LEU A  88       4.144   8.648 -13.686  1.00 92.45           H
ATOM   1125 2HD1 LEU A  88       4.067   9.200 -15.377  1.00 92.45           H
ATOM   1126 3HD1 LEU A  88       4.153  10.390 -14.056  1.00 92.45           H
ATOM   1127  CD2 LEU A  88       1.633  10.580 -15.107  1.00 92.45           C
ATOM   1128 1HD2 LEU A  88       1.848  10.413 -16.162  1.00 92.45           H
ATOM   1129 2HD2 LEU A  88       0.553  10.611 -14.956  1.00 92.45           H
ATOM   1130 3HD2 LEU A  88       2.070  11.528 -14.793  1.00 92.45           H
ATOM   1131  HN  LEU A  88       0.523   5.895 -14.906  1.00 92.45           H
ATOM   1132  N   ASN A  89       0.277   7.290 -12.009  1.00 95.59           N
ATOM   1133  CA  ASN A  89      -0.192   7.670 -10.687  1.00 95.59           C
ATOM   1134  C   ASN A  89       0.231   6.605  -9.674  1.00 95.59           C
ATOM   1135  O   ASN A  89       0.446   6.908  -8.502  1.00 95.59           O
ATOM   1136  HA  ASN A  89       0.266   8.639 -10.488  1.00 95.59           H
ATOM   1137  CB  ASN A  89      -1.718   7.776 -10.653  1.00 95.59           C
ATOM   1138 1HB  ASN A  89      -2.155   6.969 -11.241  1.00 95.59           H
ATOM   1139 2HB  ASN A  89      -2.072   7.651  -9.629  1.00 95.59           H
ATOM   1140  CG  ASN A  89      -2.187   9.125 -11.200  1.00 95.59           C
ATOM   1141  OD1 ASN A  89      -2.430  10.071 -10.468  1.00 95.59           O
ATOM   1142  ND2 ASN A  89      -2.300   9.162 -12.525  1.00 95.59           N
ATOM   1143 1HD2 ASN A  89      -2.086   8.350 -13.068  1.00 95.59           H
ATOM   1144 2HD2 ASN A  89      -2.601  10.001 -12.978  1.00 95.59           H
ATOM   1145  HN  ASN A  89      -0.445   7.089 -12.671  1.00 95.59           H
ATOM   1146  N   LEU A  90       0.338   5.378 -10.164  1.00 93.36           N
ATOM   1147  CA  LEU A  90       0.761   4.271  -9.323  1.00 93.36           C
ATOM   1148  C   LEU A  90       2.198   4.510  -8.856  1.00 93.36           C
ATOM   1149  O   LEU A  90       2.507   4.341  -7.678  1.00 93.36           O
ATOM   1150  HA  LEU A  90       0.111   4.259  -8.448  1.00 93.36           H
ATOM   1151  CB  LEU A  90       0.564   2.940 -10.052  1.00 93.36           C
ATOM   1152 1HB  LEU A  90      -0.376   2.984 -10.601  1.00 93.36           H
ATOM   1153 2HB  LEU A  90       1.360   2.831 -10.789  1.00 93.36           H
ATOM   1154  CG  LEU A  90       0.549   1.689  -9.170  1.00 93.36           C
ATOM   1155  HG  LEU A  90       1.390   1.747  -8.480  1.00 93.36           H
ATOM   1156  CD1 LEU A  90      -0.726   1.629  -8.326  1.00 93.36           C
ATOM   1157 1HD1 LEU A  90      -0.778   2.509  -7.685  1.00 93.36           H
ATOM   1158 2HD1 LEU A  90      -1.596   1.605  -8.982  1.00 93.36           H
ATOM   1159 3HD1 LEU A  90      -0.711   0.730  -7.709  1.00 93.36           H
ATOM   1160  CD2 LEU A  90       0.740   0.424 -10.010  1.00 93.36           C
ATOM   1161 1HD2 LEU A  90      -0.066   0.348 -10.740  1.00 93.36           H
ATOM   1162 2HD2 LEU A  90       1.697   0.474 -10.530  1.00 93.36           H
ATOM   1163 3HD2 LEU A  90       0.725  -0.450  -9.359  1.00 93.36           H
ATOM   1164  HN  LEU A  90       0.143   5.136 -11.114  1.00 93.36           H
ATOM   1165  N   ALA A  91       3.038   4.899  -9.804  1.00 95.43           N
ATOM   1166  CA  ALA A  91       4.444   5.119  -9.514  1.00 95.43           C
ATOM   1167  C   ALA A  91       4.585   6.311  -8.566  1.00 95.43           C
ATOM   1168  O   ALA A  91       5.460   6.322  -7.702  1.00 95.43           O
ATOM   1169  HA  ALA A  91       4.825   4.225  -9.020  1.00 95.43           H
ATOM   1170  CB  ALA A  91       5.210   5.322 -10.823  1.00 95.43           C
ATOM   1171 1HB  ALA A  91       5.102   4.435 -11.448  1.00 95.43           H
ATOM   1172 2HB  ALA A  91       4.808   6.188 -11.349  1.00 95.43           H
ATOM   1173 3HB  ALA A  91       6.265   5.487 -10.605  1.00 95.43           H
ATOM   1174  HN  ALA A  91       2.771   5.063 -10.754  1.00 95.43           H
ATOM   1175  N   ILE A  92       3.709   7.286  -8.758  1.00 96.47           N
ATOM   1176  CA  ILE A  92       3.723   8.480  -7.930  1.00 96.47           C
ATOM   1177  C   ILE A  92       3.348   8.105  -6.495  1.00 96.47           C
ATOM   1178  O   ILE A  92       3.983   8.557  -5.545  1.00 96.47           O
ATOM   1179  HA  ILE A  92       4.743   8.865  -7.931  1.00 96.47           H
ATOM   1180  CB  ILE A  92       2.830   9.564  -8.537  1.00 96.47           C
ATOM   1181  HB  ILE A  92       1.865   9.116  -8.776  1.00 96.47           H
ATOM   1182  CG1 ILE A  92       3.420  10.093  -9.845  1.00 96.47           C
ATOM   1183 1HG1 ILE A  92       4.319  10.672  -9.635  1.00 96.47           H
ATOM   1184 2HG1 ILE A  92       3.720   9.257 -10.477  1.00 96.47           H
ATOM   1185  CG2 ILE A  92       2.569  10.686  -7.530  1.00 96.47           C
ATOM   1186 1HG2 ILE A  92       2.074  10.277  -6.650  1.00 96.47           H
ATOM   1187 2HG2 ILE A  92       3.517  11.138  -7.237  1.00 96.47           H
ATOM   1188 3HG2 ILE A  92       1.932  11.443  -7.987  1.00 96.47           H
ATOM   1189  CD1 ILE A  92       2.408  10.964 -10.591  1.00 96.47           C
ATOM   1190 1HD1 ILE A  92       1.520  10.374 -10.821  1.00 96.47           H
ATOM   1191 2HD1 ILE A  92       2.128  11.812  -9.965  1.00 96.47           H
ATOM   1192 3HD1 ILE A  92       2.853  11.327 -11.517  1.00 96.47           H
ATOM   1193  HN  ILE A  92       3.000   7.270  -9.464  1.00 96.47           H
ATOM   1194  N   ALA A  93       2.316   7.281  -6.384  1.00 96.73           N
ATOM   1195  CA  ALA A  93       1.822   6.873  -5.080  1.00 96.73           C
ATOM   1196  C   ALA A  93       2.933   6.141  -4.324  1.00 96.73           C
ATOM   1197  O   ALA A  93       3.127   6.363  -3.130  1.00 96.73           O
ATOM   1198  HA  ALA A  93       1.553   7.774  -4.530  1.00 96.73           H
ATOM   1199  CB  ALA A  93       0.570   6.010  -5.255  1.00 96.73           C
ATOM   1200 1HB  ALA A  93      -0.198   6.585  -5.771  1.00 96.73           H
ATOM   1201 2HB  ALA A  93       0.818   5.126  -5.843  1.00 96.73           H
ATOM   1202 3HB  ALA A  93       0.200   5.704  -4.277  1.00 96.73           H
ATOM   1203  HN  ALA A  93       1.821   6.895  -7.163  1.00 96.73           H
ATOM   1204  N   ASP A  94       3.634   5.284  -5.051  1.00 96.44           N
ATOM   1205  CA  ASP A  94       4.707   4.502  -4.460  1.00 96.44           C
ATOM   1206  C   ASP A  94       5.807   5.445  -3.969  1.00 96.44           C
ATOM   1207  O   ASP A  94       6.303   5.298  -2.853  1.00 96.44           O
ATOM   1208  HA  ASP A  94       4.241   3.946  -3.646  1.00 96.44           H
ATOM   1209  CB  ASP A  94       5.324   3.548  -5.485  1.00 96.44           C
ATOM   1210 1HB  ASP A  94       5.452   4.065  -6.436  1.00 96.44           H
ATOM   1211 2HB  ASP A  94       6.315   3.243  -5.151  1.00 96.44           H
ATOM   1212  CG  ASP A  94       4.443   2.313  -5.683  1.00 96.44           C
ATOM   1213  OD1 ASP A  94       3.719   1.972  -4.723  1.00 96.44           O
ATOM   1214  OD2 ASP A  94       4.514   1.738  -6.791  1.00 96.44           O
ATOM   1215  HN  ASP A  94       3.479   5.119  -6.026  1.00 96.44           H
ATOM   1216  N   LEU A  95       6.157   6.392  -4.827  1.00 97.17           N
ATOM   1217  CA  LEU A  95       7.236   7.317  -4.521  1.00 97.17           C
ATOM   1218  C   LEU A  95       6.905   8.071  -3.232  1.00 97.17           C
ATOM   1219  O   LEU A  95       7.764   8.234  -2.366  1.00 97.17           O
ATOM   1220  HA  LEU A  95       8.136   6.725  -4.354  1.00 97.17           H
ATOM   1221  CB  LEU A  95       7.511   8.232  -5.716  1.00 97.17           C
ATOM   1222 1HB  LEU A  95       6.556   8.521  -6.155  1.00 97.17           H
ATOM   1223 2HB  LEU A  95       7.982   9.144  -5.349  1.00 97.17           H
ATOM   1224  CG  LEU A  95       8.392   7.646  -6.821  1.00 97.17           C
ATOM   1225  HG  LEU A  95       7.902   6.753  -7.211  1.00 97.17           H
ATOM   1226  CD1 LEU A  95       8.536   8.627  -7.986  1.00 97.17           C
ATOM   1227 1HD1 LEU A  95       7.552   8.845  -8.402  1.00 97.17           H
ATOM   1228 2HD1 LEU A  95       8.992   9.550  -7.629  1.00 97.17           H
ATOM   1229 3HD1 LEU A  95       9.167   8.185  -8.758  1.00 97.17           H
ATOM   1230  CD2 LEU A  95       9.750   7.210  -6.267  1.00 97.17           C
ATOM   1231 1HD2 LEU A  95      10.259   8.071  -5.835  1.00 97.17           H
ATOM   1232 2HD2 LEU A  95       9.602   6.452  -5.498  1.00 97.17           H
ATOM   1233 3HD2 LEU A  95      10.356   6.797  -7.074  1.00 97.17           H
ATOM   1234  HN  LEU A  95       5.719   6.532  -5.714  1.00 97.17           H
ATOM   1235  N   LEU A  96       5.659   8.512  -3.145  1.00 96.85           N
ATOM   1236  CA  LEU A  96       5.241   9.362  -2.043  1.00 96.85           C
ATOM   1237  C   LEU A  96       5.481   8.631  -0.721  1.00 96.85           C
ATOM   1238  O   LEU A  96       5.940   9.231   0.250  1.00 96.85           O
ATOM   1239  HA  LEU A  96       5.867  10.254  -2.063  1.00 96.85           H
ATOM   1240  CB  LEU A  96       3.794   9.820  -2.239  1.00 96.85           C
ATOM   1241 1HB  LEU A  96       3.191   8.950  -2.501  1.00 96.85           H
ATOM   1242 2HB  LEU A  96       3.419  10.191  -1.285  1.00 96.85           H
ATOM   1243  CG  LEU A  96       3.569  10.900  -3.299  1.00 96.85           C
ATOM   1244  HG  LEU A  96       3.860  10.494  -4.267  1.00 96.85           H
ATOM   1245  CD1 LEU A  96       2.090  11.278  -3.392  1.00 96.85           C
ATOM   1246 1HD1 LEU A  96       1.506  10.397  -3.661  1.00 96.85           H
ATOM   1247 2HD1 LEU A  96       1.750  11.658  -2.428  1.00 96.85           H
ATOM   1248 3HD1 LEU A  96       1.958  12.047  -4.152  1.00 96.85           H
ATOM   1249  CD2 LEU A  96       4.457  12.119  -3.036  1.00 96.85           C
ATOM   1250 1HD2 LEU A  96       4.221  12.535  -2.057  1.00 96.85           H
ATOM   1251 2HD2 LEU A  96       5.504  11.817  -3.060  1.00 96.85           H
ATOM   1252 3HD2 LEU A  96       4.277  12.871  -3.804  1.00 96.85           H
ATOM   1253  HN  LEU A  96       4.942   8.298  -3.809  1.00 96.85           H
ATOM   1254  N   PHE A  97       5.160   7.345  -0.726  1.00 97.31           N
ATOM   1255  CA  PHE A  97       5.327   6.528   0.464  1.00 97.31           C
ATOM   1256  C   PHE A  97       6.808   6.257   0.739  1.00 97.31           C
ATOM   1257  O   PHE A  97       7.265   6.385   1.874  1.00 97.31           O
ATOM   1258  HA  PHE A  97       4.899   7.081   1.299  1.00 97.31           H
ATOM   1259  CB  PHE A  97       4.619   5.198   0.196  1.00 97.31           C
ATOM   1260 1HB  PHE A  97       3.545   5.375   0.140  1.00 97.31           H
ATOM   1261 2HB  PHE A  97       4.931   4.822  -0.778  1.00 97.31           H
ATOM   1262  CG  PHE A  97       4.891   4.125   1.252  1.00 97.31           C
ATOM   1263  CD1 PHE A  97       5.493   2.958   0.897  1.00 97.31           C
ATOM   1264  HD1 PHE A  97       5.783   2.788  -0.140  1.00 97.31           H
ATOM   1265  CD2 PHE A  97       4.529   4.337   2.546  1.00 97.31           C
ATOM   1266  HD2 PHE A  97       4.046   5.272   2.830  1.00 97.31           H
ATOM   1267  CE1 PHE A  97       5.745   1.962   1.877  1.00 97.31           C
ATOM   1268  HE1 PHE A  97       6.228   1.027   1.592  1.00 97.31           H
ATOM   1269  CE2 PHE A  97       4.781   3.341   3.526  1.00 97.31           C
ATOM   1270  HE2 PHE A  97       4.491   3.511   4.563  1.00 97.31           H
ATOM   1271  CZ  PHE A  97       5.384   2.175   3.171  1.00 97.31           C
ATOM   1272  HZ  PHE A  97       5.577   1.410   3.923  1.00 97.31           H
ATOM   1273  HN  PHE A  97       4.792   6.864  -1.521  1.00 97.31           H
ATOM   1274  N   LEU A  98       7.516   5.888  -0.318  1.00 97.27           N
ATOM   1275  CA  LEU A  98       8.899   5.464  -0.181  1.00 97.27           C
ATOM   1276  C   LEU A  98       9.692   6.551   0.545  1.00 97.27           C
ATOM   1277  O   LEU A  98      10.574   6.250   1.348  1.00 97.27           O
ATOM   1278  HA  LEU A  98       8.905   4.563   0.433  1.00 97.27           H
ATOM   1279  CB  LEU A  98       9.480   5.085  -1.545  1.00 97.27           C
ATOM   1280 1HB  LEU A  98       9.253   5.885  -2.249  1.00 97.27           H
ATOM   1281 2HB  LEU A  98      10.565   5.038  -1.455  1.00 97.27           H
ATOM   1282  CG  LEU A  98       8.988   3.764  -2.141  1.00 97.27           C
ATOM   1283  HG  LEU A  98       7.908   3.709  -2.003  1.00 97.27           H
ATOM   1284  CD1 LEU A  98       9.256   3.708  -3.646  1.00 97.27           C
ATOM   1285 1HD1 LEU A  98       8.735   4.530  -4.138  1.00 97.27           H
ATOM   1286 2HD1 LEU A  98      10.327   3.797  -3.828  1.00 97.27           H
ATOM   1287 3HD1 LEU A  98       8.896   2.759  -4.044  1.00 97.27           H
ATOM   1288  CD2 LEU A  98       9.599   2.570  -1.405  1.00 97.27           C
ATOM   1289 1HD2 LEU A  98      10.685   2.608  -1.489  1.00 97.27           H
ATOM   1290 2HD2 LEU A  98       9.314   2.606  -0.354  1.00 97.27           H
ATOM   1291 3HD2 LEU A  98       9.233   1.644  -1.849  1.00 97.27           H
ATOM   1292  HN  LEU A  98       7.160   5.876  -1.253  1.00 97.27           H
ATOM   1293  N   VAL A  99       9.351   7.794   0.237  1.00 96.72           N
ATOM   1294  CA  VAL A  99      10.065   8.928   0.798  1.00 96.72           C
ATOM   1295  C   VAL A  99       9.905   8.923   2.320  1.00 96.72           C
ATOM   1296  O   VAL A  99      10.667   9.577   3.030  1.00 96.72           O
ATOM   1297  HA  VAL A  99      11.121   8.804   0.556  1.00 96.72           H
ATOM   1298  CB  VAL A  99       9.579  10.226   0.150  1.00 96.72           C
ATOM   1299  HB  VAL A  99       8.491  10.239   0.203  1.00 96.72           H
ATOM   1300  CG1 VAL A  99      10.102  11.447   0.910  1.00 96.72           C
ATOM   1301 1HG1 VAL A  99       9.744  11.415   1.939  1.00 96.72           H
ATOM   1302 2HG1 VAL A  99      11.192  11.440   0.903  1.00 96.72           H
ATOM   1303 3HG1 VAL A  99       9.741  12.356   0.428  1.00 96.72           H
ATOM   1304  CG2 VAL A  99       9.979  10.285  -1.325  1.00 96.72           C
ATOM   1305 1HG2 VAL A  99      11.065  10.238  -1.409  1.00 96.72           H
ATOM   1306 2HG2 VAL A  99       9.537   9.442  -1.856  1.00 96.72           H
ATOM   1307 3HG2 VAL A  99       9.622  11.218  -1.761  1.00 96.72           H
ATOM   1308  HN  VAL A  99       8.602   8.031  -0.383  1.00 96.72           H
ATOM   1309  N   THR A 100       8.909   8.177   2.776  1.00 96.01           N
ATOM   1310  CA  THR A 100       8.620   8.104   4.198  1.00 96.01           C
ATOM   1311  C   THR A 100       9.485   7.032   4.864  1.00 96.01           C
ATOM   1312  O   THR A 100       9.686   7.057   6.077  1.00 96.01           O
ATOM   1313  HA  THR A 100       8.886   9.058   4.653  1.00 96.01           H
ATOM   1314  CB  THR A 100       7.118   7.862   4.363  1.00 96.01           C
ATOM   1315  HB  THR A 100       6.803   8.054   5.389  1.00 96.01           H
ATOM   1316  OG1 THR A 100       6.929   6.527   3.901  1.00 96.01           O
ATOM   1317  HG1 THR A 100       6.866   6.516   2.903  1.00 96.01           H
ATOM   1318  CG2 THR A 100       6.279   8.710   3.405  1.00 96.01           C
ATOM   1319 1HG2 THR A 100       6.547   8.469   2.376  1.00 96.01           H
ATOM   1320 2HG2 THR A 100       6.471   9.767   3.592  1.00 96.01           H
ATOM   1321 3HG2 THR A 100       5.222   8.499   3.564  1.00 96.01           H
ATOM   1322  HN  THR A 100       8.307   7.631   2.193  1.00 96.01           H
ATOM   1323  N   LEU A 101       9.974   6.116   4.041  1.00 95.93           N
ATOM   1324  CA  LEU A 101      10.643   4.932   4.551  1.00 95.93           C
ATOM   1325  C   LEU A 101      11.882   5.353   5.343  1.00 95.93           C
ATOM   1326  O   LEU A 101      12.196   4.759   6.374  1.00 95.93           O
ATOM   1327  HA  LEU A 101       9.951   4.434   5.231  1.00 95.93           H
ATOM   1328  CB  LEU A 101      10.943   3.953   3.414  1.00 95.93           C
ATOM   1329 1HB  LEU A 101      11.440   4.500   2.613  1.00 95.93           H
ATOM   1330 2HB  LEU A 101      11.650   3.209   3.779  1.00 95.93           H
ATOM   1331  CG  LEU A 101       9.736   3.222   2.822  1.00 95.93           C
ATOM   1332  HG  LEU A 101       9.113   3.953   2.306  1.00 95.93           H
ATOM   1333  CD1 LEU A 101      10.176   2.189   1.784  1.00 95.93           C
ATOM   1334 1HD1 LEU A 101      10.711   2.689   0.977  1.00 95.93           H
ATOM   1335 2HD1 LEU A 101      10.831   1.456   2.255  1.00 95.93           H
ATOM   1336 3HD1 LEU A 101       9.298   1.684   1.379  1.00 95.93           H
ATOM   1337  CD2 LEU A 101       8.878   2.598   3.925  1.00 95.93           C
ATOM   1338 1HD2 LEU A 101       9.477   1.884   4.490  1.00 95.93           H
ATOM   1339 2HD2 LEU A 101       8.520   3.381   4.594  1.00 95.93           H
ATOM   1340 3HD2 LEU A 101       8.027   2.085   3.477  1.00 95.93           H
ATOM   1341  HN  LEU A 101       9.919   6.174   3.044  1.00 95.93           H
ATOM   1342  N   PRO A 102      12.606   6.380   4.879  1.00 95.35           N
ATOM   1343  CA  PRO A 102      13.788   6.858   5.601  1.00 95.35           C
ATOM   1344  C   PRO A 102      13.487   7.169   7.058  1.00 95.35           C
ATOM   1345  O   PRO A 102      14.300   6.888   7.937  1.00 95.35           O
ATOM   1346  HA  PRO A 102      14.551   6.079   5.628  1.00 95.35           H
ATOM   1347  CB  PRO A 102      14.204   8.110   4.827  1.00 95.35           C
ATOM   1348 1HB  PRO A 102      13.750   9.009   5.243  1.00 95.35           H
ATOM   1349 2HB  PRO A 102      15.284   8.259   4.854  1.00 95.35           H
ATOM   1350  CG  PRO A 102      13.710   7.832   3.412  1.00 95.35           C
ATOM   1351 1HG  PRO A 102      13.610   8.748   2.831  1.00 95.35           H
ATOM   1352 2HG  PRO A 102      14.398   7.192   2.861  1.00 95.35           H
ATOM   1353  CD  PRO A 102      12.368   7.157   3.649  1.00 95.35           C
ATOM   1354 1HD  PRO A 102      11.567   7.884   3.784  1.00 95.35           H
ATOM   1355 2HD  PRO A 102      12.081   6.523   2.810  1.00 95.35           H
ATOM   1356  N   PHE A 103      12.315   7.748   7.276  1.00 94.48           N
ATOM   1357  CA  PHE A 103      11.915   8.144   8.616  1.00 94.48           C
ATOM   1358  C   PHE A 103      11.569   6.922   9.469  1.00 94.48           C
ATOM   1359  O   PHE A 103      11.869   6.888  10.661  1.00 94.48           O
ATOM   1360  HA  PHE A 103      12.758   8.671   9.063  1.00 94.48           H
ATOM   1361  CB  PHE A 103      10.668   9.019   8.469  1.00 94.48           C
ATOM   1362 1HB  PHE A 103       9.902   8.455   7.936  1.00 94.48           H
ATOM   1363 2HB  PHE A 103      10.271   9.236   9.460  1.00 94.48           H
ATOM   1364  CG  PHE A 103      10.915  10.337   7.734  1.00 94.48           C
ATOM   1365  CD1 PHE A 103      11.278  11.447   8.431  1.00 94.48           C
ATOM   1366  HD1 PHE A 103      11.392  11.397   9.514  1.00 94.48           H
ATOM   1367  CD2 PHE A 103      10.773  10.400   6.382  1.00 94.48           C
ATOM   1368  HD2 PHE A 103      10.482   9.510   5.823  1.00 94.48           H
ATOM   1369  CE1 PHE A 103      11.508  12.671   7.749  1.00 94.48           C
ATOM   1370  HE1 PHE A 103      11.798  13.560   8.308  1.00 94.48           H
ATOM   1371  CE2 PHE A 103      11.003  11.623   5.700  1.00 94.48           C
ATOM   1372  HE2 PHE A 103      10.888  11.673   4.617  1.00 94.48           H
ATOM   1373  CZ  PHE A 103      11.365  12.733   6.397  1.00 94.48           C
ATOM   1374  HZ  PHE A 103      11.542  13.673   5.874  1.00 94.48           H
ATOM   1375  HN  PHE A 103      11.647   7.945   6.559  1.00 94.48           H
ATOM   1376  N   TRP A 104      10.942   5.949   8.825  1.00 92.16           N
ATOM   1377  CA  TRP A 104      10.626   4.695   9.488  1.00 92.16           C
ATOM   1378  C   TRP A 104      11.934   4.085   9.996  1.00 92.16           C
ATOM   1379  O   TRP A 104      11.991   3.572  11.112  1.00 92.16           O
ATOM   1380  HA  TRP A 104       9.968   4.919  10.328  1.00 92.16           H
ATOM   1381  CB  TRP A 104       9.853   3.761   8.554  1.00 92.16           C
ATOM   1382 1HB  TRP A 104      10.375   3.706   7.599  1.00 92.16           H
ATOM   1383 2HB  TRP A 104       9.857   2.756   8.978  1.00 92.16           H
ATOM   1384  CG  TRP A 104       8.405   4.188   8.305  1.00 92.16           C
ATOM   1385  CD1 TRP A 104       7.909   4.841   7.246  1.00 92.16           C
ATOM   1386  HD1 TRP A 104       8.502   5.164   6.390  1.00 92.16           H
ATOM   1387  CD2 TRP A 104       7.280   3.963   9.180  1.00 92.16           C
ATOM   1388  NE1 TRP A 104       6.551   5.053   7.373  1.00 92.16           N
ATOM   1389  HE1 TRP A 104       5.960   5.517   6.714  1.00 92.16           H
ATOM   1390  CE2 TRP A 104       6.157   4.502   8.587  1.00 92.16           C
ATOM   1391  CE3 TRP A 104       7.214   3.325  10.431  1.00 92.16           C
ATOM   1392  HE3 TRP A 104       8.086   2.892  10.920  1.00 92.16           H
ATOM   1393  CZ2 TRP A 104       4.885   4.459   9.172  1.00 92.16           C
ATOM   1394  HZ2 TRP A 104       4.013   4.892   8.683  1.00 92.16           H
ATOM   1395  CZ3 TRP A 104       5.936   3.290  11.003  1.00 92.16           C
ATOM   1396  HZ3 TRP A 104       5.828   2.807  11.974  1.00 92.16           H
ATOM   1397  CH2 TRP A 104       4.795   3.828  10.419  1.00 92.16           C
ATOM   1398  HH2 TRP A 104       3.834   3.760  10.929  1.00 92.16           H
ATOM   1399  HN  TRP A 104      10.653   6.006   7.869  1.00 92.16           H
ATOM   1400  N   ALA A 105      12.952   4.162   9.151  1.00 93.79           N
ATOM   1401  CA  ALA A 105      14.220   3.517   9.447  1.00 93.79           C
ATOM   1402  C   ALA A 105      14.846   4.174  10.680  1.00 93.79           C
ATOM   1403  O   ALA A 105      15.279   3.485  11.602  1.00 93.79           O
ATOM   1404  HA  ALA A 105      14.016   2.470   9.669  1.00 93.79           H
ATOM   1405  CB  ALA A 105      15.131   3.594   8.220  1.00 93.79           C
ATOM   1406 1HB  ALA A 105      14.653   3.088   7.381  1.00 93.79           H
ATOM   1407 2HB  ALA A 105      15.306   4.638   7.963  1.00 93.79           H
ATOM   1408 3HB  ALA A 105      16.082   3.109   8.443  1.00 93.79           H
ATOM   1409  HN  ALA A 105      12.921   4.653   8.281  1.00 93.79           H
ATOM   1410  N   ILE A 106      14.874   5.498  10.655  1.00 92.90           N
ATOM   1411  CA  ILE A 106      15.500   6.253  11.727  1.00 92.90           C
ATOM   1412  C   ILE A 106      14.773   5.963  13.042  1.00 92.90           C
ATOM   1413  O   ILE A 106      15.408   5.781  14.079  1.00 92.90           O
ATOM   1414  HA  ILE A 106      16.528   5.903  11.817  1.00 92.90           H
ATOM   1415  CB  ILE A 106      15.557   7.740  11.372  1.00 92.90           C
ATOM   1416  HB  ILE A 106      14.575   8.043  11.008  1.00 92.90           H
ATOM   1417  CG1 ILE A 106      16.557   7.996  10.243  1.00 92.90           C
ATOM   1418 1HG1 ILE A 106      17.574   7.893  10.622  1.00 92.90           H
ATOM   1419 2HG1 ILE A 106      16.430   7.245   9.463  1.00 92.90           H
ATOM   1420  CG2 ILE A 106      15.861   8.588  12.609  1.00 92.90           C
ATOM   1421 1HG2 ILE A 106      15.080   8.437  13.354  1.00 92.90           H
ATOM   1422 2HG2 ILE A 106      16.823   8.291  13.026  1.00 92.90           H
ATOM   1423 3HG2 ILE A 106      15.896   9.641  12.328  1.00 92.90           H
ATOM   1424  CD1 ILE A 106      16.368   9.394   9.649  1.00 92.90           C
ATOM   1425 1HD1 ILE A 106      15.358   9.485   9.249  1.00 92.90           H
ATOM   1426 2HD1 ILE A 106      16.520  10.142  10.426  1.00 92.90           H
ATOM   1427 3HD1 ILE A 106      17.091   9.549   8.848  1.00 92.90           H
ATOM   1428  HN  ILE A 106      14.479   6.052   9.923  1.00 92.90           H
ATOM   1429  N   ALA A 107      13.451   5.928  12.955  1.00 91.14           N
ATOM   1430  CA  ALA A 107      12.629   5.737  14.138  1.00 91.14           C
ATOM   1431  C   ALA A 107      12.890   4.344  14.716  1.00 91.14           C
ATOM   1432  O   ALA A 107      12.860   4.157  15.931  1.00 91.14           O
ATOM   1433  HA  ALA A 107      12.923   6.487  14.872  1.00 91.14           H
ATOM   1434  CB  ALA A 107      11.157   5.951  13.776  1.00 91.14           C
ATOM   1435 1HB  ALA A 107      11.020   6.965  13.399  1.00 91.14           H
ATOM   1436 2HB  ALA A 107      10.863   5.235  13.010  1.00 91.14           H
ATOM   1437 3HB  ALA A 107      10.541   5.808  14.664  1.00 91.14           H
ATOM   1438  HN  ALA A 107      12.944   6.027  12.099  1.00 91.14           H
ATOM   1439  N   ALA A 108      13.140   3.403  13.817  1.00 90.80           N
ATOM   1440  CA  ALA A 108      13.379   2.028  14.221  1.00 90.80           C
ATOM   1441  C   ALA A 108      14.792   1.908  14.795  1.00 90.80           C
ATOM   1442  O   ALA A 108      15.030   1.119  15.708  1.00 90.80           O
ATOM   1443  HA  ALA A 108      12.657   1.780  15.000  1.00 90.80           H
ATOM   1444  CB  ALA A 108      13.154   1.098  13.027  1.00 90.80           C
ATOM   1445 1HB  ALA A 108      12.127   1.200  12.676  1.00 90.80           H
ATOM   1446 2HB  ALA A 108      13.841   1.366  12.224  1.00 90.80           H
ATOM   1447 3HB  ALA A 108      13.334   0.067  13.330  1.00 90.80           H
ATOM   1448  HN  ALA A 108      13.180   3.567  12.832  1.00 90.80           H
ATOM   1449  N   ALA A 109      15.693   2.703  14.237  1.00 90.16           N
ATOM   1450  CA  ALA A 109      17.101   2.593  14.575  1.00 90.16           C
ATOM   1451  C   ALA A 109      17.311   3.046  16.022  1.00 90.16           C
ATOM   1452  O   ALA A 109      18.150   2.496  16.733  1.00 90.16           O
ATOM   1453  HA  ALA A 109      17.382   1.543  14.489  1.00 90.16           H
ATOM   1454  CB  ALA A 109      17.931   3.409  13.583  1.00 90.16           C
ATOM   1455 1HB  ALA A 109      17.769   3.028  12.574  1.00 90.16           H
ATOM   1456 2HB  ALA A 109      17.627   4.455  13.629  1.00 90.16           H
ATOM   1457 3HB  ALA A 109      18.988   3.326  13.837  1.00 90.16           H
ATOM   1458  HN  ALA A 109      15.474   3.411  13.565  1.00 90.16           H
ATOM   1459  N   ASP A 110      16.533   4.045  16.413  1.00 86.39           N
ATOM   1460  CA  ASP A 110      16.705   4.660  17.719  1.00 86.39           C
ATOM   1461  C   ASP A 110      15.336   5.059  18.274  1.00 86.39           C
ATOM   1462  O   ASP A 110      14.609   4.220  18.803  1.00 86.39           O
ATOM   1463  HA  ASP A 110      17.198   3.903  18.329  1.00 86.39           H
ATOM   1464  CB  ASP A 110      17.563   5.923  17.624  1.00 86.39           C
ATOM   1465 1HB  ASP A 110      18.524   5.681  17.170  1.00 86.39           H
ATOM   1466 2HB  ASP A 110      17.077   6.649  16.972  1.00 86.39           H
ATOM   1467  CG  ASP A 110      17.786   6.539  19.007  1.00 86.39           C
ATOM   1468  OD1 ASP A 110      17.473   5.842  19.996  1.00 86.39           O
ATOM   1469  OD2 ASP A 110      18.264   7.694  19.043  1.00 86.39           O
ATOM   1470  HN  ASP A 110      15.799   4.433  15.857  1.00 86.39           H
ATOM   1471  N   GLN A 111      15.027   6.339  18.135  1.00 85.78           N
ATOM   1472  CA  GLN A 111      13.736   6.849  18.566  1.00 85.78           C
ATOM   1473  C   GLN A 111      13.225   7.902  17.582  1.00 85.78           C
ATOM   1474  O   GLN A 111      13.966   8.354  16.710  1.00 85.78           O
ATOM   1475  HA  GLN A 111      13.070   5.986  18.565  1.00 85.78           H
ATOM   1476  CB  GLN A 111      13.818   7.418  19.984  1.00 85.78           C
ATOM   1477 1HB  GLN A 111      12.831   7.756  20.302  1.00 85.78           H
ATOM   1478 2HB  GLN A 111      14.124   6.634  20.678  1.00 85.78           H
ATOM   1479  CG  GLN A 111      14.808   8.582  20.052  1.00 85.78           C
ATOM   1480 1HG  GLN A 111      15.810   8.226  19.812  1.00 85.78           H
ATOM   1481 2HG  GLN A 111      14.547   9.330  19.303  1.00 85.78           H
ATOM   1482  CD  GLN A 111      14.808   9.222  21.442  1.00 85.78           C
ATOM   1483  OE1 GLN A 111      13.778   9.581  21.988  1.00 85.78           O
ATOM   1484  NE2 GLN A 111      16.018   9.344  21.981  1.00 85.78           N
ATOM   1485 1HE2 GLN A 111      16.823   9.029  21.479  1.00 85.78           H
ATOM   1486 2HE2 GLN A 111      16.122   9.751  22.889  1.00 85.78           H
ATOM   1487  HN  GLN A 111      15.639   7.022  17.736  1.00 85.78           H
ATOM   1488  N   TRP A 112      11.962   8.263  17.753  1.00 90.74           N
ATOM   1489  CA  TRP A 112      11.347   9.264  16.899  1.00 90.74           C
ATOM   1490  C   TRP A 112      11.921  10.630  17.283  1.00 90.74           C
ATOM   1491  O   TRP A 112      11.620  11.155  18.354  1.00 90.74           O
ATOM   1492  HA  TRP A 112      11.606   9.028  15.868  1.00 90.74           H
ATOM   1493  CB  TRP A 112       9.821   9.208  16.999  1.00 90.74           C
ATOM   1494 1HB  TRP A 112       9.492   8.187  16.807  1.00 90.74           H
ATOM   1495 2HB  TRP A 112       9.524   9.451  18.019  1.00 90.74           H
ATOM   1496  CG  TRP A 112       9.099  10.151  16.035  1.00 90.74           C
ATOM   1497  CD1 TRP A 112       8.671  11.400  16.267  1.00 90.74           C
ATOM   1498  HD1 TRP A 112       8.789  11.922  17.217  1.00 90.74           H
ATOM   1499  CD2 TRP A 112       8.737   9.870  14.667  1.00 90.74           C
ATOM   1500  NE1 TRP A 112       8.061  11.941  15.154  1.00 90.74           N
ATOM   1501  HE1 TRP A 112       7.662  12.855  15.083  1.00 90.74           H
ATOM   1502  CE2 TRP A 112       8.102  10.981  14.150  1.00 90.74           C
ATOM   1503  CE3 TRP A 112       8.938   8.714  13.891  1.00 90.74           C
ATOM   1504  HE3 TRP A 112       9.436   7.824  14.276  1.00 90.74           H
ATOM   1505  CZ2 TRP A 112       7.618  11.046  12.838  1.00 90.74           C
ATOM   1506  HZ2 TRP A 112       7.120  11.936  12.453  1.00 90.74           H
ATOM   1507  CZ3 TRP A 112       8.448   8.795  12.583  1.00 90.74           C
ATOM   1508  HZ3 TRP A 112       8.578   7.926  11.938  1.00 90.74           H
ATOM   1509  CH2 TRP A 112       7.807   9.906  12.047  1.00 90.74           C
ATOM   1510  HH2 TRP A 112       7.453   9.890  11.016  1.00 90.74           H
ATOM   1511  HN  TRP A 112      11.363   7.884  18.459  1.00 90.74           H
ATOM   1512  N   LYS A 113      12.737  11.166  16.387  1.00 89.88           N
ATOM   1513  CA  LYS A 113      13.454  12.398  16.671  1.00 89.88           C
ATOM   1514  C   LYS A 113      12.726  13.570  16.010  1.00 89.88           C
ATOM   1515  O   LYS A 113      13.154  14.717  16.127  1.00 89.88           O
ATOM   1516  HA  LYS A 113      13.436  12.545  17.751  1.00 89.88           H
ATOM   1517  CB  LYS A 113      14.921  12.272  16.255  1.00 89.88           C
ATOM   1518 1HB  LYS A 113      14.982  11.953  15.214  1.00 89.88           H
ATOM   1519 2HB  LYS A 113      15.405  13.246  16.319  1.00 89.88           H
ATOM   1520  CG  LYS A 113      15.658  11.269  17.144  1.00 89.88           C
ATOM   1521 1HG  LYS A 113      15.660  11.624  18.175  1.00 89.88           H
ATOM   1522 2HG  LYS A 113      15.132  10.315  17.137  1.00 89.88           H
ATOM   1523  CD  LYS A 113      17.098  11.068  16.666  1.00 89.88           C
ATOM   1524 1HD  LYS A 113      17.096  10.716  15.635  1.00 89.88           H
ATOM   1525 2HD  LYS A 113      17.625  12.021  16.678  1.00 89.88           H
ATOM   1526  CE  LYS A 113      17.834  10.061  17.553  1.00 89.88           C
ATOM   1527 1HE  LYS A 113      17.937  10.462  18.561  1.00 89.88           H
ATOM   1528 2HE  LYS A 113      17.251   9.144  17.633  1.00 89.88           H
ATOM   1529  NZ  LYS A 113      19.171   9.758  16.994  1.00 89.88           N
ATOM   1530 1HZ  LYS A 113      19.587   8.991  17.509  1.00 89.88           H
ATOM   1531 2HZ  LYS A 113      19.078   9.499  16.018  1.00 89.88           H
ATOM   1532 3HZ  LYS A 113      19.763  10.578  17.071  1.00 89.88           H
ATOM   1533  HN  LYS A 113      12.911  10.774  15.484  1.00 89.88           H
ATOM   1534  N   PHE A 114      11.637  13.241  15.329  1.00 92.63           N
ATOM   1535  CA  PHE A 114      10.979  14.202  14.461  1.00 92.63           C
ATOM   1536  C   PHE A 114       9.738  14.791  15.136  1.00 92.63           C
ATOM   1537  O   PHE A 114       9.291  14.290  16.167  1.00 92.63           O
ATOM   1538  HA  PHE A 114      11.694  15.000  14.261  1.00 92.63           H
ATOM   1539  CB  PHE A 114      10.550  13.447  13.201  1.00 92.63           C
ATOM   1540 1HB  PHE A 114       9.767  12.736  13.465  1.00 92.63           H
ATOM   1541 2HB  PHE A 114      10.113  14.155  12.497  1.00 92.63           H
ATOM   1542  CG  PHE A 114      11.689  12.697  12.508  1.00 92.63           C
ATOM   1543  CD1 PHE A 114      12.596  13.379  11.759  1.00 92.63           C
ATOM   1544  HD1 PHE A 114      12.513  14.461  11.653  1.00 92.63           H
ATOM   1545  CD2 PHE A 114      11.794  11.347  12.640  1.00 92.63           C
ATOM   1546  HD2 PHE A 114      11.066  10.800  13.240  1.00 92.63           H
ATOM   1547  CE1 PHE A 114      13.653  12.683  11.116  1.00 92.63           C
ATOM   1548  HE1 PHE A 114      14.381  13.229  10.516  1.00 92.63           H
ATOM   1549  CE2 PHE A 114      12.851  10.651  11.997  1.00 92.63           C
ATOM   1550  HE2 PHE A 114      12.935   9.569  12.103  1.00 92.63           H
ATOM   1551  CZ  PHE A 114      13.758  11.333  11.248  1.00 92.63           C
ATOM   1552  HZ  PHE A 114      14.570  10.798  10.754  1.00 92.63           H
ATOM   1553  HN  PHE A 114      11.207  12.339  15.364  1.00 92.63           H
ATOM   1554  N   GLN A 115       9.216  15.845  14.527  1.00 92.27           N
ATOM   1555  CA  GLN A 115       8.058  16.529  15.076  1.00 92.27           C
ATOM   1556  C   GLN A 115       6.791  15.704  14.837  1.00 92.27           C
ATOM   1557  O   GLN A 115       6.791  14.782  14.024  1.00 92.27           O
ATOM   1558  HA  GLN A 115       8.250  16.611  16.146  1.00 92.27           H
ATOM   1559  CB  GLN A 115       7.918  17.933  14.483  1.00 92.27           C
ATOM   1560 1HB  GLN A 115       7.903  17.872  13.395  1.00 92.27           H
ATOM   1561 2HB  GLN A 115       6.967  18.368  14.791  1.00 92.27           H
ATOM   1562  CG  GLN A 115       9.068  18.835  14.933  1.00 92.27           C
ATOM   1563 1HG  GLN A 115      10.021  18.374  14.673  1.00 92.27           H
ATOM   1564 2HG  GLN A 115       9.019  19.786  14.401  1.00 92.27           H
ATOM   1565  CD  GLN A 115       9.012  19.085  16.441  1.00 92.27           C
ATOM   1566  OE1 GLN A 115       7.979  18.962  17.079  1.00 92.27           O
ATOM   1567  NE2 GLN A 115      10.177  19.441  16.975  1.00 92.27           N
ATOM   1568 1HE2 GLN A 115      10.988  19.524  16.395  1.00 92.27           H
ATOM   1569 2HE2 GLN A 115      10.242  19.626  17.955  1.00 92.27           H
ATOM   1570  HN  GLN A 115       9.570  16.231  13.675  1.00 92.27           H
ATOM   1571  N   THR A 116       5.743  16.066  15.562  1.00 93.43           N
ATOM   1572  CA  THR A 116       4.496  15.322  15.498  1.00 93.43           C
ATOM   1573  C   THR A 116       3.934  15.345  14.075  1.00 93.43           C
ATOM   1574  O   THR A 116       3.348  14.364  13.619  1.00 93.43           O
ATOM   1575  HA  THR A 116       4.705  14.281  15.743  1.00 93.43           H
ATOM   1576  CB  THR A 116       3.540  15.910  16.538  1.00 93.43           C
ATOM   1577  HB  THR A 116       3.242  16.922  16.263  1.00 93.43           H
ATOM   1578  OG1 THR A 116       4.250  15.791  17.768  1.00 93.43           O
ATOM   1579  HG1 THR A 116       3.840  16.387  18.458  1.00 93.43           H
ATOM   1580  CG2 THR A 116       2.293  15.048  16.741  1.00 93.43           C
ATOM   1581 1HG2 THR A 116       2.590  14.055  17.081  1.00 93.43           H
ATOM   1582 2HG2 THR A 116       1.753  14.963  15.798  1.00 93.43           H
ATOM   1583 3HG2 THR A 116       1.649  15.510  17.489  1.00 93.43           H
ATOM   1584  HN  THR A 116       5.736  16.850  16.183  1.00 93.43           H
ATOM   1585  N   PHE A 117       4.134  16.475  13.412  1.00 94.28           N
ATOM   1586  CA  PHE A 117       3.654  16.638  12.050  1.00 94.28           C
ATOM   1587  C   PHE A 117       4.127  15.486  11.161  1.00 94.28           C
ATOM   1588  O   PHE A 117       3.339  14.917  10.406  1.00 94.28           O
ATOM   1589  HA  PHE A 117       2.565  16.642  12.089  1.00 94.28           H
ATOM   1590  CB  PHE A 117       4.243  17.948  11.523  1.00 94.28           C
ATOM   1591 1HB  PHE A 117       3.861  18.774  12.123  1.00 94.28           H
ATOM   1592 2HB  PHE A 117       5.324  17.929  11.657  1.00 94.28           H
ATOM   1593  CG  PHE A 117       3.931  18.222  10.050  1.00 94.28           C
ATOM   1594  CD1 PHE A 117       4.892  18.034   9.106  1.00 94.28           C
ATOM   1595  HD1 PHE A 117       5.884  17.689   9.398  1.00 94.28           H
ATOM   1596  CD2 PHE A 117       2.694  18.652   9.685  1.00 94.28           C
ATOM   1597  HD2 PHE A 117       1.924  18.803  10.441  1.00 94.28           H
ATOM   1598  CE1 PHE A 117       4.603  18.288   7.739  1.00 94.28           C
ATOM   1599  HE1 PHE A 117       5.374  18.138   6.982  1.00 94.28           H
ATOM   1600  CE2 PHE A 117       2.405  18.906   8.318  1.00 94.28           C
ATOM   1601  HE2 PHE A 117       1.414  19.251   8.025  1.00 94.28           H
ATOM   1602  CZ  PHE A 117       3.366  18.719   7.374  1.00 94.28           C
ATOM   1603  HZ  PHE A 117       3.144  18.914   6.324  1.00 94.28           H
ATOM   1604  HN  PHE A 117       4.612  17.268  13.789  1.00 94.28           H
ATOM   1605  N   MET A 118       5.410  15.177  11.279  1.00 94.08           N
ATOM   1606  CA  MET A 118       6.009  14.143  10.453  1.00 94.08           C
ATOM   1607  C   MET A 118       5.407  12.772  10.767  1.00 94.08           C
ATOM   1608  O   MET A 118       5.267  11.933   9.879  1.00 94.08           O
ATOM   1609  HA  MET A 118       5.781  14.421   9.424  1.00 94.08           H
ATOM   1610  CB  MET A 118       7.519  14.106  10.698  1.00 94.08           C
ATOM   1611 1HB  MET A 118       7.923  15.117  10.653  1.00 94.08           H
ATOM   1612 2HB  MET A 118       7.720  13.727  11.700  1.00 94.08           H
ATOM   1613  CG  MET A 118       8.221  13.224   9.663  1.00 94.08           C
ATOM   1614 1HG  MET A 118       9.289  13.180   9.875  1.00 94.08           H
ATOM   1615 2HG  MET A 118       7.841  12.205   9.724  1.00 94.08           H
ATOM   1616  SD  MET A 118       7.952  13.876   8.023  1.00 94.08           S
ATOM   1617  CE  MET A 118       8.959  15.348   8.105  1.00 94.08           C
ATOM   1618 1HE  MET A 118       8.594  15.994   8.904  1.00 94.08           H
ATOM   1619 2HE  MET A 118       9.993  15.070   8.307  1.00 94.08           H
ATOM   1620 3HE  MET A 118       8.905  15.879   7.155  1.00 94.08           H
ATOM   1621  HN  MET A 118       6.034  15.619  11.923  1.00 94.08           H
ATOM   1622  N   CYS A 119       5.067  12.587  12.034  1.00 93.72           N
ATOM   1623  CA  CYS A 119       4.488  11.330  12.478  1.00 93.72           C
ATOM   1624  C   CYS A 119       3.145  11.144  11.770  1.00 93.72           C
ATOM   1625  O   CYS A 119       2.824  10.047  11.317  1.00 93.72           O
ATOM   1626  HA  CYS A 119       5.188  10.545  12.192  1.00 93.72           H
ATOM   1627  CB  CYS A 119       4.343  11.281  14.000  1.00 93.72           C
ATOM   1628 1HB  CYS A 119       5.327  11.320  14.469  1.00 93.72           H
ATOM   1629 2HB  CYS A 119       3.789  12.151  14.350  1.00 93.72           H
ATOM   1630  SG  CYS A 119       3.476   9.748  14.496  1.00 93.72           S
ATOM   1631  HN  CYS A 119       5.182  13.276  12.750  1.00 93.72           H
ATOM   1632  N   LYS A 120       2.394  12.234  11.697  1.00 94.57           N
ATOM   1633  CA  LYS A 120       1.081  12.198  11.077  1.00 94.57           C
ATOM   1634  C   LYS A 120       1.228  11.822   9.602  1.00 94.57           C
ATOM   1635  O   LYS A 120       0.476  10.994   9.090  1.00 94.57           O
ATOM   1636  HA  LYS A 120       0.505  11.419  11.576  1.00 94.57           H
ATOM   1637  CB  LYS A 120       0.345  13.520  11.304  1.00 94.57           C
ATOM   1638 1HB  LYS A 120       0.980  14.352  10.999  1.00 94.57           H
ATOM   1639 2HB  LYS A 120      -0.547  13.556  10.679  1.00 94.57           H
ATOM   1640  CG  LYS A 120      -0.048  13.684  12.774  1.00 94.57           C
ATOM   1641 1HG  LYS A 120      -0.647  12.831  13.091  1.00 94.57           H
ATOM   1642 2HG  LYS A 120       0.848  13.693  13.395  1.00 94.57           H
ATOM   1643  CD  LYS A 120      -0.837  14.977  12.990  1.00 94.57           C
ATOM   1644 1HD  LYS A 120      -0.193  15.836  12.803  1.00 94.57           H
ATOM   1645 2HD  LYS A 120      -1.656  15.031  12.273  1.00 94.57           H
ATOM   1646  CE  LYS A 120      -1.392  15.049  14.414  1.00 94.57           C
ATOM   1647 1HE  LYS A 120      -1.718  14.059  14.734  1.00 94.57           H
ATOM   1648 2HE  LYS A 120      -0.607  15.364  15.101  1.00 94.57           H
ATOM   1649  NZ  LYS A 120      -2.527  15.996  14.480  1.00 94.57           N
ATOM   1650 1HZ  LYS A 120      -2.863  16.056  15.435  1.00 94.57           H
ATOM   1651 2HZ  LYS A 120      -2.221  16.912  14.171  1.00 94.57           H
ATOM   1652 3HZ  LYS A 120      -3.276  15.670  13.879  1.00 94.57           H
ATOM   1653  HN  LYS A 120       2.670  13.127  12.052  1.00 94.57           H
ATOM   1654  N   VAL A 121       2.203  12.449   8.959  1.00 94.05           N
ATOM   1655  CA  VAL A 121       2.409  12.248   7.534  1.00 94.05           C
ATOM   1656  C   VAL A 121       2.849  10.804   7.285  1.00 94.05           C
ATOM   1657  O   VAL A 121       2.319  10.135   6.400  1.00 94.05           O
ATOM   1658  HA  VAL A 121       1.454  12.415   7.037  1.00 94.05           H
ATOM   1659  CB  VAL A 121       3.408  13.277   7.001  1.00 94.05           C
ATOM   1660  HB  VAL A 121       4.302  13.230   7.622  1.00 94.05           H
ATOM   1661  CG1 VAL A 121       3.817  12.950   5.563  1.00 94.05           C
ATOM   1662 1HG1 VAL A 121       4.281  11.964   5.533  1.00 94.05           H
ATOM   1663 2HG1 VAL A 121       2.934  12.956   4.924  1.00 94.05           H
ATOM   1664 3HG1 VAL A 121       4.527  13.697   5.209  1.00 94.05           H
ATOM   1665  CG2 VAL A 121       2.841  14.695   7.100  1.00 94.05           C
ATOM   1666 1HG2 VAL A 121       1.924  14.761   6.514  1.00 94.05           H
ATOM   1667 2HG2 VAL A 121       2.623  14.927   8.143  1.00 94.05           H
ATOM   1668 3HG2 VAL A 121       3.571  15.406   6.714  1.00 94.05           H
ATOM   1669  HN  VAL A 121       2.843  13.082   9.393  1.00 94.05           H
ATOM   1670  N   VAL A 122       3.812  10.366   8.083  1.00 93.12           N
ATOM   1671  CA  VAL A 122       4.481   9.103   7.824  1.00 93.12           C
ATOM   1672  C   VAL A 122       3.474   7.959   7.964  1.00 93.12           C
ATOM   1673  O   VAL A 122       3.493   7.012   7.180  1.00 93.12           O
ATOM   1674  HA  VAL A 122       4.844   9.127   6.797  1.00 93.12           H
ATOM   1675  CB  VAL A 122       5.690   8.952   8.750  1.00 93.12           C
ATOM   1676  HB  VAL A 122       5.361   9.163   9.768  1.00 93.12           H
ATOM   1677  CG1 VAL A 122       6.228   7.520   8.719  1.00 93.12           C
ATOM   1678 1HG1 VAL A 122       5.449   6.831   9.046  1.00 93.12           H
ATOM   1679 2HG1 VAL A 122       6.533   7.269   7.703  1.00 93.12           H
ATOM   1680 3HG1 VAL A 122       7.087   7.440   9.386  1.00 93.12           H
ATOM   1681  CG2 VAL A 122       6.785   9.958   8.391  1.00 93.12           C
ATOM   1682 1HG2 VAL A 122       7.109   9.791   7.364  1.00 93.12           H
ATOM   1683 2HG2 VAL A 122       6.394  10.971   8.489  1.00 93.12           H
ATOM   1684 3HG2 VAL A 122       7.632   9.828   9.065  1.00 93.12           H
ATOM   1685  HN  VAL A 122       4.135  10.858   8.891  1.00 93.12           H
ATOM   1686  N   ASN A 123       2.619   8.086   8.968  1.00 91.96           N
ATOM   1687  CA  ASN A 123       1.642   7.049   9.253  1.00 91.96           C
ATOM   1688  C   ASN A 123       0.565   7.056   8.167  1.00 91.96           C
ATOM   1689  O   ASN A 123       0.097   5.999   7.745  1.00 91.96           O
ATOM   1690  HA  ASN A 123       2.209   6.119   9.273  1.00 91.96           H
ATOM   1691  CB  ASN A 123       0.956   7.294  10.599  1.00 91.96           C
ATOM   1692 1HB  ASN A 123       0.756   8.359  10.721  1.00 91.96           H
ATOM   1693 2HB  ASN A 123      -0.007   6.785  10.619  1.00 91.96           H
ATOM   1694  CG  ASN A 123       1.826   6.797  11.756  1.00 91.96           C
ATOM   1695  OD1 ASN A 123       2.681   5.941  11.600  1.00 91.96           O
ATOM   1696  ND2 ASN A 123       1.560   7.380  12.922  1.00 91.96           N
ATOM   1697 1HD2 ASN A 123       0.845   8.076  12.981  1.00 91.96           H
ATOM   1698 2HD2 ASN A 123       2.076   7.123  13.738  1.00 91.96           H
ATOM   1699  HN  ASN A 123       2.587   8.877   9.579  1.00 91.96           H
ATOM   1700  N   SER A 124       0.203   8.258   7.744  1.00 94.36           N
ATOM   1701  CA  SER A 124      -0.914   8.426   6.831  1.00 94.36           C
ATOM   1702  C   SER A 124      -0.495   8.033   5.413  1.00 94.36           C
ATOM   1703  O   SER A 124      -1.316   7.561   4.627  1.00 94.36           O
ATOM   1704  HA  SER A 124      -1.691   7.756   7.200  1.00 94.36           H
ATOM   1705  CB  SER A 124      -1.432   9.866   6.851  1.00 94.36           C
ATOM   1706 1HB  SER A 124      -2.285   9.954   6.179  1.00 94.36           H
ATOM   1707 2HB  SER A 124      -1.787  10.109   7.852  1.00 94.36           H
ATOM   1708  OG  SER A 124      -0.427  10.799   6.465  1.00 94.36           O
ATOM   1709  HG  SER A 124      -0.068  11.269   7.272  1.00 94.36           H
ATOM   1710  HN  SER A 124       0.658   9.107   8.015  1.00 94.36           H
ATOM   1711  N   MET A 125       0.782   8.242   5.128  1.00 95.63           N
ATOM   1712  CA  MET A 125       1.274   8.125   3.766  1.00 95.63           C
ATOM   1713  C   MET A 125       1.093   6.701   3.237  1.00 95.63           C
ATOM   1714  O   MET A 125       0.716   6.507   2.082  1.00 95.63           O
ATOM   1715  HA  MET A 125       0.673   8.818   3.177  1.00 95.63           H
ATOM   1716  CB  MET A 125       2.757   8.501   3.725  1.00 95.63           C
ATOM   1717 1HB  MET A 125       2.915   9.431   4.270  1.00 95.63           H
ATOM   1718 2HB  MET A 125       3.344   7.732   4.228  1.00 95.63           H
ATOM   1719  CG  MET A 125       3.242   8.659   2.282  1.00 95.63           C
ATOM   1720 1HG  MET A 125       4.317   8.841   2.270  1.00 95.63           H
ATOM   1721 2HG  MET A 125       3.068   7.737   1.728  1.00 95.63           H
ATOM   1722  SD  MET A 125       2.386  10.013   1.495  1.00 95.63           S
ATOM   1723  CE  MET A 125       3.163  11.392   2.320  1.00 95.63           C
ATOM   1724 1HE  MET A 125       2.986  11.321   3.393  1.00 95.63           H
ATOM   1725 2HE  MET A 125       4.235  11.374   2.126  1.00 95.63           H
ATOM   1726 3HE  MET A 125       2.741  12.325   1.944  1.00 95.63           H
ATOM   1727  HN  MET A 125       1.474   8.486   5.808  1.00 95.63           H
ATOM   1728  N   TYR A 126       1.369   5.741   4.107  1.00 92.66           N
ATOM   1729  CA  TYR A 126       1.268   4.341   3.734  1.00 92.66           C
ATOM   1730  C   TYR A 126      -0.165   3.980   3.339  1.00 92.66           C
ATOM   1731  O   TYR A 126      -0.387   3.320   2.325  1.00 92.66           O
ATOM   1732  HA  TYR A 126       1.925   4.172   2.881  1.00 92.66           H
ATOM   1733  CB  TYR A 126       1.658   3.543   4.980  1.00 92.66           C
ATOM   1734 1HB  TYR A 126       2.716   3.704   5.186  1.00 92.66           H
ATOM   1735 2HB  TYR A 126       1.104   3.930   5.835  1.00 92.66           H
ATOM   1736  CG  TYR A 126       1.399   2.039   4.862  1.00 92.66           C
ATOM   1737  CD1 TYR A 126       0.540   1.416   5.744  1.00 92.66           C
ATOM   1738  HD1 TYR A 126       0.045   1.994   6.524  1.00 92.66           H
ATOM   1739  CD2 TYR A 126       2.025   1.307   3.874  1.00 92.66           C
ATOM   1740  HD2 TYR A 126       2.704   1.800   3.178  1.00 92.66           H
ATOM   1741  CE1 TYR A 126       0.297   0.001   5.633  1.00 92.66           C
ATOM   1742  HE1 TYR A 126      -0.380  -0.504   6.323  1.00 92.66           H
ATOM   1743  CE2 TYR A 126       1.782  -0.108   3.763  1.00 92.66           C
ATOM   1744  HE2 TYR A 126       2.270  -0.698   2.988  1.00 92.66           H
ATOM   1745  CZ  TYR A 126       0.930  -0.691   4.648  1.00 92.66           C
ATOM   1746  OH  TYR A 126       0.700  -2.027   4.543  1.00 92.66           O
ATOM   1747  HH  TYR A 126       0.849  -2.327   3.601  1.00 92.66           H
ATOM   1748  HN  TYR A 126       1.657   5.907   5.051  1.00 92.66           H
ATOM   1749  N   LYS A 127      -1.102   4.430   4.162  1.00 91.41           N
ATOM   1750  CA  LYS A 127      -2.501   4.096   3.956  1.00 91.41           C
ATOM   1751  C   LYS A 127      -2.979   4.708   2.638  1.00 91.41           C
ATOM   1752  O   LYS A 127      -3.772   4.102   1.919  1.00 91.41           O
ATOM   1753  HA  LYS A 127      -2.570   3.011   3.878  1.00 91.41           H
ATOM   1754  CB  LYS A 127      -3.336   4.516   5.168  1.00 91.41           C
ATOM   1755 1HB  LYS A 127      -3.083   5.537   5.452  1.00 91.41           H
ATOM   1756 2HB  LYS A 127      -4.394   4.512   4.904  1.00 91.41           H
ATOM   1757  CG  LYS A 127      -3.096   3.576   6.351  1.00 91.41           C
ATOM   1758 1HG  LYS A 127      -2.035   3.566   6.603  1.00 91.41           H
ATOM   1759 2HG  LYS A 127      -3.628   3.946   7.228  1.00 91.41           H
ATOM   1760  CD  LYS A 127      -3.562   2.155   6.027  1.00 91.41           C
ATOM   1761 1HD  LYS A 127      -4.564   2.187   5.599  1.00 91.41           H
ATOM   1762 2HD  LYS A 127      -2.907   1.717   5.274  1.00 91.41           H
ATOM   1763  CE  LYS A 127      -3.565   1.280   7.281  1.00 91.41           C
ATOM   1764 1HE  LYS A 127      -2.559   1.229   7.699  1.00 91.41           H
ATOM   1765 2HE  LYS A 127      -4.204   1.727   8.043  1.00 91.41           H
ATOM   1766  NZ  LYS A 127      -4.045  -0.083   6.961  1.00 91.41           N
ATOM   1767 1HZ  LYS A 127      -4.058  -0.644   7.806  1.00 91.41           H
ATOM   1768 2HZ  LYS A 127      -4.981  -0.030   6.575  1.00 91.41           H
ATOM   1769 3HZ  LYS A 127      -3.423  -0.510   6.282  1.00 91.41           H
ATOM   1770  HN  LYS A 127      -0.918   5.011   4.955  1.00 91.41           H
ATOM   1771  N   MET A 128      -2.477   5.903   2.361  1.00 94.61           N
ATOM   1772  CA  MET A 128      -2.832   6.598   1.136  1.00 94.61           C
ATOM   1773  C   MET A 128      -2.325   5.839  -0.092  1.00 94.61           C
ATOM   1774  O   MET A 128      -3.036   5.718  -1.089  1.00 94.61           O
ATOM   1775  HA  MET A 128      -3.922   6.634   1.124  1.00 94.61           H
ATOM   1776  CB  MET A 128      -2.229   8.004   1.153  1.00 94.61           C
ATOM   1777 1HB  MET A 128      -2.474   8.497   2.094  1.00 94.61           H
ATOM   1778 2HB  MET A 128      -1.142   7.938   1.102  1.00 94.61           H
ATOM   1779  CG  MET A 128      -2.750   8.839  -0.018  1.00 94.61           C
ATOM   1780 1HG  MET A 128      -2.402   8.416  -0.961  1.00 94.61           H
ATOM   1781 2HG  MET A 128      -3.839   8.810  -0.040  1.00 94.61           H
ATOM   1782  SD  MET A 128      -2.188  10.526   0.137  1.00 94.61           S
ATOM   1783  CE  MET A 128      -0.444  10.301  -0.171  1.00 94.61           C
ATOM   1784 1HE  MET A 128      -0.027   9.625   0.575  1.00 94.61           H
ATOM   1785 2HE  MET A 128      -0.303   9.877  -1.165  1.00 94.61           H
ATOM   1786 3HE  MET A 128       0.062  11.265  -0.112  1.00 94.61           H
ATOM   1787  HN  MET A 128      -1.840   6.393   2.956  1.00 94.61           H
ATOM   1788  N   ASN A 129      -1.100   5.348   0.020  1.00 94.51           N
ATOM   1789  CA  ASN A 129      -0.512   4.552  -1.044  1.00 94.51           C
ATOM   1790  C   ASN A 129      -1.369   3.305  -1.275  1.00 94.51           C
ATOM   1791  O   ASN A 129      -1.752   3.012  -2.406  1.00 94.51           O
ATOM   1792  HA  ASN A 129      -0.489   5.208  -1.914  1.00 94.51           H
ATOM   1793  CB  ASN A 129       0.899   4.093  -0.673  1.00 94.51           C
ATOM   1794 1HB  ASN A 129       1.576   4.947  -0.674  1.00 94.51           H
ATOM   1795 2HB  ASN A 129       0.900   3.687   0.338  1.00 94.51           H
ATOM   1796  CG  ASN A 129       1.407   3.033  -1.654  1.00 94.51           C
ATOM   1797  OD1 ASN A 129       1.203   1.843  -1.482  1.00 94.51           O
ATOM   1798  ND2 ASN A 129       2.077   3.531  -2.689  1.00 94.51           N
ATOM   1799 1HD2 ASN A 129       2.209   4.519  -2.771  1.00 94.51           H
ATOM   1800 2HD2 ASN A 129       2.449   2.918  -3.386  1.00 94.51           H
ATOM   1801  HN  ASN A 129      -0.513   5.486   0.818  1.00 94.51           H
ATOM   1802  N   PHE A 130      -1.645   2.606  -0.184  1.00 92.73           N
ATOM   1803  CA  PHE A 130      -2.318   1.320  -0.270  1.00 92.73           C
ATOM   1804  C   PHE A 130      -3.652   1.447  -1.009  1.00 92.73           C
ATOM   1805  O   PHE A 130      -3.902   0.727  -1.974  1.00 92.73           O
ATOM   1806  HA  PHE A 130      -1.661   0.648  -0.822  1.00 92.73           H
ATOM   1807  CB  PHE A 130      -2.584   0.859   1.164  1.00 92.73           C
ATOM   1808 1HB  PHE A 130      -1.634   0.771   1.690  1.00 92.73           H
ATOM   1809 2HB  PHE A 130      -3.164   1.624   1.680  1.00 92.73           H
ATOM   1810  CG  PHE A 130      -3.328  -0.475   1.260  1.00 92.73           C
ATOM   1811  CD1 PHE A 130      -4.686  -0.493   1.335  1.00 92.73           C
ATOM   1812  HD1 PHE A 130      -5.244   0.444   1.327  1.00 92.73           H
ATOM   1813  CD2 PHE A 130      -2.631  -1.643   1.270  1.00 92.73           C
ATOM   1814  HD2 PHE A 130      -1.543  -1.629   1.210  1.00 92.73           H
ATOM   1815  CE1 PHE A 130      -5.376  -1.730   1.425  1.00 92.73           C
ATOM   1816  HE1 PHE A 130      -6.464  -1.744   1.485  1.00 92.73           H
ATOM   1817  CE2 PHE A 130      -3.322  -2.881   1.360  1.00 92.73           C
ATOM   1818  HE2 PHE A 130      -2.763  -3.817   1.368  1.00 92.73           H
ATOM   1819  CZ  PHE A 130      -4.680  -2.898   1.435  1.00 92.73           C
ATOM   1820  HZ  PHE A 130      -5.209  -3.848   1.503  1.00 92.73           H
ATOM   1821  HN  PHE A 130      -1.418   2.903   0.743  1.00 92.73           H
ATOM   1822  N   TYR A 131      -4.473   2.369  -0.527  1.00 92.29           N
ATOM   1823  CA  TYR A 131      -5.824   2.510  -1.042  1.00 92.29           C
ATOM   1824  C   TYR A 131      -5.809   2.970  -2.501  1.00 92.29           C
ATOM   1825  O   TYR A 131      -6.603   2.497  -3.313  1.00 92.29           O
ATOM   1826  HA  TYR A 131      -6.311   1.537  -0.981  1.00 92.29           H
ATOM   1827  CB  TYR A 131      -6.491   3.589  -0.186  1.00 92.29           C
ATOM   1828 1HB  TYR A 131      -5.881   4.491  -0.217  1.00 92.29           H
ATOM   1829 2HB  TYR A 131      -7.456   3.841  -0.625  1.00 92.29           H
ATOM   1830  CG  TYR A 131      -6.702   3.182   1.274  1.00 92.29           C
ATOM   1831  CD1 TYR A 131      -7.093   1.895   1.582  1.00 92.29           C
ATOM   1832  HD1 TYR A 131      -7.251   1.168   0.786  1.00 92.29           H
ATOM   1833  CD2 TYR A 131      -6.501   4.103   2.282  1.00 92.29           C
ATOM   1834  HD2 TYR A 131      -6.192   5.120   2.038  1.00 92.29           H
ATOM   1835  CE1 TYR A 131      -7.291   1.513   2.956  1.00 92.29           C
ATOM   1836  HE1 TYR A 131      -7.600   0.500   3.214  1.00 92.29           H
ATOM   1837  CE2 TYR A 131      -6.700   3.721   3.656  1.00 92.29           C
ATOM   1838  HE2 TYR A 131      -6.544   4.438   4.462  1.00 92.29           H
ATOM   1839  CZ  TYR A 131      -7.085   2.445   3.925  1.00 92.29           C
ATOM   1840  OH  TYR A 131      -7.272   2.084   5.223  1.00 92.29           O
ATOM   1841  HH  TYR A 131      -7.224   2.890   5.813  1.00 92.29           H
ATOM   1842  HN  TYR A 131      -4.229   3.011   0.200  1.00 92.29           H
ATOM   1843  N   SER A 132      -4.898   3.888  -2.790  1.00 93.83           N
ATOM   1844  CA  SER A 132      -4.784   4.434  -4.132  1.00 93.83           C
ATOM   1845  C   SER A 132      -4.345   3.340  -5.106  1.00 93.83           C
ATOM   1846  O   SER A 132      -4.849   3.261  -6.226  1.00 93.83           O
ATOM   1847  HA  SER A 132      -5.783   4.792  -4.383  1.00 93.83           H
ATOM   1848  CB  SER A 132      -3.800   5.605  -4.168  1.00 93.83           C
ATOM   1849 1HB  SER A 132      -3.689   5.953  -5.195  1.00 93.83           H
ATOM   1850 2HB  SER A 132      -4.204   6.437  -3.592  1.00 93.83           H
ATOM   1851  OG  SER A 132      -2.523   5.244  -3.649  1.00 93.83           O
ATOM   1852  HG  SER A 132      -2.399   5.642  -2.740  1.00 93.83           H
ATOM   1853  HN  SER A 132      -4.246   4.257  -2.127  1.00 93.83           H
ATOM   1854  N   CYS A 133      -3.409   2.522  -4.646  1.00 91.78           N
ATOM   1855  CA  CYS A 133      -2.883   1.448  -5.470  1.00 91.78           C
ATOM   1856  C   CYS A 133      -4.031   0.497  -5.812  1.00 91.78           C
ATOM   1857  O   CYS A 133      -4.209   0.123  -6.970  1.00 91.78           O
ATOM   1858  HA  CYS A 133      -2.483   1.912  -6.372  1.00 91.78           H
ATOM   1859  CB  CYS A 133      -1.726   0.721  -4.781  1.00 91.78           C
ATOM   1860 1HB  CYS A 133      -1.983   0.514  -3.742  1.00 91.78           H
ATOM   1861 2HB  CYS A 133      -1.551  -0.240  -5.263  1.00 91.78           H
ATOM   1862  SG  CYS A 133      -0.210   1.744  -4.857  1.00 91.78           S
ATOM   1863  HG  CYS A 133      -0.567   2.593  -3.897  1.00 91.78           H
ATOM   1864  HN  CYS A 133      -3.013   2.585  -3.730  1.00 91.78           H
ATOM   1865  N   VAL A 134      -4.782   0.133  -4.782  1.00 90.01           N
ATOM   1866  CA  VAL A 134      -5.872  -0.813  -4.948  1.00 90.01           C
ATOM   1867  C   VAL A 134      -6.822  -0.304  -6.035  1.00 90.01           C
ATOM   1868  O   VAL A 134      -7.193  -1.050  -6.940  1.00 90.01           O
ATOM   1869  HA  VAL A 134      -5.441  -1.759  -5.275  1.00 90.01           H
ATOM   1870  CB  VAL A 134      -6.570  -1.048  -3.607  1.00 90.01           C
ATOM   1871  HB  VAL A 134      -6.846  -0.077  -3.198  1.00 90.01           H
ATOM   1872  CG1 VAL A 134      -7.852  -1.862  -3.792  1.00 90.01           C
ATOM   1873 1HG1 VAL A 134      -8.534  -1.322  -4.450  1.00 90.01           H
ATOM   1874 2HG1 VAL A 134      -7.609  -2.828  -4.234  1.00 90.01           H
ATOM   1875 3HG1 VAL A 134      -8.328  -2.015  -2.823  1.00 90.01           H
ATOM   1876  CG2 VAL A 134      -5.628  -1.728  -2.611  1.00 90.01           C
ATOM   1877 1HG2 VAL A 134      -5.308  -2.690  -3.012  1.00 90.01           H
ATOM   1878 2HG2 VAL A 134      -4.756  -1.095  -2.446  1.00 90.01           H
ATOM   1879 3HG2 VAL A 134      -6.149  -1.884  -1.667  1.00 90.01           H
ATOM   1880  HN  VAL A 134      -4.655   0.471  -3.850  1.00 90.01           H
ATOM   1881  N   LEU A 135      -7.188   0.963  -5.909  1.00 91.19           N
ATOM   1882  CA  LEU A 135      -8.193   1.542  -6.785  1.00 91.19           C
ATOM   1883  C   LEU A 135      -7.634   1.634  -8.206  1.00 91.19           C
ATOM   1884  O   LEU A 135      -8.358   1.420  -9.177  1.00 91.19           O
ATOM   1885  HA  LEU A 135      -9.048   0.865  -6.793  1.00 91.19           H
ATOM   1886  CB  LEU A 135      -8.682   2.881  -6.228  1.00 91.19           C
ATOM   1887 1HB  LEU A 135      -7.817   3.526  -6.077  1.00 91.19           H
ATOM   1888 2HB  LEU A 135      -9.308   3.358  -6.982  1.00 91.19           H
ATOM   1889  CG  LEU A 135      -9.469   2.815  -4.918  1.00 91.19           C
ATOM   1890  HG  LEU A 135      -8.882   2.250  -4.194  1.00 91.19           H
ATOM   1891  CD1 LEU A 135      -9.681   4.214  -4.335  1.00 91.19           C
ATOM   1892 1HD1 LEU A 135      -8.713   4.676  -4.138  1.00 91.19           H
ATOM   1893 2HD1 LEU A 135     -10.236   4.824  -5.047  1.00 91.19           H
ATOM   1894 3HD1 LEU A 135     -10.243   4.138  -3.404  1.00 91.19           H
ATOM   1895  CD2 LEU A 135     -10.791   2.068  -5.109  1.00 91.19           C
ATOM   1896 1HD2 LEU A 135     -11.395   2.585  -5.855  1.00 91.19           H
ATOM   1897 2HD2 LEU A 135     -10.588   1.052  -5.447  1.00 91.19           H
ATOM   1898 3HD2 LEU A 135     -11.331   2.037  -4.163  1.00 91.19           H
ATOM   1899  HN  LEU A 135      -6.812   1.589  -5.227  1.00 91.19           H
ATOM   1900  N   LEU A 136      -6.350   1.953  -8.283  1.00 92.51           N
ATOM   1901  CA  LEU A 136      -5.695   2.117  -9.569  1.00 92.51           C
ATOM   1902  C   LEU A 136      -5.658   0.770 -10.293  1.00 92.51           C
ATOM   1903  O   LEU A 136      -5.934   0.695 -11.489  1.00 92.51           O
ATOM   1904  HA  LEU A 136      -6.300   2.808 -10.158  1.00 92.51           H
ATOM   1905  CB  LEU A 136      -4.318   2.759  -9.392  1.00 92.51           C
ATOM   1906 1HB  LEU A 136      -3.807   2.253  -8.572  1.00 92.51           H
ATOM   1907 2HB  LEU A 136      -3.734   2.574 -10.293  1.00 92.51           H
ATOM   1908  CG  LEU A 136      -4.309   4.263  -9.111  1.00 92.51           C
ATOM   1909  HG  LEU A 136      -5.026   4.466  -8.315  1.00 92.51           H
ATOM   1910  CD1 LEU A 136      -2.937   4.720  -8.611  1.00 92.51           C
ATOM   1911 1HD1 LEU A 136      -2.692   4.191  -7.690  1.00 92.51           H
ATOM   1912 2HD1 LEU A 136      -2.184   4.501  -9.367  1.00 92.51           H
ATOM   1913 3HD1 LEU A 136      -2.959   5.792  -8.419  1.00 92.51           H
ATOM   1914  CD2 LEU A 136      -4.764   5.053 -10.340  1.00 92.51           C
ATOM   1915 1HD2 LEU A 136      -4.090   4.849 -11.172  1.00 92.51           H
ATOM   1916 2HD2 LEU A 136      -5.776   4.753 -10.610  1.00 92.51           H
ATOM   1917 3HD2 LEU A 136      -4.748   6.119 -10.113  1.00 92.51           H
ATOM   1918  HN  LEU A 136      -5.762   2.099  -7.487  1.00 92.51           H
ATOM   1919  N   ILE A 137      -5.313  -0.262  -9.537  1.00 87.99           N
ATOM   1920  CA  ILE A 137      -5.203  -1.598 -10.098  1.00 87.99           C
ATOM   1921  C   ILE A 137      -6.561  -2.025 -10.658  1.00 87.99           C
ATOM   1922  O   ILE A 137      -6.632  -2.644 -11.719  1.00 87.99           O
ATOM   1923  HA  ILE A 137      -4.490  -1.548 -10.922  1.00 87.99           H
ATOM   1924  CB  ILE A 137      -4.631  -2.569  -9.063  1.00 87.99           C
ATOM   1925  HB  ILE A 137      -5.151  -2.407  -8.119  1.00 87.99           H
ATOM   1926  CG1 ILE A 137      -3.147  -2.293  -8.814  1.00 87.99           C
ATOM   1927 1HG1 ILE A 137      -2.568  -2.571  -9.695  1.00 87.99           H
ATOM   1928 2HG1 ILE A 137      -2.993  -1.225  -8.656  1.00 87.99           H
ATOM   1929  CG2 ILE A 137      -4.883  -4.020  -9.475  1.00 87.99           C
ATOM   1930 1HG2 ILE A 137      -5.956  -4.193  -9.561  1.00 87.99           H
ATOM   1931 2HG2 ILE A 137      -4.406  -4.213 -10.436  1.00 87.99           H
ATOM   1932 3HG2 ILE A 137      -4.466  -4.689  -8.722  1.00 87.99           H
ATOM   1933  CD1 ILE A 137      -2.641  -3.072  -7.598  1.00 87.99           C
ATOM   1934 1HD1 ILE A 137      -3.205  -2.773  -6.715  1.00 87.99           H
ATOM   1935 2HD1 ILE A 137      -2.774  -4.140  -7.770  1.00 87.99           H
ATOM   1936 3HD1 ILE A 137      -1.583  -2.858  -7.444  1.00 87.99           H
ATOM   1937  HN  ILE A 137      -5.112  -0.197  -8.559  1.00 87.99           H
ATOM   1938  N   MET A 138      -7.605  -1.678  -9.920  1.00 88.67           N
ATOM   1939  CA  MET A 138      -8.961  -1.954 -10.365  1.00 88.67           C
ATOM   1940  C   MET A 138      -9.248  -1.270 -11.703  1.00 88.67           C
ATOM   1941  O   MET A 138      -9.765  -1.897 -12.626  1.00 88.67           O
ATOM   1942  HA  MET A 138      -9.017  -3.036 -10.482  1.00 88.67           H
ATOM   1943  CB  MET A 138      -9.954  -1.455  -9.313  1.00 88.67           C
ATOM   1944 1HB  MET A 138      -9.658  -1.816  -8.328  1.00 88.67           H
ATOM   1945 2HB  MET A 138      -9.932  -0.366  -9.273  1.00 88.67           H
ATOM   1946  CG  MET A 138     -11.373  -1.931  -9.631  1.00 88.67           C
ATOM   1947 1HG  MET A 138     -11.667  -1.587 -10.623  1.00 88.67           H
ATOM   1948 2HG  MET A 138     -11.405  -3.020  -9.649  1.00 88.67           H
ATOM   1949  SD  MET A 138     -12.514  -1.307  -8.408  1.00 88.67           S
ATOM   1950  CE  MET A 138     -12.289   0.448  -8.640  1.00 88.67           C
ATOM   1951 1HE  MET A 138     -11.248   0.709  -8.448  1.00 88.67           H
ATOM   1952 2HE  MET A 138     -12.548   0.715  -9.664  1.00 88.67           H
ATOM   1953 3HE  MET A 138     -12.933   0.991  -7.948  1.00 88.67           H
ATOM   1954  HN  MET A 138      -7.536  -1.218  -9.034  1.00 88.67           H
ATOM   1955  N   CYS A 139      -8.900   0.007 -11.766  1.00 90.65           N
ATOM   1956  CA  CYS A 139      -9.221   0.814 -12.930  1.00 90.65           C
ATOM   1957  C   CYS A 139      -8.449   0.258 -14.128  1.00 90.65           C
ATOM   1958  O   CYS A 139      -8.954   0.257 -15.250  1.00 90.65           O
ATOM   1959  HA  CYS A 139     -10.296   0.724 -13.086  1.00 90.65           H
ATOM   1960  CB  CYS A 139      -8.918   2.295 -12.693  1.00 90.65           C
ATOM   1961 1HB  CYS A 139      -7.894   2.413 -12.340  1.00 90.65           H
ATOM   1962 2HB  CYS A 139      -8.997   2.845 -13.631  1.00 90.65           H
ATOM   1963  SG  CYS A 139     -10.086   2.984 -11.465  1.00 90.65           S
ATOM   1964  HG  CYS A 139      -9.472   2.486 -10.395  1.00 90.65           H
ATOM   1965  HN  CYS A 139      -8.407   0.489 -11.040  1.00 90.65           H
ATOM   1966  N   ILE A 140      -7.239  -0.203 -13.850  1.00 87.02           N
ATOM   1967  CA  ILE A 140      -6.405  -0.789 -14.885  1.00 87.02           C
ATOM   1968  C   ILE A 140      -7.122  -2.000 -15.486  1.00 87.02           C
ATOM   1969  O   ILE A 140      -7.194  -2.140 -16.706  1.00 87.02           O
ATOM   1970  HA  ILE A 140      -6.278  -0.040 -15.666  1.00 87.02           H
ATOM   1971  CB  ILE A 140      -5.013  -1.110 -14.334  1.00 87.02           C
ATOM   1972  HB  ILE A 140      -5.133  -1.602 -13.369  1.00 87.02           H
ATOM   1973  CG1 ILE A 140      -4.212   0.171 -14.092  1.00 87.02           C
ATOM   1974 1HG1 ILE A 140      -3.909   0.601 -15.047  1.00 87.02           H
ATOM   1975 2HG1 ILE A 140      -4.840   0.909 -13.595  1.00 87.02           H
ATOM   1976  CG2 ILE A 140      -4.273  -2.085 -15.251  1.00 87.02           C
ATOM   1977 1HG2 ILE A 140      -4.840  -3.013 -15.328  1.00 87.02           H
ATOM   1978 2HG2 ILE A 140      -4.163  -1.643 -16.241  1.00 87.02           H
ATOM   1979 3HG2 ILE A 140      -3.287  -2.296 -14.836  1.00 87.02           H
ATOM   1980  CD1 ILE A 140      -2.974  -0.111 -13.239  1.00 87.02           C
ATOM   1981 1HD1 ILE A 140      -3.281  -0.518 -12.275  1.00 87.02           H
ATOM   1982 2HD1 ILE A 140      -2.336  -0.831 -13.750  1.00 87.02           H
ATOM   1983 3HD1 ILE A 140      -2.422   0.816 -13.082  1.00 87.02           H
ATOM   1984  HN  ILE A 140      -6.828  -0.179 -12.938  1.00 87.02           H
ATOM   1985  N   SER A 141      -7.634  -2.844 -14.602  1.00 84.46           N
ATOM   1986  CA  SER A 141      -8.235  -4.097 -15.025  1.00 84.46           C
ATOM   1987  C   SER A 141      -9.472  -3.821 -15.881  1.00 84.46           C
ATOM   1988  O   SER A 141      -9.714  -4.512 -16.869  1.00 84.46           O
ATOM   1989  HA  SER A 141      -7.468  -4.602 -15.612  1.00 84.46           H
ATOM   1990  CB  SER A 141      -8.606  -4.964 -13.820  1.00 84.46           C
ATOM   1991 1HB  SER A 141      -9.330  -4.433 -13.201  1.00 84.46           H
ATOM   1992 2HB  SER A 141      -9.091  -5.877 -14.165  1.00 84.46           H
ATOM   1993  OG  SER A 141      -7.467  -5.300 -13.033  1.00 84.46           O
ATOM   1994  HG  SER A 141      -7.295  -4.584 -12.357  1.00 84.46           H
ATOM   1995  HN  SER A 141      -7.642  -2.682 -13.615  1.00 84.46           H
ATOM   1996  N   VAL A 142     -10.223  -2.809 -15.471  1.00 84.98           N
ATOM   1997  CA  VAL A 142     -11.401  -2.401 -16.217  1.00 84.98           C
ATOM   1998  C   VAL A 142     -10.976  -1.895 -17.597  1.00 84.98           C
ATOM   1999  O   VAL A 142     -11.596  -2.232 -18.604  1.00 84.98           O
ATOM   2000  HA  VAL A 142     -12.031  -3.281 -16.346  1.00 84.98           H
ATOM   2001  CB  VAL A 142     -12.193  -1.364 -15.418  1.00 84.98           C
ATOM   2002  HB  VAL A 142     -11.519  -0.544 -15.173  1.00 84.98           H
ATOM   2003  CG1 VAL A 142     -13.344  -0.793 -16.250  1.00 84.98           C
ATOM   2004 1HG1 VAL A 142     -12.943  -0.314 -17.144  1.00 84.98           H
ATOM   2005 2HG1 VAL A 142     -14.017  -1.599 -16.540  1.00 84.98           H
ATOM   2006 3HG1 VAL A 142     -13.890  -0.059 -15.658  1.00 84.98           H
ATOM   2007  CG2 VAL A 142     -12.708  -1.959 -14.106  1.00 84.98           C
ATOM   2008 1HG2 VAL A 142     -13.359  -2.806 -14.322  1.00 84.98           H
ATOM   2009 2HG2 VAL A 142     -11.864  -2.294 -13.504  1.00 84.98           H
ATOM   2010 3HG2 VAL A 142     -13.267  -1.201 -13.558  1.00 84.98           H
ATOM   2011  HN  VAL A 142     -10.038  -2.273 -14.648  1.00 84.98           H
ATOM   2012  N   ASP A 143      -9.920  -1.094 -17.599  1.00 84.20           N
ATOM   2013  CA  ASP A 143      -9.463  -0.462 -18.825  1.00 84.20           C
ATOM   2014  C   ASP A 143      -9.031  -1.541 -19.820  1.00 84.20           C
ATOM   2015  O   ASP A 143      -9.299  -1.432 -21.015  1.00 84.20           O
ATOM   2016  HA  ASP A 143     -10.313   0.119 -19.183  1.00 84.20           H
ATOM   2017  CB  ASP A 143      -8.259   0.446 -18.561  1.00 84.20           C
ATOM   2018 1HB  ASP A 143      -8.482   1.118 -17.732  1.00 84.20           H
ATOM   2019 2HB  ASP A 143      -7.403  -0.158 -18.260  1.00 84.20           H
ATOM   2020  CG  ASP A 143      -7.904   1.261 -19.806  1.00 84.20           C
ATOM   2021  OD1 ASP A 143      -6.768   1.082 -20.296  1.00 84.20           O
ATOM   2022  OD2 ASP A 143      -8.776   2.045 -20.239  1.00 84.20           O
ATOM   2023  HN  ASP A 143      -9.383  -0.875 -16.785  1.00 84.20           H
ATOM   2024  N   ARG A 144      -8.370  -2.560 -19.289  1.00 80.11           N
ATOM   2025  CA  ARG A 144      -7.902  -3.660 -20.115  1.00 80.11           C
ATOM   2026  C   ARG A 144      -9.086  -4.374 -20.770  1.00 80.11           C
ATOM   2027  O   ARG A 144      -9.040  -4.701 -21.955  1.00 80.11           O
ATOM   2028  HA  ARG A 144      -7.262  -3.193 -20.864  1.00 80.11           H
ATOM   2029  CB  ARG A 144      -7.102  -4.668 -19.288  1.00 80.11           C
ATOM   2030 1HB  ARG A 144      -7.660  -4.930 -18.389  1.00 80.11           H
ATOM   2031 2HB  ARG A 144      -6.967  -5.587 -19.859  1.00 80.11           H
ATOM   2032  CG  ARG A 144      -5.737  -4.098 -18.899  1.00 80.11           C
ATOM   2033 1HG  ARG A 144      -5.869  -3.146 -18.384  1.00 80.11           H
ATOM   2034 2HG  ARG A 144      -5.242  -4.772 -18.200  1.00 80.11           H
ATOM   2035  CD  ARG A 144      -4.854  -3.897 -20.133  1.00 80.11           C
ATOM   2036 1HD  ARG A 144      -3.820  -4.142 -19.894  1.00 80.11           H
ATOM   2037 2HD  ARG A 144      -5.167  -4.575 -20.927  1.00 80.11           H
ATOM   2038  NE  ARG A 144      -4.946  -2.496 -20.599  1.00 80.11           N
ATOM   2039  HE  ARG A 144      -5.305  -1.813 -19.962  1.00 80.11           H
ATOM   2040  CZ  ARG A 144      -4.580  -2.084 -21.820  1.00 80.11           C
ATOM   2041  NH1 ARG A 144      -4.093  -2.956 -22.714  1.00 80.11           N
ATOM   2042 1HH1 ARG A 144      -4.001  -3.922 -22.471  1.00 80.11           H
ATOM   2043 2HH1 ARG A 144      -3.822  -2.641 -23.623  1.00 80.11           H
ATOM   2044  NH2 ARG A 144      -4.707  -0.788 -22.135  1.00 80.11           N
ATOM   2045 1HH2 ARG A 144      -4.438  -0.465 -23.042  1.00 80.11           H
ATOM   2046 2HH2 ARG A 144      -5.071  -0.144 -21.462  1.00 80.11           H
ATOM   2047  HN  ARG A 144      -8.155  -2.641 -18.316  1.00 80.11           H
ATOM   2048  N   TYR A 145     -10.120  -4.593 -19.970  1.00 81.68           N
ATOM   2049  CA  TYR A 145     -11.312  -5.266 -20.456  1.00 81.68           C
ATOM   2050  C   TYR A 145     -11.942  -4.495 -21.617  1.00 81.68           C
ATOM   2051  O   TYR A 145     -12.221  -5.068 -22.670  1.00 81.68           O
ATOM   2052  HA  TYR A 145     -11.021  -6.258 -20.803  1.00 81.68           H
ATOM   2053  CB  TYR A 145     -12.292  -5.287 -19.282  1.00 81.68           C
ATOM   2054 1HB  TYR A 145     -11.910  -5.960 -18.514  1.00 81.68           H
ATOM   2055 2HB  TYR A 145     -12.336  -4.292 -18.840  1.00 81.68           H
ATOM   2056  CG  TYR A 145     -13.709  -5.724 -19.661  1.00 81.68           C
ATOM   2057  CD1 TYR A 145     -14.762  -4.844 -19.524  1.00 81.68           C
ATOM   2058  HD1 TYR A 145     -14.586  -3.837 -19.146  1.00 81.68           H
ATOM   2059  CD2 TYR A 145     -13.932  -6.999 -20.141  1.00 81.68           C
ATOM   2060  HD2 TYR A 145     -13.100  -7.695 -20.249  1.00 81.68           H
ATOM   2061  CE1 TYR A 145     -16.095  -5.255 -19.882  1.00 81.68           C
ATOM   2062  HE1 TYR A 145     -16.937  -4.569 -19.778  1.00 81.68           H
ATOM   2063  CE2 TYR A 145     -15.266  -7.410 -20.498  1.00 81.68           C
ATOM   2064  HE2 TYR A 145     -15.456  -8.414 -20.877  1.00 81.68           H
ATOM   2065  CZ  TYR A 145     -16.281  -6.518 -20.351  1.00 81.68           C
ATOM   2066  OH  TYR A 145     -17.540  -6.906 -20.688  1.00 81.68           O
ATOM   2067  HH  TYR A 145     -18.190  -6.173 -20.486  1.00 81.68           H
ATOM   2068  HN  TYR A 145     -10.150  -4.321 -19.009  1.00 81.68           H
ATOM   2069  N   ILE A 146     -12.149  -3.207 -21.387  1.00 79.75           N
ATOM   2070  CA  ILE A 146     -12.787  -2.362 -22.383  1.00 79.75           C
ATOM   2071  C   ILE A 146     -11.955  -2.377 -23.666  1.00 79.75           C
ATOM   2072  O   ILE A 146     -12.505  -2.421 -24.766  1.00 79.75           O
ATOM   2073  HA  ILE A 146     -13.764  -2.793 -22.600  1.00 79.75           H
ATOM   2074  CB  ILE A 146     -13.026  -0.959 -21.821  1.00 79.75           C
ATOM   2075  HB  ILE A 146     -12.086  -0.592 -21.408  1.00 79.75           H
ATOM   2076  CG1 ILE A 146     -14.040  -0.993 -20.675  1.00 79.75           C
ATOM   2077 1HG1 ILE A 146     -15.029  -1.228 -21.068  1.00 79.75           H
ATOM   2078 2HG1 ILE A 146     -13.777  -1.786 -19.975  1.00 79.75           H
ATOM   2079  CG2 ILE A 146     -13.443   0.011 -22.927  1.00 79.75           C
ATOM   2080 1HG2 ILE A 146     -12.656   0.065 -23.679  1.00 79.75           H
ATOM   2081 2HG2 ILE A 146     -14.365  -0.341 -23.391  1.00 79.75           H
ATOM   2082 3HG2 ILE A 146     -13.607   1.001 -22.501  1.00 79.75           H
ATOM   2083  CD1 ILE A 146     -14.083   0.349 -19.941  1.00 79.75           C
ATOM   2084 1HD1 ILE A 146     -13.098   0.570 -19.530  1.00 79.75           H
ATOM   2085 2HD1 ILE A 146     -14.369   1.136 -20.639  1.00 79.75           H
ATOM   2086 3HD1 ILE A 146     -14.811   0.298 -19.132  1.00 79.75           H
ATOM   2087  HN  ILE A 146     -11.890  -2.741 -20.541  1.00 79.75           H
ATOM   2088  N   ALA A 147     -10.643  -2.338 -23.484  1.00 78.64           N
ATOM   2089  CA  ALA A 147      -9.733  -2.256 -24.614  1.00 78.64           C
ATOM   2090  C   ALA A 147      -9.878  -3.514 -25.472  1.00 78.64           C
ATOM   2091  O   ALA A 147      -9.695  -3.465 -26.688  1.00 78.64           O
ATOM   2092  HA  ALA A 147     -10.017  -1.387 -25.207  1.00 78.64           H
ATOM   2093  CB  ALA A 147      -8.303  -2.060 -24.104  1.00 78.64           C
ATOM   2094 1HB  ALA A 147      -8.248  -1.138 -23.525  1.00 78.64           H
ATOM   2095 2HB  ALA A 147      -8.024  -2.903 -23.473  1.00 78.64           H
ATOM   2096 3HB  ALA A 147      -7.621  -1.999 -24.952  1.00 78.64           H
ATOM   2097  HN  ALA A 147     -10.202  -2.362 -22.587  1.00 78.64           H
ATOM   2098  N   ILE A 148     -10.205  -4.612 -24.806  1.00 75.25           N
ATOM   2099  CA  ILE A 148     -10.184  -5.913 -25.453  1.00 75.25           C
ATOM   2100  C   ILE A 148     -11.586  -6.245 -25.969  1.00 75.25           C
ATOM   2101  O   ILE A 148     -11.735  -6.800 -27.056  1.00 75.25           O
ATOM   2102  HA  ILE A 148      -9.509  -5.844 -26.306  1.00 75.25           H
ATOM   2103  CB  ILE A 148      -9.610  -6.971 -24.508  1.00 75.25           C
ATOM   2104  HB  ILE A 148     -10.136  -6.900 -23.555  1.00 75.25           H
ATOM   2105  CG1 ILE A 148      -8.129  -6.711 -24.227  1.00 75.25           C
ATOM   2106 1HG1 ILE A 148      -7.544  -6.919 -25.123  1.00 75.25           H
ATOM   2107 2HG1 ILE A 148      -7.980  -5.658 -23.986  1.00 75.25           H
ATOM   2108  CG2 ILE A 148      -9.852  -8.381 -25.052  1.00 75.25           C
ATOM   2109 1HG2 ILE A 148     -10.923  -8.551 -25.158  1.00 75.25           H
ATOM   2110 2HG2 ILE A 148      -9.370  -8.483 -26.024  1.00 75.25           H
ATOM   2111 3HG2 ILE A 148      -9.434  -9.113 -24.361  1.00 75.25           H
ATOM   2112  CD1 ILE A 148      -7.629  -7.580 -23.072  1.00 75.25           C
ATOM   2113 1HD1 ILE A 148      -8.200  -7.353 -22.172  1.00 75.25           H
ATOM   2114 2HD1 ILE A 148      -7.757  -8.632 -23.327  1.00 75.25           H
ATOM   2115 3HD1 ILE A 148      -6.573  -7.375 -22.894  1.00 75.25           H
ATOM   2116  HN  ILE A 148     -10.480  -4.622 -23.845  1.00 75.25           H
ATOM   2117  N   ALA A 149     -12.577  -5.889 -25.164  1.00 76.30           N
ATOM   2118  CA  ALA A 149     -13.951  -6.253 -25.465  1.00 76.30           C
ATOM   2119  C   ALA A 149     -14.500  -5.314 -26.540  1.00 76.30           C
ATOM   2120  O   ALA A 149     -15.148  -5.759 -27.486  1.00 76.30           O
ATOM   2121  HA  ALA A 149     -13.948  -7.272 -25.852  1.00 76.30           H
ATOM   2122  CB  ALA A 149     -14.781  -6.217 -24.180  1.00 76.30           C
ATOM   2123 1HB  ALA A 149     -14.368  -6.923 -23.460  1.00 76.30           H
ATOM   2124 2HB  ALA A 149     -14.756  -5.212 -23.759  1.00 76.30           H
ATOM   2125 3HB  ALA A 149     -15.812  -6.490 -24.406  1.00 76.30           H
ATOM   2126  HN  ALA A 149     -12.453  -5.364 -24.323  1.00 76.30           H
ATOM   2127  N   GLN A 150     -14.220  -4.031 -26.359  1.00 76.91           N
ATOM   2128  CA  GLN A 150     -14.725  -3.019 -27.271  1.00 76.91           C
ATOM   2129  C   GLN A 150     -13.591  -2.476 -28.142  1.00 76.91           C
ATOM   2130  O   GLN A 150     -13.559  -1.287 -28.456  1.00 76.91           O
ATOM   2131  HA  GLN A 150     -15.459  -3.531 -27.894  1.00 76.91           H
ATOM   2132  CB  GLN A 150     -15.418  -1.889 -26.506  1.00 76.91           C
ATOM   2133 1HB  GLN A 150     -14.709  -1.416 -25.827  1.00 76.91           H
ATOM   2134 2HB  GLN A 150     -15.750  -1.122 -27.206  1.00 76.91           H
ATOM   2135  CG  GLN A 150     -16.616  -2.417 -25.715  1.00 76.91           C
ATOM   2136 1HG  GLN A 150     -17.205  -3.086 -26.342  1.00 76.91           H
ATOM   2137 2HG  GLN A 150     -16.265  -3.004 -24.865  1.00 76.91           H
ATOM   2138  CD  GLN A 150     -17.496  -1.268 -25.219  1.00 76.91           C
ATOM   2139  OE1 GLN A 150     -17.219  -0.100 -25.441  1.00 76.91           O
ATOM   2140  NE2 GLN A 150     -18.567  -1.661 -24.537  1.00 76.91           N
ATOM   2141 1HE2 GLN A 150     -18.736  -2.636 -24.390  1.00 76.91           H
ATOM   2142 2HE2 GLN A 150     -19.204  -0.983 -24.171  1.00 76.91           H
ATOM   2143  HN  GLN A 150     -13.661  -3.682 -25.607  1.00 76.91           H
ATOM   2144  N   ALA A 151     -12.688  -3.374 -28.509  1.00 72.82           N
ATOM   2145  CA  ALA A 151     -11.478  -2.976 -29.208  1.00 72.82           C
ATOM   2146  C   ALA A 151     -11.851  -2.103 -30.408  1.00 72.82           C
ATOM   2147  O   ALA A 151     -11.128  -1.169 -30.750  1.00 72.82           O
ATOM   2148  HA  ALA A 151     -10.873  -2.389 -28.517  1.00 72.82           H
ATOM   2149  CB  ALA A 151     -10.690  -4.222 -29.616  1.00 72.82           C
ATOM   2150 1HB  ALA A 151     -10.424  -4.792 -28.726  1.00 72.82           H
ATOM   2151 2HB  ALA A 151     -11.302  -4.840 -30.273  1.00 72.82           H
ATOM   2152 3HB  ALA A 151      -9.783  -3.923 -30.141  1.00 72.82           H
ATOM   2153  HN  ALA A 151     -12.773  -4.355 -28.336  1.00 72.82           H
ATOM   2154  N   MET A 152     -12.980  -2.439 -31.015  1.00 69.35           N
ATOM   2155  CA  MET A 152     -13.435  -1.726 -32.197  1.00 69.35           C
ATOM   2156  C   MET A 152     -13.745  -0.264 -31.870  1.00 69.35           C
ATOM   2157  O   MET A 152     -13.369   0.637 -32.619  1.00 69.35           O
ATOM   2158  HA  MET A 152     -12.611  -1.780 -32.907  1.00 69.35           H
ATOM   2159  CB  MET A 152     -14.691  -2.403 -32.749  1.00 69.35           C
ATOM   2160 1HB  MET A 152     -15.397  -2.585 -31.939  1.00 69.35           H
ATOM   2161 2HB  MET A 152     -15.185  -1.738 -33.459  1.00 69.35           H
ATOM   2162  CG  MET A 152     -14.344  -3.725 -33.437  1.00 69.35           C
ATOM   2163 1HG  MET A 152     -13.478  -4.178 -32.956  1.00 69.35           H
ATOM   2164 2HG  MET A 152     -15.171  -4.427 -33.333  1.00 69.35           H
ATOM   2165  SD  MET A 152     -14.000  -3.441 -35.166  1.00 69.35           S
ATOM   2166  CE  MET A 152     -15.664  -3.382 -35.808  1.00 69.35           C
ATOM   2167 1HE  MET A 152     -16.166  -4.328 -35.605  1.00 69.35           H
ATOM   2168 2HE  MET A 152     -16.211  -2.571 -35.326  1.00 69.35           H
ATOM   2169 3HE  MET A 152     -15.633  -3.210 -36.884  1.00 69.35           H
ATOM   2170  HN  MET A 152     -13.578  -3.181 -30.713  1.00 69.35           H
ATOM   2171  N   ARG A 153     -14.428  -0.073 -30.750  1.00 68.95           N
ATOM   2172  CA  ARG A 153     -14.869   1.255 -30.360  1.00 68.95           C
ATOM   2173  C   ARG A 153     -13.791   1.949 -29.525  1.00 68.95           C
ATOM   2174  O   ARG A 153     -13.822   3.167 -29.353  1.00 68.95           O
ATOM   2175  HA  ARG A 153     -15.036   1.781 -31.301  1.00 68.95           H
ATOM   2176  CB  ARG A 153     -16.167   1.189 -29.553  1.00 68.95           C
ATOM   2177 1HB  ARG A 153     -16.047   0.495 -28.721  1.00 68.95           H
ATOM   2178 2HB  ARG A 153     -16.382   2.168 -29.122  1.00 68.95           H
ATOM   2179  CG  ARG A 153     -17.338   0.744 -30.431  1.00 68.95           C
ATOM   2180 1HG  ARG A 153     -17.422   1.405 -31.294  1.00 68.95           H
ATOM   2181 2HG  ARG A 153     -17.149  -0.258 -30.815  1.00 68.95           H
ATOM   2182  CD  ARG A 153     -18.650   0.756 -29.644  1.00 68.95           C
ATOM   2183 1HD  ARG A 153     -18.603   0.028 -28.834  1.00 68.95           H
ATOM   2184 2HD  ARG A 153     -18.800   1.733 -29.186  1.00 68.95           H
ATOM   2185  NE  ARG A 153     -19.782   0.440 -30.543  1.00 68.95           N
ATOM   2186  HE  ARG A 153     -19.578   0.240 -31.501  1.00 68.95           H
ATOM   2187  CZ  ARG A 153     -21.064   0.404 -30.152  1.00 68.95           C
ATOM   2188  NH1 ARG A 153     -21.395   0.663 -28.880  1.00 68.95           N
ATOM   2189 1HH1 ARG A 153     -20.683   0.885 -28.213  1.00 68.95           H
ATOM   2190 2HH1 ARG A 153     -22.353   0.635 -28.597  1.00 68.95           H
ATOM   2191  NH2 ARG A 153     -22.009   0.106 -31.054  1.00 68.95           N
ATOM   2192 1HH2 ARG A 153     -22.970   0.075 -30.779  1.00 68.95           H
ATOM   2193 2HH2 ARG A 153     -21.754  -0.086 -32.001  1.00 68.95           H
ATOM   2194  HN  ARG A 153     -14.679  -0.805 -30.117  1.00 68.95           H
ATOM   2195  N   ALA A 154     -12.864   1.144 -29.028  1.00 66.82           N
ATOM   2196  CA  ALA A 154     -11.924   1.615 -28.024  1.00 66.82           C
ATOM   2197  C   ALA A 154     -11.045   2.711 -28.629  1.00 66.82           C
ATOM   2198  O   ALA A 154     -10.554   3.583 -27.914  1.00 66.82           O
ATOM   2199  HA  ALA A 154     -12.502   2.037 -27.202  1.00 66.82           H
ATOM   2200  CB  ALA A 154     -11.106   0.434 -27.498  1.00 66.82           C
ATOM   2201 1HB  ALA A 154     -11.775  -0.302 -27.052  1.00 66.82           H
ATOM   2202 2HB  ALA A 154     -10.558  -0.024 -28.321  1.00 66.82           H
ATOM   2203 3HB  ALA A 154     -10.402   0.788 -26.745  1.00 66.82           H
ATOM   2204  HN  ALA A 154     -12.748   0.189 -29.300  1.00 66.82           H
ATOM   2205  N   HIS A 155     -10.871   2.630 -29.940  1.00 67.41           N
ATOM   2206  CA  HIS A 155      -9.958   3.524 -30.631  1.00 67.41           C
ATOM   2207  C   HIS A 155     -10.576   4.921 -30.719  1.00 67.41           C
ATOM   2208  O   HIS A 155      -9.925   5.913 -30.396  1.00 67.41           O
ATOM   2209  HA  HIS A 155      -9.052   3.574 -30.027  1.00 67.41           H
ATOM   2210  CB  HIS A 155      -9.575   2.958 -32.000  1.00 67.41           C
ATOM   2211 1HB  HIS A 155      -9.300   1.910 -31.885  1.00 67.41           H
ATOM   2212 2HB  HIS A 155     -10.448   2.989 -32.652  1.00 67.41           H
ATOM   2213  CG  HIS A 155      -8.438   3.691 -32.671  1.00 67.41           C
ATOM   2214  ND1 HIS A 155      -8.631   4.799 -33.477  1.00 67.41           N
ATOM   2215  HD1 HIS A 155      -9.513   5.218 -33.693  1.00 67.41           H
ATOM   2216  CD2 HIS A 155      -7.093   3.463 -32.647  1.00 67.41           C
ATOM   2217  HD2 HIS A 155      -6.592   2.662 -32.103  1.00 67.41           H
ATOM   2218  CE1 HIS A 155      -7.450   5.211 -33.913  1.00 67.41           C
ATOM   2219  HE1 HIS A 155      -7.270   6.063 -34.569  1.00 67.41           H
ATOM   2220  NE2 HIS A 155      -6.498   4.381 -33.398  1.00 67.41           N
ATOM   2221  HN  HIS A 155     -11.341   1.969 -30.527  1.00 67.41           H
ATOM   2222  N   THR A 156     -11.826   4.954 -31.157  1.00 71.03           N
ATOM   2223  CA  THR A 156     -12.509   6.217 -31.376  1.00 71.03           C
ATOM   2224  C   THR A 156     -12.742   6.935 -30.046  1.00 71.03           C
ATOM   2225  O   THR A 156     -12.907   8.154 -30.014  1.00 71.03           O
ATOM   2226  HA  THR A 156     -11.863   6.858 -31.977  1.00 71.03           H
ATOM   2227  CB  THR A 156     -13.800   5.929 -32.145  1.00 71.03           C
ATOM   2228  HB  THR A 156     -14.555   6.687 -31.936  1.00 71.03           H
ATOM   2229  OG1 THR A 156     -14.142   4.599 -31.764  1.00 71.03           O
ATOM   2230  HG1 THR A 156     -14.205   4.534 -30.768  1.00 71.03           H
ATOM   2231  CG2 THR A 156     -13.575   5.838 -33.656  1.00 71.03           C
ATOM   2232 1HG2 THR A 156     -12.870   5.034 -33.870  1.00 71.03           H
ATOM   2233 2HG2 THR A 156     -13.170   6.782 -34.020  1.00 71.03           H
ATOM   2234 3HG2 THR A 156     -14.523   5.632 -34.153  1.00 71.03           H
ATOM   2235  HN  THR A 156     -12.369   4.139 -31.361  1.00 71.03           H
ATOM   2236  N   TRP A 157     -12.747   6.150 -28.979  1.00 77.64           N
ATOM   2237  CA  TRP A 157     -13.121   6.664 -27.672  1.00 77.64           C
ATOM   2238  C   TRP A 157     -11.837   6.963 -26.896  1.00 77.64           C
ATOM   2239  O   TRP A 157     -11.875   7.184 -25.687  1.00 77.64           O
ATOM   2240  HA  TRP A 157     -13.686   7.584 -27.826  1.00 77.64           H
ATOM   2241  CB  TRP A 157     -14.047   5.689 -26.943  1.00 77.64           C
ATOM   2242 1HB  TRP A 157     -13.635   4.683 -27.024  1.00 77.64           H
ATOM   2243 2HB  TRP A 157     -14.064   5.943 -25.883  1.00 77.64           H
ATOM   2244  CG  TRP A 157     -15.483   5.680 -27.473  1.00 77.64           C
ATOM   2245  CD1 TRP A 157     -15.897   5.842 -28.737  1.00 77.64           C
ATOM   2246  HD1 TRP A 157     -15.231   6.008 -29.584  1.00 77.64           H
ATOM   2247  CD2 TRP A 157     -16.684   5.491 -26.696  1.00 77.64           C
ATOM   2248  NE1 TRP A 157     -17.272   5.772 -28.831  1.00 77.64           N
ATOM   2249  HE1 TRP A 157     -17.813   5.863 -29.667  1.00 77.64           H
ATOM   2250  CE2 TRP A 157     -17.766   5.552 -27.551  1.00 77.64           C
ATOM   2251  CE3 TRP A 157     -16.852   5.276 -25.317  1.00 77.64           C
ATOM   2252  HE3 TRP A 157     -16.014   5.224 -24.621  1.00 77.64           H
ATOM   2253  CZ2 TRP A 157     -19.091   5.407 -27.122  1.00 77.64           C
ATOM   2254  HZ2 TRP A 157     -19.928   5.459 -27.818  1.00 77.64           H
ATOM   2255  CZ3 TRP A 157     -18.182   5.134 -24.904  1.00 77.64           C
ATOM   2256  HZ3 TRP A 157     -18.368   4.966 -23.844  1.00 77.64           H
ATOM   2257  CH2 TRP A 157     -19.282   5.193 -25.752  1.00 77.64           C
ATOM   2258  HH2 TRP A 157     -20.289   5.072 -25.352  1.00 77.64           H
ATOM   2259  HN  TRP A 157     -12.503   5.180 -28.997  1.00 77.64           H
ATOM   2260  N   ARG A 158     -10.729   6.958 -27.624  1.00 77.05           N
ATOM   2261  CA  ARG A 158      -9.420   6.996 -26.994  1.00 77.05           C
ATOM   2262  C   ARG A 158      -9.254   8.288 -26.192  1.00 77.05           C
ATOM   2263  O   ARG A 158      -8.792   8.260 -25.052  1.00 77.05           O
ATOM   2264  HA  ARG A 158      -9.400   6.123 -26.342  1.00 77.05           H
ATOM   2265  CB  ARG A 158      -8.305   6.904 -28.038  1.00 77.05           C
ATOM   2266 1HB  ARG A 158      -8.458   6.025 -28.663  1.00 77.05           H
ATOM   2267 2HB  ARG A 158      -8.344   7.774 -28.694  1.00 77.05           H
ATOM   2268  CG  ARG A 158      -6.932   6.826 -27.367  1.00 77.05           C
ATOM   2269 1HG  ARG A 158      -6.766   7.719 -26.764  1.00 77.05           H
ATOM   2270 2HG  ARG A 158      -6.903   5.974 -26.688  1.00 77.05           H
ATOM   2271  CD  ARG A 158      -5.819   6.693 -28.409  1.00 77.05           C
ATOM   2272 1HD  ARG A 158      -6.021   5.844 -29.061  1.00 77.05           H
ATOM   2273 2HD  ARG A 158      -5.793   7.581 -29.040  1.00 77.05           H
ATOM   2274  NE  ARG A 158      -4.514   6.513 -27.735  1.00 77.05           N
ATOM   2275  HE  ARG A 158      -4.464   6.695 -26.753  1.00 77.05           H
ATOM   2276  CZ  ARG A 158      -3.394   6.121 -28.358  1.00 77.05           C
ATOM   2277  NH1 ARG A 158      -3.403   5.864 -29.673  1.00 77.05           N
ATOM   2278 1HH1 ARG A 158      -4.249   5.963 -30.197  1.00 77.05           H
ATOM   2279 2HH1 ARG A 158      -2.563   5.572 -30.131  1.00 77.05           H
ATOM   2280  NH2 ARG A 158      -2.266   5.992 -27.647  1.00 77.05           N
ATOM   2281 1HH2 ARG A 158      -1.422   5.700 -28.097  1.00 77.05           H
ATOM   2282 2HH2 ARG A 158      -2.268   6.186 -26.666  1.00 77.05           H
ATOM   2283  HN  ARG A 158     -10.717   6.930 -28.623  1.00 77.05           H
ATOM   2284  N   GLU A 159      -9.640   9.390 -26.818  1.00 79.83           N
ATOM   2285  CA  GLU A 159      -9.450  10.698 -26.216  1.00 79.83           C
ATOM   2286  C   GLU A 159     -10.347  10.852 -24.986  1.00 79.83           C
ATOM   2287  O   GLU A 159      -9.889  11.283 -23.929  1.00 79.83           O
ATOM   2288  HA  GLU A 159      -8.403  10.730 -25.916  1.00 79.83           H
ATOM   2289  CB  GLU A 159      -9.716  11.812 -27.230  1.00 79.83           C
ATOM   2290 1HB  GLU A 159     -10.665  11.632 -27.734  1.00 79.83           H
ATOM   2291 2HB  GLU A 159      -9.670  12.781 -26.732  1.00 79.83           H
ATOM   2292  CG  GLU A 159      -8.637  11.835 -28.315  1.00 79.83           C
ATOM   2293 1HG  GLU A 159      -7.652  11.889 -27.853  1.00 79.83           H
ATOM   2294 2HG  GLU A 159      -8.671  10.906 -28.885  1.00 79.83           H
ATOM   2295  CD  GLU A 159      -8.831  13.025 -29.257  1.00 79.83           C
ATOM   2296  OE1 GLU A 159      -7.872  13.322 -30.001  1.00 79.83           O
ATOM   2297  OE2 GLU A 159      -9.935  13.610 -29.212  1.00 79.83           O
ATOM   2298  HN  GLU A 159     -10.074   9.398 -27.719  1.00 79.83           H
ATOM   2299  N   LYS A 160     -11.609  10.490 -25.164  1.00 83.50           N
ATOM   2300  CA  LYS A 160     -12.570  10.564 -24.077  1.00 83.50           C
ATOM   2301  C   LYS A 160     -12.057   9.741 -22.893  1.00 83.50           C
ATOM   2302  O   LYS A 160     -12.141  10.178 -21.746  1.00 83.50           O
ATOM   2303  HA  LYS A 160     -12.635  11.607 -23.769  1.00 83.50           H
ATOM   2304  CB  LYS A 160     -13.960  10.146 -24.560  1.00 83.50           C
ATOM   2305 1HB  LYS A 160     -13.904   9.169 -25.041  1.00 83.50           H
ATOM   2306 2HB  LYS A 160     -14.630  10.043 -23.707  1.00 83.50           H
ATOM   2307  CG  LYS A 160     -14.530  11.172 -25.542  1.00 83.50           C
ATOM   2308 1HG  LYS A 160     -14.475  12.169 -25.105  1.00 83.50           H
ATOM   2309 2HG  LYS A 160     -13.925  11.188 -26.449  1.00 83.50           H
ATOM   2310  CD  LYS A 160     -15.981  10.844 -25.897  1.00 83.50           C
ATOM   2311 1HD  LYS A 160     -16.031   9.865 -26.374  1.00 83.50           H
ATOM   2312 2HD  LYS A 160     -16.577  10.784 -24.986  1.00 83.50           H
ATOM   2313  CE  LYS A 160     -16.571  11.903 -26.830  1.00 83.50           C
ATOM   2314 1HE  LYS A 160     -16.478  12.889 -26.376  1.00 83.50           H
ATOM   2315 2HE  LYS A 160     -16.007  11.928 -27.763  1.00 83.50           H
ATOM   2316  NZ  LYS A 160     -17.994  11.611 -27.112  1.00 83.50           N
ATOM   2317 1HZ  LYS A 160     -18.370  12.324 -27.728  1.00 83.50           H
ATOM   2318 2HZ  LYS A 160     -18.072  10.704 -27.558  1.00 83.50           H
ATOM   2319 3HZ  LYS A 160     -18.516  11.607 -26.242  1.00 83.50           H
ATOM   2320  HN  LYS A 160     -11.977  10.152 -26.031  1.00 83.50           H
ATOM   2321  N   ARG A 161     -11.539   8.564 -23.212  1.00 85.27           N
ATOM   2322  CA  ARG A 161     -11.036   7.665 -22.186  1.00 85.27           C
ATOM   2323  C   ARG A 161      -9.905   8.334 -21.403  1.00 85.27           C
ATOM   2324  O   ARG A 161      -9.785   8.143 -20.194  1.00 85.27           O
ATOM   2325  HA  ARG A 161     -11.894   7.467 -21.544  1.00 85.27           H
ATOM   2326  CB  ARG A 161     -10.520   6.362 -22.801  1.00 85.27           C
ATOM   2327 1HB  ARG A 161      -9.878   6.587 -23.652  1.00 85.27           H
ATOM   2328 2HB  ARG A 161      -9.909   5.829 -22.072  1.00 85.27           H
ATOM   2329  CG  ARG A 161     -11.680   5.472 -23.251  1.00 85.27           C
ATOM   2330 1HG  ARG A 161     -12.229   5.116 -22.379  1.00 85.27           H
ATOM   2331 2HG  ARG A 161     -12.379   6.055 -23.851  1.00 85.27           H
ATOM   2332  CD  ARG A 161     -11.173   4.279 -24.063  1.00 85.27           C
ATOM   2333 1HD  ARG A 161     -12.010   3.775 -24.547  1.00 85.27           H
ATOM   2334 2HD  ARG A 161     -10.508   4.624 -24.855  1.00 85.27           H
ATOM   2335  NE  ARG A 161     -10.456   3.333 -23.179  1.00 85.27           N
ATOM   2336  HE  ARG A 161     -10.439   3.529 -22.199  1.00 85.27           H
ATOM   2337  CZ  ARG A 161      -9.829   2.230 -23.610  1.00 85.27           C
ATOM   2338  NH1 ARG A 161      -9.820   1.918 -24.914  1.00 85.27           N
ATOM   2339 1HH1 ARG A 161     -10.284   2.510 -25.573  1.00 85.27           H
ATOM   2340 2HH1 ARG A 161      -9.350   1.093 -25.227  1.00 85.27           H
ATOM   2341  NH2 ARG A 161      -9.211   1.443 -22.719  1.00 85.27           N
ATOM   2342 1HH2 ARG A 161      -8.739   0.617 -23.024  1.00 85.27           H
ATOM   2343 2HH2 ARG A 161      -9.223   1.683 -21.748  1.00 85.27           H
ATOM   2344  HN  ARG A 161     -11.459   8.223 -24.148  1.00 85.27           H
ATOM   2345  N   LEU A 162      -9.103   9.104 -22.124  1.00 86.40           N
ATOM   2346  CA  LEU A 162      -7.972   9.783 -21.516  1.00 86.40           C
ATOM   2347  C   LEU A 162      -8.484  10.842 -20.537  1.00 86.40           C
ATOM   2348  O   LEU A 162      -7.943  10.995 -19.443  1.00 86.40           O
ATOM   2349  HA  LEU A 162      -7.407   9.039 -20.954  1.00 86.40           H
ATOM   2350  CB  LEU A 162      -7.039  10.341 -22.593  1.00 86.40           C
ATOM   2351 1HB  LEU A 162      -6.834   9.549 -23.313  1.00 86.40           H
ATOM   2352 2HB  LEU A 162      -7.566  11.131 -23.128  1.00 86.40           H
ATOM   2353  CG  LEU A 162      -5.704  10.902 -22.100  1.00 86.40           C
ATOM   2354  HG  LEU A 162      -5.906  11.603 -21.290  1.00 86.40           H
ATOM   2355  CD1 LEU A 162      -4.821   9.791 -21.526  1.00 86.40           C
ATOM   2356 1HD1 LEU A 162      -5.332   9.317 -20.688  1.00 86.40           H
ATOM   2357 2HD1 LEU A 162      -4.624   9.048 -22.299  1.00 86.40           H
ATOM   2358 3HD1 LEU A 162      -3.878  10.217 -21.183  1.00 86.40           H
ATOM   2359  CD2 LEU A 162      -4.995  11.683 -23.207  1.00 86.40           C
ATOM   2360 1HD2 LEU A 162      -4.805  11.023 -24.054  1.00 86.40           H
ATOM   2361 2HD2 LEU A 162      -5.625  12.513 -23.528  1.00 86.40           H
ATOM   2362 3HD2 LEU A 162      -4.048  12.071 -22.830  1.00 86.40           H
ATOM   2363  HN  LEU A 162      -9.216   9.267 -23.104  1.00 86.40           H
ATOM   2364  N   LEU A 163      -9.521  11.546 -20.966  1.00 88.56           N
ATOM   2365  CA  LEU A 163     -10.108  12.590 -20.144  1.00 88.56           C
ATOM   2366  C   LEU A 163     -10.651  11.973 -18.854  1.00 88.56           C
ATOM   2367  O   LEU A 163     -10.347  12.445 -17.760  1.00 88.56           O
ATOM   2368  HA  LEU A 163      -9.313  13.289 -19.885  1.00 88.56           H
ATOM   2369  CB  LEU A 163     -11.156  13.373 -20.939  1.00 88.56           C
ATOM   2370 1HB  LEU A 163     -10.696  13.720 -21.864  1.00 88.56           H
ATOM   2371 2HB  LEU A 163     -11.957  12.688 -21.219  1.00 88.56           H
ATOM   2372  CG  LEU A 163     -11.776  14.577 -20.227  1.00 88.56           C
ATOM   2373  HG  LEU A 163     -12.163  14.242 -19.265  1.00 88.56           H
ATOM   2374  CD1 LEU A 163     -10.723  15.649 -19.943  1.00 88.56           C
ATOM   2375 1HD1 LEU A 163      -9.942  15.231 -19.307  1.00 88.56           H
ATOM   2376 2HD1 LEU A 163     -10.284  15.986 -20.883  1.00 88.56           H
ATOM   2377 3HD1 LEU A 163     -11.191  16.493 -19.437  1.00 88.56           H
ATOM   2378  CD2 LEU A 163     -12.960  15.133 -21.022  1.00 88.56           C
ATOM   2379 1HD2 LEU A 163     -12.620  15.447 -22.008  1.00 88.56           H
ATOM   2380 2HD2 LEU A 163     -13.721  14.360 -21.129  1.00 88.56           H
ATOM   2381 3HD2 LEU A 163     -13.382  15.987 -20.494  1.00 88.56           H
ATOM   2382  HN  LEU A 163      -9.957  11.413 -21.856  1.00 88.56           H
ATOM   2383  N   TYR A 164     -11.445  10.926 -19.025  1.00 90.14           N
ATOM   2384  CA  TYR A 164     -12.023  10.231 -17.887  1.00 90.14           C
ATOM   2385  C   TYR A 164     -10.930   9.699 -16.957  1.00 90.14           C
ATOM   2386  O   TYR A 164     -11.086   9.717 -15.737  1.00 90.14           O
ATOM   2387  HA  TYR A 164     -12.643  10.940 -17.339  1.00 90.14           H
ATOM   2388  CB  TYR A 164     -12.802   9.049 -18.467  1.00 90.14           C
ATOM   2389 1HB  TYR A 164     -12.191   8.560 -19.225  1.00 90.14           H
ATOM   2390 2HB  TYR A 164     -12.974   8.318 -17.676  1.00 90.14           H
ATOM   2391  CG  TYR A 164     -14.147   9.434 -19.087  1.00 90.14           C
ATOM   2392  CD1 TYR A 164     -15.104  10.066 -18.320  1.00 90.14           C
ATOM   2393  HD1 TYR A 164     -14.903  10.291 -17.273  1.00 90.14           H
ATOM   2394  CD2 TYR A 164     -14.402   9.149 -20.413  1.00 90.14           C
ATOM   2395  HD2 TYR A 164     -13.645   8.649 -21.018  1.00 90.14           H
ATOM   2396  CE1 TYR A 164     -16.370  10.429 -18.904  1.00 90.14           C
ATOM   2397  HE1 TYR A 164     -17.135  10.929 -18.310  1.00 90.14           H
ATOM   2398  CE2 TYR A 164     -15.667   9.512 -20.997  1.00 90.14           C
ATOM   2399  HE2 TYR A 164     -15.881   9.292 -22.043  1.00 90.14           H
ATOM   2400  CZ  TYR A 164     -16.589  10.134 -20.214  1.00 90.14           C
ATOM   2401  OH  TYR A 164     -17.784  10.476 -20.765  1.00 90.14           O
ATOM   2402  HH  TYR A 164     -17.799  10.223 -21.732  1.00 90.14           H
ATOM   2403  HN  TYR A 164     -11.694  10.553 -19.919  1.00 90.14           H
ATOM   2404  N   SER A 165      -9.849   9.238 -17.569  1.00 91.58           N
ATOM   2405  CA  SER A 165      -8.747   8.668 -16.813  1.00 91.58           C
ATOM   2406  C   SER A 165      -8.180   9.711 -15.848  1.00 91.58           C
ATOM   2407  O   SER A 165      -7.751   9.373 -14.746  1.00 91.58           O
ATOM   2408  HA  SER A 165      -9.177   7.831 -16.263  1.00 91.58           H
ATOM   2409  CB  SER A 165      -7.648   8.153 -17.745  1.00 91.58           C
ATOM   2410 1HB  SER A 165      -7.023   7.440 -17.209  1.00 91.58           H
ATOM   2411 2HB  SER A 165      -8.101   7.616 -18.578  1.00 91.58           H
ATOM   2412  OG  SER A 165      -6.836   9.211 -18.248  1.00 91.58           O
ATOM   2413  HG  SER A 165      -7.350  10.069 -18.242  1.00 91.58           H
ATOM   2414  HN  SER A 165      -9.720   9.250 -18.561  1.00 91.58           H
ATOM   2415  N   LYS A 166      -8.195  10.957 -16.298  1.00 93.13           N
ATOM   2416  CA  LYS A 166      -7.679  12.050 -15.491  1.00 93.13           C
ATOM   2417  C   LYS A 166      -8.589  12.256 -14.278  1.00 93.13           C
ATOM   2418  O   LYS A 166      -8.112  12.357 -13.149  1.00 93.13           O
ATOM   2419  HA  LYS A 166      -6.692  11.756 -15.135  1.00 93.13           H
ATOM   2420  CB  LYS A 166      -7.498  13.307 -16.344  1.00 93.13           C
ATOM   2421 1HB  LYS A 166      -8.416  13.514 -16.894  1.00 93.13           H
ATOM   2422 2HB  LYS A 166      -7.313  14.165 -15.699  1.00 93.13           H
ATOM   2423  CG  LYS A 166      -6.336  13.140 -17.326  1.00 93.13           C
ATOM   2424 1HG  LYS A 166      -5.418  12.934 -16.776  1.00 93.13           H
ATOM   2425 2HG  LYS A 166      -6.521  12.281 -17.971  1.00 93.13           H
ATOM   2426  CD  LYS A 166      -6.155  14.397 -18.179  1.00 93.13           C
ATOM   2427 1HD  LYS A 166      -7.051  14.568 -18.776  1.00 93.13           H
ATOM   2428 2HD  LYS A 166      -6.033  15.265 -17.533  1.00 93.13           H
ATOM   2429  CE  LYS A 166      -4.940  14.264 -19.100  1.00 93.13           C
ATOM   2430 1HE  LYS A 166      -4.060  13.999 -18.514  1.00 93.13           H
ATOM   2431 2HE  LYS A 166      -5.103  13.456 -19.813  1.00 93.13           H
ATOM   2432  NZ  LYS A 166      -4.698  15.531 -19.825  1.00 93.13           N
ATOM   2433 1HZ  LYS A 166      -3.903  15.420 -20.444  1.00 93.13           H
ATOM   2434 2HZ  LYS A 166      -5.519  15.771 -20.369  1.00 93.13           H
ATOM   2435 3HZ  LYS A 166      -4.507  16.271 -19.158  1.00 93.13           H
ATOM   2436  HN  LYS A 166      -8.550  11.224 -17.194  1.00 93.13           H
ATOM   2437  N   MET A 167      -9.884  12.313 -14.553  1.00 94.80           N
ATOM   2438  CA  MET A 167     -10.861  12.566 -13.508  1.00 94.80           C
ATOM   2439  C   MET A 167     -10.867  11.434 -12.478  1.00 94.80           C
ATOM   2440  O   MET A 167     -11.001  11.681 -11.280  1.00 94.80           O
ATOM   2441  HA  MET A 167     -10.549  13.496 -13.033  1.00 94.80           H
ATOM   2442  CB  MET A 167     -12.253  12.698 -14.130  1.00 94.80           C
ATOM   2443 1HB  MET A 167     -12.479  11.808 -14.716  1.00 94.80           H
ATOM   2444 2HB  MET A 167     -13.003  12.760 -13.341  1.00 94.80           H
ATOM   2445  CG  MET A 167     -12.339  13.938 -15.021  1.00 94.80           C
ATOM   2446 1HG  MET A 167     -11.976  14.812 -14.480  1.00 94.80           H
ATOM   2447 2HG  MET A 167     -11.697  13.815 -15.894  1.00 94.80           H
ATOM   2448  SD  MET A 167     -14.027  14.202 -15.539  1.00 94.80           S
ATOM   2449  CE  MET A 167     -14.258  12.771 -16.582  1.00 94.80           C
ATOM   2450 1HE  MET A 167     -13.535  12.795 -17.397  1.00 94.80           H
ATOM   2451 2HE  MET A 167     -14.111  11.865 -15.993  1.00 94.80           H
ATOM   2452 3HE  MET A 167     -15.268  12.779 -16.991  1.00 94.80           H
ATOM   2453  HN  MET A 167     -10.268  12.189 -15.469  1.00 94.80           H
ATOM   2454  N   VAL A 168     -10.721  10.218 -12.982  1.00 95.13           N
ATOM   2455  CA  VAL A 168     -10.702   9.048 -12.120  1.00 95.13           C
ATOM   2456  C   VAL A 168      -9.496   9.131 -11.181  1.00 95.13           C
ATOM   2457  O   VAL A 168      -9.616   8.866  -9.986  1.00 95.13           O
ATOM   2458  HA  VAL A 168     -11.613   9.065 -11.522  1.00 95.13           H
ATOM   2459  CB  VAL A 168     -10.714   7.774 -12.966  1.00 95.13           C
ATOM   2460  HB  VAL A 168      -9.926   7.861 -13.714  1.00 95.13           H
ATOM   2461  CG1 VAL A 168     -10.415   6.543 -12.109  1.00 95.13           C
ATOM   2462 1HG1 VAL A 168      -9.431   6.649 -11.651  1.00 95.13           H
ATOM   2463 2HG1 VAL A 168     -11.170   6.451 -11.328  1.00 95.13           H
ATOM   2464 3HG1 VAL A 168     -10.430   5.651 -12.735  1.00 95.13           H
ATOM   2465  CG2 VAL A 168     -12.046   7.618 -13.703  1.00 95.13           C
ATOM   2466 1HG2 VAL A 168     -12.858   7.564 -12.979  1.00 95.13           H
ATOM   2467 2HG2 VAL A 168     -12.201   8.475 -14.359  1.00 95.13           H
ATOM   2468 3HG2 VAL A 168     -12.027   6.705 -14.298  1.00 95.13           H
ATOM   2469  HN  VAL A 168     -10.617  10.025 -13.957  1.00 95.13           H
ATOM   2470  N   CYS A 169      -8.362   9.499 -11.758  1.00 95.72           N
ATOM   2471  CA  CYS A 169      -7.129   9.590 -10.995  1.00 95.72           C
ATOM   2472  C   CYS A 169      -7.344  10.582  -9.850  1.00 95.72           C
ATOM   2473  O   CYS A 169      -7.008  10.294  -8.703  1.00 95.72           O
ATOM   2474  HA  CYS A 169      -6.926   8.591 -10.609  1.00 95.72           H
ATOM   2475  CB  CYS A 169      -5.944   9.987 -11.879  1.00 95.72           C
ATOM   2476 1HB  CYS A 169      -6.192  10.879 -12.454  1.00 95.72           H
ATOM   2477 2HB  CYS A 169      -5.084  10.236 -11.258  1.00 95.72           H
ATOM   2478  SG  CYS A 169      -5.520   8.612 -13.010  1.00 95.72           S
ATOM   2479  HG  CYS A 169      -6.383   8.947 -13.965  1.00 95.72           H
ATOM   2480  HN  CYS A 169      -8.277   9.733 -12.727  1.00 95.72           H
ATOM   2481  N   PHE A 170      -7.903  11.730 -10.202  1.00 96.23           N
ATOM   2482  CA  PHE A 170      -8.148  12.775  -9.223  1.00 96.23           C
ATOM   2483  C   PHE A 170      -9.056  12.272  -8.099  1.00 96.23           C
ATOM   2484  O   PHE A 170      -8.784  12.509  -6.923  1.00 96.23           O
ATOM   2485  HA  PHE A 170      -7.182  13.060  -8.806  1.00 96.23           H
ATOM   2486  CB  PHE A 170      -8.849  13.920  -9.955  1.00 96.23           C
ATOM   2487 1HB  PHE A 170      -8.231  14.233 -10.797  1.00 96.23           H
ATOM   2488 2HB  PHE A 170      -9.788  13.552 -10.369  1.00 96.23           H
ATOM   2489  CG  PHE A 170      -9.140  15.137  -9.075  1.00 96.23           C
ATOM   2490  CD1 PHE A 170     -10.383  15.320  -8.555  1.00 96.23           C
ATOM   2491  HD1 PHE A 170     -11.173  14.599  -8.765  1.00 96.23           H
ATOM   2492  CD2 PHE A 170      -8.154  16.037  -8.812  1.00 96.23           C
ATOM   2493  HD2 PHE A 170      -7.158  15.891  -9.229  1.00 96.23           H
ATOM   2494  CE1 PHE A 170     -10.652  16.449  -7.737  1.00 96.23           C
ATOM   2495  HE1 PHE A 170     -11.649  16.595  -7.321  1.00 96.23           H
ATOM   2496  CE2 PHE A 170      -8.423  17.167  -7.995  1.00 96.23           C
ATOM   2497  HE2 PHE A 170      -7.633  17.888  -7.784  1.00 96.23           H
ATOM   2498  CZ  PHE A 170      -9.667  17.349  -7.475  1.00 96.23           C
ATOM   2499  HZ  PHE A 170      -9.873  18.216  -6.847  1.00 96.23           H
ATOM   2500  HN  PHE A 170      -8.187  11.951 -11.135  1.00 96.23           H
ATOM   2501  N   THR A 171     -10.116  11.586  -8.501  1.00 96.47           N
ATOM   2502  CA  THR A 171     -11.091  11.087  -7.546  1.00 96.47           C
ATOM   2503  C   THR A 171     -10.429  10.114  -6.568  1.00 96.47           C
ATOM   2504  O   THR A 171     -10.744  10.112  -5.379  1.00 96.47           O
ATOM   2505  HA  THR A 171     -11.459  11.928  -6.959  1.00 96.47           H
ATOM   2506  CB  THR A 171     -12.248  10.466  -8.331  1.00 96.47           C
ATOM   2507  HB  THR A 171     -11.932   9.549  -8.829  1.00 96.47           H
ATOM   2508  OG1 THR A 171     -12.685  11.514  -9.192  1.00 96.47           O
ATOM   2509  HG1 THR A 171     -12.261  11.416 -10.093  1.00 96.47           H
ATOM   2510  CG2 THR A 171     -13.464  10.175  -7.450  1.00 96.47           C
ATOM   2511 1HG2 THR A 171     -13.821  11.104  -7.005  1.00 96.47           H
ATOM   2512 2HG2 THR A 171     -13.183   9.479  -6.660  1.00 96.47           H
ATOM   2513 3HG2 THR A 171     -14.256   9.736  -8.057  1.00 96.47           H
ATOM   2514  HN  THR A 171     -10.314  11.372  -9.458  1.00 96.47           H
ATOM   2515  N   ILE A 172      -9.522   9.310  -7.105  1.00 96.31           N
ATOM   2516  CA  ILE A 172      -8.850   8.301  -6.306  1.00 96.31           C
ATOM   2517  C   ILE A 172      -8.022   8.986  -5.216  1.00 96.31           C
ATOM   2518  O   ILE A 172      -8.046   8.570  -4.059  1.00 96.31           O
ATOM   2519  HA  ILE A 172      -9.620   7.697  -5.826  1.00 96.31           H
ATOM   2520  CB  ILE A 172      -8.034   7.365  -7.200  1.00 96.31           C
ATOM   2521  HB  ILE A 172      -7.491   7.972  -7.924  1.00 96.31           H
ATOM   2522  CG1 ILE A 172      -8.948   6.427  -7.991  1.00 96.31           C
ATOM   2523 1HG1 ILE A 172      -9.435   5.729  -7.311  1.00 96.31           H
ATOM   2524 2HG1 ILE A 172      -9.737   7.004  -8.473  1.00 96.31           H
ATOM   2525  CG2 ILE A 172      -6.992   6.597  -6.384  1.00 96.31           C
ATOM   2526 1HG2 ILE A 172      -6.313   7.302  -5.905  1.00 96.31           H
ATOM   2527 2HG2 ILE A 172      -7.495   6.001  -5.622  1.00 96.31           H
ATOM   2528 3HG2 ILE A 172      -6.427   5.939  -7.044  1.00 96.31           H
ATOM   2529  CD1 ILE A 172      -8.157   5.653  -9.047  1.00 96.31           C
ATOM   2530 1HD1 ILE A 172      -7.692   6.354  -9.740  1.00 96.31           H
ATOM   2531 2HD1 ILE A 172      -7.385   5.058  -8.559  1.00 96.31           H
ATOM   2532 3HD1 ILE A 172      -8.831   4.994  -9.595  1.00 96.31           H
ATOM   2533  HN  ILE A 172      -9.247   9.341  -8.066  1.00 96.31           H
ATOM   2534  N   TRP A 173      -7.311  10.026  -5.625  1.00 96.54           N
ATOM   2535  CA  TRP A 173      -6.423  10.730  -4.715  1.00 96.54           C
ATOM   2536  C   TRP A 173      -7.270  11.302  -3.577  1.00 96.54           C
ATOM   2537  O   TRP A 173      -6.913  11.172  -2.407  1.00 96.54           O
ATOM   2538  HA  TRP A 173      -5.709  10.007  -4.321  1.00 96.54           H
ATOM   2539  CB  TRP A 173      -5.614  11.798  -5.454  1.00 96.54           C
ATOM   2540 1HB  TRP A 173      -6.262  12.294  -6.177  1.00 96.54           H
ATOM   2541 2HB  TRP A 173      -5.295  12.557  -4.739  1.00 96.54           H
ATOM   2542  CG  TRP A 173      -4.384  11.254  -6.182  1.00 96.54           C
ATOM   2543  CD1 TRP A 173      -4.184  11.155  -7.504  1.00 96.54           C
ATOM   2544  HD1 TRP A 173      -4.907  11.465  -8.258  1.00 96.54           H
ATOM   2545  CD2 TRP A 173      -3.183  10.735  -5.572  1.00 96.54           C
ATOM   2546  NE1 TRP A 173      -2.947  10.613  -7.789  1.00 96.54           N
ATOM   2547  HE1 TRP A 173      -2.572  10.441  -8.699  1.00 96.54           H
ATOM   2548  CE2 TRP A 173      -2.320  10.349  -6.577  1.00 96.54           C
ATOM   2549  CE3 TRP A 173      -2.838  10.597  -4.216  1.00 96.54           C
ATOM   2550  HE3 TRP A 173      -3.503  10.894  -3.405  1.00 96.54           H
ATOM   2551  CZ2 TRP A 173      -1.056   9.799  -6.332  1.00 96.54           C
ATOM   2552  HZ2 TRP A 173      -0.391   9.502  -7.143  1.00 96.54           H
ATOM   2553  CZ3 TRP A 173      -1.572  10.045  -3.988  1.00 96.54           C
ATOM   2554  HZ3 TRP A 173      -1.255   9.916  -2.953  1.00 96.54           H
ATOM   2555  CH2 TRP A 173      -0.691   9.652  -4.988  1.00 96.54           C
ATOM   2556  HH2 TRP A 173       0.280   9.230  -4.728  1.00 96.54           H
ATOM   2557  HN  TRP A 173      -7.333  10.388  -6.557  1.00 96.54           H
ATOM   2558  N   VAL A 174      -8.376  11.924  -3.960  1.00 96.53           N
ATOM   2559  CA  VAL A 174      -9.242  12.574  -2.991  1.00 96.53           C
ATOM   2560  C   VAL A 174      -9.777  11.529  -2.010  1.00 96.53           C
ATOM   2561  O   VAL A 174      -9.784  11.755  -0.800  1.00 96.53           O
ATOM   2562  HA  VAL A 174      -8.638  13.296  -2.441  1.00 96.53           H
ATOM   2563  CB  VAL A 174     -10.353  13.339  -3.713  1.00 96.53           C
ATOM   2564  HB  VAL A 174     -10.855  12.645  -4.387  1.00 96.53           H
ATOM   2565  CG1 VAL A 174     -11.392  13.864  -2.721  1.00 96.53           C
ATOM   2566 1HG1 VAL A 174     -11.837  13.026  -2.184  1.00 96.53           H
ATOM   2567 2HG1 VAL A 174     -10.910  14.536  -2.011  1.00 96.53           H
ATOM   2568 3HG1 VAL A 174     -12.170  14.404  -3.260  1.00 96.53           H
ATOM   2569  CG2 VAL A 174      -9.776  14.478  -4.556  1.00 96.53           C
ATOM   2570 1HG2 VAL A 174      -9.237  15.171  -3.910  1.00 96.53           H
ATOM   2571 2HG2 VAL A 174      -9.092  14.069  -5.300  1.00 96.53           H
ATOM   2572 3HG2 VAL A 174     -10.587  15.006  -5.059  1.00 96.53           H
ATOM   2573  HN  VAL A 174      -8.681  11.988  -4.910  1.00 96.53           H
ATOM   2574  N   LEU A 175     -10.211  10.408  -2.567  1.00 95.16           N
ATOM   2575  CA  LEU A 175     -10.834   9.368  -1.767  1.00 95.16           C
ATOM   2576  C   LEU A 175      -9.808   8.804  -0.782  1.00 95.16           C
ATOM   2577  O   LEU A 175     -10.108   8.622   0.397  1.00 95.16           O
ATOM   2578  HA  LEU A 175     -11.640   9.832  -1.197  1.00 95.16           H
ATOM   2579  CB  LEU A 175     -11.469   8.307  -2.668  1.00 95.16           C
ATOM   2580 1HB  LEU A 175     -12.152   8.805  -3.356  1.00 95.16           H
ATOM   2581 2HB  LEU A 175     -10.683   7.853  -3.271  1.00 95.16           H
ATOM   2582  CG  LEU A 175     -12.234   7.190  -1.954  1.00 95.16           C
ATOM   2583  HG  LEU A 175     -11.563   6.724  -1.232  1.00 95.16           H
ATOM   2584  CD1 LEU A 175     -13.420   7.754  -1.169  1.00 95.16           C
ATOM   2585 1HD1 LEU A 175     -13.060   8.462  -0.424  1.00 95.16           H
ATOM   2586 2HD1 LEU A 175     -14.101   8.261  -1.853  1.00 95.16           H
ATOM   2587 3HD1 LEU A 175     -13.946   6.939  -0.671  1.00 95.16           H
ATOM   2588  CD2 LEU A 175     -12.663   6.102  -2.940  1.00 95.16           C
ATOM   2589 1HD2 LEU A 175     -13.310   6.537  -3.702  1.00 95.16           H
ATOM   2590 2HD2 LEU A 175     -11.781   5.673  -3.414  1.00 95.16           H
ATOM   2591 3HD2 LEU A 175     -13.204   5.321  -2.406  1.00 95.16           H
ATOM   2592  HN  LEU A 175     -10.143  10.207  -3.544  1.00 95.16           H
ATOM   2593  N   ALA A 176      -8.618   8.543  -1.302  1.00 95.18           N
ATOM   2594  CA  ALA A 176      -7.570   7.931  -0.503  1.00 95.18           C
ATOM   2595  C   ALA A 176      -7.204   8.865   0.653  1.00 95.18           C
ATOM   2596  O   ALA A 176      -6.961   8.411   1.769  1.00 95.18           O
ATOM   2597  HA  ALA A 176      -7.964   7.000  -0.096  1.00 95.18           H
ATOM   2598  CB  ALA A 176      -6.369   7.610  -1.395  1.00 95.18           C
ATOM   2599 1HB  ALA A 176      -6.675   6.921  -2.182  1.00 95.18           H
ATOM   2600 2HB  ALA A 176      -5.993   8.530  -1.844  1.00 95.18           H
ATOM   2601 3HB  ALA A 176      -5.583   7.152  -0.795  1.00 95.18           H
ATOM   2602  HN  ALA A 176      -8.365   8.742  -2.249  1.00 95.18           H
ATOM   2603  N   ALA A 177      -7.178  10.154   0.344  1.00 94.86           N
ATOM   2604  CA  ALA A 177      -6.816  11.153   1.335  1.00 94.86           C
ATOM   2605  C   ALA A 177      -7.829  11.119   2.481  1.00 94.86           C
ATOM   2606  O   ALA A 177      -7.451  11.166   3.651  1.00 94.86           O
ATOM   2607  HA  ALA A 177      -5.832  10.893   1.724  1.00 94.86           H
ATOM   2608  CB  ALA A 177      -6.736  12.528   0.668  1.00 94.86           C
ATOM   2609 1HB  ALA A 177      -5.982  12.506  -0.118  1.00 94.86           H
ATOM   2610 2HB  ALA A 177      -7.705  12.779   0.236  1.00 94.86           H
ATOM   2611 3HB  ALA A 177      -6.464  13.277   1.412  1.00 94.86           H
ATOM   2612  HN  ALA A 177      -7.398  10.517  -0.561  1.00 94.86           H
ATOM   2613  N   ALA A 178      -9.097  11.038   2.105  1.00 95.11           N
ATOM   2614  CA  ALA A 178     -10.172  11.081   3.083  1.00 95.11           C
ATOM   2615  C   ALA A 178     -10.079   9.851   3.989  1.00 95.11           C
ATOM   2616  O   ALA A 178     -10.350   9.937   5.186  1.00 95.11           O
ATOM   2617  HA  ALA A 178     -10.036  11.978   3.687  1.00 95.11           H
ATOM   2618  CB  ALA A 178     -11.517  11.172   2.360  1.00 95.11           C
ATOM   2619 1HB  ALA A 178     -11.542  12.077   1.753  1.00 95.11           H
ATOM   2620 2HB  ALA A 178     -11.644  10.300   1.718  1.00 95.11           H
ATOM   2621 3HB  ALA A 178     -12.322  11.204   3.093  1.00 95.11           H
ATOM   2622  HN  ALA A 178      -9.394  10.945   1.155  1.00 95.11           H
ATOM   2623  N   LEU A 179      -9.697   8.737   3.384  1.00 93.55           N
ATOM   2624  CA  LEU A 179      -9.668   7.470   4.096  1.00 93.55           C
ATOM   2625  C   LEU A 179      -8.498   7.471   5.082  1.00 93.55           C
ATOM   2626  O   LEU A 179      -8.438   6.632   5.979  1.00 93.55           O
ATOM   2627  HA  LEU A 179     -10.597   7.393   4.662  1.00 93.55           H
ATOM   2628  CB  LEU A 179      -9.641   6.301   3.109  1.00 93.55           C
ATOM   2629 1HB  LEU A 179      -8.807   6.450   2.424  1.00 93.55           H
ATOM   2630 2HB  LEU A 179      -9.436   5.387   3.666  1.00 93.55           H
ATOM   2631  CG  LEU A 179     -10.912   6.090   2.284  1.00 93.55           C
ATOM   2632  HG  LEU A 179     -11.109   7.002   1.721  1.00 93.55           H
ATOM   2633  CD1 LEU A 179     -10.724   4.963   1.267  1.00 93.55           C
ATOM   2634 1HD1 LEU A 179      -9.906   5.216   0.591  1.00 93.55           H
ATOM   2635 2HD1 LEU A 179     -10.489   4.036   1.790  1.00 93.55           H
ATOM   2636 3HD1 LEU A 179     -11.642   4.834   0.694  1.00 93.55           H
ATOM   2637  CD2 LEU A 179     -12.120   5.848   3.191  1.00 93.55           C
ATOM   2638 1HD2 LEU A 179     -11.946   4.960   3.799  1.00 93.55           H
ATOM   2639 2HD2 LEU A 179     -12.265   6.711   3.841  1.00 93.55           H
ATOM   2640 3HD2 LEU A 179     -13.010   5.701   2.579  1.00 93.55           H
ATOM   2641  HN  LEU A 179      -9.410   8.690   2.427  1.00 93.55           H
ATOM   2642  N   CYS A 180      -7.597   8.422   4.881  1.00 94.46           N
ATOM   2643  CA  CYS A 180      -6.381   8.480   5.675  1.00 94.46           C
ATOM   2644  C   CYS A 180      -6.591   9.494   6.801  1.00 94.46           C
ATOM   2645  O   CYS A 180      -5.658   9.809   7.538  1.00 94.46           O
ATOM   2646  HA  CYS A 180      -6.223   7.480   6.079  1.00 94.46           H
ATOM   2647  CB  CYS A 180      -5.162   8.823   4.817  1.00 94.46           C
ATOM   2648 1HB  CYS A 180      -5.317   9.779   4.317  1.00 94.46           H
ATOM   2649 2HB  CYS A 180      -4.281   8.933   5.449  1.00 94.46           H
ATOM   2650  SG  CYS A 180      -4.880   7.508   3.576  1.00 94.46           S
ATOM   2651  HG  CYS A 180      -5.956   7.776   2.842  1.00 94.46           H
ATOM   2652  HN  CYS A 180      -7.688   9.142   4.193  1.00 94.46           H
ATOM   2653  N   ILE A 181      -7.821   9.977   6.899  1.00 94.77           N
ATOM   2654  CA  ILE A 181      -8.157  10.971   7.903  1.00 94.77           C
ATOM   2655  C   ILE A 181      -7.849  10.411   9.293  1.00 94.77           C
ATOM   2656  O   ILE A 181      -7.210  11.076  10.107  1.00 94.77           O
ATOM   2657  HA  ILE A 181      -7.518  11.838   7.731  1.00 94.77           H
ATOM   2658  CB  ILE A 181      -9.605  11.435   7.734  1.00 94.77           C
ATOM   2659  HB  ILE A 181     -10.224  10.559   7.539  1.00 94.77           H
ATOM   2660  CG1 ILE A 181      -9.745  12.366   6.528  1.00 94.77           C
ATOM   2661 1HG1 ILE A 181      -9.182  13.282   6.703  1.00 94.77           H
ATOM   2662 2HG1 ILE A 181      -9.315  11.891   5.646  1.00 94.77           H
ATOM   2663  CG2 ILE A 181     -10.127  12.080   9.019  1.00 94.77           C
ATOM   2664 1HG2 ILE A 181     -10.085  11.356   9.833  1.00 94.77           H
ATOM   2665 2HG2 ILE A 181      -9.511  12.943   9.269  1.00 94.77           H
ATOM   2666 3HG2 ILE A 181     -11.159  12.401   8.872  1.00 94.77           H
ATOM   2667  CD1 ILE A 181     -11.214  12.706   6.266  1.00 94.77           C
ATOM   2668 1HD1 ILE A 181     -11.769  11.789   6.067  1.00 94.77           H
ATOM   2669 2HD1 ILE A 181     -11.633  13.202   7.141  1.00 94.77           H
ATOM   2670 3HD1 ILE A 181     -11.285  13.368   5.403  1.00 94.77           H
ATOM   2671  HN  ILE A 181      -8.578   9.700   6.308  1.00 94.77           H
ATOM   2672  N   PRO A 182      -8.294   9.182   9.588  1.00 93.46           N
ATOM   2673  CA  PRO A 182      -8.124   8.620  10.931  1.00 93.46           C
ATOM   2674  C   PRO A 182      -6.680   8.677  11.401  1.00 93.46           C
ATOM   2675  O   PRO A 182      -6.408   9.060  12.538  1.00 93.46           O
ATOM   2676  HA  PRO A 182      -8.684   9.210  11.657  1.00 93.46           H
ATOM   2677  CB  PRO A 182      -8.618   7.179  10.786  1.00 93.46           C
ATOM   2678 1HB  PRO A 182      -7.803   6.499  10.541  1.00 93.46           H
ATOM   2679 2HB  PRO A 182      -9.070   6.815  11.709  1.00 93.46           H
ATOM   2680  CG  PRO A 182      -9.638   7.267   9.657  1.00 93.46           C
ATOM   2681 1HG  PRO A 182      -9.819   6.295   9.198  1.00 93.46           H
ATOM   2682 2HG  PRO A 182     -10.605   7.624  10.011  1.00 93.46           H
ATOM   2683  CD  PRO A 182      -8.988   8.243   8.689  1.00 93.46           C
ATOM   2684 1HD  PRO A 182      -8.290   7.743   8.017  1.00 93.46           H
ATOM   2685 2HD  PRO A 182      -9.726   8.743   8.062  1.00 93.46           H
ATOM   2686  N   GLU A 183      -5.784   8.290  10.505  1.00 93.40           N
ATOM   2687  CA  GLU A 183      -4.368   8.252  10.831  1.00 93.40           C
ATOM   2688  C   GLU A 183      -3.876   9.646  11.224  1.00 93.40           C
ATOM   2689  O   GLU A 183      -3.078   9.788  12.150  1.00 93.40           O
ATOM   2690  HA  GLU A 183      -4.285   7.576  11.682  1.00 93.40           H
ATOM   2691  CB  GLU A 183      -3.552   7.692   9.664  1.00 93.40           C
ATOM   2692 1HB  GLU A 183      -3.935   8.090   8.724  1.00 93.40           H
ATOM   2693 2HB  GLU A 183      -2.494   7.901   9.822  1.00 93.40           H
ATOM   2694  CG  GLU A 183      -3.683   6.169   9.584  1.00 93.40           C
ATOM   2695 1HG  GLU A 183      -2.928   5.771   8.906  1.00 93.40           H
ATOM   2696 2HG  GLU A 183      -3.493   5.733  10.564  1.00 93.40           H
ATOM   2697  CD  GLU A 183      -5.077   5.764   9.100  1.00 93.40           C
ATOM   2698  OE1 GLU A 183      -5.423   4.579   9.297  1.00 93.40           O
ATOM   2699  OE2 GLU A 183      -5.764   6.647   8.544  1.00 93.40           O
ATOM   2700  HN  GLU A 183      -6.011   8.008   9.573  1.00 93.40           H
ATOM   2701  N   ILE A 184      -4.373  10.640  10.503  1.00 94.63           N
ATOM   2702  CA  ILE A 184      -3.885  11.999  10.664  1.00 94.63           C
ATOM   2703  C   ILE A 184      -4.303  12.527  12.038  1.00 94.63           C
ATOM   2704  O   ILE A 184      -3.556  13.267  12.676  1.00 94.63           O
ATOM   2705  HA  ILE A 184      -2.796  11.962  10.626  1.00 94.63           H
ATOM   2706  CB  ILE A 184      -4.349  12.877   9.500  1.00 94.63           C
ATOM   2707  HB  ILE A 184      -5.432  12.788   9.416  1.00 94.63           H
ATOM   2708  CG1 ILE A 184      -3.752  12.394   8.177  1.00 94.63           C
ATOM   2709 1HG1 ILE A 184      -2.675  12.564   8.176  1.00 94.63           H
ATOM   2710 2HG1 ILE A 184      -3.906  11.320   8.075  1.00 94.63           H
ATOM   2711  CG2 ILE A 184      -4.036  14.351   9.767  1.00 94.63           C
ATOM   2712 1HG2 ILE A 184      -4.548  14.673  10.673  1.00 94.63           H
ATOM   2713 2HG2 ILE A 184      -2.961  14.477   9.892  1.00 94.63           H
ATOM   2714 3HG2 ILE A 184      -4.377  14.952   8.924  1.00 94.63           H
ATOM   2715  CD1 ILE A 184      -4.389  13.121   6.991  1.00 94.63           C
ATOM   2716 1HD1 ILE A 184      -5.462  12.929   6.981  1.00 94.63           H
ATOM   2717 2HD1 ILE A 184      -4.212  14.192   7.084  1.00 94.63           H
ATOM   2718 3HD1 ILE A 184      -3.947  12.758   6.063  1.00 94.63           H
ATOM   2719  HN  ILE A 184      -5.094  10.528   9.819  1.00 94.63           H
ATOM   2720  N   LEU A 185      -5.496  12.125  12.452  1.00 93.56           N
ATOM   2721  CA  LEU A 185      -6.108  12.699  13.639  1.00 93.56           C
ATOM   2722  C   LEU A 185      -5.392  12.171  14.883  1.00 93.56           C
ATOM   2723  O   LEU A 185      -4.995  12.947  15.752  1.00 93.56           O
ATOM   2724  HA  LEU A 185      -5.965  13.779  13.590  1.00 93.56           H
ATOM   2725  CB  LEU A 185      -7.616  12.442  13.641  1.00 93.56           C
ATOM   2726 1HB  LEU A 185      -7.784  11.381  13.459  1.00 93.56           H
ATOM   2727 2HB  LEU A 185      -8.000  12.659  14.638  1.00 93.56           H
ATOM   2728  CG  LEU A 185      -8.434  13.241  12.625  1.00 93.56           C
ATOM   2729  HG  LEU A 185      -8.082  12.985  11.625  1.00 93.56           H
ATOM   2730  CD1 LEU A 185      -9.915  12.861  12.693  1.00 93.56           C
ATOM   2731 1HD1 LEU A 185     -10.028  11.799  12.475  1.00 93.56           H
ATOM   2732 2HD1 LEU A 185     -10.298  13.070  13.692  1.00 93.56           H
ATOM   2733 3HD1 LEU A 185     -10.474  13.444  11.960  1.00 93.56           H
ATOM   2734  CD2 LEU A 185      -8.219  14.745  12.808  1.00 93.56           C
ATOM   2735 1HD2 LEU A 185      -8.528  15.036  13.812  1.00 93.56           H
ATOM   2736 2HD2 LEU A 185      -7.164  14.980  12.670  1.00 93.56           H
ATOM   2737 3HD2 LEU A 185      -8.812  15.289  12.073  1.00 93.56           H
ATOM   2738  HN  LEU A 185      -6.040  11.423  11.994  1.00 93.56           H
ATOM   2739  N   TYR A 186      -5.249  10.855  14.930  1.00 93.77           N
ATOM   2740  CA  TYR A 186      -4.895  10.184  16.170  1.00 93.77           C
ATOM   2741  C   TYR A 186      -3.384   9.958  16.259  1.00 93.77           C
ATOM   2742  O   TYR A 186      -2.873   9.566  17.307  1.00 93.77           O
ATOM   2743  HA  TYR A 186      -5.209  10.820  16.998  1.00 93.77           H
ATOM   2744  CB  TYR A 186      -5.600   8.827  16.132  1.00 93.77           C
ATOM   2745 1HB  TYR A 186      -5.267   8.281  15.249  1.00 93.77           H
ATOM   2746 2HB  TYR A 186      -5.294   8.245  17.001  1.00 93.77           H
ATOM   2747  CG  TYR A 186      -7.127   8.920  16.110  1.00 93.77           C
ATOM   2748  CD1 TYR A 186      -7.793   9.585  17.119  1.00 93.77           C
ATOM   2749  HD1 TYR A 186      -7.231  10.045  17.931  1.00 93.77           H
ATOM   2750  CD2 TYR A 186      -7.839   8.337  15.080  1.00 93.77           C
ATOM   2751  HD2 TYR A 186      -7.313   7.812  14.283  1.00 93.77           H
ATOM   2752  CE1 TYR A 186      -9.230   9.672  17.098  1.00 93.77           C
ATOM   2753  HE1 TYR A 186      -9.768  10.195  17.889  1.00 93.77           H
ATOM   2754  CE2 TYR A 186      -9.276   8.424  15.060  1.00 93.77           C
ATOM   2755  HE2 TYR A 186      -9.850   7.969  14.253  1.00 93.77           H
ATOM   2756  CZ  TYR A 186      -9.901   9.088  16.069  1.00 93.77           C
ATOM   2757  OH  TYR A 186     -11.258   9.170  16.050  1.00 93.77           O
ATOM   2758  HH  TYR A 186     -11.606   8.872  15.160  1.00 93.77           H
ATOM   2759  HN  TYR A 186      -5.370  10.250  14.143  1.00 93.77           H
ATOM   2760  N   SER A 187      -2.713  10.217  15.147  1.00 93.98           N
ATOM   2761  CA  SER A 187      -1.266  10.094  15.100  1.00 93.98           C
ATOM   2762  C   SER A 187      -0.622  11.145  16.008  1.00 93.98           C
ATOM   2763  O   SER A 187      -0.805  12.343  15.802  1.00 93.98           O
ATOM   2764  HA  SER A 187      -1.050   9.090  15.465  1.00 93.98           H
ATOM   2765  CB  SER A 187      -0.746  10.239  13.669  1.00 93.98           C
ATOM   2766 1HB  SER A 187      -1.123  11.167  13.239  1.00 93.98           H
ATOM   2767 2HB  SER A 187       0.341  10.313  13.683  1.00 93.98           H
ATOM   2768  OG  SER A 187      -1.136   9.143  12.846  1.00 93.98           O
ATOM   2769  HG  SER A 187      -2.132   9.052  12.846  1.00 93.98           H
ATOM   2770  HN  SER A 187      -3.140  10.504  14.290  1.00 93.98           H
ATOM   2771  N   GLN A 188       0.118  10.657  16.992  1.00 91.70           N
ATOM   2772  CA  GLN A 188       0.779  11.538  17.939  1.00 91.70           C
ATOM   2773  C   GLN A 188       2.117  10.938  18.378  1.00 91.70           C
ATOM   2774  O   GLN A 188       2.388   9.765  18.124  1.00 91.70           O
ATOM   2775  HA  GLN A 188       0.952  12.468  17.397  1.00 91.70           H
ATOM   2776  CB  GLN A 188      -0.118  11.820  19.146  1.00 91.70           C
ATOM   2777 1HB  GLN A 188      -0.373  10.883  19.640  1.00 91.70           H
ATOM   2778 2HB  GLN A 188       0.423  12.426  19.872  1.00 91.70           H
ATOM   2779  CG  GLN A 188      -1.397  12.544  18.721  1.00 91.70           C
ATOM   2780 1HG  GLN A 188      -1.146  13.386  18.077  1.00 91.70           H
ATOM   2781 2HG  GLN A 188      -2.023  11.870  18.135  1.00 91.70           H
ATOM   2782  CD  GLN A 188      -2.177  13.041  19.940  1.00 91.70           C
ATOM   2783  OE1 GLN A 188      -1.691  13.048  21.059  1.00 91.70           O
ATOM   2784  NE2 GLN A 188      -3.409  13.455  19.661  1.00 91.70           N
ATOM   2785 1HE2 GLN A 188      -3.747  13.423  18.721  1.00 91.70           H
ATOM   2786 2HE2 GLN A 188      -3.998  13.799  20.393  1.00 91.70           H
ATOM   2787  HN  GLN A 188       0.268   9.680  17.148  1.00 91.70           H
ATOM   2788  N   ILE A 189       2.916  11.769  19.030  1.00 92.01           N
ATOM   2789  CA  ILE A 189       4.144  11.297  19.647  1.00 92.01           C
ATOM   2790  C   ILE A 189       3.870  10.944  21.111  1.00 92.01           C
ATOM   2791  O   ILE A 189       3.357  11.768  21.866  1.00 92.01           O
ATOM   2792  HA  ILE A 189       4.445  10.389  19.124  1.00 92.01           H
ATOM   2793  CB  ILE A 189       5.266  12.320  19.461  1.00 92.01           C
ATOM   2794  HB  ILE A 189       4.935  13.270  19.880  1.00 92.01           H
ATOM   2795  CG1 ILE A 189       5.551  12.556  17.977  1.00 92.01           C
ATOM   2796 1HG1 ILE A 189       5.984  11.657  17.538  1.00 92.01           H
ATOM   2797 2HG1 ILE A 189       4.617  12.751  17.449  1.00 92.01           H
ATOM   2798  CG2 ILE A 189       6.523  11.901  20.227  1.00 92.01           C
ATOM   2799 1HG2 ILE A 189       6.292  11.825  21.289  1.00 92.01           H
ATOM   2800 2HG2 ILE A 189       6.867  10.934  19.860  1.00 92.01           H
ATOM   2801 3HG2 ILE A 189       7.304  12.646  20.077  1.00 92.01           H
ATOM   2802  CD1 ILE A 189       6.508  13.735  17.783  1.00 92.01           C
ATOM   2803 1HD1 ILE A 189       6.062  14.637  18.201  1.00 92.01           H
ATOM   2804 2HD1 ILE A 189       7.449  13.526  18.291  1.00 92.01           H
ATOM   2805 3HD1 ILE A 189       6.694  13.881  16.719  1.00 92.01           H
ATOM   2806  HN  ILE A 189       2.738  12.747  19.138  1.00 92.01           H
ATOM   2807  N   LYS A 190       4.225   9.718  21.467  1.00 87.67           N
ATOM   2808  CA  LYS A 190       4.142   9.288  22.853  1.00 87.67           C
ATOM   2809  C   LYS A 190       5.555   9.146  23.423  1.00 87.67           C
ATOM   2810  O   LYS A 190       6.413   8.509  22.814  1.00 87.67           O
ATOM   2811  HA  LYS A 190       3.623  10.070  23.407  1.00 87.67           H
ATOM   2812  CB  LYS A 190       3.301   8.016  22.969  1.00 87.67           C
ATOM   2813 1HB  LYS A 190       2.382   8.128  22.393  1.00 87.67           H
ATOM   2814 2HB  LYS A 190       3.845   7.175  22.540  1.00 87.67           H
ATOM   2815  CG  LYS A 190       2.959   7.717  24.431  1.00 87.67           C
ATOM   2816 1HG  LYS A 190       3.847   7.847  25.049  1.00 87.67           H
ATOM   2817 2HG  LYS A 190       2.215   8.429  24.787  1.00 87.67           H
ATOM   2818  CD  LYS A 190       2.425   6.292  24.588  1.00 87.67           C
ATOM   2819 1HD  LYS A 190       1.624   6.118  23.869  1.00 87.67           H
ATOM   2820 2HD  LYS A 190       3.216   5.576  24.363  1.00 87.67           H
ATOM   2821  CE  LYS A 190       1.904   6.055  26.007  1.00 87.67           C
ATOM   2822 1HE  LYS A 190       2.584   6.504  26.730  1.00 87.67           H
ATOM   2823 2HE  LYS A 190       0.937   6.544  26.132  1.00 87.67           H
ATOM   2824  NZ  LYS A 190       1.771   4.606  26.275  1.00 87.67           N
ATOM   2825 1HZ  LYS A 190       1.208   4.466  27.107  1.00 87.67           H
ATOM   2826 2HZ  LYS A 190       1.323   4.155  25.485  1.00 87.67           H
ATOM   2827 3HZ  LYS A 190       2.691   4.203  26.418  1.00 87.67           H
ATOM   2828  HN  LYS A 190       4.564   9.026  20.830  1.00 87.67           H
ATOM   2829  N   GLU A 191       5.753   9.749  24.586  1.00 85.85           N
ATOM   2830  CA  GLU A 191       7.001   9.586  25.311  1.00 85.85           C
ATOM   2831  C   GLU A 191       6.864   8.484  26.363  1.00 85.85           C
ATOM   2832  O   GLU A 191       5.927   8.494  27.159  1.00 85.85           O
ATOM   2833  HA  GLU A 191       7.735   9.293  24.561  1.00 85.85           H
ATOM   2834  CB  GLU A 191       7.439  10.905  25.952  1.00 85.85           C
ATOM   2835 1HB  GLU A 191       6.596  11.357  26.474  1.00 85.85           H
ATOM   2836 2HB  GLU A 191       8.302  10.732  26.595  1.00 85.85           H
ATOM   2837  CG  GLU A 191       7.889  11.909  24.889  1.00 85.85           C
ATOM   2838 1HG  GLU A 191       8.650  11.455  24.254  1.00 85.85           H
ATOM   2839 2HG  GLU A 191       7.048  12.163  24.245  1.00 85.85           H
ATOM   2840  CD  GLU A 191       8.447  13.178  25.534  1.00 85.85           C
ATOM   2841  OE1 GLU A 191       8.870  14.068  24.765  1.00 85.85           O
ATOM   2842  OE2 GLU A 191       8.438  13.231  26.783  1.00 85.85           O
ATOM   2843  HN  GLU A 191       5.079  10.340  25.031  1.00 85.85           H
ATOM   2844  N   GLU A 192       7.813   7.560  26.333  1.00 78.24           N
ATOM   2845  CA  GLU A 192       7.794   6.438  27.255  1.00 78.24           C
ATOM   2846  C   GLU A 192       9.205   6.154  27.774  1.00 78.24           C
ATOM   2847  O   GLU A 192      10.076   5.729  27.016  1.00 78.24           O
ATOM   2848  HA  GLU A 192       7.153   6.751  28.079  1.00 78.24           H
ATOM   2849  CB  GLU A 192       7.192   5.195  26.596  1.00 78.24           C
ATOM   2850 1HB  GLU A 192       6.160   5.396  26.308  1.00 78.24           H
ATOM   2851 2HB  GLU A 192       7.820   4.882  25.761  1.00 78.24           H
ATOM   2852  CG  GLU A 192       7.156   4.019  27.573  1.00 78.24           C
ATOM   2853 1HG  GLU A 192       8.040   3.396  27.431  1.00 78.24           H
ATOM   2854 2HG  GLU A 192       7.190   4.390  28.597  1.00 78.24           H
ATOM   2855  CD  GLU A 192       5.895   3.177  27.372  1.00 78.24           C
ATOM   2856  OE1 GLU A 192       5.744   2.191  28.125  1.00 78.24           O
ATOM   2857  OE2 GLU A 192       5.109   3.539  26.469  1.00 78.24           O
ATOM   2858  HN  GLU A 192       8.582   7.569  25.694  1.00 78.24           H
ATOM   2859  N   SER A 193       9.388   6.399  29.064  1.00 74.55           N
ATOM   2860  CA  SER A 193      10.634   6.047  29.723  1.00 74.55           C
ATOM   2861  C   SER A 193      11.813   6.698  28.998  1.00 74.55           C
ATOM   2862  O   SER A 193      12.891   6.114  28.910  1.00 74.55           O
ATOM   2863  HA  SER A 193      10.544   6.439  30.737  1.00 74.55           H
ATOM   2864  CB  SER A 193      10.817   4.529  29.779  1.00 74.55           C
ATOM   2865 1HB  SER A 193      10.965   4.145  28.770  1.00 74.55           H
ATOM   2866 2HB  SER A 193      11.718   4.293  30.345  1.00 74.55           H
ATOM   2867  OG  SER A 193       9.699   3.877  30.375  1.00 74.55           O
ATOM   2868  HG  SER A 193       9.022   3.650  29.674  1.00 74.55           H
ATOM   2869  HN  SER A 193       8.705   6.830  29.653  1.00 74.55           H
ATOM   2870  N   GLY A 194      11.567   7.899  28.496  1.00 76.03           N
ATOM   2871  CA  GLY A 194      12.614   8.665  27.841  1.00 76.03           C
ATOM   2872  C   GLY A 194      12.731   8.281  26.364  1.00 76.03           C
ATOM   2873  O   GLY A 194      13.603   8.782  25.656  1.00 76.03           O
ATOM   2874 1HA  GLY A 194      12.399   9.730  27.927  1.00 76.03           H
ATOM   2875 2HA  GLY A 194      13.565   8.490  28.342  1.00 76.03           H
ATOM   2876  HN  GLY A 194      10.674   8.348  28.532  1.00 76.03           H
ATOM   2877  N   ILE A 195      11.841   7.394  25.944  1.00 81.61           N
ATOM   2878  CA  ILE A 195      11.776   7.005  24.545  1.00 81.61           C
ATOM   2879  C   ILE A 195      10.552   7.654  23.896  1.00 81.61           C
ATOM   2880  O   ILE A 195       9.426   7.463  24.355  1.00 81.61           O
ATOM   2881  HA  ILE A 195      12.670   7.391  24.056  1.00 81.61           H
ATOM   2882  CB  ILE A 195      11.807   5.481  24.411  1.00 81.61           C
ATOM   2883  HB  ILE A 195      10.948   5.074  24.943  1.00 81.61           H
ATOM   2884  CG1 ILE A 195      13.061   4.899  25.066  1.00 81.61           C
ATOM   2885 1HG1 ILE A 195      13.948   5.257  24.543  1.00 81.61           H
ATOM   2886 2HG1 ILE A 195      13.135   5.250  26.095  1.00 81.61           H
ATOM   2887  CG2 ILE A 195      11.675   5.057  22.947  1.00 81.61           C
ATOM   2888 1HG2 ILE A 195      10.730   5.424  22.546  1.00 81.61           H
ATOM   2889 2HG2 ILE A 195      12.501   5.476  22.371  1.00 81.61           H
ATOM   2890 3HG2 ILE A 195      11.700   3.969  22.880  1.00 81.61           H
ATOM   2891  CD1 ILE A 195      13.032   3.370  25.043  1.00 81.61           C
ATOM   2892 1HD1 ILE A 195      12.157   3.015  25.588  1.00 81.61           H
ATOM   2893 2HD1 ILE A 195      12.983   3.022  24.011  1.00 81.61           H
ATOM   2894 3HD1 ILE A 195      13.935   2.982  25.515  1.00 81.61           H
ATOM   2895  HN  ILE A 195      11.174   6.946  26.539  1.00 81.61           H
ATOM   2896  N   ALA A 196      10.812   8.410  22.839  1.00 89.46           N
ATOM   2897  CA  ALA A 196       9.739   8.989  22.050  1.00 89.46           C
ATOM   2898  C   ALA A 196       9.260   7.966  21.019  1.00 89.46           C
ATOM   2899  O   ALA A 196      10.058   7.441  20.244  1.00 89.46           O
ATOM   2900  HA  ALA A 196       8.917   9.221  22.728  1.00 89.46           H
ATOM   2901  CB  ALA A 196      10.225  10.287  21.402  1.00 89.46           C
ATOM   2902 1HB  ALA A 196      10.525  10.991  22.179  1.00 89.46           H
ATOM   2903 2HB  ALA A 196      11.076  10.074  20.756  1.00 89.46           H
ATOM   2904 3HB  ALA A 196       9.419  10.722  20.810  1.00 89.46           H
ATOM   2905  HN  ALA A 196      11.735   8.626  22.521  1.00 89.46           H
ATOM   2906  N   ILE A 197       7.959   7.713  21.042  1.00 88.69           N
ATOM   2907  CA  ILE A 197       7.362   6.775  20.108  1.00 88.69           C
ATOM   2908  C   ILE A 197       6.231   7.469  19.347  1.00 88.69           C
ATOM   2909  O   ILE A 197       5.307   8.006  19.955  1.00 88.69           O
ATOM   2910  HA  ILE A 197       8.134   6.489  19.394  1.00 88.69           H
ATOM   2911  CB  ILE A 197       6.924   5.501  20.834  1.00 88.69           C
ATOM   2912  HB  ILE A 197       6.236   5.783  21.632  1.00 88.69           H
ATOM   2913  CG1 ILE A 197       8.118   4.806  21.491  1.00 88.69           C
ATOM   2914 1HG1 ILE A 197       8.798   4.441  20.722  1.00 88.69           H
ATOM   2915 2HG1 ILE A 197       8.674   5.523  22.095  1.00 88.69           H
ATOM   2916  CG2 ILE A 197       6.163   4.567  19.891  1.00 88.69           C
ATOM   2917 1HG2 ILE A 197       5.277   5.076  19.512  1.00 88.69           H
ATOM   2918 2HG2 ILE A 197       6.808   4.289  19.057  1.00 88.69           H
ATOM   2919 3HG2 ILE A 197       5.863   3.670  20.433  1.00 88.69           H
ATOM   2920  CD1 ILE A 197       7.658   3.639  22.368  1.00 88.69           C
ATOM   2921 1HD1 ILE A 197       6.997   4.012  23.150  1.00 88.69           H
ATOM   2922 2HD1 ILE A 197       7.124   2.913  21.756  1.00 88.69           H
ATOM   2923 3HD1 ILE A 197       8.526   3.163  22.823  1.00 88.69           H
ATOM   2924  HN  ILE A 197       7.319   8.137  21.683  1.00 88.69           H
ATOM   2925  N   CYS A 198       6.342   7.436  18.027  1.00 91.32           N
ATOM   2926  CA  CYS A 198       5.237   7.836  17.173  1.00 91.32           C
ATOM   2927  C   CYS A 198       4.191   6.719  17.186  1.00 91.32           C
ATOM   2928  O   CYS A 198       4.458   5.609  16.730  1.00 91.32           O
ATOM   2929  HA  CYS A 198       4.829   8.753  17.598  1.00 91.32           H
ATOM   2930  CB  CYS A 198       5.707   8.161  15.754  1.00 91.32           C
ATOM   2931 1HB  CYS A 198       6.280   9.089  15.755  1.00 91.32           H
ATOM   2932 2HB  CYS A 198       6.372   7.376  15.393  1.00 91.32           H
ATOM   2933  SG  CYS A 198       4.265   8.320  14.637  1.00 91.32           S
ATOM   2934  HN  CYS A 198       7.166   7.144  17.542  1.00 91.32           H
ATOM   2935  N   THR A 199       3.022   7.053  17.713  1.00 90.87           N
ATOM   2936  CA  THR A 199       1.930   6.097  17.777  1.00 90.87           C
ATOM   2937  C   THR A 199       0.591   6.800  17.542  1.00 90.87           C
ATOM   2938  O   THR A 199       0.546   8.018  17.379  1.00 90.87           O
ATOM   2939  HA  THR A 199       2.058   5.375  16.970  1.00 90.87           H
ATOM   2940  CB  THR A 199       2.009   5.376  19.124  1.00 90.87           C
ATOM   2941  HB  THR A 199       3.040   5.119  19.367  1.00 90.87           H
ATOM   2942  OG1 THR A 199       1.117   4.274  18.982  1.00 90.87           O
ATOM   2943  HG1 THR A 199       1.335   3.569  19.656  1.00 90.87           H
ATOM   2944  CG2 THR A 199       1.406   6.199  20.264  1.00 90.87           C
ATOM   2945 1HG2 THR A 199       0.356   6.399  20.052  1.00 90.87           H
ATOM   2946 2HG2 THR A 199       1.945   7.143  20.356  1.00 90.87           H
ATOM   2947 3HG2 THR A 199       1.489   5.642  21.198  1.00 90.87           H
ATOM   2948  HN  THR A 199       2.817   7.955  18.092  1.00 90.87           H
ATOM   2949  N   MET A 200      -0.466   6.002  17.531  1.00 92.47           N
ATOM   2950  CA  MET A 200      -1.812   6.541  17.625  1.00 92.47           C
ATOM   2951  C   MET A 200      -2.343   6.443  19.056  1.00 92.47           C
ATOM   2952  O   MET A 200      -2.240   5.394  19.690  1.00 92.47           O
ATOM   2953  HA  MET A 200      -1.730   7.588  17.331  1.00 92.47           H
ATOM   2954  CB  MET A 200      -2.738   5.770  16.682  1.00 92.47           C
ATOM   2955 1HB  MET A 200      -2.710   4.708  16.927  1.00 92.47           H
ATOM   2956 2HB  MET A 200      -3.767   6.103  16.824  1.00 92.47           H
ATOM   2957  CG  MET A 200      -2.328   5.974  15.222  1.00 92.47           C
ATOM   2958 1HG  MET A 200      -2.397   7.029  14.960  1.00 92.47           H
ATOM   2959 2HG  MET A 200      -1.288   5.678  15.083  1.00 92.47           H
ATOM   2960  SD  MET A 200      -3.383   5.011  14.152  1.00 92.47           S
ATOM   2961  CE  MET A 200      -2.935   3.364  14.675  1.00 92.47           C
ATOM   2962 1HE  MET A 200      -1.870   3.206  14.505  1.00 92.47           H
ATOM   2963 2HE  MET A 200      -3.156   3.247  15.736  1.00 92.47           H
ATOM   2964 3HE  MET A 200      -3.506   2.633  14.102  1.00 92.47           H
ATOM   2965  HN  MET A 200      -0.414   5.006  17.459  1.00 92.47           H
ATOM   2966  N   VAL A 201      -2.900   7.551  19.523  1.00 92.75           N
ATOM   2967  CA  VAL A 201      -3.556   7.570  20.820  1.00 92.75           C
ATOM   2968  C   VAL A 201      -5.017   7.987  20.642  1.00 92.75           C
ATOM   2969  O   VAL A 201      -5.320   8.878  19.850  1.00 92.75           O
ATOM   2970  HA  VAL A 201      -3.527   6.555  21.218  1.00 92.75           H
ATOM   2971  CB  VAL A 201      -2.788   8.478  21.782  1.00 92.75           C
ATOM   2972  HB  VAL A 201      -2.875   9.502  21.418  1.00 92.75           H
ATOM   2973  CG1 VAL A 201      -3.393   8.426  23.186  1.00 92.75           C
ATOM   2974 1HG1 VAL A 201      -4.431   8.757  23.147  1.00 92.75           H
ATOM   2975 2HG1 VAL A 201      -3.351   7.404  23.562  1.00 92.75           H
ATOM   2976 3HG1 VAL A 201      -2.828   9.081  23.850  1.00 92.75           H
ATOM   2977  CG2 VAL A 201      -1.302   8.114  21.811  1.00 92.75           C
ATOM   2978 1HG2 VAL A 201      -1.187   7.081  22.140  1.00 92.75           H
ATOM   2979 2HG2 VAL A 201      -0.880   8.227  20.812  1.00 92.75           H
ATOM   2980 3HG2 VAL A 201      -0.780   8.775  22.503  1.00 92.75           H
ATOM   2981  HN  VAL A 201      -2.908   8.423  19.033  1.00 92.75           H
ATOM   2982  N   TYR A 202      -5.884   7.322  21.392  1.00 92.14           N
ATOM   2983  CA  TYR A 202      -7.305   7.620  21.334  1.00 92.14           C
ATOM   2984  C   TYR A 202      -7.777   8.291  22.626  1.00 92.14           C
ATOM   2985  O   TYR A 202      -8.135   7.612  23.588  1.00 92.14           O
ATOM   2986  HA  TYR A 202      -7.473   8.300  20.499  1.00 92.14           H
ATOM   2987  CB  TYR A 202      -8.013   6.272  21.186  1.00 92.14           C
ATOM   2988 1HB  TYR A 202      -7.842   5.682  22.086  1.00 92.14           H
ATOM   2989 2HB  TYR A 202      -9.088   6.443  21.116  1.00 92.14           H
ATOM   2990  CG  TYR A 202      -7.561   5.463  19.969  1.00 92.14           C
ATOM   2991  CD1 TYR A 202      -8.135   5.693  18.735  1.00 92.14           C
ATOM   2992  HD1 TYR A 202      -8.911   6.451  18.627  1.00 92.14           H
ATOM   2993  CD2 TYR A 202      -6.579   4.503  20.105  1.00 92.14           C
ATOM   2994  HD2 TYR A 202      -6.126   4.321  21.080  1.00 92.14           H
ATOM   2995  CE1 TYR A 202      -7.709   4.931  17.590  1.00 92.14           C
ATOM   2996  HE1 TYR A 202      -8.154   5.102  16.609  1.00 92.14           H
ATOM   2997  CE2 TYR A 202      -6.153   3.741  18.960  1.00 92.14           C
ATOM   2998  HE2 TYR A 202      -5.379   2.980  19.053  1.00 92.14           H
ATOM   2999  CZ  TYR A 202      -6.739   3.992  17.759  1.00 92.14           C
ATOM   3000  OH  TYR A 202      -6.337   3.273  16.677  1.00 92.14           O
ATOM   3001  HH  TYR A 202      -5.799   2.484  16.972  1.00 92.14           H
ATOM   3002  HN  TYR A 202      -5.631   6.594  22.028  1.00 92.14           H
ATOM   3003  N   PRO A 203      -7.787   9.630  22.672  1.00 82.46           N
ATOM   3004  CA  PRO A 203      -7.890  10.340  23.950  1.00 82.46           C
ATOM   3005  C   PRO A 203      -9.255  10.169  24.597  1.00 82.46           C
ATOM   3006  O   PRO A 203      -9.526  10.752  25.645  1.00 82.46           O
ATOM   3007  HA  PRO A 203      -7.181   9.928  24.668  1.00 82.46           H
ATOM   3008  CB  PRO A 203      -7.618  11.799  23.576  1.00 82.46           C
ATOM   3009 1HB  PRO A 203      -8.176  12.486  24.212  1.00 82.46           H
ATOM   3010 2HB  PRO A 203      -6.563  12.051  23.685  1.00 82.46           H
ATOM   3011  CG  PRO A 203      -8.062  11.888  22.144  1.00 82.46           C
ATOM   3012 1HG  PRO A 203      -9.133  12.075  22.074  1.00 82.46           H
ATOM   3013 2HG  PRO A 203      -7.561  12.707  21.627  1.00 82.46           H
ATOM   3014  CD  PRO A 203      -7.703  10.564  21.535  1.00 82.46           C
ATOM   3015 1HD  PRO A 203      -8.392  10.289  20.737  1.00 82.46           H
ATOM   3016 2HD  PRO A 203      -6.703  10.579  21.102  1.00 82.46           H
ATOM   3017  N   SER A 204     -10.084   9.364  23.949  1.00 72.21           N
ATOM   3018  CA  SER A 204     -11.495   9.311  24.292  1.00 72.21           C
ATOM   3019  C   SER A 204     -11.704   8.410  25.511  1.00 72.21           C
ATOM   3020  O   SER A 204     -10.906   7.510  25.766  1.00 72.21           O
ATOM   3021  HA  SER A 204     -11.775  10.339  24.523  1.00 72.21           H
ATOM   3022  CB  SER A 204     -12.330   8.809  23.112  1.00 72.21           C
ATOM   3023 1HB  SER A 204     -13.388   8.846  23.375  1.00 72.21           H
ATOM   3024 2HB  SER A 204     -12.190   9.473  22.260  1.00 72.21           H
ATOM   3025  OG  SER A 204     -11.982   7.478  22.739  1.00 72.21           O
ATOM   3026  HG  SER A 204     -12.648   7.120  22.086  1.00 72.21           H
ATOM   3027  HN  SER A 204      -9.807   8.757  23.204  1.00 72.21           H
ATOM   3028  N   ASP A 205     -12.781   8.685  26.232  1.00 77.80           N
ATOM   3029  CA  ASP A 205     -13.217   7.795  27.295  1.00 77.80           C
ATOM   3030  C   ASP A 205     -13.565   6.429  26.701  1.00 77.80           C
ATOM   3031  O   ASP A 205     -13.443   5.406  27.373  1.00 77.80           O
ATOM   3032  HA  ASP A 205     -12.378   7.746  27.990  1.00 77.80           H
ATOM   3033  CB  ASP A 205     -14.466   8.339  27.992  1.00 77.80           C
ATOM   3034 1HB  ASP A 205     -15.208   8.624  27.246  1.00 77.80           H
ATOM   3035 2HB  ASP A 205     -14.914   7.558  28.606  1.00 77.80           H
ATOM   3036  CG  ASP A 205     -14.123   9.548  28.865  1.00 77.80           C
ATOM   3037  OD1 ASP A 205     -13.047   9.504  29.499  1.00 77.80           O
ATOM   3038  OD2 ASP A 205     -14.946  10.490  28.879  1.00 77.80           O
ATOM   3039  HN  ASP A 205     -13.351   9.496  26.100  1.00 77.80           H
ATOM   3040  N   GLU A 206     -13.991   6.456  25.447  1.00 87.96           N
ATOM   3041  CA  GLU A 206     -14.295   5.228  24.733  1.00 87.96           C
ATOM   3042  C   GLU A 206     -13.143   4.860  23.796  1.00 87.96           C
ATOM   3043  O   GLU A 206     -13.370   4.370  22.690  1.00 87.96           O
ATOM   3044  HA  GLU A 206     -14.404   4.464  25.503  1.00 87.96           H
ATOM   3045  CB  GLU A 206     -15.611   5.353  23.962  1.00 87.96           C
ATOM   3046 1HB  GLU A 206     -15.538   6.168  23.241  1.00 87.96           H
ATOM   3047 2HB  GLU A 206     -15.862   4.395  23.505  1.00 87.96           H
ATOM   3048  CG  GLU A 206     -16.767   5.698  24.902  1.00 87.96           C
ATOM   3049 1HG  GLU A 206     -16.579   5.272  25.888  1.00 87.96           H
ATOM   3050 2HG  GLU A 206     -16.828   6.779  25.028  1.00 87.96           H
ATOM   3051  CD  GLU A 206     -18.095   5.168  24.357  1.00 87.96           C
ATOM   3052  OE1 GLU A 206     -18.901   4.695  25.187  1.00 87.96           O
ATOM   3053  OE2 GLU A 206     -18.273   5.248  23.122  1.00 87.96           O
ATOM   3054  HN  GLU A 206     -14.130   7.296  24.921  1.00 87.96           H
ATOM   3055  N   SER A 207     -11.932   5.110  24.272  1.00 90.95           N
ATOM   3056  CA  SER A 207     -10.751   4.923  23.447  1.00 90.95           C
ATOM   3057  C   SER A 207     -10.732   3.505  22.873  1.00 90.95           C
ATOM   3058  O   SER A 207     -10.287   3.294  21.746  1.00 90.95           O
ATOM   3059  HA  SER A 207     -10.838   5.658  22.648  1.00 90.95           H
ATOM   3060  CB  SER A 207      -9.474   5.188  24.247  1.00 90.95           C
ATOM   3061 1HB  SER A 207      -8.610   4.857  23.671  1.00 90.95           H
ATOM   3062 2HB  SER A 207      -9.360   6.261  24.403  1.00 90.95           H
ATOM   3063  OG  SER A 207      -9.485   4.525  25.508  1.00 90.95           O
ATOM   3064  HG  SER A 207      -8.738   4.863  26.079  1.00 90.95           H
ATOM   3065  HN  SER A 207     -11.753   5.434  25.201  1.00 90.95           H
ATOM   3066  N   THR A 208     -11.222   2.570  23.674  1.00 91.47           N
ATOM   3067  CA  THR A 208     -11.285   1.181  23.252  1.00 91.47           C
ATOM   3068  C   THR A 208     -12.209   1.033  22.042  1.00 91.47           C
ATOM   3069  O   THR A 208     -11.829   0.437  21.035  1.00 91.47           O
ATOM   3070  HA  THR A 208     -10.289   0.873  22.933  1.00 91.47           H
ATOM   3071  CB  THR A 208     -11.719   0.341  24.455  1.00 91.47           C
ATOM   3072  HB  THR A 208     -11.779  -0.715  24.190  1.00 91.47           H
ATOM   3073  OG1 THR A 208     -12.941   0.940  24.874  1.00 91.47           O
ATOM   3074  HG1 THR A 208     -13.433   0.322  25.487  1.00 91.47           H
ATOM   3075  CG2 THR A 208     -10.787   0.513  25.656  1.00 91.47           C
ATOM   3076 1HG2 THR A 208     -10.779   1.559  25.963  1.00 91.47           H
ATOM   3077 2HG2 THR A 208      -9.778   0.208  25.380  1.00 91.47           H
ATOM   3078 3HG2 THR A 208     -11.141  -0.105  26.482  1.00 91.47           H
ATOM   3079  HN  THR A 208     -11.570   2.748  24.594  1.00 91.47           H
ATOM   3080  N   LYS A 209     -13.406   1.585  22.180  1.00 92.51           N
ATOM   3081  CA  LYS A 209     -14.381   1.537  21.104  1.00 92.51           C
ATOM   3082  C   LYS A 209     -13.791   2.201  19.858  1.00 92.51           C
ATOM   3083  O   LYS A 209     -13.955   1.700  18.747  1.00 92.51           O
ATOM   3084  HA  LYS A 209     -14.569   0.487  20.879  1.00 92.51           H
ATOM   3085  CB  LYS A 209     -15.708   2.148  21.556  1.00 92.51           C
ATOM   3086 1HB  LYS A 209     -15.538   3.152  21.945  1.00 92.51           H
ATOM   3087 2HB  LYS A 209     -16.377   2.247  20.702  1.00 92.51           H
ATOM   3088  CG  LYS A 209     -16.371   1.285  22.632  1.00 92.51           C
ATOM   3089 1HG  LYS A 209     -16.482   0.264  22.267  1.00 92.51           H
ATOM   3090 2HG  LYS A 209     -15.730   1.240  23.513  1.00 92.51           H
ATOM   3091  CD  LYS A 209     -17.740   1.846  23.019  1.00 92.51           C
ATOM   3092 1HD  LYS A 209     -17.645   2.901  23.276  1.00 92.51           H
ATOM   3093 2HD  LYS A 209     -18.416   1.786  22.166  1.00 92.51           H
ATOM   3094  CE  LYS A 209     -18.333   1.079  24.202  1.00 92.51           C
ATOM   3095 1HE  LYS A 209     -18.557   0.055  23.903  1.00 92.51           H
ATOM   3096 2HE  LYS A 209     -17.603   1.023  25.010  1.00 92.51           H
ATOM   3097  NZ  LYS A 209     -19.566   1.741  24.685  1.00 92.51           N
ATOM   3098 1HZ  LYS A 209     -20.008   1.160  25.388  1.00 92.51           H
ATOM   3099 2HZ  LYS A 209     -19.330   2.641  25.088  1.00 92.51           H
ATOM   3100 3HZ  LYS A 209     -20.203   1.876  23.908  1.00 92.51           H
ATOM   3101  HN  LYS A 209     -13.711   2.057  23.007  1.00 92.51           H
ATOM   3102  N   LEU A 210     -13.117   3.319  20.085  1.00 93.26           N
ATOM   3103  CA  LEU A 210     -12.586   4.109  18.987  1.00 93.26           C
ATOM   3104  C   LEU A 210     -11.510   3.301  18.258  1.00 93.26           C
ATOM   3105  O   LEU A 210     -11.517   3.216  17.031  1.00 93.26           O
ATOM   3106  HA  LEU A 210     -13.405   4.297  18.293  1.00 93.26           H
ATOM   3107  CB  LEU A 210     -12.098   5.468  19.491  1.00 93.26           C
ATOM   3108 1HB  LEU A 210     -12.893   5.919  20.086  1.00 93.26           H
ATOM   3109 2HB  LEU A 210     -11.253   5.304  20.160  1.00 93.26           H
ATOM   3110  CG  LEU A 210     -11.674   6.470  18.416  1.00 93.26           C
ATOM   3111  HG  LEU A 210     -10.871   6.023  17.831  1.00 93.26           H
ATOM   3112  CD1 LEU A 210     -12.827   6.761  17.453  1.00 93.26           C
ATOM   3113 1HD1 LEU A 210     -13.136   5.836  16.966  1.00 93.26           H
ATOM   3114 2HD1 LEU A 210     -13.667   7.179  18.007  1.00 93.26           H
ATOM   3115 3HD1 LEU A 210     -12.498   7.476  16.698  1.00 93.26           H
ATOM   3116  CD2 LEU A 210     -11.117   7.748  19.046  1.00 93.26           C
ATOM   3117 1HD2 LEU A 210     -11.883   8.209  19.670  1.00 93.26           H
ATOM   3118 2HD2 LEU A 210     -10.249   7.503  19.657  1.00 93.26           H
ATOM   3119 3HD2 LEU A 210     -10.823   8.443  18.259  1.00 93.26           H
ATOM   3120  HN  LEU A 210     -12.932   3.685  20.997  1.00 93.26           H
ATOM   3121  N   LYS A 211     -10.610   2.730  19.044  1.00 93.55           N
ATOM   3122  CA  LYS A 211      -9.541   1.915  18.490  1.00 93.55           C
ATOM   3123  C   LYS A 211     -10.147   0.805  17.628  1.00 93.55           C
ATOM   3124  O   LYS A 211      -9.743   0.614  16.482  1.00 93.55           O
ATOM   3125  HA  LYS A 211      -8.938   2.559  17.850  1.00 93.55           H
ATOM   3126  CB  LYS A 211      -8.627   1.400  19.604  1.00 93.55           C
ATOM   3127 1HB  LYS A 211      -8.134   2.240  20.092  1.00 93.55           H
ATOM   3128 2HB  LYS A 211      -9.224   0.896  20.364  1.00 93.55           H
ATOM   3129  CG  LYS A 211      -7.577   0.436  19.049  1.00 93.55           C
ATOM   3130 1HG  LYS A 211      -8.058  -0.489  18.734  1.00 93.55           H
ATOM   3131 2HG  LYS A 211      -7.110   0.871  18.164  1.00 93.55           H
ATOM   3132  CD  LYS A 211      -6.506   0.129  20.098  1.00 93.55           C
ATOM   3133 1HD  LYS A 211      -6.059   1.059  20.449  1.00 93.55           H
ATOM   3134 2HD  LYS A 211      -6.966  -0.349  20.963  1.00 93.55           H
ATOM   3135  CE  LYS A 211      -5.419  -0.780  19.522  1.00 93.55           C
ATOM   3136 1HE  LYS A 211      -5.830  -1.771  19.330  1.00 93.55           H
ATOM   3137 2HE  LYS A 211      -5.076  -0.386  18.565  1.00 93.55           H
ATOM   3138  NZ  LYS A 211      -4.278  -0.883  20.460  1.00 93.55           N
ATOM   3139 1HZ  LYS A 211      -3.464  -1.230  19.965  1.00 93.55           H
ATOM   3140 2HZ  LYS A 211      -4.075   0.033  20.846  1.00 93.55           H
ATOM   3141 3HZ  LYS A 211      -4.515  -1.521  21.211  1.00 93.55           H
ATOM   3142  HN  LYS A 211     -10.602   2.815  20.040  1.00 93.55           H
ATOM   3143  N   SER A 212     -11.105   0.102  18.213  1.00 93.23           N
ATOM   3144  CA  SER A 212     -11.658  -1.082  17.579  1.00 93.23           C
ATOM   3145  C   SER A 212     -12.423  -0.689  16.313  1.00 93.23           C
ATOM   3146  O   SER A 212     -12.440  -1.437  15.337  1.00 93.23           O
ATOM   3147  HA  SER A 212     -10.798  -1.704  17.329  1.00 93.23           H
ATOM   3148  CB  SER A 212     -12.575  -1.844  18.538  1.00 93.23           C
ATOM   3149 1HB  SER A 212     -13.480  -1.262  18.713  1.00 93.23           H
ATOM   3150 2HB  SER A 212     -12.883  -2.782  18.077  1.00 93.23           H
ATOM   3151  OG  SER A 212     -11.938  -2.115  19.784  1.00 93.23           O
ATOM   3152  HG  SER A 212     -12.149  -1.390  20.440  1.00 93.23           H
ATOM   3153  HN  SER A 212     -11.502   0.329  19.103  1.00 93.23           H
ATOM   3154  N   ALA A 213     -13.036   0.483  16.371  1.00 93.66           N
ATOM   3155  CA  ALA A 213     -13.750   1.013  15.221  1.00 93.66           C
ATOM   3156  C   ALA A 213     -12.750   1.321  14.104  1.00 93.66           C
ATOM   3157  O   ALA A 213     -12.972   0.957  12.951  1.00 93.66           O
ATOM   3158  HA  ALA A 213     -14.441   0.243  14.876  1.00 93.66           H
ATOM   3159  CB  ALA A 213     -14.553   2.245  15.641  1.00 93.66           C
ATOM   3160 1HB  ALA A 213     -15.268   1.966  16.415  1.00 93.66           H
ATOM   3161 2HB  ALA A 213     -13.876   3.005  16.030  1.00 93.66           H
ATOM   3162 3HB  ALA A 213     -15.088   2.641  14.778  1.00 93.66           H
ATOM   3163  HN  ALA A 213     -13.051   1.067  17.183  1.00 93.66           H
ATOM   3164  N   VAL A 214     -11.672   1.989  14.487  1.00 93.31           N
ATOM   3165  CA  VAL A 214     -10.664   2.398  13.523  1.00 93.31           C
ATOM   3166  C   VAL A 214      -9.995   1.155  12.933  1.00 93.31           C
ATOM   3167  O   VAL A 214      -9.702   1.111  11.740  1.00 93.31           O
ATOM   3168  HA  VAL A 214     -11.173   2.936  12.723  1.00 93.31           H
ATOM   3169  CB  VAL A 214      -9.670   3.357  14.181  1.00 93.31           C
ATOM   3170  HB  VAL A 214      -9.322   2.897  15.106  1.00 93.31           H
ATOM   3171  CG1 VAL A 214      -8.452   3.586  13.283  1.00 93.31           C
ATOM   3172 1HG1 VAL A 214      -7.952   2.635  13.100  1.00 93.31           H
ATOM   3173 2HG1 VAL A 214      -8.776   4.014  12.334  1.00 93.31           H
ATOM   3174 3HG1 VAL A 214      -7.762   4.271  13.774  1.00 93.31           H
ATOM   3175  CG2 VAL A 214     -10.343   4.683  14.540  1.00 93.31           C
ATOM   3176 1HG2 VAL A 214     -10.732   5.150  13.636  1.00 93.31           H
ATOM   3177 2HG2 VAL A 214     -11.162   4.499  15.235  1.00 93.31           H
ATOM   3178 3HG2 VAL A 214      -9.614   5.346  15.006  1.00 93.31           H
ATOM   3179  HN  VAL A 214     -11.482   2.251  15.433  1.00 93.31           H
ATOM   3180  N   LEU A 215      -9.773   0.176  13.797  1.00 93.40           N
ATOM   3181  CA  LEU A 215      -9.138  -1.063  13.378  1.00 93.40           C
ATOM   3182  C   LEU A 215     -10.051  -1.788  12.388  1.00 93.40           C
ATOM   3183  O   LEU A 215      -9.585  -2.310  11.376  1.00 93.40           O
ATOM   3184  HA  LEU A 215      -8.213  -0.798  12.866  1.00 93.40           H
ATOM   3185  CB  LEU A 215      -8.756  -1.908  14.595  1.00 93.40           C
ATOM   3186 1HB  LEU A 215      -9.561  -1.839  15.327  1.00 93.40           H
ATOM   3187 2HB  LEU A 215      -8.696  -2.951  14.284  1.00 93.40           H
ATOM   3188  CG  LEU A 215      -7.443  -1.534  15.286  1.00 93.40           C
ATOM   3189  HG  LEU A 215      -7.458  -0.464  15.492  1.00 93.40           H
ATOM   3190  CD1 LEU A 215      -7.307  -2.251  16.630  1.00 93.40           C
ATOM   3191 1HD1 LEU A 215      -8.136  -1.968  17.279  1.00 93.40           H
ATOM   3192 2HD1 LEU A 215      -7.323  -3.329  16.470  1.00 93.40           H
ATOM   3193 3HD1 LEU A 215      -6.365  -1.968  17.099  1.00 93.40           H
ATOM   3194  CD2 LEU A 215      -6.247  -1.801  14.370  1.00 93.40           C
ATOM   3195 1HD2 LEU A 215      -6.216  -2.859  14.111  1.00 93.40           H
ATOM   3196 2HD2 LEU A 215      -6.345  -1.207  13.461  1.00 93.40           H
ATOM   3197 3HD2 LEU A 215      -5.326  -1.526  14.885  1.00 93.40           H
ATOM   3198  HN  LEU A 215     -10.017   0.218  14.766  1.00 93.40           H
ATOM   3199  N   THR A 216     -11.335  -1.798  12.713  1.00 93.98           N
ATOM   3200  CA  THR A 216     -12.319  -2.437  11.857  1.00 93.98           C
ATOM   3201  C   THR A 216     -12.295  -1.815  10.459  1.00 93.98           C
ATOM   3202  O   THR A 216     -12.301  -2.529   9.457  1.00 93.98           O
ATOM   3203  HA  THR A 216     -12.047  -3.487  11.744  1.00 93.98           H
ATOM   3204  CB  THR A 216     -13.682  -2.334  12.544  1.00 93.98           C
ATOM   3205  HB  THR A 216     -13.960  -1.292  12.704  1.00 93.98           H
ATOM   3206  OG1 THR A 216     -13.537  -3.120  13.724  1.00 93.98           O
ATOM   3207  HG1 THR A 216     -13.402  -2.526  14.516  1.00 93.98           H
ATOM   3208  CG2 THR A 216     -14.789  -3.042  11.759  1.00 93.98           C
ATOM   3209 1HG2 THR A 216     -14.543  -4.099  11.658  1.00 93.98           H
ATOM   3210 2HG2 THR A 216     -14.877  -2.592  10.770  1.00 93.98           H
ATOM   3211 3HG2 THR A 216     -15.735  -2.938  12.291  1.00 93.98           H
ATOM   3212  HN  THR A 216     -11.705  -1.380  13.543  1.00 93.98           H
ATOM   3213  N   LEU A 217     -12.268  -0.490  10.437  1.00 92.11           N
ATOM   3214  CA  LEU A 217     -12.241   0.236   9.179  1.00 92.11           C
ATOM   3215  C   LEU A 217     -10.998  -0.173   8.385  1.00 92.11           C
ATOM   3216  O   LEU A 217     -11.063  -0.344   7.169  1.00 92.11           O
ATOM   3217  HA  LEU A 217     -13.125  -0.058   8.612  1.00 92.11           H
ATOM   3218  CB  LEU A 217     -12.343   1.743   9.428  1.00 92.11           C
ATOM   3219 1HB  LEU A 217     -13.247   1.935  10.006  1.00 92.11           H
ATOM   3220 2HB  LEU A 217     -11.499   2.047  10.046  1.00 92.11           H
ATOM   3221  CG  LEU A 217     -12.372   2.628   8.180  1.00 92.11           C
ATOM   3222  HG  LEU A 217     -11.502   2.386   7.570  1.00 92.11           H
ATOM   3223  CD1 LEU A 217     -13.613   2.342   7.333  1.00 92.11           C
ATOM   3224 1HD1 LEU A 217     -13.607   1.298   7.020  1.00 92.11           H
ATOM   3225 2HD1 LEU A 217     -14.509   2.539   7.922  1.00 92.11           H
ATOM   3226 3HD1 LEU A 217     -13.608   2.985   6.453  1.00 92.11           H
ATOM   3227  CD2 LEU A 217     -12.263   4.107   8.555  1.00 92.11           C
ATOM   3228 1HD2 LEU A 217     -13.099   4.382   9.198  1.00 92.11           H
ATOM   3229 2HD2 LEU A 217     -11.326   4.280   9.085  1.00 92.11           H
ATOM   3230 3HD2 LEU A 217     -12.285   4.714   7.650  1.00 92.11           H
ATOM   3231  HN  LEU A 217     -12.265   0.083  11.256  1.00 92.11           H
ATOM   3232  N   LYS A 218      -9.896  -0.317   9.106  1.00 90.51           N
ATOM   3233  CA  LYS A 218      -8.636  -0.681   8.482  1.00 90.51           C
ATOM   3234  C   LYS A 218      -8.767  -2.068   7.849  1.00 90.51           C
ATOM   3235  O   LYS A 218      -8.245  -2.311   6.762  1.00 90.51           O
ATOM   3236  HA  LYS A 218      -8.442   0.042   7.690  1.00 90.51           H
ATOM   3237  CB  LYS A 218      -7.488  -0.571   9.487  1.00 90.51           C
ATOM   3238 1HB  LYS A 218      -7.776  -1.040  10.428  1.00 90.51           H
ATOM   3239 2HB  LYS A 218      -6.619  -1.113   9.114  1.00 90.51           H
ATOM   3240  CG  LYS A 218      -7.115   0.893   9.734  1.00 90.51           C
ATOM   3241 1HG  LYS A 218      -6.679   1.318   8.830  1.00 90.51           H
ATOM   3242 2HG  LYS A 218      -8.014   1.468   9.956  1.00 90.51           H
ATOM   3243  CD  LYS A 218      -6.124   1.018  10.893  1.00 90.51           C
ATOM   3244 1HD  LYS A 218      -6.540   0.549  11.785  1.00 90.51           H
ATOM   3245 2HD  LYS A 218      -5.206   0.482  10.651  1.00 90.51           H
ATOM   3246  CE  LYS A 218      -5.802   2.485  11.184  1.00 90.51           C
ATOM   3247 1HE  LYS A 218      -5.664   3.025  10.247  1.00 90.51           H
ATOM   3248 2HE  LYS A 218      -6.641   2.952  11.700  1.00 90.51           H
ATOM   3249  NZ  LYS A 218      -4.580   2.594  12.012  1.00 90.51           N
ATOM   3250 1HZ  LYS A 218      -4.457   3.556  12.308  1.00 90.51           H
ATOM   3251 2HZ  LYS A 218      -4.670   1.997  12.827  1.00 90.51           H
ATOM   3252 3HZ  LYS A 218      -3.776   2.302  11.467  1.00 90.51           H
ATOM   3253  HN  LYS A 218      -9.856  -0.190  10.097  1.00 90.51           H
ATOM   3254  N   VAL A 219      -9.468  -2.942   8.557  1.00 91.08           N
ATOM   3255  CA  VAL A 219      -9.624  -4.315   8.107  1.00 91.08           C
ATOM   3256  C   VAL A 219     -10.525  -4.344   6.872  1.00 91.08           C
ATOM   3257  O   VAL A 219     -10.233  -5.042   5.902  1.00 91.08           O
ATOM   3258  HA  VAL A 219      -8.636  -4.685   7.830  1.00 91.08           H
ATOM   3259  CB  VAL A 219     -10.150  -5.184   9.252  1.00 91.08           C
ATOM   3260  HB  VAL A 219     -11.036  -4.698   9.661  1.00 91.08           H
ATOM   3261  CG1 VAL A 219     -10.564  -6.567   8.745  1.00 91.08           C
ATOM   3262 1HG1 VAL A 219     -11.350  -6.460   7.997  1.00 91.08           H
ATOM   3263 2HG1 VAL A 219      -9.702  -7.063   8.298  1.00 91.08           H
ATOM   3264 3HG1 VAL A 219     -10.934  -7.163   9.578  1.00 91.08           H
ATOM   3265  CG2 VAL A 219      -9.117  -5.298  10.374  1.00 91.08           C
ATOM   3266 1HG2 VAL A 219      -8.205  -5.750   9.984  1.00 91.08           H
ATOM   3267 2HG2 VAL A 219      -8.892  -4.305  10.764  1.00 91.08           H
ATOM   3268 3HG2 VAL A 219      -9.516  -5.920  11.174  1.00 91.08           H
ATOM   3269  HN  VAL A 219      -9.923  -2.726   9.420  1.00 91.08           H
ATOM   3270  N   ILE A 220     -11.603  -3.577   6.947  1.00 91.00           N
ATOM   3271  CA  ILE A 220     -12.562  -3.525   5.856  1.00 91.00           C
ATOM   3272  C   ILE A 220     -11.857  -3.042   4.586  1.00 91.00           C
ATOM   3273  O   ILE A 220     -11.965  -3.672   3.535  1.00 91.00           O
ATOM   3274  HA  ILE A 220     -12.920  -4.540   5.687  1.00 91.00           H
ATOM   3275  CB  ILE A 220     -13.773  -2.676   6.248  1.00 91.00           C
ATOM   3276  HB  ILE A 220     -13.411  -1.749   6.692  1.00 91.00           H
ATOM   3277  CG1 ILE A 220     -14.619  -3.384   7.308  1.00 91.00           C
ATOM   3278 1HG1 ILE A 220     -15.092  -4.264   6.872  1.00 91.00           H
ATOM   3279 2HG1 ILE A 220     -13.977  -3.735   8.116  1.00 91.00           H
ATOM   3280  CG2 ILE A 220     -14.597  -2.296   5.016  1.00 91.00           C
ATOM   3281 1HG2 ILE A 220     -13.978  -1.723   4.327  1.00 91.00           H
ATOM   3282 2HG2 ILE A 220     -14.950  -3.201   4.522  1.00 91.00           H
ATOM   3283 3HG2 ILE A 220     -15.452  -1.693   5.323  1.00 91.00           H
ATOM   3284  CD1 ILE A 220     -15.690  -2.447   7.870  1.00 91.00           C
ATOM   3285 1HD1 ILE A 220     -15.212  -1.581   8.326  1.00 91.00           H
ATOM   3286 2HD1 ILE A 220     -16.345  -2.118   7.063  1.00 91.00           H
ATOM   3287 3HD1 ILE A 220     -16.277  -2.976   8.622  1.00 91.00           H
ATOM   3288  HN  ILE A 220     -11.825  -3.000   7.733  1.00 91.00           H
ATOM   3289  N   LEU A 221     -11.152  -1.929   4.726  1.00 88.06           N
ATOM   3290  CA  LEU A 221     -10.538  -1.284   3.578  1.00 88.06           C
ATOM   3291  C   LEU A 221      -9.244  -2.015   3.218  1.00 88.06           C
ATOM   3292  O   LEU A 221      -8.782  -1.945   2.081  1.00 88.06           O
ATOM   3293  HA  LEU A 221     -11.231  -1.376   2.742  1.00 88.06           H
ATOM   3294  CB  LEU A 221     -10.347   0.211   3.843  1.00 88.06           C
ATOM   3295 1HB  LEU A 221      -9.651   0.326   4.674  1.00 88.06           H
ATOM   3296 2HB  LEU A 221      -9.875   0.657   2.968  1.00 88.06           H
ATOM   3297  CG  LEU A 221     -11.615   1.004   4.164  1.00 88.06           C
ATOM   3298  HG  LEU A 221     -12.139   0.497   4.974  1.00 88.06           H
ATOM   3299  CD1 LEU A 221     -11.273   2.411   4.657  1.00 88.06           C
ATOM   3300 1HD1 LEU A 221     -10.667   2.342   5.560  1.00 88.06           H
ATOM   3301 2HD1 LEU A 221     -10.715   2.941   3.885  1.00 88.06           H
ATOM   3302 3HD1 LEU A 221     -12.193   2.953   4.877  1.00 88.06           H
ATOM   3303  CD2 LEU A 221     -12.562   1.032   2.962  1.00 88.06           C
ATOM   3304 1HD2 LEU A 221     -12.061   1.502   2.116  1.00 88.06           H
ATOM   3305 2HD2 LEU A 221     -12.844   0.013   2.697  1.00 88.06           H
ATOM   3306 3HD2 LEU A 221     -13.456   1.602   3.217  1.00 88.06           H
ATOM   3307  HN  LEU A 221     -10.998  -1.471   5.601  1.00 88.06           H
ATOM   3308  N   GLY A 222      -8.695  -2.702   4.210  1.00 84.79           N
ATOM   3309  CA  GLY A 222      -7.372  -3.287   4.072  1.00 84.79           C
ATOM   3310  C   GLY A 222      -7.452  -4.686   3.458  1.00 84.79           C
ATOM   3311  O   GLY A 222      -6.572  -5.085   2.697  1.00 84.79           O
ATOM   3312 1HA  GLY A 222      -6.750  -2.646   3.446  1.00 84.79           H
ATOM   3313 2HA  GLY A 222      -6.891  -3.342   5.049  1.00 84.79           H
ATOM   3314  HN  GLY A 222      -9.137  -2.861   5.092  1.00 84.79           H
ATOM   3315  N   PHE A 223      -8.515  -5.393   3.812  1.00 84.74           N
ATOM   3316  CA  PHE A 223      -8.620  -6.804   3.482  1.00 84.74           C
ATOM   3317  C   PHE A 223      -9.737  -7.047   2.465  1.00 84.74           C
ATOM   3318  O   PHE A 223      -9.488  -7.560   1.375  1.00 84.74           O
ATOM   3319  HA  PHE A 223      -7.666  -7.107   3.050  1.00 84.74           H
ATOM   3320  CB  PHE A 223      -8.957  -7.543   4.778  1.00 84.74           C
ATOM   3321 1HB  PHE A 223      -8.280  -7.206   5.563  1.00 84.74           H
ATOM   3322 2HB  PHE A 223      -9.966  -7.271   5.088  1.00 84.74           H
ATOM   3323  CG  PHE A 223      -8.867  -9.067   4.667  1.00 84.74           C
ATOM   3324  CD1 PHE A 223     -10.003  -9.812   4.599  1.00 84.74           C
ATOM   3325  HD1 PHE A 223     -10.977  -9.323   4.623  1.00 84.74           H
ATOM   3326  CD2 PHE A 223      -7.652  -9.676   4.636  1.00 84.74           C
ATOM   3327  HD2 PHE A 223      -6.741  -9.079   4.691  1.00 84.74           H
ATOM   3328  CE1 PHE A 223      -9.919 -11.225   4.496  1.00 84.74           C
ATOM   3329  HE1 PHE A 223     -10.830 -11.823   4.441  1.00 84.74           H
ATOM   3330  CE2 PHE A 223      -7.568 -11.089   4.533  1.00 84.74           C
ATOM   3331  HE2 PHE A 223      -6.594 -11.578   4.509  1.00 84.74           H
ATOM   3332  CZ  PHE A 223      -8.704 -11.834   4.465  1.00 84.74           C
ATOM   3333  HZ  PHE A 223      -8.640 -12.920   4.386  1.00 84.74           H
ATOM   3334  HN  PHE A 223      -9.294  -5.018   4.315  1.00 84.74           H
ATOM   3335  N   PHE A 224     -10.944  -6.668   2.857  1.00 86.45           N
ATOM   3336  CA  PHE A 224     -12.129  -7.041   2.103  1.00 86.45           C
ATOM   3337  C   PHE A 224     -12.186  -6.295   0.768  1.00 86.45           C
ATOM   3338  O   PHE A 224     -12.551  -6.873  -0.255  1.00 86.45           O
ATOM   3339  HA  PHE A 224     -12.068  -8.113   1.915  1.00 86.45           H
ATOM   3340  CB  PHE A 224     -13.341  -6.644   2.947  1.00 86.45           C
ATOM   3341 1HB  PHE A 224     -13.205  -5.623   3.303  1.00 86.45           H
ATOM   3342 2HB  PHE A 224     -14.228  -6.645   2.314  1.00 86.45           H
ATOM   3343  CG  PHE A 224     -13.589  -7.559   4.149  1.00 86.45           C
ATOM   3344  CD1 PHE A 224     -14.252  -8.735   3.983  1.00 86.45           C
ATOM   3345  HD1 PHE A 224     -14.606  -9.026   2.994  1.00 86.45           H
ATOM   3346  CD2 PHE A 224     -13.146  -7.196   5.382  1.00 86.45           C
ATOM   3347  HD2 PHE A 224     -12.615  -6.253   5.515  1.00 86.45           H
ATOM   3348  CE1 PHE A 224     -14.481  -9.584   5.098  1.00 86.45           C
ATOM   3349  HE1 PHE A 224     -15.013 -10.526   4.965  1.00 86.45           H
ATOM   3350  CE2 PHE A 224     -13.376  -8.045   6.497  1.00 86.45           C
ATOM   3351  HE2 PHE A 224     -13.021  -7.754   7.486  1.00 86.45           H
ATOM   3352  CZ  PHE A 224     -14.039  -9.221   6.331  1.00 86.45           C
ATOM   3353  HZ  PHE A 224     -14.215  -9.872   7.187  1.00 86.45           H
ATOM   3354  HN  PHE A 224     -11.120  -6.117   3.673  1.00 86.45           H
ATOM   3355  N   LEU A 225     -11.819  -5.023   0.821  1.00 83.03           N
ATOM   3356  CA  LEU A 225     -11.863  -4.181  -0.362  1.00 83.03           C
ATOM   3357  C   LEU A 225     -10.948  -4.771  -1.437  1.00 83.03           C
ATOM   3358  O   LEU A 225     -11.381  -5.014  -2.562  1.00 83.03           O
ATOM   3359  HA  LEU A 225     -12.887  -4.196  -0.735  1.00 83.03           H
ATOM   3360  CB  LEU A 225     -11.533  -2.732  -0.001  1.00 83.03           C
ATOM   3361 1HB  LEU A 225     -12.307  -2.360   0.671  1.00 83.03           H
ATOM   3362 2HB  LEU A 225     -10.596  -2.721   0.555  1.00 83.03           H
ATOM   3363  CG  LEU A 225     -11.408  -1.760  -1.176  1.00 83.03           C
ATOM   3364  HG  LEU A 225     -10.738  -2.200  -1.914  1.00 83.03           H
ATOM   3365  CD1 LEU A 225     -12.760  -1.551  -1.861  1.00 83.03           C
ATOM   3366 1HD1 LEU A 225     -13.130  -2.506  -2.235  1.00 83.03           H
ATOM   3367 2HD1 LEU A 225     -13.472  -1.142  -1.143  1.00 83.03           H
ATOM   3368 3HD1 LEU A 225     -12.643  -0.856  -2.692  1.00 83.03           H
ATOM   3369  CD2 LEU A 225     -10.782  -0.437  -0.729  1.00 83.03           C
ATOM   3370 1HD2 LEU A 225     -11.406   0.020   0.038  1.00 83.03           H
ATOM   3371 2HD2 LEU A 225      -9.787  -0.625  -0.324  1.00 83.03           H
ATOM   3372 3HD2 LEU A 225     -10.704   0.235  -1.584  1.00 83.03           H
ATOM   3373  HN  LEU A 225     -11.497  -4.568   1.652  1.00 83.03           H
ATOM   3374  N   PRO A 226      -9.670  -5.011  -1.112  1.00 81.71           N
ATOM   3375  CA  PRO A 226      -8.756  -5.648  -2.064  1.00 81.71           C
ATOM   3376  C   PRO A 226      -9.311  -6.953  -2.612  1.00 81.71           C
ATOM   3377  O   PRO A 226      -9.154  -7.251  -3.795  1.00 81.71           O
ATOM   3378  HA  PRO A 226      -8.619  -5.009  -2.936  1.00 81.71           H
ATOM   3379  CB  PRO A 226      -7.481  -5.871  -1.249  1.00 81.71           C
ATOM   3380 1HB  PRO A 226      -7.471  -6.856  -0.782  1.00 81.71           H
ATOM   3381 2HB  PRO A 226      -6.590  -5.806  -1.872  1.00 81.71           H
ATOM   3382  CG  PRO A 226      -7.526  -4.756  -0.211  1.00 81.71           C
ATOM   3383 1HG  PRO A 226      -6.894  -4.978   0.649  1.00 81.71           H
ATOM   3384 2HG  PRO A 226      -7.169  -3.810  -0.618  1.00 81.71           H
ATOM   3385  CD  PRO A 226      -8.998  -4.698   0.162  1.00 81.71           C
ATOM   3386 1HD  PRO A 226      -9.249  -5.425   0.935  1.00 81.71           H
ATOM   3387 2HD  PRO A 226      -9.280  -3.718   0.547  1.00 81.71           H
ATOM   3388  N   PHE A 227      -9.953  -7.703  -1.728  1.00 85.19           N
ATOM   3389  CA  PHE A 227     -10.484  -9.004  -2.096  1.00 85.19           C
ATOM   3390  C   PHE A 227     -11.609  -8.867  -3.123  1.00 85.19           C
ATOM   3391  O   PHE A 227     -11.653  -9.607  -4.105  1.00 85.19           O
ATOM   3392  HA  PHE A 227      -9.665  -9.577  -2.531  1.00 85.19           H
ATOM   3393  CB  PHE A 227     -11.048  -9.634  -0.821  1.00 85.19           C
ATOM   3394 1HB  PHE A 227     -10.291  -9.586  -0.038  1.00 85.19           H
ATOM   3395 2HB  PHE A 227     -11.897  -9.042  -0.480  1.00 85.19           H
ATOM   3396  CG  PHE A 227     -11.495 -11.088  -0.990  1.00 85.19           C
ATOM   3397  CD1 PHE A 227     -12.807 -11.376  -1.201  1.00 85.19           C
ATOM   3398  HD1 PHE A 227     -13.540 -10.571  -1.250  1.00 85.19           H
ATOM   3399  CD2 PHE A 227     -10.579 -12.092  -0.929  1.00 85.19           C
ATOM   3400  HD2 PHE A 227      -9.528 -11.861  -0.759  1.00 85.19           H
ATOM   3401  CE1 PHE A 227     -13.221 -12.725  -1.358  1.00 85.19           C
ATOM   3402  HE1 PHE A 227     -14.273 -12.956  -1.527  1.00 85.19           H
ATOM   3403  CE2 PHE A 227     -10.994 -13.441  -1.086  1.00 85.19           C
ATOM   3404  HE2 PHE A 227     -10.260 -14.246  -1.037  1.00 85.19           H
ATOM   3405  CZ  PHE A 227     -12.306 -13.729  -1.297  1.00 85.19           C
ATOM   3406  HZ  PHE A 227     -12.624 -14.765  -1.418  1.00 85.19           H
ATOM   3407  HN  PHE A 227     -10.111  -7.436  -0.777  1.00 85.19           H
ATOM   3408  N   VAL A 228     -12.492  -7.913  -2.863  1.00 87.05           N
ATOM   3409  CA  VAL A 228     -13.583  -7.633  -3.780  1.00 87.05           C
ATOM   3410  C   VAL A 228     -13.009  -7.189  -5.128  1.00 87.05           C
ATOM   3411  O   VAL A 228     -13.477  -7.625  -6.179  1.00 87.05           O
ATOM   3412  HA  VAL A 228     -14.139  -8.559  -3.924  1.00 87.05           H
ATOM   3413  CB  VAL A 228     -14.531  -6.601  -3.166  1.00 87.05           C
ATOM   3414  HB  VAL A 228     -13.937  -5.739  -2.863  1.00 87.05           H
ATOM   3415  CG1 VAL A 228     -15.562  -6.125  -4.191  1.00 87.05           C
ATOM   3416 1HG1 VAL A 228     -15.049  -5.668  -5.037  1.00 87.05           H
ATOM   3417 2HG1 VAL A 228     -16.148  -6.975  -4.539  1.00 87.05           H
ATOM   3418 3HG1 VAL A 228     -16.223  -5.393  -3.728  1.00 87.05           H
ATOM   3419  CG2 VAL A 228     -15.217  -7.162  -1.918  1.00 87.05           C
ATOM   3420 1HG2 VAL A 228     -15.791  -8.048  -2.187  1.00 87.05           H
ATOM   3421 2HG2 VAL A 228     -14.463  -7.428  -1.178  1.00 87.05           H
ATOM   3422 3HG2 VAL A 228     -15.885  -6.408  -1.502  1.00 87.05           H
ATOM   3423  HN  VAL A 228     -12.469  -7.339  -2.044  1.00 87.05           H
ATOM   3424  N   VAL A 229     -12.004  -6.329  -5.053  1.00 81.73           N
ATOM   3425  CA  VAL A 229     -11.372  -5.811  -6.254  1.00 81.73           C
ATOM   3426  C   VAL A 229     -10.739  -6.967  -7.032  1.00 81.73           C
ATOM   3427  O   VAL A 229     -10.859  -7.037  -8.254  1.00 81.73           O
ATOM   3428  HA  VAL A 229     -12.151  -5.360  -6.868  1.00 81.73           H
ATOM   3429  CB  VAL A 229     -10.367  -4.717  -5.886  1.00 81.73           C
ATOM   3430  HB  VAL A 229      -9.754  -5.088  -5.064  1.00 81.73           H
ATOM   3431  CG1 VAL A 229      -9.438  -4.408  -7.062  1.00 81.73           C
ATOM   3432 1HG1 VAL A 229      -8.889  -5.309  -7.338  1.00 81.73           H
ATOM   3433 2HG1 VAL A 229     -10.029  -4.068  -7.912  1.00 81.73           H
ATOM   3434 3HG1 VAL A 229      -8.734  -3.628  -6.773  1.00 81.73           H
ATOM   3435  CG2 VAL A 229     -11.083  -3.454  -5.406  1.00 81.73           C
ATOM   3436 1HG2 VAL A 229     -11.731  -3.080  -6.199  1.00 81.73           H
ATOM   3437 2HG2 VAL A 229     -11.683  -3.688  -4.526  1.00 81.73           H
ATOM   3438 3HG2 VAL A 229     -10.346  -2.693  -5.151  1.00 81.73           H
ATOM   3439  HN  VAL A 229     -11.624  -5.987  -4.194  1.00 81.73           H
ATOM   3440  N   MET A 230     -10.080  -7.846  -6.291  1.00 83.37           N
ATOM   3441  CA  MET A 230      -9.460  -9.015  -6.891  1.00 83.37           C
ATOM   3442  C   MET A 230     -10.479  -9.826  -7.692  1.00 83.37           C
ATOM   3443  O   MET A 230     -10.263 -10.113  -8.868  1.00 83.37           O
ATOM   3444  HA  MET A 230      -8.688  -8.628  -7.557  1.00 83.37           H
ATOM   3445  CB  MET A 230      -8.857  -9.893  -5.793  1.00 83.37           C
ATOM   3446 1HB  MET A 230      -9.533  -9.927  -4.938  1.00 83.37           H
ATOM   3447 2HB  MET A 230      -8.752 -10.915  -6.156  1.00 83.37           H
ATOM   3448  CG  MET A 230      -7.493  -9.360  -5.351  1.00 83.37           C
ATOM   3449 1HG  MET A 230      -6.829  -9.279  -6.211  1.00 83.37           H
ATOM   3450 2HG  MET A 230      -7.601  -8.358  -4.936  1.00 83.37           H
ATOM   3451  SD  MET A 230      -6.778 -10.450  -4.131  1.00 83.37           S
ATOM   3452  CE  MET A 230      -6.909  -9.420  -2.680  1.00 83.37           C
ATOM   3453 1HE  MET A 230      -6.346  -8.500  -2.835  1.00 83.37           H
ATOM   3454 2HE  MET A 230      -7.956  -9.180  -2.498  1.00 83.37           H
ATOM   3455 3HE  MET A 230      -6.504  -9.952  -1.819  1.00 83.37           H
ATOM   3456  HN  MET A 230      -9.967  -7.769  -5.300  1.00 83.37           H
ATOM   3457  N   ALA A 231     -11.569 -10.173  -7.023  1.00 86.54           N
ATOM   3458  CA  ALA A 231     -12.567 -11.045  -7.619  1.00 86.54           C
ATOM   3459  C   ALA A 231     -13.115 -10.392  -8.890  1.00 86.54           C
ATOM   3460  O   ALA A 231     -13.297 -11.061  -9.907  1.00 86.54           O
ATOM   3461  HA  ALA A 231     -12.075 -11.980  -7.885  1.00 86.54           H
ATOM   3462  CB  ALA A 231     -13.665 -11.339  -6.595  1.00 86.54           C
ATOM   3463 1HB  ALA A 231     -13.229 -11.828  -5.725  1.00 86.54           H
ATOM   3464 2HB  ALA A 231     -14.136 -10.405  -6.289  1.00 86.54           H
ATOM   3465 3HB  ALA A 231     -14.414 -11.993  -7.042  1.00 86.54           H
ATOM   3466  HN  ALA A 231     -11.775  -9.869  -6.093  1.00 86.54           H
ATOM   3467  N   CYS A 232     -13.363  -9.094  -8.791  1.00 86.63           N
ATOM   3468  CA  CYS A 232     -13.848  -8.336  -9.931  1.00 86.63           C
ATOM   3469  C   CYS A 232     -12.790  -8.397 -11.035  1.00 86.63           C
ATOM   3470  O   CYS A 232     -13.108  -8.677 -12.190  1.00 86.63           O
ATOM   3471  HA  CYS A 232     -14.773  -8.815 -10.255  1.00 86.63           H
ATOM   3472  CB  CYS A 232     -14.191  -6.895  -9.548  1.00 86.63           C
ATOM   3473 1HB  CYS A 232     -13.361  -6.449  -8.999  1.00 86.63           H
ATOM   3474 2HB  CYS A 232     -14.336  -6.296 -10.447  1.00 86.63           H
ATOM   3475  SG  CYS A 232     -15.707  -6.863  -8.524  1.00 86.63           S
ATOM   3476  HG  CYS A 232     -15.109  -7.184  -7.380  1.00 86.63           H
ATOM   3477  HN  CYS A 232     -13.238  -8.564  -7.953  1.00 86.63           H
ATOM   3478  N   CYS A 233     -11.554  -8.131 -10.640  1.00 82.91           N
ATOM   3479  CA  CYS A 233     -10.465  -8.044 -11.598  1.00 82.91           C
ATOM   3480  C   CYS A 233     -10.375  -9.376 -12.346  1.00 82.91           C
ATOM   3481  O   CYS A 233     -10.332  -9.400 -13.575  1.00 82.91           O
ATOM   3482  HA  CYS A 233     -10.713  -7.232 -12.282  1.00 82.91           H
ATOM   3483  CB  CYS A 233      -9.142  -7.680 -10.920  1.00 82.91           C
ATOM   3484 1HB  CYS A 233      -8.975  -8.328 -10.059  1.00 82.91           H
ATOM   3485 2HB  CYS A 233      -8.314  -7.845 -11.608  1.00 82.91           H
ATOM   3486  SG  CYS A 233      -9.173  -5.930 -10.387  1.00 82.91           S
ATOM   3487  HG  CYS A 233     -10.062  -6.097  -9.412  1.00 82.91           H
ATOM   3488  HN  CYS A 233     -11.292  -7.977  -9.687  1.00 82.91           H
ATOM   3489  N   TYR A 234     -10.349 -10.452 -11.572  1.00 84.47           N
ATOM   3490  CA  TYR A 234     -10.201 -11.780 -12.143  1.00 84.47           C
ATOM   3491  C   TYR A 234     -11.429 -12.161 -12.972  1.00 84.47           C
ATOM   3492  O   TYR A 234     -11.302 -12.764 -14.036  1.00 84.47           O
ATOM   3493  HA  TYR A 234      -9.324 -11.772 -12.789  1.00 84.47           H
ATOM   3494  CB  TYR A 234     -10.085 -12.738 -10.955  1.00 84.47           C
ATOM   3495 1HB  TYR A 234     -10.770 -12.414 -10.172  1.00 84.47           H
ATOM   3496 2HB  TYR A 234     -10.407 -13.731 -11.270  1.00 84.47           H
ATOM   3497  CG  TYR A 234      -8.674 -12.836 -10.371  1.00 84.47           C
ATOM   3498  CD1 TYR A 234      -7.636 -13.307 -11.149  1.00 84.47           C
ATOM   3499  HD1 TYR A 234      -7.822 -13.609 -12.180  1.00 84.47           H
ATOM   3500  CD2 TYR A 234      -8.440 -12.454  -9.066  1.00 84.47           C
ATOM   3501  HD2 TYR A 234      -9.260 -12.083  -8.451  1.00 84.47           H
ATOM   3502  CE1 TYR A 234      -6.309 -13.400 -10.599  1.00 84.47           C
ATOM   3503  HE1 TYR A 234      -5.480 -13.770 -11.202  1.00 84.47           H
ATOM   3504  CE2 TYR A 234      -7.113 -12.547  -8.516  1.00 84.47           C
ATOM   3505  HE2 TYR A 234      -6.914 -12.249  -7.486  1.00 84.47           H
ATOM   3506  CZ  TYR A 234      -6.113 -13.015  -9.309  1.00 84.47           C
ATOM   3507  OH  TYR A 234      -4.859 -13.103  -8.790  1.00 84.47           O
ATOM   3508  HH  TYR A 234      -4.199 -13.290  -9.518  1.00 84.47           H
ATOM   3509  HN  TYR A 234     -10.427 -10.426 -10.576  1.00 84.47           H
ATOM   3510  N   THR A 235     -12.591 -11.792 -12.453  1.00 87.44           N
ATOM   3511  CA  THR A 235     -13.837 -12.034 -13.160  1.00 87.44           C
ATOM   3512  C   THR A 235     -13.806 -11.369 -14.538  1.00 87.44           C
ATOM   3513  O   THR A 235     -14.198 -11.976 -15.533  1.00 87.44           O
ATOM   3514  HA  THR A 235     -13.936 -13.107 -13.325  1.00 87.44           H
ATOM   3515  CB  THR A 235     -14.986 -11.545 -12.275  1.00 87.44           C
ATOM   3516  HB  THR A 235     -14.935 -10.466 -12.132  1.00 87.44           H
ATOM   3517  OG1 THR A 235     -14.870 -12.329 -11.091  1.00 87.44           O
ATOM   3518  HG1 THR A 235     -14.478 -11.779 -10.353  1.00 87.44           H
ATOM   3519  CG2 THR A 235     -16.359 -11.920 -12.837  1.00 87.44           C
ATOM   3520 1HG2 THR A 235     -16.434 -13.005 -12.917  1.00 87.44           H
ATOM   3521 2HG2 THR A 235     -16.482 -11.474 -13.824  1.00 87.44           H
ATOM   3522 3HG2 THR A 235     -17.138 -11.550 -12.171  1.00 87.44           H
ATOM   3523  HN  THR A 235     -12.689 -11.337 -11.567  1.00 87.44           H
ATOM   3524  N   ILE A 236     -13.336 -10.130 -14.551  1.00 83.88           N
ATOM   3525  CA  ILE A 236     -13.232  -9.383 -15.793  1.00 83.88           C
ATOM   3526  C   ILE A 236     -12.222 -10.070 -16.714  1.00 83.88           C
ATOM   3527  O   ILE A 236     -12.459 -10.199 -17.914  1.00 83.88           O
ATOM   3528  HA  ILE A 236     -14.210  -9.409 -16.273  1.00 83.88           H
ATOM   3529  CB  ILE A 236     -12.906  -7.915 -15.509  1.00 83.88           C
ATOM   3530  HB  ILE A 236     -12.110  -7.880 -14.764  1.00 83.88           H
ATOM   3531  CG1 ILE A 236     -14.114  -7.190 -14.913  1.00 83.88           C
ATOM   3532 1HG1 ILE A 236     -14.890  -7.086 -15.672  1.00 83.88           H
ATOM   3533 2HG1 ILE A 236     -14.537  -7.785 -14.104  1.00 83.88           H
ATOM   3534  CG2 ILE A 236     -12.380  -7.217 -16.765  1.00 83.88           C
ATOM   3535 1HG2 ILE A 236     -11.473  -7.717 -17.106  1.00 83.88           H
ATOM   3536 2HG2 ILE A 236     -13.136  -7.262 -17.549  1.00 83.88           H
ATOM   3537 3HG2 ILE A 236     -12.156  -6.176 -16.535  1.00 83.88           H
ATOM   3538  CD1 ILE A 236     -13.720  -5.808 -14.387  1.00 83.88           C
ATOM   3539 1HD1 ILE A 236     -12.962  -5.918 -13.612  1.00 83.88           H
ATOM   3540 2HD1 ILE A 236     -13.320  -5.209 -15.205  1.00 83.88           H
ATOM   3541 3HD1 ILE A 236     -14.598  -5.315 -13.970  1.00 83.88           H
ATOM   3542  HN  ILE A 236     -13.030  -9.639 -13.735  1.00 83.88           H
ATOM   3543  N   ILE A 237     -11.118 -10.494 -16.117  1.00 80.15           N
ATOM   3544  CA  ILE A 237     -10.049 -11.118 -16.877  1.00 80.15           C
ATOM   3545  C   ILE A 237     -10.582 -12.381 -17.557  1.00 80.15           C
ATOM   3546  O   ILE A 237     -10.373 -12.581 -18.753  1.00 80.15           O
ATOM   3547  HA  ILE A 237      -9.742 -10.413 -17.649  1.00 80.15           H
ATOM   3548  CB  ILE A 237      -8.832 -11.369 -15.984  1.00 80.15           C
ATOM   3549  HB  ILE A 237      -9.181 -11.792 -15.042  1.00 80.15           H
ATOM   3550  CG1 ILE A 237      -8.116 -10.058 -15.652  1.00 80.15           C
ATOM   3551 1HG1 ILE A 237      -7.591  -9.692 -16.535  1.00 80.15           H
ATOM   3552 2HG1 ILE A 237      -8.849  -9.298 -15.380  1.00 80.15           H
ATOM   3553  CG2 ILE A 237      -7.888 -12.393 -16.618  1.00 80.15           C
ATOM   3554 1HG2 ILE A 237      -8.417 -13.335 -16.760  1.00 80.15           H
ATOM   3555 2HG2 ILE A 237      -7.543 -12.020 -17.582  1.00 80.15           H
ATOM   3556 3HG2 ILE A 237      -7.032 -12.552 -15.962  1.00 80.15           H
ATOM   3557  CD1 ILE A 237      -7.122 -10.250 -14.505  1.00 80.15           C
ATOM   3558 1HD1 ILE A 237      -7.655 -10.592 -13.617  1.00 80.15           H
ATOM   3559 2HD1 ILE A 237      -6.377 -10.993 -14.790  1.00 80.15           H
ATOM   3560 3HD1 ILE A 237      -6.628  -9.303 -14.290  1.00 80.15           H
ATOM   3561  HN  ILE A 237     -10.948 -10.417 -15.134  1.00 80.15           H
ATOM   3562  N   ILE A 238     -11.261 -13.199 -16.767  1.00 83.37           N
ATOM   3563  CA  ILE A 238     -11.785 -14.459 -17.266  1.00 83.37           C
ATOM   3564  C   ILE A 238     -12.732 -14.184 -18.436  1.00 83.37           C
ATOM   3565  O   ILE A 238     -12.633 -14.822 -19.483  1.00 83.37           O
ATOM   3566  HA  ILE A 238     -10.941 -15.041 -17.635  1.00 83.37           H
ATOM   3567  CB  ILE A 238     -12.426 -15.260 -16.131  1.00 83.37           C
ATOM   3568  HB  ILE A 238     -13.065 -14.588 -15.557  1.00 83.37           H
ATOM   3569  CG1 ILE A 238     -11.362 -15.800 -15.173  1.00 83.37           C
ATOM   3570 1HG1 ILE A 238     -10.824 -16.621 -15.647  1.00 83.37           H
ATOM   3571 2HG1 ILE A 238     -10.631 -15.021 -14.959  1.00 83.37           H
ATOM   3572  CG2 ILE A 238     -13.319 -16.373 -16.682  1.00 83.37           C
ATOM   3573 1HG2 ILE A 238     -14.111 -15.935 -17.291  1.00 83.37           H
ATOM   3574 2HG2 ILE A 238     -12.722 -17.049 -17.294  1.00 83.37           H
ATOM   3575 3HG2 ILE A 238     -13.762 -16.927 -15.854  1.00 83.37           H
ATOM   3576  CD1 ILE A 238     -11.996 -16.286 -13.868  1.00 83.37           C
ATOM   3577 1HD1 ILE A 238     -12.513 -15.457 -13.385  1.00 83.37           H
ATOM   3578 2HD1 ILE A 238     -12.709 -17.082 -14.084  1.00 83.37           H
ATOM   3579 3HD1 ILE A 238     -11.218 -16.665 -13.205  1.00 83.37           H
ATOM   3580  HN  ILE A 238     -11.453 -13.013 -15.803  1.00 83.37           H
ATOM   3581  N   HIS A 239     -13.629 -13.233 -18.219  1.00 84.14           N
ATOM   3582  CA  HIS A 239     -14.620 -12.895 -19.226  1.00 84.14           C
ATOM   3583  C   HIS A 239     -13.916 -12.425 -20.501  1.00 84.14           C
ATOM   3584  O   HIS A 239     -14.360 -12.729 -21.607  1.00 84.14           O
ATOM   3585  HA  HIS A 239     -15.172 -13.810 -19.442  1.00 84.14           H
ATOM   3586  CB  HIS A 239     -15.615 -11.866 -18.685  1.00 84.14           C
ATOM   3587 1HB  HIS A 239     -16.044 -12.244 -17.757  1.00 84.14           H
ATOM   3588 2HB  HIS A 239     -15.078 -10.951 -18.439  1.00 84.14           H
ATOM   3589  CG  HIS A 239     -16.736 -11.534 -19.642  1.00 84.14           C
ATOM   3590  ND1 HIS A 239     -16.835 -10.313 -20.285  1.00 84.14           N
ATOM   3591  HD1 HIS A 239     -16.199  -9.547 -20.188  1.00 84.14           H
ATOM   3592  CD2 HIS A 239     -17.802 -12.276 -20.058  1.00 84.14           C
ATOM   3593  HD2 HIS A 239     -18.030 -13.295 -19.745  1.00 84.14           H
ATOM   3594  CE1 HIS A 239     -17.917 -10.330 -21.050  1.00 84.14           C
ATOM   3595  HE1 HIS A 239     -18.267  -9.514 -21.682  1.00 84.14           H
ATOM   3596  NE2 HIS A 239     -18.515 -11.547 -20.907  1.00 84.14           N
ATOM   3597  HN  HIS A 239     -13.685 -12.699 -17.375  1.00 84.14           H
ATOM   3598  N   THR A 240     -12.830 -11.692 -20.304  1.00 77.96           N
ATOM   3599  CA  THR A 240     -12.043 -11.206 -21.423  1.00 77.96           C
ATOM   3600  C   THR A 240     -11.441 -12.377 -22.202  1.00 77.96           C
ATOM   3601  O   THR A 240     -11.446 -12.378 -23.432  1.00 77.96           O
ATOM   3602  HA  THR A 240     -12.707 -10.675 -22.106  1.00 77.96           H
ATOM   3603  CB  THR A 240     -10.992 -10.237 -20.877  1.00 77.96           C
ATOM   3604  HB  THR A 240     -10.251 -10.764 -20.276  1.00 77.96           H
ATOM   3605  OG1 THR A 240     -11.755  -9.251 -20.185  1.00 77.96           O
ATOM   3606  HG1 THR A 240     -11.707  -9.411 -19.199  1.00 77.96           H
ATOM   3607  CG2 THR A 240     -10.286  -9.452 -21.984  1.00 77.96           C
ATOM   3608 1HG2 THR A 240     -11.020  -8.871 -22.543  1.00 77.96           H
ATOM   3609 2HG2 THR A 240      -9.784 -10.147 -22.658  1.00 77.96           H
ATOM   3610 3HG2 THR A 240      -9.551  -8.780 -21.542  1.00 77.96           H
ATOM   3611  HN  THR A 240     -12.488 -11.431 -19.401  1.00 77.96           H
ATOM   3612  N   LEU A 241     -10.938 -13.348 -21.453  1.00 78.51           N
ATOM   3613  CA  LEU A 241     -10.258 -14.482 -22.056  1.00 78.51           C
ATOM   3614  C   LEU A 241     -11.256 -15.282 -22.895  1.00 78.51           C
ATOM   3615  O   LEU A 241     -10.892 -15.853 -23.922  1.00 78.51           O
ATOM   3616  HA  LEU A 241      -9.489 -14.087 -22.719  1.00 78.51           H
ATOM   3617  CB  LEU A 241      -9.550 -15.313 -20.984  1.00 78.51           C
ATOM   3618 1HB  LEU A 241     -10.244 -15.472 -20.158  1.00 78.51           H
ATOM   3619 2HB  LEU A 241      -9.324 -16.294 -21.404  1.00 78.51           H
ATOM   3620  CG  LEU A 241      -8.257 -14.720 -20.421  1.00 78.51           C
ATOM   3621  HG  LEU A 241      -8.465 -13.704 -20.085  1.00 78.51           H
ATOM   3622  CD1 LEU A 241      -7.776 -15.511 -19.203  1.00 78.51           C
ATOM   3623 1HD1 LEU A 241      -8.541 -15.482 -18.426  1.00 78.51           H
ATOM   3624 2HD1 LEU A 241      -7.590 -16.545 -19.491  1.00 78.51           H
ATOM   3625 3HD1 LEU A 241      -6.856 -15.068 -18.822  1.00 78.51           H
ATOM   3626  CD2 LEU A 241      -7.180 -14.625 -21.504  1.00 78.51           C
ATOM   3627 1HD2 LEU A 241      -6.968 -15.621 -21.893  1.00 78.51           H
ATOM   3628 2HD2 LEU A 241      -7.534 -13.987 -22.313  1.00 78.51           H
ATOM   3629 3HD2 LEU A 241      -6.272 -14.200 -21.077  1.00 78.51           H
ATOM   3630  HN  LEU A 241     -10.989 -13.367 -20.455  1.00 78.51           H
ATOM   3631  N   ILE A 242     -12.496 -15.299 -22.427  1.00 79.49           N
ATOM   3632  CA  ILE A 242     -13.541 -16.050 -23.101  1.00 79.49           C
ATOM   3633  C   ILE A 242     -13.890 -15.359 -24.420  1.00 79.49           C
ATOM   3634  O   ILE A 242     -14.050 -16.018 -25.447  1.00 79.49           O
ATOM   3635  HA  ILE A 242     -13.140 -17.039 -23.324  1.00 79.49           H
ATOM   3636  CB  ILE A 242     -14.741 -16.248 -22.173  1.00 79.49           C
ATOM   3637  HB  ILE A 242     -15.014 -15.279 -21.755  1.00 79.49           H
ATOM   3638  CG1 ILE A 242     -14.383 -17.161 -20.999  1.00 79.49           C
ATOM   3639 1HG1 ILE A 242     -14.250 -18.183 -21.356  1.00 79.49           H
ATOM   3640 2HG1 ILE A 242     -13.432 -16.848 -20.568  1.00 79.49           H
ATOM   3641  CG2 ILE A 242     -15.955 -16.763 -22.950  1.00 79.49           C
ATOM   3642 1HG2 ILE A 242     -16.225 -16.042 -23.722  1.00 79.49           H
ATOM   3643 2HG2 ILE A 242     -15.711 -17.718 -23.414  1.00 79.49           H
ATOM   3644 3HG2 ILE A 242     -16.794 -16.895 -22.267  1.00 79.49           H
ATOM   3645  CD1 ILE A 242     -15.472 -17.128 -19.926  1.00 79.49           C
ATOM   3646 1HD1 ILE A 242     -15.585 -16.109 -19.554  1.00 79.49           H
ATOM   3647 2HD1 ILE A 242     -16.416 -17.465 -20.355  1.00 79.49           H
ATOM   3648 3HD1 ILE A 242     -15.192 -17.786 -19.103  1.00 79.49           H
ATOM   3649  HN  ILE A 242     -12.789 -14.811 -21.604  1.00 79.49           H
ATOM   3650  N   GLN A 243     -13.999 -14.040 -24.350  1.00 74.93           N
ATOM   3651  CA  GLN A 243     -14.324 -13.253 -25.527  1.00 74.93           C
ATOM   3652  C   GLN A 243     -13.118 -13.175 -26.464  1.00 74.93           C
ATOM   3653  O   GLN A 243     -13.246 -12.759 -27.614  1.00 74.93           O
ATOM   3654  HA  GLN A 243     -15.140 -13.786 -26.016  1.00 74.93           H
ATOM   3655  CB  GLN A 243     -14.804 -11.854 -25.134  1.00 74.93           C
ATOM   3656 1HB  GLN A 243     -14.058 -11.373 -24.502  1.00 74.93           H
ATOM   3657 2HB  GLN A 243     -14.909 -11.238 -26.027  1.00 74.93           H
ATOM   3658  CG  GLN A 243     -16.142 -11.921 -24.394  1.00 74.93           C
ATOM   3659 1HG  GLN A 243     -16.836 -12.553 -24.947  1.00 74.93           H
ATOM   3660 2HG  GLN A 243     -15.998 -12.383 -23.418  1.00 74.93           H
ATOM   3661  CD  GLN A 243     -16.742 -10.524 -24.220  1.00 74.93           C
ATOM   3662  OE1 GLN A 243     -16.088  -9.511 -24.404  1.00 74.93           O
ATOM   3663  NE2 GLN A 243     -18.022 -10.527 -23.856  1.00 74.93           N
ATOM   3664 1HE2 GLN A 243     -18.501 -11.394 -23.721  1.00 74.93           H
ATOM   3665 2HE2 GLN A 243     -18.504  -9.662 -23.717  1.00 74.93           H
ATOM   3666  HN  GLN A 243     -13.869 -13.513 -23.510  1.00 74.93           H
ATOM   3667  N   ALA A 244     -11.972 -13.583 -25.937  1.00 67.44           N
ATOM   3668  CA  ALA A 244     -10.728 -13.477 -26.679  1.00 67.44           C
ATOM   3669  C   ALA A 244     -10.673 -14.583 -27.735  1.00 67.44           C
ATOM   3670  O   ALA A 244     -10.062 -15.627 -27.515  1.00 67.44           O
ATOM   3671  HA  ALA A 244     -10.720 -12.509 -27.178  1.00 67.44           H
ATOM   3672  CB  ALA A 244      -9.547 -13.540 -25.707  1.00 67.44           C
ATOM   3673 1HB  ALA A 244      -9.618 -12.717 -24.997  1.00 67.44           H
ATOM   3674 2HB  ALA A 244      -9.569 -14.488 -25.169  1.00 67.44           H
ATOM   3675 3HB  ALA A 244      -8.614 -13.460 -26.264  1.00 67.44           H
ATOM   3676  HN  ALA A 244     -11.887 -13.980 -25.023  1.00 67.44           H
ATOM   3677  N   LYS A 245     -11.319 -14.315 -28.860  1.00 62.82           N
ATOM   3678  CA  LYS A 245     -11.279 -15.236 -29.984  1.00 62.82           C
ATOM   3679  C   LYS A 245      -9.825 -15.453 -30.408  1.00 62.82           C
ATOM   3680  O   LYS A 245      -9.501 -16.463 -31.032  1.00 62.82           O
ATOM   3681  HA  LYS A 245     -11.685 -16.187 -29.641  1.00 62.82           H
ATOM   3682  CB  LYS A 245     -12.182 -14.740 -31.115  1.00 62.82           C
ATOM   3683 1HB  LYS A 245     -12.012 -13.676 -31.282  1.00 62.82           H
ATOM   3684 2HB  LYS A 245     -11.925 -15.253 -32.042  1.00 62.82           H
ATOM   3685  CG  LYS A 245     -13.657 -14.980 -30.785  1.00 62.82           C
ATOM   3686 1HG  LYS A 245     -13.784 -15.985 -30.382  1.00 62.82           H
ATOM   3687 2HG  LYS A 245     -13.978 -14.283 -30.011  1.00 62.82           H
ATOM   3688  CD  LYS A 245     -14.532 -14.809 -32.028  1.00 62.82           C
ATOM   3689 1HD  LYS A 245     -14.491 -13.774 -32.367  1.00 62.82           H
ATOM   3690 2HD  LYS A 245     -14.143 -15.425 -32.839  1.00 62.82           H
ATOM   3691  CE  LYS A 245     -15.982 -15.199 -31.735  1.00 62.82           C
ATOM   3692 1HE  LYS A 245     -16.013 -16.174 -31.250  1.00 62.82           H
ATOM   3693 2HE  LYS A 245     -16.424 -14.484 -31.041  1.00 62.82           H
ATOM   3694  NZ  LYS A 245     -16.772 -15.236 -32.986  1.00 62.82           N
ATOM   3695 1HZ  LYS A 245     -17.735 -15.468 -32.772  1.00 62.82           H
ATOM   3696 2HZ  LYS A 245     -16.735 -14.328 -33.437  1.00 62.82           H
ATOM   3697 3HZ  LYS A 245     -16.386 -15.937 -33.609  1.00 62.82           H
ATOM   3698  HN  LYS A 245     -11.861 -13.488 -29.010  1.00 62.82           H
ATOM   3699  N   LYS A 246      -8.988 -14.489 -30.053  1.00 58.19           N
ATOM   3700  CA  LYS A 246      -7.620 -14.469 -30.541  1.00 58.19           C
ATOM   3701  C   LYS A 246      -6.663 -14.721 -29.374  1.00 58.19           C
ATOM   3702  O   LYS A 246      -6.773 -14.083 -28.328  1.00 58.19           O
ATOM   3703  HA  LYS A 246      -7.516 -15.286 -31.255  1.00 58.19           H
ATOM   3704  CB  LYS A 246      -7.340 -13.169 -31.297  1.00 58.19           C
ATOM   3705 1HB  LYS A 246      -7.722 -12.322 -30.727  1.00 58.19           H
ATOM   3706 2HB  LYS A 246      -6.264 -13.026 -31.396  1.00 58.19           H
ATOM   3707  CG  LYS A 246      -7.987 -13.190 -32.684  1.00 58.19           C
ATOM   3708 1HG  LYS A 246      -7.817 -14.160 -33.153  1.00 58.19           H
ATOM   3709 2HG  LYS A 246      -9.065 -13.067 -32.587  1.00 58.19           H
ATOM   3710  CD  LYS A 246      -7.418 -12.082 -33.571  1.00 58.19           C
ATOM   3711 1HD  LYS A 246      -7.684 -11.108 -33.159  1.00 58.19           H
ATOM   3712 2HD  LYS A 246      -6.329 -12.138 -33.578  1.00 58.19           H
ATOM   3713  CE  LYS A 246      -7.948 -12.198 -35.002  1.00 58.19           C
ATOM   3714 1HE  LYS A 246      -7.857 -13.228 -35.347  1.00 58.19           H
ATOM   3715 2HE  LYS A 246      -9.009 -11.947 -35.024  1.00 58.19           H
ATOM   3716  NZ  LYS A 246      -7.201 -11.297 -35.907  1.00 58.19           N
ATOM   3717 1HZ  LYS A 246      -7.587 -11.360 -36.842  1.00 58.19           H
ATOM   3718 2HZ  LYS A 246      -7.278 -10.343 -35.573  1.00 58.19           H
ATOM   3719 3HZ  LYS A 246      -6.224 -11.571 -35.925  1.00 58.19           H
ATOM   3720  HN  LYS A 246      -9.231 -13.734 -29.445  1.00 58.19           H
ATOM   3721  N   SER A 247      -5.745 -15.651 -29.593  1.00 55.63           N
ATOM   3722  CA  SER A 247      -4.920 -16.158 -28.510  1.00 55.63           C
ATOM   3723  C   SER A 247      -4.005 -15.049 -27.986  1.00 55.63           C
ATOM   3724  O   SER A 247      -3.626 -15.053 -26.815  1.00 55.63           O
ATOM   3725  HA  SER A 247      -5.621 -16.473 -27.737  1.00 55.63           H
ATOM   3726  CB  SER A 247      -4.090 -17.360 -28.965  1.00 55.63           C
ATOM   3727 1HB  SER A 247      -3.791 -17.944 -28.095  1.00 55.63           H
ATOM   3728 2HB  SER A 247      -4.705 -18.009 -29.589  1.00 55.63           H
ATOM   3729  OG  SER A 247      -2.930 -16.963 -29.692  1.00 55.63           O
ATOM   3730  HG  SER A 247      -2.423 -17.770 -29.993  1.00 55.63           H
ATOM   3731  HN  SER A 247      -5.562 -16.055 -30.489  1.00 55.63           H
ATOM   3732  N   SER A 248      -3.677 -14.126 -28.878  1.00 57.74           N
ATOM   3733  CA  SER A 248      -2.689 -13.105 -28.569  1.00 57.74           C
ATOM   3734  C   SER A 248      -3.122 -12.315 -27.333  1.00 57.74           C
ATOM   3735  O   SER A 248      -2.329 -11.568 -26.761  1.00 57.74           O
ATOM   3736  HA  SER A 248      -1.765 -13.649 -28.372  1.00 57.74           H
ATOM   3737  CB  SER A 248      -2.482 -12.163 -29.757  1.00 57.74           C
ATOM   3738 1HB  SER A 248      -1.634 -11.508 -29.556  1.00 57.74           H
ATOM   3739 2HB  SER A 248      -2.232 -12.746 -30.643  1.00 57.74           H
ATOM   3740  OG  SER A 248      -3.639 -11.373 -30.019  1.00 57.74           O
ATOM   3741  HG  SER A 248      -3.462 -10.751 -30.782  1.00 57.74           H
ATOM   3742  HN  SER A 248      -4.072 -14.068 -29.794  1.00 57.74           H
ATOM   3743  N   LYS A 249      -4.378 -12.506 -26.958  1.00 63.37           N
ATOM   3744  CA  LYS A 249      -4.959 -11.738 -25.870  1.00 63.37           C
ATOM   3745  C   LYS A 249      -4.359 -12.208 -24.543  1.00 63.37           C
ATOM   3746  O   LYS A 249      -4.322 -11.453 -23.572  1.00 63.37           O
ATOM   3747  HA  LYS A 249      -4.684 -10.694 -26.023  1.00 63.37           H
ATOM   3748  CB  LYS A 249      -6.486 -11.814 -25.915  1.00 63.37           C
ATOM   3749 1HB  LYS A 249      -6.801 -12.856 -25.976  1.00 63.37           H
ATOM   3750 2HB  LYS A 249      -6.902 -11.409 -24.993  1.00 63.37           H
ATOM   3751  CG  LYS A 249      -7.038 -11.040 -27.114  1.00 63.37           C
ATOM   3752 1HG  LYS A 249      -6.793  -9.983 -27.012  1.00 63.37           H
ATOM   3753 2HG  LYS A 249      -6.563 -11.391 -28.029  1.00 63.37           H
ATOM   3754  CD  LYS A 249      -8.555 -11.208 -27.224  1.00 63.37           C
ATOM   3755 1HD  LYS A 249      -8.790 -12.224 -27.540  1.00 63.37           H
ATOM   3756 2HD  LYS A 249      -9.013 -11.065 -26.245  1.00 63.37           H
ATOM   3757  CE  LYS A 249      -9.147 -10.208 -28.220  1.00 63.37           C
ATOM   3758 1HE  LYS A 249      -8.665  -9.238 -28.101  1.00 63.37           H
ATOM   3759 2HE  LYS A 249      -8.947 -10.540 -29.239  1.00 63.37           H
ATOM   3760  NZ  LYS A 249     -10.606 -10.072 -28.013  1.00 63.37           N
ATOM   3761 1HZ  LYS A 249     -10.901  -9.141 -28.286  1.00 63.37           H
ATOM   3762 2HZ  LYS A 249     -11.093 -10.760 -28.577  1.00 63.37           H
ATOM   3763 3HZ  LYS A 249     -10.824 -10.223 -27.034  1.00 63.37           H
ATOM   3764  HN  LYS A 249      -4.994 -13.169 -27.383  1.00 63.37           H
ATOM   3765  N   HIS A 250      -3.904 -13.452 -24.543  1.00 67.29           N
ATOM   3766  CA  HIS A 250      -3.288 -14.024 -23.358  1.00 67.29           C
ATOM   3767  C   HIS A 250      -2.061 -13.198 -22.969  1.00 67.29           C
ATOM   3768  O   HIS A 250      -1.828 -12.944 -21.788  1.00 67.29           O
ATOM   3769  HA  HIS A 250      -4.027 -13.960 -22.559  1.00 67.29           H
ATOM   3770  CB  HIS A 250      -2.963 -15.503 -23.575  1.00 67.29           C
ATOM   3771 1HB  HIS A 250      -2.407 -15.610 -24.506  1.00 67.29           H
ATOM   3772 2HB  HIS A 250      -2.309 -15.842 -22.772  1.00 67.29           H
ATOM   3773  CG  HIS A 250      -4.179 -16.398 -23.626  1.00 67.29           C
ATOM   3774  ND1 HIS A 250      -4.802 -16.881 -22.489  1.00 67.29           N
ATOM   3775  HD1 HIS A 250      -4.524 -16.697 -21.546  1.00 67.29           H
ATOM   3776  CD2 HIS A 250      -4.879 -16.890 -24.688  1.00 67.29           C
ATOM   3777  HD2 HIS A 250      -4.658 -16.704 -25.739  1.00 67.29           H
ATOM   3778  CE1 HIS A 250      -5.830 -17.631 -22.862  1.00 67.29           C
ATOM   3779  HE1 HIS A 250      -6.517 -18.152 -22.196  1.00 67.29           H
ATOM   3780  NE2 HIS A 250      -5.875 -17.635 -24.225  1.00 67.29           N
ATOM   3781  HN  HIS A 250      -3.952 -14.064 -25.332  1.00 67.29           H
ATOM   3782  N   LYS A 251      -1.307 -12.802 -23.984  1.00 68.85           N
ATOM   3783  CA  LYS A 251      -0.052 -12.106 -23.757  1.00 68.85           C
ATOM   3784  C   LYS A 251      -0.336 -10.748 -23.114  1.00 68.85           C
ATOM   3785  O   LYS A 251       0.437 -10.277 -22.281  1.00 68.85           O
ATOM   3786  HA  LYS A 251       0.532 -12.704 -23.058  1.00 68.85           H
ATOM   3787  CB  LYS A 251       0.752 -12.015 -25.056  1.00 68.85           C
ATOM   3788 1HB  LYS A 251       0.590 -12.913 -25.652  1.00 68.85           H
ATOM   3789 2HB  LYS A 251       0.399 -11.171 -25.648  1.00 68.85           H
ATOM   3790  CG  LYS A 251       2.246 -11.852 -24.766  1.00 68.85           C
ATOM   3791 1HG  LYS A 251       2.409 -10.944 -24.184  1.00 68.85           H
ATOM   3792 2HG  LYS A 251       2.595 -12.687 -24.159  1.00 68.85           H
ATOM   3793  CD  LYS A 251       3.052 -11.784 -26.064  1.00 68.85           C
ATOM   3794 1HD  LYS A 251       2.771 -12.613 -26.714  1.00 68.85           H
ATOM   3795 2HD  LYS A 251       2.813 -10.865 -26.598  1.00 68.85           H
ATOM   3796  CE  LYS A 251       4.555 -11.839 -25.779  1.00 68.85           C
ATOM   3797 1HE  LYS A 251       4.791 -11.215 -24.918  1.00 68.85           H
ATOM   3798 2HE  LYS A 251       4.845 -12.858 -25.524  1.00 68.85           H
ATOM   3799  NZ  LYS A 251       5.323 -11.379 -26.958  1.00 68.85           N
ATOM   3800 1HZ  LYS A 251       6.307 -11.331 -26.722  1.00 68.85           H
ATOM   3801 2HZ  LYS A 251       5.190 -12.031 -27.723  1.00 68.85           H
ATOM   3802 3HZ  LYS A 251       4.996 -10.460 -27.237  1.00 68.85           H
ATOM   3803  HN  LYS A 251      -1.541 -12.950 -24.945  1.00 68.85           H
ATOM   3804  N   ALA A 252      -1.448 -10.155 -23.524  1.00 70.74           N
ATOM   3805  CA  ALA A 252      -1.788  -8.813 -23.083  1.00 70.74           C
ATOM   3806  C   ALA A 252      -2.231  -8.860 -21.619  1.00 70.74           C
ATOM   3807  O   ALA A 252      -2.124  -7.866 -20.902  1.00 70.74           O
ATOM   3808  HA  ALA A 252      -0.890  -8.200 -23.162  1.00 70.74           H
ATOM   3809  CB  ALA A 252      -2.865  -8.231 -24.000  1.00 70.74           C
ATOM   3810 1HB  ALA A 252      -2.489  -8.193 -25.023  1.00 70.74           H
ATOM   3811 2HB  ALA A 252      -3.753  -8.861 -23.963  1.00 70.74           H
ATOM   3812 3HB  ALA A 252      -3.119  -7.224 -23.669  1.00 70.74           H
ATOM   3813  HN  ALA A 252      -2.109 -10.575 -24.146  1.00 70.74           H
ATOM   3814  N   LEU A 253      -2.720 -10.024 -21.219  1.00 79.40           N
ATOM   3815  CA  LEU A 253      -3.312 -10.174 -19.900  1.00 79.40           C
ATOM   3816  C   LEU A 253      -2.218 -10.539 -18.894  1.00 79.40           C
ATOM   3817  O   LEU A 253      -2.406 -10.394 -17.687  1.00 79.40           O
ATOM   3818  HA  LEU A 253      -3.731  -9.208 -19.619  1.00 79.40           H
ATOM   3819  CB  LEU A 253      -4.468 -11.175 -19.942  1.00 79.40           C
ATOM   3820 1HB  LEU A 253      -4.138 -12.058 -20.490  1.00 79.40           H
ATOM   3821 2HB  LEU A 253      -4.682 -11.495 -18.922  1.00 79.40           H
ATOM   3822  CG  LEU A 253      -5.768 -10.673 -20.573  1.00 79.40           C
ATOM   3823  HG  LEU A 253      -5.529 -10.233 -21.541  1.00 79.40           H
ATOM   3824  CD1 LEU A 253      -6.736 -11.829 -20.828  1.00 79.40           C
ATOM   3825 1HD1 LEU A 253      -6.274 -12.548 -21.505  1.00 79.40           H
ATOM   3826 2HD1 LEU A 253      -6.973 -12.320 -19.884  1.00 79.40           H
ATOM   3827 3HD1 LEU A 253      -7.652 -11.444 -21.277  1.00 79.40           H
ATOM   3828  CD2 LEU A 253      -6.401  -9.572 -19.720  1.00 79.40           C
ATOM   3829 1HD2 LEU A 253      -6.624  -9.964 -18.728  1.00 79.40           H
ATOM   3830 2HD2 LEU A 253      -5.709  -8.735 -19.634  1.00 79.40           H
ATOM   3831 3HD2 LEU A 253      -7.324  -9.233 -20.192  1.00 79.40           H
ATOM   3832  HN  LEU A 253      -2.717 -10.854 -21.777  1.00 79.40           H
ATOM   3833  N   LYS A 254      -1.099 -11.006 -19.429  1.00 80.68           N
ATOM   3834  CA  LYS A 254      -0.027 -11.517 -18.592  1.00 80.68           C
ATOM   3835  C   LYS A 254       0.350 -10.461 -17.550  1.00 80.68           C
ATOM   3836  O   LYS A 254       0.485 -10.771 -16.368  1.00 80.68           O
ATOM   3837  HA  LYS A 254      -0.409 -12.395 -18.071  1.00 80.68           H
ATOM   3838  CB  LYS A 254       1.151 -11.978 -19.453  1.00 80.68           C
ATOM   3839 1HB  LYS A 254       0.797 -12.659 -20.226  1.00 80.68           H
ATOM   3840 2HB  LYS A 254       1.592 -11.121 -19.961  1.00 80.68           H
ATOM   3841  CG  LYS A 254       2.214 -12.675 -18.600  1.00 80.68           C
ATOM   3842 1HG  LYS A 254       2.564 -11.996 -17.823  1.00 80.68           H
ATOM   3843 2HG  LYS A 254       1.774 -13.536 -18.097  1.00 80.68           H
ATOM   3844  CD  LYS A 254       3.395 -13.128 -19.460  1.00 80.68           C
ATOM   3845 1HD  LYS A 254       3.050 -13.830 -20.219  1.00 80.68           H
ATOM   3846 2HD  LYS A 254       3.817 -12.272 -19.986  1.00 80.68           H
ATOM   3847  CE  LYS A 254       4.476 -13.789 -18.601  1.00 80.68           C
ATOM   3848 1HE  LYS A 254       4.884 -13.063 -17.897  1.00 80.68           H
ATOM   3849 2HE  LYS A 254       4.038 -14.594 -18.011  1.00 80.68           H
ATOM   3850  NZ  LYS A 254       5.560 -14.324 -19.454  1.00 80.68           N
ATOM   3851 1HZ  LYS A 254       6.271 -14.751 -18.870  1.00 80.68           H
ATOM   3852 2HZ  LYS A 254       5.180 -15.020 -20.087  1.00 80.68           H
ATOM   3853 3HZ  LYS A 254       5.973 -13.569 -19.990  1.00 80.68           H
ATOM   3854  HN  LYS A 254      -0.919 -11.037 -20.412  1.00 80.68           H
ATOM   3855  N   VAL A 255       0.508  -9.235 -18.028  1.00 80.54           N
ATOM   3856  CA  VAL A 255       0.967  -8.153 -17.173  1.00 80.54           C
ATOM   3857  C   VAL A 255      -0.016  -7.972 -16.014  1.00 80.54           C
ATOM   3858  O   VAL A 255       0.387  -7.953 -14.852  1.00 80.54           O
ATOM   3859  HA  VAL A 255       1.937  -8.442 -16.769  1.00 80.54           H
ATOM   3860  CB  VAL A 255       1.157  -6.879 -17.999  1.00 80.54           C
ATOM   3861  HB  VAL A 255       0.205  -6.641 -18.473  1.00 80.54           H
ATOM   3862  CG1 VAL A 255       1.546  -5.700 -17.106  1.00 80.54           C
ATOM   3863 1HG1 VAL A 255       0.759  -5.525 -16.372  1.00 80.54           H
ATOM   3864 2HG1 VAL A 255       2.479  -5.926 -16.591  1.00 80.54           H
ATOM   3865 3HG1 VAL A 255       1.675  -4.807 -17.718  1.00 80.54           H
ATOM   3866  CG2 VAL A 255       2.193  -7.093 -19.106  1.00 80.54           C
ATOM   3867 1HG2 VAL A 255       3.149  -7.368 -18.660  1.00 80.54           H
ATOM   3868 2HG2 VAL A 255       1.857  -7.892 -19.767  1.00 80.54           H
ATOM   3869 3HG2 VAL A 255       2.309  -6.173 -19.677  1.00 80.54           H
ATOM   3870  HN  VAL A 255       0.328  -8.977 -18.977  1.00 80.54           H
ATOM   3871  N   THR A 256      -1.285  -7.845 -16.371  1.00 80.48           N
ATOM   3872  CA  THR A 256      -2.310  -7.529 -15.391  1.00 80.48           C
ATOM   3873  C   THR A 256      -2.359  -8.606 -14.305  1.00 80.48           C
ATOM   3874  O   THR A 256      -2.453  -8.293 -13.119  1.00 80.48           O
ATOM   3875  HA  THR A 256      -2.041  -6.593 -14.901  1.00 80.48           H
ATOM   3876  CB  THR A 256      -3.637  -7.354 -16.133  1.00 80.48           C
ATOM   3877  HB  THR A 256      -4.076  -8.321 -16.379  1.00 80.48           H
ATOM   3878  OG1 THR A 256      -3.305  -6.528 -17.246  1.00 80.48           O
ATOM   3879  HG1 THR A 256      -2.926  -5.660 -16.926  1.00 80.48           H
ATOM   3880  CG2 THR A 256      -4.646  -6.522 -15.339  1.00 80.48           C
ATOM   3881 1HG2 THR A 256      -4.233  -5.531 -15.151  1.00 80.48           H
ATOM   3882 2HG2 THR A 256      -4.856  -7.014 -14.389  1.00 80.48           H
ATOM   3883 3HG2 THR A 256      -5.570  -6.429 -15.911  1.00 80.48           H
ATOM   3884  HN  THR A 256      -1.617  -7.953 -17.308  1.00 80.48           H
ATOM   3885  N   ILE A 257      -2.293  -9.852 -14.749  1.00 82.33           N
ATOM   3886  CA  ILE A 257      -2.366 -10.978 -13.833  1.00 82.33           C
ATOM   3887  C   ILE A 257      -1.206 -10.897 -12.839  1.00 82.33           C
ATOM   3888  O   ILE A 257      -1.391 -11.119 -11.643  1.00 82.33           O
ATOM   3889  HA  ILE A 257      -3.301 -10.890 -13.280  1.00 82.33           H
ATOM   3890  CB  ILE A 257      -2.421 -12.296 -14.607  1.00 82.33           C
ATOM   3891  HB  ILE A 257      -1.604 -12.303 -15.329  1.00 82.33           H
ATOM   3892  CG1 ILE A 257      -3.724 -12.413 -15.400  1.00 82.33           C
ATOM   3893 1HG1 ILE A 257      -4.559 -12.562 -14.714  1.00 82.33           H
ATOM   3894 2HG1 ILE A 257      -3.913 -11.482 -15.935  1.00 82.33           H
ATOM   3895  CG2 ILE A 257      -2.209 -13.490 -13.674  1.00 82.33           C
ATOM   3896 1HG2 ILE A 257      -1.234 -13.407 -13.194  1.00 82.33           H
ATOM   3897 2HG2 ILE A 257      -2.989 -13.499 -12.913  1.00 82.33           H
ATOM   3898 3HG2 ILE A 257      -2.252 -14.414 -14.250  1.00 82.33           H
ATOM   3899  CD1 ILE A 257      -3.660 -13.575 -16.393  1.00 82.33           C
ATOM   3900 1HD1 ILE A 257      -2.840 -13.410 -17.092  1.00 82.33           H
ATOM   3901 2HD1 ILE A 257      -3.495 -14.507 -15.852  1.00 82.33           H
ATOM   3902 3HD1 ILE A 257      -4.599 -13.635 -16.943  1.00 82.33           H
ATOM   3903  HN  ILE A 257      -2.192 -10.098 -15.713  1.00 82.33           H
ATOM   3904  N   THR A 258      -0.035 -10.577 -13.370  1.00 86.17           N
ATOM   3905  CA  THR A 258       1.177 -10.583 -12.568  1.00 86.17           C
ATOM   3906  C   THR A 258       1.092  -9.525 -11.465  1.00 86.17           C
ATOM   3907  O   THR A 258       1.351  -9.817 -10.299  1.00 86.17           O
ATOM   3908  HA  THR A 258       1.259 -11.552 -12.076  1.00 86.17           H
ATOM   3909  CB  THR A 258       2.367 -10.386 -13.509  1.00 86.17           C
ATOM   3910  HB  THR A 258       2.389  -9.369 -13.901  1.00 86.17           H
ATOM   3911  OG1 THR A 258       2.216 -11.417 -14.481  1.00 86.17           O
ATOM   3912  HG1 THR A 258       1.814 -11.042 -15.316  1.00 86.17           H
ATOM   3913  CG2 THR A 258       3.704 -10.702 -12.835  1.00 86.17           C
ATOM   3914 1HG2 THR A 258       3.707 -11.740 -12.503  1.00 86.17           H
ATOM   3915 2HG2 THR A 258       3.843 -10.045 -11.977  1.00 86.17           H
ATOM   3916 3HG2 THR A 258       4.515 -10.546 -13.547  1.00 86.17           H
ATOM   3917  HN  THR A 258       0.093 -10.317 -14.327  1.00 86.17           H
ATOM   3918  N   VAL A 259       0.729  -8.318 -11.874  1.00 85.34           N
ATOM   3919  CA  VAL A 259       0.681  -7.198 -10.950  1.00 85.34           C
ATOM   3920  C   VAL A 259      -0.311  -7.511  -9.827  1.00 85.34           C
ATOM   3921  O   VAL A 259      -0.019  -7.283  -8.655  1.00 85.34           O
ATOM   3922  HA  VAL A 259       1.675  -7.085 -10.518  1.00 85.34           H
ATOM   3923  CB  VAL A 259       0.344  -5.911 -11.705  1.00 85.34           C
ATOM   3924  HB  VAL A 259      -0.560  -6.091 -12.288  1.00 85.34           H
ATOM   3925  CG1 VAL A 259       0.054  -4.765 -10.733  1.00 85.34           C
ATOM   3926 1HG1 VAL A 259      -0.792  -5.031 -10.099  1.00 85.34           H
ATOM   3927 2HG1 VAL A 259       0.932  -4.586 -10.111  1.00 85.34           H
ATOM   3928 3HG1 VAL A 259      -0.182  -3.862 -11.296  1.00 85.34           H
ATOM   3929  CG2 VAL A 259       1.464  -5.536 -12.677  1.00 85.34           C
ATOM   3930 1HG2 VAL A 259       2.390  -5.383 -12.123  1.00 85.34           H
ATOM   3931 2HG2 VAL A 259       1.601  -6.339 -13.400  1.00 85.34           H
ATOM   3932 3HG2 VAL A 259       1.198  -4.617 -13.200  1.00 85.34           H
ATOM   3933  HN  VAL A 259       0.471  -8.101 -12.815  1.00 85.34           H
ATOM   3934  N   LEU A 260      -1.464  -8.027 -10.227  1.00 84.01           N
ATOM   3935  CA  LEU A 260      -2.513  -8.342  -9.273  1.00 84.01           C
ATOM   3936  C   LEU A 260      -1.984  -9.353  -8.253  1.00 84.01           C
ATOM   3937  O   LEU A 260      -2.136  -9.161  -7.048  1.00 84.01           O
ATOM   3938  HA  LEU A 260      -2.764  -7.420  -8.747  1.00 84.01           H
ATOM   3939  CB  LEU A 260      -3.777  -8.806 -10.000  1.00 84.01           C
ATOM   3940 1HB  LEU A 260      -4.028  -8.066 -10.760  1.00 84.01           H
ATOM   3941 2HB  LEU A 260      -3.551  -9.735 -10.523  1.00 84.01           H
ATOM   3942  CG  LEU A 260      -5.010  -9.034  -9.123  1.00 84.01           C
ATOM   3943  HG  LEU A 260      -4.736  -9.716  -8.318  1.00 84.01           H
ATOM   3944  CD1 LEU A 260      -5.468  -7.727  -8.471  1.00 84.01           C
ATOM   3945 1HD1 LEU A 260      -4.666  -7.330  -7.850  1.00 84.01           H
ATOM   3946 2HD1 LEU A 260      -5.720  -7.003  -9.246  1.00 84.01           H
ATOM   3947 3HD1 LEU A 260      -6.346  -7.918  -7.854  1.00 84.01           H
ATOM   3948  CD2 LEU A 260      -6.133  -9.702  -9.919  1.00 84.01           C
ATOM   3949 1HD2 LEU A 260      -6.413  -9.064 -10.757  1.00 84.01           H
ATOM   3950 2HD2 LEU A 260      -5.788 -10.665 -10.294  1.00 84.01           H
ATOM   3951 3HD2 LEU A 260      -6.997  -9.852  -9.272  1.00 84.01           H
ATOM   3952  HN  LEU A 260      -1.685  -8.230 -11.181  1.00 84.01           H
ATOM   3953  N   THR A 261      -1.374 -10.407  -8.775  1.00 86.39           N
ATOM   3954  CA  THR A 261      -0.958 -11.520  -7.940  1.00 86.39           C
ATOM   3955  C   THR A 261       0.095 -11.064  -6.929  1.00 86.39           C
ATOM   3956  O   THR A 261       0.039 -11.436  -5.757  1.00 86.39           O
ATOM   3957  HA  THR A 261      -1.822 -11.863  -7.369  1.00 86.39           H
ATOM   3958  CB  THR A 261      -0.473 -12.645  -8.857  1.00 86.39           C
ATOM   3959  HB  THR A 261       0.457 -12.368  -9.353  1.00 86.39           H
ATOM   3960  OG1 THR A 261      -1.581 -12.891  -9.720  1.00 86.39           O
ATOM   3961  HG1 THR A 261      -1.397 -12.514 -10.628  1.00 86.39           H
ATOM   3962  CG2 THR A 261      -0.281 -13.967  -8.112  1.00 86.39           C
ATOM   3963 1HG2 THR A 261      -1.229 -14.278  -7.672  1.00 86.39           H
ATOM   3964 2HG2 THR A 261       0.460 -13.835  -7.323  1.00 86.39           H
ATOM   3965 3HG2 THR A 261       0.064 -14.730  -8.809  1.00 86.39           H
ATOM   3966  HN  THR A 261      -1.164 -10.507  -9.748  1.00 86.39           H
ATOM   3967  N   VAL A 262       1.032 -10.265  -7.418  1.00 88.85           N
ATOM   3968  CA  VAL A 262       2.148  -9.830  -6.596  1.00 88.85           C
ATOM   3969  C   VAL A 262       1.628  -8.940  -5.465  1.00 88.85           C
ATOM   3970  O   VAL A 262       2.084  -9.045  -4.328  1.00 88.85           O
ATOM   3971  HA  VAL A 262       2.603 -10.719  -6.161  1.00 88.85           H
ATOM   3972  CB  VAL A 262       3.199  -9.137  -7.466  1.00 88.85           C
ATOM   3973  HB  VAL A 262       2.698  -8.358  -8.040  1.00 88.85           H
ATOM   3974  CG1 VAL A 262       4.271  -8.468  -6.602  1.00 88.85           C
ATOM   3975 1HG1 VAL A 262       3.806  -7.724  -5.957  1.00 88.85           H
ATOM   3976 2HG1 VAL A 262       4.766  -9.222  -5.990  1.00 88.85           H
ATOM   3977 3HG1 VAL A 262       5.006  -7.984  -7.246  1.00 88.85           H
ATOM   3978  CG2 VAL A 262       3.827 -10.120  -8.456  1.00 88.85           C
ATOM   3979 1HG2 VAL A 262       4.307 -10.931  -7.907  1.00 88.85           H
ATOM   3980 2HG2 VAL A 262       3.051 -10.529  -9.103  1.00 88.85           H
ATOM   3981 3HG2 VAL A 262       4.570  -9.602  -9.061  1.00 88.85           H
ATOM   3982  HN  VAL A 262       1.036  -9.917  -8.355  1.00 88.85           H
ATOM   3983  N   PHE A 263       0.679  -8.085  -5.817  1.00 87.12           N
ATOM   3984  CA  PHE A 263       0.068  -7.201  -4.840  1.00 87.12           C
ATOM   3985  C   PHE A 263      -0.589  -8.000  -3.713  1.00 87.12           C
ATOM   3986  O   PHE A 263      -0.409  -7.685  -2.537  1.00 87.12           O
ATOM   3987  HA  PHE A 263       0.862  -6.578  -4.426  1.00 87.12           H
ATOM   3988  CB  PHE A 263      -1.007  -6.397  -5.573  1.00 87.12           C
ATOM   3989 1HB  PHE A 263      -0.544  -5.861  -6.402  1.00 87.12           H
ATOM   3990 2HB  PHE A 263      -1.731  -7.088  -6.006  1.00 87.12           H
ATOM   3991  CG  PHE A 263      -1.749  -5.395  -4.687  1.00 87.12           C
ATOM   3992  CD1 PHE A 263      -2.920  -5.749  -4.092  1.00 87.12           C
ATOM   3993  HD1 PHE A 263      -3.329  -6.747  -4.247  1.00 87.12           H
ATOM   3994  CD2 PHE A 263      -1.237  -4.149  -4.493  1.00 87.12           C
ATOM   3995  HD2 PHE A 263      -0.299  -3.865  -4.970  1.00 87.12           H
ATOM   3996  CE1 PHE A 263      -3.608  -4.819  -3.269  1.00 87.12           C
ATOM   3997  HE1 PHE A 263      -4.546  -5.103  -2.792  1.00 87.12           H
ATOM   3998  CE2 PHE A 263      -1.926  -3.219  -3.670  1.00 87.12           C
ATOM   3999  HE2 PHE A 263      -1.516  -2.221  -3.515  1.00 87.12           H
ATOM   4000  CZ  PHE A 263      -3.096  -3.573  -3.075  1.00 87.12           C
ATOM   4001  HZ  PHE A 263      -3.624  -2.859  -2.443  1.00 87.12           H
ATOM   4002  HN  PHE A 263       0.328  -7.992  -6.749  1.00 87.12           H
ATOM   4003  N   VAL A 264      -1.338  -9.017  -4.111  1.00 85.04           N
ATOM   4004  CA  VAL A 264      -2.155  -9.760  -3.166  1.00 85.04           C
ATOM   4005  C   VAL A 264      -1.244 -10.512  -2.192  1.00 85.04           C
ATOM   4006  O   VAL A 264      -1.457 -10.471  -0.981  1.00 85.04           O
ATOM   4007  HA  VAL A 264      -2.748  -9.038  -2.605  1.00 85.04           H
ATOM   4008  CB  VAL A 264      -3.117 -10.683  -3.918  1.00 85.04           C
ATOM   4009  HB  VAL A 264      -2.528 -11.295  -4.601  1.00 85.04           H
ATOM   4010  CG1 VAL A 264      -3.843 -11.621  -2.952  1.00 85.04           C
ATOM   4011 1HG1 VAL A 264      -3.113 -12.234  -2.423  1.00 85.04           H
ATOM   4012 2HG1 VAL A 264      -4.413 -11.033  -2.234  1.00 85.04           H
ATOM   4013 3HG1 VAL A 264      -4.520 -12.266  -3.513  1.00 85.04           H
ATOM   4014  CG2 VAL A 264      -4.113  -9.874  -4.751  1.00 85.04           C
ATOM   4015 1HG2 VAL A 264      -4.693  -9.225  -4.095  1.00 85.04           H
ATOM   4016 2HG2 VAL A 264      -3.572  -9.267  -5.477  1.00 85.04           H
ATOM   4017 3HG2 VAL A 264      -4.785 -10.554  -5.275  1.00 85.04           H
ATOM   4018  HN  VAL A 264      -1.393  -9.335  -5.057  1.00 85.04           H
ATOM   4019  N   LEU A 265      -0.250 -11.180  -2.758  1.00 89.21           N
ATOM   4020  CA  LEU A 265       0.604 -12.057  -1.974  1.00 89.21           C
ATOM   4021  C   LEU A 265       1.387 -11.224  -0.958  1.00 89.21           C
ATOM   4022  O   LEU A 265       1.734 -11.713   0.116  1.00 89.21           O
ATOM   4023  HA  LEU A 265      -0.045 -12.744  -1.431  1.00 89.21           H
ATOM   4024  CB  LEU A 265       1.491 -12.901  -2.892  1.00 89.21           C
ATOM   4025 1HB  LEU A 265       2.002 -12.233  -3.585  1.00 89.21           H
ATOM   4026 2HB  LEU A 265       2.259 -13.377  -2.283  1.00 89.21           H
ATOM   4027  CG  LEU A 265       0.777 -13.985  -3.702  1.00 89.21           C
ATOM   4028  HG  LEU A 265      -0.000 -13.508  -4.299  1.00 89.21           H
ATOM   4029  CD1 LEU A 265       1.742 -14.665  -4.676  1.00 89.21           C
ATOM   4030 1HD1 LEU A 265       2.147 -13.923  -5.364  1.00 89.21           H
ATOM   4031 2HD1 LEU A 265       2.557 -15.126  -4.118  1.00 89.21           H
ATOM   4032 3HD1 LEU A 265       1.209 -15.431  -5.240  1.00 89.21           H
ATOM   4033  CD2 LEU A 265       0.086 -14.993  -2.782  1.00 89.21           C
ATOM   4034 1HD2 LEU A 265       0.829 -15.468  -2.141  1.00 89.21           H
ATOM   4035 2HD2 LEU A 265      -0.650 -14.476  -2.165  1.00 89.21           H
ATOM   4036 3HD2 LEU A 265      -0.413 -15.752  -3.384  1.00 89.21           H
ATOM   4037  HN  LEU A 265      -0.024 -11.129  -3.731  1.00 89.21           H
ATOM   4038  N   SER A 266       1.643  -9.978  -1.332  1.00 91.20           N
ATOM   4039  CA  SER A 266       2.460  -9.103  -0.510  1.00 91.20           C
ATOM   4040  C   SER A 266       1.610  -8.484   0.601  1.00 91.20           C
ATOM   4041  O   SER A 266       2.072  -8.337   1.732  1.00 91.20           O
ATOM   4042  HA  SER A 266       3.235  -9.743  -0.088  1.00 91.20           H
ATOM   4043  CB  SER A 266       3.111  -8.005  -1.354  1.00 91.20           C
ATOM   4044 1HB  SER A 266       3.662  -7.326  -0.702  1.00 91.20           H
ATOM   4045 2HB  SER A 266       3.836  -8.452  -2.034  1.00 91.20           H
ATOM   4046  OG  SER A 266       2.150  -7.266  -2.103  1.00 91.20           O
ATOM   4047  HG  SER A 266       2.104  -7.615  -3.039  1.00 91.20           H
ATOM   4048  HN  SER A 266       1.302  -9.568  -2.178  1.00 91.20           H
ATOM   4049  N   GLN A 267       0.382  -8.139   0.241  1.00 90.32           N
ATOM   4050  CA  GLN A 267      -0.462  -7.349   1.121  1.00 90.32           C
ATOM   4051  C   GLN A 267      -1.223  -8.260   2.086  1.00 90.32           C
ATOM   4052  O   GLN A 267      -1.534  -7.861   3.207  1.00 90.32           O
ATOM   4053  HA  GLN A 267       0.221  -6.708   1.679  1.00 90.32           H
ATOM   4054  CB  GLN A 267      -1.426  -6.475   0.317  1.00 90.32           C
ATOM   4055 1HB  GLN A 267      -2.033  -7.102  -0.335  1.00 90.32           H
ATOM   4056 2HB  GLN A 267      -2.110  -5.963   0.994  1.00 90.32           H
ATOM   4057  CG  GLN A 267      -0.664  -5.446  -0.521  1.00 90.32           C
ATOM   4058 1HG  GLN A 267      -0.023  -5.959  -1.238  1.00 90.32           H
ATOM   4059 2HG  GLN A 267      -1.370  -4.846  -1.096  1.00 90.32           H
ATOM   4060  CD  GLN A 267       0.183  -4.533   0.368  1.00 90.32           C
ATOM   4061  OE1 GLN A 267      -0.260  -4.031   1.388  1.00 90.32           O
ATOM   4062  NE2 GLN A 267       1.424  -4.348  -0.074  1.00 90.32           N
ATOM   4063 1HE2 GLN A 267       1.725  -4.789  -0.919  1.00 90.32           H
ATOM   4064 2HE2 GLN A 267       2.055  -3.766   0.439  1.00 90.32           H
ATOM   4065  HN  GLN A 267      -0.035  -8.390  -0.632  1.00 90.32           H
ATOM   4066  N   PHE A 268      -1.501  -9.467   1.615  1.00 90.30           N
ATOM   4067  CA  PHE A 268      -2.404 -10.357   2.324  1.00 90.30           C
ATOM   4068  C   PHE A 268      -1.900 -10.635   3.741  1.00 90.30           C
ATOM   4069  O   PHE A 268      -2.637 -10.461   4.711  1.00 90.30           O
ATOM   4070  HA  PHE A 268      -3.373  -9.860   2.375  1.00 90.30           H
ATOM   4071  CB  PHE A 268      -2.442 -11.672   1.542  1.00 90.30           C
ATOM   4072 1HB  PHE A 268      -2.757 -11.465   0.519  1.00 90.30           H
ATOM   4073 2HB  PHE A 268      -1.433 -12.080   1.488  1.00 90.30           H
ATOM   4074  CG  PHE A 268      -3.372 -12.727   2.143  1.00 90.30           C
ATOM   4075  CD1 PHE A 268      -2.862 -13.715   2.926  1.00 90.30           C
ATOM   4076  HD1 PHE A 268      -1.792 -13.755   3.126  1.00 90.30           H
ATOM   4077  CD2 PHE A 268      -4.708 -12.677   1.894  1.00 90.30           C
ATOM   4078  HD2 PHE A 268      -5.116 -11.885   1.266  1.00 90.30           H
ATOM   4079  CE1 PHE A 268      -3.726 -14.695   3.484  1.00 90.30           C
ATOM   4080  HE1 PHE A 268      -3.317 -15.487   4.112  1.00 90.30           H
ATOM   4081  CE2 PHE A 268      -5.571 -13.657   2.452  1.00 90.30           C
ATOM   4082  HE2 PHE A 268      -6.642 -13.617   2.253  1.00 90.30           H
ATOM   4083  CZ  PHE A 268      -5.062 -14.645   3.236  1.00 90.30           C
ATOM   4084  HZ  PHE A 268      -5.725 -15.397   3.664  1.00 90.30           H
ATOM   4085  HN  PHE A 268      -1.121  -9.837   0.767  1.00 90.30           H
ATOM   4086  N   PRO A 269      -0.641 -11.070   3.887  1.00 93.84           N
ATOM   4087  CA  PRO A 269      -0.131 -11.477   5.199  1.00 93.84           C
ATOM   4088  C   PRO A 269      -0.340 -10.406   6.257  1.00 93.84           C
ATOM   4089  O   PRO A 269      -0.756 -10.705   7.375  1.00 93.84           O
ATOM   4090  HA  PRO A 269      -0.681 -12.346   5.561  1.00 93.84           H
ATOM   4091  CB  PRO A 269       1.354 -11.741   4.944  1.00 93.84           C
ATOM   4092 1HB  PRO A 269       1.957 -10.853   5.131  1.00 93.84           H
ATOM   4093 2HB  PRO A 269       1.738 -12.529   5.592  1.00 93.84           H
ATOM   4094  CG  PRO A 269       1.393 -12.150   3.476  1.00 93.84           C
ATOM   4095 1HG  PRO A 269       2.389 -12.031   3.050  1.00 93.84           H
ATOM   4096 2HG  PRO A 269       1.124 -13.197   3.340  1.00 93.84           H
ATOM   4097  CD  PRO A 269       0.382 -11.213   2.836  1.00 93.84           C
ATOM   4098 1HD  PRO A 269       0.828 -10.252   2.578  1.00 93.84           H
ATOM   4099 2HD  PRO A 269      -0.028 -11.628   1.916  1.00 93.84           H
ATOM   4100  N   TYR A 270      -0.043  -9.173   5.872  1.00 94.29           N
ATOM   4101  CA  TYR A 270      -0.085  -8.065   6.811  1.00 94.29           C
ATOM   4102  C   TYR A 270      -1.512  -7.819   7.306  1.00 94.29           C
ATOM   4103  O   TYR A 270      -1.731  -7.604   8.497  1.00 94.29           O
ATOM   4104  HA  TYR A 270       0.548  -8.321   7.661  1.00 94.29           H
ATOM   4105  CB  TYR A 270       0.392  -6.836   6.035  1.00 94.29           C
ATOM   4106 1HB  TYR A 270       1.435  -6.979   5.753  1.00 94.29           H
ATOM   4107 2HB  TYR A 270      -0.180  -6.759   5.110  1.00 94.29           H
ATOM   4108  CG  TYR A 270       0.262  -5.523   6.808  1.00 94.29           C
ATOM   4109  CD1 TYR A 270      -0.620  -4.553   6.379  1.00 94.29           C
ATOM   4110  HD1 TYR A 270      -1.225  -4.723   5.488  1.00 94.29           H
ATOM   4111  CD2 TYR A 270       1.029  -5.308   7.936  1.00 94.29           C
ATOM   4112  HD2 TYR A 270       1.726  -6.074   8.276  1.00 94.29           H
ATOM   4113  CE1 TYR A 270      -0.742  -3.317   7.107  1.00 94.29           C
ATOM   4114  HE1 TYR A 270      -1.435  -2.542   6.779  1.00 94.29           H
ATOM   4115  CE2 TYR A 270       0.907  -4.072   8.664  1.00 94.29           C
ATOM   4116  HE2 TYR A 270       1.506  -3.889   9.557  1.00 94.29           H
ATOM   4117  CZ  TYR A 270       0.027  -3.137   8.214  1.00 94.29           C
ATOM   4118  OH  TYR A 270      -0.088  -1.969   8.902  1.00 94.29           O
ATOM   4119  HH  TYR A 270       0.486  -1.997   9.720  1.00 94.29           H
ATOM   4120  HN  TYR A 270       0.221  -8.927   4.939  1.00 94.29           H
ATOM   4121  N   ASN A 271      -2.445  -7.859   6.366  1.00 90.73           N
ATOM   4122  CA  ASN A 271      -3.833  -7.566   6.678  1.00 90.73           C
ATOM   4123  C   ASN A 271      -4.405  -8.687   7.547  1.00 90.73           C
ATOM   4124  O   ASN A 271      -5.340  -8.467   8.316  1.00 90.73           O
ATOM   4125  HA  ASN A 271      -3.814  -6.606   7.195  1.00 90.73           H
ATOM   4126  CB  ASN A 271      -4.677  -7.478   5.404  1.00 90.73           C
ATOM   4127 1HB  ASN A 271      -4.452  -8.325   4.756  1.00 90.73           H
ATOM   4128 2HB  ASN A 271      -5.735  -7.544   5.659  1.00 90.73           H
ATOM   4129  CG  ASN A 271      -4.408  -6.171   4.657  1.00 90.73           C
ATOM   4130  OD1 ASN A 271      -4.784  -5.092   5.085  1.00 90.73           O
ATOM   4131  ND2 ASN A 271      -3.737  -6.326   3.519  1.00 90.73           N
ATOM   4132 1HD2 ASN A 271      -3.457  -7.240   3.224  1.00 90.73           H
ATOM   4133 2HD2 ASN A 271      -3.513  -5.529   2.958  1.00 90.73           H
ATOM   4134  HN  ASN A 271      -2.266  -8.087   5.409  1.00 90.73           H
ATOM   4135  N   CYS A 272      -3.819  -9.866   7.396  1.00 93.07           N
ATOM   4136  CA  CYS A 272      -4.185 -10.996   8.234  1.00 93.07           C
ATOM   4137  C   CYS A 272      -3.864 -10.639   9.687  1.00 93.07           C
ATOM   4138  O   CYS A 272      -4.675 -10.876  10.582  1.00 93.07           O
ATOM   4139  HA  CYS A 272      -5.255 -11.151   8.101  1.00 93.07           H
ATOM   4140  CB  CYS A 272      -3.479 -12.279   7.793  1.00 93.07           C
ATOM   4141 1HB  CYS A 272      -2.412 -12.094   7.669  1.00 93.07           H
ATOM   4142 2HB  CYS A 272      -3.582 -13.044   8.562  1.00 93.07           H
ATOM   4143  SG  CYS A 272      -4.195 -12.877   6.218  1.00 93.07           S
ATOM   4144  HG  CYS A 272      -3.609 -11.968   5.445  1.00 93.07           H
ATOM   4145  HN  CYS A 272      -3.109 -10.055   6.718  1.00 93.07           H
ATOM   4146  N   ILE A 273      -2.680 -10.077   9.878  1.00 93.91           N
ATOM   4147  CA  ILE A 273      -2.225  -9.724  11.212  1.00 93.91           C
ATOM   4148  C   ILE A 273      -3.084  -8.579  11.753  1.00 93.91           C
ATOM   4149  O   ILE A 273      -3.422  -8.558  12.935  1.00 93.91           O
ATOM   4150  HA  ILE A 273      -2.371 -10.596  11.848  1.00 93.91           H
ATOM   4151  CB  ILE A 273      -0.726  -9.417  11.203  1.00 93.91           C
ATOM   4152  HB  ILE A 273      -0.543  -8.627  10.474  1.00 93.91           H
ATOM   4153  CG1 ILE A 273       0.081 -10.638  10.757  1.00 93.91           C
ATOM   4154 1HG1 ILE A 273      -0.231 -10.939   9.757  1.00 93.91           H
ATOM   4155 2HG1 ILE A 273       1.138 -10.377  10.696  1.00 93.91           H
ATOM   4156  CG2 ILE A 273      -0.266  -8.891  12.564  1.00 93.91           C
ATOM   4157 1HG2 ILE A 273      -0.808  -7.976  12.802  1.00 93.91           H
ATOM   4158 2HG2 ILE A 273      -0.464  -9.641  13.329  1.00 93.91           H
ATOM   4159 3HG2 ILE A 273       0.803  -8.681  12.530  1.00 93.91           H
ATOM   4160  CD1 ILE A 273      -0.106 -11.804  11.730  1.00 93.91           C
ATOM   4161 1HD1 ILE A 273       0.230 -11.506  12.723  1.00 93.91           H
ATOM   4162 2HD1 ILE A 273      -1.160 -12.077  11.770  1.00 93.91           H
ATOM   4163 3HD1 ILE A 273       0.479 -12.658  11.389  1.00 93.91           H
ATOM   4164  HN  ILE A 273      -2.038  -9.862   9.142  1.00 93.91           H
ATOM   4165  N   LEU A 274      -3.411  -7.655  10.861  1.00 93.13           N
ATOM   4166  CA  LEU A 274      -4.259  -6.532  11.224  1.00 93.13           C
ATOM   4167  C   LEU A 274      -5.594  -7.058  11.757  1.00 93.13           C
ATOM   4168  O   LEU A 274      -6.157  -6.494  12.694  1.00 93.13           O
ATOM   4169  HA  LEU A 274      -3.757  -5.990  12.025  1.00 93.13           H
ATOM   4170  CB  LEU A 274      -4.405  -5.568  10.046  1.00 93.13           C
ATOM   4171 1HB  LEU A 274      -4.541  -6.154   9.137  1.00 93.13           H
ATOM   4172 2HB  LEU A 274      -5.315  -4.986  10.189  1.00 93.13           H
ATOM   4173  CG  LEU A 274      -3.242  -4.598   9.825  1.00 93.13           C
ATOM   4174  HG  LEU A 274      -2.342  -5.183   9.634  1.00 93.13           H
ATOM   4175  CD1 LEU A 274      -3.483  -3.724   8.592  1.00 93.13           C
ATOM   4176 1HD1 LEU A 274      -3.582  -4.358   7.711  1.00 93.13           H
ATOM   4177 2HD1 LEU A 274      -4.398  -3.148   8.730  1.00 93.13           H
ATOM   4178 3HD1 LEU A 274      -2.642  -3.045   8.458  1.00 93.13           H
ATOM   4179  CD2 LEU A 274      -2.980  -3.762  11.078  1.00 93.13           C
ATOM   4180 1HD2 LEU A 274      -3.872  -3.187  11.325  1.00 93.13           H
ATOM   4181 2HD2 LEU A 274      -2.732  -4.421  11.910  1.00 93.13           H
ATOM   4182 3HD2 LEU A 274      -2.148  -3.081  10.894  1.00 93.13           H
ATOM   4183  HN  LEU A 274      -3.108  -7.665   9.908  1.00 93.13           H
ATOM   4184  N   LEU A 275      -6.060  -8.132  11.137  1.00 93.83           N
ATOM   4185  CA  LEU A 275      -7.310  -8.749  11.548  1.00 93.83           C
ATOM   4186  C   LEU A 275      -7.180  -9.244  12.990  1.00 93.83           C
ATOM   4187  O   LEU A 275      -8.059  -9.002  13.815  1.00 93.83           O
ATOM   4188  HA  LEU A 275      -8.081  -7.979  11.515  1.00 93.83           H
ATOM   4189  CB  LEU A 275      -7.719  -9.842  10.558  1.00 93.83           C
ATOM   4190 1HB  LEU A 275      -7.854  -9.384   9.578  1.00 93.83           H
ATOM   4191 2HB  LEU A 275      -6.895 -10.550  10.468  1.00 93.83           H
ATOM   4192  CG  LEU A 275      -8.988 -10.621  10.905  1.00 93.83           C
ATOM   4193  HG  LEU A 275      -8.880 -11.018  11.915  1.00 93.83           H
ATOM   4194  CD1 LEU A 275     -10.212  -9.702  10.910  1.00 93.83           C
ATOM   4195 1HD1 LEU A 275     -10.072  -8.914  11.650  1.00 93.83           H
ATOM   4196 2HD1 LEU A 275     -10.335  -9.256   9.923  1.00 93.83           H
ATOM   4197 3HD1 LEU A 275     -11.101 -10.282  11.160  1.00 93.83           H
ATOM   4198  CD2 LEU A 275      -9.172 -11.816   9.968  1.00 93.83           C
ATOM   4199 1HD2 LEU A 275      -9.250 -11.463   8.940  1.00 93.83           H
ATOM   4200 2HD2 LEU A 275      -8.316 -12.484  10.059  1.00 93.83           H
ATOM   4201 3HD2 LEU A 275     -10.082 -12.352  10.237  1.00 93.83           H
ATOM   4202  HN  LEU A 275      -5.601  -8.578  10.369  1.00 93.83           H
ATOM   4203  N   VAL A 276      -6.075  -9.927  13.250  1.00 94.53           N
ATOM   4204  CA  VAL A 276      -5.829 -10.479  14.572  1.00 94.53           C
ATOM   4205  C   VAL A 276      -5.815  -9.344  15.598  1.00 94.53           C
ATOM   4206  O   VAL A 276      -6.435  -9.450  16.655  1.00 94.53           O
ATOM   4207  HA  VAL A 276      -6.653 -11.153  14.805  1.00 94.53           H
ATOM   4208  CB  VAL A 276      -4.536 -11.296  14.566  1.00 94.53           C
ATOM   4209  HB  VAL A 276      -3.735 -10.653  14.201  1.00 94.53           H
ATOM   4210  CG1 VAL A 276      -4.167 -11.749  15.980  1.00 94.53           C
ATOM   4211 1HG1 VAL A 276      -4.025 -10.875  16.616  1.00 94.53           H
ATOM   4212 2HG1 VAL A 276      -4.969 -12.367  16.384  1.00 94.53           H
ATOM   4213 3HG1 VAL A 276      -3.244 -12.328  15.947  1.00 94.53           H
ATOM   4214  CG2 VAL A 276      -4.647 -12.492  13.618  1.00 94.53           C
ATOM   4215 1HG2 VAL A 276      -5.466 -13.136  13.941  1.00 94.53           H
ATOM   4216 2HG2 VAL A 276      -4.841 -12.137  12.606  1.00 94.53           H
ATOM   4217 3HG2 VAL A 276      -3.715 -13.056  13.633  1.00 94.53           H
ATOM   4218  HN  VAL A 276      -5.356 -10.106  12.577  1.00 94.53           H
ATOM   4219  N   GLN A 277      -5.100  -8.284  15.251  1.00 93.72           N
ATOM   4220  CA  GLN A 277      -4.977  -7.141  16.139  1.00 93.72           C
ATOM   4221  C   GLN A 277      -6.354  -6.537  16.421  1.00 93.72           C
ATOM   4222  O   GLN A 277      -6.603  -6.032  17.514  1.00 93.72           O
ATOM   4223  HA  GLN A 277      -4.550  -7.535  17.061  1.00 93.72           H
ATOM   4224  CB  GLN A 277      -4.027  -6.093  15.556  1.00 93.72           C
ATOM   4225 1HB  GLN A 277      -4.268  -5.923  14.506  1.00 93.72           H
ATOM   4226 2HB  GLN A 277      -4.166  -5.143  16.072  1.00 93.72           H
ATOM   4227  CG  GLN A 277      -2.570  -6.541  15.684  1.00 93.72           C
ATOM   4228 1HG  GLN A 277      -2.346  -6.765  16.727  1.00 93.72           H
ATOM   4229 2HG  GLN A 277      -2.417  -7.461  15.120  1.00 93.72           H
ATOM   4230  CD  GLN A 277      -1.616  -5.459  15.173  1.00 93.72           C
ATOM   4231  OE1 GLN A 277      -1.982  -4.586  14.404  1.00 93.72           O
ATOM   4232  NE2 GLN A 277      -0.377  -5.565  15.643  1.00 93.72           N
ATOM   4233 1HE2 GLN A 277      -0.142  -6.305  16.272  1.00 93.72           H
ATOM   4234 2HE2 GLN A 277       0.321  -4.903  15.367  1.00 93.72           H
ATOM   4235  HN  GLN A 277      -4.611  -8.199  14.383  1.00 93.72           H
ATOM   4236  N   THR A 278      -7.213  -6.608  15.414  1.00 93.82           N
ATOM   4237  CA  THR A 278      -8.552  -6.057  15.533  1.00 93.82           C
ATOM   4238  C   THR A 278      -9.374  -6.864  16.539  1.00 93.82           C
ATOM   4239  O   THR A 278     -10.027  -6.295  17.413  1.00 93.82           O
ATOM   4240  HA  THR A 278      -8.473  -5.043  15.925  1.00 93.82           H
ATOM   4241  CB  THR A 278      -9.172  -6.016  14.135  1.00 93.82           C
ATOM   4242  HB  THR A 278      -9.341  -7.024  13.755  1.00 93.82           H
ATOM   4243  OG1 THR A 278      -8.269  -5.216  13.377  1.00 93.82           O
ATOM   4244  HG1 THR A 278      -7.604  -5.799  12.911  1.00 93.82           H
ATOM   4245  CG2 THR A 278     -10.485  -5.232  14.099  1.00 93.82           C
ATOM   4246 1HG2 THR A 278     -10.304  -4.205  14.416  1.00 93.82           H
ATOM   4247 2HG2 THR A 278     -11.205  -5.697  14.773  1.00 93.82           H
ATOM   4248 3HG2 THR A 278     -10.883  -5.235  13.084  1.00 93.82           H
ATOM   4249  HN  THR A 278      -7.007  -7.032  14.532  1.00 93.82           H
ATOM   4250  N   ILE A 279      -9.316  -8.179  16.384  1.00 94.85           N
ATOM   4251  CA  ILE A 279     -10.069  -9.069  17.250  1.00 94.85           C
ATOM   4252  C   ILE A 279      -9.606  -8.879  18.696  1.00 94.85           C
ATOM   4253  O   ILE A 279     -10.423  -8.853  19.615  1.00 94.85           O
ATOM   4254  HA  ILE A 279     -11.118  -8.781  17.183  1.00 94.85           H
ATOM   4255  CB  ILE A 279      -9.964 -10.513  16.756  1.00 94.85           C
ATOM   4256  HB  ILE A 279      -8.908 -10.760  16.643  1.00 94.85           H
ATOM   4257  CG1 ILE A 279     -10.615 -10.671  15.380  1.00 94.85           C
ATOM   4258 1HG1 ILE A 279     -11.700 -10.640  15.482  1.00 94.85           H
ATOM   4259 2HG1 ILE A 279     -10.331  -9.834  14.742  1.00 94.85           H
ATOM   4260  CG2 ILE A 279     -10.548 -11.488  17.781  1.00 94.85           C
ATOM   4261 1HG2 ILE A 279     -10.001 -11.399  18.719  1.00 94.85           H
ATOM   4262 2HG2 ILE A 279     -11.599 -11.251  17.949  1.00 94.85           H
ATOM   4263 3HG2 ILE A 279     -10.461 -12.507  17.404  1.00 94.85           H
ATOM   4264  CD1 ILE A 279     -10.195 -11.987  14.722  1.00 94.85           C
ATOM   4265 1HD1 ILE A 279      -9.112 -12.003  14.600  1.00 94.85           H
ATOM   4266 2HD1 ILE A 279     -10.503 -12.822  15.352  1.00 94.85           H
ATOM   4267 3HD1 ILE A 279     -10.672 -12.073  13.746  1.00 94.85           H
ATOM   4268  HN  ILE A 279      -8.768  -8.635  15.682  1.00 94.85           H
ATOM   4269  N   ASP A 280      -8.296  -8.751  18.852  1.00 93.91           N
ATOM   4270  CA  ASP A 280      -7.709  -8.623  20.175  1.00 93.91           C
ATOM   4271  C   ASP A 280      -8.091  -7.265  20.768  1.00 93.91           C
ATOM   4272  O   ASP A 280      -8.245  -7.134  21.981  1.00 93.91           O
ATOM   4273  HA  ASP A 280      -8.112  -9.456  20.750  1.00 93.91           H
ATOM   4274  CB  ASP A 280      -6.182  -8.698  20.110  1.00 93.91           C
ATOM   4275 1HB  ASP A 280      -5.882  -9.569  19.528  1.00 93.91           H
ATOM   4276 2HB  ASP A 280      -5.793  -7.820  19.595  1.00 93.91           H
ATOM   4277  CG  ASP A 280      -5.577  -8.782  21.513  1.00 93.91           C
ATOM   4278  OD1 ASP A 280      -6.056  -9.639  22.287  1.00 93.91           O
ATOM   4279  OD2 ASP A 280      -4.649  -7.988  21.780  1.00 93.91           O
ATOM   4280  HN  ASP A 280      -7.642  -8.735  18.096  1.00 93.91           H
ATOM   4281  N   ALA A 281      -8.232  -6.288  19.884  1.00 92.30           N
ATOM   4282  CA  ALA A 281      -8.621  -4.951  20.301  1.00 92.30           C
ATOM   4283  C   ALA A 281     -10.006  -5.007  20.948  1.00 92.30           C
ATOM   4284  O   ALA A 281     -10.308  -4.221  21.845  1.00 92.30           O
ATOM   4285  HA  ALA A 281      -7.897  -4.611  21.041  1.00 92.30           H
ATOM   4286  CB  ALA A 281      -8.577  -4.008  19.097  1.00 92.30           C
ATOM   4287 1HB  ALA A 281      -7.566  -3.982  18.693  1.00 92.30           H
ATOM   4288 2HB  ALA A 281      -9.266  -4.364  18.331  1.00 92.30           H
ATOM   4289 3HB  ALA A 281      -8.869  -3.005  19.411  1.00 92.30           H
ATOM   4290  HN  ALA A 281      -8.086  -6.398  18.901  1.00 92.30           H
ATOM   4291  N   TYR A 282     -10.811  -5.944  20.469  1.00 91.10           N
ATOM   4292  CA  TYR A 282     -12.141  -6.142  21.021  1.00 91.10           C
ATOM   4293  C   TYR A 282     -12.102  -7.104  22.210  1.00 91.10           C
ATOM   4294  O   TYR A 282     -12.675  -6.821  23.261  1.00 91.10           O
ATOM   4295  HA  TYR A 282     -12.513  -5.175  21.358  1.00 91.10           H
ATOM   4296  CB  TYR A 282     -12.973  -6.768  19.901  1.00 91.10           C
ATOM   4297 1HB  TYR A 282     -12.357  -7.487  19.362  1.00 91.10           H
ATOM   4298 2HB  TYR A 282     -13.799  -7.325  20.343  1.00 91.10           H
ATOM   4299  CG  TYR A 282     -13.538  -5.754  18.904  1.00 91.10           C
ATOM   4300  CD1 TYR A 282     -14.588  -4.937  19.271  1.00 91.10           C
ATOM   4301  HD1 TYR A 282     -15.015  -5.014  20.271  1.00 91.10           H
ATOM   4302  CD2 TYR A 282     -12.997  -5.656  17.638  1.00 91.10           C
ATOM   4303  HD2 TYR A 282     -12.168  -6.302  17.348  1.00 91.10           H
ATOM   4304  CE1 TYR A 282     -15.119  -3.982  18.333  1.00 91.10           C
ATOM   4305  HE1 TYR A 282     -15.948  -3.331  18.610  1.00 91.10           H
ATOM   4306  CE2 TYR A 282     -13.528  -4.702  16.700  1.00 91.10           C
ATOM   4307  HE2 TYR A 282     -13.111  -4.614  15.697  1.00 91.10           H
ATOM   4308  CZ  TYR A 282     -14.563  -3.912  17.094  1.00 91.10           C
ATOM   4309  OH  TYR A 282     -15.065  -3.010  16.208  1.00 91.10           O
ATOM   4310  HH  TYR A 282     -15.644  -2.348  16.684  1.00 91.10           H
ATOM   4311  HN  TYR A 282     -10.569  -6.559  19.719  1.00 91.10           H
ATOM   4312  N   ALA A 283     -11.422  -8.222  22.004  1.00 91.74           N
ATOM   4313  CA  ALA A 283     -11.579  -9.367  22.885  1.00 91.74           C
ATOM   4314  C   ALA A 283     -10.497  -9.327  23.965  1.00 91.74           C
ATOM   4315  O   ALA A 283     -10.642  -9.946  25.018  1.00 91.74           O
ATOM   4316  HA  ALA A 283     -12.557  -9.289  23.359  1.00 91.74           H
ATOM   4317  CB  ALA A 283     -11.533 -10.655  22.061  1.00 91.74           C
ATOM   4318 1HB  ALA A 283     -12.340 -10.647  21.328  1.00 91.74           H
ATOM   4319 2HB  ALA A 283     -10.575 -10.723  21.546  1.00 91.74           H
ATOM   4320 3HB  ALA A 283     -11.651 -11.514  22.722  1.00 91.74           H
ATOM   4321  HN  ALA A 283     -10.774  -8.352  21.254  1.00 91.74           H
ATOM   4322  N   MET A 284      -9.435  -8.592  23.667  1.00 89.34           N
ATOM   4323  CA  MET A 284      -8.299  -8.519  24.570  1.00 89.34           C
ATOM   4324  C   MET A 284      -7.902  -9.911  25.066  1.00 89.34           C
ATOM   4325  O   MET A 284      -7.670 -10.106  26.258  1.00 89.34           O
ATOM   4326  HA  MET A 284      -7.486  -8.089  23.984  1.00 89.34           H
ATOM   4327  CB  MET A 284      -8.652  -7.632  25.765  1.00 89.34           C
ATOM   4328 1HB  MET A 284      -9.563  -8.000  26.239  1.00 89.34           H
ATOM   4329 2HB  MET A 284      -7.860  -7.689  26.512  1.00 89.34           H
ATOM   4330  CG  MET A 284      -8.848  -6.178  25.331  1.00 89.34           C
ATOM   4331 1HG  MET A 284      -7.919  -5.785  24.918  1.00 89.34           H
ATOM   4332 2HG  MET A 284      -9.597  -6.124  24.540  1.00 89.34           H
ATOM   4333  SD  MET A 284      -9.362  -5.188  26.725  1.00 89.34           S
ATOM   4334  CE  MET A 284     -11.122  -5.481  26.681  1.00 89.34           C
ATOM   4335 1HE  MET A 284     -11.523  -5.142  25.726  1.00 89.34           H
ATOM   4336 2HE  MET A 284     -11.316  -6.547  26.799  1.00 89.34           H
ATOM   4337 3HE  MET A 284     -11.602  -4.932  27.491  1.00 89.34           H
ATOM   4338  HN  MET A 284      -9.345  -8.055  22.829  1.00 89.34           H
ATOM   4339  N   PHE A 285      -7.836 -10.842  24.126  1.00 89.99           N
ATOM   4340  CA  PHE A 285      -7.634 -12.239  24.470  1.00 89.99           C
ATOM   4341  C   PHE A 285      -6.145 -12.563  24.603  1.00 89.99           C
ATOM   4342  O   PHE A 285      -5.777 -13.587  25.175  1.00 89.99           O
ATOM   4343  HA  PHE A 285      -8.128 -12.411  25.427  1.00 89.99           H
ATOM   4344  CB  PHE A 285      -8.225 -13.071  23.330  1.00 89.99           C
ATOM   4345 1HB  PHE A 285      -8.342 -14.101  23.667  1.00 89.99           H
ATOM   4346 2HB  PHE A 285      -9.223 -12.696  23.100  1.00 89.99           H
ATOM   4347  CG  PHE A 285      -7.385 -13.060  22.052  1.00 89.99           C
ATOM   4348  CD1 PHE A 285      -7.605 -12.112  21.101  1.00 89.99           C
ATOM   4349  HD1 PHE A 285      -8.380 -11.361  21.250  1.00 89.99           H
ATOM   4350  CD2 PHE A 285      -6.417 -13.997  21.866  1.00 89.99           C
ATOM   4351  HD2 PHE A 285      -6.241 -14.757  22.628  1.00 89.99           H
ATOM   4352  CE1 PHE A 285      -6.824 -12.102  19.915  1.00 89.99           C
ATOM   4353  HE1 PHE A 285      -7.001 -11.343  19.153  1.00 89.99           H
ATOM   4354  CE2 PHE A 285      -5.637 -13.987  20.679  1.00 89.99           C
ATOM   4355  HE2 PHE A 285      -4.862 -14.739  20.531  1.00 89.99           H
ATOM   4356  CZ  PHE A 285      -5.857 -13.040  19.729  1.00 89.99           C
ATOM   4357  HZ  PHE A 285      -5.258 -13.032  18.818  1.00 89.99           H
ATOM   4358  HN  PHE A 285      -7.917 -10.656  23.147  1.00 89.99           H
ATOM   4359  N   ILE A 286      -5.328 -11.669  24.064  1.00 90.57           N
ATOM   4360  CA  ILE A 286      -3.886 -11.827  24.148  1.00 90.57           C
ATOM   4361  C   ILE A 286      -3.387 -11.223  25.462  1.00 90.57           C
ATOM   4362  O   ILE A 286      -2.941 -10.077  25.492  1.00 90.57           O
ATOM   4363  HA  ILE A 286      -3.674 -12.896  24.157  1.00 90.57           H
ATOM   4364  CB  ILE A 286      -3.210 -11.242  22.906  1.00 90.57           C
ATOM   4365  HB  ILE A 286      -3.395 -10.168  22.890  1.00 90.57           H
ATOM   4366  CG1 ILE A 286      -3.815 -11.824  21.627  1.00 90.57           C
ATOM   4367 1HG1 ILE A 286      -3.540 -12.875  21.536  1.00 90.57           H
ATOM   4368 2HG1 ILE A 286      -4.903 -11.782  21.683  1.00 90.57           H
ATOM   4369  CG2 ILE A 286      -1.694 -11.438  22.963  1.00 90.57           C
ATOM   4370 1HG2 ILE A 286      -1.296 -10.937  23.846  1.00 90.57           H
ATOM   4371 2HG2 ILE A 286      -1.467 -12.503  23.016  1.00 90.57           H
ATOM   4372 3HG2 ILE A 286      -1.238 -11.013  22.069  1.00 90.57           H
ATOM   4373  CD1 ILE A 286      -3.333 -11.056  20.394  1.00 90.57           C
ATOM   4374 1HD1 ILE A 286      -3.631 -10.011  20.477  1.00 90.57           H
ATOM   4375 2HD1 ILE A 286      -2.247 -11.120  20.327  1.00 90.57           H
ATOM   4376 3HD1 ILE A 286      -3.779 -11.490  19.499  1.00 90.57           H
ATOM   4377  HN  ILE A 286      -5.636 -10.851  23.578  1.00 90.57           H
ATOM   4378  N   SER A 287      -3.478 -12.021  26.515  1.00 87.34           N
ATOM   4379  CA  SER A 287      -3.011 -11.591  27.822  1.00 87.34           C
ATOM   4380  C   SER A 287      -1.558 -12.025  28.027  1.00 87.34           C
ATOM   4381  O   SER A 287      -0.877 -11.524  28.920  1.00 87.34           O
ATOM   4382  HA  SER A 287      -3.088 -10.504  27.814  1.00 87.34           H
ATOM   4383  CB  SER A 287      -3.895 -12.156  28.936  1.00 87.34           C
ATOM   4384 1HB  SER A 287      -3.522 -11.815  29.902  1.00 87.34           H
ATOM   4385 2HB  SER A 287      -4.907 -11.765  28.829  1.00 87.34           H
ATOM   4386  OG  SER A 287      -3.932 -13.580  28.918  1.00 87.34           O
ATOM   4387  HG  SER A 287      -4.542 -13.916  29.636  1.00 87.34           H
ATOM   4388  HN  SER A 287      -3.863 -12.944  26.486  1.00 87.34           H
ATOM   4389  N   ASN A 288      -1.126 -12.952  27.184  1.00 91.01           N
ATOM   4390  CA  ASN A 288       0.198 -13.534  27.326  1.00 91.01           C
ATOM   4391  C   ASN A 288       1.219 -12.648  26.609  1.00 91.01           C
ATOM   4392  O   ASN A 288       1.086 -12.383  25.415  1.00 91.01           O
ATOM   4393  HA  ASN A 288       0.374 -13.587  28.400  1.00 91.01           H
ATOM   4394  CB  ASN A 288       0.257 -14.927  26.697  1.00 91.01           C
ATOM   4395 1HB  ASN A 288      -0.573 -15.532  27.065  1.00 91.01           H
ATOM   4396 2HB  ASN A 288       0.139 -14.848  25.616  1.00 91.01           H
ATOM   4397  CG  ASN A 288       1.582 -15.619  27.022  1.00 91.01           C
ATOM   4398  OD1 ASN A 288       2.642 -15.015  27.028  1.00 91.01           O
ATOM   4399  ND2 ASN A 288       1.464 -16.917  27.290  1.00 91.01           N
ATOM   4400 1HD2 ASN A 288       0.564 -17.352  27.267  1.00 91.01           H
ATOM   4401 2HD2 ASN A 288       2.275 -17.457  27.514  1.00 91.01           H
ATOM   4402  HN  ASN A 288      -1.663 -13.304  26.418  1.00 91.01           H
ATOM   4403  N   CYS A 289       2.215 -12.214  27.367  1.00 90.56           N
ATOM   4404  CA  CYS A 289       3.196 -11.277  26.850  1.00 90.56           C
ATOM   4405  C   CYS A 289       3.978 -11.968  25.731  1.00 90.56           C
ATOM   4406  O   CYS A 289       4.359 -11.331  24.750  1.00 90.56           O
ATOM   4407  HA  CYS A 289       2.640 -10.423  26.463  1.00 90.56           H
ATOM   4408  CB  CYS A 289       4.119 -10.757  27.954  1.00 90.56           C
ATOM   4409 1HB  CYS A 289       3.530 -10.275  28.734  1.00 90.56           H
ATOM   4410 2HB  CYS A 289       4.646 -11.589  28.421  1.00 90.56           H
ATOM   4411  SG  CYS A 289       5.323  -9.569  27.255  1.00 90.56           S
ATOM   4412  HN  CYS A 289       2.356 -12.493  28.317  1.00 90.56           H
ATOM   4413  N   ALA A 290       4.193 -13.262  25.916  1.00 92.24           N
ATOM   4414  CA  ALA A 290       4.974 -14.034  24.964  1.00 92.24           C
ATOM   4415  C   ALA A 290       4.257 -14.046  23.613  1.00 92.24           C
ATOM   4416  O   ALA A 290       4.877 -13.817  22.575  1.00 92.24           O
ATOM   4417  HA  ALA A 290       5.940 -13.541  24.850  1.00 92.24           H
ATOM   4418  CB  ALA A 290       5.203 -15.443  25.515  1.00 92.24           C
ATOM   4419 1HB  ALA A 290       5.741 -15.381  26.461  1.00 92.24           H
ATOM   4420 2HB  ALA A 290       4.241 -15.931  25.676  1.00 92.24           H
ATOM   4421 3HB  ALA A 290       5.789 -16.022  24.801  1.00 92.24           H
ATOM   4422  HN  ALA A 290       3.845 -13.781  26.696  1.00 92.24           H
ATOM   4423  N   VAL A 291       2.961 -14.314  23.669  1.00 92.88           N
ATOM   4424  CA  VAL A 291       2.155 -14.368  22.461  1.00 92.88           C
ATOM   4425  C   VAL A 291       2.108 -12.979  21.822  1.00 92.88           C
ATOM   4426  O   VAL A 291       2.220 -12.848  20.604  1.00 92.88           O
ATOM   4427  HA  VAL A 291       2.643 -15.055  21.770  1.00 92.88           H
ATOM   4428  CB  VAL A 291       0.767 -14.925  22.783  1.00 92.88           C
ATOM   4429  HB  VAL A 291       0.305 -14.270  23.521  1.00 92.88           H
ATOM   4430  CG1 VAL A 291      -0.123 -14.931  21.538  1.00 92.88           C
ATOM   4431 1HG1 VAL A 291      -0.234 -13.913  21.166  1.00 92.88           H
ATOM   4432 2HG1 VAL A 291       0.333 -15.553  20.768  1.00 92.88           H
ATOM   4433 3HG1 VAL A 291      -1.104 -15.332  21.795  1.00 92.88           H
ATOM   4434  CG2 VAL A 291       0.866 -16.325  23.393  1.00 92.88           C
ATOM   4435 1HG2 VAL A 291       1.357 -16.995  22.687  1.00 92.88           H
ATOM   4436 2HG2 VAL A 291       1.447 -16.280  24.314  1.00 92.88           H
ATOM   4437 3HG2 VAL A 291      -0.135 -16.697  23.612  1.00 92.88           H
ATOM   4438  HN  VAL A 291       2.463 -14.492  24.517  1.00 92.88           H
ATOM   4439  N   SER A 292       1.941 -11.976  22.672  1.00 92.64           N
ATOM   4440  CA  SER A 292       1.849 -10.604  22.203  1.00 92.64           C
ATOM   4441  C   SER A 292       3.140 -10.210  21.482  1.00 92.64           C
ATOM   4442  O   SER A 292       3.098  -9.582  20.426  1.00 92.64           O
ATOM   4443  HA  SER A 292       1.006 -10.591  21.512  1.00 92.64           H
ATOM   4444  CB  SER A 292       1.573  -9.643  23.361  1.00 92.64           C
ATOM   4445 1HB  SER A 292       0.734 -10.016  23.949  1.00 92.64           H
ATOM   4446 2HB  SER A 292       2.439  -9.615  24.023  1.00 92.64           H
ATOM   4447  OG  SER A 292       1.282  -8.325  22.904  1.00 92.64           O
ATOM   4448  HG  SER A 292       0.371  -8.299  22.492  1.00 92.64           H
ATOM   4449  HN  SER A 292       1.869 -12.090  23.663  1.00 92.64           H
ATOM   4450  N   THR A 293       4.257 -10.596  22.083  1.00 92.73           N
ATOM   4451  CA  THR A 293       5.558 -10.248  21.538  1.00 92.73           C
ATOM   4452  C   THR A 293       5.724 -10.840  20.137  1.00 92.73           C
ATOM   4453  O   THR A 293       6.190 -10.161  19.223  1.00 92.73           O
ATOM   4454  HA  THR A 293       5.609  -9.164  21.435  1.00 92.73           H
ATOM   4455  CB  THR A 293       6.626 -10.719  22.527  1.00 92.73           C
ATOM   4456  HB  THR A 293       6.531 -11.787  22.723  1.00 92.73           H
ATOM   4457  OG1 THR A 293       6.451  -9.868  23.657  1.00 92.73           O
ATOM   4458  HG1 THR A 293       5.866 -10.314  24.334  1.00 92.73           H
ATOM   4459  CG2 THR A 293       8.046 -10.413  22.046  1.00 92.73           C
ATOM   4460 1HG2 THR A 293       8.160  -9.337  21.914  1.00 92.73           H
ATOM   4461 2HG2 THR A 293       8.223 -10.916  21.095  1.00 92.73           H
ATOM   4462 3HG2 THR A 293       8.764 -10.767  22.785  1.00 92.73           H
ATOM   4463  HN  THR A 293       4.281 -11.135  22.925  1.00 92.73           H
ATOM   4464  N   ASN A 294       5.336 -12.101  20.012  1.00 93.54           N
ATOM   4465  CA  ASN A 294       5.489 -12.810  18.753  1.00 93.54           C
ATOM   4466  C   ASN A 294       4.592 -12.163  17.695  1.00 93.54           C
ATOM   4467  O   ASN A 294       4.979 -12.048  16.533  1.00 93.54           O
ATOM   4468  HA  ASN A 294       6.548 -12.730  18.506  1.00 93.54           H
ATOM   4469  CB  ASN A 294       5.074 -14.276  18.892  1.00 93.54           C
ATOM   4470 1HB  ASN A 294       4.113 -14.339  19.402  1.00 93.54           H
ATOM   4471 2HB  ASN A 294       4.940 -14.715  17.903  1.00 93.54           H
ATOM   4472  CG  ASN A 294       6.124 -15.071  19.671  1.00 93.54           C
ATOM   4473  OD1 ASN A 294       7.261 -14.659  19.829  1.00 93.54           O
ATOM   4474  ND2 ASN A 294       5.680 -16.231  20.147  1.00 93.54           N
ATOM   4475 1HD2 ASN A 294       4.735 -16.511  19.981  1.00 93.54           H
ATOM   4476 2HD2 ASN A 294       6.293 -16.823  20.671  1.00 93.54           H
ATOM   4477  HN  ASN A 294       4.923 -12.635  20.750  1.00 93.54           H
ATOM   4478  N   ILE A 295       3.410 -11.757  18.136  1.00 93.36           N
ATOM   4479  CA  ILE A 295       2.432 -11.177  17.231  1.00 93.36           C
ATOM   4480  C   ILE A 295       2.957  -9.838  16.710  1.00 93.36           C
ATOM   4481  O   ILE A 295       2.765  -9.503  15.542  1.00 93.36           O
ATOM   4482  HA  ILE A 295       2.325 -11.858  16.386  1.00 93.36           H
ATOM   4483  CB  ILE A 295       1.065 -11.080  17.910  1.00 93.36           C
ATOM   4484  HB  ILE A 295       1.213 -10.712  18.926  1.00 93.36           H
ATOM   4485  CG1 ILE A 295       0.408 -12.457  18.020  1.00 93.36           C
ATOM   4486 1HG1 ILE A 295       0.139 -12.816  17.027  1.00 93.36           H
ATOM   4487 2HG1 ILE A 295       1.119 -13.171  18.435  1.00 93.36           H
ATOM   4488  CG2 ILE A 295       0.166 -10.071  17.192  1.00 93.36           C
ATOM   4489 1HG2 ILE A 295       0.637  -9.088  17.210  1.00 93.36           H
ATOM   4490 2HG2 ILE A 295       0.022 -10.386  16.158  1.00 93.36           H
ATOM   4491 3HG2 ILE A 295      -0.799 -10.022  17.695  1.00 93.36           H
ATOM   4492  CD1 ILE A 295      -0.841 -12.400  18.903  1.00 93.36           C
ATOM   4493 1HD1 ILE A 295      -0.564 -12.064  19.902  1.00 93.36           H
ATOM   4494 2HD1 ILE A 295      -1.559 -11.703  18.472  1.00 93.36           H
ATOM   4495 3HD1 ILE A 295      -1.288 -13.392  18.964  1.00 93.36           H
ATOM   4496  HN  ILE A 295       3.118 -11.819  19.091  1.00 93.36           H
ATOM   4497  N   ASP A 296       3.610  -9.107  17.603  1.00 93.19           N
ATOM   4498  CA  ASP A 296       4.151  -7.805  17.252  1.00 93.19           C
ATOM   4499  C   ASP A 296       5.284  -7.985  16.239  1.00 93.19           C
ATOM   4500  O   ASP A 296       5.412  -7.200  15.300  1.00 93.19           O
ATOM   4501  HA  ASP A 296       3.310  -7.246  16.842  1.00 93.19           H
ATOM   4502  CB  ASP A 296       4.724  -7.098  18.481  1.00 93.19           C
ATOM   4503 1HB  ASP A 296       5.424  -7.759  18.993  1.00 93.19           H
ATOM   4504 2HB  ASP A 296       5.287  -6.218  18.170  1.00 93.19           H
ATOM   4505  CG  ASP A 296       3.610  -6.683  19.444  1.00 93.19           C
ATOM   4506  OD1 ASP A 296       2.455  -6.599  18.974  1.00 93.19           O
ATOM   4507  OD2 ASP A 296       3.939  -6.458  20.629  1.00 93.19           O
ATOM   4508  HN  ASP A 296       3.770  -9.391  18.548  1.00 93.19           H
ATOM   4509  N   ILE A 297       6.077  -9.022  16.463  1.00 93.99           N
ATOM   4510  CA  ILE A 297       7.157  -9.350  15.548  1.00 93.99           C
ATOM   4511  C   ILE A 297       6.569  -9.733  14.189  1.00 93.99           C
ATOM   4512  O   ILE A 297       7.062  -9.295  13.150  1.00 93.99           O
ATOM   4513  HA  ILE A 297       7.762  -8.453  15.423  1.00 93.99           H
ATOM   4514  CB  ILE A 297       8.062 -10.426  16.152  1.00 93.99           C
ATOM   4515  HB  ILE A 297       7.430 -11.227  16.537  1.00 93.99           H
ATOM   4516  CG1 ILE A 297       8.860  -9.872  17.333  1.00 93.99           C
ATOM   4517 1HG1 ILE A 297       9.590  -9.146  16.975  1.00 93.99           H
ATOM   4518 2HG1 ILE A 297       8.192  -9.343  18.012  1.00 93.99           H
ATOM   4519  CG2 ILE A 297       8.969 -11.041  15.084  1.00 93.99           C
ATOM   4520 1HG2 ILE A 297       8.357 -11.496  14.305  1.00 93.99           H
ATOM   4521 2HG2 ILE A 297       9.595 -10.263  14.647  1.00 93.99           H
ATOM   4522 3HG2 ILE A 297       9.602 -11.803  15.540  1.00 93.99           H
ATOM   4523  CD1 ILE A 297       9.577 -10.995  18.086  1.00 93.99           C
ATOM   4524 1HD1 ILE A 297       8.842 -11.706  18.464  1.00 93.99           H
ATOM   4525 2HD1 ILE A 297      10.262 -11.506  17.409  1.00 93.99           H
ATOM   4526 3HD1 ILE A 297      10.137 -10.573  18.920  1.00 93.99           H
ATOM   4527  HN  ILE A 297       5.991  -9.631  17.251  1.00 93.99           H
ATOM   4528  N   CYS A 298       5.523 -10.545  14.239  1.00 94.35           N
ATOM   4529  CA  CYS A 298       4.855 -10.980  13.025  1.00 94.35           C
ATOM   4530  C   CYS A 298       4.380  -9.739  12.266  1.00 94.35           C
ATOM   4531  O   CYS A 298       4.469  -9.683  11.041  1.00 94.35           O
ATOM   4532  HA  CYS A 298       5.592 -11.531  12.441  1.00 94.35           H
ATOM   4533  CB  CYS A 298       3.702 -11.940  13.326  1.00 94.35           C
ATOM   4534 1HB  CYS A 298       3.097 -11.549  14.144  1.00 94.35           H
ATOM   4535 2HB  CYS A 298       3.049 -12.022  12.457  1.00 94.35           H
ATOM   4536  SG  CYS A 298       4.361 -13.589  13.770  1.00 94.35           S
ATOM   4537  HG  CYS A 298       4.764 -13.253  14.992  1.00 94.35           H
ATOM   4538  HN  CYS A 298       5.134 -10.903  15.087  1.00 94.35           H
ATOM   4539  N   PHE A 299       3.885  -8.773  13.027  1.00 94.40           N
ATOM   4540  CA  PHE A 299       3.406  -7.532  12.443  1.00 94.40           C
ATOM   4541  C   PHE A 299       4.521  -6.821  11.675  1.00 94.40           C
ATOM   4542  O   PHE A 299       4.321  -6.389  10.541  1.00 94.40           O
ATOM   4543  HA  PHE A 299       2.599  -7.787  11.756  1.00 94.40           H
ATOM   4544  CB  PHE A 299       2.951  -6.640  13.600  1.00 94.40           C
ATOM   4545 1HB  PHE A 299       2.169  -7.155  14.158  1.00 94.40           H
ATOM   4546 2HB  PHE A 299       3.787  -6.495  14.284  1.00 94.40           H
ATOM   4547  CG  PHE A 299       2.427  -5.271  13.162  1.00 94.40           C
ATOM   4548  CD1 PHE A 299       3.282  -4.219  13.050  1.00 94.40           C
ATOM   4549  HD1 PHE A 299       4.341  -4.351  13.273  1.00 94.40           H
ATOM   4550  CD2 PHE A 299       1.106  -5.106  12.884  1.00 94.40           C
ATOM   4551  HD2 PHE A 299       0.421  -5.949  12.973  1.00 94.40           H
ATOM   4552  CE1 PHE A 299       2.795  -2.949  12.643  1.00 94.40           C
ATOM   4553  HE1 PHE A 299       3.481  -2.106  12.554  1.00 94.40           H
ATOM   4554  CE2 PHE A 299       0.619  -3.835  12.477  1.00 94.40           C
ATOM   4555  HE2 PHE A 299      -0.439  -3.703  12.254  1.00 94.40           H
ATOM   4556  CZ  PHE A 299       1.474  -2.784  12.365  1.00 94.40           C
ATOM   4557  HZ  PHE A 299       1.101  -1.808  12.053  1.00 94.40           H
ATOM   4558  HN  PHE A 299       3.808  -8.829  14.023  1.00 94.40           H
ATOM   4559  N   GLN A 300       5.673  -6.721  12.323  1.00 93.37           N
ATOM   4560  CA  GLN A 300       6.797  -6.004  11.747  1.00 93.37           C
ATOM   4561  C   GLN A 300       7.246  -6.677  10.448  1.00 93.37           C
ATOM   4562  O   GLN A 300       7.540  -6.001   9.464  1.00 93.37           O
ATOM   4563  HA  GLN A 300       6.423  -5.003  11.534  1.00 93.37           H
ATOM   4564  CB  GLN A 300       7.954  -5.906  12.743  1.00 93.37           C
ATOM   4565 1HB  GLN A 300       8.161  -6.891  13.163  1.00 93.37           H
ATOM   4566 2HB  GLN A 300       8.858  -5.584  12.225  1.00 93.37           H
ATOM   4567  CG  GLN A 300       7.627  -4.924  13.869  1.00 93.37           C
ATOM   4568 1HG  GLN A 300       7.454  -3.932  13.452  1.00 93.37           H
ATOM   4569 2HG  GLN A 300       6.704  -5.227  14.364  1.00 93.37           H
ATOM   4570  CD  GLN A 300       8.763  -4.863  14.891  1.00 93.37           C
ATOM   4571  OE1 GLN A 300       9.693  -5.653  14.872  1.00 93.37           O
ATOM   4572  NE2 GLN A 300       8.638  -3.884  15.783  1.00 93.37           N
ATOM   4573 1HE2 GLN A 300       7.850  -3.270  15.742  1.00 93.37           H
ATOM   4574 2HE2 GLN A 300       9.331  -3.762  16.493  1.00 93.37           H
ATOM   4575  HN  GLN A 300       5.843  -7.119  13.225  1.00 93.37           H
ATOM   4576  N   VAL A 301       7.286  -8.001  10.489  1.00 94.21           N
ATOM   4577  CA  VAL A 301       7.752  -8.771   9.348  1.00 94.21           C
ATOM   4578  C   VAL A 301       6.802  -8.553   8.168  1.00 94.21           C
ATOM   4579  O   VAL A 301       7.238  -8.207   7.072  1.00 94.21           O
ATOM   4580  HA  VAL A 301       8.739  -8.394   9.078  1.00 94.21           H
ATOM   4581  CB  VAL A 301       7.897 -10.244   9.735  1.00 94.21           C
ATOM   4582  HB  VAL A 301       6.943 -10.579  10.143  1.00 94.21           H
ATOM   4583  CG1 VAL A 301       8.210 -11.105   8.509  1.00 94.21           C
ATOM   4584 1HG1 VAL A 301       7.402 -11.011   7.783  1.00 94.21           H
ATOM   4585 2HG1 VAL A 301       9.144 -10.768   8.058  1.00 94.21           H
ATOM   4586 3HG1 VAL A 301       8.307 -12.147   8.812  1.00 94.21           H
ATOM   4587  CG2 VAL A 301       8.962 -10.425  10.818  1.00 94.21           C
ATOM   4588 1HG2 VAL A 301       9.922 -10.065  10.447  1.00 94.21           H
ATOM   4589 2HG2 VAL A 301       8.678  -9.857  11.704  1.00 94.21           H
ATOM   4590 3HG2 VAL A 301       9.044 -11.481  11.074  1.00 94.21           H
ATOM   4591  HN  VAL A 301       7.007  -8.545  11.280  1.00 94.21           H
ATOM   4592  N   THR A 302       5.521  -8.765   8.434  1.00 94.39           N
ATOM   4593  CA  THR A 302       4.519  -8.706   7.384  1.00 94.39           C
ATOM   4594  C   THR A 302       4.389  -7.278   6.850  1.00 94.39           C
ATOM   4595  O   THR A 302       4.133  -7.076   5.664  1.00 94.39           O
ATOM   4596  HA  THR A 302       4.855  -9.328   6.554  1.00 94.39           H
ATOM   4597  CB  THR A 302       3.211  -9.266   7.946  1.00 94.39           C
ATOM   4598  HB  THR A 302       2.421  -9.235   7.196  1.00 94.39           H
ATOM   4599  OG1 THR A 302       2.978  -8.492   9.119  1.00 94.39           O
ATOM   4600  HG1 THR A 302       3.374  -8.950   9.915  1.00 94.39           H
ATOM   4601  CG2 THR A 302       3.363 -10.697   8.467  1.00 94.39           C
ATOM   4602 1HG2 THR A 302       4.107 -10.716   9.264  1.00 94.39           H
ATOM   4603 2HG2 THR A 302       3.685 -11.348   7.655  1.00 94.39           H
ATOM   4604 3HG2 THR A 302       2.406 -11.046   8.855  1.00 94.39           H
ATOM   4605  HN  THR A 302       5.167  -8.973   9.346  1.00 94.39           H
ATOM   4606  N   GLN A 303       4.572  -6.325   7.752  1.00 93.37           N
ATOM   4607  CA  GLN A 303       4.555  -4.922   7.372  1.00 93.37           C
ATOM   4608  C   GLN A 303       5.656  -4.636   6.349  1.00 93.37           C
ATOM   4609  O   GLN A 303       5.437  -3.905   5.384  1.00 93.37           O
ATOM   4610  HA  GLN A 303       3.577  -4.757   6.919  1.00 93.37           H
ATOM   4611  CB  GLN A 303       4.698  -4.020   8.599  1.00 93.37           C
ATOM   4612 1HB  GLN A 303       3.897  -4.233   9.307  1.00 93.37           H
ATOM   4613 2HB  GLN A 303       5.638  -4.237   9.107  1.00 93.37           H
ATOM   4614  CG  GLN A 303       4.656  -2.543   8.202  1.00 93.37           C
ATOM   4615 1HG  GLN A 303       5.571  -2.279   7.672  1.00 93.37           H
ATOM   4616 2HG  GLN A 303       3.828  -2.371   7.514  1.00 93.37           H
ATOM   4617  CD  GLN A 303       4.497  -1.649   9.433  1.00 93.37           C
ATOM   4618  OE1 GLN A 303       5.384  -1.527  10.262  1.00 93.37           O
ATOM   4619  NE2 GLN A 303       3.322  -1.031   9.505  1.00 93.37           N
ATOM   4620 1HE2 GLN A 303       2.637  -1.174   8.791  1.00 93.37           H
ATOM   4621 2HE2 GLN A 303       3.122  -0.424  10.274  1.00 93.37           H
ATOM   4622  HN  GLN A 303       4.728  -6.497   8.724  1.00 93.37           H
ATOM   4623  N   THR A 304       6.816  -5.227   6.595  1.00 93.44           N
ATOM   4624  CA  THR A 304       7.973  -4.986   5.750  1.00 93.44           C
ATOM   4625  C   THR A 304       7.742  -5.563   4.352  1.00 93.44           C
ATOM   4626  O   THR A 304       8.127  -4.956   3.354  1.00 93.44           O
ATOM   4627  HA  THR A 304       8.095  -3.909   5.634  1.00 93.44           H
ATOM   4628  CB  THR A 304       9.201  -5.568   6.452  1.00 93.44           C
ATOM   4629  HB  THR A 304       9.133  -6.653   6.520  1.00 93.44           H
ATOM   4630  OG1 THR A 304       9.250  -4.875   7.697  1.00 93.44           O
ATOM   4631  HG1 THR A 304       8.869  -5.449   8.422  1.00 93.44           H
ATOM   4632  CG2 THR A 304      10.509  -5.182   5.759  1.00 93.44           C
ATOM   4633 1HG2 THR A 304      10.610  -4.096   5.751  1.00 93.44           H
ATOM   4634 2HG2 THR A 304      10.501  -5.553   4.734  1.00 93.44           H
ATOM   4635 3HG2 THR A 304      11.349  -5.620   6.298  1.00 93.44           H
ATOM   4636  HN  THR A 304       6.971  -5.860   7.354  1.00 93.44           H
ATOM   4637  N   ILE A 305       7.113  -6.729   4.325  1.00 93.84           N
ATOM   4638  CA  ILE A 305       6.788  -7.375   3.064  1.00 93.84           C
ATOM   4639  C   ILE A 305       5.834  -6.481   2.269  1.00 93.84           C
ATOM   4640  O   ILE A 305       5.961  -6.358   1.052  1.00 93.84           O
ATOM   4641  HA  ILE A 305       7.715  -7.477   2.500  1.00 93.84           H
ATOM   4642  CB  ILE A 305       6.248  -8.786   3.308  1.00 93.84           C
ATOM   4643  HB  ILE A 305       5.430  -8.719   4.025  1.00 93.84           H
ATOM   4644  CG1 ILE A 305       7.321  -9.683   3.929  1.00 93.84           C
ATOM   4645 1HG1 ILE A 305       8.086  -9.909   3.186  1.00 93.84           H
ATOM   4646 2HG1 ILE A 305       7.815  -9.155   4.744  1.00 93.84           H
ATOM   4647  CG2 ILE A 305       5.674  -9.384   2.022  1.00 93.84           C
ATOM   4648 1HG2 ILE A 305       4.860  -8.755   1.661  1.00 93.84           H
ATOM   4649 2HG2 ILE A 305       6.457  -9.435   1.265  1.00 93.84           H
ATOM   4650 3HG2 ILE A 305       5.298 -10.386   2.224  1.00 93.84           H
ATOM   4651  CD1 ILE A 305       6.711 -10.985   4.452  1.00 93.84           C
ATOM   4652 1HD1 ILE A 305       5.964 -10.756   5.212  1.00 93.84           H
ATOM   4653 2HD1 ILE A 305       6.239 -11.522   3.629  1.00 93.84           H
ATOM   4654 3HD1 ILE A 305       7.495 -11.604   4.888  1.00 93.84           H
ATOM   4655  HN  ILE A 305       6.828  -7.230   5.142  1.00 93.84           H
ATOM   4656  N   ALA A 306       4.899  -5.879   2.990  1.00 93.27           N
ATOM   4657  CA  ALA A 306       3.893  -5.040   2.361  1.00 93.27           C
ATOM   4658  C   ALA A 306       4.576  -3.837   1.706  1.00 93.27           C
ATOM   4659  O   ALA A 306       4.178  -3.406   0.625  1.00 93.27           O
ATOM   4660  HA  ALA A 306       3.402  -5.633   1.590  1.00 93.27           H
ATOM   4661  CB  ALA A 306       2.852  -4.624   3.402  1.00 93.27           C
ATOM   4662 1HB  ALA A 306       2.376  -5.513   3.815  1.00 93.27           H
ATOM   4663 2HB  ALA A 306       3.340  -4.068   4.202  1.00 93.27           H
ATOM   4664 3HB  ALA A 306       2.097  -3.995   2.929  1.00 93.27           H
ATOM   4665  HN  ALA A 306       4.823  -5.957   3.984  1.00 93.27           H
ATOM   4666  N   PHE A 307       5.591  -3.329   2.389  1.00 93.80           N
ATOM   4667  CA  PHE A 307       6.282  -2.137   1.927  1.00 93.80           C
ATOM   4668  C   PHE A 307       7.161  -2.448   0.714  1.00 93.80           C
ATOM   4669  O   PHE A 307       7.346  -1.599  -0.157  1.00 93.80           O
ATOM   4670  HA  PHE A 307       5.520  -1.411   1.645  1.00 93.80           H
ATOM   4671  CB  PHE A 307       7.171  -1.661   3.078  1.00 93.80           C
ATOM   4672 1HB  PHE A 307       7.750  -2.507   3.450  1.00 93.80           H
ATOM   4673 2HB  PHE A 307       7.885  -0.932   2.694  1.00 93.80           H
ATOM   4674  CG  PHE A 307       6.401  -1.036   4.242  1.00 93.80           C
ATOM   4675  CD1 PHE A 307       5.041  -1.068   4.253  1.00 93.80           C
ATOM   4676  HD1 PHE A 307       4.501  -1.538   3.432  1.00 93.80           H
ATOM   4677  CD2 PHE A 307       7.076  -0.449   5.267  1.00 93.80           C
ATOM   4678  HD2 PHE A 307       8.165  -0.424   5.258  1.00 93.80           H
ATOM   4679  CE1 PHE A 307       4.326  -0.488   5.334  1.00 93.80           C
ATOM   4680  HE1 PHE A 307       3.237  -0.513   5.343  1.00 93.80           H
ATOM   4681  CE2 PHE A 307       6.361   0.131   6.348  1.00 93.80           C
ATOM   4682  HE2 PHE A 307       6.902   0.602   7.169  1.00 93.80           H
ATOM   4683  CZ  PHE A 307       5.001   0.099   6.359  1.00 93.80           C
ATOM   4684  HZ  PHE A 307       4.452   0.545   7.189  1.00 93.80           H
ATOM   4685  HN  PHE A 307       5.942  -3.717   3.241  1.00 93.80           H
ATOM   4686  N   PHE A 308       7.679  -3.668   0.696  1.00 93.49           N
ATOM   4687  CA  PHE A 308       8.565  -4.088  -0.376  1.00 93.49           C
ATOM   4688  C   PHE A 308       7.847  -4.055  -1.727  1.00 93.49           C
ATOM   4689  O   PHE A 308       8.488  -3.964  -2.772  1.00 93.49           O
ATOM   4690  HA  PHE A 308       9.403  -3.391  -0.395  1.00 93.49           H
ATOM   4691  CB  PHE A 308       8.985  -5.527  -0.070  1.00 93.49           C
ATOM   4692 1HB  PHE A 308       9.360  -5.576   0.952  1.00 93.49           H
ATOM   4693 2HB  PHE A 308       8.106  -6.170  -0.118  1.00 93.49           H
ATOM   4694  CG  PHE A 308      10.054  -6.078  -1.017  1.00 93.49           C
ATOM   4695  CD1 PHE A 308       9.702  -6.932  -2.015  1.00 93.49           C
ATOM   4696  HD1 PHE A 308       8.660  -7.224  -2.141  1.00 93.49           H
ATOM   4697  CD2 PHE A 308      11.355  -5.714  -0.860  1.00 93.49           C
ATOM   4698  HD2 PHE A 308      11.636  -5.029  -0.060  1.00 93.49           H
ATOM   4699  CE1 PHE A 308      10.694  -7.443  -2.894  1.00 93.49           C
ATOM   4700  HE1 PHE A 308      10.413  -8.128  -3.694  1.00 93.49           H
ATOM   4701  CE2 PHE A 308      12.346  -6.225  -1.739  1.00 93.49           C
ATOM   4702  HE2 PHE A 308      13.389  -5.933  -1.613  1.00 93.49           H
ATOM   4703  CZ  PHE A 308      11.995  -7.079  -2.737  1.00 93.49           C
ATOM   4704  HZ  PHE A 308      12.756  -7.471  -3.412  1.00 93.49           H
ATOM   4705  HN  PHE A 308       7.502  -4.361   1.394  1.00 93.49           H
ATOM   4706  N   HIS A 309       6.526  -4.131  -1.660  1.00 91.94           N
ATOM   4707  CA  HIS A 309       5.717  -4.169  -2.867  1.00 91.94           C
ATOM   4708  C   HIS A 309       5.983  -2.916  -3.703  1.00 91.94           C
ATOM   4709  O   HIS A 309       6.025  -2.982  -4.931  1.00 91.94           O
ATOM   4710  HA  HIS A 309       6.036  -5.046  -3.430  1.00 91.94           H
ATOM   4711  CB  HIS A 309       4.237  -4.349  -2.523  1.00 91.94           C
ATOM   4712 1HB  HIS A 309       4.119  -5.258  -1.933  1.00 91.94           H
ATOM   4713 2HB  HIS A 309       3.916  -3.518  -1.895  1.00 91.94           H
ATOM   4714  CG  HIS A 309       3.332  -4.429  -3.729  1.00 91.94           C
ATOM   4715  ND1 HIS A 309       3.293  -5.530  -4.566  1.00 91.94           N
ATOM   4716  HD1 HIS A 309       3.840  -6.361  -4.465  1.00 91.94           H
ATOM   4717  CD2 HIS A 309       2.432  -3.534  -4.229  1.00 91.94           C
ATOM   4718  HD2 HIS A 309       2.210  -2.552  -3.810  1.00 91.94           H
ATOM   4719  CE1 HIS A 309       2.407  -5.297  -5.523  1.00 91.94           C
ATOM   4720  HE1 HIS A 309       2.149  -5.976  -6.336  1.00 91.94           H
ATOM   4721  NE2 HIS A 309       1.875  -4.059  -5.313  1.00 91.94           N
ATOM   4722  HN  HIS A 309       6.010  -4.166  -0.804  1.00 91.94           H
ATOM   4723  N   SER A 310       6.157  -1.803  -3.005  1.00 91.95           N
ATOM   4724  CA  SER A 310       6.169  -0.505  -3.657  1.00 91.95           C
ATOM   4725  C   SER A 310       7.425  -0.364  -4.519  1.00 91.95           C
ATOM   4726  O   SER A 310       7.542   0.577  -5.302  1.00 91.95           O
ATOM   4727  HA  SER A 310       5.274  -0.486  -4.279  1.00 91.95           H
ATOM   4728  CB  SER A 310       6.099   0.628  -2.631  1.00 91.95           C
ATOM   4729 1HB  SER A 310       6.917   0.521  -1.917  1.00 91.95           H
ATOM   4730 2HB  SER A 310       6.240   1.583  -3.135  1.00 91.95           H
ATOM   4731  OG  SER A 310       4.858   0.639  -1.931  1.00 91.95           O
ATOM   4732  HG  SER A 310       4.130   0.970  -2.531  1.00 91.95           H
ATOM   4733  HN  SER A 310       6.287  -1.780  -2.014  1.00 91.95           H
ATOM   4734  N   CYS A 311       8.333  -1.313  -4.345  1.00 93.00           N
ATOM   4735  CA  CYS A 311       9.554  -1.334  -5.132  1.00 93.00           C
ATOM   4736  C   CYS A 311       9.415  -2.413  -6.207  1.00 93.00           C
ATOM   4737  O   CYS A 311      10.286  -2.557  -7.064  1.00 93.00           O
ATOM   4738  HA  CYS A 311       9.651  -0.347  -5.585  1.00 93.00           H
ATOM   4739  CB  CYS A 311      10.788  -1.557  -4.255  1.00 93.00           C
ATOM   4740 1HB  CYS A 311      11.691  -1.319  -4.817  1.00 93.00           H
ATOM   4741 2HB  CYS A 311      10.761  -0.886  -3.397  1.00 93.00           H
ATOM   4742  SG  CYS A 311      10.846  -3.295  -3.687  1.00 93.00           S
ATOM   4743  HG  CYS A 311      12.032  -3.208  -3.092  1.00 93.00           H
ATOM   4744  HN  CYS A 311       8.244  -2.057  -3.683  1.00 93.00           H
ATOM   4745  N   LEU A 312       8.314  -3.145  -6.127  1.00 90.70           N
ATOM   4746  CA  LEU A 312       8.147  -4.339  -6.939  1.00 90.70           C
ATOM   4747  C   LEU A 312       7.552  -3.950  -8.293  1.00 90.70           C
ATOM   4748  O   LEU A 312       7.893  -4.539  -9.318  1.00 90.70           O
ATOM   4749  HA  LEU A 312       9.138  -4.761  -7.105  1.00 90.70           H
ATOM   4750  CB  LEU A 312       7.327  -5.389  -6.186  1.00 90.70           C
ATOM   4751 1HB  LEU A 312       6.467  -4.894  -5.735  1.00 90.70           H
ATOM   4752 2HB  LEU A 312       6.940  -6.106  -6.910  1.00 90.70           H
ATOM   4753  CG  LEU A 312       8.068  -6.160  -5.092  1.00 90.70           C
ATOM   4754  HG  LEU A 312       8.330  -5.460  -4.298  1.00 90.70           H
ATOM   4755  CD1 LEU A 312       7.169  -7.231  -4.471  1.00 90.70           C
ATOM   4756 1HD1 LEU A 312       6.291  -6.759  -4.032  1.00 90.70           H
ATOM   4757 2HD1 LEU A 312       6.856  -7.934  -5.243  1.00 90.70           H
ATOM   4758 3HD1 LEU A 312       7.721  -7.764  -3.697  1.00 90.70           H
ATOM   4759  CD2 LEU A 312       9.376  -6.748  -5.625  1.00 90.70           C
ATOM   4760 1HD2 LEU A 312       9.159  -7.430  -6.448  1.00 90.70           H
ATOM   4761 2HD2 LEU A 312      10.018  -5.942  -5.981  1.00 90.70           H
ATOM   4762 3HD2 LEU A 312       9.883  -7.291  -4.827  1.00 90.70           H
ATOM   4763  HN  LEU A 312       7.545  -2.935  -5.522  1.00 90.70           H
ATOM   4764  N   ASN A 313       6.673  -2.959  -8.255  1.00 86.22           N
ATOM   4765  CA  ASN A 313       5.843  -2.650  -9.408  1.00 86.22           C
ATOM   4766  C   ASN A 313       6.740  -2.327 -10.604  1.00 86.22           C
ATOM   4767  O   ASN A 313       6.568  -2.892 -11.684  1.00 86.22           O
ATOM   4768  HA  ASN A 313       5.236  -3.541  -9.570  1.00 86.22           H
ATOM   4769  CB  ASN A 313       4.958  -1.432  -9.138  1.00 86.22           C
ATOM   4770 1HB  ASN A 313       5.547  -0.647  -8.666  1.00 86.22           H
ATOM   4771 2HB  ASN A 313       4.589  -1.030 -10.082  1.00 86.22           H
ATOM   4772  CG  ASN A 313       3.776  -1.801  -8.238  1.00 86.22           C
ATOM   4773  OD1 ASN A 313       3.261  -2.907  -8.270  1.00 86.22           O
ATOM   4774  ND2 ASN A 313       3.378  -0.817  -7.437  1.00 86.22           N
ATOM   4775 1HD2 ASN A 313       3.845   0.067  -7.461  1.00 86.22           H
ATOM   4776 2HD2 ASN A 313       2.612  -0.961  -6.811  1.00 86.22           H
ATOM   4777  HN  ASN A 313       6.523  -2.374  -7.458  1.00 86.22           H
ATOM   4778  N   PRO A 314       7.709  -1.417 -10.437  1.00 85.98           N
ATOM   4779  CA  PRO A 314       8.586  -1.036 -11.547  1.00 85.98           C
ATOM   4780  C   PRO A 314       9.238  -2.240 -12.206  1.00 85.98           C
ATOM   4781  O   PRO A 314       9.354  -2.296 -13.430  1.00 85.98           O
ATOM   4782  HA  PRO A 314       8.006  -0.559 -12.336  1.00 85.98           H
ATOM   4783  CB  PRO A 314       9.620  -0.118 -10.892  1.00 85.98           C
ATOM   4784 1HB  PRO A 314      10.498  -0.673 -10.562  1.00 85.98           H
ATOM   4785 2HB  PRO A 314       9.970   0.649 -11.583  1.00 85.98           H
ATOM   4786  CG  PRO A 314       8.862   0.487  -9.717  1.00 85.98           C
ATOM   4787 1HG  PRO A 314       9.538   0.880  -8.958  1.00 85.98           H
ATOM   4788 2HG  PRO A 314       8.232   1.321 -10.028  1.00 85.98           H
ATOM   4789  CD  PRO A 314       8.043  -0.685  -9.202  1.00 85.98           C
ATOM   4790 1HD  PRO A 314       8.614  -1.305  -8.511  1.00 85.98           H
ATOM   4791 2HD  PRO A 314       7.153  -0.353  -8.666  1.00 85.98           H
ATOM   4792  N   VAL A 315       9.652  -3.181 -11.370  1.00 84.65           N
ATOM   4793  CA  VAL A 315      10.383  -4.341 -11.851  1.00 84.65           C
ATOM   4794  C   VAL A 315       9.475  -5.169 -12.763  1.00 84.65           C
ATOM   4795  O   VAL A 315       9.916  -5.665 -13.799  1.00 84.65           O
ATOM   4796  HA  VAL A 315      11.229  -3.978 -12.434  1.00 84.65           H
ATOM   4797  CB  VAL A 315      10.932  -5.141 -10.668  1.00 84.65           C
ATOM   4798  HB  VAL A 315      10.086  -5.476 -10.068  1.00 84.65           H
ATOM   4799  CG1 VAL A 315      11.687  -6.382 -11.148  1.00 84.65           C
ATOM   4800 1HG1 VAL A 315      11.012  -7.020 -11.718  1.00 84.65           H
ATOM   4801 2HG1 VAL A 315      12.521  -6.077 -11.781  1.00 84.65           H
ATOM   4802 3HG1 VAL A 315      12.067  -6.932 -10.287  1.00 84.65           H
ATOM   4803  CG2 VAL A 315      11.821  -4.267  -9.780  1.00 84.65           C
ATOM   4804 1HG2 VAL A 315      12.659  -3.889 -10.366  1.00 84.65           H
ATOM   4805 2HG2 VAL A 315      11.239  -3.429  -9.396  1.00 84.65           H
ATOM   4806 3HG2 VAL A 315      12.198  -4.861  -8.947  1.00 84.65           H
ATOM   4807  HN  VAL A 315       9.495  -3.160 -10.383  1.00 84.65           H
ATOM   4808  N   LEU A 316       8.224  -5.294 -12.344  1.00 84.86           N
ATOM   4809  CA  LEU A 316       7.263  -6.094 -13.084  1.00 84.86           C
ATOM   4810  C   LEU A 316       7.141  -5.548 -14.508  1.00 84.86           C
ATOM   4811  O   LEU A 316       7.053  -6.315 -15.465  1.00 84.86           O
ATOM   4812  HA  LEU A 316       7.656  -7.109 -13.136  1.00 84.86           H
ATOM   4813  CB  LEU A 316       5.932  -6.161 -12.334  1.00 84.86           C
ATOM   4814 1HB  LEU A 316       5.570  -5.143 -12.184  1.00 84.86           H
ATOM   4815 2HB  LEU A 316       5.205  -6.666 -12.970  1.00 84.86           H
ATOM   4816  CG  LEU A 316       5.960  -6.868 -10.977  1.00 84.86           C
ATOM   4817  HG  LEU A 316       6.631  -6.316 -10.319  1.00 84.86           H
ATOM   4818  CD1 LEU A 316       4.577  -6.858 -10.325  1.00 84.86           C
ATOM   4819 1HD1 LEU A 316       4.253  -5.828 -10.175  1.00 84.86           H
ATOM   4820 2HD1 LEU A 316       3.866  -7.372 -10.971  1.00 84.86           H
ATOM   4821 3HD1 LEU A 316       4.626  -7.366  -9.362  1.00 84.86           H
ATOM   4822  CD2 LEU A 316       6.522  -8.285 -11.109  1.00 84.86           C
ATOM   4823 1HD2 LEU A 316       5.896  -8.861 -11.791  1.00 84.86           H
ATOM   4824 2HD2 LEU A 316       7.538  -8.238 -11.501  1.00 84.86           H
ATOM   4825 3HD2 LEU A 316       6.531  -8.764 -10.131  1.00 84.86           H
ATOM   4826  HN  LEU A 316       7.866  -4.860 -11.517  1.00 84.86           H
ATOM   4827  N   TYR A 317       7.139  -4.226 -14.602  1.00 80.66           N
ATOM   4828  CA  TYR A 317       6.965  -3.568 -15.886  1.00 80.66           C
ATOM   4829  C   TYR A 317       8.160  -3.832 -16.804  1.00 80.66           C
ATOM   4830  O   TYR A 317       7.993  -4.017 -18.008  1.00 80.66           O
ATOM   4831  HA  TYR A 317       6.064  -3.969 -16.351  1.00 80.66           H
ATOM   4832  CB  TYR A 317       6.889  -2.070 -15.585  1.00 80.66           C
ATOM   4833 1HB  TYR A 317       7.834  -1.749 -15.146  1.00 80.66           H
ATOM   4834 2HB  TYR A 317       6.773  -1.526 -16.523  1.00 80.66           H
ATOM   4835  CG  TYR A 317       5.749  -1.681 -14.643  1.00 80.66           C
ATOM   4836  CD1 TYR A 317       4.601  -2.445 -14.597  1.00 80.66           C
ATOM   4837  HD1 TYR A 317       4.507  -3.326 -15.232  1.00 80.66           H
ATOM   4838  CD2 TYR A 317       5.868  -0.566 -13.838  1.00 80.66           C
ATOM   4839  HD2 TYR A 317       6.774   0.038 -13.875  1.00 80.66           H
ATOM   4840  CE1 TYR A 317       3.527  -2.079 -13.710  1.00 80.66           C
ATOM   4841  HE1 TYR A 317       2.615  -2.674 -13.664  1.00 80.66           H
ATOM   4842  CE2 TYR A 317       4.794  -0.200 -12.951  1.00 80.66           C
ATOM   4843  HE2 TYR A 317       4.875   0.678 -12.311  1.00 80.66           H
ATOM   4844  CZ  TYR A 317       3.677  -0.975 -12.931  1.00 80.66           C
ATOM   4845  OH  TYR A 317       2.662  -0.629 -12.093  1.00 80.66           O
ATOM   4846  HH  TYR A 317       1.963  -1.344 -12.091  1.00 80.66           H
ATOM   4847  HN  TYR A 317       7.253  -3.609 -13.823  1.00 80.66           H
ATOM   4848  N   VAL A 318       9.339  -3.841 -16.199  1.00 76.04           N
ATOM   4849  CA  VAL A 318      10.564  -4.051 -16.952  1.00 76.04           C
ATOM   4850  C   VAL A 318      10.524  -5.433 -17.607  1.00 76.04           C
ATOM   4851  O   VAL A 318      10.740  -5.559 -18.812  1.00 76.04           O
ATOM   4852  HA  VAL A 318      10.605  -3.293 -17.734  1.00 76.04           H
ATOM   4853  CB  VAL A 318      11.778  -3.857 -16.040  1.00 76.04           C
ATOM   4854  HB  VAL A 318      11.652  -4.504 -15.172  1.00 76.04           H
ATOM   4855  CG1 VAL A 318      13.069  -4.269 -16.751  1.00 76.04           C
ATOM   4856 1HG1 VAL A 318      13.008  -5.320 -17.033  1.00 76.04           H
ATOM   4857 2HG1 VAL A 318      13.202  -3.659 -17.645  1.00 76.04           H
ATOM   4858 3HG1 VAL A 318      13.915  -4.121 -16.081  1.00 76.04           H
ATOM   4859  CG2 VAL A 318      11.863  -2.413 -15.542  1.00 76.04           C
ATOM   4860 1HG2 VAL A 318      11.955  -1.739 -16.394  1.00 76.04           H
ATOM   4861 2HG2 VAL A 318      10.962  -2.168 -14.980  1.00 76.04           H
ATOM   4862 3HG2 VAL A 318      12.735  -2.303 -14.896  1.00 76.04           H
ATOM   4863  HN  VAL A 318       9.465  -3.707 -15.216  1.00 76.04           H
ATOM   4864  N   PHE A 319      10.246  -6.435 -16.786  1.00 75.06           N
ATOM   4865  CA  PHE A 319      10.404  -7.816 -17.209  1.00 75.06           C
ATOM   4866  C   PHE A 319       9.196  -8.280 -18.025  1.00 75.06           C
ATOM   4867  O   PHE A 319       9.346  -9.012 -19.002  1.00 75.06           O
ATOM   4868  HA  PHE A 319      11.299  -7.864 -17.829  1.00 75.06           H
ATOM   4869  CB  PHE A 319      10.504  -8.664 -15.940  1.00 75.06           C
ATOM   4870 1HB  PHE A 319       9.750  -8.326 -15.229  1.00 75.06           H
ATOM   4871 2HB  PHE A 319      10.268  -9.699 -16.187  1.00 75.06           H
ATOM   4872  CG  PHE A 319      11.877  -8.616 -15.266  1.00 75.06           C
ATOM   4873  CD1 PHE A 319      12.960  -9.149 -15.893  1.00 75.06           C
ATOM   4874  HD1 PHE A 319      12.851  -9.609 -16.874  1.00 75.06           H
ATOM   4875  CD2 PHE A 319      12.014  -8.042 -14.041  1.00 75.06           C
ATOM   4876  HD2 PHE A 319      11.145  -7.615 -13.539  1.00 75.06           H
ATOM   4877  CE1 PHE A 319      14.235  -9.104 -15.267  1.00 75.06           C
ATOM   4878  HE1 PHE A 319      15.103  -9.531 -15.769  1.00 75.06           H
ATOM   4879  CE2 PHE A 319      13.288  -7.997 -13.416  1.00 75.06           C
ATOM   4880  HE2 PHE A 319      13.398  -7.537 -12.434  1.00 75.06           H
ATOM   4881  CZ  PHE A 319      14.372  -8.530 -14.042  1.00 75.06           C
ATOM   4882  HZ  PHE A 319      15.350  -8.496 -13.563  1.00 75.06           H
ATOM   4883  HN  PHE A 319       9.919  -6.315 -15.848  1.00 75.06           H
ATOM   4884  N   VAL A 320       8.024  -7.836 -17.593  1.00 76.94           N
ATOM   4885  CA  VAL A 320       6.781  -8.378 -18.114  1.00 76.94           C
ATOM   4886  C   VAL A 320       6.234  -7.442 -19.194  1.00 76.94           C
ATOM   4887  O   VAL A 320       5.578  -7.888 -20.134  1.00 76.94           O
ATOM   4888  HA  VAL A 320       7.006  -9.343 -18.568  1.00 76.94           H
ATOM   4889  CB  VAL A 320       5.792  -8.612 -16.970  1.00 76.94           C
ATOM   4890  HB  VAL A 320       5.395  -7.643 -16.666  1.00 76.94           H
ATOM   4891  CG1 VAL A 320       4.617  -9.478 -17.429  1.00 76.94           C
ATOM   4892 1HG1 VAL A 320       4.095  -8.979 -18.245  1.00 76.94           H
ATOM   4893 2HG1 VAL A 320       4.990 -10.443 -17.771  1.00 76.94           H
ATOM   4894 3HG1 VAL A 320       3.930  -9.629 -16.596  1.00 76.94           H
ATOM   4895  CG2 VAL A 320       6.492  -9.233 -15.759  1.00 76.94           C
ATOM   4896 1HG2 VAL A 320       6.929 -10.190 -16.044  1.00 76.94           H
ATOM   4897 2HG2 VAL A 320       7.278  -8.563 -15.411  1.00 76.94           H
ATOM   4898 3HG2 VAL A 320       5.766  -9.388 -14.961  1.00 76.94           H
ATOM   4899  HN  VAL A 320       7.917  -7.121 -16.903  1.00 76.94           H
ATOM   4900  N   GLY A 321       6.525  -6.160 -19.024  1.00 76.70           N
ATOM   4901  CA  GLY A 321       5.970  -5.144 -19.901  1.00 76.70           C
ATOM   4902  C   GLY A 321       6.770  -5.045 -21.201  1.00 76.70           C
ATOM   4903  O   GLY A 321       7.815  -4.398 -21.243  1.00 76.70           O
ATOM   4904 1HA  GLY A 321       4.930  -5.382 -20.127  1.00 76.70           H
ATOM   4905 2HA  GLY A 321       5.973  -4.179 -19.394  1.00 76.70           H
ATOM   4906  HN  GLY A 321       7.126  -5.814 -18.304  1.00 76.70           H
ATOM   4907  N   GLU A 322       6.250  -5.697 -22.231  1.00 77.54           N
ATOM   4908  CA  GLU A 322       6.825  -5.579 -23.560  1.00 77.54           C
ATOM   4909  C   GLU A 322       6.773  -4.126 -24.034  1.00 77.54           C
ATOM   4910  O   GLU A 322       7.734  -3.624 -24.615  1.00 77.54           O
ATOM   4911  HA  GLU A 322       7.862  -5.898 -23.455  1.00 77.54           H
ATOM   4912  CB  GLU A 322       6.114  -6.505 -24.549  1.00 77.54           C
ATOM   4913 1HB  GLU A 322       5.051  -6.264 -24.578  1.00 77.54           H
ATOM   4914 2HB  GLU A 322       6.597  -6.441 -25.524  1.00 77.54           H
ATOM   4915  CG  GLU A 322       6.223  -7.966 -24.109  1.00 77.54           C
ATOM   4916 1HG  GLU A 322       7.201  -8.142 -23.660  1.00 77.54           H
ATOM   4917 2HG  GLU A 322       5.477  -8.175 -23.342  1.00 77.54           H
ATOM   4918  CD  GLU A 322       6.023  -8.912 -25.295  1.00 77.54           C
ATOM   4919  OE1 GLU A 322       6.763  -9.918 -25.350  1.00 77.54           O
ATOM   4920  OE2 GLU A 322       5.134  -8.608 -26.119  1.00 77.54           O
ATOM   4921  HN  GLU A 322       5.451  -6.296 -22.167  1.00 77.54           H
ATOM   4922  N   ARG A 323       5.641  -3.490 -23.768  1.00 78.70           N
ATOM   4923  CA  ARG A 323       5.443  -2.111 -24.179  1.00 78.70           C
ATOM   4924  C   ARG A 323       6.460  -1.200 -23.488  1.00 78.70           C
ATOM   4925  O   ARG A 323       7.031  -0.311 -24.118  1.00 78.70           O
ATOM   4926  HA  ARG A 323       5.593  -2.117 -25.259  1.00 78.70           H
ATOM   4927  CB  ARG A 323       4.029  -1.633 -23.842  1.00 78.70           C
ATOM   4928 1HB  ARG A 323       3.314  -2.431 -24.044  1.00 78.70           H
ATOM   4929 2HB  ARG A 323       3.962  -1.406 -22.778  1.00 78.70           H
ATOM   4930  CG  ARG A 323       3.661  -0.392 -24.658  1.00 78.70           C
ATOM   4931 1HG  ARG A 323       4.369   0.409 -24.447  1.00 78.70           H
ATOM   4932 2HG  ARG A 323       3.739  -0.616 -25.722  1.00 78.70           H
ATOM   4933  CD  ARG A 323       2.241   0.076 -24.333  1.00 78.70           C
ATOM   4934 1HD  ARG A 323       1.570  -0.781 -24.280  1.00 78.70           H
ATOM   4935 2HD  ARG A 323       2.222   0.556 -23.354  1.00 78.70           H
ATOM   4936  NE  ARG A 323       1.770   1.022 -25.368  1.00 78.70           N
ATOM   4937  HE  ARG A 323       2.334   1.142 -26.185  1.00 78.70           H
ATOM   4938  CZ  ARG A 323       0.635   1.730 -25.280  1.00 78.70           C
ATOM   4939  NH1 ARG A 323      -0.159   1.609 -24.208  1.00 78.70           N
ATOM   4940 1HH1 ARG A 323       0.093   0.988 -23.466  1.00 78.70           H
ATOM   4941 2HH1 ARG A 323      -1.004   2.141 -24.149  1.00 78.70           H
ATOM   4942  NH2 ARG A 323       0.307   2.559 -26.280  1.00 78.70           N
ATOM   4943 1HH2 ARG A 323      -0.536   3.094 -26.229  1.00 78.70           H
ATOM   4944 2HH2 ARG A 323       0.906   2.643 -27.077  1.00 78.70           H
ATOM   4945  HN  ARG A 323       4.870  -3.901 -23.283  1.00 78.70           H
ATOM   4946  N   PHE A 324       6.655  -1.453 -22.202  1.00 80.90           N
ATOM   4947  CA  PHE A 324       7.539  -0.621 -21.402  1.00 80.90           C
ATOM   4948  C   PHE A 324       8.987  -0.744 -21.879  1.00 80.90           C
ATOM   4949  O   PHE A 324       9.695   0.257 -21.987  1.00 80.90           O
ATOM   4950  HA  PHE A 324       7.205   0.410 -21.518  1.00 80.90           H
ATOM   4951  CB  PHE A 324       7.444  -1.127 -19.961  1.00 80.90           C
ATOM   4952 1HB  PHE A 324       6.393  -1.194 -19.679  1.00 80.90           H
ATOM   4953 2HB  PHE A 324       7.852  -2.136 -19.913  1.00 80.90           H
ATOM   4954  CG  PHE A 324       8.175  -0.248 -18.944  1.00 80.90           C
ATOM   4955  CD1 PHE A 324       9.443  -0.560 -18.564  1.00 80.90           C
ATOM   4956  HD1 PHE A 324       9.938  -1.436 -18.983  1.00 80.90           H
ATOM   4957  CD2 PHE A 324       7.558   0.845 -18.421  1.00 80.90           C
ATOM   4958  HD2 PHE A 324       6.541   1.095 -18.726  1.00 80.90           H
ATOM   4959  CE1 PHE A 324      10.122   0.256 -17.620  1.00 80.90           C
ATOM   4960  HE1 PHE A 324      11.138   0.006 -17.315  1.00 80.90           H
ATOM   4961  CE2 PHE A 324       8.237   1.661 -17.478  1.00 80.90           C
ATOM   4962  HE2 PHE A 324       7.741   2.537 -17.058  1.00 80.90           H
ATOM   4963  CZ  PHE A 324       9.504   1.349 -17.097  1.00 80.90           C
ATOM   4964  HZ  PHE A 324      10.025   1.975 -16.373  1.00 80.90           H
ATOM   4965  HN  PHE A 324       6.223  -2.208 -21.709  1.00 80.90           H
ATOM   4966  N   ARG A 325       9.385  -1.978 -22.151  1.00 82.56           N
ATOM   4967  CA  ARG A 325      10.733  -2.242 -22.626  1.00 82.56           C
ATOM   4968  C   ARG A 325      11.003  -1.465 -23.916  1.00 82.56           C
ATOM   4969  O   ARG A 325      12.090  -0.922 -24.101  1.00 82.56           O
ATOM   4970  HA  ARG A 325      11.384  -1.903 -21.820  1.00 82.56           H
ATOM   4971  CB  ARG A 325      10.943  -3.735 -22.884  1.00 82.56           C
ATOM   4972 1HB  ARG A 325      10.071  -4.146 -23.394  1.00 82.56           H
ATOM   4973 2HB  ARG A 325      11.796  -3.877 -23.547  1.00 82.56           H
ATOM   4974  CG  ARG A 325      11.176  -4.491 -21.574  1.00 82.56           C
ATOM   4975 1HG  ARG A 325      11.966  -4.002 -21.004  1.00 82.56           H
ATOM   4976 2HG  ARG A 325      10.274  -4.455 -20.964  1.00 82.56           H
ATOM   4977  CD  ARG A 325      11.560  -5.948 -21.842  1.00 82.56           C
ATOM   4978 1HD  ARG A 325      12.248  -6.002 -22.686  1.00 82.56           H
ATOM   4979 2HD  ARG A 325      12.081  -6.360 -20.979  1.00 82.56           H
ATOM   4980  NE  ARG A 325      10.347  -6.746 -22.128  1.00 82.56           N
ATOM   4981  HE  ARG A 325       9.458  -6.294 -22.047  1.00 82.56           H
ATOM   4982  CZ  ARG A 325      10.364  -8.036 -22.488  1.00 82.56           C
ATOM   4983  NH1 ARG A 325      11.526  -8.692 -22.612  1.00 82.56           N
ATOM   4984 1HH1 ARG A 325      12.389  -8.219 -22.436  1.00 82.56           H
ATOM   4985 2HH1 ARG A 325      11.531  -9.655 -22.882  1.00 82.56           H
ATOM   4986  NH2 ARG A 325       9.202  -8.661 -22.723  1.00 82.56           N
ATOM   4987 1HH2 ARG A 325       9.198  -9.624 -22.992  1.00 82.56           H
ATOM   4988 2HH2 ARG A 325       8.340  -8.165 -22.628  1.00 82.56           H
ATOM   4989  HN  ARG A 325       8.806  -2.787 -22.051  1.00 82.56           H
ATOM   4990  N   ARG A 326       9.994  -1.438 -24.774  1.00 82.30           N
ATOM   4991  CA  ARG A 326      10.097  -0.710 -26.028  1.00 82.30           C
ATOM   4992  C   ARG A 326      10.276   0.785 -25.760  1.00 82.30           C
ATOM   4993  O   ARG A 326      11.141   1.427 -26.354  1.00 82.30           O
ATOM   4994  HA  ARG A 326      10.975  -1.128 -26.521  1.00 82.30           H
ATOM   4995  CB  ARG A 326       8.852  -0.922 -26.892  1.00 82.30           C
ATOM   4996 1HB  ARG A 326       7.957  -0.775 -26.288  1.00 82.30           H
ATOM   4997 2HB  ARG A 326       8.826  -0.177 -27.687  1.00 82.30           H
ATOM   4998  CG  ARG A 326       8.840  -2.326 -27.500  1.00 82.30           C
ATOM   4999 1HG  ARG A 326       9.736  -2.473 -28.102  1.00 82.30           H
ATOM   5000 2HG  ARG A 326       8.863  -3.071 -26.705  1.00 82.30           H
ATOM   5001  CD  ARG A 326       7.596  -2.536 -28.367  1.00 82.30           C
ATOM   5002 1HD  ARG A 326       6.736  -2.049 -27.908  1.00 82.30           H
ATOM   5003 2HD  ARG A 326       7.741  -2.074 -29.344  1.00 82.30           H
ATOM   5004  NE  ARG A 326       7.330  -3.983 -28.527  1.00 82.30           N
ATOM   5005  HE  ARG A 326       7.305  -4.550 -27.704  1.00 82.30           H
ATOM   5006  CZ  ARG A 326       7.121  -4.582 -29.708  1.00 82.30           C
ATOM   5007  NH1 ARG A 326       7.143  -3.873 -30.844  1.00 82.30           N
ATOM   5008 1HH1 ARG A 326       7.317  -2.888 -30.815  1.00 82.30           H
ATOM   5009 2HH1 ARG A 326       6.986  -4.327 -31.721  1.00 82.30           H
ATOM   5010  NH2 ARG A 326       6.889  -5.902 -29.735  1.00 82.30           N
ATOM   5011 1HH2 ARG A 326       6.731  -6.364 -30.607  1.00 82.30           H
ATOM   5012 2HH2 ARG A 326       6.874  -6.424 -28.882  1.00 82.30           H
ATOM   5013  HN  ARG A 326       9.120  -1.901 -24.625  1.00 82.30           H
ATOM   5014  N   ASP A 327       9.443   1.297 -24.865  1.00 84.38           N
ATOM   5015  CA  ASP A 327       9.435   2.722 -24.580  1.00 84.38           C
ATOM   5016  C   ASP A 327      10.745   3.108 -23.891  1.00 84.38           C
ATOM   5017  O   ASP A 327      11.299   4.174 -24.155  1.00 84.38           O
ATOM   5018  HA  ASP A 327       9.314   3.207 -25.549  1.00 84.38           H
ATOM   5019  CB  ASP A 327       8.282   3.089 -23.643  1.00 84.38           C
ATOM   5020 1HB  ASP A 327       8.357   2.509 -22.724  1.00 84.38           H
ATOM   5021 2HB  ASP A 327       8.357   4.140 -23.363  1.00 84.38           H
ATOM   5022  CG  ASP A 327       6.930   2.828 -24.309  1.00 84.38           C
ATOM   5023  OD1 ASP A 327       6.873   2.965 -25.551  1.00 84.38           O
ATOM   5024  OD2 ASP A 327       5.984   2.497 -23.562  1.00 84.38           O
ATOM   5025  HN  ASP A 327       8.785   0.757 -24.341  1.00 84.38           H
ATOM   5026  N   LEU A 328      11.204   2.219 -23.022  1.00 82.99           N
ATOM   5027  CA  LEU A 328      12.432   2.459 -22.284  1.00 82.99           C
ATOM   5028  C   LEU A 328      13.587   2.644 -23.270  1.00 82.99           C
ATOM   5029  O   LEU A 328      14.334   3.617 -23.180  1.00 82.99           O
ATOM   5030  HA  LEU A 328      12.302   3.386 -21.726  1.00 82.99           H
ATOM   5031  CB  LEU A 328      12.669   1.345 -21.262  1.00 82.99           C
ATOM   5032 1HB  LEU A 328      11.841   1.347 -20.553  1.00 82.99           H
ATOM   5033 2HB  LEU A 328      12.640   0.388 -21.784  1.00 82.99           H
ATOM   5034  CG  LEU A 328      13.979   1.425 -20.475  1.00 82.99           C
ATOM   5035  HG  LEU A 328      14.804   1.448 -21.186  1.00 82.99           H
ATOM   5036  CD1 LEU A 328      14.050   2.717 -19.658  1.00 82.99           C
ATOM   5037 1HD1 LEU A 328      13.992   3.574 -20.329  1.00 82.99           H
ATOM   5038 2HD1 LEU A 328      13.217   2.749 -18.956  1.00 82.99           H
ATOM   5039 3HD1 LEU A 328      14.990   2.748 -19.108  1.00 82.99           H
ATOM   5040  CD2 LEU A 328      14.170   0.183 -19.601  1.00 82.99           C
ATOM   5041 1HD2 LEU A 328      13.342   0.104 -18.896  1.00 82.99           H
ATOM   5042 2HD2 LEU A 328      14.195  -0.705 -20.232  1.00 82.99           H
ATOM   5043 3HD2 LEU A 328      15.108   0.266 -19.052  1.00 82.99           H
ATOM   5044  HN  LEU A 328      10.752   1.350 -22.820  1.00 82.99           H
ATOM   5045  N   VAL A 329      13.696   1.696 -24.189  1.00 83.21           N
ATOM   5046  CA  VAL A 329      14.796   1.697 -25.138  1.00 83.21           C
ATOM   5047  C   VAL A 329      14.684   2.927 -26.041  1.00 83.21           C
ATOM   5048  O   VAL A 329      15.695   3.510 -26.431  1.00 83.21           O
ATOM   5049  HA  VAL A 329      15.723   1.764 -24.568  1.00 83.21           H
ATOM   5050  CB  VAL A 329      14.815   0.382 -25.919  1.00 83.21           C
ATOM   5051  HB  VAL A 329      13.831   0.245 -26.369  1.00 83.21           H
ATOM   5052  CG1 VAL A 329      15.845   0.429 -27.049  1.00 83.21           C
ATOM   5053 1HG1 VAL A 329      15.596   1.239 -27.735  1.00 83.21           H
ATOM   5054 2HG1 VAL A 329      16.837   0.601 -26.630  1.00 83.21           H
ATOM   5055 3HG1 VAL A 329      15.838  -0.518 -27.588  1.00 83.21           H
ATOM   5056  CG2 VAL A 329      15.075  -0.805 -24.989  1.00 83.21           C
ATOM   5057 1HG2 VAL A 329      16.040  -0.676 -24.498  1.00 83.21           H
ATOM   5058 2HG2 VAL A 329      14.289  -0.856 -24.237  1.00 83.21           H
ATOM   5059 3HG2 VAL A 329      15.083  -1.727 -25.570  1.00 83.21           H
ATOM   5060  HN  VAL A 329      13.051   0.939 -24.291  1.00 83.21           H
ATOM   5061  N   LYS A 330      13.446   3.286 -26.347  1.00 82.24           N
[truncated: 117,320 more chars]
