# Supplementary material for: Noncanonical roles of chemokine regions in CCR9 activation revealed by structural modeling and mutational mapping
Source: Nat Commun. 2025 Aug 18;16:7695. doi: 10.1038/s41467-025-62321-9 (PMC12361432; doi:10.1038/s41467-025-62321-9)
Supplement: Supplementary file 4 — Supplementary Data 2 [file 41467_2025_62321_MOESM4_ESM.zip › CCR9_CCL25_rnk123.pdb]

SSBOND   1 CYS A   38    CYS A  289 
SSBOND   2 CYS A  119    CYS A  198 
SSBOND   3 CYS B    7    CYS B   35 
SSBOND   4 CYS B    8    CYS B   52 
ATOM      1  N   GLU A  20      -3.211  -4.058  61.114  1.00 48.24           N
ATOM      2  CA  GLU A  20      -3.354  -3.617  59.736  1.00 48.24           C
ATOM      3  C   GLU A  20      -2.045  -3.833  58.972  1.00 48.24           C
ATOM      4  O   GLU A  20      -2.054  -3.998  57.754  1.00 48.24           O
ATOM      5  HA  GLU A  20      -4.138  -4.244  59.311  1.00 48.24           H
ATOM      6  CB  GLU A  20      -3.792  -2.153  59.672  1.00 48.24           C
ATOM      7 1HB  GLU A  20      -3.339  -1.598  60.493  1.00 48.24           H
ATOM      8 2HB  GLU A  20      -3.554  -1.742  58.691  1.00 48.24           H
ATOM      9  CG  GLU A  20      -5.308  -2.026  59.836  1.00 48.24           C
ATOM     10 1HG  GLU A  20      -5.803  -2.854  59.328  1.00 48.24           H
ATOM     11 2HG  GLU A  20      -5.569  -2.099  60.892  1.00 48.24           H
ATOM     12  CD  GLU A  20      -5.812  -0.697  59.271  1.00 48.24           C
ATOM     13  OE1 GLU A  20      -7.009  -0.650  58.915  1.00 48.24           O
ATOM     14  OE2 GLU A  20      -4.988   0.241  59.206  1.00 48.24           O
ATOM     15  HN  GLU A  20      -2.303  -4.399  61.357  1.00 48.24           H
ATOM     16  N   SER A  21      -0.952  -3.824  59.721  1.00 54.46           N
ATOM     17  CA  SER A  21       0.368  -3.897  59.118  1.00 54.46           C
ATOM     18  C   SER A  21       0.629  -5.314  58.602  1.00 54.46           C
ATOM     19  O   SER A  21       1.122  -5.491  57.488  1.00 54.46           O
ATOM     20  HA  SER A  21       0.348  -3.186  58.292  1.00 54.46           H
ATOM     21  CB  SER A  21       1.453  -3.487  60.116  1.00 54.46           C
ATOM     22 1HB  SER A  21       2.362  -3.224  59.575  1.00 54.46           H
ATOM     23 2HB  SER A  21       1.133  -2.595  60.654  1.00 54.46           H
ATOM     24  OG  SER A  21       1.740  -4.526  61.049  1.00 54.46           O
ATOM     25  HG  SER A  21       2.444  -4.223  61.691  1.00 54.46           H
ATOM     26  HN  SER A  21      -0.958  -3.767  60.719  1.00 54.46           H
ATOM     27  N   THR A  22       0.288  -6.285  59.435  1.00 54.72           N
ATOM     28  CA  THR A  22       0.564  -7.676  59.116  1.00 54.72           C
ATOM     29  C   THR A  22      -0.294  -8.132  57.934  1.00 54.72           C
ATOM     30  O   THR A  22       0.224  -8.683  56.964  1.00 54.72           O
ATOM     31  HA  THR A  22       1.605  -7.757  58.806  1.00 54.72           H
ATOM     32  CB  THR A  22       0.341  -8.504  60.383  1.00 54.72           C
ATOM     33  HB  THR A  22      -0.417  -9.270  60.220  1.00 54.72           H
ATOM     34  OG1 THR A  22       0.031  -7.536  61.382  1.00 54.72           O
ATOM     35  HG1 THR A  22      -0.360  -7.985  62.185  1.00 54.72           H
ATOM     36  CG2 THR A  22       1.628  -9.160  60.887  1.00 54.72           C
ATOM     37 1HG2 THR A  22       2.364  -8.389  61.115  1.00 54.72           H
ATOM     38 2HG2 THR A  22       2.024  -9.823  60.118  1.00 54.72           H
ATOM     39 3HG2 THR A  22       1.414  -9.736  61.788  1.00 54.72           H
ATOM     40  HN  THR A  22      -0.168  -6.135  60.312  1.00 54.72           H
ATOM     41  N   SER A  23      -1.590  -7.885  58.054  1.00 56.74           N
ATOM     42  CA  SER A  23      -2.527  -8.287  57.019  1.00 56.74           C
ATOM     43  C   SER A  23      -2.161  -7.617  55.693  1.00 56.74           C
ATOM     44  O   SER A  23      -2.260  -8.234  54.633  1.00 56.74           O
ATOM     45  HA  SER A  23      -2.425  -9.369  56.942  1.00 56.74           H
ATOM     46  CB  SER A  23      -3.964  -7.937  57.411  1.00 56.74           C
ATOM     47 1HB  SER A  23      -4.638  -8.211  56.599  1.00 56.74           H
ATOM     48 2HB  SER A  23      -4.256  -8.526  58.281  1.00 56.74           H
ATOM     49  OG  SER A  23      -4.115  -6.551  57.704  1.00 56.74           O
ATOM     50  HG  SER A  23      -5.071  -6.348  57.916  1.00 56.74           H
ATOM     51  HN  SER A  23      -2.000  -7.421  58.839  1.00 56.74           H
ATOM     52  N   SER A  24      -1.745  -6.363  55.795  1.00 61.56           N
ATOM     53  CA  SER A  24      -1.357  -5.605  54.617  1.00 61.56           C
ATOM     54  C   SER A  24      -0.122  -6.237  53.972  1.00 61.56           C
ATOM     55  O   SER A  24       0.109  -6.074  52.775  1.00 61.56           O
ATOM     56  HA  SER A  24      -2.212  -5.662  53.943  1.00 61.56           H
ATOM     57  CB  SER A  24      -1.082  -4.142  54.970  1.00 61.56           C
ATOM     58 1HB  SER A  24      -1.240  -3.521  54.088  1.00 61.56           H
ATOM     59 2HB  SER A  24      -1.796  -3.811  55.724  1.00 61.56           H
ATOM     60  OG  SER A  24       0.244  -3.950  55.454  1.00 61.56           O
ATOM     61  HG  SER A  24       0.365  -4.433  56.322  1.00 61.56           H
ATOM     62  HN  SER A  24      -1.671  -5.867  56.660  1.00 61.56           H
ATOM     63  N   MET A  25       0.639  -6.945  54.793  1.00 64.74           N
ATOM     64  CA  MET A  25       1.854  -7.588  54.321  1.00 64.74           C
ATOM     65  C   MET A  25       1.537  -8.913  53.624  1.00 64.74           C
ATOM     66  O   MET A  25       2.126  -9.232  52.593  1.00 64.74           O
ATOM     67  HA  MET A  25       2.296  -6.892  53.608  1.00 64.74           H
ATOM     68  CB  MET A  25       2.789  -7.844  55.504  1.00 64.74           C
ATOM     69 1HB  MET A  25       2.676  -7.048  56.240  1.00 64.74           H
ATOM     70 2HB  MET A  25       2.512  -8.775  55.997  1.00 64.74           H
ATOM     71  CG  MET A  25       4.247  -7.918  55.044  1.00 64.74           C
ATOM     72 1HG  MET A  25       4.843  -8.452  55.783  1.00 64.74           H
ATOM     73 2HG  MET A  25       4.315  -8.480  54.113  1.00 64.74           H
ATOM     74  SD  MET A  25       4.898  -6.272  54.811  1.00 64.74           S
ATOM     75  CE  MET A  25       6.644  -6.636  54.743  1.00 64.74           C
ATOM     76 1HE  MET A  25       6.954  -7.107  55.676  1.00 64.74           H
ATOM     77 2HE  MET A  25       6.842  -7.312  53.911  1.00 64.74           H
ATOM     78 3HE  MET A  25       7.203  -5.711  54.600  1.00 64.74           H
ATOM     79  HN  MET A  25       0.438  -7.082  55.763  1.00 64.74           H
ATOM     80  N   GLU A  26       0.607  -9.649  54.216  1.00 66.52           N
ATOM     81  CA  GLU A  26       0.191 -10.922  53.654  1.00 66.52           C
ATOM     82  C   GLU A  26      -0.508 -10.707  52.310  1.00 66.52           C
ATOM     83  O   GLU A  26      -0.235 -11.417  51.344  1.00 66.52           O
ATOM     84  HA  GLU A  26       1.111 -11.488  53.507  1.00 66.52           H
ATOM     85  CB  GLU A  26      -0.714 -11.681  54.627  1.00 66.52           C
ATOM     86 1HB  GLU A  26      -1.470 -11.006  55.028  1.00 66.52           H
ATOM     87 2HB  GLU A  26      -1.136 -12.555  54.131  1.00 66.52           H
ATOM     88  CG  GLU A  26       0.084 -12.207  55.822  1.00 66.52           C
ATOM     89 1HG  GLU A  26       0.890 -12.851  55.470  1.00 66.52           H
ATOM     90 2HG  GLU A  26       0.548 -11.374  56.349  1.00 66.52           H
ATOM     91  CD  GLU A  26      -0.816 -12.987  56.782  1.00 66.52           C
ATOM     92  OE1 GLU A  26      -0.261 -13.818  57.533  1.00 66.52           O
ATOM     93  OE2 GLU A  26      -2.040 -12.735  56.743  1.00 66.52           O
ATOM     94  HN  GLU A  26       0.143  -9.388  55.062  1.00 66.52           H
ATOM     95  N   ASP A  27      -1.395  -9.723  52.292  1.00 62.60           N
ATOM     96  CA  ASP A  27      -2.149  -9.418  51.088  1.00 62.60           C
ATOM     97  C   ASP A  27      -1.178  -9.165  49.933  1.00 62.60           C
ATOM     98  O   ASP A  27      -1.431  -9.580  48.803  1.00 62.60           O
ATOM     99  HA  ASP A  27      -2.782 -10.289  50.918  1.00 62.60           H
ATOM    100  CB  ASP A  27      -2.999  -8.160  51.275  1.00 62.60           C
ATOM    101 1HB  ASP A  27      -2.418  -7.397  51.793  1.00 62.60           H
ATOM    102 2HB  ASP A  27      -3.266  -7.749  50.301  1.00 62.60           H
ATOM    103  CG  ASP A  27      -4.270  -8.469  52.069  1.00 62.60           C
ATOM    104  OD1 ASP A  27      -4.562  -9.674  52.226  1.00 62.60           O
ATOM    105  OD2 ASP A  27      -4.920  -7.493  52.502  1.00 62.60           O
ATOM    106  HN  ASP A  27      -1.601  -9.141  53.079  1.00 62.60           H
ATOM    107  N   TYR A  28      -0.087  -8.486  50.257  1.00 66.35           N
ATOM    108  CA  TYR A  28       0.909  -8.148  49.255  1.00 66.35           C
ATOM    109  C   TYR A  28       1.695  -9.388  48.824  1.00 66.35           C
ATOM    110  O   TYR A  28       2.101  -9.499  47.668  1.00 66.35           O
ATOM    111  HA  TYR A  28       0.389  -7.738  48.389  1.00 66.35           H
ATOM    112  CB  TYR A  28       1.865  -7.161  49.926  1.00 66.35           C
ATOM    113 1HB  TYR A  28       1.298  -6.290  50.257  1.00 66.35           H
ATOM    114 2HB  TYR A  28       2.283  -7.626  50.819  1.00 66.35           H
ATOM    115  CG  TYR A  28       3.011  -6.694  49.027  1.00 66.35           C
ATOM    116  CD1 TYR A  28       4.255  -7.283  49.132  1.00 66.35           C
ATOM    117  HD1 TYR A  28       4.420  -8.080  49.857  1.00 66.35           H
ATOM    118  CD2 TYR A  28       2.801  -5.684  48.109  1.00 66.35           C
ATOM    119  HD2 TYR A  28       1.819  -5.219  48.026  1.00 66.35           H
ATOM    120  CE1 TYR A  28       5.333  -6.844  48.286  1.00 66.35           C
ATOM    121  HE1 TYR A  28       6.320  -7.300  48.359  1.00 66.35           H
ATOM    122  CE2 TYR A  28       3.880  -5.245  47.263  1.00 66.35           C
ATOM    123  HE2 TYR A  28       3.728  -4.449  46.534  1.00 66.35           H
ATOM    124  CZ  TYR A  28       5.093  -5.847  47.393  1.00 66.35           C
ATOM    125  OH  TYR A  28       6.111  -5.432  46.593  1.00 66.35           O
ATOM    126  HH  TYR A  28       5.793  -4.709  45.980  1.00 66.35           H
ATOM    127  HN  TYR A  28       0.120  -8.169  51.182  1.00 66.35           H
ATOM    128  N   VAL A  29       1.888 -10.288  49.776  1.00 64.26           N
ATOM    129  CA  VAL A  29       2.684 -11.479  49.531  1.00 64.26           C
ATOM    130  C   VAL A  29       1.867 -12.472  48.703  1.00 64.26           C
ATOM    131  O   VAL A  29       2.412 -13.172  47.851  1.00 64.26           O
ATOM    132  HA  VAL A  29       3.558 -11.177  48.955  1.00 64.26           H
ATOM    133  CB  VAL A  29       3.171 -12.065  50.858  1.00 64.26           C
ATOM    134  HB  VAL A  29       2.304 -12.189  51.508  1.00 64.26           H
ATOM    135  CG1 VAL A  29       3.802 -13.443  50.650  1.00 64.26           C
ATOM    136 1HG1 VAL A  29       3.064 -14.119  50.219  1.00 64.26           H
ATOM    137 2HG1 VAL A  29       4.653 -13.354  49.974  1.00 64.26           H
ATOM    138 3HG1 VAL A  29       4.140 -13.837  51.609  1.00 64.26           H
ATOM    139  CG2 VAL A  29       4.147 -11.113  51.553  1.00 64.26           C
ATOM    140 1HG2 VAL A  29       5.009 -10.944  50.908  1.00 64.26           H
ATOM    141 2HG2 VAL A  29       3.650 -10.164  51.751  1.00 64.26           H
ATOM    142 3HG2 VAL A  29       4.477 -11.555  52.493  1.00 64.26           H
ATOM    143  HN  VAL A  29       1.511 -10.215  50.700  1.00 64.26           H
ATOM    144  N   ASN A  30       0.572 -12.502  48.982  1.00 67.05           N
ATOM    145  CA  ASN A  30      -0.302 -13.491  48.374  1.00 67.05           C
ATOM    146  C   ASN A  30      -0.789 -12.972  47.020  1.00 67.05           C
ATOM    147  O   ASN A  30      -1.411 -13.708  46.256  1.00 67.05           O
ATOM    148  HA  ASN A  30       0.305 -14.392  48.281  1.00 67.05           H
ATOM    149  CB  ASN A  30      -1.529 -13.754  49.249  1.00 67.05           C
ATOM    150 1HB  ASN A  30      -1.943 -12.807  49.596  1.00 67.05           H
ATOM    151 2HB  ASN A  30      -2.304 -14.242  48.658  1.00 67.05           H
ATOM    152  CG  ASN A  30      -1.169 -14.630  50.451  1.00 67.05           C
ATOM    153  OD1 ASN A  30      -0.172 -15.333  50.462  1.00 67.05           O
ATOM    154  ND2 ASN A  30      -2.033 -14.548  51.459  1.00 67.05           N
ATOM    155 1HD2 ASN A  30      -2.832 -13.951  51.385  1.00 67.05           H
ATOM    156 2HD2 ASN A  30      -1.884 -15.084  52.290  1.00 67.05           H
ATOM    157  HN  ASN A  30       0.120 -11.868  49.609  1.00 67.05           H
ATOM    158  N   PHE A  31      -0.489 -11.707  46.764  1.00 71.69           N
ATOM    159  CA  PHE A  31      -0.879 -11.084  45.511  1.00 71.69           C
ATOM    160  C   PHE A  31      -0.181 -11.753  44.325  1.00 71.69           C
ATOM    161  O   PHE A  31       1.045 -11.832  44.285  1.00 71.69           O
ATOM    162  HA  PHE A  31      -1.957 -11.205  45.412  1.00 71.69           H
ATOM    163  CB  PHE A  31      -0.441  -9.620  45.585  1.00 71.69           C
ATOM    164 1HB  PHE A  31      -0.862  -9.169  46.483  1.00 71.69           H
ATOM    165 2HB  PHE A  31       0.644  -9.580  45.687  1.00 71.69           H
ATOM    166  CG  PHE A  31      -0.855  -8.785  44.371  1.00 71.69           C
ATOM    167  CD1 PHE A  31       0.019  -8.593  43.347  1.00 71.69           C
ATOM    168  HD1 PHE A  31       1.015  -9.034  43.391  1.00 71.69           H
ATOM    169  CD2 PHE A  31      -2.097  -8.234  44.317  1.00 71.69           C
ATOM    170  HD2 PHE A  31      -2.798  -8.388  45.137  1.00 71.69           H
ATOM    171  CE1 PHE A  31      -0.365  -7.818  42.221  1.00 71.69           C
ATOM    172  HE1 PHE A  31       0.336  -7.664  41.401  1.00 71.69           H
ATOM    173  CE2 PHE A  31      -2.482  -7.459  43.190  1.00 71.69           C
ATOM    174  HE2 PHE A  31      -3.477  -7.018  43.147  1.00 71.69           H
ATOM    175  CZ  PHE A  31      -1.607  -7.268  42.166  1.00 71.69           C
ATOM    176  HZ  PHE A  31      -1.902  -6.673  41.302  1.00 71.69           H
ATOM    177  HN  PHE A  31       0.011 -11.113  47.395  1.00 71.69           H
ATOM    178  N   ASN A  32      -0.994 -12.220  43.388  1.00 68.64           N
ATOM    179  CA  ASN A  32      -0.470 -12.854  42.191  1.00 68.64           C
ATOM    180  C   ASN A  32       0.018 -11.777  41.220  1.00 68.64           C
ATOM    181  O   ASN A  32      -0.771 -11.220  40.459  1.00 68.64           O
ATOM    182  HA  ASN A  32       0.338 -13.499  42.539  1.00 68.64           H
ATOM    183  CB  ASN A  32      -1.551 -13.674  41.484  1.00 68.64           C
ATOM    184 1HB  ASN A  32      -2.098 -14.269  42.215  1.00 68.64           H
ATOM    185 2HB  ASN A  32      -2.271 -13.004  41.014  1.00 68.64           H
ATOM    186  CG  ASN A  32      -0.937 -14.594  40.426  1.00 68.64           C
ATOM    187  OD1 ASN A  32       0.263 -14.617  40.207  1.00 68.64           O
ATOM    188  ND2 ASN A  32      -1.825 -15.348  39.784  1.00 68.64           N
ATOM    189 1HD2 ASN A  32      -2.796 -15.280  40.012  1.00 68.64           H
ATOM    190 2HD2 ASN A  32      -1.521 -15.983  39.074  1.00 68.64           H
ATOM    191  HN  ASN A  32      -1.992 -12.169  43.438  1.00 68.64           H
ATOM    192  N   PHE A  33       1.316 -11.516  41.279  1.00 71.00           N
ATOM    193  CA  PHE A  33       1.933 -10.579  40.356  1.00 71.00           C
ATOM    194  C   PHE A  33       2.182 -11.233  38.995  1.00 71.00           C
ATOM    195  O   PHE A  33       3.285 -11.154  38.457  1.00 71.00           O
ATOM    196  HA  PHE A  33       1.245  -9.743  40.235  1.00 71.00           H
ATOM    197  CB  PHE A  33       3.276 -10.171  40.965  1.00 71.00           C
ATOM    198 1HB  PHE A  33       3.871 -11.067  41.141  1.00 71.00           H
ATOM    199 2HB  PHE A  33       3.821  -9.562  40.243  1.00 71.00           H
ATOM    200  CG  PHE A  33       3.153  -9.392  42.277  1.00 71.00           C
ATOM    201  CD1 PHE A  33       2.971  -8.044  42.253  1.00 71.00           C
ATOM    202  HD1 PHE A  33       2.913  -7.519  41.299  1.00 71.00           H
ATOM    203  CD2 PHE A  33       3.226 -10.047  43.466  1.00 71.00           C
ATOM    204  HD2 PHE A  33       3.372 -11.127  43.485  1.00 71.00           H
ATOM    205  CE1 PHE A  33       2.857  -7.322  43.470  1.00 71.00           C
ATOM    206  HE1 PHE A  33       2.711  -6.241  43.450  1.00 71.00           H
ATOM    207  CE2 PHE A  33       3.112  -9.324  44.683  1.00 71.00           C
ATOM    208  HE2 PHE A  33       3.171  -9.850  45.636  1.00 71.00           H
ATOM    209  CZ  PHE A  33       2.930  -7.977  44.659  1.00 71.00           C
ATOM    210  HZ  PHE A  33       2.842  -7.422  45.593  1.00 71.00           H
ATOM    211  HN  PHE A  33       1.940 -11.932  41.940  1.00 71.00           H
ATOM    212  N   THR A  34       1.138 -11.863  38.478  1.00 72.79           N
ATOM    213  CA  THR A  34       1.104 -12.224  37.071  1.00 72.79           C
ATOM    214  C   THR A  34       1.535 -11.038  36.205  1.00 72.79           C
ATOM    215  O   THR A  34       1.035  -9.927  36.375  1.00 72.79           O
ATOM    216  HA  THR A  34       1.827 -13.022  36.903  1.00 72.79           H
ATOM    217  CB  THR A  34      -0.303 -12.732  36.747  1.00 72.79           C
ATOM    218  HB  THR A  34      -1.022 -11.913  36.745  1.00 72.79           H
ATOM    219  OG1 THR A  34      -0.535 -13.752  37.715  1.00 72.79           O
ATOM    220  HG1 THR A  34       0.234 -14.391  37.730  1.00 72.79           H
ATOM    221  CG2 THR A  34      -0.365 -13.469  35.408  1.00 72.79           C
ATOM    222 1HG2 THR A  34       0.304 -14.329  35.435  1.00 72.79           H
ATOM    223 2HG2 THR A  34      -0.060 -12.795  34.608  1.00 72.79           H
ATOM    224 3HG2 THR A  34      -1.385 -13.809  35.227  1.00 72.79           H
ATOM    225  HN  THR A  34       0.328 -12.127  39.002  1.00 72.79           H
ATOM    226  N   ASP A  35       2.459 -11.315  35.297  1.00 80.58           N
ATOM    227  CA  ASP A  35       3.099 -10.257  34.534  1.00 80.58           C
ATOM    228  C   ASP A  35       2.209  -9.879  33.348  1.00 80.58           C
ATOM    229  O   ASP A  35       2.471 -10.285  32.217  1.00 80.58           O
ATOM    230  HA  ASP A  35       3.227  -9.434  35.238  1.00 80.58           H
ATOM    231  CB  ASP A  35       4.451 -10.715  33.984  1.00 80.58           C
ATOM    232 1HB  ASP A  35       4.878 -11.472  34.642  1.00 80.58           H
ATOM    233 2HB  ASP A  35       4.312 -11.182  33.009  1.00 80.58           H
ATOM    234  CG  ASP A  35       5.419  -9.537  33.858  1.00 80.58           C
ATOM    235  OD1 ASP A  35       5.051  -8.445  34.342  1.00 80.58           O
ATOM    236  OD2 ASP A  35       6.505  -9.755  33.279  1.00 80.58           O
ATOM    237  HN  ASP A  35       2.769 -12.240  35.079  1.00 80.58           H
ATOM    238  N   PHE A  36       1.176  -9.105  33.647  1.00 90.05           N
ATOM    239  CA  PHE A  36       0.286  -8.611  32.610  1.00 90.05           C
ATOM    240  C   PHE A  36       0.889  -7.396  31.903  1.00 90.05           C
ATOM    241  O   PHE A  36       0.396  -6.974  30.857  1.00 90.05           O
ATOM    242  HA  PHE A  36       0.150  -9.418  31.890  1.00 90.05           H
ATOM    243  CB  PHE A  36      -1.014  -8.192  33.299  1.00 90.05           C
ATOM    244 1HB  PHE A  36      -0.776  -7.521  34.125  1.00 90.05           H
ATOM    245 2HB  PHE A  36      -1.622  -7.626  32.593  1.00 90.05           H
ATOM    246  CG  PHE A  36      -1.840  -9.364  33.835  1.00 90.05           C
ATOM    247  CD1 PHE A  36      -1.971 -10.498  33.096  1.00 90.05           C
ATOM    248  HD1 PHE A  36      -1.487 -10.572  32.122  1.00 90.05           H
ATOM    249  CD2 PHE A  36      -2.444  -9.271  35.050  1.00 90.05           C
ATOM    250  HD2 PHE A  36      -2.340  -8.361  35.642  1.00 90.05           H
ATOM    251  CE1 PHE A  36      -2.737 -11.585  33.593  1.00 90.05           C
ATOM    252  HE1 PHE A  36      -2.842 -12.494  33.001  1.00 90.05           H
ATOM    253  CE2 PHE A  36      -3.210 -10.358  35.547  1.00 90.05           C
ATOM    254  HE2 PHE A  36      -3.694 -10.283  36.521  1.00 90.05           H
ATOM    255  CZ  PHE A  36      -3.341 -11.492  34.808  1.00 90.05           C
ATOM    256  HZ  PHE A  36      -3.929 -12.326  35.190  1.00 90.05           H
ATOM    257  HN  PHE A  36       0.944  -8.816  34.576  1.00 90.05           H
ATOM    258  N   TYR A  37       1.946  -6.867  32.501  1.00 91.49           N
ATOM    259  CA  TYR A  37       2.713  -5.809  31.866  1.00 91.49           C
ATOM    260  C   TYR A  37       3.823  -6.388  30.986  1.00 91.49           C
ATOM    261  O   TYR A  37       4.757  -7.011  31.489  1.00 91.49           O
ATOM    262  HA  TYR A  37       2.033  -5.227  31.245  1.00 91.49           H
ATOM    263  CB  TYR A  37       3.348  -5.007  33.005  1.00 91.49           C
ATOM    264 1HB  TYR A  37       2.559  -4.644  33.663  1.00 91.49           H
ATOM    265 2HB  TYR A  37       3.976  -5.672  33.598  1.00 91.49           H
ATOM    266  CG  TYR A  37       4.189  -3.819  32.536  1.00 91.49           C
ATOM    267  CD1 TYR A  37       5.549  -3.965  32.353  1.00 91.49           C
ATOM    268  HD1 TYR A  37       6.024  -4.928  32.542  1.00 91.49           H
ATOM    269  CD2 TYR A  37       3.588  -2.600  32.296  1.00 91.49           C
ATOM    270  HD2 TYR A  37       2.514  -2.484  32.440  1.00 91.49           H
ATOM    271  CE1 TYR A  37       6.341  -2.847  31.911  1.00 91.49           C
ATOM    272  HE1 TYR A  37       7.416  -2.949  31.763  1.00 91.49           H
ATOM    273  CE2 TYR A  37       4.380  -1.481  31.854  1.00 91.49           C
ATOM    274  HE2 TYR A  37       3.917  -0.513  31.661  1.00 91.49           H
ATOM    275  CZ  TYR A  37       5.717  -1.660  31.684  1.00 91.49           C
ATOM    276  OH  TYR A  37       6.465  -0.603  31.266  1.00 91.49           O
ATOM    277  HH  TYR A  37       5.872   0.176  31.064  1.00 91.49           H
ATOM    278  HN  TYR A  37       2.279  -7.150  33.400  1.00 91.49           H
ATOM    279  N   CYS A  38       3.684  -6.161  29.688  1.00 92.01           N
ATOM    280  CA  CYS A  38       4.590  -6.760  28.723  1.00 92.01           C
ATOM    281  C   CYS A  38       5.595  -5.695  28.282  1.00 92.01           C
ATOM    282  O   CYS A  38       5.218  -4.693  27.676  1.00 92.01           O
ATOM    283  HA  CYS A  38       5.094  -7.580  29.234  1.00 92.01           H
ATOM    284  CB  CYS A  38       3.834  -7.358  27.535  1.00 92.01           C
ATOM    285 1HB  CYS A  38       3.042  -8.017  27.891  1.00 92.01           H
ATOM    286 2HB  CYS A  38       3.355  -6.565  26.961  1.00 92.01           H
ATOM    287  SG  CYS A  38       4.988  -8.293  26.465  1.00 92.01           S
ATOM    288  HN  CYS A  38       2.971  -5.581  29.295  1.00 92.01           H
ATOM    289  N   GLU A  39       6.856  -5.947  28.603  1.00 90.49           N
ATOM    290  CA  GLU A  39       7.939  -5.129  28.084  1.00 90.49           C
ATOM    291  C   GLU A  39       8.313  -5.578  26.670  1.00 90.49           C
ATOM    292  O   GLU A  39       8.621  -6.748  26.447  1.00 90.49           O
ATOM    293  HA  GLU A  39       7.547  -4.113  28.058  1.00 90.49           H
ATOM    294  CB  GLU A  39       9.154  -5.175  29.013  1.00 90.49           C
ATOM    295 1HB  GLU A  39       9.390  -6.210  29.258  1.00 90.49           H
ATOM    296 2HB  GLU A  39       9.986  -4.639  28.556  1.00 90.49           H
ATOM    297  CG  GLU A  39       8.859  -4.464  30.336  1.00 90.49           C
ATOM    298 1HG  GLU A  39       8.475  -3.464  30.138  1.00 90.49           H
ATOM    299 2HG  GLU A  39       8.082  -5.003  30.877  1.00 90.49           H
ATOM    300  CD  GLU A  39      10.118  -4.371  31.200  1.00 90.49           C
ATOM    301  OE1 GLU A  39      10.006  -3.799  32.306  1.00 90.49           O
ATOM    302  OE2 GLU A  39      11.164  -4.873  30.735  1.00 90.49           O
ATOM    303  HN  GLU A  39       7.141  -6.694  29.205  1.00 90.49           H
ATOM    304  N   LYS A  40       8.273  -4.625  25.751  1.00 89.91           N
ATOM    305  CA  LYS A  40       8.444  -4.936  24.342  1.00 89.91           C
ATOM    306  C   LYS A  40       9.894  -4.665  23.937  1.00 89.91           C
ATOM    307  O   LYS A  40      10.177  -4.397  22.770  1.00 89.91           O
ATOM    308  HA  LYS A  40       8.243  -6.000  24.215  1.00 89.91           H
ATOM    309  CB  LYS A  40       7.418  -4.178  23.497  1.00 89.91           C
ATOM    310 1HB  LYS A  40       7.551  -3.105  23.632  1.00 89.91           H
ATOM    311 2HB  LYS A  40       7.584  -4.389  22.441  1.00 89.91           H
ATOM    312  CG  LYS A  40       5.991  -4.572  23.884  1.00 89.91           C
ATOM    313 1HG  LYS A  40       5.850  -4.436  24.956  1.00 89.91           H
ATOM    314 2HG  LYS A  40       5.280  -3.916  23.382  1.00 89.91           H
ATOM    315  CD  LYS A  40       5.703  -6.027  23.507  1.00 89.91           C
ATOM    316 1HD  LYS A  40       5.997  -6.204  22.472  1.00 89.91           H
ATOM    317 2HD  LYS A  40       6.304  -6.693  24.127  1.00 89.91           H
ATOM    318  CE  LYS A  40       4.220  -6.357  23.685  1.00 89.91           C
ATOM    319 1HE  LYS A  40       4.011  -6.564  24.735  1.00 89.91           H
ATOM    320 2HE  LYS A  40       3.614  -5.496  23.404  1.00 89.91           H
ATOM    321  NZ  LYS A  40       3.846  -7.526  22.859  1.00 89.91           N
ATOM    322 1HZ  LYS A  40       2.865  -7.740  23.000  1.00 89.91           H
ATOM    323 2HZ  LYS A  40       4.008  -7.314  21.881  1.00 89.91           H
ATOM    324 3HZ  LYS A  40       4.408  -8.325  23.129  1.00 89.91           H
ATOM    325  HN  LYS A  40       8.128  -3.657  25.955  1.00 89.91           H
ATOM    326  N   ASN A  41      10.776  -4.745  24.923  1.00 89.29           N
ATOM    327  CA  ASN A  41      12.178  -4.437  24.700  1.00 89.29           C
ATOM    328  C   ASN A  41      12.725  -5.341  23.594  1.00 89.29           C
ATOM    329  O   ASN A  41      13.433  -4.877  22.701  1.00 89.29           O
ATOM    330  HA  ASN A  41      12.199  -3.382  24.426  1.00 89.29           H
ATOM    331  CB  ASN A  41      13.004  -4.684  25.964  1.00 89.29           C
ATOM    332 1HB  ASN A  41      12.705  -5.629  26.419  1.00 89.29           H
ATOM    333 2HB  ASN A  41      14.058  -4.776  25.702  1.00 89.29           H
ATOM    334  CG  ASN A  41      12.820  -3.547  26.971  1.00 89.29           C
ATOM    335  OD1 ASN A  41      12.472  -2.429  26.627  1.00 89.29           O
ATOM    336  ND2 ASN A  41      13.073  -3.893  28.230  1.00 89.29           N
ATOM    337 1HD2 ASN A  41      13.355  -4.828  28.445  1.00 89.29           H
ATOM    338 2HD2 ASN A  41      12.981  -3.218  28.962  1.00 89.29           H
ATOM    339  HN  ASN A  41      10.545  -5.014  25.858  1.00 89.29           H
ATOM    340  N   ASN A  42      12.376  -6.616  23.688  1.00 91.38           N
ATOM    341  CA  ASN A  42      12.873  -7.600  22.742  1.00 91.38           C
ATOM    342  C   ASN A  42      12.386  -7.242  21.337  1.00 91.38           C
ATOM    343  O   ASN A  42      13.131  -7.370  20.366  1.00 91.38           O
ATOM    344  HA  ASN A  42      13.959  -7.559  22.830  1.00 91.38           H
ATOM    345  CB  ASN A  42      12.355  -8.999  23.080  1.00 91.38           C
ATOM    346 1HB  ASN A  42      11.272  -8.971  23.199  1.00 91.38           H
ATOM    347 2HB  ASN A  42      12.568  -9.679  22.254  1.00 91.38           H
ATOM    348  CG  ASN A  42      13.001  -9.528  24.362  1.00 91.38           C
ATOM    349  OD1 ASN A  42      13.951  -8.970  24.886  1.00 91.38           O
ATOM    350  ND2 ASN A  42      12.433 -10.634  24.837  1.00 91.38           N
ATOM    351 1HD2 ASN A  42      11.656 -11.042  24.359  1.00 91.38           H
ATOM    352 2HD2 ASN A  42      12.785 -11.057  25.673  1.00 91.38           H
ATOM    353  HN  ASN A  42      11.766  -6.978  24.393  1.00 91.38           H
ATOM    354  N   VAL A  43      11.138  -6.800  21.272  1.00 91.79           N
ATOM    355  CA  VAL A  43      10.536  -6.444  19.999  1.00 91.79           C
ATOM    356  C   VAL A  43      11.285  -5.252  19.400  1.00 91.79           C
ATOM    357  O   VAL A  43      11.581  -5.237  18.206  1.00 91.79           O
ATOM    358  HA  VAL A  43      10.646  -7.299  19.332  1.00 91.79           H
ATOM    359  CB  VAL A  43       9.040  -6.178  20.184  1.00 91.79           C
ATOM    360  HB  VAL A  43       8.933  -5.311  20.836  1.00 91.79           H
ATOM    361  CG1 VAL A  43       8.373  -5.847  18.848  1.00 91.79           C
ATOM    362 1HG1 VAL A  43       8.836  -4.957  18.421  1.00 91.79           H
ATOM    363 2HG1 VAL A  43       8.496  -6.685  18.162  1.00 91.79           H
ATOM    364 3HG1 VAL A  43       7.311  -5.662  19.008  1.00 91.79           H
ATOM    365  CG2 VAL A  43       8.352  -7.364  20.862  1.00 91.79           C
ATOM    366 1HG2 VAL A  43       8.475  -8.256  20.246  1.00 91.79           H
ATOM    367 2HG2 VAL A  43       8.801  -7.534  21.840  1.00 91.79           H
ATOM    368 3HG2 VAL A  43       7.290  -7.149  20.981  1.00 91.79           H
ATOM    369  HN  VAL A  43      10.544  -6.685  22.068  1.00 91.79           H
ATOM    370  N   ARG A  44      11.572  -4.283  20.257  1.00 90.41           N
ATOM    371  CA  ARG A  44      12.217  -3.059  19.814  1.00 90.41           C
ATOM    372  C   ARG A  44      13.651  -3.347  19.365  1.00 90.41           C
ATOM    373  O   ARG A  44      14.136  -2.752  18.403  1.00 90.41           O
ATOM    374  HA  ARG A  44      11.608  -2.709  18.980  1.00 90.41           H
ATOM    375  CB  ARG A  44      12.240  -2.013  20.930  1.00 90.41           C
ATOM    376 1HB  ARG A  44      12.610  -2.466  21.850  1.00 90.41           H
ATOM    377 2HB  ARG A  44      12.932  -1.212  20.669  1.00 90.41           H
ATOM    378  CG  ARG A  44      10.845  -1.432  21.166  1.00 90.41           C
ATOM    379 1HG  ARG A  44      10.438  -1.061  20.226  1.00 90.41           H
ATOM    380 2HG  ARG A  44      10.174  -2.218  21.515  1.00 90.41           H
ATOM    381  CD  ARG A  44      10.889  -0.299  22.193  1.00 90.41           C
ATOM    382 1HD  ARG A  44      11.890   0.131  22.230  1.00 90.41           H
ATOM    383 2HD  ARG A  44      10.210   0.500  21.895  1.00 90.41           H
ATOM    384  NE  ARG A  44      10.510  -0.811  23.529  1.00 90.41           N
ATOM    385  HE  ARG A  44       9.767  -1.478  23.582  1.00 90.41           H
ATOM    386  CZ  ARG A  44      11.100  -0.436  24.672  1.00 90.41           C
ATOM    387  NH1 ARG A  44      12.101   0.455  24.661  1.00 90.41           N
ATOM    388 1HH1 ARG A  44      12.412   0.846  23.795  1.00 90.41           H
ATOM    389 2HH1 ARG A  44      12.536   0.729  25.518  1.00 90.41           H
ATOM    390  NH2 ARG A  44      10.674  -0.966  25.827  1.00 90.41           N
ATOM    391 1HH2 ARG A  44      11.104  -0.697  26.689  1.00 90.41           H
ATOM    392 2HH2 ARG A  44       9.927  -1.630  25.827  1.00 90.41           H
ATOM    393  HN  ARG A  44      11.371  -4.325  21.236  1.00 90.41           H
ATOM    394  N   GLN A  45      14.289  -4.261  20.082  1.00 92.13           N
ATOM    395  CA  GLN A  45      15.663  -4.625  19.777  1.00 92.13           C
ATOM    396  C   GLN A  45      15.745  -5.277  18.395  1.00 92.13           C
ATOM    397  O   GLN A  45      16.651  -4.980  17.618  1.00 92.13           O
ATOM    398  HA  GLN A  45      16.218  -3.688  19.778  1.00 92.13           H
ATOM    399  CB  GLN A  45      16.236  -5.549  20.854  1.00 92.13           C
ATOM    400 1HB  GLN A  45      16.101  -5.096  21.836  1.00 92.13           H
ATOM    401 2HB  GLN A  45      15.688  -6.491  20.860  1.00 92.13           H
ATOM    402  CG  GLN A  45      17.722  -5.819  20.610  1.00 92.13           C
ATOM    403 1HG  GLN A  45      17.860  -6.238  19.613  1.00 92.13           H
ATOM    404 2HG  GLN A  45      18.276  -4.881  20.641  1.00 92.13           H
ATOM    405  CD  GLN A  45      18.283  -6.783  21.657  1.00 92.13           C
ATOM    406  OE1 GLN A  45      17.559  -7.411  22.412  1.00 92.13           O
ATOM    407  NE2 GLN A  45      19.611  -6.867  21.659  1.00 92.13           N
ATOM    408 1HE2 GLN A  45      20.147  -6.324  21.012  1.00 92.13           H
ATOM    409 2HE2 GLN A  45      20.072  -7.471  22.308  1.00 92.13           H
ATOM    410  HN  GLN A  45      13.885  -4.747  20.856  1.00 92.13           H
ATOM    411  N   PHE A  46      14.787  -6.153  18.131  1.00 93.79           N
ATOM    412  CA  PHE A  46      14.710  -6.810  16.837  1.00 93.79           C
ATOM    413  C   PHE A  46      14.502  -5.790  15.716  1.00 93.79           C
ATOM    414  O   PHE A  46      15.202  -5.823  14.705  1.00 93.79           O
ATOM    415  HA  PHE A  46      15.654  -7.330  16.682  1.00 93.79           H
ATOM    416  CB  PHE A  46      13.504  -7.750  16.885  1.00 93.79           C
ATOM    417 1HB  PHE A  46      13.699  -8.539  17.612  1.00 93.79           H
ATOM    418 2HB  PHE A  46      12.637  -7.195  17.242  1.00 93.79           H
ATOM    419  CG  PHE A  46      13.161  -8.391  15.539  1.00 93.79           C
ATOM    420  CD1 PHE A  46      12.125  -7.910  14.800  1.00 93.79           C
ATOM    421  HD1 PHE A  46      11.540  -7.068  15.168  1.00 93.79           H
ATOM    422  CD2 PHE A  46      13.892  -9.443  15.080  1.00 93.79           C
ATOM    423  HD2 PHE A  46      14.722  -9.828  15.672  1.00 93.79           H
ATOM    424  CE1 PHE A  46      11.808  -8.505  13.551  1.00 93.79           C
ATOM    425  HE1 PHE A  46      10.977  -8.119  12.959  1.00 93.79           H
ATOM    426  CE2 PHE A  46      13.574 -10.037  13.831  1.00 93.79           C
ATOM    427  HE2 PHE A  46      14.160 -10.880  13.463  1.00 93.79           H
ATOM    428  CZ  PHE A  46      12.539  -9.556  13.092  1.00 93.79           C
ATOM    429  HZ  PHE A  46      12.295 -10.013  12.133  1.00 93.79           H
ATOM    430  HN  PHE A  46      14.074  -6.414  18.781  1.00 93.79           H
ATOM    431  N   ALA A  47      13.537  -4.908  15.933  1.00 92.89           N
ATOM    432  CA  ALA A  47      13.160  -3.946  14.912  1.00 92.89           C
ATOM    433  C   ALA A  47      14.378  -3.097  14.541  1.00 92.89           C
ATOM    434  O   ALA A  47      14.599  -2.801  13.368  1.00 92.89           O
ATOM    435  HA  ALA A  47      12.836  -4.504  14.033  1.00 92.89           H
ATOM    436  CB  ALA A  47      11.990  -3.098  15.416  1.00 92.89           C
ATOM    437 1HB  ALA A  47      11.141  -3.744  15.637  1.00 92.89           H
ATOM    438 2HB  ALA A  47      12.289  -2.569  16.321  1.00 92.89           H
ATOM    439 3HB  ALA A  47      11.708  -2.376  14.650  1.00 92.89           H
ATOM    440  HN  ALA A  47      13.018  -4.845  16.785  1.00 92.89           H
ATOM    441  N   SER A  48      15.137  -2.731  15.564  1.00 93.07           N
ATOM    442  CA  SER A  48      16.195  -1.749  15.397  1.00 93.07           C
ATOM    443  C   SER A  48      17.275  -2.298  14.463  1.00 93.07           C
ATOM    444  O   SER A  48      17.990  -1.533  13.818  1.00 93.07           O
ATOM    445  HA  SER A  48      15.713  -0.878  14.953  1.00 93.07           H
ATOM    446  CB  SER A  48      16.805  -1.362  16.745  1.00 93.07           C
ATOM    447 1HB  SER A  48      17.474  -0.512  16.610  1.00 93.07           H
ATOM    448 2HB  SER A  48      16.014  -1.039  17.422  1.00 93.07           H
ATOM    449  OG  SER A  48      17.523  -2.441  17.336  1.00 93.07           O
ATOM    450  HG  SER A  48      17.906  -2.157  18.215  1.00 93.07           H
ATOM    451  HN  SER A  48      15.038  -3.091  16.491  1.00 93.07           H
ATOM    452  N   HIS A  49      17.360  -3.620  14.422  1.00 94.31           N
ATOM    453  CA  HIS A  49      18.361  -4.280  13.600  1.00 94.31           C
ATOM    454  C   HIS A  49      17.750  -4.653  12.248  1.00 94.31           C
ATOM    455  O   HIS A  49      18.415  -4.565  11.217  1.00 94.31           O
ATOM    456  HA  HIS A  49      19.161  -3.557  13.441  1.00 94.31           H
ATOM    457  CB  HIS A  49      18.958  -5.482  14.334  1.00 94.31           C
ATOM    458 1HB  HIS A  49      18.151  -6.151  14.631  1.00 94.31           H
ATOM    459 2HB  HIS A  49      19.593  -6.037  13.643  1.00 94.31           H
ATOM    460  CG  HIS A  49      19.767  -5.117  15.555  1.00 94.31           C
ATOM    461  ND1 HIS A  49      19.191  -4.875  16.791  1.00 94.31           N
ATOM    462  HD1 HIS A  49      18.214  -4.915  16.998  1.00 94.31           H
ATOM    463  CD2 HIS A  49      21.112  -4.956  15.719  1.00 94.31           C
ATOM    464  HD2 HIS A  49      21.866  -5.073  14.942  1.00 94.31           H
ATOM    465  CE1 HIS A  49      20.155  -4.582  17.651  1.00 94.31           C
ATOM    466  HE1 HIS A  49      20.021  -4.343  18.706  1.00 94.31           H
ATOM    467  NE2 HIS A  49      21.344  -4.632  16.985  1.00 94.31           N
ATOM    468  HN  HIS A  49      16.762  -4.235  14.935  1.00 94.31           H
ATOM    469  N   PHE A  50      16.491  -5.062  12.296  1.00 95.10           N
ATOM    470  CA  PHE A  50      15.870  -5.710  11.153  1.00 95.10           C
ATOM    471  C   PHE A  50      15.355  -4.676  10.150  1.00 95.10           C
ATOM    472  O   PHE A  50      15.588  -4.801   8.949  1.00 95.10           O
ATOM    473  HA  PHE A  50      16.633  -6.327  10.678  1.00 95.10           H
ATOM    474  CB  PHE A  50      14.686  -6.520  11.686  1.00 95.10           C
ATOM    475 1HB  PHE A  50      15.051  -7.237  12.422  1.00 95.10           H
ATOM    476 2HB  PHE A  50      14.005  -5.847  12.208  1.00 95.10           H
ATOM    477  CG  PHE A  50      13.909  -7.272  10.604  1.00 95.10           C
ATOM    478  CD1 PHE A  50      12.678  -6.836  10.224  1.00 95.10           C
ATOM    479  HD1 PHE A  50      12.245  -5.951  10.691  1.00 95.10           H
ATOM    480  CD2 PHE A  50      14.449  -8.376  10.022  1.00 95.10           C
ATOM    481  HD2 PHE A  50      15.435  -8.725  10.327  1.00 95.10           H
ATOM    482  CE1 PHE A  50      11.957  -7.533   9.220  1.00 95.10           C
ATOM    483  HE1 PHE A  50      10.970  -7.184   8.915  1.00 95.10           H
ATOM    484  CE2 PHE A  50      13.727  -9.074   9.018  1.00 95.10           C
ATOM    485  HE2 PHE A  50      14.160  -9.959   8.551  1.00 95.10           H
ATOM    486  CZ  PHE A  50      12.496  -8.638   8.638  1.00 95.10           C
ATOM    487  HZ  PHE A  50      11.943  -9.173   7.866  1.00 95.10           H
ATOM    488  HN  PHE A  50      15.899  -4.958  13.096  1.00 95.10           H
ATOM    489  N   LEU A  51      14.664  -3.677  10.680  1.00 94.99           N
ATOM    490  CA  LEU A  51      13.822  -2.829   9.854  1.00 94.99           C
ATOM    491  C   LEU A  51      14.705  -1.893   9.026  1.00 94.99           C
ATOM    492  O   LEU A  51      14.563  -1.817   7.807  1.00 94.99           O
ATOM    493  HA  LEU A  51      13.273  -3.478   9.173  1.00 94.99           H
ATOM    494  CB  LEU A  51      12.790  -2.098  10.715  1.00 94.99           C
ATOM    495 1HB  LEU A  51      13.321  -1.495  11.451  1.00 94.99           H
ATOM    496 2HB  LEU A  51      12.237  -1.409  10.077  1.00 94.99           H
ATOM    497  CG  LEU A  51      11.784  -2.984  11.453  1.00 94.99           C
ATOM    498  HG  LEU A  51      12.336  -3.632  12.135  1.00 94.99           H
ATOM    499  CD1 LEU A  51      10.831  -2.142  12.303  1.00 94.99           C
ATOM    500 1HD1 LEU A  51      11.403  -1.575  13.037  1.00 94.99           H
ATOM    501 2HD1 LEU A  51      10.283  -1.453  11.659  1.00 94.99           H
ATOM    502 3HD1 LEU A  51      10.127  -2.796  12.816  1.00 94.99           H
ATOM    503  CD2 LEU A  51      11.033  -3.891  10.477  1.00 94.99           C
ATOM    504 1HD2 LEU A  51      10.494  -3.279   9.753  1.00 94.99           H
ATOM    505 2HD2 LEU A  51      11.744  -4.530   9.954  1.00 94.99           H
ATOM    506 3HD2 LEU A  51      10.324  -4.510  11.027  1.00 94.99           H
ATOM    507  HN  LEU A  51      14.673  -3.446  11.653  1.00 94.99           H
ATOM    508  N   PRO A  52      15.629  -1.166   9.670  1.00 95.83           N
ATOM    509  CA  PRO A  52      16.317  -0.058   9.003  1.00 95.83           C
ATOM    510  C   PRO A  52      16.945  -0.479   7.685  1.00 95.83           C
ATOM    511  O   PRO A  52      16.714   0.150   6.654  1.00 95.83           O
ATOM    512  HA  PRO A  52      15.602   0.723   8.742  1.00 95.83           H
ATOM    513  CB  PRO A  52      17.372   0.379  10.022  1.00 95.83           C
ATOM    514 1HB  PRO A  52      18.320  -0.133   9.861  1.00 95.83           H
ATOM    515 2HB  PRO A  52      17.573   1.449   9.957  1.00 95.83           H
ATOM    516  CG  PRO A  52      16.748   0.003  11.360  1.00 95.83           C
ATOM    517 1HG  PRO A  52      17.497  -0.078  12.147  1.00 95.83           H
ATOM    518 2HG  PRO A  52      16.030   0.751  11.696  1.00 95.83           H
ATOM    519  CD  PRO A  52      16.085  -1.332  11.062  1.00 95.83           C
ATOM    520 1HD  PRO A  52      16.785  -2.162  11.158  1.00 95.83           H
ATOM    521 2HD  PRO A  52      15.259  -1.535  11.745  1.00 95.83           H
ATOM    522  N   PRO A  53      17.752  -1.549   7.686  1.00 96.94           N
ATOM    523  CA  PRO A  53      18.414  -1.996   6.458  1.00 96.94           C
ATOM    524  C   PRO A  53      17.433  -2.201   5.316  1.00 96.94           C
ATOM    525  O   PRO A  53      17.708  -1.817   4.180  1.00 96.94           O
ATOM    526  HA  PRO A  53      19.106  -1.231   6.106  1.00 96.94           H
ATOM    527  CB  PRO A  53      19.090  -3.306   6.868  1.00 96.94           C
ATOM    528 1HB  PRO A  53      18.447  -4.166   6.678  1.00 96.94           H
ATOM    529 2HB  PRO A  53      20.014  -3.471   6.313  1.00 96.94           H
ATOM    530  CG  PRO A  53      19.354  -3.117   8.357  1.00 96.94           C
ATOM    531 1HG  PRO A  53      19.503  -4.070   8.865  1.00 96.94           H
ATOM    532 2HG  PRO A  53      20.253  -2.529   8.537  1.00 96.94           H
ATOM    533  CD  PRO A  53      18.099  -2.404   8.835  1.00 96.94           C
ATOM    534 1HD  PRO A  53      17.299  -3.106   9.068  1.00 96.94           H
ATOM    535 2HD  PRO A  53      18.284  -1.824   9.740  1.00 96.94           H
ATOM    536  N   LEU A  54      16.302  -2.806   5.650  1.00 96.36           N
ATOM    537  CA  LEU A  54      15.335  -3.198   4.639  1.00 96.36           C
ATOM    538  C   LEU A  54      14.654  -1.947   4.079  1.00 96.36           C
ATOM    539  O   LEU A  54      14.472  -1.824   2.869  1.00 96.36           O
ATOM    540  HA  LEU A  54      15.885  -3.682   3.832  1.00 96.36           H
ATOM    541  CB  LEU A  54      14.357  -4.230   5.204  1.00 96.36           C
ATOM    542 1HB  LEU A  54      13.890  -3.809   6.094  1.00 96.36           H
ATOM    543 2HB  LEU A  54      13.565  -4.388   4.472  1.00 96.36           H
ATOM    544  CG  LEU A  54      14.955  -5.590   5.570  1.00 96.36           C
ATOM    545  HG  LEU A  54      15.756  -5.428   6.291  1.00 96.36           H
ATOM    546  CD1 LEU A  54      13.912  -6.483   6.244  1.00 96.36           C
ATOM    547 1HD1 LEU A  54      13.555  -6.002   7.155  1.00 96.36           H
ATOM    548 2HD1 LEU A  54      13.074  -6.641   5.565  1.00 96.36           H
ATOM    549 3HD1 LEU A  54      14.363  -7.443   6.494  1.00 96.36           H
ATOM    550  CD2 LEU A  54      15.579  -6.262   4.345  1.00 96.36           C
ATOM    551 1HD2 LEU A  54      14.815  -6.410   3.582  1.00 96.36           H
ATOM    552 2HD2 LEU A  54      16.371  -5.628   3.947  1.00 96.36           H
ATOM    553 3HD2 LEU A  54      15.996  -7.227   4.633  1.00 96.36           H
ATOM    554  HN  LEU A  54      16.044  -3.028   6.590  1.00 96.36           H
ATOM    555  N   TYR A  55      14.297  -1.050   4.987  1.00 95.53           N
ATOM    556  CA  TYR A  55      13.592   0.161   4.605  1.00 95.53           C
ATOM    557  C   TYR A  55      14.459   1.038   3.699  1.00 95.53           C
ATOM    558  O   TYR A  55      13.954   1.667   2.770  1.00 95.53           O
ATOM    559  HA  TYR A  55      12.692  -0.130   4.063  1.00 95.53           H
ATOM    560  CB  TYR A  55      13.312   0.915   5.907  1.00 95.53           C
ATOM    561 1HB  TYR A  55      14.219   0.923   6.512  1.00 95.53           H
ATOM    562 2HB  TYR A  55      13.078   1.953   5.671  1.00 95.53           H
ATOM    563  CG  TYR A  55      12.169   0.324   6.734  1.00 95.53           C
ATOM    564  CD1 TYR A  55      11.444  -0.744   6.246  1.00 95.53           C
ATOM    565  HD1 TYR A  55      11.686  -1.166   5.270  1.00 95.53           H
ATOM    566  CD2 TYR A  55      11.862   0.859   7.969  1.00 95.53           C
ATOM    567  HD2 TYR A  55      12.435   1.702   8.355  1.00 95.53           H
ATOM    568  CE1 TYR A  55      10.368  -1.300   7.024  1.00 95.53           C
ATOM    569  HE1 TYR A  55       9.787  -2.144   6.650  1.00 95.53           H
ATOM    570  CE2 TYR A  55      10.786   0.303   8.747  1.00 95.53           C
ATOM    571  HE2 TYR A  55      10.534   0.716   9.724  1.00 95.53           H
ATOM    572  CZ  TYR A  55      10.092  -0.749   8.237  1.00 95.53           C
ATOM    573  OH  TYR A  55       9.076  -1.275   8.972  1.00 95.53           O
ATOM    574  HH  TYR A  55       8.600  -1.978   8.444  1.00 95.53           H
ATOM    575  HN  TYR A  55      14.482  -1.141   5.965  1.00 95.53           H
ATOM    576  N   TRP A  56      15.749   1.052   4.001  1.00 96.93           N
ATOM    577  CA  TRP A  56      16.704   1.771   3.174  1.00 96.93           C
ATOM    578  C   TRP A  56      16.754   1.088   1.806  1.00 96.93           C
ATOM    579  O   TRP A  56      16.774   1.757   0.774  1.00 96.93           O
ATOM    580  HA  TRP A  56      16.346   2.795   3.067  1.00 96.93           H
ATOM    581  CB  TRP A  56      18.071   1.846   3.856  1.00 96.93           C
ATOM    582 1HB  TRP A  56      18.229   0.936   4.433  1.00 96.93           H
ATOM    583 2HB  TRP A  56      18.846   1.875   3.090  1.00 96.93           H
ATOM    584  CG  TRP A  56      18.241   3.055   4.779  1.00 96.93           C
ATOM    585  CD1 TRP A  56      18.363   3.063   6.113  1.00 96.93           C
ATOM    586  HD1 TRP A  56      18.356   2.168   6.735  1.00 96.93           H
ATOM    587  CD2 TRP A  56      18.304   4.440   4.379  1.00 96.93           C
ATOM    588  NE1 TRP A  56      18.499   4.347   6.601  1.00 96.93           N
ATOM    589  HE1 TRP A  56      18.605   4.607   7.560  1.00 96.93           H
ATOM    590  CE2 TRP A  56      18.461   5.211   5.513  1.00 96.93           C
ATOM    591  CE3 TRP A  56      18.229   5.022   3.101  1.00 96.93           C
ATOM    592  HE3 TRP A  56      18.105   4.436   2.191  1.00 96.93           H
ATOM    593  CZ2 TRP A  56      18.558   6.607   5.483  1.00 96.93           C
ATOM    594  HZ2 TRP A  56      18.682   7.194   6.393  1.00 96.93           H
ATOM    595  CZ3 TRP A  56      18.327   6.419   3.089  1.00 96.93           C
ATOM    596  HZ3 TRP A  56      18.275   6.922   2.123  1.00 96.93           H
ATOM    597  CH2 TRP A  56      18.486   7.209   4.221  1.00 96.93           C
ATOM    598  HH2 TRP A  56      18.555   8.293   4.127  1.00 96.93           H
ATOM    599  HN  TRP A  56      16.143   0.584   4.792  1.00 96.93           H
ATOM    600  N   LEU A  57      16.773  -0.237   1.842  1.00 97.00           N
ATOM    601  CA  LEU A  57      16.840  -1.018   0.619  1.00 97.00           C
ATOM    602  C   LEU A  57      15.607  -0.722  -0.238  1.00 97.00           C
ATOM    603  O   LEU A  57      15.729  -0.405  -1.420  1.00 97.00           O
ATOM    604  HA  LEU A  57      17.725  -0.693   0.072  1.00 97.00           H
ATOM    605  CB  LEU A  57      17.024  -2.502   0.940  1.00 97.00           C
ATOM    606 1HB  LEU A  57      17.957  -2.621   1.491  1.00 97.00           H
ATOM    607 2HB  LEU A  57      16.219  -2.812   1.606  1.00 97.00           H
ATOM    608  CG  LEU A  57      17.050  -3.450  -0.261  1.00 97.00           C
ATOM    609  HG  LEU A  57      16.156  -3.269  -0.858  1.00 97.00           H
ATOM    610  CD1 LEU A  57      18.257  -3.167  -1.157  1.00 97.00           C
ATOM    611 1HD1 LEU A  57      18.206  -2.142  -1.523  1.00 97.00           H
ATOM    612 2HD1 LEU A  57      19.174  -3.304  -0.585  1.00 97.00           H
ATOM    613 3HD1 LEU A  57      18.250  -3.855  -2.003  1.00 97.00           H
ATOM    614  CD2 LEU A  57      17.002  -4.910   0.193  1.00 97.00           C
ATOM    615 1HD2 LEU A  57      17.864  -5.123   0.824  1.00 97.00           H
ATOM    616 2HD2 LEU A  57      16.086  -5.086   0.757  1.00 97.00           H
ATOM    617 3HD2 LEU A  57      17.021  -5.563  -0.680  1.00 97.00           H
ATOM    618  HN  LEU A  57      16.743  -0.774   2.685  1.00 97.00           H
ATOM    619  N   VAL A  58      14.447  -0.838   0.392  1.00 96.21           N
ATOM    620  CA  VAL A  58      13.190  -0.665  -0.316  1.00 96.21           C
ATOM    621  C   VAL A  58      13.123   0.751  -0.890  1.00 96.21           C
ATOM    622  O   VAL A  58      12.709   0.944  -2.032  1.00 96.21           O
ATOM    623  HA  VAL A  58      13.176  -1.378  -1.141  1.00 96.21           H
ATOM    624  CB  VAL A  58      12.017  -0.991   0.611  1.00 96.21           C
ATOM    625  HB  VAL A  58      12.118  -0.378   1.507  1.00 96.21           H
ATOM    626  CG1 VAL A  58      10.682  -0.642  -0.049  1.00 96.21           C
ATOM    627 1HG1 VAL A  58      10.659   0.423  -0.281  1.00 96.21           H
ATOM    628 2HG1 VAL A  58      10.571  -1.217  -0.969  1.00 96.21           H
ATOM    629 3HG1 VAL A  58       9.866  -0.884   0.631  1.00 96.21           H
ATOM    630  CG2 VAL A  58      12.050  -2.459   1.041  1.00 96.21           C
ATOM    631 1HG2 VAL A  58      11.985  -3.097   0.159  1.00 96.21           H
ATOM    632 2HG2 VAL A  58      12.981  -2.663   1.570  1.00 96.21           H
ATOM    633 3HG2 VAL A  58      11.205  -2.664   1.699  1.00 96.21           H
ATOM    634  HN  VAL A  58      14.358  -1.044   1.367  1.00 96.21           H
ATOM    635  N   PHE A  59      13.536   1.707  -0.070  1.00 97.23           N
ATOM    636  CA  PHE A  59      13.547   3.099  -0.489  1.00 97.23           C
ATOM    637  C   PHE A  59      14.349   3.277  -1.779  1.00 97.23           C
ATOM    638  O   PHE A  59      13.846   3.830  -2.756  1.00 97.23           O
ATOM    639  HA  PHE A  59      12.512   3.392  -0.663  1.00 97.23           H
ATOM    640  CB  PHE A  59      14.219   3.897   0.630  1.00 97.23           C
ATOM    641 1HB  PHE A  59      13.580   3.875   1.512  1.00 97.23           H
ATOM    642 2HB  PHE A  59      15.154   3.406   0.901  1.00 97.23           H
ATOM    643  CG  PHE A  59      14.512   5.354   0.265  1.00 97.23           C
ATOM    644  CD1 PHE A  59      15.796   5.796   0.211  1.00 97.23           C
ATOM    645  HD1 PHE A  59      16.618   5.113   0.427  1.00 97.23           H
ATOM    646  CD2 PHE A  59      13.487   6.206  -0.004  1.00 97.23           C
ATOM    647  HD2 PHE A  59      12.457   5.852   0.040  1.00 97.23           H
ATOM    648  CE1 PHE A  59      16.068   7.149  -0.127  1.00 97.23           C
ATOM    649  HE1 PHE A  59      17.098   7.503  -0.171  1.00 97.23           H
ATOM    650  CE2 PHE A  59      13.758   7.559  -0.342  1.00 97.23           C
ATOM    651  HE2 PHE A  59      12.937   8.242  -0.558  1.00 97.23           H
ATOM    652  CZ  PHE A  59      15.043   8.001  -0.397  1.00 97.23           C
ATOM    653  HZ  PHE A  59      15.251   9.039  -0.657  1.00 97.23           H
ATOM    654  HN  PHE A  59      13.858   1.544   0.862  1.00 97.23           H
ATOM    655  N   ILE A  60      15.584   2.797  -1.742  1.00 97.43           N
ATOM    656  CA  ILE A  60      16.515   3.043  -2.830  1.00 97.43           C
ATOM    657  C   ILE A  60      15.969   2.416  -4.114  1.00 97.43           C
ATOM    658  O   ILE A  60      15.858   3.088  -5.138  1.00 97.43           O
ATOM    659  HA  ILE A  60      16.576   4.122  -2.971  1.00 97.43           H
ATOM    660  CB  ILE A  60      17.917   2.556  -2.455  1.00 97.43           C
ATOM    661  HB  ILE A  60      17.832   1.543  -2.061  1.00 97.43           H
ATOM    662  CG1 ILE A  60      18.520   3.422  -1.348  1.00 97.43           C
ATOM    663 1HG1 ILE A  60      18.799   4.395  -1.754  1.00 97.43           H
ATOM    664 2HG1 ILE A  60      17.774   3.601  -0.574  1.00 97.43           H
ATOM    665  CG2 ILE A  60      18.821   2.488  -3.687  1.00 97.43           C
ATOM    666 1HG2 ILE A  60      18.394   1.797  -4.414  1.00 97.43           H
ATOM    667 2HG2 ILE A  60      18.903   3.479  -4.133  1.00 97.43           H
ATOM    668 3HG2 ILE A  60      19.811   2.139  -3.393  1.00 97.43           H
ATOM    669  CD1 ILE A  60      19.750   2.749  -0.734  1.00 97.43           C
ATOM    670 1HD1 ILE A  60      19.463   1.788  -0.308  1.00 97.43           H
ATOM    671 2HD1 ILE A  60      20.503   2.594  -1.507  1.00 97.43           H
ATOM    672 3HD1 ILE A  60      20.159   3.386   0.050  1.00 97.43           H
ATOM    673  HN  ILE A  60      15.949   2.251  -0.988  1.00 97.43           H
ATOM    674  N   VAL A  61      15.644   1.135  -4.018  1.00 96.06           N
ATOM    675  CA  VAL A  61      15.247   0.374  -5.190  1.00 96.06           C
ATOM    676  C   VAL A  61      13.942   0.946  -5.747  1.00 96.06           C
ATOM    677  O   VAL A  61      13.788   1.083  -6.960  1.00 96.06           O
ATOM    678  HA  VAL A  61      16.030   0.492  -5.940  1.00 96.06           H
ATOM    679  CB  VAL A  61      15.147  -1.112  -4.840  1.00 96.06           C
ATOM    680  HB  VAL A  61      14.436  -1.216  -4.021  1.00 96.06           H
ATOM    681  CG1 VAL A  61      14.619  -1.921  -6.026  1.00 96.06           C
ATOM    682 1HG1 VAL A  61      13.628  -1.559  -6.301  1.00 96.06           H
ATOM    683 2HG1 VAL A  61      15.296  -1.806  -6.874  1.00 96.06           H
ATOM    684 3HG1 VAL A  61      14.558  -2.974  -5.750  1.00 96.06           H
ATOM    685  CG2 VAL A  61      16.496  -1.655  -4.363  1.00 96.06           C
ATOM    686 1HG2 VAL A  61      17.237  -1.531  -5.152  1.00 96.06           H
ATOM    687 2HG2 VAL A  61      16.815  -1.107  -3.476  1.00 96.06           H
ATOM    688 3HG2 VAL A  61      16.396  -2.713  -4.120  1.00 96.06           H
ATOM    689  HN  VAL A  61      15.648   0.620  -3.161  1.00 96.06           H
ATOM    690  N   GLY A  62      13.036   1.264  -4.835  1.00 96.37           N
ATOM    691  CA  GLY A  62      11.722   1.749  -5.222  1.00 96.37           C
ATOM    692  C   GLY A  62      11.818   3.130  -5.875  1.00 96.37           C
ATOM    693  O   GLY A  62      11.149   3.396  -6.873  1.00 96.37           O
ATOM    694 1HA  GLY A  62      11.261   1.046  -5.915  1.00 96.37           H
ATOM    695 2HA  GLY A  62      11.077   1.802  -4.345  1.00 96.37           H
ATOM    696  HN  GLY A  62      13.187   1.195  -3.849  1.00 96.37           H
ATOM    697  N   ALA A  63      12.656   3.971  -5.287  1.00 96.82           N
ATOM    698  CA  ALA A  63      12.804   5.336  -5.763  1.00 96.82           C
ATOM    699  C   ALA A  63      13.327   5.316  -7.200  1.00 96.82           C
ATOM    700  O   ALA A  63      12.810   6.023  -8.063  1.00 96.82           O
ATOM    701  HA  ALA A  63      11.817   5.800  -5.751  1.00 96.82           H
ATOM    702  CB  ALA A  63      13.725   6.109  -4.817  1.00 96.82           C
ATOM    703 1HB  ALA A  63      13.293   6.119  -3.816  1.00 96.82           H
ATOM    704 2HB  ALA A  63      14.702   5.627  -4.787  1.00 96.82           H
ATOM    705 3HB  ALA A  63      13.835   7.133  -5.175  1.00 96.82           H
ATOM    706  HN  ALA A  63      13.226   3.733  -4.500  1.00 96.82           H
ATOM    707  N   LEU A  64      14.348   4.498  -7.413  1.00 95.55           N
ATOM    708  CA  LEU A  64      14.962   4.394  -8.726  1.00 95.55           C
ATOM    709  C   LEU A  64      13.939   3.841  -9.720  1.00 95.55           C
ATOM    710  O   LEU A  64      13.778   4.380 -10.814  1.00 95.55           O
ATOM    711  HA  LEU A  64      15.238   5.401  -9.038  1.00 95.55           H
ATOM    712  CB  LEU A  64      16.252   3.574  -8.650  1.00 95.55           C
ATOM    713 1HB  LEU A  64      16.022   2.615  -8.187  1.00 95.55           H
ATOM    714 2HB  LEU A  64      16.586   3.365  -9.666  1.00 95.55           H
ATOM    715  CG  LEU A  64      17.410   4.215  -7.884  1.00 95.55           C
ATOM    716  HG  LEU A  64      17.056   4.480  -6.887  1.00 95.55           H
ATOM    717  CD1 LEU A  64      18.564   3.226  -7.705  1.00 95.55           C
ATOM    718 1HD1 LEU A  64      18.214   2.357  -7.148  1.00 95.55           H
ATOM    719 2HD1 LEU A  64      18.925   2.909  -8.684  1.00 95.55           H
ATOM    720 3HD1 LEU A  64      19.374   3.708  -7.157  1.00 95.55           H
ATOM    721  CD2 LEU A  64      17.865   5.511  -8.560  1.00 95.55           C
ATOM    722 1HD2 LEU A  64      18.195   5.294  -9.575  1.00 95.55           H
ATOM    723 2HD2 LEU A  64      17.034   6.215  -8.591  1.00 95.55           H
ATOM    724 3HD2 LEU A  64      18.689   5.946  -7.994  1.00 95.55           H
ATOM    725  HN  LEU A  64      14.753   3.914  -6.709  1.00 95.55           H
ATOM    726  N   GLY A  65      13.275   2.773  -9.305  1.00 93.90           N
ATOM    727  CA  GLY A  65      12.386   2.050 -10.198  1.00 93.90           C
ATOM    728  C   GLY A  65      11.233   2.942 -10.664  1.00 93.90           C
ATOM    729  O   GLY A  65      10.978   3.057 -11.862  1.00 93.90           O
ATOM    730 1HA  GLY A  65      12.945   1.691 -11.062  1.00 93.90           H
ATOM    731 2HA  GLY A  65      11.988   1.172  -9.689  1.00 93.90           H
ATOM    732  HN  GLY A  65      13.337   2.401  -8.378  1.00 93.90           H
ATOM    733  N   ASN A  66      10.568   3.550  -9.694  1.00 94.71           N
ATOM    734  CA  ASN A  66       9.357   4.302  -9.974  1.00 94.71           C
ATOM    735  C   ASN A  66       9.723   5.600 -10.697  1.00 94.71           C
ATOM    736  O   ASN A  66       8.962   6.085 -11.532  1.00 94.71           O
ATOM    737  HA  ASN A  66       8.745   3.641 -10.588  1.00 94.71           H
ATOM    738  CB  ASN A  66       8.626   4.671  -8.681  1.00 94.71           C
ATOM    739 1HB  ASN A  66       9.336   5.079  -7.961  1.00 94.71           H
ATOM    740 2HB  ASN A  66       7.893   5.453  -8.884  1.00 94.71           H
ATOM    741  CG  ASN A  66       7.925   3.451  -8.080  1.00 94.71           C
ATOM    742  OD1 ASN A  66       7.018   2.876  -8.658  1.00 94.71           O
ATOM    743  ND2 ASN A  66       8.396   3.089  -6.890  1.00 94.71           N
ATOM    744 1HD2 ASN A  66       9.143   3.604  -6.470  1.00 94.71           H
ATOM    745 2HD2 ASN A  66       8.002   2.302  -6.415  1.00 94.71           H
ATOM    746  HN  ASN A  66      10.843   3.535  -8.732  1.00 94.71           H
ATOM    747  N   SER A  67      10.889   6.125 -10.349  1.00 94.51           N
ATOM    748  CA  SER A  67      11.407   7.306 -11.018  1.00 94.51           C
ATOM    749  C   SER A  67      11.624   7.012 -12.504  1.00 94.51           C
ATOM    750  O   SER A  67      11.378   7.869 -13.352  1.00 94.51           O
ATOM    751  HA  SER A  67      10.642   8.071 -10.887  1.00 94.51           H
ATOM    752  CB  SER A  67      12.713   7.775 -10.374  1.00 94.51           C
ATOM    753 1HB  SER A  67      13.450   6.973 -10.422  1.00 94.51           H
ATOM    754 2HB  SER A  67      13.117   8.613 -10.943  1.00 94.51           H
ATOM    755  OG  SER A  67      12.528   8.168  -9.017  1.00 94.51           O
ATOM    756  HG  SER A  67      13.007   7.535  -8.409  1.00 94.51           H
ATOM    757  HN  SER A  67      11.474   5.758  -9.626  1.00 94.51           H
ATOM    758  N   LEU A  68      12.081   5.799 -12.775  1.00 91.88           N
ATOM    759  CA  LEU A  68      12.313   5.374 -14.145  1.00 91.88           C
ATOM    760  C   LEU A  68      10.979   5.326 -14.892  1.00 91.88           C
ATOM    761  O   LEU A  68      10.901   5.715 -16.056  1.00 91.88           O
ATOM    762  HA  LEU A  68      12.946   6.126 -14.617  1.00 91.88           H
ATOM    763  CB  LEU A  68      13.082   4.052 -14.173  1.00 91.88           C
ATOM    764 1HB  LEU A  68      14.011   4.183 -13.619  1.00 91.88           H
ATOM    765 2HB  LEU A  68      12.496   3.302 -13.642  1.00 91.88           H
ATOM    766  CG  LEU A  68      13.422   3.503 -15.561  1.00 91.88           C
ATOM    767  HG  LEU A  68      12.498   3.432 -16.135  1.00 91.88           H
ATOM    768  CD1 LEU A  68      14.351   4.457 -16.315  1.00 91.88           C
ATOM    769 1HD1 LEU A  68      13.862   5.424 -16.432  1.00 91.88           H
ATOM    770 2HD1 LEU A  68      15.276   4.583 -15.753  1.00 91.88           H
ATOM    771 3HD1 LEU A  68      14.576   4.042 -17.298  1.00 91.88           H
ATOM    772  CD2 LEU A  68      14.004   2.092 -15.465  1.00 91.88           C
ATOM    773 1HD2 LEU A  68      14.914   2.114 -14.865  1.00 91.88           H
ATOM    774 2HD2 LEU A  68      13.276   1.430 -14.996  1.00 91.88           H
ATOM    775 3HD2 LEU A  68      14.236   1.726 -16.465  1.00 91.88           H
ATOM    776  HN  LEU A  68      12.293   5.113 -12.078  1.00 91.88           H
ATOM    777  N   VAL A  69       9.962   4.846 -14.191  1.00 91.41           N
ATOM    778  CA  VAL A  69       8.643   4.709 -14.785  1.00 91.41           C
ATOM    779  C   VAL A  69       8.156   6.080 -15.258  1.00 91.41           C
ATOM    780  O   VAL A  69       7.674   6.218 -16.381  1.00 91.41           O
ATOM    781  HA  VAL A  69       8.738   4.053 -15.650  1.00 91.41           H
ATOM    782  CB  VAL A  69       7.688   4.047 -13.790  1.00 91.41           C
ATOM    783  HB  VAL A  69       7.726   4.614 -12.860  1.00 91.41           H
ATOM    784  CG1 VAL A  69       6.247   4.085 -14.304  1.00 91.41           C
ATOM    785 1HG1 VAL A  69       5.940   5.121 -14.447  1.00 91.41           H
ATOM    786 2HG1 VAL A  69       6.186   3.554 -15.254  1.00 91.41           H
ATOM    787 3HG1 VAL A  69       5.589   3.608 -13.578  1.00 91.41           H
ATOM    788  CG2 VAL A  69       8.123   2.612 -13.484  1.00 91.41           C
ATOM    789 1HG2 VAL A  69       8.127   2.030 -14.405  1.00 91.41           H
ATOM    790 2HG2 VAL A  69       9.124   2.620 -13.055  1.00 91.41           H
ATOM    791 3HG2 VAL A  69       7.426   2.165 -12.775  1.00 91.41           H
ATOM    792  HN  VAL A  69      10.028   4.554 -13.237  1.00 91.41           H
ATOM    793  N   ILE A  70       8.300   7.060 -14.378  1.00 92.06           N
ATOM    794  CA  ILE A  70       7.836   8.405 -14.673  1.00 92.06           C
ATOM    795  C   ILE A  70       8.613   8.958 -15.870  1.00 92.06           C
ATOM    796  O   ILE A  70       8.030   9.567 -16.765  1.00 92.06           O
ATOM    797  HA  ILE A  70       6.783   8.334 -14.948  1.00 92.06           H
ATOM    798  CB  ILE A  70       7.919   9.286 -13.425  1.00 92.06           C
ATOM    799  HB  ILE A  70       8.934   9.225 -13.031  1.00 92.06           H
ATOM    800  CG1 ILE A  70       6.978   8.779 -12.331  1.00 92.06           C
ATOM    801 1HG1 ILE A  70       5.946   8.838 -12.679  1.00 92.06           H
ATOM    802 2HG1 ILE A  70       7.185   7.729 -12.126  1.00 92.06           H
ATOM    803  CG2 ILE A  70       7.658  10.753 -13.772  1.00 92.06           C
ATOM    804 1HG2 ILE A  70       8.402  11.095 -14.491  1.00 92.06           H
ATOM    805 2HG2 ILE A  70       6.662  10.853 -14.204  1.00 92.06           H
ATOM    806 3HG2 ILE A  70       7.723  11.358 -12.867  1.00 92.06           H
ATOM    807  CD1 ILE A  70       7.137   9.597 -11.048  1.00 92.06           C
ATOM    808 1HD1 ILE A  70       8.163   9.515 -10.691  1.00 92.06           H
ATOM    809 2HD1 ILE A  70       6.905  10.642 -11.252  1.00 92.06           H
ATOM    810 3HD1 ILE A  70       6.456   9.215 -10.287  1.00 92.06           H
ATOM    811  HN  ILE A  70       8.724   6.947 -13.480  1.00 92.06           H
ATOM    812  N   LEU A  71       9.917   8.725 -15.846  1.00 90.10           N
ATOM    813  CA  LEU A  71      10.792   9.259 -16.876  1.00 90.10           C
ATOM    814  C   LEU A  71      10.403   8.660 -18.229  1.00 90.10           C
ATOM    815  O   LEU A  71      10.336   9.371 -19.231  1.00 90.10           O
ATOM    816  HA  LEU A  71      10.629  10.336 -16.916  1.00 90.10           H
ATOM    817  CB  LEU A  71      12.258   9.035 -16.503  1.00 90.10           C
ATOM    818 1HB  LEU A  71      12.444   9.511 -15.540  1.00 90.10           H
ATOM    819 2HB  LEU A  71      12.419   7.966 -16.366  1.00 90.10           H
ATOM    820  CG  LEU A  71      13.292   9.554 -17.504  1.00 90.10           C
ATOM    821  HG  LEU A  71      12.861  10.408 -18.028  1.00 90.10           H
ATOM    822  CD1 LEU A  71      14.549  10.052 -16.787  1.00 90.10           C
ATOM    823 1HD1 LEU A  71      14.283  10.861 -16.108  1.00 90.10           H
ATOM    824 2HD1 LEU A  71      14.992   9.233 -16.220  1.00 90.10           H
ATOM    825 3HD1 LEU A  71      15.267  10.415 -17.522  1.00 90.10           H
ATOM    826  CD2 LEU A  71      13.615   8.493 -18.558  1.00 90.10           C
ATOM    827 1HD2 LEU A  71      14.018   7.606 -18.069  1.00 90.10           H
ATOM    828 2HD2 LEU A  71      12.707   8.229 -19.099  1.00 90.10           H
ATOM    829 3HD2 LEU A  71      14.353   8.888 -19.257  1.00 90.10           H
ATOM    830  HN  LEU A  71      10.376   8.183 -15.141  1.00 90.10           H
ATOM    831  N   VAL A  72      10.158   7.358 -18.216  1.00 87.13           N
ATOM    832  CA  VAL A  72       9.807   6.650 -19.435  1.00 87.13           C
ATOM    833  C   VAL A  72       8.502   7.220 -19.993  1.00 87.13           C
ATOM    834  O   VAL A  72       8.378   7.433 -21.198  1.00 87.13           O
ATOM    835  HA  VAL A  72      10.604   6.825 -20.158  1.00 87.13           H
ATOM    836  CB  VAL A  72       9.735   5.146 -19.165  1.00 87.13           C
ATOM    837  HB  VAL A  72       9.085   4.991 -18.303  1.00 87.13           H
ATOM    838  CG1 VAL A  72       9.123   4.403 -20.354  1.00 87.13           C
ATOM    839 1HG1 VAL A  72       8.115   4.775 -20.534  1.00 87.13           H
ATOM    840 2HG1 VAL A  72       9.736   4.570 -21.240  1.00 87.13           H
ATOM    841 3HG1 VAL A  72       9.084   3.336 -20.135  1.00 87.13           H
ATOM    842  CG2 VAL A  72      11.116   4.584 -18.819  1.00 87.13           C
ATOM    843 1HG2 VAL A  72      11.797   4.757 -19.652  1.00 87.13           H
ATOM    844 2HG2 VAL A  72      11.498   5.081 -17.927  1.00 87.13           H
ATOM    845 3HG2 VAL A  72      11.036   3.513 -18.631  1.00 87.13           H
ATOM    846  HN  VAL A  72      10.197   6.790 -17.394  1.00 87.13           H
ATOM    847  N   TYR A  73       7.560   7.450 -19.090  1.00 85.89           N
ATOM    848  CA  TYR A  73       6.265   7.982 -19.478  1.00 85.89           C
ATOM    849  C   TYR A  73       6.413   9.346 -20.156  1.00 85.89           C
ATOM    850  O   TYR A  73       5.705   9.646 -21.116  1.00 85.89           O
ATOM    851  HA  TYR A  73       5.811   7.283 -20.180  1.00 85.89           H
ATOM    852  CB  TYR A  73       5.474   8.155 -18.180  1.00 85.89           C
ATOM    853 1HB  TYR A  73       5.394   7.188 -17.684  1.00 85.89           H
ATOM    854 2HB  TYR A  73       6.031   8.811 -17.511  1.00 85.89           H
ATOM    855  CG  TYR A  73       4.069   8.727 -18.379  1.00 85.89           C
ATOM    856  CD1 TYR A  73       3.878  10.094 -18.412  1.00 85.89           C
ATOM    857  HD1 TYR A  73       4.729  10.765 -18.295  1.00 85.89           H
ATOM    858  CD2 TYR A  73       2.992   7.876 -18.526  1.00 85.89           C
ATOM    859  HD2 TYR A  73       3.142   6.797 -18.500  1.00 85.89           H
ATOM    860  CE1 TYR A  73       2.556  10.632 -18.599  1.00 85.89           C
ATOM    861  HE1 TYR A  73       2.392  11.709 -18.626  1.00 85.89           H
ATOM    862  CE2 TYR A  73       1.670   8.415 -18.713  1.00 85.89           C
ATOM    863  HE2 TYR A  73       0.810   7.755 -18.831  1.00 85.89           H
ATOM    864  CZ  TYR A  73       1.517   9.766 -18.741  1.00 85.89           C
ATOM    865  OH  TYR A  73       0.268  10.275 -18.918  1.00 85.89           O
ATOM    866  HH  TYR A  73      -0.371   9.540 -19.144  1.00 85.89           H
ATOM    867  HN  TYR A  73       7.671   7.280 -18.111  1.00 85.89           H
ATOM    868  N   TRP A  74       7.339  10.135 -19.631  1.00 86.23           N
ATOM    869  CA  TRP A  74       7.484  11.513 -20.068  1.00 86.23           C
ATOM    870  C   TRP A  74       8.051  11.501 -21.489  1.00 86.23           C
ATOM    871  O   TRP A  74       7.478  12.104 -22.395  1.00 86.23           O
ATOM    872  HA  TRP A  74       6.494  11.969 -20.066  1.00 86.23           H
ATOM    873  CB  TRP A  74       8.345  12.312 -19.088  1.00 86.23           C
ATOM    874 1HB  TRP A  74       8.055  12.051 -18.070  1.00 86.23           H
ATOM    875 2HB  TRP A  74       9.386  12.014 -19.209  1.00 86.23           H
ATOM    876  CG  TRP A  74       8.239  13.829 -19.260  1.00 86.23           C
ATOM    877  CD1 TRP A  74       8.967  14.621 -20.059  1.00 86.23           C
ATOM    878  HD1 TRP A  74       9.762  14.266 -20.715  1.00 86.23           H
ATOM    879  CD2 TRP A  74       7.318  14.709 -18.582  1.00 86.23           C
ATOM    880  NE1 TRP A  74       8.585  15.942 -19.945  1.00 86.23           N
ATOM    881  HE1 TRP A  74       8.979  16.717 -20.439  1.00 86.23           H
ATOM    882  CE2 TRP A  74       7.550  15.997 -19.019  1.00 86.23           C
ATOM    883  CE3 TRP A  74       6.322  14.426 -17.631  1.00 86.23           C
ATOM    884  HE3 TRP A  74       6.119  13.417 -17.271  1.00 86.23           H
ATOM    885  CZ2 TRP A  74       6.826  17.104 -18.560  1.00 86.23           C
ATOM    886  HZ2 TRP A  74       7.029  18.113 -18.921  1.00 86.23           H
ATOM    887  CZ3 TRP A  74       5.608  15.543 -17.182  1.00 86.23           C
ATOM    888  HZ3 TRP A  74       4.823  15.379 -16.443  1.00 86.23           H
ATOM    889  CH2 TRP A  74       5.829  16.846 -17.612  1.00 86.23           C
ATOM    890  HH2 TRP A  74       5.228  17.664 -17.213  1.00 86.23           H
ATOM    891  HN  TRP A  74       7.981   9.848 -18.920  1.00 86.23           H
ATOM    892  N   TYR A  75       9.169  10.807 -21.640  1.00 82.16           N
ATOM    893  CA  TYR A  75       9.957  10.911 -22.856  1.00 82.16           C
ATOM    894  C   TYR A  75       9.415   9.981 -23.943  1.00 82.16           C
ATOM    895  O   TYR A  75       9.842  10.050 -25.094  1.00 82.16           O
ATOM    896  HA  TYR A  75       9.898  11.942 -23.207  1.00 82.16           H
ATOM    897  CB  TYR A  75      11.373  10.467 -22.481  1.00 82.16           C
ATOM    898 1HB  TYR A  75      11.309   9.592 -21.835  1.00 82.16           H
ATOM    899 2HB  TYR A  75      11.897  10.159 -23.385  1.00 82.16           H
ATOM    900  CG  TYR A  75      12.196  11.546 -21.774  1.00 82.16           C
ATOM    901  CD1 TYR A  75      12.795  12.549 -22.508  1.00 82.16           C
ATOM    902  HD1 TYR A  75      12.680  12.573 -23.592  1.00 82.16           H
ATOM    903  CD2 TYR A  75      12.341  11.514 -20.402  1.00 82.16           C
ATOM    904  HD2 TYR A  75      11.868  10.722 -19.822  1.00 82.16           H
ATOM    905  CE1 TYR A  75      13.570  13.564 -21.843  1.00 82.16           C
ATOM    906  HE1 TYR A  75      14.048  14.362 -22.411  1.00 82.16           H
ATOM    907  CE2 TYR A  75      13.116  12.529 -19.737  1.00 82.16           C
ATOM    908  HE2 TYR A  75      13.238  12.516 -18.653  1.00 82.16           H
ATOM    909  CZ  TYR A  75      13.692  13.504 -20.490  1.00 82.16           C
ATOM    910  OH  TYR A  75      14.424  14.462 -19.861  1.00 82.16           O
ATOM    911  HH  TYR A  75      14.784  15.112 -20.531  1.00 82.16           H
ATOM    912  HN  TYR A  75       9.537  10.183 -20.950  1.00 82.16           H
ATOM    913  N   CYS A  76       8.481   9.132 -23.538  1.00 76.09           N
ATOM    914  CA  CYS A  76       7.853   8.211 -24.470  1.00 76.09           C
ATOM    915  C   CYS A  76       7.063   9.029 -25.494  1.00 76.09           C
ATOM    916  O   CYS A  76       6.122   9.736 -25.137  1.00 76.09           O
ATOM    917  HA  CYS A  76       8.657   7.658 -24.954  1.00 76.09           H
ATOM    918  CB  CYS A  76       6.968   7.193 -23.748  1.00 76.09           C
ATOM    919 1HB  CYS A  76       7.556   6.644 -23.013  1.00 76.09           H
ATOM    920 2HB  CYS A  76       6.176   7.707 -23.204  1.00 76.09           H
ATOM    921  SG  CYS A  76       6.239   6.029 -24.958  1.00 76.09           S
ATOM    922  HG  CYS A  76       7.390   5.470 -25.324  1.00 76.09           H
ATOM    923  HN  CYS A  76       8.154   9.068 -22.595  1.00 76.09           H
ATOM    924  N   THR A  77       7.475   8.904 -26.748  1.00 70.19           N
ATOM    925  CA  THR A  77       6.918   9.731 -27.804  1.00 70.19           C
ATOM    926  C   THR A  77       5.569   9.174 -28.262  1.00 70.19           C
ATOM    927  O   THR A  77       4.847   9.825 -29.016  1.00 70.19           O
ATOM    928  HA  THR A  77       6.732  10.726 -27.400  1.00 70.19           H
ATOM    929  CB  THR A  77       7.951   9.822 -28.929  1.00 70.19           C
ATOM    930  HB  THR A  77       7.598  10.470 -29.731  1.00 70.19           H
ATOM    931  OG1 THR A  77       8.187   8.464 -29.293  1.00 70.19           O
ATOM    932  HG1 THR A  77       8.636   8.423 -30.186  1.00 70.19           H
ATOM    933  CG2 THR A  77       9.312  10.317 -28.435  1.00 70.19           C
ATOM    934 1HG2 THR A  77       9.696   9.631 -27.680  1.00 70.19           H
ATOM    935 2HG2 THR A  77       9.201  11.310 -28.000  1.00 70.19           H
ATOM    936 3HG2 THR A  77      10.008  10.363 -29.272  1.00 70.19           H
ATOM    937  HN  THR A  77       8.175   8.254 -27.044  1.00 70.19           H
ATOM    938  N   ARG A  78       5.268   7.973 -27.788  1.00 71.94           N
ATOM    939  CA  ARG A  78       4.051   7.291 -28.194  1.00 71.94           C
ATOM    940  C   ARG A  78       2.843   7.881 -27.463  1.00 71.94           C
ATOM    941  O   ARG A  78       2.947   8.276 -26.303  1.00 71.94           O
ATOM    942  HA  ARG A  78       3.981   7.461 -29.268  1.00 71.94           H
ATOM    943  CB  ARG A  78       4.135   5.792 -27.898  1.00 71.94           C
ATOM    944 1HB  ARG A  78       3.474   5.248 -28.571  1.00 71.94           H
ATOM    945 2HB  ARG A  78       5.148   5.437 -28.090  1.00 71.94           H
ATOM    946  CG  ARG A  78       3.751   5.497 -26.447  1.00 71.94           C
ATOM    947 1HG  ARG A  78       4.349   6.114 -25.776  1.00 71.94           H
ATOM    948 2HG  ARG A  78       2.708   5.765 -26.282  1.00 71.94           H
ATOM    949  CD  ARG A  78       3.962   4.019 -26.114  1.00 71.94           C
ATOM    950 1HD  ARG A  78       3.130   3.429 -26.497  1.00 71.94           H
ATOM    951 2HD  ARG A  78       4.865   3.653 -26.603  1.00 71.94           H
ATOM    952  NE  ARG A  78       4.075   3.842 -24.649  1.00 71.94           N
ATOM    953  HE  ARG A  78       4.990   3.744 -24.257  1.00 71.94           H
ATOM    954  CZ  ARG A  78       3.028   3.804 -23.814  1.00 71.94           C
ATOM    955  NH1 ARG A  78       1.779   3.930 -24.283  1.00 71.94           N
ATOM    956 1HH1 ARG A  78       1.623   4.053 -25.263  1.00 71.94           H
ATOM    957 2HH1 ARG A  78       1.003   3.901 -23.653  1.00 71.94           H
ATOM    958  NH2 ARG A  78       3.248   3.638 -22.502  1.00 71.94           N
ATOM    959 1HH2 ARG A  78       2.478   3.608 -21.866  1.00 71.94           H
ATOM    960 2HH2 ARG A  78       4.183   3.545 -22.160  1.00 71.94           H
ATOM    961  HN  ARG A  78       5.839   7.470 -27.139  1.00 71.94           H
ATOM    962  N   VAL A  79       1.725   7.922 -28.173  1.00 77.39           N
ATOM    963  CA  VAL A  79       0.478   8.372 -27.579  1.00 77.39           C
ATOM    964  C   VAL A  79       0.252   7.635 -26.257  1.00 77.39           C
ATOM    965  O   VAL A  79       0.393   6.415 -26.191  1.00 77.39           O
ATOM    966  HA  VAL A  79       0.577   9.438 -27.373  1.00 77.39           H
ATOM    967  CB  VAL A  79      -0.672   8.186 -28.571  1.00 77.39           C
ATOM    968  HB  VAL A  79      -0.856   7.117 -28.673  1.00 77.39           H
ATOM    969  CG1 VAL A  79      -1.955   8.837 -28.051  1.00 77.39           C
ATOM    970 1HG1 VAL A  79      -2.236   8.380 -27.102  1.00 77.39           H
ATOM    971 2HG1 VAL A  79      -1.788   9.904 -27.906  1.00 77.39           H
ATOM    972 3HG1 VAL A  79      -2.756   8.690 -28.776  1.00 77.39           H
ATOM    973  CG2 VAL A  79      -0.299   8.733 -29.950  1.00 77.39           C
ATOM    974 1HG2 VAL A  79      -0.075   9.797 -29.871  1.00 77.39           H
ATOM    975 2HG2 VAL A  79       0.576   8.204 -30.327  1.00 77.39           H
ATOM    976 3HG2 VAL A  79      -1.134   8.588 -30.636  1.00 77.39           H
ATOM    977  HN  VAL A  79       1.663   7.655 -29.134  1.00 77.39           H
ATOM    978  N   LYS A  80      -0.095   8.407 -25.237  1.00 80.55           N
ATOM    979  CA  LYS A  80      -0.392   7.837 -23.934  1.00 80.55           C
ATOM    980  C   LYS A  80      -1.698   7.043 -24.016  1.00 80.55           C
ATOM    981  O   LYS A  80      -2.504   7.258 -24.920  1.00 80.55           O
ATOM    982  HA  LYS A  80       0.416   7.148 -23.687  1.00 80.55           H
ATOM    983  CB  LYS A  80      -0.401   8.927 -22.862  1.00 80.55           C
ATOM    984 1HB  LYS A  80      -1.300   9.536 -22.963  1.00 80.55           H
ATOM    985 2HB  LYS A  80      -0.437   8.470 -21.873  1.00 80.55           H
ATOM    986  CG  LYS A  80       0.839   9.817 -22.973  1.00 80.55           C
ATOM    987 1HG  LYS A  80       0.846  10.316 -23.942  1.00 80.55           H
ATOM    988 2HG  LYS A  80       0.802  10.596 -22.213  1.00 80.55           H
ATOM    989  CD  LYS A  80       2.119   8.995 -22.807  1.00 80.55           C
ATOM    990 1HD  LYS A  80       2.138   8.540 -21.817  1.00 80.55           H
ATOM    991 2HD  LYS A  80       2.131   8.182 -23.533  1.00 80.55           H
ATOM    992  CE  LYS A  80       3.360   9.871 -22.995  1.00 80.55           C
ATOM    993 1HE  LYS A  80       3.238  10.502 -23.875  1.00 80.55           H
ATOM    994 2HE  LYS A  80       3.476  10.536 -22.139  1.00 80.55           H
ATOM    995  NZ  LYS A  80       4.569   9.030 -23.145  1.00 80.55           N
ATOM    996 1HZ  LYS A  80       5.361   9.617 -23.383  1.00 80.55           H
ATOM    997 2HZ  LYS A  80       4.756   8.548 -22.272  1.00 80.55           H
ATOM    998 3HZ  LYS A  80       4.419   8.350 -23.881  1.00 80.55           H
ATOM    999  HN  LYS A  80      -0.173   9.402 -25.291  1.00 80.55           H
ATOM   1000  N   THR A  81      -1.866   6.143 -23.059  1.00 82.29           N
ATOM   1001  CA  THR A  81      -3.124   5.430 -22.915  1.00 82.29           C
ATOM   1002  C   THR A  81      -3.660   5.574 -21.489  1.00 82.29           C
ATOM   1003  O   THR A  81      -2.938   6.007 -20.592  1.00 82.29           O
ATOM   1004  HA  THR A  81      -3.857   5.888 -23.580  1.00 82.29           H
ATOM   1005  CB  THR A  81      -2.894   3.976 -23.334  1.00 82.29           C
ATOM   1006  HB  THR A  81      -3.833   3.422 -23.347  1.00 82.29           H
ATOM   1007  OG1 THR A  81      -1.913   3.502 -22.416  1.00 82.29           O
ATOM   1008  HG1 THR A  81      -1.016   3.878 -22.649  1.00 82.29           H
ATOM   1009  CG2 THR A  81      -2.214   3.861 -24.699  1.00 82.29           C
ATOM   1010 1HG2 THR A  81      -1.245   4.358 -24.666  1.00 82.29           H
ATOM   1011 2HG2 THR A  81      -2.839   4.333 -25.458  1.00 82.29           H
ATOM   1012 3HG2 THR A  81      -2.075   2.808 -24.948  1.00 82.29           H
ATOM   1013  HN  THR A  81      -1.164   5.898 -22.391  1.00 82.29           H
ATOM   1014  N   MET A  82      -4.921   5.203 -21.324  1.00 83.83           N
ATOM   1015  CA  MET A  82      -5.554   5.262 -20.018  1.00 83.83           C
ATOM   1016  C   MET A  82      -4.765   4.449 -18.989  1.00 83.83           C
ATOM   1017  O   MET A  82      -4.547   4.904 -17.867  1.00 83.83           O
ATOM   1018  HA  MET A  82      -5.550   6.316 -19.738  1.00 83.83           H
ATOM   1019  CB  MET A  82      -6.980   4.717 -20.116  1.00 83.83           C
ATOM   1020 1HB  MET A  82      -7.468   5.123 -21.001  1.00 83.83           H
ATOM   1021 2HB  MET A  82      -6.951   3.634 -20.236  1.00 83.83           H
ATOM   1022  CG  MET A  82      -7.791   5.076 -18.869  1.00 83.83           C
ATOM   1023 1HG  MET A  82      -7.316   4.657 -17.982  1.00 83.83           H
ATOM   1024 2HG  MET A  82      -7.811   6.158 -18.738  1.00 83.83           H
ATOM   1025  SD  MET A  82      -9.455   4.450 -19.022  1.00 83.83           S
ATOM   1026  CE  MET A  82     -10.112   4.923 -17.432  1.00 83.83           C
ATOM   1027 1HE  MET A  82      -9.531   4.447 -16.642  1.00 83.83           H
ATOM   1028 2HE  MET A  82     -10.055   6.006 -17.323  1.00 83.83           H
ATOM   1029 3HE  MET A  82     -11.152   4.605 -17.359  1.00 83.83           H
ATOM   1030  HN  MET A  82      -5.506   4.868 -22.062  1.00 83.83           H
ATOM   1031  N   THR A  83      -4.359   3.260 -19.409  1.00 83.52           N
ATOM   1032  CA  THR A  83      -3.506   2.425 -18.580  1.00 83.52           C
ATOM   1033  C   THR A  83      -2.271   3.207 -18.128  1.00 83.52           C
ATOM   1034  O   THR A  83      -1.889   3.151 -16.960  1.00 83.52           O
ATOM   1035  HA  THR A  83      -4.059   2.154 -17.681  1.00 83.52           H
ATOM   1036  CB  THR A  83      -3.167   1.161 -19.372  1.00 83.52           C
ATOM   1037  HB  THR A  83      -2.632   1.407 -20.289  1.00 83.52           H
ATOM   1038  OG1 THR A  83      -4.425   0.514 -19.548  1.00 83.52           O
ATOM   1039  HG1 THR A  83      -5.036   1.096 -20.086  1.00 83.52           H
ATOM   1040  CG2 THR A  83      -2.346   0.160 -18.556  1.00 83.52           C
ATOM   1041 1HG2 THR A  83      -2.910  -0.138 -17.672  1.00 83.52           H
ATOM   1042 2HG2 THR A  83      -1.409   0.625 -18.248  1.00 83.52           H
ATOM   1043 3HG2 THR A  83      -2.133  -0.718 -19.165  1.00 83.52           H
ATOM   1044  HN  THR A  83      -4.602   2.866 -20.295  1.00 83.52           H
ATOM   1045  N   ASP A  84      -1.681   3.919 -19.077  1.00 84.18           N
ATOM   1046  CA  ASP A  84      -0.430   4.614 -18.822  1.00 84.18           C
ATOM   1047  C   ASP A  84      -0.654   5.683 -17.751  1.00 84.18           C
ATOM   1048  O   ASP A  84       0.221   5.931 -16.923  1.00 84.18           O
ATOM   1049  HA  ASP A  84       0.267   3.841 -18.500  1.00 84.18           H
ATOM   1050  CB  ASP A  84       0.079   5.311 -20.086  1.00 84.18           C
ATOM   1051 1HB  ASP A  84      -0.610   6.106 -20.371  1.00 84.18           H
ATOM   1052 2HB  ASP A  84       1.041   5.781 -19.883  1.00 84.18           H
ATOM   1053  CG  ASP A  84       0.225   4.317 -21.239  1.00 84.18           C
ATOM   1054  OD1 ASP A  84       0.914   3.296 -21.025  1.00 84.18           O
ATOM   1055  OD2 ASP A  84      -0.356   4.600 -22.309  1.00 84.18           O
ATOM   1056  HN  ASP A  84      -2.042   4.025 -20.003  1.00 84.18           H
ATOM   1057  N   MET A  85      -1.832   6.288 -17.801  1.00 88.98           N
ATOM   1058  CA  MET A  85      -2.178   7.332 -16.852  1.00 88.98           C
ATOM   1059  C   MET A  85      -2.217   6.784 -15.424  1.00 88.98           C
ATOM   1060  O   MET A  85      -1.725   7.424 -14.496  1.00 88.98           O
ATOM   1061  HA  MET A  85      -1.391   8.081 -16.939  1.00 88.98           H
ATOM   1062  CB  MET A  85      -3.546   7.917 -17.212  1.00 88.98           C
ATOM   1063 1HB  MET A  85      -3.544   8.241 -18.252  1.00 88.98           H
ATOM   1064 2HB  MET A  85      -4.311   7.146 -17.119  1.00 88.98           H
ATOM   1065  CG  MET A  85      -3.893   9.099 -16.304  1.00 88.98           C
ATOM   1066 1HG  MET A  85      -4.882   9.481 -16.554  1.00 88.98           H
ATOM   1067 2HG  MET A  85      -3.930   8.771 -15.265  1.00 88.98           H
ATOM   1068  SD  MET A  85      -2.675  10.391 -16.492  1.00 88.98           S
ATOM   1069  CE  MET A  85      -3.069  10.951 -18.140  1.00 88.98           C
ATOM   1070 1HE  MET A  85      -2.951  10.125 -18.843  1.00 88.98           H
ATOM   1071 2HE  MET A  85      -4.099  11.306 -18.167  1.00 88.98           H
ATOM   1072 3HE  MET A  85      -2.398  11.763 -18.419  1.00 88.98           H
ATOM   1073  HN  MET A  85      -2.542   6.075 -18.473  1.00 88.98           H
ATOM   1074  N   PHE A  86      -2.807   5.605 -15.292  1.00 89.39           N
ATOM   1075  CA  PHE A  86      -2.921   4.965 -13.992  1.00 89.39           C
ATOM   1076  C   PHE A  86      -1.556   4.478 -13.501  1.00 89.39           C
ATOM   1077  O   PHE A  86      -1.246   4.582 -12.315  1.00 89.39           O
ATOM   1078  HA  PHE A  86      -3.310   5.710 -13.298  1.00 89.39           H
ATOM   1079  CB  PHE A  86      -3.848   3.761 -14.166  1.00 89.39           C
ATOM   1080 1HB  PHE A  86      -3.448   3.117 -14.949  1.00 89.39           H
ATOM   1081 2HB  PHE A  86      -3.847   3.179 -13.244  1.00 89.39           H
ATOM   1082  CG  PHE A  86      -5.290   4.131 -14.517  1.00 89.39           C
ATOM   1083  CD1 PHE A  86      -5.874   5.214 -13.938  1.00 89.39           C
ATOM   1084  HD1 PHE A  86      -5.314   5.819 -13.225  1.00 89.39           H
ATOM   1085  CD2 PHE A  86      -5.988   3.377 -15.408  1.00 89.39           C
ATOM   1086  HD2 PHE A  86      -5.520   2.508 -15.871  1.00 89.39           H
ATOM   1087  CE1 PHE A  86      -7.213   5.558 -14.264  1.00 89.39           C
ATOM   1088  HE1 PHE A  86      -7.681   6.426 -13.801  1.00 89.39           H
ATOM   1089  CE2 PHE A  86      -7.327   3.720 -15.733  1.00 89.39           C
ATOM   1090  HE2 PHE A  86      -7.886   3.116 -16.447  1.00 89.39           H
ATOM   1091  CZ  PHE A  86      -7.911   4.804 -15.155  1.00 89.39           C
ATOM   1092  HZ  PHE A  86      -8.938   5.068 -15.405  1.00 89.39           H
ATOM   1093  HN  PHE A  86      -3.203   5.090 -16.053  1.00 89.39           H
ATOM   1094  N   LEU A  87      -0.778   3.955 -14.437  1.00 87.39           N
ATOM   1095  CA  LEU A  87       0.548   3.456 -14.115  1.00 87.39           C
ATOM   1096  C   LEU A  87       1.406   4.605 -13.581  1.00 87.39           C
ATOM   1097  O   LEU A  87       2.217   4.411 -12.678  1.00 87.39           O
ATOM   1098  HA  LEU A  87       0.435   2.714 -13.324  1.00 87.39           H
ATOM   1099  CB  LEU A  87       1.159   2.741 -15.322  1.00 87.39           C
ATOM   1100 1HB  LEU A  87       1.095   3.405 -16.183  1.00 87.39           H
ATOM   1101 2HB  LEU A  87       2.219   2.578 -15.124  1.00 87.39           H
ATOM   1102  CG  LEU A  87       0.527   1.399 -15.698  1.00 87.39           C
ATOM   1103  HG  LEU A  87      -0.535   1.563 -15.885  1.00 87.39           H
ATOM   1104  CD1 LEU A  87       1.134   0.850 -16.990  1.00 87.39           C
ATOM   1105 1HD1 LEU A  87       0.962   1.558 -17.802  1.00 87.39           H
ATOM   1106 2HD1 LEU A  87       2.206   0.706 -16.855  1.00 87.39           H
ATOM   1107 3HD1 LEU A  87       0.667  -0.104 -17.235  1.00 87.39           H
ATOM   1108  CD2 LEU A  87       0.634   0.400 -14.544  1.00 87.39           C
ATOM   1109 1HD2 LEU A  87       1.684   0.236 -14.302  1.00 87.39           H
ATOM   1110 2HD2 LEU A  87       0.117   0.797 -13.671  1.00 87.39           H
ATOM   1111 3HD2 LEU A  87       0.176  -0.545 -14.839  1.00 87.39           H
ATOM   1112  HN  LEU A  87      -1.039   3.870 -15.398  1.00 87.39           H
ATOM   1113  N   LEU A  88       1.196   5.777 -14.164  1.00 90.60           N
ATOM   1114  CA  LEU A  88       1.912   6.965 -13.732  1.00 90.60           C
ATOM   1115  C   LEU A  88       1.562   7.266 -12.274  1.00 90.60           C
ATOM   1116  O   LEU A  88       2.451   7.431 -11.440  1.00 90.60           O
ATOM   1117  HA  LEU A  88       2.978   6.744 -13.793  1.00 90.60           H
ATOM   1118  CB  LEU A  88       1.637   8.131 -14.684  1.00 90.60           C
ATOM   1119 1HB  LEU A  88       2.066   7.890 -15.656  1.00 90.60           H
ATOM   1120 2HB  LEU A  88       0.559   8.214 -14.823  1.00 90.60           H
ATOM   1121  CG  LEU A  88       2.173   9.496 -14.245  1.00 90.60           C
ATOM   1122  HG  LEU A  88       1.849   9.676 -13.221  1.00 90.60           H
ATOM   1123  CD1 LEU A  88       3.703   9.509 -14.245  1.00 90.60           C
ATOM   1124 1HD1 LEU A  88       4.073   8.750 -13.555  1.00 90.60           H
ATOM   1125 2HD1 LEU A  88       4.069   9.297 -15.249  1.00 90.60           H
ATOM   1126 3HD1 LEU A  88       4.057  10.491 -13.929  1.00 90.60           H
ATOM   1127  CD2 LEU A  88       1.590  10.617 -15.108  1.00 90.60           C
ATOM   1128 1HD2 LEU A  88       1.863  10.452 -16.150  1.00 90.60           H
ATOM   1129 2HD2 LEU A  88       0.504  10.621 -15.013  1.00 90.60           H
ATOM   1130 3HD2 LEU A  88       1.987  11.575 -14.775  1.00 90.60           H
ATOM   1131  HN  LEU A  88       0.552   5.921 -14.915  1.00 90.60           H
ATOM   1132  N   ASN A  89       0.265   7.327 -12.011  1.00 93.65           N
ATOM   1133  CA  ASN A  89      -0.215   7.723 -10.697  1.00 93.65           C
ATOM   1134  C   ASN A  89       0.203   6.670  -9.668  1.00 93.65           C
ATOM   1135  O   ASN A  89       0.408   6.988  -8.498  1.00 93.65           O
ATOM   1136  HA  ASN A  89       0.240   8.695 -10.507  1.00 93.65           H
ATOM   1137  CB  ASN A  89      -1.741   7.825 -10.676  1.00 93.65           C
ATOM   1138 1HB  ASN A  89      -2.172   7.013 -11.262  1.00 93.65           H
ATOM   1139 2HB  ASN A  89      -2.103   7.707  -9.655  1.00 93.65           H
ATOM   1140  CG  ASN A  89      -2.209   9.170 -11.237  1.00 93.65           C
ATOM   1141  OD1 ASN A  89      -2.470  10.116 -10.513  1.00 93.65           O
ATOM   1142  ND2 ASN A  89      -2.299   9.200 -12.563  1.00 93.65           N
ATOM   1143 1HD2 ASN A  89      -2.070   8.388 -13.099  1.00 93.65           H
ATOM   1144 2HD2 ASN A  89      -2.596  10.036 -13.025  1.00 93.65           H
ATOM   1145  HN  ASN A  89      -0.451   7.113 -12.675  1.00 93.65           H
ATOM   1146  N   LEU A  90       0.317   5.438 -10.142  1.00 91.66           N
ATOM   1147  CA  LEU A  90       0.731   4.342  -9.284  1.00 91.66           C
ATOM   1148  C   LEU A  90       2.163   4.588  -8.804  1.00 91.66           C
ATOM   1149  O   LEU A  90       2.461   4.432  -7.621  1.00 91.66           O
ATOM   1150  HA  LEU A  90       0.072   4.340  -8.415  1.00 91.66           H
ATOM   1151  CB  LEU A  90       0.543   3.002  -9.998  1.00 91.66           C
ATOM   1152 1HB  LEU A  90      -0.390   3.040 -10.560  1.00 91.66           H
ATOM   1153 2HB  LEU A  90       1.348   2.883 -10.723  1.00 91.66           H
ATOM   1154  CG  LEU A  90       0.516   1.762  -9.102  1.00 91.66           C
ATOM   1155  HG  LEU A  90       1.261   1.892  -8.316  1.00 91.66           H
ATOM   1156  CD1 LEU A  90      -0.843   1.611  -8.415  1.00 91.66           C
ATOM   1157 1HD1 LEU A  90      -1.040   2.491  -7.802  1.00 91.66           H
ATOM   1158 2HD1 LEU A  90      -1.623   1.514  -9.171  1.00 91.66           H
ATOM   1159 3HD1 LEU A  90      -0.835   0.723  -7.784  1.00 91.66           H
ATOM   1160  CD2 LEU A  90       0.903   0.508  -9.888  1.00 91.66           C
ATOM   1161 1HD2 LEU A  90       0.200   0.362 -10.708  1.00 91.66           H
ATOM   1162 2HD2 LEU A  90       1.910   0.627 -10.289  1.00 91.66           H
ATOM   1163 3HD2 LEU A  90       0.876  -0.358  -9.227  1.00 91.66           H
ATOM   1164  HN  LEU A  90       0.132   5.185 -11.092  1.00 91.66           H
ATOM   1165  N   ALA A  91       3.012   4.968  -9.748  1.00 93.88           N
ATOM   1166  CA  ALA A  91       4.416   5.192  -9.446  1.00 93.88           C
ATOM   1167  C   ALA A  91       4.545   6.386  -8.499  1.00 93.88           C
ATOM   1168  O   ALA A  91       5.406   6.395  -7.620  1.00 93.88           O
ATOM   1169  HA  ALA A  91       4.794   4.300  -8.947  1.00 93.88           H
ATOM   1170  CB  ALA A  91       5.192   5.394 -10.749  1.00 93.88           C
ATOM   1171 1HB  ALA A  91       5.092   4.506 -11.373  1.00 93.88           H
ATOM   1172 2HB  ALA A  91       4.793   6.258 -11.280  1.00 93.88           H
ATOM   1173 3HB  ALA A  91       6.245   5.561 -10.522  1.00 93.88           H
ATOM   1174  HN  ALA A  91       2.755   5.123 -10.702  1.00 93.88           H
ATOM   1175  N   ILE A  92       3.678   7.365  -8.711  1.00 95.31           N
ATOM   1176  CA  ILE A  92       3.681   8.559  -7.883  1.00 95.31           C
ATOM   1177  C   ILE A  92       3.312   8.180  -6.447  1.00 95.31           C
ATOM   1178  O   ILE A  92       3.961   8.619  -5.499  1.00 95.31           O
ATOM   1179  HA  ILE A  92       4.696   8.956  -7.885  1.00 95.31           H
ATOM   1180  CB  ILE A  92       2.774   9.633  -8.488  1.00 95.31           C
ATOM   1181  HB  ILE A  92       1.814   9.175  -8.725  1.00 95.31           H
ATOM   1182  CG1 ILE A  92       3.355  10.168  -9.798  1.00 95.31           C
ATOM   1183 1HG1 ILE A  92       4.242  10.766  -9.589  1.00 95.31           H
ATOM   1184 2HG1 ILE A  92       3.673   9.335 -10.425  1.00 95.31           H
ATOM   1185  CG2 ILE A  92       2.503  10.753  -7.481  1.00 95.31           C
ATOM   1186 1HG2 ILE A  92       2.015  10.339  -6.599  1.00 95.31           H
ATOM   1187 2HG2 ILE A  92       3.447  11.215  -7.190  1.00 95.31           H
ATOM   1188 3HG2 ILE A  92       1.856  11.502  -7.937  1.00 95.31           H
ATOM   1189  CD1 ILE A  92       2.327  11.015 -10.549  1.00 95.31           C
ATOM   1190 1HD1 ILE A  92       1.452  10.407 -10.777  1.00 95.31           H
ATOM   1191 2HD1 ILE A  92       2.029  11.860  -9.928  1.00 95.31           H
ATOM   1192 3HD1 ILE A  92       2.766  11.383 -11.476  1.00 95.31           H
ATOM   1193  HN  ILE A  92       2.984   7.352  -9.431  1.00 95.31           H
ATOM   1194  N   ALA A  93       2.271   7.369  -6.332  1.00 95.17           N
ATOM   1195  CA  ALA A  93       1.779   6.963  -5.026  1.00 95.17           C
ATOM   1196  C   ALA A  93       2.892   6.233  -4.271  1.00 95.17           C
ATOM   1197  O   ALA A  93       3.114   6.486  -3.088  1.00 95.17           O
ATOM   1198  HA  ALA A  93       1.511   7.866  -4.477  1.00 95.17           H
ATOM   1199  CB  ALA A  93       0.528   6.100  -5.198  1.00 95.17           C
ATOM   1200 1HB  ALA A  93      -0.242   6.675  -5.713  1.00 95.17           H
ATOM   1201 2HB  ALA A  93       0.774   5.215  -5.784  1.00 95.17           H
ATOM   1202 3HB  ALA A  93       0.159   5.796  -4.218  1.00 95.17           H
ATOM   1203  HN  ALA A  93       1.768   6.991  -7.109  1.00 95.17           H
ATOM   1204  N   ASP A  94       3.562   5.341  -4.987  1.00 94.22           N
ATOM   1205  CA  ASP A  94       4.625   4.550  -4.391  1.00 94.22           C
ATOM   1206  C   ASP A  94       5.731   5.483  -3.893  1.00 94.22           C
ATOM   1207  O   ASP A  94       6.232   5.320  -2.781  1.00 94.22           O
ATOM   1208  HA  ASP A  94       4.151   3.997  -3.580  1.00 94.22           H
ATOM   1209  CB  ASP A  94       5.239   3.592  -5.414  1.00 94.22           C
ATOM   1210 1HB  ASP A  94       5.367   4.106  -6.367  1.00 94.22           H
ATOM   1211 2HB  ASP A  94       6.231   3.286  -5.081  1.00 94.22           H
ATOM   1212  CG  ASP A  94       4.356   2.358  -5.608  1.00 94.22           C
ATOM   1213  OD1 ASP A  94       3.660   1.999  -4.634  1.00 94.22           O
ATOM   1214  OD2 ASP A  94       4.397   1.801  -6.727  1.00 94.22           O
ATOM   1215  HN  ASP A  94       3.390   5.156  -5.954  1.00 94.22           H
ATOM   1216  N   LEU A  95       6.081   6.439  -4.741  1.00 96.49           N
ATOM   1217  CA  LEU A  95       7.165   7.355  -4.429  1.00 96.49           C
ATOM   1218  C   LEU A  95       6.840   8.102  -3.134  1.00 96.49           C
ATOM   1219  O   LEU A  95       7.697   8.245  -2.264  1.00 96.49           O
ATOM   1220  HA  LEU A  95       8.062   6.757  -4.267  1.00 96.49           H
ATOM   1221  CB  LEU A  95       7.444   8.278  -5.618  1.00 96.49           C
ATOM   1222 1HB  LEU A  95       6.490   8.611  -6.026  1.00 96.49           H
ATOM   1223 2HB  LEU A  95       7.961   9.165  -5.250  1.00 96.49           H
ATOM   1224  CG  LEU A  95       8.271   7.675  -6.755  1.00 96.49           C
ATOM   1225  HG  LEU A  95       7.750   6.793  -7.126  1.00 96.49           H
ATOM   1226  CD1 LEU A  95       8.391   8.654  -7.924  1.00 96.49           C
ATOM   1227 1HD1 LEU A  95       7.397   8.891  -8.303  1.00 96.49           H
ATOM   1228 2HD1 LEU A  95       8.879   9.568  -7.585  1.00 96.49           H
ATOM   1229 3HD1 LEU A  95       8.984   8.200  -8.719  1.00 96.49           H
ATOM   1230  CD2 LEU A  95       9.640   7.212  -6.252  1.00 96.49           C
ATOM   1231 1HD2 LEU A  95      10.182   8.063  -5.839  1.00 96.49           H
ATOM   1232 2HD2 LEU A  95       9.507   6.456  -5.478  1.00 96.49           H
ATOM   1233 3HD2 LEU A  95      10.207   6.788  -7.080  1.00 96.49           H
ATOM   1234  HN  LEU A  95       5.638   6.593  -5.624  1.00 96.49           H
ATOM   1235  N   LEU A  96       5.599   8.559  -3.048  1.00 95.86           N
ATOM   1236  CA  LEU A  96       5.183   9.388  -1.929  1.00 95.86           C
ATOM   1237  C   LEU A  96       5.419   8.628  -0.622  1.00 95.86           C
ATOM   1238  O   LEU A  96       5.852   9.212   0.370  1.00 95.86           O
ATOM   1239  HA  LEU A  96       5.813  10.277  -1.930  1.00 95.86           H
ATOM   1240  CB  LEU A  96       3.739   9.856  -2.117  1.00 95.86           C
ATOM   1241 1HB  LEU A  96       3.133   8.995  -2.403  1.00 95.86           H
ATOM   1242 2HB  LEU A  96       3.362  10.204  -1.155  1.00 95.86           H
ATOM   1243  CG  LEU A  96       3.521  10.963  -3.149  1.00 95.86           C
ATOM   1244  HG  LEU A  96       3.829  10.587  -4.125  1.00 95.86           H
ATOM   1245  CD1 LEU A  96       2.040  11.332  -3.254  1.00 95.86           C
ATOM   1246 1HD1 LEU A  96       1.468  10.455  -3.557  1.00 95.86           H
ATOM   1247 2HD1 LEU A  96       1.683  11.682  -2.286  1.00 95.86           H
ATOM   1248 3HD1 LEU A  96       1.914  12.122  -3.995  1.00 95.86           H
ATOM   1249  CD2 LEU A  96       4.394  12.181  -2.839  1.00 95.86           C
ATOM   1250 1HD2 LEU A  96       4.140  12.568  -1.852  1.00 95.86           H
ATOM   1251 2HD2 LEU A  96       5.444  11.889  -2.856  1.00 95.86           H
ATOM   1252 3HD2 LEU A  96       4.220  12.953  -3.588  1.00 95.86           H
ATOM   1253  HN  LEU A  96       4.886   8.371  -3.723  1.00 95.86           H
ATOM   1254  N   PHE A  97       5.122   7.338  -0.663  1.00 95.62           N
ATOM   1255  CA  PHE A  97       5.286   6.494   0.509  1.00 95.62           C
ATOM   1256  C   PHE A  97       6.767   6.244   0.801  1.00 95.62           C
ATOM   1257  O   PHE A  97       7.212   6.384   1.939  1.00 95.62           O
ATOM   1258  HA  PHE A  97       4.836   7.020   1.351  1.00 95.62           H
ATOM   1259  CB  PHE A  97       4.607   5.159   0.198  1.00 95.62           C
ATOM   1260 1HB  PHE A  97       3.527   5.306   0.192  1.00 95.62           H
ATOM   1261 2HB  PHE A  97       4.891   4.843  -0.805  1.00 95.62           H
ATOM   1262  CG  PHE A  97       4.950   4.042   1.185  1.00 95.62           C
ATOM   1263  CD1 PHE A  97       5.564   2.911   0.745  1.00 95.62           C
ATOM   1264  HD1 PHE A  97       5.812   2.801  -0.310  1.00 95.62           H
ATOM   1265  CD2 PHE A  97       4.641   4.179   2.503  1.00 95.62           C
ATOM   1266  HD2 PHE A  97       4.148   5.085   2.855  1.00 95.62           H
ATOM   1267  CE1 PHE A  97       5.883   1.874   1.661  1.00 95.62           C
ATOM   1268  HE1 PHE A  97       6.375   0.967   1.309  1.00 95.62           H
ATOM   1269  CE2 PHE A  97       4.959   3.142   3.419  1.00 95.62           C
ATOM   1270  HE2 PHE A  97       4.712   3.252   4.474  1.00 95.62           H
ATOM   1271  CZ  PHE A  97       5.574   2.011   2.979  1.00 95.62           C
ATOM   1272  HZ  PHE A  97       5.818   1.215   3.682  1.00 95.62           H
ATOM   1273  HN  PHE A  97       4.776   6.869  -1.476  1.00 95.62           H
ATOM   1274  N   LEU A  98       7.490   5.877  -0.247  1.00 96.56           N
ATOM   1275  CA  LEU A  98       8.868   5.444  -0.091  1.00 96.56           C
ATOM   1276  C   LEU A  98       9.664   6.537   0.625  1.00 96.56           C
ATOM   1277  O   LEU A  98      10.552   6.242   1.423  1.00 96.56           O
ATOM   1278  HA  LEU A  98       8.862   4.554   0.538  1.00 96.56           H
ATOM   1279  CB  LEU A  98       9.459   5.039  -1.443  1.00 96.56           C
ATOM   1280 1HB  LEU A  98       9.271   5.843  -2.155  1.00 96.56           H
ATOM   1281 2HB  LEU A  98      10.541   4.957  -1.335  1.00 96.56           H
ATOM   1282  CG  LEU A  98       8.934   3.733  -2.041  1.00 96.56           C
ATOM   1283  HG  LEU A  98       7.850   3.714  -1.922  1.00 96.56           H
ATOM   1284  CD1 LEU A  98       9.225   3.660  -3.541  1.00 96.56           C
ATOM   1285 1HD1 LEU A  98       8.740   4.495  -4.046  1.00 96.56           H
ATOM   1286 2HD1 LEU A  98      10.301   3.711  -3.705  1.00 96.56           H
ATOM   1287 3HD1 LEU A  98       8.841   2.721  -3.941  1.00 96.56           H
ATOM   1288  CD2 LEU A  98       9.492   2.522  -1.289  1.00 96.56           C
ATOM   1289 1HD2 LEU A  98      10.580   2.524  -1.355  1.00 96.56           H
ATOM   1290 2HD2 LEU A  98       9.191   2.574  -0.243  1.00 96.56           H
ATOM   1291 3HD2 LEU A  98       9.102   1.607  -1.735  1.00 96.56           H
ATOM   1292  HN  LEU A  98       7.150   5.872  -1.187  1.00 96.56           H
ATOM   1293  N   VAL A  99       9.316   7.777   0.315  1.00 96.76           N
ATOM   1294  CA  VAL A  99      10.030   8.916   0.868  1.00 96.76           C
ATOM   1295  C   VAL A  99       9.882   8.914   2.391  1.00 96.76           C
ATOM   1296  O   VAL A  99      10.651   9.568   3.093  1.00 96.76           O
ATOM   1297  HA  VAL A  99      11.084   8.796   0.618  1.00 96.76           H
ATOM   1298  CB  VAL A  99       9.533  10.210   0.220  1.00 96.76           C
ATOM   1299  HB  VAL A  99       8.444  10.213   0.271  1.00 96.76           H
ATOM   1300  CG1 VAL A  99      10.042  11.435   0.982  1.00 96.76           C
ATOM   1301 1HG1 VAL A  99       9.683  11.398   2.011  1.00 96.76           H
ATOM   1302 2HG1 VAL A  99      11.132  11.438   0.978  1.00 96.76           H
ATOM   1303 3HG1 VAL A  99       9.674  12.341   0.501  1.00 96.76           H
ATOM   1304  CG2 VAL A  99       9.935  10.275  -1.254  1.00 96.76           C
ATOM   1305 1HG2 VAL A  99      11.021  10.238  -1.336  1.00 96.76           H
ATOM   1306 2HG2 VAL A  99       9.501   9.429  -1.787  1.00 96.76           H
ATOM   1307 3HG2 VAL A  99       9.569  11.205  -1.690  1.00 96.76           H
ATOM   1308  HN  VAL A  99       8.563   8.009  -0.301  1.00 96.76           H
ATOM   1309  N   THR A 100       8.887   8.172   2.856  1.00 96.17           N
ATOM   1310  CA  THR A 100       8.588   8.127   4.277  1.00 96.17           C
ATOM   1311  C   THR A 100       9.410   7.033   4.961  1.00 96.17           C
ATOM   1312  O   THR A 100       9.524   7.010   6.185  1.00 96.17           O
ATOM   1313  HA  THR A 100       8.888   9.077   4.721  1.00 96.17           H
ATOM   1314  CB  THR A 100       7.078   7.943   4.437  1.00 96.17           C
ATOM   1315  HB  THR A 100       6.764   8.168   5.456  1.00 96.17           H
ATOM   1316  OG1 THR A 100       6.844   6.606   4.003  1.00 96.17           O
ATOM   1317  HG1 THR A 100       6.777   6.577   3.005  1.00 96.17           H
ATOM   1318  CG2 THR A 100       6.276   8.800   3.455  1.00 96.17           C
ATOM   1319 1HG2 THR A 100       6.541   8.527   2.434  1.00 96.17           H
ATOM   1320 2HG2 THR A 100       6.505   9.852   3.621  1.00 96.17           H
ATOM   1321 3HG2 THR A 100       5.211   8.631   3.612  1.00 96.17           H
ATOM   1322  HN  THR A 100       8.293   7.610   2.281  1.00 96.17           H
ATOM   1323  N   LEU A 101       9.962   6.151   4.140  1.00 95.85           N
ATOM   1324  CA  LEU A 101      10.635   4.970   4.652  1.00 95.85           C
ATOM   1325  C   LEU A 101      11.868   5.398   5.451  1.00 95.85           C
ATOM   1326  O   LEU A 101      12.158   4.831   6.503  1.00 95.85           O
ATOM   1327  HA  LEU A 101       9.944   4.467   5.328  1.00 95.85           H
ATOM   1328  CB  LEU A 101      10.947   3.996   3.515  1.00 95.85           C
ATOM   1329 1HB  LEU A 101      11.446   4.546   2.717  1.00 95.85           H
ATOM   1330 2HB  LEU A 101      11.657   3.255   3.883  1.00 95.85           H
ATOM   1331  CG  LEU A 101       9.748   3.258   2.916  1.00 95.85           C
ATOM   1332  HG  LEU A 101       9.107   3.991   2.425  1.00 95.85           H
ATOM   1333  CD1 LEU A 101      10.196   2.261   1.846  1.00 95.85           C
ATOM   1334 1HD1 LEU A 101      10.714   2.792   1.048  1.00 95.85           H
ATOM   1335 2HD1 LEU A 101      10.870   1.528   2.291  1.00 95.85           H
ATOM   1336 3HD1 LEU A 101       9.325   1.751   1.436  1.00 95.85           H
ATOM   1337  CD2 LEU A 101       8.913   2.589   4.009  1.00 95.85           C
ATOM   1338 1HD2 LEU A 101       9.531   1.871   4.550  1.00 95.85           H
ATOM   1339 2HD2 LEU A 101       8.547   3.347   4.702  1.00 95.85           H
ATOM   1340 3HD2 LEU A 101       8.068   2.072   3.556  1.00 95.85           H
ATOM   1341  HN  LEU A 101       9.954   6.234   3.143  1.00 95.85           H
ATOM   1342  N   PRO A 102      12.613   6.402   4.969  1.00 95.82           N
ATOM   1343  CA  PRO A 102      13.810   6.861   5.677  1.00 95.82           C
ATOM   1344  C   PRO A 102      13.526   7.199   7.132  1.00 95.82           C
ATOM   1345  O   PRO A 102      14.319   6.875   8.014  1.00 95.82           O
ATOM   1346  HA  PRO A 102      14.555   6.065   5.710  1.00 95.82           H
ATOM   1347  CB  PRO A 102      14.251   8.093   4.884  1.00 95.82           C
ATOM   1348 1HB  PRO A 102      13.820   9.008   5.291  1.00 95.82           H
ATOM   1349 2HB  PRO A 102      15.334   8.216   4.903  1.00 95.82           H
ATOM   1350  CG  PRO A 102      13.741   7.808   3.477  1.00 95.82           C
ATOM   1351 1HG  PRO A 102      13.660   8.719   2.883  1.00 95.82           H
ATOM   1352 2HG  PRO A 102      14.411   7.144   2.930  1.00 95.82           H
ATOM   1353  CD  PRO A 102      12.386   7.168   3.730  1.00 95.82           C
ATOM   1354 1HD  PRO A 102      11.603   7.916   3.860  1.00 95.82           H
ATOM   1355 2HD  PRO A 102      12.078   6.530   2.902  1.00 95.82           H
ATOM   1356  N   PHE A 103      12.390   7.847   7.344  1.00 95.19           N
ATOM   1357  CA  PHE A 103      12.015   8.280   8.679  1.00 95.19           C
ATOM   1358  C   PHE A 103      11.680   7.083   9.571  1.00 95.19           C
ATOM   1359  O   PHE A 103      12.018   7.071  10.754  1.00 95.19           O
ATOM   1360  HA  PHE A 103      12.867   8.816   9.098  1.00 95.19           H
ATOM   1361  CB  PHE A 103      10.768   9.155   8.532  1.00 95.19           C
ATOM   1362 1HB  PHE A 103       9.997   8.586   8.013  1.00 95.19           H
ATOM   1363 2HB  PHE A 103      10.380   9.388   9.523  1.00 95.19           H
ATOM   1364  CG  PHE A 103      11.012  10.463   7.776  1.00 95.19           C
ATOM   1365  CD1 PHE A 103      11.391  11.579   8.453  1.00 95.19           C
ATOM   1366  HD1 PHE A 103      11.522  11.542   9.535  1.00 95.19           H
ATOM   1367  CD2 PHE A 103      10.848  10.509   6.426  1.00 95.19           C
ATOM   1368  HD2 PHE A 103      10.544   9.614   5.883  1.00 95.19           H
ATOM   1369  CE1 PHE A 103      11.617  12.793   7.752  1.00 95.19           C
ATOM   1370  HE1 PHE A 103      11.921  13.688   8.295  1.00 95.19           H
ATOM   1371  CE2 PHE A 103      11.074  11.723   5.725  1.00 95.19           C
ATOM   1372  HE2 PHE A 103      10.943  11.759   4.643  1.00 95.19           H
ATOM   1373  CZ  PHE A 103      11.454  12.839   6.402  1.00 95.19           C
ATOM   1374  HZ  PHE A 103      11.627  13.771   5.864  1.00 95.19           H
ATOM   1375  HN  PHE A 103      11.734   8.076   6.626  1.00 95.19           H
ATOM   1376  N   TRP A 104      11.020   6.104   8.970  1.00 93.28           N
ATOM   1377  CA  TRP A 104      10.679   4.884   9.681  1.00 93.28           C
ATOM   1378  C   TRP A 104      11.982   4.212  10.119  1.00 93.28           C
ATOM   1379  O   TRP A 104      12.063   3.666  11.218  1.00 93.28           O
ATOM   1380  HA  TRP A 104      10.090   5.162  10.556  1.00 93.28           H
ATOM   1381  CB  TRP A 104       9.797   3.976   8.821  1.00 93.28           C
ATOM   1382 1HB  TRP A 104      10.179   3.977   7.800  1.00 93.28           H
ATOM   1383 2HB  TRP A 104       9.877   2.954   9.190  1.00 93.28           H
ATOM   1384  CG  TRP A 104       8.322   4.381   8.799  1.00 93.28           C
ATOM   1385  CD1 TRP A 104       7.589   4.768   7.746  1.00 93.28           C
ATOM   1386  HD1 TRP A 104       7.970   4.845   6.728  1.00 93.28           H
ATOM   1387  CD2 TRP A 104       7.425   4.424   9.928  1.00 93.28           C
ATOM   1388  NE1 TRP A 104       6.290   5.056   8.112  1.00 93.28           N
ATOM   1389  HE1 TRP A 104       5.557   5.363   7.505  1.00 93.28           H
ATOM   1390  CE2 TRP A 104       6.187   4.840   9.482  1.00 93.28           C
ATOM   1391  CE3 TRP A 104       7.652   4.121  11.282  1.00 93.28           C
ATOM   1392  HE3 TRP A 104       8.619   3.790  11.659  1.00 93.28           H
ATOM   1393  CZ2 TRP A 104       5.079   4.991  10.324  1.00 93.28           C
ATOM   1394  HZ2 TRP A 104       4.111   5.321   9.947  1.00 93.28           H
ATOM   1395  CZ3 TRP A 104       6.534   4.277  12.111  1.00 93.28           C
ATOM   1396  HZ3 TRP A 104       6.656   4.055  13.172  1.00 93.28           H
ATOM   1397  CH2 TRP A 104       5.282   4.695  11.678  1.00 93.28           C
ATOM   1398  HH2 TRP A 104       4.461   4.791  12.388  1.00 93.28           H
ATOM   1399  HN  TRP A 104      10.721   6.135   8.016  1.00 93.28           H
ATOM   1400  N   ALA A 105      12.968   4.273   9.236  1.00 94.77           N
ATOM   1401  CA  ALA A 105      14.232   3.600   9.479  1.00 94.77           C
ATOM   1402  C   ALA A 105      14.899   4.207  10.715  1.00 94.77           C
ATOM   1403  O   ALA A 105      15.365   3.482  11.593  1.00 94.77           O
ATOM   1404  HA  ALA A 105      14.017   2.549   9.672  1.00 94.77           H
ATOM   1405  CB  ALA A 105      15.113   3.703   8.232  1.00 94.77           C
ATOM   1406 1HB  ALA A 105      14.606   3.232   7.390  1.00 94.77           H
ATOM   1407 2HB  ALA A 105      15.298   4.752   8.003  1.00 94.77           H
ATOM   1408 3HB  ALA A 105      16.061   3.198   8.414  1.00 94.77           H
ATOM   1409  HN  ALA A 105      12.913   4.771   8.370  1.00 94.77           H
ATOM   1410  N   ILE A 106      14.925   5.531  10.744  1.00 94.27           N
ATOM   1411  CA  ILE A 106      15.569   6.244  11.835  1.00 94.27           C
ATOM   1412  C   ILE A 106      14.831   5.944  13.141  1.00 94.27           C
ATOM   1413  O   ILE A 106      15.458   5.701  14.171  1.00 94.27           O
ATOM   1414  HA  ILE A 106      16.587   5.862  11.918  1.00 94.27           H
ATOM   1415  CB  ILE A 106      15.670   7.736  11.514  1.00 94.27           C
ATOM   1416  HB  ILE A 106      14.696   8.076  11.162  1.00 94.27           H
ATOM   1417  CG1 ILE A 106      16.672   7.989  10.386  1.00 94.27           C
ATOM   1418 1HG1 ILE A 106      17.687   7.866  10.763  1.00 94.27           H
ATOM   1419 2HG1 ILE A 106      16.532   7.248   9.599  1.00 94.27           H
ATOM   1420  CG2 ILE A 106      16.004   8.545  12.769  1.00 94.27           C
ATOM   1421 1HG2 ILE A 106      15.221   8.400  13.514  1.00 94.27           H
ATOM   1422 2HG2 ILE A 106      16.958   8.210  13.174  1.00 94.27           H
ATOM   1423 3HG2 ILE A 106      16.069   9.603  12.513  1.00 94.27           H
ATOM   1424  CD1 ILE A 106      16.503   9.395   9.807  1.00 94.27           C
ATOM   1425 1HD1 ILE A 106      15.494   9.505   9.409  1.00 94.27           H
ATOM   1426 2HD1 ILE A 106      16.667  10.133  10.592  1.00 94.27           H
ATOM   1427 3HD1 ILE A 106      17.227   9.548   9.007  1.00 94.27           H
ATOM   1428  HN  ILE A 106      14.516   6.114  10.042  1.00 94.27           H
ATOM   1429  N   ALA A 107      13.509   5.970  13.056  1.00 93.19           N
ATOM   1430  CA  ALA A 107      12.680   5.793  14.236  1.00 93.19           C
ATOM   1431  C   ALA A 107      12.909   4.394  14.811  1.00 93.19           C
ATOM   1432  O   ALA A 107      12.864   4.203  16.025  1.00 93.19           O
ATOM   1433  HA  ALA A 107      12.989   6.535  14.973  1.00 93.19           H
ATOM   1434  CB  ALA A 107      11.215   6.041  13.872  1.00 93.19           C
ATOM   1435 1HB  ALA A 107      11.100   7.058  13.497  1.00 93.19           H
ATOM   1436 2HB  ALA A 107      10.907   5.333  13.103  1.00 93.19           H
ATOM   1437 3HB  ALA A 107      10.593   5.909  14.758  1.00 93.19           H
ATOM   1438  HN  ALA A 107      13.006   6.108  12.203  1.00 93.19           H
ATOM   1439  N   ALA A 108      13.150   3.452  13.911  1.00 92.67           N
ATOM   1440  CA  ALA A 108      13.349   2.069  14.310  1.00 92.67           C
ATOM   1441  C   ALA A 108      14.755   1.908  14.893  1.00 92.67           C
ATOM   1442  O   ALA A 108      14.967   1.103  15.799  1.00 92.67           O
ATOM   1443  HA  ALA A 108      12.616   1.838  15.083  1.00 92.67           H
ATOM   1444  CB  ALA A 108      13.106   1.151  13.111  1.00 92.67           C
ATOM   1445 1HB  ALA A 108      12.085   1.282  12.753  1.00 92.67           H
ATOM   1446 2HB  ALA A 108      13.806   1.403  12.313  1.00 92.67           H
ATOM   1447 3HB  ALA A 108      13.256   0.114  13.411  1.00 92.67           H
ATOM   1448  HN  ALA A 108      13.210   3.620  12.927  1.00 92.67           H
ATOM   1449  N   ALA A 109      15.679   2.686  14.348  1.00 92.24           N
ATOM   1450  CA  ALA A 109      17.080   2.550  14.710  1.00 92.24           C
ATOM   1451  C   ALA A 109      17.275   3.003  16.158  1.00 92.24           C
ATOM   1452  O   ALA A 109      18.112   2.457  16.875  1.00 92.24           O
ATOM   1453  HA  ALA A 109      17.342   1.495  14.630  1.00 92.24           H
ATOM   1454  CB  ALA A 109      17.940   3.347  13.728  1.00 92.24           C
ATOM   1455 1HB  ALA A 109      17.787   2.966  12.718  1.00 92.24           H
ATOM   1456 2HB  ALA A 109      17.656   4.399  13.767  1.00 92.24           H
ATOM   1457 3HB  ALA A 109      18.991   3.244  13.999  1.00 92.24           H
ATOM   1458  HN  ALA A 109      15.484   3.398  13.674  1.00 92.24           H
ATOM   1459  N   ASP A 110      16.489   3.997  16.544  1.00 87.90           N
ATOM   1460  CA  ASP A 110      16.656   4.621  17.846  1.00 87.90           C
ATOM   1461  C   ASP A 110      15.288   5.041  18.385  1.00 87.90           C
ATOM   1462  O   ASP A 110      14.606   4.253  19.039  1.00 87.90           O
ATOM   1463  HA  ASP A 110      17.135   3.864  18.467  1.00 87.90           H
ATOM   1464  CB  ASP A 110      17.530   5.873  17.747  1.00 87.90           C
ATOM   1465 1HB  ASP A 110      18.499   5.613  17.321  1.00 87.90           H
ATOM   1466 2HB  ASP A 110      17.067   6.592  17.071  1.00 87.90           H
ATOM   1467  CG  ASP A 110      17.728   6.513  19.123  1.00 87.90           C
ATOM   1468  OD1 ASP A 110      17.391   5.835  20.118  1.00 87.90           O
ATOM   1469  OD2 ASP A 110      18.212   7.665  19.149  1.00 87.90           O
ATOM   1470  HN  ASP A 110      15.750   4.375  15.986  1.00 87.90           H
ATOM   1471  N   GLN A 111      14.926   6.282  18.092  1.00 88.76           N
ATOM   1472  CA  GLN A 111      13.652   6.816  18.541  1.00 88.76           C
ATOM   1473  C   GLN A 111      13.161   7.898  17.576  1.00 88.76           C
ATOM   1474  O   GLN A 111      13.898   8.325  16.689  1.00 88.76           O
ATOM   1475  HA  GLN A 111      12.964   5.971  18.530  1.00 88.76           H
ATOM   1476  CB  GLN A 111      13.757   7.360  19.967  1.00 88.76           C
ATOM   1477 1HB  GLN A 111      12.778   7.702  20.302  1.00 88.76           H
ATOM   1478 2HB  GLN A 111      14.064   6.561  20.643  1.00 88.76           H
ATOM   1479  CG  GLN A 111      14.761   8.512  20.042  1.00 88.76           C
ATOM   1480 1HG  GLN A 111      15.741   8.167  19.713  1.00 88.76           H
ATOM   1481 2HG  GLN A 111      14.457   9.308  19.362  1.00 88.76           H
ATOM   1482  CD  GLN A 111      14.859   9.062  21.467  1.00 88.76           C
ATOM   1483  OE1 GLN A 111      13.868   9.304  22.136  1.00 88.76           O
ATOM   1484  NE2 GLN A 111      16.106   9.244  21.891  1.00 88.76           N
ATOM   1485 1HE2 GLN A 111      16.875   9.026  21.291  1.00 88.76           H
ATOM   1486 2HE2 GLN A 111      16.274   9.601  22.810  1.00 88.76           H
ATOM   1487  HN  GLN A 111      15.486   6.916  17.559  1.00 88.76           H
ATOM   1488  N   TRP A 112      11.919   8.310  17.783  1.00 91.63           N
ATOM   1489  CA  TRP A 112      11.319   9.331  16.941  1.00 91.63           C
ATOM   1490  C   TRP A 112      11.929  10.680  17.326  1.00 91.63           C
ATOM   1491  O   TRP A 112      11.630  11.219  18.391  1.00 91.63           O
ATOM   1492  HA  TRP A 112      11.563   9.094  15.905  1.00 91.63           H
ATOM   1493  CB  TRP A 112       9.794   9.310  17.056  1.00 91.63           C
ATOM   1494 1HB  TRP A 112       9.442   8.289  16.907  1.00 91.63           H
ATOM   1495 2HB  TRP A 112       9.512   9.600  18.068  1.00 91.63           H
ATOM   1496  CG  TRP A 112       9.082  10.229  16.061  1.00 91.63           C
ATOM   1497  CD1 TRP A 112       8.681  11.494  16.247  1.00 91.63           C
ATOM   1498  HD1 TRP A 112       8.819  12.051  17.174  1.00 91.63           H
ATOM   1499  CD2 TRP A 112       8.702   9.901  14.708  1.00 91.63           C
ATOM   1500  NE1 TRP A 112       8.072  12.004  15.118  1.00 91.63           N
ATOM   1501  HE1 TRP A 112       7.692  12.923  15.014  1.00 91.63           H
ATOM   1502  CE2 TRP A 112       8.085  11.004  14.152  1.00 91.63           C
ATOM   1503  CE3 TRP A 112       8.873   8.712  13.977  1.00 91.63           C
ATOM   1504  HE3 TRP A 112       9.356   7.828  14.393  1.00 91.63           H
ATOM   1505  CZ2 TRP A 112       7.590  11.027  12.843  1.00 91.63           C
ATOM   1506  HZ2 TRP A 112       7.107  11.911  12.427  1.00 91.63           H
ATOM   1507  CZ3 TRP A 112       8.372   8.752  12.670  1.00 91.63           C
ATOM   1508  HZ3 TRP A 112       8.479   7.855  12.060  1.00 91.63           H
ATOM   1509  CH2 TRP A 112       7.749   9.854  12.097  1.00 91.63           C
ATOM   1510  HH2 TRP A 112       7.386   9.804  11.070  1.00 91.63           H
ATOM   1511  HN  TRP A 112      11.327   7.960  18.509  1.00 91.63           H
ATOM   1512  N   LYS A 113      12.774  11.187  16.439  1.00 92.00           N
ATOM   1513  CA  LYS A 113      13.519  12.401  16.725  1.00 92.00           C
ATOM   1514  C   LYS A 113      12.823  13.590  16.060  1.00 92.00           C
ATOM   1515  O   LYS A 113      13.309  14.718  16.132  1.00 92.00           O
ATOM   1516  HA  LYS A 113      13.501  12.550  17.804  1.00 92.00           H
ATOM   1517  CB  LYS A 113      14.984  12.238  16.315  1.00 92.00           C
ATOM   1518 1HB  LYS A 113      15.043  11.959  15.263  1.00 92.00           H
ATOM   1519 2HB  LYS A 113      15.503  13.191  16.421  1.00 92.00           H
ATOM   1520  CG  LYS A 113      15.678  11.176  17.170  1.00 92.00           C
ATOM   1521 1HG  LYS A 113      15.662  11.479  18.217  1.00 92.00           H
ATOM   1522 2HG  LYS A 113      15.132  10.235  17.101  1.00 92.00           H
ATOM   1523  CD  LYS A 113      17.124  10.966  16.717  1.00 92.00           C
ATOM   1524 1HD  LYS A 113      17.142  10.679  15.665  1.00 92.00           H
ATOM   1525 2HD  LYS A 113      17.675  11.903  16.800  1.00 92.00           H
ATOM   1526  CE  LYS A 113      17.811   9.888  17.557  1.00 92.00           C
ATOM   1527 1HE  LYS A 113      17.854  10.204  18.600  1.00 92.00           H
ATOM   1528 2HE  LYS A 113      17.228   8.968  17.526  1.00 92.00           H
ATOM   1529  NZ  LYS A 113      19.179   9.632  17.054  1.00 92.00           N
ATOM   1530 1HZ  LYS A 113      19.589   8.859  17.567  1.00 92.00           H
ATOM   1531 2HZ  LYS A 113      19.139   9.399  16.068  1.00 92.00           H
ATOM   1532 3HZ  LYS A 113      19.748  10.462  17.182  1.00 92.00           H
ATOM   1533  HN  LYS A 113      12.951  10.783  15.542  1.00 92.00           H
ATOM   1534  N   PHE A 114      11.696  13.297  15.427  1.00 93.91           N
ATOM   1535  CA  PHE A 114      11.049  14.269  14.563  1.00 93.91           C
ATOM   1536  C   PHE A 114       9.823  14.879  15.245  1.00 93.91           C
ATOM   1537  O   PHE A 114       9.387  14.400  16.291  1.00 93.91           O
ATOM   1538  HA  PHE A 114      11.776  15.055  14.357  1.00 93.91           H
ATOM   1539  CB  PHE A 114      10.599  13.521  13.306  1.00 93.91           C
ATOM   1540 1HB  PHE A 114       9.786  12.845  13.570  1.00 93.91           H
ATOM   1541 2HB  PHE A 114      10.197  14.240  12.592  1.00 93.91           H
ATOM   1542  CG  PHE A 114      11.711  12.718  12.628  1.00 93.91           C
ATOM   1543  CD1 PHE A 114      12.662  13.358  11.895  1.00 93.91           C
ATOM   1544  HD1 PHE A 114      12.631  14.443  11.791  1.00 93.91           H
ATOM   1545  CD2 PHE A 114      11.750  11.365  12.759  1.00 93.91           C
ATOM   1546  HD2 PHE A 114      10.988  10.852  13.346  1.00 93.91           H
ATOM   1547  CE1 PHE A 114      13.694  12.613  11.266  1.00 93.91           C
ATOM   1548  HE1 PHE A 114      14.455  13.126  10.678  1.00 93.91           H
ATOM   1549  CE2 PHE A 114      12.782  10.620  12.130  1.00 93.91           C
ATOM   1550  HE2 PHE A 114      12.813   9.536  12.234  1.00 93.91           H
ATOM   1551  CZ  PHE A 114      13.732  11.260  11.397  1.00 93.91           C
ATOM   1552  HZ  PHE A 114      14.525  10.688  10.914  1.00 93.91           H
ATOM   1553  HN  PHE A 114      11.228  12.416  15.498  1.00 93.91           H
ATOM   1554  N   GLN A 115       9.301  15.928  14.625  1.00 94.47           N
ATOM   1555  CA  GLN A 115       8.152  16.627  15.176  1.00 94.47           C
ATOM   1556  C   GLN A 115       6.877  15.812  14.953  1.00 94.47           C
ATOM   1557  O   GLN A 115       6.867  14.874  14.157  1.00 94.47           O
ATOM   1558  HA  GLN A 115       8.353  16.717  16.244  1.00 94.47           H
ATOM   1559  CB  GLN A 115       8.021  18.026  14.572  1.00 94.47           C
ATOM   1560 1HB  GLN A 115       8.000  17.956  13.484  1.00 94.47           H
ATOM   1561 2HB  GLN A 115       7.076  18.473  14.881  1.00 94.47           H
ATOM   1562  CG  GLN A 115       9.182  18.923  15.008  1.00 94.47           C
ATOM   1563 1HG  GLN A 115       9.301  18.868  16.090  1.00 94.47           H
ATOM   1564 2HG  GLN A 115      10.110  18.563  14.566  1.00 94.47           H
ATOM   1565  CD  GLN A 115       8.940  20.375  14.589  1.00 94.47           C
ATOM   1566  OE1 GLN A 115       8.015  20.692  13.860  1.00 94.47           O
ATOM   1567  NE2 GLN A 115       9.821  21.236  15.090  1.00 94.47           N
ATOM   1568 1HE2 GLN A 115      10.557  20.910  15.683  1.00 94.47           H
ATOM   1569 2HE2 GLN A 115       9.747  22.210  14.874  1.00 94.47           H
ATOM   1570  HN  GLN A 115       9.648  16.299  13.764  1.00 94.47           H
ATOM   1571  N   THR A 116       5.832  16.199  15.670  1.00 94.73           N
ATOM   1572  CA  THR A 116       4.569  15.485  15.597  1.00 94.73           C
ATOM   1573  C   THR A 116       4.010  15.534  14.174  1.00 94.73           C
ATOM   1574  O   THR A 116       3.409  14.569  13.706  1.00 94.73           O
ATOM   1575  HA  THR A 116       4.752  14.437  15.833  1.00 94.73           H
ATOM   1576  CB  THR A 116       3.625  16.086  16.641  1.00 94.73           C
ATOM   1577  HB  THR A 116       3.271  17.068  16.326  1.00 94.73           H
ATOM   1578  OG1 THR A 116       4.384  16.065  17.848  1.00 94.73           O
ATOM   1579  HG1 THR A 116       3.968  16.673  18.524  1.00 94.73           H
ATOM   1580  CG2 THR A 116       2.428  15.182  16.938  1.00 94.73           C
ATOM   1581 1HG2 THR A 116       2.781  14.223  17.318  1.00 94.73           H
ATOM   1582 2HG2 THR A 116       1.858  15.022  16.023  1.00 94.73           H
ATOM   1583 3HG2 THR A 116       1.791  15.656  17.685  1.00 94.73           H
ATOM   1584  HN  THR A 116       5.840  16.983  16.291  1.00 94.73           H
ATOM   1585  N   PHE A 117       4.229  16.668  13.525  1.00 95.72           N
ATOM   1586  CA  PHE A 117       3.752  16.857  12.166  1.00 95.72           C
ATOM   1587  C   PHE A 117       4.225  15.722  11.256  1.00 95.72           C
ATOM   1588  O   PHE A 117       3.436  15.159  10.499  1.00 95.72           O
ATOM   1589  HA  PHE A 117       2.662  16.860  12.203  1.00 95.72           H
ATOM   1590  CB  PHE A 117       4.341  18.177  11.664  1.00 95.72           C
ATOM   1591 1HB  PHE A 117       3.954  18.992  12.275  1.00 95.72           H
ATOM   1592 2HB  PHE A 117       5.422  18.158  11.806  1.00 95.72           H
ATOM   1593  CG  PHE A 117       4.040  18.474  10.193  1.00 95.72           C
ATOM   1594  CD1 PHE A 117       5.014  18.324   9.256  1.00 95.72           C
ATOM   1595  HD1 PHE A 117       6.009  17.993   9.552  1.00 95.72           H
ATOM   1596  CD2 PHE A 117       2.798  18.887   9.824  1.00 95.72           C
ATOM   1597  HD2 PHE A 117       2.017  19.007  10.575  1.00 95.72           H
ATOM   1598  CE1 PHE A 117       4.734  18.600   7.892  1.00 95.72           C
ATOM   1599  HE1 PHE A 117       5.515  18.480   7.140  1.00 95.72           H
ATOM   1600  CE2 PHE A 117       2.518  19.162   8.459  1.00 95.72           C
ATOM   1601  HE2 PHE A 117       1.523  19.494   8.163  1.00 95.72           H
ATOM   1602  CZ  PHE A 117       3.492  19.013   7.522  1.00 95.72           C
ATOM   1603  HZ  PHE A 117       3.277  19.224   6.474  1.00 95.72           H
ATOM   1604  HN  PHE A 117       4.722  17.448  13.912  1.00 95.72           H
ATOM   1605  N   MET A 118       5.511  15.420  11.360  1.00 95.34           N
ATOM   1606  CA  MET A 118       6.106  14.385  10.531  1.00 95.34           C
ATOM   1607  C   MET A 118       5.486  13.019  10.831  1.00 95.34           C
ATOM   1608  O   MET A 118       5.330  12.194   9.933  1.00 95.34           O
ATOM   1609  HA  MET A 118       5.888  14.672   9.502  1.00 95.34           H
ATOM   1610  CB  MET A 118       7.613  14.330  10.787  1.00 95.34           C
ATOM   1611 1HB  MET A 118       8.023  15.340  10.784  1.00 95.34           H
ATOM   1612 2HB  MET A 118       7.803  13.912  11.776  1.00 95.34           H
ATOM   1613  CG  MET A 118       8.319  13.484   9.726  1.00 95.34           C
ATOM   1614 1HG  MET A 118       9.388  13.440   9.935  1.00 95.34           H
ATOM   1615 2HG  MET A 118       7.946  12.460   9.758  1.00 95.34           H
ATOM   1616  SD  MET A 118       8.044  14.182   8.106  1.00 95.34           S
ATOM   1617  CE  MET A 118       9.042  15.656   8.230  1.00 95.34           C
ATOM   1618 1HE  MET A 118       8.675  16.276   9.048  1.00 95.34           H
ATOM   1619 2HE  MET A 118      10.078  15.378   8.422  1.00 95.34           H
ATOM   1620 3HE  MET A 118       8.983  16.215   7.296  1.00 95.34           H
ATOM   1621  HN  MET A 118       6.141  15.868  11.994  1.00 95.34           H
ATOM   1622  N   CYS A 119       5.151  12.822  12.098  1.00 94.11           N
ATOM   1623  CA  CYS A 119       4.553  11.569  12.528  1.00 94.11           C
ATOM   1624  C   CYS A 119       3.212  11.406  11.809  1.00 94.11           C
ATOM   1625  O   CYS A 119       2.910  10.334  11.288  1.00 94.11           O
ATOM   1626  HA  CYS A 119       5.245  10.777  12.241  1.00 94.11           H
ATOM   1627  CB  CYS A 119       4.397  11.510  14.048  1.00 94.11           C
ATOM   1628 1HB  CYS A 119       5.378  11.518  14.524  1.00 94.11           H
ATOM   1629 2HB  CYS A 119       3.864  12.392  14.402  1.00 94.11           H
ATOM   1630  SG  CYS A 119       3.485   9.996  14.525  1.00 94.11           S
ATOM   1631  HN  CYS A 119       5.282  13.498  12.823  1.00 94.11           H
ATOM   1632  N   LYS A 120       2.444  12.486  11.805  1.00 95.20           N
ATOM   1633  CA  LYS A 120       1.136  12.471  11.173  1.00 95.20           C
ATOM   1634  C   LYS A 120       1.291  12.097   9.698  1.00 95.20           C
ATOM   1635  O   LYS A 120       0.588  11.220   9.198  1.00 95.20           O
ATOM   1636  HA  LYS A 120       0.544  11.699  11.664  1.00 95.20           H
ATOM   1637  CB  LYS A 120       0.417  13.803  11.397  1.00 95.20           C
ATOM   1638 1HB  LYS A 120       1.072  14.627  11.113  1.00 95.20           H
ATOM   1639 2HB  LYS A 120      -0.462  13.859  10.755  1.00 95.20           H
ATOM   1640  CG  LYS A 120      -0.003  13.960  12.860  1.00 95.20           C
ATOM   1641 1HG  LYS A 120      -0.693  13.162  13.132  1.00 95.20           H
ATOM   1642 2HG  LYS A 120       0.870  13.861  13.505  1.00 95.20           H
ATOM   1643  CD  LYS A 120      -0.667  15.318  13.097  1.00 95.20           C
ATOM   1644 1HD  LYS A 120       0.053  16.116  12.913  1.00 95.20           H
ATOM   1645 2HD  LYS A 120      -1.484  15.456  12.389  1.00 95.20           H
ATOM   1646  CE  LYS A 120      -1.200  15.425  14.527  1.00 95.20           C
ATOM   1647 1HE  LYS A 120      -1.112  14.461  15.028  1.00 95.20           H
ATOM   1648 2HE  LYS A 120      -0.598  16.135  15.094  1.00 95.20           H
ATOM   1649  NZ  LYS A 120      -2.615  15.860  14.522  1.00 95.20           N
ATOM   1650 1HZ  LYS A 120      -2.959  15.901  15.474  1.00 95.20           H
ATOM   1651 2HZ  LYS A 120      -2.684  16.778  14.097  1.00 95.20           H
ATOM   1652 3HZ  LYS A 120      -3.169  15.199  13.990  1.00 95.20           H
ATOM   1653  HN  LYS A 120       2.701  13.357  12.223  1.00 95.20           H
ATOM   1654  N   VAL A 121       2.217  12.781   9.041  1.00 95.27           N
ATOM   1655  CA  VAL A 121       2.400  12.609   7.610  1.00 95.27           C
ATOM   1656  C   VAL A 121       2.820  11.166   7.324  1.00 95.27           C
ATOM   1657  O   VAL A 121       2.244  10.508   6.459  1.00 95.27           O
ATOM   1658  HA  VAL A 121       1.440  12.797   7.130  1.00 95.27           H
ATOM   1659  CB  VAL A 121       3.402  13.638   7.084  1.00 95.27           C
ATOM   1660  HB  VAL A 121       4.299  13.580   7.701  1.00 95.27           H
ATOM   1661  CG1 VAL A 121       3.804  13.324   5.641  1.00 95.27           C
ATOM   1662 1HG1 VAL A 121       4.263  12.336   5.599  1.00 95.27           H
ATOM   1663 2HG1 VAL A 121       2.919  13.341   5.005  1.00 95.27           H
ATOM   1664 3HG1 VAL A 121       4.517  14.071   5.292  1.00 95.27           H
ATOM   1665  CG2 VAL A 121       2.843  15.058   7.200  1.00 95.27           C
ATOM   1666 1HG2 VAL A 121       1.924  15.135   6.618  1.00 95.27           H
ATOM   1667 2HG2 VAL A 121       2.630  15.280   8.245  1.00 95.27           H
ATOM   1668 3HG2 VAL A 121       3.575  15.769   6.819  1.00 95.27           H
ATOM   1669  HN  VAL A 121       2.833  13.442   9.470  1.00 95.27           H
ATOM   1670  N   VAL A 122       3.820  10.715   8.068  1.00 94.00           N
ATOM   1671  CA  VAL A 122       4.476   9.457   7.756  1.00 94.00           C
ATOM   1672  C   VAL A 122       3.471   8.313   7.900  1.00 94.00           C
ATOM   1673  O   VAL A 122       3.453   7.392   7.085  1.00 94.00           O
ATOM   1674  HA  VAL A 122       4.806   9.506   6.719  1.00 94.00           H
ATOM   1675  CB  VAL A 122       5.714   9.281   8.639  1.00 94.00           C
ATOM   1676  HB  VAL A 122       5.423   9.485   9.669  1.00 94.00           H
ATOM   1677  CG1 VAL A 122       6.233   7.843   8.573  1.00 94.00           C
ATOM   1678 1HG1 VAL A 122       5.457   7.160   8.919  1.00 94.00           H
ATOM   1679 2HG1 VAL A 122       6.499   7.599   7.545  1.00 94.00           H
ATOM   1680 3HG1 VAL A 122       7.113   7.745   9.210  1.00 94.00           H
ATOM   1681  CG2 VAL A 122       6.809  10.277   8.253  1.00 94.00           C
ATOM   1682 1HG2 VAL A 122       7.096  10.118   7.214  1.00 94.00           H
ATOM   1683 2HG2 VAL A 122       6.435  11.293   8.375  1.00 94.00           H
ATOM   1684 3HG2 VAL A 122       7.677  10.129   8.896  1.00 94.00           H
ATOM   1685  HN  VAL A 122       4.180  11.193   8.869  1.00 94.00           H
ATOM   1686  N   ASN A 123       2.660   8.408   8.943  1.00 92.97           N
ATOM   1687  CA  ASN A 123       1.654   7.393   9.204  1.00 92.97           C
ATOM   1688  C   ASN A 123       0.612   7.413   8.083  1.00 92.97           C
ATOM   1689  O   ASN A 123       0.148   6.363   7.642  1.00 92.97           O
ATOM   1690  HA  ASN A 123       2.201   6.451   9.246  1.00 92.97           H
ATOM   1691  CB  ASN A 123       0.931   7.660  10.526  1.00 92.97           C
ATOM   1692 1HB  ASN A 123       0.818   8.734  10.672  1.00 92.97           H
ATOM   1693 2HB  ASN A 123      -0.073   7.236  10.487  1.00 92.97           H
ATOM   1694  CG  ASN A 123       1.700   7.057  11.703  1.00 92.97           C
ATOM   1695  OD1 ASN A 123       2.535   6.180  11.548  1.00 92.97           O
ATOM   1696  ND2 ASN A 123       1.374   7.573  12.884  1.00 92.97           N
ATOM   1697 1HD2 ASN A 123       0.680   8.291  12.941  1.00 92.97           H
ATOM   1698 2HD2 ASN A 123       1.822   7.244  13.715  1.00 92.97           H
ATOM   1699  HN  ASN A 123       2.681   9.160   9.602  1.00 92.97           H
ATOM   1700  N   SER A 124       0.275   8.621   7.654  1.00 94.02           N
ATOM   1701  CA  SER A 124      -0.840   8.806   6.741  1.00 94.02           C
ATOM   1702  C   SER A 124      -0.437   8.377   5.329  1.00 94.02           C
ATOM   1703  O   SER A 124      -1.255   7.841   4.582  1.00 94.02           O
ATOM   1704  HA  SER A 124      -1.636   8.166   7.123  1.00 94.02           H
ATOM   1705  CB  SER A 124      -1.314  10.261   6.738  1.00 94.02           C
ATOM   1706 1HB  SER A 124      -0.529  10.897   6.328  1.00 94.02           H
ATOM   1707 2HB  SER A 124      -2.179  10.359   6.083  1.00 94.02           H
ATOM   1708  OG  SER A 124      -1.655  10.714   8.046  1.00 94.02           O
ATOM   1709  HG  SER A 124      -1.025  11.435   8.333  1.00 94.02           H
ATOM   1710  HN  SER A 124       0.748   9.461   7.920  1.00 94.02           H
ATOM   1711  N   MET A 125       0.823   8.627   5.006  1.00 93.98           N
ATOM   1712  CA  MET A 125       1.293   8.462   3.641  1.00 93.98           C
ATOM   1713  C   MET A 125       1.162   7.007   3.188  1.00 93.98           C
ATOM   1714  O   MET A 125       0.820   6.740   2.037  1.00 93.98           O
ATOM   1715  HA  MET A 125       0.651   9.099   3.031  1.00 93.98           H
ATOM   1716  CB  MET A 125       2.757   8.896   3.548  1.00 93.98           C
ATOM   1717 1HB  MET A 125       3.302   8.539   4.422  1.00 93.98           H
ATOM   1718 2HB  MET A 125       3.221   8.439   2.674  1.00 93.98           H
ATOM   1719  CG  MET A 125       2.873  10.419   3.456  1.00 93.98           C
ATOM   1720 1HG  MET A 125       2.365  10.883   4.302  1.00 93.98           H
ATOM   1721 2HG  MET A 125       3.920  10.716   3.511  1.00 93.98           H
ATOM   1722  SD  MET A 125       2.156  10.994   1.925  1.00 93.98           S
ATOM   1723  CE  MET A 125       1.675  12.644   2.409  1.00 93.98           C
ATOM   1724 1HE  MET A 125       0.967  12.588   3.236  1.00 93.98           H
ATOM   1725 2HE  MET A 125       2.557  13.202   2.723  1.00 93.98           H
ATOM   1726 3HE  MET A 125       1.207  13.148   1.564  1.00 93.98           H
ATOM   1727  HN  MET A 125       1.517   8.937   5.657  1.00 93.98           H
ATOM   1728  N   TYR A 126       1.440   6.104   4.116  1.00 87.72           N
ATOM   1729  CA  TYR A 126       1.342   4.683   3.832  1.00 87.72           C
ATOM   1730  C   TYR A 126      -0.091   4.295   3.462  1.00 87.72           C
ATOM   1731  O   TYR A 126      -0.312   3.578   2.488  1.00 87.72           O
ATOM   1732  HA  TYR A 126       1.999   4.462   2.990  1.00 87.72           H
ATOM   1733  CB  TYR A 126       1.734   3.965   5.125  1.00 87.72           C
ATOM   1734 1HB  TYR A 126       2.796   4.128   5.311  1.00 87.72           H
ATOM   1735 2HB  TYR A 126       1.193   4.416   5.957  1.00 87.72           H
ATOM   1736  CG  TYR A 126       1.458   2.461   5.111  1.00 87.72           C
ATOM   1737  CD1 TYR A 126       0.628   1.902   6.061  1.00 87.72           C
ATOM   1738  HD1 TYR A 126       0.169   2.533   6.822  1.00 87.72           H
ATOM   1739  CD2 TYR A 126       2.040   1.662   4.147  1.00 87.72           C
ATOM   1740  HD2 TYR A 126       2.695   2.103   3.396  1.00 87.72           H
ATOM   1741  CE1 TYR A 126       0.368   0.486   6.047  1.00 87.72           C
ATOM   1742  HE1 TYR A 126      -0.286   0.032   6.792  1.00 87.72           H
ATOM   1743  CE2 TYR A 126       1.780   0.246   4.133  1.00 87.72           C
ATOM   1744  HE2 TYR A 126       2.232  -0.397   3.378  1.00 87.72           H
ATOM   1745  CZ  TYR A 126       0.957  -0.272   5.084  1.00 87.72           C
ATOM   1746  OH  TYR A 126       0.711  -1.610   5.071  1.00 87.72           O
ATOM   1747  HH  TYR A 126       1.182  -2.037   4.299  1.00 87.72           H
ATOM   1748  HN  TYR A 126       1.728   6.330   5.047  1.00 87.72           H
ATOM   1749  N   LYS A 127      -1.028   4.787   4.260  1.00 87.98           N
ATOM   1750  CA  LYS A 127      -2.427   4.446   4.070  1.00 87.98           C
ATOM   1751  C   LYS A 127      -2.914   5.031   2.743  1.00 87.98           C
ATOM   1752  O   LYS A 127      -3.717   4.412   2.045  1.00 87.98           O
ATOM   1753  HA  LYS A 127      -2.494   3.360   4.014  1.00 87.98           H
ATOM   1754  CB  LYS A 127      -3.255   4.890   5.278  1.00 87.98           C
ATOM   1755 1HB  LYS A 127      -3.037   5.932   5.511  1.00 87.98           H
ATOM   1756 2HB  LYS A 127      -4.317   4.833   5.036  1.00 87.98           H
ATOM   1757  CG  LYS A 127      -2.957   4.015   6.498  1.00 87.98           C
ATOM   1758 1HG  LYS A 127      -1.892   4.054   6.725  1.00 87.98           H
ATOM   1759 2HG  LYS A 127      -3.483   4.408   7.368  1.00 87.98           H
ATOM   1760  CD  LYS A 127      -3.379   2.566   6.250  1.00 87.98           C
ATOM   1761 1HD  LYS A 127      -4.425   2.535   5.944  1.00 87.98           H
ATOM   1762 2HD  LYS A 127      -2.795   2.148   5.430  1.00 87.98           H
ATOM   1763  CE  LYS A 127      -3.184   1.716   7.507  1.00 87.98           C
ATOM   1764 1HE  LYS A 127      -2.150   1.787   7.845  1.00 87.98           H
ATOM   1765 2HE  LYS A 127      -3.810   2.099   8.313  1.00 87.98           H
ATOM   1766  NZ  LYS A 127      -3.527   0.302   7.234  1.00 87.98           N
ATOM   1767 1HZ  LYS A 127      -3.406  -0.244   8.080  1.00 87.98           H
ATOM   1768 2HZ  LYS A 127      -4.491   0.241   6.928  1.00 87.98           H
ATOM   1769 3HZ  LYS A 127      -2.918  -0.060   6.508  1.00 87.98           H
ATOM   1770  HN  LYS A 127      -0.843   5.407   5.023  1.00 87.98           H
ATOM   1771  N   MET A 128      -2.409   6.216   2.433  1.00 92.19           N
ATOM   1772  CA  MET A 128      -2.758   6.877   1.187  1.00 92.19           C
ATOM   1773  C   MET A 128      -2.286   6.060  -0.017  1.00 92.19           C
ATOM   1774  O   MET A 128      -3.031   5.879  -0.979  1.00 92.19           O
ATOM   1775  HA  MET A 128      -3.846   6.943   1.186  1.00 92.19           H
ATOM   1776  CB  MET A 128      -2.116   8.264   1.148  1.00 92.19           C
ATOM   1777 1HB  MET A 128      -2.400   8.827   2.037  1.00 92.19           H
ATOM   1778 2HB  MET A 128      -1.030   8.167   1.166  1.00 92.19           H
ATOM   1779  CG  MET A 128      -2.543   9.031  -0.106  1.00 92.19           C
ATOM   1780 1HG  MET A 128      -2.253   8.476  -0.998  1.00 92.19           H
ATOM   1781 2HG  MET A 128      -3.629   9.128  -0.130  1.00 92.19           H
ATOM   1782  SD  MET A 128      -1.786  10.647  -0.121  1.00 92.19           S
ATOM   1783  CE  MET A 128      -2.763  11.459   1.133  1.00 92.19           C
ATOM   1784 1HE  MET A 128      -3.812  11.458   0.834  1.00 92.19           H
ATOM   1785 2HE  MET A 128      -2.655  10.928   2.078  1.00 92.19           H
ATOM   1786 3HE  MET A 128      -2.420  12.487   1.252  1.00 92.19           H
ATOM   1787  HN  MET A 128      -1.773   6.722   3.016  1.00 92.19           H
ATOM   1788  N   ASN A 129      -1.051   5.589   0.075  1.00 91.14           N
ATOM   1789  CA  ASN A 129      -0.484   4.766  -0.980  1.00 91.14           C
ATOM   1790  C   ASN A 129      -1.362   3.529  -1.183  1.00 91.14           C
ATOM   1791  O   ASN A 129      -1.761   3.224  -2.306  1.00 91.14           O
ATOM   1792  HA  ASN A 129      -0.457   5.407  -1.861  1.00 91.14           H
ATOM   1793  CB  ASN A 129       0.923   4.291  -0.611  1.00 91.14           C
ATOM   1794 1HB  ASN A 129       1.612   5.136  -0.628  1.00 91.14           H
ATOM   1795 2HB  ASN A 129       0.924   3.900   0.406  1.00 91.14           H
ATOM   1796  CG  ASN A 129       1.409   3.211  -1.580  1.00 91.14           C
ATOM   1797  OD1 ASN A 129       1.162   2.029  -1.406  1.00 91.14           O
ATOM   1798  ND2 ASN A 129       2.111   3.682  -2.606  1.00 91.14           N
ATOM   1799 1HD2 ASN A 129       2.278   4.664  -2.690  1.00 91.14           H
ATOM   1800 2HD2 ASN A 129       2.473   3.053  -3.295  1.00 91.14           H
ATOM   1801  HN  ASN A 129      -0.444   5.761   0.850  1.00 91.14           H
ATOM   1802  N   PHE A 130      -1.636   2.850  -0.079  1.00 85.00           N
ATOM   1803  CA  PHE A 130      -2.326   1.572  -0.139  1.00 85.00           C
ATOM   1804  C   PHE A 130      -3.647   1.698  -0.901  1.00 85.00           C
ATOM   1805  O   PHE A 130      -3.877   0.980  -1.873  1.00 85.00           O
ATOM   1806  HA  PHE A 130      -1.672   0.875  -0.662  1.00 85.00           H
ATOM   1807  CB  PHE A 130      -2.621   1.155   1.303  1.00 85.00           C
ATOM   1808 1HB  PHE A 130      -1.695   1.187   1.877  1.00 85.00           H
ATOM   1809 2HB  PHE A 130      -3.298   1.884   1.750  1.00 85.00           H
ATOM   1810  CG  PHE A 130      -3.238  -0.239   1.434  1.00 85.00           C
ATOM   1811  CD1 PHE A 130      -4.581  -0.403   1.302  1.00 85.00           C
ATOM   1812  HD1 PHE A 130      -5.219   0.458   1.102  1.00 85.00           H
ATOM   1813  CD2 PHE A 130      -2.442  -1.313   1.684  1.00 85.00           C
ATOM   1814  HD2 PHE A 130      -1.366  -1.181   1.790  1.00 85.00           H
ATOM   1815  CE1 PHE A 130      -5.154  -1.697   1.424  1.00 85.00           C
ATOM   1816  HE1 PHE A 130      -6.230  -1.829   1.317  1.00 85.00           H
ATOM   1817  CE2 PHE A 130      -3.015  -2.607   1.805  1.00 85.00           C
ATOM   1818  HE2 PHE A 130      -2.377  -3.469   2.005  1.00 85.00           H
ATOM   1819  CZ  PHE A 130      -4.358  -2.772   1.673  1.00 85.00           C
ATOM   1820  HZ  PHE A 130      -4.797  -3.765   1.766  1.00 85.00           H
ATOM   1821  HN  PHE A 130      -1.396   3.158   0.841  1.00 85.00           H
ATOM   1822  N   TYR A 131      -4.480   2.615  -0.431  1.00 86.36           N
ATOM   1823  CA  TYR A 131      -5.822   2.754  -0.971  1.00 86.36           C
ATOM   1824  C   TYR A 131      -5.780   3.174  -2.442  1.00 86.36           C
ATOM   1825  O   TYR A 131      -6.544   2.662  -3.259  1.00 86.36           O
ATOM   1826  HA  TYR A 131      -6.319   1.787  -0.891  1.00 86.36           H
ATOM   1827  CB  TYR A 131      -6.492   3.862  -0.156  1.00 86.36           C
ATOM   1828 1HB  TYR A 131      -5.847   4.741  -0.159  1.00 86.36           H
ATOM   1829 2HB  TYR A 131      -7.422   4.147  -0.646  1.00 86.36           H
ATOM   1830  CG  TYR A 131      -6.793   3.473   1.292  1.00 86.36           C
ATOM   1831  CD1 TYR A 131      -7.385   2.258   1.572  1.00 86.36           C
ATOM   1832  HD1 TYR A 131      -7.638   1.576   0.760  1.00 86.36           H
ATOM   1833  CD2 TYR A 131      -6.473   4.337   2.320  1.00 86.36           C
ATOM   1834  HD2 TYR A 131      -6.005   5.297   2.099  1.00 86.36           H
ATOM   1835  CE1 TYR A 131      -7.669   1.892   2.935  1.00 86.36           C
ATOM   1836  HE1 TYR A 131      -8.136   0.936   3.170  1.00 86.36           H
ATOM   1837  CE2 TYR A 131      -6.756   3.971   3.683  1.00 86.36           C
ATOM   1838  HE2 TYR A 131      -6.509   4.644   4.504  1.00 86.36           H
ATOM   1839  CZ  TYR A 131      -7.340   2.767   3.924  1.00 86.36           C
ATOM   1840  OH  TYR A 131      -7.608   2.421   5.212  1.00 86.36           O
ATOM   1841  HH  TYR A 131      -7.428   3.195   5.818  1.00 86.36           H
ATOM   1842  HN  TYR A 131      -4.252   3.254   0.303  1.00 86.36           H
ATOM   1843  N   SER A 132      -4.879   4.100  -2.735  1.00 90.07           N
ATOM   1844  CA  SER A 132      -4.766   4.635  -4.081  1.00 90.07           C
ATOM   1845  C   SER A 132      -4.297   3.540  -5.041  1.00 90.07           C
ATOM   1846  O   SER A 132      -4.788   3.442  -6.164  1.00 90.07           O
ATOM   1847  HA  SER A 132      -5.769   4.970  -4.344  1.00 90.07           H
ATOM   1848  CB  SER A 132      -3.804   5.824  -4.122  1.00 90.07           C
ATOM   1849 1HB  SER A 132      -3.699   6.171  -5.150  1.00 90.07           H
ATOM   1850 2HB  SER A 132      -4.225   6.651  -3.549  1.00 90.07           H
ATOM   1851  OG  SER A 132      -2.520   5.491  -3.601  1.00 90.07           O
ATOM   1852  HG  SER A 132      -2.385   5.935  -2.715  1.00 90.07           H
ATOM   1853  HN  SER A 132      -4.236   4.484  -2.072  1.00 90.07           H
ATOM   1854  N   CYS A 133      -3.351   2.744  -4.564  1.00 84.59           N
ATOM   1855  CA  CYS A 133      -2.769   1.697  -5.386  1.00 84.59           C
ATOM   1856  C   CYS A 133      -3.874   0.704  -5.752  1.00 84.59           C
ATOM   1857  O   CYS A 133      -4.009   0.319  -6.912  1.00 84.59           O
ATOM   1858  HA  CYS A 133      -2.374   2.182  -6.278  1.00 84.59           H
ATOM   1859  CB  CYS A 133      -1.596   1.011  -4.682  1.00 84.59           C
ATOM   1860 1HB  CYS A 133      -1.839   0.842  -3.633  1.00 84.59           H
ATOM   1861 2HB  CYS A 133      -1.415   0.033  -5.129  1.00 84.59           H
ATOM   1862  SG  CYS A 133      -0.094   2.048  -4.816  1.00 84.59           S
ATOM   1863  HG  CYS A 133      -0.475   2.960  -3.926  1.00 84.59           H
ATOM   1864  HN  CYS A 133      -2.984   2.806  -3.636  1.00 84.59           H
ATOM   1865  N   VAL A 134      -4.637   0.316  -4.740  1.00 81.78           N
ATOM   1866  CA  VAL A 134      -5.699  -0.657  -4.932  1.00 81.78           C
ATOM   1867  C   VAL A 134      -6.660  -0.150  -6.009  1.00 81.78           C
ATOM   1868  O   VAL A 134      -7.000  -0.882  -6.937  1.00 81.78           O
ATOM   1869  HA  VAL A 134      -5.238  -1.581  -5.280  1.00 81.78           H
ATOM   1870  CB  VAL A 134      -6.392  -0.945  -3.600  1.00 81.78           C
ATOM   1871  HB  VAL A 134      -6.609   0.010  -3.121  1.00 81.78           H
ATOM   1872  CG1 VAL A 134      -7.720  -1.673  -3.819  1.00 81.78           C
ATOM   1873 1HG1 VAL A 134      -8.378  -1.053  -4.428  1.00 81.78           H
ATOM   1874 2HG1 VAL A 134      -7.536  -2.619  -4.329  1.00 81.78           H
ATOM   1875 3HG1 VAL A 134      -8.192  -1.866  -2.855  1.00 81.78           H
ATOM   1876  CG2 VAL A 134      -5.478  -1.741  -2.667  1.00 81.78           C
ATOM   1877 1HG2 VAL A 134      -5.216  -2.689  -3.136  1.00 81.78           H
ATOM   1878 2HG2 VAL A 134      -4.571  -1.170  -2.472  1.00 81.78           H
ATOM   1879 3HG2 VAL A 134      -5.996  -1.933  -1.727  1.00 81.78           H
ATOM   1880  HN  VAL A 134      -4.539   0.655  -3.804  1.00 81.78           H
ATOM   1881  N   LEU A 135      -7.071   1.100  -5.850  1.00 85.06           N
ATOM   1882  CA  LEU A 135      -8.096   1.666  -6.710  1.00 85.06           C
ATOM   1883  C   LEU A 135      -7.559   1.765  -8.139  1.00 85.06           C
ATOM   1884  O   LEU A 135      -8.297   1.551  -9.099  1.00 85.06           O
ATOM   1885  HA  LEU A 135      -8.942   0.978  -6.706  1.00 85.06           H
ATOM   1886  CB  LEU A 135      -8.593   2.998  -6.146  1.00 85.06           C
ATOM   1887 1HB  LEU A 135      -7.734   3.655  -6.008  1.00 85.06           H
ATOM   1888 2HB  LEU A 135      -9.237   3.468  -6.889  1.00 85.06           H
ATOM   1889  CG  LEU A 135      -9.359   2.923  -4.823  1.00 85.06           C
ATOM   1890  HG  LEU A 135      -8.785   2.307  -4.131  1.00 85.06           H
ATOM   1891  CD1 LEU A 135      -9.495   4.309  -4.189  1.00 85.06           C
ATOM   1892 1HD1 LEU A 135      -8.503   4.719  -3.996  1.00 85.06           H
ATOM   1893 2HD1 LEU A 135     -10.034   4.968  -4.868  1.00 85.06           H
ATOM   1894 3HD1 LEU A 135     -10.043   4.226  -3.250  1.00 85.06           H
ATOM   1895  CD2 LEU A 135     -10.717   2.245  -5.014  1.00 85.06           C
ATOM   1896 1HD2 LEU A 135     -11.310   2.814  -5.730  1.00 85.06           H
ATOM   1897 2HD2 LEU A 135     -10.567   1.232  -5.389  1.00 85.06           H
ATOM   1898 3HD2 LEU A 135     -11.240   2.204  -4.059  1.00 85.06           H
ATOM   1899  HN  LEU A 135      -6.717   1.720  -5.150  1.00 85.06           H
ATOM   1900  N   LEU A 136      -6.278   2.090  -8.235  1.00 86.99           N
ATOM   1901  CA  LEU A 136      -5.641   2.246  -9.531  1.00 86.99           C
ATOM   1902  C   LEU A 136      -5.582   0.887 -10.232  1.00 86.99           C
ATOM   1903  O   LEU A 136      -5.850   0.790 -11.428  1.00 86.99           O
ATOM   1904  HA  LEU A 136      -6.265   2.913 -10.124  1.00 86.99           H
ATOM   1905  CB  LEU A 136      -4.275   2.919  -9.379  1.00 86.99           C
ATOM   1906 1HB  LEU A 136      -3.732   2.418  -8.577  1.00 86.99           H
ATOM   1907 2HB  LEU A 136      -3.709   2.758 -10.296  1.00 86.99           H
ATOM   1908  CG  LEU A 136      -4.297   4.420  -9.082  1.00 86.99           C
ATOM   1909  HG  LEU A 136      -5.008   4.598  -8.275  1.00 86.99           H
ATOM   1910  CD1 LEU A 136      -2.929   4.902  -8.594  1.00 86.99           C
ATOM   1911 1HD1 LEU A 136      -2.660   4.369  -7.682  1.00 86.99           H
ATOM   1912 2HD1 LEU A 136      -2.180   4.708  -9.362  1.00 86.99           H
ATOM   1913 3HD1 LEU A 136      -2.972   5.972  -8.390  1.00 86.99           H
ATOM   1914  CD2 LEU A 136      -4.784   5.212 -10.297  1.00 86.99           C
ATOM   1915 1HD2 LEU A 136      -4.116   5.032 -11.139  1.00 86.99           H
ATOM   1916 2HD2 LEU A 136      -5.793   4.893 -10.558  1.00 86.99           H
ATOM   1917 3HD2 LEU A 136      -4.789   6.276 -10.058  1.00 86.99           H
ATOM   1918  HN  LEU A 136      -5.681   2.246  -7.448  1.00 86.99           H
ATOM   1919  N   ILE A 137      -5.228  -0.128  -9.457  1.00 79.54           N
ATOM   1920  CA  ILE A 137      -5.096  -1.471  -9.997  1.00 79.54           C
ATOM   1921  C   ILE A 137      -6.449  -1.933 -10.541  1.00 79.54           C
ATOM   1922  O   ILE A 137      -6.515  -2.571 -11.591  1.00 79.54           O
ATOM   1923  HA  ILE A 137      -4.389  -1.422 -10.825  1.00 79.54           H
ATOM   1924  CB  ILE A 137      -4.501  -2.413  -8.949  1.00 79.54           C
ATOM   1925  HB  ILE A 137      -5.012  -2.237  -8.002  1.00 79.54           H
ATOM   1926  CG1 ILE A 137      -3.017  -2.116  -8.724  1.00 79.54           C
ATOM   1927 1HG1 ILE A 137      -2.444  -2.425  -9.598  1.00 79.54           H
ATOM   1928 2HG1 ILE A 137      -2.871  -1.042  -8.611  1.00 79.54           H
ATOM   1929  CG2 ILE A 137      -4.741  -3.876  -9.327  1.00 79.54           C
ATOM   1930 1HG2 ILE A 137      -5.813  -4.062  -9.395  1.00 79.54           H
ATOM   1931 2HG2 ILE A 137      -4.274  -4.084 -10.289  1.00 79.54           H
ATOM   1932 3HG2 ILE A 137      -4.308  -4.524  -8.565  1.00 79.54           H
ATOM   1933  CD1 ILE A 137      -2.495  -2.841  -7.481  1.00 79.54           C
ATOM   1934 1HD1 ILE A 137      -3.054  -2.510  -6.606  1.00 79.54           H
ATOM   1935 2HD1 ILE A 137      -2.621  -3.916  -7.609  1.00 79.54           H
ATOM   1936 3HD1 ILE A 137      -1.438  -2.612  -7.345  1.00 79.54           H
ATOM   1937  HN  ILE A 137      -5.035  -0.044  -8.480  1.00 79.54           H
ATOM   1938  N   MET A 138      -7.496  -1.592  -9.804  1.00 78.40           N
ATOM   1939  CA  MET A 138      -8.848  -1.895 -10.238  1.00 78.40           C
ATOM   1940  C   MET A 138      -9.147  -1.248 -11.592  1.00 78.40           C
ATOM   1941  O   MET A 138      -9.672  -1.900 -12.494  1.00 78.40           O
ATOM   1942  HA  MET A 138      -8.891  -2.981 -10.330  1.00 78.40           H
ATOM   1943  CB  MET A 138      -9.846  -1.385  -9.197  1.00 78.40           C
ATOM   1944 1HB  MET A 138      -9.676  -1.891  -8.246  1.00 78.40           H
ATOM   1945 2HB  MET A 138      -9.685  -0.321  -9.025  1.00 78.40           H
ATOM   1946  CG  MET A 138     -11.286  -1.621  -9.655  1.00 78.40           C
ATOM   1947 1HG  MET A 138     -11.442  -1.176 -10.638  1.00 78.40           H
ATOM   1948 2HG  MET A 138     -11.474  -2.690  -9.757  1.00 78.40           H
ATOM   1949  SD  MET A 138     -12.426  -0.912  -8.478  1.00 78.40           S
ATOM   1950  CE  MET A 138     -12.029   0.818  -8.666  1.00 78.40           C
ATOM   1951 1HE  MET A 138     -10.980   0.979  -8.419  1.00 78.40           H
ATOM   1952 2HE  MET A 138     -12.210   1.122  -9.697  1.00 78.40           H
ATOM   1953 3HE  MET A 138     -12.655   1.409  -7.997  1.00 78.40           H
ATOM   1954  HN  MET A 138      -7.430  -1.118  -8.925  1.00 78.40           H
ATOM   1955  N   CYS A 139      -8.801   0.027 -11.692  1.00 83.64           N
ATOM   1956  CA  CYS A 139      -9.130   0.801 -12.876  1.00 83.64           C
ATOM   1957  C   CYS A 139      -8.350   0.225 -14.059  1.00 83.64           C
ATOM   1958  O   CYS A 139      -8.866   0.154 -15.173  1.00 83.64           O
ATOM   1959  HA  CYS A 139     -10.204   0.695 -13.032  1.00 83.64           H
ATOM   1960  CB  CYS A 139      -8.845   2.291 -12.676  1.00 83.64           C
ATOM   1961 1HB  CYS A 139      -7.817   2.431 -12.340  1.00 83.64           H
ATOM   1962 2HB  CYS A 139      -8.945   2.820 -13.624  1.00 83.64           H
ATOM   1963  SG  CYS A 139     -10.004   2.991 -11.445  1.00 83.64           S
ATOM   1964  HG  CYS A 139      -9.358   2.539 -10.373  1.00 83.64           H
ATOM   1965  HN  CYS A 139      -8.306   0.529 -10.983  1.00 83.64           H
ATOM   1966  N   ILE A 140      -7.117  -0.172 -13.777  1.00 80.81           N
ATOM   1967  CA  ILE A 140      -6.268  -0.760 -14.798  1.00 80.81           C
ATOM   1968  C   ILE A 140      -6.945  -2.012 -15.360  1.00 80.81           C
ATOM   1969  O   ILE A 140      -6.924  -2.245 -16.567  1.00 80.81           O
ATOM   1970  HA  ILE A 140      -6.170  -0.031 -15.602  1.00 80.81           H
ATOM   1971  CB  ILE A 140      -4.864  -1.016 -14.246  1.00 80.81           C
ATOM   1972  HB  ILE A 140      -4.963  -1.483 -13.266  1.00 80.81           H
ATOM   1973  CG1 ILE A 140      -4.106   0.297 -14.047  1.00 80.81           C
ATOM   1974 1HG1 ILE A 140      -3.823   0.708 -15.016  1.00 80.81           H
ATOM   1975 2HG1 ILE A 140      -4.757   1.029 -13.568  1.00 80.81           H
ATOM   1976  CG2 ILE A 140      -4.094  -1.994 -15.136  1.00 80.81           C
ATOM   1977 1HG2 ILE A 140      -4.630  -2.942 -15.183  1.00 80.81           H
ATOM   1978 2HG2 ILE A 140      -4.005  -1.578 -16.140  1.00 80.81           H
ATOM   1979 3HG2 ILE A 140      -3.100  -2.158 -14.721  1.00 80.81           H
ATOM   1980  CD1 ILE A 140      -2.854   0.084 -13.193  1.00 80.81           C
ATOM   1981 1HD1 ILE A 140      -3.143  -0.304 -12.216  1.00 80.81           H
ATOM   1982 2HD1 ILE A 140      -2.195  -0.629 -13.687  1.00 80.81           H
ATOM   1983 3HD1 ILE A 140      -2.334   1.033 -13.067  1.00 80.81           H
ATOM   1984  HN  ILE A 140      -6.699  -0.097 -12.871  1.00 80.81           H
ATOM   1985  N   SER A 141      -7.531  -2.785 -14.457  1.00 76.23           N
ATOM   1986  CA  SER A 141      -8.125  -4.057 -14.832  1.00 76.23           C
ATOM   1987  C   SER A 141      -9.322  -3.823 -15.756  1.00 76.23           C
ATOM   1988  O   SER A 141      -9.486  -4.523 -16.754  1.00 76.23           O
ATOM   1989  HA  SER A 141      -7.338  -4.599 -15.355  1.00 76.23           H
ATOM   1990  CB  SER A 141      -8.555  -4.850 -13.596  1.00 76.23           C
ATOM   1991 1HB  SER A 141      -9.304  -4.282 -13.044  1.00 76.23           H
ATOM   1992 2HB  SER A 141      -9.027  -5.781 -13.909  1.00 76.23           H
ATOM   1993  OG  SER A 141      -7.454  -5.141 -12.739  1.00 76.23           O
ATOM   1994  HG  SER A 141      -7.330  -4.402 -12.078  1.00 76.23           H
ATOM   1995  HN  SER A 141      -7.603  -2.555 -13.486  1.00 76.23           H
ATOM   1996  N   VAL A 142     -10.128  -2.837 -15.390  1.00 77.25           N
ATOM   1997  CA  VAL A 142     -11.294  -2.490 -16.183  1.00 77.25           C
ATOM   1998  C   VAL A 142     -10.842  -2.014 -17.565  1.00 77.25           C
ATOM   1999  O   VAL A 142     -11.433  -2.386 -18.578  1.00 77.25           O
ATOM   2000  HA  VAL A 142     -11.892  -3.394 -16.302  1.00 77.25           H
ATOM   2001  CB  VAL A 142     -12.143  -1.455 -15.442  1.00 77.25           C
ATOM   2002  HB  VAL A 142     -11.503  -0.605 -15.206  1.00 77.25           H
ATOM   2003  CG1 VAL A 142     -13.287  -0.951 -16.324  1.00 77.25           C
ATOM   2004 1HG1 VAL A 142     -12.877  -0.489 -17.222  1.00 77.25           H
ATOM   2005 2HG1 VAL A 142     -13.925  -1.789 -16.605  1.00 77.25           H
ATOM   2006 3HG1 VAL A 142     -13.874  -0.217 -15.772  1.00 77.25           H
ATOM   2007  CG2 VAL A 142     -12.674  -2.023 -14.125  1.00 77.25           C
ATOM   2008 1HG2 VAL A 142     -13.291  -2.899 -14.330  1.00 77.25           H
ATOM   2009 2HG2 VAL A 142     -11.837  -2.310 -13.488  1.00 77.25           H
ATOM   2010 3HG2 VAL A 142     -13.274  -1.267 -13.618  1.00 77.25           H
ATOM   2011  HN  VAL A 142      -9.994  -2.281 -14.569  1.00 77.25           H
ATOM   2012  N   ASP A 143      -9.798  -1.198 -17.563  1.00 78.89           N
ATOM   2013  CA  ASP A 143      -9.328  -0.581 -18.791  1.00 78.89           C
ATOM   2014  C   ASP A 143      -8.839  -1.670 -19.749  1.00 78.89           C
ATOM   2015  O   ASP A 143      -9.108  -1.614 -20.947  1.00 78.89           O
ATOM   2016  HA  ASP A 143     -10.185  -0.035 -19.184  1.00 78.89           H
ATOM   2017  CB  ASP A 143      -8.159   0.368 -18.518  1.00 78.89           C
ATOM   2018 1HB  ASP A 143      -8.421   1.050 -17.709  1.00 78.89           H
ATOM   2019 2HB  ASP A 143      -7.292  -0.203 -18.185  1.00 78.89           H
ATOM   2020  CG  ASP A 143      -7.799   1.169 -19.771  1.00 78.89           C
ATOM   2021  OD1 ASP A 143      -8.739   1.732 -20.374  1.00 78.89           O
ATOM   2022  OD2 ASP A 143      -6.593   1.201 -20.097  1.00 78.89           O
ATOM   2023  HN  ASP A 143      -9.279  -0.957 -16.743  1.00 78.89           H
ATOM   2024  N   ARG A 144      -8.128  -2.635 -19.183  1.00 74.42           N
ATOM   2025  CA  ARG A 144      -7.609  -3.741 -19.970  1.00 74.42           C
ATOM   2026  C   ARG A 144      -8.758  -4.520 -20.613  1.00 74.42           C
ATOM   2027  O   ARG A 144      -8.687  -4.881 -21.787  1.00 74.42           O
ATOM   2028  HA  ARG A 144      -6.980  -3.273 -20.727  1.00 74.42           H
ATOM   2029  CB  ARG A 144      -6.780  -4.691 -19.104  1.00 74.42           C
ATOM   2030 1HB  ARG A 144      -7.248  -4.799 -18.125  1.00 74.42           H
ATOM   2031 2HB  ARG A 144      -6.761  -5.681 -19.559  1.00 74.42           H
ATOM   2032  CG  ARG A 144      -5.350  -4.173 -18.936  1.00 74.42           C
ATOM   2033 1HG  ARG A 144      -4.921  -3.956 -19.915  1.00 74.42           H
ATOM   2034 2HG  ARG A 144      -5.361  -3.237 -18.378  1.00 74.42           H
ATOM   2035  CD  ARG A 144      -4.478  -5.198 -18.208  1.00 74.42           C
ATOM   2036 1HD  ARG A 144      -4.751  -5.236 -17.153  1.00 74.42           H
ATOM   2037 2HD  ARG A 144      -4.651  -6.193 -18.618  1.00 74.42           H
ATOM   2038  NE  ARG A 144      -3.049  -4.836 -18.347  1.00 74.42           N
ATOM   2039  HE  ARG A 144      -2.821  -4.024 -18.884  1.00 74.42           H
ATOM   2040  CZ  ARG A 144      -2.042  -5.529 -17.798  1.00 74.42           C
ATOM   2041  NH1 ARG A 144      -2.289  -6.626 -17.068  1.00 74.42           N
ATOM   2042 1HH1 ARG A 144      -3.231  -6.933 -16.930  1.00 74.42           H
ATOM   2043 2HH1 ARG A 144      -1.532  -7.137 -16.662  1.00 74.42           H
ATOM   2044  NH2 ARG A 144      -0.784  -5.109 -17.989  1.00 74.42           N
ATOM   2045 1HH2 ARG A 144      -0.021  -5.615 -17.587  1.00 74.42           H
ATOM   2046 2HH2 ARG A 144      -0.608  -4.290 -18.535  1.00 74.42           H
ATOM   2047  HN  ARG A 144      -7.907  -2.669 -18.209  1.00 74.42           H
ATOM   2048  N   TYR A 145      -9.790  -4.755 -19.817  1.00 72.59           N
ATOM   2049  CA  TYR A 145     -10.962  -5.466 -20.300  1.00 72.59           C
ATOM   2050  C   TYR A 145     -11.565  -4.764 -21.518  1.00 72.59           C
ATOM   2051  O   TYR A 145     -11.825  -5.398 -22.540  1.00 72.59           O
ATOM   2052  HA  TYR A 145     -10.651  -6.471 -20.587  1.00 72.59           H
ATOM   2053  CB  TYR A 145     -11.975  -5.436 -19.155  1.00 72.59           C
ATOM   2054 1HB  TYR A 145     -11.657  -6.137 -18.383  1.00 72.59           H
ATOM   2055 2HB  TYR A 145     -11.971  -4.444 -18.705  1.00 72.59           H
ATOM   2056  CG  TYR A 145     -13.404  -5.782 -19.579  1.00 72.59           C
ATOM   2057  CD1 TYR A 145     -14.366  -4.794 -19.633  1.00 72.59           C
ATOM   2058  HD1 TYR A 145     -14.108  -3.768 -19.374  1.00 72.59           H
ATOM   2059  CD2 TYR A 145     -13.730  -7.082 -19.908  1.00 72.59           C
ATOM   2060  HD2 TYR A 145     -12.971  -7.863 -19.865  1.00 72.59           H
ATOM   2061  CE1 TYR A 145     -15.711  -5.120 -20.033  1.00 72.59           C
ATOM   2062  HE1 TYR A 145     -16.480  -4.349 -20.080  1.00 72.59           H
ATOM   2063  CE2 TYR A 145     -15.075  -7.408 -20.308  1.00 72.59           C
ATOM   2064  HE2 TYR A 145     -15.346  -8.430 -20.570  1.00 72.59           H
ATOM   2065  CZ  TYR A 145     -15.999  -6.411 -20.350  1.00 72.59           C
ATOM   2066  OH  TYR A 145     -17.269  -6.718 -20.728  1.00 72.59           O
ATOM   2067  HH  TYR A 145     -17.339  -7.696 -20.926  1.00 72.59           H
ATOM   2068  HN  TYR A 145      -9.834  -4.470 -18.859  1.00 72.59           H
ATOM   2069  N   ILE A 146     -11.771  -3.463 -21.370  1.00 74.59           N
ATOM   2070  CA  ILE A 146     -12.410  -2.682 -22.415  1.00 74.59           C
ATOM   2071  C   ILE A 146     -11.566  -2.756 -23.689  1.00 74.59           C
ATOM   2072  O   ILE A 146     -12.101  -2.921 -24.784  1.00 74.59           O
ATOM   2073  HA  ILE A 146     -13.379  -3.138 -22.617  1.00 74.59           H
ATOM   2074  CB  ILE A 146     -12.673  -1.254 -21.933  1.00 74.59           C
ATOM   2075  HB  ILE A 146     -11.749  -0.862 -21.509  1.00 74.59           H
ATOM   2076  CG1 ILE A 146     -13.724  -1.236 -20.821  1.00 74.59           C
ATOM   2077 1HG1 ILE A 146     -14.702  -1.479 -21.237  1.00 74.59           H
ATOM   2078 2HG1 ILE A 146     -13.491  -2.003 -20.083  1.00 74.59           H
ATOM   2079  CG2 ILE A 146     -13.057  -0.343 -23.100  1.00 74.59           C
ATOM   2080 1HG2 ILE A 146     -12.245  -0.322 -23.828  1.00 74.59           H
ATOM   2081 2HG2 ILE A 146     -13.961  -0.723 -23.576  1.00 74.59           H
ATOM   2082 3HG2 ILE A 146     -13.238   0.666 -22.729  1.00 74.59           H
ATOM   2083  CD1 ILE A 146     -13.779   0.134 -20.141  1.00 74.59           C
ATOM   2084 1HD1 ILE A 146     -12.806   0.362 -19.706  1.00 74.59           H
ATOM   2085 2HD1 ILE A 146     -14.035   0.895 -20.878  1.00 74.59           H
ATOM   2086 3HD1 ILE A 146     -14.534   0.119 -19.355  1.00 74.59           H
ATOM   2087  HN  ILE A 146     -11.510  -2.945 -20.555  1.00 74.59           H
ATOM   2088  N   ALA A 147     -10.260  -2.629 -23.503  1.00 74.35           N
ATOM   2089  CA  ALA A 147      -9.345  -2.580 -24.631  1.00 74.35           C
ATOM   2090  C   ALA A 147      -9.428  -3.896 -25.407  1.00 74.35           C
ATOM   2091  O   ALA A 147      -9.186  -3.926 -26.613  1.00 74.35           O
ATOM   2092  HA  ALA A 147      -9.662  -1.764 -25.280  1.00 74.35           H
ATOM   2093  CB  ALA A 147      -7.930  -2.288 -24.128  1.00 74.35           C
ATOM   2094 1HB  ALA A 147      -7.919  -1.329 -23.609  1.00 74.35           H
ATOM   2095 2HB  ALA A 147      -7.618  -3.075 -23.441  1.00 74.35           H
ATOM   2096 3HB  ALA A 147      -7.243  -2.251 -24.974  1.00 74.35           H
ATOM   2097  HN  ALA A 147      -9.827  -2.560 -22.604  1.00 74.35           H
ATOM   2098  N   ILE A 148      -9.770  -4.952 -24.684  1.00 69.58           N
ATOM   2099  CA  ILE A 148      -9.719  -6.291 -25.244  1.00 69.58           C
ATOM   2100  C   ILE A 148     -11.086  -6.646 -25.833  1.00 69.58           C
ATOM   2101  O   ILE A 148     -11.167  -7.308 -26.867  1.00 69.58           O
ATOM   2102  HA  ILE A 148      -8.987  -6.280 -26.052  1.00 69.58           H
ATOM   2103  CB  ILE A 148      -9.222  -7.291 -24.198  1.00 69.58           C
ATOM   2104  HB  ILE A 148      -9.775  -7.122 -23.274  1.00 69.58           H
ATOM   2105  CG1 ILE A 148      -7.741  -7.068 -23.886  1.00 69.58           C
ATOM   2106 1HG1 ILE A 148      -7.148  -7.230 -24.786  1.00 69.58           H
ATOM   2107 2HG1 ILE A 148      -7.582  -6.033 -23.582  1.00 69.58           H
ATOM   2108  CG2 ILE A 148      -9.505  -8.730 -24.637  1.00 69.58           C
ATOM   2109 1HG2 ILE A 148     -10.578  -8.865 -24.768  1.00 69.58           H
ATOM   2110 2HG2 ILE A 148      -8.996  -8.928 -25.580  1.00 69.58           H
ATOM   2111 3HG2 ILE A 148      -9.142  -9.420 -23.876  1.00 69.58           H
ATOM   2112  CD1 ILE A 148      -7.266  -8.010 -22.778  1.00 69.58           C
ATOM   2113 1HD1 ILE A 148      -7.846  -7.828 -21.873  1.00 69.58           H
ATOM   2114 2HD1 ILE A 148      -7.404  -9.044 -23.096  1.00 69.58           H
ATOM   2115 3HD1 ILE A 148      -6.210  -7.830 -22.576  1.00 69.58           H
ATOM   2116  HN  ILE A 148     -10.077  -4.903 -23.733  1.00 69.58           H
ATOM   2117  N   ALA A 149     -12.125  -6.188 -25.151  1.00 69.82           N
ATOM   2118  CA  ALA A 149     -13.482  -6.548 -25.524  1.00 69.82           C
ATOM   2119  C   ALA A 149     -13.943  -5.656 -26.679  1.00 69.82           C
ATOM   2120  O   ALA A 149     -14.552  -6.136 -27.634  1.00 69.82           O
ATOM   2121  HA  ALA A 149     -13.470  -7.585 -25.860  1.00 69.82           H
ATOM   2122  CB  ALA A 149     -14.395  -6.437 -24.301  1.00 69.82           C
ATOM   2123 1HB  ALA A 149     -14.042  -7.112 -23.521  1.00 69.82           H
ATOM   2124 2HB  ALA A 149     -14.380  -5.412 -23.929  1.00 69.82           H
ATOM   2125 3HB  ALA A 149     -15.413  -6.707 -24.581  1.00 69.82           H
ATOM   2126  HN  ALA A 149     -12.051  -5.584 -24.358  1.00 69.82           H
ATOM   2127  N   GLN A 150     -13.635  -4.374 -26.552  1.00 71.78           N
ATOM   2128  CA  GLN A 150     -14.181  -3.380 -27.461  1.00 71.78           C
ATOM   2129  C   GLN A 150     -13.055  -2.691 -28.234  1.00 71.78           C
ATOM   2130  O   GLN A 150     -13.064  -1.472 -28.397  1.00 71.78           O
ATOM   2131  HA  GLN A 150     -14.817  -3.936 -28.150  1.00 71.78           H
ATOM   2132  CB  GLN A 150     -15.034  -2.357 -26.707  1.00 71.78           C
ATOM   2133 1HB  GLN A 150     -14.416  -1.830 -25.980  1.00 71.78           H
ATOM   2134 2HB  GLN A 150     -15.413  -1.610 -27.404  1.00 71.78           H
ATOM   2135  CG  GLN A 150     -16.203  -3.038 -25.993  1.00 71.78           C
ATOM   2136 1HG  GLN A 150     -16.661  -3.772 -26.656  1.00 71.78           H
ATOM   2137 2HG  GLN A 150     -15.836  -3.581 -25.122  1.00 71.78           H
ATOM   2138  CD  GLN A 150     -17.251  -2.013 -25.557  1.00 71.78           C
ATOM   2139  OE1 GLN A 150     -17.147  -0.827 -25.826  1.00 71.78           O
ATOM   2140  NE2 GLN A 150     -18.265  -2.533 -24.871  1.00 71.78           N
ATOM   2141 1HE2 GLN A 150     -18.290  -3.515 -24.684  1.00 71.78           H
ATOM   2142 2HE2 GLN A 150     -19.001  -1.942 -24.541  1.00 71.78           H
ATOM   2143  HN  GLN A 150     -13.025  -4.012 -25.847  1.00 71.78           H
ATOM   2144  N   ALA A 151     -12.111  -3.502 -28.690  1.00 65.24           N
ATOM   2145  CA  ALA A 151     -10.860  -2.977 -29.210  1.00 65.24           C
ATOM   2146  C   ALA A 151     -11.158  -1.849 -30.200  1.00 65.24           C
ATOM   2147  O   ALA A 151     -10.488  -0.818 -30.192  1.00 65.24           O
ATOM   2148  HA  ALA A 151     -10.295  -2.572 -28.371  1.00 65.24           H
ATOM   2149  CB  ALA A 151     -10.054  -4.112 -29.845  1.00 65.24           C
ATOM   2150 1HB  ALA A 151      -9.844  -4.873 -29.093  1.00 65.24           H
ATOM   2151 2HB  ALA A 151     -10.629  -4.555 -30.659  1.00 65.24           H
ATOM   2152 3HB  ALA A 151      -9.116  -3.718 -30.236  1.00 65.24           H
ATOM   2153  HN  ALA A 151     -12.190  -4.499 -28.706  1.00 65.24           H
ATOM   2154  N   MET A 152     -12.165  -2.083 -31.029  1.00 66.61           N
ATOM   2155  CA  MET A 152     -12.520  -1.128 -32.064  1.00 66.61           C
ATOM   2156  C   MET A 152     -13.014   0.185 -31.453  1.00 66.61           C
ATOM   2157  O   MET A 152     -12.503   1.256 -31.776  1.00 66.61           O
ATOM   2158  HA  MET A 152     -11.604  -0.951 -32.628  1.00 66.61           H
ATOM   2159  CB  MET A 152     -13.615  -1.721 -32.954  1.00 66.61           C
ATOM   2160 1HB  MET A 152     -14.375  -2.195 -32.333  1.00 66.61           H
ATOM   2161 2HB  MET A 152     -14.109  -0.924 -33.509  1.00 66.61           H
ATOM   2162  CG  MET A 152     -13.033  -2.745 -33.930  1.00 66.61           C
ATOM   2163 1HG  MET A 152     -11.981  -2.920 -33.702  1.00 66.61           H
ATOM   2164 2HG  MET A 152     -13.546  -3.700 -33.817  1.00 66.61           H
ATOM   2165  SD  MET A 152     -13.204  -2.157 -35.606  1.00 66.61           S
ATOM   2166  CE  MET A 152     -14.893  -2.634 -35.932  1.00 66.61           C
ATOM   2167 1HE  MET A 152     -14.991  -3.715 -35.829  1.00 66.61           H
ATOM   2168 2HE  MET A 152     -15.554  -2.140 -35.219  1.00 66.61           H
ATOM   2169 3HE  MET A 152     -15.165  -2.339 -36.945  1.00 66.61           H
ATOM   2170  HN  MET A 152     -12.732  -2.907 -31.002  1.00 66.61           H
ATOM   2171  N   ARG A 153     -14.003   0.058 -30.580  1.00 66.20           N
ATOM   2172  CA  ARG A 153     -14.594   1.224 -29.944  1.00 66.20           C
ATOM   2173  C   ARG A 153     -13.566   1.918 -29.049  1.00 66.20           C
ATOM   2174  O   ARG A 153     -13.599   3.138 -28.889  1.00 66.20           O
ATOM   2175  HA  ARG A 153     -14.895   1.869 -30.770  1.00 66.20           H
ATOM   2176  CB  ARG A 153     -15.812   0.835 -29.103  1.00 66.20           C
ATOM   2177 1HB  ARG A 153     -15.561  -0.011 -28.463  1.00 66.20           H
ATOM   2178 2HB  ARG A 153     -16.085   1.662 -28.448  1.00 66.20           H
ATOM   2179  CG  ARG A 153     -17.000   0.470 -29.996  1.00 66.20           C
ATOM   2180 1HG  ARG A 153     -17.212   1.293 -30.679  1.00 66.20           H
ATOM   2181 2HG  ARG A 153     -16.748  -0.395 -30.608  1.00 66.20           H
ATOM   2182  CD  ARG A 153     -18.242   0.164 -29.156  1.00 66.20           C
ATOM   2183 1HD  ARG A 153     -18.081  -0.741 -28.571  1.00 66.20           H
ATOM   2184 2HD  ARG A 153     -18.422   0.974 -28.449  1.00 66.20           H
ATOM   2185  NE  ARG A 153     -19.419  -0.007 -30.037  1.00 66.20           N
ATOM   2186  HE  ARG A 153     -19.280   0.067 -31.025  1.00 66.20           H
ATOM   2187  CZ  ARG A 153     -20.659  -0.255 -29.595  1.00 66.20           C
ATOM   2188  NH1 ARG A 153     -20.903  -0.365 -28.282  1.00 66.20           N
ATOM   2189 1HH1 ARG A 153     -20.157  -0.261 -27.624  1.00 66.20           H
ATOM   2190 2HH1 ARG A 153     -21.832  -0.550 -27.960  1.00 66.20           H
ATOM   2191  NH2 ARG A 153     -21.651  -0.392 -30.485  1.00 66.20           N
ATOM   2192 1HH2 ARG A 153     -22.582  -0.577 -30.171  1.00 66.20           H
ATOM   2193 2HH2 ARG A 153     -21.460  -0.309 -31.463  1.00 66.20           H
ATOM   2194  HN  ARG A 153     -14.399  -0.818 -30.307  1.00 66.20           H
ATOM   2195  N   ALA A 154     -12.676   1.112 -28.489  1.00 67.75           N
ATOM   2196  CA  ALA A 154     -11.699   1.620 -27.541  1.00 67.75           C
ATOM   2197  C   ALA A 154     -10.763   2.598 -28.254  1.00 67.75           C
ATOM   2198  O   ALA A 154     -10.206   3.498 -27.628  1.00 67.75           O
ATOM   2199  HA  ALA A 154     -12.240   2.153 -26.759  1.00 67.75           H
ATOM   2200  CB  ALA A 154     -10.945   0.449 -26.907  1.00 67.75           C
ATOM   2201 1HB  ALA A 154     -11.651  -0.199 -26.389  1.00 67.75           H
ATOM   2202 2HB  ALA A 154     -10.435  -0.119 -27.686  1.00 67.75           H
ATOM   2203 3HB  ALA A 154     -10.212   0.830 -26.196  1.00 67.75           H
ATOM   2204  HN  ALA A 154     -12.616   0.131 -28.672  1.00 67.75           H
ATOM   2205  N   HIS A 155     -10.619   2.388 -29.554  1.00 69.01           N
ATOM   2206  CA  HIS A 155      -9.708   3.196 -30.347  1.00 69.01           C
ATOM   2207  C   HIS A 155     -10.321   4.578 -30.583  1.00 69.01           C
ATOM   2208  O   HIS A 155      -9.656   5.596 -30.398  1.00 69.01           O
ATOM   2209  HA  HIS A 155      -8.797   3.308 -29.760  1.00 69.01           H
ATOM   2210  CB  HIS A 155      -9.339   2.481 -31.649  1.00 69.01           C
ATOM   2211 1HB  HIS A 155      -9.080   1.447 -31.422  1.00 69.01           H
ATOM   2212 2HB  HIS A 155     -10.215   2.455 -32.297  1.00 69.01           H
ATOM   2213  CG  HIS A 155      -8.195   3.121 -32.397  1.00 69.01           C
ATOM   2214  ND1 HIS A 155      -8.381   4.098 -33.359  1.00 69.01           N
ATOM   2215  HD1 HIS A 155      -9.261   4.472 -33.651  1.00 69.01           H
ATOM   2216  CD2 HIS A 155      -6.849   2.913 -32.315  1.00 69.01           C
ATOM   2217  HD2 HIS A 155      -6.353   2.205 -31.651  1.00 69.01           H
ATOM   2218  CE1 HIS A 155      -7.194   4.455 -33.828  1.00 69.01           C
ATOM   2219  HE1 HIS A 155      -7.008   5.205 -34.597  1.00 69.01           H
ATOM   2220  NE2 HIS A 155      -6.246   3.719 -33.180  1.00 69.01           N
ATOM   2221  HN  HIS A 155     -11.110   1.681 -30.064  1.00 69.01           H
ATOM   2222  N   THR A 156     -11.583   4.569 -30.987  1.00 71.63           N
ATOM   2223  CA  THR A 156     -12.260   5.801 -31.354  1.00 71.63           C
ATOM   2224  C   THR A 156     -12.489   6.673 -30.118  1.00 71.63           C
ATOM   2225  O   THR A 156     -12.510   7.899 -30.214  1.00 71.63           O
ATOM   2226  HA  THR A 156     -11.611   6.363 -32.026  1.00 71.63           H
ATOM   2227  CB  THR A 156     -13.553   5.431 -32.084  1.00 71.63           C
ATOM   2228  HB  THR A 156     -14.228   6.285 -32.136  1.00 71.63           H
ATOM   2229  OG1 THR A 156     -14.044   4.301 -31.369  1.00 71.63           O
ATOM   2230  HG1 THR A 156     -15.002   4.138 -31.604  1.00 71.63           H
ATOM   2231  CG2 THR A 156     -13.296   4.897 -33.495  1.00 71.63           C
ATOM   2232 1HG2 THR A 156     -12.675   4.003 -33.437  1.00 71.63           H
ATOM   2233 2HG2 THR A 156     -12.784   5.658 -34.084  1.00 71.63           H
ATOM   2234 3HG2 THR A 156     -14.246   4.650 -33.968  1.00 71.63           H
ATOM   2235  HN  THR A 156     -12.140   3.742 -31.065  1.00 71.63           H
ATOM   2236  N   TRP A 157     -12.654   6.006 -28.985  1.00 76.61           N
ATOM   2237  CA  TRP A 157     -13.024   6.693 -27.759  1.00 76.61           C
ATOM   2238  C   TRP A 157     -11.745   6.960 -26.962  1.00 76.61           C
ATOM   2239  O   TRP A 157     -11.798   7.191 -25.756  1.00 76.61           O
ATOM   2240  HA  TRP A 157     -13.494   7.637 -28.035  1.00 76.61           H
ATOM   2241  CB  TRP A 157     -14.062   5.891 -26.973  1.00 76.61           C
ATOM   2242 1HB  TRP A 157     -13.754   4.846 -26.945  1.00 76.61           H
ATOM   2243 2HB  TRP A 157     -14.076   6.246 -25.942  1.00 76.61           H
ATOM   2244  CG  TRP A 157     -15.478   5.975 -27.545  1.00 76.61           C
ATOM   2245  CD1 TRP A 157     -15.897   5.619 -28.767  1.00 76.61           C
ATOM   2246  HD1 TRP A 157     -15.249   5.206 -29.541  1.00 76.61           H
ATOM   2247  CD2 TRP A 157     -16.653   6.463 -26.864  1.00 76.61           C
ATOM   2248  NE1 TRP A 157     -17.250   5.841 -28.923  1.00 76.61           N
ATOM   2249  HE1 TRP A 157     -17.789   5.655 -29.745  1.00 76.61           H
ATOM   2250  CE2 TRP A 157     -17.724   6.371 -27.729  1.00 76.61           C
ATOM   2251  CE3 TRP A 157     -16.806   6.966 -25.560  1.00 76.61           C
ATOM   2252  HE3 TRP A 157     -15.976   7.049 -24.858  1.00 76.61           H
ATOM   2253  CZ2 TRP A 157     -19.024   6.763 -27.385  1.00 76.61           C
ATOM   2254  HZ2 TRP A 157     -19.853   6.680 -28.087  1.00 76.61           H
ATOM   2255  CZ3 TRP A 157     -18.111   7.354 -25.232  1.00 76.61           C
ATOM   2256  HZ3 TRP A 157     -18.285   7.751 -24.232  1.00 76.61           H
ATOM   2257  CH2 TRP A 157     -19.200   7.267 -26.091  1.00 76.61           C
ATOM   2258  HH2 TRP A 157     -20.186   7.590 -25.759  1.00 76.61           H
ATOM   2259  HN  TRP A 157     -12.540   5.017 -28.897  1.00 76.61           H
ATOM   2260  N   ARG A 158     -10.625   6.918 -27.670  1.00 76.33           N
ATOM   2261  CA  ARG A 158      -9.327   6.935 -27.018  1.00 76.33           C
ATOM   2262  C   ARG A 158      -9.157   8.223 -26.209  1.00 76.33           C
ATOM   2263  O   ARG A 158      -8.704   8.186 -25.066  1.00 76.33           O
ATOM   2264  HA  ARG A 158      -9.330   6.061 -26.367  1.00 76.33           H
ATOM   2265  CB  ARG A 158      -8.195   6.831 -28.042  1.00 76.33           C
ATOM   2266 1HB  ARG A 158      -8.348   5.953 -28.670  1.00 76.33           H
ATOM   2267 2HB  ARG A 158      -8.213   7.700 -28.699  1.00 76.33           H
ATOM   2268  CG  ARG A 158      -6.835   6.737 -27.348  1.00 76.33           C
ATOM   2269 1HG  ARG A 158      -6.676   7.620 -26.730  1.00 76.33           H
ATOM   2270 2HG  ARG A 158      -6.822   5.874 -26.681  1.00 76.33           H
ATOM   2271  CD  ARG A 158      -5.704   6.614 -28.372  1.00 76.33           C
ATOM   2272 1HD  ARG A 158      -5.899   5.778 -29.043  1.00 76.33           H
ATOM   2273 2HD  ARG A 158      -5.660   7.513 -28.986  1.00 76.33           H
ATOM   2274  NE  ARG A 158      -4.413   6.414 -27.677  1.00 76.33           N
ATOM   2275  HE  ARG A 158      -4.375   6.596 -26.695  1.00 76.33           H
ATOM   2276  CZ  ARG A 158      -3.290   6.003 -28.283  1.00 76.33           C
ATOM   2277  NH1 ARG A 158      -3.283   5.743 -29.598  1.00 76.33           N
ATOM   2278 1HH1 ARG A 158      -4.119   5.856 -30.134  1.00 76.33           H
ATOM   2279 2HH1 ARG A 158      -2.441   5.436 -30.042  1.00 76.33           H
ATOM   2280  NH2 ARG A 158      -2.175   5.855 -27.554  1.00 76.33           N
ATOM   2281 1HH2 ARG A 158      -1.329   5.549 -27.991  1.00 76.33           H
ATOM   2282 2HH2 ARG A 158      -2.190   6.051 -26.574  1.00 76.33           H
ATOM   2283  HN  ARG A 158     -10.596   6.872 -28.669  1.00 76.33           H
ATOM   2284  N   GLU A 159      -9.529   9.330 -26.834  1.00 79.15           N
ATOM   2285  CA  GLU A 159      -9.339  10.634 -26.222  1.00 79.15           C
ATOM   2286  C   GLU A 159     -10.251  10.786 -25.003  1.00 79.15           C
ATOM   2287  O   GLU A 159      -9.803  11.205 -23.937  1.00 79.15           O
ATOM   2288  HA  GLU A 159      -8.296  10.659 -25.909  1.00 79.15           H
ATOM   2289  CB  GLU A 159      -9.586  11.755 -27.234  1.00 79.15           C
ATOM   2290 1HB  GLU A 159     -10.509  11.561 -27.780  1.00 79.15           H
ATOM   2291 2HB  GLU A 159      -9.583  12.718 -26.723  1.00 79.15           H
ATOM   2292  CG  GLU A 159      -8.463  11.814 -28.272  1.00 79.15           C
ATOM   2293 1HG  GLU A 159      -7.497  11.762 -27.770  1.00 79.15           H
ATOM   2294 2HG  GLU A 159      -8.527  10.949 -28.931  1.00 79.15           H
ATOM   2295  CD  GLU A 159      -8.547  13.100 -29.097  1.00 79.15           C
ATOM   2296  OE1 GLU A 159      -7.509  13.460 -29.693  1.00 79.15           O
ATOM   2297  OE2 GLU A 159      -9.647  13.693 -29.114  1.00 79.15           O
ATOM   2298  HN  GLU A 159      -9.951   9.346 -27.740  1.00 79.15           H
ATOM   2299  N   LYS A 160     -11.514  10.436 -25.201  1.00 82.93           N
ATOM   2300  CA  LYS A 160     -12.490  10.518 -24.127  1.00 82.93           C
ATOM   2301  C   LYS A 160     -12.003   9.688 -22.938  1.00 82.93           C
ATOM   2302  O   LYS A 160     -12.100  10.124 -21.791  1.00 82.93           O
ATOM   2303  HA  LYS A 160     -12.550  11.562 -23.819  1.00 82.93           H
ATOM   2304  CB  LYS A 160     -13.876  10.115 -24.633  1.00 82.93           C
ATOM   2305 1HB  LYS A 160     -13.810   9.173 -25.177  1.00 82.93           H
ATOM   2306 2HB  LYS A 160     -14.541   9.946 -23.785  1.00 82.93           H
ATOM   2307  CG  LYS A 160     -14.464  11.196 -25.542  1.00 82.93           C
ATOM   2308 1HG  LYS A 160     -14.421  12.162 -25.039  1.00 82.93           H
ATOM   2309 2HG  LYS A 160     -13.864  11.280 -26.448  1.00 82.93           H
ATOM   2310  CD  LYS A 160     -15.913  10.872 -25.913  1.00 82.93           C
ATOM   2311 1HD  LYS A 160     -15.950   9.935 -26.468  1.00 82.93           H
ATOM   2312 2HD  LYS A 160     -16.501  10.729 -25.006  1.00 82.93           H
ATOM   2313  CE  LYS A 160     -16.527  11.993 -26.753  1.00 82.93           C
ATOM   2314 1HE  LYS A 160     -16.459  12.939 -26.215  1.00 82.93           H
ATOM   2315 2HE  LYS A 160     -15.964  12.112 -27.679  1.00 82.93           H
ATOM   2316  NZ  LYS A 160     -17.943  11.693 -27.063  1.00 82.93           N
ATOM   2317 1HZ  LYS A 160     -18.332  12.441 -27.625  1.00 82.93           H
ATOM   2318 2HZ  LYS A 160     -17.999  10.820 -27.577  1.00 82.93           H
ATOM   2319 3HZ  LYS A 160     -18.468  11.610 -26.199  1.00 82.93           H
ATOM   2320  HN  LYS A 160     -11.872  10.103 -26.073  1.00 82.93           H
ATOM   2321  N   ARG A 161     -11.491   8.507 -23.250  1.00 82.89           N
ATOM   2322  CA  ARG A 161     -11.016   7.601 -22.219  1.00 82.89           C
ATOM   2323  C   ARG A 161      -9.882   8.250 -21.423  1.00 82.89           C
ATOM   2324  O   ARG A 161      -9.777   8.056 -20.213  1.00 82.89           O
ATOM   2325  HA  ARG A 161     -11.884   7.418 -21.587  1.00 82.89           H
ATOM   2326  CB  ARG A 161     -10.516   6.288 -22.827  1.00 82.89           C
ATOM   2327 1HB  ARG A 161      -9.840   6.501 -23.655  1.00 82.89           H
ATOM   2328 2HB  ARG A 161      -9.944   5.733 -22.083  1.00 82.89           H
ATOM   2329  CG  ARG A 161     -11.684   5.434 -23.322  1.00 82.89           C
ATOM   2330 1HG  ARG A 161     -12.249   5.054 -22.470  1.00 82.89           H
ATOM   2331 2HG  ARG A 161     -12.367   6.049 -23.909  1.00 82.89           H
ATOM   2332  CD  ARG A 161     -11.186   4.264 -24.173  1.00 82.89           C
ATOM   2333 1HD  ARG A 161     -12.027   3.782 -24.672  1.00 82.89           H
ATOM   2334 2HD  ARG A 161     -10.518   4.629 -24.953  1.00 82.89           H
ATOM   2335  NE  ARG A 161     -10.477   3.284 -23.319  1.00 82.89           N
ATOM   2336  HE  ARG A 161     -10.662   3.297 -22.337  1.00 82.89           H
ATOM   2337  CZ  ARG A 161      -9.603   2.380 -23.781  1.00 82.89           C
ATOM   2338  NH1 ARG A 161      -9.316   2.316 -25.089  1.00 82.89           N
ATOM   2339 1HH1 ARG A 161      -9.756   2.947 -25.728  1.00 82.89           H
ATOM   2340 2HH1 ARG A 161      -8.662   1.639 -25.425  1.00 82.89           H
ATOM   2341  NH2 ARG A 161      -9.019   1.540 -22.916  1.00 82.89           N
ATOM   2342 1HH2 ARG A 161      -8.364   0.859 -23.244  1.00 82.89           H
ATOM   2343 2HH2 ARG A 161      -9.238   1.594 -21.941  1.00 82.89           H
ATOM   2344  HN  ARG A 161     -11.399   8.168 -24.187  1.00 82.89           H
ATOM   2345  N   LEU A 162      -9.061   9.009 -22.135  1.00 84.82           N
ATOM   2346  CA  LEU A 162      -7.921   9.664 -21.516  1.00 84.82           C
ATOM   2347  C   LEU A 162      -8.420  10.736 -20.545  1.00 84.82           C
ATOM   2348  O   LEU A 162      -7.872  10.895 -19.455  1.00 84.82           O
ATOM   2349  HA  LEU A 162      -7.380   8.908 -20.947  1.00 84.82           H
ATOM   2350  CB  LEU A 162      -6.966  10.199 -22.584  1.00 84.82           C
ATOM   2351 1HB  LEU A 162      -6.759   9.397 -23.293  1.00 84.82           H
ATOM   2352 2HB  LEU A 162      -7.475  10.989 -23.136  1.00 84.82           H
ATOM   2353  CG  LEU A 162      -5.631  10.748 -22.075  1.00 84.82           C
ATOM   2354  HG  LEU A 162      -5.837  11.453 -21.270  1.00 84.82           H
ATOM   2355  CD1 LEU A 162      -4.766   9.631 -21.489  1.00 84.82           C
ATOM   2356 1HD1 LEU A 162      -5.292   9.164 -20.656  1.00 84.82           H
ATOM   2357 2HD1 LEU A 162      -4.566   8.885 -22.258  1.00 84.82           H
ATOM   2358 3HD1 LEU A 162      -3.824  10.049 -21.135  1.00 84.82           H
ATOM   2359  CD2 LEU A 162      -4.901  11.521 -23.176  1.00 84.82           C
ATOM   2360 1HD2 LEU A 162      -4.708  10.857 -24.018  1.00 84.82           H
ATOM   2361 2HD2 LEU A 162      -5.520  12.356 -23.505  1.00 84.82           H
ATOM   2362 3HD2 LEU A 162      -3.956  11.901 -22.788  1.00 84.82           H
ATOM   2363  HN  LEU A 162      -9.165   9.178 -23.115  1.00 84.82           H
ATOM   2364  N   LEU A 163      -9.455  11.443 -20.974  1.00 87.63           N
ATOM   2365  CA  LEU A 163     -10.042  12.486 -20.151  1.00 87.63           C
ATOM   2366  C   LEU A 163     -10.579  11.868 -18.858  1.00 87.63           C
ATOM   2367  O   LEU A 163     -10.281  12.348 -17.766  1.00 87.63           O
ATOM   2368  HA  LEU A 163      -9.247  13.186 -19.895  1.00 87.63           H
ATOM   2369  CB  LEU A 163     -11.094  13.266 -20.943  1.00 87.63           C
ATOM   2370 1HB  LEU A 163     -10.721  13.412 -21.957  1.00 87.63           H
ATOM   2371 2HB  LEU A 163     -11.991  12.652 -21.019  1.00 87.63           H
ATOM   2372  CG  LEU A 163     -11.489  14.629 -20.372  1.00 87.63           C
ATOM   2373  HG  LEU A 163     -11.235  14.642 -19.312  1.00 87.63           H
ATOM   2374  CD1 LEU A 163     -10.696  15.754 -21.041  1.00 87.63           C
ATOM   2375 1HD1 LEU A 163      -9.630  15.599 -20.870  1.00 87.63           H
ATOM   2376 2HD1 LEU A 163     -10.895  15.752 -22.112  1.00 87.63           H
ATOM   2377 3HD1 LEU A 163     -10.996  16.712 -20.617  1.00 87.63           H
ATOM   2378  CD2 LEU A 163     -12.999  14.851 -20.478  1.00 87.63           C
ATOM   2379 1HD2 LEU A 163     -13.300  14.810 -21.525  1.00 87.63           H
ATOM   2380 2HD2 LEU A 163     -13.521  14.074 -19.920  1.00 87.63           H
ATOM   2381 3HD2 LEU A 163     -13.252  15.828 -20.066  1.00 87.63           H
ATOM   2382  HN  LEU A 163      -9.891  11.312 -21.865  1.00 87.63           H
ATOM   2383  N   TYR A 164     -11.363  10.813 -19.025  1.00 88.68           N
ATOM   2384  CA  TYR A 164     -11.978  10.150 -17.888  1.00 88.68           C
ATOM   2385  C   TYR A 164     -10.917   9.596 -16.936  1.00 88.68           C
ATOM   2386  O   TYR A 164     -11.109   9.591 -15.721  1.00 88.68           O
ATOM   2387  HA  TYR A 164     -12.583  10.886 -17.358  1.00 88.68           H
ATOM   2388  CB  TYR A 164     -12.786   8.986 -18.465  1.00 88.68           C
ATOM   2389 1HB  TYR A 164     -12.160   8.435 -19.167  1.00 88.68           H
ATOM   2390 2HB  TYR A 164     -13.042   8.299 -17.658  1.00 88.68           H
ATOM   2391  CG  TYR A 164     -14.071   9.413 -19.177  1.00 88.68           C
ATOM   2392  CD1 TYR A 164     -14.932  10.306 -18.571  1.00 88.68           C
ATOM   2393  HD1 TYR A 164     -14.697  10.706 -17.585  1.00 88.68           H
ATOM   2394  CD2 TYR A 164     -14.369   8.907 -20.426  1.00 88.68           C
ATOM   2395  HD2 TYR A 164     -13.690   8.202 -20.904  1.00 88.68           H
ATOM   2396  CE1 TYR A 164     -16.142  10.708 -19.241  1.00 88.68           C
ATOM   2397  HE1 TYR A 164     -16.830  11.411 -18.774  1.00 88.68           H
ATOM   2398  CE2 TYR A 164     -15.579   9.309 -21.096  1.00 88.68           C
ATOM   2399  HE2 TYR A 164     -15.827   8.916 -22.082  1.00 88.68           H
ATOM   2400  CZ  TYR A 164     -16.405  10.189 -20.471  1.00 88.68           C
ATOM   2401  OH  TYR A 164     -17.548  10.569 -21.104  1.00 88.68           O
ATOM   2402  HH  TYR A 164     -18.064  11.201 -20.526  1.00 88.68           H
ATOM   2403  HN  TYR A 164     -11.578  10.411 -19.915  1.00 88.68           H
ATOM   2404  N   SER A 165      -9.819   9.143 -17.523  1.00 88.90           N
ATOM   2405  CA  SER A 165      -8.703   8.642 -16.739  1.00 88.90           C
ATOM   2406  C   SER A 165      -8.227   9.717 -15.761  1.00 88.90           C
ATOM   2407  O   SER A 165      -7.878   9.413 -14.621  1.00 88.90           O
ATOM   2408  HA  SER A 165      -9.094   7.779 -16.199  1.00 88.90           H
ATOM   2409  CB  SER A 165      -7.551   8.198 -17.643  1.00 88.90           C
ATOM   2410 1HB  SER A 165      -6.621   8.202 -17.073  1.00 88.90           H
ATOM   2411 2HB  SER A 165      -7.720   7.172 -17.968  1.00 88.90           H
ATOM   2412  OG  SER A 165      -7.412   9.041 -18.783  1.00 88.90           O
ATOM   2413  HG  SER A 165      -7.346   9.996 -18.497  1.00 88.90           H
ATOM   2414  HN  SER A 165      -9.686   9.114 -18.514  1.00 88.90           H
ATOM   2415  N   LYS A 166      -8.227  10.952 -16.242  1.00 91.37           N
ATOM   2416  CA  LYS A 166      -7.739  12.065 -15.446  1.00 91.37           C
ATOM   2417  C   LYS A 166      -8.667  12.274 -14.247  1.00 91.37           C
ATOM   2418  O   LYS A 166      -8.202  12.433 -13.119  1.00 91.37           O
ATOM   2419  HA  LYS A 166      -6.751  11.793 -15.075  1.00 91.37           H
ATOM   2420  CB  LYS A 166      -7.569  13.312 -16.316  1.00 91.37           C
ATOM   2421 1HB  LYS A 166      -8.485  13.497 -16.876  1.00 91.37           H
ATOM   2422 2HB  LYS A 166      -7.402  14.182 -15.682  1.00 91.37           H
ATOM   2423  CG  LYS A 166      -6.396  13.148 -17.285  1.00 91.37           C
ATOM   2424 1HG  LYS A 166      -5.482  12.953 -16.725  1.00 91.37           H
ATOM   2425 2HG  LYS A 166      -6.568  12.283 -17.926  1.00 91.37           H
ATOM   2426  CD  LYS A 166      -6.217  14.400 -18.146  1.00 91.37           C
ATOM   2427 1HD  LYS A 166      -7.119  14.573 -18.734  1.00 91.37           H
ATOM   2428 2HD  LYS A 166      -6.083  15.271 -17.504  1.00 91.37           H
ATOM   2429  CE  LYS A 166      -5.013  14.256 -19.079  1.00 91.37           C
ATOM   2430 1HE  LYS A 166      -4.126  13.999 -18.500  1.00 91.37           H
ATOM   2431 2HE  LYS A 166      -5.184  13.439 -19.780  1.00 91.37           H
ATOM   2432  NZ  LYS A 166      -4.780  15.515 -19.822  1.00 91.37           N
ATOM   2433 1HZ  LYS A 166      -3.992  15.396 -20.449  1.00 91.37           H
ATOM   2434 2HZ  LYS A 166      -5.608  15.748 -20.359  1.00 91.37           H
ATOM   2435 3HZ  LYS A 166      -4.581  16.262 -19.167  1.00 91.37           H
ATOM   2436  HN  LYS A 166      -8.553  11.196 -17.155  1.00 91.37           H
ATOM   2437  N   MET A 167      -9.961  12.268 -14.532  1.00 93.67           N
ATOM   2438  CA  MET A 167     -10.956  12.482 -13.495  1.00 93.67           C
ATOM   2439  C   MET A 167     -10.918  11.358 -12.458  1.00 93.67           C
ATOM   2440  O   MET A 167     -11.025  11.611 -11.259  1.00 93.67           O
ATOM   2441  HA  MET A 167     -10.691  13.429 -13.025  1.00 93.67           H
ATOM   2442  CB  MET A 167     -12.347  12.546 -14.129  1.00 93.67           C
ATOM   2443 1HB  MET A 167     -12.530  11.640 -14.706  1.00 93.67           H
ATOM   2444 2HB  MET A 167     -13.106  12.584 -13.347  1.00 93.67           H
ATOM   2445  CG  MET A 167     -12.481  13.771 -15.036  1.00 93.67           C
ATOM   2446 1HG  MET A 167     -12.257  14.677 -14.473  1.00 93.67           H
ATOM   2447 2HG  MET A 167     -11.756  13.713 -15.848  1.00 93.67           H
ATOM   2448  SD  MET A 167     -14.135  13.860 -15.701  1.00 93.67           S
ATOM   2449  CE  MET A 167     -15.037  14.311 -14.228  1.00 93.67           C
ATOM   2450 1HE  MET A 167     -14.905  13.538 -13.471  1.00 93.67           H
ATOM   2451 2HE  MET A 167     -14.660  15.260 -13.847  1.00 93.67           H
ATOM   2452 3HE  MET A 167     -16.096  14.409 -14.466  1.00 93.67           H
ATOM   2453  HN  MET A 167     -10.330  12.120 -15.449  1.00 93.67           H
ATOM   2454  N   VAL A 168     -10.767  10.140 -12.957  1.00 93.12           N
ATOM   2455  CA  VAL A 168     -10.743   8.974 -12.091  1.00 93.12           C
ATOM   2456  C   VAL A 168      -9.548   9.075 -11.140  1.00 93.12           C
ATOM   2457  O   VAL A 168      -9.682   8.831  -9.942  1.00 93.12           O
ATOM   2458  HA  VAL A 168     -11.661   8.981 -11.503  1.00 93.12           H
ATOM   2459  CB  VAL A 168     -10.730   7.697 -12.933  1.00 93.12           C
ATOM   2460  HB  VAL A 168      -9.941   7.795 -13.678  1.00 93.12           H
ATOM   2461  CG1 VAL A 168     -10.411   6.474 -12.070  1.00 93.12           C
ATOM   2462 1HG1 VAL A 168      -9.431   6.600 -11.610  1.00 93.12           H
ATOM   2463 2HG1 VAL A 168     -11.167   6.372 -11.291  1.00 93.12           H
ATOM   2464 3HG1 VAL A 168     -10.408   5.580 -12.693  1.00 93.12           H
ATOM   2465  CG2 VAL A 168     -12.056   7.514 -13.673  1.00 93.12           C
ATOM   2466 1HG2 VAL A 168     -12.869   7.448 -12.951  1.00 93.12           H
ATOM   2467 2HG2 VAL A 168     -12.224   8.366 -14.333  1.00 93.12           H
ATOM   2468 3HG2 VAL A 168     -12.020   6.599 -14.264  1.00 93.12           H
ATOM   2469  HN  VAL A 168     -10.662   9.944 -13.932  1.00 93.12           H
ATOM   2470  N   CYS A 169      -8.408   9.436 -11.710  1.00 92.79           N
ATOM   2471  CA  CYS A 169      -7.187   9.554 -10.931  1.00 92.79           C
ATOM   2472  C   CYS A 169      -7.433  10.556  -9.801  1.00 92.79           C
ATOM   2473  O   CYS A 169      -7.123  10.281  -8.643  1.00 92.79           O
ATOM   2474  HA  CYS A 169      -6.974   8.564 -10.530  1.00 92.79           H
ATOM   2475  CB  CYS A 169      -5.997   9.959 -11.803  1.00 92.79           C
ATOM   2476 1HB  CYS A 169      -6.264  10.814 -12.424  1.00 92.79           H
ATOM   2477 2HB  CYS A 169      -5.163  10.271 -11.173  1.00 92.79           H
ATOM   2478  SG  CYS A 169      -5.489   8.554 -12.860  1.00 92.79           S
ATOM   2479  HG  CYS A 169      -6.441   8.717 -13.774  1.00 92.79           H
ATOM   2480  HN  CYS A 169      -8.310   9.645 -12.683  1.00 92.79           H
ATOM   2481  N   PHE A 170      -7.989  11.699 -10.177  1.00 95.03           N
ATOM   2482  CA  PHE A 170      -8.246  12.758  -9.216  1.00 95.03           C
ATOM   2483  C   PHE A 170      -9.153  12.265  -8.086  1.00 95.03           C
ATOM   2484  O   PHE A 170      -8.879  12.513  -6.913  1.00 95.03           O
ATOM   2485  HA  PHE A 170      -7.284  13.060  -8.802  1.00 95.03           H
ATOM   2486  CB  PHE A 170      -8.957  13.883  -9.971  1.00 95.03           C
ATOM   2487 1HB  PHE A 170      -8.334  14.196 -10.809  1.00 95.03           H
ATOM   2488 2HB  PHE A 170      -9.885  13.496 -10.390  1.00 95.03           H
ATOM   2489  CG  PHE A 170      -9.276  15.106  -9.108  1.00 95.03           C
ATOM   2490  CD1 PHE A 170     -10.531  15.281  -8.614  1.00 95.03           C
ATOM   2491  HD1 PHE A 170     -11.310  14.550  -8.833  1.00 95.03           H
ATOM   2492  CD2 PHE A 170      -8.305  16.018  -8.835  1.00 95.03           C
ATOM   2493  HD2 PHE A 170      -7.299  15.878  -9.230  1.00 95.03           H
ATOM   2494  CE1 PHE A 170     -10.827  16.416  -7.814  1.00 95.03           C
ATOM   2495  HE1 PHE A 170     -11.833  16.556  -7.418  1.00 95.03           H
ATOM   2496  CE2 PHE A 170      -8.601  17.153  -8.034  1.00 95.03           C
ATOM   2497  HE2 PHE A 170      -7.822  17.883  -7.815  1.00 95.03           H
ATOM   2498  CZ  PHE A 170      -9.856  17.328  -7.540  1.00 95.03           C
ATOM   2499  HZ  PHE A 170     -10.083  18.199  -6.926  1.00 95.03           H
ATOM   2500  HN  PHE A 170      -8.261  11.906 -11.117  1.00 95.03           H
ATOM   2501  N   THR A 171     -10.213  11.576  -8.480  1.00 95.76           N
ATOM   2502  CA  THR A 171     -11.187  11.086  -7.519  1.00 95.76           C
ATOM   2503  C   THR A 171     -10.521  10.131  -6.526  1.00 95.76           C
ATOM   2504  O   THR A 171     -10.830  10.154  -5.335  1.00 95.76           O
ATOM   2505  HA  THR A 171     -11.560  11.935  -6.945  1.00 95.76           H
ATOM   2506  CB  THR A 171     -12.340  10.448  -8.296  1.00 95.76           C
ATOM   2507  HB  THR A 171     -12.024   9.516  -8.764  1.00 95.76           H
ATOM   2508  OG1 THR A 171     -12.764  11.473  -9.191  1.00 95.76           O
ATOM   2509  HG1 THR A 171     -12.349  11.336 -10.090  1.00 95.76           H
ATOM   2510  CG2 THR A 171     -13.565  10.189  -7.418  1.00 95.76           C
ATOM   2511 1HG2 THR A 171     -13.921  11.132  -7.003  1.00 95.76           H
ATOM   2512 2HG2 THR A 171     -13.294   9.514  -6.606  1.00 95.76           H
ATOM   2513 3HG2 THR A 171     -14.354   9.736  -8.019  1.00 95.76           H
ATOM   2514  HN  THR A 171     -10.412  11.352  -9.434  1.00 95.76           H
ATOM   2515  N   ILE A 172      -9.620   9.315  -7.052  1.00 94.05           N
ATOM   2516  CA  ILE A 172      -8.939   8.326  -6.234  1.00 94.05           C
ATOM   2517  C   ILE A 172      -8.103   9.038  -5.170  1.00 94.05           C
ATOM   2518  O   ILE A 172      -8.113   8.649  -4.003  1.00 94.05           O
ATOM   2519  HA  ILE A 172      -9.704   7.733  -5.732  1.00 94.05           H
ATOM   2520  CB  ILE A 172      -8.130   7.369  -7.113  1.00 94.05           C
ATOM   2521  HB  ILE A 172      -7.594   7.959  -7.856  1.00 94.05           H
ATOM   2522  CG1 ILE A 172      -9.051   6.413  -7.875  1.00 94.05           C
ATOM   2523 1HG1 ILE A 172      -9.521   5.721  -7.176  1.00 94.05           H
ATOM   2524 2HG1 ILE A 172      -9.852   6.977  -8.352  1.00 94.05           H
ATOM   2525  CG2 ILE A 172      -7.082   6.620  -6.288  1.00 94.05           C
ATOM   2526 1HG2 ILE A 172      -6.399   7.336  -5.831  1.00 94.05           H
ATOM   2527 2HG2 ILE A 172      -7.579   6.043  -5.508  1.00 94.05           H
ATOM   2528 3HG2 ILE A 172      -6.522   5.947  -6.937  1.00 94.05           H
ATOM   2529  CD1 ILE A 172      -8.273   5.629  -8.932  1.00 94.05           C
ATOM   2530 1HD1 ILE A 172      -7.825   6.323  -9.643  1.00 94.05           H
ATOM   2531 2HD1 ILE A 172      -7.488   5.047  -8.449  1.00 94.05           H
ATOM   2532 3HD1 ILE A 172      -8.951   4.957  -9.459  1.00 94.05           H
ATOM   2533  HN  ILE A 172      -9.355   9.322  -8.016  1.00 94.05           H
ATOM   2534  N   TRP A 173      -7.397  10.070  -5.610  1.00 94.80           N
ATOM   2535  CA  TRP A 173      -6.498  10.794  -4.727  1.00 94.80           C
ATOM   2536  C   TRP A 173      -7.329  11.382  -3.585  1.00 94.80           C
ATOM   2537  O   TRP A 173      -6.949  11.281  -2.420  1.00 94.80           O
ATOM   2538  HA  TRP A 173      -5.774  10.081  -4.332  1.00 94.80           H
ATOM   2539  CB  TRP A 173      -5.707  11.852  -5.498  1.00 94.80           C
ATOM   2540 1HB  TRP A 173      -6.361  12.313  -6.238  1.00 94.80           H
ATOM   2541 2HB  TRP A 173      -5.403  12.638  -4.807  1.00 94.80           H
ATOM   2542  CG  TRP A 173      -4.465  11.307  -6.206  1.00 94.80           C
ATOM   2543  CD1 TRP A 173      -4.257  11.176  -7.523  1.00 94.80           C
ATOM   2544  HD1 TRP A 173      -4.981  11.455  -8.289  1.00 94.80           H
ATOM   2545  CD2 TRP A 173      -3.260  10.823  -5.577  1.00 94.80           C
ATOM   2546  NE1 TRP A 173      -3.011  10.645  -7.788  1.00 94.80           N
ATOM   2547  HE1 TRP A 173      -2.629  10.454  -8.693  1.00 94.80           H
ATOM   2548  CE2 TRP A 173      -2.386  10.423  -6.567  1.00 94.80           C
ATOM   2549  CE3 TRP A 173      -2.920  10.725  -4.216  1.00 94.80           C
ATOM   2550  HE3 TRP A 173      -3.592  11.034  -3.416  1.00 94.80           H
ATOM   2551  CZ2 TRP A 173      -1.115   9.898  -6.302  1.00 94.80           C
ATOM   2552  HZ2 TRP A 173      -0.443   9.589  -7.102  1.00 94.80           H
ATOM   2553  CZ3 TRP A 173      -1.646  10.199  -3.968  1.00 94.80           C
ATOM   2554  HZ3 TRP A 173      -1.332  10.102  -2.929  1.00 94.80           H
ATOM   2555  CH2 TRP A 173      -0.755   9.792  -4.953  1.00 94.80           C
ATOM   2556  HH2 TRP A 173       0.221   9.391  -4.677  1.00 94.80           H
ATOM   2557  HN  TRP A 173      -7.433  10.412  -6.549  1.00 94.80           H
ATOM   2558  N   VAL A 174      -8.448  11.985  -3.960  1.00 96.01           N
ATOM   2559  CA  VAL A 174      -9.302  12.649  -2.989  1.00 96.01           C
ATOM   2560  C   VAL A 174      -9.806  11.621  -1.974  1.00 96.01           C
ATOM   2561  O   VAL A 174      -9.779  11.868  -0.770  1.00 96.01           O
ATOM   2562  HA  VAL A 174      -8.694  13.388  -2.468  1.00 96.01           H
ATOM   2563  CB  VAL A 174     -10.434  13.386  -3.707  1.00 96.01           C
ATOM   2564  HB  VAL A 174     -10.934  12.675  -4.364  1.00 96.01           H
ATOM   2565  CG1 VAL A 174     -11.468  13.908  -2.707  1.00 96.01           C
ATOM   2566 1HG1 VAL A 174     -11.892  13.071  -2.152  1.00 96.01           H
ATOM   2567 2HG1 VAL A 174     -10.987  14.597  -2.013  1.00 96.01           H
ATOM   2568 3HG1 VAL A 174     -12.262  14.428  -3.243  1.00 96.01           H
ATOM   2569  CG2 VAL A 174      -9.887  14.522  -4.573  1.00 96.01           C
ATOM   2570 1HG2 VAL A 174      -9.351  15.233  -3.943  1.00 96.01           H
ATOM   2571 2HG2 VAL A 174      -9.207  14.114  -5.320  1.00 96.01           H
ATOM   2572 3HG2 VAL A 174     -10.713  15.030  -5.071  1.00 96.01           H
ATOM   2573  HN  VAL A 174      -8.772  12.025  -4.905  1.00 96.01           H
ATOM   2574  N   LEU A 175     -10.255  10.490  -2.498  1.00 93.36           N
ATOM   2575  CA  LEU A 175     -10.871   9.472  -1.664  1.00 93.36           C
ATOM   2576  C   LEU A 175      -9.826   8.907  -0.700  1.00 93.36           C
ATOM   2577  O   LEU A 175     -10.109   8.707   0.480  1.00 93.36           O
ATOM   2578  HA  LEU A 175     -11.653   9.957  -1.080  1.00 93.36           H
ATOM   2579  CB  LEU A 175     -11.547   8.407  -2.531  1.00 93.36           C
ATOM   2580 1HB  LEU A 175     -12.209   8.908  -3.238  1.00 93.36           H
ATOM   2581 2HB  LEU A 175     -10.779   7.902  -3.116  1.00 93.36           H
ATOM   2582  CG  LEU A 175     -12.357   7.347  -1.781  1.00 93.36           C
ATOM   2583  HG  LEU A 175     -12.427   7.648  -0.735  1.00 93.36           H
ATOM   2584  CD1 LEU A 175     -13.785   7.263  -2.323  1.00 93.36           C
ATOM   2585 1HD1 LEU A 175     -14.277   8.229  -2.203  1.00 93.36           H
ATOM   2586 2HD1 LEU A 175     -13.758   6.999  -3.380  1.00 93.36           H
ATOM   2587 3HD1 LEU A 175     -14.339   6.503  -1.773  1.00 93.36           H
ATOM   2588  CD2 LEU A 175     -11.650   5.991  -1.815  1.00 93.36           C
ATOM   2589 1HD2 LEU A 175     -11.529   5.671  -2.850  1.00 93.36           H
ATOM   2590 2HD2 LEU A 175     -10.671   6.080  -1.345  1.00 93.36           H
ATOM   2591 3HD2 LEU A 175     -12.247   5.256  -1.275  1.00 93.36           H
ATOM   2592  HN  LEU A 175     -10.203  10.265  -3.471  1.00 93.36           H
ATOM   2593  N   ALA A 176      -8.640   8.667  -1.238  1.00 93.03           N
ATOM   2594  CA  ALA A 176      -7.562   8.093  -0.450  1.00 93.03           C
ATOM   2595  C   ALA A 176      -7.197   9.056   0.682  1.00 93.03           C
ATOM   2596  O   ALA A 176      -6.903   8.626   1.797  1.00 93.03           O
ATOM   2597  HA  ALA A 176      -7.926   7.161  -0.019  1.00 93.03           H
ATOM   2598  CB  ALA A 176      -6.372   7.784  -1.360  1.00 93.03           C
ATOM   2599 1HB  ALA A 176      -6.677   7.074  -2.128  1.00 93.03           H
ATOM   2600 2HB  ALA A 176      -6.027   8.704  -1.831  1.00 93.03           H
ATOM   2601 3HB  ALA A 176      -5.564   7.354  -0.767  1.00 93.03           H
ATOM   2602  HN  ALA A 176      -8.410   8.856  -2.193  1.00 93.03           H
ATOM   2603  N   ALA A 177      -7.227  10.340   0.357  1.00 94.30           N
ATOM   2604  CA  ALA A 177      -6.860  11.364   1.319  1.00 94.30           C
ATOM   2605  C   ALA A 177      -7.842  11.332   2.492  1.00 94.30           C
ATOM   2606  O   ALA A 177      -7.434  11.387   3.651  1.00 94.30           O
ATOM   2607  HA  ALA A 177      -5.860  11.131   1.688  1.00 94.30           H
ATOM   2608  CB  ALA A 177      -6.824  12.728   0.626  1.00 94.30           C
ATOM   2609 1HB  ALA A 177      -6.089  12.706  -0.180  1.00 94.30           H
ATOM   2610 2HB  ALA A 177      -7.808  12.952   0.214  1.00 94.30           H
ATOM   2611 3HB  ALA A 177      -6.548  13.496   1.348  1.00 94.30           H
ATOM   2612  HN  ALA A 177      -7.495  10.683  -0.544  1.00 94.30           H
ATOM   2613  N   ALA A 178      -9.119  11.245   2.149  1.00 94.23           N
ATOM   2614  CA  ALA A 178     -10.168  11.283   3.155  1.00 94.23           C
ATOM   2615  C   ALA A 178     -10.021  10.077   4.085  1.00 94.23           C
ATOM   2616  O   ALA A 178     -10.268  10.181   5.285  1.00 94.23           O
ATOM   2617  HA  ALA A 178     -10.038  12.196   3.735  1.00 94.23           H
ATOM   2618  CB  ALA A 178     -11.534  11.325   2.466  1.00 94.23           C
ATOM   2619 1HB  ALA A 178     -11.598  12.215   1.841  1.00 94.23           H
ATOM   2620 2HB  ALA A 178     -11.656  10.436   1.848  1.00 94.23           H
ATOM   2621 3HB  ALA A 178     -12.320  11.354   3.221  1.00 94.23           H
ATOM   2622  HN  ALA A 178      -9.440  11.149   1.207  1.00 94.23           H
ATOM   2623  N   LEU A 179      -9.618   8.961   3.495  1.00 91.80           N
ATOM   2624  CA  LEU A 179      -9.530   7.713   4.235  1.00 91.80           C
ATOM   2625  C   LEU A 179      -8.328   7.770   5.180  1.00 91.80           C
ATOM   2626  O   LEU A 179      -8.167   6.903   6.038  1.00 91.80           O
ATOM   2627  HA  LEU A 179     -10.436   7.624   4.835  1.00 91.80           H
ATOM   2628  CB  LEU A 179      -9.503   6.522   3.276  1.00 91.80           C
ATOM   2629 1HB  LEU A 179      -8.720   6.694   2.537  1.00 91.80           H
ATOM   2630 2HB  LEU A 179      -9.219   5.633   3.840  1.00 91.80           H
ATOM   2631  CG  LEU A 179     -10.809   6.227   2.536  1.00 91.80           C
ATOM   2632  HG  LEU A 179     -11.090   7.117   1.972  1.00 91.80           H
ATOM   2633  CD1 LEU A 179     -10.623   5.093   1.526  1.00 91.80           C
ATOM   2634 1HD1 LEU A 179      -9.864   5.376   0.797  1.00 91.80           H
ATOM   2635 2HD1 LEU A 179     -10.306   4.190   2.049  1.00 91.80           H
ATOM   2636 3HD1 LEU A 179     -11.566   4.904   1.014  1.00 91.80           H
ATOM   2637  CD2 LEU A 179     -11.944   5.938   3.520  1.00 91.80           C
ATOM   2638 1HD2 LEU A 179     -11.685   5.073   4.130  1.00 91.80           H
ATOM   2639 2HD2 LEU A 179     -12.095   6.804   4.164  1.00 91.80           H
ATOM   2640 3HD2 LEU A 179     -12.861   5.732   2.967  1.00 91.80           H
ATOM   2641  HN  LEU A 179      -9.355   8.900   2.532  1.00 91.80           H
ATOM   2642  N   CYS A 180      -7.514   8.798   4.990  1.00 92.82           N
ATOM   2643  CA  CYS A 180      -6.285   8.931   5.754  1.00 92.82           C
ATOM   2644  C   CYS A 180      -6.535   9.917   6.898  1.00 92.82           C
ATOM   2645  O   CYS A 180      -5.620  10.244   7.651  1.00 92.82           O
ATOM   2646  HA  CYS A 180      -6.049   7.941   6.142  1.00 92.82           H
ATOM   2647  CB  CYS A 180      -5.114   9.367   4.871  1.00 92.82           C
ATOM   2648 1HB  CYS A 180      -5.349  10.311   4.381  1.00 92.82           H
ATOM   2649 2HB  CYS A 180      -4.229   9.537   5.484  1.00 92.82           H
ATOM   2650  SG  CYS A 180      -4.766   8.081   3.616  1.00 92.82           S
ATOM   2651  HG  CYS A 180      -5.910   8.220   2.953  1.00 92.82           H
ATOM   2652  HN  CYS A 180      -7.683   9.530   4.330  1.00 92.82           H
ATOM   2653  N   ILE A 181      -7.779  10.364   6.990  1.00 94.11           N
ATOM   2654  CA  ILE A 181      -8.150  11.341   7.999  1.00 94.11           C
ATOM   2655  C   ILE A 181      -7.810  10.791   9.386  1.00 94.11           C
ATOM   2656  O   ILE A 181      -7.196  11.481  10.198  1.00 94.11           O
ATOM   2657  HA  ILE A 181      -7.550  12.234   7.826  1.00 94.11           H
ATOM   2658  CB  ILE A 181      -9.618  11.745   7.841  1.00 94.11           C
ATOM   2659  HB  ILE A 181     -10.204  10.841   7.675  1.00 94.11           H
ATOM   2660  CG1 ILE A 181      -9.811  12.640   6.615  1.00 94.11           C
ATOM   2661 1HG1 ILE A 181      -9.305  13.592   6.773  1.00 94.11           H
ATOM   2662 2HG1 ILE A 181      -9.349  12.174   5.744  1.00 94.11           H
ATOM   2663  CG2 ILE A 181     -10.147  12.399   9.118  1.00 94.11           C
ATOM   2664 1HG2 ILE A 181     -10.066  11.697   9.947  1.00 94.11           H
ATOM   2665 2HG2 ILE A 181      -9.562  13.292   9.339  1.00 94.11           H
ATOM   2666 3HG2 ILE A 181     -11.192  12.676   8.977  1.00 94.11           H
ATOM   2667  CD1 ILE A 181     -11.296  12.884   6.343  1.00 94.11           C
ATOM   2668 1HD1 ILE A 181     -11.794  11.931   6.161  1.00 94.11           H
ATOM   2669 2HD1 ILE A 181     -11.749  13.371   7.206  1.00 94.11           H
ATOM   2670 3HD1 ILE A 181     -11.405  13.523   5.466  1.00 94.11           H
ATOM   2671  HN  ILE A 181      -8.525  10.069   6.393  1.00 94.11           H
ATOM   2672  N   PRO A 182      -8.202   9.544   9.681  1.00 92.13           N
ATOM   2673  CA  PRO A 182      -8.002   8.988  11.022  1.00 92.13           C
ATOM   2674  C   PRO A 182      -6.560   9.105  11.486  1.00 92.13           C
ATOM   2675  O   PRO A 182      -6.300   9.497  12.623  1.00 92.13           O
ATOM   2676  HA  PRO A 182      -8.583   9.552  11.751  1.00 92.13           H
ATOM   2677  CB  PRO A 182      -8.435   7.527  10.876  1.00 92.13           C
ATOM   2678 1HB  PRO A 182      -7.593   6.882  10.627  1.00 92.13           H
ATOM   2679 2HB  PRO A 182      -8.867   7.143  11.800  1.00 92.13           H
ATOM   2680  CG  PRO A 182      -9.462   7.573   9.751  1.00 92.13           C
ATOM   2681 1HG  PRO A 182      -9.603   6.595   9.292  1.00 92.13           H
ATOM   2682 2HG  PRO A 182     -10.442   7.888  10.110  1.00 92.13           H
ATOM   2683  CD  PRO A 182      -8.859   8.577   8.782  1.00 92.13           C
ATOM   2684 1HD  PRO A 182      -8.143   8.109   8.107  1.00 92.13           H
ATOM   2685 2HD  PRO A 182      -9.620   9.046   8.159  1.00 92.13           H
ATOM   2686  N   GLU A 183      -5.652   8.759  10.585  1.00 92.72           N
ATOM   2687  CA  GLU A 183      -4.235   8.771  10.908  1.00 92.72           C
ATOM   2688  C   GLU A 183      -3.789  10.185  11.286  1.00 92.72           C
ATOM   2689  O   GLU A 183      -2.997  10.364  12.210  1.00 92.72           O
ATOM   2690  HA  GLU A 183      -4.128   8.108  11.766  1.00 92.72           H
ATOM   2691  CB  GLU A 183      -3.403   8.226   9.746  1.00 92.72           C
ATOM   2692 1HB  GLU A 183      -3.806   8.593   8.802  1.00 92.72           H
ATOM   2693 2HB  GLU A 183      -2.354   8.480   9.894  1.00 92.72           H
ATOM   2694  CG  GLU A 183      -3.473   6.698   9.691  1.00 92.72           C
ATOM   2695 1HG  GLU A 183      -2.730   6.322   8.987  1.00 92.72           H
ATOM   2696 2HG  GLU A 183      -3.225   6.284  10.668  1.00 92.72           H
ATOM   2697  CD  GLU A 183      -4.867   6.228   9.270  1.00 92.72           C
ATOM   2698  OE1 GLU A 183      -5.164   5.040   9.520  1.00 92.72           O
ATOM   2699  OE2 GLU A 183      -5.603   7.067   8.708  1.00 92.72           O
ATOM   2700  HN  GLU A 183      -5.870   8.475   9.652  1.00 92.72           H
ATOM   2701  N   ILE A 184      -4.316  11.154  10.552  1.00 94.77           N
ATOM   2702  CA  ILE A 184      -3.887  12.532  10.712  1.00 94.77           C
ATOM   2703  C   ILE A 184      -4.285  13.027  12.104  1.00 94.77           C
ATOM   2704  O   ILE A 184      -3.555  13.799  12.724  1.00 94.77           O
ATOM   2705  HA  ILE A 184      -2.800  12.547  10.638  1.00 94.77           H
ATOM   2706  CB  ILE A 184      -4.431  13.398   9.573  1.00 94.77           C
ATOM   2707  HB  ILE A 184      -5.513  13.275   9.537  1.00 94.77           H
ATOM   2708  CG1 ILE A 184      -3.878  12.938   8.223  1.00 94.77           C
ATOM   2709 1HG1 ILE A 184      -2.807  13.135   8.178  1.00 94.77           H
ATOM   2710 2HG1 ILE A 184      -4.009  11.861   8.120  1.00 94.77           H
ATOM   2711  CG2 ILE A 184      -4.153  14.881   9.831  1.00 94.77           C
ATOM   2712 1HG2 ILE A 184      -4.634  15.184  10.761  1.00 94.77           H
ATOM   2713 2HG2 ILE A 184      -3.077  15.041   9.910  1.00 94.77           H
ATOM   2714 3HG2 ILE A 184      -4.549  15.473   9.007  1.00 94.77           H
ATOM   2715  CD1 ILE A 184      -4.582  13.655   7.069  1.00 94.77           C
ATOM   2716 1HD1 ILE A 184      -5.650  13.437   7.103  1.00 94.77           H
ATOM   2717 2HD1 ILE A 184      -4.429  14.730   7.162  1.00 94.77           H
ATOM   2718 3HD1 ILE A 184      -4.170  13.309   6.121  1.00 94.77           H
ATOM   2719  HN  ILE A 184      -5.023  11.009   9.859  1.00 94.77           H
ATOM   2720  N   LEU A 185      -5.441  12.563  12.554  1.00 94.18           N
ATOM   2721  CA  LEU A 185      -6.039  13.093  13.768  1.00 94.18           C
ATOM   2722  C   LEU A 185      -5.289  12.542  14.983  1.00 94.18           C
ATOM   2723  O   LEU A 185      -4.838  13.304  15.836  1.00 94.18           O
ATOM   2724  HA  LEU A 185      -5.914  14.175  13.748  1.00 94.18           H
ATOM   2725  CB  LEU A 185      -7.542  12.810  13.793  1.00 94.18           C
ATOM   2726 1HB  LEU A 185      -7.695  11.747  13.608  1.00 94.18           H
ATOM   2727 2HB  LEU A 185      -7.914  13.016  14.796  1.00 94.18           H
ATOM   2728  CG  LEU A 185      -8.389  13.600  12.793  1.00 94.18           C
ATOM   2729  HG  LEU A 185      -8.053  13.348  11.787  1.00 94.18           H
ATOM   2730  CD1 LEU A 185      -9.864  13.202  12.890  1.00 94.18           C
ATOM   2731 1HD1 LEU A 185      -9.969  12.139  12.674  1.00 94.18           H
ATOM   2732 2HD1 LEU A 185     -10.230  13.406  13.896  1.00 94.18           H
ATOM   2733 3HD1 LEU A 185     -10.443  13.779  12.169  1.00 94.18           H
ATOM   2734  CD2 LEU A 185      -8.189  15.106  12.973  1.00 94.18           C
ATOM   2735 1HD2 LEU A 185      -8.481  15.393  13.983  1.00 94.18           H
ATOM   2736 2HD2 LEU A 185      -7.139  15.354  12.815  1.00 94.18           H
ATOM   2737 3HD2 LEU A 185      -8.802  15.643  12.250  1.00 94.18           H
ATOM   2738  HN  LEU A 185      -5.966  11.839  12.106  1.00 94.18           H
ATOM   2739  N   TYR A 186      -5.180  11.222  15.022  1.00 93.09           N
ATOM   2740  CA  TYR A 186      -4.861  10.534  16.262  1.00 93.09           C
ATOM   2741  C   TYR A 186      -3.360  10.257  16.364  1.00 93.09           C
ATOM   2742  O   TYR A 186      -2.876   9.819  17.406  1.00 93.09           O
ATOM   2743  HA  TYR A 186      -5.162  11.176  17.090  1.00 93.09           H
ATOM   2744  CB  TYR A 186      -5.611   9.201  16.210  1.00 93.09           C
ATOM   2745 1HB  TYR A 186      -5.273   8.640  15.339  1.00 93.09           H
ATOM   2746 2HB  TYR A 186      -5.349   8.614  17.090  1.00 93.09           H
ATOM   2747  CG  TYR A 186      -7.133   9.346  16.146  1.00 93.09           C
ATOM   2748  CD1 TYR A 186      -7.790  10.140  17.065  1.00 93.09           C
ATOM   2749  HD1 TYR A 186      -7.224  10.664  17.835  1.00 93.09           H
ATOM   2750  CD2 TYR A 186      -7.849   8.682  15.171  1.00 93.09           C
ATOM   2751  HD2 TYR A 186      -7.331   8.055  14.446  1.00 93.09           H
ATOM   2752  CE1 TYR A 186      -9.222  10.276  17.005  1.00 93.09           C
ATOM   2753  HE1 TYR A 186      -9.753  10.900  17.724  1.00 93.09           H
ATOM   2754  CE2 TYR A 186      -9.281   8.819  15.111  1.00 93.09           C
ATOM   2755  HE2 TYR A 186      -9.859   8.300  14.346  1.00 93.09           H
ATOM   2756  CZ  TYR A 186      -9.897   9.609  16.031  1.00 93.09           C
ATOM   2757  OH  TYR A 186     -11.250   9.737  15.975  1.00 93.09           O
ATOM   2758  HH  TYR A 186     -11.592   9.374  15.108  1.00 93.09           H
ATOM   2759  HN  TYR A 186      -5.306  10.626  14.229  1.00 93.09           H
ATOM   2760  N   SER A 187      -2.665  10.524  15.268  1.00 93.61           N
ATOM   2761  CA  SER A 187      -1.218  10.397  15.250  1.00 93.61           C
ATOM   2762  C   SER A 187      -0.587  11.466  16.144  1.00 93.61           C
ATOM   2763  O   SER A 187      -0.775  12.660  15.917  1.00 93.61           O
ATOM   2764  HA  SER A 187      -1.011   9.400  15.640  1.00 93.61           H
ATOM   2765  CB  SER A 187      -0.673  10.508  13.824  1.00 93.61           C
ATOM   2766 1HB  SER A 187      -0.990  11.456  13.388  1.00 93.61           H
ATOM   2767 2HB  SER A 187       0.416  10.519  13.852  1.00 93.61           H
ATOM   2768  OG  SER A 187      -1.115   9.435  12.998  1.00 93.61           O
ATOM   2769  HG  SER A 187      -1.611   9.793  12.207  1.00 93.61           H
ATOM   2770  HN  SER A 187      -3.074  10.821  14.405  1.00 93.61           H
ATOM   2771  N   GLN A 188       0.147  10.998  17.143  1.00 92.95           N
ATOM   2772  CA  GLN A 188       0.922  11.894  17.985  1.00 92.95           C
ATOM   2773  C   GLN A 188       2.179  11.187  18.496  1.00 92.95           C
ATOM   2774  O   GLN A 188       2.344   9.985  18.296  1.00 92.95           O
ATOM   2775  HA  GLN A 188       1.201  12.728  17.341  1.00 92.95           H
ATOM   2776  CB  GLN A 188       0.078  12.419  19.148  1.00 92.95           C
ATOM   2777 1HB  GLN A 188       0.641  13.173  19.699  1.00 92.95           H
ATOM   2778 2HB  GLN A 188      -0.816  12.909  18.761  1.00 92.95           H
ATOM   2779  CG  GLN A 188      -0.324  11.283  20.091  1.00 92.95           C
ATOM   2780 1HG  GLN A 188      -0.881  10.527  19.538  1.00 92.95           H
ATOM   2781 2HG  GLN A 188       0.570  10.799  20.484  1.00 92.95           H
ATOM   2782  CD  GLN A 188      -1.177  11.807  21.248  1.00 92.95           C
ATOM   2783  OE1 GLN A 188      -1.719  12.900  21.209  1.00 92.95           O
ATOM   2784  NE2 GLN A 188      -1.265  10.970  22.278  1.00 92.95           N
ATOM   2785 1HE2 GLN A 188      -0.795  10.088  22.246  1.00 92.95           H
ATOM   2786 2HE2 GLN A 188      -1.801  11.223  23.083  1.00 92.95           H
ATOM   2787  HN  GLN A 188       0.218  10.029  17.379  1.00 92.95           H
ATOM   2788  N   ILE A 189       3.034  11.965  19.144  1.00 92.83           N
ATOM   2789  CA  ILE A 189       4.235  11.415  19.750  1.00 92.83           C
ATOM   2790  C   ILE A 189       3.953  11.079  21.216  1.00 92.83           C
ATOM   2791  O   ILE A 189       3.456  11.920  21.964  1.00 92.83           O
ATOM   2792  HA  ILE A 189       4.472  10.490  19.224  1.00 92.83           H
ATOM   2793  CB  ILE A 189       5.418  12.364  19.553  1.00 92.83           C
ATOM   2794  HB  ILE A 189       5.168  13.321  20.011  1.00 92.83           H
ATOM   2795  CG1 ILE A 189       5.669  12.627  18.067  1.00 92.83           C
ATOM   2796 1HG1 ILE A 189       6.033  11.716  17.590  1.00 92.83           H
ATOM   2797 2HG1 ILE A 189       4.731  12.890  17.577  1.00 92.83           H
ATOM   2798  CG2 ILE A 189       6.668  11.838  20.261  1.00 92.83           C
ATOM   2799 1HG2 ILE A 189       6.468  11.745  21.329  1.00 92.83           H
ATOM   2800 2HG2 ILE A 189       6.931  10.861  19.854  1.00 92.83           H
ATOM   2801 3HG2 ILE A 189       7.493  12.532  20.105  1.00 92.83           H
ATOM   2802  CD1 ILE A 189       6.686  13.753  17.873  1.00 92.83           C
ATOM   2803 1HD1 ILE A 189       6.308  14.667  18.330  1.00 92.83           H
ATOM   2804 2HD1 ILE A 189       7.629  13.475  18.343  1.00 92.83           H
ATOM   2805 3HD1 ILE A 189       6.846  13.918  16.807  1.00 92.83           H
ATOM   2806  HN  ILE A 189       2.917  12.951  19.258  1.00 92.83           H
ATOM   2807  N   LYS A 190       4.283   9.850  21.583  1.00 88.67           N
ATOM   2808  CA  LYS A 190       4.176   9.428  22.969  1.00 88.67           C
ATOM   2809  C   LYS A 190       5.571   9.114  23.511  1.00 88.67           C
ATOM   2810  O   LYS A 190       6.331   8.374  22.889  1.00 88.67           O
ATOM   2811  HA  LYS A 190       3.766  10.265  23.535  1.00 88.67           H
ATOM   2812  CB  LYS A 190       3.189   8.266  23.101  1.00 88.67           C
ATOM   2813 1HB  LYS A 190       2.238   8.537  22.642  1.00 88.67           H
ATOM   2814 2HB  LYS A 190       3.568   7.399  22.559  1.00 88.67           H
ATOM   2815  CG  LYS A 190       2.967   7.899  24.570  1.00 88.67           C
ATOM   2816 1HG  LYS A 190       3.827   7.344  24.944  1.00 88.67           H
ATOM   2817 2HG  LYS A 190       2.890   8.807  25.167  1.00 88.67           H
ATOM   2818  CD  LYS A 190       1.699   7.061  24.740  1.00 88.67           C
ATOM   2819 1HD  LYS A 190       0.825   7.713  24.745  1.00 88.67           H
ATOM   2820 2HD  LYS A 190       1.587   6.386  23.891  1.00 88.67           H
ATOM   2821  CE  LYS A 190       1.746   6.252  26.038  1.00 88.67           C
ATOM   2822 1HE  LYS A 190       2.782   6.080  26.329  1.00 88.67           H
ATOM   2823 2HE  LYS A 190       1.278   6.818  26.843  1.00 88.67           H
ATOM   2824  NZ  LYS A 190       1.052   4.956  25.866  1.00 88.67           N
ATOM   2825 1HZ  LYS A 190       1.088   4.436  26.736  1.00 88.67           H
ATOM   2826 2HZ  LYS A 190       0.085   5.122  25.611  1.00 88.67           H
ATOM   2827 3HZ  LYS A 190       1.508   4.422  25.134  1.00 88.67           H
ATOM   2828  HN  LYS A 190       4.617   9.149  20.953  1.00 88.67           H
ATOM   2829  N   GLU A 191       5.867   9.693  24.666  1.00 85.29           N
ATOM   2830  CA  GLU A 191       7.124   9.419  25.341  1.00 85.29           C
ATOM   2831  C   GLU A 191       6.943   8.299  26.367  1.00 85.29           C
ATOM   2832  O   GLU A 191       6.129   8.416  27.281  1.00 85.29           O
ATOM   2833  HA  GLU A 191       7.809   9.096  24.556  1.00 85.29           H
ATOM   2834  CB  GLU A 191       7.679  10.683  26.000  1.00 85.29           C
ATOM   2835 1HB  GLU A 191       6.888  11.183  26.559  1.00 85.29           H
ATOM   2836 2HB  GLU A 191       8.544  10.429  26.613  1.00 85.29           H
ATOM   2837  CG  GLU A 191       8.173  11.679  24.949  1.00 85.29           C
ATOM   2838 1HG  GLU A 191       8.914  11.200  24.309  1.00 85.29           H
ATOM   2839 2HG  GLU A 191       7.344  11.978  24.308  1.00 85.29           H
ATOM   2840  CD  GLU A 191       8.786  12.915  25.610  1.00 85.29           C
ATOM   2841  OE1 GLU A 191       9.243  13.797  24.851  1.00 85.29           O
ATOM   2842  OE2 GLU A 191       8.783  12.951  26.860  1.00 85.29           O
ATOM   2843  HN  GLU A 191       5.265  10.337  25.139  1.00 85.29           H
ATOM   2844  N   GLU A 192       7.716   7.239  26.181  1.00 77.50           N
ATOM   2845  CA  GLU A 192       7.689   6.121  27.108  1.00 77.50           C
ATOM   2846  C   GLU A 192       9.111   5.744  27.528  1.00 77.50           C
ATOM   2847  O   GLU A 192       9.952   5.441  26.683  1.00 77.50           O
ATOM   2848  HA  GLU A 192       7.130   6.476  27.974  1.00 77.50           H
ATOM   2849  CB  GLU A 192       6.961   4.921  26.499  1.00 77.50           C
ATOM   2850 1HB  GLU A 192       6.182   5.269  25.821  1.00 77.50           H
ATOM   2851 2HB  GLU A 192       7.682   4.257  26.022  1.00 77.50           H
ATOM   2852  CG  GLU A 192       6.266   4.093  27.582  1.00 77.50           C
ATOM   2853 1HG  GLU A 192       6.969   3.875  28.385  1.00 77.50           H
ATOM   2854 2HG  GLU A 192       5.451   4.671  28.019  1.00 77.50           H
ATOM   2855  CD  GLU A 192       5.719   2.786  27.006  1.00 77.50           C
ATOM   2856  OE1 GLU A 192       5.061   2.056  27.779  1.00 77.50           O
ATOM   2857  OE2 GLU A 192       5.971   2.545  25.806  1.00 77.50           O
ATOM   2858  HN  GLU A 192       8.352   7.137  25.415  1.00 77.50           H
ATOM   2859  N   SER A 193       9.337   5.776  28.833  1.00 73.18           N
ATOM   2860  CA  SER A 193      10.562   5.233  29.394  1.00 73.18           C
ATOM   2861  C   SER A 193      11.773   5.966  28.812  1.00 73.18           C
ATOM   2862  O   SER A 193      12.854   5.391  28.697  1.00 73.18           O
ATOM   2863  HA  SER A 193      10.490   5.407  30.468  1.00 73.18           H
ATOM   2864  CB  SER A 193      10.673   3.731  29.128  1.00 73.18           C
ATOM   2865 1HB  SER A 193      10.982   3.568  28.095  1.00 73.18           H
ATOM   2866 2HB  SER A 193      11.449   3.306  29.764  1.00 73.18           H
ATOM   2867  OG  SER A 193       9.441   3.055  29.367  1.00 73.18           O
ATOM   2868  HG  SER A 193       9.518   2.096  29.091  1.00 73.18           H
ATOM   2869  HN  SER A 193       8.701   6.162  29.502  1.00 73.18           H
ATOM   2870  N   GLY A 194      11.551   7.224  28.461  1.00 77.13           N
ATOM   2871  CA  GLY A 194      12.610   8.042  27.896  1.00 77.13           C
ATOM   2872  C   GLY A 194      12.739   7.807  26.390  1.00 77.13           C
ATOM   2873  O   GLY A 194      13.677   8.295  25.760  1.00 77.13           O
ATOM   2874 1HA  GLY A 194      12.404   9.095  28.087  1.00 77.13           H
ATOM   2875 2HA  GLY A 194      13.556   7.808  28.386  1.00 77.13           H
ATOM   2876  HN  GLY A 194      10.668   7.684  28.558  1.00 77.13           H
ATOM   2877  N   ILE A 195      11.784   7.061  25.855  1.00 84.70           N
ATOM   2878  CA  ILE A 195      11.775   6.761  24.434  1.00 84.70           C
ATOM   2879  C   ILE A 195      10.563   7.430  23.783  1.00 84.70           C
ATOM   2880  O   ILE A 195       9.426   7.193  24.189  1.00 84.70           O
ATOM   2881  HA  ILE A 195      12.680   7.192  24.003  1.00 84.70           H
ATOM   2882  CB  ILE A 195      11.840   5.250  24.204  1.00 84.70           C
ATOM   2883  HB  ILE A 195      11.024   4.785  24.756  1.00 84.70           H
ATOM   2884  CG1 ILE A 195      13.145   4.668  24.752  1.00 84.70           C
ATOM   2885 1HG1 ILE A 195      13.977   4.968  24.116  1.00 84.70           H
ATOM   2886 2HG1 ILE A 195      13.340   5.074  25.745  1.00 84.70           H
ATOM   2887  CG2 ILE A 195      11.637   4.910  22.726  1.00 84.70           C
ATOM   2888 1HG2 ILE A 195      10.662   5.271  22.401  1.00 84.70           H
ATOM   2889 2HG2 ILE A 195      12.418   5.387  22.133  1.00 84.70           H
ATOM   2890 3HG2 ILE A 195      11.688   3.830  22.592  1.00 84.70           H
ATOM   2891  CD1 ILE A 195      13.076   3.141  24.824  1.00 84.70           C
ATOM   2892 1HD1 ILE A 195      12.258   2.844  25.481  1.00 84.70           H
ATOM   2893 2HD1 ILE A 195      12.906   2.737  23.826  1.00 84.70           H
ATOM   2894 3HD1 ILE A 195      14.016   2.753  25.217  1.00 84.70           H
ATOM   2895  HN  ILE A 195      11.027   6.665  26.375  1.00 84.70           H
ATOM   2896  N   ALA A 196      10.847   8.253  22.784  1.00 90.93           N
ATOM   2897  CA  ALA A 196       9.790   8.889  22.015  1.00 90.93           C
ATOM   2898  C   ALA A 196       9.303   7.926  20.931  1.00 90.93           C
ATOM   2899  O   ALA A 196      10.106   7.375  20.179  1.00 90.93           O
ATOM   2900  HA  ALA A 196       8.967   9.102  22.697  1.00 90.93           H
ATOM   2901  CB  ALA A 196      10.304  10.208  21.435  1.00 90.93           C
ATOM   2902 1HB  ALA A 196      10.610  10.868  22.247  1.00 90.93           H
ATOM   2903 2HB  ALA A 196      11.158  10.012  20.786  1.00 90.93           H
ATOM   2904 3HB  ALA A 196       9.512  10.685  20.859  1.00 90.93           H
ATOM   2905  HN  ALA A 196      11.776   8.486  22.498  1.00 90.93           H
ATOM   2906  N   ILE A 197       7.990   7.752  20.885  1.00 90.16           N
ATOM   2907  CA  ILE A 197       7.389   6.846  19.921  1.00 90.16           C
ATOM   2908  C   ILE A 197       6.293   7.584  19.150  1.00 90.16           C
ATOM   2909  O   ILE A 197       5.431   8.226  19.749  1.00 90.16           O
ATOM   2910  HA  ILE A 197       8.168   6.553  19.218  1.00 90.16           H
ATOM   2911  CB  ILE A 197       6.901   5.572  20.615  1.00 90.16           C
ATOM   2912  HB  ILE A 197       6.204   5.858  21.402  1.00 90.16           H
ATOM   2913  CG1 ILE A 197       8.062   4.835  21.285  1.00 90.16           C
ATOM   2914 1HG1 ILE A 197       8.746   4.458  20.524  1.00 90.16           H
ATOM   2915 2HG1 ILE A 197       8.627   5.528  21.907  1.00 90.16           H
ATOM   2916  CG2 ILE A 197       6.139   4.674  19.638  1.00 90.16           C
ATOM   2917 1HG2 ILE A 197       5.275   5.213  19.249  1.00 90.16           H
ATOM   2918 2HG2 ILE A 197       6.794   4.395  18.814  1.00 90.16           H
ATOM   2919 3HG2 ILE A 197       5.803   3.776  20.157  1.00 90.16           H
ATOM   2920  CD1 ILE A 197       7.552   3.673  22.140  1.00 90.16           C
ATOM   2921 1HD1 ILE A 197       6.888   4.056  22.914  1.00 90.16           H
ATOM   2922 2HD1 ILE A 197       7.008   2.969  21.510  1.00 90.16           H
ATOM   2923 3HD1 ILE A 197       8.398   3.165  22.605  1.00 90.16           H
ATOM   2924  HN  ILE A 197       7.343   8.216  21.491  1.00 90.16           H
ATOM   2925  N   CYS A 198       6.361   7.469  17.832  1.00 92.47           N
ATOM   2926  CA  CYS A 198       5.285   7.948  16.982  1.00 92.47           C
ATOM   2927  C   CYS A 198       4.186   6.884  16.952  1.00 92.47           C
ATOM   2928  O   CYS A 198       4.370   5.812  16.378  1.00 92.47           O
ATOM   2929  HA  CYS A 198       4.918   8.871  17.431  1.00 92.47           H
ATOM   2930  CB  CYS A 198       5.783   8.292  15.577  1.00 92.47           C
ATOM   2931 1HB  CYS A 198       6.424   9.173  15.615  1.00 92.47           H
ATOM   2932 2HB  CYS A 198       6.389   7.474  15.187  1.00 92.47           H
ATOM   2933  SG  CYS A 198       4.362   8.602  14.466  1.00 92.47           S
ATOM   2934  HN  CYS A 198       7.132   7.057  17.346  1.00 92.47           H
ATOM   2935  N   THR A 199       3.066   7.217  17.578  1.00 91.97           N
ATOM   2936  CA  THR A 199       1.954   6.287  17.667  1.00 91.97           C
ATOM   2937  C   THR A 199       0.627   7.022  17.462  1.00 91.97           C
ATOM   2938  O   THR A 199       0.584   8.251  17.482  1.00 91.97           O
ATOM   2939  HA  THR A 199       2.046   5.562  16.859  1.00 91.97           H
ATOM   2940  CB  THR A 199       2.047   5.566  19.013  1.00 91.97           C
ATOM   2941  HB  THR A 199       3.066   5.233  19.207  1.00 91.97           H
ATOM   2942  OG1 THR A 199       1.069   4.533  18.922  1.00 91.97           O
ATOM   2943  HG1 THR A 199       1.170   3.898  19.689  1.00 91.97           H
ATOM   2944  CG2 THR A 199       1.564   6.434  20.177  1.00 91.97           C
ATOM   2945 1HG2 THR A 199       0.522   6.710  20.016  1.00 91.97           H
ATOM   2946 2HG2 THR A 199       2.175   7.335  20.236  1.00 91.97           H
ATOM   2947 3HG2 THR A 199       1.651   5.874  21.109  1.00 91.97           H
ATOM   2948  HN  THR A 199       2.914   8.102  18.018  1.00 91.97           H
ATOM   2949  N   MET A 200      -0.423   6.237  17.269  1.00 92.11           N
ATOM   2950  CA  MET A 200      -1.776   6.758  17.376  1.00 92.11           C
ATOM   2951  C   MET A 200      -2.290   6.656  18.813  1.00 92.11           C
ATOM   2952  O   MET A 200      -2.070   5.650  19.486  1.00 92.11           O
ATOM   2953  HA  MET A 200      -1.711   7.805  17.080  1.00 92.11           H
ATOM   2954  CB  MET A 200      -2.701   5.971  16.445  1.00 92.11           C
ATOM   2955 1HB  MET A 200      -2.624   4.906  16.665  1.00 92.11           H
ATOM   2956 2HB  MET A 200      -3.736   6.260  16.627  1.00 92.11           H
ATOM   2957  CG  MET A 200      -2.345   6.222  14.979  1.00 92.11           C
ATOM   2958 1HG  MET A 200      -2.333   7.293  14.777  1.00 92.11           H
ATOM   2959 2HG  MET A 200      -1.343   5.847  14.770  1.00 92.11           H
ATOM   2960  SD  MET A 200      -3.531   5.415  13.916  1.00 92.11           S
ATOM   2961  CE  MET A 200      -3.409   3.743  14.530  1.00 92.11           C
ATOM   2962 1HE  MET A 200      -2.388   3.384  14.407  1.00 92.11           H
ATOM   2963 2HE  MET A 200      -3.676   3.724  15.587  1.00 92.11           H
ATOM   2964 3HE  MET A 200      -4.090   3.101  13.971  1.00 92.11           H
ATOM   2965  HN  MET A 200      -0.361   5.265  17.044  1.00 92.11           H
ATOM   2966  N   VAL A 201      -2.967   7.712  19.242  1.00 92.78           N
ATOM   2967  CA  VAL A 201      -3.577   7.724  20.561  1.00 92.78           C
ATOM   2968  C   VAL A 201      -5.071   8.023  20.423  1.00 92.78           C
ATOM   2969  O   VAL A 201      -5.458   8.978  19.750  1.00 92.78           O
ATOM   2970  HA  VAL A 201      -3.457   6.729  20.989  1.00 92.78           H
ATOM   2971  CB  VAL A 201      -2.849   8.720  21.465  1.00 92.78           C
ATOM   2972  HB  VAL A 201      -2.942   9.710  21.017  1.00 92.78           H
ATOM   2973  CG1 VAL A 201      -3.491   8.772  22.853  1.00 92.78           C
ATOM   2974 1HG1 VAL A 201      -4.533   9.080  22.760  1.00 92.78           H
ATOM   2975 2HG1 VAL A 201      -3.444   7.784  23.312  1.00 92.78           H
ATOM   2976 3HG1 VAL A 201      -2.954   9.487  23.475  1.00 92.78           H
ATOM   2977  CG2 VAL A 201      -1.359   8.386  21.562  1.00 92.78           C
ATOM   2978 1HG2 VAL A 201      -1.238   7.385  21.976  1.00 92.78           H
ATOM   2979 2HG2 VAL A 201      -0.913   8.424  20.569  1.00 92.78           H
ATOM   2980 3HG2 VAL A 201      -0.866   9.109  22.211  1.00 92.78           H
ATOM   2981  HN  VAL A 201      -3.100   8.546  18.707  1.00 92.78           H
ATOM   2982  N   TYR A 202      -5.871   7.189  21.071  1.00 91.80           N
ATOM   2983  CA  TYR A 202      -7.316   7.313  20.978  1.00 91.80           C
ATOM   2984  C   TYR A 202      -7.889   8.002  22.218  1.00 91.80           C
ATOM   2985  O   TYR A 202      -7.442   7.747  23.335  1.00 91.80           O
ATOM   2986  HA  TYR A 202      -7.546   7.915  20.098  1.00 91.80           H
ATOM   2987  CB  TYR A 202      -7.858   5.884  20.906  1.00 91.80           C
ATOM   2988 1HB  TYR A 202      -7.494   5.325  21.768  1.00 91.80           H
ATOM   2989 2HB  TYR A 202      -8.945   5.914  20.982  1.00 91.80           H
ATOM   2990  CG  TYR A 202      -7.471   5.134  19.630  1.00 91.80           C
ATOM   2991  CD1 TYR A 202      -8.236   5.274  18.489  1.00 91.80           C
ATOM   2992  HD1 TYR A 202      -9.115   5.918  18.498  1.00 91.80           H
ATOM   2993  CD2 TYR A 202      -6.358   4.319  19.619  1.00 91.80           C
ATOM   2994  HD2 TYR A 202      -5.754   4.209  20.520  1.00 91.80           H
ATOM   2995  CE1 TYR A 202      -7.871   4.568  17.288  1.00 91.80           C
ATOM   2996  HE1 TYR A 202      -8.466   4.669  16.380  1.00 91.80           H
ATOM   2997  CE2 TYR A 202      -5.993   3.614  18.417  1.00 91.80           C
ATOM   2998  HE2 TYR A 202      -5.117   2.967  18.395  1.00 91.80           H
ATOM   2999  CZ  TYR A 202      -6.768   3.773  17.311  1.00 91.80           C
ATOM   3000  OH  TYR A 202      -6.424   3.107  16.176  1.00 91.80           O
ATOM   3001  HH  TYR A 202      -5.761   2.390  16.389  1.00 91.80           H
ATOM   3002  HN  TYR A 202      -5.548   6.441  21.650  1.00 91.80           H
ATOM   3003  N   PRO A 203      -8.884   8.882  22.046  1.00 83.81           N
ATOM   3004  CA  PRO A 203      -9.399   9.668  23.169  1.00 83.81           C
ATOM   3005  C   PRO A 203     -10.145   8.812  24.179  1.00 83.81           C
ATOM   3006  O   PRO A 203     -10.790   7.832  23.811  1.00 83.81           O
ATOM   3007  HA  PRO A 203      -8.574  10.112  23.727  1.00 83.81           H
ATOM   3008  CB  PRO A 203     -10.320  10.692  22.503  1.00 83.81           C
ATOM   3009 1HB  PRO A 203     -11.163  10.951  23.144  1.00 83.81           H
ATOM   3010 2HB  PRO A 203      -9.794  11.621  22.281  1.00 83.81           H
ATOM   3011  CG  PRO A 203     -10.772  10.001  21.249  1.00 83.81           C
ATOM   3012 1HG  PRO A 203     -11.632   9.359  21.440  1.00 83.81           H
ATOM   3013 2HG  PRO A 203     -11.076  10.721  20.489  1.00 83.81           H
ATOM   3014  CD  PRO A 203      -9.590   9.198  20.791  1.00 83.81           C
ATOM   3015 1HD  PRO A 203      -9.897   8.295  20.264  1.00 83.81           H
ATOM   3016 2HD  PRO A 203      -8.959   9.767  20.107  1.00 83.81           H
ATOM   3017  N   SER A 204     -10.035   9.208  25.439  1.00 73.30           N
ATOM   3018  CA  SER A 204     -10.239   8.278  26.536  1.00 73.30           C
ATOM   3019  C   SER A 204     -11.605   7.601  26.402  1.00 73.30           C
ATOM   3020  O   SER A 204     -11.714   6.383  26.534  1.00 73.30           O
ATOM   3021  HA  SER A 204      -9.438   7.544  26.445  1.00 73.30           H
ATOM   3022  CB  SER A 204     -10.128   8.987  27.887  1.00 73.30           C
ATOM   3023 1HB  SER A 204     -10.461   8.314  28.678  1.00 73.30           H
ATOM   3024 2HB  SER A 204      -9.083   9.223  28.088  1.00 73.30           H
ATOM   3025  OG  SER A 204     -10.900  10.184  27.927  1.00 73.30           O
ATOM   3026  HG  SER A 204     -11.859   9.967  28.112  1.00 73.30           H
ATOM   3027  HN  SER A 204      -9.813  10.143  25.714  1.00 73.30           H
ATOM   3028  N   ASP A 205     -12.613   8.421  26.143  1.00 72.32           N
ATOM   3029  CA  ASP A 205     -13.972   8.083  26.531  1.00 72.32           C
ATOM   3030  C   ASP A 205     -14.394   6.794  25.822  1.00 72.32           C
ATOM   3031  O   ASP A 205     -14.837   5.845  26.466  1.00 72.32           O
ATOM   3032  HA  ASP A 205     -13.941   7.973  27.615  1.00 72.32           H
ATOM   3033  CB  ASP A 205     -14.951   9.187  26.126  1.00 72.32           C
ATOM   3034 1HB  ASP A 205     -14.878   9.368  25.054  1.00 72.32           H
ATOM   3035 2HB  ASP A 205     -15.972   8.864  26.327  1.00 72.32           H
ATOM   3036  CG  ASP A 205     -14.661  10.483  26.887  1.00 72.32           C
ATOM   3037  OD1 ASP A 205     -13.881  10.406  27.861  1.00 72.32           O
ATOM   3038  OD2 ASP A 205     -15.227  11.520  26.478  1.00 72.32           O
ATOM   3039  HN  ASP A 205     -12.512   9.301  25.678  1.00 72.32           H
ATOM   3040  N   GLU A 206     -14.241   6.803  24.506  1.00 83.45           N
ATOM   3041  CA  GLU A 206     -14.580   5.638  23.706  1.00 83.45           C
ATOM   3042  C   GLU A 206     -13.346   5.131  22.958  1.00 83.45           C
ATOM   3043  O   GLU A 206     -13.455   4.634  21.838  1.00 83.45           O
ATOM   3044  HA  GLU A 206     -14.916   4.885  24.419  1.00 83.45           H
ATOM   3045  CB  GLU A 206     -15.719   5.953  22.735  1.00 83.45           C
ATOM   3046 1HB  GLU A 206     -15.471   6.842  22.154  1.00 83.45           H
ATOM   3047 2HB  GLU A 206     -15.928   5.079  22.118  1.00 83.45           H
ATOM   3048  CG  GLU A 206     -17.013   6.267  23.490  1.00 83.45           C
ATOM   3049 1HG  GLU A 206     -16.913   5.962  24.531  1.00 83.45           H
ATOM   3050 2HG  GLU A 206     -17.187   7.343  23.488  1.00 83.45           H
ATOM   3051  CD  GLU A 206     -18.206   5.550  22.855  1.00 83.45           C
ATOM   3052  OE1 GLU A 206     -19.008   4.987  23.631  1.00 83.45           O
ATOM   3053  OE2 GLU A 206     -18.289   5.582  21.608  1.00 83.45           O
ATOM   3054  HN  GLU A 206     -13.893   7.585  23.989  1.00 83.45           H
ATOM   3055  N   SER A 207     -12.199   5.274  23.606  1.00 88.70           N
ATOM   3056  CA  SER A 207     -10.932   4.973  22.962  1.00 88.70           C
ATOM   3057  C   SER A 207     -10.986   3.583  22.325  1.00 88.70           C
ATOM   3058  O   SER A 207     -10.605   3.411  21.169  1.00 88.70           O
ATOM   3059  HA  SER A 207     -10.808   5.740  22.197  1.00 88.70           H
ATOM   3060  CB  SER A 207      -9.774   5.056  23.959  1.00 88.70           C
ATOM   3061 1HB  SER A 207      -8.891   4.584  23.528  1.00 88.70           H
ATOM   3062 2HB  SER A 207      -9.522   6.101  24.136  1.00 88.70           H
ATOM   3063  OG  SER A 207     -10.091   4.427  25.198  1.00 88.70           O
ATOM   3064  HG  SER A 207     -10.371   5.115  25.868  1.00 88.70           H
ATOM   3065  HN  SER A 207     -12.128   5.588  24.553  1.00 88.70           H
ATOM   3066  N   THR A 208     -11.463   2.626  23.108  1.00 89.89           N
ATOM   3067  CA  THR A 208     -11.435   1.235  22.692  1.00 89.89           C
ATOM   3068  C   THR A 208     -12.337   1.025  21.474  1.00 89.89           C
ATOM   3069  O   THR A 208     -11.945   0.366  20.512  1.00 89.89           O
ATOM   3070  HA  THR A 208     -10.419   0.988  22.383  1.00 89.89           H
ATOM   3071  CB  THR A 208     -11.827   0.373  23.894  1.00 89.89           C
ATOM   3072  HB  THR A 208     -11.842  -0.684  23.627  1.00 89.89           H
ATOM   3073  OG1 THR A 208     -13.073   0.918  24.320  1.00 89.89           O
ATOM   3074  HG1 THR A 208     -13.546   0.267  24.914  1.00 89.89           H
ATOM   3075  CG2 THR A 208     -10.900   0.583  25.092  1.00 89.89           C
ATOM   3076 1HG2 THR A 208     -10.937   1.628  25.401  1.00 89.89           H
ATOM   3077 2HG2 THR A 208      -9.879   0.323  24.811  1.00 89.89           H
ATOM   3078 3HG2 THR A 208     -11.222  -0.052  25.917  1.00 89.89           H
ATOM   3079  HN  THR A 208     -11.861   2.789  24.011  1.00 89.89           H
ATOM   3080  N   LYS A 209     -13.529   1.598  21.554  1.00 91.64           N
ATOM   3081  CA  LYS A 209     -14.483   1.498  20.462  1.00 91.64           C
ATOM   3082  C   LYS A 209     -13.872   2.110  19.200  1.00 91.64           C
ATOM   3083  O   LYS A 209     -13.981   1.541  18.115  1.00 91.64           O
ATOM   3084  HA  LYS A 209     -14.662   0.438  20.281  1.00 91.64           H
ATOM   3085  CB  LYS A 209     -15.822   2.121  20.862  1.00 91.64           C
ATOM   3086 1HB  LYS A 209     -15.660   3.132  21.237  1.00 91.64           H
ATOM   3087 2HB  LYS A 209     -16.464   2.206  19.985  1.00 91.64           H
ATOM   3088  CG  LYS A 209     -16.520   1.280  21.933  1.00 91.64           C
ATOM   3089 1HG  LYS A 209     -16.620   0.252  21.585  1.00 91.64           H
ATOM   3090 2HG  LYS A 209     -15.909   1.254  22.835  1.00 91.64           H
ATOM   3091  CD  LYS A 209     -17.902   1.849  22.262  1.00 91.64           C
ATOM   3092 1HD  LYS A 209     -17.818   2.914  22.481  1.00 91.64           H
ATOM   3093 2HD  LYS A 209     -18.555   1.753  21.395  1.00 91.64           H
ATOM   3094  CE  LYS A 209     -18.522   1.125  23.459  1.00 91.64           C
ATOM   3095 1HE  LYS A 209     -18.754   0.095  23.187  1.00 91.64           H
ATOM   3096 2HE  LYS A 209     -17.805   1.084  24.278  1.00 91.64           H
ATOM   3097  NZ  LYS A 209     -19.753   1.817  23.902  1.00 91.64           N
ATOM   3098 1HZ  LYS A 209     -20.134   1.342  24.713  1.00 91.64           H
ATOM   3099 2HZ  LYS A 209     -19.532   2.776  24.145  1.00 91.64           H
ATOM   3100 3HZ  LYS A 209     -20.435   1.806  23.153  1.00 91.64           H
ATOM   3101  HN  LYS A 209     -13.845   2.122  22.345  1.00 91.64           H
ATOM   3102  N   LEU A 210     -13.243   3.261  19.384  1.00 92.61           N
ATOM   3103  CA  LEU A 210     -12.709   4.010  18.259  1.00 92.61           C
ATOM   3104  C   LEU A 210     -11.603   3.193  17.587  1.00 92.61           C
ATOM   3105  O   LEU A 210     -11.573   3.070  16.364  1.00 92.61           O
ATOM   3106  HA  LEU A 210     -13.520   4.147  17.543  1.00 92.61           H
ATOM   3107  CB  LEU A 210     -12.260   5.402  18.706  1.00 92.61           C
ATOM   3108 1HB  LEU A 210     -13.103   5.896  19.189  1.00 92.61           H
ATOM   3109 2HB  LEU A 210     -11.483   5.286  19.462  1.00 92.61           H
ATOM   3110  CG  LEU A 210     -11.728   6.322  17.605  1.00 92.61           C
ATOM   3111  HG  LEU A 210     -10.910   5.810  17.098  1.00 92.61           H
ATOM   3112  CD1 LEU A 210     -12.806   6.601  16.556  1.00 92.61           C
ATOM   3113 1HD1 LEU A 210     -13.125   5.662  16.103  1.00 92.61           H
ATOM   3114 2HD1 LEU A 210     -13.660   7.083  17.032  1.00 92.61           H
ATOM   3115 3HD1 LEU A 210     -12.402   7.257  15.785  1.00 92.61           H
ATOM   3116  CD2 LEU A 210     -11.157   7.612  18.197  1.00 92.61           C
ATOM   3117 1HD2 LEU A 210     -11.939   8.138  18.744  1.00 92.61           H
ATOM   3118 2HD2 LEU A 210     -10.339   7.369  18.875  1.00 92.61           H
ATOM   3119 3HD2 LEU A 210     -10.786   8.247  17.392  1.00 92.61           H
ATOM   3120  HN  LEU A 210     -13.097   3.682  20.279  1.00 92.61           H
ATOM   3121  N   LYS A 211     -10.721   2.657  18.418  1.00 92.73           N
ATOM   3122  CA  LYS A 211      -9.631   1.833  17.922  1.00 92.73           C
ATOM   3123  C   LYS A 211     -10.206   0.669  17.112  1.00 92.73           C
ATOM   3124  O   LYS A 211      -9.779   0.422  15.985  1.00 92.73           O
ATOM   3125  HA  LYS A 211      -9.029   2.452  17.257  1.00 92.73           H
ATOM   3126  CB  LYS A 211      -8.725   1.393  19.073  1.00 92.73           C
ATOM   3127 1HB  LYS A 211      -8.290   2.269  19.554  1.00 92.73           H
ATOM   3128 2HB  LYS A 211      -9.317   0.876  19.829  1.00 92.73           H
ATOM   3129  CG  LYS A 211      -7.611   0.472  18.573  1.00 92.73           C
ATOM   3130 1HG  LYS A 211      -8.036  -0.479  18.252  1.00 92.73           H
ATOM   3131 2HG  LYS A 211      -7.131   0.917  17.701  1.00 92.73           H
ATOM   3132  CD  LYS A 211      -6.569   0.228  19.667  1.00 92.73           C
ATOM   3133 1HD  LYS A 211      -6.199   1.182  20.041  1.00 92.73           H
ATOM   3134 2HD  LYS A 211      -7.033  -0.286  20.508  1.00 92.73           H
ATOM   3135  CE  LYS A 211      -5.400  -0.605  19.135  1.00 92.73           C
ATOM   3136 1HE  LYS A 211      -5.752  -1.598  18.855  1.00 92.73           H
ATOM   3137 2HE  LYS A 211      -4.998  -0.143  18.233  1.00 92.73           H
ATOM   3138  NZ  LYS A 211      -4.337  -0.718  20.158  1.00 92.73           N
ATOM   3139 1HZ  LYS A 211      -3.492  -1.077  19.728  1.00 92.73           H
ATOM   3140 2HZ  LYS A 211      -4.152   0.195  20.557  1.00 92.73           H
ATOM   3141 3HZ  LYS A 211      -4.639  -1.352  20.890  1.00 92.73           H
ATOM   3142  HN  LYS A 211     -10.742   2.777  19.410  1.00 92.73           H
ATOM   3143  N   SER A 212     -11.165  -0.015  17.717  1.00 92.09           N
ATOM   3144  CA  SER A 212     -11.758  -1.185  17.093  1.00 92.09           C
ATOM   3145  C   SER A 212     -12.371  -0.805  15.744  1.00 92.09           C
ATOM   3146  O   SER A 212     -12.225  -1.535  14.764  1.00 92.09           O
ATOM   3147  HA  SER A 212     -10.936  -1.887  16.956  1.00 92.09           H
ATOM   3148  CB  SER A 212     -12.819  -1.815  17.999  1.00 92.09           C
ATOM   3149 1HB  SER A 212     -12.381  -2.035  18.972  1.00 92.09           H
ATOM   3150 2HB  SER A 212     -13.624  -1.099  18.166  1.00 92.09           H
ATOM   3151  OG  SER A 212     -13.357  -3.010  17.440  1.00 92.09           O
ATOM   3152  HG  SER A 212     -12.617  -3.639  17.201  1.00 92.09           H
ATOM   3153  HN  SER A 212     -11.537   0.219  18.616  1.00 92.09           H
ATOM   3154  N   ALA A 213     -13.043   0.337  15.735  1.00 92.70           N
ATOM   3155  CA  ALA A 213     -13.710   0.803  14.532  1.00 92.70           C
ATOM   3156  C   ALA A 213     -12.662   1.122  13.464  1.00 92.70           C
ATOM   3157  O   ALA A 213     -12.807   0.723  12.309  1.00 92.70           O
ATOM   3158  HA  ALA A 213     -14.349  -0.003  14.173  1.00 92.70           H
ATOM   3159  CB  ALA A 213     -14.585   2.012  14.870  1.00 92.70           C
ATOM   3160 1HB  ALA A 213     -15.331   1.725  15.611  1.00 92.70           H
ATOM   3161 2HB  ALA A 213     -13.962   2.811  15.272  1.00 92.70           H
ATOM   3162 3HB  ALA A 213     -15.086   2.362  13.967  1.00 92.70           H
ATOM   3163  HN  ALA A 213     -13.134   0.937  16.529  1.00 92.70           H
ATOM   3164  N   VAL A 214     -11.631   1.838  13.887  1.00 91.25           N
ATOM   3165  CA  VAL A 214     -10.591   2.268  12.968  1.00 91.25           C
ATOM   3166  C   VAL A 214      -9.894   1.038  12.382  1.00 91.25           C
ATOM   3167  O   VAL A 214      -9.600   0.996  11.189  1.00 91.25           O
ATOM   3168  HA  VAL A 214     -11.072   2.816  12.158  1.00 91.25           H
ATOM   3169  CB  VAL A 214      -9.626   3.220  13.677  1.00 91.25           C
ATOM   3170  HB  VAL A 214      -9.329   2.757  14.618  1.00 91.25           H
ATOM   3171  CG1 VAL A 214      -8.363   3.442  12.844  1.00 91.25           C
ATOM   3172 1HG1 VAL A 214      -7.859   2.488  12.686  1.00 91.25           H
ATOM   3173 2HG1 VAL A 214      -8.634   3.874  11.880  1.00 91.25           H
ATOM   3174 3HG1 VAL A 214      -7.694   4.123  13.371  1.00 91.25           H
ATOM   3175  CG2 VAL A 214     -10.309   4.550  14.003  1.00 91.25           C
ATOM   3176 1HG2 VAL A 214     -10.648   5.020  13.080  1.00 91.25           H
ATOM   3177 2HG2 VAL A 214     -11.164   4.369  14.654  1.00 91.25           H
ATOM   3178 3HG2 VAL A 214      -9.601   5.208  14.507  1.00 91.25           H
ATOM   3179  HN  VAL A 214     -11.501   2.124  14.836  1.00 91.25           H
ATOM   3180  N   LEU A 215      -9.651   0.066  13.250  1.00 92.04           N
ATOM   3181  CA  LEU A 215      -8.978  -1.154  12.837  1.00 92.04           C
ATOM   3182  C   LEU A 215      -9.863  -1.907  11.842  1.00 92.04           C
ATOM   3183  O   LEU A 215      -9.383  -2.380  10.813  1.00 92.04           O
ATOM   3184  HA  LEU A 215      -8.058  -0.865  12.331  1.00 92.04           H
ATOM   3185  CB  LEU A 215      -8.581  -1.986  14.059  1.00 92.04           C
ATOM   3186 1HB  LEU A 215      -9.389  -1.933  14.788  1.00 92.04           H
ATOM   3187 2HB  LEU A 215      -8.497  -3.028  13.752  1.00 92.04           H
ATOM   3188  CG  LEU A 215      -7.278  -1.580  14.751  1.00 92.04           C
ATOM   3189  HG  LEU A 215      -7.279  -0.497  14.873  1.00 92.04           H
ATOM   3190  CD1 LEU A 215      -7.188  -2.193  16.150  1.00 92.04           C
ATOM   3191 1HD1 LEU A 215      -8.027  -1.847  16.754  1.00 92.04           H
ATOM   3192 2HD1 LEU A 215      -7.219  -3.280  16.074  1.00 92.04           H
ATOM   3193 3HD1 LEU A 215      -6.252  -1.889  16.620  1.00 92.04           H
ATOM   3194  CD2 LEU A 215      -6.065  -1.937  13.890  1.00 92.04           C
ATOM   3195 1HD2 LEU A 215      -6.048  -3.012  13.714  1.00 92.04           H
ATOM   3196 2HD2 LEU A 215      -6.131  -1.414  12.935  1.00 92.04           H
ATOM   3197 3HD2 LEU A 215      -5.153  -1.638  14.405  1.00 92.04           H
ATOM   3198  HN  LEU A 215      -9.904   0.103  14.217  1.00 92.04           H
ATOM   3199  N   THR A 216     -11.141  -1.995  12.183  1.00 92.39           N
ATOM   3200  CA  THR A 216     -12.098  -2.680  11.331  1.00 92.39           C
ATOM   3201  C   THR A 216     -12.118  -2.048   9.937  1.00 92.39           C
ATOM   3202  O   THR A 216     -12.113  -2.755   8.931  1.00 92.39           O
ATOM   3203  HA  THR A 216     -11.772  -3.712  11.209  1.00 92.39           H
ATOM   3204  CB  THR A 216     -13.458  -2.653  12.030  1.00 92.39           C
ATOM   3205  HB  THR A 216     -13.803  -1.628  12.172  1.00 92.39           H
ATOM   3206  OG1 THR A 216     -13.249  -3.401  13.225  1.00 92.39           O
ATOM   3207  HG1 THR A 216     -13.098  -2.782  13.995  1.00 92.39           H
ATOM   3208  CG2 THR A 216     -14.522  -3.449  11.272  1.00 92.39           C
ATOM   3209 1HG2 THR A 216     -14.208  -4.489  11.190  1.00 92.39           H
ATOM   3210 2HG2 THR A 216     -14.649  -3.028  10.275  1.00 92.39           H
ATOM   3211 3HG2 THR A 216     -15.468  -3.397  11.812  1.00 92.39           H
ATOM   3212  HN  THR A 216     -11.523  -1.609  13.023  1.00 92.39           H
ATOM   3213  N   LEU A 217     -12.142  -0.723   9.923  1.00 89.05           N
ATOM   3214  CA  LEU A 217     -12.178   0.012   8.670  1.00 89.05           C
ATOM   3215  C   LEU A 217     -10.932  -0.328   7.849  1.00 89.05           C
ATOM   3216  O   LEU A 217     -11.011  -0.489   6.632  1.00 89.05           O
ATOM   3217  HA  LEU A 217     -13.056  -0.325   8.120  1.00 89.05           H
ATOM   3218  CB  LEU A 217     -12.353   1.509   8.932  1.00 89.05           C
ATOM   3219 1HB  LEU A 217     -13.224   1.646   9.572  1.00 89.05           H
ATOM   3220 2HB  LEU A 217     -11.487   1.863   9.491  1.00 89.05           H
ATOM   3221  CG  LEU A 217     -12.520   2.391   7.693  1.00 89.05           C
ATOM   3222  HG  LEU A 217     -11.720   2.152   6.993  1.00 89.05           H
ATOM   3223  CD1 LEU A 217     -13.844   2.095   6.984  1.00 89.05           C
ATOM   3224 1HD1 LEU A 217     -13.864   1.050   6.675  1.00 89.05           H
ATOM   3225 2HD1 LEU A 217     -14.672   2.288   7.666  1.00 89.05           H
ATOM   3226 3HD1 LEU A 217     -13.937   2.736   6.108  1.00 89.05           H
ATOM   3227  CD2 LEU A 217     -12.381   3.872   8.052  1.00 89.05           C
ATOM   3228 1HD2 LEU A 217     -13.145   4.143   8.780  1.00 89.05           H
ATOM   3229 2HD2 LEU A 217     -11.394   4.051   8.477  1.00 89.05           H
ATOM   3230 3HD2 LEU A 217     -12.504   4.476   7.153  1.00 89.05           H
ATOM   3231  HN  LEU A 217     -12.137  -0.155  10.746  1.00 89.05           H
ATOM   3232  N   LYS A 218      -9.811  -0.427   8.548  1.00 87.00           N
ATOM   3233  CA  LYS A 218      -8.546  -0.721   7.896  1.00 87.00           C
ATOM   3234  C   LYS A 218      -8.608  -2.120   7.280  1.00 87.00           C
ATOM   3235  O   LYS A 218      -8.070  -2.350   6.198  1.00 87.00           O
ATOM   3236  HA  LYS A 218      -8.416   0.005   7.093  1.00 87.00           H
ATOM   3237  CB  LYS A 218      -7.383  -0.529   8.871  1.00 87.00           C
ATOM   3238 1HB  LYS A 218      -7.616  -1.010   9.821  1.00 87.00           H
ATOM   3239 2HB  LYS A 218      -6.490  -1.016   8.479  1.00 87.00           H
ATOM   3240  CG  LYS A 218      -7.100   0.957   9.102  1.00 87.00           C
ATOM   3241 1HG  LYS A 218      -6.725   1.406   8.183  1.00 87.00           H
ATOM   3242 2HG  LYS A 218      -8.027   1.472   9.355  1.00 87.00           H
ATOM   3243  CD  LYS A 218      -6.079   1.152  10.225  1.00 87.00           C
ATOM   3244 1HD  LYS A 218      -6.430   0.658  11.131  1.00 87.00           H
ATOM   3245 2HD  LYS A 218      -5.135   0.682   9.950  1.00 87.00           H
ATOM   3246  CE  LYS A 218      -5.851   2.639  10.505  1.00 87.00           C
ATOM   3247 1HE  LYS A 218      -5.749   3.181   9.565  1.00 87.00           H
ATOM   3248 2HE  LYS A 218      -6.716   3.055  11.021  1.00 87.00           H
ATOM   3249  NZ  LYS A 218      -4.636   2.831  11.329  1.00 87.00           N
ATOM   3250 1HZ  LYS A 218      -4.752   3.649  11.916  1.00 87.00           H
ATOM   3251 2HZ  LYS A 218      -4.491   2.014  11.912  1.00 87.00           H
ATOM   3252 3HZ  LYS A 218      -3.834   2.960  10.723  1.00 87.00           H
ATOM   3253  HN  LYS A 218      -9.758  -0.310   9.540  1.00 87.00           H
ATOM   3254  N   VAL A 219      -9.268  -3.018   7.996  1.00 87.94           N
ATOM   3255  CA  VAL A 219      -9.351  -4.404   7.566  1.00 87.94           C
ATOM   3256  C   VAL A 219     -10.261  -4.500   6.340  1.00 87.94           C
ATOM   3257  O   VAL A 219      -9.942  -5.198   5.379  1.00 87.94           O
ATOM   3258  HA  VAL A 219      -8.347  -4.721   7.284  1.00 87.94           H
ATOM   3259  CB  VAL A 219      -9.817  -5.285   8.727  1.00 87.94           C
ATOM   3260  HB  VAL A 219     -10.703  -4.824   9.163  1.00 87.94           H
ATOM   3261  CG1 VAL A 219     -10.207  -6.680   8.235  1.00 87.94           C
ATOM   3262 1HG1 VAL A 219     -11.018  -6.596   7.512  1.00 87.94           H
ATOM   3263 2HG1 VAL A 219      -9.346  -7.152   7.761  1.00 87.94           H
ATOM   3264 3HG1 VAL A 219     -10.534  -7.285   9.080  1.00 87.94           H
ATOM   3265  CG2 VAL A 219      -8.746  -5.368   9.817  1.00 87.94           C
ATOM   3266 1HG2 VAL A 219      -7.834  -5.794   9.399  1.00 87.94           H
ATOM   3267 2HG2 VAL A 219      -8.537  -4.368  10.198  1.00 87.94           H
ATOM   3268 3HG2 VAL A 219      -9.103  -6.000  10.630  1.00 87.94           H
ATOM   3269  HN  VAL A 219      -9.740  -2.813   8.853  1.00 87.94           H
ATOM   3270  N   ILE A 220     -11.376  -3.788   6.414  1.00 88.12           N
ATOM   3271  CA  ILE A 220     -12.368  -3.840   5.354  1.00 88.12           C
ATOM   3272  C   ILE A 220     -11.781  -3.227   4.081  1.00 88.12           C
ATOM   3273  O   ILE A 220     -11.760  -3.868   3.031  1.00 88.12           O
ATOM   3274  HA  ILE A 220     -12.587  -4.890   5.162  1.00 88.12           H
ATOM   3275  CB  ILE A 220     -13.672  -3.181   5.808  1.00 88.12           C
ATOM   3276  HB  ILE A 220     -13.430  -2.218   6.257  1.00 88.12           H
ATOM   3277  CG1 ILE A 220     -14.365  -4.021   6.883  1.00 88.12           C
ATOM   3278 1HG1 ILE A 220     -14.706  -4.962   6.451  1.00 88.12           H
ATOM   3279 2HG1 ILE A 220     -13.653  -4.270   7.669  1.00 88.12           H
ATOM   3280  CG2 ILE A 220     -14.591  -2.905   4.616  1.00 88.12           C
ATOM   3281 1HG2 ILE A 220     -14.088  -2.237   3.916  1.00 88.12           H
ATOM   3282 2HG2 ILE A 220     -14.829  -3.843   4.115  1.00 88.12           H
ATOM   3283 3HG2 ILE A 220     -15.511  -2.436   4.967  1.00 88.12           H
ATOM   3284  CD1 ILE A 220     -15.555  -3.269   7.484  1.00 88.12           C
ATOM   3285 1HD1 ILE A 220     -15.206  -2.340   7.936  1.00 88.12           H
ATOM   3286 2HD1 ILE A 220     -16.276  -3.042   6.698  1.00 88.12           H
ATOM   3287 3HD1 ILE A 220     -16.029  -3.888   8.245  1.00 88.12           H
ATOM   3288  HN  ILE A 220     -11.605  -3.185   7.178  1.00 88.12           H
ATOM   3289  N   LEU A 221     -11.317  -1.993   4.215  1.00 83.10           N
ATOM   3290  CA  LEU A 221     -10.866  -1.234   3.062  1.00 83.10           C
ATOM   3291  C   LEU A 221      -9.442  -1.661   2.701  1.00 83.10           C
ATOM   3292  O   LEU A 221      -8.998  -1.463   1.570  1.00 83.10           O
ATOM   3293  HA  LEU A 221     -11.523  -1.483   2.229  1.00 83.10           H
ATOM   3294  CB  LEU A 221     -11.011   0.268   3.319  1.00 83.10           C
ATOM   3295 1HB  LEU A 221     -10.365   0.537   4.155  1.00 83.10           H
ATOM   3296 2HB  LEU A 221     -10.640   0.803   2.445  1.00 83.10           H
ATOM   3297  CG  LEU A 221     -12.426   0.762   3.624  1.00 83.10           C
ATOM   3298  HG  LEU A 221     -12.761   0.290   4.547  1.00 83.10           H
ATOM   3299  CD1 LEU A 221     -12.440   2.274   3.859  1.00 83.10           C
ATOM   3300 1HD1 LEU A 221     -11.795   2.516   4.704  1.00 83.10           H
ATOM   3301 2HD1 LEU A 221     -12.076   2.784   2.967  1.00 83.10           H
ATOM   3302 3HD1 LEU A 221     -13.458   2.599   4.073  1.00 83.10           H
ATOM   3303  CD2 LEU A 221     -13.402   0.344   2.522  1.00 83.10           C
ATOM   3304 1HD2 LEU A 221     -13.081   0.770   1.572  1.00 83.10           H
ATOM   3305 2HD2 LEU A 221     -13.421  -0.743   2.447  1.00 83.10           H
ATOM   3306 3HD2 LEU A 221     -14.401   0.709   2.764  1.00 83.10           H
ATOM   3307  HN  LEU A 221     -11.248  -1.514   5.090  1.00 83.10           H
ATOM   3308  N   GLY A 222      -8.764  -2.239   3.682  1.00 75.72           N
ATOM   3309  CA  GLY A 222      -7.352  -2.548   3.536  1.00 75.72           C
ATOM   3310  C   GLY A 222      -7.155  -3.899   2.846  1.00 75.72           C
ATOM   3311  O   GLY A 222      -6.110  -4.148   2.248  1.00 75.72           O
ATOM   3312 1HA  GLY A 222      -6.863  -1.765   2.957  1.00 75.72           H
ATOM   3313 2HA  GLY A 222      -6.876  -2.563   4.517  1.00 75.72           H
ATOM   3314  HN  GLY A 222      -9.164  -2.494   4.562  1.00 75.72           H
ATOM   3315  N   PHE A 223      -8.176  -4.737   2.953  1.00 76.59           N
ATOM   3316  CA  PHE A 223      -8.075  -6.105   2.475  1.00 76.59           C
ATOM   3317  C   PHE A 223      -9.326  -6.505   1.690  1.00 76.59           C
ATOM   3318  O   PHE A 223      -9.265  -6.707   0.478  1.00 76.59           O
ATOM   3319  HA  PHE A 223      -7.206  -6.155   1.819  1.00 76.59           H
ATOM   3320  CB  PHE A 223      -7.952  -7.002   3.708  1.00 76.59           C
ATOM   3321 1HB  PHE A 223      -7.134  -6.638   4.330  1.00 76.59           H
ATOM   3322 2HB  PHE A 223      -8.864  -6.917   4.299  1.00 76.59           H
ATOM   3323  CG  PHE A 223      -7.708  -8.477   3.383  1.00 76.59           C
ATOM   3324  CD1 PHE A 223      -8.638  -9.411   3.719  1.00 76.59           C
ATOM   3325  HD1 PHE A 223      -9.557  -9.108   4.221  1.00 76.59           H
ATOM   3326  CD2 PHE A 223      -6.561  -8.854   2.757  1.00 76.59           C
ATOM   3327  HD2 PHE A 223      -5.815  -8.106   2.487  1.00 76.59           H
ATOM   3328  CE1 PHE A 223      -8.411 -10.779   3.417  1.00 76.59           C
ATOM   3329  HE1 PHE A 223      -9.156 -11.528   3.687  1.00 76.59           H
ATOM   3330  CE2 PHE A 223      -6.334 -10.223   2.455  1.00 76.59           C
ATOM   3331  HE2 PHE A 223      -5.415 -10.526   1.953  1.00 76.59           H
ATOM   3332  CZ  PHE A 223      -7.264 -11.157   2.791  1.00 76.59           C
ATOM   3333  HZ  PHE A 223      -7.090 -12.208   2.559  1.00 76.59           H
ATOM   3334  HN  PHE A 223      -9.058  -4.494   3.357  1.00 76.59           H
ATOM   3335  N   PHE A 224     -10.431  -6.608   2.413  1.00 83.29           N
ATOM   3336  CA  PHE A 224     -11.601  -7.300   1.898  1.00 83.29           C
ATOM   3337  C   PHE A 224     -12.127  -6.619   0.633  1.00 83.29           C
ATOM   3338  O   PHE A 224     -12.391  -7.283  -0.369  1.00 83.29           O
ATOM   3339  HA  PHE A 224     -11.296  -8.319   1.661  1.00 83.29           H
ATOM   3340  CB  PHE A 224     -12.676  -7.230   2.985  1.00 83.29           C
ATOM   3341 1HB  PHE A 224     -12.645  -6.245   3.450  1.00 83.29           H
ATOM   3342 2HB  PHE A 224     -13.656  -7.331   2.519  1.00 83.29           H
ATOM   3343  CG  PHE A 224     -12.532  -8.297   4.072  1.00 83.29           C
ATOM   3344  CD1 PHE A 224     -12.903  -9.581   3.818  1.00 83.29           C
ATOM   3345  HD1 PHE A 224     -13.303  -9.849   2.840  1.00 83.29           H
ATOM   3346  CD2 PHE A 224     -12.033  -7.962   5.292  1.00 83.29           C
ATOM   3347  HD2 PHE A 224     -11.736  -6.933   5.495  1.00 83.29           H
ATOM   3348  CE1 PHE A 224     -12.770 -10.571   4.827  1.00 83.29           C
ATOM   3349  HE1 PHE A 224     -13.067 -11.600   4.624  1.00 83.29           H
ATOM   3350  CE2 PHE A 224     -11.900  -8.952   6.301  1.00 83.29           C
ATOM   3351  HE2 PHE A 224     -11.500  -8.684   7.278  1.00 83.29           H
ATOM   3352  CZ  PHE A 224     -12.271 -10.236   6.047  1.00 83.29           C
ATOM   3353  HZ  PHE A 224     -12.168 -10.996   6.821  1.00 83.29           H
ATOM   3354  HN  PHE A 224     -10.535  -6.230   3.333  1.00 83.29           H
ATOM   3355  N   LEU A 225     -12.263  -5.304   0.719  1.00 81.56           N
ATOM   3356  CA  LEU A 225     -12.761  -4.528  -0.404  1.00 81.56           C
ATOM   3357  C   LEU A 225     -11.815  -4.696  -1.594  1.00 81.56           C
ATOM   3358  O   LEU A 225     -12.249  -5.034  -2.694  1.00 81.56           O
ATOM   3359  HA  LEU A 225     -13.734  -4.936  -0.676  1.00 81.56           H
ATOM   3360  CB  LEU A 225     -12.980  -3.071   0.008  1.00 81.56           C
ATOM   3361 1HB  LEU A 225     -13.704  -3.049   0.822  1.00 81.56           H
ATOM   3362 2HB  LEU A 225     -12.043  -2.681   0.405  1.00 81.56           H
ATOM   3363  CG  LEU A 225     -13.465  -2.128  -1.095  1.00 81.56           C
ATOM   3364  HG  LEU A 225     -12.822  -2.261  -1.965  1.00 81.56           H
ATOM   3365  CD1 LEU A 225     -14.890  -2.479  -1.529  1.00 81.56           C
ATOM   3366 1HD1 LEU A 225     -14.914  -3.501  -1.907  1.00 81.56           H
ATOM   3367 2HD1 LEU A 225     -15.562  -2.392  -0.675  1.00 81.56           H
ATOM   3368 3HD1 LEU A 225     -15.210  -1.794  -2.314  1.00 81.56           H
ATOM   3369  CD2 LEU A 225     -13.342  -0.666  -0.661  1.00 81.56           C
ATOM   3370 1HD2 LEU A 225     -13.946  -0.500   0.231  1.00 81.56           H
ATOM   3371 2HD2 LEU A 225     -12.299  -0.439  -0.442  1.00 81.56           H
ATOM   3372 3HD2 LEU A 225     -13.694  -0.018  -1.464  1.00 81.56           H
ATOM   3373  HN  LEU A 225     -12.039  -4.771   1.535  1.00 81.56           H
ATOM   3374  N   PRO A 226     -10.510  -4.463  -1.398  1.00 75.18           N
ATOM   3375  CA  PRO A 226      -9.533  -4.698  -2.464  1.00 75.18           C
ATOM   3376  C   PRO A 226      -9.636  -6.100  -3.042  1.00 75.18           C
ATOM   3377  O   PRO A 226      -9.663  -6.273  -4.259  1.00 75.18           O
ATOM   3378  HA  PRO A 226      -9.725  -4.030  -3.303  1.00 75.18           H
ATOM   3379  CB  PRO A 226      -8.185  -4.465  -1.778  1.00 75.18           C
ATOM   3380 1HB  PRO A 226      -7.773  -5.391  -1.377  1.00 75.18           H
ATOM   3381 2HB  PRO A 226      -7.446  -4.063  -2.472  1.00 75.18           H
ATOM   3382  CG  PRO A 226      -8.519  -3.471  -0.672  1.00 75.18           C
ATOM   3383 1HG  PRO A 226      -7.764  -3.471   0.114  1.00 75.18           H
ATOM   3384 2HG  PRO A 226      -8.570  -2.449  -1.048  1.00 75.18           H
ATOM   3385  CD  PRO A 226      -9.866  -3.962  -0.169  1.00 75.18           C
ATOM   3386 1HD  PRO A 226      -9.757  -4.751   0.575  1.00 75.18           H
ATOM   3387 2HD  PRO A 226     -10.440  -3.163   0.299  1.00 75.18           H
ATOM   3388  N   PHE A 227      -9.691  -7.074  -2.144  1.00 78.37           N
ATOM   3389  CA  PHE A 227      -9.624  -8.468  -2.547  1.00 78.37           C
ATOM   3390  C   PHE A 227     -10.825  -8.846  -3.415  1.00 78.37           C
ATOM   3391  O   PHE A 227     -10.667  -9.478  -4.459  1.00 78.37           O
ATOM   3392  HA  PHE A 227      -8.707  -8.594  -3.123  1.00 78.37           H
ATOM   3393  CB  PHE A 227      -9.651  -9.305  -1.267  1.00 78.37           C
ATOM   3394 1HB  PHE A 227      -8.778  -9.058  -0.664  1.00 78.37           H
ATOM   3395 2HB  PHE A 227     -10.530  -9.029  -0.683  1.00 78.37           H
ATOM   3396  CG  PHE A 227      -9.673 -10.815  -1.511  1.00 78.37           C
ATOM   3397  CD1 PHE A 227     -10.841 -11.505  -1.403  1.00 78.37           C
ATOM   3398  HD1 PHE A 227     -11.761 -10.981  -1.143  1.00 78.37           H
ATOM   3399  CD2 PHE A 227      -8.525 -11.469  -1.836  1.00 78.37           C
ATOM   3400  HD2 PHE A 227      -7.590 -10.916  -1.922  1.00 78.37           H
ATOM   3401  CE1 PHE A 227     -10.861 -12.906  -1.630  1.00 78.37           C
ATOM   3402  HE1 PHE A 227     -11.797 -13.459  -1.544  1.00 78.37           H
ATOM   3403  CE2 PHE A 227      -8.546 -12.870  -2.063  1.00 78.37           C
ATOM   3404  HE2 PHE A 227      -7.626 -13.394  -2.323  1.00 78.37           H
ATOM   3405  CZ  PHE A 227      -9.713 -13.559  -1.955  1.00 78.37           C
ATOM   3406  HZ  PHE A 227      -9.729 -14.635  -2.129  1.00 78.37           H
ATOM   3407  HN  PHE A 227      -9.780  -6.922  -1.160  1.00 78.37           H
ATOM   3408  N   VAL A 228     -12.000  -8.444  -2.952  1.00 82.01           N
ATOM   3409  CA  VAL A 228     -13.229  -8.749  -3.664  1.00 82.01           C
ATOM   3410  C   VAL A 228     -13.203  -8.067  -5.034  1.00 82.01           C
ATOM   3411  O   VAL A 228     -13.548  -8.679  -6.043  1.00 82.01           O
ATOM   3412  HA  VAL A 228     -13.266  -9.828  -3.811  1.00 82.01           H
ATOM   3413  CB  VAL A 228     -14.438  -8.344  -2.818  1.00 82.01           C
ATOM   3414  HB  VAL A 228     -14.280  -7.321  -2.475  1.00 82.01           H
ATOM   3415  CG1 VAL A 228     -15.722  -8.367  -3.650  1.00 82.01           C
ATOM   3416 1HG1 VAL A 228     -15.628  -7.669  -4.482  1.00 82.01           H
ATOM   3417 2HG1 VAL A 228     -15.887  -9.373  -4.036  1.00 82.01           H
ATOM   3418 3HG1 VAL A 228     -16.566  -8.075  -3.024  1.00 82.01           H
ATOM   3419  CG2 VAL A 228     -14.568  -9.239  -1.584  1.00 82.01           C
ATOM   3420 1HG2 VAL A 228     -14.693 -10.275  -1.898  1.00 82.01           H
ATOM   3421 2HG2 VAL A 228     -13.669  -9.150  -0.974  1.00 82.01           H
ATOM   3422 3HG2 VAL A 228     -15.435  -8.930  -1.001  1.00 82.01           H
ATOM   3423  HN  VAL A 228     -12.119  -7.920  -2.109  1.00 82.01           H
ATOM   3424  N   VAL A 229     -12.789  -6.808  -5.024  1.00 75.08           N
ATOM   3425  CA  VAL A 229     -12.781  -6.014  -6.241  1.00 75.08           C
ATOM   3426  C   VAL A 229     -11.878  -6.687  -7.278  1.00 75.08           C
ATOM   3427  O   VAL A 229     -12.269  -6.854  -8.432  1.00 75.08           O
ATOM   3428  HA  VAL A 229     -13.800  -5.991  -6.626  1.00 75.08           H
ATOM   3429  CB  VAL A 229     -12.360  -4.577  -5.926  1.00 75.08           C
ATOM   3430  HB  VAL A 229     -11.497  -4.618  -5.262  1.00 75.08           H
ATOM   3431  CG1 VAL A 229     -11.940  -3.837  -7.197  1.00 75.08           C
ATOM   3432 1HG1 VAL A 229     -11.098  -4.354  -7.657  1.00 75.08           H
ATOM   3433 2HG1 VAL A 229     -12.776  -3.811  -7.896  1.00 75.08           H
ATOM   3434 3HG1 VAL A 229     -11.646  -2.818  -6.944  1.00 75.08           H
ATOM   3435  CG2 VAL A 229     -13.478  -3.827  -5.198  1.00 75.08           C
ATOM   3436 1HG2 VAL A 229     -14.367  -3.800  -5.828  1.00 75.08           H
ATOM   3437 2HG2 VAL A 229     -13.709  -4.336  -4.263  1.00 75.08           H
ATOM   3438 3HG2 VAL A 229     -13.153  -2.808  -4.986  1.00 75.08           H
ATOM   3439  HN  VAL A 229     -12.465  -6.332  -4.207  1.00 75.08           H
ATOM   3440  N   MET A 230     -10.687  -7.055  -6.828  1.00 75.28           N
ATOM   3441  CA  MET A 230      -9.716  -7.683  -7.708  1.00 75.28           C
ATOM   3442  C   MET A 230     -10.248  -9.010  -8.252  1.00 75.28           C
ATOM   3443  O   MET A 230     -10.212  -9.250  -9.458  1.00 75.28           O
ATOM   3444  HA  MET A 230      -9.566  -6.980  -8.528  1.00 75.28           H
ATOM   3445  CB  MET A 230      -8.416  -7.929  -6.941  1.00 75.28           C
ATOM   3446 1HB  MET A 230      -8.640  -8.369  -5.969  1.00 75.28           H
ATOM   3447 2HB  MET A 230      -7.801  -8.649  -7.482  1.00 75.28           H
ATOM   3448  CG  MET A 230      -7.637  -6.626  -6.749  1.00 75.28           C
ATOM   3449 1HG  MET A 230      -7.513  -6.123  -7.708  1.00 75.28           H
ATOM   3450 2HG  MET A 230      -8.197  -5.950  -6.104  1.00 75.28           H
ATOM   3451  SD  MET A 230      -6.039  -6.970  -6.032  1.00 75.28           S
ATOM   3452  CE  MET A 230      -5.688  -5.388  -5.284  1.00 75.28           C
ATOM   3453 1HE  MET A 230      -5.671  -4.618  -6.055  1.00 75.28           H
ATOM   3454 2HE  MET A 230      -6.461  -5.152  -4.552  1.00 75.28           H
ATOM   3455 3HE  MET A 230      -4.718  -5.428  -4.788  1.00 75.28           H
ATOM   3456  HN  MET A 230     -10.383  -6.930  -5.884  1.00 75.28           H
ATOM   3457  N   ALA A 231     -10.729  -9.838  -7.337  1.00 78.09           N
ATOM   3458  CA  ALA A 231     -11.226 -11.153  -7.704  1.00 78.09           C
ATOM   3459  C   ALA A 231     -12.272 -11.008  -8.811  1.00 78.09           C
ATOM   3460  O   ALA A 231     -12.239 -11.738  -9.800  1.00 78.09           O
ATOM   3461  HA  ALA A 231     -10.384 -11.731  -8.085  1.00 78.09           H
ATOM   3462  CB  ALA A 231     -11.783 -11.854  -6.463  1.00 78.09           C
ATOM   3463 1HB  ALA A 231     -10.992 -11.958  -5.719  1.00 78.09           H
ATOM   3464 2HB  ALA A 231     -12.597 -11.262  -6.046  1.00 78.09           H
ATOM   3465 3HB  ALA A 231     -12.155 -12.841  -6.739  1.00 78.09           H
ATOM   3466  HN  ALA A 231     -10.783  -9.623  -6.362  1.00 78.09           H
ATOM   3467  N   CYS A 232     -13.176 -10.061  -8.606  1.00 77.87           N
ATOM   3468  CA  CYS A 232     -14.240  -9.822  -9.566  1.00 77.87           C
ATOM   3469  C   CYS A 232     -13.607  -9.348 -10.876  1.00 77.87           C
ATOM   3470  O   CYS A 232     -14.008  -9.781 -11.955  1.00 77.87           O
ATOM   3471  HA  CYS A 232     -14.755 -10.773  -9.707  1.00 77.87           H
ATOM   3472  CB  CYS A 232     -15.268  -8.822  -9.034  1.00 77.87           C
ATOM   3473 1HB  CYS A 232     -14.762  -7.930  -8.664  1.00 77.87           H
ATOM   3474 2HB  CYS A 232     -15.928  -8.502  -9.840  1.00 77.87           H
ATOM   3475  SG  CYS A 232     -16.248  -9.586  -7.690  1.00 77.87           S
ATOM   3476  HG  CYS A 232     -15.368  -9.346  -6.722  1.00 77.87           H
ATOM   3477  HN  CYS A 232     -13.190  -9.465  -7.803  1.00 77.87           H
ATOM   3478  N   CYS A 233     -12.629  -8.465 -10.737  1.00 72.19           N
ATOM   3479  CA  CYS A 233     -11.986  -7.873 -11.898  1.00 72.19           C
ATOM   3480  C   CYS A 233     -11.384  -9.000 -12.740  1.00 72.19           C
ATOM   3481  O   CYS A 233     -11.591  -9.052 -13.951  1.00 72.19           O
ATOM   3482  HA  CYS A 233     -12.763  -7.348 -12.453  1.00 72.19           H
ATOM   3483  CB  CYS A 233     -10.934  -6.837 -11.495  1.00 72.19           C
ATOM   3484 1HB  CYS A 233     -10.305  -7.236 -10.699  1.00 72.19           H
ATOM   3485 2HB  CYS A 233     -10.280  -6.623 -12.340  1.00 72.19           H
ATOM   3486  SG  CYS A 233     -11.752  -5.300 -10.933  1.00 72.19           S
ATOM   3487  HG  CYS A 233     -12.158  -5.779  -9.760  1.00 72.19           H
ATOM   3488  HN  CYS A 233     -12.277  -8.154  -9.855  1.00 72.19           H
ATOM   3489  N   TYR A 234     -10.651  -9.873 -12.065  1.00 73.00           N
ATOM   3490  CA  TYR A 234      -9.873 -10.888 -12.755  1.00 73.00           C
ATOM   3491  C   TYR A 234     -10.774 -12.006 -13.281  1.00 73.00           C
ATOM   3492  O   TYR A 234     -10.496 -12.592 -14.327  1.00 73.00           O
ATOM   3493  HA  TYR A 234      -9.368 -10.412 -13.596  1.00 73.00           H
ATOM   3494  CB  TYR A 234      -8.917 -11.468 -11.710  1.00 73.00           C
ATOM   3495 1HB  TYR A 234      -9.429 -11.512 -10.749  1.00 73.00           H
ATOM   3496 2HB  TYR A 234      -8.671 -12.493 -11.988  1.00 73.00           H
ATOM   3497  CG  TYR A 234      -7.619 -10.675 -11.545  1.00 73.00           C
ATOM   3498  CD1 TYR A 234      -6.593 -10.833 -12.454  1.00 73.00           C
ATOM   3499  HD1 TYR A 234      -6.707 -11.524 -13.289  1.00 73.00           H
ATOM   3500  CD2 TYR A 234      -7.476  -9.800 -10.487  1.00 73.00           C
ATOM   3501  HD2 TYR A 234      -8.286  -9.675  -9.769  1.00 73.00           H
ATOM   3502  CE1 TYR A 234      -5.372 -10.086 -12.298  1.00 73.00           C
ATOM   3503  HE1 TYR A 234      -4.553 -10.202 -13.008  1.00 73.00           H
ATOM   3504  CE2 TYR A 234      -6.255  -9.053 -10.331  1.00 73.00           C
ATOM   3505  HE2 TYR A 234      -6.128  -8.359  -9.500  1.00 73.00           H
ATOM   3506  CZ  TYR A 234      -5.263  -9.233 -11.244  1.00 73.00           C
ATOM   3507  OH  TYR A 234      -4.110  -8.527 -11.097  1.00 73.00           O
ATOM   3508  HH  TYR A 234      -3.389  -8.929 -11.662  1.00 73.00           H
ATOM   3509  HN  TYR A 234     -10.584  -9.894 -11.068  1.00 73.00           H
ATOM   3510  N   THR A 235     -11.835 -12.269 -12.533  1.00 79.82           N
ATOM   3511  CA  THR A 235     -12.828 -13.242 -12.957  1.00 79.82           C
ATOM   3512  C   THR A 235     -13.447 -12.824 -14.293  1.00 79.82           C
ATOM   3513  O   THR A 235     -13.629 -13.652 -15.183  1.00 79.82           O
ATOM   3514  HA  THR A 235     -12.327 -14.195 -13.122  1.00 79.82           H
ATOM   3515  CB  THR A 235     -13.855 -13.391 -11.833  1.00 79.82           C
ATOM   3516  HB  THR A 235     -14.645 -14.085 -12.117  1.00 79.82           H
ATOM   3517  OG1 THR A 235     -14.275 -12.056 -11.566  1.00 79.82           O
ATOM   3518  HG1 THR A 235     -15.070 -11.829 -12.128  1.00 79.82           H
ATOM   3519  CG2 THR A 235     -13.220 -13.852 -10.519  1.00 79.82           C
ATOM   3520 1HG2 THR A 235     -12.476 -13.122 -10.199  1.00 79.82           H
ATOM   3521 2HG2 THR A 235     -12.740 -14.819 -10.666  1.00 79.82           H
ATOM   3522 3HG2 THR A 235     -13.992 -13.942  -9.754  1.00 79.82           H
ATOM   3523  HN  THR A 235     -12.021 -11.832 -11.653  1.00 79.82           H
ATOM   3524  N   ILE A 236     -13.754 -11.538 -14.390  1.00 75.69           N
ATOM   3525  CA  ILE A 236     -14.298 -10.990 -15.620  1.00 75.69           C
ATOM   3526  C   ILE A 236     -13.240 -11.074 -16.723  1.00 75.69           C
ATOM   3527  O   ILE A 236     -13.540 -11.471 -17.847  1.00 75.69           O
ATOM   3528  HA  ILE A 236     -15.146 -11.611 -15.908  1.00 75.69           H
ATOM   3529  CB  ILE A 236     -14.831  -9.575 -15.387  1.00 75.69           C
ATOM   3530  HB  ILE A 236     -14.057  -8.997 -14.882  1.00 75.69           H
ATOM   3531  CG1 ILE A 236     -16.052  -9.595 -14.465  1.00 75.69           C
ATOM   3532 1HG1 ILE A 236     -16.910 -10.000 -15.001  1.00 75.69           H
ATOM   3533 2HG1 ILE A 236     -15.864 -10.256 -13.619  1.00 75.69           H
ATOM   3534  CG2 ILE A 236     -15.126  -8.874 -16.714  1.00 75.69           C
ATOM   3535 1HG2 ILE A 236     -14.210  -8.809 -17.302  1.00 75.69           H
ATOM   3536 2HG2 ILE A 236     -15.874  -9.442 -17.267  1.00 75.69           H
ATOM   3537 3HG2 ILE A 236     -15.504  -7.870 -16.519  1.00 75.69           H
ATOM   3538  CD1 ILE A 236     -16.380  -8.189 -13.958  1.00 75.69           C
ATOM   3539 1HD1 ILE A 236     -15.528  -7.796 -13.402  1.00 75.69           H
ATOM   3540 2HD1 ILE A 236     -16.592  -7.537 -14.806  1.00 75.69           H
ATOM   3541 3HD1 ILE A 236     -17.252  -8.232 -13.305  1.00 75.69           H
ATOM   3542  HN  ILE A 236     -13.636 -10.878 -13.648  1.00 75.69           H
ATOM   3543  N   ILE A 237     -12.023 -10.693 -16.362  1.00 72.95           N
ATOM   3544  CA  ILE A 237     -10.929 -10.679 -17.317  1.00 72.95           C
ATOM   3545  C   ILE A 237     -10.744 -12.084 -17.894  1.00 72.95           C
ATOM   3546  O   ILE A 237     -10.711 -12.259 -19.111  1.00 72.95           O
ATOM   3547  HA  ILE A 237     -11.211 -10.007 -18.128  1.00 72.95           H
ATOM   3548  CB  ILE A 237      -9.664 -10.107 -16.675  1.00 72.95           C
ATOM   3549  HB  ILE A 237      -9.591 -10.495 -15.659  1.00 72.95           H
ATOM   3550  CG1 ILE A 237      -9.743  -8.582 -16.571  1.00 72.95           C
ATOM   3551 1HG1 ILE A 237      -9.693  -8.143 -17.568  1.00 72.95           H
ATOM   3552 2HG1 ILE A 237     -10.703  -8.293 -16.144  1.00 72.95           H
ATOM   3553  CG2 ILE A 237      -8.412 -10.566 -17.425  1.00 72.95           C
ATOM   3554 1HG2 ILE A 237      -8.354 -11.654 -17.402  1.00 72.95           H
ATOM   3555 2HG2 ILE A 237      -8.463 -10.226 -18.459  1.00 72.95           H
ATOM   3556 3HG2 ILE A 237      -7.527 -10.145 -16.947  1.00 72.95           H
ATOM   3557  CD1 ILE A 237      -8.607  -8.032 -15.707  1.00 72.95           C
ATOM   3558 1HD1 ILE A 237      -8.675  -8.454 -14.705  1.00 72.95           H
ATOM   3559 2HD1 ILE A 237      -7.649  -8.302 -16.151  1.00 72.95           H
ATOM   3560 3HD1 ILE A 237      -8.687  -6.946 -15.650  1.00 72.95           H
ATOM   3561  HN  ILE A 237     -11.781 -10.398 -15.437  1.00 72.95           H
ATOM   3562  N   ILE A 238     -10.629 -13.049 -16.994  1.00 73.45           N
ATOM   3563  CA  ILE A 238     -10.410 -14.427 -17.397  1.00 73.45           C
ATOM   3564  C   ILE A 238     -11.533 -14.861 -18.342  1.00 73.45           C
ATOM   3565  O   ILE A 238     -11.272 -15.430 -19.401  1.00 73.45           O
ATOM   3566  HA  ILE A 238      -9.467 -14.463 -17.942  1.00 73.45           H
ATOM   3567  CB  ILE A 238     -10.258 -15.327 -16.169  1.00 73.45           C
ATOM   3568  HB  ILE A 238     -11.046 -15.074 -15.460  1.00 73.45           H
ATOM   3569  CG1 ILE A 238      -8.921 -15.076 -15.468  1.00 73.45           C
ATOM   3570 1HG1 ILE A 238      -8.119 -15.561 -16.023  1.00 73.45           H
ATOM   3571 2HG1 ILE A 238      -8.705 -14.008 -15.463  1.00 73.45           H
ATOM   3572  CG2 ILE A 238     -10.441 -16.800 -16.543  1.00 73.45           C
ATOM   3573 1HG2 ILE A 238     -11.436 -16.947 -16.962  1.00 73.45           H
ATOM   3574 2HG2 ILE A 238      -9.690 -17.084 -17.280  1.00 73.45           H
ATOM   3575 3HG2 ILE A 238     -10.328 -17.417 -15.652  1.00 73.45           H
ATOM   3576  CD1 ILE A 238      -8.948 -15.604 -14.032  1.00 73.45           C
ATOM   3577 1HD1 ILE A 238      -9.736 -15.098 -13.474  1.00 73.45           H
ATOM   3578 2HD1 ILE A 238      -9.141 -16.676 -14.043  1.00 73.45           H
ATOM   3579 3HD1 ILE A 238      -7.986 -15.412 -13.557  1.00 73.45           H
ATOM   3580  HN  ILE A 238     -10.682 -12.901 -16.006  1.00 73.45           H
ATOM   3581  N   HIS A 239     -12.758 -14.577 -17.925  1.00 76.47           N
ATOM   3582  CA  HIS A 239     -13.924 -14.999 -18.682  1.00 76.47           C
ATOM   3583  C   HIS A 239     -13.859 -14.413 -20.093  1.00 76.47           C
ATOM   3584  O   HIS A 239     -14.145 -15.103 -21.070  1.00 76.47           O
ATOM   3585  HA  HIS A 239     -13.877 -16.086 -18.747  1.00 76.47           H
ATOM   3586  CB  HIS A 239     -15.213 -14.631 -17.945  1.00 76.47           C
ATOM   3587 1HB  HIS A 239     -15.193 -15.080 -16.952  1.00 76.47           H
ATOM   3588 2HB  HIS A 239     -15.243 -13.550 -17.805  1.00 76.47           H
ATOM   3589  CG  HIS A 239     -16.472 -15.067 -18.655  1.00 76.47           C
ATOM   3590  ND1 HIS A 239     -17.186 -14.232 -19.497  1.00 76.47           N
ATOM   3591  HD1 HIS A 239     -16.953 -13.285 -19.716  1.00 76.47           H
ATOM   3592  CD2 HIS A 239     -17.136 -16.258 -18.641  1.00 76.47           C
ATOM   3593  HD2 HIS A 239     -16.844 -17.144 -18.076  1.00 76.47           H
ATOM   3594  CE1 HIS A 239     -18.231 -14.901 -19.961  1.00 76.47           C
ATOM   3595  HE1 HIS A 239     -18.985 -14.515 -20.648  1.00 76.47           H
ATOM   3596  NE2 HIS A 239     -18.199 -16.156 -19.430  1.00 76.47           N
ATOM   3597  HN  HIS A 239     -12.959 -14.068 -17.087  1.00 76.47           H
ATOM   3598  N   THR A 240     -13.481 -13.144 -20.156  1.00 72.29           N
ATOM   3599  CA  THR A 240     -13.433 -12.440 -21.426  1.00 72.29           C
ATOM   3600  C   THR A 240     -12.322 -13.009 -22.310  1.00 72.29           C
ATOM   3601  O   THR A 240     -12.486 -13.120 -23.524  1.00 72.29           O
ATOM   3602  HA  THR A 240     -14.375 -12.607 -21.948  1.00 72.29           H
ATOM   3603  CB  THR A 240     -13.270 -10.947 -21.132  1.00 72.29           C
ATOM   3604  HB  THR A 240     -12.280 -10.735 -20.729  1.00 72.29           H
ATOM   3605  OG1 THR A 240     -14.364 -10.641 -20.271  1.00 72.29           O
ATOM   3606  HG1 THR A 240     -14.033 -10.487 -19.340  1.00 72.29           H
ATOM   3607  CG2 THR A 240     -13.515 -10.077 -22.367  1.00 72.29           C
ATOM   3608 1HG2 THR A 240     -14.530 -10.239 -22.731  1.00 72.29           H
ATOM   3609 2HG2 THR A 240     -12.802 -10.345 -23.147  1.00 72.29           H
ATOM   3610 3HG2 THR A 240     -13.387  -9.027 -22.103  1.00 72.29           H
ATOM   3611  HN  THR A 240     -13.211 -12.601 -19.361  1.00 72.29           H
ATOM   3612  N   LEU A 241     -11.216 -13.355 -21.667  1.00 70.54           N
ATOM   3613  CA  LEU A 241     -10.049 -13.833 -22.389  1.00 70.54           C
ATOM   3614  C   LEU A 241     -10.340 -15.224 -22.956  1.00 70.54           C
ATOM   3615  O   LEU A 241      -9.870 -15.567 -24.040  1.00 70.54           O
ATOM   3616  HA  LEU A 241      -9.878 -13.150 -23.221  1.00 70.54           H
ATOM   3617  CB  LEU A 241      -8.808 -13.780 -21.496  1.00 70.54           C
ATOM   3618 1HB  LEU A 241      -9.048 -14.256 -20.546  1.00 70.54           H
ATOM   3619 2HB  LEU A 241      -8.023 -14.376 -21.963  1.00 70.54           H
ATOM   3620  CG  LEU A 241      -8.248 -12.385 -21.209  1.00 70.54           C
ATOM   3621  HG  LEU A 241      -9.075 -11.739 -20.915  1.00 70.54           H
ATOM   3622  CD1 LEU A 241      -7.263 -12.420 -20.039  1.00 70.54           C
ATOM   3623 1HD1 LEU A 241      -7.773 -12.783 -19.146  1.00 70.54           H
ATOM   3624 2HD1 LEU A 241      -6.435 -13.086 -20.280  1.00 70.54           H
ATOM   3625 3HD1 LEU A 241      -6.880 -11.416 -19.856  1.00 70.54           H
ATOM   3626  CD2 LEU A 241      -7.623 -11.776 -22.466  1.00 70.54           C
ATOM   3627 1HD2 LEU A 241      -6.811 -12.414 -22.814  1.00 70.54           H
ATOM   3628 2HD2 LEU A 241      -8.381 -11.694 -23.245  1.00 70.54           H
ATOM   3629 3HD2 LEU A 241      -7.233 -10.785 -22.234  1.00 70.54           H
ATOM   3630  HN  LEU A 241     -11.111 -13.313 -20.674  1.00 70.54           H
ATOM   3631  N   ILE A 242     -11.112 -15.988 -22.197  1.00 72.42           N
ATOM   3632  CA  ILE A 242     -11.542 -17.300 -22.649  1.00 72.42           C
ATOM   3633  C   ILE A 242     -12.425 -17.144 -23.889  1.00 72.42           C
ATOM   3634  O   ILE A 242     -12.278 -17.887 -24.858  1.00 72.42           O
ATOM   3635  HA  ILE A 242     -10.649 -17.858 -22.930  1.00 72.42           H
ATOM   3636  CB  ILE A 242     -12.215 -18.066 -21.508  1.00 72.42           C
ATOM   3637  HB  ILE A 242     -12.938 -17.404 -21.032  1.00 72.42           H
ATOM   3638  CG1 ILE A 242     -11.195 -18.464 -20.439  1.00 72.42           C
ATOM   3639 1HG1 ILE A 242     -10.543 -19.247 -20.827  1.00 72.42           H
ATOM   3640 2HG1 ILE A 242     -10.560 -17.611 -20.201  1.00 72.42           H
ATOM   3641  CG2 ILE A 242     -12.989 -19.274 -22.040  1.00 72.42           C
ATOM   3642 1HG2 ILE A 242     -13.758 -18.935 -22.734  1.00 72.42           H
ATOM   3643 2HG2 ILE A 242     -12.304 -19.946 -22.556  1.00 72.42           H
ATOM   3644 3HG2 ILE A 242     -13.457 -19.800 -21.208  1.00 72.42           H
ATOM   3645  CD1 ILE A 242     -11.894 -18.956 -19.171  1.00 72.42           C
ATOM   3646 1HD1 ILE A 242     -12.525 -18.162 -18.772  1.00 72.42           H
ATOM   3647 2HD1 ILE A 242     -12.509 -19.825 -19.408  1.00 72.42           H
ATOM   3648 3HD1 ILE A 242     -11.146 -19.233 -18.428  1.00 72.42           H
ATOM   3649  HN  ILE A 242     -11.442 -15.724 -21.291  1.00 72.42           H
ATOM   3650  N   GLN A 243     -13.323 -16.172 -23.818  1.00 70.47           N
ATOM   3651  CA  GLN A 243     -14.262 -15.940 -24.903  1.00 70.47           C
ATOM   3652  C   GLN A 243     -13.515 -15.506 -26.166  1.00 70.47           C
ATOM   3653  O   GLN A 243     -14.000 -15.709 -27.278  1.00 70.47           O
ATOM   3654  HA  GLN A 243     -14.751 -16.898 -25.073  1.00 70.47           H
ATOM   3655  CB  GLN A 243     -15.314 -14.903 -24.505  1.00 70.47           C
ATOM   3656 1HB  GLN A 243     -14.827 -14.046 -24.039  1.00 70.47           H
ATOM   3657 2HB  GLN A 243     -15.822 -14.535 -25.396  1.00 70.47           H
ATOM   3658  CG  GLN A 243     -16.337 -15.503 -23.538  1.00 70.47           C
ATOM   3659 1HG  GLN A 243     -16.692 -16.458 -23.926  1.00 70.47           H
ATOM   3660 2HG  GLN A 243     -15.861 -15.705 -22.579  1.00 70.47           H
ATOM   3661  CD  GLN A 243     -17.522 -14.557 -23.337  1.00 70.47           C
ATOM   3662  OE1 GLN A 243     -17.456 -13.370 -23.613  1.00 70.47           O
ATOM   3663  NE2 GLN A 243     -18.607 -15.146 -22.842  1.00 70.47           N
ATOM   3664 1HE2 GLN A 243     -18.595 -16.124 -22.637  1.00 70.47           H
ATOM   3665 2HE2 GLN A 243     -19.434 -14.610 -22.674  1.00 70.47           H
ATOM   3666  HN  GLN A 243     -13.416 -15.552 -23.039  1.00 70.47           H
ATOM   3667  N   ALA A 244     -12.348 -14.916 -25.952  1.00 64.17           N
ATOM   3668  CA  ALA A 244     -11.599 -14.321 -27.046  1.00 64.17           C
ATOM   3669  C   ALA A 244     -10.886 -15.424 -27.830  1.00 64.17           C
ATOM   3670  O   ALA A 244      -9.836 -15.909 -27.412  1.00 64.17           O
ATOM   3671  HA  ALA A 244     -12.311 -13.822 -27.703  1.00 64.17           H
ATOM   3672  CB  ALA A 244     -10.626 -13.279 -26.490  1.00 64.17           C
ATOM   3673 1HB  ALA A 244     -11.185 -12.502 -25.968  1.00 64.17           H
ATOM   3674 2HB  ALA A 244      -9.936 -13.759 -25.797  1.00 64.17           H
ATOM   3675 3HB  ALA A 244     -10.065 -12.832 -27.311  1.00 64.17           H
ATOM   3676  HN  ALA A 244     -11.915 -14.843 -25.054  1.00 64.17           H
ATOM   3677  N   LYS A 245     -11.486 -15.789 -28.954  1.00 56.45           N
ATOM   3678  CA  LYS A 245     -10.989 -16.907 -29.739  1.00 56.45           C
ATOM   3679  C   LYS A 245      -9.509 -16.683 -30.057  1.00 56.45           C
ATOM   3680  O   LYS A 245      -8.833 -17.586 -30.547  1.00 56.45           O
ATOM   3681  HA  LYS A 245     -11.078 -17.802 -29.124  1.00 56.45           H
ATOM   3682  CB  LYS A 245     -11.860 -17.120 -30.979  1.00 56.45           C
ATOM   3683 1HB  LYS A 245     -11.907 -16.197 -31.558  1.00 56.45           H
ATOM   3684 2HB  LYS A 245     -11.406 -17.875 -31.620  1.00 56.45           H
ATOM   3685  CG  LYS A 245     -13.273 -17.556 -30.588  1.00 56.45           C
ATOM   3686 1HG  LYS A 245     -13.222 -18.439 -29.950  1.00 56.45           H
ATOM   3687 2HG  LYS A 245     -13.752 -16.769 -30.005  1.00 56.45           H
ATOM   3688  CD  LYS A 245     -14.115 -17.864 -31.828  1.00 56.45           C
ATOM   3689 1HD  LYS A 245     -14.267 -16.951 -32.404  1.00 56.45           H
ATOM   3690 2HD  LYS A 245     -13.579 -18.561 -32.472  1.00 56.45           H
ATOM   3691  CE  LYS A 245     -15.469 -18.459 -31.437  1.00 56.45           C
ATOM   3692 1HE  LYS A 245     -15.320 -19.321 -30.788  1.00 56.45           H
ATOM   3693 2HE  LYS A 245     -16.044 -17.728 -30.870  1.00 56.45           H
ATOM   3694  NZ  LYS A 245     -16.224 -18.864 -32.644  1.00 56.45           N
ATOM   3695 1HZ  LYS A 245     -17.113 -19.265 -32.367  1.00 56.45           H
ATOM   3696 2HZ  LYS A 245     -16.387 -18.052 -33.229  1.00 56.45           H
ATOM   3697 3HZ  LYS A 245     -15.689 -19.553 -33.162  1.00 56.45           H
ATOM   3698  HN  LYS A 245     -12.295 -15.336 -29.329  1.00 56.45           H
ATOM   3699  N   LYS A 246      -9.051 -15.474 -29.767  1.00 55.08           N
ATOM   3700  CA  LYS A 246      -7.759 -15.025 -30.259  1.00 55.08           C
ATOM   3701  C   LYS A 246      -6.683 -15.345 -29.220  1.00 55.08           C
ATOM   3702  O   LYS A 246      -6.745 -14.867 -28.089  1.00 55.08           O
ATOM   3703  HA  LYS A 246      -7.542 -15.589 -31.167  1.00 55.08           H
ATOM   3704  CB  LYS A 246      -7.819 -13.547 -30.648  1.00 55.08           C
ATOM   3705 1HB  LYS A 246      -8.518 -13.023 -29.997  1.00 55.08           H
ATOM   3706 2HB  LYS A 246      -6.841 -13.088 -30.499  1.00 55.08           H
ATOM   3707  CG  LYS A 246      -8.249 -13.380 -32.107  1.00 55.08           C
ATOM   3708 1HG  LYS A 246      -7.689 -14.072 -32.736  1.00 55.08           H
ATOM   3709 2HG  LYS A 246      -9.303 -13.637 -32.210  1.00 55.08           H
ATOM   3710  CD  LYS A 246      -8.019 -11.945 -32.586  1.00 55.08           C
ATOM   3711 1HD  LYS A 246      -8.697 -11.271 -32.064  1.00 55.08           H
ATOM   3712 2HD  LYS A 246      -7.005 -11.633 -32.336  1.00 55.08           H
ATOM   3713  CE  LYS A 246      -8.237 -11.830 -34.096  1.00 55.08           C
ATOM   3714 1HE  LYS A 246      -7.616 -12.560 -34.616  1.00 55.08           H
ATOM   3715 2HE  LYS A 246      -9.273 -12.063 -34.339  1.00 55.08           H
ATOM   3716  NZ  LYS A 246      -7.906 -10.466 -34.565  1.00 55.08           N
ATOM   3717 1HZ  LYS A 246      -8.055 -10.407 -35.566  1.00 55.08           H
ATOM   3718 2HZ  LYS A 246      -8.502  -9.793 -34.094  1.00 55.08           H
ATOM   3719 3HZ  LYS A 246      -6.935 -10.262 -34.355  1.00 55.08           H
ATOM   3720  HN  LYS A 246      -9.544 -14.808 -29.207  1.00 55.08           H
ATOM   3721  N   SER A 247      -5.720 -16.153 -29.642  1.00 54.85           N
ATOM   3722  CA  SER A 247      -4.733 -16.686 -28.718  1.00 54.85           C
ATOM   3723  C   SER A 247      -4.024 -15.541 -27.992  1.00 54.85           C
ATOM   3724  O   SER A 247      -3.763 -15.629 -26.793  1.00 54.85           O
ATOM   3725  HA  SER A 247      -5.298 -17.295 -28.012  1.00 54.85           H
ATOM   3726  CB  SER A 247      -3.715 -17.565 -29.448  1.00 54.85           C
ATOM   3727 1HB  SER A 247      -3.182 -18.180 -28.723  1.00 54.85           H
ATOM   3728 2HB  SER A 247      -4.238 -18.245 -30.119  1.00 54.85           H
ATOM   3729  OG  SER A 247      -2.779 -16.791 -30.192  1.00 54.85           O
ATOM   3730  HG  SER A 247      -2.145 -17.394 -30.676  1.00 54.85           H
ATOM   3731  HN  SER A 247      -5.609 -16.442 -30.592  1.00 54.85           H
ATOM   3732  N   SER A 248      -3.730 -14.494 -28.750  1.00 57.46           N
ATOM   3733  CA  SER A 248      -2.837 -13.453 -28.273  1.00 57.46           C
ATOM   3734  C   SER A 248      -3.324 -12.923 -26.923  1.00 57.46           C
ATOM   3735  O   SER A 248      -2.581 -12.247 -26.212  1.00 57.46           O
ATOM   3736  HA  SER A 248      -1.864 -13.933 -28.167  1.00 57.46           H
ATOM   3737  CB  SER A 248      -2.733 -12.310 -29.285  1.00 57.46           C
ATOM   3738 1HB  SER A 248      -1.933 -11.633 -28.986  1.00 57.46           H
ATOM   3739 2HB  SER A 248      -2.461 -12.713 -30.260  1.00 57.46           H
ATOM   3740  OG  SER A 248      -3.954 -11.583 -29.396  1.00 57.46           O
ATOM   3741  HG  SER A 248      -3.841 -10.822 -30.036  1.00 57.46           H
ATOM   3742  HN  SER A 248      -4.091 -14.352 -29.671  1.00 57.46           H
ATOM   3743  N   LYS A 249      -4.570 -13.249 -26.610  1.00 60.05           N
ATOM   3744  CA  LYS A 249      -5.169 -12.805 -25.362  1.00 60.05           C
ATOM   3745  C   LYS A 249      -4.515 -13.547 -24.195  1.00 60.05           C
ATOM   3746  O   LYS A 249      -4.533 -13.068 -23.062  1.00 60.05           O
ATOM   3747  HA  LYS A 249      -4.956 -11.741 -25.258  1.00 60.05           H
ATOM   3748  CB  LYS A 249      -6.690 -12.959 -25.414  1.00 60.05           C
ATOM   3749 1HB  LYS A 249      -6.947 -13.980 -25.696  1.00 60.05           H
ATOM   3750 2HB  LYS A 249      -7.110 -12.788 -24.423  1.00 60.05           H
ATOM   3751  CG  LYS A 249      -7.307 -11.978 -26.413  1.00 60.05           C
ATOM   3752 1HG  LYS A 249      -6.959 -10.968 -26.198  1.00 60.05           H
ATOM   3753 2HG  LYS A 249      -6.973 -12.222 -27.421  1.00 60.05           H
ATOM   3754  CD  LYS A 249      -8.835 -12.021 -26.351  1.00 60.05           C
ATOM   3755 1HD  LYS A 249      -9.181 -13.040 -26.520  1.00 60.05           H
ATOM   3756 2HD  LYS A 249      -9.170 -11.732 -25.354  1.00 60.05           H
ATOM   3757  CE  LYS A 249      -9.452 -11.086 -27.393  1.00 60.05           C
ATOM   3758 1HE  LYS A 249      -8.753 -10.285 -27.632  1.00 60.05           H
ATOM   3759 2HE  LYS A 249      -9.637 -11.634 -28.317  1.00 60.05           H
ATOM   3760  NZ  LYS A 249     -10.720 -10.512 -26.889  1.00 60.05           N
ATOM   3761 1HZ  LYS A 249     -10.721  -9.509 -27.041  1.00 60.05           H
ATOM   3762 2HZ  LYS A 249     -11.500 -10.930 -27.383  1.00 60.05           H
ATOM   3763 3HZ  LYS A 249     -10.806 -10.703 -25.897  1.00 60.05           H
ATOM   3764  HN  LYS A 249      -5.165 -13.805 -27.190  1.00 60.05           H
ATOM   3765  N   HIS A 250      -3.953 -14.705 -24.511  1.00 63.63           N
ATOM   3766  CA  HIS A 250      -3.330 -15.537 -23.496  1.00 63.63           C
ATOM   3767  C   HIS A 250      -2.157 -14.784 -22.864  1.00 63.63           C
ATOM   3768  O   HIS A 250      -1.923 -14.889 -21.661  1.00 63.63           O
ATOM   3769  HA  HIS A 250      -4.087 -15.719 -22.733  1.00 63.63           H
ATOM   3770  CB  HIS A 250      -2.920 -16.890 -24.079  1.00 63.63           C
ATOM   3771 1HB  HIS A 250      -2.414 -16.727 -25.030  1.00 63.63           H
ATOM   3772 2HB  HIS A 250      -2.198 -17.359 -23.410  1.00 63.63           H
ATOM   3773  CG  HIS A 250      -4.074 -17.840 -24.297  1.00 63.63           C
ATOM   3774  ND1 HIS A 250      -4.647 -18.570 -23.270  1.00 63.63           N
ATOM   3775  HD1 HIS A 250      -4.369 -18.548 -22.310  1.00 63.63           H
ATOM   3776  CD2 HIS A 250      -4.755 -18.171 -25.431  1.00 63.63           C
ATOM   3777  HD2 HIS A 250      -4.561 -17.775 -26.429  1.00 63.63           H
ATOM   3778  CE1 HIS A 250      -5.628 -19.304 -23.776  1.00 63.63           C
ATOM   3779  HE1 HIS A 250      -6.270 -19.987 -23.220  1.00 63.63           H
ATOM   3780  NE2 HIS A 250      -5.692 -19.055 -25.116  1.00 63.63           N
ATOM   3781  HN  HIS A 250      -3.919 -15.075 -25.440  1.00 63.63           H
ATOM   3782  N   LYS A 251      -1.451 -14.041 -23.704  1.00 65.26           N
ATOM   3783  CA  LYS A 251      -0.243 -13.362 -23.268  1.00 65.26           C
ATOM   3784  C   LYS A 251      -0.613 -12.254 -22.280  1.00 65.26           C
ATOM   3785  O   LYS A 251       0.069 -12.061 -21.275  1.00 65.26           O
ATOM   3786  HA  LYS A 251       0.375 -14.096 -22.750  1.00 65.26           H
ATOM   3787  CB  LYS A 251       0.559 -12.868 -24.474  1.00 65.26           C
ATOM   3788 1HB  LYS A 251       0.539 -13.621 -25.262  1.00 65.26           H
ATOM   3789 2HB  LYS A 251       0.094 -11.970 -24.881  1.00 65.26           H
ATOM   3790  CG  LYS A 251       2.007 -12.567 -24.084  1.00 65.26           C
ATOM   3791 1HG  LYS A 251       2.030 -11.757 -23.355  1.00 65.26           H
ATOM   3792 2HG  LYS A 251       2.447 -13.441 -23.604  1.00 65.26           H
ATOM   3793  CD  LYS A 251       2.836 -12.180 -25.310  1.00 65.26           C
ATOM   3794 1HD  LYS A 251       2.713 -12.933 -26.089  1.00 65.26           H
ATOM   3795 2HD  LYS A 251       2.471 -11.237 -25.718  1.00 65.26           H
ATOM   3796  CE  LYS A 251       4.318 -12.048 -24.951  1.00 65.26           C
ATOM   3797 1HE  LYS A 251       4.447 -11.272 -24.196  1.00 65.26           H
ATOM   3798 2HE  LYS A 251       4.677 -12.980 -24.516  1.00 65.26           H
ATOM   3799  NZ  LYS A 251       5.115 -11.715 -26.153  1.00 65.26           N
ATOM   3800 1HZ  LYS A 251       6.061 -11.478 -25.876  1.00 65.26           H
ATOM   3801 2HZ  LYS A 251       5.135 -12.514 -26.777  1.00 65.26           H
ATOM   3802 3HZ  LYS A 251       4.694 -10.925 -26.629  1.00 65.26           H
ATOM   3803  HN  LYS A 251      -1.693 -13.899 -24.664  1.00 65.26           H
ATOM   3804  N   ALA A 252      -1.692 -11.556 -22.601  1.00 64.82           N
ATOM   3805  CA  ALA A 252      -2.183 -10.498 -21.734  1.00 64.82           C
ATOM   3806  C   ALA A 252      -2.621 -11.100 -20.398  1.00 64.82           C
ATOM   3807  O   ALA A 252      -2.460 -10.478 -19.349  1.00 64.82           O
ATOM   3808  HA  ALA A 252      -1.360  -9.805 -21.558  1.00 64.82           H
ATOM   3809  CB  ALA A 252      -3.317  -9.748 -22.436  1.00 64.82           C
ATOM   3810 1HB  ALA A 252      -2.946  -9.314 -23.364  1.00 64.82           H
ATOM   3811 2HB  ALA A 252      -4.128 -10.441 -22.658  1.00 64.82           H
ATOM   3812 3HB  ALA A 252      -3.685  -8.954 -21.786  1.00 64.82           H
ATOM   3813  HN  ALA A 252      -2.226 -11.702 -23.433  1.00 64.82           H
ATOM   3814  N   LEU A 253      -3.168 -12.305 -20.480  1.00 69.27           N
ATOM   3815  CA  LEU A 253      -3.606 -13.010 -19.287  1.00 69.27           C
ATOM   3816  C   LEU A 253      -2.419 -13.180 -18.336  1.00 69.27           C
ATOM   3817  O   LEU A 253      -2.514 -12.851 -17.155  1.00 69.27           O
ATOM   3818  HA  LEU A 253      -4.355 -12.389 -18.797  1.00 69.27           H
ATOM   3819  CB  LEU A 253      -4.286 -14.328 -19.664  1.00 69.27           C
ATOM   3820 1HB  LEU A 253      -4.965 -14.139 -20.495  1.00 69.27           H
ATOM   3821 2HB  LEU A 253      -3.523 -15.017 -20.026  1.00 69.27           H
ATOM   3822  CG  LEU A 253      -5.070 -15.021 -18.548  1.00 69.27           C
ATOM   3823  HG  LEU A 253      -4.451 -15.032 -17.651  1.00 69.27           H
ATOM   3824  CD1 LEU A 253      -6.343 -14.243 -18.209  1.00 69.27           C
ATOM   3825 1HD1 LEU A 253      -6.079 -13.239 -17.878  1.00 69.27           H
ATOM   3826 2HD1 LEU A 253      -6.977 -14.179 -19.093  1.00 69.27           H
ATOM   3827 3HD1 LEU A 253      -6.882 -14.758 -17.413  1.00 69.27           H
ATOM   3828  CD2 LEU A 253      -5.367 -16.478 -18.909  1.00 69.27           C
ATOM   3829 1HD2 LEU A 253      -5.958 -16.512 -19.825  1.00 69.27           H
ATOM   3830 2HD2 LEU A 253      -4.430 -17.013 -19.062  1.00 69.27           H
ATOM   3831 3HD2 LEU A 253      -5.926 -16.946 -18.099  1.00 69.27           H
ATOM   3832  HN  LEU A 253      -3.312 -12.796 -21.339  1.00 69.27           H
ATOM   3833  N   LYS A 254      -1.329 -13.694 -18.887  1.00 72.60           N
ATOM   3834  CA  LYS A 254      -0.168 -14.025 -18.079  1.00 72.60           C
ATOM   3835  C   LYS A 254       0.249 -12.798 -17.266  1.00 72.60           C
ATOM   3836  O   LYS A 254       0.476 -12.895 -16.061  1.00 72.60           O
ATOM   3837  HA  LYS A 254      -0.465 -14.813 -17.387  1.00 72.60           H
ATOM   3838  CB  LYS A 254       0.951 -14.591 -18.956  1.00 72.60           C
ATOM   3839 1HB  LYS A 254       0.571 -15.425 -19.545  1.00 72.60           H
ATOM   3840 2HB  LYS A 254       1.286 -13.829 -19.661  1.00 72.60           H
ATOM   3841  CG  LYS A 254       2.133 -15.058 -18.103  1.00 72.60           C
ATOM   3842 1HG  LYS A 254       2.574 -14.205 -17.588  1.00 72.60           H
ATOM   3843 2HG  LYS A 254       1.782 -15.747 -17.335  1.00 72.60           H
ATOM   3844  CD  LYS A 254       3.194 -15.745 -18.966  1.00 72.60           C
ATOM   3845 1HD  LYS A 254       2.752 -16.597 -19.483  1.00 72.60           H
ATOM   3846 2HD  LYS A 254       3.546 -15.055 -19.733  1.00 72.60           H
ATOM   3847  CE  LYS A 254       4.374 -16.215 -18.113  1.00 72.60           C
ATOM   3848 1HE  LYS A 254       4.881 -15.354 -17.678  1.00 72.60           H
ATOM   3849 2HE  LYS A 254       4.012 -16.823 -17.285  1.00 72.60           H
ATOM   3850  NZ  LYS A 254       5.326 -16.997 -18.932  1.00 72.60           N
ATOM   3851 1HZ  LYS A 254       6.106 -17.292 -18.355  1.00 72.60           H
ATOM   3852 2HZ  LYS A 254       4.857 -17.814 -19.308  1.00 72.60           H
ATOM   3853 3HZ  LYS A 254       5.668 -16.423 -19.695  1.00 72.60           H
ATOM   3854  HN  LYS A 254      -1.232 -13.884 -19.864  1.00 72.60           H
ATOM   3855  N   VAL A 255       0.336 -11.671 -17.957  1.00 71.91           N
ATOM   3856  CA  VAL A 255       0.802 -10.444 -17.333  1.00 71.91           C
ATOM   3857  C   VAL A 255      -0.077 -10.127 -16.122  1.00 71.91           C
ATOM   3858  O   VAL A 255       0.430  -9.796 -15.052  1.00 71.91           O
ATOM   3859  HA  VAL A 255       1.822 -10.617 -16.990  1.00 71.91           H
ATOM   3860  CB  VAL A 255       0.833  -9.313 -18.363  1.00 71.91           C
ATOM   3861  HB  VAL A 255      -0.193  -9.112 -18.671  1.00 71.91           H
ATOM   3862  CG1 VAL A 255       1.400  -8.030 -17.751  1.00 71.91           C
ATOM   3863 1HG1 VAL A 255       0.777  -7.722 -16.911  1.00 71.91           H
ATOM   3864 2HG1 VAL A 255       2.416  -8.213 -17.401  1.00 71.91           H
ATOM   3865 3HG1 VAL A 255       1.411  -7.242 -18.504  1.00 71.91           H
ATOM   3866  CG2 VAL A 255       1.625  -9.724 -19.606  1.00 71.91           C
ATOM   3867 1HG2 VAL A 255       2.649  -9.965 -19.320  1.00 71.91           H
ATOM   3868 2HG2 VAL A 255       1.159 -10.598 -20.061  1.00 71.91           H
ATOM   3869 3HG2 VAL A 255       1.631  -8.901 -20.321  1.00 71.91           H
ATOM   3870  HN  VAL A 255       0.096 -11.589 -18.924  1.00 71.91           H
ATOM   3871  N   THR A 256      -1.381 -10.239 -16.332  1.00 71.31           N
ATOM   3872  CA  THR A 256      -2.340  -9.811 -15.329  1.00 71.31           C
ATOM   3873  C   THR A 256      -2.272 -10.723 -14.102  1.00 71.31           C
ATOM   3874  O   THR A 256      -2.247 -10.245 -12.969  1.00 71.31           O
ATOM   3875  HA  THR A 256      -2.067  -8.809 -14.997  1.00 71.31           H
ATOM   3876  CB  THR A 256      -3.723  -9.773 -15.982  1.00 71.31           C
ATOM   3877  HB  THR A 256      -4.153 -10.772 -16.041  1.00 71.31           H
ATOM   3878  OG1 THR A 256      -3.499  -9.125 -17.231  1.00 71.31           O
ATOM   3879  HG1 THR A 256      -3.483  -9.800 -17.969  1.00 71.31           H
ATOM   3880  CG2 THR A 256      -4.692  -8.843 -15.249  1.00 71.31           C
ATOM   3881 1HG2 THR A 256      -4.293  -7.829 -15.249  1.00 71.31           H
ATOM   3882 2HG2 THR A 256      -4.815  -9.184 -14.221  1.00 71.31           H
ATOM   3883 3HG2 THR A 256      -5.658  -8.853 -15.754  1.00 71.31           H
ATOM   3884  HN  THR A 256      -1.782 -10.614 -17.168  1.00 71.31           H
ATOM   3885  N   ILE A 257      -2.245 -12.020 -14.370  1.00 75.12           N
ATOM   3886  CA  ILE A 257      -2.218 -13.004 -13.301  1.00 75.12           C
ATOM   3887  C   ILE A 257      -0.999 -12.750 -12.411  1.00 75.12           C
ATOM   3888  O   ILE A 257      -1.110 -12.756 -11.186  1.00 75.12           O
ATOM   3889  HA  ILE A 257      -3.118 -12.863 -12.703  1.00 75.12           H
ATOM   3890  CB  ILE A 257      -2.274 -14.421 -13.876  1.00 75.12           C
ATOM   3891  HB  ILE A 257      -1.532 -14.497 -14.671  1.00 75.12           H
ATOM   3892  CG1 ILE A 257      -3.640 -14.703 -14.505  1.00 75.12           C
ATOM   3893 1HG1 ILE A 257      -4.413 -14.664 -13.738  1.00 75.12           H
ATOM   3894 2HG1 ILE A 257      -3.875 -13.929 -15.235  1.00 75.12           H
ATOM   3895  CG2 ILE A 257      -1.906 -15.459 -12.814  1.00 75.12           C
ATOM   3896 1HG2 ILE A 257      -0.895 -15.268 -12.454  1.00 75.12           H
ATOM   3897 2HG2 ILE A 257      -2.607 -15.391 -11.982  1.00 75.12           H
ATOM   3898 3HG2 ILE A 257      -1.955 -16.457 -13.250  1.00 75.12           H
ATOM   3899  CD1 ILE A 257      -3.658 -16.074 -15.184  1.00 75.12           C
ATOM   3900 1HD1 ILE A 257      -2.900 -16.102 -15.968  1.00 75.12           H
ATOM   3901 2HD1 ILE A 257      -3.446 -16.848 -14.447  1.00 75.12           H
ATOM   3902 3HD1 ILE A 257      -4.640 -16.250 -15.623  1.00 75.12           H
ATOM   3903  HN  ILE A 257      -2.242 -12.400 -15.295  1.00 75.12           H
ATOM   3904  N   THR A 258       0.134 -12.533 -13.062  1.00 79.31           N
ATOM   3905  CA  THR A 258       1.386 -12.356 -12.346  1.00 79.31           C
ATOM   3906  C   THR A 258       1.279 -11.185 -11.366  1.00 79.31           C
ATOM   3907  O   THR A 258       1.720 -11.286 -10.223  1.00 79.31           O
ATOM   3908  HA  THR A 258       1.573 -13.252 -11.753  1.00 79.31           H
ATOM   3909  CB  THR A 258       2.502 -12.184 -13.379  1.00 79.31           C
ATOM   3910  HB  THR A 258       2.351 -11.279 -13.967  1.00 79.31           H
ATOM   3911  OG1 THR A 258       2.486 -13.405 -14.113  1.00 79.31           O
ATOM   3912  HG1 THR A 258       1.855 -13.332 -14.885  1.00 79.31           H
ATOM   3913  CG2 THR A 258       3.891 -12.151 -12.740  1.00 79.31           C
ATOM   3914 1HG2 THR A 258       4.068 -13.086 -12.207  1.00 79.31           H
ATOM   3915 2HG2 THR A 258       3.950 -11.317 -12.040  1.00 79.31           H
ATOM   3916 3HG2 THR A 258       4.646 -12.028 -13.517  1.00 79.31           H
ATOM   3917  HN  THR A 258       0.206 -12.479 -14.058  1.00 79.31           H
ATOM   3918  N   VAL A 259       0.691 -10.102 -11.852  1.00 74.39           N
ATOM   3919  CA  VAL A 259       0.561  -8.898 -11.049  1.00 74.39           C
ATOM   3920  C   VAL A 259      -0.309  -9.197  -9.826  1.00 74.39           C
ATOM   3921  O   VAL A 259       0.011  -8.777  -8.715  1.00 74.39           O
ATOM   3922  HA  VAL A 259       1.559  -8.619 -10.710  1.00 74.39           H
ATOM   3923  CB  VAL A 259       0.015  -7.754 -11.905  1.00 74.39           C
ATOM   3924  HB  VAL A 259      -0.899  -8.102 -12.387  1.00 74.39           H
ATOM   3925  CG1 VAL A 259      -0.343  -6.543 -11.040  1.00 74.39           C
ATOM   3926 1HG1 VAL A 259      -1.103  -6.829 -10.313  1.00 74.39           H
ATOM   3927 2HG1 VAL A 259       0.548  -6.194 -10.518  1.00 74.39           H
ATOM   3928 3HG1 VAL A 259      -0.729  -5.745 -11.674  1.00 74.39           H
ATOM   3929  CG2 VAL A 259       1.008  -7.368 -13.003  1.00 74.39           C
ATOM   3930 1HG2 VAL A 259       1.945  -7.048 -12.549  1.00 74.39           H
ATOM   3931 2HG2 VAL A 259       1.191  -8.230 -13.646  1.00 74.39           H
ATOM   3932 3HG2 VAL A 259       0.594  -6.553 -13.597  1.00 74.39           H
ATOM   3933  HN  VAL A 259       0.308 -10.038 -12.773  1.00 74.39           H
ATOM   3934  N   LEU A 260      -1.391  -9.920 -10.072  1.00 75.31           N
ATOM   3935  CA  LEU A 260      -2.305 -10.287  -9.003  1.00 75.31           C
ATOM   3936  C   LEU A 260      -1.545 -11.087  -7.942  1.00 75.31           C
ATOM   3937  O   LEU A 260      -1.605 -10.765  -6.756  1.00 75.31           O
ATOM   3938  HA  LEU A 260      -2.664  -9.364  -8.548  1.00 75.31           H
ATOM   3939  CB  LEU A 260      -3.524 -11.018  -9.568  1.00 75.31           C
ATOM   3940 1HB  LEU A 260      -3.997 -10.375 -10.311  1.00 75.31           H
ATOM   3941 2HB  LEU A 260      -3.178 -11.909 -10.092  1.00 75.31           H
ATOM   3942  CG  LEU A 260      -4.585 -11.439  -8.549  1.00 75.31           C
ATOM   3943  HG  LEU A 260      -4.113 -12.089  -7.813  1.00 75.31           H
ATOM   3944  CD1 LEU A 260      -5.133 -10.226  -7.796  1.00 75.31           C
ATOM   3945 1HD1 LEU A 260      -4.320  -9.728  -7.268  1.00 75.31           H
ATOM   3946 2HD1 LEU A 260      -5.585  -9.531  -8.504  1.00 75.31           H
ATOM   3947 3HD1 LEU A 260      -5.886 -10.553  -7.078  1.00 75.31           H
ATOM   3948  CD2 LEU A 260      -5.698 -12.248  -9.219  1.00 75.31           C
ATOM   3949 1HD2 LEU A 260      -6.174 -11.642  -9.990  1.00 75.31           H
ATOM   3950 2HD2 LEU A 260      -5.273 -13.144  -9.672  1.00 75.31           H
ATOM   3951 3HD2 LEU A 260      -6.439 -12.535  -8.473  1.00 75.31           H
ATOM   3952  HN  LEU A 260      -1.648 -10.252 -10.980  1.00 75.31           H
ATOM   3953  N   THR A 261      -0.849 -12.114  -8.407  1.00 83.25           N
ATOM   3954  CA  THR A 261      -0.233 -13.070  -7.503  1.00 83.25           C
ATOM   3955  C   THR A 261       0.772 -12.369  -6.587  1.00 83.25           C
ATOM   3956  O   THR A 261       0.840 -12.660  -5.394  1.00 83.25           O
ATOM   3957  HA  THR A 261      -1.010 -13.489  -6.863  1.00 83.25           H
ATOM   3958  CB  THR A 261       0.389 -14.185  -8.347  1.00 83.25           C
ATOM   3959  HB  THR A 261       1.185 -13.795  -8.980  1.00 83.25           H
ATOM   3960  OG1 THR A 261      -0.719 -14.759  -9.035  1.00 83.25           O
ATOM   3961  HG1 THR A 261      -0.879 -14.272  -9.893  1.00 83.25           H
ATOM   3962  CG2 THR A 261       0.932 -15.332  -7.492  1.00 83.25           C
ATOM   3963 1HG2 THR A 261       0.120 -15.766  -6.908  1.00 83.25           H
ATOM   3964 2HG2 THR A 261       1.701 -14.952  -6.819  1.00 83.25           H
ATOM   3965 3HG2 THR A 261       1.362 -16.096  -8.140  1.00 83.25           H
ATOM   3966  HN  THR A 261      -0.703 -12.296  -9.379  1.00 83.25           H
ATOM   3967  N   VAL A 262       1.528 -11.456  -7.181  1.00 83.24           N
ATOM   3968  CA  VAL A 262       2.556 -10.741  -6.443  1.00 83.24           C
ATOM   3969  C   VAL A 262       1.897  -9.885  -5.360  1.00 83.24           C
ATOM   3970  O   VAL A 262       2.372  -9.840  -4.226  1.00 83.24           O
ATOM   3971  HA  VAL A 262       3.194 -11.484  -5.964  1.00 83.24           H
ATOM   3972  CB  VAL A 262       3.419  -9.925  -7.407  1.00 83.24           C
ATOM   3973  HB  VAL A 262       2.755  -9.305  -8.009  1.00 83.24           H
ATOM   3974  CG1 VAL A 262       4.366  -8.997  -6.643  1.00 83.24           C
ATOM   3975 1HG1 VAL A 262       3.783  -8.310  -6.029  1.00 83.24           H
ATOM   3976 2HG1 VAL A 262       5.020  -9.590  -6.005  1.00 83.24           H
ATOM   3977 3HG1 VAL A 262       4.968  -8.429  -7.353  1.00 83.24           H
ATOM   3978  CG2 VAL A 262       4.196 -10.840  -8.356  1.00 83.24           C
ATOM   3979 1HG2 VAL A 262       4.845 -11.498  -7.777  1.00 83.24           H
ATOM   3980 2HG2 VAL A 262       3.496 -11.440  -8.937  1.00 83.24           H
ATOM   3981 3HG2 VAL A 262       4.802 -10.234  -9.030  1.00 83.24           H
ATOM   3982  HN  VAL A 262       1.447 -11.204  -8.145  1.00 83.24           H
ATOM   3983  N   PHE A 263       0.814  -9.227  -5.746  1.00 78.29           N
ATOM   3984  CA  PHE A 263       0.094  -8.364  -4.826  1.00 78.29           C
ATOM   3985  C   PHE A 263      -0.455  -9.163  -3.642  1.00 78.29           C
ATOM   3986  O   PHE A 263      -0.231  -8.801  -2.487  1.00 78.29           O
ATOM   3987  HA  PHE A 263       0.800  -7.618  -4.462  1.00 78.29           H
ATOM   3988  CB  PHE A 263      -1.076  -7.759  -5.603  1.00 78.29           C
ATOM   3989 1HB  PHE A 263      -0.684  -7.197  -6.451  1.00 78.29           H
ATOM   3990 2HB  PHE A 263      -1.685  -8.566  -6.010  1.00 78.29           H
ATOM   3991  CG  PHE A 263      -1.968  -6.837  -4.768  1.00 78.29           C
ATOM   3992  CD1 PHE A 263      -3.061  -7.341  -4.134  1.00 78.29           C
ATOM   3993  HD1 PHE A 263      -3.302  -8.400  -4.221  1.00 78.29           H
ATOM   3994  CD2 PHE A 263      -1.667  -5.516  -4.659  1.00 78.29           C
ATOM   3995  HD2 PHE A 263      -0.791  -5.112  -5.167  1.00 78.29           H
ATOM   3996  CE1 PHE A 263      -3.888  -6.486  -3.359  1.00 78.29           C
ATOM   3997  HE1 PHE A 263      -4.764  -6.889  -2.851  1.00 78.29           H
ATOM   3998  CE2 PHE A 263      -2.494  -4.661  -3.884  1.00 78.29           C
ATOM   3999  HE2 PHE A 263      -2.254  -3.601  -3.797  1.00 78.29           H
ATOM   4000  CZ  PHE A 263      -3.588  -5.164  -3.250  1.00 78.29           C
ATOM   4001  HZ  PHE A 263      -4.223  -4.508  -2.655  1.00 78.29           H
ATOM   4002  HN  PHE A 263       0.430  -9.276  -6.668  1.00 78.29           H
ATOM   4003  N   VAL A 264      -1.163 -10.234  -3.969  1.00 82.58           N
ATOM   4004  CA  VAL A 264      -1.843 -11.020  -2.953  1.00 82.58           C
ATOM   4005  C   VAL A 264      -0.811 -11.573  -1.967  1.00 82.58           C
ATOM   4006  O   VAL A 264      -1.000 -11.490  -0.755  1.00 82.58           O
ATOM   4007  HA  VAL A 264      -2.517 -10.353  -2.417  1.00 82.58           H
ATOM   4008  CB  VAL A 264      -2.684 -12.114  -3.614  1.00 82.58           C
ATOM   4009  HB  VAL A 264      -2.037 -12.671  -4.291  1.00 82.58           H
ATOM   4010  CG1 VAL A 264      -3.228 -13.093  -2.572  1.00 82.58           C
ATOM   4011 1HG1 VAL A 264      -2.397 -13.562  -2.045  1.00 82.58           H
ATOM   4012 2HG1 VAL A 264      -3.852 -12.554  -1.859  1.00 82.58           H
ATOM   4013 3HG1 VAL A 264      -3.822 -13.860  -3.069  1.00 82.58           H
ATOM   4014  CG2 VAL A 264      -3.819 -11.507  -4.442  1.00 82.58           C
ATOM   4015 1HG2 VAL A 264      -4.464 -10.914  -3.794  1.00 82.58           H
ATOM   4016 2HG2 VAL A 264      -3.400 -10.870  -5.221  1.00 82.58           H
ATOM   4017 3HG2 VAL A 264      -4.401 -12.307  -4.901  1.00 82.58           H
ATOM   4018  HN  VAL A 264      -1.275 -10.565  -4.905  1.00 82.58           H
ATOM   4019  N   LEU A 265       0.256 -12.126  -2.525  1.00 88.52           N
ATOM   4020  CA  LEU A 265       1.243 -12.826  -1.720  1.00 88.52           C
ATOM   4021  C   LEU A 265       1.947 -11.826  -0.801  1.00 88.52           C
ATOM   4022  O   LEU A 265       2.389 -12.185   0.290  1.00 88.52           O
ATOM   4023  HA  LEU A 265       0.708 -13.546  -1.101  1.00 88.52           H
ATOM   4024  CB  LEU A 265       2.199 -13.618  -2.614  1.00 88.52           C
ATOM   4025 1HB  LEU A 265       2.585 -12.949  -3.383  1.00 88.52           H
ATOM   4026 2HB  LEU A 265       3.049 -13.936  -2.011  1.00 88.52           H
ATOM   4027  CG  LEU A 265       1.608 -14.851  -3.301  1.00 88.52           C
ATOM   4028  HG  LEU A 265       0.762 -14.530  -3.910  1.00 88.52           H
ATOM   4029  CD1 LEU A 265       2.626 -15.493  -4.245  1.00 88.52           C
ATOM   4030 1HD1 LEU A 265       2.918 -14.773  -5.010  1.00 88.52           H
ATOM   4031 2HD1 LEU A 265       3.506 -15.797  -3.678  1.00 88.52           H
ATOM   4032 3HD1 LEU A 265       2.180 -16.367  -4.720  1.00 88.52           H
ATOM   4033  CD2 LEU A 265       1.072 -15.848  -2.272  1.00 88.52           C
ATOM   4034 1HD2 LEU A 265       1.884 -16.168  -1.619  1.00 88.52           H
ATOM   4035 2HD2 LEU A 265       0.292 -15.372  -1.677  1.00 88.52           H
ATOM   4036 3HD2 LEU A 265       0.658 -16.715  -2.787  1.00 88.52           H
ATOM   4037  HN  LEU A 265       0.451 -12.101  -3.505  1.00 88.52           H
ATOM   4038  N   SER A 266       2.030 -10.592  -1.275  1.00 88.27           N
ATOM   4039  CA  SER A 266       2.751  -9.559  -0.550  1.00 88.27           C
ATOM   4040  C   SER A 266       1.851  -8.949   0.527  1.00 88.27           C
ATOM   4041  O   SER A 266       2.305  -8.668   1.634  1.00 88.27           O
ATOM   4042  HA  SER A 266       3.602 -10.066  -0.096  1.00 88.27           H
ATOM   4043  CB  SER A 266       3.254  -8.470  -1.500  1.00 88.27           C
ATOM   4044 1HB  SER A 266       3.763  -7.695  -0.926  1.00 88.27           H
ATOM   4045 2HB  SER A 266       3.990  -8.895  -2.182  1.00 88.27           H
ATOM   4046  OG  SER A 266       2.194  -7.884  -2.251  1.00 88.27           O
ATOM   4047  HG  SER A 266       2.070  -8.379  -3.110  1.00 88.27           H
ATOM   4048  HN  SER A 266       1.616 -10.294  -2.135  1.00 88.27           H
ATOM   4049  N   GLN A 267       0.590  -8.764   0.164  1.00 86.65           N
ATOM   4050  CA  GLN A 267      -0.314  -7.967   0.976  1.00 86.65           C
ATOM   4051  C   GLN A 267      -1.067  -8.861   1.963  1.00 86.65           C
ATOM   4052  O   GLN A 267      -1.394  -8.432   3.069  1.00 86.65           O
ATOM   4053  HA  GLN A 267       0.324  -7.271   1.520  1.00 86.65           H
ATOM   4054  CB  GLN A 267      -1.286  -7.176   0.099  1.00 86.65           C
ATOM   4055 1HB  GLN A 267      -1.871  -7.863  -0.513  1.00 86.65           H
ATOM   4056 2HB  GLN A 267      -1.990  -6.633   0.730  1.00 86.65           H
ATOM   4057  CG  GLN A 267      -0.537  -6.193  -0.802  1.00 86.65           C
ATOM   4058 1HG  GLN A 267       0.127  -6.741  -1.471  1.00 86.65           H
ATOM   4059 2HG  GLN A 267      -1.247  -5.654  -1.429  1.00 86.65           H
ATOM   4060  CD  GLN A 267       0.276  -5.198   0.028  1.00 86.65           C
ATOM   4061  OE1 GLN A 267      -0.172  -4.682   1.039  1.00 86.65           O
ATOM   4062  NE2 GLN A 267       1.493  -4.958  -0.453  1.00 86.65           N
ATOM   4063 1HE2 GLN A 267       1.799  -5.415  -1.288  1.00 86.65           H
ATOM   4064 2HE2 GLN A 267       2.101  -4.321   0.020  1.00 86.65           H
ATOM   4065  HN  GLN A 267       0.185  -9.147  -0.667  1.00 86.65           H
ATOM   4066  N   PHE A 268      -1.321 -10.086   1.528  1.00 88.63           N
ATOM   4067  CA  PHE A 268      -2.191 -10.980   2.274  1.00 88.63           C
ATOM   4068  C   PHE A 268      -1.661 -11.204   3.692  1.00 88.63           C
ATOM   4069  O   PHE A 268      -2.387 -11.015   4.667  1.00 88.63           O
ATOM   4070  HA  PHE A 268      -3.172 -10.508   2.325  1.00 88.63           H
ATOM   4071  CB  PHE A 268      -2.203 -12.316   1.530  1.00 88.63           C
ATOM   4072 1HB  PHE A 268      -2.555 -12.150   0.511  1.00 88.63           H
ATOM   4073 2HB  PHE A 268      -1.182 -12.690   1.457  1.00 88.63           H
ATOM   4074  CG  PHE A 268      -3.077 -13.387   2.187  1.00 88.63           C
ATOM   4075  CD1 PHE A 268      -2.508 -14.338   2.976  1.00 88.63           C
ATOM   4076  HD1 PHE A 268      -1.431 -14.337   3.140  1.00 88.63           H
ATOM   4077  CD2 PHE A 268      -4.421 -13.388   1.983  1.00 88.63           C
ATOM   4078  HD2 PHE A 268      -4.877 -12.626   1.350  1.00 88.63           H
ATOM   4079  CE1 PHE A 268      -3.319 -15.331   3.586  1.00 88.63           C
ATOM   4080  HE1 PHE A 268      -2.863 -16.093   4.219  1.00 88.63           H
ATOM   4081  CE2 PHE A 268      -5.232 -14.381   2.593  1.00 88.63           C
ATOM   4082  HE2 PHE A 268      -6.309 -14.382   2.429  1.00 88.63           H
ATOM   4083  CZ  PHE A 268      -4.663 -15.332   3.382  1.00 88.63           C
ATOM   4084  HZ  PHE A 268      -5.285 -16.095   3.850  1.00 88.63           H
ATOM   4085  HN  PHE A 268      -0.945 -10.469   0.685  1.00 88.63           H
ATOM   4086  N   PRO A 269      -0.392 -11.609   3.832  1.00 93.20           N
ATOM   4087  CA  PRO A 269       0.144 -11.969   5.147  1.00 93.20           C
ATOM   4088  C   PRO A 269      -0.072 -10.873   6.178  1.00 93.20           C
ATOM   4089  O   PRO A 269      -0.468 -11.150   7.309  1.00 93.20           O
ATOM   4090  HA  PRO A 269      -0.382 -12.839   5.541  1.00 93.20           H
ATOM   4091  CB  PRO A 269       1.631 -12.210   4.879  1.00 93.20           C
ATOM   4092 1HB  PRO A 269       2.219 -11.305   5.033  1.00 93.20           H
ATOM   4093 2HB  PRO A 269       2.041 -12.971   5.543  1.00 93.20           H
ATOM   4094  CG  PRO A 269       1.659 -12.658   3.422  1.00 93.20           C
ATOM   4095 1HG  PRO A 269       2.647 -12.531   2.979  1.00 93.20           H
ATOM   4096 2HG  PRO A 269       1.410 -13.714   3.319  1.00 93.20           H
ATOM   4097  CD  PRO A 269       0.620 -11.760   2.771  1.00 93.20           C
ATOM   4098 1HD  PRO A 269       1.042 -10.797   2.481  1.00 93.20           H
ATOM   4099 2HD  PRO A 269       0.207 -12.208   1.868  1.00 93.20           H
ATOM   4100  N   TYR A 270       0.195  -9.646   5.756  1.00 91.74           N
ATOM   4101  CA  TYR A 270       0.107  -8.509   6.656  1.00 91.74           C
ATOM   4102  C   TYR A 270      -1.331  -8.300   7.135  1.00 91.74           C
ATOM   4103  O   TYR A 270      -1.566  -8.062   8.319  1.00 91.74           O
ATOM   4104  HA  TYR A 270       0.743  -8.711   7.517  1.00 91.74           H
ATOM   4105  CB  TYR A 270       0.541  -7.290   5.840  1.00 91.74           C
ATOM   4106 1HB  TYR A 270       1.603  -7.379   5.610  1.00 91.74           H
ATOM   4107 2HB  TYR A 270       0.009  -7.293   4.889  1.00 91.74           H
ATOM   4108  CG  TYR A 270       0.296  -5.952   6.540  1.00 91.74           C
ATOM   4109  CD1 TYR A 270      -0.655  -5.081   6.050  1.00 91.74           C
ATOM   4110  HD1 TYR A 270      -1.232  -5.346   5.164  1.00 91.74           H
ATOM   4111  CD2 TYR A 270       1.027  -5.617   7.662  1.00 91.74           C
ATOM   4112  HD2 TYR A 270       1.778  -6.305   8.049  1.00 91.74           H
ATOM   4113  CE1 TYR A 270      -0.886  -3.822   6.710  1.00 91.74           C
ATOM   4114  HE1 TYR A 270      -1.634  -3.124   6.333  1.00 91.74           H
ATOM   4115  CE2 TYR A 270       0.796  -4.358   8.322  1.00 91.74           C
ATOM   4116  HE2 TYR A 270       1.366  -4.080   9.209  1.00 91.74           H
ATOM   4117  CZ  TYR A 270      -0.149  -3.522   7.813  1.00 91.74           C
ATOM   4118  OH  TYR A 270      -0.367  -2.333   8.436  1.00 91.74           O
ATOM   4119  HH  TYR A 270       0.053  -2.340   9.343  1.00 91.74           H
ATOM   4120  HN  TYR A 270       0.468  -9.424   4.820  1.00 91.74           H
ATOM   4121  N   ASN A 271      -2.256  -8.397   6.191  1.00 90.42           N
ATOM   4122  CA  ASN A 271      -3.655  -8.136   6.484  1.00 90.42           C
ATOM   4123  C   ASN A 271      -4.194  -9.238   7.398  1.00 90.42           C
ATOM   4124  O   ASN A 271      -5.137  -9.014   8.157  1.00 90.42           O
ATOM   4125  HA  ASN A 271      -3.670  -7.155   6.960  1.00 90.42           H
ATOM   4126  CB  ASN A 271      -4.494  -8.130   5.205  1.00 90.42           C
ATOM   4127 1HB  ASN A 271      -4.200  -8.965   4.569  1.00 90.42           H
ATOM   4128 2HB  ASN A 271      -5.545  -8.274   5.454  1.00 90.42           H
ATOM   4129  CG  ASN A 271      -4.321  -6.815   4.442  1.00 90.42           C
ATOM   4130  OD1 ASN A 271      -4.717  -5.751   4.889  1.00 90.42           O
ATOM   4131  ND2 ASN A 271      -3.710  -6.946   3.268  1.00 90.42           N
ATOM   4132 1HD2 ASN A 271      -3.409  -7.849   2.959  1.00 90.42           H
ATOM   4133 2HD2 ASN A 271      -3.550  -6.143   2.695  1.00 90.42           H
ATOM   4134  HN  ASN A 271      -2.063  -8.648   5.243  1.00 90.42           H
ATOM   4135  N   CYS A 272      -3.574 -10.404   7.296  1.00 93.16           N
ATOM   4136  CA  CYS A 272      -3.903 -11.507   8.182  1.00 93.16           C
ATOM   4137  C   CYS A 272      -3.619 -11.069   9.620  1.00 93.16           C
ATOM   4138  O   CYS A 272      -4.460 -11.239  10.502  1.00 93.16           O
ATOM   4139  HA  CYS A 272      -4.964 -11.715   8.043  1.00 93.16           H
ATOM   4140  CB  CYS A 272      -3.137 -12.779   7.811  1.00 93.16           C
ATOM   4141 1HB  CYS A 272      -2.074 -12.559   7.720  1.00 93.16           H
ATOM   4142 2HB  CYS A 272      -3.243 -13.521   8.602  1.00 93.16           H
ATOM   4143  SG  CYS A 272      -3.773 -13.454   6.233  1.00 93.16           S
ATOM   4144  HG  CYS A 272      -3.177 -12.561   5.449  1.00 93.16           H
ATOM   4145  HN  CYS A 272      -2.859 -10.600   6.624  1.00 93.16           H
ATOM   4146  N   ILE A 273      -2.431 -10.515   9.813  1.00 93.66           N
ATOM   4147  CA  ILE A 273      -2.006 -10.098  11.138  1.00 93.66           C
ATOM   4148  C   ILE A 273      -2.866  -8.918  11.597  1.00 93.66           C
ATOM   4149  O   ILE A 273      -3.229  -8.830  12.769  1.00 93.66           O
ATOM   4150  HA  ILE A 273      -2.178 -10.935  11.815  1.00 93.66           H
ATOM   4151  CB  ILE A 273      -0.504  -9.806  11.152  1.00 93.66           C
ATOM   4152  HB  ILE A 273      -0.299  -9.038  10.407  1.00 93.66           H
ATOM   4153  CG1 ILE A 273       0.299 -11.047  10.755  1.00 93.66           C
ATOM   4154 1HG1 ILE A 273       0.003 -11.372   9.757  1.00 93.66           H
ATOM   4155 2HG1 ILE A 273       1.359 -10.798  10.707  1.00 93.66           H
ATOM   4156  CG2 ILE A 273      -0.066  -9.250  12.508  1.00 93.66           C
ATOM   4157 1HG2 ILE A 273      -0.603  -8.324  12.711  1.00 93.66           H
ATOM   4158 2HG2 ILE A 273      -0.288  -9.978  13.288  1.00 93.66           H
ATOM   4159 3HG2 ILE A 273       1.006  -9.051  12.490  1.00 93.66           H
ATOM   4160  CD1 ILE A 273       0.081 -12.184  11.754  1.00 93.66           C
ATOM   4161 1HD1 ILE A 273       0.401 -11.863  12.745  1.00 93.66           H
ATOM   4162 2HD1 ILE A 273      -0.977 -12.446  11.781  1.00 93.66           H
ATOM   4163 3HD1 ILE A 273       0.663 -13.053  11.448  1.00 93.66           H
ATOM   4164  HN  ILE A 273      -1.766 -10.351   9.084  1.00 93.66           H
ATOM   4165  N   LEU A 274      -3.166  -8.042  10.650  1.00 92.29           N
ATOM   4166  CA  LEU A 274      -3.973  -6.870  10.943  1.00 92.29           C
ATOM   4167  C   LEU A 274      -5.342  -7.316  11.461  1.00 92.29           C
ATOM   4168  O   LEU A 274      -5.912  -6.680  12.346  1.00 92.29           O
ATOM   4169  HA  LEU A 274      -3.469  -6.315  11.733  1.00 92.29           H
ATOM   4170  CB  LEU A 274      -4.048  -5.952   9.721  1.00 92.29           C
ATOM   4171 1HB  LEU A 274      -3.071  -5.942   9.239  1.00 92.29           H
ATOM   4172 2HB  LEU A 274      -4.751  -6.384   9.009  1.00 92.29           H
ATOM   4173  CG  LEU A 274      -4.466  -4.506   9.994  1.00 92.29           C
ATOM   4174  HG  LEU A 274      -5.223  -4.511  10.778  1.00 92.29           H
ATOM   4175  CD1 LEU A 274      -3.285  -3.682  10.512  1.00 92.29           C
ATOM   4176 1HD1 LEU A 274      -2.915  -4.120  11.439  1.00 92.29           H
ATOM   4177 2HD1 LEU A 274      -2.488  -3.681   9.768  1.00 92.29           H
ATOM   4178 3HD1 LEU A 274      -3.610  -2.658  10.698  1.00 92.29           H
ATOM   4179  CD2 LEU A 274      -5.104  -3.876   8.754  1.00 92.29           C
ATOM   4180 1HD2 LEU A 274      -4.387  -3.884   7.933  1.00 92.29           H
ATOM   4181 2HD2 LEU A 274      -5.988  -4.448   8.471  1.00 92.29           H
ATOM   4182 3HD2 LEU A 274      -5.392  -2.848   8.976  1.00 92.29           H
ATOM   4183  HN  LEU A 274      -2.868  -8.123   9.698  1.00 92.29           H
ATOM   4184  N   LEU A 275      -5.830  -8.407  10.889  1.00 94.11           N
ATOM   4185  CA  LEU A 275      -7.107  -8.962  11.302  1.00 94.11           C
ATOM   4186  C   LEU A 275      -7.019  -9.398  12.766  1.00 94.11           C
ATOM   4187  O   LEU A 275      -7.911  -9.104  13.560  1.00 94.11           O
ATOM   4188  HA  LEU A 275      -7.850  -8.168  11.223  1.00 94.11           H
ATOM   4189  CB  LEU A 275      -7.538 -10.081  10.352  1.00 94.11           C
ATOM   4190 1HB  LEU A 275      -7.652  -9.659   9.354  1.00 94.11           H
ATOM   4191 2HB  LEU A 275      -6.734 -10.815  10.298  1.00 94.11           H
ATOM   4192  CG  LEU A 275      -8.833 -10.810  10.718  1.00 94.11           C
ATOM   4193  HG  LEU A 275      -8.742 -11.174  11.741  1.00 94.11           H
ATOM   4194  CD1 LEU A 275     -10.028  -9.856  10.682  1.00 94.11           C
ATOM   4195 1HD1 LEU A 275      -9.869  -9.047  11.395  1.00 94.11           H
ATOM   4196 2HD1 LEU A 275     -10.132  -9.441   9.679  1.00 94.11           H
ATOM   4197 3HD1 LEU A 275     -10.935 -10.400  10.946  1.00 94.11           H
ATOM   4198  CD2 LEU A 275      -9.046 -12.031   9.821  1.00 94.11           C
ATOM   4199 1HD2 LEU A 275      -9.107 -11.712   8.781  1.00 94.11           H
ATOM   4200 2HD2 LEU A 275      -8.211 -12.721   9.941  1.00 94.11           H
ATOM   4201 3HD2 LEU A 275      -9.973 -12.531  10.103  1.00 94.11           H
ATOM   4202  HN  LEU A 275      -5.369  -8.908  10.156  1.00 94.11           H
ATOM   4203  N   VAL A 276      -5.934 -10.093  13.079  1.00 94.67           N
ATOM   4204  CA  VAL A 276      -5.722 -10.580  14.431  1.00 94.67           C
ATOM   4205  C   VAL A 276      -5.731  -9.398  15.402  1.00 94.67           C
ATOM   4206  O   VAL A 276      -6.389  -9.447  16.439  1.00 94.67           O
ATOM   4207  HA  VAL A 276      -6.552 -11.242  14.677  1.00 94.67           H
ATOM   4208  CB  VAL A 276      -4.429 -11.397  14.496  1.00 94.67           C
ATOM   4209  HB  VAL A 276      -3.622 -10.779  14.103  1.00 94.67           H
ATOM   4210  CG1 VAL A 276      -4.082 -11.760  15.941  1.00 94.67           C
ATOM   4211 1HG1 VAL A 276      -3.949 -10.848  16.523  1.00 94.67           H
ATOM   4212 2HG1 VAL A 276      -4.891 -12.350  16.372  1.00 94.67           H
ATOM   4213 3HG1 VAL A 276      -3.160 -12.340  15.958  1.00 94.67           H
ATOM   4214  CG2 VAL A 276      -4.529 -12.650  13.624  1.00 94.67           C
ATOM   4215 1HG2 VAL A 276      -5.353 -13.272  13.975  1.00 94.67           H
ATOM   4216 2HG2 VAL A 276      -4.707 -12.360  12.589  1.00 94.67           H
ATOM   4217 3HG2 VAL A 276      -3.597 -13.213  13.689  1.00 94.67           H
ATOM   4218  HN  VAL A 276      -5.211 -10.323  12.428  1.00 94.67           H
ATOM   4219  N   GLN A 277      -4.992  -8.362  15.030  1.00 93.25           N
ATOM   4220  CA  GLN A 277      -4.890  -7.178  15.865  1.00 93.25           C
ATOM   4221  C   GLN A 277      -6.270  -6.547  16.062  1.00 93.25           C
ATOM   4222  O   GLN A 277      -6.555  -5.986  17.119  1.00 93.25           O
ATOM   4223  HA  GLN A 277      -4.504  -7.530  16.822  1.00 93.25           H
ATOM   4224  CB  GLN A 277      -3.906  -6.169  15.268  1.00 93.25           C
ATOM   4225 1HB  GLN A 277      -4.111  -6.041  14.205  1.00 93.25           H
ATOM   4226 2HB  GLN A 277      -4.046  -5.196  15.739  1.00 93.25           H
ATOM   4227  CG  GLN A 277      -2.461  -6.632  15.463  1.00 93.25           C
ATOM   4228 1HG  GLN A 277      -2.266  -6.792  16.523  1.00 93.25           H
ATOM   4229 2HG  GLN A 277      -2.312  -7.590  14.963  1.00 93.25           H
ATOM   4230  CD  GLN A 277      -1.476  -5.603  14.906  1.00 93.25           C
ATOM   4231  OE1 GLN A 277      -1.797  -4.798  14.048  1.00 93.25           O
ATOM   4232  NE2 GLN A 277      -0.260  -5.672  15.442  1.00 93.25           N
ATOM   4233 1HE2 GLN A 277      -0.062  -6.357  16.144  1.00 93.25           H
ATOM   4234 2HE2 GLN A 277       0.455  -5.040  15.144  1.00 93.25           H
ATOM   4235  HN  GLN A 277      -4.471  -8.325  14.178  1.00 93.25           H
ATOM   4236  N   THR A 278      -7.090  -6.659  15.028  1.00 93.78           N
ATOM   4237  CA  THR A 278      -8.422  -6.080  15.062  1.00 93.78           C
ATOM   4238  C   THR A 278      -9.302  -6.826  16.067  1.00 93.78           C
ATOM   4239  O   THR A 278     -10.014  -6.206  16.855  1.00 93.78           O
ATOM   4240  HA  THR A 278      -8.340  -5.051  15.412  1.00 93.78           H
ATOM   4241  CB  THR A 278      -8.980  -6.093  13.638  1.00 93.78           C
ATOM   4242  HB  THR A 278      -9.140  -7.114  13.292  1.00 93.78           H
ATOM   4243  OG1 THR A 278      -8.038  -5.330  12.889  1.00 93.78           O
ATOM   4244  HG1 THR A 278      -7.360  -5.936  12.474  1.00 93.78           H
ATOM   4245  CG2 THR A 278     -10.284  -5.301  13.513  1.00 93.78           C
ATOM   4246 1HG2 THR A 278     -10.107  -4.263  13.795  1.00 93.78           H
ATOM   4247 2HG2 THR A 278     -11.036  -5.734  14.172  1.00 93.78           H
ATOM   4248 3HG2 THR A 278     -10.637  -5.343  12.482  1.00 93.78           H
ATOM   4249  HN  THR A 278      -6.858  -7.134  14.179  1.00 93.78           H
ATOM   4250  N   ILE A 279      -9.225  -8.148  16.006  1.00 94.93           N
ATOM   4251  CA  ILE A 279     -10.019  -8.985  16.888  1.00 94.93           C
ATOM   4252  C   ILE A 279      -9.593  -8.741  18.337  1.00 94.93           C
ATOM   4253  O   ILE A 279     -10.436  -8.637  19.226  1.00 94.93           O
ATOM   4254  HA  ILE A 279     -11.060  -8.681  16.778  1.00 94.93           H
ATOM   4255  CB  ILE A 279      -9.929 -10.451  16.459  1.00 94.93           C
ATOM   4256  HB  ILE A 279      -8.876 -10.723  16.391  1.00 94.93           H
ATOM   4257  CG1 ILE A 279     -10.539 -10.655  15.071  1.00 94.93           C
ATOM   4258 1HG1 ILE A 279     -11.626 -10.607  15.136  1.00 94.93           H
ATOM   4259 2HG1 ILE A 279     -10.224  -9.848  14.409  1.00 94.93           H
ATOM   4260  CG2 ILE A 279     -10.566 -11.369  17.505  1.00 94.93           C
ATOM   4261 1HG2 ILE A 279     -10.047 -11.250  18.456  1.00 94.93           H
ATOM   4262 2HG2 ILE A 279     -11.616 -11.105  17.629  1.00 94.93           H
ATOM   4263 3HG2 ILE A 279     -10.488 -12.405  17.175  1.00 94.93           H
ATOM   4264  CD1 ILE A 279     -10.118 -12.001  14.479  1.00 94.93           C
ATOM   4265 1HD1 ILE A 279      -9.032 -12.036  14.392  1.00 94.93           H
ATOM   4266 2HD1 ILE A 279     -10.456 -12.807  15.131  1.00 94.93           H
ATOM   4267 3HD1 ILE A 279     -10.565 -12.121  13.492  1.00 94.93           H
ATOM   4268  HN  ILE A 279      -8.634  -8.644  15.370  1.00 94.93           H
ATOM   4269  N   ASP A 280      -8.285  -8.657  18.529  1.00 94.16           N
ATOM   4270  CA  ASP A 280      -7.733  -8.499  19.864  1.00 94.16           C
ATOM   4271  C   ASP A 280      -8.099  -7.114  20.402  1.00 94.16           C
ATOM   4272  O   ASP A 280      -8.328  -6.950  21.599  1.00 94.16           O
ATOM   4273  HA  ASP A 280      -8.173  -9.304  20.453  1.00 94.16           H
ATOM   4274  CB  ASP A 280      -6.208  -8.611  19.847  1.00 94.16           C
ATOM   4275 1HB  ASP A 280      -5.912  -9.515  19.314  1.00 94.16           H
ATOM   4276 2HB  ASP A 280      -5.783  -7.767  19.302  1.00 94.16           H
ATOM   4277  CG  ASP A 280      -5.644  -8.643  21.269  1.00 94.16           C
ATOM   4278  OD1 ASP A 280      -6.150  -9.467  22.061  1.00 94.16           O
ATOM   4279  OD2 ASP A 280      -4.719  -7.844  21.531  1.00 94.16           O
ATOM   4280  HN  ASP A 280      -7.608  -8.695  17.794  1.00 94.16           H
ATOM   4281  N   ALA A 281      -8.143  -6.153  19.491  1.00 92.46           N
ATOM   4282  CA  ALA A 281      -8.512  -4.795  19.852  1.00 92.46           C
ATOM   4283  C   ALA A 281      -9.929  -4.792  20.428  1.00 92.46           C
ATOM   4284  O   ALA A 281     -10.273  -3.931  21.237  1.00 92.46           O
ATOM   4285  HA  ALA A 281      -7.816  -4.456  20.620  1.00 92.46           H
ATOM   4286  CB  ALA A 281      -8.378  -3.886  18.629  1.00 92.46           C
ATOM   4287 1HB  ALA A 281      -7.346  -3.901  18.277  1.00 92.46           H
ATOM   4288 2HB  ALA A 281      -9.037  -4.243  17.837  1.00 92.46           H
ATOM   4289 3HB  ALA A 281      -8.654  -2.868  18.901  1.00 92.46           H
ATOM   4290  HN  ALA A 281      -7.933  -6.290  18.523  1.00 92.46           H
ATOM   4291  N   TYR A 282     -10.714  -5.765  19.989  1.00 91.02           N
ATOM   4292  CA  TYR A 282     -12.086  -5.887  20.453  1.00 91.02           C
ATOM   4293  C   TYR A 282     -12.170  -6.791  21.684  1.00 91.02           C
ATOM   4294  O   TYR A 282     -12.782  -6.426  22.687  1.00 91.02           O
ATOM   4295  HA  TYR A 282     -12.441  -4.891  20.718  1.00 91.02           H
ATOM   4296  CB  TYR A 282     -12.863  -6.534  19.305  1.00 91.02           C
ATOM   4297 1HB  TYR A 282     -12.710  -5.947  18.400  1.00 91.02           H
ATOM   4298 2HB  TYR A 282     -12.453  -7.526  19.116  1.00 91.02           H
ATOM   4299  CG  TYR A 282     -14.366  -6.661  19.565  1.00 91.02           C
ATOM   4300  CD1 TYR A 282     -14.902  -7.879  19.929  1.00 91.02           C
ATOM   4301  HD1 TYR A 282     -14.256  -8.751  20.031  1.00 91.02           H
ATOM   4302  CD2 TYR A 282     -15.184  -5.557  19.435  1.00 91.02           C
ATOM   4303  HD2 TYR A 282     -14.760  -4.595  19.148  1.00 91.02           H
ATOM   4304  CE1 TYR A 282     -16.317  -7.999  20.173  1.00 91.02           C
ATOM   4305  HE1 TYR A 282     -16.754  -8.955  20.461  1.00 91.02           H
ATOM   4306  CE2 TYR A 282     -16.598  -5.677  19.679  1.00 91.02           C
ATOM   4307  HE2 TYR A 282     -17.255  -4.813  19.581  1.00 91.02           H
ATOM   4308  CZ  TYR A 282     -17.094  -6.891  20.036  1.00 91.02           C
ATOM   4309  OH  TYR A 282     -18.430  -7.004  20.267  1.00 91.02           O
ATOM   4310  HH  TYR A 282     -18.872  -6.114  20.158  1.00 91.02           H
ATOM   4311  HN  TYR A 282     -10.428  -6.460  19.330  1.00 91.02           H
ATOM   4312  N   ALA A 283     -11.546  -7.955  21.568  1.00 92.61           N
ATOM   4313  CA  ALA A 283     -11.795  -9.034  22.508  1.00 92.61           C
ATOM   4314  C   ALA A 283     -10.721  -9.013  23.598  1.00 92.61           C
ATOM   4315  O   ALA A 283     -10.912  -9.579  24.673  1.00 92.61           O
ATOM   4316  HA  ALA A 283     -12.768  -8.858  22.966  1.00 92.61           H
ATOM   4317  CB  ALA A 283     -11.837 -10.366  21.757  1.00 92.61           C
ATOM   4318 1HB  ALA A 283     -12.635 -10.340  21.015  1.00 92.61           H
ATOM   4319 2HB  ALA A 283     -10.882 -10.532  21.258  1.00 92.61           H
ATOM   4320 3HB  ALA A 283     -12.023 -11.176  22.463  1.00 92.61           H
ATOM   4321  HN  ALA A 283     -10.883  -8.165  20.849  1.00 92.61           H
ATOM   4322  N   MET A 284      -9.616  -8.353  23.283  1.00 90.34           N
ATOM   4323  CA  MET A 284      -8.500  -8.276  24.210  1.00 90.34           C
ATOM   4324  C   MET A 284      -8.148  -9.660  24.760  1.00 90.34           C
ATOM   4325  O   MET A 284      -7.986  -9.828  25.968  1.00 90.34           O
ATOM   4326  HA  MET A 284      -7.664  -7.884  23.631  1.00 90.34           H
ATOM   4327  CB  MET A 284      -8.862  -7.343  25.367  1.00 90.34           C
ATOM   4328 1HB  MET A 284      -9.681  -7.773  25.944  1.00 90.34           H
ATOM   4329 2HB  MET A 284      -8.011  -7.249  26.042  1.00 90.34           H
ATOM   4330  CG  MET A 284      -9.265  -5.960  24.851  1.00 90.34           C
ATOM   4331 1HG  MET A 284      -8.428  -5.500  24.326  1.00 90.34           H
ATOM   4332 2HG  MET A 284     -10.079  -6.054  24.132  1.00 90.34           H
ATOM   4333  SD  MET A 284      -9.772  -4.924  26.213  1.00 90.34           S
ATOM   4334  CE  MET A 284     -10.761  -3.723  25.337  1.00 90.34           C
ATOM   4335 1HE  MET A 284     -10.143  -3.213  24.599  1.00 90.34           H
ATOM   4336 2HE  MET A 284     -11.585  -4.228  24.834  1.00 90.34           H
ATOM   4337 3HE  MET A 284     -11.158  -2.995  26.044  1.00 90.34           H
ATOM   4338  HN  MET A 284      -9.477  -7.879  22.414  1.00 90.34           H
ATOM   4339  N   PHE A 285      -8.040 -10.614  23.848  1.00 91.29           N
ATOM   4340  CA  PHE A 285      -7.881 -12.006  24.236  1.00 91.29           C
ATOM   4341  C   PHE A 285      -6.404 -12.359  24.419  1.00 91.29           C
ATOM   4342  O   PHE A 285      -6.076 -13.376  25.028  1.00 91.29           O
ATOM   4343  HA  PHE A 285      -8.405 -12.139  25.183  1.00 91.29           H
ATOM   4344  CB  PHE A 285      -8.459 -12.855  23.103  1.00 91.29           C
ATOM   4345 1HB  PHE A 285      -8.590 -13.877  23.458  1.00 91.29           H
ATOM   4346 2HB  PHE A 285      -9.449 -12.477  22.848  1.00 91.29           H
ATOM   4347  CG  PHE A 285      -7.597 -12.877  21.839  1.00 91.29           C
ATOM   4348  CD1 PHE A 285      -7.793 -11.948  20.865  1.00 91.29           C
ATOM   4349  HD1 PHE A 285      -8.565 -11.188  20.985  1.00 91.29           H
ATOM   4350  CD2 PHE A 285      -6.633 -13.825  21.690  1.00 91.29           C
ATOM   4351  HD2 PHE A 285      -6.476 -14.569  22.470  1.00 91.29           H
ATOM   4352  CE1 PHE A 285      -6.993 -11.968  19.693  1.00 91.29           C
ATOM   4353  HE1 PHE A 285      -7.150 -11.224  18.912  1.00 91.29           H
ATOM   4354  CE2 PHE A 285      -5.832 -13.845  20.517  1.00 91.29           C
ATOM   4355  HE2 PHE A 285      -5.060 -14.605  20.398  1.00 91.29           H
ATOM   4356  CZ  PHE A 285      -6.029 -12.917  19.543  1.00 91.29           C
ATOM   4357  HZ  PHE A 285      -5.414 -12.932  18.643  1.00 91.29           H
ATOM   4358  HN  PHE A 285      -8.059 -10.450  22.862  1.00 91.29           H
ATOM   4359  N   ILE A 286      -5.551 -11.498  23.882  1.00 91.95           N
ATOM   4360  CA  ILE A 286      -4.116 -11.694  23.999  1.00 91.95           C
ATOM   4361  C   ILE A 286      -3.628 -11.081  25.313  1.00 91.95           C
ATOM   4362  O   ILE A 286      -3.259  -9.908  25.356  1.00 91.95           O
ATOM   4363  HA  ILE A 286      -3.935 -12.768  24.030  1.00 91.95           H
ATOM   4364  CB  ILE A 286      -3.399 -11.150  22.762  1.00 91.95           C
ATOM   4365  HB  ILE A 286      -3.577 -10.076  22.709  1.00 91.95           H
ATOM   4366  CG1 ILE A 286      -3.968 -11.766  21.482  1.00 91.95           C
ATOM   4367 1HG1 ILE A 286      -3.700 -12.821  21.433  1.00 91.95           H
ATOM   4368 2HG1 ILE A 286      -5.057 -11.714  21.503  1.00 91.95           H
ATOM   4369  CG2 ILE A 286      -1.887 -11.352  22.872  1.00 91.95           C
ATOM   4370 1HG2 ILE A 286      -1.513 -10.827  23.752  1.00 91.95           H
ATOM   4371 2HG2 ILE A 286      -1.668 -12.416  22.963  1.00 91.95           H
ATOM   4372 3HG2 ILE A 286      -1.401 -10.956  21.980  1.00 91.95           H
ATOM   4373  CD1 ILE A 286      -3.440 -11.041  20.243  1.00 91.95           C
ATOM   4374 1HD1 ILE A 286      -3.731  -9.991  20.284  1.00 91.95           H
ATOM   4375 2HD1 ILE A 286      -2.353 -11.116  20.213  1.00 91.95           H
ATOM   4376 3HD1 ILE A 286      -3.861 -11.499  19.347  1.00 91.95           H
ATOM   4377  HN  ILE A 286      -5.827 -10.681  23.376  1.00 91.95           H
ATOM   4378  N   SER A 287      -3.640 -11.902  26.352  1.00 89.48           N
ATOM   4379  CA  SER A 287      -3.171 -11.466  27.656  1.00 89.48           C
ATOM   4380  C   SER A 287      -1.717 -11.896  27.861  1.00 89.48           C
ATOM   4381  O   SER A 287      -1.027 -11.371  28.733  1.00 89.48           O
ATOM   4382  HA  SER A 287      -3.250 -10.379  27.642  1.00 89.48           H
ATOM   4383  CB  SER A 287      -4.052 -12.026  28.775  1.00 89.48           C
ATOM   4384 1HB  SER A 287      -3.668 -11.695  29.739  1.00 89.48           H
ATOM   4385 2HB  SER A 287      -5.060 -11.622  28.678  1.00 89.48           H
ATOM   4386  OG  SER A 287      -4.107 -13.449  28.749  1.00 89.48           O
ATOM   4387  HG  SER A 287      -4.715 -13.781  29.470  1.00 89.48           H
ATOM   4388  HN  SER A 287      -3.961 -12.848  26.314  1.00 89.48           H
ATOM   4389  N   ASN A 288      -1.294 -12.848  27.042  1.00 92.72           N
ATOM   4390  CA  ASN A 288       0.021 -13.444  27.203  1.00 92.72           C
ATOM   4391  C   ASN A 288       1.060 -12.577  26.489  1.00 92.72           C
ATOM   4392  O   ASN A 288       0.952 -12.336  25.287  1.00 92.72           O
ATOM   4393  HA  ASN A 288       0.185 -13.489  28.280  1.00 92.72           H
ATOM   4394  CB  ASN A 288       0.070 -14.844  26.588  1.00 92.72           C
ATOM   4395 1HB  ASN A 288      -0.769 -15.436  26.954  1.00 92.72           H
ATOM   4396 2HB  ASN A 288      -0.037 -14.774  25.506  1.00 92.72           H
ATOM   4397  CG  ASN A 288       1.385 -15.548  26.931  1.00 92.72           C
ATOM   4398  OD1 ASN A 288       2.449 -14.951  26.961  1.00 92.72           O
ATOM   4399  ND2 ASN A 288       1.253 -16.846  27.187  1.00 92.72           N
ATOM   4400 1HD2 ASN A 288       0.350 -17.275  27.145  1.00 92.72           H
ATOM   4401 2HD2 ASN A 288       2.056 -17.394  27.422  1.00 92.72           H
ATOM   4402  HN  ASN A 288      -1.833 -13.211  26.282  1.00 92.72           H
ATOM   4403  N   CYS A 289       2.043 -12.132  27.258  1.00 92.14           N
ATOM   4404  CA  CYS A 289       3.035 -11.205  26.743  1.00 92.14           C
ATOM   4405  C   CYS A 289       3.838 -11.918  25.652  1.00 92.14           C
ATOM   4406  O   CYS A 289       4.241 -11.299  24.669  1.00 92.14           O
ATOM   4407  HA  CYS A 289       2.488 -10.358  26.329  1.00 92.14           H
ATOM   4408  CB  CYS A 289       3.937 -10.666  27.855  1.00 92.14           C
ATOM   4409 1HB  CYS A 289       3.332 -10.187  28.625  1.00 92.14           H
ATOM   4410 2HB  CYS A 289       4.469 -11.488  28.334  1.00 92.14           H
ATOM   4411  SG  CYS A 289       5.133  -9.466  27.164  1.00 92.14           S
ATOM   4412  HN  CYS A 289       2.166 -12.395  28.215  1.00 92.14           H
ATOM   4413  N   ALA A 290       4.046 -13.209  25.864  1.00 93.92           N
ATOM   4414  CA  ALA A 290       4.848 -13.998  24.944  1.00 93.92           C
ATOM   4415  C   ALA A 290       4.166 -14.028  23.575  1.00 93.92           C
ATOM   4416  O   ALA A 290       4.819 -13.852  22.548  1.00 93.92           O
ATOM   4417  HA  ALA A 290       5.818 -13.510  24.847  1.00 93.92           H
ATOM   4418  CB  ALA A 290       5.058 -15.399  25.522  1.00 93.92           C
ATOM   4419 1HB  ALA A 290       5.572 -15.324  26.480  1.00 93.92           H
ATOM   4420 2HB  ALA A 290       4.090 -15.881  25.666  1.00 93.92           H
ATOM   4421 3HB  ALA A 290       5.659 -15.991  24.833  1.00 93.92           H
ATOM   4422  HN  ALA A 290       3.678 -13.714  26.644  1.00 93.92           H
ATOM   4423  N   VAL A 291       2.860 -14.253  23.606  1.00 94.04           N
ATOM   4424  CA  VAL A 291       2.083 -14.317  22.379  1.00 94.04           C
ATOM   4425  C   VAL A 291       2.083 -12.942  21.709  1.00 94.04           C
ATOM   4426  O   VAL A 291       2.262 -12.839  20.496  1.00 94.04           O
ATOM   4427  HA  VAL A 291       2.573 -15.030  21.716  1.00 94.04           H
ATOM   4428  CB  VAL A 291       0.676 -14.837  22.678  1.00 94.04           C
ATOM   4429  HB  VAL A 291       0.217 -14.164  23.403  1.00 94.04           H
ATOM   4430  CG1 VAL A 291      -0.191 -14.830  21.417  1.00 94.04           C
ATOM   4431 1HG1 VAL A 291      -0.268 -13.812  21.035  1.00 94.04           H
ATOM   4432 2HG1 VAL A 291       0.264 -15.468  20.660  1.00 94.04           H
ATOM   4433 3HG1 VAL A 291      -1.186 -15.204  21.658  1.00 94.04           H
ATOM   4434  CG2 VAL A 291       0.727 -16.234  23.300  1.00 94.04           C
ATOM   4435 1HG2 VAL A 291       1.214 -16.921  22.608  1.00 94.04           H
ATOM   4436 2HG2 VAL A 291       1.291 -16.196  24.232  1.00 94.04           H
ATOM   4437 3HG2 VAL A 291      -0.287 -16.579  23.502  1.00 94.04           H
ATOM   4438  HN  VAL A 291       2.335 -14.390  24.446  1.00 94.04           H
ATOM   4439  N   SER A 292       1.880 -11.920  22.527  1.00 93.12           N
ATOM   4440  CA  SER A 292       1.811 -10.559  22.022  1.00 93.12           C
ATOM   4441  C   SER A 292       3.129 -10.187  21.341  1.00 93.12           C
ATOM   4442  O   SER A 292       3.129  -9.574  20.274  1.00 93.12           O
ATOM   4443  HA  SER A 292       0.994 -10.560  21.300  1.00 93.12           H
ATOM   4444  CB  SER A 292       1.496  -9.570  23.146  1.00 93.12           C
ATOM   4445 1HB  SER A 292       0.625  -9.917  23.701  1.00 93.12           H
ATOM   4446 2HB  SER A 292       2.330  -9.541  23.847  1.00 93.12           H
ATOM   4447  OG  SER A 292       1.250  -8.257  22.648  1.00 93.12           O
ATOM   4448  HG  SER A 292       0.363  -8.227  22.188  1.00 93.12           H
ATOM   4449  HN  SER A 292       1.763 -12.010  23.516  1.00 93.12           H
ATOM   4450  N   THR A 293       4.221 -10.572  21.985  1.00 93.30           N
ATOM   4451  CA  THR A 293       5.543 -10.260  21.470  1.00 93.30           C
ATOM   4452  C   THR A 293       5.727 -10.858  20.074  1.00 93.30           C
ATOM   4453  O   THR A 293       6.204 -10.183  19.163  1.00 93.30           O
ATOM   4454  HA  THR A 293       5.626  -9.178  21.368  1.00 93.30           H
ATOM   4455  CB  THR A 293       6.575 -10.757  22.485  1.00 93.30           C
ATOM   4456  HB  THR A 293       6.447 -11.821  22.680  1.00 93.30           H
ATOM   4457  OG1 THR A 293       6.398  -9.899  23.609  1.00 93.30           O
ATOM   4458  HG1 THR A 293       5.804 -10.338  24.283  1.00 93.30           H
ATOM   4459  CG2 THR A 293       8.013 -10.490  22.036  1.00 93.30           C
ATOM   4460 1HG2 THR A 293       8.160  -9.418  21.905  1.00 93.30           H
ATOM   4461 2HG2 THR A 293       8.200 -11.000  21.091  1.00 93.30           H
ATOM   4462 3HG2 THR A 293       8.705 -10.862  22.792  1.00 93.30           H
ATOM   4463  HN  THR A 293       4.212 -11.088  22.842  1.00 93.30           H
ATOM   4464  N   ASN A 294       5.339 -12.119  19.949  1.00 94.73           N
ATOM   4465  CA  ASN A 294       5.519 -12.837  18.699  1.00 94.73           C
ATOM   4466  C   ASN A 294       4.641 -12.200  17.619  1.00 94.73           C
ATOM   4467  O   ASN A 294       5.052 -12.090  16.465  1.00 94.73           O
ATOM   4468  HA  ASN A 294       6.582 -12.757  18.473  1.00 94.73           H
ATOM   4469  CB  ASN A 294       5.104 -14.303  18.841  1.00 94.73           C
ATOM   4470 1HB  ASN A 294       4.137 -14.364  19.340  1.00 94.73           H
ATOM   4471 2HB  ASN A 294       4.982 -14.747  17.854  1.00 94.73           H
ATOM   4472  CG  ASN A 294       6.146 -15.092  19.637  1.00 94.73           C
ATOM   4473  OD1 ASN A 294       7.274 -14.668  19.824  1.00 94.73           O
ATOM   4474  ND2 ASN A 294       5.705 -16.262  20.093  1.00 94.73           N
ATOM   4475 1HD2 ASN A 294       4.767 -16.551  19.904  1.00 94.73           H
ATOM   4476 2HD2 ASN A 294       6.313 -16.851  20.625  1.00 94.73           H
ATOM   4477  HN  ASN A 294       4.910 -12.647  20.682  1.00 94.73           H
ATOM   4478  N   ILE A 295       3.448 -11.797  18.033  1.00 93.61           N
ATOM   4479  CA  ILE A 295       2.491 -11.219  17.106  1.00 93.61           C
ATOM   4480  C   ILE A 295       3.048  -9.904  16.558  1.00 93.61           C
ATOM   4481  O   ILE A 295       2.904  -9.610  15.372  1.00 93.61           O
ATOM   4482  HA  ILE A 295       2.376 -11.917  16.277  1.00 93.61           H
ATOM   4483  CB  ILE A 295       1.120 -11.076  17.771  1.00 93.61           C
ATOM   4484  HB  ILE A 295       1.269 -10.702  18.783  1.00 93.61           H
ATOM   4485  CG1 ILE A 295       0.424 -12.434  17.889  1.00 93.61           C
ATOM   4486 1HG1 ILE A 295       0.135 -12.786  16.898  1.00 93.61           H
ATOM   4487 2HG1 ILE A 295       1.118 -13.168  18.298  1.00 93.61           H
ATOM   4488  CG2 ILE A 295       0.257 -10.051  17.032  1.00 93.61           C
ATOM   4489 1HG2 ILE A 295       0.754  -9.081  17.045  1.00 93.61           H
ATOM   4490 2HG2 ILE A 295       0.113 -10.373  16.001  1.00 93.61           H
ATOM   4491 3HG2 ILE A 295      -0.712  -9.970  17.526  1.00 93.61           H
ATOM   4492  CD1 ILE A 295      -0.814 -12.339  18.783  1.00 93.61           C
ATOM   4493 1HD1 ILE A 295      -0.518 -12.010  19.780  1.00 93.61           H
ATOM   4494 2HD1 ILE A 295      -1.516 -11.622  18.358  1.00 93.61           H
ATOM   4495 3HD1 ILE A 295      -1.289 -13.318  18.850  1.00 93.61           H
ATOM   4496  HN  ILE A 295       3.134 -11.861  18.980  1.00 93.61           H
ATOM   4497  N   ASP A 296       3.674  -9.147  17.448  1.00 93.60           N
ATOM   4498  CA  ASP A 296       4.215  -7.850  17.079  1.00 93.60           C
ATOM   4499  C   ASP A 296       5.366  -8.045  16.090  1.00 93.60           C
ATOM   4500  O   ASP A 296       5.503  -7.284  15.133  1.00 93.60           O
ATOM   4501  HA  ASP A 296       3.378  -7.304  16.643  1.00 93.60           H
ATOM   4502  CB  ASP A 296       4.763  -7.113  18.303  1.00 93.60           C
ATOM   4503 1HB  ASP A 296       5.454  -7.761  18.843  1.00 93.60           H
ATOM   4504 2HB  ASP A 296       5.331  -6.240  17.982  1.00 93.60           H
ATOM   4505  CG  ASP A 296       3.630  -6.678  19.234  1.00 93.60           C
ATOM   4506  OD1 ASP A 296       2.473  -6.687  18.762  1.00 93.60           O
ATOM   4507  OD2 ASP A 296       3.947  -6.345  20.396  1.00 93.60           O
ATOM   4508  HN  ASP A 296       3.813  -9.406  18.404  1.00 93.60           H
ATOM   4509  N   ILE A 297       6.164  -9.069  16.354  1.00 94.47           N
ATOM   4510  CA  ILE A 297       7.265  -9.407  15.469  1.00 94.47           C
ATOM   4511  C   ILE A 297       6.711  -9.804  14.099  1.00 94.47           C
ATOM   4512  O   ILE A 297       7.218  -9.364  13.069  1.00 94.47           O
ATOM   4513  HA  ILE A 297       7.874  -8.511  15.348  1.00 94.47           H
ATOM   4514  CB  ILE A 297       8.155 -10.477  16.105  1.00 94.47           C
ATOM   4515  HB  ILE A 297       7.514 -11.272  16.486  1.00 94.47           H
ATOM   4516  CG1 ILE A 297       8.928  -9.909  17.298  1.00 94.47           C
ATOM   4517 1HG1 ILE A 297       9.670  -9.192  16.946  1.00 94.47           H
ATOM   4518 2HG1 ILE A 297       8.246  -9.366  17.952  1.00 94.47           H
ATOM   4519  CG2 ILE A 297       9.086 -11.105  15.066  1.00 94.47           C
ATOM   4520 1HG2 ILE A 297       8.491 -11.569  14.279  1.00 94.47           H
ATOM   4521 2HG2 ILE A 297       9.722 -10.333  14.634  1.00 94.47           H
ATOM   4522 3HG2 ILE A 297       9.707 -11.862  15.545  1.00 94.47           H
ATOM   4523  CD1 ILE A 297       9.619 -11.024  18.084  1.00 94.47           C
ATOM   4524 1HD1 ILE A 297       8.871 -11.726  18.454  1.00 94.47           H
ATOM   4525 2HD1 ILE A 297      10.318 -11.549  17.433  1.00 94.47           H
ATOM   4526 3HD1 ILE A 297      10.161 -10.593  18.926  1.00 94.47           H
ATOM   4527  HN  ILE A 297       6.067  -9.661  17.154  1.00 94.47           H
ATOM   4528  N   CYS A 298       5.676 -10.631  14.133  1.00 94.63           N
ATOM   4529  CA  CYS A 298       5.050 -11.097  12.907  1.00 94.63           C
ATOM   4530  C   CYS A 298       4.572  -9.876  12.118  1.00 94.63           C
ATOM   4531  O   CYS A 298       4.699  -9.834  10.895  1.00 94.63           O
ATOM   4532  HA  CYS A 298       5.815 -11.641  12.352  1.00 94.63           H
ATOM   4533  CB  CYS A 298       3.909 -12.075  13.190  1.00 94.63           C
ATOM   4534 1HB  CYS A 298       3.273 -11.685  13.984  1.00 94.63           H
ATOM   4535 2HB  CYS A 298       3.283 -12.184  12.304  1.00 94.63           H
ATOM   4536  SG  CYS A 298       4.588 -13.704  13.678  1.00 94.63           S
ATOM   4537  HG  CYS A 298       4.938 -13.345  14.910  1.00 94.63           H
ATOM   4538  HN  CYS A 298       5.267 -10.982  14.975  1.00 94.63           H
ATOM   4539  N   PHE A 299       4.034  -8.912  12.850  1.00 93.40           N
ATOM   4540  CA  PHE A 299       3.524  -7.699  12.233  1.00 93.40           C
ATOM   4541  C   PHE A 299       4.630  -6.965  11.471  1.00 93.40           C
ATOM   4542  O   PHE A 299       4.433  -6.549  10.331  1.00 93.40           O
ATOM   4543  HA  PHE A 299       2.741  -7.996  11.535  1.00 93.40           H
ATOM   4544  CB  PHE A 299       3.017  -6.801  13.363  1.00 93.40           C
ATOM   4545 1HB  PHE A 299       2.263  -7.343  13.933  1.00 93.40           H
ATOM   4546 2HB  PHE A 299       3.842  -6.591  14.044  1.00 93.40           H
ATOM   4547  CG  PHE A 299       2.420  -5.476  12.884  1.00 93.40           C
ATOM   4548  CD1 PHE A 299       3.200  -4.365  12.814  1.00 93.40           C
ATOM   4549  HD1 PHE A 299       4.251  -4.417  13.098  1.00 93.40           H
ATOM   4550  CD2 PHE A 299       1.108  -5.411  12.529  1.00 93.40           C
ATOM   4551  HD2 PHE A 299       0.483  -6.302  12.586  1.00 93.40           H
ATOM   4552  CE1 PHE A 299       2.645  -3.135  12.370  1.00 93.40           C
ATOM   4553  HE1 PHE A 299       3.270  -2.244  12.313  1.00 93.40           H
ATOM   4554  CE2 PHE A 299       0.554  -4.181  12.085  1.00 93.40           C
ATOM   4555  HE2 PHE A 299      -0.497  -4.129  11.801  1.00 93.40           H
ATOM   4556  CZ  PHE A 299       1.334  -3.069  12.015  1.00 93.40           C
ATOM   4557  HZ  PHE A 299       0.908  -2.126  11.674  1.00 93.40           H
ATOM   4558  HN  PHE A 299       3.943  -8.950  13.845  1.00 93.40           H
ATOM   4559  N   GLN A 300       5.770  -6.829  12.133  1.00 93.50           N
ATOM   4560  CA  GLN A 300       6.886  -6.098  11.558  1.00 93.50           C
ATOM   4561  C   GLN A 300       7.360  -6.777  10.271  1.00 93.50           C
ATOM   4562  O   GLN A 300       7.636  -6.107   9.277  1.00 93.50           O
ATOM   4563  HA  GLN A 300       6.496  -5.105  11.331  1.00 93.50           H
ATOM   4564  CB  GLN A 300       8.032  -5.967  12.563  1.00 93.50           C
ATOM   4565 1HB  GLN A 300       8.254  -6.943  12.996  1.00 93.50           H
ATOM   4566 2HB  GLN A 300       8.934  -5.634  12.050  1.00 93.50           H
ATOM   4567  CG  GLN A 300       7.677  -4.979  13.676  1.00 93.50           C
ATOM   4568 1HG  GLN A 300       7.399  -4.020  13.239  1.00 93.50           H
ATOM   4569 2HG  GLN A 300       6.808  -5.342  14.226  1.00 93.50           H
ATOM   4570  CD  GLN A 300       8.852  -4.788  14.636  1.00 93.50           C
ATOM   4571  OE1 GLN A 300       9.908  -5.382  14.491  1.00 93.50           O
ATOM   4572  NE2 GLN A 300       8.611  -3.928  15.622  1.00 93.50           N
ATOM   4573 1HE2 GLN A 300       7.722  -3.475  15.683  1.00 93.50           H
ATOM   4574 2HE2 GLN A 300       9.319  -3.736  16.301  1.00 93.50           H
ATOM   4575  HN  GLN A 300       5.937  -7.208  13.043  1.00 93.50           H
ATOM   4576  N   VAL A 301       7.438  -8.098  10.332  1.00 95.06           N
ATOM   4577  CA  VAL A 301       7.945  -8.869   9.209  1.00 95.06           C
ATOM   4578  C   VAL A 301       7.009  -8.694   8.012  1.00 95.06           C
ATOM   4579  O   VAL A 301       7.453  -8.350   6.918  1.00 95.06           O
ATOM   4580  HA  VAL A 301       8.925  -8.469   8.950  1.00 95.06           H
ATOM   4581  CB  VAL A 301       8.124 -10.333   9.619  1.00 95.06           C
ATOM   4582  HB  VAL A 301       7.176 -10.686  10.025  1.00 95.06           H
ATOM   4583  CG1 VAL A 301       8.469 -11.202   8.408  1.00 95.06           C
ATOM   4584 1HG1 VAL A 301       7.664 -11.140   7.675  1.00 95.06           H
ATOM   4585 2HG1 VAL A 301       9.397 -10.849   7.959  1.00 95.06           H
ATOM   4586 3HG1 VAL A 301       8.591 -12.237   8.727  1.00 95.06           H
ATOM   4587  CG2 VAL A 301       9.185 -10.470  10.713  1.00 95.06           C
ATOM   4588 1HG2 VAL A 301      10.138 -10.091  10.344  1.00 95.06           H
ATOM   4589 2HG2 VAL A 301       8.880  -9.897  11.588  1.00 95.06           H
ATOM   4590 3HG2 VAL A 301       9.292 -11.520  10.985  1.00 95.06           H
ATOM   4591  HN  VAL A 301       7.164  -8.639  11.127  1.00 95.06           H
ATOM   4592  N   THR A 302       5.730  -8.938   8.260  1.00 94.16           N
ATOM   4593  CA  THR A 302       4.747  -8.940   7.190  1.00 94.16           C
ATOM   4594  C   THR A 302       4.578  -7.531   6.619  1.00 94.16           C
ATOM   4595  O   THR A 302       4.340  -7.365   5.424  1.00 94.16           O
ATOM   4596  HA  THR A 302       5.120  -9.569   6.382  1.00 94.16           H
ATOM   4597  CB  THR A 302       3.449  -9.533   7.741  1.00 94.16           C
ATOM   4598  HB  THR A 302       2.674  -9.551   6.975  1.00 94.16           H
ATOM   4599  OG1 THR A 302       3.163  -8.735   8.887  1.00 94.16           O
ATOM   4600  HG1 THR A 302       3.525  -9.175   9.709  1.00 94.16           H
ATOM   4601  CG2 THR A 302       3.642 -10.941   8.306  1.00 94.16           C
ATOM   4602 1HG2 THR A 302       4.368 -10.911   9.118  1.00 94.16           H
ATOM   4603 2HG2 THR A 302       4.005 -11.602   7.519  1.00 94.16           H
ATOM   4604 3HG2 THR A 302       2.690 -11.315   8.684  1.00 94.16           H
ATOM   4605  HN  THR A 302       5.364  -9.132   9.170  1.00 94.16           H
ATOM   4606  N   GLN A 303       4.706  -6.550   7.501  1.00 93.22           N
ATOM   4607  CA  GLN A 303       4.627  -5.159   7.090  1.00 93.22           C
ATOM   4608  C   GLN A 303       5.727  -4.842   6.075  1.00 93.22           C
ATOM   4609  O   GLN A 303       5.483  -4.158   5.083  1.00 93.22           O
ATOM   4610  HA  GLN A 303       3.649  -5.050   6.621  1.00 93.22           H
ATOM   4611  CB  GLN A 303       4.710  -4.224   8.299  1.00 93.22           C
ATOM   4612 1HB  GLN A 303       3.877  -4.421   8.973  1.00 93.22           H
ATOM   4613 2HB  GLN A 303       5.625  -4.425   8.856  1.00 93.22           H
ATOM   4614  CG  GLN A 303       4.685  -2.759   7.862  1.00 93.22           C
ATOM   4615 1HG  GLN A 303       5.637  -2.496   7.402  1.00 93.22           H
ATOM   4616 2HG  GLN A 303       3.914  -2.615   7.104  1.00 93.22           H
ATOM   4617  CD  GLN A 303       4.415  -1.836   9.052  1.00 93.22           C
ATOM   4618  OE1 GLN A 303       5.319  -1.328   9.695  1.00 93.22           O
ATOM   4619  NE2 GLN A 303       3.123  -1.648   9.309  1.00 93.22           N
ATOM   4620 1HE2 GLN A 303       2.431  -2.095   8.743  1.00 93.22           H
ATOM   4621 2HE2 GLN A 303       2.845  -1.060  10.069  1.00 93.22           H
ATOM   4622  HN  GLN A 303       4.861  -6.694   8.478  1.00 93.22           H
ATOM   4623  N   THR A 304       6.916  -5.354   6.360  1.00 93.89           N
ATOM   4624  CA  THR A 304       8.068  -5.084   5.517  1.00 93.89           C
ATOM   4625  C   THR A 304       7.862  -5.683   4.124  1.00 93.89           C
ATOM   4626  O   THR A 304       8.192  -5.054   3.119  1.00 93.89           O
ATOM   4627  HA  THR A 304       8.157  -4.005   5.391  1.00 93.89           H
ATOM   4628  CB  THR A 304       9.312  -5.618   6.230  1.00 93.89           C
ATOM   4629  HB  THR A 304       9.286  -6.706   6.295  1.00 93.89           H
ATOM   4630  OG1 THR A 304       9.320  -4.929   7.477  1.00 93.89           O
ATOM   4631  HG1 THR A 304       8.885  -5.490   8.182  1.00 93.89           H
ATOM   4632  CG2 THR A 304      10.611  -5.178   5.553  1.00 93.89           C
ATOM   4633 1HG2 THR A 304      10.668  -4.090   5.549  1.00 93.89           H
ATOM   4634 2HG2 THR A 304      10.628  -5.546   4.527  1.00 93.89           H
ATOM   4635 3HG2 THR A 304      11.462  -5.585   6.099  1.00 93.89           H
ATOM   4636  HN  THR A 304       7.097  -5.942   7.148  1.00 93.89           H
ATOM   4637  N   ILE A 305       7.318  -6.891   4.109  1.00 93.52           N
ATOM   4638  CA  ILE A 305       7.046  -7.573   2.855  1.00 93.52           C
ATOM   4639  C   ILE A 305       6.079  -6.731   2.020  1.00 93.52           C
ATOM   4640  O   ILE A 305       6.228  -6.633   0.803  1.00 93.52           O
ATOM   4641  HA  ILE A 305       7.990  -7.652   2.315  1.00 93.52           H
ATOM   4642  CB  ILE A 305       6.554  -8.998   3.117  1.00 93.52           C
ATOM   4643  HB  ILE A 305       5.723  -8.948   3.821  1.00 93.52           H
ATOM   4644  CG1 ILE A 305       7.648  -9.846   3.768  1.00 93.52           C
ATOM   4645 1HG1 ILE A 305       8.422 -10.072   3.035  1.00 93.52           H
ATOM   4646 2HG1 ILE A 305       8.123  -9.279   4.569  1.00 93.52           H
ATOM   4647  CG2 ILE A 305       6.020  -9.638   1.833  1.00 93.52           C
ATOM   4648 1HG2 ILE A 305       5.189  -9.045   1.450  1.00 93.52           H
ATOM   4649 2HG2 ILE A 305       6.815  -9.674   1.088  1.00 93.52           H
ATOM   4650 3HG2 ILE A 305       5.676 -10.650   2.048  1.00 93.52           H
ATOM   4651  CD1 ILE A 305       7.072 -11.148   4.329  1.00 93.52           C
ATOM   4652 1HD1 ILE A 305       6.316 -10.917   5.079  1.00 93.52           H
ATOM   4653 2HD1 ILE A 305       6.619 -11.722   3.521  1.00 93.52           H
ATOM   4654 3HD1 ILE A 305       7.871 -11.731   4.786  1.00 93.52           H
ATOM   4655  HN  ILE A 305       7.065  -7.400   4.931  1.00 93.52           H
ATOM   4656  N   ALA A 306       5.109  -6.146   2.708  1.00 90.90           N
ATOM   4657  CA  ALA A 306       4.083  -5.366   2.038  1.00 90.90           C
ATOM   4658  C   ALA A 306       4.729  -4.150   1.369  1.00 90.90           C
ATOM   4659  O   ALA A 306       4.287  -3.715   0.306  1.00 90.90           O
ATOM   4660  HA  ALA A 306       3.635  -5.996   1.270  1.00 90.90           H
ATOM   4661  CB  ALA A 306       3.002  -4.971   3.046  1.00 90.90           C
ATOM   4662 1HB  ALA A 306       2.555  -5.870   3.470  1.00 90.90           H
ATOM   4663 2HB  ALA A 306       3.449  -4.376   3.843  1.00 90.90           H
ATOM   4664 3HB  ALA A 306       2.233  -4.385   2.543  1.00 90.90           H
ATOM   4665  HN  ALA A 306       5.019  -6.199   3.702  1.00 90.90           H
ATOM   4666  N   PHE A 307       5.763  -3.637   2.019  1.00 92.31           N
ATOM   4667  CA  PHE A 307       6.413  -2.424   1.552  1.00 92.31           C
ATOM   4668  C   PHE A 307       7.233  -2.693   0.289  1.00 92.31           C
ATOM   4669  O   PHE A 307       7.335  -1.833  -0.585  1.00 92.31           O
ATOM   4670  HA  PHE A 307       5.627  -1.703   1.326  1.00 92.31           H
ATOM   4671  CB  PHE A 307       7.352  -1.962   2.668  1.00 92.31           C
ATOM   4672 1HB  PHE A 307       7.960  -2.807   2.990  1.00 92.31           H
ATOM   4673 2HB  PHE A 307       8.035  -1.213   2.267  1.00 92.31           H
ATOM   4674  CG  PHE A 307       6.633  -1.377   3.884  1.00 92.31           C
ATOM   4675  CD1 PHE A 307       5.274  -1.365   3.930  1.00 92.31           C
ATOM   4676  HD1 PHE A 307       4.697  -1.772   3.100  1.00 92.31           H
ATOM   4677  CD2 PHE A 307       7.352  -0.868   4.920  1.00 92.31           C
ATOM   4678  HD2 PHE A 307       8.442  -0.878   4.884  1.00 92.31           H
ATOM   4679  CE1 PHE A 307       4.606  -0.821   5.059  1.00 92.31           C
ATOM   4680  HE1 PHE A 307       3.516  -0.811   5.096  1.00 92.31           H
ATOM   4681  CE2 PHE A 307       6.685  -0.325   6.050  1.00 92.31           C
ATOM   4682  HE2 PHE A 307       7.261   0.083   6.880  1.00 92.31           H
ATOM   4683  CZ  PHE A 307       5.325  -0.313   6.095  1.00 92.31           C
ATOM   4684  HZ  PHE A 307       4.813   0.104   6.962  1.00 92.31           H
ATOM   4685  HN  PHE A 307       6.155  -4.034   2.848  1.00 92.31           H
ATOM   4686  N   PHE A 308       7.798  -3.890   0.233  1.00 92.25           N
ATOM   4687  CA  PHE A 308       8.596  -4.289  -0.915  1.00 92.25           C
ATOM   4688  C   PHE A 308       7.778  -4.206  -2.205  1.00 92.25           C
ATOM   4689  O   PHE A 308       8.336  -4.035  -3.288  1.00 92.25           O
ATOM   4690  HA  PHE A 308       9.439  -3.601  -0.977  1.00 92.25           H
ATOM   4691  CB  PHE A 308       9.017  -5.741  -0.684  1.00 92.25           C
ATOM   4692 1HB  PHE A 308       8.310  -6.210  -0.000  1.00 92.25           H
ATOM   4693 2HB  PHE A 308       8.954  -6.282  -1.629  1.00 92.25           H
ATOM   4694  CG  PHE A 308      10.430  -5.896  -0.119  1.00 92.25           C
ATOM   4695  CD1 PHE A 308      11.507  -5.802  -0.944  1.00 92.25           C
ATOM   4696  HD1 PHE A 308      11.364  -5.615  -2.008  1.00 92.25           H
ATOM   4697  CD2 PHE A 308      10.610  -6.129   1.209  1.00 92.25           C
ATOM   4698  HD2 PHE A 308       9.747  -6.206   1.871  1.00 92.25           H
ATOM   4699  CE1 PHE A 308      12.819  -5.946  -0.419  1.00 92.25           C
ATOM   4700  HE1 PHE A 308      13.682  -5.870  -1.080  1.00 92.25           H
ATOM   4701  CE2 PHE A 308      11.921  -6.274   1.734  1.00 92.25           C
ATOM   4702  HE2 PHE A 308      12.065  -6.460   2.798  1.00 92.25           H
ATOM   4703  CZ  PHE A 308      12.998  -6.179   0.909  1.00 92.25           C
ATOM   4704  HZ  PHE A 308      14.005  -6.289   1.312  1.00 92.25           H
ATOM   4705  HN  PHE A 308       7.718  -4.581   0.952  1.00 92.25           H
ATOM   4706  N   HIS A 309       6.469  -4.332  -2.048  1.00 88.75           N
ATOM   4707  CA  HIS A 309       5.575  -4.347  -3.194  1.00 88.75           C
ATOM   4708  C   HIS A 309       5.755  -3.061  -4.002  1.00 88.75           C
ATOM   4709  O   HIS A 309       5.686  -3.081  -5.230  1.00 88.75           O
ATOM   4710  HA  HIS A 309       5.870  -5.197  -3.809  1.00 88.75           H
ATOM   4711  CB  HIS A 309       4.128  -4.571  -2.751  1.00 88.75           C
ATOM   4712 1HB  HIS A 309       4.078  -5.482  -2.154  1.00 88.75           H
ATOM   4713 2HB  HIS A 309       3.825  -3.749  -2.103  1.00 88.75           H
ATOM   4714  CG  HIS A 309       3.146  -4.680  -3.893  1.00 88.75           C
ATOM   4715  ND1 HIS A 309       2.489  -3.584  -4.424  1.00 88.75           N
ATOM   4716  HD1 HIS A 309       2.590  -2.637  -4.119  1.00 88.75           H
ATOM   4717  CD2 HIS A 309       2.718  -5.765  -4.600  1.00 88.75           C
ATOM   4718  HD2 HIS A 309       3.037  -6.795  -4.442  1.00 88.75           H
ATOM   4719  CE1 HIS A 309       1.702  -4.002  -5.405  1.00 88.75           C
ATOM   4720  HE1 HIS A 309       1.055  -3.376  -6.018  1.00 88.75           H
ATOM   4721  NE2 HIS A 309       1.845  -5.355  -5.512  1.00 88.75           N
ATOM   4722  HN  HIS A 309       6.018  -4.423  -1.160  1.00 88.75           H
ATOM   4723  N   SER A 310       5.983  -1.973  -3.281  1.00 89.06           N
ATOM   4724  CA  SER A 310       6.014  -0.658  -3.898  1.00 89.06           C
ATOM   4725  C   SER A 310       7.264  -0.519  -4.769  1.00 89.06           C
ATOM   4726  O   SER A 310       7.374   0.418  -5.559  1.00 89.06           O
ATOM   4727  HA  SER A 310       5.114  -0.606  -4.511  1.00 89.06           H
ATOM   4728  CB  SER A 310       5.976   0.447  -2.842  1.00 89.06           C
ATOM   4729 1HB  SER A 310       6.752   0.265  -2.099  1.00 89.06           H
ATOM   4730 2HB  SER A 310       6.203   1.405  -3.311  1.00 89.06           H
ATOM   4731  OG  SER A 310       4.709   0.525  -2.195  1.00 89.06           O
ATOM   4732  HG  SER A 310       4.032   0.922  -2.815  1.00 89.06           H
ATOM   4733  HN  SER A 310       6.144  -1.980  -2.294  1.00 89.06           H
ATOM   4734  N   CYS A 311       8.177  -1.464  -4.595  1.00 91.35           N
ATOM   4735  CA  CYS A 311       9.407  -1.467  -5.367  1.00 91.35           C
ATOM   4736  C   CYS A 311       9.317  -2.583  -6.410  1.00 91.35           C
ATOM   4737  O   CYS A 311      10.172  -2.688  -7.288  1.00 91.35           O
ATOM   4738  HA  CYS A 311       9.478  -0.492  -5.849  1.00 91.35           H
ATOM   4739  CB  CYS A 311      10.637  -1.622  -4.470  1.00 91.35           C
ATOM   4740 1HB  CYS A 311      11.539  -1.369  -5.028  1.00 91.35           H
ATOM   4741 2HB  CYS A 311      10.576  -0.929  -3.632  1.00 91.35           H
ATOM   4742  SG  CYS A 311      10.748  -3.341  -3.852  1.00 91.35           S
ATOM   4743  HG  CYS A 311      11.880  -3.173  -3.174  1.00 91.35           H
ATOM   4744  HN  CYS A 311       8.085  -2.216  -3.942  1.00 91.35           H
ATOM   4745  N   LEU A 312       8.273  -3.388  -6.280  1.00 88.33           N
ATOM   4746  CA  LEU A 312       8.116  -4.554  -7.133  1.00 88.33           C
ATOM   4747  C   LEU A 312       7.424  -4.139  -8.433  1.00 88.33           C
ATOM   4748  O   LEU A 312       7.664  -4.731  -9.484  1.00 88.33           O
ATOM   4749  HA  LEU A 312       9.114  -4.919  -7.374  1.00 88.33           H
ATOM   4750  CB  LEU A 312       7.393  -5.674  -6.382  1.00 88.33           C
ATOM   4751 1HB  LEU A 312       6.490  -5.259  -5.934  1.00 88.33           H
ATOM   4752 2HB  LEU A 312       7.074  -6.423  -7.107  1.00 88.33           H
ATOM   4753  CG  LEU A 312       8.198  -6.375  -5.287  1.00 88.33           C
ATOM   4754  HG  LEU A 312       8.493  -5.629  -4.549  1.00 88.33           H
ATOM   4755  CD1 LEU A 312       7.343  -7.416  -4.559  1.00 88.33           C
ATOM   4756 1HD1 LEU A 312       6.484  -6.925  -4.102  1.00 88.33           H
ATOM   4757 2HD1 LEU A 312       6.997  -8.164  -5.272  1.00 88.33           H
ATOM   4758 3HD1 LEU A 312       7.940  -7.899  -3.786  1.00 88.33           H
ATOM   4759  CD2 LEU A 312       9.482  -6.983  -5.854  1.00 88.33           C
ATOM   4760 1HD2 LEU A 312       9.230  -7.713  -6.623  1.00 88.33           H
ATOM   4761 2HD2 LEU A 312      10.096  -6.195  -6.288  1.00 88.33           H
ATOM   4762 3HD2 LEU A 312      10.035  -7.476  -5.054  1.00 88.33           H
ATOM   4763  HN  LEU A 312       7.545  -3.255  -5.607  1.00 88.33           H
ATOM   4764  N   ASN A 313       6.581  -3.123  -8.319  1.00 80.14           N
ATOM   4765  CA  ASN A 313       5.729  -2.730  -9.429  1.00 80.14           C
ATOM   4766  C   ASN A 313       6.598  -2.438 -10.654  1.00 80.14           C
ATOM   4767  O   ASN A 313       6.393  -3.019 -11.718  1.00 80.14           O
ATOM   4768  HA  ASN A 313       5.056  -3.572  -9.587  1.00 80.14           H
ATOM   4769  CB  ASN A 313       4.941  -1.462  -9.096  1.00 80.14           C
ATOM   4770 1HB  ASN A 313       5.592  -0.745  -8.595  1.00 80.14           H
ATOM   4771 2HB  ASN A 313       4.596  -0.991 -10.016  1.00 80.14           H
ATOM   4772  CG  ASN A 313       3.742  -1.781  -8.200  1.00 80.14           C
ATOM   4773  OD1 ASN A 313       3.216  -2.882  -8.192  1.00 80.14           O
ATOM   4774  ND2 ASN A 313       3.341  -0.760  -7.449  1.00 80.14           N
ATOM   4775 1HD2 ASN A 313       3.816   0.118  -7.503  1.00 80.14           H
ATOM   4776 2HD2 ASN A 313       2.563  -0.870  -6.830  1.00 80.14           H
ATOM   4777  HN  ASN A 313       6.474  -2.575  -7.490  1.00 80.14           H
ATOM   4778  N   PRO A 314       7.581  -1.535 -10.528  1.00 79.83           N
ATOM   4779  CA  PRO A 314       8.433  -1.183 -11.666  1.00 79.83           C
ATOM   4780  C   PRO A 314       9.056  -2.406 -12.319  1.00 79.83           C
ATOM   4781  O   PRO A 314       9.144  -2.483 -13.544  1.00 79.83           O
ATOM   4782  HA  PRO A 314       7.837  -0.714 -12.449  1.00 79.83           H
ATOM   4783  CB  PRO A 314       9.492  -0.264 -11.055  1.00 79.83           C
ATOM   4784 1HB  PRO A 314      10.373  -0.822 -10.737  1.00 79.83           H
ATOM   4785 2HB  PRO A 314       9.833   0.486 -11.769  1.00 79.83           H
ATOM   4786  CG  PRO A 314       8.770   0.371  -9.873  1.00 79.83           C
ATOM   4787 1HG  PRO A 314       9.469   0.770  -9.138  1.00 79.83           H
ATOM   4788 2HG  PRO A 314       8.141   1.205 -10.183  1.00 79.83           H
ATOM   4789  CD  PRO A 314       7.953  -0.784  -9.315  1.00 79.83           C
ATOM   4790 1HD  PRO A 314       8.535  -1.397  -8.628  1.00 79.83           H
ATOM   4791 2HD  PRO A 314       7.080  -0.433  -8.764  1.00 79.83           H
ATOM   4792  N   VAL A 315       9.477  -3.338 -11.477  1.00 82.56           N
ATOM   4793  CA  VAL A 315      10.201  -4.505 -11.952  1.00 82.56           C
ATOM   4794  C   VAL A 315       9.286  -5.336 -12.853  1.00 82.56           C
ATOM   4795  O   VAL A 315       9.717  -5.833 -13.892  1.00 82.56           O
ATOM   4796  HA  VAL A 315      11.046  -4.150 -12.542  1.00 82.56           H
ATOM   4797  CB  VAL A 315      10.752  -5.298 -10.765  1.00 82.56           C
ATOM   4798  HB  VAL A 315       9.908  -5.607 -10.148  1.00 82.56           H
ATOM   4799  CG1 VAL A 315      11.476  -6.560 -11.238  1.00 82.56           C
ATOM   4800 1HG1 VAL A 315      10.781  -7.193 -11.789  1.00 82.56           H
ATOM   4801 2HG1 VAL A 315      12.306  -6.280 -11.887  1.00 82.56           H
ATOM   4802 3HG1 VAL A 315      11.858  -7.104 -10.374  1.00 82.56           H
ATOM   4803  CG2 VAL A 315      11.670  -4.428  -9.903  1.00 82.56           C
ATOM   4804 1HG2 VAL A 315      12.507  -4.075 -10.506  1.00 82.56           H
ATOM   4805 2HG2 VAL A 315      11.110  -3.574  -9.523  1.00 82.56           H
ATOM   4806 3HG2 VAL A 315      12.048  -5.017  -9.067  1.00 82.56           H
ATOM   4807  HN  VAL A 315       9.330  -3.305 -10.488  1.00 82.56           H
ATOM   4808  N   LEU A 316       8.039  -5.461 -12.422  1.00 79.65           N
ATOM   4809  CA  LEU A 316       7.067  -6.248 -13.161  1.00 79.65           C
ATOM   4810  C   LEU A 316       6.919  -5.675 -14.572  1.00 79.65           C
ATOM   4811  O   LEU A 316       6.804  -6.423 -15.541  1.00 79.65           O
ATOM   4812  HA  LEU A 316       7.460  -7.262 -13.240  1.00 79.65           H
ATOM   4813  CB  LEU A 316       5.748  -6.333 -12.390  1.00 79.65           C
ATOM   4814 1HB  LEU A 316       5.407  -5.319 -12.181  1.00 79.65           H
ATOM   4815 2HB  LEU A 316       5.001  -6.794 -13.036  1.00 79.65           H
ATOM   4816  CG  LEU A 316       5.791  -7.108 -11.072  1.00 79.65           C
ATOM   4817  HG  LEU A 316       6.550  -6.656 -10.434  1.00 79.65           H
ATOM   4818  CD1 LEU A 316       4.456  -7.002 -10.330  1.00 79.65           C
ATOM   4819 1HD1 LEU A 316       4.244  -5.955 -10.113  1.00 79.65           H
ATOM   4820 2HD1 LEU A 316       3.661  -7.413 -10.952  1.00 79.65           H
ATOM   4821 3HD1 LEU A 316       4.514  -7.562  -9.397  1.00 79.65           H
ATOM   4822  CD2 LEU A 316       6.203  -8.563 -11.304  1.00 79.65           C
ATOM   4823 1HD2 LEU A 316       5.484  -9.043 -11.969  1.00 79.65           H
ATOM   4824 2HD2 LEU A 316       7.193  -8.592 -11.759  1.00 79.65           H
ATOM   4825 3HD2 LEU A 316       6.225  -9.091 -10.351  1.00 79.65           H
ATOM   4826  HN  LEU A 316       7.691  -5.036 -11.586  1.00 79.65           H
ATOM   4827  N   TYR A 317       6.926  -4.352 -14.642  1.00 75.19           N
ATOM   4828  CA  TYR A 317       6.746  -3.669 -15.912  1.00 75.19           C
ATOM   4829  C   TYR A 317       7.934  -3.919 -16.843  1.00 75.19           C
ATOM   4830  O   TYR A 317       7.760  -4.068 -18.051  1.00 75.19           O
ATOM   4831  HA  TYR A 317       5.841  -4.058 -16.378  1.00 75.19           H
ATOM   4832  CB  TYR A 317       6.677  -2.176 -15.582  1.00 75.19           C
ATOM   4833 1HB  TYR A 317       7.628  -1.866 -15.148  1.00 75.19           H
ATOM   4834 2HB  TYR A 317       6.551  -1.615 -16.508  1.00 75.19           H
ATOM   4835  CG  TYR A 317       5.548  -1.803 -14.618  1.00 75.19           C
ATOM   4836  CD1 TYR A 317       4.394  -2.558 -14.583  1.00 75.19           C
ATOM   4837  HD1 TYR A 317       4.286  -3.420 -15.242  1.00 75.19           H
ATOM   4838  CD2 TYR A 317       5.685  -0.712 -13.785  1.00 75.19           C
ATOM   4839  HD2 TYR A 317       6.597  -0.116 -13.813  1.00 75.19           H
ATOM   4840  CE1 TYR A 317       3.331  -2.207 -13.677  1.00 75.19           C
ATOM   4841  HE1 TYR A 317       2.414  -2.795 -13.639  1.00 75.19           H
ATOM   4842  CE2 TYR A 317       4.623  -0.361 -12.878  1.00 75.19           C
ATOM   4843  HE2 TYR A 317       4.718   0.498 -12.214  1.00 75.19           H
ATOM   4844  CZ  TYR A 317       3.499  -1.126 -12.869  1.00 75.19           C
ATOM   4845  OH  TYR A 317       2.495  -0.795 -12.013  1.00 75.19           O
ATOM   4846  HH  TYR A 317       1.845  -1.551 -11.939  1.00 75.19           H
ATOM   4847  HN  TYR A 317       7.053  -3.751 -13.853  1.00 75.19           H
ATOM   4848  N   VAL A 318       9.116  -3.957 -16.244  1.00 74.18           N
ATOM   4849  CA  VAL A 318      10.333  -4.178 -17.006  1.00 74.18           C
ATOM   4850  C   VAL A 318      10.273  -5.556 -17.667  1.00 74.18           C
ATOM   4851  O   VAL A 318      10.389  -5.669 -18.887  1.00 74.18           O
ATOM   4852  HA  VAL A 318      10.377  -3.417 -17.785  1.00 74.18           H
ATOM   4853  CB  VAL A 318      11.555  -4.002 -16.102  1.00 74.18           C
ATOM   4854  HB  VAL A 318      11.430  -4.655 -15.238  1.00 74.18           H
ATOM   4855  CG1 VAL A 318      12.837  -4.419 -16.825  1.00 74.18           C
ATOM   4856 1HG1 VAL A 318      12.766  -5.467 -17.116  1.00 74.18           H
ATOM   4857 2HG1 VAL A 318      12.969  -3.803 -17.715  1.00 74.18           H
ATOM   4858 3HG1 VAL A 318      13.690  -4.284 -16.160  1.00 74.18           H
ATOM   4859  CG2 VAL A 318      11.657  -2.563 -15.592  1.00 74.18           C
ATOM   4860 1HG2 VAL A 318      11.748  -1.883 -16.439  1.00 74.18           H
ATOM   4861 2HG2 VAL A 318      10.762  -2.315 -15.022  1.00 74.18           H
ATOM   4862 3HG2 VAL A 318      12.534  -2.465 -14.952  1.00 74.18           H
ATOM   4863  HN  VAL A 318       9.248  -3.841 -15.260  1.00 74.18           H
ATOM   4864  N   PHE A 319      10.092  -6.570 -16.834  1.00 74.37           N
ATOM   4865  CA  PHE A 319      10.259  -7.943 -17.278  1.00 74.37           C
ATOM   4866  C   PHE A 319       9.060  -8.400 -18.111  1.00 74.37           C
ATOM   4867  O   PHE A 319       9.222  -9.119 -19.096  1.00 74.37           O
ATOM   4868  HA  PHE A 319      11.160  -7.978 -17.891  1.00 74.37           H
ATOM   4869  CB  PHE A 319      10.353  -8.812 -16.022  1.00 74.37           C
ATOM   4870 1HB  PHE A 319       9.588  -8.493 -15.314  1.00 74.37           H
ATOM   4871 2HB  PHE A 319      10.129  -9.845 -16.289  1.00 74.37           H
ATOM   4872  CG  PHE A 319      11.717  -8.763 -15.332  1.00 74.37           C
ATOM   4873  CD1 PHE A 319      12.813  -9.274 -15.954  1.00 74.37           C
ATOM   4874  HD1 PHE A 319      12.719  -9.719 -16.945  1.00 74.37           H
ATOM   4875  CD2 PHE A 319      11.835  -8.208 -14.095  1.00 74.37           C
ATOM   4876  HD2 PHE A 319      10.957  -7.799 -13.596  1.00 74.37           H
ATOM   4877  CE1 PHE A 319      14.080  -9.229 -15.314  1.00 74.37           C
ATOM   4878  HE1 PHE A 319      14.958  -9.639 -15.813  1.00 74.37           H
ATOM   4879  CE2 PHE A 319      13.101  -8.163 -13.455  1.00 74.37           C
ATOM   4880  HE2 PHE A 319      13.195  -7.719 -12.464  1.00 74.37           H
ATOM   4881  CZ  PHE A 319      14.197  -8.675 -14.077  1.00 74.37           C
ATOM   4882  HZ  PHE A 319      15.169  -8.640 -13.586  1.00 74.37           H
ATOM   4883  HN  PHE A 319       9.837  -6.465 -15.873  1.00 74.37           H
ATOM   4884  N   VAL A 320       7.884  -7.964 -17.685  1.00 71.17           N
ATOM   4885  CA  VAL A 320       6.647  -8.530 -18.195  1.00 71.17           C
ATOM   4886  C   VAL A 320       6.051  -7.584 -19.240  1.00 71.17           C
ATOM   4887  O   VAL A 320       5.310  -8.016 -20.122  1.00 71.17           O
ATOM   4888  HA  VAL A 320       6.892  -9.476 -18.677  1.00 71.17           H
ATOM   4889  CB  VAL A 320       5.689  -8.821 -17.038  1.00 71.17           C
ATOM   4890  HB  VAL A 320       5.197  -7.887 -16.766  1.00 71.17           H
ATOM   4891  CG1 VAL A 320       4.606  -9.817 -17.461  1.00 71.17           C
ATOM   4892 1HG1 VAL A 320       4.035  -9.402 -18.291  1.00 71.17           H
ATOM   4893 2HG1 VAL A 320       5.073 -10.751 -17.772  1.00 71.17           H
ATOM   4894 3HG1 VAL A 320       3.939 -10.006 -16.620  1.00 71.17           H
ATOM   4895  CG2 VAL A 320       6.450  -9.327 -15.811  1.00 71.17           C
ATOM   4896 1HG2 VAL A 320       6.980 -10.244 -16.065  1.00 71.17           H
ATOM   4897 2HG2 VAL A 320       7.165  -8.570 -15.490  1.00 71.17           H
ATOM   4898 3HG2 VAL A 320       5.745  -9.526 -15.003  1.00 71.17           H
ATOM   4899  HN  VAL A 320       7.769  -7.239 -17.006  1.00 71.17           H
ATOM   4900  N   GLY A 321       6.397  -6.312 -19.107  1.00 72.78           N
ATOM   4901  CA  GLY A 321       5.857  -5.293 -19.991  1.00 72.78           C
ATOM   4902  C   GLY A 321       6.706  -5.159 -21.256  1.00 72.78           C
ATOM   4903  O   GLY A 321       7.743  -4.498 -21.245  1.00 72.78           O
ATOM   4904 1HA  GLY A 321       4.832  -5.547 -20.261  1.00 72.78           H
ATOM   4905 2HA  GLY A 321       5.822  -4.336 -19.469  1.00 72.78           H
ATOM   4906  HN  GLY A 321       7.033  -5.976 -18.412  1.00 72.78           H
ATOM   4907  N   GLU A 322       6.235  -5.798 -22.317  1.00 76.20           N
ATOM   4908  CA  GLU A 322       6.873  -5.665 -23.616  1.00 76.20           C
ATOM   4909  C   GLU A 322       6.828  -4.208 -24.082  1.00 76.20           C
ATOM   4910  O   GLU A 322       7.813  -3.690 -24.606  1.00 76.20           O
ATOM   4911  HA  GLU A 322       7.907  -5.973 -23.464  1.00 76.20           H
ATOM   4912  CB  GLU A 322       6.220  -6.590 -24.645  1.00 76.20           C
ATOM   4913 1HB  GLU A 322       5.155  -6.368 -24.715  1.00 76.20           H
ATOM   4914 2HB  GLU A 322       6.741  -6.504 -25.598  1.00 76.20           H
ATOM   4915  CG  GLU A 322       6.338  -8.054 -24.218  1.00 76.20           C
ATOM   4916 1HG  GLU A 322       7.335  -8.241 -23.818  1.00 76.20           H
ATOM   4917 2HG  GLU A 322       5.629  -8.262 -23.417  1.00 76.20           H
ATOM   4918  CD  GLU A 322       6.072  -8.992 -25.398  1.00 76.20           C
ATOM   4919  OE1 GLU A 322       6.932  -9.868 -25.632  1.00 76.20           O
ATOM   4920  OE2 GLU A 322       5.014  -8.811 -26.039  1.00 76.20           O
ATOM   4921  HN  GLU A 322       5.434  -6.397 -22.299  1.00 76.20           H
ATOM   4922  N   ARG A 323       5.675  -3.589 -23.873  1.00 76.64           N
ATOM   4923  CA  ARG A 323       5.482  -2.208 -24.284  1.00 76.64           C
ATOM   4924  C   ARG A 323       6.478  -1.296 -23.565  1.00 76.64           C
ATOM   4925  O   ARG A 323       7.063  -0.404 -24.177  1.00 76.64           O
ATOM   4926  HA  ARG A 323       5.659  -2.210 -25.360  1.00 76.64           H
ATOM   4927  CB  ARG A 323       4.059  -1.737 -23.981  1.00 76.64           C
ATOM   4928 1HB  ARG A 323       3.355  -2.547 -24.172  1.00 76.64           H
ATOM   4929 2HB  ARG A 323       3.973  -1.483 -22.925  1.00 76.64           H
ATOM   4930  CG  ARG A 323       3.690  -0.522 -24.835  1.00 76.64           C
ATOM   4931 1HG  ARG A 323       4.371   0.301 -24.616  1.00 76.64           H
ATOM   4932 2HG  ARG A 323       3.812  -0.764 -25.890  1.00 76.64           H
ATOM   4933  CD  ARG A 323       2.249  -0.083 -24.569  1.00 76.64           C
ATOM   4934 1HD  ARG A 323       1.595  -0.954 -24.532  1.00 76.64           H
ATOM   4935 2HD  ARG A 323       2.182   0.408 -23.598  1.00 76.64           H
ATOM   4936  NE  ARG A 323       1.797   0.841 -25.634  1.00 76.64           N
ATOM   4937  HE  ARG A 323       2.396   0.976 -26.423  1.00 76.64           H
ATOM   4938  CZ  ARG A 323       0.636   1.510 -25.605  1.00 76.64           C
ATOM   4939  NH1 ARG A 323      -0.205   1.369 -24.572  1.00 76.64           N
ATOM   4940 1HH1 ARG A 323       0.032   0.760 -23.814  1.00 76.64           H
ATOM   4941 2HH1 ARG A 323      -1.070   1.871 -24.558  1.00 76.64           H
ATOM   4942  NH2 ARG A 323       0.329   2.322 -26.626  1.00 76.64           N
ATOM   4943 1HH2 ARG A 323      -0.534   2.828 -26.620  1.00 76.64           H
ATOM   4944 2HH2 ARG A 323       0.962   2.422 -27.393  1.00 76.64           H
ATOM   4945  HN  ARG A 323       4.884  -4.013 -23.434  1.00 76.64           H
ATOM   4946  N   PHE A 324       6.640  -1.552 -22.275  1.00 78.43           N
ATOM   4947  CA  PHE A 324       7.508  -0.727 -21.452  1.00 78.43           C
ATOM   4948  C   PHE A 324       8.970  -0.873 -21.879  1.00 78.43           C
ATOM   4949  O   PHE A 324       9.698   0.115 -21.963  1.00 78.43           O
ATOM   4950  HA  PHE A 324       7.194   0.308 -21.587  1.00 78.43           H
ATOM   4951  CB  PHE A 324       7.358  -1.219 -20.011  1.00 78.43           C
ATOM   4952 1HB  PHE A 324       6.298  -1.276 -19.765  1.00 78.43           H
ATOM   4953 2HB  PHE A 324       7.757  -2.231 -19.940  1.00 78.43           H
ATOM   4954  CG  PHE A 324       8.060  -0.337 -18.976  1.00 78.43           C
ATOM   4955  CD1 PHE A 324       9.322  -0.638 -18.569  1.00 78.43           C
ATOM   4956  HD1 PHE A 324       9.834  -1.508 -18.980  1.00 78.43           H
ATOM   4957  CD2 PHE A 324       7.421   0.749 -18.463  1.00 78.43           C
ATOM   4958  HD2 PHE A 324       6.410   0.991 -18.789  1.00 78.43           H
ATOM   4959  CE1 PHE A 324       9.973   0.181 -17.608  1.00 78.43           C
ATOM   4960  HE1 PHE A 324      10.984  -0.061 -17.282  1.00 78.43           H
ATOM   4961  CE2 PHE A 324       8.072   1.568 -17.503  1.00 78.43           C
ATOM   4962  HE2 PHE A 324       7.560   2.438 -17.092  1.00 78.43           H
ATOM   4963  CZ  PHE A 324       9.334   1.266 -17.096  1.00 78.43           C
ATOM   4964  HZ  PHE A 324       9.834   1.895 -16.359  1.00 78.43           H
ATOM   4965  HN  PHE A 324       6.192  -2.305 -21.793  1.00 78.43           H
ATOM   4966  N   ARG A 325       9.357  -2.113 -22.137  1.00 81.19           N
ATOM   4967  CA  ARG A 325      10.711  -2.399 -22.580  1.00 81.19           C
ATOM   4968  C   ARG A 325      11.028  -1.615 -23.855  1.00 81.19           C
ATOM   4969  O   ARG A 325      12.119  -1.065 -23.994  1.00 81.19           O
ATOM   4970  HA  ARG A 325      11.347  -2.079 -21.754  1.00 81.19           H
ATOM   4971  CB  ARG A 325      10.900  -3.893 -22.847  1.00 81.19           C
ATOM   4972 1HB  ARG A 325       9.980  -4.312 -23.255  1.00 81.19           H
ATOM   4973 2HB  ARG A 325      11.677  -4.037 -23.598  1.00 81.19           H
ATOM   4974  CG  ARG A 325      11.280  -4.635 -21.564  1.00 81.19           C
ATOM   4975 1HG  ARG A 325      12.151  -4.162 -21.110  1.00 81.19           H
ATOM   4976 2HG  ARG A 325      10.466  -4.564 -20.843  1.00 81.19           H
ATOM   4977  CD  ARG A 325      11.586  -6.107 -21.852  1.00 81.19           C
ATOM   4978 1HD  ARG A 325      11.941  -6.219 -22.876  1.00 81.19           H
ATOM   4979 2HD  ARG A 325      12.384  -6.456 -21.197  1.00 81.19           H
ATOM   4980  NE  ARG A 325      10.370  -6.926 -21.647  1.00 81.19           N
ATOM   4981  HE  ARG A 325       9.633  -6.539 -21.093  1.00 81.19           H
ATOM   4982  CZ  ARG A 325      10.196  -8.153 -22.156  1.00 81.19           C
ATOM   4983  NH1 ARG A 325      11.152  -8.720 -22.905  1.00 81.19           N
ATOM   4984 1HH1 ARG A 325      12.002  -8.227 -23.088  1.00 81.19           H
ATOM   4985 2HH1 ARG A 325      11.014  -9.636 -23.282  1.00 81.19           H
ATOM   4986  NH2 ARG A 325       9.053  -8.804 -21.905  1.00 81.19           N
ATOM   4987 1HH2 ARG A 325       8.907  -9.721 -22.278  1.00 81.19           H
ATOM   4988 2HH2 ARG A 325       8.345  -8.374 -21.345  1.00 81.19           H
ATOM   4989  HN  ARG A 325       8.764  -2.914 -22.048  1.00 81.19           H
ATOM   4990  N   ARG A 326      10.055  -1.591 -24.754  1.00 82.19           N
ATOM   4991  CA  ARG A 326      10.207  -0.863 -26.002  1.00 82.19           C
ATOM   4992  C   ARG A 326      10.374   0.633 -25.728  1.00 82.19           C
ATOM   4993  O   ARG A 326      11.235   1.283 -26.317  1.00 82.19           O
ATOM   4994  HA  ARG A 326      11.104  -1.280 -26.460  1.00 82.19           H
ATOM   4995  CB  ARG A 326       8.998  -1.076 -26.915  1.00 82.19           C
ATOM   4996 1HB  ARG A 326       8.079  -0.947 -26.343  1.00 82.19           H
ATOM   4997 2HB  ARG A 326       8.993  -0.320 -27.700  1.00 82.19           H
ATOM   4998  CG  ARG A 326       9.022  -2.471 -27.542  1.00 82.19           C
ATOM   4999 1HG  ARG A 326       9.939  -2.599 -28.118  1.00 82.19           H
ATOM   5000 2HG  ARG A 326       9.031  -3.227 -26.757  1.00 82.19           H
ATOM   5001  CD  ARG A 326       7.810  -2.686 -28.450  1.00 82.19           C
ATOM   5002 1HD  ARG A 326       6.898  -2.399 -27.927  1.00 82.19           H
ATOM   5003 2HD  ARG A 326       7.887  -2.047 -29.330  1.00 82.19           H
ATOM   5004  NE  ARG A 326       7.731  -4.105 -28.862  1.00 82.19           N
ATOM   5005  HE  ARG A 326       7.899  -4.805 -28.168  1.00 82.19           H
ATOM   5006  CZ  ARG A 326       7.448  -4.511 -30.107  1.00 82.19           C
ATOM   5007  NH1 ARG A 326       7.213  -3.617 -31.078  1.00 82.19           N
ATOM   5008 1HH1 ARG A 326       7.249  -2.639 -30.875  1.00 82.19           H
ATOM   5009 2HH1 ARG A 326       7.003  -3.929 -32.004  1.00 82.19           H
ATOM   5010  NH2 ARG A 326       7.403  -5.825 -30.368  1.00 82.19           N
ATOM   5011 1HH2 ARG A 326       7.193  -6.145 -31.292  1.00 82.19           H
ATOM   5012 2HH2 ARG A 326       7.579  -6.486 -29.638  1.00 82.19           H
ATOM   5013  HN  ARG A 326       9.177  -2.056 -24.640  1.00 82.19           H
ATOM   5014  N   ASP A 327       9.535   1.134 -24.833  1.00 82.62           N
ATOM   5015  CA  ASP A 327       9.532   2.554 -24.524  1.00 82.62           C
ATOM   5016  C   ASP A 327      10.846   2.925 -23.836  1.00 82.62           C
ATOM   5017  O   ASP A 327      11.424   3.975 -24.116  1.00 82.62           O
ATOM   5018  HA  ASP A 327       9.408   3.056 -25.484  1.00 82.62           H
ATOM   5019  CB  ASP A 327       8.385   2.909 -23.576  1.00 82.62           C
ATOM   5020 1HB  ASP A 327       8.463   2.313 -22.666  1.00 82.62           H
ATOM   5021 2HB  ASP A 327       8.463   3.955 -23.279  1.00 82.62           H
ATOM   5022  CG  ASP A 327       7.028   2.661 -24.239  1.00 82.62           C
ATOM   5023  OD1 ASP A 327       6.970   2.797 -25.480  1.00 82.62           O
ATOM   5024  OD2 ASP A 327       6.080   2.342 -23.489  1.00 82.62           O
ATOM   5025  HN  ASP A 327       8.869   0.590 -24.324  1.00 82.62           H
ATOM   5026  N   LEU A 328      11.282   2.044 -22.947  1.00 84.02           N
ATOM   5027  CA  LEU A 328      12.501   2.281 -22.193  1.00 84.02           C
ATOM   5028  C   LEU A 328      13.670   2.456 -23.164  1.00 84.02           C
ATOM   5029  O   LEU A 328      14.428   3.419 -23.061  1.00 84.02           O
ATOM   5030  HA  LEU A 328      12.368   3.212 -21.641  1.00 84.02           H
ATOM   5031  CB  LEU A 328      12.717   1.171 -21.162  1.00 84.02           C
ATOM   5032 1HB  LEU A 328      11.877   1.179 -20.467  1.00 84.02           H
ATOM   5033 2HB  LEU A 328      12.695   0.212 -21.680  1.00 84.02           H
ATOM   5034  CG  LEU A 328      14.013   1.251 -20.353  1.00 84.02           C
ATOM   5035  HG  LEU A 328      14.848   1.317 -21.050  1.00 84.02           H
ATOM   5036  CD1 LEU A 328      14.044   2.515 -19.490  1.00 84.02           C
ATOM   5037 1HD1 LEU A 328      13.977   3.394 -20.131  1.00 84.02           H
ATOM   5038 2HD1 LEU A 328      13.201   2.504 -18.800  1.00 84.02           H
ATOM   5039 3HD1 LEU A 328      14.976   2.547 -18.926  1.00 84.02           H
ATOM   5040  CD2 LEU A 328      14.219  -0.016 -19.520  1.00 84.02           C
ATOM   5041 1HD2 LEU A 328      13.383  -0.137 -18.831  1.00 84.02           H
ATOM   5042 2HD2 LEU A 328      14.273  -0.880 -20.182  1.00 84.02           H
ATOM   5043 3HD2 LEU A 328      15.147   0.068 -18.955  1.00 84.02           H
ATOM   5044  HN  LEU A 328      10.817   1.183 -22.740  1.00 84.02           H
ATOM   5045  N   VAL A 329      13.780   1.509 -24.084  1.00 83.53           N
ATOM   5046  CA  VAL A 329      14.889   1.504 -25.023  1.00 83.53           C
ATOM   5047  C   VAL A 329      14.824   2.763 -25.889  1.00 83.53           C
ATOM   5048  O   VAL A 329      15.856   3.331 -26.243  1.00 83.53           O
ATOM   5049  HA  VAL A 329      15.811   1.524 -24.443  1.00 83.53           H
ATOM   5050  CB  VAL A 329      14.873   0.213 -25.844  1.00 83.53           C
ATOM   5051  HB  VAL A 329      13.886   0.115 -26.297  1.00 83.53           H
ATOM   5052  CG1 VAL A 329      15.904   0.268 -26.973  1.00 83.53           C
ATOM   5053 1HG1 VAL A 329      15.675   1.105 -27.633  1.00 83.53           H
ATOM   5054 2HG1 VAL A 329      16.899   0.400 -26.550  1.00 83.53           H
ATOM   5055 3HG1 VAL A 329      15.871  -0.662 -27.541  1.00 83.53           H
ATOM   5056  CG2 VAL A 329      15.102  -1.008 -24.951  1.00 83.53           C
ATOM   5057 1HG2 VAL A 329      16.070  -0.920 -24.457  1.00 83.53           H
ATOM   5058 2HG2 VAL A 329      14.315  -1.062 -24.199  1.00 83.53           H
ATOM   5059 3HG2 VAL A 329      15.086  -1.912 -25.560  1.00 83.53           H
ATOM   5060  HN  VAL A 329      13.130   0.757 -24.193  1.00 83.53           H
ATOM   5061  N   LYS A 330      13.601   3.164 -26.205  1.00 82.48           N
[truncated: 117,320 more chars]
