# Supplementary material for: Noncanonical roles of chemokine regions in CCR9 activation revealed by structural modeling and mutational mapping
Source: Nat Commun. 2025 Aug 18;16:7695. doi: 10.1038/s41467-025-62321-9 (PMC12361432; doi:10.1038/s41467-025-62321-9)
Supplement: Supplementary file 4 — Supplementary Data 2 [file 41467_2025_62321_MOESM4_ESM.zip › CCR9_CCL25_rnk124.pdb]

SSBOND   1 CYS A   38    CYS A  289 
SSBOND   2 CYS A  119    CYS A  198 
SSBOND   3 CYS B    7    CYS B   35 
SSBOND   4 CYS B    8    CYS B   52 
ATOM      1  N   GLU A  20      -1.708  -3.270  61.188  1.00 44.99           N
ATOM      2  CA  GLU A  20      -1.967  -3.063  59.773  1.00 44.99           C
ATOM      3  C   GLU A  20      -0.710  -3.362  58.954  1.00 44.99           C
ATOM      4  O   GLU A  20      -0.789  -3.582  57.746  1.00 44.99           O
ATOM      5  HA  GLU A  20      -2.754  -3.771  59.515  1.00 44.99           H
ATOM      6  CB  GLU A  20      -2.467  -1.641  59.510  1.00 44.99           C
ATOM      7 1HB  GLU A  20      -1.968  -0.945  60.185  1.00 44.99           H
ATOM      8 2HB  GLU A  20      -2.330  -1.392  58.458  1.00 44.99           H
ATOM      9  CG  GLU A  20      -3.967  -1.527  59.789  1.00 44.99           C
ATOM     10 1HG  GLU A  20      -4.473  -2.432  59.453  1.00 44.99           H
ATOM     11 2HG  GLU A  20      -4.136  -1.447  60.863  1.00 44.99           H
ATOM     12  CD  GLU A  20      -4.565  -0.309  59.081  1.00 44.99           C
ATOM     13  OE1 GLU A  20      -5.812  -0.244  59.020  1.00 44.99           O
ATOM     14  OE2 GLU A  20      -3.762   0.529  58.617  1.00 44.99           O
ATOM     15  HN  GLU A  20      -0.770  -3.535  61.411  1.00 44.99           H
ATOM     16  N   SER A  21       0.421  -3.361  59.644  1.00 50.72           N
ATOM     17  CA  SER A  21       1.707  -3.445  58.973  1.00 50.72           C
ATOM     18  C   SER A  21       1.934  -4.865  58.450  1.00 50.72           C
ATOM     19  O   SER A  21       2.345  -5.050  57.306  1.00 50.72           O
ATOM     20  HA  SER A  21       1.648  -2.737  58.146  1.00 50.72           H
ATOM     21  CB  SER A  21       2.846  -3.036  59.910  1.00 50.72           C
ATOM     22 1HB  SER A  21       3.742  -2.831  59.325  1.00 50.72           H
ATOM     23 2HB  SER A  21       2.580  -2.111  60.422  1.00 50.72           H
ATOM     24  OG  SER A  21       3.131  -4.046  60.875  1.00 50.72           O
ATOM     25  HG  SER A  21       3.872  -3.746  61.475  1.00 50.72           H
ATOM     26  HN  SER A  21       0.468  -3.305  60.641  1.00 50.72           H
ATOM     27  N   THR A  22       1.655  -5.830  59.314  1.00 52.32           N
ATOM     28  CA  THR A  22       1.925  -7.222  58.993  1.00 52.32           C
ATOM     29  C   THR A  22       0.985  -7.706  57.887  1.00 52.32           C
ATOM     30  O   THR A  22       1.433  -8.258  56.884  1.00 52.32           O
ATOM     31  HA  THR A  22       2.940  -7.294  58.604  1.00 52.32           H
ATOM     32  CB  THR A  22       1.814  -8.034  60.284  1.00 52.32           C
ATOM     33  HB  THR A  22       1.404  -9.025  60.087  1.00 52.32           H
ATOM     34  OG1 THR A  22       1.037  -7.209  61.148  1.00 52.32           O
ATOM     35  HG1 THR A  22       0.694  -7.748  61.918  1.00 52.32           H
ATOM     36  CG2 THR A  22       3.155  -8.172  61.007  1.00 52.32           C
ATOM     37 1HG2 THR A  22       3.532  -7.182  61.265  1.00 52.32           H
ATOM     38 2HG2 THR A  22       3.870  -8.674  60.355  1.00 52.32           H
ATOM     39 3HG2 THR A  22       3.020  -8.757  61.917  1.00 52.32           H
ATOM     40  HN  THR A  22       1.254  -5.675  60.216  1.00 52.32           H
ATOM     41  N   SER A  23      -0.302  -7.481  58.108  1.00 54.12           N
ATOM     42  CA  SER A  23      -1.312  -7.919  57.160  1.00 54.12           C
ATOM     43  C   SER A  23      -1.051  -7.290  55.790  1.00 54.12           C
ATOM     44  O   SER A  23      -1.180  -7.955  54.763  1.00 54.12           O
ATOM     45  HA  SER A  23      -1.210  -9.003  57.109  1.00 54.12           H
ATOM     46  CB  SER A  23      -2.718  -7.562  57.648  1.00 54.12           C
ATOM     47 1HB  SER A  23      -3.451  -7.889  56.911  1.00 54.12           H
ATOM     48 2HB  SER A  23      -2.929  -8.103  58.570  1.00 54.12           H
ATOM     49  OG  SER A  23      -2.865  -6.163  57.874  1.00 54.12           O
ATOM     50  HG  SER A  23      -3.796  -5.962  58.178  1.00 54.12           H
ATOM     51  HN  SER A  23      -0.657  -7.010  58.916  1.00 54.12           H
ATOM     52  N   SER A  24      -0.687  -6.016  55.818  1.00 58.21           N
ATOM     53  CA  SER A  24      -0.410  -5.289  54.591  1.00 58.21           C
ATOM     54  C   SER A  24       0.823  -5.876  53.902  1.00 58.21           C
ATOM     55  O   SER A  24       0.983  -5.743  52.690  1.00 58.21           O
ATOM     56  HA  SER A  24      -1.296  -5.424  53.970  1.00 58.21           H
ATOM     57  CB  SER A  24      -0.205  -3.799  54.868  1.00 58.21           C
ATOM     58 1HB  SER A  24      -0.375  -3.233  53.952  1.00 58.21           H
ATOM     59 2HB  SER A  24      -0.944  -3.459  55.594  1.00 58.21           H
ATOM     60  OG  SER A  24       1.104  -3.523  55.360  1.00 58.21           O
ATOM     61  HG  SER A  24       1.299  -4.097  56.155  1.00 58.21           H
ATOM     62  HN  SER A  24      -0.582  -5.483  56.658  1.00 58.21           H
ATOM     63  N   MET A  25       1.663  -6.513  54.705  1.00 60.70           N
ATOM     64  CA  MET A  25       2.868  -7.136  54.185  1.00 60.70           C
ATOM     65  C   MET A  25       2.548  -8.473  53.514  1.00 60.70           C
ATOM     66  O   MET A  25       3.095  -8.789  52.458  1.00 60.70           O
ATOM     67  HA  MET A  25       3.265  -6.438  53.447  1.00 60.70           H
ATOM     68  CB  MET A  25       3.860  -7.362  55.327  1.00 60.70           C
ATOM     69 1HB  MET A  25       3.747  -6.575  56.073  1.00 60.70           H
ATOM     70 2HB  MET A  25       3.639  -8.306  55.825  1.00 60.70           H
ATOM     71  CG  MET A  25       5.300  -7.378  54.809  1.00 60.70           C
ATOM     72 1HG  MET A  25       5.941  -7.913  55.509  1.00 60.70           H
ATOM     73 2HG  MET A  25       5.347  -7.913  53.860  1.00 60.70           H
ATOM     74  SD  MET A  25       5.890  -5.707  54.595  1.00 60.70           S
ATOM     75  CE  MET A  25       7.643  -5.968  54.813  1.00 60.70           C
ATOM     76 1HE  MET A  25       7.828  -6.380  55.805  1.00 60.70           H
ATOM     77 2HE  MET A  25       8.003  -6.665  54.057  1.00 60.70           H
ATOM     78 3HE  MET A  25       8.167  -5.017  54.710  1.00 60.70           H
ATOM     79  HN  MET A  25       1.531  -6.606  55.692  1.00 60.70           H
ATOM     80  N   GLU A  26       1.664  -9.224  54.154  1.00 61.26           N
ATOM     81  CA  GLU A  26       1.267 -10.521  53.635  1.00 61.26           C
ATOM     82  C   GLU A  26       0.480 -10.353  52.333  1.00 61.26           C
ATOM     83  O   GLU A  26       0.716 -11.072  51.364  1.00 61.26           O
ATOM     84  HA  GLU A  26       2.198 -11.052  53.438  1.00 61.26           H
ATOM     85  CB  GLU A  26       0.454 -11.301  54.670  1.00 61.26           C
ATOM     86 1HB  GLU A  26      -0.281 -10.642  55.132  1.00 61.26           H
ATOM     87 2HB  GLU A  26       0.011 -12.180  54.202  1.00 61.26           H
ATOM     88  CG  GLU A  26       1.352 -11.819  55.795  1.00 61.26           C
ATOM     89 1HG  GLU A  26       2.145 -12.439  55.377  1.00 61.26           H
ATOM     90 2HG  GLU A  26       1.835 -10.979  56.295  1.00 61.26           H
ATOM     91  CD  GLU A  26       0.546 -12.629  56.812  1.00 61.26           C
ATOM     92  OE1 GLU A  26       1.171 -13.473  57.489  1.00 61.26           O
ATOM     93  OE2 GLU A  26      -0.678 -12.387  56.888  1.00 61.26           O
ATOM     94  HN  GLU A  26       1.222  -8.959  55.012  1.00 61.26           H
ATOM     95  N   ASP A  27      -0.440  -9.400  52.354  1.00 58.24           N
ATOM     96  CA  ASP A  27      -1.278  -9.143  51.195  1.00 58.24           C
ATOM     97  C   ASP A  27      -0.391  -8.867  49.980  1.00 58.24           C
ATOM     98  O   ASP A  27      -0.700  -9.299  48.870  1.00 58.24           O
ATOM     99  HA  ASP A  27      -1.883 -10.042  51.075  1.00 58.24           H
ATOM    100  CB  ASP A  27      -2.168  -7.918  51.419  1.00 58.24           C
ATOM    101 1HB  ASP A  27      -1.590  -7.128  51.898  1.00 58.24           H
ATOM    102 2HB  ASP A  27      -2.505  -7.529  50.458  1.00 58.24           H
ATOM    103  CG  ASP A  27      -3.378  -8.270  52.286  1.00 58.24           C
ATOM    104  OD1 ASP A  27      -3.627  -9.485  52.446  1.00 58.24           O
ATOM    105  OD2 ASP A  27      -4.027  -7.317  52.769  1.00 58.24           O
ATOM    106  HN  ASP A  27      -0.616  -8.810  53.142  1.00 58.24           H
ATOM    107  N   TYR A  28       0.695  -8.151  50.231  1.00 61.75           N
ATOM    108  CA  TYR A  28       1.631  -7.814  49.171  1.00 61.75           C
ATOM    109  C   TYR A  28       2.427  -9.044  48.732  1.00 61.75           C
ATOM    110  O   TYR A  28       2.834  -9.144  47.576  1.00 61.75           O
ATOM    111  HA  TYR A  28       1.058  -7.439  48.323  1.00 61.75           H
ATOM    112  CB  TYR A  28       2.593  -6.785  49.769  1.00 61.75           C
ATOM    113 1HB  TYR A  28       2.015  -5.950  50.165  1.00 61.75           H
ATOM    114 2HB  TYR A  28       3.116  -7.239  50.611  1.00 61.75           H
ATOM    115  CG  TYR A  28       3.624  -6.247  48.776  1.00 61.75           C
ATOM    116  CD1 TYR A  28       4.896  -6.783  48.743  1.00 61.75           C
ATOM    117  HD1 TYR A  28       5.164  -7.590  49.425  1.00 61.75           H
ATOM    118  CD2 TYR A  28       3.284  -5.226  47.912  1.00 61.75           C
ATOM    119  HD2 TYR A  28       2.280  -4.802  47.938  1.00 61.75           H
ATOM    120  CE1 TYR A  28       5.867  -6.277  47.808  1.00 61.75           C
ATOM    121  HE1 TYR A  28       6.874  -6.691  47.772  1.00 61.75           H
ATOM    122  CE2 TYR A  28       4.255  -4.720  46.978  1.00 61.75           C
ATOM    123  HE2 TYR A  28       3.999  -3.913  46.290  1.00 61.75           H
ATOM    124  CZ  TYR A  28       5.498  -5.270  46.972  1.00 61.75           C
ATOM    125  OH  TYR A  28       6.416  -4.792  46.088  1.00 61.75           O
ATOM    126  HH  TYR A  28       6.982  -5.541  45.744  1.00 61.75           H
ATOM    127  HN  TYR A  28       0.938  -7.802  51.136  1.00 61.75           H
ATOM    128  N   VAL A  29       2.626  -9.950  49.678  1.00 61.43           N
ATOM    129  CA  VAL A  29       3.427 -11.135  49.424  1.00 61.43           C
ATOM    130  C   VAL A  29       2.585 -12.160  48.661  1.00 61.43           C
ATOM    131  O   VAL A  29       3.099 -12.875  47.802  1.00 61.43           O
ATOM    132  HA  VAL A  29       4.267 -10.836  48.798  1.00 61.43           H
ATOM    133  CB  VAL A  29       3.986 -11.681  50.739  1.00 61.43           C
ATOM    134  HB  VAL A  29       3.154 -11.804  51.432  1.00 61.43           H
ATOM    135  CG1 VAL A  29       4.633 -13.052  50.533  1.00 61.43           C
ATOM    136 1HG1 VAL A  29       3.889 -13.752  50.153  1.00 61.43           H
ATOM    137 2HG1 VAL A  29       5.449 -12.965  49.815  1.00 61.43           H
ATOM    138 3HG1 VAL A  29       5.023 -13.417  51.483  1.00 61.43           H
ATOM    139  CG2 VAL A  29       4.976 -10.696  51.364  1.00 61.43           C
ATOM    140 1HG2 VAL A  29       5.804 -10.527  50.676  1.00 61.43           H
ATOM    141 2HG2 VAL A  29       4.471  -9.751  51.565  1.00 61.43           H
ATOM    142 3HG2 VAL A  29       5.359 -11.109  52.298  1.00 61.43           H
ATOM    143  HN  VAL A  29       2.251  -9.884  50.603  1.00 61.43           H
ATOM    144  N   ASN A  30       1.306 -12.200  49.003  1.00 63.95           N
ATOM    145  CA  ASN A  30       0.420 -13.222  48.471  1.00 63.95           C
ATOM    146  C   ASN A  30      -0.153 -12.749  47.134  1.00 63.95           C
ATOM    147  O   ASN A  30      -0.779 -13.525  46.414  1.00 63.95           O
ATOM    148  HA  ASN A  30       1.040 -14.113  48.368  1.00 63.95           H
ATOM    149  CB  ASN A  30      -0.751 -13.485  49.421  1.00 63.95           C
ATOM    150 1HB  ASN A  30      -1.116 -12.540  49.823  1.00 63.95           H
ATOM    151 2HB  ASN A  30      -1.575 -13.937  48.870  1.00 63.95           H
ATOM    152  CG  ASN A  30      -0.330 -14.405  50.568  1.00 63.95           C
ATOM    153  OD1 ASN A  30       0.670 -15.101  50.506  1.00 63.95           O
ATOM    154  ND2 ASN A  30      -1.148 -14.371  51.617  1.00 63.95           N
ATOM    155 1HD2 ASN A  30      -1.953 -13.778  51.604  1.00 63.95           H
ATOM    156 2HD2 ASN A  30      -0.958 -14.938  52.418  1.00 63.95           H
ATOM    157  HN  ASN A  30       0.874 -11.551  49.630  1.00 63.95           H
ATOM    158  N   PHE A  31       0.083 -11.478  46.842  1.00 67.78           N
ATOM    159  CA  PHE A  31      -0.380 -10.900  45.592  1.00 67.78           C
ATOM    160  C   PHE A  31       0.271 -11.593  44.393  1.00 67.78           C
ATOM    161  O   PHE A  31       1.495 -11.665  44.302  1.00 67.78           O
ATOM    162  HA  PHE A  31      -1.459 -11.042  45.550  1.00 67.78           H
ATOM    163  CB  PHE A  31       0.035  -9.427  45.601  1.00 67.78           C
ATOM    164 1HB  PHE A  31      -0.357  -8.955  46.502  1.00 67.78           H
ATOM    165 2HB  PHE A  31       1.122  -9.366  45.656  1.00 67.78           H
ATOM    166  CG  PHE A  31      -0.444  -8.638  44.380  1.00 67.78           C
ATOM    167  CD1 PHE A  31       0.376  -8.483  43.306  1.00 67.78           C
ATOM    168  HD1 PHE A  31       1.374  -8.920  43.315  1.00 67.78           H
ATOM    169  CD2 PHE A  31      -1.690  -8.093  44.369  1.00 67.78           C
ATOM    170  HD2 PHE A  31      -2.347  -8.218  45.230  1.00 67.78           H
ATOM    171  CE1 PHE A  31      -0.069  -7.751  42.173  1.00 67.78           C
ATOM    172  HE1 PHE A  31       0.588  -7.626  41.313  1.00 67.78           H
ATOM    173  CE2 PHE A  31      -2.135  -7.361  43.236  1.00 67.78           C
ATOM    174  HE2 PHE A  31      -3.133  -6.924  43.227  1.00 67.78           H
ATOM    175  CZ  PHE A  31      -1.315  -7.206  42.162  1.00 67.78           C
ATOM    176  HZ  PHE A  31      -1.656  -6.644  41.293  1.00 67.78           H
ATOM    177  HN  PHE A  31       0.579 -10.850  47.441  1.00 67.78           H
ATOM    178  N   ASN A  32      -0.579 -12.086  43.503  1.00 67.23           N
ATOM    179  CA  ASN A  32      -0.102 -12.742  42.297  1.00 67.23           C
ATOM    180  C   ASN A  32       0.354 -11.683  41.292  1.00 67.23           C
ATOM    181  O   ASN A  32      -0.457 -11.149  40.536  1.00 67.23           O
ATOM    182  HA  ASN A  32       0.715 -13.385  42.625  1.00 67.23           H
ATOM    183  CB  ASN A  32      -1.212 -13.568  41.644  1.00 67.23           C
ATOM    184 1HB  ASN A  32      -1.726 -14.158  42.403  1.00 67.23           H
ATOM    185 2HB  ASN A  32      -1.954 -12.902  41.202  1.00 67.23           H
ATOM    186  CG  ASN A  32      -0.645 -14.494  40.567  1.00 67.23           C
ATOM    187  OD1 ASN A  32       0.547 -14.533  40.309  1.00 67.23           O
ATOM    188  ND2 ASN A  32      -1.563 -15.236  39.953  1.00 67.23           N
ATOM    189 1HD2 ASN A  32      -2.525 -15.156  40.212  1.00 67.23           H
ATOM    190 2HD2 ASN A  32      -1.290 -15.874  39.233  1.00 67.23           H
ATOM    191  HN  ASN A  32      -1.573 -12.042  43.595  1.00 67.23           H
ATOM    192  N   PHE A  33       1.651 -11.411  41.314  1.00 69.22           N
ATOM    193  CA  PHE A  33       2.239 -10.493  40.354  1.00 69.22           C
ATOM    194  C   PHE A  33       2.480 -11.185  39.010  1.00 69.22           C
ATOM    195  O   PHE A  33       3.579 -11.119  38.462  1.00 69.22           O
ATOM    196  HA  PHE A  33       1.535  -9.672  40.217  1.00 69.22           H
ATOM    197  CB  PHE A  33       3.584 -10.044  40.930  1.00 69.22           C
ATOM    198 1HB  PHE A  33       4.206 -10.923  41.100  1.00 69.22           H
ATOM    199 2HB  PHE A  33       4.097  -9.428  40.192  1.00 69.22           H
ATOM    200  CG  PHE A  33       3.469  -9.258  42.238  1.00 69.22           C
ATOM    201  CD1 PHE A  33       3.271  -7.913  42.207  1.00 69.22           C
ATOM    202  HD1 PHE A  33       3.195  -7.395  41.251  1.00 69.22           H
ATOM    203  CD2 PHE A  33       3.564  -9.904  43.431  1.00 69.22           C
ATOM    204  HD2 PHE A  33       3.722 -10.982  43.455  1.00 69.22           H
ATOM    205  CE1 PHE A  33       3.165  -7.183  43.421  1.00 69.22           C
ATOM    206  HE1 PHE A  33       3.006  -6.105  43.396  1.00 69.22           H
ATOM    207  CE2 PHE A  33       3.457  -9.175  44.644  1.00 69.22           C
ATOM    208  HE2 PHE A  33       3.534  -9.693  45.600  1.00 69.22           H
ATOM    209  CZ  PHE A  33       3.260  -7.829  44.614  1.00 69.22           C
ATOM    210  HZ  PHE A  33       3.178  -7.269  45.545  1.00 69.22           H
ATOM    211  HN  PHE A  33       2.293 -11.804  41.971  1.00 69.22           H
ATOM    212  N   THR A  34       1.433 -11.833  38.519  1.00 72.91           N
ATOM    213  CA  THR A  34       1.373 -12.202  37.115  1.00 72.91           C
ATOM    214  C   THR A  34       1.773 -11.016  36.235  1.00 72.91           C
ATOM    215  O   THR A  34       1.236  -9.920  36.383  1.00 72.91           O
ATOM    216  HA  THR A  34       2.102 -12.993  36.936  1.00 72.91           H
ATOM    217  CB  THR A  34      -0.034 -12.728  36.824  1.00 72.91           C
ATOM    218  HB  THR A  34      -0.748 -11.908  36.750  1.00 72.91           H
ATOM    219  OG1 THR A  34      -0.278 -13.663  37.872  1.00 72.91           O
ATOM    220  HG1 THR A  34       0.484 -14.306  37.941  1.00 72.91           H
ATOM    221  CG2 THR A  34      -0.091 -13.573  35.550  1.00 72.91           C
ATOM    222 1HG2 THR A  34       0.573 -14.431  35.652  1.00 72.91           H
ATOM    223 2HG2 THR A  34       0.224 -12.968  34.699  1.00 72.91           H
ATOM    224 3HG2 THR A  34      -1.112 -13.921  35.391  1.00 72.91           H
ATOM    225  HN  THR A  34       0.639 -12.104  39.062  1.00 72.91           H
ATOM    226  N   ASP A  35       2.712 -11.277  35.337  1.00 80.29           N
ATOM    227  CA  ASP A  35       3.334 -10.209  34.573  1.00 80.29           C
ATOM    228  C   ASP A  35       2.440  -9.851  33.384  1.00 80.29           C
ATOM    229  O   ASP A  35       2.700 -10.276  32.258  1.00 80.29           O
ATOM    230  HA  ASP A  35       3.444  -9.381  35.275  1.00 80.29           H
ATOM    231  CB  ASP A  35       4.696 -10.642  34.028  1.00 80.29           C
ATOM    232 1HB  ASP A  35       5.149 -11.367  34.705  1.00 80.29           H
ATOM    233 2HB  ASP A  35       4.565 -11.141  33.068  1.00 80.29           H
ATOM    234  CG  ASP A  35       5.628  -9.440  33.861  1.00 80.29           C
ATOM    235  OD1 ASP A  35       5.231  -8.347  34.320  1.00 80.29           O
ATOM    236  OD2 ASP A  35       6.716  -9.642  33.279  1.00 80.29           O
ATOM    237  HN  ASP A  35       3.048 -12.195  35.130  1.00 80.29           H
ATOM    238  N   PHE A  36       1.406  -9.075  33.673  1.00 89.90           N
ATOM    239  CA  PHE A  36       0.514  -8.598  32.630  1.00 89.90           C
ATOM    240  C   PHE A  36       1.104  -7.377  31.921  1.00 89.90           C
ATOM    241  O   PHE A  36       0.601  -6.957  30.880  1.00 89.90           O
ATOM    242  HA  PHE A  36       0.392  -9.409  31.913  1.00 89.90           H
ATOM    243  CB  PHE A  36      -0.795  -8.194  33.312  1.00 89.90           C
ATOM    244 1HB  PHE A  36      -0.571  -7.506  34.128  1.00 89.90           H
ATOM    245 2HB  PHE A  36      -1.412  -7.649  32.597  1.00 89.90           H
ATOM    246  CG  PHE A  36      -1.599  -9.373  33.864  1.00 89.90           C
ATOM    247  CD1 PHE A  36      -1.709 -10.519  33.140  1.00 89.90           C
ATOM    248  HD1 PHE A  36      -1.224 -10.597  32.167  1.00 89.90           H
ATOM    249  CD2 PHE A  36      -2.203  -9.274  35.078  1.00 89.90           C
ATOM    250  HD2 PHE A  36      -2.115  -8.356  35.658  1.00 89.90           H
ATOM    251  CE1 PHE A  36      -2.455 -11.613  33.652  1.00 89.90           C
ATOM    252  HE1 PHE A  36      -2.543 -12.531  33.072  1.00 89.90           H
ATOM    253  CE2 PHE A  36      -2.950 -10.369  35.590  1.00 89.90           C
ATOM    254  HE2 PHE A  36      -3.434 -10.290  36.563  1.00 89.90           H
ATOM    255  CZ  PHE A  36      -3.060 -11.515  34.866  1.00 89.90           C
ATOM    256  HZ  PHE A  36      -3.632 -12.355  35.259  1.00 89.90           H
ATOM    257  HN  PHE A  36       1.175  -8.774  34.598  1.00 89.90           H
ATOM    258  N   TYR A  37       2.162  -6.842  32.513  1.00 91.28           N
ATOM    259  CA  TYR A  37       2.919  -5.779  31.874  1.00 91.28           C
ATOM    260  C   TYR A  37       4.032  -6.350  30.994  1.00 91.28           C
ATOM    261  O   TYR A  37       4.971  -6.966  31.496  1.00 91.28           O
ATOM    262  HA  TYR A  37       2.233  -5.204  31.252  1.00 91.28           H
ATOM    263  CB  TYR A  37       3.548  -4.969  33.009  1.00 91.28           C
ATOM    264 1HB  TYR A  37       2.758  -4.620  33.674  1.00 91.28           H
ATOM    265 2HB  TYR A  37       4.192  -5.624  33.596  1.00 91.28           H
ATOM    266  CG  TYR A  37       4.365  -3.765  32.536  1.00 91.28           C
ATOM    267  CD1 TYR A  37       5.728  -3.885  32.354  1.00 91.28           C
ATOM    268  HD1 TYR A  37       6.222  -4.837  32.547  1.00 91.28           H
ATOM    269  CD2 TYR A  37       3.739  -2.559  32.292  1.00 91.28           C
ATOM    270  HD2 TYR A  37       2.663  -2.465  32.436  1.00 91.28           H
ATOM    271  CE1 TYR A  37       6.497  -2.752  31.909  1.00 91.28           C
ATOM    272  HE1 TYR A  37       7.574  -2.833  31.761  1.00 91.28           H
ATOM    273  CE2 TYR A  37       4.509  -1.426  31.846  1.00 91.28           C
ATOM    274  HE2 TYR A  37       4.027  -0.469  31.649  1.00 91.28           H
ATOM    275  CZ  TYR A  37       5.849  -1.579  31.677  1.00 91.28           C
ATOM    276  OH  TYR A  37       6.576  -0.509  31.256  1.00 91.28           O
ATOM    277  HH  TYR A  37       5.966   0.249  31.023  1.00 91.28           H
ATOM    278  HN  TYR A  37       2.502  -7.123  33.410  1.00 91.28           H
ATOM    279  N   CYS A  38       3.890  -6.126  29.696  1.00 91.64           N
ATOM    280  CA  CYS A  38       4.802  -6.717  28.730  1.00 91.64           C
ATOM    281  C   CYS A  38       5.796  -5.641  28.288  1.00 91.64           C
ATOM    282  O   CYS A  38       5.407  -4.642  27.686  1.00 91.64           O
ATOM    283  HA  CYS A  38       5.315  -7.531  29.242  1.00 91.64           H
ATOM    284  CB  CYS A  38       4.052  -7.325  27.543  1.00 91.64           C
ATOM    285 1HB  CYS A  38       3.263  -7.986  27.900  1.00 91.64           H
ATOM    286 2HB  CYS A  38       3.570  -6.536  26.965  1.00 91.64           H
ATOM    287  SG  CYS A  38       5.214  -8.257  26.480  1.00 91.64           S
ATOM    288  HN  CYS A  38       3.170  -5.555  29.302  1.00 91.64           H
ATOM    289  N   GLU A  39       7.060  -5.883  28.604  1.00 90.34           N
ATOM    290  CA  GLU A  39       8.133  -5.057  28.077  1.00 90.34           C
ATOM    291  C   GLU A  39       8.517  -5.518  26.670  1.00 90.34           C
ATOM    292  O   GLU A  39       8.851  -6.684  26.464  1.00 90.34           O
ATOM    293  HA  GLU A  39       7.728  -4.046  28.038  1.00 90.34           H
ATOM    294  CB  GLU A  39       9.346  -5.076  29.010  1.00 90.34           C
ATOM    295 1HB  GLU A  39       9.593  -6.105  29.270  1.00 90.34           H
ATOM    296 2HB  GLU A  39      10.174  -4.538  28.547  1.00 90.34           H
ATOM    297  CG  GLU A  39       9.041  -4.350  30.321  1.00 90.34           C
ATOM    298 1HG  GLU A  39       8.660  -3.351  30.108  1.00 90.34           H
ATOM    299 2HG  GLU A  39       8.257  -4.881  30.861  1.00 90.34           H
ATOM    300  CD  GLU A  39      10.292  -4.249  31.196  1.00 90.34           C
ATOM    301  OE1 GLU A  39      10.168  -3.676  32.300  1.00 90.34           O
ATOM    302  OE2 GLU A  39      11.344  -4.747  30.741  1.00 90.34           O
ATOM    303  HN  GLU A  39       7.353  -6.625  29.206  1.00 90.34           H
ATOM    304  N   LYS A  40       8.455  -4.580  25.737  1.00 90.08           N
ATOM    305  CA  LYS A  40       8.626  -4.908  24.332  1.00 90.08           C
ATOM    306  C   LYS A  40      10.071  -4.625  23.918  1.00 90.08           C
ATOM    307  O   LYS A  40      10.343  -4.345  22.752  1.00 90.08           O
ATOM    308  HA  LYS A  40       8.438  -5.976  24.221  1.00 90.08           H
ATOM    309  CB  LYS A  40       7.587  -4.176  23.480  1.00 90.08           C
ATOM    310 1HB  LYS A  40       7.705  -3.099  23.602  1.00 90.08           H
ATOM    311 2HB  LYS A  40       7.755  -4.397  22.426  1.00 90.08           H
ATOM    312  CG  LYS A  40       6.167  -4.586  23.873  1.00 90.08           C
ATOM    313 1HG  LYS A  40       6.026  -4.441  24.944  1.00 90.08           H
ATOM    314 2HG  LYS A  40       5.446  -3.944  23.367  1.00 90.08           H
ATOM    315  CD  LYS A  40       5.899  -6.048  23.511  1.00 90.08           C
ATOM    316 1HD  LYS A  40       6.200  -6.233  22.480  1.00 90.08           H
ATOM    317 2HD  LYS A  40       6.504  -6.700  24.141  1.00 90.08           H
ATOM    318  CE  LYS A  40       4.418  -6.394  23.685  1.00 90.08           C
ATOM    319 1HE  LYS A  40       4.210  -6.608  24.733  1.00 90.08           H
ATOM    320 2HE  LYS A  40       3.804  -5.538  23.406  1.00 90.08           H
ATOM    321  NZ  LYS A  40       4.058  -7.563  22.852  1.00 90.08           N
ATOM    322 1HZ  LYS A  40       3.078  -7.787  22.991  1.00 90.08           H
ATOM    323 2HZ  LYS A  40       4.220  -7.345  21.876  1.00 90.08           H
ATOM    324 3HZ  LYS A  40       4.627  -8.357  23.120  1.00 90.08           H
ATOM    325  HN  LYS A  40       8.292  -3.612  25.928  1.00 90.08           H
ATOM    326  N   ASN A  41      10.960  -4.708  24.897  1.00 89.49           N
ATOM    327  CA  ASN A  41      12.358  -4.386  24.668  1.00 89.49           C
ATOM    328  C   ASN A  41      12.914  -5.298  23.572  1.00 89.49           C
ATOM    329  O   ASN A  41      13.621  -4.839  22.677  1.00 89.49           O
ATOM    330  HA  ASN A  41      12.367  -3.335  24.379  1.00 89.49           H
ATOM    331  CB  ASN A  41      13.189  -4.607  25.933  1.00 89.49           C
ATOM    332 1HB  ASN A  41      12.870  -5.525  26.427  1.00 89.49           H
ATOM    333 2HB  ASN A  41      14.238  -4.737  25.666  1.00 89.49           H
ATOM    334  CG  ASN A  41      13.046  -3.427  26.897  1.00 89.49           C
ATOM    335  OD1 ASN A  41      12.698  -2.321  26.517  1.00 89.49           O
ATOM    336  ND2 ASN A  41      13.333  -3.723  28.161  1.00 89.49           N
ATOM    337 1HD2 ASN A  41      13.613  -4.651  28.406  1.00 89.49           H
ATOM    338 2HD2 ASN A  41      13.268  -3.018  28.867  1.00 89.49           H
ATOM    339  HN  ASN A  41      10.739  -4.988  25.832  1.00 89.49           H
ATOM    340  N   ASN A  42      12.573  -6.574  23.680  1.00 91.39           N
ATOM    341  CA  ASN A  42      13.072  -7.563  22.740  1.00 91.39           C
ATOM    342  C   ASN A  42      12.579  -7.218  21.333  1.00 91.39           C
ATOM    343  O   ASN A  42      13.319  -7.355  20.361  1.00 91.39           O
ATOM    344  HA  ASN A  42      14.158  -7.517  22.824  1.00 91.39           H
ATOM    345  CB  ASN A  42      12.561  -8.962  23.090  1.00 91.39           C
ATOM    346 1HB  ASN A  42      11.478  -8.938  23.213  1.00 91.39           H
ATOM    347 2HB  ASN A  42      12.772  -9.647  22.268  1.00 91.39           H
ATOM    348  CG  ASN A  42      13.215  -9.480  24.372  1.00 91.39           C
ATOM    349  OD1 ASN A  42      14.173  -8.922  24.880  1.00 91.39           O
ATOM    350  ND2 ASN A  42      12.645 -10.576  24.866  1.00 91.39           N
ATOM    351 1HD2 ASN A  42      11.860 -10.985  24.400  1.00 91.39           H
ATOM    352 2HD2 ASN A  42      13.001 -10.991  25.703  1.00 91.39           H
ATOM    353  HN  ASN A  42      11.969  -6.934  24.391  1.00 91.39           H
ATOM    354  N   VAL A  43      11.331  -6.777  21.270  1.00 91.77           N
ATOM    355  CA  VAL A  43      10.723  -6.431  19.996  1.00 91.77           C
ATOM    356  C   VAL A  43      11.456  -5.230  19.395  1.00 91.77           C
ATOM    357  O   VAL A  43      11.742  -5.207  18.199  1.00 91.77           O
ATOM    358  HA  VAL A  43      10.846  -7.286  19.330  1.00 91.77           H
ATOM    359  CB  VAL A  43       9.224  -6.187  20.181  1.00 91.77           C
ATOM    360  HB  VAL A  43       9.104  -5.306  20.812  1.00 91.77           H
ATOM    361  CG1 VAL A  43       8.546  -5.900  18.839  1.00 91.77           C
ATOM    362 1HG1 VAL A  43       8.992  -5.013  18.389  1.00 91.77           H
ATOM    363 2HG1 VAL A  43       8.682  -6.753  18.174  1.00 91.77           H
ATOM    364 3HG1 VAL A  43       7.482  -5.729  19.000  1.00 91.77           H
ATOM    365  CG2 VAL A  43       8.559  -7.368  20.890  1.00 91.77           C
ATOM    366 1HG2 VAL A  43       8.695  -8.271  20.296  1.00 91.77           H
ATOM    367 2HG2 VAL A  43       9.014  -7.506  21.871  1.00 91.77           H
ATOM    368 3HG2 VAL A  43       7.494  -7.167  21.008  1.00 91.77           H
ATOM    369  HN  VAL A  43      10.740  -6.655  22.067  1.00 91.77           H
ATOM    370  N   ARG A  44      11.738  -4.260  20.253  1.00 90.47           N
ATOM    371  CA  ARG A  44      12.382  -3.035  19.812  1.00 90.47           C
ATOM    372  C   ARG A  44      13.809  -3.324  19.342  1.00 90.47           C
ATOM    373  O   ARG A  44      14.279  -2.731  18.373  1.00 90.47           O
ATOM    374  HA  ARG A  44      11.763  -2.676  18.990  1.00 90.47           H
ATOM    375  CB  ARG A  44      12.423  -1.999  20.937  1.00 90.47           C
ATOM    376 1HB  ARG A  44      12.787  -2.465  21.852  1.00 90.47           H
ATOM    377 2HB  ARG A  44      13.127  -1.207  20.681  1.00 90.47           H
ATOM    378  CG  ARG A  44      11.038  -1.398  21.180  1.00 90.47           C
ATOM    379 1HG  ARG A  44      10.644  -0.992  20.247  1.00 90.47           H
ATOM    380 2HG  ARG A  44      10.350  -2.179  21.503  1.00 90.47           H
ATOM    381  CD  ARG A  44      11.097  -0.293  22.237  1.00 90.47           C
ATOM    382 1HD  ARG A  44      12.102   0.125  22.282  1.00 90.47           H
ATOM    383 2HD  ARG A  44      10.425   0.520  21.963  1.00 90.47           H
ATOM    384  NE  ARG A  44      10.717  -0.838  23.560  1.00 90.47           N
ATOM    385  HE  ARG A  44      10.103  -1.628  23.583  1.00 90.47           H
ATOM    386  CZ  ARG A  44      11.143  -0.340  24.728  1.00 90.47           C
ATOM    387  NH1 ARG A  44      11.966   0.717  24.757  1.00 90.47           N
ATOM    388 1HH1 ARG A  44      12.267   1.140  23.902  1.00 90.47           H
ATOM    389 2HH1 ARG A  44      12.280   1.083  25.633  1.00 90.47           H
ATOM    390  NH2 ARG A  44      10.734  -0.914  25.868  1.00 90.47           N
ATOM    391 1HH2 ARG A  44      11.043  -0.554  26.748  1.00 90.47           H
ATOM    392 2HH2 ARG A  44      10.120  -1.703  25.837  1.00 90.47           H
ATOM    393  HN  ARG A  44      11.535  -4.303  21.231  1.00 90.47           H
ATOM    394  N   GLN A  45      14.458  -4.237  20.051  1.00 92.18           N
ATOM    395  CA  GLN A  45      15.828  -4.598  19.730  1.00 92.18           C
ATOM    396  C   GLN A  45      15.896  -5.249  18.347  1.00 92.18           C
ATOM    397  O   GLN A  45      16.790  -4.947  17.558  1.00 92.18           O
ATOM    398  HA  GLN A  45      16.382  -3.659  19.724  1.00 92.18           H
ATOM    399  CB  GLN A  45      16.417  -5.520  20.800  1.00 92.18           C
ATOM    400 1HB  GLN A  45      16.298  -5.064  21.783  1.00 92.18           H
ATOM    401 2HB  GLN A  45      15.867  -6.461  20.816  1.00 92.18           H
ATOM    402  CG  GLN A  45      17.898  -5.793  20.534  1.00 92.18           C
ATOM    403 1HG  GLN A  45      18.019  -6.233  19.544  1.00 92.18           H
ATOM    404 2HG  GLN A  45      18.451  -4.853  20.534  1.00 92.18           H
ATOM    405  CD  GLN A  45      18.481  -6.733  21.591  1.00 92.18           C
ATOM    406  OE1 GLN A  45      17.774  -7.325  22.390  1.00 92.18           O
ATOM    407  NE2 GLN A  45      19.806  -6.837  21.550  1.00 92.18           N
ATOM    408 1HE2 GLN A  45      20.328  -6.324  20.869  1.00 92.18           H
ATOM    409 2HE2 GLN A  45      20.281  -7.429  22.202  1.00 92.18           H
ATOM    410  HN  GLN A  45      14.063  -4.724  20.830  1.00 92.18           H
ATOM    411  N   PHE A  46      14.939  -6.131  18.096  1.00 93.75           N
ATOM    412  CA  PHE A  46      14.847  -6.786  16.803  1.00 93.75           C
ATOM    413  C   PHE A  46      14.620  -5.766  15.686  1.00 93.75           C
ATOM    414  O   PHE A  46      15.302  -5.798  14.663  1.00 93.75           O
ATOM    415  HA  PHE A  46      15.792  -7.303  16.634  1.00 93.75           H
ATOM    416  CB  PHE A  46      13.646  -7.732  16.866  1.00 93.75           C
ATOM    417 1HB  PHE A  46      13.850  -8.514  17.597  1.00 93.75           H
ATOM    418 2HB  PHE A  46      12.778  -7.178  17.225  1.00 93.75           H
ATOM    419  CG  PHE A  46      13.297  -8.385  15.527  1.00 93.75           C
ATOM    420  CD1 PHE A  46      12.252  -7.916  14.793  1.00 93.75           C
ATOM    421  HD1 PHE A  46      11.663  -7.075  15.159  1.00 93.75           H
ATOM    422  CD2 PHE A  46      14.032  -9.434  15.070  1.00 93.75           C
ATOM    423  HD2 PHE A  46      14.869  -9.810  15.658  1.00 93.75           H
ATOM    424  CE1 PHE A  46      11.928  -8.522  13.550  1.00 93.75           C
ATOM    425  HE1 PHE A  46      11.091  -8.146  12.963  1.00 93.75           H
ATOM    426  CE2 PHE A  46      13.708 -10.040  13.827  1.00 93.75           C
ATOM    427  HE2 PHE A  46      14.297 -10.881  13.461  1.00 93.75           H
ATOM    428  CZ  PHE A  46      12.663  -9.571  13.094  1.00 93.75           C
ATOM    429  HZ  PHE A  46      12.415 -10.036  12.140  1.00 93.75           H
ATOM    430  HN  PHE A  46      14.237  -6.397  18.756  1.00 93.75           H
ATOM    431  N   ALA A  47      13.658  -4.885  15.919  1.00 92.67           N
ATOM    432  CA  ALA A  47      13.268  -3.918  14.907  1.00 92.67           C
ATOM    433  C   ALA A  47      14.482  -3.072  14.521  1.00 92.67           C
ATOM    434  O   ALA A  47      14.692  -2.781  13.344  1.00 92.67           O
ATOM    435  HA  ALA A  47      12.928  -4.472  14.032  1.00 92.67           H
ATOM    436  CB  ALA A  47      12.109  -3.068  15.433  1.00 92.67           C
ATOM    437 1HB  ALA A  47      11.261  -3.714  15.665  1.00 92.67           H
ATOM    438 2HB  ALA A  47      12.423  -2.543  16.335  1.00 92.67           H
ATOM    439 3HB  ALA A  47      11.816  -2.343  14.674  1.00 92.67           H
ATOM    440  HN  ALA A  47      13.151  -4.825  16.779  1.00 92.67           H
ATOM    441  N   SER A  48      15.251  -2.700  15.534  1.00 92.94           N
ATOM    442  CA  SER A  48      16.307  -1.719  15.352  1.00 92.94           C
ATOM    443  C   SER A  48      17.383  -2.275  14.417  1.00 92.94           C
ATOM    444  O   SER A  48      18.104  -1.515  13.772  1.00 92.94           O
ATOM    445  HA  SER A  48      15.821  -0.852  14.903  1.00 92.94           H
ATOM    446  CB  SER A  48      16.924  -1.318  16.693  1.00 92.94           C
ATOM    447 1HB  SER A  48      17.596  -0.473  16.545  1.00 92.94           H
ATOM    448 2HB  SER A  48      16.137  -0.986  17.369  1.00 92.94           H
ATOM    449  OG  SER A  48      17.642  -2.394  17.293  1.00 92.94           O
ATOM    450  HG  SER A  48      18.033  -2.100  18.165  1.00 92.94           H
ATOM    451  HN  SER A  48      15.163  -3.058  16.464  1.00 92.94           H
ATOM    452  N   HIS A  49      17.458  -3.597  14.374  1.00 94.09           N
ATOM    453  CA  HIS A  49      18.451  -4.264  13.548  1.00 94.09           C
ATOM    454  C   HIS A  49      17.830  -4.636  12.200  1.00 94.09           C
ATOM    455  O   HIS A  49      18.487  -4.544  11.164  1.00 94.09           O
ATOM    456  HA  HIS A  49      19.254  -3.545  13.382  1.00 94.09           H
ATOM    457  CB  HIS A  49      19.046  -5.468  14.279  1.00 94.09           C
ATOM    458 1HB  HIS A  49      18.236  -6.125  14.596  1.00 94.09           H
ATOM    459 2HB  HIS A  49      19.663  -6.036  13.582  1.00 94.09           H
ATOM    460  CG  HIS A  49      19.880  -5.104  15.485  1.00 94.09           C
ATOM    461  ND1 HIS A  49      19.328  -4.844  16.727  1.00 94.09           N
ATOM    462  HD1 HIS A  49      18.353  -4.869  16.951  1.00 94.09           H
ATOM    463  CD2 HIS A  49      21.229  -4.961  15.625  1.00 94.09           C
ATOM    464  HD2 HIS A  49      21.969  -5.094  14.837  1.00 94.09           H
ATOM    465  CE1 HIS A  49      20.309  -4.557  17.569  1.00 94.09           C
ATOM    466  HE1 HIS A  49      20.196  -4.308  18.624  1.00 94.09           H
ATOM    467  NE2 HIS A  49      21.487  -4.630  16.884  1.00 94.09           N
ATOM    468  HN  HIS A  49      16.858  -4.209  14.889  1.00 94.09           H
ATOM    469  N   PHE A  50      16.572  -5.048  12.257  1.00 95.26           N
ATOM    470  CA  PHE A  50      15.944  -5.693  11.117  1.00 95.26           C
ATOM    471  C   PHE A  50      15.423  -4.657  10.119  1.00 95.26           C
ATOM    472  O   PHE A  50      15.656  -4.775   8.917  1.00 95.26           O
ATOM    473  HA  PHE A  50      16.703  -6.310  10.635  1.00 95.26           H
ATOM    474  CB  PHE A  50      14.763  -6.503  11.656  1.00 95.26           C
ATOM    475 1HB  PHE A  50      15.133  -7.225  12.384  1.00 95.26           H
ATOM    476 2HB  PHE A  50      14.088  -5.832  12.187  1.00 95.26           H
ATOM    477  CG  PHE A  50      13.974  -7.248  10.577  1.00 95.26           C
ATOM    478  CD1 PHE A  50      12.741  -6.807  10.210  1.00 95.26           C
ATOM    479  HD1 PHE A  50      12.315  -5.923  10.685  1.00 95.26           H
ATOM    480  CD2 PHE A  50      14.506  -8.350   9.985  1.00 95.26           C
ATOM    481  HD2 PHE A  50      15.494  -8.704  10.279  1.00 95.26           H
ATOM    482  CE1 PHE A  50      12.009  -7.498   9.209  1.00 95.26           C
ATOM    483  HE1 PHE A  50      11.021  -7.144   8.915  1.00 95.26           H
ATOM    484  CE2 PHE A  50      13.774  -9.041   8.983  1.00 95.26           C
ATOM    485  HE2 PHE A  50      14.200  -9.925   8.508  1.00 95.26           H
ATOM    486  CZ  PHE A  50      12.541  -8.600   8.616  1.00 95.26           C
ATOM    487  HZ  PHE A  50      11.979  -9.131   7.847  1.00 95.26           H
ATOM    488  HN  PHE A  50      15.987  -4.948  13.062  1.00 95.26           H
ATOM    489  N   LEU A  51      14.727  -3.665  10.654  1.00 94.87           N
ATOM    490  CA  LEU A  51      13.879  -2.817   9.833  1.00 94.87           C
ATOM    491  C   LEU A  51      14.757  -1.880   9.000  1.00 94.87           C
ATOM    492  O   LEU A  51      14.609  -1.807   7.781  1.00 94.87           O
ATOM    493  HA  LEU A  51      13.326  -3.467   9.155  1.00 94.87           H
ATOM    494  CB  LEU A  51      12.851  -2.087  10.700  1.00 94.87           C
ATOM    495 1HB  LEU A  51      13.385  -1.493  11.441  1.00 94.87           H
ATOM    496 2HB  LEU A  51      12.302  -1.389  10.068  1.00 94.87           H
ATOM    497  CG  LEU A  51      11.840  -2.973  11.430  1.00 94.87           C
ATOM    498  HG  LEU A  51      12.387  -3.630  12.107  1.00 94.87           H
ATOM    499  CD1 LEU A  51      10.891  -2.132  12.286  1.00 94.87           C
ATOM    500 1HD1 LEU A  51      11.466  -1.575  13.026  1.00 94.87           H
ATOM    501 2HD1 LEU A  51      10.348  -1.435  11.648  1.00 94.87           H
ATOM    502 3HD1 LEU A  51      10.183  -2.787  12.794  1.00 94.87           H
ATOM    503  CD2 LEU A  51      11.083  -3.868  10.446  1.00 94.87           C
ATOM    504 1HD2 LEU A  51      10.548  -3.247   9.728  1.00 94.87           H
ATOM    505 2HD2 LEU A  51      11.791  -4.507   9.918  1.00 94.87           H
ATOM    506 3HD2 LEU A  51      10.371  -4.487  10.992  1.00 94.87           H
ATOM    507  HN  LEU A  51      14.735  -3.437  11.628  1.00 94.87           H
ATOM    508  N   PRO A  52      15.681  -1.151   9.639  1.00 95.70           N
ATOM    509  CA  PRO A  52      16.366  -0.044   8.966  1.00 95.70           C
ATOM    510  C   PRO A  52      16.992  -0.469   7.648  1.00 95.70           C
ATOM    511  O   PRO A  52      16.755   0.155   6.615  1.00 95.70           O
ATOM    512  HA  PRO A  52      15.651   0.735   8.704  1.00 95.70           H
ATOM    513  CB  PRO A  52      17.424   0.397   9.980  1.00 95.70           C
ATOM    514 1HB  PRO A  52      18.372  -0.114   9.819  1.00 95.70           H
ATOM    515 2HB  PRO A  52      17.624   1.467   9.912  1.00 95.70           H
ATOM    516  CG  PRO A  52      16.804   0.025  11.322  1.00 95.70           C
ATOM    517 1HG  PRO A  52      17.556  -0.053  12.107  1.00 95.70           H
ATOM    518 2HG  PRO A  52      16.086   0.774  11.658  1.00 95.70           H
ATOM    519  CD  PRO A  52      16.141  -1.311  11.030  1.00 95.70           C
ATOM    520 1HD  PRO A  52      16.843  -2.140  11.127  1.00 95.70           H
ATOM    521 2HD  PRO A  52      15.318  -1.513  11.716  1.00 95.70           H
ATOM    522  N   PRO A  53      17.801  -1.537   7.651  1.00 96.96           N
ATOM    523  CA  PRO A  53      18.459  -1.988   6.422  1.00 96.96           C
ATOM    524  C   PRO A  53      17.473  -2.201   5.285  1.00 96.96           C
ATOM    525  O   PRO A  53      17.740  -1.816   4.147  1.00 96.96           O
ATOM    526  HA  PRO A  53      19.147  -1.223   6.063  1.00 96.96           H
ATOM    527  CB  PRO A  53      19.141  -3.294   6.835  1.00 96.96           C
ATOM    528 1HB  PRO A  53      18.499  -4.156   6.652  1.00 96.96           H
ATOM    529 2HB  PRO A  53      20.062  -3.460   6.277  1.00 96.96           H
ATOM    530  CG  PRO A  53      19.410  -3.097   8.322  1.00 96.96           C
ATOM    531 1HG  PRO A  53      19.564  -4.047   8.834  1.00 96.96           H
ATOM    532 2HG  PRO A  53      20.309  -2.506   8.496  1.00 96.96           H
ATOM    533  CD  PRO A  53      18.156  -2.386   8.803  1.00 96.96           C
ATOM    534 1HD  PRO A  53      17.358  -3.088   9.042  1.00 96.96           H
ATOM    535 2HD  PRO A  53      18.342  -1.801   9.703  1.00 96.96           H
ATOM    536  N   LEU A  54      16.349  -2.815   5.626  1.00 96.21           N
ATOM    537  CA  LEU A  54      15.382  -3.218   4.619  1.00 96.21           C
ATOM    538  C   LEU A  54      14.689  -1.975   4.058  1.00 96.21           C
ATOM    539  O   LEU A  54      14.503  -1.857   2.847  1.00 96.21           O
ATOM    540  HA  LEU A  54      15.933  -3.701   3.812  1.00 96.21           H
ATOM    541  CB  LEU A  54      14.414  -4.256   5.191  1.00 96.21           C
ATOM    542 1HB  LEU A  54      13.959  -3.842   6.091  1.00 96.21           H
ATOM    543 2HB  LEU A  54      13.612  -4.411   4.470  1.00 96.21           H
ATOM    544  CG  LEU A  54      15.020  -5.617   5.540  1.00 96.21           C
ATOM    545  HG  LEU A  54      15.842  -5.456   6.238  1.00 96.21           H
ATOM    546  CD1 LEU A  54      13.996  -6.508   6.246  1.00 96.21           C
ATOM    547 1HD1 LEU A  54      13.667  -6.025   7.166  1.00 96.21           H
ATOM    548 2HD1 LEU A  54      13.138  -6.664   5.591  1.00 96.21           H
ATOM    549 3HD1 LEU A  54      14.453  -7.469   6.482  1.00 96.21           H
ATOM    550  CD2 LEU A  54      15.607  -6.290   4.298  1.00 96.21           C
ATOM    551 1HD2 LEU A  54      14.820  -6.437   3.558  1.00 96.21           H
ATOM    552 2HD2 LEU A  54      16.388  -5.658   3.876  1.00 96.21           H
ATOM    553 3HD2 LEU A  54      16.031  -7.256   4.574  1.00 96.21           H
ATOM    554  HN  LEU A  54      16.097  -3.036   6.567  1.00 96.21           H
ATOM    555  N   TYR A  55      14.326  -1.079   4.964  1.00 95.44           N
ATOM    556  CA  TYR A  55      13.607   0.124   4.580  1.00 95.44           C
ATOM    557  C   TYR A  55      14.465   1.011   3.675  1.00 95.44           C
ATOM    558  O   TYR A  55      13.953   1.638   2.749  1.00 95.44           O
ATOM    559  HA  TYR A  55      12.711  -0.178   4.037  1.00 95.44           H
ATOM    560  CB  TYR A  55      13.316   0.875   5.881  1.00 95.44           C
ATOM    561 1HB  TYR A  55      14.219   0.886   6.492  1.00 95.44           H
ATOM    562 2HB  TYR A  55      13.077   1.912   5.645  1.00 95.44           H
ATOM    563  CG  TYR A  55      12.171   0.277   6.702  1.00 95.44           C
ATOM    564  CD1 TYR A  55      11.464  -0.803   6.214  1.00 95.44           C
ATOM    565  HD1 TYR A  55      11.720  -1.230   5.245  1.00 95.44           H
ATOM    566  CD2 TYR A  55      11.847   0.818   7.929  1.00 95.44           C
ATOM    567  HD2 TYR A  55      12.406   1.670   8.314  1.00 95.44           H
ATOM    568  CE1 TYR A  55      10.386  -1.365   6.986  1.00 95.44           C
ATOM    569  HE1 TYR A  55       9.819  -2.218   6.613  1.00 95.44           H
ATOM    570  CE2 TYR A  55      10.769   0.255   8.701  1.00 95.44           C
ATOM    571  HE2 TYR A  55      10.502   0.672   9.672  1.00 95.44           H
ATOM    572  CZ  TYR A  55      10.092  -0.809   8.192  1.00 95.44           C
ATOM    573  OH  TYR A  55       9.075  -1.340   8.921  1.00 95.44           O
ATOM    574  HH  TYR A  55       8.893  -0.769   9.722  1.00 95.44           H
ATOM    575  HN  TYR A  55      14.515  -1.164   5.942  1.00 95.44           H
ATOM    576  N   TRP A  56      15.755   1.034   3.975  1.00 96.96           N
ATOM    577  CA  TRP A  56      16.703   1.759   3.145  1.00 96.96           C
ATOM    578  C   TRP A  56      16.759   1.070   1.780  1.00 96.96           C
ATOM    579  O   TRP A  56      16.779   1.735   0.746  1.00 96.96           O
ATOM    580  HA  TRP A  56      16.336   2.779   3.033  1.00 96.96           H
ATOM    581  CB  TRP A  56      18.070   1.849   3.826  1.00 96.96           C
ATOM    582 1HB  TRP A  56      18.237   0.941   4.405  1.00 96.96           H
ATOM    583 2HB  TRP A  56      18.845   1.885   3.059  1.00 96.96           H
ATOM    584  CG  TRP A  56      18.228   3.060   4.747  1.00 96.96           C
ATOM    585  CD1 TRP A  56      18.373   3.070   6.079  1.00 96.96           C
ATOM    586  HD1 TRP A  56      18.398   2.174   6.700  1.00 96.96           H
ATOM    587  CD2 TRP A  56      18.251   4.447   4.348  1.00 96.96           C
ATOM    588  NE1 TRP A  56      18.487   4.356   6.566  1.00 96.96           N
ATOM    589  HE1 TRP A  56      18.604   4.618   7.524  1.00 96.96           H
ATOM    590  CE2 TRP A  56      18.411   5.220   5.480  1.00 96.96           C
ATOM    591  CE3 TRP A  56      18.140   5.029   3.073  1.00 96.96           C
ATOM    592  HE3 TRP A  56      18.014   4.440   2.164  1.00 96.96           H
ATOM    593  CZ2 TRP A  56      18.474   6.618   5.450  1.00 96.96           C
ATOM    594  HZ2 TRP A  56      18.600   7.207   6.359  1.00 96.96           H
ATOM    595  CZ3 TRP A  56      18.205   6.427   3.060  1.00 96.96           C
ATOM    596  HZ3 TRP A  56      18.125   6.929   2.097  1.00 96.96           H
ATOM    597  CH2 TRP A  56      18.366   7.220   4.191  1.00 96.96           C
ATOM    598  HH2 TRP A  56      18.407   8.305   4.097  1.00 96.96           H
ATOM    599  HN  TRP A  56      16.154   0.571   4.766  1.00 96.96           H
ATOM    600  N   LEU A  57      16.783  -0.254   1.821  1.00 96.91           N
ATOM    601  CA  LEU A  57      16.854  -1.040   0.601  1.00 96.91           C
ATOM    602  C   LEU A  57      15.616  -0.760  -0.254  1.00 96.91           C
ATOM    603  O   LEU A  57      15.733  -0.442  -1.436  1.00 96.91           O
ATOM    604  HA  LEU A  57      17.735  -0.710   0.051  1.00 96.91           H
ATOM    605  CB  LEU A  57      17.053  -2.521   0.928  1.00 96.91           C
ATOM    606 1HB  LEU A  57      17.987  -2.629   1.479  1.00 96.91           H
ATOM    607 2HB  LEU A  57      16.251  -2.836   1.597  1.00 96.91           H
ATOM    608  CG  LEU A  57      17.085  -3.474  -0.268  1.00 96.91           C
ATOM    609  HG  LEU A  57      16.193  -3.298  -0.869  1.00 96.91           H
ATOM    610  CD1 LEU A  57      18.294  -3.191  -1.162  1.00 96.91           C
ATOM    611 1HD1 LEU A  57      18.241  -2.167  -1.532  1.00 96.91           H
ATOM    612 2HD1 LEU A  57      19.210  -3.323  -0.586  1.00 96.91           H
ATOM    613 3HD1 LEU A  57      18.293  -3.883  -2.004  1.00 96.91           H
ATOM    614  CD2 LEU A  57      17.040  -4.933   0.191  1.00 96.91           C
ATOM    615 1HD2 LEU A  57      17.901  -5.140   0.826  1.00 96.91           H
ATOM    616 2HD2 LEU A  57      16.123  -5.108   0.753  1.00 96.91           H
ATOM    617 3HD2 LEU A  57      17.064  -5.589  -0.679  1.00 96.91           H
ATOM    618  HN  LEU A  57      16.754  -0.788   2.666  1.00 96.91           H
ATOM    619  N   VAL A  58      14.459  -0.888   0.378  1.00 96.15           N
ATOM    620  CA  VAL A  58      13.199  -0.733  -0.329  1.00 96.15           C
ATOM    621  C   VAL A  58      13.113   0.682  -0.905  1.00 96.15           C
ATOM    622  O   VAL A  58      12.691   0.866  -2.046  1.00 96.15           O
ATOM    623  HA  VAL A  58      13.193  -1.448  -1.152  1.00 96.15           H
ATOM    624  CB  VAL A  58      12.032  -1.072   0.601  1.00 96.15           C
ATOM    625  HB  VAL A  58      12.124  -0.453   1.494  1.00 96.15           H
ATOM    626  CG1 VAL A  58      10.691  -0.745  -0.061  1.00 96.15           C
ATOM    627 1HG1 VAL A  58      10.652   0.318  -0.297  1.00 96.15           H
ATOM    628 2HG1 VAL A  58      10.588  -1.326  -0.977  1.00 96.15           H
ATOM    629 3HG1 VAL A  58       9.879  -0.996   0.622  1.00 96.15           H
ATOM    630  CG2 VAL A  58      12.086  -2.537   1.037  1.00 96.15           C
ATOM    631 1HG2 VAL A  58      12.031  -3.180   0.158  1.00 96.15           H
ATOM    632 2HG2 VAL A  58      13.020  -2.725   1.566  1.00 96.15           H
ATOM    633 3HG2 VAL A  58      11.245  -2.751   1.697  1.00 96.15           H
ATOM    634  HN  VAL A  58      14.374  -1.093   1.353  1.00 96.15           H
ATOM    635  N   PHE A  59      13.519   1.644  -0.090  1.00 97.25           N
ATOM    636  CA  PHE A  59      13.518   3.034  -0.514  1.00 97.25           C
ATOM    637  C   PHE A  59      14.319   3.214  -1.806  1.00 97.25           C
ATOM    638  O   PHE A  59      13.811   3.760  -2.784  1.00 97.25           O
ATOM    639  HA  PHE A  59      12.480   3.317  -0.690  1.00 97.25           H
ATOM    640  CB  PHE A  59      14.184   3.842   0.601  1.00 97.25           C
ATOM    641 1HB  PHE A  59      13.544   3.820   1.484  1.00 97.25           H
ATOM    642 2HB  PHE A  59      15.122   3.360   0.875  1.00 97.25           H
ATOM    643  CG  PHE A  59      14.465   5.300   0.230  1.00 97.25           C
ATOM    644  CD1 PHE A  59      15.747   5.748   0.160  1.00 97.25           C
ATOM    645  HD1 PHE A  59      16.574   5.069   0.368  1.00 97.25           H
ATOM    646  CD2 PHE A  59      13.434   6.147  -0.029  1.00 97.25           C
ATOM    647  HD2 PHE A  59      12.406   5.788   0.027  1.00 97.25           H
ATOM    648  CE1 PHE A  59      16.009   7.101  -0.184  1.00 97.25           C
ATOM    649  HE1 PHE A  59      17.036   7.460  -0.240  1.00 97.25           H
ATOM    650  CE2 PHE A  59      13.695   7.500  -0.373  1.00 97.25           C
ATOM    651  HE2 PHE A  59      12.868   8.179  -0.581  1.00 97.25           H
ATOM    652  CZ  PHE A  59      14.977   7.948  -0.443  1.00 97.25           C
ATOM    653  HZ  PHE A  59      15.178   8.986  -0.708  1.00 97.25           H
ATOM    654  HN  PHE A  59      13.845   1.487   0.842  1.00 97.25           H
ATOM    655  N   ILE A  60      15.557   2.744  -1.767  1.00 97.37           N
ATOM    656  CA  ILE A  60      16.486   2.991  -2.856  1.00 97.37           C
ATOM    657  C   ILE A  60      15.941   2.358  -4.139  1.00 97.37           C
ATOM    658  O   ILE A  60      15.828   3.026  -5.165  1.00 97.37           O
ATOM    659  HA  ILE A  60      16.541   4.070  -3.001  1.00 97.37           H
ATOM    660  CB  ILE A  60      17.890   2.513  -2.483  1.00 97.37           C
ATOM    661  HB  ILE A  60      17.811   1.502  -2.081  1.00 97.37           H
ATOM    662  CG1 ILE A  60      18.494   3.390  -1.384  1.00 97.37           C
ATOM    663 1HG1 ILE A  60      18.769   4.360  -1.798  1.00 97.37           H
ATOM    664 2HG1 ILE A  60      17.749   3.573  -0.610  1.00 97.37           H
ATOM    665  CG2 ILE A  60      18.791   2.439  -3.717  1.00 97.37           C
ATOM    666 1HG2 ILE A  60      18.364   1.741  -4.437  1.00 97.37           H
ATOM    667 2HG2 ILE A  60      18.868   3.427  -4.170  1.00 97.37           H
ATOM    668 3HG2 ILE A  60      19.783   2.096  -3.423  1.00 97.37           H
ATOM    669  CD1 ILE A  60      19.726   2.725  -0.767  1.00 97.37           C
ATOM    670 1HD1 ILE A  60      19.442   1.766  -0.333  1.00 97.37           H
ATOM    671 2HD1 ILE A  60      20.478   2.565  -1.540  1.00 97.37           H
ATOM    672 3HD1 ILE A  60      20.135   3.369   0.011  1.00 97.37           H
ATOM    673  HN  ILE A  60      15.927   2.205  -1.010  1.00 97.37           H
ATOM    674  N   VAL A  61      15.619   1.077  -4.037  1.00 95.93           N
ATOM    675  CA  VAL A  61      15.226   0.310  -5.207  1.00 95.93           C
ATOM    676  C   VAL A  61      13.912   0.866  -5.759  1.00 95.93           C
ATOM    677  O   VAL A  61      13.755   1.008  -6.971  1.00 95.93           O
ATOM    678  HA  VAL A  61      16.004   0.435  -5.959  1.00 95.93           H
ATOM    679  CB  VAL A  61      15.144  -1.177  -4.854  1.00 95.93           C
ATOM    680  HB  VAL A  61      14.436  -1.287  -4.032  1.00 95.93           H
ATOM    681  CG1 VAL A  61      14.621  -1.993  -6.037  1.00 95.93           C
ATOM    682 1HG1 VAL A  61      13.625  -1.643  -6.308  1.00 95.93           H
ATOM    683 2HG1 VAL A  61      15.292  -1.873  -6.887  1.00 95.93           H
ATOM    684 3HG1 VAL A  61      14.572  -3.046  -5.759  1.00 95.93           H
ATOM    685  CG2 VAL A  61      16.500  -1.704  -4.380  1.00 95.93           C
ATOM    686 1HG2 VAL A  61      17.237  -1.573  -5.173  1.00 95.93           H
ATOM    687 2HG2 VAL A  61      16.816  -1.151  -3.495  1.00 95.93           H
ATOM    688 3HG2 VAL A  61      16.413  -2.763  -4.136  1.00 95.93           H
ATOM    689  HN  VAL A  61      15.622   0.566  -3.178  1.00 95.93           H
ATOM    690  N   GLY A  62      13.003   1.168  -4.844  1.00 96.18           N
ATOM    691  CA  GLY A  62      11.686   1.647  -5.228  1.00 96.18           C
ATOM    692  C   GLY A  62      11.774   3.026  -5.886  1.00 96.18           C
ATOM    693  O   GLY A  62      11.106   3.284  -6.886  1.00 96.18           O
ATOM    694 1HA  GLY A  62      11.224   0.940  -5.917  1.00 96.18           H
ATOM    695 2HA  GLY A  62      11.044   1.701  -4.348  1.00 96.18           H
ATOM    696  HN  GLY A  62      13.154   1.089  -3.859  1.00 96.18           H
ATOM    697  N   ALA A  63      12.606   3.874  -5.299  1.00 96.80           N
ATOM    698  CA  ALA A  63      12.739   5.241  -5.775  1.00 96.80           C
ATOM    699  C   ALA A  63      13.273   5.227  -7.208  1.00 96.80           C
ATOM    700  O   ALA A  63      12.760   5.937  -8.072  1.00 96.80           O
ATOM    701  HA  ALA A  63      11.747   5.692  -5.769  1.00 96.80           H
ATOM    702  CB  ALA A  63      13.643   6.026  -4.823  1.00 96.80           C
ATOM    703 1HB  ALA A  63      13.205   6.030  -3.825  1.00 96.80           H
ATOM    704 2HB  ALA A  63      14.627   5.557  -4.786  1.00 96.80           H
ATOM    705 3HB  ALA A  63      13.743   7.051  -5.180  1.00 96.80           H
ATOM    706  HN  ALA A  63      13.180   3.642  -4.514  1.00 96.80           H
ATOM    707  N   LEU A  64      14.296   4.412  -7.418  1.00 95.44           N
ATOM    708  CA  LEU A  64      14.911   4.305  -8.729  1.00 95.44           C
ATOM    709  C   LEU A  64      13.887   3.758  -9.726  1.00 95.44           C
ATOM    710  O   LEU A  64      13.726   4.302 -10.817  1.00 95.44           O
ATOM    711  HA  LEU A  64      15.193   5.310  -9.041  1.00 95.44           H
ATOM    712  CB  LEU A  64      16.196   3.477  -8.652  1.00 95.44           C
ATOM    713 1HB  LEU A  64      15.962   2.521  -8.184  1.00 95.44           H
ATOM    714 2HB  LEU A  64      16.527   3.262  -9.668  1.00 95.44           H
ATOM    715  CG  LEU A  64      17.360   4.115  -7.891  1.00 95.44           C
ATOM    716  HG  LEU A  64      17.008   4.390  -6.897  1.00 95.44           H
ATOM    717  CD1 LEU A  64      18.505   3.118  -7.705  1.00 95.44           C
ATOM    718 1HD1 LEU A  64      18.149   2.256  -7.141  1.00 95.44           H
ATOM    719 2HD1 LEU A  64      18.864   2.790  -8.681  1.00 95.44           H
ATOM    720 3HD1 LEU A  64      19.319   3.597  -7.161  1.00 95.44           H
ATOM    721  CD2 LEU A  64      17.825   5.401  -8.577  1.00 95.44           C
ATOM    722 1HD2 LEU A  64      18.154   5.173  -9.591  1.00 95.44           H
ATOM    723 2HD2 LEU A  64      17.000   6.112  -8.614  1.00 95.44           H
ATOM    724 3HD2 LEU A  64      18.653   5.833  -8.015  1.00 95.44           H
ATOM    725  HN  LEU A  64      14.703   3.832  -6.711  1.00 95.44           H
ATOM    726  N   GLY A  65      13.220   2.689  -9.314  1.00 93.77           N
ATOM    727  CA  GLY A  65      12.332   1.970 -10.211  1.00 93.77           C
ATOM    728  C   GLY A  65      11.179   2.864 -10.673  1.00 93.77           C
ATOM    729  O   GLY A  65      10.919   2.977 -11.870  1.00 93.77           O
ATOM    730 1HA  GLY A  65      12.891   1.616 -11.076  1.00 93.77           H
ATOM    731 2HA  GLY A  65      11.934   1.090  -9.706  1.00 93.77           H
ATOM    732  HN  GLY A  65      13.280   2.315  -8.389  1.00 93.77           H
ATOM    733  N   ASN A  66      10.519   3.475  -9.700  1.00 94.64           N
ATOM    734  CA  ASN A  66       9.312   4.235  -9.977  1.00 94.64           C
ATOM    735  C   ASN A  66       9.685   5.531 -10.699  1.00 94.64           C
ATOM    736  O   ASN A  66       8.929   6.017 -11.539  1.00 94.64           O
ATOM    737  HA  ASN A  66       8.695   3.578 -10.591  1.00 94.64           H
ATOM    738  CB  ASN A  66       8.586   4.607  -8.683  1.00 94.64           C
ATOM    739 1HB  ASN A  66       9.300   5.009  -7.964  1.00 94.64           H
ATOM    740 2HB  ASN A  66       7.858   5.392  -8.883  1.00 94.64           H
ATOM    741  CG  ASN A  66       7.880   3.390  -8.081  1.00 94.64           C
ATOM    742  OD1 ASN A  66       6.977   2.813  -8.664  1.00 94.64           O
ATOM    743  ND2 ASN A  66       8.340   3.034  -6.885  1.00 94.64           N
ATOM    744 1HD2 ASN A  66       9.083   3.551  -6.461  1.00 94.64           H
ATOM    745 2HD2 ASN A  66       7.942   2.250  -6.409  1.00 94.64           H
ATOM    746  HN  ASN A  66      10.796   3.457  -8.740  1.00 94.64           H
ATOM    747  N   SER A  67      10.850   6.053 -10.347  1.00 94.51           N
ATOM    748  CA  SER A  67      11.372   7.235 -11.011  1.00 94.51           C
ATOM    749  C   SER A  67      11.590   6.946 -12.498  1.00 94.51           C
ATOM    750  O   SER A  67      11.352   7.807 -13.343  1.00 94.51           O
ATOM    751  HA  SER A  67      10.609   8.002 -10.879  1.00 94.51           H
ATOM    752  CB  SER A  67      12.679   7.699 -10.364  1.00 94.51           C
ATOM    753 1HB  SER A  67      13.411   6.893 -10.407  1.00 94.51           H
ATOM    754 2HB  SER A  67      13.089   8.534 -10.933  1.00 94.51           H
ATOM    755  OG  SER A  67      12.491   8.096  -9.008  1.00 94.51           O
ATOM    756  HG  SER A  67      12.935   7.443  -8.396  1.00 94.51           H
ATOM    757  HN  SER A  67      11.432   5.684  -9.622  1.00 94.51           H
ATOM    758  N   LEU A  68      12.042   5.730 -12.771  1.00 91.79           N
ATOM    759  CA  LEU A  68      12.275   5.310 -14.143  1.00 91.79           C
ATOM    760  C   LEU A  68      10.943   5.275 -14.894  1.00 91.79           C
ATOM    761  O   LEU A  68      10.872   5.671 -16.057  1.00 91.79           O
ATOM    762  HA  LEU A  68      12.916   6.058 -14.609  1.00 91.79           H
ATOM    763  CB  LEU A  68      13.033   3.981 -14.174  1.00 91.79           C
ATOM    764 1HB  LEU A  68      13.957   4.099 -13.608  1.00 91.79           H
ATOM    765 2HB  LEU A  68      12.435   3.232 -13.654  1.00 91.79           H
ATOM    766  CG  LEU A  68      13.383   3.441 -15.562  1.00 91.79           C
ATOM    767  HG  LEU A  68      12.466   3.386 -16.148  1.00 91.79           H
ATOM    768  CD1 LEU A  68      14.332   4.390 -16.296  1.00 91.79           C
ATOM    769 1HD1 LEU A  68      13.857   5.364 -16.410  1.00 91.79           H
ATOM    770 2HD1 LEU A  68      15.252   4.499 -15.722  1.00 91.79           H
ATOM    771 3HD1 LEU A  68      14.565   3.982 -17.280  1.00 91.79           H
ATOM    772  CD2 LEU A  68      13.947   2.021 -15.472  1.00 91.79           C
ATOM    773 1HD2 LEU A  68      14.850   2.028 -14.861  1.00 91.79           H
ATOM    774 2HD2 LEU A  68      13.206   1.364 -15.017  1.00 91.79           H
ATOM    775 3HD2 LEU A  68      14.187   1.662 -16.472  1.00 91.79           H
ATOM    776  HN  LEU A  68      12.247   5.040 -12.077  1.00 91.79           H
ATOM    777  N   VAL A  69       9.920   4.798 -14.200  1.00 91.60           N
ATOM    778  CA  VAL A  69       8.601   4.677 -14.798  1.00 91.60           C
ATOM    779  C   VAL A  69       8.127   6.056 -15.261  1.00 91.60           C
ATOM    780  O   VAL A  69       7.649   6.206 -16.385  1.00 91.60           O
ATOM    781  HA  VAL A  69       8.693   4.027 -15.668  1.00 91.60           H
ATOM    782  CB  VAL A  69       7.638   4.014 -13.811  1.00 91.60           C
ATOM    783  HB  VAL A  69       7.676   4.575 -12.877  1.00 91.60           H
ATOM    784  CG1 VAL A  69       6.200   4.063 -14.331  1.00 91.60           C
ATOM    785 1HG1 VAL A  69       5.899   5.102 -14.469  1.00 91.60           H
ATOM    786 2HG1 VAL A  69       6.140   3.538 -15.284  1.00 91.60           H
ATOM    787 3HG1 VAL A  69       5.537   3.586 -13.610  1.00 91.60           H
ATOM    788  CG2 VAL A  69       8.064   2.575 -13.512  1.00 91.60           C
ATOM    789 1HG2 VAL A  69       8.069   1.998 -14.436  1.00 91.60           H
ATOM    790 2HG2 VAL A  69       9.064   2.575 -13.078  1.00 91.60           H
ATOM    791 3HG2 VAL A  69       7.363   2.128 -12.808  1.00 91.60           H
ATOM    792  HN  VAL A  69       9.982   4.499 -13.248  1.00 91.60           H
ATOM    793  N   ILE A  70       8.275   7.027 -14.372  1.00 92.20           N
ATOM    794  CA  ILE A  70       7.820   8.377 -14.656  1.00 92.20           C
ATOM    795  C   ILE A  70       8.601   8.934 -15.848  1.00 92.20           C
ATOM    796  O   ILE A  70       8.023   9.559 -16.736  1.00 92.20           O
ATOM    797  HA  ILE A  70       6.767   8.316 -14.932  1.00 92.20           H
ATOM    798  CB  ILE A  70       7.909   9.248 -13.401  1.00 92.20           C
ATOM    799  HB  ILE A  70       8.925   9.181 -13.011  1.00 92.20           H
ATOM    800  CG1 ILE A  70       6.971   8.732 -12.308  1.00 92.20           C
ATOM    801 1HG1 ILE A  70       5.939   8.779 -12.658  1.00 92.20           H
ATOM    802 2HG1 ILE A  70       7.189   7.685 -12.100  1.00 92.20           H
ATOM    803  CG2 ILE A  70       7.649  10.718 -13.734  1.00 92.20           C
ATOM    804 1HG2 ILE A  70       8.391  11.065 -14.453  1.00 92.20           H
ATOM    805 2HG2 ILE A  70       6.652  10.823 -14.162  1.00 92.20           H
ATOM    806 3HG2 ILE A  70       7.719  11.314 -12.824  1.00 92.20           H
ATOM    807  CD1 ILE A  70       7.118   9.554 -11.026  1.00 92.20           C
ATOM    808 1HD1 ILE A  70       8.145   9.485 -10.666  1.00 92.20           H
ATOM    809 2HD1 ILE A  70       6.875  10.597 -11.233  1.00 92.20           H
ATOM    810 3HD1 ILE A  70       6.440   9.167 -10.266  1.00 92.20           H
ATOM    811  HN  ILE A  70       8.697   6.903 -13.474  1.00 92.20           H
ATOM    812  N   LEU A  71       9.903   8.687 -15.829  1.00 90.28           N
ATOM    813  CA  LEU A  71      10.782   9.229 -16.851  1.00 90.28           C
ATOM    814  C   LEU A  71      10.405   8.635 -18.210  1.00 90.28           C
ATOM    815  O   LEU A  71      10.356   9.347 -19.211  1.00 90.28           O
ATOM    816  HA  LEU A  71      10.616  10.306 -16.888  1.00 90.28           H
ATOM    817  CB  LEU A  71      12.247   9.009 -16.469  1.00 90.28           C
ATOM    818 1HB  LEU A  71      12.432   9.507 -15.517  1.00 90.28           H
ATOM    819 2HB  LEU A  71      12.403   7.943 -16.307  1.00 90.28           H
ATOM    820  CG  LEU A  71      13.285   9.501 -17.480  1.00 90.28           C
ATOM    821  HG  LEU A  71      12.825  10.278 -18.090  1.00 90.28           H
ATOM    822  CD1 LEU A  71      14.484  10.133 -16.771  1.00 90.28           C
ATOM    823 1HD1 LEU A  71      14.148  10.981 -16.174  1.00 90.28           H
ATOM    824 2HD1 LEU A  71      14.953   9.394 -16.120  1.00 90.28           H
ATOM    825 3HD1 LEU A  71      15.207  10.474 -17.513  1.00 90.28           H
ATOM    826  CD2 LEU A  71      13.706   8.374 -18.425  1.00 90.28           C
ATOM    827 1HD2 LEU A  71      14.141   7.558 -17.847  1.00 90.28           H
ATOM    828 2HD2 LEU A  71      12.834   8.011 -18.969  1.00 90.28           H
ATOM    829 3HD2 LEU A  71      14.444   8.751 -19.133  1.00 90.28           H
ATOM    830  HN  LEU A  71      10.356   8.130 -15.134  1.00 90.28           H
ATOM    831  N   VAL A  72      10.147   7.335 -18.200  1.00 87.32           N
ATOM    832  CA  VAL A  72       9.785   6.635 -19.421  1.00 87.32           C
ATOM    833  C   VAL A  72       8.486   7.224 -19.975  1.00 87.32           C
ATOM    834  O   VAL A  72       8.367   7.450 -21.178  1.00 87.32           O
ATOM    835  HA  VAL A  72      10.583   6.802 -20.145  1.00 87.32           H
ATOM    836  CB  VAL A  72       9.694   5.131 -19.154  1.00 87.32           C
ATOM    837  HB  VAL A  72       9.041   4.982 -18.294  1.00 87.32           H
ATOM    838  CG1 VAL A  72       9.074   4.400 -20.346  1.00 87.32           C
ATOM    839 1HG1 VAL A  72       8.070   4.784 -20.526  1.00 87.32           H
ATOM    840 2HG1 VAL A  72       9.689   4.561 -21.231  1.00 87.32           H
ATOM    841 3HG1 VAL A  72       9.021   3.333 -20.130  1.00 87.32           H
ATOM    842  CG2 VAL A  72      11.067   4.551 -18.808  1.00 87.32           C
ATOM    843 1HG2 VAL A  72      11.751   4.717 -19.640  1.00 87.32           H
ATOM    844 2HG2 VAL A  72      11.454   5.042 -17.915  1.00 87.32           H
ATOM    845 3HG2 VAL A  72      10.973   3.481 -18.623  1.00 87.32           H
ATOM    846  HN  VAL A  72      10.183   6.764 -17.380  1.00 87.32           H
ATOM    847  N   TYR A  73       7.546   7.456 -19.071  1.00 86.08           N
ATOM    848  CA  TYR A  73       6.255   8.001 -19.456  1.00 86.08           C
ATOM    849  C   TYR A  73       6.416   9.360 -20.139  1.00 86.08           C
ATOM    850  O   TYR A  73       5.724   9.656 -21.112  1.00 86.08           O
ATOM    851  HA  TYR A  73       5.791   7.304 -20.154  1.00 86.08           H
ATOM    852  CB  TYR A  73       5.471   8.186 -18.156  1.00 86.08           C
ATOM    853 1HB  TYR A  73       5.376   7.221 -17.659  1.00 86.08           H
ATOM    854 2HB  TYR A  73       6.041   8.833 -17.488  1.00 86.08           H
ATOM    855  CG  TYR A  73       4.075   8.782 -18.351  1.00 86.08           C
ATOM    856  CD1 TYR A  73       3.907  10.152 -18.374  1.00 86.08           C
ATOM    857  HD1 TYR A  73       4.768  10.809 -18.253  1.00 86.08           H
ATOM    858  CD2 TYR A  73       2.985   7.950 -18.503  1.00 86.08           C
ATOM    859  HD2 TYR A  73       3.118   6.868 -18.485  1.00 86.08           H
ATOM    860  CE1 TYR A  73       2.593  10.713 -18.557  1.00 86.08           C
ATOM    861  HE1 TYR A  73       2.446  11.792 -18.577  1.00 86.08           H
ATOM    862  CE2 TYR A  73       1.671   8.511 -18.687  1.00 86.08           C
ATOM    863  HE2 TYR A  73       0.802   7.865 -18.809  1.00 86.08           H
ATOM    864  CZ  TYR A  73       1.540   9.864 -18.705  1.00 86.08           C
ATOM    865  OH  TYR A  73       0.300  10.394 -18.878  1.00 86.08           O
ATOM    866  HH  TYR A  73      -0.348   9.673 -19.125  1.00 86.08           H
ATOM    867  HN  TYR A  73       7.655   7.278 -18.093  1.00 86.08           H
ATOM    868  N   TRP A  74       7.334  10.151 -19.603  1.00 86.47           N
ATOM    869  CA  TRP A  74       7.480  11.530 -20.038  1.00 86.47           C
ATOM    870  C   TRP A  74       8.064  11.519 -21.452  1.00 86.47           C
ATOM    871  O   TRP A  74       7.508  12.132 -22.362  1.00 86.47           O
ATOM    872  HA  TRP A  74       6.489  11.984 -20.048  1.00 86.47           H
ATOM    873  CB  TRP A  74       8.328  12.331 -19.048  1.00 86.47           C
ATOM    874 1HB  TRP A  74       8.070  12.024 -18.034  1.00 86.47           H
ATOM    875 2HB  TRP A  74       9.378  12.081 -19.199  1.00 86.47           H
ATOM    876  CG  TRP A  74       8.156  13.847 -19.165  1.00 86.47           C
ATOM    877  CD1 TRP A  74       8.856  14.699 -19.927  1.00 86.47           C
ATOM    878  HD1 TRP A  74       9.672  14.405 -20.587  1.00 86.47           H
ATOM    879  CD2 TRP A  74       7.191  14.660 -18.466  1.00 86.47           C
ATOM    880  NE1 TRP A  74       8.414  15.997 -19.770  1.00 86.47           N
ATOM    881  HE1 TRP A  74       8.778  16.806 -20.230  1.00 86.47           H
ATOM    882  CE2 TRP A  74       7.369  15.972 -18.853  1.00 86.47           C
ATOM    883  CE3 TRP A  74       6.199  14.298 -17.537  1.00 86.47           C
ATOM    884  HE3 TRP A  74       6.038  13.269 -17.216  1.00 86.47           H
ATOM    885  CZ2 TRP A  74       6.593  17.029 -18.362  1.00 86.47           C
ATOM    886  HZ2 TRP A  74       6.754  18.058 -18.684  1.00 86.47           H
ATOM    887  CZ3 TRP A  74       5.432  15.365 -17.056  1.00 86.47           C
ATOM    888  HZ3 TRP A  74       4.648  15.140 -16.332  1.00 86.47           H
ATOM    889  CH2 TRP A  74       5.599  16.692 -17.435  1.00 86.47           C
ATOM    890  HH2 TRP A  74       4.959  17.467 -17.013  1.00 86.47           H
ATOM    891  HN  TRP A  74       7.968   9.865 -18.885  1.00 86.47           H
ATOM    892  N   TYR A  75       9.179  10.816 -21.593  1.00 82.16           N
ATOM    893  CA  TYR A  75       9.979  10.916 -22.801  1.00 82.16           C
ATOM    894  C   TYR A  75       9.432  10.002 -23.899  1.00 82.16           C
ATOM    895  O   TYR A  75       9.861  10.082 -25.049  1.00 82.16           O
ATOM    896  HA  TYR A  75       9.940  11.950 -23.146  1.00 82.16           H
ATOM    897  CB  TYR A  75      11.384  10.447 -22.416  1.00 82.16           C
ATOM    898 1HB  TYR A  75      11.300   9.583 -21.758  1.00 82.16           H
ATOM    899 2HB  TYR A  75      11.904  10.115 -23.314  1.00 82.16           H
ATOM    900  CG  TYR A  75      12.229  11.518 -21.722  1.00 82.16           C
ATOM    901  CD1 TYR A  75      12.895  12.465 -22.473  1.00 82.16           C
ATOM    902  HD1 TYR A  75      12.818  12.451 -23.560  1.00 82.16           H
ATOM    903  CD2 TYR A  75      12.326  11.535 -20.345  1.00 82.16           C
ATOM    904  HD2 TYR A  75      11.800  10.786 -19.753  1.00 82.16           H
ATOM    905  CE1 TYR A  75      13.690  13.472 -21.819  1.00 82.16           C
ATOM    906  HE1 TYR A  75      14.221  14.227 -22.400  1.00 82.16           H
ATOM    907  CE2 TYR A  75      13.121  12.542 -19.692  1.00 82.16           C
ATOM    908  HE2 TYR A  75      13.206  12.567 -18.606  1.00 82.16           H
ATOM    909  CZ  TYR A  75      13.764  13.461 -20.461  1.00 82.16           C
ATOM    910  OH  TYR A  75      14.515  14.412 -19.845  1.00 82.16           O
ATOM    911  HH  TYR A  75      14.930  15.016 -20.526  1.00 82.16           H
ATOM    912  HN  TYR A  75       9.535  10.189 -20.901  1.00 82.16           H
ATOM    913  N   CYS A  76       8.494   9.153 -23.505  1.00 75.98           N
ATOM    914  CA  CYS A  76       7.859   8.249 -24.448  1.00 75.98           C
ATOM    915  C   CYS A  76       7.079   9.085 -25.465  1.00 75.98           C
ATOM    916  O   CYS A  76       6.127   9.777 -25.105  1.00 75.98           O
ATOM    917  HA  CYS A  76       8.660   7.694 -24.937  1.00 75.98           H
ATOM    918  CB  CYS A  76       6.964   7.230 -23.740  1.00 75.98           C
ATOM    919 1HB  CYS A  76       7.543   6.676 -23.002  1.00 75.98           H
ATOM    920 2HB  CYS A  76       6.169   7.745 -23.200  1.00 75.98           H
ATOM    921  SG  CYS A  76       6.242   6.075 -24.963  1.00 75.98           S
ATOM    922  HG  CYS A  76       7.393   5.510 -25.317  1.00 75.98           H
ATOM    923  HN  CYS A  76       8.168   9.078 -22.563  1.00 75.98           H
ATOM    924  N   THR A  77       7.511   8.994 -26.714  1.00 69.95           N
ATOM    925  CA  THR A  77       6.960   9.840 -27.760  1.00 69.95           C
ATOM    926  C   THR A  77       5.639   9.262 -28.271  1.00 69.95           C
ATOM    927  O   THR A  77       4.969   9.876 -29.101  1.00 69.95           O
ATOM    928  HA  THR A  77       6.737  10.816 -27.330  1.00 69.95           H
ATOM    929  CB  THR A  77       8.020   9.992 -28.852  1.00 69.95           C
ATOM    930  HB  THR A  77       7.692  10.696 -29.617  1.00 69.95           H
ATOM    931  OG1 THR A  77       8.251   8.659 -29.301  1.00 69.95           O
ATOM    932  HG1 THR A  77       8.804   8.669 -30.133  1.00 69.95           H
ATOM    933  CG2 THR A  77       9.374  10.437 -28.296  1.00 69.95           C
ATOM    934 1HG2 THR A  77       9.734   9.698 -27.580  1.00 69.95           H
ATOM    935 2HG2 THR A  77       9.263  11.401 -27.799  1.00 69.95           H
ATOM    936 3HG2 THR A  77      10.090  10.530 -29.113  1.00 69.95           H
ATOM    937  HN  THR A  77       8.222   8.359 -27.015  1.00 69.95           H
ATOM    938  N   ARG A  78       5.303   8.089 -27.756  1.00 71.20           N
ATOM    939  CA  ARG A  78       4.080   7.416 -28.159  1.00 71.20           C
ATOM    940  C   ARG A  78       2.878   8.019 -27.429  1.00 71.20           C
ATOM    941  O   ARG A  78       2.987   8.420 -26.272  1.00 71.20           O
ATOM    942  HA  ARG A  78       4.011   7.584 -29.234  1.00 71.20           H
ATOM    943  CB  ARG A  78       4.151   5.918 -27.860  1.00 71.20           C
ATOM    944 1HB  ARG A  78       3.485   5.377 -28.533  1.00 71.20           H
ATOM    945 2HB  ARG A  78       5.160   5.553 -28.049  1.00 71.20           H
ATOM    946  CG  ARG A  78       3.762   5.629 -26.409  1.00 71.20           C
ATOM    947 1HG  ARG A  78       4.365   6.241 -25.738  1.00 71.20           H
ATOM    948 2HG  ARG A  78       2.721   5.907 -26.245  1.00 71.20           H
ATOM    949  CD  ARG A  78       3.959   4.150 -26.072  1.00 71.20           C
ATOM    950 1HD  ARG A  78       3.124   3.566 -26.460  1.00 71.20           H
ATOM    951 2HD  ARG A  78       4.861   3.775 -26.555  1.00 71.20           H
ATOM    952  NE  ARG A  78       4.061   3.973 -24.606  1.00 71.20           N
ATOM    953  HE  ARG A  78       4.974   3.942 -24.200  1.00 71.20           H
ATOM    954  CZ  ARG A  78       3.006   3.852 -23.789  1.00 71.20           C
ATOM    955  NH1 ARG A  78       1.759   3.886 -24.278  1.00 71.20           N
ATOM    956 1HH1 ARG A  78       1.610   4.002 -25.260  1.00 71.20           H
ATOM    957 2HH1 ARG A  78       0.977   3.795 -23.662  1.00 71.20           H
ATOM    958  NH2 ARG A  78       3.217   3.696 -22.475  1.00 71.20           N
ATOM    959 1HH2 ARG A  78       2.440   3.604 -21.851  1.00 71.20           H
ATOM    960 2HH2 ARG A  78       4.150   3.672 -22.118  1.00 71.20           H
ATOM    961  HN  ARG A  78       5.850   7.600 -27.076  1.00 71.20           H
ATOM    962  N   VAL A  79       1.758   8.062 -28.136  1.00 76.63           N
ATOM    963  CA  VAL A  79       0.515   8.522 -27.540  1.00 76.63           C
ATOM    964  C   VAL A  79       0.276   7.775 -26.227  1.00 76.63           C
ATOM    965  O   VAL A  79       0.412   6.554 -26.170  1.00 76.63           O
ATOM    966  HA  VAL A  79       0.627   9.585 -27.324  1.00 76.63           H
ATOM    967  CB  VAL A  79      -0.634   8.360 -28.538  1.00 76.63           C
ATOM    968  HB  VAL A  79      -0.826   7.294 -28.659  1.00 76.63           H
ATOM    969  CG1 VAL A  79      -1.915   9.010 -28.009  1.00 76.63           C
ATOM    970 1HG1 VAL A  79      -2.200   8.539 -27.068  1.00 76.63           H
ATOM    971 2HG1 VAL A  79      -1.741  10.074 -27.845  1.00 76.63           H
ATOM    972 3HG1 VAL A  79      -2.715   8.881 -28.737  1.00 76.63           H
ATOM    973  CG2 VAL A  79      -0.256   8.929 -29.907  1.00 76.63           C
ATOM    974 1HG2 VAL A  79      -0.025   9.989 -29.809  1.00 76.63           H
ATOM    975 2HG2 VAL A  79       0.617   8.401 -30.291  1.00 76.63           H
ATOM    976 3HG2 VAL A  79      -1.091   8.801 -30.596  1.00 76.63           H
ATOM    977  HN  VAL A  79       1.691   7.791 -29.096  1.00 76.63           H
ATOM    978  N   LYS A  80      -0.076   8.539 -25.204  1.00 80.53           N
ATOM    979  CA  LYS A  80      -0.380   7.960 -23.906  1.00 80.53           C
ATOM    980  C   LYS A  80      -1.681   7.160 -24.002  1.00 80.53           C
ATOM    981  O   LYS A  80      -2.475   7.367 -24.919  1.00 80.53           O
ATOM    982  HA  LYS A  80       0.429   7.273 -23.657  1.00 80.53           H
ATOM    983  CB  LYS A  80      -0.402   9.044 -22.827  1.00 80.53           C
ATOM    984 1HB  LYS A  80      -1.310   9.640 -22.924  1.00 80.53           H
ATOM    985 2HB  LYS A  80      -0.430   8.580 -21.841  1.00 80.53           H
ATOM    986  CG  LYS A  80       0.825   9.951 -22.936  1.00 80.53           C
ATOM    987 1HG  LYS A  80       0.813  10.472 -23.893  1.00 80.53           H
ATOM    988 2HG  LYS A  80       0.788  10.714 -22.158  1.00 80.53           H
ATOM    989  CD  LYS A  80       2.117   9.143 -22.805  1.00 80.53           C
ATOM    990 1HD  LYS A  80       2.121   8.607 -21.855  1.00 80.53           H
ATOM    991 2HD  LYS A  80       2.163   8.393 -23.594  1.00 80.53           H
ATOM    992  CE  LYS A  80       3.344  10.054 -22.887  1.00 80.53           C
ATOM    993 1HE  LYS A  80       3.210  10.782 -23.687  1.00 80.53           H
ATOM    994 2HE  LYS A  80       3.450  10.615 -21.959  1.00 80.53           H
ATOM    995  NZ  LYS A  80       4.566   9.256 -23.134  1.00 80.53           N
ATOM    996 1HZ  LYS A  80       5.367   9.875 -23.197  1.00 80.53           H
ATOM    997 2HZ  LYS A  80       4.703   8.603 -22.370  1.00 80.53           H
ATOM    998 3HZ  LYS A  80       4.465   8.743 -24.003  1.00 80.53           H
ATOM    999  HN  LYS A  80      -0.155   9.535 -25.251  1.00 80.53           H
ATOM   1000  N   THR A  81      -1.860   6.264 -23.042  1.00 81.71           N
ATOM   1001  CA  THR A  81      -3.123   5.560 -22.902  1.00 81.71           C
ATOM   1002  C   THR A  81      -3.667   5.719 -21.481  1.00 81.71           C
ATOM   1003  O   THR A  81      -2.953   6.165 -20.585  1.00 81.71           O
ATOM   1004  HA  THR A  81      -3.848   6.016 -23.575  1.00 81.71           H
ATOM   1005  CB  THR A  81      -2.898   4.101 -23.306  1.00 81.71           C
ATOM   1006  HB  THR A  81      -3.841   3.557 -23.340  1.00 81.71           H
ATOM   1007  OG1 THR A  81      -1.945   3.622 -22.362  1.00 81.71           O
ATOM   1008  HG1 THR A  81      -1.032   3.958 -22.596  1.00 81.71           H
ATOM   1009  CG2 THR A  81      -2.185   3.971 -24.654  1.00 81.71           C
ATOM   1010 1HG2 THR A  81      -1.211   4.458 -24.598  1.00 81.71           H
ATOM   1011 2HG2 THR A  81      -2.785   4.446 -25.430  1.00 81.71           H
ATOM   1012 3HG2 THR A  81      -2.050   2.916 -24.893  1.00 81.71           H
ATOM   1013  HN  THR A  81      -1.162   6.019 -22.370  1.00 81.71           H
ATOM   1014  N   MET A  82      -4.928   5.345 -21.319  1.00 83.42           N
ATOM   1015  CA  MET A  82      -5.558   5.384 -20.011  1.00 83.42           C
ATOM   1016  C   MET A  82      -4.774   4.546 -18.999  1.00 83.42           C
ATOM   1017  O   MET A  82      -4.557   4.975 -17.867  1.00 83.42           O
ATOM   1018  HA  MET A  82      -5.547   6.432 -19.711  1.00 83.42           H
ATOM   1019  CB  MET A  82      -6.988   4.850 -20.116  1.00 83.42           C
ATOM   1020 1HB  MET A  82      -7.578   5.505 -20.758  1.00 83.42           H
ATOM   1021 2HB  MET A  82      -6.979   3.867 -20.587  1.00 83.42           H
ATOM   1022  CG  MET A  82      -7.641   4.755 -18.736  1.00 83.42           C
ATOM   1023 1HG  MET A  82      -7.267   3.879 -18.207  1.00 83.42           H
ATOM   1024 2HG  MET A  82      -7.375   5.626 -18.138  1.00 83.42           H
ATOM   1025  SD  MET A  82      -9.415   4.652 -18.906  1.00 83.42           S
ATOM   1026  CE  MET A  82      -9.908   5.002 -17.227  1.00 83.42           C
ATOM   1027 1HE  MET A  82      -9.483   4.253 -16.559  1.00 83.42           H
ATOM   1028 2HE  MET A  82      -9.547   5.990 -16.940  1.00 83.42           H
ATOM   1029 3HE  MET A  82     -10.996   4.978 -17.155  1.00 83.42           H
ATOM   1030  HN  MET A  82      -5.515   5.021 -22.061  1.00 83.42           H
ATOM   1031  N   THR A  83      -4.369   3.365 -19.444  1.00 82.99           N
ATOM   1032  CA  THR A  83      -3.522   2.509 -18.631  1.00 82.99           C
ATOM   1033  C   THR A  83      -2.275   3.270 -18.176  1.00 82.99           C
ATOM   1034  O   THR A  83      -1.881   3.185 -17.014  1.00 82.99           O
ATOM   1035  HA  THR A  83      -4.074   2.233 -17.732  1.00 82.99           H
ATOM   1036  CB  THR A  83      -3.204   1.251 -19.442  1.00 82.99           C
ATOM   1037  HB  THR A  83      -2.680   1.505 -20.363  1.00 82.99           H
ATOM   1038  OG1 THR A  83      -4.469   0.616 -19.608  1.00 82.99           O
ATOM   1039  HG1 THR A  83      -5.082   1.208 -20.131  1.00 82.99           H
ATOM   1040  CG2 THR A  83      -2.379   0.236 -18.648  1.00 82.99           C
ATOM   1041 1HG2 THR A  83      -2.933  -0.068 -17.760  1.00 82.99           H
ATOM   1042 2HG2 THR A  83      -1.434   0.690 -18.349  1.00 82.99           H
ATOM   1043 3HG2 THR A  83      -2.181  -0.637 -19.270  1.00 82.99           H
ATOM   1044  HN  THR A  83      -4.611   2.992 -20.340  1.00 82.99           H
ATOM   1045  N   ASP A  84      -1.689   3.998 -19.116  1.00 84.33           N
ATOM   1046  CA  ASP A  84      -0.438   4.689 -18.855  1.00 84.33           C
ATOM   1047  C   ASP A  84      -0.660   5.747 -17.773  1.00 84.33           C
ATOM   1048  O   ASP A  84       0.212   5.977 -16.936  1.00 84.33           O
ATOM   1049  HA  ASP A  84       0.259   3.911 -18.542  1.00 84.33           H
ATOM   1050  CB  ASP A  84       0.071   5.398 -20.112  1.00 84.33           C
ATOM   1051 1HB  ASP A  84      -0.620   6.192 -20.391  1.00 84.33           H
ATOM   1052 2HB  ASP A  84       1.032   5.870 -19.903  1.00 84.33           H
ATOM   1053  CG  ASP A  84       0.223   4.414 -21.274  1.00 84.33           C
ATOM   1054  OD1 ASP A  84       0.885   3.376 -21.056  1.00 84.33           O
ATOM   1055  OD2 ASP A  84      -0.328   4.721 -22.353  1.00 84.33           O
ATOM   1056  HN  ASP A  84      -2.054   4.118 -20.039  1.00 84.33           H
ATOM   1057  N   MET A  85      -1.832   6.363 -17.824  1.00 89.34           N
ATOM   1058  CA  MET A  85      -2.177   7.396 -16.863  1.00 89.34           C
ATOM   1059  C   MET A  85      -2.207   6.834 -15.440  1.00 89.34           C
ATOM   1060  O   MET A  85      -1.701   7.461 -14.510  1.00 89.34           O
ATOM   1061  HA  MET A  85      -1.394   8.149 -16.947  1.00 89.34           H
ATOM   1062  CB  MET A  85      -3.549   7.979 -17.210  1.00 89.34           C
ATOM   1063 1HB  MET A  85      -3.553   8.314 -18.247  1.00 89.34           H
ATOM   1064 2HB  MET A  85      -4.310   7.204 -17.122  1.00 89.34           H
ATOM   1065  CG  MET A  85      -3.896   9.149 -16.287  1.00 89.34           C
ATOM   1066 1HG  MET A  85      -4.889   9.530 -16.527  1.00 89.34           H
ATOM   1067 2HG  MET A  85      -3.926   8.811 -15.252  1.00 89.34           H
ATOM   1068  SD  MET A  85      -2.686  10.449 -16.468  1.00 89.34           S
ATOM   1069  CE  MET A  85      -3.073  11.006 -18.119  1.00 89.34           C
ATOM   1070 1HE  MET A  85      -2.945  10.181 -18.820  1.00 89.34           H
ATOM   1071 2HE  MET A  85      -4.105  11.354 -18.153  1.00 89.34           H
ATOM   1072 3HE  MET A  85      -2.405  11.822 -18.393  1.00 89.34           H
ATOM   1073  HN  MET A  85      -2.538   6.166 -18.505  1.00 89.34           H
ATOM   1074  N   PHE A  86      -2.803   5.657 -15.315  1.00 89.33           N
ATOM   1075  CA  PHE A  86      -2.916   5.009 -14.019  1.00 89.33           C
ATOM   1076  C   PHE A  86      -1.552   4.513 -13.534  1.00 89.33           C
ATOM   1077  O   PHE A  86      -1.241   4.602 -12.348  1.00 89.33           O
ATOM   1078  HA  PHE A  86      -3.300   5.751 -13.319  1.00 89.33           H
ATOM   1079  CB  PHE A  86      -3.848   3.809 -14.199  1.00 89.33           C
ATOM   1080 1HB  PHE A  86      -3.455   3.172 -14.991  1.00 89.33           H
ATOM   1081 2HB  PHE A  86      -3.843   3.218 -13.283  1.00 89.33           H
ATOM   1082  CG  PHE A  86      -5.291   4.188 -14.537  1.00 89.33           C
ATOM   1083  CD1 PHE A  86      -5.865   5.273 -13.950  1.00 89.33           C
ATOM   1084  HD1 PHE A  86      -5.296   5.873 -13.240  1.00 89.33           H
ATOM   1085  CD2 PHE A  86      -6.001   3.439 -15.423  1.00 89.33           C
ATOM   1086  HD2 PHE A  86      -5.541   2.570 -15.893  1.00 89.33           H
ATOM   1087  CE1 PHE A  86      -7.205   5.624 -14.264  1.00 89.33           C
ATOM   1088  HE1 PHE A  86      -7.664   6.493 -13.794  1.00 89.33           H
ATOM   1089  CE2 PHE A  86      -7.340   3.790 -15.737  1.00 89.33           C
ATOM   1090  HE2 PHE A  86      -7.909   3.190 -16.447  1.00 89.33           H
ATOM   1091  CZ  PHE A  86      -7.914   4.875 -15.151  1.00 89.33           C
ATOM   1092  HZ  PHE A  86      -8.942   5.145 -15.392  1.00 89.33           H
ATOM   1093  HN  PHE A  86      -3.205   5.150 -16.077  1.00 89.33           H
ATOM   1094  N   LEU A  87      -0.775   4.000 -14.477  1.00 87.71           N
ATOM   1095  CA  LEU A  87       0.551   3.497 -14.163  1.00 87.71           C
ATOM   1096  C   LEU A  87       1.409   4.640 -13.616  1.00 87.71           C
ATOM   1097  O   LEU A  87       2.220   4.435 -12.714  1.00 87.71           O
ATOM   1098  HA  LEU A  87       0.438   2.745 -13.381  1.00 87.71           H
ATOM   1099  CB  LEU A  87       1.161   2.797 -15.379  1.00 87.71           C
ATOM   1100 1HB  LEU A  87       1.085   3.468 -16.235  1.00 87.71           H
ATOM   1101 2HB  LEU A  87       2.223   2.642 -15.189  1.00 87.71           H
ATOM   1102  CG  LEU A  87       0.538   1.453 -15.762  1.00 87.71           C
ATOM   1103  HG  LEU A  87      -0.529   1.605 -15.922  1.00 87.71           H
ATOM   1104  CD1 LEU A  87       1.123   0.933 -17.077  1.00 87.71           C
ATOM   1105 1HD1 LEU A  87       0.923   1.651 -17.873  1.00 87.71           H
ATOM   1106 2HD1 LEU A  87       2.199   0.801 -16.969  1.00 87.71           H
ATOM   1107 3HD1 LEU A  87       0.662  -0.023 -17.326  1.00 87.71           H
ATOM   1108  CD2 LEU A  87       0.685   0.437 -14.628  1.00 87.71           C
ATOM   1109 1HD2 LEU A  87       1.742   0.284 -14.412  1.00 87.71           H
ATOM   1110 2HD2 LEU A  87       0.184   0.813 -13.736  1.00 87.71           H
ATOM   1111 3HD2 LEU A  87       0.234  -0.509 -14.927  1.00 87.71           H
ATOM   1112  HN  LEU A  87      -1.038   3.926 -15.439  1.00 87.71           H
ATOM   1113  N   LEU A  88       1.201   5.818 -14.186  1.00 91.06           N
ATOM   1114  CA  LEU A  88       1.918   7.001 -13.741  1.00 91.06           C
ATOM   1115  C   LEU A  88       1.564   7.287 -12.280  1.00 91.06           C
ATOM   1116  O   LEU A  88       2.450   7.441 -11.441  1.00 91.06           O
ATOM   1117  HA  LEU A  88       2.983   6.779 -13.801  1.00 91.06           H
ATOM   1118  CB  LEU A  88       1.647   8.177 -14.681  1.00 91.06           C
ATOM   1119 1HB  LEU A  88       2.089   7.950 -15.651  1.00 91.06           H
ATOM   1120 2HB  LEU A  88       0.570   8.255 -14.832  1.00 91.06           H
ATOM   1121  CG  LEU A  88       2.169   9.539 -14.220  1.00 91.06           C
ATOM   1122  HG  LEU A  88       1.827   9.708 -13.199  1.00 91.06           H
ATOM   1123  CD1 LEU A  88       3.698   9.559 -14.194  1.00 91.06           C
ATOM   1124 1HD1 LEU A  88       4.061   8.795 -13.506  1.00 91.06           H
ATOM   1125 2HD1 LEU A  88       4.082   9.359 -15.194  1.00 91.06           H
ATOM   1126 3HD1 LEU A  88       4.043  10.539 -13.862  1.00 91.06           H
ATOM   1127  CD2 LEU A  88       1.595  10.666 -15.080  1.00 91.06           C
ATOM   1128 1HD2 LEU A  88       1.886  10.514 -16.120  1.00 91.06           H
ATOM   1129 2HD2 LEU A  88       0.508  10.665 -15.003  1.00 91.06           H
ATOM   1130 3HD2 LEU A  88       1.982  11.623 -14.731  1.00 91.06           H
ATOM   1131  HN  LEU A  88       0.559   5.970 -14.937  1.00 91.06           H
ATOM   1132  N   ASN A  89       0.266   7.350 -12.021  1.00 93.69           N
ATOM   1133  CA  ASN A  89      -0.216   7.737 -10.706  1.00 93.69           C
ATOM   1134  C   ASN A  89       0.198   6.677  -9.683  1.00 93.69           C
ATOM   1135  O   ASN A  89       0.403   6.987  -8.511  1.00 93.69           O
ATOM   1136  HA  ASN A  89       0.238   8.707 -10.508  1.00 93.69           H
ATOM   1137  CB  ASN A  89      -1.743   7.840 -10.687  1.00 93.69           C
ATOM   1138 1HB  ASN A  89      -2.173   7.031 -11.278  1.00 93.69           H
ATOM   1139 2HB  ASN A  89      -2.107   7.717  -9.667  1.00 93.69           H
ATOM   1140  CG  ASN A  89      -2.208   9.187 -11.243  1.00 93.69           C
ATOM   1141  OD1 ASN A  89      -2.466  10.132 -10.515  1.00 93.69           O
ATOM   1142  ND2 ASN A  89      -2.301   9.222 -12.569  1.00 93.69           N
ATOM   1143 1HD2 ASN A  89      -2.075   8.411 -13.108  1.00 93.69           H
ATOM   1144 2HD2 ASN A  89      -2.598  10.060 -13.027  1.00 93.69           H
ATOM   1145  HN  ASN A  89      -0.449   7.142 -12.689  1.00 93.69           H
ATOM   1146  N   LEU A  90       0.309   5.447 -10.164  1.00 91.84           N
ATOM   1147  CA  LEU A  90       0.717   4.344  -9.311  1.00 91.84           C
ATOM   1148  C   LEU A  90       2.152   4.578  -8.834  1.00 91.84           C
ATOM   1149  O   LEU A  90       2.453   4.408  -7.654  1.00 91.84           O
ATOM   1150  HA  LEU A  90       0.060   4.343  -8.442  1.00 91.84           H
ATOM   1151  CB  LEU A  90       0.519   3.009 -10.031  1.00 91.84           C
ATOM   1152 1HB  LEU A  90      -0.405   3.063 -10.607  1.00 91.84           H
ATOM   1153 2HB  LEU A  90       1.332   2.879 -10.745  1.00 91.84           H
ATOM   1154  CG  LEU A  90       0.458   1.768  -9.138  1.00 91.84           C
ATOM   1155  HG  LEU A  90       1.186   1.888  -8.336  1.00 91.84           H
ATOM   1156  CD1 LEU A  90      -0.918   1.631  -8.483  1.00 91.84           C
ATOM   1157 1HD1 LEU A  90      -1.119   2.511  -7.872  1.00 91.84           H
ATOM   1158 2HD1 LEU A  90      -1.681   1.543  -9.256  1.00 91.84           H
ATOM   1159 3HD1 LEU A  90      -0.934   0.741  -7.853  1.00 91.84           H
ATOM   1160  CD2 LEU A  90       0.849   0.511  -9.918  1.00 91.84           C
ATOM   1161 1HD2 LEU A  90       0.163   0.374 -10.754  1.00 91.84           H
ATOM   1162 2HD2 LEU A  90       1.865   0.620 -10.296  1.00 91.84           H
ATOM   1163 3HD2 LEU A  90       0.797  -0.356  -9.259  1.00 91.84           H
ATOM   1164  HN  LEU A  90       0.126   5.201 -11.116  1.00 91.84           H
ATOM   1165  N   ALA A  91       3.000   4.964  -9.776  1.00 94.05           N
ATOM   1166  CA  ALA A  91       4.405   5.182  -9.476  1.00 94.05           C
ATOM   1167  C   ALA A  91       4.539   6.365  -8.515  1.00 94.05           C
ATOM   1168  O   ALA A  91       5.397   6.360  -7.635  1.00 94.05           O
ATOM   1169  HA  ALA A  91       4.783   4.284  -8.987  1.00 94.05           H
ATOM   1170  CB  ALA A  91       5.178   5.397 -10.778  1.00 94.05           C
ATOM   1171 1HB  ALA A  91       5.075   4.516 -11.412  1.00 94.05           H
ATOM   1172 2HB  ALA A  91       4.779   6.268 -11.298  1.00 94.05           H
ATOM   1173 3HB  ALA A  91       6.232   5.560 -10.552  1.00 94.05           H
ATOM   1174  HN  ALA A  91       2.741   5.127 -10.728  1.00 94.05           H
ATOM   1175  N   ILE A  92       3.677   7.351  -8.718  1.00 95.46           N
ATOM   1176  CA  ILE A  92       3.683   8.535  -7.876  1.00 95.46           C
ATOM   1177  C   ILE A  92       3.309   8.142  -6.446  1.00 95.46           C
ATOM   1178  O   ILE A  92       3.960   8.564  -5.491  1.00 95.46           O
ATOM   1179  HA  ILE A  92       4.701   8.927  -7.871  1.00 95.46           H
ATOM   1180  CB  ILE A  92       2.783   9.620  -8.471  1.00 95.46           C
ATOM   1181  HB  ILE A  92       1.821   9.170  -8.715  1.00 95.46           H
ATOM   1182  CG1 ILE A  92       3.371  10.167  -9.773  1.00 95.46           C
ATOM   1183 1HG1 ILE A  92       4.260  10.758  -9.555  1.00 95.46           H
ATOM   1184 2HG1 ILE A  92       3.686   9.340 -10.409  1.00 95.46           H
ATOM   1185  CG2 ILE A  92       2.516  10.730  -7.452  1.00 95.46           C
ATOM   1186 1HG2 ILE A  92       2.023  10.309  -6.576  1.00 95.46           H
ATOM   1187 2HG2 ILE A  92       3.461  11.185  -7.154  1.00 95.46           H
ATOM   1188 3HG2 ILE A  92       1.874  11.488  -7.901  1.00 95.46           H
ATOM   1189  CD1 ILE A  92       2.348  11.028 -10.517  1.00 95.46           C
ATOM   1190 1HD1 ILE A  92       1.471  10.426 -10.755  1.00 95.46           H
ATOM   1191 2HD1 ILE A  92       2.053  11.867  -9.888  1.00 95.46           H
ATOM   1192 3HD1 ILE A  92       2.791  11.404 -11.439  1.00 95.46           H
ATOM   1193  HN  ILE A  92       2.984   7.349  -9.439  1.00 95.46           H
ATOM   1194  N   ALA A  93       2.261   7.337  -6.342  1.00 95.16           N
ATOM   1195  CA  ALA A  93       1.763   6.921  -5.043  1.00 95.16           C
ATOM   1196  C   ALA A  93       2.871   6.184  -4.288  1.00 95.16           C
ATOM   1197  O   ALA A  93       3.096   6.437  -3.105  1.00 95.16           O
ATOM   1198  HA  ALA A  93       1.492   7.820  -4.488  1.00 95.16           H
ATOM   1199  CB  ALA A  93       0.511   6.060  -5.227  1.00 95.16           C
ATOM   1200 1HB  ALA A  93      -0.255   6.640  -5.742  1.00 95.16           H
ATOM   1201 2HB  ALA A  93       0.760   5.180  -5.819  1.00 95.16           H
ATOM   1202 3HB  ALA A  93       0.137   5.749  -4.252  1.00 95.16           H
ATOM   1203  HN  ALA A  93       1.757   6.972  -7.125  1.00 95.16           H
ATOM   1204  N   ASP A  94       3.534   5.287  -5.002  1.00 94.22           N
ATOM   1205  CA  ASP A  94       4.589   4.486  -4.405  1.00 94.22           C
ATOM   1206  C   ASP A  94       5.702   5.409  -3.903  1.00 94.22           C
ATOM   1207  O   ASP A  94       6.203   5.236  -2.793  1.00 94.22           O
ATOM   1208  HA  ASP A  94       4.108   3.935  -3.597  1.00 94.22           H
ATOM   1209  CB  ASP A  94       5.198   3.526  -5.429  1.00 94.22           C
ATOM   1210 1HB  ASP A  94       5.333   4.040  -6.380  1.00 94.22           H
ATOM   1211 2HB  ASP A  94       6.186   3.210  -5.094  1.00 94.22           H
ATOM   1212  CG  ASP A  94       4.305   2.299  -5.628  1.00 94.22           C
ATOM   1213  OD1 ASP A  94       3.608   1.941  -4.655  1.00 94.22           O
ATOM   1214  OD2 ASP A  94       4.341   1.748  -6.750  1.00 94.22           O
ATOM   1215  HN  ASP A  94       3.361   5.105  -5.970  1.00 94.22           H
ATOM   1216  N   LEU A  95       6.055   6.369  -4.744  1.00 96.46           N
ATOM   1217  CA  LEU A  95       7.137   7.285  -4.423  1.00 96.46           C
ATOM   1218  C   LEU A  95       6.808   8.021  -3.123  1.00 96.46           C
ATOM   1219  O   LEU A  95       7.662   8.156  -2.249  1.00 96.46           O
ATOM   1220  HA  LEU A  95       8.035   6.687  -4.264  1.00 96.46           H
ATOM   1221  CB  LEU A  95       7.418   8.217  -5.603  1.00 96.46           C
ATOM   1222 1HB  LEU A  95       6.465   8.549  -6.014  1.00 96.46           H
ATOM   1223 2HB  LEU A  95       7.929   9.104  -5.227  1.00 96.46           H
ATOM   1224  CG  LEU A  95       8.253   7.626  -6.741  1.00 96.46           C
ATOM   1225  HG  LEU A  95       7.743   6.738  -7.113  1.00 96.46           H
ATOM   1226  CD1 LEU A  95       8.362   8.609  -7.909  1.00 96.46           C
ATOM   1227 1HD1 LEU A  95       7.365   8.834  -8.288  1.00 96.46           H
ATOM   1228 2HD1 LEU A  95       8.837   9.528  -7.568  1.00 96.46           H
ATOM   1229 3HD1 LEU A  95       8.960   8.163  -8.704  1.00 96.46           H
ATOM   1230  CD2 LEU A  95       9.628   7.180  -6.238  1.00 96.46           C
ATOM   1231 1HD2 LEU A  95      10.159   8.037  -5.823  1.00 96.46           H
ATOM   1232 2HD2 LEU A  95       9.503   6.422  -5.465  1.00 96.46           H
ATOM   1233 3HD2 LEU A  95      10.201   6.764  -7.067  1.00 96.46           H
ATOM   1234  HN  LEU A  95       5.618   6.527  -5.630  1.00 96.46           H
ATOM   1235  N   LEU A  96       5.567   8.477  -3.037  1.00 95.84           N
ATOM   1236  CA  LEU A  96       5.148   9.297  -1.913  1.00 95.84           C
ATOM   1237  C   LEU A  96       5.370   8.524  -0.612  1.00 95.84           C
ATOM   1238  O   LEU A  96       5.787   9.099   0.393  1.00 95.84           O
ATOM   1239  HA  LEU A  96       5.782  10.183  -1.901  1.00 95.84           H
ATOM   1240  CB  LEU A  96       3.707   9.775  -2.106  1.00 95.84           C
ATOM   1241 1HB  LEU A  96       3.096   8.918  -2.390  1.00 95.84           H
ATOM   1242 2HB  LEU A  96       3.331  10.130  -1.147  1.00 95.84           H
ATOM   1243  CG  LEU A  96       3.500  10.880  -3.145  1.00 95.84           C
ATOM   1244  HG  LEU A  96       3.819  10.500  -4.115  1.00 95.84           H
ATOM   1245  CD1 LEU A  96       2.020  11.247  -3.266  1.00 95.84           C
ATOM   1246 1HD1 LEU A  96       1.451  10.369  -3.572  1.00 95.84           H
ATOM   1247 2HD1 LEU A  96       1.653  11.600  -2.303  1.00 95.84           H
ATOM   1248 3HD1 LEU A  96       1.901  12.035  -4.011  1.00 95.84           H
ATOM   1249  CD2 LEU A  96       4.370  12.098  -2.829  1.00 95.84           C
ATOM   1250 1HD2 LEU A  96       4.105  12.488  -1.846  1.00 95.84           H
ATOM   1251 2HD2 LEU A  96       5.420  11.806  -2.834  1.00 95.84           H
ATOM   1252 3HD2 LEU A  96       4.203  12.868  -3.582  1.00 95.84           H
ATOM   1253  HN  LEU A  96       4.856   8.294  -3.715  1.00 95.84           H
ATOM   1254  N   PHE A  97       5.082   7.232  -0.671  1.00 95.50           N
ATOM   1255  CA  PHE A  97       5.244   6.375   0.490  1.00 95.50           C
ATOM   1256  C   PHE A  97       6.725   6.127   0.786  1.00 95.50           C
ATOM   1257  O   PHE A  97       7.164   6.257   1.927  1.00 95.50           O
ATOM   1258  HA  PHE A  97       4.787   6.888   1.337  1.00 95.50           H
ATOM   1259  CB  PHE A  97       4.572   5.041   0.159  1.00 95.50           C
ATOM   1260 1HB  PHE A  97       3.491   5.183   0.152  1.00 95.50           H
ATOM   1261 2HB  PHE A  97       4.860   4.740  -0.848  1.00 95.50           H
ATOM   1262  CG  PHE A  97       4.917   3.912   1.132  1.00 95.50           C
ATOM   1263  CD1 PHE A  97       5.530   2.786   0.677  1.00 95.50           C
ATOM   1264  HD1 PHE A  97       5.775   2.689  -0.381  1.00 95.50           H
ATOM   1265  CD2 PHE A  97       4.611   4.033   2.452  1.00 95.50           C
ATOM   1266  HD2 PHE A  97       4.120   4.936   2.816  1.00 95.50           H
ATOM   1267  CE1 PHE A  97       5.850   1.738   1.580  1.00 95.50           C
ATOM   1268  HE1 PHE A  97       6.341   0.836   1.215  1.00 95.50           H
ATOM   1269  CE2 PHE A  97       4.932   2.985   3.354  1.00 95.50           C
ATOM   1270  HE2 PHE A  97       4.686   3.083   4.412  1.00 95.50           H
ATOM   1271  CZ  PHE A  97       5.544   1.860   2.899  1.00 95.50           C
ATOM   1272  HZ  PHE A  97       5.791   1.055   3.592  1.00 95.50           H
ATOM   1273  HN  PHE A  97       4.744   6.772  -1.492  1.00 95.50           H
ATOM   1274  N   LEU A  98       7.453   5.773  -0.263  1.00 96.52           N
ATOM   1275  CA  LEU A  98       8.833   5.346  -0.106  1.00 96.52           C
ATOM   1276  C   LEU A  98       9.622   6.439   0.619  1.00 96.52           C
ATOM   1277  O   LEU A  98      10.509   6.143   1.418  1.00 96.52           O
ATOM   1278  HA  LEU A  98       8.829   4.452   0.518  1.00 96.52           H
ATOM   1279  CB  LEU A  98       9.429   4.951  -1.458  1.00 96.52           C
ATOM   1280 1HB  LEU A  98       9.239   5.757  -2.166  1.00 96.52           H
ATOM   1281 2HB  LEU A  98      10.511   4.873  -1.347  1.00 96.52           H
ATOM   1282  CG  LEU A  98       8.911   3.645  -2.064  1.00 96.52           C
ATOM   1283  HG  LEU A  98       7.828   3.619  -1.945  1.00 96.52           H
ATOM   1284  CD1 LEU A  98       9.202   3.583  -3.565  1.00 96.52           C
ATOM   1285 1HD1 LEU A  98       8.713   4.419  -4.065  1.00 96.52           H
ATOM   1286 2HD1 LEU A  98      10.278   3.642  -3.729  1.00 96.52           H
ATOM   1287 3HD1 LEU A  98       8.824   2.645  -3.970  1.00 96.52           H
ATOM   1288  CD2 LEU A  98       9.476   2.433  -1.320  1.00 96.52           C
ATOM   1289 1HD2 LEU A  98      10.564   2.442  -1.386  1.00 96.52           H
ATOM   1290 2HD2 LEU A  98       9.175   2.477  -0.273  1.00 96.52           H
ATOM   1291 3HD2 LEU A  98       9.092   1.518  -1.771  1.00 96.52           H
ATOM   1292  HN  LEU A  98       7.117   5.776  -1.204  1.00 96.52           H
ATOM   1293  N   VAL A  99       9.270   7.679   0.313  1.00 96.67           N
ATOM   1294  CA  VAL A  99       9.976   8.817   0.876  1.00 96.67           C
ATOM   1295  C   VAL A  99       9.821   8.806   2.398  1.00 96.67           C
ATOM   1296  O   VAL A  99      10.578   9.467   3.108  1.00 96.67           O
ATOM   1297  HA  VAL A  99      11.032   8.704   0.630  1.00 96.67           H
ATOM   1298  CB  VAL A  99       9.476  10.113   0.234  1.00 96.67           C
ATOM   1299  HB  VAL A  99       8.387  10.108   0.275  1.00 96.67           H
ATOM   1300  CG1 VAL A  99       9.970  11.335   1.011  1.00 96.67           C
ATOM   1301 1HG1 VAL A  99       9.601  11.288   2.035  1.00 96.67           H
ATOM   1302 2HG1 VAL A  99      11.060  11.346   1.016  1.00 96.67           H
ATOM   1303 3HG1 VAL A  99       9.600  12.243   0.533  1.00 96.67           H
ATOM   1304  CG2 VAL A  99       9.891  10.192  -1.236  1.00 96.67           C
ATOM   1305 1HG2 VAL A  99      10.978  10.163  -1.308  1.00 96.67           H
ATOM   1306 2HG2 VAL A  99       9.468   9.347  -1.779  1.00 96.67           H
ATOM   1307 3HG2 VAL A  99       9.523  11.123  -1.668  1.00 96.67           H
ATOM   1308  HN  VAL A  99       8.519   7.911  -0.306  1.00 96.67           H
ATOM   1309  N   THR A 100       8.835   8.047   2.855  1.00 95.98           N
ATOM   1310  CA  THR A 100       8.532   7.989   4.275  1.00 95.98           C
ATOM   1311  C   THR A 100       9.371   6.906   4.956  1.00 95.98           C
ATOM   1312  O   THR A 100       9.493   6.888   6.180  1.00 95.98           O
ATOM   1313  HA  THR A 100       8.813   8.941   4.726  1.00 95.98           H
ATOM   1314  CB  THR A 100       7.025   7.777   4.428  1.00 95.98           C
ATOM   1315  HB  THR A 100       6.701   8.001   5.445  1.00 95.98           H
ATOM   1316  OG1 THR A 100       6.818   6.434   3.999  1.00 95.98           O
ATOM   1317  HG1 THR A 100       6.738   6.402   3.003  1.00 95.98           H
ATOM   1318  CG2 THR A 100       6.212   8.614   3.439  1.00 95.98           C
ATOM   1319 1HG2 THR A 100       6.487   8.341   2.420  1.00 95.98           H
ATOM   1320 2HG2 THR A 100       6.420   9.671   3.600  1.00 95.98           H
ATOM   1321 3HG2 THR A 100       5.149   8.425   3.590  1.00 95.98           H
ATOM   1322  HN  THR A 100       8.251   7.480   2.275  1.00 95.98           H
ATOM   1323  N   LEU A 101       9.927   6.028   4.133  1.00 95.78           N
ATOM   1324  CA  LEU A 101      10.620   4.858   4.644  1.00 95.78           C
ATOM   1325  C   LEU A 101      11.855   5.305   5.429  1.00 95.78           C
ATOM   1326  O   LEU A 101      12.157   4.752   6.486  1.00 95.78           O
ATOM   1327  HA  LEU A 101       9.942   4.350   5.329  1.00 95.78           H
ATOM   1328  CB  LEU A 101      10.933   3.882   3.509  1.00 95.78           C
ATOM   1329 1HB  LEU A 101      11.433   4.432   2.711  1.00 95.78           H
ATOM   1330 2HB  LEU A 101      11.643   3.142   3.878  1.00 95.78           H
ATOM   1331  CG  LEU A 101       9.735   3.145   2.908  1.00 95.78           C
ATOM   1332  HG  LEU A 101       9.095   3.878   2.416  1.00 95.78           H
ATOM   1333  CD1 LEU A 101      10.185   2.147   1.840  1.00 95.78           C
ATOM   1334 1HD1 LEU A 101      10.704   2.678   1.042  1.00 95.78           H
ATOM   1335 2HD1 LEU A 101      10.857   1.415   2.286  1.00 95.78           H
ATOM   1336 3HD1 LEU A 101       9.313   1.637   1.429  1.00 95.78           H
ATOM   1337  CD2 LEU A 101       8.898   2.477   4.001  1.00 95.78           C
ATOM   1338 1HD2 LEU A 101       9.515   1.759   4.543  1.00 95.78           H
ATOM   1339 2HD2 LEU A 101       8.531   3.236   4.692  1.00 95.78           H
ATOM   1340 3HD2 LEU A 101       8.053   1.960   3.547  1.00 95.78           H
ATOM   1341  HN  LEU A 101       9.909   6.107   3.137  1.00 95.78           H
ATOM   1342  N   PRO A 102      12.588   6.310   4.931  1.00 95.83           N
ATOM   1343  CA  PRO A 102      13.784   6.790   5.627  1.00 95.83           C
ATOM   1344  C   PRO A 102      13.503   7.144   7.079  1.00 95.83           C
ATOM   1345  O   PRO A 102      14.301   6.836   7.962  1.00 95.83           O
ATOM   1346  HA  PRO A 102      14.536   6.002   5.667  1.00 95.83           H
ATOM   1347  CB  PRO A 102      14.209   8.015   4.816  1.00 95.83           C
ATOM   1348 1HB  PRO A 102      13.771   8.931   5.213  1.00 95.83           H
ATOM   1349 2HB  PRO A 102      15.291   8.149   4.828  1.00 95.83           H
ATOM   1350  CG  PRO A 102      13.695   7.707   3.415  1.00 95.83           C
ATOM   1351 1HG  PRO A 102      13.602   8.609   2.810  1.00 95.83           H
ATOM   1352 2HG  PRO A 102      14.370   7.043   2.874  1.00 95.83           H
ATOM   1353  CD  PRO A 102      12.348   7.057   3.683  1.00 95.83           C
ATOM   1354 1HD  PRO A 102      11.558   7.799   3.806  1.00 95.83           H
ATOM   1355 2HD  PRO A 102      12.042   6.405   2.865  1.00 95.83           H
ATOM   1356  N   PHE A 103      12.364   7.788   7.287  1.00 95.15           N
ATOM   1357  CA  PHE A 103      11.993   8.239   8.618  1.00 95.15           C
ATOM   1358  C   PHE A 103      11.681   7.052   9.532  1.00 95.15           C
ATOM   1359  O   PHE A 103      12.031   7.063  10.711  1.00 95.15           O
ATOM   1360  HA  PHE A 103      12.841   8.793   9.021  1.00 95.15           H
ATOM   1361  CB  PHE A 103      10.733   9.094   8.465  1.00 95.15           C
ATOM   1362 1HB  PHE A 103       9.969   8.510   7.953  1.00 95.15           H
ATOM   1363 2HB  PHE A 103      10.344   9.330   9.455  1.00 95.15           H
ATOM   1364  CG  PHE A 103      10.956  10.399   7.697  1.00 95.15           C
ATOM   1365  CD1 PHE A 103      11.325  11.526   8.363  1.00 95.15           C
ATOM   1366  HD1 PHE A 103      11.461  11.500   9.444  1.00 95.15           H
ATOM   1367  CD2 PHE A 103      10.787  10.431   6.348  1.00 95.15           C
ATOM   1368  HD2 PHE A 103      10.492   9.528   5.814  1.00 95.15           H
ATOM   1369  CE1 PHE A 103      11.532  12.736   7.650  1.00 95.15           C
ATOM   1370  HE1 PHE A 103      11.827  13.640   8.184  1.00 95.15           H
ATOM   1371  CE2 PHE A 103      10.994  11.642   5.635  1.00 95.15           C
ATOM   1372  HE2 PHE A 103      10.858  11.668   4.554  1.00 95.15           H
ATOM   1373  CZ  PHE A 103      11.362  12.769   6.301  1.00 95.15           C
ATOM   1374  HZ  PHE A 103      11.521  13.698   5.754  1.00 95.15           H
ATOM   1375  HN  PHE A 103      11.703   8.003   6.568  1.00 95.15           H
ATOM   1376  N   TRP A 104      11.025   6.057   8.953  1.00 93.23           N
ATOM   1377  CA  TRP A 104      10.701   4.847   9.688  1.00 93.23           C
ATOM   1378  C   TRP A 104      12.013   4.183  10.110  1.00 93.23           C
ATOM   1379  O   TRP A 104      12.114   3.642  11.210  1.00 93.23           O
ATOM   1380  HA  TRP A 104      10.129   5.136  10.570  1.00 93.23           H
ATOM   1381  CB  TRP A 104       9.804   3.925   8.859  1.00 93.23           C
ATOM   1382 1HB  TRP A 104      10.166   3.911   7.831  1.00 93.23           H
ATOM   1383 2HB  TRP A 104       9.894   2.908   9.242  1.00 93.23           H
ATOM   1384  CG  TRP A 104       8.328   4.327   8.860  1.00 93.23           C
ATOM   1385  CD1 TRP A 104       7.569   4.680   7.814  1.00 93.23           C
ATOM   1386  HD1 TRP A 104       7.926   4.727   6.785  1.00 93.23           H
ATOM   1387  CD2 TRP A 104       7.458   4.403  10.009  1.00 93.23           C
ATOM   1388  NE1 TRP A 104       6.279   4.977   8.203  1.00 93.23           N
ATOM   1389  HE1 TRP A 104       5.531   5.264   7.604  1.00 93.23           H
ATOM   1390  CE2 TRP A 104       6.209   4.803   9.580  1.00 93.23           C
ATOM   1391  CE3 TRP A 104       7.718   4.142  11.366  1.00 93.23           C
ATOM   1392  HE3 TRP A 104       8.695   3.825  11.729  1.00 93.23           H
ATOM   1393  CZ2 TRP A 104       5.122   4.978  10.444  1.00 93.23           C
ATOM   1394  HZ2 TRP A 104       4.144   5.296  10.080  1.00 93.23           H
ATOM   1395  CZ3 TRP A 104       6.621   4.322  12.216  1.00 93.23           C
ATOM   1396  HZ3 TRP A 104       6.768   4.133  13.280  1.00 93.23           H
ATOM   1397  CH2 TRP A 104       5.357   4.724  11.800  1.00 93.23           C
ATOM   1398  HH2 TRP A 104       4.553   4.842  12.527  1.00 93.23           H
ATOM   1399  HN  TRP A 104      10.719   6.068   8.001  1.00 93.23           H
ATOM   1400  N   ALA A 105      12.987   4.247   9.213  1.00 94.70           N
ATOM   1401  CA  ALA A 105      14.261   3.589   9.444  1.00 94.70           C
ATOM   1402  C   ALA A 105      14.938   4.212  10.666  1.00 94.70           C
ATOM   1403  O   ALA A 105      15.419   3.499  11.545  1.00 94.70           O
ATOM   1404  HA  ALA A 105      14.060   2.537   9.648  1.00 94.70           H
ATOM   1405  CB  ALA A 105      15.124   3.691   8.184  1.00 94.70           C
ATOM   1406 1HB  ALA A 105      14.611   3.207   7.353  1.00 94.70           H
ATOM   1407 2HB  ALA A 105      15.295   4.740   7.945  1.00 94.70           H
ATOM   1408 3HB  ALA A 105      16.080   3.197   8.358  1.00 94.70           H
ATOM   1409  HN  ALA A 105      12.915   4.736   8.344  1.00 94.70           H
ATOM   1410  N   ILE A 106      14.955   5.537  10.682  1.00 94.26           N
ATOM   1411  CA  ILE A 106      15.605   6.264  11.759  1.00 94.26           C
ATOM   1412  C   ILE A 106      14.881   5.972  13.075  1.00 94.26           C
ATOM   1413  O   ILE A 106      15.519   5.756  14.104  1.00 94.26           O
ATOM   1414  HA  ILE A 106      16.626   5.891  11.837  1.00 94.26           H
ATOM   1415  CB  ILE A 106      15.692   7.755  11.424  1.00 94.26           C
ATOM   1416  HB  ILE A 106      14.711   8.085  11.081  1.00 94.26           H
ATOM   1417  CG1 ILE A 106      16.678   8.002  10.280  1.00 94.26           C
ATOM   1418 1HG1 ILE A 106      17.699   7.894  10.646  1.00 94.26           H
ATOM   1419 2HG1 ILE A 106      16.536   7.250   9.504  1.00 94.26           H
ATOM   1420  CG2 ILE A 106      16.037   8.577  12.667  1.00 94.26           C
ATOM   1421 1HG2 ILE A 106      15.265   8.434  13.423  1.00 94.26           H
ATOM   1422 2HG2 ILE A 106      16.998   8.252  13.063  1.00 94.26           H
ATOM   1423 3HG2 ILE A 106      16.092   9.633  12.400  1.00 94.26           H
ATOM   1424  CD1 ILE A 106      16.488   9.399   9.686  1.00 94.26           C
ATOM   1425 1HD1 ILE A 106      15.473   9.495   9.299  1.00 94.26           H
ATOM   1426 2HD1 ILE A 106      16.654  10.149  10.459  1.00 94.26           H
ATOM   1427 3HD1 ILE A 106      17.201   9.549   8.875  1.00 94.26           H
ATOM   1428  HN  ILE A 106      14.536   6.110   9.978  1.00 94.26           H
ATOM   1429  N   ALA A 107      13.558   5.974  12.999  1.00 93.03           N
ATOM   1430  CA  ALA A 107      12.740   5.800  14.187  1.00 93.03           C
ATOM   1431  C   ALA A 107      12.982   4.405  14.768  1.00 93.03           C
ATOM   1432  O   ALA A 107      12.947   4.221  15.984  1.00 93.03           O
ATOM   1433  HA  ALA A 107      13.051   6.547  14.917  1.00 93.03           H
ATOM   1434  CB  ALA A 107      11.270   6.037  13.834  1.00 93.03           C
ATOM   1435 1HB  ALA A 107      11.147   7.051  13.454  1.00 93.03           H
ATOM   1436 2HB  ALA A 107      10.960   5.322  13.072  1.00 93.03           H
ATOM   1437 3HB  ALA A 107      10.657   5.906  14.726  1.00 93.03           H
ATOM   1438  HN  ALA A 107      13.047   6.092  12.148  1.00 93.03           H
ATOM   1439  N   ALA A 108      13.223   3.459  13.872  1.00 92.41           N
ATOM   1440  CA  ALA A 108      13.432   2.080  14.278  1.00 92.41           C
ATOM   1441  C   ALA A 108      14.843   1.930  14.851  1.00 92.41           C
ATOM   1442  O   ALA A 108      15.068   1.128  15.756  1.00 92.41           O
ATOM   1443  HA  ALA A 108      12.707   1.850  15.058  1.00 92.41           H
ATOM   1444  CB  ALA A 108      13.186   1.154  13.086  1.00 92.41           C
ATOM   1445 1HB  ALA A 108      12.161   1.277  12.735  1.00 92.41           H
ATOM   1446 2HB  ALA A 108      13.878   1.405  12.282  1.00 92.41           H
ATOM   1447 3HB  ALA A 108      13.343   0.119  13.391  1.00 92.41           H
ATOM   1448  HN  ALA A 108      13.275   3.623  12.887  1.00 92.41           H
ATOM   1449  N   ALA A 109      15.758   2.715  14.300  1.00 92.08           N
ATOM   1450  CA  ALA A 109      17.161   2.595  14.658  1.00 92.08           C
ATOM   1451  C   ALA A 109      17.359   3.076  16.096  1.00 92.08           C
ATOM   1452  O   ALA A 109      18.206   2.553  16.818  1.00 92.08           O
ATOM   1453  HA  ALA A 109      17.430   1.540  14.596  1.00 92.08           H
ATOM   1454  CB  ALA A 109      18.012   3.380  13.657  1.00 92.08           C
ATOM   1455 1HB  ALA A 109      17.857   2.980  12.655  1.00 92.08           H
ATOM   1456 2HB  ALA A 109      17.721   4.430  13.678  1.00 92.08           H
ATOM   1457 3HB  ALA A 109      19.064   3.289  13.926  1.00 92.08           H
ATOM   1458  HN  ALA A 109      15.553   3.422  13.623  1.00 92.08           H
ATOM   1459  N   ASP A 110      16.564   4.068  16.470  1.00 88.17           N
ATOM   1460  CA  ASP A 110      16.726   4.711  17.763  1.00 88.17           C
ATOM   1461  C   ASP A 110      15.351   5.108  18.305  1.00 88.17           C
ATOM   1462  O   ASP A 110      14.683   4.308  18.958  1.00 88.17           O
ATOM   1463  HA  ASP A 110      17.223   3.971  18.390  1.00 88.17           H
ATOM   1464  CB  ASP A 110      17.572   5.979  17.645  1.00 88.17           C
ATOM   1465 1HB  ASP A 110      18.539   5.736  17.204  1.00 88.17           H
ATOM   1466 2HB  ASP A 110      17.084   6.686  16.974  1.00 88.17           H
ATOM   1467  CG  ASP A 110      17.780   6.629  19.015  1.00 88.17           C
ATOM   1468  OD1 ASP A 110      17.428   5.967  20.016  1.00 88.17           O
ATOM   1469  OD2 ASP A 110      18.286   7.772  19.030  1.00 88.17           O
ATOM   1470  HN  ASP A 110      15.821   4.431  15.907  1.00 88.17           H
ATOM   1471  N   GLN A 111      14.971   6.343  18.016  1.00 89.14           N
ATOM   1472  CA  GLN A 111      13.687   6.856  18.464  1.00 89.14           C
ATOM   1473  C   GLN A 111      13.175   7.925  17.497  1.00 89.14           C
ATOM   1474  O   GLN A 111      13.900   8.356  16.601  1.00 89.14           O
ATOM   1475  HA  GLN A 111      13.015   5.998  18.457  1.00 89.14           H
ATOM   1476  CB  GLN A 111      13.784   7.406  19.889  1.00 89.14           C
ATOM   1477 1HB  GLN A 111      12.801   7.738  20.221  1.00 89.14           H
ATOM   1478 2HB  GLN A 111      14.099   6.614  20.568  1.00 89.14           H
ATOM   1479  CG  GLN A 111      14.774   8.571  19.960  1.00 89.14           C
ATOM   1480 1HG  GLN A 111      15.757   8.238  19.627  1.00 89.14           H
ATOM   1481 2HG  GLN A 111      14.458   9.363  19.282  1.00 89.14           H
ATOM   1482  CD  GLN A 111      14.871   9.120  21.385  1.00 89.14           C
ATOM   1483  OE1 GLN A 111      13.880   9.348  22.059  1.00 89.14           O
ATOM   1484  NE2 GLN A 111      16.117   9.320  21.804  1.00 89.14           N
ATOM   1485 1HE2 GLN A 111      16.887   9.112  21.200  1.00 89.14           H
ATOM   1486 2HE2 GLN A 111      16.285   9.678  22.723  1.00 89.14           H
ATOM   1487  HN  GLN A 111      15.521   6.988  17.486  1.00 89.14           H
ATOM   1488  N   TRP A 112      11.929   8.323  17.711  1.00 91.63           N
ATOM   1489  CA  TRP A 112      11.310   9.329  16.865  1.00 91.63           C
ATOM   1490  C   TRP A 112      11.909  10.688  17.231  1.00 91.63           C
ATOM   1491  O   TRP A 112      11.589  11.251  18.277  1.00 91.63           O
ATOM   1492  HA  TRP A 112      11.545   9.085  15.829  1.00 91.63           H
ATOM   1493  CB  TRP A 112       9.786   9.293  16.996  1.00 91.63           C
ATOM   1494 1HB  TRP A 112       9.444   8.267  16.859  1.00 91.63           H
ATOM   1495 2HB  TRP A 112       9.512   9.587  18.009  1.00 91.63           H
ATOM   1496  CG  TRP A 112       9.054  10.196  16.002  1.00 91.63           C
ATOM   1497  CD1 TRP A 112       8.627  11.453  16.188  1.00 91.63           C
ATOM   1498  HD1 TRP A 112       8.754  12.013  17.115  1.00 91.63           H
ATOM   1499  CD2 TRP A 112       8.678   9.860  14.650  1.00 91.63           C
ATOM   1500  NE1 TRP A 112       8.006  11.948  15.060  1.00 91.63           N
ATOM   1501  HE1 TRP A 112       7.606  12.859  14.956  1.00 91.63           H
ATOM   1502  CE2 TRP A 112       8.038  10.949  14.095  1.00 91.63           C
ATOM   1503  CE3 TRP A 112       8.873   8.674  13.920  1.00 91.63           C
ATOM   1504  HE3 TRP A 112       9.375   7.800  14.335  1.00 91.63           H
ATOM   1505  CZ2 TRP A 112       7.540  10.961  12.786  1.00 91.63           C
ATOM   1506  HZ2 TRP A 112       7.038  11.834  12.371  1.00 91.63           H
ATOM   1507  CZ3 TRP A 112       8.370   8.702  12.614  1.00 91.63           C
ATOM   1508  HZ3 TRP A 112       8.494   7.807  12.003  1.00 91.63           H
ATOM   1509  CH2 TRP A 112       7.723   9.790  12.040  1.00 91.63           C
ATOM   1510  HH2 TRP A 112       7.359   9.733  11.014  1.00 91.63           H
ATOM   1511  HN  TRP A 112      11.348   7.971  18.444  1.00 91.63           H
ATOM   1512  N   LYS A 113      12.768  11.177  16.349  1.00 92.07           N
ATOM   1513  CA  LYS A 113      13.503  12.402  16.618  1.00 92.07           C
ATOM   1514  C   LYS A 113      12.786  13.578  15.953  1.00 92.07           C
ATOM   1515  O   LYS A 113      13.260  14.712  16.013  1.00 92.07           O
ATOM   1516  HA  LYS A 113      13.494  12.557  17.697  1.00 92.07           H
ATOM   1517  CB  LYS A 113      14.966  12.253  16.195  1.00 92.07           C
ATOM   1518 1HB  LYS A 113      15.017  11.974  15.142  1.00 92.07           H
ATOM   1519 2HB  LYS A 113      15.476  13.211  16.294  1.00 92.07           H
ATOM   1520  CG  LYS A 113      15.678  11.199  17.044  1.00 92.07           C
ATOM   1521 1HG  LYS A 113      15.665  11.501  18.091  1.00 92.07           H
ATOM   1522 2HG  LYS A 113      15.143  10.252  16.978  1.00 92.07           H
ATOM   1523  CD  LYS A 113      17.124  11.007  16.580  1.00 92.07           C
ATOM   1524 1HD  LYS A 113      17.138  10.723  15.528  1.00 92.07           H
ATOM   1525 2HD  LYS A 113      17.664  11.950  16.663  1.00 92.07           H
ATOM   1526  CE  LYS A 113      17.829   9.934  17.413  1.00 92.07           C
ATOM   1527 1HE  LYS A 113      17.867  10.243  18.458  1.00 92.07           H
ATOM   1528 2HE  LYS A 113      17.260   9.005  17.376  1.00 92.07           H
ATOM   1529  NZ  LYS A 113      19.200   9.704  16.907  1.00 92.07           N
ATOM   1530 1HZ  LYS A 113      19.627   8.943  17.423  1.00 92.07           H
ATOM   1531 2HZ  LYS A 113      19.162   9.466  15.922  1.00 92.07           H
ATOM   1532 3HZ  LYS A 113      19.752  10.546  17.030  1.00 92.07           H
ATOM   1533  HN  LYS A 113      12.965  10.753  15.465  1.00 92.07           H
ATOM   1534  N   PHE A 114      11.656  13.269  15.336  1.00 94.01           N
ATOM   1535  CA  PHE A 114      10.990  14.226  14.469  1.00 94.01           C
ATOM   1536  C   PHE A 114       9.766  14.832  15.159  1.00 94.01           C
ATOM   1537  O   PHE A 114       9.335  14.347  16.204  1.00 94.01           O
ATOM   1538  HA  PHE A 114      11.708  15.016  14.248  1.00 94.01           H
ATOM   1539  CB  PHE A 114      10.534  13.462  13.225  1.00 94.01           C
ATOM   1540 1HB  PHE A 114       9.717  12.794  13.500  1.00 94.01           H
ATOM   1541 2HB  PHE A 114      10.135  14.172  12.500  1.00 94.01           H
ATOM   1542  CG  PHE A 114      11.640  12.642  12.557  1.00 94.01           C
ATOM   1543  CD1 PHE A 114      12.599  13.266  11.823  1.00 94.01           C
ATOM   1544  HD1 PHE A 114      12.581  14.349  11.710  1.00 94.01           H
ATOM   1545  CD2 PHE A 114      11.663  11.289  12.699  1.00 94.01           C
ATOM   1546  HD2 PHE A 114      10.894  10.789  13.287  1.00 94.01           H
ATOM   1547  CE1 PHE A 114      13.626  12.505  11.204  1.00 94.01           C
ATOM   1548  HE1 PHE A 114      14.395  13.004  10.615  1.00 94.01           H
ATOM   1549  CE2 PHE A 114      12.690  10.528  12.080  1.00 94.01           C
ATOM   1550  HE2 PHE A 114      12.709   9.445  12.193  1.00 94.01           H
ATOM   1551  CZ  PHE A 114      13.650  11.152  11.345  1.00 94.01           C
ATOM   1552  HZ  PHE A 114      14.438  10.568  10.870  1.00 94.01           H
ATOM   1553  HN  PHE A 114      11.197  12.384  15.419  1.00 94.01           H
ATOM   1554  N   GLN A 115       9.240  15.882  14.546  1.00 94.44           N
ATOM   1555  CA  GLN A 115       8.094  16.578  15.105  1.00 94.44           C
ATOM   1556  C   GLN A 115       6.820  15.758  14.892  1.00 94.44           C
ATOM   1557  O   GLN A 115       6.808  14.818  14.099  1.00 94.44           O
ATOM   1558  HA  GLN A 115       8.302  16.670  16.171  1.00 94.44           H
ATOM   1559  CB  GLN A 115       7.953  17.976  14.499  1.00 94.44           C
ATOM   1560 1HB  GLN A 115       7.928  17.905  13.412  1.00 94.44           H
ATOM   1561 2HB  GLN A 115       7.006  18.418  14.811  1.00 94.44           H
ATOM   1562  CG  GLN A 115       9.110  18.880  14.931  1.00 94.44           C
ATOM   1563 1HG  GLN A 115       9.221  18.841  16.015  1.00 94.44           H
ATOM   1564 2HG  GLN A 115      10.042  18.513  14.501  1.00 94.44           H
ATOM   1565  CD  GLN A 115       8.871  20.325  14.488  1.00 94.44           C
ATOM   1566  OE1 GLN A 115       7.972  20.626  13.721  1.00 94.44           O
ATOM   1567  NE2 GLN A 115       9.725  21.199  15.014  1.00 94.44           N
ATOM   1568 1HE2 GLN A 115      10.441  20.886  15.638  1.00 94.44           H
ATOM   1569 2HE2 GLN A 115       9.650  22.170  14.784  1.00 94.44           H
ATOM   1570  HN  GLN A 115       9.584  16.258  13.685  1.00 94.44           H
ATOM   1571  N   THR A 116       5.778  16.144  15.615  1.00 94.51           N
ATOM   1572  CA  THR A 116       4.517  15.425  15.554  1.00 94.51           C
ATOM   1573  C   THR A 116       3.949  15.466  14.134  1.00 94.51           C
ATOM   1574  O   THR A 116       3.350  14.496  13.672  1.00 94.51           O
ATOM   1575  HA  THR A 116       4.706  14.378  15.792  1.00 94.51           H
ATOM   1576  CB  THR A 116       3.579  16.026  16.602  1.00 94.51           C
ATOM   1577  HB  THR A 116       3.219  17.005  16.286  1.00 94.51           H
ATOM   1578  OG1 THR A 116       4.345  16.011  17.803  1.00 94.51           O
ATOM   1579  HG1 THR A 116       3.928  16.615  18.482  1.00 94.51           H
ATOM   1580  CG2 THR A 116       2.386  15.118  16.909  1.00 94.51           C
ATOM   1581 1HG2 THR A 116       2.745  14.162  17.289  1.00 94.51           H
ATOM   1582 2HG2 THR A 116       1.810  14.954  15.998  1.00 94.51           H
ATOM   1583 3HG2 THR A 116       1.752  15.593  17.659  1.00 94.51           H
ATOM   1584  HN  THR A 116       5.787  16.930  16.233  1.00 94.51           H
ATOM   1585  N   PHE A 117       4.156  16.600  13.481  1.00 95.57           N
ATOM   1586  CA  PHE A 117       3.668  16.782  12.124  1.00 95.57           C
ATOM   1587  C   PHE A 117       4.149  15.651  11.212  1.00 95.57           C
ATOM   1588  O   PHE A 117       3.362  15.079  10.460  1.00 95.57           O
ATOM   1589  HA  PHE A 117       2.579  16.773  12.168  1.00 95.57           H
ATOM   1590  CB  PHE A 117       4.240  18.108  11.617  1.00 95.57           C
ATOM   1591 1HB  PHE A 117       3.850  18.919  12.232  1.00 95.57           H
ATOM   1592 2HB  PHE A 117       5.322  18.100  11.750  1.00 95.57           H
ATOM   1593  CG  PHE A 117       3.923  18.402  10.149  1.00 95.57           C
ATOM   1594  CD1 PHE A 117       4.890  18.261   9.204  1.00 95.57           C
ATOM   1595  HD1 PHE A 117       5.891  17.938   9.491  1.00 95.57           H
ATOM   1596  CD2 PHE A 117       2.675  18.804   9.790  1.00 95.57           C
ATOM   1597  HD2 PHE A 117       1.900  18.917  10.548  1.00 95.57           H
ATOM   1598  CE1 PHE A 117       4.596  18.533   7.841  1.00 95.57           C
ATOM   1599  HE1 PHE A 117       5.372  18.420   7.083  1.00 95.57           H
ATOM   1600  CE2 PHE A 117       2.381  19.076   8.428  1.00 95.57           C
ATOM   1601  HE2 PHE A 117       1.380  19.399   8.140  1.00 95.57           H
ATOM   1602  CZ  PHE A 117       3.348  18.935   7.482  1.00 95.57           C
ATOM   1603  HZ  PHE A 117       3.122  19.144   6.437  1.00 95.57           H
ATOM   1604  HN  PHE A 117       4.645  17.384  13.862  1.00 95.57           H
ATOM   1605  N   MET A 118       5.438  15.364  11.309  1.00 95.12           N
ATOM   1606  CA  MET A 118       6.040  14.334  10.480  1.00 95.12           C
ATOM   1607  C   MET A 118       5.436  12.962  10.785  1.00 95.12           C
ATOM   1608  O   MET A 118       5.284  12.133   9.889  1.00 95.12           O
ATOM   1609  HA  MET A 118       5.815  14.617   9.451  1.00 95.12           H
ATOM   1610  CB  MET A 118       7.549  14.294  10.728  1.00 95.12           C
ATOM   1611 1HB  MET A 118       7.951  15.307  10.712  1.00 95.12           H
ATOM   1612 2HB  MET A 118       7.747  13.889  11.721  1.00 95.12           H
ATOM   1613  CG  MET A 118       8.257  13.442   9.673  1.00 95.12           C
ATOM   1614 1HG  MET A 118       9.328  13.419   9.870  1.00 95.12           H
ATOM   1615 2HG  MET A 118       7.901  12.413   9.727  1.00 95.12           H
ATOM   1616  SD  MET A 118       7.951  14.108   8.045  1.00 95.12           S
ATOM   1617  CE  MET A 118       8.894  15.620   8.147  1.00 95.12           C
ATOM   1618 1HE  MET A 118       8.505  16.236   8.958  1.00 95.12           H
ATOM   1619 2HE  MET A 118       9.940  15.384   8.340  1.00 95.12           H
ATOM   1620 3HE  MET A 118       8.811  16.164   7.206  1.00 95.12           H
ATOM   1621  HN  MET A 118       6.067  15.820  11.939  1.00 95.12           H
ATOM   1622  N   CYS A 119       5.107  12.764  12.053  1.00 93.81           N
ATOM   1623  CA  CYS A 119       4.525  11.506  12.488  1.00 93.81           C
ATOM   1624  C   CYS A 119       3.180  11.329  11.781  1.00 93.81           C
ATOM   1625  O   CYS A 119       2.886  10.256  11.257  1.00 93.81           O
ATOM   1626  HA  CYS A 119       5.222  10.721  12.196  1.00 93.81           H
ATOM   1627  CB  CYS A 119       4.382  11.445  14.010  1.00 93.81           C
ATOM   1628 1HB  CYS A 119       5.366  11.463  14.477  1.00 93.81           H
ATOM   1629 2HB  CYS A 119       3.844  12.323  14.368  1.00 93.81           H
ATOM   1630  SG  CYS A 119       3.487   9.924  14.494  1.00 93.81           S
ATOM   1631  HN  CYS A 119       5.233  13.444  12.776  1.00 93.81           H
ATOM   1632  N   LYS A 120       2.398  12.399  11.788  1.00 94.88           N
ATOM   1633  CA  LYS A 120       1.086  12.372  11.165  1.00 94.88           C
ATOM   1634  C   LYS A 120       1.236  12.006   9.687  1.00 94.88           C
ATOM   1635  O   LYS A 120       0.539  11.125   9.188  1.00 94.88           O
ATOM   1636  HA  LYS A 120       0.507  11.591  11.656  1.00 94.88           H
ATOM   1637  CB  LYS A 120       0.354  13.695  11.399  1.00 94.88           C
ATOM   1638 1HB  LYS A 120       0.997  14.527  11.112  1.00 94.88           H
ATOM   1639 2HB  LYS A 120      -0.531  13.743  10.764  1.00 94.88           H
ATOM   1640  CG  LYS A 120      -0.055  13.842  12.866  1.00 94.88           C
ATOM   1641 1HG  LYS A 120      -0.696  13.009  13.154  1.00 94.88           H
ATOM   1642 2HG  LYS A 120       0.830  13.798  13.501  1.00 94.88           H
ATOM   1643  CD  LYS A 120      -0.792  15.163  13.100  1.00 94.88           C
ATOM   1644 1HD  LYS A 120      -0.116  15.998  12.915  1.00 94.88           H
ATOM   1645 2HD  LYS A 120      -1.614  15.255  12.390  1.00 94.88           H
ATOM   1646  CE  LYS A 120      -1.332  15.244  14.529  1.00 94.88           C
ATOM   1647 1HE  LYS A 120      -1.480  14.239  14.926  1.00 94.88           H
ATOM   1648 2HE  LYS A 120      -0.604  15.737  15.172  1.00 94.88           H
ATOM   1649  NZ  LYS A 120      -2.612  15.987  14.558  1.00 94.88           N
ATOM   1650 1HZ  LYS A 120      -2.943  16.052  15.514  1.00 94.88           H
ATOM   1651 2HZ  LYS A 120      -2.470  16.919  14.185  1.00 94.88           H
ATOM   1652 3HZ  LYS A 120      -3.299  15.499  13.994  1.00 94.88           H
ATOM   1653  HN  LYS A 120       2.648  13.271  12.209  1.00 94.88           H
ATOM   1654  N   VAL A 121       2.151  12.702   9.028  1.00 94.99           N
ATOM   1655  CA  VAL A 121       2.332  12.534   7.596  1.00 94.99           C
ATOM   1656  C   VAL A 121       2.761  11.095   7.305  1.00 94.99           C
ATOM   1657  O   VAL A 121       2.181  10.431   6.448  1.00 94.99           O
ATOM   1658  HA  VAL A 121       1.368  12.715   7.119  1.00 94.99           H
ATOM   1659  CB  VAL A 121       3.324  13.572   7.068  1.00 94.99           C
ATOM   1660  HB  VAL A 121       4.223  13.520   7.682  1.00 94.99           H
ATOM   1661  CG1 VAL A 121       3.723  13.264   5.623  1.00 94.99           C
ATOM   1662 1HG1 VAL A 121       4.189  12.280   5.577  1.00 94.99           H
ATOM   1663 2HG1 VAL A 121       2.835  13.276   4.990  1.00 94.99           H
ATOM   1664 3HG1 VAL A 121       4.429  14.018   5.273  1.00 94.99           H
ATOM   1665  CG2 VAL A 121       2.754  14.987   7.189  1.00 94.99           C
ATOM   1666 1HG2 VAL A 121       1.832  15.058   6.611  1.00 94.99           H
ATOM   1667 2HG2 VAL A 121       2.543  15.206   8.236  1.00 94.99           H
ATOM   1668 3HG2 VAL A 121       3.479  15.705   6.807  1.00 94.99           H
ATOM   1669  HN  VAL A 121       2.762  13.369   9.455  1.00 94.99           H
ATOM   1670  N   VAL A 122       3.775  10.655   8.036  1.00 93.70           N
ATOM   1671  CA  VAL A 122       4.437   9.401   7.720  1.00 93.70           C
ATOM   1672  C   VAL A 122       3.438   8.251   7.866  1.00 93.70           C
ATOM   1673  O   VAL A 122       3.415   7.336   7.044  1.00 93.70           O
ATOM   1674  HA  VAL A 122       4.762   9.453   6.681  1.00 93.70           H
ATOM   1675  CB  VAL A 122       5.679   9.229   8.597  1.00 93.70           C
ATOM   1676  HB  VAL A 122       5.394   9.445   9.627  1.00 93.70           H
ATOM   1677  CG1 VAL A 122       6.192   7.788   8.544  1.00 93.70           C
ATOM   1678 1HG1 VAL A 122       5.415   7.112   8.901  1.00 93.70           H
ATOM   1679 2HG1 VAL A 122       6.452   7.533   7.516  1.00 93.70           H
ATOM   1680 3HG1 VAL A 122       7.075   7.694   9.176  1.00 93.70           H
ATOM   1681  CG2 VAL A 122       6.775  10.217   8.195  1.00 93.70           C
ATOM   1682 1HG2 VAL A 122       7.055  10.046   7.156  1.00 93.70           H
ATOM   1683 2HG2 VAL A 122       6.405  11.236   8.309  1.00 93.70           H
ATOM   1684 3HG2 VAL A 122       7.646  10.073   8.834  1.00 93.70           H
ATOM   1685  HN  VAL A 122       4.143  11.139   8.830  1.00 93.70           H
ATOM   1686  N   ASN A 123       2.637   8.335   8.918  1.00 92.49           N
ATOM   1687  CA  ASN A 123       1.638   7.314   9.181  1.00 92.49           C
ATOM   1688  C   ASN A 123       0.596   7.324   8.061  1.00 92.49           C
ATOM   1689  O   ASN A 123       0.146   6.269   7.617  1.00 92.49           O
ATOM   1690  HA  ASN A 123       2.192   6.376   9.227  1.00 92.49           H
ATOM   1691  CB  ASN A 123       0.913   7.580  10.502  1.00 92.49           C
ATOM   1692 1HB  ASN A 123       0.781   8.653  10.639  1.00 92.49           H
ATOM   1693 2HB  ASN A 123      -0.083   7.138  10.471  1.00 92.49           H
ATOM   1694  CG  ASN A 123       1.696   7.002  11.683  1.00 92.49           C
ATOM   1695  OD1 ASN A 123       2.541   6.134  11.536  1.00 92.49           O
ATOM   1696  ND2 ASN A 123       1.369   7.531  12.859  1.00 92.49           N
ATOM   1697 1HD2 ASN A 123       0.667   8.241  12.911  1.00 92.49           H
ATOM   1698 2HD2 ASN A 123       1.826   7.219  13.692  1.00 92.49           H
ATOM   1699  HN  ASN A 123       2.662   9.083   9.582  1.00 92.49           H
ATOM   1700  N   SER A 124       0.244   8.528   7.634  1.00 93.63           N
ATOM   1701  CA  SER A 124      -0.873   8.701   6.722  1.00 93.63           C
ATOM   1702  C   SER A 124      -0.465   8.280   5.309  1.00 93.63           C
ATOM   1703  O   SER A 124      -1.272   7.726   4.564  1.00 93.63           O
ATOM   1704  HA  SER A 124      -1.661   8.051   7.102  1.00 93.63           H
ATOM   1705  CB  SER A 124      -1.365  10.150   6.722  1.00 93.63           C
ATOM   1706 1HB  SER A 124      -0.590  10.796   6.309  1.00 93.63           H
ATOM   1707 2HB  SER A 124      -2.234  10.238   6.070  1.00 93.63           H
ATOM   1708  OG  SER A 124      -1.707  10.598   8.031  1.00 93.63           O
ATOM   1709  HG  SER A 124      -1.084  11.326   8.317  1.00 93.63           H
ATOM   1710  HN  SER A 124       0.706   9.373   7.902  1.00 93.63           H
ATOM   1711  N   MET A 125       0.789   8.558   4.982  1.00 93.53           N
ATOM   1712  CA  MET A 125       1.261   8.393   3.617  1.00 93.53           C
ATOM   1713  C   MET A 125       1.128   6.938   3.163  1.00 93.53           C
ATOM   1714  O   MET A 125       0.766   6.672   2.018  1.00 93.53           O
ATOM   1715  HA  MET A 125       0.622   9.031   3.007  1.00 93.53           H
ATOM   1716  CB  MET A 125       2.726   8.824   3.528  1.00 93.53           C
ATOM   1717 1HB  MET A 125       3.272   8.449   4.393  1.00 93.53           H
ATOM   1718 2HB  MET A 125       3.186   8.382   2.644  1.00 93.53           H
ATOM   1719  CG  MET A 125       2.846  10.348   3.463  1.00 93.53           C
ATOM   1720 1HG  MET A 125       2.259  10.802   4.262  1.00 93.53           H
ATOM   1721 2HG  MET A 125       3.882  10.647   3.621  1.00 93.53           H
ATOM   1722  SD  MET A 125       2.277  10.939   1.878  1.00 93.53           S
ATOM   1723  CE  MET A 125       2.015  12.661   2.264  1.00 93.53           C
ATOM   1724 1HE  MET A 125       1.275  12.747   3.060  1.00 93.53           H
ATOM   1725 2HE  MET A 125       2.954  13.107   2.592  1.00 93.53           H
ATOM   1726 3HE  MET A 125       1.656  13.182   1.377  1.00 93.53           H
ATOM   1727  HN  MET A 125       1.475   8.890   5.629  1.00 93.53           H
ATOM   1728  N   TYR A 126       1.427   6.035   4.085  1.00 87.09           N
ATOM   1729  CA  TYR A 126       1.345   4.613   3.794  1.00 87.09           C
ATOM   1730  C   TYR A 126      -0.086   4.210   3.432  1.00 87.09           C
ATOM   1731  O   TYR A 126      -0.305   3.496   2.455  1.00 87.09           O
ATOM   1732  HA  TYR A 126       1.999   4.405   2.947  1.00 87.09           H
ATOM   1733  CB  TYR A 126       1.755   3.895   5.081  1.00 87.09           C
ATOM   1734 1HB  TYR A 126       2.818   4.061   5.254  1.00 87.09           H
ATOM   1735 2HB  TYR A 126       1.222   4.341   5.920  1.00 87.09           H
ATOM   1736  CG  TYR A 126       1.484   2.389   5.066  1.00 87.09           C
ATOM   1737  CD1 TYR A 126       0.656   1.828   6.016  1.00 87.09           C
ATOM   1738  HD1 TYR A 126       0.194   2.457   6.777  1.00 87.09           H
ATOM   1739  CD2 TYR A 126       2.069   1.592   4.103  1.00 87.09           C
ATOM   1740  HD2 TYR A 126       2.723   2.036   3.352  1.00 87.09           H
ATOM   1741  CE1 TYR A 126       0.401   0.411   6.003  1.00 87.09           C
ATOM   1742  HE1 TYR A 126      -0.252  -0.045   6.748  1.00 87.09           H
ATOM   1743  CE2 TYR A 126       1.814   0.175   4.089  1.00 87.09           C
ATOM   1744  HE2 TYR A 126       2.269  -0.466   3.334  1.00 87.09           H
ATOM   1745  CZ  TYR A 126       0.992  -0.346   5.040  1.00 87.09           C
ATOM   1746  OH  TYR A 126       0.752  -1.684   5.027  1.00 87.09           O
ATOM   1747  HH  TYR A 126       1.228  -2.110   4.258  1.00 87.09           H
ATOM   1748  HN  TYR A 126       1.721   6.259   5.014  1.00 87.09           H
ATOM   1749  N   LYS A 127      -1.023   4.684   4.240  1.00 87.51           N
ATOM   1750  CA  LYS A 127      -2.419   4.324   4.060  1.00 87.51           C
ATOM   1751  C   LYS A 127      -2.920   4.891   2.731  1.00 87.51           C
ATOM   1752  O   LYS A 127      -3.697   4.244   2.029  1.00 87.51           O
ATOM   1753  HA  LYS A 127      -2.472   3.236   4.013  1.00 87.51           H
ATOM   1754  CB  LYS A 127      -3.246   4.766   5.269  1.00 87.51           C
ATOM   1755 1HB  LYS A 127      -3.040   5.812   5.493  1.00 87.51           H
ATOM   1756 2HB  LYS A 127      -4.308   4.694   5.033  1.00 87.51           H
ATOM   1757  CG  LYS A 127      -2.931   3.905   6.494  1.00 87.51           C
ATOM   1758 1HG  LYS A 127      -1.865   3.958   6.715  1.00 87.51           H
ATOM   1759 2HG  LYS A 127      -3.457   4.298   7.364  1.00 87.51           H
ATOM   1760  CD  LYS A 127      -3.337   2.448   6.260  1.00 87.51           C
ATOM   1761 1HD  LYS A 127      -4.381   2.404   5.950  1.00 87.51           H
ATOM   1762 2HD  LYS A 127      -2.745   2.028   5.447  1.00 87.51           H
ATOM   1763  CE  LYS A 127      -3.139   1.614   7.527  1.00 87.51           C
ATOM   1764 1HE  LYS A 127      -2.108   1.702   7.870  1.00 87.51           H
ATOM   1765 2HE  LYS A 127      -3.774   1.997   8.325  1.00 87.51           H
ATOM   1766  NZ  LYS A 127      -3.461   0.193   7.267  1.00 87.51           N
ATOM   1767 1HZ  LYS A 127      -3.335  -0.344   8.118  1.00 87.51           H
ATOM   1768 2HZ  LYS A 127      -4.424   0.116   6.958  1.00 87.51           H
ATOM   1769 3HZ  LYS A 127      -2.846  -0.167   6.546  1.00 87.51           H
ATOM   1770  HN  LYS A 127      -0.841   5.303   5.004  1.00 87.51           H
ATOM   1771  N   MET A 128      -2.456   6.093   2.424  1.00 91.76           N
ATOM   1772  CA  MET A 128      -2.840   6.751   1.187  1.00 91.76           C
ATOM   1773  C   MET A 128      -2.338   5.969  -0.028  1.00 91.76           C
ATOM   1774  O   MET A 128      -3.069   5.789  -1.001  1.00 91.76           O
ATOM   1775  HA  MET A 128      -3.930   6.769   1.190  1.00 91.76           H
ATOM   1776  CB  MET A 128      -2.260   8.167   1.159  1.00 91.76           C
ATOM   1777 1HB  MET A 128      -2.557   8.702   2.061  1.00 91.76           H
ATOM   1778 2HB  MET A 128      -1.172   8.117   1.161  1.00 91.76           H
ATOM   1779  CG  MET A 128      -2.740   8.931  -0.076  1.00 91.76           C
ATOM   1780 1HG  MET A 128      -2.515   8.361  -0.977  1.00 91.76           H
ATOM   1781 2HG  MET A 128      -3.822   9.056  -0.040  1.00 91.76           H
ATOM   1782  SD  MET A 128      -1.945  10.528  -0.152  1.00 91.76           S
ATOM   1783  CE  MET A 128      -0.255  10.020  -0.422  1.00 91.76           C
ATOM   1784 1HE  MET A 128       0.076   9.400   0.411  1.00 91.76           H
ATOM   1785 2HE  MET A 128      -0.191   9.449  -1.348  1.00 91.76           H
ATOM   1786 3HE  MET A 128       0.382  10.902  -0.494  1.00 91.76           H
ATOM   1787  HN  MET A 128      -1.830   6.615   3.003  1.00 91.76           H
ATOM   1788  N   ASN A 129      -1.093   5.526   0.067  1.00 90.59           N
ATOM   1789  CA  ASN A 129      -0.499   4.729  -0.993  1.00 90.59           C
ATOM   1790  C   ASN A 129      -1.354   3.482  -1.228  1.00 90.59           C
ATOM   1791  O   ASN A 129      -1.737   3.192  -2.360  1.00 90.59           O
ATOM   1792  HA  ASN A 129      -0.471   5.385  -1.863  1.00 90.59           H
ATOM   1793  CB  ASN A 129       0.911   4.271  -0.614  1.00 90.59           C
ATOM   1794 1HB  ASN A 129       1.591   5.122  -0.634  1.00 90.59           H
ATOM   1795 2HB  ASN A 129       0.910   3.887   0.406  1.00 90.59           H
ATOM   1796  CG  ASN A 129       1.411   3.188  -1.572  1.00 90.59           C
ATOM   1797  OD1 ASN A 129       1.196   2.003  -1.377  1.00 90.59           O
ATOM   1798  ND2 ASN A 129       2.090   3.659  -2.614  1.00 90.59           N
ATOM   1799 1HD2 ASN A 129       2.231   4.644  -2.715  1.00 90.59           H
ATOM   1800 2HD2 ASN A 129       2.458   3.029  -3.298  1.00 90.59           H
ATOM   1801  HN  ASN A 129      -0.494   5.703   0.848  1.00 90.59           H
ATOM   1802  N   PHE A 130      -1.629   2.778  -0.139  1.00 84.81           N
ATOM   1803  CA  PHE A 130      -2.311   1.499  -0.227  1.00 84.81           C
ATOM   1804  C   PHE A 130      -3.635   1.634  -0.981  1.00 84.81           C
ATOM   1805  O   PHE A 130      -3.867   0.937  -1.967  1.00 84.81           O
ATOM   1806  HA  PHE A 130      -1.654   0.819  -0.770  1.00 84.81           H
ATOM   1807  CB  PHE A 130      -2.597   1.044   1.205  1.00 84.81           C
ATOM   1808 1HB  PHE A 130      -1.665   1.049   1.770  1.00 84.81           H
ATOM   1809 2HB  PHE A 130      -3.261   1.767   1.679  1.00 84.81           H
ATOM   1810  CG  PHE A 130      -3.228  -0.346   1.303  1.00 84.81           C
ATOM   1811  CD1 PHE A 130      -4.576  -0.490   1.194  1.00 84.81           C
ATOM   1812  HD1 PHE A 130      -5.207   0.385   1.037  1.00 84.81           H
ATOM   1813  CD2 PHE A 130      -2.442  -1.438   1.499  1.00 84.81           C
ATOM   1814  HD2 PHE A 130      -1.361  -1.323   1.587  1.00 84.81           H
ATOM   1815  CE1 PHE A 130      -5.162  -1.780   1.285  1.00 84.81           C
ATOM   1816  HE1 PHE A 130      -6.243  -1.895   1.197  1.00 84.81           H
ATOM   1817  CE2 PHE A 130      -3.028  -2.728   1.590  1.00 84.81           C
ATOM   1818  HE2 PHE A 130      -2.397  -3.603   1.747  1.00 84.81           H
ATOM   1819  CZ  PHE A 130      -4.376  -2.872   1.481  1.00 84.81           C
ATOM   1820  HZ  PHE A 130      -4.825  -3.862   1.550  1.00 84.81           H
ATOM   1821  HN  PHE A 130      -1.394   3.069   0.789  1.00 84.81           H
ATOM   1822  N   TYR A 131      -4.471   2.536  -0.487  1.00 85.96           N
ATOM   1823  CA  TYR A 131      -5.815   2.682  -1.020  1.00 85.96           C
ATOM   1824  C   TYR A 131      -5.779   3.125  -2.484  1.00 85.96           C
ATOM   1825  O   TYR A 131      -6.538   2.617  -3.308  1.00 85.96           O
ATOM   1826  HA  TYR A 131      -6.310   1.714  -0.953  1.00 85.96           H
ATOM   1827  CB  TYR A 131      -6.483   3.777  -0.185  1.00 85.96           C
ATOM   1828 1HB  TYR A 131      -5.839   4.656  -0.176  1.00 85.96           H
ATOM   1829 2HB  TYR A 131      -7.415   4.070  -0.668  1.00 85.96           H
ATOM   1830  CG  TYR A 131      -6.780   3.365   1.258  1.00 85.96           C
ATOM   1831  CD1 TYR A 131      -7.352   2.137   1.521  1.00 85.96           C
ATOM   1832  HD1 TYR A 131      -7.593   1.461   0.701  1.00 85.96           H
ATOM   1833  CD2 TYR A 131      -6.475   4.221   2.297  1.00 85.96           C
ATOM   1834  HD2 TYR A 131      -6.022   5.190   2.089  1.00 85.96           H
ATOM   1835  CE1 TYR A 131      -7.632   1.749   2.879  1.00 85.96           C
ATOM   1836  HE1 TYR A 131      -8.084   0.782   3.101  1.00 85.96           H
ATOM   1837  CE2 TYR A 131      -6.754   3.833   3.655  1.00 85.96           C
ATOM   1838  HE2 TYR A 131      -6.518   4.499   4.485  1.00 85.96           H
ATOM   1839  CZ  TYR A 131      -7.319   2.616   3.879  1.00 85.96           C
ATOM   1840  OH  TYR A 131      -7.583   2.249   5.162  1.00 85.96           O
ATOM   1841  HH  TYR A 131      -7.397   3.013   5.781  1.00 85.96           H
ATOM   1842  HN  TYR A 131      -4.243   3.159   0.261  1.00 85.96           H
ATOM   1843  N   SER A 132      -4.890   4.066  -2.763  1.00 90.18           N
ATOM   1844  CA  SER A 132      -4.776   4.614  -4.104  1.00 90.18           C
ATOM   1845  C   SER A 132      -4.302   3.530  -5.074  1.00 90.18           C
ATOM   1846  O   SER A 132      -4.789   3.444  -6.200  1.00 90.18           O
ATOM   1847  HA  SER A 132      -5.780   4.949  -4.366  1.00 90.18           H
ATOM   1848  CB  SER A 132      -3.818   5.807  -4.132  1.00 90.18           C
ATOM   1849 1HB  SER A 132      -3.708   6.159  -5.158  1.00 90.18           H
ATOM   1850 2HB  SER A 132      -4.245   6.628  -3.557  1.00 90.18           H
ATOM   1851  OG  SER A 132      -2.536   5.474  -3.606  1.00 90.18           O
ATOM   1852  HG  SER A 132      -2.416   5.895  -2.707  1.00 90.18           H
ATOM   1853  HN  SER A 132      -4.257   4.454  -2.093  1.00 90.18           H
ATOM   1854  N   CYS A 133      -3.359   2.729  -4.601  1.00 84.79           N
ATOM   1855  CA  CYS A 133      -2.769   1.694  -5.433  1.00 84.79           C
ATOM   1856  C   CYS A 133      -3.868   0.700  -5.813  1.00 84.79           C
ATOM   1857  O   CYS A 133      -3.998   0.328  -6.979  1.00 84.79           O
ATOM   1858  HA  CYS A 133      -2.373   2.191  -6.318  1.00 84.79           H
ATOM   1859  CB  CYS A 133      -1.595   1.006  -4.733  1.00 84.79           C
ATOM   1860 1HB  CYS A 133      -1.839   0.829  -3.685  1.00 84.79           H
ATOM   1861 2HB  CYS A 133      -1.411   0.032  -5.186  1.00 84.79           H
ATOM   1862  SG  CYS A 133      -0.095   2.046  -4.858  1.00 84.79           S
ATOM   1863  HG  CYS A 133      -0.481   2.955  -3.966  1.00 84.79           H
ATOM   1864  HN  CYS A 133      -2.998   2.779  -3.669  1.00 84.79           H
ATOM   1865  N   VAL A 134      -4.632   0.297  -4.808  1.00 81.60           N
ATOM   1866  CA  VAL A 134      -5.685  -0.682  -5.014  1.00 81.60           C
ATOM   1867  C   VAL A 134      -6.650  -0.170  -6.085  1.00 81.60           C
ATOM   1868  O   VAL A 134      -6.991  -0.896  -7.018  1.00 81.60           O
ATOM   1869  HA  VAL A 134      -5.217  -1.599  -5.374  1.00 81.60           H
ATOM   1870  CB  VAL A 134      -6.377  -0.994  -3.686  1.00 81.60           C
ATOM   1871  HB  VAL A 134      -6.611  -0.047  -3.199  1.00 81.60           H
ATOM   1872  CG1 VAL A 134      -7.692  -1.742  -3.915  1.00 81.60           C
ATOM   1873 1HG1 VAL A 134      -8.359  -1.127  -4.520  1.00 81.60           H
ATOM   1874 2HG1 VAL A 134      -7.492  -2.679  -4.432  1.00 81.60           H
ATOM   1875 3HG1 VAL A 134      -8.164  -1.950  -2.954  1.00 81.60           H
ATOM   1876  CG2 VAL A 134      -5.452  -1.783  -2.757  1.00 81.60           C
ATOM   1877 1HG2 VAL A 134      -5.174  -2.723  -3.235  1.00 81.60           H
ATOM   1878 2HG2 VAL A 134      -4.555  -1.198  -2.555  1.00 81.60           H
ATOM   1879 3HG2 VAL A 134      -5.969  -1.991  -1.820  1.00 81.60           H
ATOM   1880  HN  VAL A 134      -4.541   0.628  -3.869  1.00 81.60           H
ATOM   1881  N   LEU A 135      -7.063   1.078  -5.916  1.00 85.08           N
ATOM   1882  CA  LEU A 135      -8.083   1.652  -6.778  1.00 85.08           C
ATOM   1883  C   LEU A 135      -7.536   1.765  -8.202  1.00 85.08           C
ATOM   1884  O   LEU A 135      -8.264   1.547  -9.169  1.00 85.08           O
ATOM   1885  HA  LEU A 135      -8.929   0.964  -6.786  1.00 85.08           H
ATOM   1886  CB  LEU A 135      -8.584   2.979  -6.204  1.00 85.08           C
ATOM   1887 1HB  LEU A 135      -7.726   3.636  -6.060  1.00 85.08           H
ATOM   1888 2HB  LEU A 135      -9.227   3.452  -6.946  1.00 85.08           H
ATOM   1889  CG  LEU A 135      -9.353   2.891  -4.884  1.00 85.08           C
ATOM   1890  HG  LEU A 135      -8.782   2.266  -4.198  1.00 85.08           H
ATOM   1891  CD1 LEU A 135      -9.486   4.270  -4.235  1.00 85.08           C
ATOM   1892 1HD1 LEU A 135      -8.494   4.675  -4.036  1.00 85.08           H
ATOM   1893 2HD1 LEU A 135     -10.022   4.939  -4.909  1.00 85.08           H
ATOM   1894 3HD1 LEU A 135     -10.036   4.180  -3.299  1.00 85.08           H
ATOM   1895  CD2 LEU A 135     -10.712   2.219  -5.085  1.00 85.08           C
ATOM   1896 1HD2 LEU A 135     -11.302   2.797  -5.796  1.00 85.08           H
ATOM   1897 2HD2 LEU A 135     -10.565   1.210  -5.471  1.00 85.08           H
ATOM   1898 3HD2 LEU A 135     -11.238   2.170  -4.131  1.00 85.08           H
ATOM   1899  HN  LEU A 135      -6.715   1.691  -5.207  1.00 85.08           H
ATOM   1900  N   LEU A 136      -6.258   2.104  -8.286  1.00 87.13           N
ATOM   1901  CA  LEU A 136      -5.613   2.277  -9.577  1.00 87.13           C
ATOM   1902  C   LEU A 136      -5.543   0.927 -10.292  1.00 87.13           C
ATOM   1903  O   LEU A 136      -5.810   0.840 -11.490  1.00 87.13           O
ATOM   1904  HA  LEU A 136      -6.237   2.948 -10.166  1.00 87.13           H
ATOM   1905  CB  LEU A 136      -4.252   2.955  -9.408  1.00 87.13           C
ATOM   1906 1HB  LEU A 136      -3.713   2.450  -8.607  1.00 87.13           H
ATOM   1907 2HB  LEU A 136      -3.678   2.805 -10.323  1.00 87.13           H
ATOM   1908  CG  LEU A 136      -4.282   4.453  -9.099  1.00 87.13           C
ATOM   1909  HG  LEU A 136      -5.006   4.623  -8.302  1.00 87.13           H
ATOM   1910  CD1 LEU A 136      -2.924   4.935  -8.586  1.00 87.13           C
ATOM   1911 1HD1 LEU A 136      -2.667   4.395  -7.674  1.00 87.13           H
ATOM   1912 2HD1 LEU A 136      -2.162   4.750  -9.344  1.00 87.13           H
ATOM   1913 3HD1 LEU A 136      -2.973   6.003  -8.374  1.00 87.13           H
ATOM   1914  CD2 LEU A 136      -4.753   5.254 -10.315  1.00 87.13           C
ATOM   1915 1HD2 LEU A 136      -4.071   5.083 -11.149  1.00 87.13           H
ATOM   1916 2HD2 LEU A 136      -5.756   4.935 -10.594  1.00 87.13           H
ATOM   1917 3HD2 LEU A 136      -4.765   6.316 -10.068  1.00 87.13           H
ATOM   1918  HN  LEU A 136      -5.668   2.260  -7.494  1.00 87.13           H
ATOM   1919  N   ILE A 137      -5.183  -0.094  -9.528  1.00 79.34           N
ATOM   1920  CA  ILE A 137      -5.038  -1.429 -10.082  1.00 79.34           C
ATOM   1921  C   ILE A 137      -6.387  -1.898 -10.632  1.00 79.34           C
ATOM   1922  O   ILE A 137      -6.449  -2.513 -11.695  1.00 79.34           O
ATOM   1923  HA  ILE A 137      -4.332  -1.365 -10.910  1.00 79.34           H
ATOM   1924  CB  ILE A 137      -4.434  -2.378  -9.044  1.00 79.34           C
ATOM   1925  HB  ILE A 137      -4.948  -2.218  -8.096  1.00 79.34           H
ATOM   1926  CG1 ILE A 137      -2.954  -2.068  -8.814  1.00 79.34           C
ATOM   1927 1HG1 ILE A 137      -2.377  -2.360  -9.691  1.00 79.34           H
ATOM   1928 2HG1 ILE A 137      -2.819  -0.993  -8.687  1.00 79.34           H
ATOM   1929  CG2 ILE A 137      -4.659  -3.839  -9.440  1.00 79.34           C
ATOM   1930 1HG2 ILE A 137      -5.729  -4.035  -9.512  1.00 79.34           H
ATOM   1931 2HG2 ILE A 137      -4.189  -4.030 -10.404  1.00 79.34           H
ATOM   1932 3HG2 ILE A 137      -4.220  -4.491  -8.685  1.00 79.34           H
ATOM   1933  CD1 ILE A 137      -2.425  -2.803  -7.581  1.00 79.34           C
ATOM   1934 1HD1 ILE A 137      -2.989  -2.490  -6.702  1.00 79.34           H
ATOM   1935 2HD1 ILE A 137      -2.539  -3.877  -7.722  1.00 79.34           H
ATOM   1936 3HD1 ILE A 137      -1.371  -2.565  -7.440  1.00 79.34           H
ATOM   1937  HN  ILE A 137      -4.992  -0.020  -8.549  1.00 79.34           H
ATOM   1938  N   MET A 138      -7.435  -1.588  -9.882  1.00 77.79           N
ATOM   1939  CA  MET A 138      -8.786  -1.898 -10.319  1.00 77.79           C
ATOM   1940  C   MET A 138      -9.093  -1.234 -11.662  1.00 77.79           C
ATOM   1941  O   MET A 138      -9.616  -1.877 -12.572  1.00 77.79           O
ATOM   1942  HA  MET A 138      -8.818  -2.983 -10.426  1.00 77.79           H
ATOM   1943  CB  MET A 138      -9.787  -1.413  -9.268  1.00 77.79           C
ATOM   1944 1HB  MET A 138      -9.609  -1.930  -8.325  1.00 77.79           H
ATOM   1945 2HB  MET A 138      -9.637  -0.350  -9.082  1.00 77.79           H
ATOM   1946  CG  MET A 138     -11.225  -1.659  -9.727  1.00 77.79           C
ATOM   1947 1HG  MET A 138     -11.379  -1.227 -10.716  1.00 77.79           H
ATOM   1948 2HG  MET A 138     -11.410  -2.729  -9.815  1.00 77.79           H
ATOM   1949  SD  MET A 138     -12.369  -0.936  -8.563  1.00 77.79           S
ATOM   1950  CE  MET A 138     -12.015   0.795  -8.814  1.00 77.79           C
ATOM   1951 1HE  MET A 138     -10.967   0.989  -8.584  1.00 77.79           H
ATOM   1952 2HE  MET A 138     -12.214   1.060  -9.852  1.00 77.79           H
ATOM   1953 3HE  MET A 138     -12.648   1.394  -8.158  1.00 77.79           H
ATOM   1954  HN  MET A 138      -7.372  -1.135  -8.993  1.00 77.79           H
ATOM   1955  N   CYS A 139      -8.756   0.045 -11.745  1.00 83.62           N
ATOM   1956  CA  CYS A 139      -9.090   0.832 -12.920  1.00 83.62           C
ATOM   1957  C   CYS A 139      -8.302   0.279 -14.109  1.00 83.62           C
ATOM   1958  O   CYS A 139      -8.816   0.217 -15.224  1.00 83.62           O
ATOM   1959  HA  CYS A 139     -10.162   0.718 -13.079  1.00 83.62           H
ATOM   1960  CB  CYS A 139      -8.817   2.321 -12.698  1.00 83.62           C
ATOM   1961 1HB  CYS A 139      -7.792   2.466 -12.358  1.00 83.62           H
ATOM   1962 2HB  CYS A 139      -8.920   2.862 -13.639  1.00 83.62           H
ATOM   1963  SG  CYS A 139      -9.986   2.994 -11.461  1.00 83.62           S
ATOM   1964  HG  CYS A 139      -9.338   2.535 -10.394  1.00 83.62           H
ATOM   1965  HN  CYS A 139      -8.264   0.541 -11.029  1.00 83.62           H
ATOM   1966  N   ILE A 140      -7.066  -0.110 -13.830  1.00 80.39           N
ATOM   1967  CA  ILE A 140      -6.211  -0.680 -14.857  1.00 80.39           C
ATOM   1968  C   ILE A 140      -6.875  -1.935 -15.428  1.00 80.39           C
ATOM   1969  O   ILE A 140      -6.863  -2.151 -16.639  1.00 80.39           O
ATOM   1970  HA  ILE A 140      -6.123   0.057 -15.655  1.00 80.39           H
ATOM   1971  CB  ILE A 140      -4.804  -0.924 -14.308  1.00 80.39           C
ATOM   1972  HB  ILE A 140      -4.896  -1.399 -13.331  1.00 80.39           H
ATOM   1973  CG1 ILE A 140      -4.059   0.396 -14.101  1.00 80.39           C
ATOM   1974 1HG1 ILE A 140      -3.777   0.814 -15.068  1.00 80.39           H
ATOM   1975 2HG1 ILE A 140      -4.720   1.119 -13.622  1.00 80.39           H
ATOM   1976  CG2 ILE A 140      -4.025  -1.887 -15.206  1.00 80.39           C
ATOM   1977 1HG2 ILE A 140      -4.550  -2.841 -15.258  1.00 80.39           H
ATOM   1978 2HG2 ILE A 140      -3.941  -1.464 -16.207  1.00 80.39           H
ATOM   1979 3HG2 ILE A 140      -3.028  -2.044 -14.793  1.00 80.39           H
ATOM   1980  CD1 ILE A 140      -2.809   0.192 -13.243  1.00 80.39           C
ATOM   1981 1HD1 ILE A 140      -3.098  -0.203 -12.269  1.00 80.39           H
ATOM   1982 2HD1 ILE A 140      -2.141  -0.513 -13.738  1.00 80.39           H
ATOM   1983 3HD1 ILE A 140      -2.299   1.146 -13.112  1.00 80.39           H
ATOM   1984  HN  ILE A 140      -6.649  -0.040 -12.924  1.00 80.39           H
ATOM   1985  N   SER A 141      -7.439  -2.729 -14.529  1.00 75.27           N
ATOM   1986  CA  SER A 141      -8.016  -4.005 -14.915  1.00 75.27           C
ATOM   1987  C   SER A 141      -9.221  -3.778 -15.831  1.00 75.27           C
ATOM   1988  O   SER A 141      -9.380  -4.469 -16.836  1.00 75.27           O
ATOM   1989  HA  SER A 141      -7.224  -4.531 -15.448  1.00 75.27           H
ATOM   1990  CB  SER A 141      -8.430  -4.817 -13.686  1.00 75.27           C
ATOM   1991 1HB  SER A 141      -9.175  -4.260 -13.118  1.00 75.27           H
ATOM   1992 2HB  SER A 141      -8.902  -5.745 -14.007  1.00 75.27           H
ATOM   1993  OG  SER A 141      -7.318  -5.116 -12.846  1.00 75.27           O
ATOM   1994  HG  SER A 141      -7.191  -4.385 -12.174  1.00 75.27           H
ATOM   1995  HN  SER A 141      -7.504  -2.513 -13.555  1.00 75.27           H
ATOM   1996  N   VAL A 142     -10.039  -2.807 -15.451  1.00 76.73           N
ATOM   1997  CA  VAL A 142     -11.214  -2.468 -16.236  1.00 76.73           C
ATOM   1998  C   VAL A 142     -10.775  -1.978 -17.617  1.00 76.73           C
ATOM   1999  O   VAL A 142     -11.358  -2.363 -18.630  1.00 76.73           O
ATOM   2000  HA  VAL A 142     -11.802  -3.377 -16.356  1.00 76.73           H
ATOM   2001  CB  VAL A 142     -12.068  -1.446 -15.483  1.00 76.73           C
ATOM   2002  HB  VAL A 142     -11.436  -0.591 -15.244  1.00 76.73           H
ATOM   2003  CG1 VAL A 142     -13.222  -0.947 -16.356  1.00 76.73           C
ATOM   2004 1HG1 VAL A 142     -12.821  -0.475 -17.253  1.00 76.73           H
ATOM   2005 2HG1 VAL A 142     -13.853  -1.789 -16.640  1.00 76.73           H
ATOM   2006 3HG1 VAL A 142     -13.813  -0.222 -15.797  1.00 76.73           H
ATOM   2007  CG2 VAL A 142     -12.588  -2.029 -14.168  1.00 76.73           C
ATOM   2008 1HG2 VAL A 142     -13.197  -2.908 -14.375  1.00 76.73           H
ATOM   2009 2HG2 VAL A 142     -11.745  -2.311 -13.537  1.00 76.73           H
ATOM   2010 3HG2 VAL A 142     -13.193  -1.282 -13.653  1.00 76.73           H
ATOM   2011  HN  VAL A 142      -9.909  -2.258 -14.625  1.00 76.73           H
ATOM   2012  N   ASP A 143      -9.751  -1.138 -17.614  1.00 78.59           N
ATOM   2013  CA  ASP A 143      -9.295  -0.509 -18.842  1.00 78.59           C
ATOM   2014  C   ASP A 143      -8.789  -1.586 -19.804  1.00 78.59           C
ATOM   2015  O   ASP A 143      -9.052  -1.524 -21.004  1.00 78.59           O
ATOM   2016  HA  ASP A 143     -10.163   0.023 -19.231  1.00 78.59           H
ATOM   2017  CB  ASP A 143      -8.143   0.461 -18.570  1.00 78.59           C
ATOM   2018 1HB  ASP A 143      -8.408   1.124 -17.747  1.00 78.59           H
ATOM   2019 2HB  ASP A 143      -7.260  -0.097 -18.259  1.00 78.59           H
ATOM   2020  CG  ASP A 143      -7.818   1.288 -19.815  1.00 78.59           C
ATOM   2021  OD1 ASP A 143      -8.774   1.856 -20.385  1.00 78.59           O
ATOM   2022  OD2 ASP A 143      -6.620   1.334 -20.169  1.00 78.59           O
ATOM   2023  HN  ASP A 143      -9.236  -0.886 -16.795  1.00 78.59           H
ATOM   2024  N   ARG A 144      -8.073  -2.548 -19.241  1.00 73.41           N
ATOM   2025  CA  ARG A 144      -7.533  -3.640 -20.033  1.00 73.41           C
ATOM   2026  C   ARG A 144      -8.666  -4.434 -20.686  1.00 73.41           C
ATOM   2027  O   ARG A 144      -8.588  -4.780 -21.863  1.00 73.41           O
ATOM   2028  HA  ARG A 144      -6.909  -3.157 -20.785  1.00 73.41           H
ATOM   2029  CB  ARG A 144      -6.691  -4.582 -19.171  1.00 73.41           C
ATOM   2030 1HB  ARG A 144      -7.159  -4.702 -18.193  1.00 73.41           H
ATOM   2031 2HB  ARG A 144      -6.657  -5.570 -19.631  1.00 73.41           H
ATOM   2032  CG  ARG A 144      -5.269  -4.044 -18.999  1.00 73.41           C
ATOM   2033 1HG  ARG A 144      -4.817  -3.882 -19.977  1.00 73.41           H
ATOM   2034 2HG  ARG A 144      -5.300  -3.077 -18.497  1.00 73.41           H
ATOM   2035  CD  ARG A 144      -4.409  -5.017 -18.189  1.00 73.41           C
ATOM   2036 1HD  ARG A 144      -4.697  -4.981 -17.138  1.00 73.41           H
ATOM   2037 2HD  ARG A 144      -4.579  -6.037 -18.531  1.00 73.41           H
ATOM   2038  NE  ARG A 144      -2.978  -4.667 -18.332  1.00 73.41           N
ATOM   2039  HE  ARG A 144      -2.744  -3.861 -18.875  1.00 73.41           H
ATOM   2040  CZ  ARG A 144      -1.975  -5.364 -17.780  1.00 73.41           C
ATOM   2041  NH1 ARG A 144      -2.230  -6.454 -17.043  1.00 73.41           N
ATOM   2042 1HH1 ARG A 144      -3.174  -6.752 -16.901  1.00 73.41           H
ATOM   2043 2HH1 ARG A 144      -1.476  -6.968 -16.634  1.00 73.41           H
ATOM   2044  NH2 ARG A 144      -0.714  -4.956 -17.977  1.00 73.41           N
ATOM   2045 1HH2 ARG A 144       0.045  -5.465 -17.572  1.00 73.41           H
ATOM   2046 2HH2 ARG A 144      -0.533  -4.142 -18.529  1.00 73.41           H
ATOM   2047  HN  ARG A 144      -7.860  -2.589 -18.265  1.00 73.41           H
ATOM   2048  N   TYR A 145      -9.694  -4.698 -19.892  1.00 71.96           N
ATOM   2049  CA  TYR A 145     -10.850  -5.429 -20.383  1.00 71.96           C
ATOM   2050  C   TYR A 145     -11.476  -4.721 -21.585  1.00 71.96           C
ATOM   2051  O   TYR A 145     -11.740  -5.347 -22.611  1.00 71.96           O
ATOM   2052  HA  TYR A 145     -10.516  -6.421 -20.688  1.00 71.96           H
ATOM   2053  CB  TYR A 145     -11.858  -5.444 -19.232  1.00 71.96           C
ATOM   2054 1HB  TYR A 145     -11.502  -6.125 -18.459  1.00 71.96           H
ATOM   2055 2HB  TYR A 145     -11.901  -4.450 -18.787  1.00 71.96           H
ATOM   2056  CG  TYR A 145     -13.270  -5.862 -19.648  1.00 71.96           C
ATOM   2057  CD1 TYR A 145     -14.279  -4.922 -19.707  1.00 71.96           C
ATOM   2058  HD1 TYR A 145     -14.069  -3.882 -19.458  1.00 71.96           H
ATOM   2059  CD2 TYR A 145     -13.535  -7.179 -19.964  1.00 71.96           C
ATOM   2060  HD2 TYR A 145     -12.739  -7.922 -19.917  1.00 71.96           H
ATOM   2061  CE1 TYR A 145     -15.608  -5.315 -20.099  1.00 71.96           C
ATOM   2062  HE1 TYR A 145     -16.413  -4.583 -20.149  1.00 71.96           H
ATOM   2063  CE2 TYR A 145     -14.864  -7.572 -20.355  1.00 71.96           C
ATOM   2064  HE2 TYR A 145     -15.087  -8.609 -20.607  1.00 71.96           H
ATOM   2065  CZ  TYR A 145     -15.835  -6.621 -20.403  1.00 71.96           C
ATOM   2066  OH  TYR A 145     -17.090  -6.992 -20.773  1.00 71.96           O
ATOM   2067  HH  TYR A 145     -17.113  -7.973 -20.967  1.00 71.96           H
ATOM   2068  HN  TYR A 145      -9.744  -4.423 -18.932  1.00 71.96           H
ATOM   2069  N   ILE A 146     -11.697  -3.425 -21.420  1.00 74.58           N
ATOM   2070  CA  ILE A 146     -12.348  -2.638 -22.453  1.00 74.58           C
ATOM   2071  C   ILE A 146     -11.491  -2.660 -23.720  1.00 74.58           C
ATOM   2072  O   ILE A 146     -12.015  -2.784 -24.826  1.00 74.58           O
ATOM   2073  HA  ILE A 146     -13.303  -3.116 -22.674  1.00 74.58           H
ATOM   2074  CB  ILE A 146     -12.654  -1.229 -21.941  1.00 74.58           C
ATOM   2075  HB  ILE A 146     -11.743  -0.818 -21.507  1.00 74.58           H
ATOM   2076  CG1 ILE A 146     -13.707  -1.265 -20.832  1.00 74.58           C
ATOM   2077 1HG1 ILE A 146     -14.677  -1.528 -21.255  1.00 74.58           H
ATOM   2078 2HG1 ILE A 146     -13.454  -2.041 -20.110  1.00 74.58           H
ATOM   2079  CG2 ILE A 146     -13.063  -0.305 -23.090  1.00 74.58           C
ATOM   2080 1HG2 ILE A 146     -12.250  -0.245 -23.815  1.00 74.58           H
ATOM   2081 2HG2 ILE A 146     -13.954  -0.702 -23.576  1.00 74.58           H
ATOM   2082 3HG2 ILE A 146     -13.274   0.690 -22.699  1.00 74.58           H
ATOM   2083  CD1 ILE A 146     -13.804   0.087 -20.123  1.00 74.58           C
ATOM   2084 1HD1 ILE A 146     -12.839   0.335 -19.681  1.00 74.58           H
ATOM   2085 2HD1 ILE A 146     -14.081   0.856 -20.844  1.00 74.58           H
ATOM   2086 3HD1 ILE A 146     -14.560   0.033 -19.340  1.00 74.58           H
ATOM   2087  HN  ILE A 146     -11.439  -2.914 -20.599  1.00 74.58           H
ATOM   2088  N   ALA A 147     -10.187  -2.536 -23.517  1.00 74.45           N
ATOM   2089  CA  ALA A 147      -9.263  -2.433 -24.633  1.00 74.45           C
ATOM   2090  C   ALA A 147      -9.324  -3.718 -25.461  1.00 74.45           C
ATOM   2091  O   ALA A 147      -9.080  -3.696 -26.667  1.00 74.45           O
ATOM   2092  HA  ALA A 147      -9.583  -1.595 -25.253  1.00 74.45           H
ATOM   2093  CB  ALA A 147      -7.855  -2.146 -24.105  1.00 74.45           C
ATOM   2094 1HB  ALA A 147      -7.860  -1.208 -23.549  1.00 74.45           H
ATOM   2095 2HB  ALA A 147      -7.542  -2.957 -23.447  1.00 74.45           H
ATOM   2096 3HB  ALA A 147      -7.162  -2.068 -24.942  1.00 74.45           H
ATOM   2097  HN  ALA A 147      -9.763  -2.507 -22.612  1.00 74.45           H
ATOM   2098  N   ILE A 148      -9.651  -4.807 -24.782  1.00 69.88           N
ATOM   2099  CA  ILE A 148      -9.674  -6.111 -25.423  1.00 69.88           C
ATOM   2100  C   ILE A 148     -11.055  -6.349 -26.036  1.00 69.88           C
ATOM   2101  O   ILE A 148     -11.165  -6.717 -27.204  1.00 69.88           O
ATOM   2102  HA  ILE A 148      -8.938  -6.092 -26.227  1.00 69.88           H
ATOM   2103  CB  ILE A 148      -9.241  -7.200 -24.439  1.00 69.88           C
ATOM   2104  HB  ILE A 148      -9.822  -7.083 -23.524  1.00 69.88           H
ATOM   2105  CG1 ILE A 148      -7.767  -7.044 -24.062  1.00 69.88           C
ATOM   2106 1HG1 ILE A 148      -7.141  -7.280 -24.922  1.00 69.88           H
ATOM   2107 2HG1 ILE A 148      -7.564  -6.006 -23.795  1.00 69.88           H
ATOM   2108  CG2 ILE A 148      -9.547  -8.592 -24.994  1.00 69.88           C
ATOM   2109 1HG2 ILE A 148     -10.618  -8.686 -25.171  1.00 69.88           H
ATOM   2110 2HG2 ILE A 148      -9.010  -8.736 -25.932  1.00 69.88           H
ATOM   2111 3HG2 ILE A 148      -9.230  -9.348 -24.275  1.00 69.88           H
ATOM   2112  CD1 ILE A 148      -7.401  -7.958 -22.891  1.00 69.88           C
ATOM   2113 1HD1 ILE A 148      -8.012  -7.703 -22.026  1.00 69.88           H
ATOM   2114 2HD1 ILE A 148      -7.582  -8.996 -23.170  1.00 69.88           H
ATOM   2115 3HD1 ILE A 148      -6.348  -7.827 -22.643  1.00 69.88           H
ATOM   2116  HN  ILE A 148      -9.896  -4.809 -23.812  1.00 69.88           H
ATOM   2117  N   ALA A 149     -12.075  -6.129 -25.219  1.00 70.61           N
ATOM   2118  CA  ALA A 149     -13.425  -6.525 -25.584  1.00 70.61           C
ATOM   2119  C   ALA A 149     -13.942  -5.602 -26.688  1.00 70.61           C
ATOM   2120  O   ALA A 149     -14.636  -6.048 -27.601  1.00 70.61           O
ATOM   2121  HA  ALA A 149     -13.379  -7.545 -25.966  1.00 70.61           H
ATOM   2122  CB  ALA A 149     -14.317  -6.504 -24.341  1.00 70.61           C
ATOM   2123 1HB  ALA A 149     -13.922  -7.198 -23.599  1.00 70.61           H
ATOM   2124 2HB  ALA A 149     -14.334  -5.497 -23.923  1.00 70.61           H
ATOM   2125 3HB  ALA A 149     -15.329  -6.801 -24.615  1.00 70.61           H
ATOM   2126  HN  ALA A 149     -11.991  -5.689 -24.325  1.00 70.61           H
ATOM   2127  N   GLN A 150     -13.585  -4.331 -26.570  1.00 73.90           N
ATOM   2128  CA  GLN A 150     -14.140  -3.313 -27.445  1.00 73.90           C
ATOM   2129  C   GLN A 150     -13.019  -2.590 -28.195  1.00 73.90           C
ATOM   2130  O   GLN A 150     -13.047  -1.368 -28.333  1.00 73.90           O
ATOM   2131  HA  GLN A 150     -14.771  -3.851 -28.152  1.00 73.90           H
ATOM   2132  CB  GLN A 150     -15.000  -2.322 -26.657  1.00 73.90           C
ATOM   2133 1HB  GLN A 150     -14.388  -1.819 -25.909  1.00 73.90           H
ATOM   2134 2HB  GLN A 150     -15.381  -1.552 -27.328  1.00 73.90           H
ATOM   2135  CG  GLN A 150     -16.169  -3.035 -25.973  1.00 73.90           C
ATOM   2136 1HG  GLN A 150     -16.615  -3.752 -26.662  1.00 73.90           H
ATOM   2137 2HG  GLN A 150     -15.803  -3.600 -25.116  1.00 73.90           H
ATOM   2138  CD  GLN A 150     -17.229  -2.031 -25.515  1.00 73.90           C
ATOM   2139  OE1 GLN A 150     -17.130  -0.837 -25.743  1.00 73.90           O
ATOM   2140  NE2 GLN A 150     -18.246  -2.582 -24.857  1.00 73.90           N
ATOM   2141 1HE2 GLN A 150     -18.266  -3.570 -24.704  1.00 73.90           H
ATOM   2142 2HE2 GLN A 150     -18.990  -2.008 -24.517  1.00 73.90           H
ATOM   2143  HN  GLN A 150     -12.930  -3.996 -25.892  1.00 73.90           H
ATOM   2144  N   ALA A 151     -12.059  -3.376 -28.660  1.00 67.62           N
ATOM   2145  CA  ALA A 151     -10.821  -2.818 -29.179  1.00 67.62           C
ATOM   2146  C   ALA A 151     -11.146  -1.673 -30.140  1.00 67.62           C
ATOM   2147  O   ALA A 151     -10.515  -0.618 -30.089  1.00 67.62           O
ATOM   2148  HA  ALA A 151     -10.256  -2.424 -28.334  1.00 67.62           H
ATOM   2149  CB  ALA A 151     -10.003  -3.926 -29.846  1.00 67.62           C
ATOM   2150 1HB  ALA A 151      -9.774  -4.700 -29.114  1.00 67.62           H
ATOM   2151 2HB  ALA A 151     -10.577  -4.358 -30.665  1.00 67.62           H
ATOM   2152 3HB  ALA A 151      -9.074  -3.507 -30.235  1.00 67.62           H
ATOM   2153  HN  ALA A 151     -12.117  -4.374 -28.687  1.00 67.62           H
ATOM   2154  N   MET A 152     -12.129  -1.920 -30.993  1.00 69.88           N
ATOM   2155  CA  MET A 152     -12.501  -0.948 -32.007  1.00 69.88           C
ATOM   2156  C   MET A 152     -13.008   0.346 -31.367  1.00 69.88           C
ATOM   2157  O   MET A 152     -12.518   1.430 -31.679  1.00 69.88           O
ATOM   2158  HA  MET A 152     -11.590  -0.749 -32.572  1.00 69.88           H
ATOM   2159  CB  MET A 152     -13.593  -1.537 -32.902  1.00 69.88           C
ATOM   2160 1HB  MET A 152     -14.319  -2.073 -32.291  1.00 69.88           H
ATOM   2161 2HB  MET A 152     -14.131  -0.732 -33.404  1.00 69.88           H
ATOM   2162  CG  MET A 152     -12.996  -2.485 -33.944  1.00 69.88           C
ATOM   2163 1HG  MET A 152     -11.972  -2.739 -33.672  1.00 69.88           H
ATOM   2164 2HG  MET A 152     -13.561  -3.417 -33.965  1.00 69.88           H
ATOM   2165  SD  MET A 152     -13.027  -1.718 -35.556  1.00 69.88           S
ATOM   2166  CE  MET A 152     -14.692  -2.119 -36.058  1.00 69.88           C
ATOM   2167 1HE  MET A 152     -14.814  -3.202 -36.081  1.00 69.88           H
ATOM   2168 2HE  MET A 152     -15.399  -1.688 -35.350  1.00 69.88           H
ATOM   2169 3HE  MET A 152     -14.880  -1.711 -37.052  1.00 69.88           H
ATOM   2170  HN  MET A 152     -12.666  -2.763 -30.999  1.00 69.88           H
ATOM   2171  N   ARG A 153     -13.982   0.189 -30.483  1.00 69.58           N
ATOM   2172  CA  ARG A 153     -14.580   1.334 -29.817  1.00 69.58           C
ATOM   2173  C   ARG A 153     -13.548   2.029 -28.927  1.00 69.58           C
ATOM   2174  O   ARG A 153     -13.569   3.250 -28.783  1.00 69.58           O
ATOM   2175  HA  ARG A 153     -14.904   1.989 -30.626  1.00 69.58           H
ATOM   2176  CB  ARG A 153     -15.778   0.911 -28.965  1.00 69.58           C
ATOM   2177 1HB  ARG A 153     -15.505   0.056 -28.346  1.00 69.58           H
ATOM   2178 2HB  ARG A 153     -16.050   1.721 -28.287  1.00 69.58           H
ATOM   2179  CG  ARG A 153     -16.977   0.550 -29.844  1.00 69.58           C
ATOM   2180 1HG  ARG A 153     -17.209   1.382 -30.509  1.00 69.58           H
ATOM   2181 2HG  ARG A 153     -16.725  -0.302 -30.476  1.00 69.58           H
ATOM   2182  CD  ARG A 153     -18.202   0.215 -28.991  1.00 69.58           C
ATOM   2183 1HD  ARG A 153     -18.021  -0.699 -28.424  1.00 69.58           H
ATOM   2184 2HD  ARG A 153     -18.379   1.010 -28.266  1.00 69.58           H
ATOM   2185  NE  ARG A 153     -19.390   0.046 -29.856  1.00 69.58           N
ATOM   2186  HE  ARG A 153     -19.275   0.173 -30.841  1.00 69.58           H
ATOM   2187  CZ  ARG A 153     -20.611  -0.268 -29.402  1.00 69.58           C
ATOM   2188  NH1 ARG A 153     -20.824  -0.451 -28.091  1.00 69.58           N
ATOM   2189 1HH1 ARG A 153     -20.068  -0.353 -27.444  1.00 69.58           H
ATOM   2190 2HH1 ARG A 153     -21.738  -0.684 -27.760  1.00 69.58           H
ATOM   2191  NH2 ARG A 153     -21.617  -0.396 -30.278  1.00 69.58           N
ATOM   2192 1HH2 ARG A 153     -22.535  -0.630 -29.955  1.00 69.58           H
ATOM   2193 2HH2 ARG A 153     -21.451  -0.258 -31.254  1.00 69.58           H
ATOM   2194  HN  ARG A 153     -14.361  -0.698 -30.221  1.00 69.58           H
ATOM   2195  N   ALA A 154     -12.670   1.220 -28.352  1.00 70.52           N
ATOM   2196  CA  ALA A 154     -11.680   1.732 -27.419  1.00 70.52           C
ATOM   2197  C   ALA A 154     -10.742   2.692 -28.154  1.00 70.52           C
ATOM   2198  O   ALA A 154     -10.205   3.622 -27.554  1.00 70.52           O
ATOM   2199  HA  ALA A 154     -12.210   2.281 -26.641  1.00 70.52           H
ATOM   2200  CB  ALA A 154     -10.931   0.563 -26.777  1.00 70.52           C
ATOM   2201 1HB  ALA A 154     -11.638  -0.072 -26.243  1.00 70.52           H
ATOM   2202 2HB  ALA A 154     -10.433  -0.019 -27.552  1.00 70.52           H
ATOM   2203 3HB  ALA A 154     -10.188   0.948 -26.078  1.00 70.52           H
ATOM   2204  HN  ALA A 154     -12.628   0.234 -28.513  1.00 70.52           H
ATOM   2205  N   HIS A 155     -10.574   2.434 -29.443  1.00 71.99           N
ATOM   2206  CA  HIS A 155      -9.681   3.240 -30.258  1.00 71.99           C
ATOM   2207  C   HIS A 155     -10.316   4.609 -30.515  1.00 71.99           C
ATOM   2208  O   HIS A 155      -9.664   5.639 -30.353  1.00 71.99           O
ATOM   2209  HA  HIS A 155      -8.767   3.376 -29.679  1.00 71.99           H
ATOM   2210  CB  HIS A 155      -9.312   2.506 -31.548  1.00 71.99           C
ATOM   2211 1HB  HIS A 155      -9.009   1.489 -31.301  1.00 71.99           H
ATOM   2212 2HB  HIS A 155     -10.198   2.431 -32.178  1.00 71.99           H
ATOM   2213  CG  HIS A 155      -8.207   3.168 -32.336  1.00 71.99           C
ATOM   2214  ND1 HIS A 155      -8.448   4.126 -33.306  1.00 71.99           N
ATOM   2215  HD1 HIS A 155      -9.346   4.469 -33.578  1.00 71.99           H
ATOM   2216  CD2 HIS A 155      -6.854   3.001 -32.288  1.00 71.99           C
ATOM   2217  HD2 HIS A 155      -6.320   2.317 -31.629  1.00 71.99           H
ATOM   2218  CE1 HIS A 155      -7.285   4.510 -33.812  1.00 71.99           C
ATOM   2219  HE1 HIS A 155      -7.142   5.254 -34.596  1.00 71.99           H
ATOM   2220  NE2 HIS A 155      -6.299   3.811 -33.180  1.00 71.99           N
ATOM   2221  HN  HIS A 155     -11.035   1.691 -29.929  1.00 71.99           H
ATOM   2222  N   THR A 156     -11.580   4.574 -30.911  1.00 73.86           N
ATOM   2223  CA  THR A 156     -12.277   5.790 -31.295  1.00 73.86           C
ATOM   2224  C   THR A 156     -12.460   6.705 -30.083  1.00 73.86           C
ATOM   2225  O   THR A 156     -12.416   7.928 -30.212  1.00 73.86           O
ATOM   2226  HA  THR A 156     -11.658   6.329 -32.013  1.00 73.86           H
ATOM   2227  CB  THR A 156     -13.596   5.389 -31.958  1.00 73.86           C
ATOM   2228  HB  THR A 156     -14.356   6.156 -31.808  1.00 73.86           H
ATOM   2229  OG1 THR A 156     -13.892   4.112 -31.398  1.00 73.86           O
ATOM   2230  HG1 THR A 156     -14.114   4.207 -30.427  1.00 73.86           H
ATOM   2231  CG2 THR A 156     -13.439   5.112 -33.454  1.00 73.86           C
ATOM   2232 1HG2 THR A 156     -12.729   4.298 -33.601  1.00 73.86           H
ATOM   2233 2HG2 THR A 156     -13.072   6.009 -33.953  1.00 73.86           H
ATOM   2234 3HG2 THR A 156     -14.405   4.832 -33.875  1.00 73.86           H
ATOM   2235  HN  THR A 156     -12.124   3.737 -30.972  1.00 73.86           H
ATOM   2236  N   TRP A 157     -12.661   6.079 -28.933  1.00 77.35           N
ATOM   2237  CA  TRP A 157     -12.999   6.816 -27.728  1.00 77.35           C
ATOM   2238  C   TRP A 157     -11.710   7.041 -26.934  1.00 77.35           C
ATOM   2239  O   TRP A 157     -11.752   7.255 -25.723  1.00 77.35           O
ATOM   2240  HA  TRP A 157     -13.422   7.774 -28.031  1.00 77.35           H
ATOM   2241  CB  TRP A 157     -14.077   6.088 -26.923  1.00 77.35           C
ATOM   2242 1HB  TRP A 157     -13.792   5.041 -26.817  1.00 77.35           H
ATOM   2243 2HB  TRP A 157     -14.116   6.511 -25.920  1.00 77.35           H
ATOM   2244  CG  TRP A 157     -15.473   6.160 -27.545  1.00 77.35           C
ATOM   2245  CD1 TRP A 157     -15.801   6.506 -28.798  1.00 77.35           C
ATOM   2246  HD1 TRP A 157     -15.081   6.792 -29.564  1.00 77.35           H
ATOM   2247  CD2 TRP A 157     -16.723   5.863 -26.889  1.00 77.35           C
ATOM   2248  NE1 TRP A 157     -17.166   6.454 -28.995  1.00 77.35           N
ATOM   2249  HE1 TRP A 157     -17.650   6.667 -29.844  1.00 77.35           H
ATOM   2250  CE2 TRP A 157     -17.745   6.051 -27.798  1.00 77.35           C
ATOM   2251  CE3 TRP A 157     -16.983   5.450 -25.570  1.00 77.35           C
ATOM   2252  HE3 TRP A 157     -16.194   5.294 -24.834  1.00 77.35           H
ATOM   2253  CZ2 TRP A 157     -19.095   5.849 -27.486  1.00 77.35           C
ATOM   2254  HZ2 TRP A 157     -19.883   6.004 -28.223  1.00 77.35           H
ATOM   2255  CZ3 TRP A 157     -18.337   5.252 -25.275  1.00 77.35           C
ATOM   2256  HZ3 TRP A 157     -18.594   4.931 -24.265  1.00 77.35           H
ATOM   2257  CH2 TRP A 157     -19.377   5.437 -26.178  1.00 77.35           C
ATOM   2258  HH2 TRP A 157     -20.408   5.262 -25.870  1.00 77.35           H
ATOM   2259  HN  TRP A 157     -12.596   5.087 -28.818  1.00 77.35           H
ATOM   2260  N   ARG A 158     -10.596   6.985 -27.648  1.00 77.42           N
ATOM   2261  CA  ARG A 158      -9.293   7.018 -27.005  1.00 77.42           C
ATOM   2262  C   ARG A 158      -9.136   8.302 -26.189  1.00 77.42           C
ATOM   2263  O   ARG A 158      -8.673   8.266 -25.050  1.00 77.42           O
ATOM   2264  HA  ARG A 158      -9.278   6.139 -26.361  1.00 77.42           H
ATOM   2265  CB  ARG A 158      -8.167   6.938 -28.038  1.00 77.42           C
ATOM   2266 1HB  ARG A 158      -8.301   6.052 -28.659  1.00 77.42           H
ATOM   2267 2HB  ARG A 158      -8.215   7.802 -28.701  1.00 77.42           H
ATOM   2268  CG  ARG A 158      -6.799   6.887 -27.355  1.00 77.42           C
ATOM   2269 1HG  ARG A 158      -6.662   7.777 -26.740  1.00 77.42           H
ATOM   2270 2HG  ARG A 158      -6.754   6.028 -26.687  1.00 77.42           H
ATOM   2271  CD  ARG A 158      -5.674   6.797 -28.388  1.00 77.42           C
ATOM   2272 1HD  ARG A 158      -5.863   5.970 -29.072  1.00 77.42           H
ATOM   2273 2HD  ARG A 158      -5.645   7.707 -28.987  1.00 77.42           H
ATOM   2274  NE  ARG A 158      -4.375   6.601 -27.705  1.00 77.42           N
ATOM   2275  HE  ARG A 158      -4.331   6.776 -26.722  1.00 77.42           H
ATOM   2276  CZ  ARG A 158      -3.254   6.202 -28.323  1.00 77.42           C
ATOM   2277  NH1 ARG A 158      -3.255   5.953 -29.640  1.00 77.42           N
ATOM   2278 1HH1 ARG A 158      -4.097   6.064 -30.169  1.00 77.42           H
ATOM   2279 2HH1 ARG A 158      -2.415   5.656 -30.093  1.00 77.42           H
ATOM   2280  NH2 ARG A 158      -2.133   6.057 -27.604  1.00 77.42           N
ATOM   2281 1HH2 ARG A 158      -1.288   5.761 -28.050  1.00 77.42           H
ATOM   2282 2HH2 ARG A 158      -2.141   6.246 -26.622  1.00 77.42           H
ATOM   2283  HN  ARG A 158     -10.573   6.918 -28.645  1.00 77.42           H
ATOM   2284  N   GLU A 159      -9.532   9.408 -26.803  1.00 80.28           N
ATOM   2285  CA  GLU A 159      -9.358  10.711 -26.184  1.00 80.28           C
ATOM   2286  C   GLU A 159     -10.275  10.848 -24.968  1.00 80.28           C
ATOM   2287  O   GLU A 159      -9.836  11.266 -23.898  1.00 80.28           O
ATOM   2288  HA  GLU A 159      -8.315  10.744 -25.866  1.00 80.28           H
ATOM   2289  CB  GLU A 159      -9.611  11.835 -27.191  1.00 80.28           C
ATOM   2290 1HB  GLU A 159     -10.521  11.626 -27.753  1.00 80.28           H
ATOM   2291 2HB  GLU A 159      -9.634  12.794 -26.673  1.00 80.28           H
ATOM   2292  CG  GLU A 159      -8.473  11.923 -28.211  1.00 80.28           C
ATOM   2293 1HG  GLU A 159      -7.514  11.852 -27.698  1.00 80.28           H
ATOM   2294 2HG  GLU A 159      -8.530  11.080 -28.899  1.00 80.28           H
ATOM   2295  CD  GLU A 159      -8.542  13.235 -28.996  1.00 80.28           C
ATOM   2296  OE1 GLU A 159      -7.494  13.613 -29.562  1.00 80.28           O
ATOM   2297  OE2 GLU A 159      -9.642  13.829 -29.012  1.00 80.28           O
ATOM   2298  HN  GLU A 159      -9.963   9.423 -27.705  1.00 80.28           H
ATOM   2299  N   LYS A 160     -11.534  10.487 -25.172  1.00 83.50           N
ATOM   2300  CA  LYS A 160     -12.515  10.555 -24.103  1.00 83.50           C
ATOM   2301  C   LYS A 160     -12.033   9.715 -22.919  1.00 83.50           C
ATOM   2302  O   LYS A 160     -12.139  10.137 -21.769  1.00 83.50           O
ATOM   2303  HA  LYS A 160     -12.580  11.596 -23.784  1.00 83.50           H
ATOM   2304  CB  LYS A 160     -13.899  10.154 -24.619  1.00 83.50           C
ATOM   2305 1HB  LYS A 160     -13.823   9.230 -25.193  1.00 83.50           H
ATOM   2306 2HB  LYS A 160     -14.560   9.952 -23.777  1.00 83.50           H
ATOM   2307  CG  LYS A 160     -14.499  11.256 -25.493  1.00 83.50           C
ATOM   2308 1HG  LYS A 160     -14.456  12.209 -24.964  1.00 83.50           H
ATOM   2309 2HG  LYS A 160     -13.906  11.369 -26.401  1.00 83.50           H
ATOM   2310  CD  LYS A 160     -15.949  10.936 -25.861  1.00 83.50           C
ATOM   2311 1HD  LYS A 160     -15.984  10.025 -26.459  1.00 83.50           H
ATOM   2312 2HD  LYS A 160     -16.524  10.745 -24.955  1.00 83.50           H
ATOM   2313  CE  LYS A 160     -16.585  12.089 -26.641  1.00 83.50           C
ATOM   2314 1HE  LYS A 160     -16.510  13.011 -26.064  1.00 83.50           H
ATOM   2315 2HE  LYS A 160     -16.040  12.250 -27.571  1.00 83.50           H
ATOM   2316  NZ  LYS A 160     -18.005  11.795 -26.935  1.00 83.50           N
ATOM   2317 1HZ  LYS A 160     -18.408  12.564 -27.459  1.00 83.50           H
ATOM   2318 2HZ  LYS A 160     -18.068  10.943 -27.482  1.00 83.50           H
ATOM   2319 3HZ  LYS A 160     -18.513  11.676 -26.065  1.00 83.50           H
ATOM   2320  HN  LYS A 160     -11.885  10.154 -26.047  1.00 83.50           H
ATOM   2321  N   ARG A 161     -11.513   8.540 -23.242  1.00 83.57           N
ATOM   2322  CA  ARG A 161     -11.021   7.632 -22.219  1.00 83.57           C
ATOM   2323  C   ARG A 161      -9.890   8.289 -21.426  1.00 83.57           C
ATOM   2324  O   ARG A 161      -9.776   8.089 -20.217  1.00 83.57           O
ATOM   2325  HA  ARG A 161     -11.884   7.437 -21.582  1.00 83.57           H
ATOM   2326  CB  ARG A 161     -10.511   6.329 -22.837  1.00 83.57           C
ATOM   2327 1HB  ARG A 161      -9.830   6.554 -23.657  1.00 83.57           H
ATOM   2328 2HB  ARG A 161      -9.943   5.768 -22.095  1.00 83.57           H
ATOM   2329  CG  ARG A 161     -11.672   5.475 -23.351  1.00 83.57           C
ATOM   2330 1HG  ARG A 161     -12.241   5.083 -22.508  1.00 83.57           H
ATOM   2331 2HG  ARG A 161     -12.354   6.095 -23.934  1.00 83.57           H
ATOM   2332  CD  ARG A 161     -11.162   4.318 -24.213  1.00 83.57           C
ATOM   2333 1HD  ARG A 161     -11.998   3.835 -24.718  1.00 83.57           H
ATOM   2334 2HD  ARG A 161     -10.497   4.697 -24.988  1.00 83.57           H
ATOM   2335  NE  ARG A 161     -10.446   3.336 -23.369  1.00 83.57           N
ATOM   2336  HE  ARG A 161     -10.655   3.318 -22.391  1.00 83.57           H
ATOM   2337  CZ  ARG A 161      -9.535   2.470 -23.833  1.00 83.57           C
ATOM   2338  NH1 ARG A 161      -9.216   2.450 -25.134  1.00 83.57           N
ATOM   2339 1HH1 ARG A 161      -9.659   3.085 -25.767  1.00 83.57           H
ATOM   2340 2HH1 ARG A 161      -8.535   1.801 -25.472  1.00 83.57           H
ATOM   2341  NH2 ARG A 161      -8.948   1.624 -22.976  1.00 83.57           N
ATOM   2342 1HH2 ARG A 161      -8.266   0.971 -23.305  1.00 83.57           H
ATOM   2343 2HH2 ARG A 161      -9.192   1.645 -22.006  1.00 83.57           H
ATOM   2344  HN  ARG A 161     -11.424   8.206 -24.180  1.00 83.57           H
ATOM   2345  N   LEU A 162      -9.082   9.061 -22.138  1.00 84.70           N
ATOM   2346  CA  LEU A 162      -7.954   9.736 -21.518  1.00 84.70           C
ATOM   2347  C   LEU A 162      -8.472  10.802 -20.551  1.00 84.70           C
ATOM   2348  O   LEU A 162      -7.934  10.967 -19.457  1.00 84.70           O
ATOM   2349  HA  LEU A 162      -7.401   8.991 -20.947  1.00 84.70           H
ATOM   2350  CB  LEU A 162      -7.005  10.284 -22.586  1.00 84.70           C
ATOM   2351 1HB  LEU A 162      -6.807   9.493 -23.308  1.00 84.70           H
ATOM   2352 2HB  LEU A 162      -7.516  11.084 -23.122  1.00 84.70           H
ATOM   2353  CG  LEU A 162      -5.665  10.823 -22.080  1.00 84.70           C
ATOM   2354  HG  LEU A 162      -5.861  11.503 -21.251  1.00 84.70           H
ATOM   2355  CD1 LEU A 162      -4.789   9.691 -21.539  1.00 84.70           C
ATOM   2356 1HD1 LEU A 162      -5.302   9.198 -20.713  1.00 84.70           H
ATOM   2357 2HD1 LEU A 162      -4.599   8.968 -22.332  1.00 84.70           H
ATOM   2358 3HD1 LEU A 162      -3.843  10.101 -21.186  1.00 84.70           H
ATOM   2359  CD2 LEU A 162      -4.953  11.629 -23.168  1.00 84.70           C
ATOM   2360 1HD2 LEU A 162      -4.769  10.991 -24.032  1.00 84.70           H
ATOM   2361 2HD2 LEU A 162      -5.578  12.471 -23.464  1.00 84.70           H
ATOM   2362 3HD2 LEU A 162      -4.003  12.000 -22.782  1.00 84.70           H
ATOM   2363  HN  LEU A 162      -9.187   9.227 -23.118  1.00 84.70           H
ATOM   2364  N   LEU A 163      -9.512  11.498 -20.988  1.00 87.56           N
ATOM   2365  CA  LEU A 163     -10.113  12.539 -20.172  1.00 87.56           C
ATOM   2366  C   LEU A 163     -10.626  11.925 -18.868  1.00 87.56           C
ATOM   2367  O   LEU A 163     -10.298  12.401 -17.782  1.00 87.56           O
ATOM   2368  HA  LEU A 163      -9.330  13.258 -19.930  1.00 87.56           H
ATOM   2369  CB  LEU A 163     -11.187  13.287 -20.964  1.00 87.56           C
ATOM   2370 1HB  LEU A 163     -10.807  13.471 -21.969  1.00 87.56           H
ATOM   2371 2HB  LEU A 163     -12.055  12.636 -21.065  1.00 87.56           H
ATOM   2372  CG  LEU A 163     -11.650  14.620 -20.371  1.00 87.56           C
ATOM   2373  HG  LEU A 163     -11.473  14.596 -19.296  1.00 87.56           H
ATOM   2374  CD1 LEU A 163     -10.835  15.784 -20.938  1.00 87.56           C
ATOM   2375 1HD1 LEU A 163      -9.782  15.642 -20.697  1.00 87.56           H
ATOM   2376 2HD1 LEU A 163     -10.958  15.821 -22.020  1.00 87.56           H
ATOM   2377 3HD1 LEU A 163     -11.185  16.719 -20.500  1.00 87.56           H
ATOM   2378  CD2 LEU A 163     -13.153  14.819 -20.577  1.00 87.56           C
ATOM   2379 1HD2 LEU A 163     -13.378  14.813 -21.644  1.00 87.56           H
ATOM   2380 2HD2 LEU A 163     -13.697  14.011 -20.087  1.00 87.56           H
ATOM   2381 3HD2 LEU A 163     -13.456  15.773 -20.147  1.00 87.56           H
ATOM   2382  HN  LEU A 163      -9.940  11.361 -21.881  1.00 87.56           H
ATOM   2383  N   TYR A 164     -11.423  10.877 -19.018  1.00 88.52           N
ATOM   2384  CA  TYR A 164     -12.008  10.211 -17.866  1.00 88.52           C
ATOM   2385  C   TYR A 164     -10.921   9.656 -16.943  1.00 88.52           C
ATOM   2386  O   TYR A 164     -11.088   9.633 -15.725  1.00 88.52           O
ATOM   2387  HA  TYR A 164     -12.600  10.944 -17.318  1.00 88.52           H
ATOM   2388  CB  TYR A 164     -12.829   9.047 -18.425  1.00 88.52           C
ATOM   2389 1HB  TYR A 164     -12.211   8.481 -19.122  1.00 88.52           H
ATOM   2390 2HB  TYR A 164     -13.088   8.373 -17.608  1.00 88.52           H
ATOM   2391  CG  TYR A 164     -14.113   9.477 -19.137  1.00 88.52           C
ATOM   2392  CD1 TYR A 164     -14.931  10.431 -18.568  1.00 88.52           C
ATOM   2393  HD1 TYR A 164     -14.663  10.879 -17.611  1.00 88.52           H
ATOM   2394  CD2 TYR A 164     -14.452   8.911 -20.349  1.00 88.52           C
ATOM   2395  HD2 TYR A 164     -13.806   8.157 -20.799  1.00 88.52           H
ATOM   2396  CE1 TYR A 164     -16.140  10.836 -19.239  1.00 88.52           C
ATOM   2397  HE1 TYR A 164     -16.795  11.589 -18.801  1.00 88.52           H
ATOM   2398  CE2 TYR A 164     -15.660   9.316 -21.020  1.00 88.52           C
ATOM   2399  HE2 TYR A 164     -15.940   8.877 -21.978  1.00 88.52           H
ATOM   2400  CZ  TYR A 164     -16.444  10.258 -20.432  1.00 88.52           C
ATOM   2401  OH  TYR A 164     -17.585  10.641 -21.065  1.00 88.52           O
ATOM   2402  HH  TYR A 164     -18.083  11.303 -20.504  1.00 88.52           H
ATOM   2403  HN  TYR A 164     -11.669  10.484 -19.903  1.00 88.52           H
ATOM   2404  N   SER A 165      -9.831   9.221 -17.559  1.00 88.71           N
ATOM   2405  CA  SER A 165      -8.716   8.670 -16.808  1.00 88.71           C
ATOM   2406  C   SER A 165      -8.177   9.716 -15.830  1.00 88.71           C
ATOM   2407  O   SER A 165      -7.763   9.379 -14.722  1.00 88.71           O
ATOM   2408  HA  SER A 165      -9.126   7.816 -16.268  1.00 88.71           H
ATOM   2409  CB  SER A 165      -7.603   8.195 -17.744  1.00 88.71           C
ATOM   2410 1HB  SER A 165      -6.955   7.499 -17.212  1.00 88.71           H
ATOM   2411 2HB  SER A 165      -8.040   7.648 -18.579  1.00 88.71           H
ATOM   2412  OG  SER A 165      -6.825   9.279 -18.243  1.00 88.71           O
ATOM   2413  HG  SER A 165      -7.364  10.122 -18.229  1.00 88.71           H
ATOM   2414  HN  SER A 165      -9.704   9.241 -18.551  1.00 88.71           H
ATOM   2415  N   LYS A 166      -8.199  10.963 -16.276  1.00 91.12           N
ATOM   2416  CA  LYS A 166      -7.710  12.059 -15.457  1.00 91.12           C
ATOM   2417  C   LYS A 166      -8.637  12.245 -14.254  1.00 91.12           C
ATOM   2418  O   LYS A 166      -8.174  12.374 -13.122  1.00 91.12           O
ATOM   2419  HA  LYS A 166      -6.722  11.779 -15.091  1.00 91.12           H
ATOM   2420  CB  LYS A 166      -7.537  13.324 -16.301  1.00 91.12           C
ATOM   2421 1HB  LYS A 166      -8.458  13.530 -16.847  1.00 91.12           H
ATOM   2422 2HB  LYS A 166      -7.355  14.178 -15.649  1.00 91.12           H
ATOM   2423  CG  LYS A 166      -6.377  13.171 -17.286  1.00 91.12           C
ATOM   2424 1HG  LYS A 166      -5.454  12.976 -16.739  1.00 91.12           H
ATOM   2425 2HG  LYS A 166      -6.553  12.309 -17.930  1.00 91.12           H
ATOM   2426  CD  LYS A 166      -6.214  14.429 -18.141  1.00 91.12           C
ATOM   2427 1HD  LYS A 166      -7.122  14.600 -18.719  1.00 91.12           H
ATOM   2428 2HD  LYS A 166      -6.079  15.297 -17.495  1.00 91.12           H
ATOM   2429  CE  LYS A 166      -5.017  14.299 -19.086  1.00 91.12           C
ATOM   2430 1HE  LYS A 166      -4.121  14.054 -18.516  1.00 91.12           H
ATOM   2431 2HE  LYS A 166      -5.185  13.479 -19.784  1.00 91.12           H
ATOM   2432  NZ  LYS A 166      -4.808  15.560 -19.833  1.00 91.12           N
ATOM   2433 1HZ  LYS A 166      -4.022  15.451 -20.465  1.00 91.12           H
ATOM   2434 2HZ  LYS A 166      -5.642  15.780 -20.365  1.00 91.12           H
ATOM   2435 3HZ  LYS A 166      -4.615  16.311 -19.180  1.00 91.12           H
ATOM   2436  HN  LYS A 166      -8.541  11.229 -17.177  1.00 91.12           H
ATOM   2437  N   MET A 167      -9.931  12.252 -14.541  1.00 93.59           N
ATOM   2438  CA  MET A 167     -10.926  12.459 -13.503  1.00 93.59           C
ATOM   2439  C   MET A 167     -10.871  11.341 -12.459  1.00 93.59           C
ATOM   2440  O   MET A 167     -10.919  11.605 -11.259  1.00 93.59           O
ATOM   2441  HA  MET A 167     -10.672  13.412 -13.038  1.00 93.59           H
ATOM   2442  CB  MET A 167     -12.320  12.501 -14.132  1.00 93.59           C
ATOM   2443 1HB  MET A 167     -12.491  11.590 -14.708  1.00 93.59           H
ATOM   2444 2HB  MET A 167     -13.077  12.528 -13.348  1.00 93.59           H
ATOM   2445  CG  MET A 167     -12.475  13.721 -15.041  1.00 93.59           C
ATOM   2446 1HG  MET A 167     -12.259  14.632 -14.482  1.00 93.59           H
ATOM   2447 2HG  MET A 167     -11.754  13.671 -15.858  1.00 93.59           H
ATOM   2448  SD  MET A 167     -14.133  13.788 -15.697  1.00 93.59           S
ATOM   2449  CE  MET A 167     -15.046  14.123 -14.200  1.00 93.59           C
ATOM   2450 1HE  MET A 167     -14.883  13.314 -13.487  1.00 93.59           H
ATOM   2451 2HE  MET A 167     -14.702  15.062 -13.767  1.00 93.59           H
ATOM   2452 3HE  MET A 167     -16.108  14.196 -14.430  1.00 93.59           H
ATOM   2453  HN  MET A 167     -10.301  12.121 -15.460  1.00 93.59           H
ATOM   2454  N   VAL A 168     -10.770  10.117 -12.955  1.00 92.87           N
ATOM   2455  CA  VAL A 168     -10.746   8.955 -12.082  1.00 92.87           C
ATOM   2456  C   VAL A 168      -9.546   9.057 -11.138  1.00 92.87           C
ATOM   2457  O   VAL A 168      -9.670   8.800  -9.942  1.00 92.87           O
ATOM   2458  HA  VAL A 168     -11.661   8.970 -11.490  1.00 92.87           H
ATOM   2459  CB  VAL A 168     -10.743   7.673 -12.917  1.00 92.87           C
ATOM   2460  HB  VAL A 168      -9.959   7.765 -13.669  1.00 92.87           H
ATOM   2461  CG1 VAL A 168     -10.421   6.455 -12.049  1.00 92.87           C
ATOM   2462 1HG1 VAL A 168      -9.437   6.580 -11.598  1.00 92.87           H
ATOM   2463 2HG1 VAL A 168     -11.172   6.359 -11.265  1.00 92.87           H
ATOM   2464 3HG1 VAL A 168     -10.426   5.557 -12.668  1.00 92.87           H
ATOM   2465  CG2 VAL A 168     -12.076   7.491 -13.646  1.00 92.87           C
ATOM   2466 1HG2 VAL A 168     -12.884   7.431 -12.917  1.00 92.87           H
ATOM   2467 2HG2 VAL A 168     -12.246   8.339 -14.309  1.00 92.87           H
ATOM   2468 3HG2 VAL A 168     -12.046   6.572 -14.232  1.00 92.87           H
ATOM   2469  HN  VAL A 168     -10.706   9.912 -13.932  1.00 92.87           H
ATOM   2470  N   CYS A 169      -8.412   9.432 -11.712  1.00 92.41           N
ATOM   2471  CA  CYS A 169      -7.189   9.562 -10.939  1.00 92.41           C
ATOM   2472  C   CYS A 169      -7.444  10.551  -9.800  1.00 92.41           C
ATOM   2473  O   CYS A 169      -7.118  10.274  -8.647  1.00 92.41           O
ATOM   2474  HA  CYS A 169      -6.960   8.571 -10.547  1.00 92.41           H
ATOM   2475  CB  CYS A 169      -6.009   9.990 -11.814  1.00 92.41           C
ATOM   2476 1HB  CYS A 169      -6.297  10.836 -12.438  1.00 92.41           H
ATOM   2477 2HB  CYS A 169      -5.183  10.323 -11.186  1.00 92.41           H
ATOM   2478  SG  CYS A 169      -5.471   8.592 -12.866  1.00 92.41           S
ATOM   2479  HG  CYS A 169      -6.424   8.734 -13.783  1.00 92.41           H
ATOM   2480  HN  CYS A 169      -8.322   9.645 -12.685  1.00 92.41           H
ATOM   2481  N   PHE A 170      -8.024  11.686 -10.163  1.00 94.93           N
ATOM   2482  CA  PHE A 170      -8.273  12.742  -9.197  1.00 94.93           C
ATOM   2483  C   PHE A 170      -9.179  12.249  -8.067  1.00 94.93           C
ATOM   2484  O   PHE A 170      -8.895  12.481  -6.893  1.00 94.93           O
ATOM   2485  HA  PHE A 170      -7.308  13.037  -8.784  1.00 94.93           H
ATOM   2486  CB  PHE A 170      -8.980  13.875  -9.944  1.00 94.93           C
ATOM   2487 1HB  PHE A 170      -8.359  14.184 -10.785  1.00 94.93           H
ATOM   2488 2HB  PHE A 170      -9.913  13.495 -10.359  1.00 94.93           H
ATOM   2489  CG  PHE A 170      -9.285  15.097  -9.076  1.00 94.93           C
ATOM   2490  CD1 PHE A 170     -10.532  15.272  -8.562  1.00 94.93           C
ATOM   2491  HD1 PHE A 170     -11.314  14.542  -8.769  1.00 94.93           H
ATOM   2492  CD2 PHE A 170      -8.309  16.009  -8.818  1.00 94.93           C
ATOM   2493  HD2 PHE A 170      -7.310  15.868  -9.230  1.00 94.93           H
ATOM   2494  CE1 PHE A 170     -10.816  16.407  -7.757  1.00 94.93           C
ATOM   2495  HE1 PHE A 170     -11.815  16.547  -7.346  1.00 94.93           H
ATOM   2496  CE2 PHE A 170      -8.593  17.143  -8.013  1.00 94.93           C
ATOM   2497  HE2 PHE A 170      -7.811  17.874  -7.806  1.00 94.93           H
ATOM   2498  CZ  PHE A 170      -9.840  17.319  -7.499  1.00 94.93           C
ATOM   2499  HZ  PHE A 170     -10.057  18.189  -6.881  1.00 94.93           H
ATOM   2500  HN  PHE A 170      -8.321  11.888 -11.096  1.00 94.93           H
ATOM   2501  N   THR A 171     -10.251  11.577  -8.461  1.00 95.52           N
ATOM   2502  CA  THR A 171     -11.209  11.064  -7.497  1.00 95.52           C
ATOM   2503  C   THR A 171     -10.523  10.104  -6.522  1.00 95.52           C
ATOM   2504  O   THR A 171     -10.820  10.109  -5.329  1.00 95.52           O
ATOM   2505  HA  THR A 171     -11.587  11.900  -6.909  1.00 95.52           H
ATOM   2506  CB  THR A 171     -12.361  10.421  -8.272  1.00 95.52           C
ATOM   2507  HB  THR A 171     -12.018   9.548  -8.827  1.00 95.52           H
ATOM   2508  OG1 THR A 171     -12.884  11.486  -9.062  1.00 95.52           O
ATOM   2509  HG1 THR A 171     -13.320  11.119  -9.884  1.00 95.52           H
ATOM   2510  CG2 THR A 171     -13.527  10.024  -7.364  1.00 95.52           C
ATOM   2511 1HG2 THR A 171     -13.914  10.909  -6.860  1.00 95.52           H
ATOM   2512 2HG2 THR A 171     -13.180   9.305  -6.621  1.00 95.52           H
ATOM   2513 3HG2 THR A 171     -14.317   9.573  -7.964  1.00 95.52           H
ATOM   2514  HN  THR A 171     -10.468  11.383  -9.418  1.00 95.52           H
ATOM   2515  N   ILE A 172      -9.618   9.304  -7.067  1.00 93.96           N
ATOM   2516  CA  ILE A 172      -8.923   8.308  -6.270  1.00 93.96           C
ATOM   2517  C   ILE A 172      -8.087   9.012  -5.199  1.00 93.96           C
ATOM   2518  O   ILE A 172      -8.093   8.607  -4.037  1.00 93.96           O
ATOM   2519  HA  ILE A 172      -9.679   7.701  -5.774  1.00 93.96           H
ATOM   2520  CB  ILE A 172      -8.110   7.375  -7.169  1.00 93.96           C
ATOM   2521  HB  ILE A 172      -7.591   7.981  -7.911  1.00 93.96           H
ATOM   2522  CG1 ILE A 172      -9.025   6.414  -7.931  1.00 93.96           C
ATOM   2523 1HG1 ILE A 172      -9.490   5.718  -7.232  1.00 93.96           H
ATOM   2524 2HG1 ILE A 172      -9.830   6.973  -8.407  1.00 93.96           H
ATOM   2525  CG2 ILE A 172      -7.041   6.632  -6.365  1.00 93.96           C
ATOM   2526 1HG2 ILE A 172      -6.364   7.354  -5.908  1.00 93.96           H
ATOM   2527 2HG2 ILE A 172      -7.519   6.039  -5.586  1.00 93.96           H
ATOM   2528 3HG2 ILE A 172      -6.478   5.976  -7.028  1.00 93.96           H
ATOM   2529  CD1 ILE A 172      -8.242   5.635  -8.990  1.00 93.96           C
ATOM   2530 1HD1 ILE A 172      -7.799   6.332  -9.700  1.00 93.96           H
ATOM   2531 2HD1 ILE A 172      -7.453   5.058  -8.507  1.00 93.96           H
ATOM   2532 3HD1 ILE A 172      -8.916   4.959  -9.516  1.00 93.96           H
ATOM   2533  HN  ILE A 172      -9.359   9.329  -8.033  1.00 93.96           H
ATOM   2534  N   TRP A 173      -7.388  10.052  -5.628  1.00 94.61           N
ATOM   2535  CA  TRP A 173      -6.491  10.770  -4.737  1.00 94.61           C
ATOM   2536  C   TRP A 173      -7.324  11.343  -3.589  1.00 94.61           C
ATOM   2537  O   TRP A 173      -6.946  11.225  -2.424  1.00 94.61           O
ATOM   2538  HA  TRP A 173      -5.764  10.056  -4.350  1.00 94.61           H
ATOM   2539  CB  TRP A 173      -5.704  11.840  -5.497  1.00 94.61           C
ATOM   2540 1HB  TRP A 173      -6.363  12.312  -6.226  1.00 94.61           H
ATOM   2541 2HB  TRP A 173      -5.396  12.616  -4.796  1.00 94.61           H
ATOM   2542  CG  TRP A 173      -4.466  11.306  -6.220  1.00 94.61           C
ATOM   2543  CD1 TRP A 173      -4.265  11.198  -7.541  1.00 94.61           C
ATOM   2544  HD1 TRP A 173      -4.992  11.491  -8.298  1.00 94.61           H
ATOM   2545  CD2 TRP A 173      -3.259  10.808  -5.606  1.00 94.61           C
ATOM   2546  NE1 TRP A 173      -3.022  10.669  -7.821  1.00 94.61           N
ATOM   2547  HE1 TRP A 173      -2.644  10.494  -8.731  1.00 94.61           H
ATOM   2548  CE2 TRP A 173      -2.391  10.425  -6.607  1.00 94.61           C
ATOM   2549  CE3 TRP A 173      -2.913  10.686  -4.249  1.00 94.61           C
ATOM   2550  HE3 TRP A 173      -3.581  10.982  -3.440  1.00 94.61           H
ATOM   2551  CZ2 TRP A 173      -1.119   9.894  -6.358  1.00 94.61           C
ATOM   2552  HZ2 TRP A 173      -0.451   9.598  -7.167  1.00 94.61           H
ATOM   2553  CZ3 TRP A 173      -1.639  10.154  -4.016  1.00 94.61           C
ATOM   2554  HZ3 TRP A 173      -1.320  10.038  -2.980  1.00 94.61           H
ATOM   2555  CH2 TRP A 173      -0.753   9.763  -5.013  1.00 94.61           C
ATOM   2556  HH2 TRP A 173       0.224   9.356  -4.749  1.00 94.61           H
ATOM   2557  HN  TRP A 173      -7.427  10.405  -6.562  1.00 94.61           H
ATOM   2558  N   VAL A 174      -8.442  11.951  -3.957  1.00 95.78           N
ATOM   2559  CA  VAL A 174      -9.296  12.602  -2.979  1.00 95.78           C
ATOM   2560  C   VAL A 174      -9.799  11.563  -1.975  1.00 95.78           C
ATOM   2561  O   VAL A 174      -9.781  11.801  -0.768  1.00 95.78           O
ATOM   2562  HA  VAL A 174      -8.690  13.337  -2.449  1.00 95.78           H
ATOM   2563  CB  VAL A 174     -10.430  13.347  -3.687  1.00 95.78           C
ATOM   2564  HB  VAL A 174     -10.931  12.641  -4.351  1.00 95.78           H
ATOM   2565  CG1 VAL A 174     -11.462  13.859  -2.681  1.00 95.78           C
ATOM   2566 1HG1 VAL A 174     -11.886  13.017  -2.134  1.00 95.78           H
ATOM   2567 2HG1 VAL A 174     -10.980  14.542  -1.981  1.00 95.78           H
ATOM   2568 3HG1 VAL A 174     -12.257  14.384  -3.211  1.00 95.78           H
ATOM   2569  CG2 VAL A 174      -9.883  14.491  -4.543  1.00 95.78           C
ATOM   2570 1HG2 VAL A 174      -9.346  15.195  -3.908  1.00 95.78           H
ATOM   2571 2HG2 VAL A 174      -9.205  14.089  -5.296  1.00 95.78           H
ATOM   2572 3HG2 VAL A 174     -10.710  15.003  -5.036  1.00 95.78           H
ATOM   2573  HN  VAL A 174      -8.765  12.002  -4.901  1.00 95.78           H
ATOM   2574  N   LEU A 175     -10.237  10.433  -2.510  1.00 93.19           N
ATOM   2575  CA  LEU A 175     -10.849   9.403  -1.688  1.00 93.19           C
ATOM   2576  C   LEU A 175      -9.805   8.840  -0.723  1.00 93.19           C
ATOM   2577  O   LEU A 175     -10.091   8.634   0.456  1.00 93.19           O
ATOM   2578  HA  LEU A 175     -11.639   9.877  -1.105  1.00 93.19           H
ATOM   2579  CB  LEU A 175     -11.512   8.340  -2.567  1.00 93.19           C
ATOM   2580 1HB  LEU A 175     -12.162   8.842  -3.283  1.00 93.19           H
ATOM   2581 2HB  LEU A 175     -10.734   7.836  -3.141  1.00 93.19           H
ATOM   2582  CG  LEU A 175     -12.332   7.278  -1.831  1.00 93.19           C
ATOM   2583  HG  LEU A 175     -12.368   7.546  -0.775  1.00 93.19           H
ATOM   2584  CD1 LEU A 175     -13.775   7.250  -2.341  1.00 93.19           C
ATOM   2585 1HD1 LEU A 175     -14.236   8.224  -2.177  1.00 93.19           H
ATOM   2586 2HD1 LEU A 175     -13.780   7.020  -3.406  1.00 93.19           H
ATOM   2587 3HD1 LEU A 175     -14.336   6.487  -1.801  1.00 93.19           H
ATOM   2588  CD2 LEU A 175     -11.664   5.905  -1.927  1.00 93.19           C
ATOM   2589 1HD2 LEU A 175     -11.577   5.616  -2.974  1.00 93.19           H
ATOM   2590 2HD2 LEU A 175     -10.672   5.952  -1.479  1.00 93.19           H
ATOM   2591 3HD2 LEU A 175     -12.268   5.169  -1.396  1.00 93.19           H
ATOM   2592  HN  LEU A 175     -10.179  10.217  -3.485  1.00 93.19           H
ATOM   2593  N   ALA A 176      -8.616   8.606  -1.258  1.00 92.85           N
ATOM   2594  CA  ALA A 176      -7.540   8.030  -0.469  1.00 92.85           C
ATOM   2595  C   ALA A 176      -7.185   8.983   0.674  1.00 92.85           C
ATOM   2596  O   ALA A 176      -6.900   8.543   1.787  1.00 92.85           O
ATOM   2597  HA  ALA A 176      -7.902   7.091  -0.050  1.00 92.85           H
ATOM   2598  CB  ALA A 176      -6.343   7.736  -1.376  1.00 92.85           C
ATOM   2599 1HB  ALA A 176      -6.640   7.032  -2.153  1.00 92.85           H
ATOM   2600 2HB  ALA A 176      -6.000   8.662  -1.836  1.00 92.85           H
ATOM   2601 3HB  ALA A 176      -5.536   7.303  -0.784  1.00 92.85           H
ATOM   2602  HN  ALA A 176      -8.383   8.803  -2.210  1.00 92.85           H
ATOM   2603  N   ALA A 177      -7.214  10.270   0.360  1.00 93.73           N
ATOM   2604  CA  ALA A 177      -6.856  11.286   1.335  1.00 93.73           C
ATOM   2605  C   ALA A 177      -7.850  11.244   2.497  1.00 93.73           C
ATOM   2606  O   ALA A 177      -7.452  11.296   3.660  1.00 93.73           O
ATOM   2607  HA  ALA A 177      -5.861  11.050   1.710  1.00 93.73           H
ATOM   2608  CB  ALA A 177      -6.815  12.655   0.653  1.00 93.73           C
ATOM   2609 1HB  ALA A 177      -6.073  12.641  -0.146  1.00 93.73           H
ATOM   2610 2HB  ALA A 177      -7.795  12.882   0.235  1.00 93.73           H
ATOM   2611 3HB  ALA A 177      -6.546  13.417   1.385  1.00 93.73           H
ATOM   2612  HN  ALA A 177      -7.476  10.620  -0.539  1.00 93.73           H
ATOM   2613  N   ALA A 178      -9.123  11.149   2.143  1.00 93.82           N
ATOM   2614  CA  ALA A 178     -10.181  11.184   3.138  1.00 93.82           C
ATOM   2615  C   ALA A 178     -10.049   9.970   4.059  1.00 93.82           C
ATOM   2616  O   ALA A 178     -10.313  10.063   5.257  1.00 93.82           O
ATOM   2617  HA  ALA A 178     -10.053  12.092   3.727  1.00 93.82           H
ATOM   2618  CB  ALA A 178     -11.540  11.239   2.437  1.00 93.82           C
ATOM   2619 1HB  ALA A 178     -11.594  12.135   1.818  1.00 93.82           H
ATOM   2620 2HB  ALA A 178     -11.661  10.356   1.809  1.00 93.82           H
ATOM   2621 3HB  ALA A 178     -12.334  11.265   3.183  1.00 93.82           H
ATOM   2622  HN  ALA A 178      -9.435  11.051   1.198  1.00 93.82           H
ATOM   2623  N   LEU A 179      -9.641   8.858   3.465  1.00 91.36           N
ATOM   2624  CA  LEU A 179      -9.562   7.605   4.196  1.00 91.36           C
ATOM   2625  C   LEU A 179      -8.387   7.662   5.174  1.00 91.36           C
ATOM   2626  O   LEU A 179      -8.272   6.819   6.062  1.00 91.36           O
ATOM   2627  HA  LEU A 179     -10.484   7.503   4.770  1.00 91.36           H
ATOM   2628  CB  LEU A 179      -9.499   6.422   3.227  1.00 91.36           C
ATOM   2629 1HB  LEU A 179      -8.709   6.615   2.502  1.00 91.36           H
ATOM   2630 2HB  LEU A 179      -9.208   5.534   3.788  1.00 91.36           H
ATOM   2631  CG  LEU A 179     -10.788   6.111   2.464  1.00 91.36           C
ATOM   2632  HG  LEU A 179     -11.078   7.001   1.906  1.00 91.36           H
ATOM   2633  CD1 LEU A 179     -10.566   4.991   1.446  1.00 91.36           C
ATOM   2634 1HD1 LEU A 179      -9.802   5.296   0.731  1.00 91.36           H
ATOM   2635 2HD1 LEU A 179     -10.239   4.089   1.963  1.00 91.36           H
ATOM   2636 3HD1 LEU A 179     -11.498   4.789   0.918  1.00 91.36           H
ATOM   2637  CD2 LEU A 179     -11.932   5.789   3.429  1.00 91.36           C
ATOM   2638 1HD2 LEU A 179     -11.665   4.922   4.033  1.00 91.36           H
ATOM   2639 2HD2 LEU A 179     -12.109   6.645   4.080  1.00 91.36           H
ATOM   2640 3HD2 LEU A 179     -12.836   5.572   2.860  1.00 91.36           H
ATOM   2641  HN  LEU A 179      -9.367   8.805   2.505  1.00 91.36           H
ATOM   2642  N   CYS A 180      -7.543   8.665   4.977  1.00 92.22           N
ATOM   2643  CA  CYS A 180      -6.326   8.783   5.761  1.00 92.22           C
ATOM   2644  C   CYS A 180      -6.581   9.774   6.898  1.00 92.22           C
ATOM   2645  O   CYS A 180      -5.668  10.109   7.651  1.00 92.22           O
ATOM   2646  HA  CYS A 180      -6.109   7.790   6.154  1.00 92.22           H
ATOM   2647  CB  CYS A 180      -5.135   9.201   4.896  1.00 92.22           C
ATOM   2648 1HB  CYS A 180      -5.344  10.154   4.410  1.00 92.22           H
ATOM   2649 2HB  CYS A 180      -4.255   9.350   5.522  1.00 92.22           H
ATOM   2650  SG  CYS A 180      -4.795   7.919   3.636  1.00 92.22           S
ATOM   2651  HG  CYS A 180      -5.912   8.109   2.940  1.00 92.22           H
ATOM   2652  HN  CYS A 180      -7.680   9.386   4.298  1.00 92.22           H
ATOM   2653  N   ILE A 181      -7.827  10.215   6.987  1.00 93.47           N
ATOM   2654  CA  ILE A 181      -8.206  11.189   7.997  1.00 93.47           C
ATOM   2655  C   ILE A 181      -7.866  10.638   9.383  1.00 93.47           C
ATOM   2656  O   ILE A 181      -7.257  11.330  10.198  1.00 93.47           O
ATOM   2657  HA  ILE A 181      -7.611  12.086   7.826  1.00 93.47           H
ATOM   2658  CB  ILE A 181      -9.676  11.584   7.836  1.00 93.47           C
ATOM   2659  HB  ILE A 181     -10.256  10.677   7.661  1.00 93.47           H
ATOM   2660  CG1 ILE A 181      -9.870  12.487   6.617  1.00 93.47           C
ATOM   2661 1HG1 ILE A 181      -9.370  13.441   6.783  1.00 93.47           H
ATOM   2662 2HG1 ILE A 181      -9.404  12.031   5.743  1.00 93.47           H
ATOM   2663  CG2 ILE A 181     -10.215  12.224   9.116  1.00 93.47           C
ATOM   2664 1HG2 ILE A 181     -10.132  11.515   9.940  1.00 93.47           H
ATOM   2665 2HG2 ILE A 181      -9.636  13.119   9.347  1.00 93.47           H
ATOM   2666 3HG2 ILE A 181     -11.261  12.495   8.975  1.00 93.47           H
ATOM   2667  CD1 ILE A 181     -11.357  12.726   6.343  1.00 93.47           C
ATOM   2668 1HD1 ILE A 181     -11.849  11.772   6.153  1.00 93.47           H
ATOM   2669 2HD1 ILE A 181     -11.814  13.204   7.209  1.00 93.47           H
ATOM   2670 3HD1 ILE A 181     -11.466  13.371   5.471  1.00 93.47           H
ATOM   2671  HN  ILE A 181      -8.569   9.920   6.385  1.00 93.47           H
ATOM   2672  N   PRO A 182      -8.250   9.388   9.675  1.00 91.49           N
ATOM   2673  CA  PRO A 182      -8.047   8.830  11.014  1.00 91.49           C
ATOM   2674  C   PRO A 182      -6.605   8.954  11.479  1.00 91.49           C
ATOM   2675  O   PRO A 182      -6.347   9.343  12.616  1.00 91.49           O
ATOM   2676  HA  PRO A 182      -8.631   9.388  11.745  1.00 91.49           H
ATOM   2677  CB  PRO A 182      -8.471   7.367  10.865  1.00 91.49           C
ATOM   2678 1HB  PRO A 182      -7.625   6.728  10.614  1.00 91.49           H
ATOM   2679 2HB  PRO A 182      -8.900   6.978  11.788  1.00 91.49           H
ATOM   2680  CG  PRO A 182      -9.499   7.410   9.740  1.00 91.49           C
ATOM   2681 1HG  PRO A 182      -9.634   6.432   9.278  1.00 91.49           H
ATOM   2682 2HG  PRO A 182     -10.480   7.718  10.100  1.00 91.49           H
ATOM   2683  CD  PRO A 182      -8.902   8.420   8.774  1.00 91.49           C
ATOM   2684 1HD  PRO A 182      -8.183   7.957   8.097  1.00 91.49           H
ATOM   2685 2HD  PRO A 182      -9.666   8.886   8.152  1.00 91.49           H
ATOM   2686  N   GLU A 183      -5.695   8.617  10.576  1.00 91.95           N
ATOM   2687  CA  GLU A 183      -4.279   8.633  10.900  1.00 91.95           C
ATOM   2688  C   GLU A 183      -3.838  10.048  11.282  1.00 91.95           C
ATOM   2689  O   GLU A 183      -3.045  10.226  12.205  1.00 91.95           O
ATOM   2690  HA  GLU A 183      -4.169   7.968  11.756  1.00 91.95           H
ATOM   2691  CB  GLU A 183      -3.444   8.094   9.736  1.00 91.95           C
ATOM   2692 1HB  GLU A 183      -3.851   8.458   8.793  1.00 91.95           H
ATOM   2693 2HB  GLU A 183      -2.396   8.356   9.883  1.00 91.95           H
ATOM   2694  CG  GLU A 183      -3.503   6.566   9.681  1.00 91.95           C
ATOM   2695 1HG  GLU A 183      -2.763   6.196   8.971  1.00 91.95           H
ATOM   2696 2HG  GLU A 183      -3.244   6.153  10.656  1.00 91.95           H
ATOM   2697  CD  GLU A 183      -4.896   6.085   9.271  1.00 91.95           C
ATOM   2698  OE1 GLU A 183      -5.185   4.897   9.531  1.00 91.95           O
ATOM   2699  OE2 GLU A 183      -5.640   6.917   8.708  1.00 91.95           O
ATOM   2700  HN  GLU A 183      -5.912   8.337   9.641  1.00 91.95           H
ATOM   2701  N   ILE A 184      -4.370  11.016  10.551  1.00 94.42           N
ATOM   2702  CA  ILE A 184      -3.948  12.397  10.717  1.00 94.42           C
ATOM   2703  C   ILE A 184      -4.345  12.884  12.112  1.00 94.42           C
ATOM   2704  O   ILE A 184      -3.621  13.662  12.731  1.00 94.42           O
ATOM   2705  HA  ILE A 184      -2.860  12.417  10.641  1.00 94.42           H
ATOM   2706  CB  ILE A 184      -4.497  13.265   9.583  1.00 94.42           C
ATOM   2707  HB  ILE A 184      -5.579  13.136   9.547  1.00 94.42           H
ATOM   2708  CG1 ILE A 184      -3.944  12.814   8.230  1.00 94.42           C
ATOM   2709 1HG1 ILE A 184      -2.875  13.021   8.182  1.00 94.42           H
ATOM   2710 2HG1 ILE A 184      -4.063  11.735   8.125  1.00 94.42           H
ATOM   2711  CG2 ILE A 184      -4.227  14.747   9.847  1.00 94.42           C
ATOM   2712 1HG2 ILE A 184      -4.708  15.044  10.779  1.00 94.42           H
ATOM   2713 2HG2 ILE A 184      -3.152  14.913   9.925  1.00 94.42           H
ATOM   2714 3HG2 ILE A 184      -4.627  15.342   9.026  1.00 94.42           H
ATOM   2715  CD1 ILE A 184      -4.659  13.526   7.080  1.00 94.42           C
ATOM   2716 1HD1 ILE A 184      -5.724  13.296   7.116  1.00 94.42           H
ATOM   2717 2HD1 ILE A 184      -4.516  14.602   7.174  1.00 94.42           H
ATOM   2718 3HD1 ILE A 184      -4.246  13.187   6.130  1.00 94.42           H
ATOM   2719  HN  ILE A 184      -5.077  10.871   9.859  1.00 94.42           H
ATOM   2720  N   LEU A 185      -5.494  12.406  12.565  1.00 93.48           N
ATOM   2721  CA  LEU A 185      -6.095  12.930  13.780  1.00 93.48           C
ATOM   2722  C   LEU A 185      -5.352  12.370  14.994  1.00 93.48           C
ATOM   2723  O   LEU A 185      -4.929  13.124  15.870  1.00 93.48           O
ATOM   2724  HA  LEU A 185      -5.969  14.012  13.766  1.00 93.48           H
ATOM   2725  CB  LEU A 185      -7.599  12.649  13.797  1.00 93.48           C
ATOM   2726 1HB  LEU A 185      -7.753  11.588  13.605  1.00 93.48           H
ATOM   2727 2HB  LEU A 185      -7.974  12.849  14.801  1.00 93.48           H
ATOM   2728  CG  LEU A 185      -8.442  13.447  12.801  1.00 93.48           C
ATOM   2729  HG  LEU A 185      -8.099  13.207  11.794  1.00 93.48           H
ATOM   2730  CD1 LEU A 185      -9.916  13.046  12.884  1.00 93.48           C
ATOM   2731 1HD1 LEU A 185     -10.017  11.985  12.656  1.00 93.48           H
ATOM   2732 2HD1 LEU A 185     -10.289  13.239  13.889  1.00 93.48           H
ATOM   2733 3HD1 LEU A 185     -10.492  13.628  12.165  1.00 93.48           H
ATOM   2734  CD2 LEU A 185      -8.246  14.952  12.998  1.00 93.48           C
ATOM   2735 1HD2 LEU A 185      -8.545  15.228  14.009  1.00 93.48           H
ATOM   2736 2HD2 LEU A 185      -7.196  15.204  12.848  1.00 93.48           H
ATOM   2737 3HD2 LEU A 185      -8.856  15.496  12.276  1.00 93.48           H
ATOM   2738  HN  LEU A 185      -6.011  11.675  12.119  1.00 93.48           H
ATOM   2739  N   TYR A 186      -5.214  11.053  15.009  1.00 92.55           N
ATOM   2740  CA  TYR A 186      -4.885  10.348  16.236  1.00 92.55           C
ATOM   2741  C   TYR A 186      -3.380  10.091  16.334  1.00 92.55           C
ATOM   2742  O   TYR A 186      -2.889   9.645  17.370  1.00 92.55           O
ATOM   2743  HA  TYR A 186      -5.195  10.971  17.075  1.00 92.55           H
ATOM   2744  CB  TYR A 186      -5.616   9.006  16.161  1.00 92.55           C
ATOM   2745 1HB  TYR A 186      -5.265   8.461  15.284  1.00 92.55           H
ATOM   2746 2HB  TYR A 186      -5.351   8.409  17.034  1.00 92.55           H
ATOM   2747  CG  TYR A 186      -7.139   9.130  16.089  1.00 92.55           C
ATOM   2748  CD1 TYR A 186      -7.806   9.953  16.974  1.00 92.55           C
ATOM   2749  HD1 TYR A 186      -7.248  10.514  17.723  1.00 92.55           H
ATOM   2750  CD2 TYR A 186      -7.846   8.419  15.141  1.00 92.55           C
ATOM   2751  HD2 TYR A 186      -7.319   7.768  14.443  1.00 92.55           H
ATOM   2752  CE1 TYR A 186      -9.240  10.070  16.907  1.00 92.55           C
ATOM   2753  HE1 TYR A 186      -9.780  10.716  17.599  1.00 92.55           H
ATOM   2754  CE2 TYR A 186      -9.279   8.535  15.074  1.00 92.55           C
ATOM   2755  HE2 TYR A 186      -9.850   7.979  14.330  1.00 92.55           H
ATOM   2756  CZ  TYR A 186      -9.906   9.355  15.960  1.00 92.55           C
ATOM   2757  OH  TYR A 186     -11.260   9.465  15.897  1.00 92.55           O
ATOM   2758  HH  TYR A 186     -11.592   9.106  15.024  1.00 92.55           H
ATOM   2759  HN  TYR A 186      -5.323  10.470  14.203  1.00 92.55           H
ATOM   2760  N   SER A 187      -2.690  10.383  15.242  1.00 93.21           N
ATOM   2761  CA  SER A 187      -1.240  10.284  15.224  1.00 93.21           C
ATOM   2762  C   SER A 187      -0.631  11.361  16.125  1.00 93.21           C
ATOM   2763  O   SER A 187      -0.843  12.552  15.905  1.00 93.21           O
ATOM   2764  HA  SER A 187      -1.014   9.290  15.609  1.00 93.21           H
ATOM   2765  CB  SER A 187      -0.697  10.414  13.800  1.00 93.21           C
ATOM   2766 1HB  SER A 187      -1.028  11.360  13.370  1.00 93.21           H
ATOM   2767 2HB  SER A 187       0.393  10.442  13.828  1.00 93.21           H
ATOM   2768  OG  SER A 187      -1.122   9.340  12.966  1.00 93.21           O
ATOM   2769  HG  SER A 187      -1.629   9.696  12.181  1.00 93.21           H
ATOM   2770  HN  SER A 187      -3.103  10.682  14.382  1.00 93.21           H
ATOM   2771  N   GLN A 188       0.114  10.902  17.120  1.00 92.40           N
ATOM   2772  CA  GLN A 188       0.872  11.808  17.967  1.00 92.40           C
ATOM   2773  C   GLN A 188       2.147  11.125  18.467  1.00 92.40           C
ATOM   2774  O   GLN A 188       2.333   9.927  18.265  1.00 92.40           O
ATOM   2775  HA  GLN A 188       1.130  12.653  17.328  1.00 92.40           H
ATOM   2776  CB  GLN A 188       0.021  12.306  19.137  1.00 92.40           C
ATOM   2777 1HB  GLN A 188       0.566  13.073  19.687  1.00 92.40           H
ATOM   2778 2HB  GLN A 188      -0.889  12.771  18.758  1.00 92.40           H
ATOM   2779  CG  GLN A 188      -0.342  11.156  20.079  1.00 92.40           C
ATOM   2780 1HG  GLN A 188      -0.888  10.389  19.529  1.00 92.40           H
ATOM   2781 2HG  GLN A 188       0.568  10.690  20.458  1.00 92.40           H
ATOM   2782  CD  GLN A 188      -1.191  11.654  21.250  1.00 92.40           C
ATOM   2783  OE1 GLN A 188      -1.758  12.735  21.224  1.00 92.40           O
ATOM   2784  NE2 GLN A 188      -1.248  10.809  22.275  1.00 92.40           N
ATOM   2785 1HE2 GLN A 188      -0.760   9.938  22.232  1.00 92.40           H
ATOM   2786 2HE2 GLN A 188      -1.779  11.045  23.089  1.00 92.40           H
ATOM   2787  HN  GLN A 188       0.204   9.933  17.351  1.00 92.40           H
ATOM   2788  N   ILE A 189       2.991  11.918  19.110  1.00 92.50           N
ATOM   2789  CA  ILE A 189       4.204  11.390  19.711  1.00 92.50           C
ATOM   2790  C   ILE A 189       3.927  11.023  21.170  1.00 92.50           C
ATOM   2791  O   ILE A 189       3.406  11.838  21.931  1.00 92.50           O
ATOM   2792  HA  ILE A 189       4.467  10.481  19.170  1.00 92.50           H
ATOM   2793  CB  ILE A 189       5.362  12.374  19.533  1.00 92.50           C
ATOM   2794  HB  ILE A 189       5.081  13.319  19.997  1.00 92.50           H
ATOM   2795  CG1 ILE A 189       5.620  12.656  18.052  1.00 92.50           C
ATOM   2796 1HG1 ILE A 189       5.989  11.753  17.565  1.00 92.50           H
ATOM   2797 2HG1 ILE A 189       4.684  12.923  17.561  1.00 92.50           H
ATOM   2798  CG2 ILE A 189       6.619  11.875  20.249  1.00 92.50           C
ATOM   2799 1HG2 ILE A 189       6.412  11.768  21.314  1.00 92.50           H
ATOM   2800 2HG2 ILE A 189       6.914  10.910  19.837  1.00 92.50           H
ATOM   2801 3HG2 ILE A 189       7.427  12.593  20.107  1.00 92.50           H
ATOM   2802  CD1 ILE A 189       6.634  13.787  17.878  1.00 92.50           C
ATOM   2803 1HD1 ILE A 189       6.251  14.695  18.345  1.00 92.50           H
ATOM   2804 2HD1 ILE A 189       7.576  13.507  18.349  1.00 92.50           H
ATOM   2805 3HD1 ILE A 189       6.799  13.967  16.815  1.00 92.50           H
ATOM   2806  HN  ILE A 189       2.857  12.903  19.224  1.00 92.50           H
ATOM   2807  N   LYS A 190       4.287   9.796  21.517  1.00 88.14           N
ATOM   2808  CA  LYS A 190       4.179   9.346  22.894  1.00 88.14           C
ATOM   2809  C   LYS A 190       5.579   9.074  23.449  1.00 88.14           C
ATOM   2810  O   LYS A 190       6.382   8.394  22.812  1.00 88.14           O
ATOM   2811  HA  LYS A 190       3.731  10.156  23.469  1.00 88.14           H
ATOM   2812  CB  LYS A 190       3.235   8.146  22.993  1.00 88.14           C
ATOM   2813 1HB  LYS A 190       2.287   8.383  22.511  1.00 88.14           H
ATOM   2814 2HB  LYS A 190       3.661   7.298  22.457  1.00 88.14           H
ATOM   2815  CG  LYS A 190       2.989   7.761  24.453  1.00 88.14           C
ATOM   2816 1HG  LYS A 190       3.919   7.416  24.904  1.00 88.14           H
ATOM   2817 2HG  LYS A 190       2.668   8.638  25.015  1.00 88.14           H
ATOM   2818  CD  LYS A 190       1.927   6.664  24.559  1.00 88.14           C
ATOM   2819 1HD  LYS A 190       0.940   7.089  24.373  1.00 88.14           H
ATOM   2820 2HD  LYS A 190       2.100   5.910  23.791  1.00 88.14           H
ATOM   2821  CE  LYS A 190       1.953   6.008  25.941  1.00 88.14           C
ATOM   2822 1HE  LYS A 190       2.984   5.876  26.268  1.00 88.14           H
ATOM   2823 2HE  LYS A 190       1.468   6.659  26.669  1.00 88.14           H
ATOM   2824  NZ  LYS A 190       1.266   4.697  25.905  1.00 88.14           N
ATOM   2825 1HZ  LYS A 190       1.403   4.220  26.789  1.00 88.14           H
ATOM   2826 2HZ  LYS A 190       0.275   4.839  25.748  1.00 88.14           H
ATOM   2827 3HZ  LYS A 190       1.650   4.135  25.154  1.00 88.14           H
ATOM   2828  HN  LYS A 190       4.647   9.117  20.878  1.00 88.14           H
ATOM   2829  N   GLU A 191       5.829   9.619  24.631  1.00 85.59           N
ATOM   2830  CA  GLU A 191       7.087   9.377  25.316  1.00 85.59           C
ATOM   2831  C   GLU A 191       6.927   8.249  26.336  1.00 85.59           C
ATOM   2832  O   GLU A 191       6.031   8.289  27.177  1.00 85.59           O
ATOM   2833  HA  GLU A 191       7.787   9.075  24.537  1.00 85.59           H
ATOM   2834  CB  GLU A 191       7.601  10.653  25.985  1.00 85.59           C
ATOM   2835 1HB  GLU A 191       6.792  11.129  26.539  1.00 85.59           H
ATOM   2836 2HB  GLU A 191       8.467  10.420  26.604  1.00 85.59           H
ATOM   2837  CG  GLU A 191       8.077  11.666  24.942  1.00 85.59           C
ATOM   2838 1HG  GLU A 191       8.830  11.207  24.301  1.00 85.59           H
ATOM   2839 2HG  GLU A 191       7.244  11.951  24.300  1.00 85.59           H
ATOM   2840  CD  GLU A 191       8.661  12.911  25.613  1.00 85.59           C
ATOM   2841  OE1 GLU A 191       9.098  13.809  24.861  1.00 85.59           O
ATOM   2842  OE2 GLU A 191       8.656  12.937  26.863  1.00 85.59           O
ATOM   2843  HN  GLU A 191       5.190  10.215  25.118  1.00 85.59           H
ATOM   2844  N   GLU A 192       7.811   7.267  26.229  1.00 77.70           N
ATOM   2845  CA  GLU A 192       7.771   6.123  27.123  1.00 77.70           C
ATOM   2846  C   GLU A 192       9.186   5.747  27.568  1.00 77.70           C
ATOM   2847  O   GLU A 192      10.046   5.461  26.737  1.00 77.70           O
ATOM   2848  HA  GLU A 192       7.187   6.448  27.984  1.00 77.70           H
ATOM   2849  CB  GLU A 192       7.070   4.934  26.461  1.00 77.70           C
ATOM   2850 1HB  GLU A 192       6.025   5.182  26.274  1.00 77.70           H
ATOM   2851 2HB  GLU A 192       7.612   4.643  25.561  1.00 77.70           H
ATOM   2852  CG  GLU A 192       7.076   3.712  27.382  1.00 77.70           C
ATOM   2853 1HG  GLU A 192       7.955   3.101  27.175  1.00 77.70           H
ATOM   2854 2HG  GLU A 192       7.150   4.035  28.420  1.00 77.70           H
ATOM   2855  CD  GLU A 192       5.809   2.876  27.190  1.00 77.70           C
ATOM   2856  OE1 GLU A 192       5.183   2.551  28.222  1.00 77.70           O
ATOM   2857  OE2 GLU A 192       5.497   2.580  26.017  1.00 77.70           O
ATOM   2858  HN  GLU A 192       8.544   7.246  25.548  1.00 77.70           H
ATOM   2859  N   SER A 193       9.383   5.759  28.878  1.00 73.86           N
ATOM   2860  CA  SER A 193      10.646   5.324  29.449  1.00 73.86           C
ATOM   2861  C   SER A 193      11.805   6.073  28.789  1.00 73.86           C
ATOM   2862  O   SER A 193      12.884   5.514  28.603  1.00 73.86           O
ATOM   2863  HA  SER A 193      10.584   5.572  30.509  1.00 73.86           H
ATOM   2864  CB  SER A 193      10.831   3.814  29.290  1.00 73.86           C
ATOM   2865 1HB  SER A 193      11.851   3.543  29.562  1.00 73.86           H
ATOM   2866 2HB  SER A 193      10.169   3.292  29.982  1.00 73.86           H
ATOM   2867  OG  SER A 193      10.563   3.380  27.960  1.00 73.86           O
ATOM   2868  HG  SER A 193      11.331   3.613  27.363  1.00 73.86           H
ATOM   2869  HN  SER A 193       8.699   6.059  29.544  1.00 73.86           H
ATOM   2870  N   GLY A 194      11.541   7.327  28.452  1.00 77.56           N
ATOM   2871  CA  GLY A 194      12.569   8.181  27.880  1.00 77.56           C
ATOM   2872  C   GLY A 194      12.726   7.921  26.381  1.00 77.56           C
ATOM   2873  O   GLY A 194      13.659   8.421  25.755  1.00 77.56           O
ATOM   2874 1HA  GLY A 194      12.312   9.227  28.047  1.00 77.56           H
ATOM   2875 2HA  GLY A 194      13.518   8.001  28.386  1.00 77.56           H
ATOM   2876  HN  GLY A 194      10.646   7.760  28.563  1.00 77.56           H
ATOM   2877  N   ILE A 195      11.799   7.138  25.848  1.00 85.15           N
ATOM   2878  CA  ILE A 195      11.799   6.839  24.426  1.00 85.15           C
ATOM   2879  C   ILE A 195      10.582   7.494  23.771  1.00 85.15           C
ATOM   2880  O   ILE A 195       9.448   7.263  24.189  1.00 85.15           O
ATOM   2881  HA  ILE A 195      12.700   7.280  23.999  1.00 85.15           H
ATOM   2882  CB  ILE A 195      11.883   5.329  24.196  1.00 85.15           C
ATOM   2883  HB  ILE A 195      11.087   4.852  24.769  1.00 85.15           H
ATOM   2884  CG1 ILE A 195      13.210   4.768  24.713  1.00 85.15           C
ATOM   2885 1HG1 ILE A 195      14.017   5.058  24.041  1.00 85.15           H
ATOM   2886 2HG1 ILE A 195      13.436   5.200  25.688  1.00 85.15           H
ATOM   2887  CG2 ILE A 195      11.650   4.984  22.724  1.00 85.15           C
ATOM   2888 1HG2 ILE A 195      10.661   5.329  22.423  1.00 85.15           H
ATOM   2889 2HG2 ILE A 195      12.407   5.473  22.112  1.00 85.15           H
ATOM   2890 3HG2 ILE A 195      11.715   3.904  22.589  1.00 85.15           H
ATOM   2891  CD1 ILE A 195      13.154   3.243  24.824  1.00 85.15           C
ATOM   2892 1HD1 ILE A 195      12.362   2.958  25.516  1.00 85.15           H
ATOM   2893 2HD1 ILE A 195      12.952   2.814  23.843  1.00 85.15           H
ATOM   2894 3HD1 ILE A 195      14.110   2.871  25.194  1.00 85.15           H
ATOM   2895  HN  ILE A 195      11.059   6.713  26.369  1.00 85.15           H
ATOM   2896  N   ALA A 196      10.858   8.299  22.755  1.00 90.88           N
ATOM   2897  CA  ALA A 196       9.795   8.926  21.988  1.00 90.88           C
ATOM   2898  C   ALA A 196       9.308   7.955  20.911  1.00 90.88           C
ATOM   2899  O   ALA A 196      10.108   7.413  20.150  1.00 90.88           O
ATOM   2900  HA  ALA A 196       8.974   9.140  22.671  1.00 90.88           H
ATOM   2901  CB  ALA A 196      10.301  10.244  21.398  1.00 90.88           C
ATOM   2902 1HB  ALA A 196      10.608  10.910  22.205  1.00 90.88           H
ATOM   2903 2HB  ALA A 196      11.153  10.048  20.746  1.00 90.88           H
ATOM   2904 3HB  ALA A 196       9.504  10.715  20.822  1.00 90.88           H
ATOM   2905  HN  ALA A 196      11.785   8.524  22.456  1.00 90.88           H
ATOM   2906  N   ILE A 197       7.997   7.764  20.881  1.00 89.94           N
ATOM   2907  CA  ILE A 197       7.396   6.844  19.931  1.00 89.94           C
ATOM   2908  C   ILE A 197       6.296   7.567  19.152  1.00 89.94           C
ATOM   2909  O   ILE A 197       5.431   8.210  19.745  1.00 89.94           O
ATOM   2910  HA  ILE A 197       8.175   6.544  19.229  1.00 89.94           H
ATOM   2911  CB  ILE A 197       6.915   5.577  20.642  1.00 89.94           C
ATOM   2912  HB  ILE A 197       6.184   5.866  21.396  1.00 89.94           H
ATOM   2913  CG1 ILE A 197       8.069   4.887  21.372  1.00 89.94           C
ATOM   2914 1HG1 ILE A 197       8.797   4.524  20.647  1.00 89.94           H
ATOM   2915 2HG1 ILE A 197       8.584   5.606  22.008  1.00 89.94           H
ATOM   2916  CG2 ILE A 197       6.209   4.635  19.665  1.00 89.94           C
ATOM   2917 1HG2 ILE A 197       5.346   5.141  19.231  1.00 89.94           H
ATOM   2918 2HG2 ILE A 197       6.899   4.349  18.872  1.00 89.94           H
ATOM   2919 3HG2 ILE A 197       5.877   3.743  20.197  1.00 89.94           H
ATOM   2920  CD1 ILE A 197       7.560   3.720  22.221  1.00 89.94           C
ATOM   2921 1HD1 ILE A 197       6.850   4.090  22.960  1.00 89.94           H
ATOM   2922 2HD1 ILE A 197       7.067   2.991  21.577  1.00 89.94           H
ATOM   2923 3HD1 ILE A 197       8.400   3.246  22.729  1.00 89.94           H
ATOM   2924  HN  ILE A 197       7.351   8.224  21.490  1.00 89.94           H
ATOM   2925  N   CYS A 198       6.365   7.439  17.835  1.00 92.19           N
ATOM   2926  CA  CYS A 198       5.280   7.892  16.981  1.00 92.19           C
ATOM   2927  C   CYS A 198       4.207   6.802  16.948  1.00 92.19           C
ATOM   2928  O   CYS A 198       4.408   5.746  16.350  1.00 92.19           O
ATOM   2929  HA  CYS A 198       4.889   8.806  17.430  1.00 92.19           H
ATOM   2930  CB  CYS A 198       5.775   8.248  15.578  1.00 92.19           C
ATOM   2931 1HB  CYS A 198       6.392   9.146  15.619  1.00 92.19           H
ATOM   2932 2HB  CYS A 198       6.403   7.446  15.191  1.00 92.19           H
ATOM   2933  SG  CYS A 198       4.351   8.520  14.462  1.00 92.19           S
ATOM   2934  HN  CYS A 198       7.142   7.035  17.352  1.00 92.19           H
ATOM   2935  N   THR A 199       3.090   7.095  17.598  1.00 91.57           N
ATOM   2936  CA  THR A 199       1.990   6.148  17.659  1.00 91.57           C
ATOM   2937  C   THR A 199       0.654   6.870  17.471  1.00 91.57           C
ATOM   2938  O   THR A 199       0.599   8.098  17.499  1.00 91.57           O
ATOM   2939  HA  THR A 199       2.094   5.446  16.832  1.00 91.57           H
ATOM   2940  CB  THR A 199       2.090   5.392  18.986  1.00 91.57           C
ATOM   2941  HB  THR A 199       3.112   5.060  19.168  1.00 91.57           H
ATOM   2942  OG1 THR A 199       1.118   4.357  18.870  1.00 91.57           O
ATOM   2943  HG1 THR A 199       1.276   3.659  19.568  1.00 91.57           H
ATOM   2944  CG2 THR A 199       1.605   6.227  20.173  1.00 91.57           C
ATOM   2945 1HG2 THR A 199       0.562   6.502  20.022  1.00 91.57           H
ATOM   2946 2HG2 THR A 199       2.211   7.129  20.255  1.00 91.57           H
ATOM   2947 3HG2 THR A 199       1.698   5.643  21.089  1.00 91.57           H
ATOM   2948  HN  THR A 199       2.931   7.959  18.076  1.00 91.57           H
ATOM   2949  N   MET A 200      -0.390   6.076  17.282  1.00 91.55           N
ATOM   2950  CA  MET A 200      -1.747   6.583  17.398  1.00 91.55           C
ATOM   2951  C   MET A 200      -2.269   6.431  18.828  1.00 91.55           C
ATOM   2952  O   MET A 200      -2.084   5.388  19.452  1.00 91.55           O
ATOM   2953  HA  MET A 200      -1.688   7.639  17.135  1.00 91.55           H
ATOM   2954  CB  MET A 200      -2.661   5.820  16.437  1.00 91.55           C
ATOM   2955 1HB  MET A 200      -2.587   4.750  16.631  1.00 91.55           H
ATOM   2956 2HB  MET A 200      -3.698   6.105  16.612  1.00 91.55           H
ATOM   2957  CG  MET A 200      -2.287   6.107  14.981  1.00 91.55           C
ATOM   2958 1HG  MET A 200      -2.240   7.183  14.814  1.00 91.55           H
ATOM   2959 2HG  MET A 200      -1.296   5.708  14.766  1.00 91.55           H
ATOM   2960  SD  MET A 200      -3.490   5.373  13.886  1.00 91.55           S
ATOM   2961  CE  MET A 200      -3.392   3.671  14.413  1.00 91.55           C
ATOM   2962 1HE  MET A 200      -2.376   3.303  14.266  1.00 91.55           H
ATOM   2963 2HE  MET A 200      -3.654   3.602  15.469  1.00 91.55           H
ATOM   2964 3HE  MET A 200      -4.085   3.068  13.827  1.00 91.55           H
ATOM   2965  HN  MET A 200      -0.320   5.104  17.054  1.00 91.55           H
ATOM   2966  N   VAL A 201      -2.911   7.487  19.305  1.00 92.17           N
ATOM   2967  CA  VAL A 201      -3.572   7.440  20.598  1.00 92.17           C
ATOM   2968  C   VAL A 201      -5.050   7.792  20.423  1.00 92.17           C
ATOM   2969  O   VAL A 201      -5.382   8.819  19.832  1.00 92.17           O
ATOM   2970  HA  VAL A 201      -3.496   6.418  20.969  1.00 92.17           H
ATOM   2971  CB  VAL A 201      -2.852   8.359  21.587  1.00 92.17           C
ATOM   2972  HB  VAL A 201      -2.901   9.376  21.198  1.00 92.17           H
ATOM   2973  CG1 VAL A 201      -3.543   8.344  22.952  1.00 92.17           C
ATOM   2974 1HG1 VAL A 201      -4.572   8.687  22.842  1.00 92.17           H
ATOM   2975 2HG1 VAL A 201      -3.539   7.330  23.350  1.00 92.17           H
ATOM   2976 3HG1 VAL A 201      -3.011   9.005  23.636  1.00 92.17           H
ATOM   2977  CG2 VAL A 201      -1.376   7.976  21.716  1.00 92.17           C
ATOM   2978 1HG2 VAL A 201      -1.296   6.949  22.072  1.00 92.17           H
ATOM   2979 2HG2 VAL A 201      -0.892   8.063  20.743  1.00 92.17           H
ATOM   2980 3HG2 VAL A 201      -0.888   8.645  22.425  1.00 92.17           H
ATOM   2981  HN  VAL A 201      -2.983   8.362  18.825  1.00 92.17           H
ATOM   2982  N   TYR A 202      -5.899   6.921  20.948  1.00 90.67           N
ATOM   2983  CA  TYR A 202      -7.334   7.081  20.783  1.00 90.67           C
ATOM   2984  C   TYR A 202      -7.952   7.772  22.000  1.00 90.67           C
ATOM   2985  O   TYR A 202      -8.019   7.189  23.082  1.00 90.67           O
ATOM   2986  HA  TYR A 202      -7.504   7.697  19.900  1.00 90.67           H
ATOM   2987  CB  TYR A 202      -7.906   5.666  20.669  1.00 90.67           C
ATOM   2988 1HB  TYR A 202      -7.598   5.090  21.542  1.00 90.67           H
ATOM   2989 2HB  TYR A 202      -8.994   5.723  20.692  1.00 90.67           H
ATOM   2990  CG  TYR A 202      -7.474   4.921  19.405  1.00 90.67           C
ATOM   2991  CD1 TYR A 202      -8.163   5.109  18.224  1.00 90.67           C
ATOM   2992  HD1 TYR A 202      -9.014   5.789  18.192  1.00 90.67           H
ATOM   2993  CD2 TYR A 202      -6.397   4.059  19.446  1.00 90.67           C
ATOM   2994  HD2 TYR A 202      -5.853   3.910  20.379  1.00 90.67           H
ATOM   2995  CE1 TYR A 202      -7.757   4.407  17.034  1.00 90.67           C
ATOM   2996  HE1 TYR A 202      -8.292   4.547  16.095  1.00 90.67           H
ATOM   2997  CE2 TYR A 202      -5.991   3.358  18.256  1.00 90.67           C
ATOM   2998  HE2 TYR A 202      -5.141   2.674  18.274  1.00 90.67           H
ATOM   2999  CZ  TYR A 202      -6.691   3.566  17.109  1.00 90.67           C
ATOM   3000  OH  TYR A 202      -6.307   2.903  15.985  1.00 90.67           O
ATOM   3001  HH  TYR A 202      -5.691   2.153  16.224  1.00 90.67           H
ATOM   3002  HN  TYR A 202      -5.621   6.118  21.477  1.00 90.67           H
ATOM   3003  N   PRO A 203      -8.412   9.021  21.849  1.00 80.37           N
ATOM   3004  CA  PRO A 203      -8.966   9.764  22.983  1.00 80.37           C
ATOM   3005  C   PRO A 203     -10.288   9.186  23.462  1.00 80.37           C
ATOM   3006  O   PRO A 203     -10.865   8.321  22.805  1.00 80.37           O
ATOM   3007  HA  PRO A 203      -8.298   9.693  23.842  1.00 80.37           H
ATOM   3008  CB  PRO A 203      -9.131  11.185  22.440  1.00 80.37           C
ATOM   3009 1HB  PRO A 203      -9.987  11.689  22.888  1.00 80.37           H
ATOM   3010 2HB  PRO A 203      -8.255  11.799  22.650  1.00 80.37           H
ATOM   3011  CG  PRO A 203      -9.321  10.981  20.964  1.00 80.37           C
ATOM   3012 1HG  PRO A 203     -10.364  10.774  20.726  1.00 80.37           H
ATOM   3013 2HG  PRO A 203      -9.038  11.872  20.403  1.00 80.37           H
ATOM   3014  CD  PRO A 203      -8.444   9.817  20.608  1.00 80.37           C
ATOM   3015 1HD  PRO A 203      -8.853   9.246  19.775  1.00 80.37           H
ATOM   3016 2HD  PRO A 203      -7.446  10.141  20.314  1.00 80.37           H
ATOM   3017  N   SER A 204     -10.736   9.684  24.605  1.00 69.74           N
ATOM   3018  CA  SER A 204     -12.116   9.491  25.015  1.00 69.74           C
ATOM   3019  C   SER A 204     -12.253   8.181  25.793  1.00 69.74           C
ATOM   3020  O   SER A 204     -11.364   7.332  25.746  1.00 69.74           O
ATOM   3021  HA  SER A 204     -12.348  10.342  25.656  1.00 69.74           H
ATOM   3022  CB  SER A 204     -13.055   9.493  23.807  1.00 69.74           C
ATOM   3023 1HB  SER A 204     -14.048   9.814  24.121  1.00 69.74           H
ATOM   3024 2HB  SER A 204     -12.702  10.218  23.075  1.00 69.74           H
ATOM   3025  OG  SER A 204     -13.143   8.208  23.198  1.00 69.74           O
ATOM   3026  HG  SER A 204     -13.735   8.250  22.394  1.00 69.74           H
ATOM   3027  HN  SER A 204     -10.174  10.210  25.244  1.00 69.74           H
ATOM   3028  N   ASP A 205     -13.373   8.057  26.489  1.00 71.29           N
ATOM   3029  CA  ASP A 205     -13.653   6.850  27.248  1.00 71.29           C
ATOM   3030  C   ASP A 205     -13.864   5.683  26.282  1.00 71.29           C
ATOM   3031  O   ASP A 205     -13.721   4.522  26.663  1.00 71.29           O
ATOM   3032  HA  ASP A 205     -12.784   6.707  27.891  1.00 71.29           H
ATOM   3033  CB  ASP A 205     -14.925   7.007  28.084  1.00 71.29           C
ATOM   3034 1HB  ASP A 205     -15.734   7.378  27.455  1.00 71.29           H
ATOM   3035 2HB  ASP A 205     -15.237   6.035  28.464  1.00 71.29           H
ATOM   3036  CG  ASP A 205     -14.698   7.969  29.252  1.00 71.29           C
ATOM   3037  OD1 ASP A 205     -13.631   7.844  29.891  1.00 71.29           O
ATOM   3038  OD2 ASP A 205     -15.597   8.808  29.479  1.00 71.29           O
ATOM   3039  HN  ASP A 205     -14.080   8.762  26.541  1.00 71.29           H
ATOM   3040  N   GLU A 206     -14.201   6.031  25.048  1.00 84.11           N
ATOM   3041  CA  GLU A 206     -14.554   5.028  24.058  1.00 84.11           C
ATOM   3042  C   GLU A 206     -13.368   4.760  23.129  1.00 84.11           C
ATOM   3043  O   GLU A 206     -13.554   4.374  21.976  1.00 84.11           O
ATOM   3044  HA  GLU A 206     -14.789   4.129  24.627  1.00 84.11           H
ATOM   3045  CB  GLU A 206     -15.789   5.455  23.261  1.00 84.11           C
ATOM   3046 1HB  GLU A 206     -15.638   6.456  22.858  1.00 84.11           H
ATOM   3047 2HB  GLU A 206     -16.007   4.711  22.496  1.00 84.11           H
ATOM   3048  CG  GLU A 206     -17.024   5.523  24.161  1.00 84.11           C
ATOM   3049 1HG  GLU A 206     -16.796   6.102  25.056  1.00 84.11           H
ATOM   3050 2HG  GLU A 206     -17.828   6.044  23.641  1.00 84.11           H
ATOM   3051  CD  GLU A 206     -17.491   4.122  24.559  1.00 84.11           C
ATOM   3052  OE1 GLU A 206     -18.535   4.044  25.242  1.00 84.11           O
ATOM   3053  OE2 GLU A 206     -16.793   3.160  24.171  1.00 84.11           O
ATOM   3054  HN  GLU A 206     -14.235   6.976  24.723  1.00 84.11           H
ATOM   3055  N   SER A 207     -12.176   4.974  23.666  1.00 89.49           N
ATOM   3056  CA  SER A 207     -10.964   4.833  22.878  1.00 89.49           C
ATOM   3057  C   SER A 207     -10.856   3.406  22.335  1.00 89.49           C
ATOM   3058  O   SER A 207     -10.371   3.195  21.225  1.00 89.49           O
ATOM   3059  HA  SER A 207     -11.066   5.546  22.060  1.00 89.49           H
ATOM   3060  CB  SER A 207      -9.725   5.181  23.705  1.00 89.49           C
ATOM   3061 1HB  SER A 207      -8.829   4.898  23.153  1.00 89.49           H
ATOM   3062 2HB  SER A 207      -9.680   6.260  23.853  1.00 89.49           H
ATOM   3063  OG  SER A 207      -9.728   4.528  24.972  1.00 89.49           O
ATOM   3064  HG  SER A 207      -9.936   5.186  25.695  1.00 89.49           H
ATOM   3065  HN  SER A 207     -12.032   5.240  24.619  1.00 89.49           H
ATOM   3066  N   THR A 208     -11.315   2.463  23.145  1.00 89.27           N
ATOM   3067  CA  THR A 208     -11.255   1.060  22.770  1.00 89.27           C
ATOM   3068  C   THR A 208     -12.150   0.793  21.559  1.00 89.27           C
ATOM   3069  O   THR A 208     -11.720   0.170  20.590  1.00 89.27           O
ATOM   3070  HA  THR A 208     -10.233   0.829  22.470  1.00 89.27           H
ATOM   3071  CB  THR A 208     -11.628   0.227  23.998  1.00 89.27           C
ATOM   3072  HB  THR A 208     -11.575  -0.839  23.775  1.00 89.27           H
ATOM   3073  OG1 THR A 208     -12.914   0.714  24.371  1.00 89.27           O
ATOM   3074  HG1 THR A 208     -13.365   0.060  24.977  1.00 89.27           H
ATOM   3075  CG2 THR A 208     -10.746   0.539  25.208  1.00 89.27           C
ATOM   3076 1HG2 THR A 208     -10.851   1.591  25.472  1.00 89.27           H
ATOM   3077 2HG2 THR A 208      -9.705   0.328  24.963  1.00 89.27           H
ATOM   3078 3HG2 THR A 208     -11.053  -0.080  26.051  1.00 89.27           H
ATOM   3079  HN  THR A 208     -11.722   2.644  24.040  1.00 89.27           H
ATOM   3080  N   LYS A 209     -13.380   1.278  21.654  1.00 90.90           N
ATOM   3081  CA  LYS A 209     -14.336   1.109  20.573  1.00 90.90           C
ATOM   3082  C   LYS A 209     -13.805   1.800  19.315  1.00 90.90           C
ATOM   3083  O   LYS A 209     -13.951   1.281  18.209  1.00 90.90           O
ATOM   3084  HA  LYS A 209     -14.417   0.041  20.372  1.00 90.90           H
ATOM   3085  CB  LYS A 209     -15.722   1.595  21.003  1.00 90.90           C
ATOM   3086 1HB  LYS A 209     -15.654   2.617  21.375  1.00 90.90           H
ATOM   3087 2HB  LYS A 209     -16.388   1.614  20.141  1.00 90.90           H
ATOM   3088  CG  LYS A 209     -16.308   0.689  22.088  1.00 90.90           C
ATOM   3089 1HG  LYS A 209     -16.151  -0.355  21.818  1.00 90.90           H
ATOM   3090 2HG  LYS A 209     -15.786   0.858  23.029  1.00 90.90           H
ATOM   3091  CD  LYS A 209     -17.804   0.954  22.274  1.00 90.90           C
ATOM   3092 1HD  LYS A 209     -17.994   2.027  22.237  1.00 90.90           H
ATOM   3093 2HD  LYS A 209     -18.362   0.504  21.453  1.00 90.90           H
ATOM   3094  CE  LYS A 209     -18.299   0.388  23.606  1.00 90.90           C
ATOM   3095 1HE  LYS A 209     -18.766  -0.583  23.444  1.00 90.90           H
ATOM   3096 2HE  LYS A 209     -17.455   0.228  24.276  1.00 90.90           H
ATOM   3097  NZ  LYS A 209     -19.270   1.313  24.233  1.00 90.90           N
ATOM   3098 1HZ  LYS A 209     -19.781   0.824  24.959  1.00 90.90           H
ATOM   3099 2HZ  LYS A 209     -18.774   2.098  24.640  1.00 90.90           H
ATOM   3100 3HZ  LYS A 209     -19.919   1.649  23.531  1.00 90.90           H
ATOM   3101  HN  LYS A 209     -13.724   1.777  22.449  1.00 90.90           H
ATOM   3102  N   LEU A 210     -13.200   2.959  19.526  1.00 91.94           N
ATOM   3103  CA  LEU A 210     -12.683   3.746  18.419  1.00 91.94           C
ATOM   3104  C   LEU A 210     -11.569   2.964  17.720  1.00 91.94           C
ATOM   3105  O   LEU A 210     -11.557   2.855  16.495  1.00 91.94           O
ATOM   3106  HA  LEU A 210     -13.500   3.891  17.712  1.00 91.94           H
ATOM   3107  CB  LEU A 210     -12.251   5.132  18.903  1.00 91.94           C
ATOM   3108 1HB  LEU A 210     -13.096   5.597  19.410  1.00 91.94           H
ATOM   3109 2HB  LEU A 210     -11.463   5.006  19.645  1.00 91.94           H
ATOM   3110  CG  LEU A 210     -11.748   6.092  17.823  1.00 91.94           C
ATOM   3111  HG  LEU A 210     -10.938   5.603  17.282  1.00 91.94           H
ATOM   3112  CD1 LEU A 210     -12.849   6.399  16.806  1.00 91.94           C
ATOM   3113 1HD1 LEU A 210     -13.171   5.474  16.329  1.00 91.94           H
ATOM   3114 2HD1 LEU A 210     -13.696   6.859  17.316  1.00 91.94           H
ATOM   3115 3HD1 LEU A 210     -12.465   7.084  16.050  1.00 91.94           H
ATOM   3116  CD2 LEU A 210     -11.172   7.365  18.447  1.00 91.94           C
ATOM   3117 1HD2 LEU A 210     -11.945   7.867  19.028  1.00 91.94           H
ATOM   3118 2HD2 LEU A 210     -10.338   7.104  19.099  1.00 91.94           H
ATOM   3119 3HD2 LEU A 210     -10.821   8.030  17.657  1.00 91.94           H
ATOM   3120  HN  LEU A 210     -13.061   3.361  20.431  1.00 91.94           H
ATOM   3121  N   LYS A 211     -10.660   2.439  18.529  1.00 92.05           N
ATOM   3122  CA  LYS A 211      -9.554   1.656  18.004  1.00 92.05           C
ATOM   3123  C   LYS A 211     -10.106   0.488  17.185  1.00 92.05           C
ATOM   3124  O   LYS A 211      -9.690   0.272  16.048  1.00 92.05           O
ATOM   3125  HA  LYS A 211      -8.982   2.304  17.340  1.00 92.05           H
ATOM   3126  CB  LYS A 211      -8.618   1.227  19.135  1.00 92.05           C
ATOM   3127 1HB  LYS A 211      -8.171   2.107  19.597  1.00 92.05           H
ATOM   3128 2HB  LYS A 211      -9.189   0.716  19.911  1.00 92.05           H
ATOM   3129  CG  LYS A 211      -7.516   0.303  18.614  1.00 92.05           C
ATOM   3130 1HG  LYS A 211      -7.946  -0.659  18.332  1.00 92.05           H
ATOM   3131 2HG  LYS A 211      -7.074   0.730  17.714  1.00 92.05           H
ATOM   3132  CD  LYS A 211      -6.430   0.092  19.671  1.00 92.05           C
ATOM   3133 1HD  LYS A 211      -6.049   1.058  20.003  1.00 92.05           H
ATOM   3134 2HD  LYS A 211      -6.859  -0.398  20.545  1.00 92.05           H
ATOM   3135  CE  LYS A 211      -5.282  -0.753  19.117  1.00 92.05           C
ATOM   3136 1HE  LYS A 211      -5.651  -1.740  18.837  1.00 92.05           H
ATOM   3137 2HE  LYS A 211      -4.886  -0.292  18.212  1.00 92.05           H
ATOM   3138  NZ  LYS A 211      -4.205  -0.888  20.124  1.00 92.05           N
ATOM   3139 1HZ  LYS A 211      -3.365  -1.235  19.675  1.00 92.05           H
ATOM   3140 2HZ  LYS A 211      -4.017   0.017  20.540  1.00 92.05           H
ATOM   3141 3HZ  LYS A 211      -4.496  -1.538  20.846  1.00 92.05           H
ATOM   3142  HN  LYS A 211     -10.671   2.542  19.523  1.00 92.05           H
ATOM   3143  N   SER A 212     -11.033  -0.236  17.795  1.00 91.58           N
ATOM   3144  CA  SER A 212     -11.609  -1.407  17.157  1.00 91.58           C
ATOM   3145  C   SER A 212     -12.212  -1.022  15.804  1.00 91.58           C
ATOM   3146  O   SER A 212     -12.036  -1.734  14.817  1.00 91.58           O
ATOM   3147  HA  SER A 212     -10.779  -2.100  17.022  1.00 91.58           H
ATOM   3148  CB  SER A 212     -12.673  -2.052  18.047  1.00 91.58           C
ATOM   3149 1HB  SER A 212     -12.252  -2.244  19.034  1.00 91.58           H
ATOM   3150 2HB  SER A 212     -13.502  -1.357  18.184  1.00 91.58           H
ATOM   3151  OG  SER A 212     -13.163  -3.271  17.495  1.00 91.58           O
ATOM   3152  HG  SER A 212     -12.399  -3.876  17.269  1.00 91.58           H
ATOM   3153  HN  SER A 212     -11.389  -0.034  18.708  1.00 91.58           H
ATOM   3154  N   ALA A 213     -12.910   0.104  15.802  1.00 92.24           N
ATOM   3155  CA  ALA A 213     -13.592   0.560  14.603  1.00 92.24           C
ATOM   3156  C   ALA A 213     -12.556   0.887  13.525  1.00 92.24           C
ATOM   3157  O   ALA A 213     -12.704   0.483  12.373  1.00 92.24           O
ATOM   3158  HA  ALA A 213     -14.224  -0.255  14.251  1.00 92.24           H
ATOM   3159  CB  ALA A 213     -14.477   1.760  14.943  1.00 92.24           C
ATOM   3160 1HB  ALA A 213     -15.214   1.467  15.691  1.00 92.24           H
ATOM   3161 2HB  ALA A 213     -13.860   2.567  15.338  1.00 92.24           H
ATOM   3162 3HB  ALA A 213     -14.988   2.102  14.043  1.00 92.24           H
ATOM   3163  HN  ALA A 213     -13.013   0.700  16.599  1.00 92.24           H
ATOM   3164  N   VAL A 214     -11.529   1.616  13.938  1.00 90.15           N
ATOM   3165  CA  VAL A 214     -10.500   2.054  13.010  1.00 90.15           C
ATOM   3166  C   VAL A 214      -9.787   0.830  12.432  1.00 90.15           C
ATOM   3167  O   VAL A 214      -9.496   0.782  11.238  1.00 90.15           O
ATOM   3168  HA  VAL A 214     -10.995   2.587  12.198  1.00 90.15           H
ATOM   3169  CB  VAL A 214      -9.548   3.028  13.706  1.00 90.15           C
ATOM   3170  HB  VAL A 214      -9.234   2.575  14.647  1.00 90.15           H
ATOM   3171  CG1 VAL A 214      -8.296   3.269  12.860  1.00 90.15           C
ATOM   3172 1HG1 VAL A 214      -7.776   2.323  12.703  1.00 90.15           H
ATOM   3173 2HG1 VAL A 214      -8.584   3.690  11.897  1.00 90.15           H
ATOM   3174 3HG1 VAL A 214      -7.636   3.964  13.378  1.00 90.15           H
ATOM   3175  CG2 VAL A 214     -10.252   4.346  14.030  1.00 90.15           C
ATOM   3176 1HG2 VAL A 214     -10.608   4.805  13.108  1.00 90.15           H
ATOM   3177 2HG2 VAL A 214     -11.099   4.154  14.690  1.00 90.15           H
ATOM   3178 3HG2 VAL A 214      -9.553   5.020  14.525  1.00 90.15           H
ATOM   3179  HN  VAL A 214     -11.395   1.907  14.886  1.00 90.15           H
ATOM   3180  N   LEU A 215      -9.525  -0.131  13.307  1.00 91.11           N
ATOM   3181  CA  LEU A 215      -8.851  -1.351  12.899  1.00 91.11           C
ATOM   3182  C   LEU A 215      -9.726  -2.100  11.891  1.00 91.11           C
ATOM   3183  O   LEU A 215      -9.236  -2.568  10.865  1.00 91.11           O
ATOM   3184  HA  LEU A 215      -7.924  -1.062  12.403  1.00 91.11           H
ATOM   3185  CB  LEU A 215      -8.469  -2.187  14.122  1.00 91.11           C
ATOM   3186 1HB  LEU A 215      -9.242  -2.061  14.880  1.00 91.11           H
ATOM   3187 2HB  LEU A 215      -8.474  -3.239  13.834  1.00 91.11           H
ATOM   3188  CG  LEU A 215      -7.114  -1.867  14.757  1.00 91.11           C
ATOM   3189  HG  LEU A 215      -6.951  -0.791  14.689  1.00 91.11           H
ATOM   3190  CD1 LEU A 215      -7.105  -2.233  16.242  1.00 91.11           C
ATOM   3191 1HD1 LEU A 215      -7.877  -1.664  16.761  1.00 91.11           H
ATOM   3192 2HD1 LEU A 215      -7.301  -3.299  16.355  1.00 91.11           H
ATOM   3193 3HD1 LEU A 215      -6.131  -1.995  16.669  1.00 91.11           H
ATOM   3194  CD2 LEU A 215      -5.976  -2.546  13.992  1.00 91.11           C
ATOM   3195 1HD2 LEU A 215      -6.122  -3.626  14.007  1.00 91.11           H
ATOM   3196 2HD2 LEU A 215      -5.971  -2.194  12.961  1.00 91.11           H
ATOM   3197 3HD2 LEU A 215      -5.025  -2.302  14.464  1.00 91.11           H
ATOM   3198  HN  LEU A 215      -9.765  -0.085  14.277  1.00 91.11           H
ATOM   3199  N   THR A 216     -11.007  -2.189  12.219  1.00 92.16           N
ATOM   3200  CA  THR A 216     -11.950  -2.892  11.367  1.00 92.16           C
ATOM   3201  C   THR A 216     -11.986  -2.259   9.975  1.00 92.16           C
ATOM   3202  O   THR A 216     -11.980  -2.965   8.968  1.00 92.16           O
ATOM   3203  HA  THR A 216     -11.603  -3.918  11.243  1.00 92.16           H
ATOM   3204  CB  THR A 216     -13.310  -2.894  12.069  1.00 92.16           C
ATOM   3205  HB  THR A 216     -13.695  -1.880  12.174  1.00 92.16           H
ATOM   3206  OG1 THR A 216     -13.071  -3.591  13.288  1.00 92.16           O
ATOM   3207  HG1 THR A 216     -13.009  -2.943  14.047  1.00 92.16           H
ATOM   3208  CG2 THR A 216     -14.343  -3.759  11.342  1.00 92.16           C
ATOM   3209 1HG2 THR A 216     -13.987  -4.788  11.296  1.00 92.16           H
ATOM   3210 2HG2 THR A 216     -14.487  -3.379  10.331  1.00 92.16           H
ATOM   3211 3HG2 THR A 216     -15.289  -3.725  11.881  1.00 92.16           H
ATOM   3212  HN  THR A 216     -11.400  -1.792  13.048  1.00 92.16           H
ATOM   3213  N   LEU A 217     -12.022  -0.935   9.962  1.00 88.68           N
ATOM   3214  CA  LEU A 217     -12.068  -0.199   8.710  1.00 88.68           C
ATOM   3215  C   LEU A 217     -10.815  -0.516   7.891  1.00 88.68           C
ATOM   3216  O   LEU A 217     -10.885  -0.654   6.671  1.00 88.68           O
ATOM   3217  HA  LEU A 217     -12.940  -0.550   8.157  1.00 88.68           H
ATOM   3218  CB  LEU A 217     -12.269   1.295   8.973  1.00 88.68           C
ATOM   3219 1HB  LEU A 217     -13.143   1.416   9.614  1.00 88.68           H
ATOM   3220 2HB  LEU A 217     -11.410   1.664   9.533  1.00 88.68           H
ATOM   3221  CG  LEU A 217     -12.454   2.175   7.736  1.00 88.68           C
ATOM   3222  HG  LEU A 217     -11.643   1.959   7.040  1.00 88.68           H
ATOM   3223  CD1 LEU A 217     -13.765   1.846   7.019  1.00 88.68           C
ATOM   3224 1HD1 LEU A 217     -13.756   0.802   6.707  1.00 88.68           H
ATOM   3225 2HD1 LEU A 217     -14.602   2.016   7.697  1.00 88.68           H
ATOM   3226 3HD1 LEU A 217     -13.871   2.486   6.143  1.00 88.68           H
ATOM   3227  CD2 LEU A 217     -12.355   3.658   8.098  1.00 88.68           C
ATOM   3228 1HD2 LEU A 217     -13.130   3.907   8.823  1.00 88.68           H
ATOM   3229 2HD2 LEU A 217     -11.375   3.862   8.530  1.00 88.68           H
ATOM   3230 3HD2 LEU A 217     -12.490   4.261   7.200  1.00 88.68           H
ATOM   3231  HN  LEU A 217     -12.020  -0.368  10.786  1.00 88.68           H
ATOM   3232  N   LYS A 218      -9.698  -0.621   8.595  1.00 86.31           N
ATOM   3233  CA  LYS A 218      -8.429  -0.908   7.948  1.00 86.31           C
ATOM   3234  C   LYS A 218      -8.482  -2.306   7.329  1.00 86.31           C
ATOM   3235  O   LYS A 218      -7.965  -2.525   6.234  1.00 86.31           O
ATOM   3236  HA  LYS A 218      -8.300  -0.181   7.146  1.00 86.31           H
ATOM   3237  CB  LYS A 218      -7.271  -0.713   8.928  1.00 86.31           C
ATOM   3238 1HB  LYS A 218      -7.505  -1.197   9.876  1.00 86.31           H
ATOM   3239 2HB  LYS A 218      -6.374  -1.194   8.537  1.00 86.31           H
ATOM   3240  CG  LYS A 218      -6.997   0.774   9.163  1.00 86.31           C
ATOM   3241 1HG  LYS A 218      -6.637   1.232   8.242  1.00 86.31           H
ATOM   3242 2HG  LYS A 218      -7.925   1.281   9.429  1.00 86.31           H
ATOM   3243  CD  LYS A 218      -5.964   0.972  10.275  1.00 86.31           C
ATOM   3244 1HD  LYS A 218      -6.287   0.447  11.174  1.00 86.31           H
ATOM   3245 2HD  LYS A 218      -5.013   0.534   9.975  1.00 86.31           H
ATOM   3246  CE  LYS A 218      -5.772   2.458  10.587  1.00 86.31           C
ATOM   3247 1HE  LYS A 218      -5.752   3.030   9.659  1.00 86.31           H
ATOM   3248 2HE  LYS A 218      -6.617   2.825  11.169  1.00 86.31           H
ATOM   3249  NZ  LYS A 218      -4.515   2.671  11.337  1.00 86.31           N
ATOM   3250 1HZ  LYS A 218      -4.593   3.515  11.894  1.00 86.31           H
ATOM   3251 2HZ  LYS A 218      -4.345   1.878  11.945  1.00 86.31           H
ATOM   3252 3HZ  LYS A 218      -3.744   2.768  10.684  1.00 86.31           H
ATOM   3253  HN  LYS A 218      -9.651  -0.515   9.589  1.00 86.31           H
ATOM   3254  N   VAL A 219      -9.111  -3.218   8.057  1.00 87.62           N
ATOM   3255  CA  VAL A 219      -9.200  -4.598   7.614  1.00 87.62           C
ATOM   3256  C   VAL A 219     -10.076  -4.672   6.361  1.00 87.62           C
ATOM   3257  O   VAL A 219      -9.722  -5.339   5.391  1.00 87.62           O
ATOM   3258  HA  VAL A 219      -8.193  -4.927   7.357  1.00 87.62           H
ATOM   3259  CB  VAL A 219      -9.712  -5.482   8.754  1.00 87.62           C
ATOM   3260  HB  VAL A 219     -10.605  -5.013   9.167  1.00 87.62           H
ATOM   3261  CG1 VAL A 219     -10.105  -6.868   8.239  1.00 87.62           C
ATOM   3262 1HG1 VAL A 219     -10.893  -6.768   7.493  1.00 87.62           H
ATOM   3263 2HG1 VAL A 219      -9.236  -7.348   7.788  1.00 87.62           H
ATOM   3264 3HG1 VAL A 219     -10.465  -7.475   9.069  1.00 87.62           H
ATOM   3265  CG2 VAL A 219      -8.675  -5.586   9.874  1.00 87.62           C
ATOM   3266 1HG2 VAL A 219      -7.757  -6.022   9.479  1.00 87.62           H
ATOM   3267 2HG2 VAL A 219      -8.465  -4.592  10.269  1.00 87.62           H
ATOM   3268 3HG2 VAL A 219      -9.064  -6.220  10.671  1.00 87.62           H
ATOM   3269  HN  VAL A 219      -9.553  -3.025   8.933  1.00 87.62           H
ATOM   3270  N   ILE A 220     -11.202  -3.976   6.424  1.00 87.92           N
ATOM   3271  CA  ILE A 220     -12.181  -4.040   5.352  1.00 87.92           C
ATOM   3272  C   ILE A 220     -11.590  -3.413   4.088  1.00 87.92           C
ATOM   3273  O   ILE A 220     -11.554  -4.048   3.035  1.00 87.92           O
ATOM   3274  HA  ILE A 220     -12.381  -5.093   5.155  1.00 87.92           H
ATOM   3275  CB  ILE A 220     -13.501  -3.404   5.794  1.00 87.92           C
ATOM   3276  HB  ILE A 220     -13.280  -2.438   6.247  1.00 87.92           H
ATOM   3277  CG1 ILE A 220     -14.190  -4.257   6.862  1.00 87.92           C
ATOM   3278 1HG1 ILE A 220     -14.519  -5.199   6.424  1.00 87.92           H
ATOM   3279 2HG1 ILE A 220     -13.478  -4.504   7.650  1.00 87.92           H
ATOM   3280  CG2 ILE A 220     -14.413  -3.143   4.594  1.00 87.92           C
ATOM   3281 1HG2 ILE A 220     -13.914  -2.466   3.899  1.00 87.92           H
ATOM   3282 2HG2 ILE A 220     -14.630  -4.085   4.090  1.00 87.92           H
ATOM   3283 3HG2 ILE A 220     -15.344  -2.691   4.936  1.00 87.92           H
ATOM   3284  CD1 ILE A 220     -15.389  -3.520   7.463  1.00 87.92           C
ATOM   3285 1HD1 ILE A 220     -15.051  -2.590   7.921  1.00 87.92           H
ATOM   3286 2HD1 ILE A 220     -16.109  -3.296   6.676  1.00 87.92           H
ATOM   3287 3HD1 ILE A 220     -15.860  -4.148   8.219  1.00 87.92           H
ATOM   3288  HN  ILE A 220     -11.449  -3.379   7.187  1.00 87.92           H
ATOM   3289  N   LEU A 221     -11.141  -2.176   4.235  1.00 83.08           N
ATOM   3290  CA  LEU A 221     -10.684  -1.405   3.091  1.00 83.08           C
ATOM   3291  C   LEU A 221      -9.258  -1.830   2.731  1.00 83.08           C
ATOM   3292  O   LEU A 221      -8.805  -1.610   1.609  1.00 83.08           O
ATOM   3293  HA  LEU A 221     -11.337  -1.646   2.252  1.00 83.08           H
ATOM   3294  CB  LEU A 221     -10.828   0.094   3.361  1.00 83.08           C
ATOM   3295 1HB  LEU A 221     -10.180   0.356   4.197  1.00 83.08           H
ATOM   3296 2HB  LEU A 221     -10.462   0.637   2.491  1.00 83.08           H
ATOM   3297  CG  LEU A 221     -12.243   0.585   3.676  1.00 83.08           C
ATOM   3298  HG  LEU A 221     -12.580   0.093   4.589  1.00 83.08           H
ATOM   3299  CD1 LEU A 221     -12.253   2.091   3.945  1.00 83.08           C
ATOM   3300 1HD1 LEU A 221     -11.609   2.313   4.796  1.00 83.08           H
ATOM   3301 2HD1 LEU A 221     -11.888   2.620   3.065  1.00 83.08           H
ATOM   3302 3HD1 LEU A 221     -13.271   2.414   4.166  1.00 83.08           H
ATOM   3303  CD2 LEU A 221     -13.219   0.194   2.565  1.00 83.08           C
ATOM   3304 1HD2 LEU A 221     -12.896   0.639   1.624  1.00 83.08           H
ATOM   3305 2HD2 LEU A 221     -13.240  -0.891   2.465  1.00 83.08           H
ATOM   3306 3HD2 LEU A 221     -14.217   0.555   2.814  1.00 83.08           H
ATOM   3307  HN  LEU A 221     -11.086  -1.700   5.113  1.00 83.08           H
ATOM   3308  N   GLY A 222      -8.591  -2.431   3.706  1.00 75.98           N
ATOM   3309  CA  GLY A 222      -7.177  -2.734   3.568  1.00 75.98           C
ATOM   3310  C   GLY A 222      -6.969  -4.061   2.836  1.00 75.98           C
ATOM   3311  O   GLY A 222      -5.920  -4.284   2.232  1.00 75.98           O
ATOM   3312 1HA  GLY A 222      -6.681  -1.932   3.021  1.00 75.98           H
ATOM   3313 2HA  GLY A 222      -6.713  -2.782   4.553  1.00 75.98           H
ATOM   3314  HN  GLY A 222      -9.000  -2.710   4.575  1.00 75.98           H
ATOM   3315  N   PHE A 223      -7.984  -4.909   2.913  1.00 76.52           N
ATOM   3316  CA  PHE A 223      -7.872  -6.261   2.393  1.00 76.52           C
ATOM   3317  C   PHE A 223      -9.131  -6.658   1.621  1.00 76.52           C
ATOM   3318  O   PHE A 223      -9.087  -6.838   0.405  1.00 76.52           O
ATOM   3319  HA  PHE A 223      -7.014  -6.279   1.721  1.00 76.52           H
ATOM   3320  CB  PHE A 223      -7.712  -7.191   3.598  1.00 76.52           C
ATOM   3321 1HB  PHE A 223      -6.877  -6.843   4.205  1.00 76.52           H
ATOM   3322 2HB  PHE A 223      -8.607  -7.123   4.217  1.00 76.52           H
ATOM   3323  CG  PHE A 223      -7.477  -8.656   3.225  1.00 76.52           C
ATOM   3324  CD1 PHE A 223      -8.401  -9.598   3.555  1.00 76.52           C
ATOM   3325  HD1 PHE A 223      -9.310  -9.309   4.084  1.00 76.52           H
ATOM   3326  CD2 PHE A 223      -6.344  -9.017   2.565  1.00 76.52           C
ATOM   3327  HD2 PHE A 223      -5.604  -8.262   2.301  1.00 76.52           H
ATOM   3328  CE1 PHE A 223      -8.183 -10.958   3.209  1.00 76.52           C
ATOM   3329  HE1 PHE A 223      -8.924 -11.713   3.473  1.00 76.52           H
ATOM   3330  CE2 PHE A 223      -6.126 -10.377   2.219  1.00 76.52           C
ATOM   3331  HE2 PHE A 223      -5.218 -10.666   1.690  1.00 76.52           H
ATOM   3332  CZ  PHE A 223      -7.050 -11.319   2.549  1.00 76.52           C
ATOM   3333  HZ  PHE A 223      -6.883 -12.363   2.283  1.00 76.52           H
ATOM   3334  HN  PHE A 223      -8.870  -4.685   3.320  1.00 76.52           H
ATOM   3335  N   PHE A 224     -10.225  -6.783   2.358  1.00 83.38           N
ATOM   3336  CA  PHE A 224     -11.396  -7.476   1.849  1.00 83.38           C
ATOM   3337  C   PHE A 224     -11.935  -6.791   0.591  1.00 83.38           C
ATOM   3338  O   PHE A 224     -12.184  -7.447  -0.419  1.00 83.38           O
ATOM   3339  HA  PHE A 224     -11.089  -8.493   1.604  1.00 83.38           H
ATOM   3340  CB  PHE A 224     -12.463  -7.416   2.945  1.00 83.38           C
ATOM   3341 1HB  PHE A 224     -12.424  -6.437   3.422  1.00 83.38           H
ATOM   3342 2HB  PHE A 224     -13.447  -7.507   2.485  1.00 83.38           H
ATOM   3343  CG  PHE A 224     -12.315  -8.497   4.017  1.00 83.38           C
ATOM   3344  CD1 PHE A 224     -12.754  -9.761   3.774  1.00 83.38           C
ATOM   3345  HD1 PHE A 224     -13.212 -10.003   2.815  1.00 83.38           H
ATOM   3346  CD2 PHE A 224     -11.743  -8.194   5.214  1.00 83.38           C
ATOM   3347  HD2 PHE A 224     -11.391  -7.181   5.409  1.00 83.38           H
ATOM   3348  CE1 PHE A 224     -12.617 -10.764   4.769  1.00 83.38           C
ATOM   3349  HE1 PHE A 224     -12.970 -11.777   4.575  1.00 83.38           H
ATOM   3350  CE2 PHE A 224     -11.606  -9.197   6.209  1.00 83.38           C
ATOM   3351  HE2 PHE A 224     -11.148  -8.955   7.168  1.00 83.38           H
ATOM   3352  CZ  PHE A 224     -12.046 -10.461   5.966  1.00 83.38           C
ATOM   3353  HZ  PHE A 224     -11.940 -11.231   6.730  1.00 83.38           H
ATOM   3354  HN  PHE A 224     -10.318  -6.421   3.286  1.00 83.38           H
ATOM   3355  N   LEU A 225     -12.099  -5.480   0.694  1.00 81.86           N
ATOM   3356  CA  LEU A 225     -12.631  -4.704  -0.413  1.00 81.86           C
ATOM   3357  C   LEU A 225     -11.697  -4.833  -1.617  1.00 81.86           C
ATOM   3358  O   LEU A 225     -12.137  -5.166  -2.716  1.00 81.86           O
ATOM   3359  HA  LEU A 225     -13.598  -5.133  -0.678  1.00 81.86           H
ATOM   3360  CB  LEU A 225     -12.881  -3.257   0.019  1.00 81.86           C
ATOM   3361 1HB  LEU A 225     -13.591  -3.264   0.846  1.00 81.86           H
ATOM   3362 2HB  LEU A 225     -11.948  -2.847   0.404  1.00 81.86           H
ATOM   3363  CG  LEU A 225     -13.411  -2.316  -1.064  1.00 81.86           C
ATOM   3364  HG  LEU A 225     -12.787  -2.429  -1.950  1.00 81.86           H
ATOM   3365  CD1 LEU A 225     -14.839  -2.692  -1.467  1.00 81.86           C
ATOM   3366 1HD1 LEU A 225     -14.851  -3.712  -1.853  1.00 81.86           H
ATOM   3367 2HD1 LEU A 225     -15.491  -2.626  -0.597  1.00 81.86           H
ATOM   3368 3HD1 LEU A 225     -15.191  -2.007  -2.238  1.00 81.86           H
ATOM   3369  CD2 LEU A 225     -13.307  -0.856  -0.621  1.00 81.86           C
ATOM   3370 1HD2 LEU A 225     -13.893  -0.709   0.287  1.00 81.86           H
ATOM   3371 2HD2 LEU A 225     -12.264  -0.610  -0.424  1.00 81.86           H
ATOM   3372 3HD2 LEU A 225     -13.690  -0.208  -1.409  1.00 81.86           H
ATOM   3373  HN  LEU A 225     -11.875  -4.951   1.513  1.00 81.86           H
ATOM   3374  N   PRO A 226     -10.395  -4.574  -1.434  1.00 75.30           N
ATOM   3375  CA  PRO A 226      -9.427  -4.773  -2.515  1.00 75.30           C
ATOM   3376  C   PRO A 226      -9.506  -6.170  -3.110  1.00 75.30           C
ATOM   3377  O   PRO A 226      -9.575  -6.326  -4.328  1.00 75.30           O
ATOM   3378  HA  PRO A 226      -9.645  -4.098  -3.343  1.00 75.30           H
ATOM   3379  CB  PRO A 226      -8.076  -4.518  -1.843  1.00 75.30           C
ATOM   3380 1HB  PRO A 226      -7.638  -5.439  -1.459  1.00 75.30           H
ATOM   3381 2HB  PRO A 226      -7.355  -4.090  -2.541  1.00 75.30           H
ATOM   3382  CG  PRO A 226      -8.418  -3.546  -0.720  1.00 75.30           C
ATOM   3383 1HG  PRO A 226      -7.653  -3.539   0.056  1.00 75.30           H
ATOM   3384 2HG  PRO A 226      -8.497  -2.521  -1.083  1.00 75.30           H
ATOM   3385  CD  PRO A 226      -9.748  -4.074  -0.207  1.00 75.30           C
ATOM   3386 1HD  PRO A 226      -9.611  -4.869   0.526  1.00 75.30           H
ATOM   3387 2HD  PRO A 226     -10.333  -3.294   0.279  1.00 75.30           H
ATOM   3388  N   PHE A 227      -9.493  -7.156  -2.226  1.00 78.62           N
ATOM   3389  CA  PHE A 227      -9.382  -8.541  -2.652  1.00 78.62           C
ATOM   3390  C   PHE A 227     -10.581  -8.949  -3.510  1.00 78.62           C
ATOM   3391  O   PHE A 227     -10.416  -9.567  -4.561  1.00 78.62           O
ATOM   3392  HA  PHE A 227      -8.469  -8.626  -3.242  1.00 78.62           H
ATOM   3393  CB  PHE A 227      -9.362  -9.399  -1.385  1.00 78.62           C
ATOM   3394 1HB  PHE A 227      -8.486  -9.134  -0.793  1.00 78.62           H
ATOM   3395 2HB  PHE A 227     -10.238  -9.158  -0.782  1.00 78.62           H
ATOM   3396  CG  PHE A 227      -9.343 -10.905  -1.653  1.00 78.62           C
ATOM   3397  CD1 PHE A 227     -10.485 -11.632  -1.530  1.00 78.62           C
ATOM   3398  HD1 PHE A 227     -11.415 -11.142  -1.241  1.00 78.62           H
ATOM   3399  CD2 PHE A 227      -8.183 -11.517  -2.013  1.00 78.62           C
ATOM   3400  HD2 PHE A 227      -7.267 -10.934  -2.111  1.00 78.62           H
ATOM   3401  CE1 PHE A 227     -10.467 -13.030  -1.779  1.00 78.62           C
ATOM   3402  HE1 PHE A 227     -11.383 -13.613  -1.681  1.00 78.62           H
ATOM   3403  CE2 PHE A 227      -8.165 -12.914  -2.262  1.00 78.62           C
ATOM   3404  HE2 PHE A 227      -7.235 -13.405  -2.551  1.00 78.62           H
ATOM   3405  CZ  PHE A 227      -9.308 -13.642  -2.140  1.00 78.62           C
ATOM   3406  HZ  PHE A 227      -9.294 -14.715  -2.331  1.00 78.62           H
ATOM   3407  HN  PHE A 227      -9.556  -7.022  -1.237  1.00 78.62           H
ATOM   3408  N   VAL A 228     -11.762  -8.586  -3.031  1.00 82.72           N
ATOM   3409  CA  VAL A 228     -12.989  -8.923  -3.731  1.00 82.72           C
ATOM   3410  C   VAL A 228     -12.987  -8.256  -5.108  1.00 82.72           C
ATOM   3411  O   VAL A 228     -13.316  -8.889  -6.109  1.00 82.72           O
ATOM   3412  HA  VAL A 228     -13.005 -10.005  -3.866  1.00 82.72           H
ATOM   3413  CB  VAL A 228     -14.201  -8.535  -2.881  1.00 82.72           C
ATOM   3414  HB  VAL A 228     -14.058  -7.508  -2.544  1.00 82.72           H
ATOM   3415  CG1 VAL A 228     -15.488  -8.584  -3.706  1.00 82.72           C
ATOM   3416 1HG1 VAL A 228     -15.411  -7.889  -4.542  1.00 82.72           H
ATOM   3417 2HG1 VAL A 228     -15.638  -9.594  -4.086  1.00 82.72           H
ATOM   3418 3HG1 VAL A 228     -16.333  -8.303  -3.077  1.00 82.72           H
ATOM   3419  CG2 VAL A 228     -14.309  -9.425  -1.641  1.00 82.72           C
ATOM   3420 1HG2 VAL A 228     -14.418 -10.465  -1.950  1.00 82.72           H
ATOM   3421 2HG2 VAL A 228     -13.409  -9.318  -1.037  1.00 82.72           H
ATOM   3422 3HG2 VAL A 228     -15.178  -9.128  -1.055  1.00 82.72           H
ATOM   3423  HN  VAL A 228     -11.887  -8.071  -2.183  1.00 82.72           H
ATOM   3424  N   VAL A 229     -12.611  -6.985  -5.113  1.00 75.38           N
ATOM   3425  CA  VAL A 229     -12.630  -6.205  -6.338  1.00 75.38           C
ATOM   3426  C   VAL A 229     -11.705  -6.857  -7.368  1.00 75.38           C
ATOM   3427  O   VAL A 229     -12.100  -7.074  -8.513  1.00 75.38           O
ATOM   3428  HA  VAL A 229     -13.650  -6.220  -6.723  1.00 75.38           H
ATOM   3429  CB  VAL A 229     -12.259  -4.751  -6.039  1.00 75.38           C
ATOM   3430  HB  VAL A 229     -11.374  -4.755  -5.403  1.00 75.38           H
ATOM   3431  CG1 VAL A 229     -11.910  -3.998  -7.324  1.00 75.38           C
ATOM   3432 1HG1 VAL A 229     -11.063  -4.481  -7.810  1.00 75.38           H
ATOM   3433 2HG1 VAL A 229     -12.769  -4.008  -7.995  1.00 75.38           H
ATOM   3434 3HG1 VAL A 229     -11.650  -2.967  -7.082  1.00 75.38           H
ATOM   3435  CG2 VAL A 229     -13.382  -4.044  -5.276  1.00 75.38           C
ATOM   3436 1HG2 VAL A 229     -14.291  -4.056  -5.877  1.00 75.38           H
ATOM   3437 2HG2 VAL A 229     -13.562  -4.561  -4.333  1.00 75.38           H
ATOM   3438 3HG2 VAL A 229     -13.092  -3.013  -5.076  1.00 75.38           H
ATOM   3439  HN  VAL A 229     -12.299  -6.491  -4.302  1.00 75.38           H
ATOM   3440  N   MET A 230     -10.493  -7.153  -6.924  1.00 75.56           N
ATOM   3441  CA  MET A 230      -9.494  -7.735  -7.805  1.00 75.56           C
ATOM   3442  C   MET A 230      -9.955  -9.094  -8.334  1.00 75.56           C
ATOM   3443  O   MET A 230      -9.825  -9.378  -9.524  1.00 75.56           O
ATOM   3444  HA  MET A 230      -9.388  -7.032  -8.632  1.00 75.56           H
ATOM   3445  CB  MET A 230      -8.178  -7.903  -7.044  1.00 75.56           C
ATOM   3446 1HB  MET A 230      -8.384  -8.148  -6.002  1.00 75.56           H
ATOM   3447 2HB  MET A 230      -7.616  -8.738  -7.463  1.00 75.56           H
ATOM   3448  CG  MET A 230      -7.336  -6.627  -7.116  1.00 75.56           C
ATOM   3449 1HG  MET A 230      -7.089  -6.403  -8.154  1.00 75.56           H
ATOM   3450 2HG  MET A 230      -7.908  -5.782  -6.736  1.00 75.56           H
ATOM   3451  SD  MET A 230      -5.840  -6.828  -6.164  1.00 75.56           S
ATOM   3452  CE  MET A 230      -6.463  -6.473  -4.529  1.00 75.56           C
ATOM   3453 1HE  MET A 230      -6.870  -5.462  -4.507  1.00 75.56           H
ATOM   3454 2HE  MET A 230      -7.248  -7.186  -4.277  1.00 75.56           H
ATOM   3455 3HE  MET A 230      -5.652  -6.554  -3.805  1.00 75.56           H
ATOM   3456  HN  MET A 230     -10.189  -7.001  -5.983  1.00 75.56           H
ATOM   3457  N   ALA A 231     -10.486  -9.898  -7.425  1.00 78.29           N
ATOM   3458  CA  ALA A 231     -10.927 -11.238  -7.776  1.00 78.29           C
ATOM   3459  C   ALA A 231     -11.978 -11.149  -8.884  1.00 78.29           C
ATOM   3460  O   ALA A 231     -11.936 -11.914  -9.846  1.00 78.29           O
ATOM   3461  HA  ALA A 231     -10.062 -11.785  -8.150  1.00 78.29           H
ATOM   3462  CB  ALA A 231     -11.455 -11.945  -6.527  1.00 78.29           C
ATOM   3463 1HB  ALA A 231     -10.661 -12.008  -5.782  1.00 78.29           H
ATOM   3464 2HB  ALA A 231     -12.294 -11.382  -6.117  1.00 78.29           H
ATOM   3465 3HB  ALA A 231     -11.786 -12.950  -6.791  1.00 78.29           H
ATOM   3466  HN  ALA A 231     -10.615  -9.649  -6.465  1.00 78.29           H
ATOM   3467  N   CYS A 232     -12.896 -10.209  -8.712  1.00 78.81           N
ATOM   3468  CA  CYS A 232     -13.961 -10.017  -9.681  1.00 78.81           C
ATOM   3469  C   CYS A 232     -13.337  -9.535 -10.992  1.00 78.81           C
ATOM   3470  O   CYS A 232     -13.693 -10.016 -12.066  1.00 78.81           O
ATOM   3471  HA  CYS A 232     -14.442 -10.987  -9.814  1.00 78.81           H
ATOM   3472  CB  CYS A 232     -15.027  -9.048  -9.165  1.00 78.81           C
ATOM   3473 1HB  CYS A 232     -14.554  -8.138  -8.795  1.00 78.81           H
ATOM   3474 2HB  CYS A 232     -15.688  -8.754  -9.980  1.00 78.81           H
ATOM   3475  SG  CYS A 232     -15.996  -9.836  -7.828  1.00 78.81           S
ATOM   3476  HG  CYS A 232     -15.118  -9.596  -6.859  1.00 78.81           H
ATOM   3477  HN  CYS A 232     -12.919  -9.587  -7.929  1.00 78.81           H
ATOM   3478  N   CYS A 233     -12.417  -8.591 -10.860  1.00 72.94           N
ATOM   3479  CA  CYS A 233     -11.809  -7.972 -12.025  1.00 72.94           C
ATOM   3480  C   CYS A 233     -11.138  -9.067 -12.856  1.00 72.94           C
ATOM   3481  O   CYS A 233     -11.351  -9.152 -14.065  1.00 72.94           O
ATOM   3482  HA  CYS A 233     -12.615  -7.499 -12.586  1.00 72.94           H
ATOM   3483  CB  CYS A 233     -10.822  -6.871 -11.630  1.00 72.94           C
ATOM   3484 1HB  CYS A 233     -10.187  -7.216 -10.814  1.00 72.94           H
ATOM   3485 2HB  CYS A 233     -10.166  -6.641 -12.469  1.00 72.94           H
ATOM   3486  SG  CYS A 233     -11.733  -5.368 -11.120  1.00 72.94           S
ATOM   3487  HG  CYS A 233     -12.117  -5.834  -9.934  1.00 72.94           H
ATOM   3488  HN  CYS A 233     -12.088  -8.250  -9.980  1.00 72.94           H
ATOM   3489  N   TYR A 234     -10.342  -9.878 -12.176  1.00 73.49           N
ATOM   3490  CA  TYR A 234      -9.519 -10.864 -12.856  1.00 73.49           C
ATOM   3491  C   TYR A 234     -10.372 -12.020 -13.383  1.00 73.49           C
ATOM   3492  O   TYR A 234     -10.070 -12.592 -14.429  1.00 73.49           O
ATOM   3493  HA  TYR A 234      -9.030 -10.371 -13.696  1.00 73.49           H
ATOM   3494  CB  TYR A 234      -8.547 -11.401 -11.804  1.00 73.49           C
ATOM   3495 1HB  TYR A 234      -9.083 -11.538 -10.865  1.00 73.49           H
ATOM   3496 2HB  TYR A 234      -8.195 -12.384 -12.116  1.00 73.49           H
ATOM   3497  CG  TYR A 234      -7.337 -10.497 -11.556  1.00 73.49           C
ATOM   3498  CD1 TYR A 234      -6.475 -10.199 -12.591  1.00 73.49           C
ATOM   3499  HD1 TYR A 234      -6.655 -10.608 -13.585  1.00 73.49           H
ATOM   3500  CD2 TYR A 234      -7.109  -9.980 -10.297  1.00 73.49           C
ATOM   3501  HD2 TYR A 234      -7.790 -10.215  -9.479  1.00 73.49           H
ATOM   3502  CE1 TYR A 234      -5.336  -9.349 -12.358  1.00 73.49           C
ATOM   3503  HE1 TYR A 234      -4.647  -9.106 -13.166  1.00 73.49           H
ATOM   3504  CE2 TYR A 234      -5.970  -9.130 -10.063  1.00 73.49           C
ATOM   3505  HE2 TYR A 234      -5.778  -8.715  -9.074  1.00 73.49           H
ATOM   3506  CZ  TYR A 234      -5.140  -8.856 -11.105  1.00 73.49           C
ATOM   3507  OH  TYR A 234      -4.065  -8.053 -10.885  1.00 73.49           O
ATOM   3508  HH  TYR A 234      -4.016  -7.806  -9.917  1.00 73.49           H
ATOM   3509  HN  TYR A 234     -10.254  -9.869 -11.180  1.00 73.49           H
ATOM   3510  N   THR A 235     -11.419 -12.330 -12.633  1.00 80.82           N
ATOM   3511  CA  THR A 235     -12.362 -13.353 -13.051  1.00 80.82           C
ATOM   3512  C   THR A 235     -12.993 -12.980 -14.395  1.00 80.82           C
ATOM   3513  O   THR A 235     -13.110 -13.821 -15.284  1.00 80.82           O
ATOM   3514  HA  THR A 235     -11.816 -14.284 -13.202  1.00 80.82           H
ATOM   3515  CB  THR A 235     -13.387 -13.539 -11.930  1.00 80.82           C
ATOM   3516  HB  THR A 235     -14.258 -14.088 -12.286  1.00 80.82           H
ATOM   3517  OG1 THR A 235     -13.641 -12.214 -11.469  1.00 80.82           O
ATOM   3518  HG1 THR A 235     -14.243 -11.739 -12.110  1.00 80.82           H
ATOM   3519  CG2 THR A 235     -12.798 -14.251 -10.711  1.00 80.82           C
ATOM   3520 1HG2 THR A 235     -11.968 -13.667 -10.314  1.00 80.82           H
ATOM   3521 2HG2 THR A 235     -12.440 -15.238 -11.005  1.00 80.82           H
ATOM   3522 3HG2 THR A 235     -13.567 -14.357  -9.946  1.00 80.82           H
ATOM   3523  HN  THR A 235     -11.628 -11.896 -11.756  1.00 80.82           H
ATOM   3524  N   ILE A 236     -13.382 -11.718 -14.499  1.00 76.73           N
ATOM   3525  CA  ILE A 236     -13.968 -11.215 -15.730  1.00 76.73           C
ATOM   3526  C   ILE A 236     -12.915 -11.243 -16.840  1.00 76.73           C
ATOM   3527  O   ILE A 236     -13.199 -11.670 -17.959  1.00 76.73           O
ATOM   3528  HA  ILE A 236     -14.778 -11.890 -16.006  1.00 76.73           H
ATOM   3529  CB  ILE A 236     -14.587  -9.834 -15.504  1.00 76.73           C
ATOM   3530  HB  ILE A 236     -13.845  -9.204 -15.013  1.00 76.73           H
ATOM   3531  CG1 ILE A 236     -15.795  -9.921 -14.570  1.00 76.73           C
ATOM   3532 1HG1 ILE A 236     -16.626 -10.401 -15.088  1.00 76.73           H
ATOM   3533 2HG1 ILE A 236     -15.551 -10.546 -13.711  1.00 76.73           H
ATOM   3534  CG2 ILE A 236     -14.938  -9.166 -16.835  1.00 76.73           C
ATOM   3535 1HG2 ILE A 236     -14.034  -9.050 -17.433  1.00 76.73           H
ATOM   3536 2HG2 ILE A 236     -15.654  -9.786 -17.375  1.00 76.73           H
ATOM   3537 3HG2 ILE A 236     -15.376  -8.186 -16.645  1.00 76.73           H
ATOM   3538  CD1 ILE A 236     -16.220  -8.531 -14.092  1.00 76.73           C
ATOM   3539 1HD1 ILE A 236     -15.395  -8.064 -13.554  1.00 76.73           H
ATOM   3540 2HD1 ILE A 236     -16.487  -7.917 -14.953  1.00 76.73           H
ATOM   3541 3HD1 ILE A 236     -17.081  -8.622 -13.430  1.00 76.73           H
ATOM   3542  HN  ILE A 236     -13.302 -11.045 -13.764  1.00 76.73           H
ATOM   3543  N   ILE A 237     -11.723 -10.783 -16.492  1.00 73.93           N
ATOM   3544  CA  ILE A 237     -10.638 -10.711 -17.457  1.00 73.93           C
ATOM   3545  C   ILE A 237     -10.362 -12.109 -18.014  1.00 73.93           C
ATOM   3546  O   ILE A 237     -10.292 -12.294 -19.228  1.00 73.93           O
ATOM   3547  HA  ILE A 237     -10.971 -10.072 -18.275  1.00 73.93           H
ATOM   3548  CB  ILE A 237      -9.410 -10.044 -16.833  1.00 73.93           C
ATOM   3549  HB  ILE A 237      -9.276 -10.446 -15.829  1.00 73.93           H
ATOM   3550  CG1 ILE A 237      -9.619  -8.535 -16.691  1.00 73.93           C
ATOM   3551 1HG1 ILE A 237      -9.600  -8.067 -17.675  1.00 73.93           H
ATOM   3552 2HG1 ILE A 237     -10.602  -8.339 -16.263  1.00 73.93           H
ATOM   3553  CG2 ILE A 237      -8.145 -10.375 -17.626  1.00 73.93           C
ATOM   3554 1HG2 ILE A 237      -7.991 -11.455 -17.631  1.00 73.93           H
ATOM   3555 2HG2 ILE A 237      -8.253 -10.019 -18.650  1.00 73.93           H
ATOM   3556 3HG2 ILE A 237      -7.287  -9.889 -17.161  1.00 73.93           H
ATOM   3557  CD1 ILE A 237      -8.538  -7.913 -15.804  1.00 73.93           C
ATOM   3558 1HD1 ILE A 237      -8.576  -8.366 -14.814  1.00 73.93           H
ATOM   3559 2HD1 ILE A 237      -7.558  -8.090 -16.248  1.00 73.93           H
ATOM   3560 3HD1 ILE A 237      -8.710  -6.840 -15.720  1.00 73.93           H
ATOM   3561  HN  ILE A 237     -11.493 -10.464 -15.573  1.00 73.93           H
ATOM   3562  N   ILE A 238     -10.214 -13.056 -17.100  1.00 73.97           N
ATOM   3563  CA  ILE A 238      -9.890 -14.420 -17.482  1.00 73.97           C
ATOM   3564  C   ILE A 238     -10.973 -14.953 -18.423  1.00 73.97           C
ATOM   3565  O   ILE A 238     -10.666 -15.559 -19.448  1.00 73.97           O
ATOM   3566  HA  ILE A 238      -8.945 -14.392 -18.024  1.00 73.97           H
ATOM   3567  CB  ILE A 238      -9.674 -15.287 -16.240  1.00 73.97           C
ATOM   3568  HB  ILE A 238     -10.486 -15.091 -15.541  1.00 73.97           H
ATOM   3569  CG1 ILE A 238      -8.369 -14.916 -15.532  1.00 73.97           C
ATOM   3570 1HG1 ILE A 238      -7.521 -15.300 -16.100  1.00 73.97           H
ATOM   3571 2HG1 ILE A 238      -8.265 -13.831 -15.499  1.00 73.97           H
ATOM   3572  CG2 ILE A 238      -9.731 -16.775 -16.593  1.00 73.97           C
ATOM   3573 1HG2 ILE A 238     -10.707 -17.010 -17.018  1.00 73.97           H
ATOM   3574 2HG2 ILE A 238      -8.953 -17.006 -17.321  1.00 73.97           H
ATOM   3575 3HG2 ILE A 238      -9.574 -17.369 -15.693  1.00 73.97           H
ATOM   3576  CD1 ILE A 238      -8.336 -15.481 -14.111  1.00 73.97           C
ATOM   3577 1HD1 ILE A 238      -9.171 -15.076 -13.540  1.00 73.97           H
ATOM   3578 2HD1 ILE A 238      -8.416 -16.567 -14.150  1.00 73.97           H
ATOM   3579 3HD1 ILE A 238      -7.398 -15.202 -13.631  1.00 73.97           H
ATOM   3580  HN  ILE A 238     -10.312 -12.905 -16.116  1.00 73.97           H
ATOM   3581  N   HIS A 239     -12.217 -14.707 -18.040  1.00 78.15           N
ATOM   3582  CA  HIS A 239     -13.348 -15.208 -18.804  1.00 78.15           C
ATOM   3583  C   HIS A 239     -13.303 -14.636 -20.222  1.00 78.15           C
ATOM   3584  O   HIS A 239     -13.518 -15.359 -21.194  1.00 78.15           O
ATOM   3585  HA  HIS A 239     -13.235 -16.291 -18.854  1.00 78.15           H
ATOM   3586  CB  HIS A 239     -14.664 -14.909 -18.085  1.00 78.15           C
ATOM   3587 1HB  HIS A 239     -14.613 -15.310 -17.072  1.00 78.15           H
ATOM   3588 2HB  HIS A 239     -14.780 -13.829 -17.994  1.00 78.15           H
ATOM   3589  CG  HIS A 239     -15.883 -15.474 -18.774  1.00 78.15           C
ATOM   3590  ND1 HIS A 239     -16.669 -14.731 -19.637  1.00 78.15           N
ATOM   3591  HD1 HIS A 239     -16.519 -13.774 -19.888  1.00 78.15           H
ATOM   3592  CD2 HIS A 239     -16.442 -16.718 -18.720  1.00 78.15           C
ATOM   3593  HD2 HIS A 239     -16.072 -17.556 -18.130  1.00 78.15           H
ATOM   3594  CE1 HIS A 239     -17.653 -15.501 -20.076  1.00 78.15           C
ATOM   3595  HE1 HIS A 239     -18.439 -15.204 -20.770  1.00 78.15           H
ATOM   3596  NE2 HIS A 239     -17.511 -16.732 -19.505  1.00 78.15           N
ATOM   3597  HN  HIS A 239     -12.458 -14.177 -17.227  1.00 78.15           H
ATOM   3598  N   THR A 240     -13.023 -13.343 -20.296  1.00 73.45           N
ATOM   3599  CA  THR A 240     -13.003 -12.654 -21.575  1.00 73.45           C
ATOM   3600  C   THR A 240     -11.838 -13.152 -22.432  1.00 73.45           C
ATOM   3601  O   THR A 240     -11.991 -13.359 -23.634  1.00 73.45           O
ATOM   3602  HA  THR A 240     -13.921 -12.897 -22.110  1.00 73.45           H
ATOM   3603  CB  THR A 240     -12.956 -11.149 -21.300  1.00 73.45           C
ATOM   3604  HB  THR A 240     -11.983 -10.856 -20.904  1.00 73.45           H
ATOM   3605  OG1 THR A 240     -14.066 -10.919 -20.436  1.00 73.45           O
ATOM   3606  HG1 THR A 240     -13.745 -10.766 -19.501  1.00 73.45           H
ATOM   3607  CG2 THR A 240     -13.273 -10.316 -22.543  1.00 73.45           C
ATOM   3608 1HG2 THR A 240     -14.274 -10.561 -22.899  1.00 73.45           H
ATOM   3609 2HG2 THR A 240     -12.545 -10.538 -23.324  1.00 73.45           H
ATOM   3610 3HG2 THR A 240     -13.225  -9.257 -22.293  1.00 73.45           H
ATOM   3611  HN  THR A 240     -12.812 -12.771 -19.504  1.00 73.45           H
ATOM   3612  N   LEU A 241     -10.699 -13.330 -21.779  1.00 71.61           N
ATOM   3613  CA  LEU A 241      -9.507 -13.796 -22.467  1.00 71.61           C
ATOM   3614  C   LEU A 241      -9.795 -15.151 -23.115  1.00 71.61           C
ATOM   3615  O   LEU A 241      -9.487 -15.361 -24.288  1.00 71.61           O
ATOM   3616  HA  LEU A 241      -9.282 -13.077 -23.255  1.00 71.61           H
ATOM   3617  CB  LEU A 241      -8.310 -13.812 -21.514  1.00 71.61           C
ATOM   3618 1HB  LEU A 241      -8.640 -14.212 -20.555  1.00 71.61           H
ATOM   3619 2HB  LEU A 241      -7.566 -14.504 -21.909  1.00 71.61           H
ATOM   3620  CG  LEU A 241      -7.631 -12.464 -21.267  1.00 71.61           C
ATOM   3621  HG  LEU A 241      -8.391 -11.754 -20.939  1.00 71.61           H
ATOM   3622  CD1 LEU A 241      -6.596 -12.569 -20.145  1.00 71.61           C
ATOM   3623 1HD1 LEU A 241      -7.088 -12.886 -19.225  1.00 71.61           H
ATOM   3624 2HD1 LEU A 241      -5.835 -13.298 -20.420  1.00 71.61           H
ATOM   3625 3HD1 LEU A 241      -6.129 -11.596 -19.990  1.00 71.61           H
ATOM   3626  CD2 LEU A 241      -7.023 -11.911 -22.558  1.00 71.61           C
ATOM   3627 1HD2 LEU A 241      -6.280 -12.612 -22.938  1.00 71.61           H
ATOM   3628 2HD2 LEU A 241      -7.809 -11.776 -23.300  1.00 71.61           H
ATOM   3629 3HD2 LEU A 241      -6.547 -10.952 -22.353  1.00 71.61           H
ATOM   3630  HN  LEU A 241     -10.583 -13.161 -20.800  1.00 71.61           H
ATOM   3631  N   ILE A 242     -10.384 -16.037 -22.324  1.00 72.97           N
ATOM   3632  CA  ILE A 242     -10.684 -17.378 -22.796  1.00 72.97           C
ATOM   3633  C   ILE A 242     -11.501 -17.289 -24.086  1.00 72.97           C
ATOM   3634  O   ILE A 242     -11.289 -18.068 -25.015  1.00 72.97           O
ATOM   3635  HA  ILE A 242      -9.736 -17.866 -23.021  1.00 72.97           H
ATOM   3636  CB  ILE A 242     -11.363 -18.194 -21.693  1.00 72.97           C
ATOM   3637  HB  ILE A 242     -12.147 -17.581 -21.249  1.00 72.97           H
ATOM   3638  CG1 ILE A 242     -10.373 -18.539 -20.579  1.00 72.97           C
ATOM   3639 1HG1 ILE A 242      -9.673 -19.297 -20.932  1.00 72.97           H
ATOM   3640 2HG1 ILE A 242      -9.786 -17.657 -20.323  1.00 72.97           H
ATOM   3641  CG2 ILE A 242     -12.035 -19.441 -22.270  1.00 72.97           C
ATOM   3642 1HG2 ILE A 242     -12.789 -19.144 -22.998  1.00 72.97           H
ATOM   3643 2HG2 ILE A 242     -11.286 -20.066 -22.756  1.00 72.97           H
ATOM   3644 3HG2 ILE A 242     -12.510 -20.003 -21.465  1.00 72.97           H
ATOM   3645  CD1 ILE A 242     -11.103 -19.052 -19.336  1.00 72.97           C
ATOM   3646 1HD1 ILE A 242     -11.785 -18.283 -18.972  1.00 72.97           H
ATOM   3647 2HD1 ILE A 242     -11.670 -19.948 -19.591  1.00 72.97           H
ATOM   3648 3HD1 ILE A 242     -10.377 -19.290 -18.560  1.00 72.97           H
ATOM   3649  HN  ILE A 242     -10.653 -15.851 -21.380  1.00 72.97           H
ATOM   3650  N   GLN A 243     -12.419 -16.334 -24.103  1.00 71.52           N
ATOM   3651  CA  GLN A 243     -13.305 -16.167 -25.243  1.00 71.52           C
ATOM   3652  C   GLN A 243     -12.512 -15.708 -26.469  1.00 71.52           C
ATOM   3653  O   GLN A 243     -12.884 -16.011 -27.602  1.00 71.52           O
ATOM   3654  HA  GLN A 243     -13.730 -17.154 -25.426  1.00 71.52           H
ATOM   3655  CB  GLN A 243     -14.434 -15.186 -24.921  1.00 71.52           C
ATOM   3656 1HB  GLN A 243     -14.015 -14.261 -24.525  1.00 71.52           H
ATOM   3657 2HB  GLN A 243     -14.968 -14.928 -25.836  1.00 71.52           H
ATOM   3658  CG  GLN A 243     -15.409 -15.786 -23.907  1.00 71.52           C
ATOM   3659 1HG  GLN A 243     -15.708 -16.783 -24.231  1.00 71.52           H
ATOM   3660 2HG  GLN A 243     -14.913 -15.899 -22.943  1.00 71.52           H
ATOM   3661  CD  GLN A 243     -16.648 -14.902 -23.749  1.00 71.52           C
ATOM   3662  OE1 GLN A 243     -16.670 -13.745 -24.134  1.00 71.52           O
ATOM   3663  NE2 GLN A 243     -17.675 -15.510 -23.161  1.00 71.52           N
ATOM   3664 1HE2 GLN A 243     -17.591 -16.463 -22.868  1.00 71.52           H
ATOM   3665 2HE2 GLN A 243     -18.531 -15.015 -23.013  1.00 71.52           H
ATOM   3666  HN  GLN A 243     -12.562 -15.682 -23.359  1.00 71.52           H
ATOM   3667  N   ALA A 244     -11.435 -14.986 -26.201  1.00 64.97           N
ATOM   3668  CA  ALA A 244     -10.829 -14.141 -27.215  1.00 64.97           C
ATOM   3669  C   ALA A 244     -10.170 -15.021 -28.279  1.00 64.97           C
ATOM   3670  O   ALA A 244      -8.979 -14.884 -28.553  1.00 64.97           O
ATOM   3671  HA  ALA A 244     -11.624 -13.558 -27.680  1.00 64.97           H
ATOM   3672  CB  ALA A 244      -9.836 -13.182 -26.555  1.00 64.97           C
ATOM   3673 1HB  ALA A 244     -10.359 -12.560 -25.829  1.00 64.97           H
ATOM   3674 2HB  ALA A 244      -9.059 -13.755 -26.049  1.00 64.97           H
ATOM   3675 3HB  ALA A 244      -9.381 -12.548 -27.316  1.00 64.97           H
ATOM   3676  HN  ALA A 244     -10.978 -14.972 -25.311  1.00 64.97           H
ATOM   3677  N   LYS A 245     -10.974 -15.905 -28.851  1.00 56.03           N
ATOM   3678  CA  LYS A 245     -10.462 -16.878 -29.801  1.00 56.03           C
ATOM   3679  C   LYS A 245      -8.957 -16.669 -29.976  1.00 56.03           C
ATOM   3680  O   LYS A 245      -8.215 -17.626 -30.197  1.00 56.03           O
ATOM   3681  HA  LYS A 245     -10.626 -17.868 -29.375  1.00 56.03           H
ATOM   3682  CB  LYS A 245     -11.249 -16.813 -31.111  1.00 56.03           C
ATOM   3683 1HB  LYS A 245     -11.371 -15.773 -31.416  1.00 56.03           H
ATOM   3684 2HB  LYS A 245     -10.688 -17.312 -31.902  1.00 56.03           H
ATOM   3685  CG  LYS A 245     -12.622 -17.470 -30.960  1.00 56.03           C
ATOM   3686 1HG  LYS A 245     -12.511 -18.447 -30.489  1.00 56.03           H
ATOM   3687 2HG  LYS A 245     -13.247 -16.868 -30.300  1.00 56.03           H
ATOM   3688  CD  LYS A 245     -13.308 -17.627 -32.318  1.00 56.03           C
ATOM   3689 1HD  LYS A 245     -13.492 -16.645 -32.753  1.00 56.03           H
ATOM   3690 2HD  LYS A 245     -12.648 -18.160 -33.003  1.00 56.03           H
ATOM   3691  CE  LYS A 245     -14.629 -18.386 -32.181  1.00 56.03           C
ATOM   3692 1HE  LYS A 245     -14.459 -19.336 -31.674  1.00 56.03           H
ATOM   3693 2HE  LYS A 245     -15.321 -17.814 -31.563  1.00 56.03           H
ATOM   3694  NZ  LYS A 245     -15.229 -18.628 -33.512  1.00 56.03           N
ATOM   3695 1HZ  LYS A 245     -16.094 -19.146 -33.405  1.00 56.03           H
ATOM   3696 2HZ  LYS A 245     -15.421 -17.740 -33.963  1.00 56.03           H
ATOM   3697 3HZ  LYS A 245     -14.583 -19.163 -34.082  1.00 56.03           H
ATOM   3698  HN  LYS A 245     -11.957 -15.963 -28.675  1.00 56.03           H
ATOM   3699  N   LYS A 246      -8.549 -15.413 -29.872  1.00 55.36           N
ATOM   3700  CA  LYS A 246      -7.190 -15.036 -30.219  1.00 55.36           C
ATOM   3701  C   LYS A 246      -6.213 -15.741 -29.276  1.00 55.36           C
ATOM   3702  O   LYS A 246      -6.435 -15.788 -28.068  1.00 55.36           O
ATOM   3703  HA  LYS A 246      -7.003 -15.385 -31.234  1.00 55.36           H
ATOM   3704  CB  LYS A 246      -7.043 -13.513 -30.230  1.00 55.36           C
ATOM   3705 1HB  LYS A 246      -7.649 -13.079 -29.434  1.00 55.36           H
ATOM   3706 2HB  LYS A 246      -6.007 -13.242 -30.025  1.00 55.36           H
ATOM   3707  CG  LYS A 246      -7.470 -12.930 -31.579  1.00 55.36           C
ATOM   3708 1HG  LYS A 246      -6.988 -13.482 -32.386  1.00 55.36           H
ATOM   3709 2HG  LYS A 246      -8.546 -13.052 -31.707  1.00 55.36           H
ATOM   3710  CD  LYS A 246      -7.103 -11.448 -31.677  1.00 55.36           C
ATOM   3711 1HD  LYS A 246      -7.735 -10.868 -31.005  1.00 55.36           H
ATOM   3712 2HD  LYS A 246      -6.073 -11.302 -31.351  1.00 55.36           H
ATOM   3713  CE  LYS A 246      -7.268 -10.936 -33.109  1.00 55.36           C
ATOM   3714 1HE  LYS A 246      -6.678 -11.549 -33.791  1.00 55.36           H
ATOM   3715 2HE  LYS A 246      -8.309 -11.029 -33.417  1.00 55.36           H
ATOM   3716  NZ  LYS A 246      -6.839  -9.523 -33.207  1.00 55.36           N
ATOM   3717 1HZ  LYS A 246      -6.974  -9.194 -34.157  1.00 55.36           H
ATOM   3718 2HZ  LYS A 246      -7.392  -8.958 -32.572  1.00 55.36           H
ATOM   3719 3HZ  LYS A 246      -5.859  -9.449 -32.960  1.00 55.36           H
ATOM   3720  HN  LYS A 246      -9.129 -14.661 -29.557  1.00 55.36           H
ATOM   3721  N   SER A 247      -5.151 -16.272 -29.865  1.00 53.89           N
ATOM   3722  CA  SER A 247      -4.205 -17.080 -29.115  1.00 53.89           C
ATOM   3723  C   SER A 247      -3.554 -16.238 -28.016  1.00 53.89           C
ATOM   3724  O   SER A 247      -3.290 -16.736 -26.922  1.00 53.89           O
ATOM   3725  HA  SER A 247      -4.796 -17.887 -28.680  1.00 53.89           H
ATOM   3726  CB  SER A 247      -3.135 -17.672 -30.035  1.00 53.89           C
ATOM   3727 1HB  SER A 247      -2.470 -18.310 -29.453  1.00 53.89           H
ATOM   3728 2HB  SER A 247      -3.610 -18.306 -30.783  1.00 53.89           H
ATOM   3729  OG  SER A 247      -2.372 -16.660 -30.686  1.00 53.89           O
ATOM   3730  HG  SER A 247      -1.690 -17.078 -31.285  1.00 53.89           H
ATOM   3731  HN  SER A 247      -4.934 -16.158 -30.835  1.00 53.89           H
ATOM   3732  N   SER A 248      -3.315 -14.977 -28.344  1.00 56.73           N
ATOM   3733  CA  SER A 248      -2.462 -14.138 -27.520  1.00 56.73           C
ATOM   3734  C   SER A 248      -3.003 -14.087 -26.090  1.00 56.73           C
ATOM   3735  O   SER A 248      -2.385 -13.489 -25.210  1.00 56.73           O
ATOM   3736  HA  SER A 248      -1.481 -14.614 -27.541  1.00 56.73           H
ATOM   3737  CB  SER A 248      -2.354 -12.726 -28.098  1.00 56.73           C
ATOM   3738 1HB  SER A 248      -1.617 -12.157 -27.531  1.00 56.73           H
ATOM   3739 2HB  SER A 248      -1.993 -12.780 -29.125  1.00 56.73           H
ATOM   3740  OG  SER A 248      -3.604 -12.041 -28.070  1.00 56.73           O
ATOM   3741  HG  SER A 248      -3.498 -11.120 -28.445  1.00 56.73           H
ATOM   3742  HN  SER A 248      -3.691 -14.529 -29.155  1.00 56.73           H
ATOM   3743  N   LYS A 249      -4.151 -14.721 -25.902  1.00 58.96           N
ATOM   3744  CA  LYS A 249      -4.740 -14.828 -24.578  1.00 58.96           C
ATOM   3745  C   LYS A 249      -3.672 -15.296 -23.587  1.00 58.96           C
ATOM   3746  O   LYS A 249      -3.519 -14.713 -22.514  1.00 58.96           O
ATOM   3747  HA  LYS A 249      -5.070 -13.831 -24.286  1.00 58.96           H
ATOM   3748  CB  LYS A 249      -5.980 -15.723 -24.614  1.00 58.96           C
ATOM   3749 1HB  LYS A 249      -5.713 -16.706 -25.003  1.00 58.96           H
ATOM   3750 2HB  LYS A 249      -6.354 -15.873 -23.601  1.00 58.96           H
ATOM   3751  CG  LYS A 249      -7.077 -15.105 -25.483  1.00 58.96           C
ATOM   3752 1HG  LYS A 249      -7.633 -14.368 -24.903  1.00 58.96           H
ATOM   3753 2HG  LYS A 249      -6.627 -14.576 -26.322  1.00 58.96           H
ATOM   3754  CD  LYS A 249      -8.034 -16.179 -26.004  1.00 58.96           C
ATOM   3755 1HD  LYS A 249      -7.481 -16.906 -26.599  1.00 58.96           H
ATOM   3756 2HD  LYS A 249      -8.471 -16.721 -25.165  1.00 58.96           H
ATOM   3757  CE  LYS A 249      -9.146 -15.558 -26.852  1.00 58.96           C
ATOM   3758 1HE  LYS A 249      -9.459 -14.610 -26.414  1.00 58.96           H
ATOM   3759 2HE  LYS A 249      -8.771 -15.339 -27.851  1.00 58.96           H
ATOM   3760  NZ  LYS A 249     -10.304 -16.476 -26.941  1.00 58.96           N
ATOM   3761 1HZ  LYS A 249     -11.130 -15.953 -27.210  1.00 58.96           H
ATOM   3762 2HZ  LYS A 249     -10.116 -17.191 -27.635  1.00 58.96           H
ATOM   3763 3HZ  LYS A 249     -10.459 -16.913 -26.039  1.00 58.96           H
ATOM   3764  HN  LYS A 249      -4.675 -15.156 -26.634  1.00 58.96           H
ATOM   3765  N   HIS A 250      -2.962 -16.343 -23.981  1.00 65.16           N
ATOM   3766  CA  HIS A 250      -2.163 -17.104 -23.035  1.00 65.16           C
ATOM   3767  C   HIS A 250      -1.117 -16.189 -22.395  1.00 65.16           C
ATOM   3768  O   HIS A 250      -0.875 -16.265 -21.191  1.00 65.16           O
ATOM   3769  HA  HIS A 250      -2.846 -17.457 -22.263  1.00 65.16           H
ATOM   3770  CB  HIS A 250      -1.546 -18.330 -23.709  1.00 65.16           C
ATOM   3771 1HB  HIS A 250      -1.091 -18.024 -24.652  1.00 65.16           H
ATOM   3772 2HB  HIS A 250      -0.744 -18.714 -23.078  1.00 65.16           H
ATOM   3773  CG  HIS A 250      -2.530 -19.443 -23.980  1.00 65.16           C
ATOM   3774  ND1 HIS A 250      -2.986 -20.297 -22.992  1.00 65.16           N
ATOM   3775  HD1 HIS A 250      -2.722 -20.270 -22.028  1.00 65.16           H
ATOM   3776  CD2 HIS A 250      -3.140 -19.831 -25.137  1.00 65.16           C
ATOM   3777  HD2 HIS A 250      -3.005 -19.369 -26.115  1.00 65.16           H
ATOM   3778  CE1 HIS A 250      -3.832 -21.158 -23.540  1.00 65.16           C
ATOM   3779  HE1 HIS A 250      -4.360 -21.957 -23.020  1.00 65.16           H
ATOM   3780  NE2 HIS A 250      -3.925 -20.867 -24.870  1.00 65.16           N
ATOM   3781  HN  HIS A 250      -2.927 -16.671 -24.924  1.00 65.16           H
ATOM   3782  N   LYS A 251      -0.524 -15.347 -23.228  1.00 66.93           N
ATOM   3783  CA  LYS A 251       0.511 -14.439 -22.763  1.00 66.93           C
ATOM   3784  C   LYS A 251      -0.103 -13.424 -21.797  1.00 66.93           C
ATOM   3785  O   LYS A 251       0.420 -13.207 -20.705  1.00 66.93           O
ATOM   3786  HA  LYS A 251       1.246 -15.032 -22.220  1.00 66.93           H
ATOM   3787  CB  LYS A 251       1.234 -13.798 -23.950  1.00 66.93           C
ATOM   3788 1HB  LYS A 251       1.425 -14.552 -24.714  1.00 66.93           H
ATOM   3789 2HB  LYS A 251       0.595 -13.041 -24.404  1.00 66.93           H
ATOM   3790  CG  LYS A 251       2.554 -13.164 -23.510  1.00 66.93           C
ATOM   3791 1HG  LYS A 251       2.353 -12.287 -22.895  1.00 66.93           H
ATOM   3792 2HG  LYS A 251       3.111 -13.867 -22.891  1.00 66.93           H
ATOM   3793  CD  LYS A 251       3.399 -12.761 -24.720  1.00 66.93           C
ATOM   3794 1HD  LYS A 251       3.440 -13.587 -25.431  1.00 66.93           H
ATOM   3795 2HD  LYS A 251       2.930 -11.922 -25.234  1.00 66.93           H
ATOM   3796  CE  LYS A 251       4.818 -12.377 -24.295  1.00 66.93           C
ATOM   3797 1HE  LYS A 251       4.803 -11.411 -23.790  1.00 66.93           H
ATOM   3798 2HE  LYS A 251       5.199 -13.105 -23.579  1.00 66.93           H
ATOM   3799  NZ  LYS A 251       5.713 -12.314 -25.472  1.00 66.93           N
ATOM   3800 1HZ  LYS A 251       6.672 -12.205 -25.162  1.00 66.93           H
ATOM   3801 2HZ  LYS A 251       5.626 -13.170 -26.008  1.00 66.93           H
ATOM   3802 3HZ  LYS A 251       5.453 -11.524 -26.053  1.00 66.93           H
ATOM   3803  HN  LYS A 251      -0.741 -15.278 -24.202  1.00 66.93           H
ATOM   3804  N   ALA A 252      -1.204 -12.830 -22.233  1.00 65.75           N
ATOM   3805  CA  ALA A 252      -1.872 -11.815 -21.437  1.00 65.75           C
ATOM   3806  C   ALA A 252      -2.352 -12.437 -20.124  1.00 65.75           C
ATOM   3807  O   ALA A 252      -2.321 -11.789 -19.079  1.00 65.75           O
ATOM   3808  HA  ALA A 252      -1.144 -11.034 -21.215  1.00 65.75           H
ATOM   3809  CB  ALA A 252      -3.019 -11.204 -22.246  1.00 65.75           C
ATOM   3810 1HB  ALA A 252      -2.622 -10.750 -23.153  1.00 65.75           H
ATOM   3811 2HB  ALA A 252      -3.732 -11.985 -22.512  1.00 65.75           H
ATOM   3812 3HB  ALA A 252      -3.520 -10.443 -21.648  1.00 65.75           H
ATOM   3813  HN  ALA A 252      -1.637 -13.031 -23.112  1.00 65.75           H
ATOM   3814  N   LEU A 253      -2.783 -13.686 -20.221  1.00 71.69           N
ATOM   3815  CA  LEU A 253      -3.279 -14.399 -19.056  1.00 71.69           C
ATOM   3816  C   LEU A 253      -2.139 -14.583 -18.052  1.00 71.69           C
ATOM   3817  O   LEU A 253      -2.306 -14.320 -16.862  1.00 71.69           O
ATOM   3818  HA  LEU A 253      -4.047 -13.777 -18.595  1.00 71.69           H
ATOM   3819  CB  LEU A 253      -3.948 -15.710 -19.474  1.00 71.69           C
ATOM   3820 1HB  LEU A 253      -4.506 -15.532 -20.393  1.00 71.69           H
ATOM   3821 2HB  LEU A 253      -3.167 -16.433 -19.710  1.00 71.69           H
ATOM   3822  CG  LEU A 253      -4.894 -16.337 -18.448  1.00 71.69           C
ATOM   3823  HG  LEU A 253      -4.471 -16.183 -17.455  1.00 71.69           H
ATOM   3824  CD1 LEU A 253      -6.260 -15.650 -18.470  1.00 71.69           C
ATOM   3825 1HD1 LEU A 253      -6.140 -14.593 -18.233  1.00 71.69           H
ATOM   3826 2HD1 LEU A 253      -6.702 -15.752 -19.461  1.00 71.69           H
ATOM   3827 3HD1 LEU A 253      -6.913 -16.116 -17.732  1.00 71.69           H
ATOM   3828  CD2 LEU A 253      -5.008 -17.848 -18.661  1.00 71.69           C
ATOM   3829 1HD2 LEU A 253      -5.395 -18.046 -19.660  1.00 71.69           H
ATOM   3830 2HD2 LEU A 253      -4.024 -18.306 -18.555  1.00 71.69           H
ATOM   3831 3HD2 LEU A 253      -5.686 -18.269 -17.919  1.00 71.69           H
ATOM   3832  HN  LEU A 253      -2.798 -14.208 -21.073  1.00 71.69           H
ATOM   3833  N   LYS A 254      -1.005 -15.033 -18.569  1.00 74.36           N
ATOM   3834  CA  LYS A 254       0.152 -15.288 -17.728  1.00 74.36           C
ATOM   3835  C   LYS A 254       0.522 -14.008 -16.977  1.00 74.36           C
ATOM   3836  O   LYS A 254       0.717 -14.031 -15.762  1.00 74.36           O
ATOM   3837  HA  LYS A 254      -0.135 -16.046 -16.999  1.00 74.36           H
ATOM   3838  CB  LYS A 254       1.299 -15.869 -18.557  1.00 74.36           C
ATOM   3839 1HB  LYS A 254       0.945 -16.732 -19.121  1.00 74.36           H
ATOM   3840 2HB  LYS A 254       1.637 -15.131 -19.284  1.00 74.36           H
ATOM   3841  CG  LYS A 254       2.468 -16.283 -17.661  1.00 74.36           C
ATOM   3842 1HG  LYS A 254       2.881 -15.403 -17.166  1.00 74.36           H
ATOM   3843 2HG  LYS A 254       2.111 -16.951 -16.877  1.00 74.36           H
ATOM   3844  CD  LYS A 254       3.562 -16.978 -18.473  1.00 74.36           C
ATOM   3845 1HD  LYS A 254       3.149 -17.855 -18.971  1.00 74.36           H
ATOM   3846 2HD  LYS A 254       3.922 -16.308 -19.253  1.00 74.36           H
ATOM   3847  CE  LYS A 254       4.729 -17.397 -17.576  1.00 74.36           C
ATOM   3848 1HE  LYS A 254       5.212 -16.513 -17.160  1.00 74.36           H
ATOM   3849 2HE  LYS A 254       4.356 -17.982 -16.734  1.00 74.36           H
ATOM   3850  NZ  LYS A 254       5.712 -18.194 -18.343  1.00 74.36           N
ATOM   3851 1HZ  LYS A 254       6.488 -18.444 -17.740  1.00 74.36           H
ATOM   3852 2HZ  LYS A 254       5.268 -19.036 -18.690  1.00 74.36           H
ATOM   3853 3HZ  LYS A 254       6.055 -17.646 -19.124  1.00 74.36           H
ATOM   3854  HN  LYS A 254      -0.871 -15.223 -19.542  1.00 74.36           H
ATOM   3855  N   VAL A 255       0.609 -12.921 -17.730  1.00 72.27           N
ATOM   3856  CA  VAL A 255       0.938 -11.631 -17.148  1.00 72.27           C
ATOM   3857  C   VAL A 255      -0.001 -11.352 -15.973  1.00 72.27           C
ATOM   3858  O   VAL A 255       0.445 -10.959 -14.896  1.00 72.27           O
ATOM   3859  HA  VAL A 255       1.960 -11.691 -16.774  1.00 72.27           H
ATOM   3860  CB  VAL A 255       0.890 -10.544 -18.224  1.00 72.27           C
ATOM   3861  HB  VAL A 255      -0.082 -10.602 -18.715  1.00 72.27           H
ATOM   3862  CG1 VAL A 255       1.021  -9.152 -17.603  1.00 72.27           C
ATOM   3863 1HG1 VAL A 255       0.202  -8.988 -16.903  1.00 72.27           H
ATOM   3864 2HG1 VAL A 255       1.971  -9.079 -17.074  1.00 72.27           H
ATOM   3865 3HG1 VAL A 255       0.983  -8.399 -18.389  1.00 72.27           H
ATOM   3866  CG2 VAL A 255       1.967 -10.775 -19.285  1.00 72.27           C
ATOM   3867 1HG2 VAL A 255       2.950 -10.758 -18.815  1.00 72.27           H
ATOM   3868 2HG2 VAL A 255       1.808 -11.744 -19.760  1.00 72.27           H
ATOM   3869 3HG2 VAL A 255       1.910  -9.988 -20.038  1.00 72.27           H
ATOM   3870  HN  VAL A 255       0.458 -12.913 -18.719  1.00 72.27           H
ATOM   3871  N   THR A 256      -1.285 -11.565 -16.220  1.00 72.11           N
ATOM   3872  CA  THR A 256      -2.308 -11.156 -15.272  1.00 72.11           C
ATOM   3873  C   THR A 256      -2.195 -11.971 -13.982  1.00 72.11           C
ATOM   3874  O   THR A 256      -2.261 -11.417 -12.885  1.00 72.11           O
ATOM   3875  HA  THR A 256      -2.134 -10.113 -15.007  1.00 72.11           H
ATOM   3876  CB  THR A 256      -3.669 -11.289 -15.958  1.00 72.11           C
ATOM   3877  HB  THR A 256      -3.869 -12.326 -16.228  1.00 72.11           H
ATOM   3878  OG1 THR A 256      -3.600 -10.372 -17.046  1.00 72.11           O
ATOM   3879  HG1 THR A 256      -3.615 -10.869 -17.914  1.00 72.11           H
ATOM   3880  CG2 THR A 256      -4.814 -10.757 -15.094  1.00 72.11           C
ATOM   3881 1HG2 THR A 256      -4.648  -9.701 -14.880  1.00 72.11           H
ATOM   3882 2HG2 THR A 256      -4.854 -11.316 -14.159  1.00 72.11           H
ATOM   3883 3HG2 THR A 256      -5.757 -10.875 -15.627  1.00 72.11           H
ATOM   3884  HN  THR A 256      -1.630 -12.008 -17.048  1.00 72.11           H
ATOM   3885  N   ILE A 257      -2.027 -13.274 -14.155  1.00 76.47           N
ATOM   3886  CA  ILE A 257      -1.939 -14.175 -13.019  1.00 76.47           C
ATOM   3887  C   ILE A 257      -0.728 -13.795 -12.164  1.00 76.47           C
ATOM   3888  O   ILE A 257      -0.821 -13.742 -10.939  1.00 76.47           O
ATOM   3889  HA  ILE A 257      -2.841 -14.037 -12.421  1.00 76.47           H
ATOM   3890  CB  ILE A 257      -1.927 -15.631 -13.489  1.00 76.47           C
ATOM   3891  HB  ILE A 257      -1.182 -15.729 -14.278  1.00 76.47           H
ATOM   3892  CG1 ILE A 257      -3.278 -16.024 -14.091  1.00 76.47           C
ATOM   3893 1HG1 ILE A 257      -4.024 -16.099 -13.300  1.00 76.47           H
ATOM   3894 2HG1 ILE A 257      -3.615 -15.246 -14.775  1.00 76.47           H
ATOM   3895  CG2 ILE A 257      -1.510 -16.570 -12.355  1.00 76.47           C
ATOM   3896 1HG2 ILE A 257      -0.509 -16.305 -12.013  1.00 76.47           H
ATOM   3897 2HG2 ILE A 257      -2.213 -16.476 -11.528  1.00 76.47           H
ATOM   3898 3HG2 ILE A 257      -1.510 -17.598 -12.717  1.00 76.47           H
ATOM   3899  CD1 ILE A 257      -3.179 -17.357 -14.834  1.00 76.47           C
ATOM   3900 1HD1 ILE A 257      -2.450 -17.271 -15.640  1.00 76.47           H
ATOM   3901 2HD1 ILE A 257      -2.865 -18.138 -14.141  1.00 76.47           H
ATOM   3902 3HD1 ILE A 257      -4.153 -17.613 -15.252  1.00 76.47           H
ATOM   3903  HN  ILE A 257      -1.952 -13.714 -15.050  1.00 76.47           H
ATOM   3904  N   THR A 258       0.379 -13.540 -12.845  1.00 79.31           N
ATOM   3905  CA  THR A 258       1.624 -13.234 -12.161  1.00 79.31           C
ATOM   3906  C   THR A 258       1.439 -12.037 -11.226  1.00 79.31           C
ATOM   3907  O   THR A 258       1.861 -12.076 -10.071  1.00 79.31           O
ATOM   3908  HA  THR A 258       1.893 -14.087 -11.539  1.00 79.31           H
ATOM   3909  CB  THR A 258       2.705 -13.014 -13.222  1.00 79.31           C
ATOM   3910  HB  THR A 258       2.451 -12.173 -13.868  1.00 79.31           H
ATOM   3911  OG1 THR A 258       2.816 -14.277 -13.872  1.00 79.31           O
ATOM   3912  HG1 THR A 258       2.130 -14.351 -14.596  1.00 79.31           H
ATOM   3913  CG2 THR A 258       4.089 -12.787 -12.610  1.00 79.31           C
ATOM   3914 1HG2 THR A 258       4.371 -13.657 -12.018  1.00 79.31           H
ATOM   3915 2HG2 THR A 258       4.062 -11.905 -11.970  1.00 79.31           H
ATOM   3916 3HG2 THR A 258       4.818 -12.636 -13.406  1.00 79.31           H
ATOM   3917  HN  THR A 258       0.435 -13.540 -13.844  1.00 79.31           H
ATOM   3918  N   VAL A 259       0.807 -11.002 -11.759  1.00 74.47           N
ATOM   3919  CA  VAL A 259       0.638  -9.765 -11.016  1.00 74.47           C
ATOM   3920  C   VAL A 259      -0.229 -10.029  -9.784  1.00 74.47           C
ATOM   3921  O   VAL A 259       0.083  -9.562  -8.690  1.00 74.47           O
ATOM   3922  HA  VAL A 259       1.626  -9.441 -10.688  1.00 74.47           H
ATOM   3923  CB  VAL A 259       0.063  -8.680 -11.930  1.00 74.47           C
ATOM   3924  HB  VAL A 259      -0.843  -9.075 -12.390  1.00 74.47           H
ATOM   3925  CG1 VAL A 259      -0.321  -7.435 -11.128  1.00 74.47           C
ATOM   3926 1HG1 VAL A 259      -1.072  -7.700 -10.384  1.00 74.47           H
ATOM   3927 2HG1 VAL A 259       0.562  -7.038 -10.628  1.00 74.47           H
ATOM   3928 3HG1 VAL A 259      -0.727  -6.680 -11.802  1.00 74.47           H
ATOM   3929  CG2 VAL A 259       1.045  -8.330 -13.050  1.00 74.47           C
ATOM   3930 1HG2 VAL A 259       1.975  -7.964 -12.616  1.00 74.47           H
ATOM   3931 2HG2 VAL A 259       1.247  -9.219 -13.647  1.00 74.47           H
ATOM   3932 3HG2 VAL A 259       0.611  -7.557 -13.684  1.00 74.47           H
ATOM   3933  HN  VAL A 259       0.416 -10.999 -12.680  1.00 74.47           H
ATOM   3934  N   LEU A 260      -1.300 -10.778 -10.003  1.00 75.67           N
ATOM   3935  CA  LEU A 260      -2.232 -11.083  -8.931  1.00 75.67           C
ATOM   3936  C   LEU A 260      -1.496 -11.838  -7.821  1.00 75.67           C
ATOM   3937  O   LEU A 260      -1.628 -11.502  -6.645  1.00 75.67           O
ATOM   3938  HA  LEU A 260      -2.587 -10.135  -8.527  1.00 75.67           H
ATOM   3939  CB  LEU A 260      -3.451 -11.828  -9.477  1.00 75.67           C
ATOM   3940 1HB  LEU A 260      -3.973 -11.171 -10.172  1.00 75.67           H
ATOM   3941 2HB  LEU A 260      -3.101 -12.686 -10.051  1.00 75.67           H
ATOM   3942  CG  LEU A 260      -4.457 -12.323  -8.435  1.00 75.67           C
ATOM   3943  HG  LEU A 260      -3.934 -12.980  -7.740  1.00 75.67           H
ATOM   3944  CD1 LEU A 260      -5.018 -11.157  -7.618  1.00 75.67           C
ATOM   3945 1HD1 LEU A 260      -4.203 -10.648  -7.103  1.00 75.67           H
ATOM   3946 2HD1 LEU A 260      -5.521 -10.456  -8.284  1.00 75.67           H
ATOM   3947 3HD1 LEU A 260      -5.731 -11.536  -6.886  1.00 75.67           H
ATOM   3948  CD2 LEU A 260      -5.565 -13.149  -9.091  1.00 75.67           C
ATOM   3949 1HD2 LEU A 260      -6.092 -12.535  -9.822  1.00 75.67           H
ATOM   3950 2HD2 LEU A 260      -5.127 -14.012  -9.591  1.00 75.67           H
ATOM   3951 3HD2 LEU A 260      -6.266 -13.488  -8.329  1.00 75.67           H
ATOM   3952  HN  LEU A 260      -1.534 -11.173 -10.891  1.00 75.67           H
ATOM   3953  N   THR A 261      -0.738 -12.843  -8.234  1.00 83.85           N
ATOM   3954  CA  THR A 261      -0.075 -13.719  -7.285  1.00 83.85           C
ATOM   3955  C   THR A 261       0.910 -12.925  -6.424  1.00 83.85           C
ATOM   3956  O   THR A 261       0.984 -13.127  -5.213  1.00 83.85           O
ATOM   3957  HA  THR A 261      -0.827 -14.131  -6.612  1.00 83.85           H
ATOM   3958  CB  THR A 261       0.584 -14.855  -8.070  1.00 83.85           C
ATOM   3959  HB  THR A 261       1.341 -14.468  -8.752  1.00 83.85           H
ATOM   3960  OG1 THR A 261      -0.509 -15.532  -8.684  1.00 83.85           O
ATOM   3961  HG1 THR A 261      -0.719 -15.112  -9.567  1.00 83.85           H
ATOM   3962  CG2 THR A 261       1.212 -15.911  -7.158  1.00 83.85           C
ATOM   3963 1HG2 THR A 261       0.441 -16.346  -6.522  1.00 83.85           H
ATOM   3964 2HG2 THR A 261       1.976 -15.445  -6.536  1.00 83.85           H
ATOM   3965 3HG2 THR A 261       1.665 -16.694  -7.766  1.00 83.85           H
ATOM   3966  HN  THR A 261      -0.575 -13.061  -9.197  1.00 83.85           H
ATOM   3967  N   VAL A 262       1.641 -12.038  -7.083  1.00 82.92           N
ATOM   3968  CA  VAL A 262       2.658 -11.254  -6.404  1.00 82.92           C
ATOM   3969  C   VAL A 262       1.996 -10.380  -5.337  1.00 82.92           C
ATOM   3970  O   VAL A 262       2.502 -10.263  -4.223  1.00 82.92           O
ATOM   3971  HA  VAL A 262       3.337 -11.952  -5.913  1.00 82.92           H
ATOM   3972  CB  VAL A 262       3.464 -10.447  -7.423  1.00 82.92           C
ATOM   3973  HB  VAL A 262       2.759  -9.905  -8.054  1.00 82.92           H
ATOM   3974  CG1 VAL A 262       4.356  -9.418  -6.726  1.00 82.92           C
ATOM   3975 1HG1 VAL A 262       3.737  -8.732  -6.148  1.00 82.92           H
ATOM   3976 2HG1 VAL A 262       5.050  -9.931  -6.059  1.00 82.92           H
ATOM   3977 3HG1 VAL A 262       4.918  -8.858  -7.473  1.00 82.92           H
ATOM   3978  CG2 VAL A 262       4.290 -11.368  -8.323  1.00 82.92           C
ATOM   3979 1HG2 VAL A 262       4.981 -11.949  -7.713  1.00 82.92           H
ATOM   3980 2HG2 VAL A 262       3.624 -12.044  -8.860  1.00 82.92           H
ATOM   3981 3HG2 VAL A 262       4.852 -10.768  -9.039  1.00 82.92           H
ATOM   3982  HN  VAL A 262       1.547 -11.852  -8.061  1.00 82.92           H
ATOM   3983  N   PHE A 263       0.873  -9.788  -5.718  1.00 78.03           N
ATOM   3984  CA  PHE A 263       0.146  -8.911  -4.815  1.00 78.03           C
ATOM   3985  C   PHE A 263      -0.351  -9.678  -3.588  1.00 78.03           C
ATOM   3986  O   PHE A 263      -0.122  -9.259  -2.455  1.00 78.03           O
ATOM   3987  HA  PHE A 263       0.837  -8.130  -4.498  1.00 78.03           H
ATOM   3988  CB  PHE A 263      -1.059  -8.373  -5.588  1.00 78.03           C
ATOM   3989 1HB  PHE A 263      -0.704  -7.835  -6.467  1.00 78.03           H
ATOM   3990 2HB  PHE A 263      -1.653  -9.213  -5.947  1.00 78.03           H
ATOM   3991  CG  PHE A 263      -1.959  -7.444  -4.770  1.00 78.03           C
ATOM   3992  CD1 PHE A 263      -2.992  -7.958  -4.051  1.00 78.03           C
ATOM   3993  HD1 PHE A 263      -3.180  -9.032  -4.058  1.00 78.03           H
ATOM   3994  CD2 PHE A 263      -1.725  -6.104  -4.762  1.00 78.03           C
ATOM   3995  HD2 PHE A 263      -0.897  -5.692  -5.339  1.00 78.03           H
ATOM   3996  CE1 PHE A 263      -3.827  -7.096  -3.292  1.00 78.03           C
ATOM   3997  HE1 PHE A 263      -4.656  -7.509  -2.716  1.00 78.03           H
ATOM   3998  CE2 PHE A 263      -2.560  -5.242  -4.003  1.00 78.03           C
ATOM   3999  HE2 PHE A 263      -2.373  -4.169  -3.997  1.00 78.03           H
ATOM   4000  CZ  PHE A 263      -3.594  -5.757  -3.284  1.00 78.03           C
ATOM   4001  HZ  PHE A 263      -4.235  -5.095  -2.701  1.00 78.03           H
ATOM   4002  HN  PHE A 263       0.460  -9.899  -6.622  1.00 78.03           H
ATOM   4003  N   VAL A 264      -1.023 -10.788  -3.856  1.00 83.45           N
ATOM   4004  CA  VAL A 264      -1.652 -11.556  -2.795  1.00 83.45           C
ATOM   4005  C   VAL A 264      -0.584 -12.014  -1.800  1.00 83.45           C
ATOM   4006  O   VAL A 264      -0.760 -11.884  -0.590  1.00 83.45           O
ATOM   4007  HA  VAL A 264      -2.350 -10.896  -2.280  1.00 83.45           H
ATOM   4008  CB  VAL A 264      -2.450 -12.717  -3.392  1.00 83.45           C
ATOM   4009  HB  VAL A 264      -1.789 -13.270  -4.060  1.00 83.45           H
ATOM   4010  CG1 VAL A 264      -2.923 -13.677  -2.299  1.00 83.45           C
ATOM   4011 1HG1 VAL A 264      -2.059 -14.082  -1.772  1.00 83.45           H
ATOM   4012 2HG1 VAL A 264      -3.560 -13.141  -1.595  1.00 83.45           H
ATOM   4013 3HG1 VAL A 264      -3.487 -14.493  -2.751  1.00 83.45           H
ATOM   4014  CG2 VAL A 264      -3.630 -12.204  -4.219  1.00 83.45           C
ATOM   4015 1HG2 VAL A 264      -4.292 -11.616  -3.582  1.00 83.45           H
ATOM   4016 2HG2 VAL A 264      -3.260 -11.579  -5.032  1.00 83.45           H
ATOM   4017 3HG2 VAL A 264      -4.180 -13.049  -4.632  1.00 83.45           H
ATOM   4018  HN  VAL A 264      -1.141 -11.162  -4.776  1.00 83.45           H
ATOM   4019  N   LEU A 265       0.502 -12.542  -2.348  1.00 88.91           N
ATOM   4020  CA  LEU A 265       1.531 -13.156  -1.527  1.00 88.91           C
ATOM   4021  C   LEU A 265       2.188 -12.085  -0.654  1.00 88.91           C
ATOM   4022  O   LEU A 265       2.660 -12.378   0.444  1.00 88.91           O
ATOM   4023  HA  LEU A 265       1.041 -13.880  -0.875  1.00 88.91           H
ATOM   4024  CB  LEU A 265       2.521 -13.931  -2.399  1.00 88.91           C
ATOM   4025 1HB  LEU A 265       2.861 -13.273  -3.199  1.00 88.91           H
ATOM   4026 2HB  LEU A 265       3.394 -14.175  -1.794  1.00 88.91           H
ATOM   4027  CG  LEU A 265       1.994 -15.222  -3.028  1.00 88.91           C
ATOM   4028  HG  LEU A 265       1.130 -14.974  -3.645  1.00 88.91           H
ATOM   4029  CD1 LEU A 265       3.041 -15.851  -3.949  1.00 88.91           C
ATOM   4030 1HD1 LEU A 265       3.291 -15.151  -4.746  1.00 88.91           H
ATOM   4031 2HD1 LEU A 265       3.938 -16.083  -3.374  1.00 88.91           H
ATOM   4032 3HD1 LEU A 265       2.640 -16.767  -4.382  1.00 88.91           H
ATOM   4033  CD2 LEU A 265       1.515 -16.199  -1.952  1.00 88.91           C
ATOM   4034 1HD2 LEU A 265       2.345 -16.446  -1.290  1.00 88.91           H
ATOM   4035 2HD2 LEU A 265       0.713 -15.739  -1.374  1.00 88.91           H
ATOM   4036 3HD2 LEU A 265       1.145 -17.109  -2.427  1.00 88.91           H
ATOM   4037  HN  LEU A 265       0.683 -12.553  -3.331  1.00 88.91           H
ATOM   4038  N   SER A 266       2.197 -10.867  -1.174  1.00 87.67           N
ATOM   4039  CA  SER A 266       2.877  -9.772  -0.503  1.00 87.67           C
ATOM   4040  C   SER A 266       1.964  -9.161   0.562  1.00 87.67           C
ATOM   4041  O   SER A 266       2.419  -8.819   1.652  1.00 87.67           O
ATOM   4042  HA  SER A 266       3.758 -10.219  -0.042  1.00 87.67           H
ATOM   4043  CB  SER A 266       3.315  -8.701  -1.504  1.00 87.67           C
ATOM   4044 1HB  SER A 266       3.783  -7.874  -0.969  1.00 87.67           H
ATOM   4045 2HB  SER A 266       4.070  -9.115  -2.173  1.00 87.67           H
ATOM   4046  OG  SER A 266       2.221  -8.208  -2.272  1.00 87.67           O
ATOM   4047  HG  SER A 266       2.139  -8.727  -3.123  1.00 87.67           H
ATOM   4048  HN  SER A 266       1.751 -10.623  -2.035  1.00 87.67           H
ATOM   4049  N   GLN A 267       0.692  -9.044   0.209  1.00 86.22           N
ATOM   4050  CA  GLN A 267      -0.233  -8.248   0.997  1.00 86.22           C
ATOM   4051  C   GLN A 267      -0.965  -9.132   2.009  1.00 86.22           C
ATOM   4052  O   GLN A 267      -1.292  -8.684   3.107  1.00 86.22           O
ATOM   4053  HA  GLN A 267       0.386  -7.520   1.521  1.00 86.22           H
ATOM   4054  CB  GLN A 267      -1.224  -7.508   0.096  1.00 86.22           C
ATOM   4055 1HB  GLN A 267      -1.781  -8.227  -0.505  1.00 86.22           H
ATOM   4056 2HB  GLN A 267      -1.950  -6.975   0.710  1.00 86.22           H
ATOM   4057  CG  GLN A 267      -0.500  -6.520  -0.821  1.00 86.22           C
ATOM   4058 1HG  GLN A 267       0.192  -7.059  -1.468  1.00 86.22           H
ATOM   4059 2HG  GLN A 267      -1.222  -6.024  -1.469  1.00 86.22           H
ATOM   4060  CD  GLN A 267       0.265  -5.475  -0.006  1.00 86.22           C
ATOM   4061  OE1 GLN A 267      -0.220  -4.941   0.978  1.00 86.22           O
ATOM   4062  NE2 GLN A 267       1.484  -5.215  -0.468  1.00 86.22           N
ATOM   4063 1HE2 GLN A 267       1.823  -5.690  -1.281  1.00 86.22           H
ATOM   4064 2HE2 GLN A 267       2.063  -4.546  -0.003  1.00 86.22           H
ATOM   4065  HN  GLN A 267       0.293  -9.481  -0.598  1.00 86.22           H
ATOM   4066  N   PHE A 268      -1.201 -10.371   1.603  1.00 88.74           N
ATOM   4067  CA  PHE A 268      -2.052 -11.262   2.373  1.00 88.74           C
ATOM   4068  C   PHE A 268      -1.513 -11.443   3.793  1.00 88.74           C
ATOM   4069  O   PHE A 268      -2.237 -11.239   4.766  1.00 88.74           O
ATOM   4070  HA  PHE A 268      -3.041 -10.805   2.417  1.00 88.74           H
ATOM   4071  CB  PHE A 268      -2.044 -12.615   1.660  1.00 88.74           C
ATOM   4072 1HB  PHE A 268      -2.385 -12.476   0.634  1.00 88.74           H
ATOM   4073 2HB  PHE A 268      -1.019 -12.981   1.608  1.00 88.74           H
ATOM   4074  CG  PHE A 268      -2.916 -13.678   2.332  1.00 88.74           C
ATOM   4075  CD1 PHE A 268      -2.339 -14.661   3.074  1.00 88.74           C
ATOM   4076  HD1 PHE A 268      -1.256 -14.691   3.190  1.00 88.74           H
ATOM   4077  CD2 PHE A 268      -4.268 -13.640   2.187  1.00 88.74           C
ATOM   4078  HD2 PHE A 268      -4.730 -12.852   1.593  1.00 88.74           H
ATOM   4079  CE1 PHE A 268      -3.148 -15.647   3.698  1.00 88.74           C
ATOM   4080  HE1 PHE A 268      -2.686 -16.435   4.293  1.00 88.74           H
ATOM   4081  CE2 PHE A 268      -5.077 -14.626   2.812  1.00 88.74           C
ATOM   4082  HE2 PHE A 268      -6.160 -14.595   2.696  1.00 88.74           H
ATOM   4083  CZ  PHE A 268      -4.500 -15.608   3.554  1.00 88.74           C
ATOM   4084  HZ  PHE A 268      -5.121 -16.365   4.033  1.00 88.74           H
ATOM   4085  HN  PHE A 268      -0.822 -10.767   0.766  1.00 88.74           H
ATOM   4086  N   PRO A 269      -0.238 -11.829   3.937  1.00 93.28           N
ATOM   4087  CA  PRO A 269       0.306 -12.155   5.258  1.00 93.28           C
ATOM   4088  C   PRO A 269       0.079 -11.041   6.267  1.00 93.28           C
ATOM   4089  O   PRO A 269      -0.315 -11.299   7.403  1.00 93.28           O
ATOM   4090  HA  PRO A 269      -0.208 -13.023   5.671  1.00 93.28           H
ATOM   4091  CB  PRO A 269       1.795 -12.383   4.989  1.00 93.28           C
ATOM   4092 1HB  PRO A 269       2.372 -11.468   5.123  1.00 93.28           H
ATOM   4093 2HB  PRO A 269       2.216 -13.126   5.667  1.00 93.28           H
ATOM   4094  CG  PRO A 269       1.824 -12.861   3.542  1.00 93.28           C
ATOM   4095 1HG  PRO A 269       2.809 -12.731   3.093  1.00 93.28           H
ATOM   4096 2HG  PRO A 269       1.588 -13.922   3.462  1.00 93.28           H
ATOM   4097  CD  PRO A 269       0.772 -11.989   2.876  1.00 93.28           C
ATOM   4098 1HD  PRO A 269       1.181 -11.028   2.565  1.00 93.28           H
ATOM   4099 2HD  PRO A 269       0.361 -12.462   1.984  1.00 93.28           H
ATOM   4100  N   TYR A 270       0.336  -9.821   5.820  1.00 91.63           N
ATOM   4101  CA  TYR A 270       0.239  -8.667   6.698  1.00 91.63           C
ATOM   4102  C   TYR A 270      -1.198  -8.465   7.182  1.00 91.63           C
ATOM   4103  O   TYR A 270      -1.430  -8.210   8.362  1.00 91.63           O
ATOM   4104  HA  TYR A 270       0.883  -8.845   7.560  1.00 91.63           H
ATOM   4105  CB  TYR A 270       0.656  -7.460   5.855  1.00 91.63           C
ATOM   4106 1HB  TYR A 270       1.718  -7.538   5.627  1.00 91.63           H
ATOM   4107 2HB  TYR A 270       0.122  -7.491   4.905  1.00 91.63           H
ATOM   4108  CG  TYR A 270       0.391  -6.111   6.527  1.00 91.63           C
ATOM   4109  CD1 TYR A 270      -0.552  -5.251   6.002  1.00 91.63           C
ATOM   4110  HD1 TYR A 270      -1.109  -5.534   5.108  1.00 91.63           H
ATOM   4111  CD2 TYR A 270       1.096  -5.754   7.659  1.00 91.63           C
ATOM   4112  HD2 TYR A 270       1.841  -6.433   8.074  1.00 91.63           H
ATOM   4113  CE1 TYR A 270      -0.801  -3.982   6.634  1.00 91.63           C
ATOM   4114  HE1 TYR A 270      -1.543  -3.294   6.230  1.00 91.63           H
ATOM   4115  CE2 TYR A 270       0.847  -4.484   8.291  1.00 91.63           C
ATOM   4116  HE2 TYR A 270       1.396  -4.190   9.186  1.00 91.63           H
ATOM   4117  CZ  TYR A 270      -0.089  -3.661   7.748  1.00 91.63           C
ATOM   4118  OH  TYR A 270      -0.325  -2.462   8.345  1.00 91.63           O
ATOM   4119  HH  TYR A 270       0.087  -2.448   9.257  1.00 91.63           H
ATOM   4120  HN  TYR A 270       0.606  -9.614   4.879  1.00 91.63           H
ATOM   4121  N   ASN A 271      -2.127  -8.587   6.244  1.00 90.16           N
ATOM   4122  CA  ASN A 271      -3.526  -8.334   6.540  1.00 90.16           C
ATOM   4123  C   ASN A 271      -4.056  -9.433   7.463  1.00 90.16           C
ATOM   4124  O   ASN A 271      -4.997  -9.211   8.223  1.00 90.16           O
ATOM   4125  HA  ASN A 271      -3.546  -7.350   7.009  1.00 90.16           H
ATOM   4126  CB  ASN A 271      -4.369  -8.342   5.263  1.00 90.16           C
ATOM   4127 1HB  ASN A 271      -4.080  -9.186   4.638  1.00 90.16           H
ATOM   4128 2HB  ASN A 271      -5.420  -8.479   5.518  1.00 90.16           H
ATOM   4129  CG  ASN A 271      -4.194  -7.038   4.482  1.00 90.16           C
ATOM   4130  OD1 ASN A 271      -4.582  -5.966   4.917  1.00 90.16           O
ATOM   4131  ND2 ASN A 271      -3.589  -7.188   3.307  1.00 90.16           N
ATOM   4132 1HD2 ASN A 271      -3.295  -8.096   3.009  1.00 90.16           H
ATOM   4133 2HD2 ASN A 271      -3.428  -6.393   2.722  1.00 90.16           H
ATOM   4134  HN  ASN A 271      -1.936  -8.854   5.300  1.00 90.16           H
ATOM   4135  N   CYS A 272      -3.428 -10.596   7.366  1.00 93.19           N
ATOM   4136  CA  CYS A 272      -3.742 -11.693   8.265  1.00 93.19           C
ATOM   4137  C   CYS A 272      -3.449 -11.240   9.697  1.00 93.19           C
ATOM   4138  O   CYS A 272      -4.280 -11.411  10.588  1.00 93.19           O
ATOM   4139  HA  CYS A 272      -4.802 -11.910   8.137  1.00 93.19           H
ATOM   4140  CB  CYS A 272      -2.969 -12.963   7.900  1.00 93.19           C
ATOM   4141 1HB  CYS A 272      -1.909 -12.735   7.790  1.00 93.19           H
ATOM   4142 2HB  CYS A 272      -3.057 -13.695   8.703  1.00 93.19           H
ATOM   4143  SG  CYS A 272      -3.622 -13.665   6.341  1.00 93.19           S
ATOM   4144  HG  CYS A 272      -3.049 -12.774   5.537  1.00 93.19           H
ATOM   4145  HN  CYS A 272      -2.718 -10.794   6.690  1.00 93.19           H
ATOM   4146  N   ILE A 273      -2.266 -10.671   9.873  1.00 93.50           N
ATOM   4147  CA  ILE A 273      -1.836 -10.230  11.190  1.00 93.50           C
ATOM   4148  C   ILE A 273      -2.717  -9.064  11.645  1.00 93.50           C
ATOM   4149  O   ILE A 273      -3.083  -8.979  12.816  1.00 93.50           O
ATOM   4150  HA  ILE A 273      -1.983 -11.063  11.877  1.00 93.50           H
ATOM   4151  CB  ILE A 273      -0.341  -9.905  11.184  1.00 93.50           C
ATOM   4152  HB  ILE A 273      -0.158  -9.152  10.418  1.00 93.50           H
ATOM   4153  CG1 ILE A 273       0.486 -11.138  10.813  1.00 93.50           C
ATOM   4154 1HG1 ILE A 273       0.193 -11.492   9.825  1.00 93.50           H
ATOM   4155 2HG1 ILE A 273       1.541 -10.868  10.755  1.00 93.50           H
ATOM   4156  CG2 ILE A 273       0.095  -9.305  12.522  1.00 93.50           C
ATOM   4157 1HG2 ILE A 273      -0.462  -8.385  12.706  1.00 93.50           H
ATOM   4158 2HG2 ILE A 273      -0.106 -10.017  13.323  1.00 93.50           H
ATOM   4159 3HG2 ILE A 273       1.161  -9.083  12.491  1.00 93.50           H
ATOM   4160  CD1 ILE A 273       0.295 -12.256  11.839  1.00 93.50           C
ATOM   4161 1HD1 ILE A 273       0.612 -11.906  12.822  1.00 93.50           H
ATOM   4162 2HD1 ILE A 273      -0.757 -12.539  11.877  1.00 93.50           H
ATOM   4163 3HD1 ILE A 273       0.894 -13.120  11.551  1.00 93.50           H
ATOM   4164  HN  ILE A 273      -1.607 -10.510   9.138  1.00 93.50           H
ATOM   4165  N   LEU A 274      -3.031  -8.196  10.695  1.00 91.92           N
ATOM   4166  CA  LEU A 274      -3.857  -7.036  10.985  1.00 91.92           C
ATOM   4167  C   LEU A 274      -5.212  -7.502  11.523  1.00 91.92           C
ATOM   4168  O   LEU A 274      -5.783  -6.869  12.409  1.00 91.92           O
ATOM   4169  HA  LEU A 274      -3.355  -6.464  11.765  1.00 91.92           H
ATOM   4170  CB  LEU A 274      -3.962  -6.131   9.756  1.00 91.92           C
ATOM   4171 1HB  LEU A 274      -3.035  -6.216   9.187  1.00 91.92           H
ATOM   4172 2HB  LEU A 274      -4.762  -6.508   9.119  1.00 91.92           H
ATOM   4173  CG  LEU A 274      -4.224  -4.650  10.033  1.00 91.92           C
ATOM   4174  HG  LEU A 274      -4.734  -4.567  10.993  1.00 91.92           H
ATOM   4175  CD1 LEU A 274      -2.910  -3.874  10.152  1.00 91.92           C
ATOM   4176 1HD1 LEU A 274      -2.319  -4.283  10.970  1.00 91.92           H
ATOM   4177 2HD1 LEU A 274      -2.351  -3.961   9.220  1.00 91.92           H
ATOM   4178 3HD1 LEU A 274      -3.126  -2.823  10.349  1.00 91.92           H
ATOM   4179  CD2 LEU A 274      -5.151  -4.049   8.975  1.00 91.92           C
ATOM   4180 1HD2 LEU A 274      -4.690  -4.145   7.992  1.00 91.92           H
ATOM   4181 2HD2 LEU A 274      -6.103  -4.580   8.983  1.00 91.92           H
ATOM   4182 3HD2 LEU A 274      -5.321  -2.996   9.196  1.00 91.92           H
ATOM   4183  HN  LEU A 274      -2.732  -8.274   9.744  1.00 91.92           H
ATOM   4184  N   LEU A 275      -5.686  -8.606  10.964  1.00 93.94           N
ATOM   4185  CA  LEU A 275      -6.953  -9.175  11.390  1.00 93.94           C
ATOM   4186  C   LEU A 275      -6.850  -9.599  12.857  1.00 93.94           C
ATOM   4187  O   LEU A 275      -7.740  -9.310  13.655  1.00 93.94           O
ATOM   4188  HA  LEU A 275      -7.707  -8.392  11.309  1.00 93.94           H
ATOM   4189  CB  LEU A 275      -7.374 -10.308  10.452  1.00 93.94           C
ATOM   4190 1HB  LEU A 275      -7.491  -9.897   9.449  1.00 93.94           H
ATOM   4191 2HB  LEU A 275      -6.564 -11.036  10.406  1.00 93.94           H
ATOM   4192  CG  LEU A 275      -8.663 -11.043  10.824  1.00 93.94           C
ATOM   4193  HG  LEU A 275      -8.571 -11.395  11.852  1.00 93.94           H
ATOM   4194  CD1 LEU A 275      -9.867 -10.100  10.775  1.00 93.94           C
ATOM   4195 1HD1 LEU A 275      -9.716  -9.282  11.479  1.00 93.94           H
ATOM   4196 2HD1 LEU A 275      -9.973  -9.698   9.768  1.00 93.94           H
ATOM   4197 3HD1 LEU A 275     -10.769 -10.649  11.044  1.00 93.94           H
ATOM   4198  CD2 LEU A 275      -8.865 -12.277   9.942  1.00 93.94           C
ATOM   4199 1HD2 LEU A 275      -8.927 -11.970   8.898  1.00 93.94           H
ATOM   4200 2HD2 LEU A 275      -8.024 -12.958  10.071  1.00 93.94           H
ATOM   4201 3HD2 LEU A 275      -9.788 -12.781  10.228  1.00 93.94           H
ATOM   4202  HN  LEU A 275      -5.222  -9.108  10.234  1.00 93.94           H
ATOM   4203  N   VAL A 276      -5.755 -10.277  13.168  1.00 94.48           N
ATOM   4204  CA  VAL A 276      -5.528 -10.753  14.522  1.00 94.48           C
ATOM   4205  C   VAL A 276      -5.542  -9.563  15.485  1.00 94.48           C
ATOM   4206  O   VAL A 276      -6.190  -9.613  16.529  1.00 94.48           O
ATOM   4207  HA  VAL A 276      -6.351 -11.420  14.778  1.00 94.48           H
ATOM   4208  CB  VAL A 276      -4.228 -11.557  14.584  1.00 94.48           C
ATOM   4209  HB  VAL A 276      -3.430 -10.936  14.177  1.00 94.48           H
ATOM   4210  CG1 VAL A 276      -3.865 -11.902  16.029  1.00 94.48           C
ATOM   4211 1HG1 VAL A 276      -3.735 -10.983  16.601  1.00 94.48           H
ATOM   4212 2HG1 VAL A 276      -4.665 -12.496  16.473  1.00 94.48           H
ATOM   4213 3HG1 VAL A 276      -2.938 -12.474  16.044  1.00 94.48           H
ATOM   4214  CG2 VAL A 276      -4.324 -12.820  13.725  1.00 94.48           C
ATOM   4215 1HG2 VAL A 276      -5.139 -13.445  14.089  1.00 94.48           H
ATOM   4216 2HG2 VAL A 276      -4.514 -12.541  12.689  1.00 94.48           H
ATOM   4217 3HG2 VAL A 276      -3.387 -13.373  13.787  1.00 94.48           H
ATOM   4218  HN  VAL A 276      -5.031 -10.501  12.515  1.00 94.48           H
ATOM   4219  N   GLN A 277      -4.818  -8.522  15.099  1.00 92.85           N
ATOM   4220  CA  GLN A 277      -4.721  -7.331  15.925  1.00 92.85           C
ATOM   4221  C   GLN A 277      -6.105  -6.709  16.124  1.00 92.85           C
ATOM   4222  O   GLN A 277      -6.386  -6.137  17.176  1.00 92.85           O
ATOM   4223  HA  GLN A 277      -4.328  -7.674  16.882  1.00 92.85           H
ATOM   4224  CB  GLN A 277      -3.747  -6.320  15.316  1.00 92.85           C
ATOM   4225 1HB  GLN A 277      -3.959  -6.200  14.254  1.00 92.85           H
ATOM   4226 2HB  GLN A 277      -3.892  -5.345  15.782  1.00 92.85           H
ATOM   4227  CG  GLN A 277      -2.298  -6.772  15.505  1.00 92.85           C
ATOM   4228 1HG  GLN A 277      -2.092  -6.912  16.567  1.00 92.85           H
ATOM   4229 2HG  GLN A 277      -2.149  -7.737  15.022  1.00 92.85           H
ATOM   4230  CD  GLN A 277      -1.323  -5.747  14.922  1.00 92.85           C
ATOM   4231  OE1 GLN A 277      -1.652  -4.973  14.038  1.00 92.85           O
ATOM   4232  NE2 GLN A 277      -0.110  -5.785  15.464  1.00 92.85           N
ATOM   4233 1HE2 GLN A 277       0.095  -6.446  16.187  1.00 92.85           H
ATOM   4234 2HE2 GLN A 277       0.599  -5.153  15.150  1.00 92.85           H
ATOM   4235  HN  GLN A 277      -4.306  -8.485  14.241  1.00 92.85           H
ATOM   4236  N   THR A 278      -6.931  -6.842  15.097  1.00 93.37           N
ATOM   4237  CA  THR A 278      -8.273  -6.285  15.139  1.00 93.37           C
ATOM   4238  C   THR A 278      -9.134  -7.044  16.151  1.00 93.37           C
ATOM   4239  O   THR A 278      -9.845  -6.434  16.947  1.00 93.37           O
ATOM   4240  HA  THR A 278      -8.206  -5.254  15.486  1.00 93.37           H
ATOM   4241  CB  THR A 278      -8.840  -6.310  13.719  1.00 93.37           C
ATOM   4242  HB  THR A 278      -8.984  -7.334  13.375  1.00 93.37           H
ATOM   4243  OG1 THR A 278      -7.916  -5.532  12.962  1.00 93.37           O
ATOM   4244  HG1 THR A 278      -7.246  -6.129  12.521  1.00 93.37           H
ATOM   4245  CG2 THR A 278     -10.158  -5.542  13.601  1.00 93.37           C
ATOM   4246 1HG2 THR A 278      -9.998  -4.500  13.880  1.00 93.37           H
ATOM   4247 2HG2 THR A 278     -10.898  -5.986  14.266  1.00 93.37           H
ATOM   4248 3HG2 THR A 278     -10.517  -5.591  12.573  1.00 93.37           H
ATOM   4249  HN  THR A 278      -6.698  -7.318  14.249  1.00 93.37           H
ATOM   4250  N   ILE A 279      -9.041  -8.364  16.086  1.00 94.82           N
ATOM   4251  CA  ILE A 279      -9.818  -9.213  16.973  1.00 94.82           C
ATOM   4252  C   ILE A 279      -9.390  -8.959  18.420  1.00 94.82           C
ATOM   4253  O   ILE A 279     -10.231  -8.881  19.315  1.00 94.82           O
ATOM   4254  HA  ILE A 279     -10.864  -8.926  16.867  1.00 94.82           H
ATOM   4255  CB  ILE A 279      -9.705 -10.678  16.547  1.00 94.82           C
ATOM   4256  HB  ILE A 279      -8.647 -10.930  16.466  1.00 94.82           H
ATOM   4257  CG1 ILE A 279     -10.329 -10.898  15.167  1.00 94.82           C
ATOM   4258 1HG1 ILE A 279     -11.415 -10.871  15.247  1.00 94.82           H
ATOM   4259 2HG1 ILE A 279     -10.038 -10.087  14.500  1.00 94.82           H
ATOM   4260  CG2 ILE A 279     -10.310 -11.605  17.604  1.00 94.82           C
ATOM   4261 1HG2 ILE A 279      -9.781 -11.474  18.547  1.00 94.82           H
ATOM   4262 2HG2 ILE A 279     -11.363 -11.361  17.740  1.00 94.82           H
ATOM   4263 3HG2 ILE A 279     -10.216 -12.640  17.275  1.00 94.82           H
ATOM   4264  CD1 ILE A 279      -9.888 -12.237  14.573  1.00 94.82           C
ATOM   4265 1HD1 ILE A 279      -8.803 -12.251  14.472  1.00 94.82           H
ATOM   4266 2HD1 ILE A 279     -10.202 -13.047  15.232  1.00 94.82           H
ATOM   4267 3HD1 ILE A 279     -10.346 -12.368  13.593  1.00 94.82           H
ATOM   4268  HN  ILE A 279      -8.449  -8.852  15.445  1.00 94.82           H
ATOM   4269  N   ASP A 280      -8.084  -8.836  18.605  1.00 93.81           N
ATOM   4270  CA  ASP A 280      -7.530  -8.664  19.937  1.00 93.81           C
ATOM   4271  C   ASP A 280      -7.909  -7.280  20.467  1.00 93.81           C
ATOM   4272  O   ASP A 280      -8.124  -7.108  21.666  1.00 93.81           O
ATOM   4273  HA  ASP A 280      -7.958  -9.470  20.532  1.00 93.81           H
ATOM   4274  CB  ASP A 280      -6.003  -8.759  19.914  1.00 93.81           C
ATOM   4275 1HB  ASP A 280      -5.698  -9.657  19.377  1.00 93.81           H
ATOM   4276 2HB  ASP A 280      -5.590  -7.908  19.371  1.00 93.81           H
ATOM   4277  CG  ASP A 280      -5.434  -8.789  21.334  1.00 93.81           C
ATOM   4278  OD1 ASP A 280      -5.938  -9.612  22.129  1.00 93.81           O
ATOM   4279  OD2 ASP A 280      -4.509  -7.989  21.593  1.00 93.81           O
ATOM   4280  HN  ASP A 280      -7.411  -8.854  17.866  1.00 93.81           H
ATOM   4281  N   ALA A 281      -7.981  -6.328  19.548  1.00 91.89           N
ATOM   4282  CA  ALA A 281      -8.372  -4.974  19.902  1.00 91.89           C
ATOM   4283  C   ALA A 281      -9.781  -4.994  20.497  1.00 91.89           C
ATOM   4284  O   ALA A 281     -10.121  -4.150  21.325  1.00 91.89           O
ATOM   4285  HA  ALA A 281      -7.673  -4.613  20.656  1.00 91.89           H
ATOM   4286  CB  ALA A 281      -8.273  -4.075  18.668  1.00 91.89           C
ATOM   4287 1HB  ALA A 281      -7.246  -4.073  18.302  1.00 91.89           H
ATOM   4288 2HB  ALA A 281      -8.935  -4.453  17.889  1.00 91.89           H
ATOM   4289 3HB  ALA A 281      -8.566  -3.060  18.934  1.00 91.89           H
ATOM   4290  HN  ALA A 281      -7.777  -6.470  18.579  1.00 91.89           H
ATOM   4291  N   TYR A 282     -10.563  -5.966  20.052  1.00 90.58           N
ATOM   4292  CA  TYR A 282     -11.928  -6.107  20.531  1.00 90.58           C
ATOM   4293  C   TYR A 282     -11.986  -7.014  21.762  1.00 90.58           C
ATOM   4294  O   TYR A 282     -12.586  -6.655  22.774  1.00 90.58           O
ATOM   4295  HA  TYR A 282     -12.294  -5.117  20.801  1.00 90.58           H
ATOM   4296  CB  TYR A 282     -12.709  -6.764  19.391  1.00 90.58           C
ATOM   4297 1HB  TYR A 282     -12.569  -6.178  18.483  1.00 90.58           H
ATOM   4298 2HB  TYR A 282     -12.290  -7.752  19.200  1.00 90.58           H
ATOM   4299  CG  TYR A 282     -14.208  -6.905  19.664  1.00 90.58           C
ATOM   4300  CD1 TYR A 282     -14.731  -8.129  20.028  1.00 90.58           C
ATOM   4301  HD1 TYR A 282     -14.076  -8.995  20.122  1.00 90.58           H
ATOM   4302  CD2 TYR A 282     -15.037  -5.808  19.546  1.00 90.58           C
ATOM   4303  HD2 TYR A 282     -14.624  -4.841  19.258  1.00 90.58           H
ATOM   4304  CE1 TYR A 282     -16.141  -8.262  20.285  1.00 90.58           C
ATOM   4305  HE1 TYR A 282     -16.567  -9.223  20.574  1.00 90.58           H
ATOM   4306  CE2 TYR A 282     -16.447  -5.940  19.803  1.00 90.58           C
ATOM   4307  HE2 TYR A 282     -17.113  -5.082  19.713  1.00 90.58           H
ATOM   4308  CZ  TYR A 282     -16.930  -7.161  20.160  1.00 90.58           C
ATOM   4309  OH  TYR A 282     -18.262  -7.286  20.403  1.00 90.58           O
ATOM   4310  HH  TYR A 282     -18.713  -6.399  20.301  1.00 90.58           H
ATOM   4311  HN  TYR A 282     -10.279  -6.648  19.378  1.00 90.58           H
ATOM   4312  N   ALA A 283     -11.354  -8.171  21.635  1.00 92.44           N
ATOM   4313  CA  ALA A 283     -11.580  -9.254  22.577  1.00 92.44           C
ATOM   4314  C   ALA A 283     -10.513  -9.203  23.673  1.00 92.44           C
ATOM   4315  O   ALA A 283     -10.695  -9.771  24.748  1.00 92.44           O
ATOM   4316  HA  ALA A 283     -12.560  -9.102  23.029  1.00 92.44           H
ATOM   4317  CB  ALA A 283     -11.584 -10.589  21.829  1.00 92.44           C
ATOM   4318 1HB  ALA A 283     -12.378 -10.585  21.083  1.00 92.44           H
ATOM   4319 2HB  ALA A 283     -10.622 -10.732  21.336  1.00 92.44           H
ATOM   4320 3HB  ALA A 283     -11.753 -11.401  22.536  1.00 92.44           H
ATOM   4321  HN  ALA A 283     -10.699  -8.374  20.907  1.00 92.44           H
ATOM   4322  N   MET A 284      -9.423  -8.516  23.361  1.00 89.77           N
ATOM   4323  CA  MET A 284      -8.312  -8.414  24.291  1.00 89.77           C
ATOM   4324  C   MET A 284      -7.943  -9.786  24.859  1.00 89.77           C
ATOM   4325  O   MET A 284      -7.798  -9.942  26.070  1.00 89.77           O
ATOM   4326  HA  MET A 284      -7.479  -8.018  23.711  1.00 89.77           H
ATOM   4327  CB  MET A 284      -8.690  -7.472  25.437  1.00 89.77           C
ATOM   4328 1HB  MET A 284      -9.627  -7.800  25.887  1.00 89.77           H
ATOM   4329 2HB  MET A 284      -7.929  -7.517  26.215  1.00 89.77           H
ATOM   4330  CG  MET A 284      -8.833  -6.033  24.938  1.00 89.77           C
ATOM   4331 1HG  MET A 284      -7.866  -5.657  24.603  1.00 89.77           H
ATOM   4332 2HG  MET A 284      -9.502  -6.002  24.078  1.00 89.77           H
ATOM   4333  SD  MET A 284      -9.470  -4.995  26.244  1.00 89.77           S
ATOM   4334  CE  MET A 284     -11.204  -4.995  25.820  1.00 89.77           C
ATOM   4335 1HE  MET A 284     -11.334  -4.579  24.821  1.00 89.77           H
ATOM   4336 2HE  MET A 284     -11.584  -6.016  25.841  1.00 89.77           H
ATOM   4337 3HE  MET A 284     -11.754  -4.388  26.540  1.00 89.77           H
ATOM   4338  HN  MET A 284      -9.293  -8.037  22.493  1.00 89.77           H
ATOM   4339  N   PHE A 285      -7.803 -10.746  23.957  1.00 91.04           N
ATOM   4340  CA  PHE A 285      -7.626 -12.131  24.359  1.00 91.04           C
ATOM   4341  C   PHE A 285      -6.144 -12.463  24.543  1.00 91.04           C
ATOM   4342  O   PHE A 285      -5.802 -13.464  25.171  1.00 91.04           O
ATOM   4343  HA  PHE A 285      -8.147 -12.261  25.307  1.00 91.04           H
ATOM   4344  CB  PHE A 285      -8.195 -12.999  23.235  1.00 91.04           C
ATOM   4345 1HB  PHE A 285      -8.319 -14.018  23.603  1.00 91.04           H
ATOM   4346 2HB  PHE A 285      -9.188 -12.632  22.973  1.00 91.04           H
ATOM   4347  CG  PHE A 285      -7.330 -13.031  21.974  1.00 91.04           C
ATOM   4348  CD1 PHE A 285      -7.529 -12.114  20.989  1.00 91.04           C
ATOM   4349  HD1 PHE A 285      -8.306 -11.357  21.098  1.00 91.04           H
ATOM   4350  CD2 PHE A 285      -6.361 -13.975  21.837  1.00 91.04           C
ATOM   4351  HD2 PHE A 285      -6.201 -14.710  22.627  1.00 91.04           H
ATOM   4352  CE1 PHE A 285      -6.726 -12.144  19.818  1.00 91.04           C
ATOM   4353  HE1 PHE A 285      -6.886 -11.409  19.029  1.00 91.04           H
ATOM   4354  CE2 PHE A 285      -5.557 -14.004  20.667  1.00 91.04           C
ATOM   4355  HE2 PHE A 285      -4.781 -14.762  20.558  1.00 91.04           H
ATOM   4356  CZ  PHE A 285      -5.757 -13.088  19.682  1.00 91.04           C
ATOM   4357  HZ  PHE A 285      -5.140 -13.110  18.784  1.00 91.04           H
ATOM   4358  HN  PHE A 285      -7.810 -10.590  22.969  1.00 91.04           H
ATOM   4359  N   ILE A 286      -5.304 -11.604  23.984  1.00 91.59           N
ATOM   4360  CA  ILE A 286      -3.866 -11.782  24.097  1.00 91.59           C
ATOM   4361  C   ILE A 286      -3.380 -11.156  25.405  1.00 91.59           C
ATOM   4362  O   ILE A 286      -3.018  -9.981  25.438  1.00 91.59           O
ATOM   4363  HA  ILE A 286      -3.672 -12.854  24.134  1.00 91.59           H
ATOM   4364  CB  ILE A 286      -3.160 -11.237  22.854  1.00 91.59           C
ATOM   4365  HB  ILE A 286      -3.355 -10.166  22.792  1.00 91.59           H
ATOM   4366  CG1 ILE A 286      -3.722 -11.873  21.581  1.00 91.59           C
ATOM   4367 1HG1 ILE A 286      -3.438 -12.925  21.540  1.00 91.59           H
ATOM   4368 2HG1 ILE A 286      -4.811 -11.837  21.602  1.00 91.59           H
ATOM   4369  CG2 ILE A 286      -1.644 -11.414  22.963  1.00 91.59           C
ATOM   4370 1HG2 ILE A 286      -1.277 -10.877  23.837  1.00 91.59           H
ATOM   4371 2HG2 ILE A 286      -1.409 -12.474  23.062  1.00 91.59           H
ATOM   4372 3HG2 ILE A 286      -1.167 -11.018  22.066  1.00 91.59           H
ATOM   4373  CD1 ILE A 286      -3.206 -11.151  20.334  1.00 91.59           C
ATOM   4374 1HD1 ILE A 286      -3.513 -10.106  20.367  1.00 91.59           H
ATOM   4375 2HD1 ILE A 286      -2.118 -11.210  20.304  1.00 91.59           H
ATOM   4376 3HD1 ILE A 286      -3.621 -11.624  19.444  1.00 91.59           H
ATOM   4377  HN  ILE A 286      -5.591 -10.800  23.464  1.00 91.59           H
ATOM   4378  N   SER A 287      -3.387 -11.968  26.452  1.00 88.84           N
ATOM   4379  CA  SER A 287      -2.919 -11.518  27.752  1.00 88.84           C
ATOM   4380  C   SER A 287      -1.458 -11.925  27.951  1.00 88.84           C
ATOM   4381  O   SER A 287      -0.774 -11.390  28.823  1.00 88.84           O
ATOM   4382  HA  SER A 287      -3.015 -10.433  27.733  1.00 88.84           H
ATOM   4383  CB  SER A 287      -3.787 -12.086  28.877  1.00 88.84           C
ATOM   4384 1HB  SER A 287      -3.399 -11.750  29.838  1.00 88.84           H
ATOM   4385 2HB  SER A 287      -4.800 -11.694  28.787  1.00 88.84           H
ATOM   4386  OG  SER A 287      -3.826 -13.511  28.853  1.00 88.84           O
ATOM   4387  HG  SER A 287      -4.426 -13.848  29.579  1.00 88.84           H
ATOM   4388  HN  SER A 287      -3.705 -12.916  26.422  1.00 88.84           H
ATOM   4389  N   ASN A 288      -1.022 -12.869  27.129  1.00 92.34           N
ATOM   4390  CA  ASN A 288       0.300 -13.449  27.289  1.00 92.34           C
ATOM   4391  C   ASN A 288       1.326 -12.579  26.560  1.00 92.34           C
ATOM   4392  O   ASN A 288       1.209 -12.352  25.356  1.00 92.34           O
ATOM   4393  HA  ASN A 288       0.471 -13.480  28.366  1.00 92.34           H
ATOM   4394  CB  ASN A 288       0.361 -14.855  26.690  1.00 92.34           C
ATOM   4395 1HB  ASN A 288      -0.475 -15.449  27.060  1.00 92.34           H
ATOM   4396 2HB  ASN A 288       0.256 -14.797  25.607  1.00 92.34           H
ATOM   4397  CG  ASN A 288       1.680 -15.545  27.044  1.00 92.34           C
ATOM   4398  OD1 ASN A 288       2.736 -14.936  27.091  1.00 92.34           O
ATOM   4399  ND2 ASN A 288       1.561 -16.847  27.290  1.00 92.34           N
ATOM   4400 1HD2 ASN A 288       0.664 -17.286  27.234  1.00 92.34           H
ATOM   4401 2HD2 ASN A 288       2.367 -17.387  27.530  1.00 92.34           H
ATOM   4402  HN  ASN A 288      -1.555 -13.235  26.366  1.00 92.34           H
ATOM   4403  N   CYS A 289       2.308 -12.116  27.318  1.00 91.84           N
ATOM   4404  CA  CYS A 289       3.291 -11.187  26.786  1.00 91.84           C
ATOM   4405  C   CYS A 289       4.093 -11.907  25.700  1.00 91.84           C
ATOM   4406  O   CYS A 289       4.486 -11.297  24.707  1.00 91.84           O
ATOM   4407  HA  CYS A 289       2.735 -10.349  26.366  1.00 91.84           H
ATOM   4408  CB  CYS A 289       4.195 -10.628  27.886  1.00 91.84           C
ATOM   4409 1HB  CYS A 289       3.590 -10.148  28.656  1.00 91.84           H
ATOM   4410 2HB  CYS A 289       4.740 -11.439  28.369  1.00 91.84           H
ATOM   4411  SG  CYS A 289       5.373  -9.421  27.176  1.00 91.84           S
ATOM   4412  HN  CYS A 289       2.438 -12.364  28.278  1.00 91.84           H
ATOM   4413  N   ALA A 290       4.311 -13.194  25.925  1.00 93.79           N
ATOM   4414  CA  ALA A 290       5.112 -13.989  25.010  1.00 93.79           C
ATOM   4415  C   ALA A 290       4.425 -14.033  23.643  1.00 93.79           C
ATOM   4416  O   ALA A 290       5.073 -13.862  22.612  1.00 93.79           O
ATOM   4417  HA  ALA A 290       6.080 -13.498  24.904  1.00 93.79           H
ATOM   4418  CB  ALA A 290       5.328 -15.384  25.599  1.00 93.79           C
ATOM   4419 1HB  ALA A 290       5.846 -15.299  26.554  1.00 93.79           H
ATOM   4420 2HB  ALA A 290       4.363 -15.868  25.751  1.00 93.79           H
ATOM   4421 3HB  ALA A 290       5.929 -15.980  24.912  1.00 93.79           H
ATOM   4422  HN  ALA A 290       3.952 -13.693  26.714  1.00 93.79           H
ATOM   4423  N   VAL A 291       3.120 -14.263  23.680  1.00 93.64           N
ATOM   4424  CA  VAL A 291       2.340 -14.343  22.457  1.00 93.64           C
ATOM   4425  C   VAL A 291       2.326 -12.974  21.775  1.00 93.64           C
ATOM   4426  O   VAL A 291       2.502 -12.879  20.562  1.00 93.64           O
ATOM   4427  HA  VAL A 291       2.833 -15.058  21.798  1.00 93.64           H
ATOM   4428  CB  VAL A 291       0.938 -14.872  22.765  1.00 93.64           C
ATOM   4429  HB  VAL A 291       0.476 -14.197  23.486  1.00 93.64           H
ATOM   4430  CG1 VAL A 291       0.067 -14.883  21.507  1.00 93.64           C
ATOM   4431 1HG1 VAL A 291      -0.019 -13.869  21.116  1.00 93.64           H
ATOM   4432 2HG1 VAL A 291       0.525 -15.525  20.754  1.00 93.64           H
ATOM   4433 3HG1 VAL A 291      -0.924 -15.263  21.754  1.00 93.64           H
ATOM   4434  CG2 VAL A 291       1.003 -16.263  23.399  1.00 93.64           C
ATOM   4435 1HG2 VAL A 291       1.493 -16.953  22.712  1.00 93.64           H
ATOM   4436 2HG2 VAL A 291       1.570 -16.213  24.329  1.00 93.64           H
ATOM   4437 3HG2 VAL A 291      -0.007 -16.615  23.608  1.00 93.64           H
ATOM   4438  HN  VAL A 291       2.599 -14.393  24.524  1.00 93.64           H
ATOM   4439  N   SER A 292       2.115 -11.947  22.586  1.00 92.71           N
ATOM   4440  CA  SER A 292       2.033 -10.591  22.070  1.00 92.71           C
ATOM   4441  C   SER A 292       3.346 -10.214  21.379  1.00 92.71           C
ATOM   4442  O   SER A 292       3.336  -9.604  20.311  1.00 92.71           O
ATOM   4443  HA  SER A 292       1.213 -10.604  21.352  1.00 92.71           H
ATOM   4444  CB  SER A 292       1.717  -9.595  23.187  1.00 92.71           C
ATOM   4445 1HB  SER A 292       0.852  -9.945  23.751  1.00 92.71           H
ATOM   4446 2HB  SER A 292       2.554  -9.552  23.883  1.00 92.71           H
ATOM   4447  OG  SER A 292       1.455  -8.289  22.680  1.00 92.71           O
ATOM   4448  HG  SER A 292       0.564  -8.271  22.226  1.00 92.71           H
ATOM   4449  HN  SER A 292       2.000 -12.030  23.576  1.00 92.71           H
ATOM   4450  N   THR A 293       4.443 -10.594  22.017  1.00 93.00           N
ATOM   4451  CA  THR A 293       5.761 -10.275  21.494  1.00 93.00           C
ATOM   4452  C   THR A 293       5.943 -10.881  20.101  1.00 93.00           C
ATOM   4453  O   THR A 293       6.410 -10.208  19.184  1.00 93.00           O
ATOM   4454  HA  THR A 293       5.834  -9.193  21.384  1.00 93.00           H
ATOM   4455  CB  THR A 293       6.801 -10.756  22.508  1.00 93.00           C
ATOM   4456  HB  THR A 293       6.680 -11.820  22.714  1.00 93.00           H
ATOM   4457  OG1 THR A 293       6.625  -9.889  23.625  1.00 93.00           O
ATOM   4458  HG1 THR A 293       6.042 -10.327  24.309  1.00 93.00           H
ATOM   4459  CG2 THR A 293       8.235 -10.486  22.048  1.00 93.00           C
ATOM   4460 1HG2 THR A 293       8.375  -9.414  21.907  1.00 93.00           H
ATOM   4461 2HG2 THR A 293       8.419 -11.004  21.107  1.00 93.00           H
ATOM   4462 3HG2 THR A 293       8.933 -10.847  22.804  1.00 93.00           H
ATOM   4463  HN  THR A 293       4.442 -11.109  22.874  1.00 93.00           H
ATOM   4464  N   ASN A 294       5.564 -12.145  19.987  1.00 94.41           N
ATOM   4465  CA  ASN A 294       5.743 -12.871  18.741  1.00 94.41           C
ATOM   4466  C   ASN A 294       4.847 -12.255  17.665  1.00 94.41           C
ATOM   4467  O   ASN A 294       5.238 -12.167  16.502  1.00 94.41           O
ATOM   4468  HA  ASN A 294       6.803 -12.777  18.505  1.00 94.41           H
ATOM   4469  CB  ASN A 294       5.351 -14.341  18.898  1.00 94.41           C
ATOM   4470 1HB  ASN A 294       4.397 -14.413  19.422  1.00 94.41           H
ATOM   4471 2HB  ASN A 294       5.209 -14.791  17.915  1.00 94.41           H
ATOM   4472  CG  ASN A 294       6.422 -15.115  19.669  1.00 94.41           C
ATOM   4473  OD1 ASN A 294       7.556 -14.686  19.808  1.00 94.41           O
ATOM   4474  ND2 ASN A 294       6.001 -16.277  20.161  1.00 94.41           N
ATOM   4475 1HD2 ASN A 294       5.057 -16.571  20.011  1.00 94.41           H
ATOM   4476 2HD2 ASN A 294       6.629 -16.856  20.681  1.00 94.41           H
ATOM   4477  HN  ASN A 294       5.143 -12.672  20.726  1.00 94.41           H
ATOM   4478  N   ILE A 295       3.661 -11.844  18.091  1.00 93.28           N
ATOM   4479  CA  ILE A 295       2.690 -11.279  17.170  1.00 93.28           C
ATOM   4480  C   ILE A 295       3.232  -9.963  16.607  1.00 93.28           C
ATOM   4481  O   ILE A 295       3.070  -9.677  15.422  1.00 93.28           O
ATOM   4482  HA  ILE A 295       2.571 -11.983  16.347  1.00 93.28           H
ATOM   4483  CB  ILE A 295       1.325 -11.141  17.848  1.00 93.28           C
ATOM   4484  HB  ILE A 295       1.482 -10.760  18.857  1.00 93.28           H
ATOM   4485  CG1 ILE A 295       0.640 -12.503  17.981  1.00 93.28           C
ATOM   4486 1HG1 ILE A 295       0.343 -12.862  16.996  1.00 93.28           H
ATOM   4487 2HG1 ILE A 295       1.343 -13.230  18.387  1.00 93.28           H
ATOM   4488  CG2 ILE A 295       0.447 -10.127  17.113  1.00 93.28           C
ATOM   4489 1HG2 ILE A 295       0.938  -9.153  17.114  1.00 93.28           H
ATOM   4490 2HG2 ILE A 295       0.295 -10.456  16.085  1.00 93.28           H
ATOM   4491 3HG2 ILE A 295      -0.517 -10.049  17.616  1.00 93.28           H
ATOM   4492  CD1 ILE A 295      -0.589 -12.412  18.889  1.00 93.28           C
ATOM   4493 1HD1 ILE A 295      -0.284 -12.075  19.880  1.00 93.28           H
ATOM   4494 2HD1 ILE A 295      -1.300 -11.702  18.467  1.00 93.28           H
ATOM   4495 3HD1 ILE A 295      -1.057 -13.393  18.966  1.00 93.28           H
ATOM   4496  HN  ILE A 295       3.362 -11.893  19.043  1.00 93.28           H
ATOM   4497  N   ASP A 296       3.865  -9.198  17.485  1.00 93.27           N
ATOM   4498  CA  ASP A 296       4.393  -7.900  17.101  1.00 93.27           C
ATOM   4499  C   ASP A 296       5.537  -8.094  16.103  1.00 93.27           C
ATOM   4500  O   ASP A 296       5.651  -7.348  15.132  1.00 93.27           O
ATOM   4501  HA  ASP A 296       3.549  -7.363  16.669  1.00 93.27           H
ATOM   4502  CB  ASP A 296       4.947  -7.150  18.315  1.00 93.27           C
ATOM   4503 1HB  ASP A 296       5.629  -7.797  18.866  1.00 93.27           H
ATOM   4504 2HB  ASP A 296       5.525  -6.288  17.981  1.00 93.27           H
ATOM   4505  CG  ASP A 296       3.817  -6.688  19.236  1.00 93.27           C
ATOM   4506  OD1 ASP A 296       2.661  -6.683  18.759  1.00 93.27           O
ATOM   4507  OD2 ASP A 296       4.133  -6.349  20.397  1.00 93.27           O
ATOM   4508  HN  ASP A 296       4.018  -9.451  18.440  1.00 93.27           H
ATOM   4509  N   ILE A 297       6.354  -9.100  16.377  1.00 94.21           N
ATOM   4510  CA  ILE A 297       7.450  -9.437  15.485  1.00 94.21           C
ATOM   4511  C   ILE A 297       6.886  -9.846  14.123  1.00 94.21           C
ATOM   4512  O   ILE A 297       7.381  -9.410  13.085  1.00 94.21           O
ATOM   4513  HA  ILE A 297       8.053  -8.539  15.353  1.00 94.21           H
ATOM   4514  CB  ILE A 297       8.351 -10.498  16.121  1.00 94.21           C
ATOM   4515  HB  ILE A 297       7.718 -11.295  16.511  1.00 94.21           H
ATOM   4516  CG1 ILE A 297       9.130  -9.918  17.303  1.00 94.21           C
ATOM   4517 1HG1 ILE A 297       9.870  -9.205  16.941  1.00 94.21           H
ATOM   4518 2HG1 ILE A 297       8.451  -9.370  17.956  1.00 94.21           H
ATOM   4519  CG2 ILE A 297       9.277 -11.127  15.078  1.00 94.21           C
ATOM   4520 1HG2 ILE A 297       8.679 -11.599  14.298  1.00 94.21           H
ATOM   4521 2HG2 ILE A 297       9.906 -10.354  14.636  1.00 94.21           H
ATOM   4522 3HG2 ILE A 297       9.907 -11.877  15.557  1.00 94.21           H
ATOM   4523  CD1 ILE A 297       9.826 -11.026  18.097  1.00 94.21           C
ATOM   4524 1HD1 ILE A 297       9.080 -11.724  18.478  1.00 94.21           H
ATOM   4525 2HD1 ILE A 297      10.522 -11.556  17.447  1.00 94.21           H
ATOM   4526 3HD1 ILE A 297      10.372 -10.586  18.932  1.00 94.21           H
ATOM   4527  HN  ILE A 297       6.277  -9.678  17.189  1.00 94.21           H
ATOM   4528  N   CYS A 298       5.857 -10.680  14.170  1.00 94.16           N
ATOM   4529  CA  CYS A 298       5.221 -11.154  12.953  1.00 94.16           C
ATOM   4530  C   CYS A 298       4.730  -9.939  12.163  1.00 94.16           C
ATOM   4531  O   CYS A 298       4.848  -9.900  10.939  1.00 94.16           O
ATOM   4532  HA  CYS A 298       5.982 -11.698  12.393  1.00 94.16           H
ATOM   4533  CB  CYS A 298       4.087 -12.136  13.252  1.00 94.16           C
ATOM   4534 1HB  CYS A 298       3.486 -11.767  14.084  1.00 94.16           H
ATOM   4535 2HB  CYS A 298       3.424 -12.212  12.390  1.00 94.16           H
ATOM   4536  SG  CYS A 298       4.775 -13.782  13.659  1.00 94.16           S
ATOM   4537  HG  CYS A 298       5.167 -13.468  14.891  1.00 94.16           H
ATOM   4538  HN  CYS A 298       5.459 -11.030  15.018  1.00 94.16           H
ATOM   4539  N   PHE A 299       4.190  -8.975  12.895  1.00 93.00           N
ATOM   4540  CA  PHE A 299       3.677  -7.765  12.278  1.00 93.00           C
ATOM   4541  C   PHE A 299       4.774  -7.040  11.496  1.00 93.00           C
ATOM   4542  O   PHE A 299       4.563  -6.635  10.354  1.00 93.00           O
ATOM   4543  HA  PHE A 299       2.882  -8.062  11.594  1.00 93.00           H
ATOM   4544  CB  PHE A 299       3.189  -6.858  13.410  1.00 93.00           C
ATOM   4545 1HB  PHE A 299       2.427  -7.385  13.982  1.00 93.00           H
ATOM   4546 2HB  PHE A 299       4.020  -6.663  14.089  1.00 93.00           H
ATOM   4547  CG  PHE A 299       2.616  -5.522  12.933  1.00 93.00           C
ATOM   4548  CD1 PHE A 299       3.424  -4.432  12.833  1.00 93.00           C
ATOM   4549  HD1 PHE A 299       4.479  -4.510  13.092  1.00 93.00           H
ATOM   4550  CD2 PHE A 299       1.299  -5.424  12.610  1.00 93.00           C
ATOM   4551  HD2 PHE A 299       0.651  -6.297  12.690  1.00 93.00           H
ATOM   4552  CE1 PHE A 299       2.891  -3.192  12.391  1.00 93.00           C
ATOM   4553  HE1 PHE A 299       3.538  -2.319  12.311  1.00 93.00           H
ATOM   4554  CE2 PHE A 299       0.766  -4.184  12.168  1.00 93.00           C
ATOM   4555  HE2 PHE A 299      -0.290  -4.105  11.909  1.00 93.00           H
ATOM   4556  CZ  PHE A 299       1.574  -3.094  12.068  1.00 93.00           C
ATOM   4557  HZ  PHE A 299       1.165  -2.142  11.728  1.00 93.00           H
ATOM   4558  HN  PHE A 299       4.101  -9.013  13.890  1.00 93.00           H
ATOM   4559  N   GLN A 300       5.922  -6.899  12.142  1.00 93.06           N
ATOM   4560  CA  GLN A 300       7.032  -6.174  11.546  1.00 93.06           C
ATOM   4561  C   GLN A 300       7.475  -6.854  10.250  1.00 93.06           C
ATOM   4562  O   GLN A 300       7.690  -6.189   9.238  1.00 93.06           O
ATOM   4563  HA  GLN A 300       6.644  -5.179  11.328  1.00 93.06           H
ATOM   4564  CB  GLN A 300       8.198  -6.053  12.529  1.00 93.06           C
ATOM   4565 1HB  GLN A 300       8.430  -7.033  12.946  1.00 93.06           H
ATOM   4566 2HB  GLN A 300       9.089  -5.713  12.002  1.00 93.06           H
ATOM   4567  CG  GLN A 300       7.864  -5.078  13.660  1.00 93.06           C
ATOM   4568 1HG  GLN A 300       7.523  -4.132  13.240  1.00 93.06           H
ATOM   4569 2HG  GLN A 300       7.043  -5.476  14.257  1.00 93.06           H
ATOM   4570  CD  GLN A 300       9.082  -4.837  14.553  1.00 93.06           C
ATOM   4571  OE1 GLN A 300      10.165  -5.348  14.322  1.00 93.06           O
ATOM   4572  NE2 GLN A 300       8.845  -4.031  15.585  1.00 93.06           N
ATOM   4573 1HE2 GLN A 300       7.933  -3.644  15.718  1.00 93.06           H
ATOM   4574 2HE2 GLN A 300       9.580  -3.812  16.227  1.00 93.06           H
ATOM   4575  HN  GLN A 300       6.100  -7.269  13.054  1.00 93.06           H
ATOM   4576  N   VAL A 301       7.600  -8.171  10.323  1.00 94.74           N
ATOM   4577  CA  VAL A 301       8.102  -8.939   9.196  1.00 94.74           C
ATOM   4578  C   VAL A 301       7.149  -8.779   8.010  1.00 94.74           C
ATOM   4579  O   VAL A 301       7.573  -8.418   6.913  1.00 94.74           O
ATOM   4580  HA  VAL A 301       9.074  -8.526   8.924  1.00 94.74           H
ATOM   4581  CB  VAL A 301       8.306 -10.399   9.607  1.00 94.74           C
ATOM   4582  HB  VAL A 301       7.366 -10.765  10.020  1.00 94.74           H
ATOM   4583  CG1 VAL A 301       8.657 -11.265   8.395  1.00 94.74           C
ATOM   4584 1HG1 VAL A 301       7.847 -11.217   7.667  1.00 94.74           H
ATOM   4585 2HG1 VAL A 301       9.577 -10.898   7.940  1.00 94.74           H
ATOM   4586 3HG1 VAL A 301       8.797 -12.298   8.716  1.00 94.74           H
ATOM   4587  CG2 VAL A 301       9.376 -10.518  10.694  1.00 94.74           C
ATOM   4588 1HG2 VAL A 301      10.321 -10.125  10.319  1.00 94.74           H
ATOM   4589 2HG2 VAL A 301       9.068  -9.948  11.571  1.00 94.74           H
ATOM   4590 3HG2 VAL A 301       9.501 -11.566  10.968  1.00 94.74           H
ATOM   4591  HN  VAL A 301       7.364  -8.711  11.131  1.00 94.74           H
ATOM   4592  N   THR A 302       5.880  -9.057   8.270  1.00 94.11           N
ATOM   4593  CA  THR A 302       4.886  -9.075   7.210  1.00 94.11           C
ATOM   4594  C   THR A 302       4.690  -7.670   6.638  1.00 94.11           C
ATOM   4595  O   THR A 302       4.423  -7.512   5.448  1.00 94.11           O
ATOM   4596  HA  THR A 302       5.259  -9.701   6.400  1.00 94.11           H
ATOM   4597  CB  THR A 302       3.602  -9.685   7.777  1.00 94.11           C
ATOM   4598  HB  THR A 302       2.821  -9.723   7.018  1.00 94.11           H
ATOM   4599  OG1 THR A 302       3.312  -8.884   8.919  1.00 94.11           O
ATOM   4600  HG1 THR A 302       3.674  -9.319   9.744  1.00 94.11           H
ATOM   4601  CG2 THR A 302       3.823 -11.086   8.352  1.00 94.11           C
ATOM   4602 1HG2 THR A 302       4.556 -11.037   9.157  1.00 94.11           H
ATOM   4603 2HG2 THR A 302       4.190 -11.747   7.567  1.00 94.11           H
ATOM   4604 3HG2 THR A 302       2.881 -11.472   8.740  1.00 94.11           H
ATOM   4605  HN  THR A 302       5.529  -9.266   9.183  1.00 94.11           H
ATOM   4606  N   GLN A 303       4.830  -6.685   7.513  1.00 92.51           N
ATOM   4607  CA  GLN A 303       4.708  -5.296   7.102  1.00 92.51           C
ATOM   4608  C   GLN A 303       5.787  -4.950   6.074  1.00 92.51           C
ATOM   4609  O   GLN A 303       5.513  -4.270   5.087  1.00 92.51           O
ATOM   4610  HA  GLN A 303       3.722  -5.215   6.646  1.00 92.51           H
ATOM   4611  CB  GLN A 303       4.781  -4.359   8.310  1.00 92.51           C
ATOM   4612 1HB  GLN A 303       3.966  -4.583   8.998  1.00 92.51           H
ATOM   4613 2HB  GLN A 303       5.711  -4.529   8.851  1.00 92.51           H
ATOM   4614  CG  GLN A 303       4.699  -2.895   7.873  1.00 92.51           C
ATOM   4615 1HG  GLN A 303       5.646  -2.592   7.425  1.00 92.51           H
ATOM   4616 2HG  GLN A 303       3.934  -2.783   7.105  1.00 92.51           H
ATOM   4617  CD  GLN A 303       4.376  -1.986   9.060  1.00 92.51           C
ATOM   4618  OE1 GLN A 303       5.245  -1.559   9.803  1.00 92.51           O
ATOM   4619  NE2 GLN A 303       3.082  -1.714   9.197  1.00 92.51           N
ATOM   4620 1HE2 GLN A 303       2.420  -2.096   8.552  1.00 92.51           H
ATOM   4621 2HE2 GLN A 303       2.770  -1.127   9.944  1.00 92.51           H
ATOM   4622  HN  GLN A 303       5.024  -6.823   8.484  1.00 92.51           H
ATOM   4623  N   THR A 304       6.991  -5.435   6.341  1.00 93.72           N
ATOM   4624  CA  THR A 304       8.123  -5.142   5.478  1.00 93.72           C
ATOM   4625  C   THR A 304       7.925  -5.781   4.102  1.00 93.72           C
ATOM   4626  O   THR A 304       8.242  -5.174   3.081  1.00 93.72           O
ATOM   4627  HA  THR A 304       8.170  -4.064   5.326  1.00 93.72           H
ATOM   4628  CB  THR A 304       9.393  -5.613   6.190  1.00 93.72           C
ATOM   4629  HB  THR A 304       9.387  -6.695   6.322  1.00 93.72           H
ATOM   4630  OG1 THR A 304       9.423  -4.847   7.391  1.00 93.72           O
ATOM   4631  HG1 THR A 304       8.929  -5.328   8.116  1.00 93.72           H
ATOM   4632  CG2 THR A 304      10.667  -5.196   5.451  1.00 93.72           C
ATOM   4633 1HG2 THR A 304      10.706  -4.109   5.378  1.00 93.72           H
ATOM   4634 2HG2 THR A 304      10.663  -5.627   4.450  1.00 93.72           H
ATOM   4635 3HG2 THR A 304      11.538  -5.556   5.998  1.00 93.72           H
ATOM   4636  HN  THR A 304       7.198  -6.016   7.127  1.00 93.72           H
ATOM   4637  N   ILE A 305       7.402  -6.998   4.120  1.00 93.31           N
ATOM   4638  CA  ILE A 305       7.119  -7.710   2.885  1.00 93.31           C
ATOM   4639  C   ILE A 305       6.138  -6.891   2.044  1.00 93.31           C
ATOM   4640  O   ILE A 305       6.276  -6.815   0.824  1.00 93.31           O
ATOM   4641  HA  ILE A 305       8.057  -7.796   2.336  1.00 93.31           H
ATOM   4642  CB  ILE A 305       6.637  -9.131   3.184  1.00 93.31           C
ATOM   4643  HB  ILE A 305       5.824  -9.070   3.908  1.00 93.31           H
ATOM   4644  CG1 ILE A 305       7.749  -9.965   3.823  1.00 93.31           C
ATOM   4645 1HG1 ILE A 305       8.509 -10.197   3.076  1.00 93.31           H
ATOM   4646 2HG1 ILE A 305       8.238  -9.386   4.606  1.00 93.31           H
ATOM   4647  CG2 ILE A 305       6.073  -9.794   1.926  1.00 93.31           C
ATOM   4648 1HG2 ILE A 305       5.232  -9.210   1.553  1.00 93.31           H
ATOM   4649 2HG2 ILE A 305       6.849  -9.842   1.162  1.00 93.31           H
ATOM   4650 3HG2 ILE A 305       5.738 -10.803   2.166  1.00 93.31           H
ATOM   4651  CD1 ILE A 305       7.192 -11.262   4.412  1.00 93.31           C
ATOM   4652 1HD1 ILE A 305       6.450 -11.026   5.175  1.00 93.31           H
ATOM   4653 2HD1 ILE A 305       6.725 -11.849   3.621  1.00 93.31           H
ATOM   4654 3HD1 ILE A 305       8.004 -11.836   4.859  1.00 93.31           H
ATOM   4655  HN  ILE A 305       7.173  -7.496   4.957  1.00 93.31           H
ATOM   4656  N   ALA A 306       5.170  -6.300   2.728  1.00 90.65           N
ATOM   4657  CA  ALA A 306       4.131  -5.542   2.053  1.00 90.65           C
ATOM   4658  C   ALA A 306       4.757  -4.328   1.364  1.00 90.65           C
ATOM   4659  O   ALA A 306       4.309  -3.917   0.295  1.00 90.65           O
ATOM   4660  HA  ALA A 306       3.686  -6.189   1.297  1.00 90.65           H
ATOM   4661  CB  ALA A 306       3.050  -5.147   3.061  1.00 90.65           C
ATOM   4662 1HB  ALA A 306       2.617  -6.046   3.500  1.00 90.65           H
ATOM   4663 2HB  ALA A 306       3.493  -4.536   3.847  1.00 90.65           H
ATOM   4664 3HB  ALA A 306       2.271  -4.578   2.554  1.00 90.65           H
ATOM   4665  HN  ALA A 306       5.090  -6.333   3.725  1.00 90.65           H
ATOM   4666  N   PHE A 307       5.784  -3.788   2.005  1.00 92.03           N
ATOM   4667  CA  PHE A 307       6.411  -2.570   1.521  1.00 92.03           C
ATOM   4668  C   PHE A 307       7.223  -2.837   0.253  1.00 92.03           C
ATOM   4669  O   PHE A 307       7.323  -1.974  -0.618  1.00 92.03           O
ATOM   4670  HA  PHE A 307       5.612  -1.863   1.297  1.00 92.03           H
ATOM   4671  CB  PHE A 307       7.354  -2.084   2.624  1.00 92.03           C
ATOM   4672 1HB  PHE A 307       7.985  -2.915   2.940  1.00 92.03           H
ATOM   4673 2HB  PHE A 307       8.014  -1.321   2.213  1.00 92.03           H
ATOM   4674  CG  PHE A 307       6.637  -1.512   3.849  1.00 92.03           C
ATOM   4675  CD1 PHE A 307       5.278  -1.518   3.905  1.00 92.03           C
ATOM   4676  HD1 PHE A 307       4.700  -1.930   3.078  1.00 92.03           H
ATOM   4677  CD2 PHE A 307       7.359  -0.998   4.880  1.00 92.03           C
ATOM   4678  HD2 PHE A 307       8.448  -0.994   4.835  1.00 92.03           H
ATOM   4679  CE1 PHE A 307       4.613  -0.987   5.042  1.00 92.03           C
ATOM   4680  HE1 PHE A 307       3.524  -0.991   5.087  1.00 92.03           H
ATOM   4681  CE2 PHE A 307       6.693  -0.467   6.017  1.00 92.03           C
ATOM   4682  HE2 PHE A 307       7.272  -0.055   6.844  1.00 92.03           H
ATOM   4683  CZ  PHE A 307       5.334  -0.473   6.074  1.00 92.03           C
ATOM   4684  HZ  PHE A 307       4.824  -0.065   6.946  1.00 92.03           H
ATOM   4685  HN  PHE A 307       6.186  -4.169   2.837  1.00 92.03           H
ATOM   4686  N   PHE A 308       7.784  -4.036   0.189  1.00 91.75           N
ATOM   4687  CA  PHE A 308       8.567  -4.435  -0.968  1.00 91.75           C
ATOM   4688  C   PHE A 308       7.732  -4.362  -2.248  1.00 91.75           C
ATOM   4689  O   PHE A 308       8.277  -4.226  -3.342  1.00 91.75           O
ATOM   4690  HA  PHE A 308       9.407  -3.745  -1.044  1.00 91.75           H
ATOM   4691  CB  PHE A 308       8.998  -5.885  -0.737  1.00 91.75           C
ATOM   4692 1HB  PHE A 308       8.285  -6.363  -0.066  1.00 91.75           H
ATOM   4693 2HB  PHE A 308       8.953  -6.422  -1.685  1.00 91.75           H
ATOM   4694  CG  PHE A 308      10.404  -6.031  -0.152  1.00 91.75           C
ATOM   4695  CD1 PHE A 308      11.493  -5.900  -0.956  1.00 91.75           C
ATOM   4696  HD1 PHE A 308      11.364  -5.691  -2.018  1.00 91.75           H
ATOM   4697  CD2 PHE A 308      10.565  -6.291   1.173  1.00 91.75           C
ATOM   4698  HD2 PHE A 308       9.693  -6.396   1.818  1.00 91.75           H
ATOM   4699  CE1 PHE A 308      12.798  -6.035  -0.413  1.00 91.75           C
ATOM   4700  HE1 PHE A 308      13.670  -5.930  -1.058  1.00 91.75           H
ATOM   4701  CE2 PHE A 308      11.870  -6.426   1.717  1.00 91.75           C
ATOM   4702  HE2 PHE A 308      12.000  -6.634   2.779  1.00 91.75           H
ATOM   4703  CZ  PHE A 308      12.959  -6.295   0.912  1.00 91.75           C
ATOM   4704  HZ  PHE A 308      13.961  -6.398   1.329  1.00 91.75           H
ATOM   4705  HN  PHE A 308       7.709  -4.727   0.908  1.00 91.75           H
ATOM   4706  N   HIS A 309       6.422  -4.454  -2.068  1.00 87.79           N
ATOM   4707  CA  HIS A 309       5.511  -4.471  -3.199  1.00 87.79           C
ATOM   4708  C   HIS A 309       5.682  -3.188  -4.015  1.00 87.79           C
ATOM   4709  O   HIS A 309       5.604  -3.213  -5.242  1.00 87.79           O
ATOM   4710  HA  HIS A 309       5.793  -5.324  -3.816  1.00 87.79           H
ATOM   4711  CB  HIS A 309       4.070  -4.689  -2.733  1.00 87.79           C
ATOM   4712 1HB  HIS A 309       4.029  -5.593  -2.124  1.00 87.79           H
ATOM   4713 2HB  HIS A 309       3.777  -3.859  -2.091  1.00 87.79           H
ATOM   4714  CG  HIS A 309       3.072  -4.813  -3.860  1.00 87.79           C
ATOM   4715  ND1 HIS A 309       2.409  -3.723  -4.397  1.00 87.79           N
ATOM   4716  HD1 HIS A 309       2.517  -2.772  -4.107  1.00 87.79           H
ATOM   4717  CD2 HIS A 309       2.632  -5.907  -4.545  1.00 87.79           C
ATOM   4718  HD2 HIS A 309       2.952  -6.935  -4.377  1.00 87.79           H
ATOM   4719  CE1 HIS A 309       1.609  -4.154  -5.361  1.00 87.79           C
ATOM   4720  HE1 HIS A 309       0.954  -3.535  -5.974  1.00 87.79           H
ATOM   4721  NE2 HIS A 309       1.748  -5.507  -5.450  1.00 87.79           N
ATOM   4722  HN  HIS A 309       5.984  -4.517  -1.171  1.00 87.79           H
ATOM   4723  N   SER A 310       5.912  -2.096  -3.300  1.00 88.15           N
ATOM   4724  CA  SER A 310       5.937  -0.784  -3.924  1.00 88.15           C
ATOM   4725  C   SER A 310       7.183  -0.646  -4.802  1.00 88.15           C
ATOM   4726  O   SER A 310       7.282   0.280  -5.604  1.00 88.15           O
ATOM   4727  HA  SER A 310       5.034  -0.737  -4.532  1.00 88.15           H
ATOM   4728  CB  SER A 310       5.903   0.327  -2.873  1.00 88.15           C
ATOM   4729 1HB  SER A 310       6.684   0.150  -2.134  1.00 88.15           H
ATOM   4730 2HB  SER A 310       6.123   1.283  -3.348  1.00 88.15           H
ATOM   4731  OG  SER A 310       4.639   0.403  -2.218  1.00 88.15           O
ATOM   4732  HG  SER A 310       3.962   0.813  -2.829  1.00 88.15           H
ATOM   4733  HN  SER A 310       6.078  -2.098  -2.314  1.00 88.15           H
ATOM   4734  N   CYS A 311       8.103  -1.582  -4.619  1.00 90.98           N
ATOM   4735  CA  CYS A 311       9.325  -1.594  -5.405  1.00 90.98           C
ATOM   4736  C   CYS A 311       9.217  -2.710  -6.445  1.00 90.98           C
ATOM   4737  O   CYS A 311      10.075  -2.837  -7.317  1.00 90.98           O
ATOM   4738  HA  CYS A 311       9.396  -0.620  -5.888  1.00 90.98           H
ATOM   4739  CB  CYS A 311      10.564  -1.755  -4.522  1.00 90.98           C
ATOM   4740 1HB  CYS A 311      11.463  -1.540  -5.099  1.00 90.98           H
ATOM   4741 2HB  CYS A 311      10.532  -1.037  -3.702  1.00 90.98           H
ATOM   4742  SG  CYS A 311      10.642  -3.458  -3.857  1.00 90.98           S
ATOM   4743  HG  CYS A 311      11.775  -3.293  -3.182  1.00 90.98           H
ATOM   4744  HN  CYS A 311       8.024  -2.322  -3.950  1.00 90.98           H
ATOM   4745  N   LEU A 312       8.155  -3.492  -6.319  1.00 87.49           N
ATOM   4746  CA  LEU A 312       7.977  -4.656  -7.171  1.00 87.49           C
ATOM   4747  C   LEU A 312       7.269  -4.236  -8.460  1.00 87.49           C
ATOM   4748  O   LEU A 312       7.481  -4.836  -9.513  1.00 87.49           O
ATOM   4749  HA  LEU A 312       8.969  -5.028  -7.427  1.00 87.49           H
ATOM   4750  CB  LEU A 312       7.257  -5.771  -6.410  1.00 87.49           C
ATOM   4751 1HB  LEU A 312       6.386  -5.343  -5.914  1.00 87.49           H
ATOM   4752 2HB  LEU A 312       6.887  -6.498  -7.134  1.00 87.49           H
ATOM   4753  CG  LEU A 312       8.089  -6.515  -5.363  1.00 87.49           C
ATOM   4754  HG  LEU A 312       8.437  -5.791  -4.626  1.00 87.49           H
ATOM   4755  CD1 LEU A 312       7.240  -7.546  -4.618  1.00 87.49           C
ATOM   4756 1HD1 LEU A 312       6.415  -7.042  -4.115  1.00 87.49           H
ATOM   4757 2HD1 LEU A 312       6.843  -8.271  -5.329  1.00 87.49           H
ATOM   4758 3HD1 LEU A 312       7.856  -8.060  -3.881  1.00 87.49           H
ATOM   4759  CD2 LEU A 312       9.331  -7.145  -5.997  1.00 87.49           C
ATOM   4760 1HD2 LEU A 312       9.026  -7.853  -6.768  1.00 87.49           H
ATOM   4761 2HD2 LEU A 312       9.947  -6.365  -6.444  1.00 87.49           H
ATOM   4762 3HD2 LEU A 312       9.905  -7.668  -5.231  1.00 87.49           H
ATOM   4763  HN  LEU A 312       7.425  -3.341  -5.652  1.00 87.49           H
ATOM   4764  N   ASN A 313       6.443  -3.207  -8.336  1.00 80.27           N
ATOM   4765  CA  ASN A 313       5.592  -2.793  -9.439  1.00 80.27           C
ATOM   4766  C   ASN A 313       6.460  -2.499 -10.664  1.00 80.27           C
ATOM   4767  O   ASN A 313       6.240  -3.062 -11.735  1.00 80.27           O
ATOM   4768  HA  ASN A 313       4.909  -3.627  -9.603  1.00 80.27           H
ATOM   4769  CB  ASN A 313       4.819  -1.520  -9.090  1.00 80.27           C
ATOM   4770 1HB  ASN A 313       5.486  -0.806  -8.607  1.00 80.27           H
ATOM   4771 2HB  ASN A 313       4.456  -1.049 -10.004  1.00 80.27           H
ATOM   4772  CG  ASN A 313       3.639  -1.830  -8.166  1.00 80.27           C
ATOM   4773  OD1 ASN A 313       3.115  -2.932  -8.135  1.00 80.27           O
ATOM   4774  ND2 ASN A 313       3.253  -0.801  -7.418  1.00 80.27           N
ATOM   4775 1HD2 ASN A 313       3.726   0.077  -7.493  1.00 80.27           H
ATOM   4776 2HD2 ASN A 313       2.488  -0.904  -6.782  1.00 80.27           H
ATOM   4777  HN  ASN A 313       6.349  -2.663  -7.503  1.00 80.27           H
ATOM   4778  N   PRO A 314       7.458  -1.614 -10.530  1.00 80.17           N
ATOM   4779  CA  PRO A 314       8.308  -1.258 -11.669  1.00 80.17           C
ATOM   4780  C   PRO A 314       8.907  -2.480 -12.346  1.00 80.17           C
ATOM   4781  O   PRO A 314       8.985  -2.538 -13.572  1.00 80.17           O
ATOM   4782  HA  PRO A 314       7.715  -0.766 -12.440  1.00 80.17           H
ATOM   4783  CB  PRO A 314       9.386  -0.366 -11.050  1.00 80.17           C
ATOM   4784 1HB  PRO A 314      10.260  -0.943 -10.748  1.00 80.17           H
ATOM   4785 2HB  PRO A 314       9.734   0.390 -11.754  1.00 80.17           H
ATOM   4786  CG  PRO A 314       8.683   0.261  -9.852  1.00 80.17           C
ATOM   4787 1HG  PRO A 314       9.393   0.636  -9.116  1.00 80.17           H
ATOM   4788 2HG  PRO A 314       8.066   1.110 -10.144  1.00 80.17           H
ATOM   4789  CD  PRO A 314       7.851  -0.889  -9.308  1.00 80.17           C
ATOM   4790 1HD  PRO A 314       8.428  -1.523  -8.635  1.00 80.17           H
ATOM   4791 2HD  PRO A 314       6.988  -0.533  -8.745  1.00 80.17           H
ATOM   4792  N   VAL A 315       9.317  -3.432 -11.522  1.00 82.10           N
ATOM   4793  CA  VAL A 315      10.019  -4.603 -12.021  1.00 82.10           C
ATOM   4794  C   VAL A 315       9.079  -5.411 -12.918  1.00 82.10           C
ATOM   4795  O   VAL A 315       9.490  -5.907 -13.966  1.00 82.10           O
ATOM   4796  HA  VAL A 315      10.860  -4.252 -12.619  1.00 82.10           H
ATOM   4797  CB  VAL A 315      10.576  -5.417 -10.852  1.00 82.10           C
ATOM   4798  HB  VAL A 315       9.737  -5.727 -10.229  1.00 82.10           H
ATOM   4799  CG1 VAL A 315      11.282  -6.679 -11.350  1.00 82.10           C
ATOM   4800 1HG1 VAL A 315      10.574  -7.298 -11.901  1.00 82.10           H
ATOM   4801 2HG1 VAL A 315      12.107  -6.400 -12.005  1.00 82.10           H
ATOM   4802 3HG1 VAL A 315      11.669  -7.240 -10.499  1.00 82.10           H
ATOM   4803  CG2 VAL A 315      11.513  -4.568  -9.990  1.00 82.10           C
ATOM   4804 1HG2 VAL A 315      12.346  -4.215 -10.598  1.00 82.10           H
ATOM   4805 2HG2 VAL A 315      10.966  -3.714  -9.591  1.00 82.10           H
ATOM   4806 3HG2 VAL A 315      11.895  -5.172  -9.166  1.00 82.10           H
ATOM   4807  HN  VAL A 315       9.178  -3.413 -10.532  1.00 82.10           H
ATOM   4808  N   LEU A 316       7.836  -5.518 -12.474  1.00 77.78           N
ATOM   4809  CA  LEU A 316       6.839  -6.272 -13.215  1.00 77.78           C
ATOM   4810  C   LEU A 316       6.704  -5.686 -14.622  1.00 77.78           C
ATOM   4811  O   LEU A 316       6.592  -6.425 -15.598  1.00 77.78           O
ATOM   4812  HA  LEU A 316       7.201  -7.296 -13.301  1.00 77.78           H
ATOM   4813  CB  LEU A 316       5.520  -6.322 -12.441  1.00 77.78           C
ATOM   4814 1HB  LEU A 316       5.220  -5.301 -12.207  1.00 77.78           H
ATOM   4815 2HB  LEU A 316       4.753  -6.738 -13.094  1.00 77.78           H
ATOM   4816  CG  LEU A 316       5.536  -7.130 -11.141  1.00 77.78           C
ATOM   4817  HG  LEU A 316       6.356  -6.765 -10.522  1.00 77.78           H
ATOM   4818  CD1 LEU A 316       4.244  -6.919 -10.349  1.00 77.78           C
ATOM   4819 1HD1 LEU A 316       4.137  -5.863 -10.103  1.00 77.78           H
ATOM   4820 2HD1 LEU A 316       3.393  -7.240 -10.950  1.00 77.78           H
ATOM   4821 3HD1 LEU A 316       4.282  -7.504  -9.430  1.00 77.78           H
ATOM   4822  CD2 LEU A 316       5.803  -8.611 -11.419  1.00 77.78           C
ATOM   4823 1HD2 LEU A 316       5.020  -9.006 -12.066  1.00 77.78           H
ATOM   4824 2HD2 LEU A 316       6.770  -8.719 -11.910  1.00 77.78           H
ATOM   4825 3HD2 LEU A 316       5.809  -9.161 -10.478  1.00 77.78           H
ATOM   4826  HN  LEU A 316       7.507  -5.102 -11.626  1.00 77.78           H
ATOM   4827  N   TYR A 317       6.718  -4.362 -14.680  1.00 74.16           N
ATOM   4828  CA  TYR A 317       6.544  -3.667 -15.944  1.00 74.16           C
ATOM   4829  C   TYR A 317       7.723  -3.932 -16.883  1.00 74.16           C
ATOM   4830  O   TYR A 317       7.541  -4.067 -18.091  1.00 74.16           O
ATOM   4831  HA  TYR A 317       5.630  -4.037 -16.409  1.00 74.16           H
ATOM   4832  CB  TYR A 317       6.504  -2.176 -15.604  1.00 74.16           C
ATOM   4833 1HB  TYR A 317       7.466  -1.885 -15.180  1.00 74.16           H
ATOM   4834 2HB  TYR A 317       6.376  -1.607 -16.525  1.00 74.16           H
ATOM   4835  CG  TYR A 317       5.394  -1.791 -14.624  1.00 74.16           C
ATOM   4836  CD1 TYR A 317       4.231  -2.532 -14.574  1.00 74.16           C
ATOM   4837  HD1 TYR A 317       4.103  -3.391 -15.232  1.00 74.16           H
ATOM   4838  CD2 TYR A 317       5.556  -0.702 -13.792  1.00 74.16           C
ATOM   4839  HD2 TYR A 317       6.474  -0.117 -13.831  1.00 74.16           H
ATOM   4840  CE1 TYR A 317       3.186  -2.169 -13.652  1.00 74.16           C
ATOM   4841  HE1 TYR A 317       2.262  -2.746 -13.602  1.00 74.16           H
ATOM   4842  CE2 TYR A 317       4.510  -0.340 -12.870  1.00 74.16           C
ATOM   4843  HE2 TYR A 317       4.625   0.517 -12.206  1.00 74.16           H
ATOM   4844  CZ  TYR A 317       3.377  -1.091 -12.845  1.00 74.16           C
ATOM   4845  OH  TYR A 317       2.390  -0.749 -11.975  1.00 74.16           O
ATOM   4846  HH  TYR A 317       1.734  -1.499 -11.889  1.00 74.16           H
ATOM   4847  HN  TYR A 317       6.845  -3.768 -13.886  1.00 74.16           H
ATOM   4848  N   VAL A 318       8.907  -3.999 -16.290  1.00 73.80           N
ATOM   4849  CA  VAL A 318      10.118  -4.223 -17.060  1.00 73.80           C
ATOM   4850  C   VAL A 318      10.042  -5.594 -17.735  1.00 73.80           C
ATOM   4851  O   VAL A 318      10.159  -5.697 -18.955  1.00 73.80           O
ATOM   4852  HA  VAL A 318      10.164  -3.455 -17.832  1.00 73.80           H
ATOM   4853  CB  VAL A 318      11.346  -4.066 -16.161  1.00 73.80           C
ATOM   4854  HB  VAL A 318      11.216  -4.720 -15.299  1.00 73.80           H
ATOM   4855  CG1 VAL A 318      12.619  -4.500 -16.891  1.00 73.80           C
ATOM   4856 1HG1 VAL A 318      12.531  -5.546 -17.184  1.00 73.80           H
ATOM   4857 2HG1 VAL A 318      12.755  -3.884 -17.780  1.00 73.80           H
ATOM   4858 3HG1 VAL A 318      13.477  -4.378 -16.230  1.00 73.80           H
ATOM   4859  CG2 VAL A 318      11.470  -2.630 -15.648  1.00 73.80           C
ATOM   4860 1HG2 VAL A 318      11.567  -1.949 -16.494  1.00 73.80           H
ATOM   4861 2HG2 VAL A 318      10.581  -2.372 -15.073  1.00 73.80           H
ATOM   4862 3HG2 VAL A 318      12.351  -2.547 -15.012  1.00 73.80           H
ATOM   4863  HN  VAL A 318       9.044  -3.904 -15.304  1.00 73.80           H
ATOM   4864  N   PHE A 319       9.847  -6.614 -16.911  1.00 73.58           N
ATOM   4865  CA  PHE A 319       9.983  -7.985 -17.372  1.00 73.58           C
ATOM   4866  C   PHE A 319       8.778  -8.401 -18.217  1.00 73.58           C
ATOM   4867  O   PHE A 319       8.920  -9.154 -19.180  1.00 73.58           O
ATOM   4868  HA  PHE A 319      10.886  -8.033 -17.982  1.00 73.58           H
ATOM   4869  CB  PHE A 319      10.049  -8.871 -16.127  1.00 73.58           C
ATOM   4870 1HB  PHE A 319       9.302  -8.529 -15.410  1.00 73.58           H
ATOM   4871 2HB  PHE A 319       9.780  -9.890 -16.404  1.00 73.58           H
ATOM   4872  CG  PHE A 319      11.419  -8.888 -15.446  1.00 73.58           C
ATOM   4873  CD1 PHE A 319      12.493  -9.414 -16.093  1.00 73.58           C
ATOM   4874  HD1 PHE A 319      12.378  -9.823 -17.097  1.00 73.58           H
ATOM   4875  CD2 PHE A 319      11.563  -8.377 -14.194  1.00 73.58           C
ATOM   4876  HD2 PHE A 319      10.701  -7.955 -13.676  1.00 73.58           H
ATOM   4877  CE1 PHE A 319      13.765  -9.429 -15.462  1.00 73.58           C
ATOM   4878  HE1 PHE A 319      14.626  -9.851 -15.980  1.00 73.58           H
ATOM   4879  CE2 PHE A 319      12.834  -8.392 -13.563  1.00 73.58           C
ATOM   4880  HE2 PHE A 319      12.949  -7.982 -12.559  1.00 73.58           H
ATOM   4881  CZ  PHE A 319      13.909  -8.918 -14.210  1.00 73.58           C
ATOM   4882  HZ  PHE A 319      14.885  -8.930 -13.725  1.00 73.58           H
ATOM   4883  HN  PHE A 319       9.600  -6.514 -15.947  1.00 73.58           H
ATOM   4884  N   VAL A 320       7.618  -7.894 -17.827  1.00 69.90           N
ATOM   4885  CA  VAL A 320       6.362  -8.430 -18.323  1.00 69.90           C
ATOM   4886  C   VAL A 320       5.793  -7.485 -19.384  1.00 69.90           C
ATOM   4887  O   VAL A 320       5.086  -7.919 -20.292  1.00 69.90           O
ATOM   4888  HA  VAL A 320       6.575  -9.392 -18.788  1.00 69.90           H
ATOM   4889  CB  VAL A 320       5.399  -8.670 -17.158  1.00 69.90           C
ATOM   4890  HB  VAL A 320       5.013  -7.702 -16.838  1.00 69.90           H
ATOM   4891  CG1 VAL A 320       4.210  -9.527 -17.598  1.00 69.90           C
ATOM   4892 1HG1 VAL A 320       3.671  -9.019 -18.398  1.00 69.90           H
ATOM   4893 2HG1 VAL A 320       4.571 -10.491 -17.958  1.00 69.90           H
ATOM   4894 3HG1 VAL A 320       3.542  -9.683 -16.751  1.00 69.90           H
ATOM   4895  CG2 VAL A 320       6.123  -9.305 -15.970  1.00 69.90           C
ATOM   4896 1HG2 VAL A 320       6.550 -10.261 -16.273  1.00 69.90           H
ATOM   4897 2HG2 VAL A 320       6.920  -8.641 -15.633  1.00 69.90           H
ATOM   4898 3HG2 VAL A 320       5.416  -9.465 -15.156  1.00 69.90           H
ATOM   4899  HN  VAL A 320       7.528  -7.133 -17.184  1.00 69.90           H
ATOM   4900  N   GLY A 321       6.123  -6.211 -19.234  1.00 71.45           N
ATOM   4901  CA  GLY A 321       5.643  -5.199 -20.160  1.00 71.45           C
ATOM   4902  C   GLY A 321       6.532  -5.128 -21.403  1.00 71.45           C
ATOM   4903  O   GLY A 321       7.607  -4.531 -21.368  1.00 71.45           O
ATOM   4904 1HA  GLY A 321       4.619  -5.427 -20.453  1.00 71.45           H
ATOM   4905 2HA  GLY A 321       5.625  -4.228 -19.665  1.00 71.45           H
ATOM   4906  HN  GLY A 321       6.706  -5.867 -18.497  1.00 71.45           H
ATOM   4907  N   GLU A 322       6.050  -5.745 -22.472  1.00 75.45           N
ATOM   4908  CA  GLU A 322       6.682  -5.595 -23.771  1.00 75.45           C
ATOM   4909  C   GLU A 322       6.705  -4.121 -24.183  1.00 75.45           C
ATOM   4910  O   GLU A 322       7.727  -3.617 -24.645  1.00 75.45           O
ATOM   4911  HA  GLU A 322       7.702  -5.958 -23.641  1.00 75.45           H
ATOM   4912  CB  GLU A 322       5.977  -6.448 -24.827  1.00 75.45           C
ATOM   4913 1HB  GLU A 322       4.901  -6.281 -24.775  1.00 75.45           H
ATOM   4914 2HB  GLU A 322       6.398  -6.240 -25.810  1.00 75.45           H
ATOM   4915  CG  GLU A 322       6.204  -7.939 -24.568  1.00 75.45           C
ATOM   4916 1HG  GLU A 322       7.271  -8.137 -24.472  1.00 75.45           H
ATOM   4917 2HG  GLU A 322       5.741  -8.222 -23.622  1.00 75.45           H
ATOM   4918  CD  GLU A 322       5.622  -8.787 -25.701  1.00 75.45           C
ATOM   4919  OE1 GLU A 322       5.973  -9.986 -25.749  1.00 75.45           O
ATOM   4920  OE2 GLU A 322       4.841  -8.218 -26.492  1.00 75.45           O
ATOM   4921  HN  GLU A 322       5.245  -6.338 -22.460  1.00 75.45           H
ATOM   4922  N   ARG A 323       5.564  -3.472 -24.001  1.00 76.14           N
ATOM   4923  CA  ARG A 323       5.420  -2.084 -24.406  1.00 76.14           C
ATOM   4924  C   ARG A 323       6.418  -1.204 -23.651  1.00 76.14           C
ATOM   4925  O   ARG A 323       7.045  -0.324 -24.239  1.00 76.14           O
ATOM   4926  HA  ARG A 323       5.629  -2.083 -25.476  1.00 76.14           H
ATOM   4927  CB  ARG A 323       4.001  -1.577 -24.142  1.00 76.14           C
ATOM   4928 1HB  ARG A 323       3.284  -2.374 -24.339  1.00 76.14           H
ATOM   4929 2HB  ARG A 323       3.897  -1.307 -23.091  1.00 76.14           H
ATOM   4930  CG  ARG A 323       3.679  -0.366 -25.019  1.00 76.14           C
ATOM   4931 1HG  ARG A 323       4.377   0.443 -24.799  1.00 76.14           H
ATOM   4932 2HG  ARG A 323       3.814  -0.626 -26.069  1.00 76.14           H
ATOM   4933  CD  ARG A 323       2.245   0.114 -24.786  1.00 76.14           C
ATOM   4934 1HD  ARG A 323       1.587  -0.741 -24.635  1.00 76.14           H
ATOM   4935 2HD  ARG A 323       2.197   0.718 -23.880  1.00 76.14           H
ATOM   4936  NE  ARG A 323       1.782   0.908 -25.947  1.00 76.14           N
ATOM   4937  HE  ARG A 323       2.399   0.997 -26.729  1.00 76.14           H
ATOM   4938  CZ  ARG A 323       0.589   1.514 -26.014  1.00 76.14           C
ATOM   4939  NH1 ARG A 323      -0.276   1.428 -24.995  1.00 76.14           N
ATOM   4940 1HH1 ARG A 323      -0.034   0.908 -24.176  1.00 76.14           H
ATOM   4941 2HH1 ARG A 323      -1.165   1.884 -25.054  1.00 76.14           H
ATOM   4942  NH2 ARG A 323       0.275   2.209 -27.117  1.00 76.14           N
ATOM   4943 1HH2 ARG A 323      -0.611   2.667 -27.183  1.00 76.14           H
ATOM   4944 2HH2 ARG A 323       0.927   2.268 -27.873  1.00 76.14           H
ATOM   4945  HN  ARG A 323       4.750  -3.877 -23.585  1.00 76.14           H
ATOM   4946  N   PHE A 324       6.534  -1.471 -22.358  1.00 78.29           N
ATOM   4947  CA  PHE A 324       7.397  -0.674 -21.503  1.00 78.29           C
ATOM   4948  C   PHE A 324       8.865  -0.835 -21.902  1.00 78.29           C
ATOM   4949  O   PHE A 324       9.609   0.143 -21.955  1.00 78.29           O
ATOM   4950  HA  PHE A 324       7.101   0.368 -21.627  1.00 78.29           H
ATOM   4951  CB  PHE A 324       7.209  -1.188 -20.075  1.00 78.29           C
ATOM   4952 1HB  PHE A 324       6.143  -1.232 -19.852  1.00 78.29           H
ATOM   4953 2HB  PHE A 324       7.590  -2.208 -20.013  1.00 78.29           H
ATOM   4954  CG  PHE A 324       7.904  -0.336 -19.010  1.00 78.29           C
ATOM   4955  CD1 PHE A 324       9.146  -0.675 -18.572  1.00 78.29           C
ATOM   4956  HD1 PHE A 324       9.647  -1.553 -18.979  1.00 78.29           H
ATOM   4957  CD2 PHE A 324       7.279   0.760 -18.503  1.00 78.29           C
ATOM   4958  HD2 PHE A 324       6.284   1.032 -18.854  1.00 78.29           H
ATOM   4959  CE1 PHE A 324       9.791   0.116 -17.585  1.00 78.29           C
ATOM   4960  HE1 PHE A 324      10.786  -0.155 -17.233  1.00 78.29           H
ATOM   4961  CE2 PHE A 324       7.924   1.551 -17.515  1.00 78.29           C
ATOM   4962  HE2 PHE A 324       7.423   2.430 -17.108  1.00 78.29           H
ATOM   4963  CZ  PHE A 324       9.166   1.213 -17.077  1.00 78.29           C
ATOM   4964  HZ  PHE A 324       9.661   1.820 -16.319  1.00 78.29           H
ATOM   4965  HN  PHE A 324       6.052  -2.216 -21.896  1.00 78.29           H
ATOM   4966  N   ARG A 325       9.238  -2.078 -22.174  1.00 81.38           N
ATOM   4967  CA  ARG A 325      10.598  -2.377 -22.590  1.00 81.38           C
ATOM   4968  C   ARG A 325      10.953  -1.585 -23.850  1.00 81.38           C
ATOM   4969  O   ARG A 325      12.048  -1.035 -23.954  1.00 81.38           O
ATOM   4970  HA  ARG A 325      11.220  -2.073 -21.748  1.00 81.38           H
ATOM   4971  CB  ARG A 325      10.773  -3.871 -22.868  1.00 81.38           C
ATOM   4972 1HB  ARG A 325       9.865  -4.268 -23.322  1.00 81.38           H
ATOM   4973 2HB  ARG A 325      11.579  -4.019 -23.586  1.00 81.38           H
ATOM   4974  CG  ARG A 325      11.083  -4.636 -21.580  1.00 81.38           C
ATOM   4975 1HG  ARG A 325      11.971  -4.216 -21.108  1.00 81.38           H
ATOM   4976 2HG  ARG A 325      10.260  -4.515 -20.874  1.00 81.38           H
ATOM   4977  CD  ARG A 325      11.304  -6.123 -21.865  1.00 81.38           C
ATOM   4978 1HD  ARG A 325      11.879  -6.244 -22.783  1.00 81.38           H
ATOM   4979 2HD  ARG A 325      11.887  -6.573 -21.061  1.00 81.38           H
ATOM   4980  NE  ARG A 325      10.001  -6.813 -21.991  1.00 81.38           N
ATOM   4981  HE  ARG A 325       9.169  -6.273 -21.859  1.00 81.38           H
ATOM   4982  CZ  ARG A 325       9.865  -8.117 -22.270  1.00 81.38           C
ATOM   4983  NH1 ARG A 325      10.945  -8.888 -22.456  1.00 81.38           N
ATOM   4984 1HH1 ARG A 325      11.860  -8.492 -22.387  1.00 81.38           H
ATOM   4985 2HH1 ARG A 325      10.835  -9.860 -22.664  1.00 81.38           H
ATOM   4986  NH2 ARG A 325       8.633  -8.637 -22.361  1.00 81.38           N
ATOM   4987 1HH2 ARG A 325       8.515  -9.608 -22.569  1.00 81.38           H
ATOM   4988 2HH2 ARG A 325       7.833  -8.054 -22.221  1.00 81.38           H
ATOM   4989  HN  ARG A 325       8.631  -2.870 -22.113  1.00 81.38           H
ATOM   4990  N   ARG A 326      10.006  -1.553 -24.777  1.00 81.68           N
ATOM   4991  CA  ARG A 326      10.195  -0.815 -26.014  1.00 81.68           C
ATOM   4992  C   ARG A 326      10.369   0.676 -25.722  1.00 81.68           C
ATOM   4993  O   ARG A 326      11.257   1.322 -26.275  1.00 81.68           O
ATOM   4994  HA  ARG A 326      11.099  -1.236 -26.455  1.00 81.68           H
ATOM   4995  CB  ARG A 326       9.006  -1.008 -26.957  1.00 81.68           C
ATOM   4996 1HB  ARG A 326       8.075  -0.883 -26.405  1.00 81.68           H
ATOM   4997 2HB  ARG A 326       9.023  -0.241 -27.732  1.00 81.68           H
ATOM   4998  CG  ARG A 326       9.039  -2.394 -27.604  1.00 81.68           C
ATOM   4999 1HG  ARG A 326       9.954  -2.507 -28.186  1.00 81.68           H
ATOM   5000 2HG  ARG A 326       9.057  -3.161 -26.830  1.00 81.68           H
ATOM   5001  CD  ARG A 326       7.824  -2.605 -28.510  1.00 81.68           C
ATOM   5002 1HD  ARG A 326       6.915  -2.305 -27.989  1.00 81.68           H
ATOM   5003 2HD  ARG A 326       7.906  -1.975 -29.396  1.00 81.68           H
ATOM   5004  NE  ARG A 326       7.731  -4.027 -28.909  1.00 81.68           N
ATOM   5005  HE  ARG A 326       7.853  -4.722 -28.200  1.00 81.68           H
ATOM   5006  CZ  ARG A 326       7.493  -4.442 -30.161  1.00 81.68           C
ATOM   5007  NH1 ARG A 326       7.322  -3.555 -31.151  1.00 81.68           N
ATOM   5008 1HH1 ARG A 326       7.370  -2.575 -30.958  1.00 81.68           H
ATOM   5009 2HH1 ARG A 326       7.145  -3.873 -32.082  1.00 81.68           H
ATOM   5010  NH2 ARG A 326       7.430  -5.758 -30.408  1.00 81.68           N
ATOM   5011 1HH2 ARG A 326       7.254  -6.084 -31.337  1.00 81.68           H
ATOM   5012 2HH2 ARG A 326       7.559  -6.413 -29.664  1.00 81.68           H
ATOM   5013  HN  ARG A 326       9.125  -2.019 -24.693  1.00 81.68           H
ATOM   5014  N   ASP A 327       9.505   1.181 -24.852  1.00 82.40           N
ATOM   5015  CA  ASP A 327       9.519   2.594 -24.517  1.00 82.40           C
ATOM   5016  C   ASP A 327      10.828   2.931 -23.800  1.00 82.40           C
ATOM   5017  O   ASP A 327      11.430   3.973 -24.056  1.00 82.40           O
ATOM   5018  HA  ASP A 327       9.420   3.115 -25.470  1.00 82.40           H
ATOM   5019  CB  ASP A 327       8.362   2.951 -23.582  1.00 82.40           C
ATOM   5020 1HB  ASP A 327       8.421   2.345 -22.678  1.00 82.40           H
ATOM   5021 2HB  ASP A 327       8.447   3.993 -23.273  1.00 82.40           H
ATOM   5022  CG  ASP A 327       7.013   2.724 -24.267  1.00 82.40           C
ATOM   5023  OD1 ASP A 327       6.972   2.886 -25.506  1.00 82.40           O
ATOM   5024  OD2 ASP A 327       6.054   2.394 -23.537  1.00 82.40           O
ATOM   5025  HN  ASP A 327       8.807   0.642 -24.381  1.00 82.40           H
ATOM   5026  N   LEU A 328      11.230   2.030 -22.916  1.00 84.06           N
ATOM   5027  CA  LEU A 328      12.432   2.240 -22.127  1.00 84.06           C
ATOM   5028  C   LEU A 328      13.631   2.402 -23.064  1.00 84.06           C
ATOM   5029  O   LEU A 328      14.379   3.372 -22.959  1.00 84.06           O
ATOM   5030  HA  LEU A 328      12.300   3.169 -21.572  1.00 84.06           H
ATOM   5031  CB  LEU A 328      12.601   1.119 -21.099  1.00 84.06           C
ATOM   5032 1HB  LEU A 328      11.751   1.148 -20.417  1.00 84.06           H
ATOM   5033 2HB  LEU A 328      12.558   0.164 -21.623  1.00 84.06           H
ATOM   5034  CG  LEU A 328      13.887   1.157 -20.271  1.00 84.06           C
ATOM   5035  HG  LEU A 328      14.733   1.206 -20.955  1.00 84.06           H
ATOM   5036  CD1 LEU A 328      13.939   2.412 -19.397  1.00 84.06           C
ATOM   5037 1HD1 LEU A 328      13.905   3.298 -20.031  1.00 84.06           H
ATOM   5038 2HD1 LEU A 328      13.085   2.419 -18.719  1.00 84.06           H
ATOM   5039 3HD1 LEU A 328      14.863   2.414 -18.818  1.00 84.06           H
ATOM   5040  CD2 LEU A 328      14.046  -0.122 -19.446  1.00 84.06           C
ATOM   5041 1HD2 LEU A 328      13.197  -0.227 -18.770  1.00 84.06           H
ATOM   5042 2HD2 LEU A 328      14.086  -0.982 -20.115  1.00 84.06           H
ATOM   5043 3HD2 LEU A 328      14.967  -0.068 -18.867  1.00 84.06           H
ATOM   5044  HN  LEU A 328      10.751   1.171 -22.736  1.00 84.06           H
ATOM   5045  N   VAL A 329      13.776   1.436 -23.959  1.00 83.75           N
ATOM   5046  CA  VAL A 329      14.914   1.417 -24.862  1.00 83.75           C
ATOM   5047  C   VAL A 329      14.884   2.671 -25.739  1.00 83.75           C
ATOM   5048  O   VAL A 329      15.930   3.227 -26.067  1.00 83.75           O
ATOM   5049  HA  VAL A 329      15.817   1.436 -24.253  1.00 83.75           H
ATOM   5050  CB  VAL A 329      14.916   0.120 -25.674  1.00 83.75           C
ATOM   5051  HB  VAL A 329      13.955   0.040 -26.181  1.00 83.75           H
ATOM   5052  CG1 VAL A 329      16.011   0.144 -26.742  1.00 83.75           C
ATOM   5053 1HG1 VAL A 329      15.839   0.980 -27.420  1.00 83.75           H
ATOM   5054 2HG1 VAL A 329      16.984   0.259 -26.263  1.00 83.75           H
ATOM   5055 3HG1 VAL A 329      15.991  -0.790 -27.304  1.00 83.75           H
ATOM   5056  CG2 VAL A 329      15.068  -1.098 -24.760  1.00 83.75           C
ATOM   5057 1HG2 VAL A 329      16.008  -1.027 -24.213  1.00 83.75           H
ATOM   5058 2HG2 VAL A 329      14.238  -1.129 -24.054  1.00 83.75           H
ATOM   5059 3HG2 VAL A 329      15.067  -2.006 -25.363  1.00 83.75           H
ATOM   5060  HN  VAL A 329      13.134   0.677 -24.072  1.00 83.75           H
ATOM   5061  N   LYS A 330      13.674   3.078 -26.093  1.00 82.46           N
[truncated: 117,320 more chars]
