# Supplementary material for: Noncanonical roles of chemokine regions in CCR9 activation revealed by structural modeling and mutational mapping
Source: Nat Commun. 2025 Aug 18;16:7695. doi: 10.1038/s41467-025-62321-9 (PMC12361432; doi:10.1038/s41467-025-62321-9)
Supplement: Supplementary file 4 — Supplementary Data 2 [file 41467_2025_62321_MOESM4_ESM.zip › CCR9_CCL25_rnk125.pdb]

SSBOND   1 CYS A   38    CYS A  289 
SSBOND   2 CYS A  119    CYS A  198 
SSBOND   3 CYS B    7    CYS B   35 
SSBOND   4 CYS B    8    CYS B   52 
ATOM      1  N   GLU A  20      -1.999  -6.851  60.643  1.00 41.94           N
ATOM      2  CA  GLU A  20      -2.509  -6.606  59.305  1.00 41.94           C
ATOM      3  C   GLU A  20      -1.356  -6.539  58.302  1.00 41.94           C
ATOM      4  O   GLU A  20      -1.577  -6.579  57.092  1.00 41.94           O
ATOM      5  HA  GLU A  20      -3.148  -7.460  59.078  1.00 41.94           H
ATOM      6  CB  GLU A  20      -3.347  -5.327  59.263  1.00 41.94           C
ATOM      7 1HB  GLU A  20      -2.910  -4.580  59.925  1.00 41.94           H
ATOM      8 2HB  GLU A  20      -3.445  -4.986  58.233  1.00 41.94           H
ATOM      9  CG  GLU A  20      -4.768  -5.586  59.768  1.00 41.94           C
ATOM     10 1HG  GLU A  20      -5.138  -6.526  59.358  1.00 41.94           H
ATOM     11 2HG  GLU A  20      -4.758  -5.694  60.853  1.00 41.94           H
ATOM     12  CD  GLU A  20      -5.708  -4.445  59.372  1.00 41.94           C
ATOM     13  OE1 GLU A  20      -6.929  -4.706  59.326  1.00 41.94           O
ATOM     14  OE2 GLU A  20      -5.183  -3.338  59.125  1.00 41.94           O
ATOM     15  HN  GLU A  20      -1.003  -6.917  60.711  1.00 41.94           H
ATOM     16  N   SER A  21      -0.150  -6.438  58.841  1.00 45.60           N
ATOM     17  CA  SER A  21       1.031  -6.275  58.009  1.00 45.60           C
ATOM     18  C   SER A  21       1.373  -7.599  57.321  1.00 45.60           C
ATOM     19  O   SER A  21       1.814  -7.610  56.173  1.00 45.60           O
ATOM     20  HA  SER A  21       0.762  -5.519  57.271  1.00 45.60           H
ATOM     21  CB  SER A  21       2.221  -5.782  58.833  1.00 45.60           C
ATOM     22 1HB  SER A  21       2.953  -5.318  58.171  1.00 45.60           H
ATOM     23 2HB  SER A  21       1.887  -5.012  59.528  1.00 45.60           H
ATOM     24  OG  SER A  21       2.843  -6.839  59.559  1.00 45.60           O
ATOM     25  HG  SER A  21       3.609  -6.483  60.094  1.00 45.60           H
ATOM     26  HN  SER A  21       0.027  -6.466  59.825  1.00 45.60           H
ATOM     27  N   THR A  22       1.156  -8.682  58.052  1.00 46.68           N
ATOM     28  CA  THR A  22       1.654  -9.981  57.632  1.00 46.68           C
ATOM     29  C   THR A  22       0.795 -10.539  56.496  1.00 46.68           C
ATOM     30  O   THR A  22       1.307 -10.858  55.424  1.00 46.68           O
ATOM     31  HA  THR A  22       2.662  -9.851  57.236  1.00 46.68           H
ATOM     32  CB  THR A  22       1.702 -10.890  58.862  1.00 46.68           C
ATOM     33  HB  THR A  22       0.699 -11.196  59.158  1.00 46.68           H
ATOM     34  OG1 THR A  22       2.423 -10.130  59.828  1.00 46.68           O
ATOM     35  HG1 THR A  22       2.305 -10.531  60.736  1.00 46.68           H
ATOM     36  CG2 THR A  22       2.570 -12.130  58.640  1.00 46.68           C
ATOM     37 1HG2 THR A  22       3.590 -11.823  58.410  1.00 46.68           H
ATOM     38 2HG2 THR A  22       2.169 -12.710  57.809  1.00 46.68           H
ATOM     39 3HG2 THR A  22       2.569 -12.740  59.543  1.00 46.68           H
ATOM     40  HN  THR A  22       0.651  -8.682  58.916  1.00 46.68           H
ATOM     41  N   SER A  23      -0.498 -10.641  56.770  1.00 48.86           N
ATOM     42  CA  SER A  23      -1.423 -11.219  55.810  1.00 48.86           C
ATOM     43  C   SER A  23      -1.409 -10.405  54.515  1.00 48.86           C
ATOM     44  O   SER A  23      -1.464 -10.968  53.423  1.00 48.86           O
ATOM     45  HA  SER A  23      -1.057 -12.230  55.630  1.00 48.86           H
ATOM     46  CB  SER A  23      -2.840 -11.284  56.382  1.00 48.86           C
ATOM     47 1HB  SER A  23      -3.519 -11.673  55.623  1.00 48.86           H
ATOM     48 2HB  SER A  23      -2.862 -11.983  57.218  1.00 48.86           H
ATOM     49  OG  SER A  23      -3.299 -10.008  56.818  1.00 48.86           O
ATOM     50  HG  SER A  23      -4.228 -10.083  57.179  1.00 48.86           H
ATOM     51  HN  SER A  23      -0.913 -10.338  57.627  1.00 48.86           H
ATOM     52  N   SER A  24      -1.336  -9.092  54.680  1.00 50.84           N
ATOM     53  CA  SER A  24      -1.359  -8.192  53.539  1.00 50.84           C
ATOM     54  C   SER A  24      -0.074  -8.347  52.723  1.00 50.84           C
ATOM     55  O   SER A  24      -0.040  -8.006  51.542  1.00 50.84           O
ATOM     56  HA  SER A  24      -2.225  -8.495  52.950  1.00 50.84           H
ATOM     57  CB  SER A  24      -1.531  -6.739  53.987  1.00 50.84           C
ATOM     58 1HB  SER A  24      -1.803  -6.125  53.129  1.00 50.84           H
ATOM     59 2HB  SER A  24      -2.354  -6.674  54.699  1.00 50.84           H
ATOM     60  OG  SER A  24      -0.345  -6.221  54.584  1.00 50.84           O
ATOM     61  HG  SER A  24      -0.326  -6.446  55.558  1.00 50.84           H
ATOM     62  HN  SER A  24      -1.262  -8.643  55.570  1.00 50.84           H
ATOM     63  N   MET A  25       0.951  -8.863  53.386  1.00 50.41           N
ATOM     64  CA  MET A  25       2.208  -9.147  52.716  1.00 50.41           C
ATOM     65  C   MET A  25       2.136 -10.472  51.954  1.00 50.41           C
ATOM     66  O   MET A  25       2.640 -10.577  50.836  1.00 50.41           O
ATOM     67  HA  MET A  25       2.360  -8.325  52.017  1.00 50.41           H
ATOM     68  CB  MET A  25       3.334  -9.214  53.750  1.00 50.41           C
ATOM     69 1HB  MET A  25       3.201  -8.423  54.489  1.00 50.41           H
ATOM     70 2HB  MET A  25       3.286 -10.162  54.285  1.00 50.41           H
ATOM     71  CG  MET A  25       4.702  -9.068  53.081  1.00 50.41           C
ATOM     72 1HG  MET A  25       5.488  -9.383  53.768  1.00 50.41           H
ATOM     73 2HG  MET A  25       4.761  -9.720  52.209  1.00 50.41           H
ATOM     74  SD  MET A  25       4.965  -7.372  52.591  1.00 50.41           S
ATOM     75  CE  MET A  25       6.312  -6.940  53.681  1.00 50.41           C
ATOM     76 1HE  MET A  25       5.993  -7.058  54.716  1.00 50.41           H
ATOM     77 2HE  MET A  25       7.161  -7.595  53.485  1.00 50.41           H
ATOM     78 3HE  MET A  25       6.603  -5.905  53.506  1.00 50.41           H
ATOM     79  HN  MET A  25       0.931  -9.086  54.361  1.00 50.41           H
ATOM     80  N   GLU A  26       1.507 -11.450  52.588  1.00 51.09           N
ATOM     81  CA  GLU A  26       1.362 -12.763  51.984  1.00 51.09           C
ATOM     82  C   GLU A  26       0.501 -12.675  50.723  1.00 51.09           C
ATOM     83  O   GLU A  26       0.848 -13.243  49.688  1.00 51.09           O
ATOM     84  HA  GLU A  26       2.373 -13.073  51.720  1.00 51.09           H
ATOM     85  CB  GLU A  26       0.775 -13.764  52.980  1.00 51.09           C
ATOM     86 1HB  GLU A  26      -0.010 -13.283  53.564  1.00 51.09           H
ATOM     87 2HB  GLU A  26       0.434 -14.653  52.450  1.00 51.09           H
ATOM     88  CG  GLU A  26       1.837 -14.236  53.975  1.00 51.09           C
ATOM     89 1HG  GLU A  26       2.696 -14.634  53.433  1.00 51.09           H
ATOM     90 2HG  GLU A  26       2.195 -13.389  54.560  1.00 51.09           H
ATOM     91  CD  GLU A  26       1.275 -15.309  54.910  1.00 51.09           C
ATOM     92  OE1 GLU A  26       2.095 -16.102  55.421  1.00 51.09           O
ATOM     93  OE2 GLU A  26       0.039 -15.311  55.092  1.00 51.09           O
ATOM     94  HN  GLU A  26       1.100 -11.356  53.497  1.00 51.09           H
ATOM     95  N   ASP A  27      -0.606 -11.958  50.850  1.00 51.42           N
ATOM     96  CA  ASP A  27      -1.502 -11.759  49.723  1.00 51.42           C
ATOM     97  C   ASP A  27      -0.714 -11.179  48.547  1.00 51.42           C
ATOM     98  O   ASP A  27      -1.019 -11.466  47.390  1.00 51.42           O
ATOM     99  HA  ASP A  27      -1.912 -12.745  49.505  1.00 51.42           H
ATOM    100  CB  ASP A  27      -2.619 -10.774  50.075  1.00 51.42           C
ATOM    101 1HB  ASP A  27      -2.216  -9.965  50.685  1.00 51.42           H
ATOM    102 2HB  ASP A  27      -3.011 -10.322  49.164  1.00 51.42           H
ATOM    103  CG  ASP A  27      -3.750 -11.474  50.830  1.00 51.42           C
ATOM    104  OD1 ASP A  27      -3.761 -12.724  50.804  1.00 51.42           O
ATOM    105  OD2 ASP A  27      -4.578 -10.745  51.417  1.00 51.42           O
ATOM    106  HN  ASP A  27      -0.893 -11.518  51.701  1.00 51.42           H
ATOM    107  N   TYR A  28       0.283 -10.375  48.883  1.00 52.95           N
ATOM    108  CA  TYR A  28       1.131  -9.770  47.869  1.00 52.95           C
ATOM    109  C   TYR A  28       1.983 -10.828  47.165  1.00 52.95           C
ATOM    110  O   TYR A  28       2.197 -10.754  45.956  1.00 52.95           O
ATOM    111  HA  TYR A  28       0.486  -9.287  47.136  1.00 52.95           H
ATOM    112  CB  TYR A  28       2.053  -8.803  48.613  1.00 52.95           C
ATOM    113 1HB  TYR A  28       1.882  -8.905  49.685  1.00 52.95           H
ATOM    114 2HB  TYR A  28       3.089  -9.088  48.428  1.00 52.95           H
ATOM    115  CG  TYR A  28       1.865  -7.336  48.219  1.00 52.95           C
ATOM    116  CD1 TYR A  28       2.577  -6.810  47.160  1.00 52.95           C
ATOM    117  HD1 TYR A  28       3.273  -7.439  46.604  1.00 52.95           H
ATOM    118  CD2 TYR A  28       0.985  -6.540  48.922  1.00 52.95           C
ATOM    119  HD2 TYR A  28       0.423  -6.956  49.759  1.00 52.95           H
ATOM    120  CE1 TYR A  28       2.400  -5.430  46.789  1.00 52.95           C
ATOM    121  HE1 TYR A  28       2.956  -5.002  45.954  1.00 52.95           H
ATOM    122  CE2 TYR A  28       0.808  -5.160  48.551  1.00 52.95           C
ATOM    123  HE2 TYR A  28       0.115  -4.520  49.098  1.00 52.95           H
ATOM    124  CZ  TYR A  28       1.524  -4.673  47.502  1.00 52.95           C
ATOM    125  OH  TYR A  28       1.357  -3.370  47.152  1.00 52.95           O
ATOM    126  HH  TYR A  28       0.929  -3.311  46.250  1.00 52.95           H
ATOM    127  HN  TYR A  28       0.515 -10.135  49.825  1.00 52.95           H
ATOM    128  N   VAL A  29       2.446 -11.789  47.951  1.00 52.56           N
ATOM    129  CA  VAL A  29       3.338 -12.813  47.436  1.00 52.56           C
ATOM    130  C   VAL A  29       2.517 -13.873  46.698  1.00 52.56           C
ATOM    131  O   VAL A  29       2.929 -14.361  45.646  1.00 52.56           O
ATOM    132  HA  VAL A  29       4.013 -12.335  46.726  1.00 52.56           H
ATOM    133  CB  VAL A  29       4.180 -13.395  48.573  1.00 52.56           C
ATOM    134  HB  VAL A  29       3.654 -14.262  48.970  1.00 52.56           H
ATOM    135  CG1 VAL A  29       5.543 -13.866  48.060  1.00 52.56           C
ATOM    136 1HG1 VAL A  29       5.399 -14.636  47.302  1.00 52.56           H
ATOM    137 2HG1 VAL A  29       6.078 -13.023  47.624  1.00 52.56           H
ATOM    138 3HG1 VAL A  29       6.121 -14.274  48.889  1.00 52.56           H
ATOM    139  CG2 VAL A  29       4.342 -12.382  49.708  1.00 52.56           C
ATOM    140 1HG2 VAL A  29       4.836 -11.487  49.329  1.00 52.56           H
ATOM    141 2HG2 VAL A  29       3.361 -12.116  50.101  1.00 52.56           H
ATOM    142 3HG2 VAL A  29       4.945 -12.821  50.503  1.00 52.56           H
ATOM    143  HN  VAL A  29       2.222 -11.873  48.922  1.00 52.56           H
ATOM    144  N   ASN A  30       1.371 -14.198  47.277  1.00 51.04           N
ATOM    145  CA  ASN A  30       0.572 -15.308  46.787  1.00 51.04           C
ATOM    146  C   ASN A  30      -0.331 -14.819  45.653  1.00 51.04           C
ATOM    147  O   ASN A  30      -1.025 -15.614  45.021  1.00 51.04           O
ATOM    148  HA  ASN A  30       1.293 -16.054  46.453  1.00 51.04           H
ATOM    149  CB  ASN A  30      -0.322 -15.874  47.892  1.00 51.04           C
ATOM    150 1HB  ASN A  30      -0.625 -15.073  48.566  1.00 51.04           H
ATOM    151 2HB  ASN A  30      -1.232 -16.284  47.454  1.00 51.04           H
ATOM    152  CG  ASN A  30       0.407 -16.964  48.682  1.00 51.04           C
ATOM    153  OD1 ASN A  30       1.471 -17.430  48.310  1.00 51.04           O
ATOM    154  ND2 ASN A  30      -0.224 -17.341  49.790  1.00 51.04           N
ATOM    155 1HD2 ASN A  30      -1.095 -16.918  50.039  1.00 51.04           H
ATOM    156 2HD2 ASN A  30       0.173 -18.049  50.375  1.00 51.04           H
ATOM    157  HN  ASN A  30       0.988 -13.718  48.067  1.00 51.04           H
ATOM    158  N   PHE A  31      -0.292 -13.514  45.429  1.00 52.39           N
ATOM    159  CA  PHE A  31      -0.791 -12.952  44.185  1.00 52.39           C
ATOM    160  C   PHE A  31      -0.007 -13.491  42.987  1.00 52.39           C
ATOM    161  O   PHE A  31       1.068 -12.987  42.667  1.00 52.39           O
ATOM    162  HA  PHE A  31      -1.837 -13.245  44.094  1.00 52.39           H
ATOM    163  CB  PHE A  31      -0.594 -11.437  44.268  1.00 52.39           C
ATOM    164 1HB  PHE A  31      -0.482 -11.152  45.314  1.00 52.39           H
ATOM    165 2HB  PHE A  31       0.336 -11.173  43.764  1.00 52.39           H
ATOM    166  CG  PHE A  31      -1.738 -10.627  43.653  1.00 52.39           C
ATOM    167  CD1 PHE A  31      -1.684 -10.260  42.345  1.00 52.39           C
ATOM    168  HD1 PHE A  31      -0.827 -10.544  41.734  1.00 52.39           H
ATOM    169  CD2 PHE A  31      -2.807 -10.274  44.415  1.00 52.39           C
ATOM    170  HD2 PHE A  31      -2.850 -10.567  45.464  1.00 52.39           H
ATOM    171  CE1 PHE A  31      -2.745  -9.508  41.774  1.00 52.39           C
ATOM    172  HE1 PHE A  31      -2.702  -9.214  40.726  1.00 52.39           H
ATOM    173  CE2 PHE A  31      -3.868  -9.522  43.845  1.00 52.39           C
ATOM    174  HE2 PHE A  31      -4.725  -9.238  44.456  1.00 52.39           H
ATOM    175  CZ  PHE A  31      -3.815  -9.155  42.536  1.00 52.39           C
ATOM    176  HZ  PHE A  31      -4.629  -8.578  42.099  1.00 52.39           H
ATOM    177  HN  PHE A  31       0.070 -12.845  46.079  1.00 52.39           H
ATOM    178  N   ASN A  32      -0.575 -14.510  42.358  1.00 54.26           N
ATOM    179  CA  ASN A  32      -0.067 -14.978  41.080  1.00 54.26           C
ATOM    180  C   ASN A  32      -0.226 -13.870  40.037  1.00 54.26           C
ATOM    181  O   ASN A  32      -1.204 -13.851  39.291  1.00 54.26           O
ATOM    182  HA  ASN A  32       0.977 -15.232  41.262  1.00 54.26           H
ATOM    183  CB  ASN A  32      -0.845 -16.201  40.593  1.00 54.26           C
ATOM    184 1HB  ASN A  32      -1.799 -16.263  41.117  1.00 54.26           H
ATOM    185 2HB  ASN A  32      -1.071 -16.094  39.532  1.00 54.26           H
ATOM    186  CG  ASN A  32      -0.047 -17.486  40.822  1.00 54.26           C
ATOM    187  OD1 ASN A  32       1.168 -17.480  40.941  1.00 54.26           O
ATOM    188  ND2 ASN A  32      -0.794 -18.585  40.878  1.00 54.26           N
ATOM    189 1HD2 ASN A  32      -1.786 -18.520  40.773  1.00 54.26           H
ATOM    190 2HD2 ASN A  32      -0.364 -19.475  41.025  1.00 54.26           H
ATOM    191  HN  ASN A  32      -1.367 -15.011  42.708  1.00 54.26           H
ATOM    192  N   PHE A  33       0.750 -12.974  40.018  1.00 56.93           N
ATOM    193  CA  PHE A  33       0.847 -11.995  38.948  1.00 56.93           C
ATOM    194  C   PHE A  33       1.154 -12.673  37.611  1.00 56.93           C
ATOM    195  O   PHE A  33       2.294 -12.654  37.149  1.00 56.93           O
ATOM    196  HA  PHE A  33      -0.116 -11.490  38.884  1.00 56.93           H
ATOM    197  CB  PHE A  33       1.999 -11.054  39.306  1.00 56.93           C
ATOM    198 1HB  PHE A  33       2.869 -11.650  39.582  1.00 56.93           H
ATOM    199 2HB  PHE A  33       2.274 -10.480  38.421  1.00 56.93           H
ATOM    200  CG  PHE A  33       1.680 -10.085  40.446  1.00 56.93           C
ATOM    201  CD1 PHE A  33       0.959  -8.959  40.200  1.00 56.93           C
ATOM    202  HD1 PHE A  33       0.609  -8.746  39.190  1.00 56.93           H
ATOM    203  CD2 PHE A  33       2.117 -10.351  41.707  1.00 56.93           C
ATOM    204  HD2 PHE A  33       2.695 -11.254  41.904  1.00 56.93           H
ATOM    205  CE1 PHE A  33       0.663  -8.060  41.258  1.00 56.93           C
ATOM    206  HE1 PHE A  33       0.085  -7.157  41.060  1.00 56.93           H
ATOM    207  CE2 PHE A  33       1.820  -9.451  42.765  1.00 56.93           C
ATOM    208  HE2 PHE A  33       2.171  -9.664  43.775  1.00 56.93           H
ATOM    209  CZ  PHE A  33       1.100  -8.325  42.518  1.00 56.93           C
ATOM    210  HZ  PHE A  33       0.872  -7.635  43.331  1.00 56.93           H
ATOM    211  HN  PHE A  33       1.464 -12.911  40.715  1.00 56.93           H
ATOM    212  N   THR A  34       0.117 -13.256  37.027  1.00 64.21           N
ATOM    213  CA  THR A  34       0.069 -13.425  35.585  1.00 64.21           C
ATOM    214  C   THR A  34       0.413 -12.111  34.882  1.00 64.21           C
ATOM    215  O   THR A  34      -0.350 -11.149  34.947  1.00 64.21           O
ATOM    216  HA  THR A  34       0.830 -14.150  35.298  1.00 64.21           H
ATOM    217  CB  THR A  34      -1.315 -13.966  35.219  1.00 64.21           C
ATOM    218  HB  THR A  34      -2.052 -13.163  35.193  1.00 64.21           H
ATOM    219  OG1 THR A  34      -1.554 -14.989  36.182  1.00 64.21           O
ATOM    220  HG1 THR A  34      -2.527 -15.220  36.201  1.00 64.21           H
ATOM    221  CG2 THR A  34      -1.319 -14.706  33.880  1.00 64.21           C
ATOM    222 1HG2 THR A  34      -0.632 -15.550  33.929  1.00 64.21           H
ATOM    223 2HG2 THR A  34      -1.004 -14.026  33.088  1.00 64.21           H
ATOM    224 3HG2 THR A  34      -2.325 -15.069  33.669  1.00 64.21           H
ATOM    225  HN  THR A  34      -0.677 -13.608  37.522  1.00 64.21           H
ATOM    226  N   ASP A  35       1.564 -12.112  34.225  1.00 79.58           N
ATOM    227  CA  ASP A  35       2.161 -10.873  33.759  1.00 79.58           C
ATOM    228  C   ASP A  35       1.405 -10.380  32.523  1.00 79.58           C
ATOM    229  O   ASP A  35       1.819 -10.640  31.394  1.00 79.58           O
ATOM    230  HA  ASP A  35       2.081 -10.182  34.599  1.00 79.58           H
ATOM    231  CB  ASP A  35       3.625 -11.080  33.366  1.00 79.58           C
ATOM    232 1HB  ASP A  35       4.034 -11.932  33.909  1.00 79.58           H
ATOM    233 2HB  ASP A  35       3.691 -11.317  32.304  1.00 79.58           H
ATOM    234  CG  ASP A  35       4.456  -9.831  33.668  1.00 79.58           C
ATOM    235  OD1 ASP A  35       3.837  -8.820  34.065  1.00 79.58           O
ATOM    236  OD2 ASP A  35       5.691  -9.915  33.494  1.00 79.58           O
ATOM    237  HN  ASP A  35       2.084 -12.939  34.010  1.00 79.58           H
ATOM    238  N   PHE A  36       0.311  -9.678  32.778  1.00 88.97           N
ATOM    239  CA  PHE A  36      -0.509  -9.152  31.700  1.00 88.97           C
ATOM    240  C   PHE A  36       0.108  -7.882  31.111  1.00 88.97           C
ATOM    241  O   PHE A  36      -0.352  -7.383  30.085  1.00 88.97           O
ATOM    242  HA  PHE A  36      -0.561  -9.921  30.929  1.00 88.97           H
ATOM    243  CB  PHE A  36      -1.874  -8.810  32.303  1.00 88.97           C
ATOM    244 1HB  PHE A  36      -1.726  -8.155  33.161  1.00 88.97           H
ATOM    245 2HB  PHE A  36      -2.453  -8.250  31.569  1.00 88.97           H
ATOM    246  CG  PHE A  36      -2.682 -10.031  32.745  1.00 88.97           C
ATOM    247  CD1 PHE A  36      -2.768 -11.120  31.935  1.00 88.97           C
ATOM    248  HD1 PHE A  36      -2.260 -11.123  30.970  1.00 88.97           H
ATOM    249  CD2 PHE A  36      -3.316 -10.028  33.948  1.00 88.97           C
ATOM    250  HD2 PHE A  36      -3.248  -9.155  34.597  1.00 88.97           H
ATOM    251  CE1 PHE A  36      -3.518 -12.254  32.345  1.00 88.97           C
ATOM    252  HE1 PHE A  36      -3.587 -13.126  31.696  1.00 88.97           H
ATOM    253  CE2 PHE A  36      -4.067 -11.161  34.359  1.00 88.97           C
ATOM    254  HE2 PHE A  36      -4.575 -11.158  35.323  1.00 88.97           H
ATOM    255  CZ  PHE A  36      -4.152 -12.250  33.548  1.00 88.97           C
ATOM    256  HZ  PHE A  36      -4.728 -13.120  33.864  1.00 88.97           H
ATOM    257  HN  PHE A  36      -0.016  -9.468  33.699  1.00 88.97           H
ATOM    258  N   TYR A  37       1.140  -7.396  31.785  1.00 91.35           N
ATOM    259  CA  TYR A  37       1.975  -6.349  31.222  1.00 91.35           C
ATOM    260  C   TYR A  37       3.118  -6.943  30.397  1.00 91.35           C
ATOM    261  O   TYR A  37       3.952  -7.678  30.925  1.00 91.35           O
ATOM    262  HA  TYR A  37       1.351  -5.733  30.574  1.00 91.35           H
ATOM    263  CB  TYR A  37       2.562  -5.591  32.415  1.00 91.35           C
ATOM    264 1HB  TYR A  37       1.747  -5.256  33.056  1.00 91.35           H
ATOM    265 2HB  TYR A  37       3.170  -6.278  33.005  1.00 91.35           H
ATOM    266  CG  TYR A  37       3.416  -4.383  32.025  1.00 91.35           C
ATOM    267  CD1 TYR A  37       4.782  -4.519  31.888  1.00 91.35           C
ATOM    268  HD1 TYR A  37       5.253  -5.488  32.057  1.00 91.35           H
ATOM    269  CD2 TYR A  37       2.820  -3.157  31.811  1.00 91.35           C
ATOM    270  HD2 TYR A  37       1.740  -3.050  31.919  1.00 91.35           H
ATOM    271  CE1 TYR A  37       5.586  -3.382  31.521  1.00 91.35           C
ATOM    272  HE1 TYR A  37       6.666  -3.476  31.410  1.00 91.35           H
ATOM    273  CE2 TYR A  37       3.623  -2.020  31.444  1.00 91.35           C
ATOM    274  HE2 TYR A  37       3.165  -1.046  31.271  1.00 91.35           H
ATOM    275  CZ  TYR A  37       4.967  -2.189  31.317  1.00 91.35           C
ATOM    276  OH  TYR A  37       5.726  -1.115  30.971  1.00 91.35           O
ATOM    277  HH  TYR A  37       5.138  -0.331  30.771  1.00 91.35           H
ATOM    278  HN  TYR A  37       1.407  -7.706  32.697  1.00 91.35           H
ATOM    279  N   CYS A  38       3.121  -6.603  29.117  1.00 91.36           N
ATOM    280  CA  CYS A  38       4.065  -7.198  28.186  1.00 91.36           C
ATOM    281  C   CYS A  38       5.095  -6.135  27.802  1.00 91.36           C
ATOM    282  O   CYS A  38       4.749  -5.117  27.204  1.00 91.36           O
ATOM    283  HA  CYS A  38       4.541  -8.027  28.711  1.00 91.36           H
ATOM    284  CB  CYS A  38       3.360  -7.780  26.959  1.00 91.36           C
ATOM    285 1HB  CYS A  38       2.538  -8.424  27.273  1.00 91.36           H
ATOM    286 2HB  CYS A  38       2.925  -6.976  26.365  1.00 91.36           H
ATOM    287  SG  CYS A  38       4.549  -8.732  25.947  1.00 91.36           S
ATOM    288  HN  CYS A  38       2.495  -5.935  28.714  1.00 91.36           H
ATOM    289  N   GLU A  39       6.342  -6.407  28.160  1.00 89.92           N
ATOM    290  CA  GLU A  39       7.448  -5.580  27.708  1.00 89.92           C
ATOM    291  C   GLU A  39       7.882  -5.996  26.301  1.00 89.92           C
ATOM    292  O   GLU A  39       8.292  -7.136  26.086  1.00 89.92           O
ATOM    293  HA  GLU A  39       7.059  -4.562  27.689  1.00 89.92           H
ATOM    294  CB  GLU A  39       8.621  -5.652  28.687  1.00 89.92           C
ATOM    295 1HB  GLU A  39       8.849  -6.694  28.912  1.00 89.92           H
ATOM    296 2HB  GLU A  39       9.471  -5.103  28.282  1.00 89.92           H
ATOM    297  CG  GLU A  39       8.268  -4.981  30.016  1.00 89.92           C
ATOM    298 1HG  GLU A  39       7.880  -3.980  29.830  1.00 89.92           H
ATOM    299 2HG  GLU A  39       7.476  -5.543  30.512  1.00 89.92           H
ATOM    300  CD  GLU A  39       9.492  -4.899  30.931  1.00 89.92           C
ATOM    301  OE1 GLU A  39       9.343  -4.314  32.026  1.00 89.92           O
ATOM    302  OE2 GLU A  39      10.548  -5.422  30.514  1.00 89.92           O
ATOM    303  HN  GLU A  39       6.600  -7.175  28.746  1.00 89.92           H
ATOM    304  N   LYS A  40       7.776  -5.050  25.380  1.00 90.35           N
ATOM    305  CA  LYS A  40       7.984  -5.349  23.973  1.00 90.35           C
ATOM    306  C   LYS A  40       9.440  -5.056  23.604  1.00 90.35           C
ATOM    307  O   LYS A  40       9.741  -4.736  22.456  1.00 90.35           O
ATOM    308  HA  LYS A  40       7.800  -6.414  23.834  1.00 90.35           H
ATOM    309  CB  LYS A  40       6.969  -4.598  23.110  1.00 90.35           C
ATOM    310 1HB  LYS A  40       7.071  -3.524  23.271  1.00 90.35           H
ATOM    311 2HB  LYS A  40       7.175  -4.782  22.055  1.00 90.35           H
ATOM    312  CG  LYS A  40       5.540  -5.034  23.439  1.00 90.35           C
ATOM    313 1HG  LYS A  40       5.369  -4.952  24.513  1.00 90.35           H
ATOM    314 2HG  LYS A  40       4.830  -4.365  22.952  1.00 90.35           H
ATOM    315  CD  LYS A  40       5.287  -6.473  22.985  1.00 90.35           C
ATOM    316 1HD  LYS A  40       5.613  -6.595  21.952  1.00 90.35           H
ATOM    317 2HD  LYS A  40       5.882  -7.158  23.590  1.00 90.35           H
ATOM    318  CE  LYS A  40       3.805  -6.833  23.104  1.00 90.35           C
ATOM    319 1HE  LYS A  40       3.566  -7.078  24.139  1.00 90.35           H
ATOM    320 2HE  LYS A  40       3.193  -5.974  22.830  1.00 90.35           H
ATOM    321  NZ  LYS A  40       3.479  -7.982  22.229  1.00 90.35           N
ATOM    322 1HZ  LYS A  40       2.497  -8.212  22.326  1.00 90.35           H
ATOM    323 2HZ  LYS A  40       3.676  -7.738  21.265  1.00 90.35           H
ATOM    324 3HZ  LYS A  40       4.042  -8.781  22.497  1.00 90.35           H
ATOM    325  HN  LYS A  40       7.552  -4.096  25.581  1.00 90.35           H
ATOM    326  N   ASN A  41      10.305  -5.177  24.601  1.00 88.63           N
ATOM    327  CA  ASN A  41      11.710  -4.858  24.415  1.00 88.63           C
ATOM    328  C   ASN A  41      12.287  -5.740  23.306  1.00 88.63           C
ATOM    329  O   ASN A  41      13.035  -5.262  22.454  1.00 88.63           O
ATOM    330  HA  ASN A  41      11.732  -3.798  24.159  1.00 88.63           H
ATOM    331  CB  ASN A  41      12.509  -5.123  25.693  1.00 88.63           C
ATOM    332 1HB  ASN A  41      12.222  -6.087  26.112  1.00 88.63           H
ATOM    333 2HB  ASN A  41      13.571  -5.182  25.456  1.00 88.63           H
ATOM    334  CG  ASN A  41      12.271  -4.020  26.727  1.00 88.63           C
ATOM    335  OD1 ASN A  41      11.940  -2.892  26.403  1.00 88.63           O
ATOM    336  ND2 ASN A  41      12.459  -4.409  27.985  1.00 88.63           N
ATOM    337 1HD2 ASN A  41      12.731  -5.351  28.182  1.00 88.63           H
ATOM    338 2HD2 ASN A  41      12.328  -3.759  28.734  1.00 88.63           H
ATOM    339  HN  ASN A  41      10.060  -5.486  25.520  1.00 88.63           H
ATOM    340  N   ASN A  42      11.917  -7.011  23.352  1.00 90.56           N
ATOM    341  CA  ASN A  42      12.430  -7.975  22.393  1.00 90.56           C
ATOM    342  C   ASN A  42      11.988  -7.572  20.985  1.00 90.56           C
ATOM    343  O   ASN A  42      12.758  -7.686  20.033  1.00 90.56           O
ATOM    344  HA  ASN A  42      13.513  -7.950  22.514  1.00 90.56           H
ATOM    345  CB  ASN A  42      11.886  -9.377  22.677  1.00 90.56           C
ATOM    346 1HB  ASN A  42      10.800  -9.339  22.762  1.00 90.56           H
ATOM    347 2HB  ASN A  42      12.117 -10.036  21.840  1.00 90.56           H
ATOM    348  CG  ASN A  42      12.485  -9.947  23.964  1.00 90.56           C
ATOM    349  OD1 ASN A  42      13.386  -9.384  24.563  1.00 90.56           O
ATOM    350  ND2 ASN A  42      11.934 -11.093  24.355  1.00 90.56           N
ATOM    351 1HD2 ASN A  42      11.197 -11.503  23.817  1.00 90.56           H
ATOM    352 2HD2 ASN A  42      12.258 -11.546  25.186  1.00 90.56           H
ATOM    353  HN  ASN A  42      11.280  -7.384  24.027  1.00 90.56           H
ATOM    354  N   VAL A  43      10.750  -7.109  20.898  1.00 91.59           N
ATOM    355  CA  VAL A  43      10.189  -6.711  19.618  1.00 91.59           C
ATOM    356  C   VAL A  43      10.960  -5.504  19.080  1.00 91.59           C
ATOM    357  O   VAL A  43      11.270  -5.441  17.892  1.00 91.59           O
ATOM    358  HA  VAL A  43      10.318  -7.546  18.928  1.00 91.59           H
ATOM    359  CB  VAL A  43       8.689  -6.446  19.764  1.00 91.59           C
ATOM    360  HB  VAL A  43       8.563  -5.588  20.425  1.00 91.59           H
ATOM    361  CG1 VAL A  43       8.060  -6.095  18.414  1.00 91.59           C
ATOM    362 1HG1 VAL A  43       8.536  -5.200  18.014  1.00 91.59           H
ATOM    363 2HG1 VAL A  43       8.202  -6.924  17.721  1.00 91.59           H
ATOM    364 3HG1 VAL A  43       6.994  -5.911  18.547  1.00 91.59           H
ATOM    365  CG2 VAL A  43       7.981  -7.641  20.405  1.00 91.59           C
ATOM    366 1HG2 VAL A  43       8.120  -8.523  19.781  1.00 91.59           H
ATOM    367 2HG2 VAL A  43       8.401  -7.825  21.394  1.00 91.59           H
ATOM    368 3HG2 VAL A  43       6.916  -7.426  20.498  1.00 91.59           H
ATOM    369  HN  VAL A  43      10.136  -7.004  21.680  1.00 91.59           H
ATOM    370  N   ARG A  44      11.246  -4.576  19.982  1.00 90.37           N
ATOM    371  CA  ARG A  44      11.919  -3.346  19.601  1.00 90.37           C
ATOM    372  C   ARG A  44      13.358  -3.639  19.171  1.00 90.37           C
ATOM    373  O   ARG A  44      13.864  -3.030  18.230  1.00 90.37           O
ATOM    374  HA  ARG A  44      11.333  -2.954  18.770  1.00 90.37           H
ATOM    375  CB  ARG A  44      11.934  -2.345  20.759  1.00 90.37           C
ATOM    376 1HB  ARG A  44      12.338  -2.823  21.651  1.00 90.37           H
ATOM    377 2HB  ARG A  44      12.594  -1.513  20.516  1.00 90.37           H
ATOM    378  CG  ARG A  44      10.526  -1.820  21.047  1.00 90.37           C
ATOM    379 1HG  ARG A  44      10.040  -1.540  20.113  1.00 90.37           H
ATOM    380 2HG  ARG A  44       9.924  -2.611  21.495  1.00 90.37           H
ATOM    381  CD  ARG A  44      10.573  -0.613  21.986  1.00 90.37           C
ATOM    382 1HD  ARG A  44      11.382   0.055  21.693  1.00 90.37           H
ATOM    383 2HD  ARG A  44       9.646  -0.045  21.908  1.00 90.37           H
ATOM    384  NE  ARG A  44      10.771  -1.065  23.382  1.00 90.37           N
ATOM    385  HE  ARG A  44      11.684  -1.374  23.649  1.00 90.37           H
ATOM    386  CZ  ARG A  44       9.804  -1.087  24.309  1.00 90.37           C
ATOM    387  NH1 ARG A  44       8.562  -0.685  24.006  1.00 90.37           N
ATOM    388 1HH1 ARG A  44       8.351  -0.366  23.083  1.00 90.37           H
ATOM    389 2HH1 ARG A  44       7.846  -0.705  24.704  1.00 90.37           H
ATOM    390  NH2 ARG A  44      10.098  -1.517  25.544  1.00 90.37           N
ATOM    391 1HH2 ARG A  44       9.388  -1.539  26.248  1.00 90.37           H
ATOM    392 2HH2 ARG A  44      11.027  -1.815  25.762  1.00 90.37           H
ATOM    393  HN  ARG A  44      11.027  -4.655  20.954  1.00 90.37           H
ATOM    394  N   GLN A  45      13.976  -4.571  19.881  1.00 91.29           N
ATOM    395  CA  GLN A  45      15.362  -4.916  19.618  1.00 91.29           C
ATOM    396  C   GLN A  45      15.499  -5.538  18.227  1.00 91.29           C
ATOM    397  O   GLN A  45      16.428  -5.217  17.488  1.00 91.29           O
ATOM    398  HA  GLN A  45      15.908  -3.974  19.657  1.00 91.29           H
ATOM    399  CB  GLN A  45      15.908  -5.857  20.695  1.00 91.29           C
ATOM    400 1HB  GLN A  45      15.745  -5.420  21.680  1.00 91.29           H
ATOM    401 2HB  GLN A  45      15.361  -6.799  20.670  1.00 91.29           H
ATOM    402  CG  GLN A  45      17.400  -6.121  20.488  1.00 91.29           C
ATOM    403 1HG  GLN A  45      17.565  -6.539  19.495  1.00 91.29           H
ATOM    404 2HG  GLN A  45      17.949  -5.180  20.532  1.00 91.29           H
ATOM    405  CD  GLN A  45      17.939  -7.083  21.548  1.00 91.29           C
ATOM    406  OE1 GLN A  45      17.207  -7.632  22.355  1.00 91.29           O
ATOM    407  NE2 GLN A  45      19.257  -7.257  21.501  1.00 91.29           N
ATOM    408 1HE2 GLN A  45      19.800  -6.777  20.813  1.00 91.29           H
ATOM    409 2HE2 GLN A  45      19.704  -7.868  22.154  1.00 91.29           H
ATOM    410  HN  GLN A  45      13.546  -5.085  20.624  1.00 91.29           H
ATOM    411  N   PHE A  46      14.560  -6.418  17.912  1.00 93.35           N
ATOM    412  CA  PHE A  46      14.533  -7.048  16.603  1.00 93.35           C
ATOM    413  C   PHE A  46      14.344  -6.007  15.497  1.00 93.35           C
ATOM    414  O   PHE A  46      15.056  -6.025  14.495  1.00 93.35           O
ATOM    415  HA  PHE A  46      15.490  -7.551  16.466  1.00 93.35           H
ATOM    416  CB  PHE A  46      13.341  -8.008  16.592  1.00 93.35           C
ATOM    417 1HB  PHE A  46      13.511  -8.789  17.333  1.00 93.35           H
ATOM    418 2HB  PHE A  46      12.448  -7.465  16.901  1.00 93.35           H
ATOM    419  CG  PHE A  46      13.080  -8.661  15.234  1.00 93.35           C
ATOM    420  CD1 PHE A  46      12.074  -8.204  14.442  1.00 93.35           C
ATOM    421  HD1 PHE A  46      11.453  -7.372  14.775  1.00 93.35           H
ATOM    422  CD2 PHE A  46      13.854  -9.699  14.818  1.00 93.35           C
ATOM    423  HD2 PHE A  46      14.661 -10.065  15.453  1.00 93.35           H
ATOM    424  CE1 PHE A  46      11.831  -8.810  13.181  1.00 93.35           C
ATOM    425  HE1 PHE A  46      11.024  -8.443  12.546  1.00 93.35           H
ATOM    426  CE2 PHE A  46      13.612 -10.305  13.557  1.00 93.35           C
ATOM    427  HE2 PHE A  46      14.232 -11.137  13.224  1.00 93.35           H
ATOM    428  CZ  PHE A  46      12.605  -9.848  12.765  1.00 93.35           C
ATOM    429  HZ  PHE A  46      12.420 -10.313  11.797  1.00 93.35           H
ATOM    430  HN  PHE A  46      13.828  -6.701  18.532  1.00 93.35           H
ATOM    431  N   ALA A  47      13.380  -5.125  15.717  1.00 92.21           N
ATOM    432  CA  ALA A  47      13.031  -4.132  14.716  1.00 92.21           C
ATOM    433  C   ALA A  47      14.262  -3.282  14.396  1.00 92.21           C
ATOM    434  O   ALA A  47      14.509  -2.953  13.236  1.00 92.21           O
ATOM    435  HA  ALA A  47      12.723  -4.663  13.815  1.00 92.21           H
ATOM    436  CB  ALA A  47      11.856  -3.290  15.218  1.00 92.21           C
ATOM    437 1HB  ALA A  47      10.999  -3.937  15.403  1.00 92.21           H
ATOM    438 2HB  ALA A  47      12.139  -2.789  16.144  1.00 92.21           H
ATOM    439 3HB  ALA A  47      11.595  -2.546  14.467  1.00 92.21           H
ATOM    440  HN  ALA A  47      12.843  -5.082  16.560  1.00 92.21           H
ATOM    441  N   SER A  48      15.002  -2.952  15.444  1.00 92.54           N
ATOM    442  CA  SER A  48      16.069  -1.972  15.327  1.00 92.54           C
ATOM    443  C   SER A  48      17.174  -2.507  14.415  1.00 92.54           C
ATOM    444  O   SER A  48      17.908  -1.733  13.803  1.00 92.54           O
ATOM    445  HA  SER A  48      15.604  -1.090  14.888  1.00 92.54           H
ATOM    446  CB  SER A  48      16.641  -1.614  16.701  1.00 92.54           C
ATOM    447 1HB  SER A  48      17.292  -0.746  16.607  1.00 92.54           H
ATOM    448 2HB  SER A  48      15.828  -1.333  17.370  1.00 92.54           H
ATOM    449  OG  SER A  48      17.372  -2.696  17.273  1.00 92.54           O
ATOM    450  HG  SER A  48      17.725  -2.433  18.171  1.00 92.54           H
ATOM    451  HN  SER A  48      14.883  -3.340  16.357  1.00 92.54           H
ATOM    452  N   HIS A  49      17.259  -3.828  14.354  1.00 93.06           N
ATOM    453  CA  HIS A  49      18.283  -4.476  13.552  1.00 93.06           C
ATOM    454  C   HIS A  49      17.719  -4.804  12.167  1.00 93.06           C
ATOM    455  O   HIS A  49      18.421  -4.686  11.164  1.00 93.06           O
ATOM    456  HA  HIS A  49      19.096  -3.758  13.443  1.00 93.06           H
ATOM    457  CB  HIS A  49      18.840  -5.706  14.272  1.00 93.06           C
ATOM    458 1HB  HIS A  49      18.012  -6.361  14.543  1.00 93.06           H
ATOM    459 2HB  HIS A  49      19.474  -6.262  13.581  1.00 93.06           H
ATOM    460  CG  HIS A  49      19.635  -5.382  15.514  1.00 93.06           C
ATOM    461  ND1 HIS A  49      19.041  -5.105  16.733  1.00 93.06           N
ATOM    462  HD1 HIS A  49      18.058  -5.089  16.915  1.00 93.06           H
ATOM    463  CD2 HIS A  49      20.982  -5.296  15.713  1.00 93.06           C
ATOM    464  HD2 HIS A  49      21.749  -5.457  14.956  1.00 93.06           H
ATOM    465  CE1 HIS A  49      19.997  -4.863  17.618  1.00 93.06           C
ATOM    466  HE1 HIS A  49      19.849  -4.613  18.669  1.00 93.06           H
ATOM    467  NE2 HIS A  49      21.199  -4.982  16.984  1.00 93.06           N
ATOM    468  HN  HIS A  49      16.645  -4.451  14.838  1.00 93.06           H
ATOM    469  N   PHE A  50      16.458  -5.209  12.158  1.00 94.32           N
ATOM    470  CA  PHE A  50      15.881  -5.832  10.979  1.00 94.32           C
ATOM    471  C   PHE A  50      15.383  -4.778   9.989  1.00 94.32           C
ATOM    472  O   PHE A  50      15.661  -4.863   8.794  1.00 94.32           O
ATOM    473  HA  PHE A  50      16.665  -6.426  10.511  1.00 94.32           H
ATOM    474  CB  PHE A  50      14.692  -6.671  11.453  1.00 94.32           C
ATOM    475 1HB  PHE A  50      15.041  -7.392  12.193  1.00 94.32           H
ATOM    476 2HB  PHE A  50      13.978  -6.019  11.957  1.00 94.32           H
ATOM    477  CG  PHE A  50      13.972  -7.421  10.331  1.00 94.32           C
ATOM    478  CD1 PHE A  50      12.747  -7.006   9.913  1.00 94.32           C
ATOM    479  HD1 PHE A  50      12.277  -6.139  10.378  1.00 94.32           H
ATOM    480  CD2 PHE A  50      14.558  -8.503   9.751  1.00 94.32           C
ATOM    481  HD2 PHE A  50      15.541  -8.835  10.086  1.00 94.32           H
ATOM    482  CE1 PHE A  50      12.079  -7.702   8.871  1.00 94.32           C
ATOM    483  HE1 PHE A  50      11.096  -7.370   8.536  1.00 94.32           H
ATOM    484  CE2 PHE A  50      13.890  -9.199   8.709  1.00 94.32           C
ATOM    485  HE2 PHE A  50      14.360 -10.066   8.244  1.00 94.32           H
ATOM    486  CZ  PHE A  50      12.665  -8.784   8.291  1.00 94.32           C
ATOM    487  HZ  PHE A  50      12.152  -9.318   7.491  1.00 94.32           H
ATOM    488  HN  PHE A  50      15.835  -5.116  12.935  1.00 94.32           H
ATOM    489  N   LEU A  51      14.655  -3.808  10.523  1.00 94.35           N
ATOM    490  CA  LEU A  51      13.834  -2.944   9.692  1.00 94.35           C
ATOM    491  C   LEU A  51      14.737  -1.997   8.900  1.00 94.35           C
ATOM    492  O   LEU A  51      14.617  -1.893   7.680  1.00 94.35           O
ATOM    493  HA  LEU A  51      13.299  -3.581   8.987  1.00 94.35           H
ATOM    494  CB  LEU A  51      12.782  -2.226  10.540  1.00 94.35           C
ATOM    495 1HB  LEU A  51      13.297  -1.639  11.301  1.00 94.35           H
ATOM    496 2HB  LEU A  51      12.248  -1.522   9.902  1.00 94.35           H
ATOM    497  CG  LEU A  51      11.755  -3.121  11.235  1.00 94.35           C
ATOM    498  HG  LEU A  51      12.287  -3.786  11.915  1.00 94.35           H
ATOM    499  CD1 LEU A  51      10.786  -2.291  12.079  1.00 94.35           C
ATOM    500 1HD1 LEU A  51      11.343  -1.744  12.839  1.00 94.35           H
ATOM    501 2HD1 LEU A  51      10.257  -1.586  11.438  1.00 94.35           H
ATOM    502 3HD1 LEU A  51      10.066  -2.953  12.562  1.00 94.35           H
ATOM    503  CD2 LEU A  51      11.022  -4.003  10.222  1.00 94.35           C
ATOM    504 1HD2 LEU A  51      10.504  -3.373   9.499  1.00 94.35           H
ATOM    505 2HD2 LEU A  51      11.742  -4.635   9.702  1.00 94.35           H
ATOM    506 3HD2 LEU A  51      10.298  -4.630  10.743  1.00 94.35           H
ATOM    507  HN  LEU A  51      14.620  -3.609  11.502  1.00 94.35           H
ATOM    508  N   PRO A  52      15.655  -1.291   9.576  1.00 95.33           N
ATOM    509  CA  PRO A  52      16.356  -0.168   8.948  1.00 95.33           C
ATOM    510  C   PRO A  52      17.001  -0.557   7.627  1.00 95.33           C
ATOM    511  O   PRO A  52      16.769   0.088   6.606  1.00 95.33           O
ATOM    512  HA  PRO A  52      15.648   0.622   8.698  1.00 95.33           H
ATOM    513  CB  PRO A  52      17.398   0.237   9.992  1.00 95.33           C
ATOM    514 1HB  PRO A  52      18.347  -0.274   9.830  1.00 95.33           H
ATOM    515 2HB  PRO A  52      17.604   1.307   9.958  1.00 95.33           H
ATOM    516  CG  PRO A  52      16.755  -0.172  11.311  1.00 95.33           C
ATOM    517 1HG  PRO A  52      17.493  -0.278  12.106  1.00 95.33           H
ATOM    518 2HG  PRO A  52      16.035   0.569  11.658  1.00 95.33           H
ATOM    519  CD  PRO A  52      16.091  -1.496  10.969  1.00 95.33           C
ATOM    520 1HD  PRO A  52      16.787  -2.331  11.051  1.00 95.33           H
ATOM    521 2HD  PRO A  52      15.256  -1.714  11.634  1.00 95.33           H
ATOM    522  N   PRO A  53      17.822  -1.615   7.616  1.00 95.66           N
ATOM    523  CA  PRO A  53      18.500  -2.031   6.386  1.00 95.66           C
ATOM    524  C   PRO A  53      17.531  -2.228   5.231  1.00 95.66           C
ATOM    525  O   PRO A  53      17.817  -1.831   4.102  1.00 95.66           O
ATOM    526  HA  PRO A  53      19.185  -1.250   6.053  1.00 95.66           H
ATOM    527  CB  PRO A  53      19.191  -3.339   6.777  1.00 95.66           C
ATOM    528 1HB  PRO A  53      18.562  -4.203   6.565  1.00 95.66           H
ATOM    529 2HB  PRO A  53      20.122  -3.481   6.227  1.00 95.66           H
ATOM    530  CG  PRO A  53      19.439  -3.174   8.271  1.00 95.66           C
ATOM    531 1HG  PRO A  53      19.597  -4.134   8.763  1.00 95.66           H
ATOM    532 2HG  PRO A  53      20.329  -2.577   8.470  1.00 95.66           H
ATOM    533  CD  PRO A  53      18.172  -2.487   8.752  1.00 95.66           C
ATOM    534 1HD  PRO A  53      17.379  -3.204   8.965  1.00 95.66           H
ATOM    535 2HD  PRO A  53      18.340  -1.922   9.668  1.00 95.66           H
ATOM    536  N   LEU A  54      16.401  -2.841   5.548  1.00 94.48           N
ATOM    537  CA  LEU A  54      15.446  -3.226   4.522  1.00 94.48           C
ATOM    538  C   LEU A  54      14.761  -1.973   3.973  1.00 94.48           C
ATOM    539  O   LEU A  54      14.586  -1.837   2.763  1.00 94.48           O
ATOM    540  HA  LEU A  54      16.006  -3.696   3.714  1.00 94.48           H
ATOM    541  CB  LEU A  54      14.470  -4.272   5.065  1.00 94.48           C
ATOM    542 1HB  LEU A  54      13.996  -3.869   5.960  1.00 94.48           H
ATOM    543 2HB  LEU A  54      13.681  -4.422   4.327  1.00 94.48           H
ATOM    544  CG  LEU A  54      15.072  -5.636   5.410  1.00 94.48           C
ATOM    545  HG  LEU A  54      15.895  -5.479   6.107  1.00 94.48           H
ATOM    546  CD1 LEU A  54      14.046  -6.525   6.115  1.00 94.48           C
ATOM    547 1HD1 LEU A  54      13.720  -6.044   7.037  1.00 94.48           H
ATOM    548 2HD1 LEU A  54      13.187  -6.678   5.462  1.00 94.48           H
ATOM    549 3HD1 LEU A  54      14.500  -7.488   6.349  1.00 94.48           H
ATOM    550  CD2 LEU A  54      15.655  -6.309   4.166  1.00 94.48           C
ATOM    551 1HD2 LEU A  54      14.867  -6.452   3.427  1.00 94.48           H
ATOM    552 2HD2 LEU A  54      16.438  -5.678   3.744  1.00 94.48           H
ATOM    553 3HD2 LEU A  54      16.076  -7.276   4.439  1.00 94.48           H
ATOM    554  HN  LEU A  54      16.134  -3.075   6.483  1.00 94.48           H
ATOM    555  N   TYR A  55      14.392  -1.089   4.889  1.00 94.22           N
ATOM    556  CA  TYR A  55      13.688   0.125   4.516  1.00 94.22           C
ATOM    557  C   TYR A  55      14.560   1.014   3.627  1.00 94.22           C
ATOM    558  O   TYR A  55      14.059   1.663   2.710  1.00 94.22           O
ATOM    559  HA  TYR A  55      12.792  -0.161   3.964  1.00 94.22           H
ATOM    560  CB  TYR A  55      13.396   0.863   5.825  1.00 94.22           C
ATOM    561 1HB  TYR A  55      14.289   0.838   6.450  1.00 94.22           H
ATOM    562 2HB  TYR A  55      13.193   1.910   5.602  1.00 94.22           H
ATOM    563  CG  TYR A  55      12.220   0.286   6.615  1.00 94.22           C
ATOM    564  CD1 TYR A  55      11.545  -0.820   6.140  1.00 94.22           C
ATOM    565  HD1 TYR A  55      11.850  -1.282   5.201  1.00 94.22           H
ATOM    566  CD2 TYR A  55      11.834   0.872   7.804  1.00 94.22           C
ATOM    567  HD2 TYR A  55      12.367   1.746   8.179  1.00 94.22           H
ATOM    568  CE1 TYR A  55      10.438  -1.363   6.884  1.00 94.22           C
ATOM    569  HE1 TYR A  55       9.897  -2.236   6.520  1.00 94.22           H
ATOM    570  CE2 TYR A  55      10.727   0.329   8.548  1.00 94.22           C
ATOM    571  HE2 TYR A  55      10.412   0.782   9.488  1.00 94.22           H
ATOM    572  CZ  TYR A  55      10.084  -0.761   8.051  1.00 94.22           C
ATOM    573  OH  TYR A  55       9.039  -1.274   8.754  1.00 94.22           O
ATOM    574  HH  TYR A  55       8.610  -2.014   8.237  1.00 94.22           H
ATOM    575  HN  TYR A  55      14.568  -1.192   5.868  1.00 94.22           H
ATOM    576  N   TRP A  56      15.850   1.015   3.929  1.00 95.29           N
ATOM    577  CA  TRP A  56      16.808   1.747   3.119  1.00 95.29           C
ATOM    578  C   TRP A  56      16.873   1.078   1.744  1.00 95.29           C
ATOM    579  O   TRP A  56      16.882   1.758   0.719  1.00 95.29           O
ATOM    580  HA  TRP A  56      16.447   2.771   3.018  1.00 95.29           H
ATOM    581  CB  TRP A  56      18.170   1.821   3.812  1.00 95.29           C
ATOM    582 1HB  TRP A  56      18.338   0.894   4.360  1.00 95.29           H
ATOM    583 2HB  TRP A  56      18.949   1.889   3.053  1.00 95.29           H
ATOM    584  CG  TRP A  56      18.313   3.000   4.777  1.00 95.29           C
ATOM    585  CD1 TRP A  56      18.467   2.964   6.107  1.00 95.29           C
ATOM    586  HD1 TRP A  56      18.511   2.046   6.695  1.00 95.29           H
ATOM    587  CD2 TRP A  56      18.310   4.401   4.429  1.00 95.29           C
ATOM    588  NE1 TRP A  56      18.563   4.233   6.641  1.00 95.29           N
ATOM    589  HE1 TRP A  56      18.682   4.462   7.607  1.00 95.29           H
ATOM    590  CE2 TRP A  56      18.465   5.135   5.588  1.00 95.29           C
ATOM    591  CE3 TRP A  56      18.181   5.027   3.177  1.00 95.29           C
ATOM    592  HE3 TRP A  56      18.059   4.470   2.248  1.00 95.29           H
ATOM    593  CZ2 TRP A  56      18.504   6.534   5.609  1.00 95.29           C
ATOM    594  HZ2 TRP A  56      18.627   7.091   6.538  1.00 95.29           H
ATOM    595  CZ3 TRP A  56      18.223   6.426   3.215  1.00 95.29           C
ATOM    596  HZ3 TRP A  56      18.127   6.962   2.271  1.00 95.29           H
ATOM    597  CH2 TRP A  56      18.378   7.179   4.373  1.00 95.29           C
ATOM    598  HH2 TRP A  56      18.400   8.268   4.319  1.00 95.29           H
ATOM    599  HN  TRP A  56      16.241   0.529   4.710  1.00 95.29           H
ATOM    600  N   LEU A  57      16.916  -0.246   1.767  1.00 94.74           N
ATOM    601  CA  LEU A  57      17.008  -1.013   0.537  1.00 94.74           C
ATOM    602  C   LEU A  57      15.773  -0.740  -0.323  1.00 94.74           C
ATOM    603  O   LEU A  57      15.892  -0.431  -1.508  1.00 94.74           O
ATOM    604  HA  LEU A  57      17.888  -0.662  -0.002  1.00 94.74           H
ATOM    605  CB  LEU A  57      17.227  -2.496   0.845  1.00 94.74           C
ATOM    606 1HB  LEU A  57      18.145  -2.594   1.424  1.00 94.74           H
ATOM    607 2HB  LEU A  57      16.411  -2.839   1.482  1.00 94.74           H
ATOM    608  CG  LEU A  57      17.318  -3.426  -0.366  1.00 94.74           C
ATOM    609  HG  LEU A  57      16.431  -3.274  -0.981  1.00 94.74           H
ATOM    610  CD1 LEU A  57      18.533  -3.084  -1.230  1.00 94.74           C
ATOM    611 1HD1 LEU A  57      18.449  -2.057  -1.585  1.00 94.74           H
ATOM    612 2HD1 LEU A  57      19.442  -3.191  -0.638  1.00 94.74           H
ATOM    613 3HD1 LEU A  57      18.573  -3.761  -2.084  1.00 94.74           H
ATOM    614  CD2 LEU A  57      17.318  -4.893   0.069  1.00 94.74           C
ATOM    615 1HD2 LEU A  57      18.174  -5.080   0.718  1.00 94.74           H
ATOM    616 2HD2 LEU A  57      16.398  -5.113   0.610  1.00 94.74           H
ATOM    617 3HD2 LEU A  57      17.384  -5.533  -0.811  1.00 94.74           H
ATOM    618  HN  LEU A  57      16.889  -0.792   2.605  1.00 94.74           H
ATOM    619  N   VAL A  58      14.613  -0.864   0.306  1.00 93.68           N
ATOM    620  CA  VAL A  58      13.356  -0.697  -0.402  1.00 93.68           C
ATOM    621  C   VAL A  58      13.272   0.727  -0.954  1.00 93.68           C
ATOM    622  O   VAL A  58      12.840   0.933  -2.087  1.00 93.68           O
ATOM    623  HA  VAL A  58      13.352  -1.398  -1.237  1.00 93.68           H
ATOM    624  CB  VAL A  58      12.186  -1.050   0.519  1.00 93.68           C
ATOM    625  HB  VAL A  58      12.280  -0.452   1.425  1.00 93.68           H
ATOM    626  CG1 VAL A  58      10.848  -0.703  -0.137  1.00 93.68           C
ATOM    627 1HG1 VAL A  58      10.814   0.366  -0.350  1.00 93.68           H
ATOM    628 2HG1 VAL A  58      10.742  -1.262  -1.066  1.00 93.68           H
ATOM    629 3HG1 VAL A  58      10.033  -0.964   0.539  1.00 93.68           H
ATOM    630  CG2 VAL A  58      12.232  -2.526   0.922  1.00 93.68           C
ATOM    631 1HG2 VAL A  58      12.175  -3.148   0.029  1.00 93.68           H
ATOM    632 2HG2 VAL A  58      13.165  -2.730   1.448  1.00 93.68           H
ATOM    633 3HG2 VAL A  58      11.389  -2.750   1.576  1.00 93.68           H
ATOM    634  HN  VAL A  58      14.525  -1.075   1.280  1.00 93.68           H
ATOM    635  N   PHE A  59      13.692   1.674  -0.128  1.00 95.42           N
ATOM    636  CA  PHE A  59      13.687   3.072  -0.526  1.00 95.42           C
ATOM    637  C   PHE A  59      14.483   3.277  -1.817  1.00 95.42           C
ATOM    638  O   PHE A  59      13.973   3.846  -2.781  1.00 95.42           O
ATOM    639  HA  PHE A  59      12.648   3.356  -0.693  1.00 95.42           H
ATOM    640  CB  PHE A  59      14.354   3.861   0.602  1.00 95.42           C
ATOM    641 1HB  PHE A  59      13.726   3.805   1.491  1.00 95.42           H
ATOM    642 2HB  PHE A  59      15.303   3.387   0.851  1.00 95.42           H
ATOM    643  CG  PHE A  59      14.607   5.332   0.267  1.00 95.42           C
ATOM    644  CD1 PHE A  59      15.882   5.795   0.158  1.00 95.42           C
ATOM    645  HD1 PHE A  59      16.722   5.118   0.310  1.00 95.42           H
ATOM    646  CD2 PHE A  59      13.559   6.177   0.077  1.00 95.42           C
ATOM    647  HD2 PHE A  59      12.537   5.806   0.164  1.00 95.42           H
ATOM    648  CE1 PHE A  59      16.117   7.160  -0.153  1.00 95.42           C
ATOM    649  HE1 PHE A  59      17.138   7.531  -0.240  1.00 95.42           H
ATOM    650  CE2 PHE A  59      13.794   7.542  -0.234  1.00 95.42           C
ATOM    651  HE2 PHE A  59      12.953   8.219  -0.386  1.00 95.42           H
ATOM    652  CZ  PHE A  59      15.068   8.005  -0.342  1.00 95.42           C
ATOM    653  HZ  PHE A  59      15.249   9.053  -0.581  1.00 95.42           H
ATOM    654  HN  PHE A  59      14.031   1.500   0.796  1.00 95.42           H
ATOM    655  N   ILE A  60      15.720   2.803  -1.793  1.00 95.36           N
ATOM    656  CA  ILE A  60      16.644   3.070  -2.881  1.00 95.36           C
ATOM    657  C   ILE A  60      16.103   2.446  -4.169  1.00 95.36           C
ATOM    658  O   ILE A  60      15.992   3.121  -5.191  1.00 95.36           O
ATOM    659  HA  ILE A  60      16.690   4.151  -3.014  1.00 95.36           H
ATOM    660  CB  ILE A  60      18.053   2.600  -2.515  1.00 95.36           C
ATOM    661  HB  ILE A  60      17.987   1.576  -2.147  1.00 95.36           H
ATOM    662  CG1 ILE A  60      18.638   3.449  -1.384  1.00 95.36           C
ATOM    663 1HG1 ILE A  60      18.893   4.439  -1.763  1.00 95.36           H
ATOM    664 2HG1 ILE A  60      17.889   3.589  -0.605  1.00 95.36           H
ATOM    665  CG2 ILE A  60      18.962   2.580  -3.746  1.00 95.36           C
ATOM    666 1HG2 ILE A  60      18.550   1.900  -4.491  1.00 95.36           H
ATOM    667 2HG2 ILE A  60      19.027   3.583  -4.166  1.00 95.36           H
ATOM    668 3HG2 ILE A  60      19.958   2.242  -3.457  1.00 95.36           H
ATOM    669  CD1 ILE A  60      19.883   2.788  -0.790  1.00 95.36           C
ATOM    670 1HD1 ILE A  60      19.619   1.808  -0.390  1.00 95.36           H
ATOM    671 2HD1 ILE A  60      20.639   2.672  -1.566  1.00 95.36           H
ATOM    672 3HD1 ILE A  60      20.279   3.412   0.012  1.00 95.36           H
ATOM    673  HN  ILE A  60      16.091   2.247  -1.049  1.00 95.36           H
ATOM    674  N   VAL A  61      15.781   1.164  -4.078  1.00 93.23           N
ATOM    675  CA  VAL A  61      15.390   0.405  -5.253  1.00 93.23           C
ATOM    676  C   VAL A  61      14.065   0.951  -5.790  1.00 93.23           C
ATOM    677  O   VAL A  61      13.898   1.108  -6.998  1.00 93.23           O
ATOM    678  HA  VAL A  61      16.161   0.549  -6.010  1.00 93.23           H
ATOM    679  CB  VAL A  61      15.329  -1.087  -4.917  1.00 93.23           C
ATOM    680  HB  VAL A  61      14.629  -1.216  -4.092  1.00 93.23           H
ATOM    681  CG1 VAL A  61      14.809  -1.896  -6.106  1.00 93.23           C
ATOM    682 1HG1 VAL A  61      13.806  -1.556  -6.366  1.00 93.23           H
ATOM    683 2HG1 VAL A  61      15.473  -1.757  -6.959  1.00 93.23           H
ATOM    684 3HG1 VAL A  61      14.776  -2.953  -5.840  1.00 93.23           H
ATOM    685  CG2 VAL A  61      16.696  -1.601  -4.459  1.00 93.23           C
ATOM    686 1HG2 VAL A  61      17.425  -1.452  -5.255  1.00 93.23           H
ATOM    687 2HG2 VAL A  61      17.011  -1.055  -3.570  1.00 93.23           H
ATOM    688 3HG2 VAL A  61      16.624  -2.664  -4.226  1.00 93.23           H
ATOM    689  HN  VAL A  61      15.784   0.646  -3.222  1.00 93.23           H
ATOM    690  N   GLY A  62      13.157   1.225  -4.865  1.00 93.67           N
ATOM    691  CA  GLY A  62      11.831   1.691  -5.233  1.00 93.67           C
ATOM    692  C   GLY A  62      11.897   3.072  -5.888  1.00 93.67           C
ATOM    693  O   GLY A  62      11.211   3.329  -6.876  1.00 93.67           O
ATOM    694 1HA  GLY A  62      11.369   0.981  -5.920  1.00 93.67           H
ATOM    695 2HA  GLY A  62      11.197   1.735  -4.347  1.00 93.67           H
ATOM    696  HN  GLY A  62      13.314   1.133  -3.882  1.00 93.67           H
ATOM    697  N   ALA A  63      12.731   3.926  -5.311  1.00 94.32           N
ATOM    698  CA  ALA A  63      12.840   5.297  -5.779  1.00 94.32           C
ATOM    699  C   ALA A  63      13.368   5.301  -7.214  1.00 94.32           C
ATOM    700  O   ALA A  63      12.853   6.022  -8.067  1.00 94.32           O
ATOM    701  HA  ALA A  63      11.841   5.733  -5.767  1.00 94.32           H
ATOM    702  CB  ALA A  63      13.736   6.092  -4.826  1.00 94.32           C
ATOM    703 1HB  ALA A  63      13.301   6.083  -3.826  1.00 94.32           H
ATOM    704 2HB  ALA A  63      14.727   5.638  -4.796  1.00 94.32           H
ATOM    705 3HB  ALA A  63      13.818   7.120  -5.177  1.00 94.32           H
ATOM    706  HN  ALA A  63      13.323   3.694  -4.539  1.00 94.32           H
ATOM    707  N   LEU A  64      14.390   4.487  -7.438  1.00 92.33           N
ATOM    708  CA  LEU A  64      15.004   4.400  -8.751  1.00 92.33           C
ATOM    709  C   LEU A  64      13.980   3.867  -9.755  1.00 92.33           C
ATOM    710  O   LEU A  64      13.835   4.413 -10.848  1.00 92.33           O
ATOM    711  HA  LEU A  64      15.285   5.411  -9.048  1.00 92.33           H
ATOM    712  CB  LEU A  64      16.291   3.574  -8.688  1.00 92.33           C
ATOM    713 1HB  LEU A  64      16.064   2.622  -8.208  1.00 92.33           H
ATOM    714 2HB  LEU A  64      16.607   3.351  -9.707  1.00 92.33           H
ATOM    715  CG  LEU A  64      17.466   4.218  -7.949  1.00 92.33           C
ATOM    716  HG  LEU A  64      17.126   4.509  -6.955  1.00 92.33           H
ATOM    717  CD1 LEU A  64      18.609   3.219  -7.761  1.00 92.33           C
ATOM    718 1HD1 LEU A  64      18.256   2.367  -7.180  1.00 92.33           H
ATOM    719 2HD1 LEU A  64      18.955   2.876  -8.736  1.00 92.33           H
ATOM    720 3HD1 LEU A  64      19.431   3.703  -7.233  1.00 92.33           H
ATOM    721  CD2 LEU A  64      17.928   5.492  -8.659  1.00 92.33           C
ATOM    722 1HD2 LEU A  64      18.244   5.248  -9.673  1.00 92.33           H
ATOM    723 2HD2 LEU A  64      17.105   6.206  -8.697  1.00 92.33           H
ATOM    724 3HD2 LEU A  64      18.764   5.930  -8.113  1.00 92.33           H
ATOM    725  HN  LEU A  64      14.795   3.894  -6.742  1.00 92.33           H
ATOM    726  N   GLY A  65      13.297   2.807  -9.349  1.00 89.81           N
ATOM    727  CA  GLY A  65      12.389   2.113 -10.245  1.00 89.81           C
ATOM    728  C   GLY A  65      11.247   3.031 -10.688  1.00 89.81           C
ATOM    729  O   GLY A  65      10.995   3.183 -11.882  1.00 89.81           O
ATOM    730 1HA  GLY A  65      12.935   1.759 -11.120  1.00 89.81           H
ATOM    731 2HA  GLY A  65      11.980   1.234  -9.747  1.00 89.81           H
ATOM    732  HN  GLY A  65      13.357   2.423  -8.427  1.00 89.81           H
ATOM    733  N   ASN A  66      10.587   3.620  -9.701  1.00 92.44           N
ATOM    734  CA  ASN A  66       9.384   4.392  -9.961  1.00 92.44           C
ATOM    735  C   ASN A  66       9.762   5.692 -10.674  1.00 92.44           C
ATOM    736  O   ASN A  66       9.008   6.188 -11.509  1.00 92.44           O
ATOM    737  HA  ASN A  66       8.757   3.746 -10.576  1.00 92.44           H
ATOM    738  CB  ASN A  66       8.672   4.757  -8.658  1.00 92.44           C
ATOM    739 1HB  ASN A  66       9.398   5.125  -7.933  1.00 92.44           H
ATOM    740 2HB  ASN A  66       7.965   5.567  -8.840  1.00 92.44           H
ATOM    741  CG  ASN A  66       7.932   3.549  -8.080  1.00 92.44           C
ATOM    742  OD1 ASN A  66       6.974   3.047  -8.644  1.00 92.44           O
ATOM    743  ND2 ASN A  66       8.430   3.111  -6.927  1.00 92.44           N
ATOM    744 1HD2 ASN A  66       9.219   3.568  -6.517  1.00 92.44           H
ATOM    745 2HD2 ASN A  66       8.014   2.325  -6.469  1.00 92.44           H
ATOM    746  HN  ASN A  66      10.862   3.575  -8.740  1.00 92.44           H
ATOM    747  N   SER A  67      10.930   6.206 -10.318  1.00 91.64           N
ATOM    748  CA  SER A  67      11.447   7.403 -10.959  1.00 91.64           C
ATOM    749  C   SER A  67      11.656   7.148 -12.454  1.00 91.64           C
ATOM    750  O   SER A  67      11.399   8.024 -13.278  1.00 91.64           O
ATOM    751  HA  SER A  67      10.684   8.166 -10.804  1.00 91.64           H
ATOM    752  CB  SER A  67      12.757   7.854 -10.310  1.00 91.64           C
ATOM    753 1HB  SER A  67      13.495   7.056 -10.392  1.00 91.64           H
ATOM    754 2HB  SER A  67      13.154   8.712 -10.852  1.00 91.64           H
ATOM    755  OG  SER A  67      12.582   8.200  -8.939  1.00 91.64           O
ATOM    756  HG  SER A  67      13.037   7.527  -8.356  1.00 91.64           H
ATOM    757  HN  SER A  67      11.518   5.820  -9.608  1.00 91.64           H
ATOM    758  N   LEU A  68      12.120   5.945 -12.757  1.00 87.52           N
ATOM    759  CA  LEU A  68      12.364   5.563 -14.137  1.00 87.52           C
ATOM    760  C   LEU A  68      11.035   5.527 -14.895  1.00 87.52           C
ATOM    761  O   LEU A  68      10.962   5.949 -16.047  1.00 87.52           O
ATOM    762  HA  LEU A  68      12.995   6.332 -14.582  1.00 87.52           H
ATOM    763  CB  LEU A  68      13.143   4.247 -14.199  1.00 87.52           C
ATOM    764 1HB  LEU A  68      14.055   4.360 -13.612  1.00 87.52           H
ATOM    765 2HB  LEU A  68      12.547   3.472 -13.718  1.00 87.52           H
ATOM    766  CG  LEU A  68      13.528   3.761 -15.598  1.00 87.52           C
ATOM    767  HG  LEU A  68      12.621   3.701 -16.200  1.00 87.52           H
ATOM    768  CD1 LEU A  68      14.463   4.758 -16.287  1.00 87.52           C
ATOM    769 1HD1 LEU A  68      13.963   5.722 -16.377  1.00 87.52           H
ATOM    770 2HD1 LEU A  68      15.371   4.873 -15.695  1.00 87.52           H
ATOM    771 3HD1 LEU A  68      14.721   4.387 -17.279  1.00 87.52           H
ATOM    772  CD2 LEU A  68      14.129   2.355 -15.543  1.00 87.52           C
ATOM    773 1HD2 LEU A  68      15.022   2.366 -14.919  1.00 87.52           H
ATOM    774 2HD2 LEU A  68      13.399   1.664 -15.122  1.00 87.52           H
ATOM    775 3HD2 LEU A  68      14.394   2.034 -16.551  1.00 87.52           H
ATOM    776  HN  LEU A  68      12.328   5.239 -12.080  1.00 87.52           H
ATOM    777  N   VAL A  69      10.018   5.018 -14.216  1.00 87.36           N
ATOM    778  CA  VAL A  69       8.704   4.886 -14.824  1.00 87.36           C
ATOM    779  C   VAL A  69       8.201   6.268 -15.246  1.00 87.36           C
ATOM    780  O   VAL A  69       7.728   6.444 -16.367  1.00 87.36           O
ATOM    781  HA  VAL A  69       8.814   4.266 -15.713  1.00 87.36           H
ATOM    782  CB  VAL A  69       7.752   4.171 -13.862  1.00 87.36           C
ATOM    783  HB  VAL A  69       7.797   4.685 -12.902  1.00 87.36           H
ATOM    784  CG1 VAL A  69       6.310   4.241 -14.367  1.00 87.36           C
ATOM    785 1HG1 VAL A  69       6.004   5.284 -14.450  1.00 87.36           H
ATOM    786 2HG1 VAL A  69       6.243   3.763 -15.344  1.00 87.36           H
ATOM    787 3HG1 VAL A  69       5.654   3.725 -13.665  1.00 87.36           H
ATOM    788  CG2 VAL A  69       8.186   2.721 -13.639  1.00 87.36           C
ATOM    789 1HG2 VAL A  69       8.184   2.190 -14.591  1.00 87.36           H
ATOM    790 2HG2 VAL A  69       9.190   2.703 -13.215  1.00 87.36           H
ATOM    791 3HG2 VAL A  69       7.492   2.236 -12.952  1.00 87.36           H
ATOM    792  HN  VAL A  69      10.079   4.700 -13.270  1.00 87.36           H
ATOM    793  N   ILE A  70       8.321   7.212 -14.325  1.00 89.04           N
ATOM    794  CA  ILE A  70       7.837   8.561 -14.568  1.00 89.04           C
ATOM    795  C   ILE A  70       8.596   9.164 -15.752  1.00 89.04           C
ATOM    796  O   ILE A  70       8.000   9.813 -16.611  1.00 89.04           O
ATOM    797  HA  ILE A  70       6.783   8.486 -14.836  1.00 89.04           H
ATOM    798  CB  ILE A  70       7.922   9.400 -13.292  1.00 89.04           C
ATOM    799  HB  ILE A  70       8.932   9.311 -12.891  1.00 89.04           H
ATOM    800  CG1 ILE A  70       6.964   8.870 -12.223  1.00 89.04           C
ATOM    801 1HG1 ILE A  70       5.935   8.970 -12.570  1.00 89.04           H
ATOM    802 2HG1 ILE A  70       7.144   7.807 -12.062  1.00 89.04           H
ATOM    803  CG2 ILE A  70       7.684  10.881 -13.592  1.00 89.04           C
ATOM    804 1HG2 ILE A  70       8.439  11.235 -14.294  1.00 89.04           H
ATOM    805 2HG2 ILE A  70       6.694  11.009 -14.029  1.00 89.04           H
ATOM    806 3HG2 ILE A  70       7.750  11.454 -12.667  1.00 89.04           H
ATOM    807  CD1 ILE A  70       7.139   9.628 -10.906  1.00 89.04           C
ATOM    808 1HD1 ILE A  70       8.162   9.506 -10.549  1.00 89.04           H
ATOM    809 2HD1 ILE A  70       6.934  10.687 -11.065  1.00 89.04           H
ATOM    810 3HD1 ILE A  70       6.446   9.232 -10.163  1.00 89.04           H
ATOM    811  HN  ILE A  70       8.738   7.069 -13.427  1.00 89.04           H
ATOM    812  N   LEU A  71       9.899   8.928 -15.760  1.00 86.24           N
ATOM    813  CA  LEU A  71      10.761   9.521 -16.770  1.00 86.24           C
ATOM    814  C   LEU A  71      10.389   8.960 -18.144  1.00 86.24           C
ATOM    815  O   LEU A  71      10.319   9.702 -19.122  1.00 86.24           O
ATOM    816  HA  LEU A  71      10.571  10.594 -16.772  1.00 86.24           H
ATOM    817  CB  LEU A  71      12.233   9.322 -16.402  1.00 86.24           C
ATOM    818 1HB  LEU A  71      12.390   9.708 -15.395  1.00 86.24           H
ATOM    819 2HB  LEU A  71      12.437   8.251 -16.368  1.00 86.24           H
ATOM    820  CG  LEU A  71      13.252   9.978 -17.335  1.00 86.24           C
ATOM    821  HG  LEU A  71      12.781  10.844 -17.800  1.00 86.24           H
ATOM    822  CD1 LEU A  71      14.463  10.488 -16.552  1.00 86.24           C
ATOM    823 1HD1 LEU A  71      14.138  11.224 -15.818  1.00 86.24           H
ATOM    824 2HD1 LEU A  71      14.944   9.653 -16.042  1.00 86.24           H
ATOM    825 3HD1 LEU A  71      15.172  10.949 -17.240  1.00 86.24           H
ATOM    826  CD2 LEU A  71      13.657   9.024 -18.461  1.00 86.24           C
ATOM    827 1HD2 LEU A  71      14.102   8.126 -18.034  1.00 86.24           H
ATOM    828 2HD2 LEU A  71      12.775   8.753 -19.042  1.00 86.24           H
ATOM    829 3HD2 LEU A  71      14.382   9.516 -19.110  1.00 86.24           H
ATOM    830  HN  LEU A  71      10.367   8.346 -15.095  1.00 86.24           H
ATOM    831  N   VAL A  72      10.161   7.655 -18.173  1.00 83.25           N
ATOM    832  CA  VAL A  72       9.806   6.985 -19.413  1.00 83.25           C
ATOM    833  C   VAL A  72       8.495   7.568 -19.945  1.00 83.25           C
ATOM    834  O   VAL A  72       8.367   7.826 -21.141  1.00 83.25           O
ATOM    835  HA  VAL A  72      10.598   7.187 -20.134  1.00 83.25           H
ATOM    836  CB  VAL A  72       9.741   5.473 -19.191  1.00 83.25           C
ATOM    837  HB  VAL A  72       9.079   5.287 -18.345  1.00 83.25           H
ATOM    838  CG1 VAL A  72       9.154   4.764 -20.413  1.00 83.25           C
ATOM    839 1HG1 VAL A  72       8.145   5.134 -20.598  1.00 83.25           H
ATOM    840 2HG1 VAL A  72       9.779   4.963 -21.283  1.00 83.25           H
ATOM    841 3HG1 VAL A  72       9.119   3.690 -20.228  1.00 83.25           H
ATOM    842  CG2 VAL A  72      11.120   4.911 -18.840  1.00 83.25           C
ATOM    843 1HG2 VAL A  72      11.813   5.114 -19.656  1.00 83.25           H
ATOM    844 2HG2 VAL A  72      11.484   5.383 -17.928  1.00 83.25           H
ATOM    845 3HG2 VAL A  72      11.045   3.834 -18.687  1.00 83.25           H
ATOM    846  HN  VAL A  72      10.216   7.060 -17.372  1.00 83.25           H
ATOM    847  N   TYR A  73       7.556   7.760 -19.031  1.00 82.73           N
ATOM    848  CA  TYR A  73       6.254   8.291 -19.396  1.00 82.73           C
ATOM    849  C   TYR A  73       6.387   9.670 -20.047  1.00 82.73           C
ATOM    850  O   TYR A  73       5.690   9.974 -21.013  1.00 82.73           O
ATOM    851  HA  TYR A  73       5.797   7.604 -20.108  1.00 82.73           H
ATOM    852  CB  TYR A  73       5.473   8.432 -18.087  1.00 82.73           C
ATOM    853 1HB  TYR A  73       5.440   7.462 -17.590  1.00 82.73           H
ATOM    854 2HB  TYR A  73       6.012   9.111 -17.426  1.00 82.73           H
ATOM    855  CG  TYR A  73       4.043   8.945 -18.267  1.00 82.73           C
ATOM    856  CD1 TYR A  73       3.798  10.303 -18.307  1.00 82.73           C
ATOM    857  HD1 TYR A  73       4.623  11.009 -18.211  1.00 82.73           H
ATOM    858  CD2 TYR A  73       2.999   8.051 -18.389  1.00 82.73           C
ATOM    859  HD2 TYR A  73       3.193   6.979 -18.357  1.00 82.73           H
ATOM    860  CE1 TYR A  73       2.452  10.786 -18.477  1.00 82.73           C
ATOM    861  HE1 TYR A  73       2.244  11.856 -18.510  1.00 82.73           H
ATOM    862  CE2 TYR A  73       1.654   8.535 -18.559  1.00 82.73           C
ATOM    863  HE2 TYR A  73       0.820   7.839 -18.656  1.00 82.73           H
ATOM    864  CZ  TYR A  73       1.446   9.878 -18.594  1.00 82.73           C
ATOM    865  OH  TYR A  73       0.175  10.335 -18.754  1.00 82.73           O
ATOM    866  HH  TYR A  73      -0.435   9.576 -18.981  1.00 82.73           H
ATOM    867  HN  TYR A  73       7.672   7.558 -18.058  1.00 82.73           H
ATOM    868  N   TRP A  74       7.287  10.467 -19.490  1.00 83.59           N
ATOM    869  CA  TRP A  74       7.413  11.855 -19.900  1.00 83.59           C
ATOM    870  C   TRP A  74       7.972  11.879 -21.324  1.00 83.59           C
ATOM    871  O   TRP A  74       7.418  12.538 -22.202  1.00 83.59           O
ATOM    872  HA  TRP A  74       6.417  12.299 -19.883  1.00 83.59           H
ATOM    873  CB  TRP A  74       8.269  12.645 -18.908  1.00 83.59           C
ATOM    874 1HB  TRP A  74       8.432  12.035 -18.019  1.00 83.59           H
ATOM    875 2HB  TRP A  74       9.247  12.827 -19.353  1.00 83.59           H
ATOM    876  CG  TRP A  74       7.659  13.983 -18.487  1.00 83.59           C
ATOM    877  CD1 TRP A  74       7.260  14.992 -19.273  1.00 83.59           C
ATOM    878  HD1 TRP A  74       7.323  14.983 -20.362  1.00 83.59           H
ATOM    879  CD2 TRP A  74       7.393  14.420 -17.137  1.00 83.59           C
ATOM    880  NE1 TRP A  74       6.758  16.043 -18.533  1.00 83.59           N
ATOM    881  HE1 TRP A  74       6.401  16.904 -18.894  1.00 83.59           H
ATOM    882  CE2 TRP A  74       6.842  15.684 -17.193  1.00 83.59           C
ATOM    883  CE3 TRP A  74       7.611  13.769 -15.911  1.00 83.59           C
ATOM    884  HE3 TRP A  74       8.045  12.771 -15.840  1.00 83.59           H
ATOM    885  CZ2 TRP A  74       6.463  16.405 -16.054  1.00 83.59           C
ATOM    886  HZ2 TRP A  74       6.030  17.403 -16.124  1.00 83.59           H
ATOM    887  CZ3 TRP A  74       7.227  14.503 -14.782  1.00 83.59           C
ATOM    888  HZ3 TRP A  74       7.375  14.044 -13.805  1.00 83.59           H
ATOM    889  CH2 TRP A  74       6.671  15.776 -14.821  1.00 83.59           C
ATOM    890  HH2 TRP A  74       6.398  16.283 -13.895  1.00 83.59           H
ATOM    891  HN  TRP A  74       7.922  10.179 -18.773  1.00 83.59           H
ATOM    892  N   TYR A  75       9.065  11.152 -21.508  1.00 78.91           N
ATOM    893  CA  TYR A  75       9.835  11.256 -22.736  1.00 78.91           C
ATOM    894  C   TYR A  75       9.256  10.351 -23.825  1.00 78.91           C
ATOM    895  O   TYR A  75       9.669  10.422 -24.981  1.00 78.91           O
ATOM    896  HA  TYR A  75       9.791  12.292 -23.074  1.00 78.91           H
ATOM    897  CB  TYR A  75      11.247  10.779 -22.390  1.00 78.91           C
ATOM    898 1HB  TYR A  75      11.176   9.883 -21.774  1.00 78.91           H
ATOM    899 2HB  TYR A  75      11.759  10.495 -23.309  1.00 78.91           H
ATOM    900  CG  TYR A  75      12.092  11.820 -21.654  1.00 78.91           C
ATOM    901  CD1 TYR A  75      12.630  12.887 -22.346  1.00 78.91           C
ATOM    902  HD1 TYR A  75      12.452  12.987 -23.416  1.00 78.91           H
ATOM    903  CD2 TYR A  75      12.317  11.693 -20.298  1.00 78.91           C
ATOM    904  HD2 TYR A  75      11.893  10.851 -19.752  1.00 78.91           H
ATOM    905  CE1 TYR A  75      13.425  13.867 -21.653  1.00 78.91           C
ATOM    906  HE1 TYR A  75      13.856  14.714 -22.187  1.00 78.91           H
ATOM    907  CE2 TYR A  75      13.113  12.673 -19.606  1.00 78.91           C
ATOM    908  HE2 TYR A  75      13.299  12.585 -18.535  1.00 78.91           H
ATOM    909  CZ  TYR A  75      13.628  13.712 -20.317  1.00 78.91           C
ATOM    910  OH  TYR A  75      14.379  14.637 -19.663  1.00 78.91           O
ATOM    911  HH  TYR A  75      14.700  15.333 -20.305  1.00 78.91           H
ATOM    912  HN  TYR A  75       9.423  10.502 -20.838  1.00 78.91           H
ATOM    913  N   CYS A  76       8.308   9.519 -23.417  1.00 70.82           N
ATOM    914  CA  CYS A  76       7.644   8.625 -24.350  1.00 70.82           C
ATOM    915  C   CYS A  76       6.800   9.470 -25.307  1.00 70.82           C
ATOM    916  O   CYS A  76       5.834  10.107 -24.890  1.00 70.82           O
ATOM    917  HA  CYS A  76       8.430   8.098 -24.891  1.00 70.82           H
ATOM    918  CB  CYS A  76       6.804   7.573 -23.625  1.00 70.82           C
ATOM    919 1HB  CYS A  76       7.442   6.964 -22.984  1.00 70.82           H
ATOM    920 2HB  CYS A  76       6.075   8.060 -22.977  1.00 70.82           H
ATOM    921  SG  CYS A  76       5.945   6.510 -24.842  1.00 70.82           S
ATOM    922  HG  CYS A  76       7.048   6.025 -25.406  1.00 70.82           H
ATOM    923  HN  CYS A  76       7.994   9.451 -22.470  1.00 70.82           H
ATOM    924  N   THR A  77       7.195   9.447 -26.571  1.00 62.87           N
ATOM    925  CA  THR A  77       6.581  10.314 -27.563  1.00 62.87           C
ATOM    926  C   THR A  77       5.256   9.719 -28.044  1.00 62.87           C
ATOM    927  O   THR A  77       4.523  10.356 -28.799  1.00 62.87           O
ATOM    928  HA  THR A  77       6.350  11.268 -27.089  1.00 62.87           H
ATOM    929  CB  THR A  77       7.593  10.534 -28.689  1.00 62.87           C
ATOM    930  HB  THR A  77       7.181  11.186 -29.460  1.00 62.87           H
ATOM    931  OG1 THR A  77       7.932   9.217 -29.115  1.00 62.87           O
ATOM    932  HG1 THR A  77       8.371   9.250 -30.012  1.00 62.87           H
ATOM    933  CG2 THR A  77       8.915  11.115 -28.183  1.00 62.87           C
ATOM    934 1HG2 THR A  77       9.360  10.429 -27.462  1.00 62.87           H
ATOM    935 2HG2 THR A  77       8.730  12.076 -27.704  1.00 62.87           H
ATOM    936 3HG2 THR A  77       9.597  11.251 -29.022  1.00 62.87           H
ATOM    937  HN  THR A  77       7.918   8.851 -26.921  1.00 62.87           H
ATOM    938  N   ARG A  78       4.989   8.504 -27.588  1.00 66.88           N
ATOM    939  CA  ARG A  78       3.804   7.785 -28.024  1.00 66.88           C
ATOM    940  C   ARG A  78       2.557   8.357 -27.347  1.00 66.88           C
ATOM    941  O   ARG A  78       2.632   8.871 -26.232  1.00 66.88           O
ATOM    942  HA  ARG A  78       3.768   7.934 -29.103  1.00 66.88           H
ATOM    943  CB  ARG A  78       3.914   6.294 -27.697  1.00 66.88           C
ATOM    944 1HB  ARG A  78       3.305   5.719 -28.396  1.00 66.88           H
ATOM    945 2HB  ARG A  78       4.944   5.964 -27.827  1.00 66.88           H
ATOM    946  CG  ARG A  78       3.459   6.011 -26.264  1.00 66.88           C
ATOM    947 1HG  ARG A  78       3.905   6.740 -25.587  1.00 66.88           H
ATOM    948 2HG  ARG A  78       2.378   6.130 -26.192  1.00 66.88           H
ATOM    949  CD  ARG A  78       3.853   4.597 -25.833  1.00 66.88           C
ATOM    950 1HD  ARG A  78       3.207   3.867 -26.319  1.00 66.88           H
ATOM    951 2HD  ARG A  78       4.873   4.382 -26.150  1.00 66.88           H
ATOM    952  NE  ARG A  78       3.743   4.468 -24.362  1.00 66.88           N
ATOM    953  HE  ARG A  78       3.967   5.266 -23.803  1.00 66.88           H
ATOM    954  CZ  ARG A  78       3.362   3.348 -23.733  1.00 66.88           C
ATOM    955  NH1 ARG A  78       3.050   2.248 -24.432  1.00 66.88           N
ATOM    956 1HH1 ARG A  78       3.101   2.259 -25.431  1.00 66.88           H
ATOM    957 2HH1 ARG A  78       2.767   1.416 -23.955  1.00 66.88           H
ATOM    958  NH2 ARG A  78       3.298   3.344 -22.395  1.00 66.88           N
ATOM    959 1HH2 ARG A  78       3.016   2.516 -21.910  1.00 66.88           H
ATOM    960 2HH2 ARG A  78       3.532   4.169 -21.881  1.00 66.88           H
ATOM    961  HN  ARG A  78       5.565   8.013 -26.934  1.00 66.88           H
ATOM    962  N   VAL A  79       1.439   8.250 -28.050  1.00 72.47           N
ATOM    963  CA  VAL A  79       0.153   8.591 -27.467  1.00 72.47           C
ATOM    964  C   VAL A  79      -0.030   7.820 -26.159  1.00 72.47           C
ATOM    965  O   VAL A  79       0.059   6.593 -26.139  1.00 72.47           O
ATOM    966  HA  VAL A  79       0.164   9.658 -27.247  1.00 72.47           H
ATOM    967  CB  VAL A  79      -0.966   8.328 -28.478  1.00 72.47           C
ATOM    968  HB  VAL A  79      -1.004   7.254 -28.663  1.00 72.47           H
ATOM    969  CG1 VAL A  79      -2.323   8.756 -27.917  1.00 72.47           C
ATOM    970 1HG1 VAL A  79      -2.534   8.194 -27.007  1.00 72.47           H
ATOM    971 2HG1 VAL A  79      -2.302   9.822 -27.689  1.00 72.47           H
ATOM    972 3HG1 VAL A  79      -3.100   8.558 -28.655  1.00 72.47           H
ATOM    973  CG2 VAL A  79      -0.678   9.025 -29.809  1.00 72.47           C
ATOM    974 1HG2 VAL A  79      -0.600  10.100 -29.646  1.00 72.47           H
ATOM    975 2HG2 VAL A  79       0.260   8.650 -30.220  1.00 72.47           H
ATOM    976 3HG2 VAL A  79      -1.488   8.821 -30.508  1.00 72.47           H
ATOM    977  HN  VAL A  79       1.403   7.937 -29.000  1.00 72.47           H
ATOM    978  N   LYS A  80      -0.282   8.571 -25.097  1.00 78.04           N
ATOM    979  CA  LYS A  80      -0.547   7.970 -23.801  1.00 78.04           C
ATOM    980  C   LYS A  80      -1.802   7.100 -23.893  1.00 78.04           C
ATOM    981  O   LYS A  80      -2.654   7.323 -24.753  1.00 78.04           O
ATOM    982  HA  LYS A  80       0.300   7.328 -23.559  1.00 78.04           H
ATOM    983  CB  LYS A  80      -0.623   9.046 -22.716  1.00 78.04           C
ATOM    984 1HB  LYS A  80      -1.516   9.654 -22.863  1.00 78.04           H
ATOM    985 2HB  LYS A  80      -0.716   8.576 -21.737  1.00 78.04           H
ATOM    986  CG  LYS A  80       0.618   9.940 -22.743  1.00 78.04           C
ATOM    987 1HG  LYS A  80       0.659  10.484 -23.687  1.00 78.04           H
ATOM    988 2HG  LYS A  80       0.552  10.685 -21.949  1.00 78.04           H
ATOM    989  CD  LYS A  80       1.893   9.113 -22.568  1.00 78.04           C
ATOM    990 1HD  LYS A  80       1.798   8.472 -21.692  1.00 78.04           H
ATOM    991 2HD  LYS A  80       2.027   8.458 -23.429  1.00 78.04           H
ATOM    992  CE  LYS A  80       3.117  10.018 -22.415  1.00 78.04           C
ATOM    993 1HE  LYS A  80       3.004  10.903 -23.041  1.00 78.04           H
ATOM    994 2HE  LYS A  80       3.193  10.366 -21.384  1.00 78.04           H
ATOM    995  NZ  LYS A  80       4.350   9.291 -22.791  1.00 78.04           N
ATOM    996 1HZ  LYS A  80       5.160   9.850 -22.546  1.00 78.04           H
ATOM    997 2HZ  LYS A  80       4.386   8.408 -22.296  1.00 78.04           H
ATOM    998 3HZ  LYS A  80       4.349   9.119 -23.790  1.00 78.04           H
ATOM    999  HN  LYS A  80      -0.308   9.571 -25.112  1.00 78.04           H
ATOM   1000  N   THR A  81      -1.877   6.128 -22.996  1.00 79.02           N
ATOM   1001  CA  THR A  81      -3.092   5.346 -22.840  1.00 79.02           C
ATOM   1002  C   THR A  81      -3.668   5.531 -21.435  1.00 79.02           C
ATOM   1003  O   THR A  81      -3.002   6.073 -20.553  1.00 79.02           O
ATOM   1004  HA  THR A  81      -3.836   5.723 -23.542  1.00 79.02           H
ATOM   1005  CB  THR A  81      -2.764   3.890 -23.175  1.00 79.02           C
ATOM   1006  HB  THR A  81      -3.668   3.280 -23.189  1.00 79.02           H
ATOM   1007  OG1 THR A  81      -1.788   3.521 -22.204  1.00 79.02           O
ATOM   1008  HG1 THR A  81      -0.879   3.804 -22.509  1.00 79.02           H
ATOM   1009  CG2 THR A  81      -2.032   3.747 -24.511  1.00 79.02           C
ATOM   1010 1HG2 THR A  81      -1.095   4.302 -24.473  1.00 79.02           H
ATOM   1011 2HG2 THR A  81      -2.657   4.144 -25.312  1.00 79.02           H
ATOM   1012 3HG2 THR A  81      -1.823   2.694 -24.701  1.00 79.02           H
ATOM   1013  HN  THR A  81      -1.129   5.872 -22.385  1.00 79.02           H
ATOM   1014  N   MET A  82      -4.899   5.070 -21.269  1.00 82.27           N
ATOM   1015  CA  MET A  82      -5.529   5.071 -19.959  1.00 82.27           C
ATOM   1016  C   MET A  82      -4.689   4.290 -18.947  1.00 82.27           C
ATOM   1017  O   MET A  82      -4.538   4.713 -17.802  1.00 82.27           O
ATOM   1018  HA  MET A  82      -5.587   6.118 -19.662  1.00 82.27           H
ATOM   1019  CB  MET A  82      -6.920   4.444 -20.061  1.00 82.27           C
ATOM   1020 1HB  MET A  82      -7.542   5.037 -20.732  1.00 82.27           H
ATOM   1021 2HB  MET A  82      -6.843   3.447 -20.495  1.00 82.27           H
ATOM   1022  CG  MET A  82      -7.584   4.357 -18.685  1.00 82.27           C
ATOM   1023 1HG  MET A  82      -7.218   3.480 -18.151  1.00 82.27           H
ATOM   1024 2HG  MET A  82      -7.319   5.229 -18.088  1.00 82.27           H
ATOM   1025  SD  MET A  82      -9.357   4.261 -18.868  1.00 82.27           S
ATOM   1026  CE  MET A  82      -9.855   4.440 -17.163  1.00 82.27           C
ATOM   1027 1HE  MET A  82      -9.426   3.630 -16.573  1.00 82.27           H
ATOM   1028 2HE  MET A  82      -9.500   5.397 -16.780  1.00 82.27           H
ATOM   1029 3HE  MET A  82     -10.942   4.402 -17.096  1.00 82.27           H
ATOM   1030  HN  MET A  82      -5.463   4.702 -22.008  1.00 82.27           H
ATOM   1031  N   THR A  83      -4.165   3.163 -19.405  1.00 79.96           N
ATOM   1032  CA  THR A  83      -3.287   2.354 -18.577  1.00 79.96           C
ATOM   1033  C   THR A  83      -2.077   3.173 -18.124  1.00 79.96           C
ATOM   1034  O   THR A  83      -1.710   3.148 -16.950  1.00 79.96           O
ATOM   1035  HA  THR A  83      -3.833   2.066 -17.678  1.00 79.96           H
ATOM   1036  CB  THR A  83      -2.911   1.101 -19.369  1.00 79.96           C
ATOM   1037  HB  THR A  83      -2.132   1.322 -20.099  1.00 79.96           H
ATOM   1038  OG1 THR A  83      -4.148   0.646 -19.910  1.00 79.96           O
ATOM   1039  HG1 THR A  83      -4.887   0.809 -19.256  1.00 79.96           H
ATOM   1040  CG2 THR A  83      -2.454  -0.048 -18.467  1.00 79.96           C
ATOM   1041 1HG2 THR A  83      -3.259  -0.314 -17.782  1.00 79.96           H
ATOM   1042 2HG2 THR A  83      -1.579   0.264 -17.897  1.00 79.96           H
ATOM   1043 3HG2 THR A  83      -2.198  -0.912 -19.081  1.00 79.96           H
ATOM   1044  HN  THR A  83      -4.331   2.801 -20.323  1.00 79.96           H
ATOM   1045  N   ASP A  84      -1.490   3.880 -19.078  1.00 82.11           N
ATOM   1046  CA  ASP A  84      -0.276   4.632 -18.813  1.00 82.11           C
ATOM   1047  C   ASP A  84      -0.557   5.686 -17.741  1.00 82.11           C
ATOM   1048  O   ASP A  84       0.310   5.992 -16.924  1.00 82.11           O
ATOM   1049  HA  ASP A  84       0.455   3.891 -18.488  1.00 82.11           H
ATOM   1050  CB  ASP A  84       0.210   5.355 -20.071  1.00 82.11           C
ATOM   1051 1HB  ASP A  84      -0.532   6.091 -20.381  1.00 82.11           H
ATOM   1052 2HB  ASP A  84       1.128   5.900 -19.850  1.00 82.11           H
ATOM   1053  CG  ASP A  84       0.460   4.365 -21.211  1.00 82.11           C
ATOM   1054  OD1 ASP A  84       1.023   3.289 -20.914  1.00 82.11           O
ATOM   1055  OD2 ASP A  84       0.083   4.706 -22.353  1.00 82.11           O
ATOM   1056  HN  ASP A  84      -1.830   3.943 -20.017  1.00 82.11           H
ATOM   1057  N   MET A  85      -1.773   6.212 -17.779  1.00 87.53           N
ATOM   1058  CA  MET A  85      -2.177   7.231 -16.825  1.00 87.53           C
ATOM   1059  C   MET A  85      -2.182   6.676 -15.399  1.00 87.53           C
ATOM   1060  O   MET A  85      -1.675   7.314 -14.478  1.00 87.53           O
ATOM   1061  HA  MET A  85      -1.434   8.024 -16.910  1.00 87.53           H
ATOM   1062  CB  MET A  85      -3.576   7.737 -17.181  1.00 87.53           C
ATOM   1063 1HB  MET A  85      -3.604   8.033 -18.230  1.00 87.53           H
ATOM   1064 2HB  MET A  85      -4.301   6.932 -17.057  1.00 87.53           H
ATOM   1065  CG  MET A  85      -3.970   8.925 -16.300  1.00 87.53           C
ATOM   1066 1HG  MET A  85      -4.985   9.243 -16.537  1.00 87.53           H
ATOM   1067 2HG  MET A  85      -3.965   8.628 -15.251  1.00 87.53           H
ATOM   1068  SD  MET A  85      -2.833  10.277 -16.555  1.00 87.53           S
ATOM   1069  CE  MET A  85      -3.259  10.729 -18.229  1.00 87.53           C
ATOM   1070 1HE  MET A  85      -3.091   9.878 -18.889  1.00 87.53           H
ATOM   1071 2HE  MET A  85      -4.309  11.019 -18.271  1.00 87.53           H
ATOM   1072 3HE  MET A  85      -2.638  11.566 -18.549  1.00 87.53           H
ATOM   1073  HN  MET A  85      -2.473   5.954 -18.444  1.00 87.53           H
ATOM   1074  N   PHE A  86      -2.761   5.492 -15.261  1.00 87.93           N
ATOM   1075  CA  PHE A  86      -2.846   4.847 -13.962  1.00 87.93           C
ATOM   1076  C   PHE A  86      -1.462   4.420 -13.470  1.00 87.93           C
ATOM   1077  O   PHE A  86      -1.167   4.509 -12.280  1.00 87.93           O
ATOM   1078  HA  PHE A  86      -3.268   5.573 -13.268  1.00 87.93           H
ATOM   1079  CB  PHE A  86      -3.719   3.602 -14.137  1.00 87.93           C
ATOM   1080 1HB  PHE A  86      -3.296   2.983 -14.928  1.00 87.93           H
ATOM   1081 2HB  PHE A  86      -3.683   3.015 -13.219  1.00 87.93           H
ATOM   1082  CG  PHE A  86      -5.179   3.908 -14.474  1.00 87.93           C
ATOM   1083  CD1 PHE A  86      -5.814   4.946 -13.866  1.00 87.93           C
ATOM   1084  HD1 PHE A  86      -5.282   5.561 -13.140  1.00 87.93           H
ATOM   1085  CD2 PHE A  86      -5.843   3.142 -15.380  1.00 87.93           C
ATOM   1086  HD2 PHE A  86      -5.334   2.310 -15.867  1.00 87.93           H
ATOM   1087  CE1 PHE A  86      -7.170   5.231 -14.179  1.00 87.93           C
ATOM   1088  HE1 PHE A  86      -7.678   6.063 -13.692  1.00 87.93           H
ATOM   1089  CE2 PHE A  86      -7.199   3.426 -15.693  1.00 87.93           C
ATOM   1090  HE2 PHE A  86      -7.731   2.812 -16.420  1.00 87.93           H
ATOM   1091  CZ  PHE A  86      -7.833   4.464 -15.086  1.00 87.93           C
ATOM   1092  HZ  PHE A  86      -8.874   4.683 -15.326  1.00 87.93           H
ATOM   1093  HN  PHE A  86      -3.167   4.976 -16.016  1.00 87.93           H
ATOM   1094  N   LEU A  87      -0.649   3.965 -14.413  1.00 84.96           N
ATOM   1095  CA  LEU A  87       0.696   3.520 -14.089  1.00 84.96           C
ATOM   1096  C   LEU A  87       1.501   4.699 -13.539  1.00 84.96           C
ATOM   1097  O   LEU A  87       2.301   4.534 -12.620  1.00 84.96           O
ATOM   1098  HA  LEU A  87       0.612   2.765 -13.308  1.00 84.96           H
ATOM   1099  CB  LEU A  87       1.344   2.846 -15.301  1.00 84.96           C
ATOM   1100 1HB  LEU A  87       1.271   3.525 -16.151  1.00 84.96           H
ATOM   1101 2HB  LEU A  87       2.404   2.709 -15.092  1.00 84.96           H
ATOM   1102  CG  LEU A  87       0.755   1.495 -15.712  1.00 84.96           C
ATOM   1103  HG  LEU A  87      -0.279   1.653 -16.020  1.00 84.96           H
ATOM   1104  CD1 LEU A  87       1.502   0.914 -16.914  1.00 84.96           C
ATOM   1105 1HD1 LEU A  87       1.423   1.600 -17.757  1.00 84.96           H
ATOM   1106 2HD1 LEU A  87       2.551   0.774 -16.656  1.00 84.96           H
ATOM   1107 3HD1 LEU A  87       1.063  -0.046 -17.185  1.00 84.96           H
ATOM   1108  CD2 LEU A  87       0.730   0.525 -14.529  1.00 84.96           C
ATOM   1109 1HD2 LEU A  87       1.746   0.368 -14.167  1.00 84.96           H
ATOM   1110 2HD2 LEU A  87       0.120   0.944 -13.728  1.00 84.96           H
ATOM   1111 3HD2 LEU A  87       0.307  -0.427 -14.848  1.00 84.96           H
ATOM   1112  HN  LEU A  87      -0.895   3.898 -15.379  1.00 84.96           H
ATOM   1113  N   LEU A  88       1.260   5.863 -14.124  1.00 88.90           N
ATOM   1114  CA  LEU A  88       1.939   7.073 -13.692  1.00 88.90           C
ATOM   1115  C   LEU A  88       1.576   7.364 -12.235  1.00 88.90           C
ATOM   1116  O   LEU A  88       2.457   7.555 -11.398  1.00 88.90           O
ATOM   1117  HA  LEU A  88       3.011   6.884 -13.749  1.00 88.90           H
ATOM   1118  CB  LEU A  88       1.631   8.229 -14.645  1.00 88.90           C
ATOM   1119 1HB  LEU A  88       2.019   7.974 -15.632  1.00 88.90           H
ATOM   1120 2HB  LEU A  88       0.549   8.317 -14.740  1.00 88.90           H
ATOM   1121  CG  LEU A  88       2.193   9.595 -14.245  1.00 88.90           C
ATOM   1122  HG  LEU A  88       1.949   9.772 -13.198  1.00 88.90           H
ATOM   1123  CD1 LEU A  88       3.718   9.617 -14.364  1.00 88.90           C
ATOM   1124 1HD1 LEU A  88       4.145   8.858 -13.708  1.00 88.90           H
ATOM   1125 2HD1 LEU A  88       4.006   9.409 -15.395  1.00 88.90           H
ATOM   1126 3HD1 LEU A  88       4.092  10.599 -14.074  1.00 88.90           H
ATOM   1127  CD2 LEU A  88       1.539  10.716 -15.056  1.00 88.90           C
ATOM   1128 1HD2 LEU A  88       1.731  10.556 -16.117  1.00 88.90           H
ATOM   1129 2HD2 LEU A  88       0.464  10.714 -14.877  1.00 88.90           H
ATOM   1130 3HD2 LEU A  88       1.957  11.676 -14.752  1.00 88.90           H
ATOM   1131  HN  LEU A  88       0.615   5.987 -14.878  1.00 88.90           H
ATOM   1132  N   ASN A  89       0.277   7.387 -11.975  1.00 92.58           N
ATOM   1133  CA  ASN A  89      -0.218   7.774 -10.665  1.00 92.58           C
ATOM   1134  C   ASN A  89       0.228   6.738  -9.631  1.00 92.58           C
ATOM   1135  O   ASN A  89       0.441   7.071  -8.466  1.00 92.58           O
ATOM   1136  HA  ASN A  89       0.207   8.760 -10.477  1.00 92.58           H
ATOM   1137  CB  ASN A  89      -1.747   7.831 -10.648  1.00 92.58           C
ATOM   1138 1HB  ASN A  89      -2.152   6.990 -11.210  1.00 92.58           H
ATOM   1139 2HB  ASN A  89      -2.107   7.733  -9.624  1.00 92.58           H
ATOM   1140  CG  ASN A  89      -2.253   9.144 -11.249  1.00 92.58           C
ATOM   1141  OD1 ASN A  89      -2.509  10.116 -10.557  1.00 92.58           O
ATOM   1142  ND2 ASN A  89      -2.382   9.119 -12.572  1.00 92.58           N
ATOM   1143 1HD2 ASN A  89      -2.154   8.289 -13.081  1.00 92.58           H
ATOM   1144 2HD2 ASN A  89      -2.707   9.930 -13.059  1.00 92.58           H
ATOM   1145  HN  ASN A  89      -0.431   7.149 -12.641  1.00 92.58           H
ATOM   1146  N   LEU A  90       0.354   5.503 -10.094  1.00 89.77           N
ATOM   1147  CA  LEU A  90       0.790   4.421  -9.228  1.00 89.77           C
ATOM   1148  C   LEU A  90       2.228   4.683  -8.775  1.00 89.77           C
ATOM   1149  O   LEU A  90       2.543   4.556  -7.592  1.00 89.77           O
ATOM   1150  HA  LEU A  90       0.145   4.425  -8.349  1.00 89.77           H
ATOM   1151  CB  LEU A  90       0.602   3.070  -9.922  1.00 89.77           C
ATOM   1152 1HB  LEU A  90      -0.403   3.039 -10.345  1.00 89.77           H
ATOM   1153 2HB  LEU A  90       1.301   3.012 -10.757  1.00 89.77           H
ATOM   1154  CG  LEU A  90       0.795   1.832  -9.045  1.00 89.77           C
ATOM   1155  HG  LEU A  90       1.695   1.974  -8.447  1.00 89.77           H
ATOM   1156  CD1 LEU A  90      -0.373   1.663  -8.070  1.00 89.77           C
ATOM   1157 1HD1 LEU A  90      -0.439   2.541  -7.427  1.00 89.77           H
ATOM   1158 2HD1 LEU A  90      -1.301   1.553  -8.631  1.00 89.77           H
ATOM   1159 3HD1 LEU A  90      -0.210   0.776  -7.459  1.00 89.77           H
ATOM   1160  CD2 LEU A  90       1.012   0.582  -9.900  1.00 89.77           C
ATOM   1161 1HD2 LEU A  90       0.145   0.425 -10.541  1.00 89.77           H
ATOM   1162 2HD2 LEU A  90       1.901   0.715 -10.517  1.00 89.77           H
ATOM   1163 3HD2 LEU A  90       1.147  -0.283  -9.251  1.00 89.77           H
ATOM   1164  HN  LEU A  90       0.165   5.238 -11.039  1.00 89.77           H
ATOM   1165  N   ALA A  91       3.062   5.044  -9.739  1.00 91.73           N
ATOM   1166  CA  ALA A  91       4.470   5.272  -9.464  1.00 91.73           C
ATOM   1167  C   ALA A  91       4.614   6.466  -8.518  1.00 91.73           C
ATOM   1168  O   ALA A  91       5.492   6.479  -7.657  1.00 91.73           O
ATOM   1169  HA  ALA A  91       4.861   4.381  -8.972  1.00 91.73           H
ATOM   1170  CB  ALA A  91       5.221   5.478 -10.781  1.00 91.73           C
ATOM   1171 1HB  ALA A  91       5.112   4.590 -11.404  1.00 91.73           H
ATOM   1172 2HB  ALA A  91       4.809   6.341 -11.303  1.00 91.73           H
ATOM   1173 3HB  ALA A  91       6.278   5.649 -10.574  1.00 91.73           H
ATOM   1174  HN  ALA A  91       2.790   5.181 -10.691  1.00 91.73           H
ATOM   1175  N   ILE A  92       3.738   7.442  -8.710  1.00 93.82           N
ATOM   1176  CA  ILE A  92       3.751   8.634  -7.880  1.00 93.82           C
ATOM   1177  C   ILE A  92       3.392   8.253  -6.442  1.00 93.82           C
ATOM   1178  O   ILE A  92       4.049   8.689  -5.498  1.00 93.82           O
ATOM   1179  HA  ILE A  92       4.768   9.027  -7.889  1.00 93.82           H
ATOM   1180  CB  ILE A  92       2.844   9.712  -8.476  1.00 93.82           C
ATOM   1181  HB  ILE A  92       1.883   9.256  -8.713  1.00 93.82           H
ATOM   1182  CG1 ILE A  92       3.422  10.254  -9.784  1.00 93.82           C
ATOM   1183 1HG1 ILE A  92       4.307  10.855  -9.573  1.00 93.82           H
ATOM   1184 2HG1 ILE A  92       3.743   9.425 -10.415  1.00 93.82           H
ATOM   1185  CG2 ILE A  92       2.577  10.826  -7.462  1.00 93.82           C
ATOM   1186 1HG2 ILE A  92       2.090  10.407  -6.581  1.00 93.82           H
ATOM   1187 2HG2 ILE A  92       3.521  11.286  -7.171  1.00 93.82           H
ATOM   1188 3HG2 ILE A  92       1.930  11.579  -7.911  1.00 93.82           H
ATOM   1189  CD1 ILE A  92       2.390  11.101 -10.531  1.00 93.82           C
ATOM   1190 1HD1 ILE A  92       1.517  10.490 -10.762  1.00 93.82           H
ATOM   1191 2HD1 ILE A  92       2.090  11.942  -9.906  1.00 93.82           H
ATOM   1192 3HD1 ILE A  92       2.827  11.474 -11.457  1.00 93.82           H
ATOM   1193  HN  ILE A  92       3.030   7.426  -9.416  1.00 93.82           H
ATOM   1194  N   ALA A  93       2.350   7.444  -6.321  1.00 93.75           N
ATOM   1195  CA  ALA A  93       1.867   7.037  -5.013  1.00 93.75           C
ATOM   1196  C   ALA A  93       2.986   6.309  -4.265  1.00 93.75           C
ATOM   1197  O   ALA A  93       3.220   6.569  -3.085  1.00 93.75           O
ATOM   1198  HA  ALA A  93       1.600   7.939  -4.462  1.00 93.75           H
ATOM   1199  CB  ALA A  93       0.616   6.171  -5.177  1.00 93.75           C
ATOM   1200 1HB  ALA A  93      -0.158   6.744  -5.687  1.00 93.75           H
ATOM   1201 2HB  ALA A  93       0.861   5.287  -5.765  1.00 93.75           H
ATOM   1202 3HB  ALA A  93       0.254   5.866  -4.195  1.00 93.75           H
ATOM   1203  HN  ALA A  93       1.840   7.070  -7.095  1.00 93.75           H
ATOM   1204  N   ASP A  94       3.647   5.412  -4.981  1.00 93.12           N
ATOM   1205  CA  ASP A  94       4.698   4.606  -4.385  1.00 93.12           C
ATOM   1206  C   ASP A  94       5.823   5.521  -3.897  1.00 93.12           C
ATOM   1207  O   ASP A  94       6.339   5.343  -2.795  1.00 93.12           O
ATOM   1208  HA  ASP A  94       4.218   4.065  -3.570  1.00 93.12           H
ATOM   1209  CB  ASP A  94       5.291   3.632  -5.405  1.00 93.12           C
ATOM   1210 1HB  ASP A  94       5.411   4.133  -6.365  1.00 93.12           H
ATOM   1211 2HB  ASP A  94       6.284   3.320  -5.082  1.00 93.12           H
ATOM   1212  CG  ASP A  94       4.395   2.403  -5.575  1.00 93.12           C
ATOM   1213  OD1 ASP A  94       3.693   2.073  -4.595  1.00 93.12           O
ATOM   1214  OD2 ASP A  94       4.432   1.821  -6.680  1.00 93.12           O
ATOM   1215  HN  ASP A  94       3.475   5.233  -5.950  1.00 93.12           H
ATOM   1216  N   LEU A  95       6.170   6.481  -4.742  1.00 94.34           N
ATOM   1217  CA  LEU A  95       7.248   7.402  -4.427  1.00 94.34           C
ATOM   1218  C   LEU A  95       6.923   8.134  -3.123  1.00 94.34           C
ATOM   1219  O   LEU A  95       7.786   8.280  -2.258  1.00 94.34           O
ATOM   1220  HA  LEU A  95       8.150   6.810  -4.275  1.00 94.34           H
ATOM   1221  CB  LEU A  95       7.516   8.339  -5.607  1.00 94.34           C
ATOM   1222 1HB  LEU A  95       6.557   8.657  -6.017  1.00 94.34           H
ATOM   1223 2HB  LEU A  95       8.014   9.232  -5.230  1.00 94.34           H
ATOM   1224  CG  LEU A  95       8.358   7.760  -6.745  1.00 94.34           C
ATOM   1225  HG  LEU A  95       7.841   6.887  -7.143  1.00 94.34           H
ATOM   1226  CD1 LEU A  95       8.497   8.765  -7.891  1.00 94.34           C
ATOM   1227 1HD1 LEU A  95       7.509   9.012  -8.278  1.00 94.34           H
ATOM   1228 2HD1 LEU A  95       8.980   9.670  -7.524  1.00 94.34           H
ATOM   1229 3HD1 LEU A  95       9.100   8.327  -8.686  1.00 94.34           H
ATOM   1230  CD2 LEU A  95       9.719   7.284  -6.232  1.00 94.34           C
ATOM   1231 1HD2 LEU A  95      10.256   8.124  -5.793  1.00 94.34           H
ATOM   1232 2HD2 LEU A  95       9.573   6.511  -5.478  1.00 94.34           H
ATOM   1233 3HD2 LEU A  95      10.298   6.877  -7.062  1.00 94.34           H
ATOM   1234  HN  LEU A  95       5.728   6.634  -5.626  1.00 94.34           H
ATOM   1235  N   LEU A  96       5.678   8.574  -3.023  1.00 93.66           N
ATOM   1236  CA  LEU A  96       5.259   9.385  -1.892  1.00 93.66           C
ATOM   1237  C   LEU A  96       5.478   8.599  -0.598  1.00 93.66           C
ATOM   1238  O   LEU A  96       5.904   9.162   0.410  1.00 93.66           O
ATOM   1239  HA  LEU A  96       5.895  10.269  -1.871  1.00 93.66           H
ATOM   1240  CB  LEU A  96       3.819   9.867  -2.083  1.00 93.66           C
ATOM   1241 1HB  LEU A  96       3.205   9.012  -2.366  1.00 93.66           H
ATOM   1242 2HB  LEU A  96       3.447  10.224  -1.123  1.00 93.66           H
ATOM   1243  CG  LEU A  96       3.614  10.973  -3.120  1.00 93.66           C
ATOM   1244  HG  LEU A  96       3.999  10.619  -4.077  1.00 93.66           H
ATOM   1245  CD1 LEU A  96       2.127  11.274  -3.314  1.00 93.66           C
ATOM   1246 1HD1 LEU A  96       1.616  10.374  -3.657  1.00 93.66           H
ATOM   1247 2HD1 LEU A  96       1.695  11.598  -2.367  1.00 93.66           H
ATOM   1248 3HD1 LEU A  96       2.010  12.063  -4.057  1.00 93.66           H
ATOM   1249  CD2 LEU A  96       4.409  12.226  -2.750  1.00 93.66           C
ATOM   1250 1HD2 LEU A  96       4.078  12.593  -1.779  1.00 93.66           H
ATOM   1251 2HD2 LEU A  96       5.471  11.983  -2.704  1.00 93.66           H
ATOM   1252 3HD2 LEU A  96       4.246  12.996  -3.504  1.00 93.66           H
ATOM   1253  HN  LEU A  96       4.962   8.385  -3.695  1.00 93.66           H
ATOM   1254  N   PHE A  97       5.176   7.311  -0.666  1.00 94.34           N
ATOM   1255  CA  PHE A  97       5.335   6.443   0.488  1.00 94.34           C
ATOM   1256  C   PHE A  97       6.814   6.192   0.787  1.00 94.34           C
ATOM   1257  O   PHE A  97       7.243   6.282   1.936  1.00 94.34           O
ATOM   1258  HA  PHE A  97       4.874   6.947   1.338  1.00 94.34           H
ATOM   1259  CB  PHE A  97       4.664   5.112   0.142  1.00 94.34           C
ATOM   1260 1HB  PHE A  97       3.583   5.243   0.168  1.00 94.34           H
ATOM   1261 2HB  PHE A  97       4.927   4.839  -0.881  1.00 94.34           H
ATOM   1262  CG  PHE A  97       5.047   3.961   1.075  1.00 94.34           C
ATOM   1263  CD1 PHE A  97       5.668   2.859   0.576  1.00 94.34           C
ATOM   1264  HD1 PHE A  97       5.894   2.795  -0.488  1.00 94.34           H
ATOM   1265  CD2 PHE A  97       4.765   4.040   2.403  1.00 94.34           C
ATOM   1266  HD2 PHE A  97       4.266   4.923   2.802  1.00 94.34           H
ATOM   1267  CE1 PHE A  97       6.023   1.791   1.442  1.00 94.34           C
ATOM   1268  HE1 PHE A  97       6.521   0.908   1.042  1.00 94.34           H
ATOM   1269  CE2 PHE A  97       5.120   2.972   3.269  1.00 94.34           C
ATOM   1270  HE2 PHE A  97       4.894   3.036   4.333  1.00 94.34           H
ATOM   1271  CZ  PHE A  97       5.741   1.870   2.770  1.00 94.34           C
ATOM   1272  HZ  PHE A  97       6.014   1.051   3.435  1.00 94.34           H
ATOM   1273  HN  PHE A  97       4.830   6.861  -1.489  1.00 94.34           H
ATOM   1274  N   LEU A  98       7.554   5.883  -0.268  1.00 94.76           N
ATOM   1275  CA  LEU A  98       8.932   5.450  -0.114  1.00 94.76           C
ATOM   1276  C   LEU A  98       9.717   6.520   0.648  1.00 94.76           C
ATOM   1277  O   LEU A  98      10.585   6.198   1.458  1.00 94.76           O
ATOM   1278  HA  LEU A  98       8.923   4.538   0.482  1.00 94.76           H
ATOM   1279  CB  LEU A  98       9.538   5.096  -1.474  1.00 94.76           C
ATOM   1280 1HB  LEU A  98       9.338   5.917  -2.163  1.00 94.76           H
ATOM   1281 2HB  LEU A  98      10.620   5.030  -1.362  1.00 94.76           H
ATOM   1282  CG  LEU A  98       9.039   3.798  -2.113  1.00 94.76           C
ATOM   1283  HG  LEU A  98       7.956   3.757  -2.002  1.00 94.76           H
ATOM   1284  CD1 LEU A  98       9.342   3.774  -3.612  1.00 94.76           C
ATOM   1285 1HD1 LEU A  98       8.846   4.615  -4.097  1.00 94.76           H
ATOM   1286 2HD1 LEU A  98      10.418   3.848  -3.767  1.00 94.76           H
ATOM   1287 3HD1 LEU A  98       8.977   2.840  -4.041  1.00 94.76           H
ATOM   1288  CD2 LEU A  98       9.613   2.577  -1.392  1.00 94.76           C
ATOM   1289 1HD2 LEU A  98      10.701   2.599  -1.450  1.00 94.76           H
ATOM   1290 2HD2 LEU A  98       9.304   2.593  -0.347  1.00 94.76           H
ATOM   1291 3HD2 LEU A  98       9.243   1.668  -1.866  1.00 94.76           H
ATOM   1292  HN  LEU A  98       7.227   5.925  -1.212  1.00 94.76           H
ATOM   1293  N   VAL A  99       9.382   7.769   0.363  1.00 94.75           N
ATOM   1294  CA  VAL A  99      10.080   8.889   0.973  1.00 94.75           C
ATOM   1295  C   VAL A  99       9.882   8.842   2.489  1.00 94.75           C
ATOM   1296  O   VAL A  99      10.616   9.487   3.235  1.00 94.75           O
ATOM   1297  HA  VAL A  99      11.141   8.774   0.754  1.00 94.75           H
ATOM   1298  CB  VAL A  99       9.606  10.203   0.349  1.00 94.75           C
ATOM   1299  HB  VAL A  99       8.517  10.219   0.385  1.00 94.75           H
ATOM   1300  CG1 VAL A  99      10.121  11.404   1.145  1.00 94.75           C
ATOM   1301 1HG1 VAL A  99       9.748  11.349   2.168  1.00 94.75           H
ATOM   1302 2HG1 VAL A  99      11.210  11.394   1.154  1.00 94.75           H
ATOM   1303 3HG1 VAL A  99       9.770  12.325   0.680  1.00 94.75           H
ATOM   1304  CG2 VAL A  99      10.029  10.296  -1.119  1.00 94.75           C
ATOM   1305 1HG2 VAL A  99      11.115  10.248  -1.188  1.00 94.75           H
ATOM   1306 2HG2 VAL A  99       9.592   9.468  -1.676  1.00 94.75           H
ATOM   1307 3HG2 VAL A  99       9.680  11.240  -1.538  1.00 94.75           H
ATOM   1308  HN  VAL A  99       8.652   8.022  -0.272  1.00 94.75           H
ATOM   1309  N   THR A 100       8.885   8.071   2.900  1.00 94.33           N
ATOM   1310  CA  THR A 100       8.549   7.970   4.310  1.00 94.33           C
ATOM   1311  C   THR A 100       9.412   6.904   4.989  1.00 94.33           C
ATOM   1312  O   THR A 100       9.558   6.903   6.210  1.00 94.33           O
ATOM   1313  HA  THR A 100       8.782   8.922   4.788  1.00 94.33           H
ATOM   1314  CB  THR A 100       7.048   7.697   4.421  1.00 94.33           C
ATOM   1315  HB  THR A 100       6.680   7.944   5.417  1.00 94.33           H
ATOM   1316  OG1 THR A 100       6.914   6.332   4.037  1.00 94.33           O
ATOM   1317  HG1 THR A 100       7.625   6.091   3.376  1.00 94.33           H
ATOM   1318  CG2 THR A 100       6.235   8.460   3.373  1.00 94.33           C
ATOM   1319 1HG2 THR A 100       6.558   8.163   2.376  1.00 94.33           H
ATOM   1320 2HG2 THR A 100       6.392   9.532   3.501  1.00 94.33           H
ATOM   1321 3HG2 THR A 100       5.177   8.231   3.496  1.00 94.33           H
ATOM   1322  HN  THR A 100       8.313   7.524   2.290  1.00 94.33           H
ATOM   1323  N   LEU A 101       9.963   6.023   4.167  1.00 94.33           N
ATOM   1324  CA  LEU A 101      10.646   4.848   4.679  1.00 94.33           C
ATOM   1325  C   LEU A 101      11.875   5.285   5.479  1.00 94.33           C
ATOM   1326  O   LEU A 101      12.161   4.729   6.538  1.00 94.33           O
ATOM   1327  HA  LEU A 101       9.959   4.338   5.353  1.00 94.33           H
ATOM   1328  CB  LEU A 101      10.968   3.877   3.541  1.00 94.33           C
ATOM   1329 1HB  LEU A 101      11.468   4.431   2.747  1.00 94.33           H
ATOM   1330 2HB  LEU A 101      11.679   3.137   3.910  1.00 94.33           H
ATOM   1331  CG  LEU A 101       9.774   3.136   2.934  1.00 94.33           C
ATOM   1332  HG  LEU A 101       9.133   3.868   2.442  1.00 94.33           H
ATOM   1333  CD1 LEU A 101      10.232   2.144   1.863  1.00 94.33           C
ATOM   1334 1HD1 LEU A 101      10.751   2.680   1.069  1.00 94.33           H
ATOM   1335 2HD1 LEU A 101      10.906   1.413   2.309  1.00 94.33           H
ATOM   1336 3HD1 LEU A 101       9.364   1.632   1.448  1.00 94.33           H
ATOM   1337  CD2 LEU A 101       8.937   2.461   4.021  1.00 94.33           C
ATOM   1338 1HD2 LEU A 101       9.554   1.744   4.562  1.00 94.33           H
ATOM   1339 2HD2 LEU A 101       8.565   3.215   4.714  1.00 94.33           H
ATOM   1340 3HD2 LEU A 101       8.095   1.942   3.562  1.00 94.33           H
ATOM   1341  HN  LEU A 101       9.947   6.102   3.170  1.00 94.33           H
ATOM   1342  N   PRO A 102      12.620   6.286   4.990  1.00 94.41           N
ATOM   1343  CA  PRO A 102      13.815   6.752   5.698  1.00 94.41           C
ATOM   1344  C   PRO A 102      13.526   7.103   7.148  1.00 94.41           C
ATOM   1345  O   PRO A 102      14.314   6.783   8.037  1.00 94.41           O
ATOM   1346  HA  PRO A 102      14.560   5.957   5.740  1.00 94.41           H
ATOM   1347  CB  PRO A 102      14.257   7.977   4.895  1.00 94.41           C
ATOM   1348 1HB  PRO A 102      13.824   8.895   5.292  1.00 94.41           H
ATOM   1349 2HB  PRO A 102      15.340   8.101   4.916  1.00 94.41           H
ATOM   1350  CG  PRO A 102      13.752   7.678   3.488  1.00 94.41           C
ATOM   1351 1HG  PRO A 102      13.671   8.584   2.886  1.00 94.41           H
ATOM   1352 2HG  PRO A 102      14.424   7.011   2.950  1.00 94.41           H
ATOM   1353  CD  PRO A 102      12.396   7.040   3.743  1.00 94.41           C
ATOM   1354 1HD  PRO A 102      11.613   7.788   3.864  1.00 94.41           H
ATOM   1355 2HD  PRO A 102      12.092   6.394   2.920  1.00 94.41           H
ATOM   1356  N   PHE A 103      12.392   7.758   7.350  1.00 94.29           N
ATOM   1357  CA  PHE A 103      12.022   8.221   8.677  1.00 94.29           C
ATOM   1358  C   PHE A 103      11.718   7.042   9.604  1.00 94.29           C
ATOM   1359  O   PHE A 103      12.076   7.065  10.781  1.00 94.29           O
ATOM   1360  HA  PHE A 103      12.868   8.783   9.072  1.00 94.29           H
ATOM   1361  CB  PHE A 103      10.758   9.068   8.518  1.00 94.29           C
ATOM   1362 1HB  PHE A 103      10.001   8.480   7.999  1.00 94.29           H
ATOM   1363 2HB  PHE A 103      10.360   9.298   9.507  1.00 94.29           H
ATOM   1364  CG  PHE A 103      10.977  10.377   7.756  1.00 94.29           C
ATOM   1365  CD1 PHE A 103      11.354  11.499   8.426  1.00 94.29           C
ATOM   1366  HD1 PHE A 103      11.499  11.466   9.506  1.00 94.29           H
ATOM   1367  CD2 PHE A 103      10.796  10.418   6.409  1.00 94.29           C
ATOM   1368  HD2 PHE A 103      10.494   9.518   5.872  1.00 94.29           H
ATOM   1369  CE1 PHE A 103      11.557  12.713   7.719  1.00 94.29           C
ATOM   1370  HE1 PHE A 103      11.859  13.612   8.256  1.00 94.29           H
ATOM   1371  CE2 PHE A 103      10.999  11.632   5.702  1.00 94.29           C
ATOM   1372  HE2 PHE A 103      10.854  11.665   4.622  1.00 94.29           H
ATOM   1373  CZ  PHE A 103      11.376  12.754   6.372  1.00 94.29           C
ATOM   1374  HZ  PHE A 103      11.532  13.686   5.829  1.00 94.29           H
ATOM   1375  HN  PHE A 103      11.734   7.973   6.629  1.00 94.29           H
ATOM   1376  N   TRP A 104      11.062   6.040   9.038  1.00 93.26           N
ATOM   1377  CA  TRP A 104      10.727   4.844   9.793  1.00 93.26           C
ATOM   1378  C   TRP A 104      12.033   4.144  10.174  1.00 93.26           C
ATOM   1379  O   TRP A 104      12.141   3.569  11.256  1.00 93.26           O
ATOM   1380  HA  TRP A 104      10.195   5.155  10.692  1.00 93.26           H
ATOM   1381  CB  TRP A 104       9.775   3.945   9.002  1.00 93.26           C
ATOM   1382 1HB  TRP A 104      10.154   3.837   7.985  1.00 93.26           H
ATOM   1383 2HB  TRP A 104       9.774   2.951   9.449  1.00 93.26           H
ATOM   1384  CG  TRP A 104       8.336   4.462   8.942  1.00 93.26           C
ATOM   1385  CD1 TRP A 104       7.638   4.835   7.860  1.00 93.26           C
ATOM   1386  HD1 TRP A 104       8.027   4.815   6.842  1.00 93.26           H
ATOM   1387  CD2 TRP A 104       7.442   4.649  10.059  1.00 93.26           C
ATOM   1388  NE1 TRP A 104       6.365   5.247   8.198  1.00 93.26           N
ATOM   1389  HE1 TRP A 104       5.660   5.570   7.566  1.00 93.26           H
ATOM   1390  CE2 TRP A 104       6.242   5.130   9.577  1.00 93.26           C
ATOM   1391  CE3 TRP A 104       7.642   4.419  11.432  1.00 93.26           C
ATOM   1392  HE3 TRP A 104       8.580   4.039  11.837  1.00 93.26           H
ATOM   1393  CZ2 TRP A 104       5.148   5.423  10.400  1.00 93.26           C
ATOM   1394  HZ2 TRP A 104       4.210   5.802   9.995  1.00 93.26           H
ATOM   1395  CZ3 TRP A 104       6.538   4.716  12.241  1.00 93.26           C
ATOM   1396  HZ3 TRP A 104       6.639   4.556  13.314  1.00 93.26           H
ATOM   1397  CH2 TRP A 104       5.323   5.201  11.771  1.00 93.26           C
ATOM   1398  HH2 TRP A 104       4.511   5.409  12.468  1.00 93.26           H
ATOM   1399  HN  TRP A 104      10.761   6.036   8.085  1.00 93.26           H
ATOM   1400  N   ALA A 105      12.992   4.215   9.263  1.00 94.17           N
ATOM   1401  CA  ALA A 105      14.265   3.542   9.462  1.00 94.17           C
ATOM   1402  C   ALA A 105      14.968   4.141  10.681  1.00 94.17           C
ATOM   1403  O   ALA A 105      15.466   3.410  11.536  1.00 94.17           O
ATOM   1404  HA  ALA A 105      14.057   2.489   9.653  1.00 94.17           H
ATOM   1405  CB  ALA A 105      15.106   3.654   8.189  1.00 94.17           C
ATOM   1406 1HB  ALA A 105      14.575   3.188   7.359  1.00 94.17           H
ATOM   1407 2HB  ALA A 105      15.283   4.706   7.962  1.00 94.17           H
ATOM   1408 3HB  ALA A 105      16.061   3.149   8.339  1.00 94.17           H
ATOM   1409  HN  ALA A 105      12.911   4.720   8.403  1.00 94.17           H
ATOM   1410  N   ILE A 106      14.987   5.465  10.723  1.00 93.83           N
ATOM   1411  CA  ILE A 106      15.646   6.171  11.808  1.00 93.83           C
ATOM   1412  C   ILE A 106      14.932   5.856  13.124  1.00 93.83           C
ATOM   1413  O   ILE A 106      15.577   5.594  14.138  1.00 93.83           O
ATOM   1414  HA  ILE A 106      16.667   5.793  11.871  1.00 93.83           H
ATOM   1415  CB  ILE A 106      15.735   7.666  11.499  1.00 93.83           C
ATOM   1416  HB  ILE A 106      14.749   8.009  11.184  1.00 93.83           H
ATOM   1417  CG1 ILE A 106      16.697   7.931  10.340  1.00 93.83           C
ATOM   1418 1HG1 ILE A 106      17.725   7.813  10.682  1.00 93.83           H
ATOM   1419 2HG1 ILE A 106      16.537   7.193   9.553  1.00 93.83           H
ATOM   1420  CG2 ILE A 106      16.111   8.463  12.750  1.00 93.83           C
ATOM   1421 1HG2 ILE A 106      15.355   8.310  13.520  1.00 93.83           H
ATOM   1422 2HG2 ILE A 106      17.079   8.125  13.119  1.00 93.83           H
ATOM   1423 3HG2 ILE A 106      16.167   9.523  12.502  1.00 93.83           H
ATOM   1424  CD1 ILE A 106      16.501   9.339   9.774  1.00 93.83           C
ATOM   1425 1HD1 ILE A 106      15.478   9.445   9.411  1.00 93.83           H
ATOM   1426 2HD1 ILE A 106      16.686  10.074  10.557  1.00 93.83           H
ATOM   1427 3HD1 ILE A 106      17.197   9.500   8.951  1.00 93.83           H
ATOM   1428  HN  ILE A 106      14.562   6.052  10.033  1.00 93.83           H
ATOM   1429  N   ALA A 107      13.608   5.891  13.065  1.00 92.39           N
ATOM   1430  CA  ALA A 107      12.801   5.714  14.260  1.00 92.39           C
ATOM   1431  C   ALA A 107      13.005   4.299  14.803  1.00 92.39           C
ATOM   1432  O   ALA A 107      12.949   4.080  16.012  1.00 92.39           O
ATOM   1433  HA  ALA A 107      13.146   6.433  15.003  1.00 92.39           H
ATOM   1434  CB  ALA A 107      11.335   6.008  13.934  1.00 92.39           C
ATOM   1435 1HB  ALA A 107      11.240   7.034  13.580  1.00 92.39           H
ATOM   1436 2HB  ALA A 107      10.991   5.323  13.159  1.00 92.39           H
ATOM   1437 3HB  ALA A 107      10.730   5.875  14.831  1.00 92.39           H
ATOM   1438  HN  ALA A 107      13.090   6.036  12.222  1.00 92.39           H
ATOM   1439  N   ALA A 108      13.238   3.374  13.884  1.00 92.08           N
ATOM   1440  CA  ALA A 108      13.431   1.982  14.254  1.00 92.08           C
ATOM   1441  C   ALA A 108      14.837   1.803  14.832  1.00 92.08           C
ATOM   1442  O   ALA A 108      15.045   0.982  15.724  1.00 92.08           O
ATOM   1443  HA  ALA A 108      12.698   1.738  15.022  1.00 92.08           H
ATOM   1444  CB  ALA A 108      13.184   1.090  13.035  1.00 92.08           C
ATOM   1445 1HB  ALA A 108      12.163   1.234  12.682  1.00 92.08           H
ATOM   1446 2HB  ALA A 108      13.884   1.356  12.243  1.00 92.08           H
ATOM   1447 3HB  ALA A 108      13.329   0.047  13.314  1.00 92.08           H
ATOM   1448  HN  ALA A 108      13.295   3.562  12.903  1.00 92.08           H
ATOM   1449  N   ALA A 109      15.765   2.585  14.299  1.00 91.14           N
ATOM   1450  CA  ALA A 109      17.163   2.446  14.670  1.00 91.14           C
ATOM   1451  C   ALA A 109      17.349   2.896  16.121  1.00 91.14           C
ATOM   1452  O   ALA A 109      18.194   2.362  16.837  1.00 91.14           O
ATOM   1453  HA  ALA A 109      17.424   1.391  14.590  1.00 91.14           H
ATOM   1454  CB  ALA A 109      18.031   3.244  13.696  1.00 91.14           C
ATOM   1455 1HB  ALA A 109      17.885   2.866  12.684  1.00 91.14           H
ATOM   1456 2HB  ALA A 109      17.748   4.296  13.735  1.00 91.14           H
ATOM   1457 3HB  ALA A 109      19.080   3.140  13.975  1.00 91.14           H
ATOM   1458  HN  ALA A 109      15.575   3.301  13.628  1.00 91.14           H
ATOM   1459  N   ASP A 110      16.544   3.874  16.511  1.00 87.45           N
ATOM   1460  CA  ASP A 110      16.677   4.472  17.828  1.00 87.45           C
ATOM   1461  C   ASP A 110      15.290   4.828  18.365  1.00 87.45           C
ATOM   1462  O   ASP A 110      14.577   3.965  18.874  1.00 87.45           O
ATOM   1463  HA  ASP A 110      17.178   3.718  18.436  1.00 87.45           H
ATOM   1464  CB  ASP A 110      17.505   5.757  17.768  1.00 87.45           C
ATOM   1465 1HB  ASP A 110      18.448   5.563  17.257  1.00 87.45           H
ATOM   1466 2HB  ASP A 110      16.975   6.509  17.185  1.00 87.45           H
ATOM   1467  CG  ASP A 110      17.783   6.296  19.173  1.00 87.45           C
ATOM   1468  OD1 ASP A 110      17.586   5.516  20.130  1.00 87.45           O
ATOM   1469  OD2 ASP A 110      18.185   7.477  19.259  1.00 87.45           O
ATOM   1470  HN  ASP A 110      15.814   4.256  15.945  1.00 87.45           H
ATOM   1471  N   GLN A 111      14.948   6.101  18.232  1.00 86.72           N
ATOM   1472  CA  GLN A 111      13.627   6.566  18.621  1.00 86.72           C
ATOM   1473  C   GLN A 111      13.147   7.660  17.666  1.00 86.72           C
ATOM   1474  O   GLN A 111      13.922   8.167  16.856  1.00 86.72           O
ATOM   1475  HA  GLN A 111      12.978   5.694  18.541  1.00 86.72           H
ATOM   1476  CB  GLN A 111      13.625   7.062  20.068  1.00 86.72           C
ATOM   1477 1HB  GLN A 111      12.629   7.415  20.334  1.00 86.72           H
ATOM   1478 2HB  GLN A 111      13.860   6.236  20.740  1.00 86.72           H
ATOM   1479  CG  GLN A 111      14.641   8.190  20.263  1.00 86.72           C
ATOM   1480 1HG  GLN A 111      15.645   7.818  20.063  1.00 86.72           H
ATOM   1481 2HG  GLN A 111      14.447   8.986  19.545  1.00 86.72           H
ATOM   1482  CD  GLN A 111      14.572   8.749  21.685  1.00 86.72           C
ATOM   1483  OE1 GLN A 111      13.510   8.994  22.233  1.00 86.72           O
ATOM   1484  NE2 GLN A 111      15.761   8.938  22.250  1.00 86.72           N
ATOM   1485 1HE2 GLN A 111      16.596   8.716  21.745  1.00 86.72           H
ATOM   1486 2HE2 GLN A 111      15.821   9.301  23.180  1.00 86.72           H
ATOM   1487  HN  GLN A 111      15.554   6.808  17.867  1.00 86.72           H
ATOM   1488  N   TRP A 112      11.870   7.993  17.792  1.00 91.05           N
ATOM   1489  CA  TRP A 112      11.280   9.025  16.957  1.00 91.05           C
ATOM   1490  C   TRP A 112      11.831  10.377  17.415  1.00 91.05           C
ATOM   1491  O   TRP A 112      11.476  10.865  18.487  1.00 91.05           O
ATOM   1492  HA  TRP A 112      11.578   8.831  15.927  1.00 91.05           H
ATOM   1493  CB  TRP A 112       9.752   8.957  16.999  1.00 91.05           C
ATOM   1494 1HB  TRP A 112       9.437   7.943  16.752  1.00 91.05           H
ATOM   1495 2HB  TRP A 112       9.418   9.156  18.017  1.00 91.05           H
ATOM   1496  CG  TRP A 112       9.059   9.937  16.050  1.00 91.05           C
ATOM   1497  CD1 TRP A 112       8.625  11.176  16.315  1.00 91.05           C
ATOM   1498  HD1 TRP A 112       8.716  11.663  17.286  1.00 91.05           H
ATOM   1499  CD2 TRP A 112       8.736   9.706  14.662  1.00 91.05           C
ATOM   1500  NE1 TRP A 112       8.048  11.759  15.205  1.00 91.05           N
ATOM   1501  HE1 TRP A 112       7.653  12.676  15.156  1.00 91.05           H
ATOM   1502  CE2 TRP A 112       8.118  10.836  14.168  1.00 91.05           C
ATOM   1503  CE3 TRP A 112       8.959   8.579  13.851  1.00 91.05           C
ATOM   1504  HE3 TRP A 112       9.445   7.675  14.217  1.00 91.05           H
ATOM   1505  CZ2 TRP A 112       7.671  10.950  12.846  1.00 91.05           C
ATOM   1506  HZ2 TRP A 112       7.186  11.855  12.480  1.00 91.05           H
ATOM   1507  CZ3 TRP A 112       8.507   8.709  12.533  1.00 91.05           C
ATOM   1508  HZ3 TRP A 112       8.655   7.863  11.861  1.00 91.05           H
ATOM   1509  CH2 TRP A 112       7.883   9.840  12.020  1.00 91.05           C
ATOM   1510  HH2 TRP A 112       7.559   9.863  10.979  1.00 91.05           H
ATOM   1511  HN  TRP A 112      11.245   7.572  18.448  1.00 91.05           H
ATOM   1512  N   LYS A 113      12.690  10.944  16.580  1.00 91.19           N
ATOM   1513  CA  LYS A 113      13.384  12.169  16.939  1.00 91.19           C
ATOM   1514  C   LYS A 113      12.667  13.361  16.301  1.00 91.19           C
ATOM   1515  O   LYS A 113      13.065  14.508  16.500  1.00 91.19           O
ATOM   1516  HA  LYS A 113      13.328  12.272  18.022  1.00 91.19           H
ATOM   1517  CB  LYS A 113      14.865  12.073  16.569  1.00 91.19           C
ATOM   1518 1HB  LYS A 113      14.966  11.849  15.507  1.00 91.19           H
ATOM   1519 2HB  LYS A 113      15.349  13.035  16.738  1.00 91.19           H
ATOM   1520  CG  LYS A 113      15.567  10.991  17.393  1.00 91.19           C
ATOM   1521 1HG  LYS A 113      15.477  11.222  18.454  1.00 91.19           H
ATOM   1522 2HG  LYS A 113      15.076  10.032  17.233  1.00 91.19           H
ATOM   1523  CD  LYS A 113      17.045  10.884  17.012  1.00 91.19           C
ATOM   1524 1HD  LYS A 113      17.135  10.694  15.942  1.00 91.19           H
ATOM   1525 2HD  LYS A 113      17.545  11.831  17.211  1.00 91.19           H
ATOM   1526  CE  LYS A 113      17.733   9.763  17.794  1.00 91.19           C
ATOM   1527 1HE  LYS A 113      17.661   9.961  18.863  1.00 91.19           H
ATOM   1528 2HE  LYS A 113      17.223   8.817  17.610  1.00 91.19           H
ATOM   1529  NZ  LYS A 113      19.154   9.652  17.398  1.00 91.19           N
ATOM   1530 1HZ  LYS A 113      19.575   8.859  17.869  1.00 91.19           H
ATOM   1531 2HZ  LYS A 113      19.217   9.522  16.394  1.00 91.19           H
ATOM   1532 3HZ  LYS A 113      19.645  10.500  17.660  1.00 91.19           H
ATOM   1533  HN  LYS A 113      12.913  10.581  15.676  1.00 91.19           H
ATOM   1534  N   PHE A 114      11.623  13.049  15.548  1.00 92.84           N
ATOM   1535  CA  PHE A 114      10.969  14.051  14.723  1.00 92.84           C
ATOM   1536  C   PHE A 114       9.738  14.623  15.428  1.00 92.84           C
ATOM   1537  O   PHE A 114       9.266  14.062  16.416  1.00 92.84           O
ATOM   1538  HA  PHE A 114      11.691  14.849  14.551  1.00 92.84           H
ATOM   1539  CB  PHE A 114      10.526  13.351  13.436  1.00 92.84           C
ATOM   1540 1HB  PHE A 114       9.722  12.655  13.672  1.00 92.84           H
ATOM   1541 2HB  PHE A 114      10.115  14.095  12.754  1.00 92.84           H
ATOM   1542  CG  PHE A 114      11.647  12.591  12.724  1.00 92.84           C
ATOM   1543  CD1 PHE A 114      12.579  13.271  12.004  1.00 92.84           C
ATOM   1544  HD1 PHE A 114      12.527  14.357  11.933  1.00 92.84           H
ATOM   1545  CD2 PHE A 114      11.712  11.235  12.812  1.00 92.84           C
ATOM   1546  HD2 PHE A 114      10.965  10.690  13.390  1.00 92.84           H
ATOM   1547  CE1 PHE A 114      13.619  12.565  11.343  1.00 92.84           C
ATOM   1548  HE1 PHE A 114      14.365  13.110  10.765  1.00 92.84           H
ATOM   1549  CE2 PHE A 114      12.752  10.530  12.151  1.00 92.84           C
ATOM   1550  HE2 PHE A 114      12.803   9.443  12.222  1.00 92.84           H
ATOM   1551  CZ  PHE A 114      13.683  11.209  11.431  1.00 92.84           C
ATOM   1552  HZ  PHE A 114      14.482  10.668  10.923  1.00 92.84           H
ATOM   1553  HN  PHE A 114      11.224  12.133  15.496  1.00 92.84           H
ATOM   1554  N   GLN A 115       9.251  15.733  14.892  1.00 93.04           N
ATOM   1555  CA  GLN A 115       8.103  16.405  15.476  1.00 93.04           C
ATOM   1556  C   GLN A 115       6.820  15.635  15.159  1.00 93.04           C
ATOM   1557  O   GLN A 115       6.809  14.774  14.281  1.00 93.04           O
ATOM   1558  HA  GLN A 115       8.281  16.401  16.551  1.00 93.04           H
ATOM   1559  CB  GLN A 115       8.008  17.852  14.989  1.00 93.04           C
ATOM   1560 1HB  GLN A 115       8.012  17.874  13.899  1.00 93.04           H
ATOM   1561 2HB  GLN A 115       7.063  18.288  15.313  1.00 93.04           H
ATOM   1562  CG  GLN A 115       9.172  18.689  15.524  1.00 93.04           C
ATOM   1563 1HG  GLN A 115      10.117  18.247  15.210  1.00 93.04           H
ATOM   1564 2HG  GLN A 115       9.131  19.691  15.098  1.00 93.04           H
ATOM   1565  CD  GLN A 115       9.127  18.777  17.051  1.00 93.04           C
ATOM   1566  OE1 GLN A 115       8.086  18.652  17.675  1.00 93.04           O
ATOM   1567  NE2 GLN A 115      10.311  18.997  17.616  1.00 93.04           N
ATOM   1568 1HE2 GLN A 115      11.127  19.089  17.045  1.00 93.04           H
ATOM   1569 2HE2 GLN A 115      10.384  19.070  18.610  1.00 93.04           H
ATOM   1570  HN  GLN A 115       9.628  16.172  14.076  1.00 93.04           H
ATOM   1571  N   THR A 116       5.768  15.973  15.892  1.00 93.58           N
ATOM   1572  CA  THR A 116       4.495  15.290  15.733  1.00 93.58           C
ATOM   1573  C   THR A 116       3.991  15.431  14.296  1.00 93.58           C
ATOM   1574  O   THR A 116       3.401  14.500  13.747  1.00 93.58           O
ATOM   1575  HA  THR A 116       4.650  14.227  15.915  1.00 93.58           H
ATOM   1576  CB  THR A 116       3.525  15.851  16.775  1.00 93.58           C
ATOM   1577  HB  THR A 116       3.192  16.851  16.498  1.00 93.58           H
ATOM   1578  OG1 THR A 116       4.243  15.760  18.003  1.00 93.58           O
ATOM   1579  HG1 THR A 116       3.810  16.336  18.696  1.00 93.58           H
ATOM   1580  CG2 THR A 116       2.308  14.949  16.988  1.00 93.58           C
ATOM   1581 1HG2 THR A 116       2.638  13.968  17.330  1.00 93.58           H
ATOM   1582 2HG2 THR A 116       1.766  14.842  16.048  1.00 93.58           H
ATOM   1583 3HG2 THR A 116       1.653  15.393  17.736  1.00 93.58           H
ATOM   1584  HN  THR A 116       5.777  16.696  16.582  1.00 93.58           H
ATOM   1585  N   PHE A 117       4.240  16.601  13.726  1.00 94.86           N
ATOM   1586  CA  PHE A 117       3.819  16.875  12.363  1.00 94.86           C
ATOM   1587  C   PHE A 117       4.301  15.779  11.410  1.00 94.86           C
ATOM   1588  O   PHE A 117       3.529  15.278  10.593  1.00 94.86           O
ATOM   1589  HA  PHE A 117       2.729  16.902  12.361  1.00 94.86           H
ATOM   1590  CB  PHE A 117       4.456  18.205  11.956  1.00 94.86           C
ATOM   1591 1HB  PHE A 117       4.087  18.990  12.617  1.00 94.86           H
ATOM   1592 2HB  PHE A 117       5.533  18.141  12.108  1.00 94.86           H
ATOM   1593  CG  PHE A 117       4.182  18.609  10.506  1.00 94.86           C
ATOM   1594  CD1 PHE A 117       5.151  18.459   9.564  1.00 94.86           C
ATOM   1595  HD1 PHE A 117       6.123  18.052   9.842  1.00 94.86           H
ATOM   1596  CD2 PHE A 117       2.969  19.117  10.160  1.00 94.86           C
ATOM   1597  HD2 PHE A 117       2.192  19.237  10.915  1.00 94.86           H
ATOM   1598  CE1 PHE A 117       4.897  18.834   8.218  1.00 94.86           C
ATOM   1599  HE1 PHE A 117       5.674  18.714   7.463  1.00 94.86           H
ATOM   1600  CE2 PHE A 117       2.715  19.492   8.814  1.00 94.86           C
ATOM   1601  HE2 PHE A 117       1.743  19.899   8.536  1.00 94.86           H
ATOM   1602  CZ  PHE A 117       3.684  19.342   7.871  1.00 94.86           C
ATOM   1603  HZ  PHE A 117       3.489  19.630   6.838  1.00 94.86           H
ATOM   1604  HN  PHE A 117       4.720  17.352  14.179  1.00 94.86           H
ATOM   1605  N   MET A 118       5.574  15.440  11.545  1.00 94.44           N
ATOM   1606  CA  MET A 118       6.180  14.444  10.677  1.00 94.44           C
ATOM   1607  C   MET A 118       5.543  13.070  10.891  1.00 94.44           C
ATOM   1608  O   MET A 118       5.412  12.289   9.950  1.00 94.44           O
ATOM   1609  HA  MET A 118       5.988  14.786   9.660  1.00 94.44           H
ATOM   1610  CB  MET A 118       7.681  14.362  10.963  1.00 94.44           C
ATOM   1611 1HB  MET A 118       8.102  15.366  11.003  1.00 94.44           H
ATOM   1612 2HB  MET A 118       7.844  13.909  11.941  1.00 94.44           H
ATOM   1613  CG  MET A 118       8.399  13.543   9.889  1.00 94.44           C
ATOM   1614 1HG  MET A 118       9.461  13.469  10.126  1.00 94.44           H
ATOM   1615 2HG  MET A 118       8.006  12.527   9.871  1.00 94.44           H
ATOM   1616  SD  MET A 118       8.184  14.309   8.291  1.00 94.44           S
ATOM   1617  CE  MET A 118       9.218  15.749   8.496  1.00 94.44           C
ATOM   1618 1HE  MET A 118       8.847  16.348   9.328  1.00 94.44           H
ATOM   1619 2HE  MET A 118      10.241  15.436   8.703  1.00 94.44           H
ATOM   1620 3HE  MET A 118       9.198  16.344   7.583  1.00 94.44           H
ATOM   1621  HN  MET A 118       6.188  15.832  12.231  1.00 94.44           H
ATOM   1622  N   CYS A 119       5.164  12.816  12.135  1.00 93.80           N
ATOM   1623  CA  CYS A 119       4.540  11.551  12.484  1.00 93.80           C
ATOM   1624  C   CYS A 119       3.211  11.448  11.733  1.00 93.80           C
ATOM   1625  O   CYS A 119       2.905  10.411  11.146  1.00 93.80           O
ATOM   1626  HA  CYS A 119       5.226  10.766  12.167  1.00 93.80           H
ATOM   1627  CB  CYS A 119       4.354  11.411  13.997  1.00 93.80           C
ATOM   1628 1HB  CYS A 119       5.325  11.400  14.492  1.00 93.80           H
ATOM   1629 2HB  CYS A 119       3.807  12.270  14.385  1.00 93.80           H
ATOM   1630  SG  CYS A 119       3.443   9.869  14.374  1.00 93.80           S
ATOM   1631  HN  CYS A 119       5.277  13.456  12.896  1.00 93.80           H
ATOM   1632  N   LYS A 120       2.457  12.536  11.777  1.00 94.64           N
ATOM   1633  CA  LYS A 120       1.178  12.588  11.090  1.00 94.64           C
ATOM   1634  C   LYS A 120       1.392  12.315   9.600  1.00 94.64           C
ATOM   1635  O   LYS A 120       0.752  11.434   9.029  1.00 94.64           O
ATOM   1636  HA  LYS A 120       0.554  11.794  11.501  1.00 94.64           H
ATOM   1637  CB  LYS A 120       0.469  13.914  11.377  1.00 94.64           C
ATOM   1638 1HB  LYS A 120       1.146  14.744  11.173  1.00 94.64           H
ATOM   1639 2HB  LYS A 120      -0.383  14.026  10.708  1.00 94.64           H
ATOM   1640  CG  LYS A 120      -0.004  13.979  12.830  1.00 94.64           C
ATOM   1641 1HG  LYS A 120      -0.653  13.130  13.044  1.00 94.64           H
ATOM   1642 2HG  LYS A 120       0.853  13.902  13.499  1.00 94.64           H
ATOM   1643  CD  LYS A 120      -0.755  15.284  13.104  1.00 94.64           C
ATOM   1644 1HD  LYS A 120      -0.083  16.131  12.964  1.00 94.64           H
ATOM   1645 2HD  LYS A 120      -1.566  15.398  12.385  1.00 94.64           H
ATOM   1646  CE  LYS A 120      -1.320  15.303  14.526  1.00 94.64           C
ATOM   1647 1HE  LYS A 120      -1.626  14.298  14.816  1.00 94.64           H
ATOM   1648 2HE  LYS A 120      -0.546  15.616  15.227  1.00 94.64           H
ATOM   1649  NZ  LYS A 120      -2.476  16.224  14.611  1.00 94.64           N
ATOM   1650 1HZ  LYS A 120      -2.824  16.242  15.564  1.00 94.64           H
ATOM   1651 2HZ  LYS A 120      -2.186  17.157  14.340  1.00 94.64           H
ATOM   1652 3HZ  LYS A 120      -3.210  15.903  13.989  1.00 94.64           H
ATOM   1653  HN  LYS A 120       2.707  13.370  12.269  1.00 94.64           H
ATOM   1654  N   VAL A 121       2.295  13.087   9.014  1.00 94.23           N
ATOM   1655  CA  VAL A 121       2.516  13.024   7.579  1.00 94.23           C
ATOM   1656  C   VAL A 121       2.889  11.592   7.188  1.00 94.23           C
ATOM   1657  O   VAL A 121       2.338  11.041   6.236  1.00 94.23           O
ATOM   1658  HA  VAL A 121       1.578  13.287   7.090  1.00 94.23           H
ATOM   1659  CB  VAL A 121       3.571  14.051   7.165  1.00 94.23           C
ATOM   1660  HB  VAL A 121       4.441  13.916   7.809  1.00 94.23           H
ATOM   1661  CG1 VAL A 121       4.017  13.827   5.719  1.00 94.23           C
ATOM   1662 1HG1 VAL A 121       4.444  12.829   5.621  1.00 94.23           H
ATOM   1663 2HG1 VAL A 121       3.158  13.922   5.055  1.00 94.23           H
ATOM   1664 3HG1 VAL A 121       4.767  14.571   5.451  1.00 94.23           H
ATOM   1665  CG2 VAL A 121       3.055  15.478   7.366  1.00 94.23           C
ATOM   1666 1HG2 VAL A 121       2.163  15.630   6.759  1.00 94.23           H
ATOM   1667 2HG2 VAL A 121       2.811  15.631   8.417  1.00 94.23           H
ATOM   1668 3HG2 VAL A 121       3.825  16.188   7.064  1.00 94.23           H
ATOM   1669  HN  VAL A 121       2.869  13.746   9.500  1.00 94.23           H
ATOM   1670  N   VAL A 122       3.823  11.031   7.942  1.00 93.87           N
ATOM   1671  CA  VAL A 122       4.428   9.765   7.566  1.00 93.87           C
ATOM   1672  C   VAL A 122       3.367   8.663   7.616  1.00 93.87           C
ATOM   1673  O   VAL A 122       3.299   7.822   6.722  1.00 93.87           O
ATOM   1674  HA  VAL A 122       4.785   9.862   6.541  1.00 93.87           H
ATOM   1675  CB  VAL A 122       5.634   9.475   8.462  1.00 93.87           C
ATOM   1676  HB  VAL A 122       5.349   9.698   9.490  1.00 93.87           H
ATOM   1677  CG1 VAL A 122       6.025   7.997   8.393  1.00 93.87           C
ATOM   1678 1HG1 VAL A 122       5.187   7.384   8.725  1.00 93.87           H
ATOM   1679 2HG1 VAL A 122       6.282   7.737   7.366  1.00 93.87           H
ATOM   1680 3HG1 VAL A 122       6.885   7.818   9.039  1.00 93.87           H
ATOM   1681  CG2 VAL A 122       6.818  10.373   8.096  1.00 93.87           C
ATOM   1682 1HG2 VAL A 122       7.102  10.195   7.059  1.00 93.87           H
ATOM   1683 2HG2 VAL A 122       6.533  11.418   8.220  1.00 93.87           H
ATOM   1684 3HG2 VAL A 122       7.661  10.145   8.748  1.00 93.87           H
ATOM   1685  HN  VAL A 122       4.166  11.427   8.794  1.00 93.87           H
ATOM   1686  N   ASN A 123       2.566   8.705   8.670  1.00 92.73           N
ATOM   1687  CA  ASN A 123       1.519   7.715   8.854  1.00 92.73           C
ATOM   1688  C   ASN A 123       0.480   7.865   7.740  1.00 92.73           C
ATOM   1689  O   ASN A 123       0.041   6.874   7.158  1.00 92.73           O
ATOM   1690  HA  ASN A 123       2.027   6.751   8.822  1.00 92.73           H
ATOM   1691  CB  ASN A 123       0.806   7.908  10.194  1.00 92.73           C
ATOM   1692 1HB  ASN A 123       0.735   8.972  10.422  1.00 92.73           H
ATOM   1693 2HB  ASN A 123      -0.213   7.528  10.126  1.00 92.73           H
ATOM   1694  CG  ASN A 123       1.551   7.188  11.320  1.00 92.73           C
ATOM   1695  OD1 ASN A 123       2.300   6.249  11.103  1.00 92.73           O
ATOM   1696  ND2 ASN A 123       1.305   7.679  12.531  1.00 92.73           N
ATOM   1697 1HD2 ASN A 123       0.680   8.452  12.640  1.00 92.73           H
ATOM   1698 2HD2 ASN A 123       1.746   7.275  13.333  1.00 92.73           H
ATOM   1699  HN  ASN A 123       2.624   9.397   9.390  1.00 92.73           H
ATOM   1700  N   SER A 124       0.117   9.112   7.477  1.00 93.64           N
ATOM   1701  CA  SER A 124      -0.961   9.397   6.546  1.00 93.64           C
ATOM   1702  C   SER A 124      -0.532   9.038   5.122  1.00 93.64           C
ATOM   1703  O   SER A 124      -1.327   8.514   4.344  1.00 93.64           O
ATOM   1704  HA  SER A 124      -1.792   8.768   6.865  1.00 93.64           H
ATOM   1705  CB  SER A 124      -1.378  10.867   6.620  1.00 93.64           C
ATOM   1706 1HB  SER A 124      -0.519  11.499   6.398  1.00 93.64           H
ATOM   1707 2HB  SER A 124      -2.129  11.070   5.856  1.00 93.64           H
ATOM   1708  OG  SER A 124      -1.900  11.210   7.901  1.00 93.64           O
ATOM   1709  HG  SER A 124      -1.162  11.518   8.500  1.00 93.64           H
ATOM   1710  HN  SER A 124       0.546   9.917   7.887  1.00 93.64           H
ATOM   1711  N   MET A 125       0.725   9.334   4.825  1.00 92.60           N
ATOM   1712  CA  MET A 125       1.260   9.079   3.499  1.00 92.60           C
ATOM   1713  C   MET A 125       1.224   7.585   3.171  1.00 92.60           C
ATOM   1714  O   MET A 125       0.914   7.200   2.044  1.00 92.60           O
ATOM   1715  HA  MET A 125       0.614   9.624   2.811  1.00 92.60           H
ATOM   1716  CB  MET A 125       2.703   9.583   3.424  1.00 92.60           C
ATOM   1717 1HB  MET A 125       3.243   9.285   4.323  1.00 92.60           H
ATOM   1718 2HB  MET A 125       3.211   9.119   2.579  1.00 92.60           H
ATOM   1719  CG  MET A 125       2.745  11.106   3.279  1.00 92.60           C
ATOM   1720 1HG  MET A 125       2.105  11.569   4.030  1.00 92.60           H
ATOM   1721 2HG  MET A 125       3.757  11.469   3.454  1.00 92.60           H
ATOM   1722  SD  MET A 125       2.203  11.577   1.644  1.00 92.60           S
ATOM   1723  CE  MET A 125       1.744  13.275   1.948  1.00 92.60           C
ATOM   1724 1HE  MET A 125       0.957  13.309   2.702  1.00 92.60           H
ATOM   1725 2HE  MET A 125       2.613  13.829   2.304  1.00 92.60           H
ATOM   1726 3HE  MET A 125       1.380  13.724   1.024  1.00 92.60           H
ATOM   1727  HN  MET A 125       1.372   9.740   5.471  1.00 92.60           H
ATOM   1728  N   TYR A 126       1.545   6.783   4.176  1.00 89.69           N
ATOM   1729  CA  TYR A 126       1.521   5.339   4.018  1.00 89.69           C
ATOM   1730  C   TYR A 126       0.117   4.851   3.653  1.00 89.69           C
ATOM   1731  O   TYR A 126      -0.043   4.027   2.753  1.00 89.69           O
ATOM   1732  HA  TYR A 126       2.209   5.076   3.214  1.00 89.69           H
ATOM   1733  CB  TYR A 126       1.911   4.759   5.379  1.00 89.69           C
ATOM   1734 1HB  TYR A 126       2.966   4.966   5.562  1.00 89.69           H
ATOM   1735 2HB  TYR A 126       1.346   5.273   6.157  1.00 89.69           H
ATOM   1736  CG  TYR A 126       1.673   3.253   5.506  1.00 89.69           C
ATOM   1737  CD1 TYR A 126       0.900   2.762   6.538  1.00 89.69           C
ATOM   1738  HD1 TYR A 126       0.460   3.446   7.264  1.00 89.69           H
ATOM   1739  CD2 TYR A 126       2.230   2.387   4.587  1.00 89.69           C
ATOM   1740  HD2 TYR A 126       2.840   2.775   3.772  1.00 89.69           H
ATOM   1741  CE1 TYR A 126       0.676   1.344   6.658  1.00 89.69           C
ATOM   1742  HE1 TYR A 126       0.068   0.943   7.469  1.00 89.69           H
ATOM   1743  CE2 TYR A 126       2.005   0.969   4.707  1.00 89.69           C
ATOM   1744  HE2 TYR A 126       2.439   0.274   3.988  1.00 89.69           H
ATOM   1745  CZ  TYR A 126       1.239   0.518   5.736  1.00 89.69           C
ATOM   1746  OH  TYR A 126       1.027  -0.820   5.849  1.00 89.69           O
ATOM   1747  HH  TYR A 126       0.519  -1.017   6.687  1.00 89.69           H
ATOM   1748  HN  TYR A 126       1.818   7.105   5.082  1.00 89.69           H
ATOM   1749  N   LYS A 127      -0.863   5.380   4.370  1.00 89.31           N
ATOM   1750  CA  LYS A 127      -2.237   4.937   4.200  1.00 89.31           C
ATOM   1751  C   LYS A 127      -2.754   5.404   2.837  1.00 89.31           C
ATOM   1752  O   LYS A 127      -3.489   4.680   2.167  1.00 89.31           O
ATOM   1753  HA  LYS A 127      -2.233   3.847   4.213  1.00 89.31           H
ATOM   1754  CB  LYS A 127      -3.099   5.401   5.376  1.00 89.31           C
ATOM   1755 1HB  LYS A 127      -2.960   6.471   5.534  1.00 89.31           H
ATOM   1756 2HB  LYS A 127      -4.152   5.249   5.142  1.00 89.31           H
ATOM   1757  CG  LYS A 127      -2.739   4.640   6.653  1.00 89.31           C
ATOM   1758 1HG  LYS A 127      -1.711   4.865   6.937  1.00 89.31           H
ATOM   1759 2HG  LYS A 127      -3.376   4.974   7.472  1.00 89.31           H
ATOM   1760  CD  LYS A 127      -2.900   3.132   6.457  1.00 89.31           C
ATOM   1761 1HD  LYS A 127      -3.822   2.929   5.911  1.00 89.31           H
ATOM   1762 2HD  LYS A 127      -2.080   2.750   5.848  1.00 89.31           H
ATOM   1763  CE  LYS A 127      -2.927   2.403   7.802  1.00 89.31           C
ATOM   1764 1HE  LYS A 127      -2.662   1.355   7.660  1.00 89.31           H
ATOM   1765 2HE  LYS A 127      -2.180   2.833   8.469  1.00 89.31           H
ATOM   1766  NZ  LYS A 127      -4.268   2.502   8.419  1.00 89.31           N
ATOM   1767 1HZ  LYS A 127      -4.274   1.997   9.298  1.00 89.31           H
ATOM   1768 2HZ  LYS A 127      -4.491   3.477   8.588  1.00 89.31           H
ATOM   1769 3HZ  LYS A 127      -4.958   2.101   7.794  1.00 89.31           H
ATOM   1770  HN  LYS A 127      -0.732   6.096   5.055  1.00 89.31           H
ATOM   1771  N   MET A 128      -2.348   6.610   2.468  1.00 91.61           N
ATOM   1772  CA  MET A 128      -2.748   7.175   1.190  1.00 91.61           C
ATOM   1773  C   MET A 128      -2.253   6.309   0.029  1.00 91.61           C
ATOM   1774  O   MET A 128      -3.004   6.028  -0.904  1.00 91.61           O
ATOM   1775  HA  MET A 128      -3.837   7.189   1.203  1.00 91.61           H
ATOM   1776  CB  MET A 128      -2.174   8.587   1.054  1.00 91.61           C
ATOM   1777 1HB  MET A 128      -2.442   9.177   1.930  1.00 91.61           H
ATOM   1778 2HB  MET A 128      -1.086   8.539   1.021  1.00 91.61           H
ATOM   1779  CG  MET A 128      -2.698   9.272  -0.210  1.00 91.61           C
ATOM   1780 1HG  MET A 128      -2.417   8.695  -1.090  1.00 91.61           H
ATOM   1781 2HG  MET A 128      -3.788   9.309  -0.188  1.00 91.61           H
ATOM   1782  SD  MET A 128      -2.035  10.925  -0.327  1.00 91.61           S
ATOM   1783  CE  MET A 128      -0.302  10.550  -0.531  1.00 91.61           C
ATOM   1784 1HE  MET A 128       0.053   9.991   0.335  1.00 91.61           H
ATOM   1785 2HE  MET A 128      -0.163   9.952  -1.431  1.00 91.61           H
ATOM   1786 3HE  MET A 128       0.262  11.478  -0.621  1.00 91.61           H
ATOM   1787  HN  MET A 128      -1.759   7.197   3.023  1.00 91.61           H
ATOM   1788  N   ASN A 129      -0.993   5.910   0.125  1.00 90.23           N
ATOM   1789  CA  ASN A 129      -0.411   5.024  -0.868  1.00 90.23           C
ATOM   1790  C   ASN A 129      -1.217   3.725  -0.922  1.00 90.23           C
ATOM   1791  O   ASN A 129      -1.592   3.268  -2.001  1.00 90.23           O
ATOM   1792  HA  ASN A 129      -0.451   5.579  -1.805  1.00 90.23           H
ATOM   1793  CB  ASN A 129       1.034   4.669  -0.510  1.00 90.23           C
ATOM   1794 1HB  ASN A 129       1.676   5.535  -0.674  1.00 90.23           H
ATOM   1795 2HB  ASN A 129       1.099   4.420   0.549  1.00 90.23           H
ATOM   1796  CG  ASN A 129       1.533   3.491  -1.349  1.00 90.23           C
ATOM   1797  OD1 ASN A 129       1.358   2.334  -1.007  1.00 90.23           O
ATOM   1798  ND2 ASN A 129       2.163   3.850  -2.465  1.00 90.23           N
ATOM   1799 1HD2 ASN A 129       2.273   4.819  -2.687  1.00 90.23           H
ATOM   1800 2HD2 ASN A 129       2.526   3.151  -3.080  1.00 90.23           H
ATOM   1801  HN  ASN A 129      -0.375   6.182   0.863  1.00 90.23           H
ATOM   1802  N   PHE A 130      -1.460   3.168   0.255  1.00 87.55           N
ATOM   1803  CA  PHE A 130      -2.086   1.860   0.348  1.00 87.55           C
ATOM   1804  C   PHE A 130      -3.403   1.825  -0.430  1.00 87.55           C
ATOM   1805  O   PHE A 130      -3.598   0.965  -1.288  1.00 87.55           O
ATOM   1806  HA  PHE A 130      -1.392   1.138  -0.082  1.00 87.55           H
ATOM   1807  CB  PHE A 130      -2.376   1.607   1.829  1.00 87.55           C
ATOM   1808 1HB  PHE A 130      -1.455   1.741   2.397  1.00 87.55           H
ATOM   1809 2HB  PHE A 130      -3.081   2.359   2.184  1.00 87.55           H
ATOM   1810  CG  PHE A 130      -2.942   0.217   2.125  1.00 87.55           C
ATOM   1811  CD1 PHE A 130      -4.233   0.081   2.529  1.00 87.55           C
ATOM   1812  HD1 PHE A 130      -4.865   0.962   2.643  1.00 87.55           H
ATOM   1813  CD2 PHE A 130      -2.154  -0.882   1.983  1.00 87.55           C
ATOM   1814  HD2 PHE A 130      -1.119  -0.773   1.659  1.00 87.55           H
ATOM   1815  CE1 PHE A 130      -4.759  -1.210   2.803  1.00 87.55           C
ATOM   1816  HE1 PHE A 130      -5.794  -1.319   3.127  1.00 87.55           H
ATOM   1817  CE2 PHE A 130      -2.680  -2.173   2.257  1.00 87.55           C
ATOM   1818  HE2 PHE A 130      -2.049  -3.054   2.143  1.00 87.55           H
ATOM   1819  CZ  PHE A 130      -3.971  -2.309   2.661  1.00 87.55           C
ATOM   1820  HZ  PHE A 130      -4.375  -3.300   2.871  1.00 87.55           H
ATOM   1821  HN  PHE A 130      -1.238   3.593   1.132  1.00 87.55           H
ATOM   1822  N   TYR A 131      -4.272   2.770  -0.102  1.00 88.04           N
ATOM   1823  CA  TYR A 131      -5.603   2.798  -0.685  1.00 88.04           C
ATOM   1824  C   TYR A 131      -5.544   3.165  -2.169  1.00 88.04           C
ATOM   1825  O   TYR A 131      -6.223   2.552  -2.992  1.00 88.04           O
ATOM   1826  HA  TYR A 131      -6.036   1.803  -0.582  1.00 88.04           H
ATOM   1827  CB  TYR A 131      -6.370   3.886   0.067  1.00 88.04           C
ATOM   1828 1HB  TYR A 131      -5.785   4.806   0.053  1.00 88.04           H
ATOM   1829 2HB  TYR A 131      -7.300   4.093  -0.462  1.00 88.04           H
ATOM   1830  CG  TYR A 131      -6.695   3.529   1.519  1.00 88.04           C
ATOM   1831  CD1 TYR A 131      -7.237   2.296   1.821  1.00 88.04           C
ATOM   1832  HD1 TYR A 131      -7.434   1.578   1.025  1.00 88.04           H
ATOM   1833  CD2 TYR A 131      -6.445   4.438   2.526  1.00 88.04           C
ATOM   1834  HD2 TYR A 131      -6.016   5.412   2.287  1.00 88.04           H
ATOM   1835  CE1 TYR A 131      -7.543   1.959   3.187  1.00 88.04           C
ATOM   1836  HE1 TYR A 131      -7.971   0.990   3.440  1.00 88.04           H
ATOM   1837  CE2 TYR A 131      -6.750   4.102   3.892  1.00 88.04           C
ATOM   1838  HE2 TYR A 131      -6.558   4.811   4.698  1.00 88.04           H
ATOM   1839  CZ  TYR A 131      -7.284   2.879   4.156  1.00 88.04           C
ATOM   1840  OH  TYR A 131      -7.572   2.561   5.446  1.00 88.04           O
ATOM   1841  HH  TYR A 131      -7.446   3.361   6.032  1.00 88.04           H
ATOM   1842  HN  TYR A 131      -4.080   3.506   0.547  1.00 88.04           H
ATOM   1843  N   SER A 132      -4.725   4.164  -2.467  1.00 90.41           N
ATOM   1844  CA  SER A 132      -4.637   4.680  -3.822  1.00 90.41           C
ATOM   1845  C   SER A 132      -4.148   3.584  -4.770  1.00 90.41           C
ATOM   1846  O   SER A 132      -4.666   3.437  -5.876  1.00 90.41           O
ATOM   1847  HA  SER A 132      -5.651   4.985  -4.081  1.00 90.41           H
ATOM   1848  CB  SER A 132      -3.708   5.894  -3.889  1.00 90.41           C
ATOM   1849 1HB  SER A 132      -3.632   6.236  -4.922  1.00 90.41           H
ATOM   1850 2HB  SER A 132      -4.138   6.713  -3.313  1.00 90.41           H
ATOM   1851  OG  SER A 132      -2.406   5.597  -3.392  1.00 90.41           O
ATOM   1852  HG  SER A 132      -2.264   6.051  -2.512  1.00 90.41           H
ATOM   1853  HN  SER A 132      -4.131   4.617  -1.802  1.00 90.41           H
ATOM   1854  N   CYS A 133      -3.155   2.841  -4.301  1.00 84.97           N
ATOM   1855  CA  CYS A 133      -2.568   1.783  -5.106  1.00 84.97           C
ATOM   1856  C   CYS A 133      -3.651   0.741  -5.393  1.00 84.97           C
ATOM   1857  O   CYS A 133      -3.821   0.314  -6.534  1.00 84.97           O
ATOM   1858  HA  CYS A 133      -2.223   2.247  -6.030  1.00 84.97           H
ATOM   1859  CB  CYS A 133      -1.347   1.164  -4.422  1.00 84.97           C
ATOM   1860 1HB  CYS A 133      -1.567   0.971  -3.372  1.00 84.97           H
ATOM   1861 2HB  CYS A 133      -1.113   0.202  -4.880  1.00 84.97           H
ATOM   1862  SG  CYS A 133       0.088   2.290  -4.565  1.00 84.97           S
ATOM   1863  HG  CYS A 133      -0.316   3.148  -3.632  1.00 84.97           H
ATOM   1864  HN  CYS A 133      -2.754   2.953  -3.392  1.00 84.97           H
ATOM   1865  N   VAL A 134      -4.356   0.360  -4.337  1.00 83.73           N
ATOM   1866  CA  VAL A 134      -5.392  -0.652  -4.454  1.00 83.73           C
ATOM   1867  C   VAL A 134      -6.402  -0.221  -5.519  1.00 83.73           C
ATOM   1868  O   VAL A 134      -6.748  -1.002  -6.404  1.00 83.73           O
ATOM   1869  HA  VAL A 134      -4.914  -1.576  -4.778  1.00 83.73           H
ATOM   1870  CB  VAL A 134      -6.034  -0.904  -3.088  1.00 83.73           C
ATOM   1871  HB  VAL A 134      -6.156   0.059  -2.593  1.00 83.73           H
ATOM   1872  CG1 VAL A 134      -7.421  -1.532  -3.242  1.00 83.73           C
ATOM   1873 1HG1 VAL A 134      -8.063  -0.861  -3.812  1.00 83.73           H
ATOM   1874 2HG1 VAL A 134      -7.332  -2.483  -3.767  1.00 83.73           H
ATOM   1875 3HG1 VAL A 134      -7.854  -1.701  -2.256  1.00 83.73           H
ATOM   1876  CG2 VAL A 134      -5.132  -1.773  -2.210  1.00 83.73           C
ATOM   1877 1HG2 VAL A 134      -4.964  -2.732  -2.700  1.00 83.73           H
ATOM   1878 2HG2 VAL A 134      -4.177  -1.270  -2.060  1.00 83.73           H
ATOM   1879 3HG2 VAL A 134      -5.612  -1.936  -1.245  1.00 83.73           H
ATOM   1880  HN  VAL A 134      -4.229   0.731  -3.417  1.00 83.73           H
ATOM   1881  N   LEU A 135      -6.847   1.021  -5.399  1.00 86.36           N
ATOM   1882  CA  LEU A 135      -7.900   1.526  -6.264  1.00 86.36           C
ATOM   1883  C   LEU A 135      -7.391   1.569  -7.707  1.00 86.36           C
ATOM   1884  O   LEU A 135      -8.129   1.251  -8.638  1.00 86.36           O
ATOM   1885  HA  LEU A 135      -8.731   0.824  -6.212  1.00 86.36           H
ATOM   1886  CB  LEU A 135      -8.413   2.874  -5.754  1.00 86.36           C
ATOM   1887 1HB  LEU A 135      -7.562   3.546  -5.643  1.00 86.36           H
ATOM   1888 2HB  LEU A 135      -9.063   3.305  -6.515  1.00 86.36           H
ATOM   1889  CG  LEU A 135      -9.177   2.842  -4.429  1.00 86.36           C
ATOM   1890  HG  LEU A 135      -8.575   2.300  -3.700  1.00 86.36           H
ATOM   1891  CD1 LEU A 135      -9.385   4.256  -3.881  1.00 86.36           C
ATOM   1892 1HD1 LEU A 135      -8.416   4.727  -3.714  1.00 86.36           H
ATOM   1893 2HD1 LEU A 135      -9.956   4.844  -4.600  1.00 86.36           H
ATOM   1894 3HD1 LEU A 135      -9.931   4.204  -2.939  1.00 86.36           H
ATOM   1895  CD2 LEU A 135     -10.499   2.085  -4.576  1.00 86.36           C
ATOM   1896 1HD2 LEU A 135     -11.118   2.578  -5.326  1.00 86.36           H
ATOM   1897 2HD2 LEU A 135     -10.297   1.060  -4.889  1.00 86.36           H
ATOM   1898 3HD2 LEU A 135     -11.022   2.077  -3.620  1.00 86.36           H
ATOM   1899  HN  LEU A 135      -6.502   1.676  -4.727  1.00 86.36           H
ATOM   1900  N   LEU A 136      -6.134   1.964  -7.846  1.00 87.45           N
ATOM   1901  CA  LEU A 136      -5.529   2.085  -9.161  1.00 87.45           C
ATOM   1902  C   LEU A 136      -5.469   0.705  -9.820  1.00 87.45           C
ATOM   1903  O   LEU A 136      -5.812   0.557 -10.992  1.00 87.45           O
ATOM   1904  HA  LEU A 136      -6.176   2.726  -9.761  1.00 87.45           H
ATOM   1905  CB  LEU A 136      -4.169   2.779  -9.064  1.00 87.45           C
ATOM   1906 1HB  LEU A 136      -3.625   2.351  -8.222  1.00 87.45           H
ATOM   1907 2HB  LEU A 136      -3.599   2.546  -9.963  1.00 87.45           H
ATOM   1908  CG  LEU A 136      -4.202   4.299  -8.894  1.00 87.45           C
ATOM   1909  HG  LEU A 136      -4.918   4.539  -8.108  1.00 87.45           H
ATOM   1910  CD1 LEU A 136      -2.840   4.831  -8.444  1.00 87.45           C
ATOM   1911 1HD1 LEU A 136      -2.571   4.378  -7.489  1.00 87.45           H
ATOM   1912 2HD1 LEU A 136      -2.087   4.579  -9.190  1.00 87.45           H
ATOM   1913 3HD1 LEU A 136      -2.892   5.914  -8.331  1.00 87.45           H
ATOM   1914  CD2 LEU A 136      -4.690   4.983 -10.173  1.00 87.45           C
ATOM   1915 1HD2 LEU A 136      -4.018   4.737 -10.995  1.00 87.45           H
ATOM   1916 2HD2 LEU A 136      -5.696   4.635 -10.410  1.00 87.45           H
ATOM   1917 3HD2 LEU A 136      -4.704   6.063 -10.025  1.00 87.45           H
ATOM   1918  HN  LEU A 136      -5.534   2.198  -7.081  1.00 87.45           H
ATOM   1919  N   ILE A 137      -5.032  -0.270  -9.037  1.00 79.19           N
ATOM   1920  CA  ILE A 137      -4.851  -1.618  -9.550  1.00 79.19           C
ATOM   1921  C   ILE A 137      -6.200  -2.165 -10.020  1.00 79.19           C
ATOM   1922  O   ILE A 137      -6.277  -2.842 -11.044  1.00 79.19           O
ATOM   1923  HA  ILE A 137      -4.186  -1.553 -10.412  1.00 79.19           H
ATOM   1924  CB  ILE A 137      -4.158  -2.499  -8.509  1.00 79.19           C
ATOM   1925  HB  ILE A 137      -4.649  -2.344  -7.549  1.00 79.19           H
ATOM   1926  CG1 ILE A 137      -2.692  -2.095  -8.337  1.00 79.19           C
ATOM   1927 1HG1 ILE A 137      -2.120  -2.409  -9.210  1.00 79.19           H
ATOM   1928 2HG1 ILE A 137      -2.615  -1.010  -8.278  1.00 79.19           H
ATOM   1929  CG2 ILE A 137      -4.307  -3.981  -8.859  1.00 79.19           C
ATOM   1930 1HG2 ILE A 137      -5.365  -4.243  -8.890  1.00 79.19           H
ATOM   1931 2HG2 ILE A 137      -3.857  -4.172  -9.833  1.00 79.19           H
ATOM   1932 3HG2 ILE A 137      -3.805  -4.585  -8.103  1.00 79.19           H
ATOM   1933  CD1 ILE A 137      -2.095  -2.724  -7.076  1.00 79.19           C
ATOM   1934 1HD1 ILE A 137      -2.654  -2.389  -6.203  1.00 79.19           H
ATOM   1935 2HD1 ILE A 137      -2.152  -3.810  -7.150  1.00 79.19           H
ATOM   1936 3HD1 ILE A 137      -1.052  -2.421  -6.978  1.00 79.19           H
ATOM   1937  HN  ILE A 137      -4.803  -0.152  -8.071  1.00 79.19           H
ATOM   1938  N   MET A 138      -7.231  -1.852  -9.248  1.00 81.25           N
ATOM   1939  CA  MET A 138      -8.585  -2.221  -9.623  1.00 81.25           C
ATOM   1940  C   MET A 138      -8.966  -1.610 -10.973  1.00 81.25           C
ATOM   1941  O   MET A 138      -9.488  -2.302 -11.846  1.00 81.25           O
ATOM   1942  HA  MET A 138      -8.584  -3.308  -9.695  1.00 81.25           H
ATOM   1943  CB  MET A 138      -9.562  -1.735  -8.550  1.00 81.25           C
ATOM   1944 1HB  MET A 138      -9.475  -2.363  -7.663  1.00 81.25           H
ATOM   1945 2HB  MET A 138      -9.302  -0.720  -8.249  1.00 81.25           H
ATOM   1946  CG  MET A 138     -11.002  -1.767  -9.064  1.00 81.25           C
ATOM   1947 1HG  MET A 138     -11.151  -0.979  -9.803  1.00 81.25           H
ATOM   1948 2HG  MET A 138     -11.197  -2.715  -9.566  1.00 81.25           H
ATOM   1949  SD  MET A 138     -12.141  -1.552  -7.707  1.00 81.25           S
ATOM   1950  CE  MET A 138     -12.183   0.230  -7.617  1.00 81.25           C
ATOM   1951 1HE  MET A 138     -11.180   0.608  -7.418  1.00 81.25           H
ATOM   1952 2HE  MET A 138     -12.542   0.633  -8.564  1.00 81.25           H
ATOM   1953 3HE  MET A 138     -12.853   0.538  -6.814  1.00 81.25           H
ATOM   1954  HN  MET A 138      -7.151  -1.357  -8.383  1.00 81.25           H
ATOM   1955  N   CYS A 139      -8.689  -0.321 -11.103  1.00 83.74           N
ATOM   1956  CA  CYS A 139      -9.078   0.411 -12.296  1.00 83.74           C
ATOM   1957  C   CYS A 139      -8.325  -0.181 -13.490  1.00 83.74           C
ATOM   1958  O   CYS A 139      -8.883  -0.308 -14.579  1.00 83.74           O
ATOM   1959  HA  CYS A 139     -10.153   0.275 -12.411  1.00 83.74           H
ATOM   1960  CB  CYS A 139      -8.822   1.912 -12.147  1.00 83.74           C
ATOM   1961 1HB  CYS A 139      -7.805   2.083 -11.794  1.00 83.74           H
ATOM   1962 2HB  CYS A 139      -8.909   2.402 -13.117  1.00 83.74           H
ATOM   1963  SG  CYS A 139     -10.021   2.638 -10.971  1.00 83.74           S
ATOM   1964  HG  CYS A 139      -9.414   2.206  -9.869  1.00 83.74           H
ATOM   1965  HN  CYS A 139      -8.209   0.220 -10.413  1.00 83.74           H
ATOM   1966  N   ILE A 140      -7.070  -0.526 -13.245  1.00 80.67           N
ATOM   1967  CA  ILE A 140      -6.235  -1.102 -14.286  1.00 80.67           C
ATOM   1968  C   ILE A 140      -6.869  -2.404 -14.780  1.00 80.67           C
ATOM   1969  O   ILE A 140      -6.895  -2.669 -15.981  1.00 80.67           O
ATOM   1970  HA  ILE A 140      -6.211  -0.394 -15.114  1.00 80.67           H
ATOM   1971  CB  ILE A 140      -4.798  -1.267 -13.790  1.00 80.67           C
ATOM   1972  HB  ILE A 140      -4.829  -1.708 -12.793  1.00 80.67           H
ATOM   1973  CG1 ILE A 140      -4.102   0.090 -13.662  1.00 80.67           C
ATOM   1974 1HG1 ILE A 140      -3.858   0.472 -14.654  1.00 80.67           H
ATOM   1975 2HG1 ILE A 140      -4.780   0.808 -13.202  1.00 80.67           H
ATOM   1976  CG2 ILE A 140      -4.016  -2.230 -14.685  1.00 80.67           C
ATOM   1977 1HG2 ILE A 140      -4.502  -3.206 -14.680  1.00 80.67           H
ATOM   1978 2HG2 ILE A 140      -3.992  -1.842 -15.703  1.00 80.67           H
ATOM   1979 3HG2 ILE A 140      -2.997  -2.330 -14.310  1.00 80.67           H
ATOM   1980  CD1 ILE A 140      -2.826  -0.025 -12.826  1.00 80.67           C
ATOM   1981 1HD1 ILE A 140      -3.077  -0.384 -11.828  1.00 80.67           H
ATOM   1982 2HD1 ILE A 140      -2.141  -0.726 -13.303  1.00 80.67           H
ATOM   1983 3HD1 ILE A 140      -2.351   0.954 -12.751  1.00 80.67           H
ATOM   1984  HN  ILE A 140      -6.624  -0.419 -12.356  1.00 80.67           H
ATOM   1985  N   SER A 141      -7.365  -3.182 -13.829  1.00 77.55           N
ATOM   1986  CA  SER A 141      -7.904  -4.494 -14.141  1.00 77.55           C
ATOM   1987  C   SER A 141      -9.163  -4.352 -14.999  1.00 77.55           C
ATOM   1988  O   SER A 141      -9.367  -5.118 -15.940  1.00 77.55           O
ATOM   1989  HA  SER A 141      -7.118  -5.005 -14.697  1.00 77.55           H
ATOM   1990  CB  SER A 141      -8.217  -5.279 -12.865  1.00 77.55           C
ATOM   1991 1HB  SER A 141      -8.991  -4.759 -12.301  1.00 77.55           H
ATOM   1992 2HB  SER A 141      -8.618  -6.257 -13.130  1.00 77.55           H
ATOM   1993  OG  SER A 141      -7.064  -5.445 -12.044  1.00 77.55           O
ATOM   1994  HG  SER A 141      -6.996  -4.690 -11.392  1.00 77.55           H
ATOM   1995  HN  SER A 141      -7.401  -2.929 -12.862  1.00 77.55           H
ATOM   1996  N   VAL A 142      -9.975  -3.367 -14.643  1.00 77.92           N
ATOM   1997  CA  VAL A 142     -11.192  -3.095 -15.388  1.00 77.92           C
ATOM   1998  C   VAL A 142     -10.828  -2.610 -16.793  1.00 77.92           C
ATOM   1999  O   VAL A 142     -11.439  -3.026 -17.775  1.00 77.92           O
ATOM   2000  HA  VAL A 142     -11.743  -4.032 -15.473  1.00 77.92           H
ATOM   2001  CB  VAL A 142     -12.065  -2.100 -14.620  1.00 77.92           C
ATOM   2002  HB  VAL A 142     -11.461  -1.217 -14.411  1.00 77.92           H
ATOM   2003  CG1 VAL A 142     -13.266  -1.662 -15.460  1.00 77.92           C
ATOM   2004 1HG1 VAL A 142     -12.915  -1.185 -16.375  1.00 77.92           H
ATOM   2005 2HG1 VAL A 142     -13.870  -2.534 -15.713  1.00 77.92           H
ATOM   2006 3HG1 VAL A 142     -13.869  -0.955 -14.890  1.00 77.92           H
ATOM   2007  CG2 VAL A 142     -12.516  -2.688 -13.281  1.00 77.92           C
ATOM   2008 1HG2 VAL A 142     -13.094  -3.595 -13.459  1.00 77.92           H
ATOM   2009 2HG2 VAL A 142     -11.642  -2.926 -12.675  1.00 77.92           H
ATOM   2010 3HG2 VAL A 142     -13.135  -1.960 -12.755  1.00 77.92           H
ATOM   2011  HN  VAL A 142      -9.812  -2.762 -13.864  1.00 77.92           H
ATOM   2012  N   ASP A 143      -9.833  -1.736 -16.843  1.00 77.78           N
ATOM   2013  CA  ASP A 143      -9.439  -1.121 -18.099  1.00 77.78           C
ATOM   2014  C   ASP A 143      -8.982  -2.209 -19.073  1.00 77.78           C
ATOM   2015  O   ASP A 143      -9.327  -2.175 -20.253  1.00 77.78           O
ATOM   2016  HA  ASP A 143     -10.326  -0.594 -18.450  1.00 77.78           H
ATOM   2017  CB  ASP A 143      -8.276  -0.149 -17.896  1.00 77.78           C
ATOM   2018 1HB  ASP A 143      -8.533   0.575 -17.122  1.00 77.78           H
ATOM   2019 2HB  ASP A 143      -7.399  -0.693 -17.545  1.00 77.78           H
ATOM   2020  CG  ASP A 143      -7.940   0.584 -19.196  1.00 77.78           C
ATOM   2021  OD1 ASP A 143      -8.881   1.168 -19.777  1.00 77.78           O
ATOM   2022  OD2 ASP A 143      -6.751   0.544 -19.580  1.00 77.78           O
ATOM   2023  HN  ASP A 143      -9.301  -1.449 -16.047  1.00 77.78           H
ATOM   2024  N   ARG A 144      -8.213  -3.148 -18.543  1.00 73.31           N
ATOM   2025  CA  ARG A 144      -7.715  -4.251 -19.348  1.00 73.31           C
ATOM   2026  C   ARG A 144      -8.880  -5.074 -19.899  1.00 73.31           C
ATOM   2027  O   ARG A 144      -8.889  -5.434 -21.075  1.00 73.31           O
ATOM   2028  HA  ARG A 144      -7.154  -3.776 -20.153  1.00 73.31           H
ATOM   2029  CB  ARG A 144      -6.798  -5.161 -18.528  1.00 73.31           C
ATOM   2030 1HB  ARG A 144      -7.210  -5.292 -17.527  1.00 73.31           H
ATOM   2031 2HB  ARG A 144      -6.756  -6.149 -18.987  1.00 73.31           H
ATOM   2032  CG  ARG A 144      -5.388  -4.576 -18.432  1.00 73.31           C
ATOM   2033 1HG  ARG A 144      -5.014  -4.352 -19.431  1.00 73.31           H
ATOM   2034 2HG  ARG A 144      -5.417  -3.635 -17.884  1.00 73.31           H
ATOM   2035  CD  ARG A 144      -4.437  -5.550 -17.733  1.00 73.31           C
ATOM   2036 1HD  ARG A 144      -4.720  -5.660 -16.687  1.00 73.31           H
ATOM   2037 2HD  ARG A 144      -4.514  -6.537 -18.189  1.00 73.31           H
ATOM   2038  NE  ARG A 144      -3.045  -5.057 -17.831  1.00 73.31           N
ATOM   2039  HE  ARG A 144      -2.900  -4.126 -18.167  1.00 73.31           H
ATOM   2040  CZ  ARG A 144      -1.966  -5.779 -17.499  1.00 73.31           C
ATOM   2041  NH1 ARG A 144      -2.101  -7.032 -17.043  1.00 73.31           N
ATOM   2042 1HH1 ARG A 144      -3.012  -7.435 -16.950  1.00 73.31           H
ATOM   2043 2HH1 ARG A 144      -1.291  -7.564 -16.797  1.00 73.31           H
ATOM   2044  NH2 ARG A 144      -0.751  -5.229 -17.628  1.00 73.31           N
ATOM   2045 1HH2 ARG A 144       0.064  -5.755 -17.384  1.00 73.31           H
ATOM   2046 2HH2 ARG A 144      -0.659  -4.294 -17.969  1.00 73.31           H
ATOM   2047  HN  ARG A 144      -7.930  -3.164 -17.584  1.00 73.31           H
ATOM   2048  N   TYR A 145      -9.835  -5.349 -19.022  1.00 73.16           N
ATOM   2049  CA  TYR A 145     -11.003  -6.125 -19.406  1.00 73.16           C
ATOM   2050  C   TYR A 145     -11.728  -5.476 -20.587  1.00 73.16           C
ATOM   2051  O   TYR A 145     -12.034  -6.142 -21.574  1.00 73.16           O
ATOM   2052  HA  TYR A 145     -10.665  -7.119 -19.699  1.00 73.16           H
ATOM   2053  CB  TYR A 145     -11.930  -6.122 -18.189  1.00 73.16           C
ATOM   2054 1HB  TYR A 145     -11.497  -6.755 -17.414  1.00 73.16           H
ATOM   2055 2HB  TYR A 145     -11.978  -5.111 -17.785  1.00 73.16           H
ATOM   2056  CG  TYR A 145     -13.350  -6.605 -18.488  1.00 73.16           C
ATOM   2057  CD1 TYR A 145     -14.411  -5.727 -18.398  1.00 73.16           C
ATOM   2058  HD1 TYR A 145     -14.237  -4.689 -18.113  1.00 73.16           H
ATOM   2059  CD2 TYR A 145     -13.571  -7.919 -18.848  1.00 73.16           C
ATOM   2060  HD2 TYR A 145     -12.733  -8.613 -18.919  1.00 73.16           H
ATOM   2061  CE1 TYR A 145     -15.748  -6.182 -18.679  1.00 73.16           C
ATOM   2062  HE1 TYR A 145     -16.595  -5.499 -18.611  1.00 73.16           H
ATOM   2063  CE2 TYR A 145     -14.908  -8.374 -19.129  1.00 73.16           C
ATOM   2064  HE2 TYR A 145     -15.096  -9.409 -19.414  1.00 73.16           H
ATOM   2065  CZ  TYR A 145     -15.930  -7.483 -19.031  1.00 73.16           C
ATOM   2066  OH  TYR A 145     -17.193  -7.913 -19.296  1.00 73.16           O
ATOM   2067  HH  TYR A 145     -17.844  -7.165 -19.164  1.00 73.16           H
ATOM   2068  HN  TYR A 145      -9.820  -5.053 -18.068  1.00 73.16           H
ATOM   2069  N   ILE A 146     -11.983  -4.183 -20.445  1.00 73.93           N
ATOM   2070  CA  ILE A 146     -12.739  -3.455 -21.450  1.00 73.93           C
ATOM   2071  C   ILE A 146     -11.964  -3.462 -22.769  1.00 73.93           C
ATOM   2072  O   ILE A 146     -12.549  -3.650 -23.835  1.00 73.93           O
ATOM   2073  HA  ILE A 146     -13.679  -3.985 -21.599  1.00 73.93           H
ATOM   2074  CB  ILE A 146     -13.085  -2.052 -20.947  1.00 73.93           C
ATOM   2075  HB  ILE A 146     -12.166  -1.576 -20.603  1.00 73.93           H
ATOM   2076  CG1 ILE A 146     -14.036  -2.117 -19.751  1.00 73.93           C
ATOM   2077 1HG1 ILE A 146     -15.004  -2.502 -20.072  1.00 73.93           H
ATOM   2078 2HG1 ILE A 146     -13.646  -2.814 -19.009  1.00 73.93           H
ATOM   2079  CG2 ILE A 146     -13.645  -1.187 -22.078  1.00 73.93           C
ATOM   2080 1HG2 ILE A 146     -12.902  -1.101 -22.872  1.00 73.93           H
ATOM   2081 2HG2 ILE A 146     -14.549  -1.649 -22.475  1.00 73.93           H
ATOM   2082 3HG2 ILE A 146     -13.882  -0.195 -21.694  1.00 73.93           H
ATOM   2083  CD1 ILE A 146     -14.215  -0.736 -19.117  1.00 73.93           C
ATOM   2084 1HD1 ILE A 146     -13.249  -0.365 -18.776  1.00 73.93           H
ATOM   2085 2HD1 ILE A 146     -14.628  -0.049 -19.855  1.00 73.93           H
ATOM   2086 3HD1 ILE A 146     -14.896  -0.811 -18.269  1.00 73.93           H
ATOM   2087  HN  ILE A 146     -11.682  -3.636 -19.664  1.00 73.93           H
ATOM   2088  N   ALA A 147     -10.661  -3.255 -22.655  1.00 74.04           N
ATOM   2089  CA  ALA A 147      -9.819  -3.114 -23.831  1.00 74.04           C
ATOM   2090  C   ALA A 147      -9.857  -4.413 -24.638  1.00 74.04           C
ATOM   2091  O   ALA A 147      -9.698  -4.394 -25.858  1.00 74.04           O
ATOM   2092  HA  ALA A 147     -10.230  -2.307 -24.438  1.00 74.04           H
ATOM   2093  CB  ALA A 147      -8.400  -2.735 -23.401  1.00 74.04           C
ATOM   2094 1HB  ALA A 147      -8.426  -1.791 -22.857  1.00 74.04           H
ATOM   2095 2HB  ALA A 147      -7.996  -3.515 -22.756  1.00 74.04           H
ATOM   2096 3HB  ALA A 147      -7.770  -2.629 -24.283  1.00 74.04           H
ATOM   2097  HN  ALA A 147     -10.181  -3.184 -21.780  1.00 74.04           H
ATOM   2098  N   ILE A 148     -10.067  -5.510 -23.926  1.00 70.72           N
ATOM   2099  CA  ILE A 148     -10.070  -6.820 -24.552  1.00 70.72           C
ATOM   2100  C   ILE A 148     -11.468  -7.115 -25.102  1.00 70.72           C
ATOM   2101  O   ILE A 148     -11.610  -7.556 -26.241  1.00 70.72           O
ATOM   2102  HA  ILE A 148      -9.371  -6.785 -25.388  1.00 70.72           H
ATOM   2103  CB  ILE A 148      -9.557  -7.882 -23.577  1.00 70.72           C
ATOM   2104  HB  ILE A 148     -10.107  -7.780 -22.641  1.00 70.72           H
ATOM   2105  CG1 ILE A 148      -8.077  -7.664 -23.258  1.00 70.72           C
ATOM   2106 1HG1 ILE A 148      -7.476  -7.875 -24.142  1.00 70.72           H
ATOM   2107 2HG1 ILE A 148      -7.907  -6.618 -22.999  1.00 70.72           H
ATOM   2108  CG2 ILE A 148      -9.827  -9.291 -24.109  1.00 70.72           C
ATOM   2109 1HG2 ILE A 148     -10.900  -9.429 -24.243  1.00 70.72           H
ATOM   2110 2HG2 ILE A 148      -9.322  -9.422 -25.065  1.00 70.72           H
ATOM   2111 3HG2 ILE A 148      -9.453 -10.026 -23.396  1.00 70.72           H
ATOM   2112  CD1 ILE A 148      -7.627  -8.560 -22.103  1.00 70.72           C
ATOM   2113 1HD1 ILE A 148      -8.214  -8.329 -21.214  1.00 70.72           H
ATOM   2114 2HD1 ILE A 148      -7.776  -9.605 -22.375  1.00 70.72           H
ATOM   2115 3HD1 ILE A 148      -6.571  -8.385 -21.897  1.00 70.72           H
ATOM   2116  HN  ILE A 148     -10.233  -5.512 -22.939  1.00 70.72           H
ATOM   2117  N   ALA A 149     -12.464  -6.858 -24.267  1.00 70.20           N
ATOM   2118  CA  ALA A 149     -13.821  -7.280 -24.568  1.00 70.20           C
ATOM   2119  C   ALA A 149     -14.387  -6.403 -25.687  1.00 70.20           C
ATOM   2120  O   ALA A 149     -15.110  -6.888 -26.555  1.00 70.20           O
ATOM   2121  HA  ALA A 149     -13.778  -8.313 -24.915  1.00 70.20           H
ATOM   2122  CB  ALA A 149     -14.668  -7.222 -23.296  1.00 70.20           C
ATOM   2123 1HB  ALA A 149     -14.240  -7.884 -22.544  1.00 70.20           H
ATOM   2124 2HB  ALA A 149     -14.682  -6.200 -22.915  1.00 70.20           H
ATOM   2125 3HB  ALA A 149     -15.686  -7.539 -23.523  1.00 70.20           H
ATOM   2126  HN  ALA A 149     -12.355  -6.371 -23.400  1.00 70.20           H
ATOM   2127  N   GLN A 150     -14.036  -5.126 -25.629  1.00 69.55           N
ATOM   2128  CA  GLN A 150     -14.589  -4.156 -26.558  1.00 69.55           C
ATOM   2129  C   GLN A 150     -13.486  -3.591 -27.455  1.00 69.55           C
ATOM   2130  O   GLN A 150     -13.486  -2.403 -27.773  1.00 69.55           O
ATOM   2131  HA  GLN A 150     -15.309  -4.709 -27.161  1.00 69.55           H
ATOM   2132  CB  GLN A 150     -15.316  -3.035 -25.812  1.00 69.55           C
ATOM   2133 1HB  GLN A 150     -14.612  -2.500 -25.176  1.00 69.55           H
ATOM   2134 2HB  GLN A 150     -15.711  -2.313 -26.528  1.00 69.55           H
ATOM   2135  CG  GLN A 150     -16.458  -3.594 -24.961  1.00 69.55           C
ATOM   2136 1HG  GLN A 150     -17.040  -4.305 -25.548  1.00 69.55           H
ATOM   2137 2HG  GLN A 150     -16.049  -4.140 -24.111  1.00 69.55           H
ATOM   2138  CD  GLN A 150     -17.370  -2.471 -24.461  1.00 69.55           C
ATOM   2139  OE1 GLN A 150     -17.167  -1.301 -24.741  1.00 69.55           O
ATOM   2140  NE2 GLN A 150     -18.383  -2.891 -23.709  1.00 69.55           N
ATOM   2141 1HE2 GLN A 150     -18.492  -3.866 -23.518  1.00 69.55           H
ATOM   2142 2HE2 GLN A 150     -19.034  -2.232 -23.335  1.00 69.55           H
ATOM   2143  HN  GLN A 150     -13.389  -4.754 -24.964  1.00 69.55           H
ATOM   2144  N   ALA A 151     -12.571  -4.470 -27.838  1.00 65.82           N
ATOM   2145  CA  ALA A 151     -11.396  -4.051 -28.583  1.00 65.82           C
ATOM   2146  C   ALA A 151     -11.833  -3.222 -29.792  1.00 65.82           C
ATOM   2147  O   ALA A 151     -11.143  -2.284 -30.189  1.00 65.82           O
ATOM   2148  HA  ALA A 151     -10.791  -3.427 -27.925  1.00 65.82           H
ATOM   2149  CB  ALA A 151     -10.579  -5.282 -28.983  1.00 65.82           C
ATOM   2150 1HB  ALA A 151     -10.269  -5.819 -28.087  1.00 65.82           H
ATOM   2151 2HB  ALA A 151     -11.190  -5.936 -29.606  1.00 65.82           H
ATOM   2152 3HB  ALA A 151      -9.698  -4.967 -29.542  1.00 65.82           H
ATOM   2153  HN  ALA A 151     -12.623  -5.450 -27.647  1.00 65.82           H
ATOM   2154  N   MET A 152     -12.977  -3.598 -30.345  1.00 61.08           N
ATOM   2155  CA  MET A 152     -13.466  -2.965 -31.558  1.00 61.08           C
ATOM   2156  C   MET A 152     -13.814  -1.497 -31.308  1.00 61.08           C
ATOM   2157  O   MET A 152     -13.521  -0.636 -32.136  1.00 61.08           O
ATOM   2158  HA  MET A 152     -12.648  -3.034 -32.275  1.00 61.08           H
ATOM   2159  CB  MET A 152     -14.707  -3.707 -32.056  1.00 61.08           C
ATOM   2160 1HB  MET A 152     -15.399  -3.863 -31.229  1.00 61.08           H
ATOM   2161 2HB  MET A 152     -15.227  -3.098 -32.796  1.00 61.08           H
ATOM   2162  CG  MET A 152     -14.330  -5.055 -32.673  1.00 61.08           C
ATOM   2163 1HG  MET A 152     -13.271  -5.256 -32.509  1.00 61.08           H
ATOM   2164 2HG  MET A 152     -14.886  -5.856 -32.186  1.00 61.08           H
ATOM   2165  SD  MET A 152     -14.683  -5.046 -34.423  1.00 61.08           S
ATOM   2166  CE  MET A 152     -16.465  -5.131 -34.380  1.00 61.08           C
ATOM   2167 1HE  MET A 152     -16.774  -6.044 -33.871  1.00 61.08           H
ATOM   2168 2HE  MET A 152     -16.857  -4.266 -33.845  1.00 61.08           H
ATOM   2169 3HE  MET A 152     -16.854  -5.134 -35.399  1.00 61.08           H
ATOM   2170  HN  MET A 152     -13.564  -4.320 -29.979  1.00 61.08           H
ATOM   2171  N   ARG A 153     -14.435  -1.256 -30.162  1.00 63.70           N
ATOM   2172  CA  ARG A 153     -14.923   0.075 -29.841  1.00 63.70           C
ATOM   2173  C   ARG A 153     -13.832   0.885 -29.138  1.00 63.70           C
ATOM   2174  O   ARG A 153     -13.914   2.110 -29.063  1.00 63.70           O
ATOM   2175  HA  ARG A 153     -15.181   0.517 -30.803  1.00 63.70           H
ATOM   2176  CB  ARG A 153     -16.158   0.006 -28.940  1.00 63.70           C
ATOM   2177 1HB  ARG A 153     -15.969  -0.674 -28.110  1.00 63.70           H
ATOM   2178 2HB  ARG A 153     -16.354   0.988 -28.510  1.00 63.70           H
ATOM   2179  CG  ARG A 153     -17.383  -0.466 -29.725  1.00 63.70           C
ATOM   2180 1HG  ARG A 153     -17.511   0.152 -30.614  1.00 63.70           H
ATOM   2181 2HG  ARG A 153     -17.228  -1.489 -30.068  1.00 63.70           H
ATOM   2182  CD  ARG A 153     -18.646  -0.398 -28.864  1.00 63.70           C
ATOM   2183 1HD  ARG A 153     -18.560  -1.084 -28.022  1.00 63.70           H
ATOM   2184 2HD  ARG A 153     -18.759   0.604 -28.448  1.00 63.70           H
ATOM   2185  NE  ARG A 153     -19.833  -0.743 -29.678  1.00 63.70           N
ATOM   2186  HE  ARG A 153     -19.692  -0.960 -30.643  1.00 63.70           H
ATOM   2187  CZ  ARG A 153     -21.085  -0.782 -29.201  1.00 63.70           C
ATOM   2188  NH1 ARG A 153     -21.332  -0.500 -27.915  1.00 63.70           N
ATOM   2189 1HH1 ARG A 153     -20.579  -0.258 -27.302  1.00 63.70           H
ATOM   2190 2HH1 ARG A 153     -22.269  -0.532 -27.567  1.00 63.70           H
ATOM   2191  NH2 ARG A 153     -22.086  -1.108 -30.030  1.00 63.70           N
ATOM   2192 1HH2 ARG A 153     -23.026  -1.143 -29.690  1.00 63.70           H
ATOM   2193 2HH2 ARG A 153     -21.893  -1.318 -30.989  1.00 63.70           H
ATOM   2194  HN  ARG A 153     -14.606  -1.949 -29.462  1.00 63.70           H
ATOM   2195  N   ALA A 154     -12.835   0.167 -28.640  1.00 61.82           N
ATOM   2196  CA  ALA A 154     -11.899   0.745 -27.691  1.00 61.82           C
ATOM   2197  C   ALA A 154     -11.100   1.853 -28.379  1.00 61.82           C
ATOM   2198  O   ALA A 154     -10.608   2.769 -27.721  1.00 61.82           O
ATOM   2199  HA  ALA A 154     -12.478   1.179 -26.876  1.00 61.82           H
ATOM   2200  CB  ALA A 154     -11.000  -0.357 -27.126  1.00 61.82           C
ATOM   2201 1HB  ALA A 154     -11.614  -1.104 -26.622  1.00 61.82           H
ATOM   2202 2HB  ALA A 154     -10.448  -0.828 -27.939  1.00 61.82           H
ATOM   2203 3HB  ALA A 154     -10.298   0.077 -26.414  1.00 61.82           H
ATOM   2204  HN  ALA A 154     -12.663  -0.789 -28.875  1.00 61.82           H
ATOM   2205  N   HIS A 155     -10.995   1.734 -29.695  1.00 63.32           N
ATOM   2206  CA  HIS A 155     -10.112   2.601 -30.457  1.00 63.32           C
ATOM   2207  C   HIS A 155     -10.736   3.993 -30.574  1.00 63.32           C
ATOM   2208  O   HIS A 155     -10.079   4.996 -30.301  1.00 63.32           O
ATOM   2209  HA  HIS A 155      -9.183   2.675 -29.892  1.00 63.32           H
ATOM   2210  CB  HIS A 155      -9.784   1.981 -31.817  1.00 63.32           C
ATOM   2211 1HB  HIS A 155      -9.514   0.935 -31.672  1.00 63.32           H
ATOM   2212 2HB  HIS A 155     -10.680   1.996 -32.437  1.00 63.32           H
ATOM   2213  CG  HIS A 155      -8.666   2.678 -32.555  1.00 63.32           C
ATOM   2214  ND1 HIS A 155      -8.878   3.772 -33.376  1.00 63.32           N
ATOM   2215  HD1 HIS A 155      -9.761   4.202 -33.562  1.00 63.32           H
ATOM   2216  CD2 HIS A 155      -7.326   2.426 -32.587  1.00 63.32           C
ATOM   2217  HD2 HIS A 155      -6.815   1.628 -32.048  1.00 63.32           H
ATOM   2218  CE1 HIS A 155      -7.710   4.152 -33.875  1.00 63.32           C
ATOM   2219  HE1 HIS A 155      -7.546   4.986 -34.557  1.00 63.32           H
ATOM   2220  NE2 HIS A 155      -6.750   3.317 -33.385  1.00 63.32           N
ATOM   2221  HN  HIS A 155     -11.499   1.062 -30.237  1.00 63.32           H
ATOM   2222  N   THR A 156     -11.996   4.009 -30.981  1.00 65.07           N
ATOM   2223  CA  THR A 156     -12.676   5.263 -31.262  1.00 65.07           C
ATOM   2224  C   THR A 156     -12.902   6.048 -29.969  1.00 65.07           C
ATOM   2225  O   THR A 156     -13.106   7.261 -30.003  1.00 65.07           O
ATOM   2226  HA  THR A 156     -12.030   5.869 -31.896  1.00 65.07           H
ATOM   2227  CB  THR A 156     -13.971   4.941 -32.011  1.00 65.07           C
ATOM   2228  HB  THR A 156     -14.642   5.800 -32.014  1.00 65.07           H
ATOM   2229  OG1 THR A 156     -14.467   3.774 -31.362  1.00 65.07           O
ATOM   2230  HG1 THR A 156     -15.432   3.641 -31.587  1.00 65.07           H
ATOM   2231  CG2 THR A 156     -13.717   4.487 -33.450  1.00 65.07           C
ATOM   2232 1HG2 THR A 156     -13.101   3.588 -33.445  1.00 65.07           H
ATOM   2233 2HG2 THR A 156     -13.202   5.278 -33.995  1.00 65.07           H
ATOM   2234 3HG2 THR A 156     -14.669   4.272 -33.936  1.00 65.07           H
ATOM   2235  HN  THR A 156     -12.550   3.188 -31.120  1.00 65.07           H
ATOM   2236  N   TRP A 157     -12.856   5.325 -28.859  1.00 73.17           N
ATOM   2237  CA  TRP A 157     -13.237   5.896 -27.579  1.00 73.17           C
ATOM   2238  C   TRP A 157     -11.957   6.247 -26.818  1.00 73.17           C
ATOM   2239  O   TRP A 157     -11.995   6.500 -25.615  1.00 73.17           O
ATOM   2240  HA  TRP A 157     -13.814   6.800 -27.775  1.00 73.17           H
ATOM   2241  CB  TRP A 157     -14.151   4.944 -26.804  1.00 73.17           C
ATOM   2242 1HB  TRP A 157     -13.739   3.936 -26.860  1.00 73.17           H
ATOM   2243 2HB  TRP A 157     -14.150   5.230 -25.753  1.00 73.17           H
ATOM   2244  CG  TRP A 157     -15.595   4.918 -27.309  1.00 73.17           C
ATOM   2245  CD1 TRP A 157     -16.025   4.884 -28.578  1.00 73.17           C
ATOM   2246  HD1 TRP A 157     -15.368   4.870 -29.448  1.00 73.17           H
ATOM   2247  CD2 TRP A 157     -16.789   4.926 -26.499  1.00 73.17           C
ATOM   2248  NE1 TRP A 157     -17.403   4.869 -28.645  1.00 73.17           N
ATOM   2249  HE1 TRP A 157     -17.955   4.845 -29.478  1.00 73.17           H
ATOM   2250  CE2 TRP A 157     -17.883   4.896 -27.341  1.00 73.17           C
ATOM   2251  CE3 TRP A 157     -16.941   4.957 -25.102  1.00 73.17           C
ATOM   2252  HE3 TRP A 157     -16.094   4.981 -24.416  1.00 73.17           H
ATOM   2253  CZ2 TRP A 157     -19.205   4.894 -26.880  1.00 73.17           C
ATOM   2254  HZ2 TRP A 157     -20.052   4.870 -27.565  1.00 73.17           H
ATOM   2255  CZ3 TRP A 157     -18.268   4.955 -24.657  1.00 73.17           C
ATOM   2256  HZ3 TRP A 157     -18.442   4.979 -23.581  1.00 73.17           H
ATOM   2257  CH2 TRP A 157     -19.380   4.925 -25.491  1.00 73.17           C
ATOM   2258  HH2 TRP A 157     -20.384   4.926 -25.066  1.00 73.17           H
ATOM   2259  HN  TRP A 157     -12.567   4.369 -28.827  1.00 73.17           H
ATOM   2260  N   ARG A 158     -10.854   6.251 -27.551  1.00 71.51           N
ATOM   2261  CA  ARG A 158      -9.544   6.361 -26.931  1.00 71.51           C
ATOM   2262  C   ARG A 158      -9.418   7.692 -26.189  1.00 71.51           C
ATOM   2263  O   ARG A 158      -8.929   7.734 -25.061  1.00 71.51           O
ATOM   2264  HA  ARG A 158      -9.492   5.520 -26.240  1.00 71.51           H
ATOM   2265  CB  ARG A 158      -8.430   6.259 -27.975  1.00 71.51           C
ATOM   2266 1HB  ARG A 158      -8.600   5.389 -28.610  1.00 71.51           H
ATOM   2267 2HB  ARG A 158      -8.453   7.135 -28.623  1.00 71.51           H
ATOM   2268  CG  ARG A 158      -7.059   6.149 -27.306  1.00 71.51           C
ATOM   2269 1HG  ARG A 158      -6.864   7.047 -26.719  1.00 71.51           H
ATOM   2270 2HG  ARG A 158      -7.055   5.308 -26.613  1.00 71.51           H
ATOM   2271  CD  ARG A 158      -5.954   5.964 -28.347  1.00 71.51           C
ATOM   2272 1HD  ARG A 158      -6.162   5.086 -28.959  1.00 71.51           H
ATOM   2273 2HD  ARG A 158      -5.928   6.822 -29.019  1.00 71.51           H
ATOM   2274  NE  ARG A 158      -4.645   5.810 -27.674  1.00 71.51           N
ATOM   2275  HE  ARG A 158      -4.600   5.984 -26.690  1.00 71.51           H
ATOM   2276  CZ  ARG A 158      -3.515   5.453 -28.300  1.00 71.51           C
ATOM   2277  NH1 ARG A 158      -3.516   5.208 -29.617  1.00 71.51           N
ATOM   2278 1HH1 ARG A 158      -4.364   5.291 -30.141  1.00 71.51           H
ATOM   2279 2HH1 ARG A 158      -2.669   4.942 -30.077  1.00 71.51           H
ATOM   2280  NH2 ARG A 158      -2.384   5.345 -27.589  1.00 71.51           N
ATOM   2281 1HH2 ARG A 158      -1.533   5.079 -28.041  1.00 71.51           H
ATOM   2282 2HH2 ARG A 158      -2.392   5.529 -26.606  1.00 71.51           H
ATOM   2283  HN  ARG A 158     -10.845   6.182 -28.549  1.00 71.51           H
ATOM   2284  N   GLU A 159      -9.867   8.748 -26.851  1.00 76.62           N
ATOM   2285  CA  GLU A 159      -9.755  10.085 -26.294  1.00 76.62           C
ATOM   2286  C   GLU A 159     -10.637  10.217 -25.050  1.00 76.62           C
ATOM   2287  O   GLU A 159     -10.182  10.690 -24.010  1.00 76.62           O
ATOM   2288  HA  GLU A 159      -8.707  10.197 -26.017  1.00 76.62           H
ATOM   2289  CB  GLU A 159     -10.115  11.146 -27.336  1.00 76.62           C
ATOM   2290 1HB  GLU A 159     -11.047  10.873 -27.831  1.00 76.62           H
ATOM   2291 2HB  GLU A 159     -10.149  12.128 -26.864  1.00 76.62           H
ATOM   2292  CG  GLU A 159      -9.045  11.228 -28.427  1.00 76.62           C
ATOM   2293 1HG  GLU A 159      -8.061  11.328 -27.969  1.00 76.62           H
ATOM   2294 2HG  GLU A 159      -9.036  10.303 -29.003  1.00 76.62           H
ATOM   2295  CD  GLU A 159      -9.302  12.414 -29.359  1.00 76.62           C
ATOM   2296  OE1 GLU A 159      -8.345  12.798 -30.065  1.00 76.62           O
ATOM   2297  OE2 GLU A 159     -10.450  12.908 -29.344  1.00 76.62           O
ATOM   2298  HN  GLU A 159     -10.300   8.700 -27.752  1.00 76.62           H
ATOM   2299  N   LYS A 160     -11.882   9.790 -25.199  1.00 81.19           N
ATOM   2300  CA  LYS A 160     -12.827   9.838 -24.096  1.00 81.19           C
ATOM   2301  C   LYS A 160     -12.256   9.062 -22.908  1.00 81.19           C
ATOM   2302  O   LYS A 160     -12.337   9.516 -21.768  1.00 81.19           O
ATOM   2303  HA  LYS A 160     -12.937  10.883 -23.805  1.00 81.19           H
ATOM   2304  CB  LYS A 160     -14.203   9.346 -24.548  1.00 81.19           C
ATOM   2305 1HB  LYS A 160     -14.109   8.366 -25.014  1.00 81.19           H
ATOM   2306 2HB  LYS A 160     -14.853   9.225 -23.680  1.00 81.19           H
ATOM   2307  CG  LYS A 160     -14.839  10.327 -25.535  1.00 81.19           C
ATOM   2308 1HG  LYS A 160     -14.859  11.326 -25.099  1.00 81.19           H
ATOM   2309 2HG  LYS A 160     -14.231  10.386 -26.437  1.00 81.19           H
ATOM   2310  CD  LYS A 160     -16.261   9.895 -25.899  1.00 81.19           C
ATOM   2311 1HD  LYS A 160     -16.235   8.919 -26.385  1.00 81.19           H
ATOM   2312 2HD  LYS A 160     -16.854   9.783 -24.991  1.00 81.19           H
ATOM   2313  CE  LYS A 160     -16.924  10.915 -26.826  1.00 81.19           C
ATOM   2314 1HE  LYS A 160     -16.936  11.895 -26.349  1.00 81.19           H
ATOM   2315 2HE  LYS A 160     -16.343  11.014 -27.743  1.00 81.19           H
ATOM   2316  NZ  LYS A 160     -18.306  10.498 -27.151  1.00 81.19           N
ATOM   2317 1HZ  LYS A 160     -18.734  11.190 -27.758  1.00 81.19           H
ATOM   2318 2HZ  LYS A 160     -18.287   9.601 -27.622  1.00 81.19           H
ATOM   2319 3HZ  LYS A 160     -18.846  10.420 -26.296  1.00 81.19           H
ATOM   2320  HN  LYS A 160     -12.248   9.418 -26.052  1.00 81.19           H
ATOM   2321  N   ARG A 161     -11.691   7.903 -23.215  1.00 82.40           N
ATOM   2322  CA  ARG A 161     -11.129   7.047 -22.184  1.00 82.40           C
ATOM   2323  C   ARG A 161     -10.027   7.787 -21.423  1.00 82.40           C
ATOM   2324  O   ARG A 161      -9.873   7.607 -20.216  1.00 82.40           O
ATOM   2325  HA  ARG A 161     -11.968   6.812 -21.529  1.00 82.40           H
ATOM   2326  CB  ARG A 161     -10.551   5.765 -22.786  1.00 82.40           C
ATOM   2327 1HB  ARG A 161      -9.965   6.008 -23.673  1.00 82.40           H
ATOM   2328 2HB  ARG A 161      -9.871   5.299 -22.073  1.00 82.40           H
ATOM   2329  CG  ARG A 161     -11.664   4.783 -23.156  1.00 82.40           C
ATOM   2330 1HG  ARG A 161     -12.180   4.455 -22.254  1.00 82.40           H
ATOM   2331 2HG  ARG A 161     -12.403   5.284 -23.781  1.00 82.40           H
ATOM   2332  CD  ARG A 161     -11.100   3.569 -23.897  1.00 82.40           C
ATOM   2333 1HD  ARG A 161     -11.914   2.977 -24.315  1.00 82.40           H
ATOM   2334 2HD  ARG A 161     -10.482   3.898 -24.733  1.00 82.40           H
ATOM   2335  NE  ARG A 161     -10.296   2.740 -22.971  1.00 82.40           N
ATOM   2336  HE  ARG A 161     -10.385   2.912 -21.990  1.00 82.40           H
ATOM   2337  CZ  ARG A 161      -9.458   1.772 -23.366  1.00 82.40           C
ATOM   2338  NH1 ARG A 161      -9.300   1.497 -24.668  1.00 82.40           N
ATOM   2339 1HH1 ARG A 161      -9.810   2.016 -25.354  1.00 82.40           H
ATOM   2340 2HH1 ARG A 161      -8.672   0.773 -24.953  1.00 82.40           H
ATOM   2341  NH2 ARG A 161      -8.779   1.082 -22.438  1.00 82.40           N
ATOM   2342 1HH2 ARG A 161      -8.149   0.357 -22.716  1.00 82.40           H
ATOM   2343 2HH2 ARG A 161      -8.903   1.294 -21.468  1.00 82.40           H
ATOM   2344  HN  ARG A 161     -11.615   7.548 -24.147  1.00 82.40           H
ATOM   2345  N   LEU A 162      -9.290   8.605 -22.160  1.00 84.34           N
ATOM   2346  CA  LEU A 162      -8.173   9.332 -21.581  1.00 84.34           C
ATOM   2347  C   LEU A 162      -8.705  10.386 -20.608  1.00 84.34           C
ATOM   2348  O   LEU A 162      -8.144  10.581 -19.530  1.00 84.34           O
ATOM   2349  HA  LEU A 162      -7.573   8.616 -21.019  1.00 84.34           H
ATOM   2350  CB  LEU A 162      -7.280   9.907 -22.682  1.00 84.34           C
ATOM   2351 1HB  LEU A 162      -7.346   9.256 -23.553  1.00 84.34           H
ATOM   2352 2HB  LEU A 162      -7.680  10.877 -22.977  1.00 84.34           H
ATOM   2353  CG  LEU A 162      -5.803  10.084 -22.323  1.00 84.34           C
ATOM   2354  HG  LEU A 162      -5.660   9.757 -21.293  1.00 84.34           H
ATOM   2355  CD1 LEU A 162      -4.915   9.203 -23.205  1.00 84.34           C
ATOM   2356 1HD1 LEU A 162      -5.187   8.157 -23.063  1.00 84.34           H
ATOM   2357 2HD1 LEU A 162      -5.056   9.476 -24.250  1.00 84.34           H
ATOM   2358 3HD1 LEU A 162      -3.871   9.348 -22.929  1.00 84.34           H
ATOM   2359  CD2 LEU A 162      -5.395  11.557 -22.390  1.00 84.34           C
ATOM   2360 1HD2 LEU A 162      -5.557  11.934 -23.400  1.00 84.34           H
ATOM   2361 2HD2 LEU A 162      -5.997  12.133 -21.687  1.00 84.34           H
ATOM   2362 3HD2 LEU A 162      -4.341  11.654 -22.131  1.00 84.34           H
ATOM   2363  HN  LEU A 162      -9.445   8.773 -23.133  1.00 84.34           H
ATOM   2364  N   LEU A 163      -9.782  11.038 -21.022  1.00 86.54           N
ATOM   2365  CA  LEU A 163     -10.409  12.052 -20.192  1.00 86.54           C
ATOM   2366  C   LEU A 163     -10.905  11.408 -18.896  1.00 86.54           C
ATOM   2367  O   LEU A 163     -10.622  11.901 -17.805  1.00 86.54           O
ATOM   2368  HA  LEU A 163      -9.644  12.787 -19.941  1.00 86.54           H
ATOM   2369  CB  LEU A 163     -11.502  12.784 -20.973  1.00 86.54           C
ATOM   2370 1HB  LEU A 163     -11.067  13.163 -21.898  1.00 86.54           H
ATOM   2371 2HB  LEU A 163     -12.267  12.060 -21.254  1.00 86.54           H
ATOM   2372  CG  LEU A 163     -12.181  13.947 -20.247  1.00 86.54           C
ATOM   2373  HG  LEU A 163     -12.538  13.585 -19.282  1.00 86.54           H
ATOM   2374  CD1 LEU A 163     -11.186  15.074 -19.966  1.00 86.54           C
ATOM   2375 1HD1 LEU A 163     -10.376  14.698 -19.342  1.00 86.54           H
ATOM   2376 2HD1 LEU A 163     -10.778  15.441 -20.908  1.00 86.54           H
ATOM   2377 3HD1 LEU A 163     -11.695  15.888 -19.449  1.00 86.54           H
ATOM   2378  CD2 LEU A 163     -13.403  14.440 -21.024  1.00 86.54           C
ATOM   2379 1HD2 LEU A 163     -13.091  14.779 -22.013  1.00 86.54           H
ATOM   2380 2HD2 LEU A 163     -14.120  13.626 -21.129  1.00 86.54           H
ATOM   2381 3HD2 LEU A 163     -13.866  15.267 -20.486  1.00 86.54           H
ATOM   2382  HN  LEU A 163     -10.224  10.883 -21.906  1.00 86.54           H
ATOM   2383  N   TYR A 164     -11.638  10.316 -19.058  1.00 87.77           N
ATOM   2384  CA  TYR A 164     -12.167   9.593 -17.914  1.00 87.77           C
ATOM   2385  C   TYR A 164     -11.039   9.126 -16.991  1.00 87.77           C
ATOM   2386  O   TYR A 164     -11.181   9.152 -15.770  1.00 87.77           O
ATOM   2387  HA  TYR A 164     -12.822  10.268 -17.363  1.00 87.77           H
ATOM   2388  CB  TYR A 164     -12.883   8.367 -18.484  1.00 87.77           C
ATOM   2389 1HB  TYR A 164     -12.277   7.946 -19.287  1.00 87.77           H
ATOM   2390 2HB  TYR A 164     -12.954   7.606 -17.707  1.00 87.77           H
ATOM   2391  CG  TYR A 164     -14.285   8.659 -19.022  1.00 87.77           C
ATOM   2392  CD1 TYR A 164     -15.260   9.147 -18.177  1.00 87.77           C
ATOM   2393  HD1 TYR A 164     -15.032   9.324 -17.126  1.00 87.77           H
ATOM   2394  CD2 TYR A 164     -14.574   8.435 -20.353  1.00 87.77           C
ATOM   2395  HD2 TYR A 164     -13.804   8.050 -21.021  1.00 87.77           H
ATOM   2396  CE1 TYR A 164     -16.580   9.422 -18.683  1.00 87.77           C
ATOM   2397  HE1 TYR A 164     -17.360   9.808 -18.026  1.00 87.77           H
ATOM   2398  CE2 TYR A 164     -15.894   8.711 -20.859  1.00 87.77           C
ATOM   2399  HE2 TYR A 164     -16.135   8.538 -21.908  1.00 87.77           H
ATOM   2400  CZ  TYR A 164     -16.832   9.191 -19.999  1.00 87.77           C
ATOM   2401  OH  TYR A 164     -18.078   9.451 -20.477  1.00 87.77           O
ATOM   2402  HH  TYR A 164     -18.115   9.258 -21.458  1.00 87.77           H
ATOM   2403  HN  TYR A 164     -11.871   9.926 -19.949  1.00 87.77           H
ATOM   2404  N   SER A 165      -9.944   8.711 -17.611  1.00 89.26           N
ATOM   2405  CA  SER A 165      -8.806   8.206 -16.861  1.00 89.26           C
ATOM   2406  C   SER A 165      -8.272   9.292 -15.925  1.00 89.26           C
ATOM   2407  O   SER A 165      -7.831   8.998 -14.815  1.00 89.26           O
ATOM   2408  HA  SER A 165      -9.190   7.362 -16.288  1.00 89.26           H
ATOM   2409  CB  SER A 165      -7.699   7.723 -17.800  1.00 89.26           C
ATOM   2410 1HB  SER A 165      -7.016   7.074 -17.252  1.00 89.26           H
ATOM   2411 2HB  SER A 165      -8.136   7.124 -18.599  1.00 89.26           H
ATOM   2412  OG  SER A 165      -6.968   8.808 -18.367  1.00 89.26           O
ATOM   2413  HG  SER A 165      -7.579   9.385 -18.910  1.00 89.26           H
ATOM   2414  HN  SER A 165      -9.828   8.716 -18.604  1.00 89.26           H
ATOM   2415  N   LYS A 166      -8.329  10.525 -16.408  1.00 91.22           N
ATOM   2416  CA  LYS A 166      -7.853  11.656 -15.630  1.00 91.22           C
ATOM   2417  C   LYS A 166      -8.766  11.857 -14.418  1.00 91.22           C
ATOM   2418  O   LYS A 166      -8.288  12.002 -13.294  1.00 91.22           O
ATOM   2419  HA  LYS A 166      -6.854  11.409 -15.272  1.00 91.22           H
ATOM   2420  CB  LYS A 166      -7.723  12.898 -16.514  1.00 91.22           C
ATOM   2421 1HB  LYS A 166      -8.638  13.037 -17.090  1.00 91.22           H
ATOM   2422 2HB  LYS A 166      -7.603  13.783 -15.889  1.00 91.22           H
ATOM   2423  CG  LYS A 166      -6.531  12.772 -17.465  1.00 91.22           C
ATOM   2424 1HG  LYS A 166      -5.615  12.641 -16.889  1.00 91.22           H
ATOM   2425 2HG  LYS A 166      -6.647  11.883 -18.084  1.00 91.22           H
ATOM   2426  CD  LYS A 166      -6.407  14.009 -18.356  1.00 91.22           C
ATOM   2427 1HD  LYS A 166      -7.290  14.095 -18.989  1.00 91.22           H
ATOM   2428 2HD  LYS A 166      -6.370  14.906 -17.737  1.00 91.22           H
ATOM   2429  CE  LYS A 166      -5.153  13.933 -19.229  1.00 91.22           C
ATOM   2430 1HE  LYS A 166      -4.275  13.779 -18.601  1.00 91.22           H
ATOM   2431 2HE  LYS A 166      -5.220  13.076 -19.898  1.00 91.22           H
ATOM   2432  NZ  LYS A 166      -4.994  15.175 -20.018  1.00 91.22           N
ATOM   2433 1HZ  LYS A 166      -4.165  15.103 -20.598  1.00 91.22           H
ATOM   2434 2HZ  LYS A 166      -5.808  15.308 -20.606  1.00 91.22           H
ATOM   2435 3HZ  LYS A 166      -4.899  15.965 -19.389  1.00 91.22           H
ATOM   2436  HN  LYS A 166      -8.692  10.756 -17.311  1.00 91.22           H
ATOM   2437  N   MET A 167     -10.063  11.858 -14.689  1.00 92.85           N
ATOM   2438  CA  MET A 167     -11.045  12.085 -13.642  1.00 92.85           C
ATOM   2439  C   MET A 167     -10.971  10.991 -12.574  1.00 92.85           C
ATOM   2440  O   MET A 167     -11.037  11.279 -11.380  1.00 92.85           O
ATOM   2441  HA  MET A 167     -10.789  13.049 -13.203  1.00 92.85           H
ATOM   2442  CB  MET A 167     -12.447  12.107 -14.253  1.00 92.85           C
ATOM   2443 1HB  MET A 167     -12.615  11.191 -14.821  1.00 92.85           H
ATOM   2444 2HB  MET A 167     -13.194  12.131 -13.460  1.00 92.85           H
ATOM   2445  CG  MET A 167     -12.628  13.320 -15.168  1.00 92.85           C
ATOM   2446 1HG  MET A 167     -12.218  14.210 -14.691  1.00 92.85           H
ATOM   2447 2HG  MET A 167     -12.074  13.172 -16.096  1.00 92.85           H
ATOM   2448  SD  MET A 167     -14.360  13.563 -15.525  1.00 92.85           S
ATOM   2449  CE  MET A 167     -14.703  12.065 -16.433  1.00 92.85           C
ATOM   2450 1HE  MET A 167     -14.070  12.024 -17.319  1.00 92.85           H
ATOM   2451 2HE  MET A 167     -14.498  11.202 -15.800  1.00 92.85           H
ATOM   2452 3HE  MET A 167     -15.750  12.055 -16.734  1.00 92.85           H
ATOM   2453  HN  MET A 167     -10.444  11.708 -15.601  1.00 92.85           H
ATOM   2454  N   VAL A 168     -10.834   9.760 -13.042  1.00 93.33           N
ATOM   2455  CA  VAL A 168     -10.773   8.620 -12.144  1.00 93.33           C
ATOM   2456  C   VAL A 168      -9.575   8.779 -11.205  1.00 93.33           C
ATOM   2457  O   VAL A 168      -9.687   8.538 -10.004  1.00 93.33           O
ATOM   2458  HA  VAL A 168     -11.686   8.620 -11.549  1.00 93.33           H
ATOM   2459  CB  VAL A 168     -10.732   7.320 -12.949  1.00 93.33           C
ATOM   2460  HB  VAL A 168      -9.945   7.414 -13.698  1.00 93.33           H
ATOM   2461  CG1 VAL A 168     -10.387   6.129 -12.052  1.00 93.33           C
ATOM   2462 1HG1 VAL A 168      -9.410   6.289 -11.596  1.00 93.33           H
ATOM   2463 2HG1 VAL A 168     -11.141   6.033 -11.271  1.00 93.33           H
ATOM   2464 3HG1 VAL A 168     -10.365   5.218 -12.650  1.00 93.33           H
ATOM   2465  CG2 VAL A 168     -12.054   7.088 -13.683  1.00 93.33           C
ATOM   2466 1HG2 VAL A 168     -12.866   7.025 -12.959  1.00 93.33           H
ATOM   2467 2HG2 VAL A 168     -12.241   7.917 -14.366  1.00 93.33           H
ATOM   2468 3HG2 VAL A 168     -11.998   6.157 -14.248  1.00 93.33           H
ATOM   2469  HN  VAL A 168     -10.765   9.535 -14.015  1.00 93.33           H
ATOM   2470  N   CYS A 169      -8.456   9.184 -11.788  1.00 93.51           N
ATOM   2471  CA  CYS A 169      -7.230   9.345 -11.025  1.00 93.51           C
ATOM   2472  C   CYS A 169      -7.483  10.376  -9.923  1.00 93.51           C
ATOM   2473  O   CYS A 169      -7.127  10.152  -8.767  1.00 93.51           O
ATOM   2474  HA  CYS A 169      -6.997   8.370 -10.598  1.00 93.51           H
ATOM   2475  CB  CYS A 169      -6.055   9.744 -11.921  1.00 93.51           C
ATOM   2476 1HB  CYS A 169      -6.325  10.609 -12.525  1.00 93.51           H
ATOM   2477 2HB  CYS A 169      -5.203  10.037 -11.307  1.00 93.51           H
ATOM   2478  SG  CYS A 169      -5.592   8.344 -13.005  1.00 93.51           S
ATOM   2479  HG  CYS A 169      -6.482   8.606 -13.958  1.00 93.51           H
ATOM   2480  HN  CYS A 169      -8.380   9.400 -12.762  1.00 93.51           H
ATOM   2481  N   PHE A 170      -8.094  11.482 -10.319  1.00 95.27           N
ATOM   2482  CA  PHE A 170      -8.367  12.562  -9.386  1.00 95.27           C
ATOM   2483  C   PHE A 170      -9.252  12.081  -8.234  1.00 95.27           C
ATOM   2484  O   PHE A 170      -8.967  12.359  -7.071  1.00 95.27           O
ATOM   2485  HA  PHE A 170      -7.408  12.897  -8.990  1.00 95.27           H
ATOM   2486  CB  PHE A 170      -9.110  13.649 -10.165  1.00 95.27           C
ATOM   2487 1HB  PHE A 170      -8.510  13.938 -11.028  1.00 95.27           H
ATOM   2488 2HB  PHE A 170     -10.042  13.234 -10.550  1.00 95.27           H
ATOM   2489  CG  PHE A 170      -9.428  14.898  -9.341  1.00 95.27           C
ATOM   2490  CD1 PHE A 170     -10.670  15.067  -8.814  1.00 95.27           C
ATOM   2491  HD1 PHE A 170     -11.439  14.313  -8.978  1.00 95.27           H
ATOM   2492  CD2 PHE A 170      -8.468  15.840  -9.135  1.00 95.27           C
ATOM   2493  HD2 PHE A 170      -7.472  15.704  -9.558  1.00 95.27           H
ATOM   2494  CE1 PHE A 170     -10.965  16.227  -8.049  1.00 95.27           C
ATOM   2495  HE1 PHE A 170     -11.960  16.362  -7.626  1.00 95.27           H
ATOM   2496  CE2 PHE A 170      -8.763  16.999  -8.370  1.00 95.27           C
ATOM   2497  HE2 PHE A 170      -7.993  17.753  -8.206  1.00 95.27           H
ATOM   2498  CZ  PHE A 170     -10.005  17.168  -7.843  1.00 95.27           C
ATOM   2499  HZ  PHE A 170     -10.231  18.058  -7.256  1.00 95.27           H
ATOM   2500  HN  PHE A 170      -8.401  11.646 -11.257  1.00 95.27           H
ATOM   2501  N   THR A 171     -10.307  11.368  -8.599  1.00 95.58           N
ATOM   2502  CA  THR A 171     -11.254  10.874  -7.613  1.00 95.58           C
ATOM   2503  C   THR A 171     -10.550   9.955  -6.612  1.00 95.58           C
ATOM   2504  O   THR A 171     -10.858   9.977  -5.422  1.00 95.58           O
ATOM   2505  HA  THR A 171     -11.639  11.724  -7.051  1.00 95.58           H
ATOM   2506  CB  THR A 171     -12.402  10.192  -8.360  1.00 95.58           C
ATOM   2507  HB  THR A 171     -12.059   9.285  -8.857  1.00 95.58           H
ATOM   2508  OG1 THR A 171     -12.909  11.210  -9.220  1.00 95.58           O
ATOM   2509  HG1 THR A 171     -12.482  11.140 -10.121  1.00 95.58           H
ATOM   2510  CG2 THR A 171     -13.580   9.858  -7.443  1.00 95.58           C
ATOM   2511 1HG2 THR A 171     -13.966  10.775  -6.999  1.00 95.58           H
ATOM   2512 2HG2 THR A 171     -13.246   9.184  -6.654  1.00 95.58           H
ATOM   2513 3HG2 THR A 171     -14.367   9.376  -8.024  1.00 95.58           H
ATOM   2514  HN  THR A 171     -10.520  11.128  -9.546  1.00 95.58           H
ATOM   2515  N   ILE A 172      -9.618   9.170  -7.132  1.00 94.79           N
ATOM   2516  CA  ILE A 172      -8.900   8.214  -6.307  1.00 94.79           C
ATOM   2517  C   ILE A 172      -8.092   8.966  -5.248  1.00 94.79           C
ATOM   2518  O   ILE A 172      -8.098   8.592  -4.076  1.00 94.79           O
ATOM   2519  HA  ILE A 172      -9.642   7.596  -5.802  1.00 94.79           H
ATOM   2520  CB  ILE A 172      -8.054   7.283  -7.179  1.00 94.79           C
ATOM   2521  HB  ILE A 172      -7.545   7.887  -7.930  1.00 94.79           H
ATOM   2522  CG1 ILE A 172      -8.935   6.281  -7.927  1.00 94.79           C
ATOM   2523 1HG1 ILE A 172      -9.385   5.586  -7.217  1.00 94.79           H
ATOM   2524 2HG1 ILE A 172      -9.753   6.807  -8.419  1.00 94.79           H
ATOM   2525  CG2 ILE A 172      -6.972   6.588  -6.349  1.00 94.79           C
ATOM   2526 1HG2 ILE A 172      -6.319   7.337  -5.903  1.00 94.79           H
ATOM   2527 2HG2 ILE A 172      -7.441   5.998  -5.562  1.00 94.79           H
ATOM   2528 3HG2 ILE A 172      -6.386   5.932  -6.993  1.00 94.79           H
ATOM   2529  CD1 ILE A 172      -8.123   5.504  -8.965  1.00 94.79           C
ATOM   2530 1HD1 ILE A 172      -7.696   6.201  -9.687  1.00 94.79           H
ATOM   2531 2HD1 ILE A 172      -7.321   4.960  -8.466  1.00 94.79           H
ATOM   2532 3HD1 ILE A 172      -8.774   4.799  -9.482  1.00 94.79           H
ATOM   2533  HN  ILE A 172      -9.352   9.180  -8.096  1.00 94.79           H
ATOM   2534  N   TRP A 173      -7.417  10.013  -5.697  1.00 95.37           N
ATOM   2535  CA  TRP A 173      -6.549  10.778  -4.818  1.00 95.37           C
ATOM   2536  C   TRP A 173      -7.413  11.380  -3.708  1.00 95.37           C
ATOM   2537  O   TRP A 173      -7.053  11.318  -2.533  1.00 95.37           O
ATOM   2538  HA  TRP A 173      -5.818  10.092  -4.391  1.00 95.37           H
ATOM   2539  CB  TRP A 173      -5.764  11.832  -5.602  1.00 95.37           C
ATOM   2540 1HB  TRP A 173      -6.425  12.288  -6.339  1.00 95.37           H
ATOM   2541 2HB  TRP A 173      -5.455  12.623  -4.919  1.00 95.37           H
ATOM   2542  CG  TRP A 173      -4.529  11.283  -6.318  1.00 95.37           C
ATOM   2543  CD1 TRP A 173      -4.327  11.157  -7.637  1.00 95.37           C
ATOM   2544  HD1 TRP A 173      -5.052  11.444  -8.398  1.00 95.37           H
ATOM   2545  CD2 TRP A 173      -3.324  10.788  -5.696  1.00 95.37           C
ATOM   2546  NE1 TRP A 173      -3.086  10.619  -7.909  1.00 95.37           N
ATOM   2547  HE1 TRP A 173      -2.708  10.430  -8.816  1.00 95.37           H
ATOM   2548  CE2 TRP A 173      -2.457  10.387  -6.692  1.00 95.37           C
ATOM   2549  CE3 TRP A 173      -2.979  10.681  -4.337  1.00 95.37           C
ATOM   2550  HE3 TRP A 173      -3.647  10.991  -3.533  1.00 95.37           H
ATOM   2551  CZ2 TRP A 173      -1.188   9.853  -6.434  1.00 95.37           C
ATOM   2552  HZ2 TRP A 173      -0.521   9.544  -7.239  1.00 95.37           H
ATOM   2553  CZ3 TRP A 173      -1.708  10.146  -4.096  1.00 95.37           C
ATOM   2554  HZ3 TRP A 173      -1.391  10.042  -3.059  1.00 95.37           H
ATOM   2555  CH2 TRP A 173      -0.823   9.738  -5.087  1.00 95.37           C
ATOM   2556  HH2 TRP A 173       0.151   9.330  -4.817  1.00 95.37           H
ATOM   2557  HN  TRP A 173      -7.455  10.340  -6.642  1.00 95.37           H
ATOM   2558  N   VAL A 174      -8.537  11.949  -4.119  1.00 95.83           N
ATOM   2559  CA  VAL A 174      -9.427  12.611  -3.181  1.00 95.83           C
ATOM   2560  C   VAL A 174      -9.920  11.596  -2.149  1.00 95.83           C
ATOM   2561  O   VAL A 174      -9.948  11.885  -0.953  1.00 95.83           O
ATOM   2562  HA  VAL A 174      -8.851  13.382  -2.669  1.00 95.83           H
ATOM   2563  CB  VAL A 174     -10.567  13.297  -3.937  1.00 95.83           C
ATOM   2564  HB  VAL A 174     -11.037  12.554  -4.581  1.00 95.83           H
ATOM   2565  CG1 VAL A 174     -11.631  13.820  -2.969  1.00 95.83           C
ATOM   2566 1HG1 VAL A 174     -12.041  12.988  -2.397  1.00 95.83           H
ATOM   2567 2HG1 VAL A 174     -11.179  14.541  -2.288  1.00 95.83           H
ATOM   2568 3HG1 VAL A 174     -12.429  14.302  -3.533  1.00 95.83           H
ATOM   2569  CG2 VAL A 174     -10.036  14.422  -4.828  1.00 95.83           C
ATOM   2570 1HG2 VAL A 174      -9.529  15.165  -4.212  1.00 95.83           H
ATOM   2571 2HG2 VAL A 174      -9.334  14.011  -5.553  1.00 95.83           H
ATOM   2572 3HG2 VAL A 174     -10.867  14.892  -5.353  1.00 95.83           H
ATOM   2573  HN  VAL A 174      -8.841  11.961  -5.072  1.00 95.83           H
ATOM   2574  N   LEU A 175     -10.297  10.428  -2.647  1.00 94.14           N
ATOM   2575  CA  LEU A 175     -10.881   9.405  -1.797  1.00 94.14           C
ATOM   2576  C   LEU A 175      -9.830   8.917  -0.798  1.00 94.14           C
ATOM   2577  O   LEU A 175     -10.125   8.743   0.383  1.00 94.14           O
ATOM   2578  HA  LEU A 175     -11.697   9.868  -1.242  1.00 94.14           H
ATOM   2579  CB  LEU A 175     -11.489   8.286  -2.646  1.00 94.14           C
ATOM   2580 1HB  LEU A 175     -12.183   8.733  -3.357  1.00 94.14           H
ATOM   2581 2HB  LEU A 175     -10.691   7.823  -3.226  1.00 94.14           H
ATOM   2582  CG  LEU A 175     -12.227   7.187  -1.878  1.00 94.14           C
ATOM   2583  HG  LEU A 175     -11.553   6.788  -1.120  1.00 94.14           H
ATOM   2584  CD1 LEU A 175     -13.446   7.753  -1.146  1.00 94.14           C
ATOM   2585 1HD1 LEU A 175     -13.122   8.517  -0.439  1.00 94.14           H
ATOM   2586 2HD1 LEU A 175     -14.131   8.195  -1.869  1.00 94.14           H
ATOM   2587 3HD1 LEU A 175     -13.951   6.951  -0.609  1.00 94.14           H
ATOM   2588  CD2 LEU A 175     -12.602   6.028  -2.804  1.00 94.14           C
ATOM   2589 1HD2 LEU A 175     -13.250   6.394  -3.600  1.00 94.14           H
ATOM   2590 2HD2 LEU A 175     -11.697   5.604  -3.239  1.00 94.14           H
ATOM   2591 3HD2 LEU A 175     -13.125   5.261  -2.233  1.00 94.14           H
ATOM   2592  HN  LEU A 175     -10.210  10.177  -3.611  1.00 94.14           H
ATOM   2593  N   ALA A 176      -8.625   8.710  -1.310  1.00 94.20           N
ATOM   2594  CA  ALA A 176      -7.546   8.182  -0.492  1.00 94.20           C
ATOM   2595  C   ALA A 176      -7.192   9.198   0.595  1.00 94.20           C
ATOM   2596  O   ALA A 176      -6.842   8.821   1.712  1.00 94.20           O
ATOM   2597  HA  ALA A 176      -7.904   7.267  -0.020  1.00 94.20           H
ATOM   2598  CB  ALA A 176      -6.350   7.841  -1.384  1.00 94.20           C
ATOM   2599 1HB  ALA A 176      -6.647   7.094  -2.120  1.00 94.20           H
ATOM   2600 2HB  ALA A 176      -6.011   8.741  -1.896  1.00 94.20           H
ATOM   2601 3HB  ALA A 176      -5.541   7.445  -0.770  1.00 94.20           H
ATOM   2602  HN  ALA A 176      -8.382   8.896  -2.262  1.00 94.20           H
ATOM   2603  N   ALA A 177      -7.295  10.468   0.230  1.00 94.29           N
ATOM   2604  CA  ALA A 177      -6.973  11.541   1.155  1.00 94.29           C
ATOM   2605  C   ALA A 177      -7.977  11.533   2.309  1.00 94.29           C
ATOM   2606  O   ALA A 177      -7.598  11.699   3.467  1.00 94.29           O
ATOM   2607  HA  ALA A 177      -5.975  11.350   1.551  1.00 94.29           H
ATOM   2608  CB  ALA A 177      -6.958  12.875   0.404  1.00 94.29           C
ATOM   2609 1HB  ALA A 177      -6.208  12.838  -0.386  1.00 94.29           H
ATOM   2610 2HB  ALA A 177      -7.939  13.056  -0.034  1.00 94.29           H
ATOM   2611 3HB  ALA A 177      -6.716  13.679   1.099  1.00 94.29           H
ATOM   2612  HN  ALA A 177      -7.592  10.767  -0.677  1.00 94.29           H
ATOM   2613  N   ALA A 178      -9.238  11.338   1.953  1.00 94.60           N
ATOM   2614  CA  ALA A 178     -10.304  11.345   2.940  1.00 94.60           C
ATOM   2615  C   ALA A 178     -10.137  10.144   3.873  1.00 94.60           C
ATOM   2616  O   ALA A 178     -10.393  10.245   5.072  1.00 94.60           O
ATOM   2617  HA  ALA A 178     -10.212  12.262   3.522  1.00 94.60           H
ATOM   2618  CB  ALA A 178     -11.659  11.346   2.228  1.00 94.60           C
ATOM   2619 1HB  ALA A 178     -11.739  12.234   1.601  1.00 94.60           H
ATOM   2620 2HB  ALA A 178     -11.744  10.454   1.608  1.00 94.60           H
ATOM   2621 3HB  ALA A 178     -12.458  11.352   2.969  1.00 94.60           H
ATOM   2622  HN  ALA A 178      -9.535  11.177   1.011  1.00 94.60           H
ATOM   2623  N   LEU A 179      -9.709   9.035   3.288  1.00 92.92           N
ATOM   2624  CA  LEU A 179      -9.635   7.783   4.021  1.00 92.92           C
ATOM   2625  C   LEU A 179      -8.453   7.834   4.991  1.00 92.92           C
ATOM   2626  O   LEU A 179      -8.359   7.015   5.904  1.00 92.92           O
ATOM   2627  HA  LEU A 179     -10.553   7.688   4.600  1.00 92.92           H
ATOM   2628  CB  LEU A 179      -9.586   6.598   3.054  1.00 92.92           C
ATOM   2629 1HB  LEU A 179      -8.818   6.797   2.306  1.00 92.92           H
ATOM   2630 2HB  LEU A 179      -9.269   5.715   3.608  1.00 92.92           H
ATOM   2631  CG  LEU A 179     -10.892   6.269   2.328  1.00 92.92           C
ATOM   2632  HG  LEU A 179     -11.268   7.184   1.870  1.00 92.92           H
ATOM   2633  CD1 LEU A 179     -10.655   5.263   1.201  1.00 92.92           C
ATOM   2634 1HD1 LEU A 179      -9.952   5.682   0.481  1.00 92.92           H
ATOM   2635 2HD1 LEU A 179     -10.244   4.342   1.615  1.00 92.92           H
ATOM   2636 3HD1 LEU A 179     -11.600   5.047   0.702  1.00 92.92           H
ATOM   2637  CD2 LEU A 179     -11.959   5.786   3.313  1.00 92.92           C
ATOM   2638 1HD2 LEU A 179     -11.605   4.888   3.820  1.00 92.92           H
ATOM   2639 2HD2 LEU A 179     -12.154   6.566   4.049  1.00 92.92           H
ATOM   2640 3HD2 LEU A 179     -12.877   5.559   2.771  1.00 92.92           H
ATOM   2641  HN  LEU A 179      -9.418   8.984   2.332  1.00 92.92           H
ATOM   2642  N   CYS A 180      -7.581   8.805   4.760  1.00 93.50           N
ATOM   2643  CA  CYS A 180      -6.364   8.919   5.545  1.00 93.50           C
ATOM   2644  C   CYS A 180      -6.580   9.991   6.614  1.00 93.50           C
ATOM   2645  O   CYS A 180      -5.651  10.347   7.338  1.00 93.50           O
ATOM   2646  HA  CYS A 180      -6.194   7.944   6.003  1.00 93.50           H
ATOM   2647  CB  CYS A 180      -5.150   9.227   4.665  1.00 93.50           C
ATOM   2648 1HB  CYS A 180      -4.235   8.935   5.178  1.00 93.50           H
ATOM   2649 2HB  CYS A 180      -5.200   8.644   3.745  1.00 93.50           H
ATOM   2650  SG  CYS A 180      -5.102  11.013   4.269  1.00 93.50           S
ATOM   2651  HG  CYS A 180      -3.947  10.978   3.610  1.00 93.50           H
ATOM   2652  HN  CYS A 180      -7.696   9.504   4.054  1.00 93.50           H
ATOM   2653  N   ILE A 181      -7.811  10.476   6.680  1.00 93.93           N
ATOM   2654  CA  ILE A 181      -8.166  11.486   7.663  1.00 93.93           C
ATOM   2655  C   ILE A 181      -7.860  10.957   9.065  1.00 93.93           C
ATOM   2656  O   ILE A 181      -7.225  11.642   9.866  1.00 93.93           O
ATOM   2657  HA  ILE A 181      -7.538  12.357   7.478  1.00 93.93           H
ATOM   2658  CB  ILE A 181      -9.619  11.928   7.476  1.00 93.93           C
ATOM   2659  HB  ILE A 181     -10.230  11.038   7.328  1.00 93.93           H
ATOM   2660  CG1 ILE A 181      -9.772  12.795   6.225  1.00 93.93           C
ATOM   2661 1HG1 ILE A 181      -9.214  13.722   6.350  1.00 93.93           H
ATOM   2662 2HG1 ILE A 181      -9.344  12.279   5.366  1.00 93.93           H
ATOM   2663  CG2 ILE A 181     -10.143  12.632   8.729  1.00 93.93           C
ATOM   2664 1HG2 ILE A 181     -10.092  11.950   9.578  1.00 93.93           H
ATOM   2665 2HG2 ILE A 181      -9.534  13.512   8.933  1.00 93.93           H
ATOM   2666 3HG2 ILE A 181     -11.178  12.935   8.569  1.00 93.93           H
ATOM   2667  CD1 ILE A 181     -11.244  13.112   5.954  1.00 93.93           C
ATOM   2668 1HD1 ILE A 181     -11.795  12.182   5.805  1.00 93.93           H
ATOM   2669 2HD1 ILE A 181     -11.663  13.649   6.805  1.00 93.93           H
ATOM   2670 3HD1 ILE A 181     -11.325  13.729   5.059  1.00 93.93           H
ATOM   2671  HN  ILE A 181      -8.557  10.191   6.078  1.00 93.93           H
ATOM   2672  N   PRO A 182      -8.302   9.734   9.387  1.00 92.17           N
ATOM   2673  CA  PRO A 182      -8.130   9.200  10.740  1.00 92.17           C
ATOM   2674  C   PRO A 182      -6.686   9.270  11.208  1.00 92.17           C
ATOM   2675  O   PRO A 182      -6.416   9.646  12.347  1.00 92.17           O
ATOM   2676  HA  PRO A 182      -8.690   9.804  11.455  1.00 92.17           H
ATOM   2677  CB  PRO A 182      -8.621   7.756  10.626  1.00 92.17           C
ATOM   2678 1HB  PRO A 182      -7.805   7.072  10.394  1.00 92.17           H
ATOM   2679 2HB  PRO A 182      -9.071   7.410  11.557  1.00 92.17           H
ATOM   2680  CG  PRO A 182      -9.642   7.818   9.496  1.00 92.17           C
ATOM   2681 1HG  PRO A 182      -9.821   6.836   9.058  1.00 92.17           H
ATOM   2682 2HG  PRO A 182     -10.609   8.181   9.843  1.00 92.17           H
ATOM   2683  CD  PRO A 182      -8.995   8.775   8.507  1.00 92.17           C
ATOM   2684 1HD  PRO A 182      -8.297   8.262   7.845  1.00 92.17           H
ATOM   2685 2HD  PRO A 182      -9.735   9.260   7.870  1.00 92.17           H
ATOM   2686  N   GLU A 183      -5.787   8.901  10.307  1.00 92.49           N
ATOM   2687  CA  GLU A 183      -4.372   8.859  10.634  1.00 92.49           C
ATOM   2688  C   GLU A 183      -3.859  10.265  10.954  1.00 92.49           C
ATOM   2689  O   GLU A 183      -2.972  10.431  11.789  1.00 92.49           O
ATOM   2690  HA  GLU A 183      -4.298   8.229  11.520  1.00 92.49           H
ATOM   2691  CB  GLU A 183      -3.565   8.226   9.500  1.00 92.49           C
ATOM   2692 1HB  GLU A 183      -3.924   8.600   8.541  1.00 92.49           H
ATOM   2693 2HB  GLU A 183      -2.502   8.404   9.661  1.00 92.49           H
ATOM   2694  CG  GLU A 183      -3.748   6.707   9.477  1.00 92.49           C
ATOM   2695 1HG  GLU A 183      -2.964   6.251   8.873  1.00 92.49           H
ATOM   2696 2HG  GLU A 183      -3.644   6.310  10.487  1.00 92.49           H
ATOM   2697  CD  GLU A 183      -5.120   6.329   8.914  1.00 92.49           C
ATOM   2698  OE1 GLU A 183      -5.451   5.126   8.988  1.00 92.49           O
ATOM   2699  OE2 GLU A 183      -5.806   7.251   8.423  1.00 92.49           O
ATOM   2700  HN  GLU A 183      -6.012   8.635   9.369  1.00 92.49           H
ATOM   2701  N   ILE A 184      -4.440  11.241  10.272  1.00 94.21           N
ATOM   2702  CA  ILE A 184      -4.029  12.624  10.446  1.00 94.21           C
ATOM   2703  C   ILE A 184      -4.386  13.083  11.861  1.00 94.21           C
ATOM   2704  O   ILE A 184      -3.629  13.824  12.487  1.00 94.21           O
ATOM   2705  HA  ILE A 184      -2.945  12.659  10.335  1.00 94.21           H
ATOM   2706  CB  ILE A 184      -4.625  13.504   9.346  1.00 94.21           C
ATOM   2707  HB  ILE A 184      -5.706  13.365   9.346  1.00 94.21           H
ATOM   2708  CG1 ILE A 184      -4.116  13.078   7.967  1.00 94.21           C
ATOM   2709 1HG1 ILE A 184      -3.041  13.249   7.904  1.00 94.21           H
ATOM   2710 2HG1 ILE A 184      -4.276  12.008   7.831  1.00 94.21           H
ATOM   2711  CG2 ILE A 184      -4.359  14.985   9.623  1.00 94.21           C
ATOM   2712 1HG2 ILE A 184      -4.811  15.263  10.575  1.00 94.21           H
ATOM   2713 2HG2 ILE A 184      -3.284  15.159   9.665  1.00 94.21           H
ATOM   2714 3HG2 ILE A 184      -4.794  15.587   8.825  1.00 94.21           H
ATOM   2715  CD1 ILE A 184      -4.828  13.852   6.856  1.00 94.21           C
ATOM   2716 1HD1 ILE A 184      -5.899  13.658   6.908  1.00 94.21           H
ATOM   2717 2HD1 ILE A 184      -4.645  14.919   6.982  1.00 94.21           H
ATOM   2718 3HD1 ILE A 184      -4.447  13.530   5.887  1.00 94.21           H
ATOM   2719  HN  ILE A 184      -5.178  11.100   9.612  1.00 94.21           H
ATOM   2720  N   LEU A 185      -5.540  12.624  12.325  1.00 93.59           N
ATOM   2721  CA  LEU A 185      -6.120  13.156  13.546  1.00 93.59           C
ATOM   2722  C   LEU A 185      -5.404  12.547  14.753  1.00 93.59           C
ATOM   2723  O   LEU A 185      -4.980  13.266  15.656  1.00 93.59           O
ATOM   2724  HA  LEU A 185      -5.947  14.232  13.549  1.00 93.59           H
ATOM   2725  CB  LEU A 185      -7.635  12.941  13.557  1.00 93.59           C
ATOM   2726 1HB  LEU A 185      -7.833  11.882  13.390  1.00 93.59           H
ATOM   2727 2HB  LEU A 185      -8.009  13.182  14.552  1.00 93.59           H
ATOM   2728  CG  LEU A 185      -8.434  13.748  12.532  1.00 93.59           C
ATOM   2729  HG  LEU A 185      -8.093  13.468  11.536  1.00 93.59           H
ATOM   2730  CD1 LEU A 185      -9.925  13.411  12.611  1.00 93.59           C
ATOM   2731 1HD1 LEU A 185     -10.068  12.350  12.408  1.00 93.59           H
ATOM   2732 2HD1 LEU A 185     -10.298  13.645  13.608  1.00 93.59           H
ATOM   2733 3HD1 LEU A 185     -10.469  13.999  11.872  1.00 93.59           H
ATOM   2734  CD2 LEU A 185      -8.176  15.248  12.694  1.00 93.59           C
ATOM   2735 1HD2 LEU A 185      -8.473  15.562  13.694  1.00 93.59           H
ATOM   2736 2HD2 LEU A 185      -7.115  15.451  12.548  1.00 93.59           H
ATOM   2737 3HD2 LEU A 185      -8.757  15.798  11.953  1.00 93.59           H
ATOM   2738  HN  LEU A 185      -6.074  11.904  11.881  1.00 93.59           H
ATOM   2739  N   TYR A 186      -5.291  11.227  14.730  1.00 93.32           N
ATOM   2740  CA  TYR A 186      -4.998  10.479  15.941  1.00 93.32           C
ATOM   2741  C   TYR A 186      -3.509  10.139  16.029  1.00 93.32           C
ATOM   2742  O   TYR A 186      -3.053   9.586  17.028  1.00 93.32           O
ATOM   2743  HA  TYR A 186      -5.273  11.100  16.794  1.00 93.32           H
ATOM   2744  CB  TYR A 186      -5.801   9.180  15.839  1.00 93.32           C
ATOM   2745 1HB  TYR A 186      -5.470   8.629  14.959  1.00 93.32           H
ATOM   2746 2HB  TYR A 186      -5.579   8.559  16.706  1.00 93.32           H
ATOM   2747  CG  TYR A 186      -7.314   9.389  15.753  1.00 93.32           C
ATOM   2748  CD1 TYR A 186      -7.944  10.241  16.637  1.00 93.32           C
ATOM   2749  HD1 TYR A 186      -7.364  10.766  17.396  1.00 93.32           H
ATOM   2750  CD2 TYR A 186      -8.048   8.725  14.792  1.00 93.32           C
ATOM   2751  HD2 TYR A 186      -7.551   8.052  14.094  1.00 93.32           H
ATOM   2752  CE1 TYR A 186      -9.368  10.438  16.556  1.00 93.32           C
ATOM   2753  HE1 TYR A 186      -9.879  11.108  17.248  1.00 93.32           H
ATOM   2754  CE2 TYR A 186      -9.473   8.922  14.711  1.00 93.32           C
ATOM   2755  HE2 TYR A 186     -10.065   8.403  13.956  1.00 93.32           H
ATOM   2756  CZ  TYR A 186     -10.062   9.768  15.597  1.00 93.32           C
ATOM   2757  OH  TYR A 186     -11.407   9.954  15.520  1.00 93.32           O
ATOM   2758  HH  TYR A 186     -11.776   9.462  14.731  1.00 93.32           H
ATOM   2759  HN  TYR A 186      -5.395  10.671  13.905  1.00 93.32           H
ATOM   2760  N   SER A 187      -2.792  10.484  14.969  1.00 93.71           N
ATOM   2761  CA  SER A 187      -1.345  10.351  14.969  1.00 93.71           C
ATOM   2762  C   SER A 187      -0.726  11.369  15.928  1.00 93.71           C
ATOM   2763  O   SER A 187      -0.882  12.575  15.744  1.00 93.71           O
ATOM   2764  HA  SER A 187      -1.149   9.335  15.311  1.00 93.71           H
ATOM   2765  CB  SER A 187      -0.776  10.533  13.561  1.00 93.71           C
ATOM   2766 1HB  SER A 187      -1.095  11.496  13.162  1.00 93.71           H
ATOM   2767 2HB  SER A 187       0.313  10.554  13.610  1.00 93.71           H
ATOM   2768  OG  SER A 187      -1.190   9.494  12.679  1.00 93.71           O
ATOM   2769  HG  SER A 187      -2.189   9.465  12.629  1.00 93.71           H
ATOM   2770  HN  SER A 187      -3.183  10.849  14.124  1.00 93.71           H
ATOM   2771  N   GLN A 188      -0.035  10.846  16.931  1.00 92.66           N
ATOM   2772  CA  GLN A 188       0.734  11.689  17.830  1.00 92.66           C
ATOM   2773  C   GLN A 188       1.957  10.932  18.351  1.00 92.66           C
ATOM   2774  O   GLN A 188       2.067   9.721  18.167  1.00 92.66           O
ATOM   2775  HA  GLN A 188       1.054  12.539  17.227  1.00 92.66           H
ATOM   2776  CB  GLN A 188      -0.133  12.192  18.986  1.00 92.66           C
ATOM   2777 1HB  GLN A 188       0.438  12.894  19.594  1.00 92.66           H
ATOM   2778 2HB  GLN A 188      -0.991  12.737  18.592  1.00 92.66           H
ATOM   2779  CG  GLN A 188      -0.615  11.030  19.856  1.00 92.66           C
ATOM   2780 1HG  GLN A 188      -1.163  10.315  19.242  1.00 92.66           H
ATOM   2781 2HG  GLN A 188       0.243  10.502  20.272  1.00 92.66           H
ATOM   2782  CD  GLN A 188      -1.512  11.529  20.990  1.00 92.66           C
ATOM   2783  OE1 GLN A 188      -1.983  12.655  20.994  1.00 92.66           O
ATOM   2784  NE2 GLN A 188      -1.721  10.632  21.950  1.00 92.66           N
ATOM   2785 1HE2 GLN A 188      -1.304   9.725  21.886  1.00 92.66           H
ATOM   2786 2HE2 GLN A 188      -2.294  10.865  22.735  1.00 92.66           H
ATOM   2787  HN  GLN A 188       0.004   9.867  17.132  1.00 92.66           H
ATOM   2788  N   ILE A 189       2.846  11.677  18.991  1.00 92.58           N
ATOM   2789  CA  ILE A 189       4.019  11.080  19.607  1.00 92.58           C
ATOM   2790  C   ILE A 189       3.678  10.655  21.037  1.00 92.58           C
ATOM   2791  O   ILE A 189       3.156  11.451  21.817  1.00 92.58           O
ATOM   2792  HA  ILE A 189       4.271  10.188  19.033  1.00 92.58           H
ATOM   2793  CB  ILE A 189       5.215  12.030  19.516  1.00 92.58           C
ATOM   2794  HB  ILE A 189       4.940  12.972  19.991  1.00 92.58           H
ATOM   2795  CG1 ILE A 189       5.557  12.343  18.058  1.00 92.58           C
ATOM   2796 1HG1 ILE A 189       5.946  11.448  17.572  1.00 92.58           H
ATOM   2797 2HG1 ILE A 189       4.652  12.629  17.522  1.00 92.58           H
ATOM   2798  CG2 ILE A 189       6.417  11.473  20.280  1.00 92.58           C
ATOM   2799 1HG2 ILE A 189       6.153  11.344  21.330  1.00 92.58           H
ATOM   2800 2HG2 ILE A 189       6.703  10.510  19.856  1.00 92.58           H
ATOM   2801 3HG2 ILE A 189       7.253  12.168  20.199  1.00 92.58           H
ATOM   2802  CD1 ILE A 189       6.588  13.469  17.966  1.00 92.58           C
ATOM   2803 1HD1 ILE A 189       6.186  14.369  18.432  1.00 92.58           H
ATOM   2804 2HD1 ILE A 189       7.500  13.170  18.483  1.00 92.58           H
ATOM   2805 3HD1 ILE A 189       6.813  13.672  16.919  1.00 92.58           H
ATOM   2806  HN  ILE A 189       2.775  12.670  19.092  1.00 92.58           H
ATOM   2807  N   LYS A 190       3.988   9.403  21.338  1.00 89.23           N
ATOM   2808  CA  LYS A 190       3.834   8.899  22.692  1.00 89.23           C
ATOM   2809  C   LYS A 190       5.216   8.650  23.299  1.00 89.23           C
ATOM   2810  O   LYS A 190       6.039   7.948  22.712  1.00 89.23           O
ATOM   2811  HA  LYS A 190       3.336   9.673  23.275  1.00 89.23           H
ATOM   2812  CB  LYS A 190       2.926   7.667  22.705  1.00 89.23           C
ATOM   2813 1HB  LYS A 190       2.044   7.855  22.093  1.00 89.23           H
ATOM   2814 2HB  LYS A 190       3.448   6.821  22.260  1.00 89.23           H
ATOM   2815  CG  LYS A 190       2.498   7.317  24.132  1.00 89.23           C
ATOM   2816 1HG  LYS A 190       3.370   7.026  24.716  1.00 89.23           H
ATOM   2817 2HG  LYS A 190       2.071   8.197  24.613  1.00 89.23           H
ATOM   2818  CD  LYS A 190       1.473   6.181  24.133  1.00 89.23           C
ATOM   2819 1HD  LYS A 190       0.533   6.533  23.710  1.00 89.23           H
ATOM   2820 2HD  LYS A 190       1.825   5.369  23.497  1.00 89.23           H
ATOM   2821  CE  LYS A 190       1.236   5.658  25.552  1.00 89.23           C
ATOM   2822 1HE  LYS A 190       2.191   5.510  26.056  1.00 89.23           H
ATOM   2823 2HE  LYS A 190       0.682   6.398  26.130  1.00 89.23           H
ATOM   2824  NZ  LYS A 190       0.485   4.384  25.516  1.00 89.23           N
ATOM   2825 1HZ  LYS A 190       0.440   3.991  26.450  1.00 89.23           H
ATOM   2826 2HZ  LYS A 190      -0.455   4.555  25.176  1.00 89.23           H
ATOM   2827 3HZ  LYS A 190       0.954   3.732  24.897  1.00 89.23           H
ATOM   2828  HN  LYS A 190       4.338   8.739  20.677  1.00 89.23           H
ATOM   2829  N   GLU A 191       5.429   9.238  24.467  1.00 87.24           N
ATOM   2830  CA  GLU A 191       6.651   8.996  25.215  1.00 87.24           C
ATOM   2831  C   GLU A 191       6.428   7.895  26.254  1.00 87.24           C
ATOM   2832  O   GLU A 191       5.532   7.998  27.090  1.00 87.24           O
ATOM   2833  HA  GLU A 191       7.382   8.666  24.477  1.00 87.24           H
ATOM   2834  CB  GLU A 191       7.152  10.281  25.877  1.00 87.24           C
ATOM   2835 1HB  GLU A 191       6.328  10.774  26.393  1.00 87.24           H
ATOM   2836 2HB  GLU A 191       7.995  10.054  26.530  1.00 87.24           H
ATOM   2837  CG  GLU A 191       7.672  11.270  24.831  1.00 87.24           C
ATOM   2838 1HG  GLU A 191       8.423  10.784  24.209  1.00 87.24           H
ATOM   2839 2HG  GLU A 191       6.857  11.569  24.173  1.00 87.24           H
ATOM   2840  CD  GLU A 191       8.276  12.507  25.499  1.00 87.24           C
ATOM   2841  OE1 GLU A 191       8.741  13.388  24.745  1.00 87.24           O
ATOM   2842  OE2 GLU A 191       8.259  12.542  26.748  1.00 87.24           O
ATOM   2843  HN  GLU A 191       4.785   9.868  24.902  1.00 87.24           H
ATOM   2844  N   GLU A 192       7.259   6.867  26.167  1.00 78.56           N
ATOM   2845  CA  GLU A 192       7.208   5.780  27.130  1.00 78.56           C
ATOM   2846  C   GLU A 192       8.620   5.410  27.588  1.00 78.56           C
ATOM   2847  O   GLU A 192       9.475   5.076  26.769  1.00 78.56           O
ATOM   2848  HA  GLU A 192       6.635   6.166  27.973  1.00 78.56           H
ATOM   2849  CB  GLU A 192       6.485   4.564  26.547  1.00 78.56           C
ATOM   2850 1HB  GLU A 192       5.448   4.823  26.331  1.00 78.56           H
ATOM   2851 2HB  GLU A 192       7.028   4.196  25.677  1.00 78.56           H
ATOM   2852  CG  GLU A 192       6.451   3.412  27.553  1.00 78.56           C
ATOM   2853 1HG  GLU A 192       7.392   2.864  27.516  1.00 78.56           H
ATOM   2854 2HG  GLU A 192       6.354   3.809  28.564  1.00 78.56           H
ATOM   2855  CD  GLU A 192       5.288   2.462  27.259  1.00 78.56           C
ATOM   2856  OE1 GLU A 192       4.680   1.987  28.243  1.00 78.56           O
ATOM   2857  OE2 GLU A 192       5.034   2.231  26.057  1.00 78.56           O
ATOM   2858  HN  GLU A 192       7.956   6.770  25.457  1.00 78.56           H
ATOM   2859  N   SER A 193       8.822   5.482  28.896  1.00 74.08           N
ATOM   2860  CA  SER A 193      10.046   4.976  29.494  1.00 74.08           C
ATOM   2861  C   SER A 193      11.261   5.624  28.826  1.00 74.08           C
ATOM   2862  O   SER A 193      12.308   4.994  28.690  1.00 74.08           O
ATOM   2863  HA  SER A 193       9.991   5.257  30.545  1.00 74.08           H
ATOM   2864  CB  SER A 193      10.127   3.452  29.378  1.00 74.08           C
ATOM   2865 1HB  SER A 193      10.237   3.174  28.330  1.00 74.08           H
ATOM   2866 2HB  SER A 193      11.016   3.096  29.897  1.00 74.08           H
ATOM   2867  OG  SER A 193       8.974   2.814  29.919  1.00 74.08           O
ATOM   2868  HG  SER A 193       8.997   1.835  29.715  1.00 74.08           H
ATOM   2869  HN  SER A 193       8.168   5.876  29.542  1.00 74.08           H
ATOM   2870  N   GLY A 194      11.080   6.875  28.428  1.00 76.15           N
ATOM   2871  CA  GLY A 194      12.167   7.637  27.840  1.00 76.15           C
ATOM   2872  C   GLY A 194      12.312   7.326  26.349  1.00 76.15           C
ATOM   2873  O   GLY A 194      13.255   7.780  25.704  1.00 76.15           O
ATOM   2874 1HA  GLY A 194      11.985   8.703  27.976  1.00 76.15           H
ATOM   2875 2HA  GLY A 194      13.100   7.406  28.355  1.00 76.15           H
ATOM   2876  HN  GLY A 194      10.212   7.365  28.502  1.00 76.15           H
ATOM   2877  N   ILE A 195      11.361   6.552  25.844  1.00 83.64           N
ATOM   2878  CA  ILE A 195      11.324   6.243  24.425  1.00 83.64           C
ATOM   2879  C   ILE A 195      10.151   6.982  23.777  1.00 83.64           C
ATOM   2880  O   ILE A 195       9.004   6.819  24.191  1.00 83.64           O
ATOM   2881  HA  ILE A 195      12.250   6.612  23.985  1.00 83.64           H
ATOM   2882  CB  ILE A 195      11.291   4.729  24.207  1.00 83.64           C
ATOM   2883  HB  ILE A 195      10.387   4.336  24.672  1.00 83.64           H
ATOM   2884  CG1 ILE A 195      12.481   4.051  24.890  1.00 83.64           C
ATOM   2885 1HG1 ILE A 195      13.411   4.407  24.446  1.00 83.64           H
ATOM   2886 2HG1 ILE A 195      12.505   4.327  25.944  1.00 83.64           H
ATOM   2887  CG2 ILE A 195      11.217   4.391  22.717  1.00 83.64           C
ATOM   2888 1HG2 ILE A 195      10.312   4.824  22.290  1.00 83.64           H
ATOM   2889 2HG2 ILE A 195      12.090   4.798  22.208  1.00 83.64           H
ATOM   2890 3HG2 ILE A 195      11.195   3.308  22.590  1.00 83.64           H
ATOM   2891  CD1 ILE A 195      12.396   2.529  24.757  1.00 83.64           C
ATOM   2892 1HD1 ILE A 195      11.476   2.175  25.223  1.00 83.64           H
ATOM   2893 2HD1 ILE A 195      12.396   2.256  23.702  1.00 83.64           H
ATOM   2894 3HD1 ILE A 195      13.253   2.073  25.251  1.00 83.64           H
ATOM   2895  HN  ILE A 195      10.629   6.141  26.386  1.00 83.64           H
ATOM   2896  N   ALA A 196      10.479   7.781  22.772  1.00 90.42           N
ATOM   2897  CA  ALA A 196       9.458   8.437  21.974  1.00 90.42           C
ATOM   2898  C   ALA A 196       9.013   7.499  20.850  1.00 90.42           C
ATOM   2899  O   ALA A 196       9.843   6.975  20.109  1.00 90.42           O
ATOM   2900  HA  ALA A 196       8.607   8.640  22.625  1.00 90.42           H
ATOM   2901  CB  ALA A 196      10.000   9.766  21.443  1.00 90.42           C
ATOM   2902 1HB  ALA A 196      10.274  10.407  22.281  1.00 90.42           H
ATOM   2903 2HB  ALA A 196      10.879   9.579  20.826  1.00 90.42           H
ATOM   2904 3HB  ALA A 196       9.234  10.259  20.845  1.00 90.42           H
ATOM   2905  HN  ALA A 196      11.421   7.980  22.501  1.00 90.42           H
ATOM   2906  N   ILE A 197       7.704   7.316  20.759  1.00 89.84           N
ATOM   2907  CA  ILE A 197       7.139   6.448  19.740  1.00 89.84           C
ATOM   2908  C   ILE A 197       6.081   7.219  18.948  1.00 89.84           C
ATOM   2909  O   ILE A 197       5.182   7.823  19.531  1.00 89.84           O
ATOM   2910  HA  ILE A 197       7.946   6.173  19.061  1.00 89.84           H
ATOM   2911  CB  ILE A 197       6.615   5.155  20.369  1.00 89.84           C
ATOM   2912  HB  ILE A 197       5.870   5.417  21.119  1.00 89.84           H
ATOM   2913  CG1 ILE A 197       7.736   4.402  21.089  1.00 89.84           C
ATOM   2914 1HG1 ILE A 197       8.478   4.067  20.364  1.00 89.84           H
ATOM   2915 2HG1 ILE A 197       8.246   5.075  21.778  1.00 89.84           H
ATOM   2916  CG2 ILE A 197       5.917   4.281  19.325  1.00 89.84           C
ATOM   2917 1HG2 ILE A 197       5.076   4.827  18.898  1.00 89.84           H
ATOM   2918 2HG2 ILE A 197       6.623   4.025  18.534  1.00 89.84           H
ATOM   2919 3HG2 ILE A 197       5.555   3.369  19.798  1.00 89.84           H
ATOM   2920  CD1 ILE A 197       7.184   3.199  21.856  1.00 89.84           C
ATOM   2921 1HD1 ILE A 197       6.461   3.541  22.596  1.00 89.84           H
ATOM   2922 2HD1 ILE A 197       6.697   2.517  21.160  1.00 89.84           H
ATOM   2923 3HD1 ILE A 197       8.002   2.682  22.358  1.00 89.84           H
ATOM   2924  HN  ILE A 197       7.035   7.749  21.364  1.00 89.84           H
ATOM   2925  N   CYS A 198       6.222   7.172  17.632  1.00 91.98           N
ATOM   2926  CA  CYS A 198       5.189   7.686  16.749  1.00 91.98           C
ATOM   2927  C   CYS A 198       4.087   6.631  16.634  1.00 91.98           C
ATOM   2928  O   CYS A 198       4.307   5.556  16.078  1.00 91.98           O
ATOM   2929  HA  CYS A 198       4.806   8.596  17.212  1.00 91.98           H
ATOM   2930  CB  CYS A 198       5.754   8.073  15.381  1.00 91.98           C
ATOM   2931 1HB  CYS A 198       6.396   8.948  15.478  1.00 91.98           H
ATOM   2932 2HB  CYS A 198       6.373   7.264  14.993  1.00 91.98           H
ATOM   2933  SG  CYS A 198       4.387   8.426  14.217  1.00 91.98           S
ATOM   2934  HN  CYS A 198       7.023   6.793  17.168  1.00 91.98           H
ATOM   2935  N   THR A 199       2.924   6.975  17.169  1.00 91.54           N
ATOM   2936  CA  THR A 199       1.813   6.040  17.208  1.00 91.54           C
ATOM   2937  C   THR A 199       0.491   6.771  16.964  1.00 91.54           C
ATOM   2938  O   THR A 199       0.442   8.000  17.000  1.00 91.54           O
ATOM   2939  HA  THR A 199       1.937   5.324  16.395  1.00 91.54           H
ATOM   2940  CB  THR A 199       1.862   5.303  18.548  1.00 91.54           C
ATOM   2941  HB  THR A 199       2.877   4.980  18.778  1.00 91.54           H
ATOM   2942  OG1 THR A 199       0.902   4.259  18.406  1.00 91.54           O
ATOM   2943  HG1 THR A 199       0.964   3.630  19.180  1.00 91.54           H
ATOM   2944  CG2 THR A 199       1.322   6.151  19.702  1.00 91.54           C
ATOM   2945 1HG2 THR A 199       0.284   6.417  19.503  1.00 91.54           H
ATOM   2946 2HG2 THR A 199       1.919   7.058  19.796  1.00 91.54           H
ATOM   2947 3HG2 THR A 199       1.380   5.581  20.629  1.00 91.54           H
ATOM   2948  HN  THR A 199       2.736   7.872  17.569  1.00 91.54           H
ATOM   2949  N   MET A 200      -0.548   5.985  16.723  1.00 92.40           N
ATOM   2950  CA  MET A 200      -1.906   6.494  16.806  1.00 92.40           C
ATOM   2951  C   MET A 200      -2.463   6.341  18.223  1.00 92.40           C
ATOM   2952  O   MET A 200      -2.301   5.294  18.848  1.00 92.40           O
ATOM   2953  HA  MET A 200      -1.841   7.550  16.546  1.00 92.40           H
ATOM   2954  CB  MET A 200      -2.798   5.733  15.823  1.00 92.40           C
ATOM   2955 1HB  MET A 200      -2.696   4.660  15.989  1.00 92.40           H
ATOM   2956 2HB  MET A 200      -3.843   5.985  16.003  1.00 92.40           H
ATOM   2957  CG  MET A 200      -2.429   6.068  14.376  1.00 92.40           C
ATOM   2958 1HG  MET A 200      -2.364   7.148  14.250  1.00 92.40           H
ATOM   2959 2HG  MET A 200      -1.446   5.660  14.139  1.00 92.40           H
ATOM   2960  SD  MET A 200      -3.652   5.396  13.263  1.00 92.40           S
ATOM   2961  CE  MET A 200      -3.444   3.653  13.589  1.00 92.40           C
ATOM   2962 1HE  MET A 200      -2.421   3.359  13.353  1.00 92.40           H
ATOM   2963 2HE  MET A 200      -3.646   3.454  14.642  1.00 92.40           H
ATOM   2964 3HE  MET A 200      -4.137   3.083  12.972  1.00 92.40           H
ATOM   2965  HN  MET A 200      -0.472   5.019  16.475  1.00 92.40           H
ATOM   2966  N   VAL A 201      -3.107   7.401  18.689  1.00 93.09           N
ATOM   2967  CA  VAL A 201      -3.771   7.365  19.981  1.00 93.09           C
ATOM   2968  C   VAL A 201      -5.246   7.729  19.802  1.00 93.09           C
ATOM   2969  O   VAL A 201      -5.568   8.792  19.273  1.00 93.09           O
ATOM   2970  HA  VAL A 201      -3.705   6.344  20.357  1.00 93.09           H
ATOM   2971  CB  VAL A 201      -3.045   8.282  20.968  1.00 93.09           C
ATOM   2972  HB  VAL A 201      -3.104   9.301  20.584  1.00 93.09           H
ATOM   2973  CG1 VAL A 201      -3.722   8.256  22.340  1.00 93.09           C
ATOM   2974 1HG1 VAL A 201      -4.754   8.595  22.242  1.00 93.09           H
ATOM   2975 2HG1 VAL A 201      -3.709   7.240  22.732  1.00 93.09           H
ATOM   2976 3HG1 VAL A 201      -3.186   8.916  23.022  1.00 93.09           H
ATOM   2977  CG2 VAL A 201      -1.566   7.906  21.079  1.00 93.09           C
ATOM   2978 1HG2 VAL A 201      -1.478   6.877  21.428  1.00 93.09           H
ATOM   2979 2HG2 VAL A 201      -1.093   8.000  20.102  1.00 93.09           H
ATOM   2980 3HG2 VAL A 201      -1.074   8.573  21.787  1.00 93.09           H
ATOM   2981  HN  VAL A 201      -3.180   8.271  18.200  1.00 93.09           H
ATOM   2982  N   TYR A 202      -6.105   6.826  20.252  1.00 91.76           N
ATOM   2983  CA  TYR A 202      -7.538   7.019  20.110  1.00 91.76           C
ATOM   2984  C   TYR A 202      -8.131   7.661  21.365  1.00 91.76           C
ATOM   2985  O   TYR A 202      -7.757   7.310  22.483  1.00 91.76           O
ATOM   2986  HA  TYR A 202      -7.706   7.679  19.259  1.00 91.76           H
ATOM   2987  CB  TYR A 202      -8.136   5.621  19.935  1.00 91.76           C
ATOM   2988 1HB  TYR A 202      -7.854   5.007  20.790  1.00 91.76           H
ATOM   2989 2HB  TYR A 202      -9.223   5.699  19.943  1.00 91.76           H
ATOM   2990  CG  TYR A 202      -7.700   4.914  18.651  1.00 91.76           C
ATOM   2991  CD1 TYR A 202      -8.356   5.171  17.464  1.00 91.76           C
ATOM   2992  HD1 TYR A 202      -9.185   5.879  17.442  1.00 91.76           H
ATOM   2993  CD2 TYR A 202      -6.650   4.018  18.679  1.00 91.76           C
ATOM   2994  HD2 TYR A 202      -6.132   3.815  19.616  1.00 91.76           H
ATOM   2995  CE1 TYR A 202      -7.945   4.505  16.255  1.00 91.76           C
ATOM   2996  HE1 TYR A 202      -8.454   4.699  15.311  1.00 91.76           H
ATOM   2997  CE2 TYR A 202      -6.240   3.352  17.470  1.00 91.76           C
ATOM   2998  HE2 TYR A 202      -5.412   2.642  17.478  1.00 91.76           H
ATOM   2999  CZ  TYR A 202      -6.907   3.628  16.318  1.00 91.76           C
ATOM   3000  OH  TYR A 202      -6.519   2.999  15.176  1.00 91.76           O
ATOM   3001  HH  TYR A 202      -6.894   3.474  14.380  1.00 91.76           H
ATOM   3002  HN  TYR A 202      -5.836   5.976  20.705  1.00 91.76           H
ATOM   3003  N   PRO A 203      -9.063   8.611  21.205  1.00 84.02           N
ATOM   3004  CA  PRO A 203      -9.590   9.352  22.354  1.00 84.02           C
ATOM   3005  C   PRO A 203     -10.437   8.478  23.265  1.00 84.02           C
ATOM   3006  O   PRO A 203     -11.042   7.508  22.813  1.00 84.02           O
ATOM   3007  HA  PRO A 203      -8.772   9.707  22.980  1.00 84.02           H
ATOM   3008  CB  PRO A 203     -10.414  10.472  21.715  1.00 84.02           C
ATOM   3009 1HB  PRO A 203     -11.273  10.739  22.330  1.00 84.02           H
ATOM   3010 2HB  PRO A 203      -9.824  11.379  21.583  1.00 84.02           H
ATOM   3011  CG  PRO A 203     -10.839   9.893  20.396  1.00 84.02           C
ATOM   3012 1HG  PRO A 203     -11.743   9.294  20.501  1.00 84.02           H
ATOM   3013 2HG  PRO A 203     -11.060  10.679  19.673  1.00 84.02           H
ATOM   3014  CD  PRO A 203      -9.682   9.051  19.942  1.00 84.02           C
ATOM   3015 1HD  PRO A 203     -10.014   8.204  19.340  1.00 84.02           H
ATOM   3016 2HD  PRO A 203      -8.985   9.623  19.331  1.00 84.02           H
ATOM   3017  N   SER A 204     -10.456   8.850  24.537  1.00 72.87           N
ATOM   3018  CA  SER A 204     -10.855   7.922  25.581  1.00 72.87           C
ATOM   3019  C   SER A 204     -12.219   7.314  25.248  1.00 72.87           C
ATOM   3020  O   SER A 204     -12.436   6.120  25.449  1.00 72.87           O
ATOM   3021  HA  SER A 204     -10.085   7.151  25.592  1.00 72.87           H
ATOM   3022  CB  SER A 204     -10.901   8.614  26.945  1.00 72.87           C
ATOM   3023 1HB  SER A 204     -11.370   7.951  27.672  1.00 72.87           H
ATOM   3024 2HB  SER A 204      -9.885   8.800  27.292  1.00 72.87           H
ATOM   3025  OG  SER A 204     -11.618   9.845  26.895  1.00 72.87           O
ATOM   3026  HG  SER A 204     -12.599   9.674  26.985  1.00 72.87           H
ATOM   3027  HN  SER A 204     -10.206   9.764  24.856  1.00 72.87           H
ATOM   3028  N   ASP A 205     -13.102   8.163  24.744  1.00 73.42           N
ATOM   3029  CA  ASP A 205     -14.489   7.774  24.553  1.00 73.42           C
ATOM   3030  C   ASP A 205     -14.582   6.789  23.386  1.00 73.42           C
ATOM   3031  O   ASP A 205     -14.265   7.136  22.249  1.00 73.42           O
ATOM   3032  HA  ASP A 205     -14.795   7.329  25.500  1.00 73.42           H
ATOM   3033  CB  ASP A 205     -15.360   8.987  24.218  1.00 73.42           C
ATOM   3034 1HB  ASP A 205     -14.933   9.523  23.370  1.00 73.42           H
ATOM   3035 2HB  ASP A 205     -16.353   8.654  23.917  1.00 73.42           H
ATOM   3036  CG  ASP A 205     -15.474   9.928  25.419  1.00 73.42           C
ATOM   3037  OD1 ASP A 205     -15.290   9.430  26.550  1.00 73.42           O
ATOM   3038  OD2 ASP A 205     -15.743  11.125  25.178  1.00 73.42           O
ATOM   3039  HN  ASP A 205     -12.884   9.099  24.469  1.00 73.42           H
ATOM   3040  N   GLU A 206     -15.019   5.580  23.708  1.00 83.79           N
ATOM   3041  CA  GLU A 206     -15.212   4.559  22.692  1.00 83.79           C
ATOM   3042  C   GLU A 206     -13.927   4.366  21.883  1.00 83.79           C
ATOM   3043  O   GLU A 206     -13.975   3.957  20.724  1.00 83.79           O
ATOM   3044  HA  GLU A 206     -15.445   3.646  23.239  1.00 83.79           H
ATOM   3045  CB  GLU A 206     -16.388   4.910  21.778  1.00 83.79           C
ATOM   3046 1HB  GLU A 206     -16.173   5.835  21.242  1.00 83.79           H
ATOM   3047 2HB  GLU A 206     -16.604   4.070  21.119  1.00 83.79           H
ATOM   3048  CG  GLU A 206     -17.659   5.157  22.592  1.00 83.79           C
ATOM   3049 1HG  GLU A 206     -17.606   4.608  23.532  1.00 83.79           H
ATOM   3050 2HG  GLU A 206     -17.734   6.215  22.845  1.00 83.79           H
ATOM   3051  CD  GLU A 206     -18.903   4.725  21.812  1.00 83.79           C
ATOM   3052  OE1 GLU A 206     -19.829   4.201  22.466  1.00 83.79           O
ATOM   3053  OE2 GLU A 206     -18.898   4.930  20.579  1.00 83.79           O
ATOM   3054  HN  GLU A 206     -15.238   5.295  24.641  1.00 83.79           H
ATOM   3055  N   SER A 207     -12.810   4.671  22.525  1.00 89.30           N
ATOM   3056  CA  SER A 207     -11.512   4.487  21.898  1.00 89.30           C
ATOM   3057  C   SER A 207     -11.455   3.125  21.204  1.00 89.30           C
ATOM   3058  O   SER A 207     -10.992   3.022  20.069  1.00 89.30           O
ATOM   3059  HA  SER A 207     -11.427   5.292  21.168  1.00 89.30           H
ATOM   3060  CB  SER A 207     -10.382   4.608  22.923  1.00 89.30           C
ATOM   3061 1HB  SER A 207      -9.462   4.209  22.497  1.00 89.30           H
ATOM   3062 2HB  SER A 207     -10.202   5.661  23.141  1.00 89.30           H
ATOM   3063  OG  SER A 207     -10.683   3.918  24.133  1.00 89.30           O
ATOM   3064  HG  SER A 207     -10.044   4.192  24.851  1.00 89.30           H
ATOM   3065  HN  SER A 207     -12.781   5.036  23.456  1.00 89.30           H
ATOM   3066  N   THR A 208     -11.932   2.113  21.914  1.00 90.40           N
ATOM   3067  CA  THR A 208     -11.825   0.746  21.435  1.00 90.40           C
ATOM   3068  C   THR A 208     -12.639   0.566  20.152  1.00 90.40           C
ATOM   3069  O   THR A 208     -12.185  -0.081  19.210  1.00 90.40           O
ATOM   3070  HA  THR A 208     -10.783   0.550  21.182  1.00 90.40           H
ATOM   3071  CB  THR A 208     -12.260  -0.187  22.566  1.00 90.40           C
ATOM   3072  HB  THR A 208     -12.201  -1.230  22.255  1.00 90.40           H
ATOM   3073  OG1 THR A 208     -13.561   0.277  22.918  1.00 90.40           O
ATOM   3074  HG1 THR A 208     -14.043  -0.424  23.445  1.00 90.40           H
ATOM   3075  CG2 THR A 208     -11.436   0.013  23.840  1.00 90.40           C
ATOM   3076 1HG2 THR A 208     -11.550   1.040  24.189  1.00 90.40           H
ATOM   3077 2HG2 THR A 208     -10.386  -0.184  23.628  1.00 90.40           H
ATOM   3078 3HG2 THR A 208     -11.786  -0.673  24.611  1.00 90.40           H
ATOM   3079  HN  THR A 208     -12.383   2.217  22.800  1.00 90.40           H
ATOM   3080  N   LYS A 209     -13.829   1.150  20.157  1.00 91.47           N
ATOM   3081  CA  LYS A 209     -14.713   1.057  19.007  1.00 91.47           C
ATOM   3082  C   LYS A 209     -14.035   1.697  17.794  1.00 91.47           C
ATOM   3083  O   LYS A 209     -14.082   1.152  16.693  1.00 91.47           O
ATOM   3084  HA  LYS A 209     -14.866  -0.002  18.798  1.00 91.47           H
ATOM   3085  CB  LYS A 209     -16.082   1.657  19.334  1.00 91.47           C
ATOM   3086 1HB  LYS A 209     -15.957   2.666  19.727  1.00 91.47           H
ATOM   3087 2HB  LYS A 209     -16.673   1.741  18.423  1.00 91.47           H
ATOM   3088  CG  LYS A 209     -16.828   0.795  20.355  1.00 91.47           C
ATOM   3089 1HG  LYS A 209     -16.889  -0.232  19.994  1.00 91.47           H
ATOM   3090 2HG  LYS A 209     -16.273   0.771  21.292  1.00 91.47           H
ATOM   3091  CD  LYS A 209     -18.237   1.337  20.604  1.00 91.47           C
ATOM   3092 1HD  LYS A 209     -18.182   2.391  20.877  1.00 91.47           H
ATOM   3093 2HD  LYS A 209     -18.822   1.276  19.686  1.00 91.47           H
ATOM   3094  CE  LYS A 209     -18.938   0.553  21.715  1.00 91.47           C
ATOM   3095 1HE  LYS A 209     -19.100  -0.476  21.395  1.00 91.47           H
ATOM   3096 2HE  LYS A 209     -18.301   0.516  22.599  1.00 91.47           H
ATOM   3097  NZ  LYS A 209     -20.233   1.182  22.056  1.00 91.47           N
ATOM   3098 1HZ  LYS A 209     -20.750   0.574  22.681  1.00 91.47           H
ATOM   3099 2HZ  LYS A 209     -20.067   2.073  22.511  1.00 91.47           H
ATOM   3100 3HZ  LYS A 209     -20.770   1.330  21.209  1.00 91.47           H
ATOM   3101  HN  LYS A 209     -14.189   1.678  20.925  1.00 91.47           H
ATOM   3102  N   LEU A 210     -13.420   2.845  18.038  1.00 92.27           N
ATOM   3103  CA  LEU A 210     -12.819   3.615  16.962  1.00 92.27           C
ATOM   3104  C   LEU A 210     -11.687   2.803  16.330  1.00 92.27           C
ATOM   3105  O   LEU A 210     -11.600   2.699  15.108  1.00 92.27           O
ATOM   3106  HA  LEU A 210     -13.589   3.779  16.208  1.00 92.27           H
ATOM   3107  CB  LEU A 210     -12.381   4.991  17.468  1.00 92.27           C
ATOM   3108 1HB  LEU A 210     -13.227   5.457  17.973  1.00 92.27           H
ATOM   3109 2HB  LEU A 210     -11.602   4.850  18.217  1.00 92.27           H
ATOM   3110  CG  LEU A 210     -11.859   5.961  16.406  1.00 92.27           C
ATOM   3111  HG  LEU A 210     -11.032   5.482  15.883  1.00 92.27           H
ATOM   3112  CD1 LEU A 210     -12.938   6.265  15.364  1.00 92.27           C
ATOM   3113 1HD1 LEU A 210     -13.241   5.340  14.874  1.00 92.27           H
ATOM   3114 2HD1 LEU A 210     -13.801   6.716  15.855  1.00 92.27           H
ATOM   3115 3HD1 LEU A 210     -12.541   6.957  14.622  1.00 92.27           H
ATOM   3116  CD2 LEU A 210     -11.309   7.235  17.051  1.00 92.27           C
ATOM   3117 1HD2 LEU A 210     -12.101   7.728  17.615  1.00 92.27           H
ATOM   3118 2HD2 LEU A 210     -10.490   6.978  17.722  1.00 92.27           H
ATOM   3119 3HD2 LEU A 210     -10.945   7.907  16.273  1.00 92.27           H
ATOM   3120  HN  LEU A 210     -13.329   3.248  18.948  1.00 92.27           H
ATOM   3121  N   LYS A 211     -10.846   2.249  17.192  1.00 93.25           N
ATOM   3122  CA  LYS A 211      -9.731   1.438  16.734  1.00 93.25           C
ATOM   3123  C   LYS A 211     -10.261   0.293  15.869  1.00 93.25           C
ATOM   3124  O   LYS A 211      -9.773   0.069  14.762  1.00 93.25           O
ATOM   3125  HA  LYS A 211      -9.098   2.074  16.115  1.00 93.25           H
ATOM   3126  CB  LYS A 211      -8.884   0.973  17.920  1.00 93.25           C
ATOM   3127 1HB  LYS A 211      -8.486   1.838  18.449  1.00 93.25           H
ATOM   3128 2HB  LYS A 211      -9.510   0.428  18.626  1.00 93.25           H
ATOM   3129  CG  LYS A 211      -7.733   0.079  17.454  1.00 93.25           C
ATOM   3130 1HG  LYS A 211      -8.131  -0.859  17.065  1.00 93.25           H
ATOM   3131 2HG  LYS A 211      -7.200   0.563  16.636  1.00 93.25           H
ATOM   3132  CD  LYS A 211      -6.764  -0.210  18.602  1.00 93.25           C
ATOM   3133 1HD  LYS A 211      -6.410   0.729  19.028  1.00 93.25           H
ATOM   3134 2HD  LYS A 211      -7.285  -0.744  19.397  1.00 93.25           H
ATOM   3135  CE  LYS A 211      -5.573  -1.039  18.119  1.00 93.25           C
ATOM   3136 1HE  LYS A 211      -5.908  -2.035  17.830  1.00 93.25           H
ATOM   3137 2HE  LYS A 211      -5.138  -0.579  17.232  1.00 93.25           H
ATOM   3138  NZ  LYS A 211      -4.549  -1.144  19.182  1.00 93.25           N
ATOM   3139 1HZ  LYS A 211      -3.680  -1.482  18.783  1.00 93.25           H
ATOM   3140 2HZ  LYS A 211      -4.398  -0.231  19.598  1.00 93.25           H
ATOM   3141 3HZ  LYS A 211      -4.867  -1.791  19.895  1.00 93.25           H
ATOM   3142  HN  LYS A 211     -10.918   2.347  18.184  1.00 93.25           H
ATOM   3143  N   SER A 212     -11.252  -0.403  16.407  1.00 92.96           N
ATOM   3144  CA  SER A 212     -11.799  -1.569  15.734  1.00 92.96           C
ATOM   3145  C   SER A 212     -12.346  -1.172  14.361  1.00 92.96           C
ATOM   3146  O   SER A 212     -12.141  -1.883  13.378  1.00 92.96           O
ATOM   3147  HA  SER A 212     -10.962  -2.260  15.627  1.00 92.96           H
ATOM   3148  CB  SER A 212     -12.897  -2.225  16.574  1.00 92.96           C
ATOM   3149 1HB  SER A 212     -12.490  -2.509  17.544  1.00 92.96           H
ATOM   3150 2HB  SER A 212     -13.691  -1.502  16.761  1.00 92.96           H
ATOM   3151  OG  SER A 212     -13.443  -3.375  15.934  1.00 92.96           O
ATOM   3152  HG  SER A 212     -12.722  -4.046  15.763  1.00 92.96           H
ATOM   3153  HN  SER A 212     -11.678  -0.182  17.284  1.00 92.96           H
ATOM   3154  N   ALA A 213     -13.032  -0.039  14.338  1.00 92.42           N
ATOM   3155  CA  ALA A 213     -13.639   0.444  13.109  1.00 92.42           C
ATOM   3156  C   ALA A 213     -12.541   0.753  12.091  1.00 92.42           C
ATOM   3157  O   ALA A 213     -12.633   0.353  10.931  1.00 92.42           O
ATOM   3158  HA  ALA A 213     -14.273  -0.352  12.717  1.00 92.42           H
ATOM   3159  CB  ALA A 213     -14.511   1.663  13.415  1.00 92.42           C
ATOM   3160 1HB  ALA A 213     -15.293   1.382  14.121  1.00 92.42           H
ATOM   3161 2HB  ALA A 213     -13.895   2.450  13.850  1.00 92.42           H
ATOM   3162 3HB  ALA A 213     -14.966   2.024  12.493  1.00 92.42           H
ATOM   3163  HN  ALA A 213     -13.175   0.544  15.138  1.00 92.42           H
ATOM   3164  N   VAL A 214     -11.525   1.463  12.560  1.00 91.95           N
ATOM   3165  CA  VAL A 214     -10.443   1.888  11.689  1.00 91.95           C
ATOM   3166  C   VAL A 214      -9.734   0.655  11.125  1.00 91.95           C
ATOM   3167  O   VAL A 214      -9.391   0.617   9.945  1.00 91.95           O
ATOM   3168  HA  VAL A 214     -10.884   2.446  10.864  1.00 91.95           H
ATOM   3169  CB  VAL A 214      -9.500   2.826  12.445  1.00 91.95           C
ATOM   3170  HB  VAL A 214      -9.218   2.338  13.378  1.00 91.95           H
ATOM   3171  CG1 VAL A 214      -8.222   3.082  11.644  1.00 91.95           C
ATOM   3172 1HG1 VAL A 214      -7.708   2.136  11.468  1.00 91.95           H
ATOM   3173 2HG1 VAL A 214      -8.477   3.539  10.688  1.00 91.95           H
ATOM   3174 3HG1 VAL A 214      -7.569   3.751  12.204  1.00 91.95           H
ATOM   3175  CG2 VAL A 214     -10.199   4.141  12.796  1.00 91.95           C
ATOM   3176 1HG2 VAL A 214     -10.524   4.635  11.880  1.00 91.95           H
ATOM   3177 2HG2 VAL A 214     -11.066   3.935  13.424  1.00 91.95           H
ATOM   3178 3HG2 VAL A 214      -9.507   4.789  13.332  1.00 91.95           H
ATOM   3179  HN  VAL A 214     -11.436   1.747  13.515  1.00 91.95           H
ATOM   3180  N   LEU A 215      -9.535  -0.324  11.996  1.00 92.55           N
ATOM   3181  CA  LEU A 215      -8.847  -1.543  11.608  1.00 92.55           C
ATOM   3182  C   LEU A 215      -9.685  -2.287  10.566  1.00 92.55           C
ATOM   3183  O   LEU A 215      -9.158  -2.749   9.555  1.00 92.55           O
ATOM   3184  HA  LEU A 215      -7.902  -1.253  11.147  1.00 92.55           H
ATOM   3185  CB  LEU A 215      -8.509  -2.384  12.841  1.00 92.55           C
ATOM   3186 1HB  LEU A 215      -9.365  -2.363  13.515  1.00 92.55           H
ATOM   3187 2HB  LEU A 215      -8.378  -3.419  12.525  1.00 92.55           H
ATOM   3188  CG  LEU A 215      -7.267  -1.957  13.624  1.00 92.55           C
ATOM   3189  HG  LEU A 215      -7.325  -0.882  13.797  1.00 92.55           H
ATOM   3190  CD1 LEU A 215      -7.224  -2.634  14.995  1.00 92.55           C
ATOM   3191 1HD1 LEU A 215      -8.109  -2.356  15.566  1.00 92.55           H
ATOM   3192 2HD1 LEU A 215      -7.200  -3.716  14.866  1.00 92.55           H
ATOM   3193 3HD1 LEU A 215      -6.330  -2.314  15.531  1.00 92.55           H
ATOM   3194  CD2 LEU A 215      -5.993  -2.216  12.816  1.00 92.55           C
ATOM   3195 1HD2 LEU A 215      -5.916  -3.280  12.591  1.00 92.55           H
ATOM   3196 2HD2 LEU A 215      -6.032  -1.650  11.886  1.00 92.55           H
ATOM   3197 3HD2 LEU A 215      -5.125  -1.904  13.397  1.00 92.55           H
ATOM   3198  HN  LEU A 215      -9.835  -0.293  12.950  1.00 92.55           H
ATOM   3199  N   THR A 216     -10.976  -2.380  10.849  1.00 93.11           N
ATOM   3200  CA  THR A 216     -11.885  -3.097   9.971  1.00 93.11           C
ATOM   3201  C   THR A 216     -11.856  -2.493   8.566  1.00 93.11           C
ATOM   3202  O   THR A 216     -11.761  -3.218   7.576  1.00 93.11           O
ATOM   3203  HA  THR A 216     -11.538  -4.127   9.884  1.00 93.11           H
ATOM   3204  CB  THR A 216     -13.274  -3.079  10.612  1.00 93.11           C
ATOM   3205  HB  THR A 216     -13.655  -2.061  10.686  1.00 93.11           H
ATOM   3206  OG1 THR A 216     -13.094  -3.761  11.850  1.00 93.11           O
ATOM   3207  HG1 THR A 216     -13.056  -3.101  12.601  1.00 93.11           H
ATOM   3208  CG2 THR A 216     -14.281  -3.946   9.853  1.00 93.11           C
ATOM   3209 1HG2 THR A 216     -13.931  -4.979   9.837  1.00 93.11           H
ATOM   3210 2HG2 THR A 216     -14.378  -3.580   8.831  1.00 93.11           H
ATOM   3211 3HG2 THR A 216     -15.249  -3.898  10.349  1.00 93.11           H
ATOM   3212  HN  THR A 216     -11.402  -1.976  11.659  1.00 93.11           H
ATOM   3213  N   LEU A 217     -11.940  -1.172   8.522  1.00 90.02           N
ATOM   3214  CA  LEU A 217     -11.920  -0.462   7.254  1.00 90.02           C
ATOM   3215  C   LEU A 217     -10.632  -0.804   6.504  1.00 90.02           C
ATOM   3216  O   LEU A 217     -10.650  -1.004   5.290  1.00 90.02           O
ATOM   3217  HA  LEU A 217     -12.767  -0.818   6.667  1.00 90.02           H
ATOM   3218  CB  LEU A 217     -12.123   1.038   7.477  1.00 90.02           C
ATOM   3219 1HB  LEU A 217     -13.052   1.182   8.028  1.00 90.02           H
ATOM   3220 2HB  LEU A 217     -11.316   1.403   8.113  1.00 90.02           H
ATOM   3221  CG  LEU A 217     -12.171   1.903   6.216  1.00 90.02           C
ATOM   3222  HG  LEU A 217     -11.296   1.671   5.609  1.00 90.02           H
ATOM   3223  CD1 LEU A 217     -13.405   1.575   5.373  1.00 90.02           C
ATOM   3224 1HD1 LEU A 217     -13.374   0.527   5.077  1.00 90.02           H
ATOM   3225 2HD1 LEU A 217     -14.305   1.761   5.959  1.00 90.02           H
ATOM   3226 3HD1 LEU A 217     -13.415   2.204   4.483  1.00 90.02           H
ATOM   3227  CD2 LEU A 217     -12.096   3.390   6.568  1.00 90.02           C
ATOM   3228 1HD2 LEU A 217     -12.938   3.656   7.206  1.00 90.02           H
ATOM   3229 2HD2 LEU A 217     -11.163   3.592   7.094  1.00 90.02           H
ATOM   3230 3HD2 LEU A 217     -12.132   3.982   5.653  1.00 90.02           H
ATOM   3231  HN  LEU A 217     -12.021  -0.589   9.331  1.00 90.02           H
ATOM   3232  N   LYS A 218      -9.543  -0.860   7.257  1.00 89.00           N
ATOM   3233  CA  LYS A 218      -8.238  -1.111   6.669  1.00 89.00           C
ATOM   3234  C   LYS A 218      -8.236  -2.495   6.016  1.00 89.00           C
ATOM   3235  O   LYS A 218      -7.697  -2.668   4.923  1.00 89.00           O
ATOM   3236  HA  LYS A 218      -8.080  -0.362   5.893  1.00 89.00           H
ATOM   3237  CB  LYS A 218      -7.135  -0.922   7.712  1.00 89.00           C
ATOM   3238 1HB  LYS A 218      -7.267   0.035   8.217  1.00 89.00           H
ATOM   3239 2HB  LYS A 218      -7.213  -1.697   8.474  1.00 89.00           H
ATOM   3240  CG  LYS A 218      -5.751  -0.974   7.062  1.00 89.00           C
ATOM   3241 1HG  LYS A 218      -5.671  -1.866   6.441  1.00 89.00           H
ATOM   3242 2HG  LYS A 218      -5.621  -0.115   6.404  1.00 89.00           H
ATOM   3243  CD  LYS A 218      -4.647  -0.984   8.122  1.00 89.00           C
ATOM   3244 1HD  LYS A 218      -4.615  -0.019   8.627  1.00 89.00           H
ATOM   3245 2HD  LYS A 218      -4.873  -1.733   8.880  1.00 89.00           H
ATOM   3246  CE  LYS A 218      -3.285  -1.282   7.492  1.00 89.00           C
ATOM   3247 1HE  LYS A 218      -3.370  -2.130   6.813  1.00 89.00           H
ATOM   3248 2HE  LYS A 218      -2.958  -0.429   6.898  1.00 89.00           H
ATOM   3249  NZ  LYS A 218      -2.283  -1.577   8.541  1.00 89.00           N
ATOM   3250 1HZ  LYS A 218      -1.791  -2.432   8.307  1.00 89.00           H
ATOM   3251 2HZ  LYS A 218      -1.621  -0.811   8.600  1.00 89.00           H
ATOM   3252 3HZ  LYS A 218      -2.751  -1.688   9.433  1.00 89.00           H
ATOM   3253  HN  LYS A 218      -9.543  -0.738   8.250  1.00 89.00           H
ATOM   3254  N   VAL A 219      -8.843  -3.444   6.712  1.00 89.71           N
ATOM   3255  CA  VAL A 219      -8.849  -4.822   6.252  1.00 89.71           C
ATOM   3256  C   VAL A 219      -9.730  -4.936   5.006  1.00 89.71           C
ATOM   3257  O   VAL A 219      -9.345  -5.568   4.024  1.00 89.71           O
ATOM   3258  HA  VAL A 219      -7.826  -5.083   5.982  1.00 89.71           H
ATOM   3259  CB  VAL A 219      -9.292  -5.750   7.385  1.00 89.71           C
ATOM   3260  HB  VAL A 219     -10.229  -5.365   7.787  1.00 89.71           H
ATOM   3261  CG1 VAL A 219      -9.551  -7.165   6.864  1.00 89.71           C
ATOM   3262 1HG1 VAL A 219     -10.336  -7.137   6.109  1.00 89.71           H
ATOM   3263 2HG1 VAL A 219      -8.637  -7.564   6.424  1.00 89.71           H
ATOM   3264 3HG1 VAL A 219      -9.865  -7.804   7.690  1.00 89.71           H
ATOM   3265  CG2 VAL A 219      -8.264  -5.762   8.518  1.00 89.71           C
ATOM   3266 1HG2 VAL A 219      -7.305  -6.112   8.135  1.00 89.71           H
ATOM   3267 2HG2 VAL A 219      -8.151  -4.754   8.916  1.00 89.71           H
ATOM   3268 3HG2 VAL A 219      -8.604  -6.430   9.310  1.00 89.71           H
ATOM   3269  HN  VAL A 219      -9.324  -3.284   7.574  1.00 89.71           H
ATOM   3270  N   ILE A 220     -10.898  -4.314   5.088  1.00 89.22           N
ATOM   3271  CA  ILE A 220     -11.880  -4.423   4.023  1.00 89.22           C
ATOM   3272  C   ILE A 220     -11.296  -3.837   2.735  1.00 89.22           C
ATOM   3273  O   ILE A 220     -11.262  -4.508   1.704  1.00 89.22           O
ATOM   3274  HA  ILE A 220     -12.072  -5.484   3.863  1.00 89.22           H
ATOM   3275  CB  ILE A 220     -13.203  -3.781   4.446  1.00 89.22           C
ATOM   3276  HB  ILE A 220     -12.985  -2.806   4.882  1.00 89.22           H
ATOM   3277  CG1 ILE A 220     -13.896  -4.615   5.525  1.00 89.22           C
ATOM   3278 1HG1 ILE A 220     -14.194  -5.578   5.110  1.00 89.22           H
ATOM   3279 2HG1 ILE A 220     -13.197  -4.820   6.336  1.00 89.22           H
ATOM   3280  CG2 ILE A 220     -14.108  -3.543   3.236  1.00 89.22           C
ATOM   3281 1HG2 ILE A 220     -13.607  -2.878   2.532  1.00 89.22           H
ATOM   3282 2HG2 ILE A 220     -14.321  -4.494   2.748  1.00 89.22           H
ATOM   3283 3HG2 ILE A 220     -15.041  -3.086   3.565  1.00 89.22           H
ATOM   3284  CD1 ILE A 220     -15.125  -3.888   6.074  1.00 89.22           C
ATOM   3285 1HD1 ILE A 220     -14.820  -2.937   6.510  1.00 89.22           H
ATOM   3286 2HD1 ILE A 220     -15.832  -3.707   5.265  1.00 89.22           H
ATOM   3287 3HD1 ILE A 220     -15.599  -4.503   6.840  1.00 89.22           H
ATOM   3288  HN  ILE A 220     -11.175  -3.744   5.862  1.00 89.22           H
ATOM   3289  N   LEU A 221     -10.852  -2.593   2.836  1.00 84.88           N
ATOM   3290  CA  LEU A 221     -10.418  -1.856   1.662  1.00 84.88           C
ATOM   3291  C   LEU A 221      -9.032  -2.349   1.240  1.00 84.88           C
ATOM   3292  O   LEU A 221      -8.663  -2.245   0.071  1.00 84.88           O
ATOM   3293  HA  LEU A 221     -11.122  -2.075   0.860  1.00 84.88           H
ATOM   3294  CB  LEU A 221     -10.481  -0.349   1.922  1.00 84.88           C
ATOM   3295 1HB  LEU A 221      -9.895  -0.129   2.814  1.00 84.88           H
ATOM   3296 2HB  LEU A 221      -9.999   0.164   1.090  1.00 84.88           H
ATOM   3297  CG  LEU A 221     -11.881   0.241   2.107  1.00 84.88           C
ATOM   3298  HG  LEU A 221     -12.329  -0.213   2.990  1.00 84.88           H
ATOM   3299  CD1 LEU A 221     -11.811   1.748   2.360  1.00 84.88           C
ATOM   3300 1HD1 LEU A 221     -11.230   1.939   3.262  1.00 84.88           H
ATOM   3301 2HD1 LEU A 221     -11.335   2.238   1.510  1.00 84.88           H
ATOM   3302 3HD1 LEU A 221     -12.819   2.142   2.487  1.00 84.88           H
ATOM   3303  CD2 LEU A 221     -12.781  -0.100   0.917  1.00 84.88           C
ATOM   3304 1HD2 LEU A 221     -12.347   0.309   0.004  1.00 84.88           H
ATOM   3305 2HD2 LEU A 221     -12.867  -1.182   0.825  1.00 84.88           H
ATOM   3306 3HD2 LEU A 221     -13.769   0.332   1.074  1.00 84.88           H
ATOM   3307  HN  LEU A 221     -10.787  -2.091   3.699  1.00 84.88           H
ATOM   3308  N   GLY A 222      -8.304  -2.874   2.213  1.00 78.70           N
ATOM   3309  CA  GLY A 222      -6.898  -3.183   2.013  1.00 78.70           C
ATOM   3310  C   GLY A 222      -6.727  -4.528   1.305  1.00 78.70           C
ATOM   3311  O   GLY A 222      -5.772  -4.723   0.556  1.00 78.70           O
ATOM   3312 1HA  GLY A 222      -6.429  -2.395   1.423  1.00 78.70           H
ATOM   3313 2HA  GLY A 222      -6.387  -3.207   2.976  1.00 78.70           H
ATOM   3314  HN  GLY A 222      -8.658  -3.089   3.124  1.00 78.70           H
ATOM   3315  N   PHE A 223      -7.669  -5.423   1.568  1.00 80.13           N
ATOM   3316  CA  PHE A 223      -7.521  -6.808   1.156  1.00 80.13           C
ATOM   3317  C   PHE A 223      -8.742  -7.278   0.362  1.00 80.13           C
ATOM   3318  O   PHE A 223      -8.635  -7.583  -0.825  1.00 80.13           O
ATOM   3319  HA  PHE A 223      -6.635  -6.865   0.524  1.00 80.13           H
ATOM   3320  CB  PHE A 223      -7.405  -7.644   2.432  1.00 80.13           C
ATOM   3321 1HB  PHE A 223      -6.604  -7.237   3.049  1.00 80.13           H
ATOM   3322 2HB  PHE A 223      -8.328  -7.547   3.004  1.00 80.13           H
ATOM   3323  CG  PHE A 223      -7.131  -9.128   2.181  1.00 80.13           C
ATOM   3324  CD1 PHE A 223      -8.066 -10.058   2.515  1.00 80.13           C
ATOM   3325  HD1 PHE A 223      -9.011  -9.745   2.961  1.00 80.13           H
ATOM   3326  CD2 PHE A 223      -5.953  -9.518   1.625  1.00 80.13           C
ATOM   3327  HD2 PHE A 223      -5.204  -8.773   1.358  1.00 80.13           H
ATOM   3328  CE1 PHE A 223      -7.813 -11.436   2.282  1.00 80.13           C
ATOM   3329  HE1 PHE A 223      -8.562 -12.181   2.550  1.00 80.13           H
ATOM   3330  CE2 PHE A 223      -5.699 -10.896   1.392  1.00 80.13           C
ATOM   3331  HE2 PHE A 223      -4.755 -11.208   0.946  1.00 80.13           H
ATOM   3332  CZ  PHE A 223      -6.635 -11.825   1.726  1.00 80.13           C
ATOM   3333  HZ  PHE A 223      -6.440 -12.883   1.547  1.00 80.13           H
ATOM   3334  HN  PHE A 223      -8.519  -5.214   2.051  1.00 80.13           H
ATOM   3335  N   PHE A 224      -9.874  -7.322   1.050  1.00 84.70           N
ATOM   3336  CA  PHE A 224     -11.042  -8.009   0.525  1.00 84.70           C
ATOM   3337  C   PHE A 224     -11.521  -7.360  -0.775  1.00 84.70           C
ATOM   3338  O   PHE A 224     -11.819  -8.054  -1.746  1.00 84.70           O
ATOM   3339  HA  PHE A 224     -10.749  -9.040   0.329  1.00 84.70           H
ATOM   3340  CB  PHE A 224     -12.144  -7.886   1.579  1.00 84.70           C
ATOM   3341 1HB  PHE A 224     -12.116  -6.882   2.004  1.00 84.70           H
ATOM   3342 2HB  PHE A 224     -13.112  -7.998   1.092  1.00 84.70           H
ATOM   3343  CG  PHE A 224     -12.037  -8.907   2.713  1.00 84.70           C
ATOM   3344  CD1 PHE A 224     -12.396 -10.201   2.499  1.00 84.70           C
ATOM   3345  HD1 PHE A 224     -12.760 -10.511   1.519  1.00 84.70           H
ATOM   3346  CD2 PHE A 224     -11.584  -8.521   3.936  1.00 84.70           C
ATOM   3347  HD2 PHE A 224     -11.296  -7.484   4.108  1.00 84.70           H
ATOM   3348  CE1 PHE A 224     -12.298 -11.149   3.551  1.00 84.70           C
ATOM   3349  HE1 PHE A 224     -12.586 -12.187   3.379  1.00 84.70           H
ATOM   3350  CE2 PHE A 224     -11.485  -9.469   4.989  1.00 84.70           C
ATOM   3351  HE2 PHE A 224     -11.122  -9.160   5.968  1.00 84.70           H
ATOM   3352  CZ  PHE A 224     -11.844 -10.763   4.774  1.00 84.70           C
ATOM   3353  HZ  PHE A 224     -11.768 -11.491   5.582  1.00 84.70           H
ATOM   3354  HN  PHE A 224      -9.999  -6.900   1.948  1.00 84.70           H
ATOM   3355  N   LEU A 225     -11.581  -6.037  -0.752  1.00 83.03           N
ATOM   3356  CA  LEU A 225     -12.073  -5.290  -1.897  1.00 83.03           C
ATOM   3357  C   LEU A 225     -11.194  -5.589  -3.112  1.00 83.03           C
ATOM   3358  O   LEU A 225     -11.700  -5.935  -4.179  1.00 83.03           O
ATOM   3359  HA  LEU A 225     -13.083  -5.642  -2.106  1.00 83.03           H
ATOM   3360  CB  LEU A 225     -12.174  -3.801  -1.562  1.00 83.03           C
ATOM   3361 1HB  LEU A 225     -12.833  -3.685  -0.702  1.00 83.03           H
ATOM   3362 2HB  LEU A 225     -11.188  -3.450  -1.256  1.00 83.03           H
ATOM   3363  CG  LEU A 225     -12.682  -2.893  -2.684  1.00 83.03           C
ATOM   3364  HG  LEU A 225     -12.084  -3.085  -3.575  1.00 83.03           H
ATOM   3365  CD1 LEU A 225     -14.135  -3.218  -3.036  1.00 83.03           C
ATOM   3366 1HD1 LEU A 225     -14.206  -4.254  -3.365  1.00 83.03           H
ATOM   3367 2HD1 LEU A 225     -14.763  -3.071  -2.157  1.00 83.03           H
ATOM   3368 3HD1 LEU A 225     -14.471  -2.558  -3.836  1.00 83.03           H
ATOM   3369  CD2 LEU A 225     -12.495  -1.418  -2.324  1.00 83.03           C
ATOM   3370 1HD2 LEU A 225     -13.051  -1.193  -1.414  1.00 83.03           H
ATOM   3371 2HD2 LEU A 225     -11.436  -1.215  -2.162  1.00 83.03           H
ATOM   3372 3HD2 LEU A 225     -12.864  -0.795  -3.138  1.00 83.03           H
ATOM   3373  HN  LEU A 225     -11.300  -5.478   0.029  1.00 83.03           H
ATOM   3374  N   PRO A 226      -9.867  -5.463  -2.975  1.00 77.31           N
ATOM   3375  CA  PRO A 226      -8.966  -5.689  -4.108  1.00 77.31           C
ATOM   3376  C   PRO A 226      -8.924  -7.149  -4.528  1.00 77.31           C
ATOM   3377  O   PRO A 226      -8.845  -7.455  -5.717  1.00 77.31           O
ATOM   3378  HA  PRO A 226      -9.324  -5.151  -4.986  1.00 77.31           H
ATOM   3379  CB  PRO A 226      -7.609  -5.207  -3.594  1.00 77.31           C
ATOM   3380 1HB  PRO A 226      -6.789  -5.781  -4.025  1.00 77.31           H
ATOM   3381 2HB  PRO A 226      -7.432  -4.161  -3.847  1.00 77.31           H
ATOM   3382  CG  PRO A 226      -7.700  -5.406  -2.108  1.00 77.31           C
ATOM   3383 1HG  PRO A 226      -7.437  -6.427  -1.830  1.00 77.31           H
ATOM   3384 2HG  PRO A 226      -7.013  -4.745  -1.579  1.00 77.31           H
ATOM   3385  CD  PRO A 226      -9.126  -5.099  -1.754  1.00 77.31           C
ATOM   3386 1HD  PRO A 226      -9.459  -5.680  -0.894  1.00 77.31           H
ATOM   3387 2HD  PRO A 226      -9.259  -4.048  -1.501  1.00 77.31           H
ATOM   3388  N   PHE A 227      -8.978  -8.020  -3.532  1.00 80.48           N
ATOM   3389  CA  PHE A 227      -8.917  -9.450  -3.783  1.00 80.48           C
ATOM   3390  C   PHE A 227     -10.089  -9.904  -4.656  1.00 80.48           C
ATOM   3391  O   PHE A 227      -9.899 -10.640  -5.623  1.00 80.48           O
ATOM   3392  HA  PHE A 227      -7.981  -9.647  -4.305  1.00 80.48           H
ATOM   3393  CB  PHE A 227      -9.009 -10.148  -2.425  1.00 80.48           C
ATOM   3394 1HB  PHE A 227      -8.165  -9.836  -1.809  1.00 80.48           H
ATOM   3395 2HB  PHE A 227      -9.914  -9.815  -1.917  1.00 80.48           H
ATOM   3396  CG  PHE A 227      -9.022 -11.675  -2.509  1.00 80.48           C
ATOM   3397  CD1 PHE A 227     -10.194 -12.353  -2.382  1.00 80.48           C
ATOM   3398  HD1 PHE A 227     -11.124 -11.808  -2.219  1.00 80.48           H
ATOM   3399  CD2 PHE A 227      -7.862 -12.355  -2.712  1.00 80.48           C
ATOM   3400  HD2 PHE A 227      -6.923 -11.812  -2.814  1.00 80.48           H
ATOM   3401  CE1 PHE A 227     -10.207 -13.771  -2.460  1.00 80.48           C
ATOM   3402  HE1 PHE A 227     -11.146 -14.314  -2.358  1.00 80.48           H
ATOM   3403  CE2 PHE A 227      -7.874 -13.773  -2.790  1.00 80.48           C
ATOM   3404  HE2 PHE A 227      -6.944 -14.318  -2.952  1.00 80.48           H
ATOM   3405  CZ  PHE A 227      -9.046 -14.451  -2.663  1.00 80.48           C
ATOM   3406  HZ  PHE A 227      -9.056 -15.539  -2.723  1.00 80.48           H
ATOM   3407  HN  PHE A 227      -9.062  -7.764  -2.569  1.00 80.48           H
ATOM   3408  N   VAL A 228     -11.275  -9.445  -4.284  1.00 83.54           N
ATOM   3409  CA  VAL A 228     -12.483  -9.828  -4.995  1.00 83.54           C
ATOM   3410  C   VAL A 228     -12.401  -9.327  -6.438  1.00 83.54           C
ATOM   3411  O   VAL A 228     -12.691 -10.070  -7.375  1.00 83.54           O
ATOM   3412  HA  VAL A 228     -12.527 -10.917  -5.004  1.00 83.54           H
ATOM   3413  CB  VAL A 228     -13.715  -9.310  -4.251  1.00 83.54           C
ATOM   3414  HB  VAL A 228     -13.556  -8.253  -4.035  1.00 83.54           H
ATOM   3415  CG1 VAL A 228     -14.969  -9.428  -5.119  1.00 83.54           C
ATOM   3416 1HG1 VAL A 228     -14.838  -8.842  -6.029  1.00 83.54           H
ATOM   3417 2HG1 VAL A 228     -15.133 -10.473  -5.381  1.00 83.54           H
ATOM   3418 3HG1 VAL A 228     -15.830  -9.053  -4.567  1.00 83.54           H
ATOM   3419  CG2 VAL A 228     -13.899 -10.040  -2.919  1.00 83.54           C
ATOM   3420 1HG2 VAL A 228     -14.026 -11.107  -3.104  1.00 83.54           H
ATOM   3421 2HG2 VAL A 228     -13.021  -9.882  -2.294  1.00 83.54           H
ATOM   3422 3HG2 VAL A 228     -14.782  -9.652  -2.411  1.00 83.54           H
ATOM   3423  HN  VAL A 228     -11.418  -8.823  -3.514  1.00 83.54           H
ATOM   3424  N   VAL A 229     -12.004  -8.070  -6.573  1.00 77.26           N
ATOM   3425  CA  VAL A 229     -12.036  -7.409  -7.866  1.00 77.26           C
ATOM   3426  C   VAL A 229     -11.009  -8.061  -8.794  1.00 77.26           C
ATOM   3427  O   VAL A 229     -11.283  -8.282  -9.972  1.00 77.26           O
ATOM   3428  HA  VAL A 229     -13.032  -7.557  -8.286  1.00 77.26           H
ATOM   3429  CB  VAL A 229     -11.814  -5.905  -7.692  1.00 77.26           C
ATOM   3430  HB  VAL A 229     -10.847  -5.763  -7.209  1.00 77.26           H
ATOM   3431  CG1 VAL A 229     -11.772  -5.196  -9.047  1.00 77.26           C
ATOM   3432 1HG1 VAL A 229     -10.956  -5.603  -9.644  1.00 77.26           H
ATOM   3433 2HG1 VAL A 229     -12.717  -5.352  -9.568  1.00 77.26           H
ATOM   3434 3HG1 VAL A 229     -11.613  -4.129  -8.893  1.00 77.26           H
ATOM   3435  CG2 VAL A 229     -12.886  -5.295  -6.786  1.00 77.26           C
ATOM   3436 1HG2 VAL A 229     -13.869  -5.453  -7.228  1.00 77.26           H
ATOM   3437 2HG2 VAL A 229     -12.847  -5.770  -5.806  1.00 77.26           H
ATOM   3438 3HG2 VAL A 229     -12.704  -4.225  -6.679  1.00 77.26           H
ATOM   3439  HN  VAL A 229     -11.665  -7.507  -5.819  1.00 77.26           H
ATOM   3440  N   MET A 230      -9.847  -8.352  -8.226  1.00 76.54           N
ATOM   3441  CA  MET A 230      -8.804  -9.040  -8.967  1.00 76.54           C
ATOM   3442  C   MET A 230      -9.301 -10.390  -9.488  1.00 76.54           C
ATOM   3443  O   MET A 230      -9.131 -10.706 -10.665  1.00 76.54           O
ATOM   3444  HA  MET A 230      -8.560  -8.387  -9.806  1.00 76.54           H
ATOM   3445  CB  MET A 230      -7.592  -9.257  -8.060  1.00 76.54           C
ATOM   3446 1HB  MET A 230      -7.926  -9.519  -7.056  1.00 76.54           H
ATOM   3447 2HB  MET A 230      -7.003 -10.097  -8.429  1.00 76.54           H
ATOM   3448  CG  MET A 230      -6.719  -8.001  -8.001  1.00 76.54           C
ATOM   3449 1HG  MET A 230      -6.628  -7.565  -8.996  1.00 76.54           H
ATOM   3450 2HG  MET A 230      -7.189  -7.251  -7.366  1.00 76.54           H
ATOM   3451  SD  MET A 230      -5.102  -8.411  -7.365  1.00 76.54           S
ATOM   3452  CE  MET A 230      -4.238  -6.888  -7.711  1.00 76.54           C
ATOM   3453 1HE  MET A 230      -4.256  -6.695  -8.783  1.00 76.54           H
ATOM   3454 2HE  MET A 230      -4.725  -6.066  -7.186  1.00 76.54           H
ATOM   3455 3HE  MET A 230      -3.205  -6.972  -7.374  1.00 76.54           H
ATOM   3456  HN  MET A 230      -9.615  -8.125  -7.281  1.00 76.54           H
ATOM   3457  N   ALA A 231      -9.903 -11.151  -8.586  1.00 78.36           N
ATOM   3458  CA  ALA A 231     -10.363 -12.488  -8.922  1.00 78.36           C
ATOM   3459  C   ALA A 231     -11.375 -12.402 -10.066  1.00 78.36           C
ATOM   3460  O   ALA A 231     -11.304 -13.173 -11.021  1.00 78.36           O
ATOM   3461  HA  ALA A 231      -9.499 -13.062  -9.255  1.00 78.36           H
ATOM   3462  CB  ALA A 231     -10.948 -13.154  -7.675  1.00 78.36           C
ATOM   3463 1HB  ALA A 231     -10.180 -13.217  -6.903  1.00 78.36           H
ATOM   3464 2HB  ALA A 231     -11.786 -12.564  -7.306  1.00 78.36           H
ATOM   3465 3HB  ALA A 231     -11.292 -14.157  -7.927  1.00 78.36           H
ATOM   3466  HN  ALA A 231     -10.078 -10.868  -7.643  1.00 78.36           H
ATOM   3467  N   CYS A 232     -12.294 -11.458  -9.931  1.00 79.91           N
ATOM   3468  CA  CYS A 232     -13.354 -11.299 -10.912  1.00 79.91           C
ATOM   3469  C   CYS A 232     -12.719 -10.904 -12.246  1.00 79.91           C
ATOM   3470  O   CYS A 232     -13.041 -11.479 -13.285  1.00 79.91           O
ATOM   3471  HA  CYS A 232     -13.854 -12.265 -10.992  1.00 79.91           H
ATOM   3472  CB  CYS A 232     -14.401 -10.281 -10.455  1.00 79.91           C
ATOM   3473 1HB  CYS A 232     -13.912  -9.356 -10.151  1.00 79.91           H
ATOM   3474 2HB  CYS A 232     -15.065 -10.034 -11.283  1.00 79.91           H
ATOM   3475  SG  CYS A 232     -15.370 -10.963  -9.060  1.00 79.91           S
ATOM   3476  HG  CYS A 232     -14.475 -10.678  -8.117  1.00 79.91           H
ATOM   3477  HN  CYS A 232     -12.322 -10.809  -9.170  1.00 79.91           H
ATOM   3478  N   CYS A 233     -11.828  -9.927 -12.175  1.00 72.55           N
ATOM   3479  CA  CYS A 233     -11.254  -9.347 -13.377  1.00 72.55           C
ATOM   3480  C   CYS A 233     -10.482 -10.442 -14.117  1.00 72.55           C
ATOM   3481  O   CYS A 233     -10.657 -10.624 -15.320  1.00 72.55           O
ATOM   3482  HA  CYS A 233     -12.088  -8.987 -13.980  1.00 72.55           H
ATOM   3483  CB  CYS A 233     -10.368  -8.141 -13.057  1.00 72.55           C
ATOM   3484 1HB  CYS A 233      -9.685  -8.387 -12.244  1.00 72.55           H
ATOM   3485 2HB  CYS A 233      -9.756  -7.889 -13.923  1.00 72.55           H
ATOM   3486  SG  CYS A 233     -11.406  -6.709 -12.588  1.00 72.55           S
ATOM   3487  HG  CYS A 233     -11.976  -6.554 -13.780  1.00 72.55           H
ATOM   3488  HN  CYS A 233     -11.499  -9.532 -11.317  1.00 72.55           H
ATOM   3489  N   TYR A 234      -9.645 -11.142 -13.365  1.00 74.60           N
ATOM   3490  CA  TYR A 234      -8.710 -12.081 -13.962  1.00 74.60           C
ATOM   3491  C   TYR A 234      -9.421 -13.368 -14.385  1.00 74.60           C
ATOM   3492  O   TYR A 234      -9.024 -14.010 -15.357  1.00 74.60           O
ATOM   3493  HA  TYR A 234      -8.275 -11.608 -14.842  1.00 74.60           H
ATOM   3494  CB  TYR A 234      -7.690 -12.411 -12.871  1.00 74.60           C
ATOM   3495 1HB  TYR A 234      -8.218 -12.569 -11.930  1.00 74.60           H
ATOM   3496 2HB  TYR A 234      -7.197 -13.351 -13.121  1.00 74.60           H
ATOM   3497  CG  TYR A 234      -6.625 -11.332 -12.666  1.00 74.60           C
ATOM   3498  CD1 TYR A 234      -5.856 -10.911 -13.732  1.00 74.60           C
ATOM   3499  HD1 TYR A 234      -6.007 -11.347 -14.719  1.00 74.60           H
ATOM   3500  CD2 TYR A 234      -6.434 -10.779 -11.416  1.00 74.60           C
ATOM   3501  HD2 TYR A 234      -7.042 -11.111 -10.575  1.00 74.60           H
ATOM   3502  CE1 TYR A 234      -4.854  -9.894 -13.540  1.00 74.60           C
ATOM   3503  HE1 TYR A 234      -4.240  -9.553 -14.373  1.00 74.60           H
ATOM   3504  CE2 TYR A 234      -5.432  -9.763 -11.224  1.00 74.60           C
ATOM   3505  HE2 TYR A 234      -5.271  -9.318 -10.242  1.00 74.60           H
ATOM   3506  CZ  TYR A 234      -4.692  -9.371 -12.295  1.00 74.60           C
ATOM   3507  OH  TYR A 234      -3.746  -8.411 -12.114  1.00 74.60           O
ATOM   3508  HH  TYR A 234      -3.690  -8.163 -11.146  1.00 74.60           H
ATOM   3509  HN  TYR A 234      -9.599 -11.075 -12.369  1.00 74.60           H
ATOM   3510  N   THR A 235     -10.460 -13.706 -13.636  1.00 79.45           N
ATOM   3511  CA  THR A 235     -11.308 -14.830 -13.995  1.00 79.45           C
ATOM   3512  C   THR A 235     -11.878 -14.639 -15.403  1.00 79.45           C
ATOM   3513  O   THR A 235     -11.854 -15.561 -16.216  1.00 79.45           O
ATOM   3514  HA  THR A 235     -10.694 -15.730 -14.019  1.00 79.45           H
ATOM   3515  CB  THR A 235     -12.385 -14.973 -12.918  1.00 79.45           C
ATOM   3516  HB  THR A 235     -13.172 -15.654 -13.243  1.00 79.45           H
ATOM   3517  OG1 THR A 235     -12.798 -13.634 -12.660  1.00 79.45           O
ATOM   3518  HG1 THR A 235     -12.375 -13.303 -11.817  1.00 79.45           H
ATOM   3519  CG2 THR A 235     -11.816 -15.452 -11.581  1.00 79.45           C
ATOM   3520 1HG2 THR A 235     -11.076 -14.735 -11.223  1.00 79.45           H
ATOM   3521 2HG2 THR A 235     -11.343 -16.425 -11.715  1.00 79.45           H
ATOM   3522 3HG2 THR A 235     -12.622 -15.537 -10.853  1.00 79.45           H
ATOM   3523  HN  THR A 235     -10.724 -13.229 -12.798  1.00 79.45           H
ATOM   3524  N   ILE A 236     -12.377 -13.436 -15.646  1.00 76.60           N
ATOM   3525  CA  ILE A 236     -12.958 -13.114 -16.938  1.00 76.60           C
ATOM   3526  C   ILE A 236     -11.852 -13.074 -17.994  1.00 76.60           C
ATOM   3527  O   ILE A 236     -12.008 -13.624 -19.083  1.00 76.60           O
ATOM   3528  HA  ILE A 236     -13.650 -13.916 -17.194  1.00 76.60           H
ATOM   3529  CB  ILE A 236     -13.774 -11.823 -16.852  1.00 76.60           C
ATOM   3530  HB  ILE A 236     -13.120 -11.029 -16.490  1.00 76.60           H
ATOM   3531  CG1 ILE A 236     -14.917 -11.962 -15.845  1.00 76.60           C
ATOM   3532 1HG1 ILE A 236     -15.697 -12.599 -16.260  1.00 76.60           H
ATOM   3533 2HG1 ILE A 236     -14.552 -12.451 -14.942  1.00 76.60           H
ATOM   3534  CG2 ILE A 236     -14.276 -11.399 -18.234  1.00 76.60           C
ATOM   3535 1HG2 ILE A 236     -13.425 -11.231 -18.894  1.00 76.60           H
ATOM   3536 2HG2 ILE A 236     -14.908 -12.184 -18.648  1.00 76.60           H
ATOM   3537 3HG2 ILE A 236     -14.853 -10.478 -18.144  1.00 76.60           H
ATOM   3538  CD1 ILE A 236     -15.504 -10.594 -15.489  1.00 76.60           C
ATOM   3539 1HD1 ILE A 236     -14.726  -9.968 -15.052  1.00 76.60           H
ATOM   3540 2HD1 ILE A 236     -15.889 -10.119 -16.391  1.00 76.60           H
ATOM   3541 3HD1 ILE A 236     -16.314 -10.722 -14.771  1.00 76.60           H
ATOM   3542  HN  ILE A 236     -12.389 -12.690 -14.980  1.00 76.60           H
ATOM   3543  N   ILE A 237     -10.759 -12.417 -17.635  1.00 73.60           N
ATOM   3544  CA  ILE A 237      -9.651 -12.245 -18.560  1.00 73.60           C
ATOM   3545  C   ILE A 237      -9.171 -13.619 -19.034  1.00 73.60           C
ATOM   3546  O   ILE A 237      -9.002 -13.842 -20.231  1.00 73.60           O
ATOM   3547  HA  ILE A 237     -10.027 -11.695 -19.422  1.00 73.60           H
ATOM   3548  CB  ILE A 237      -8.549 -11.395 -17.924  1.00 73.60           C
ATOM   3549  HB  ILE A 237      -8.406 -11.733 -16.898  1.00 73.60           H
ATOM   3550  CG1 ILE A 237      -8.961  -9.922 -17.861  1.00 73.60           C
ATOM   3551 1HG1 ILE A 237      -8.943  -9.493 -18.863  1.00 73.60           H
ATOM   3552 2HG1 ILE A 237      -9.986  -9.843 -17.499  1.00 73.60           H
ATOM   3553  CG2 ILE A 237      -7.218 -11.587 -18.654  1.00 73.60           C
ATOM   3554 1HG2 ILE A 237      -6.924 -12.635 -18.602  1.00 73.60           H
ATOM   3555 2HG2 ILE A 237      -7.330 -11.292 -19.697  1.00 73.60           H
ATOM   3556 3HG2 ILE A 237      -6.453 -10.971 -18.182  1.00 73.60           H
ATOM   3557  CD1 ILE A 237      -8.027  -9.131 -16.944  1.00 73.60           C
ATOM   3558 1HD1 ILE A 237      -8.066  -9.548 -15.938  1.00 73.60           H
ATOM   3559 2HD1 ILE A 237      -7.007  -9.193 -17.323  1.00 73.60           H
ATOM   3560 3HD1 ILE A 237      -8.342  -8.088 -16.917  1.00 73.60           H
ATOM   3561  HN  ILE A 237     -10.624 -12.006 -16.733  1.00 73.60           H
ATOM   3562  N   ILE A 238      -8.964 -14.503 -18.069  1.00 74.63           N
ATOM   3563  CA  ILE A 238      -8.457 -15.832 -18.368  1.00 74.63           C
ATOM   3564  C   ILE A 238      -9.417 -16.534 -19.331  1.00 74.63           C
ATOM   3565  O   ILE A 238      -8.984 -17.157 -20.299  1.00 74.63           O
ATOM   3566  HA  ILE A 238      -7.496 -15.710 -18.867  1.00 74.63           H
ATOM   3567  CB  ILE A 238      -8.202 -16.611 -17.076  1.00 74.63           C
ATOM   3568  HB  ILE A 238      -9.073 -16.497 -16.431  1.00 74.63           H
ATOM   3569  CG1 ILE A 238      -7.001 -16.040 -16.320  1.00 74.63           C
ATOM   3570 1HG1 ILE A 238      -6.080 -16.302 -16.841  1.00 74.63           H
ATOM   3571 2HG1 ILE A 238      -7.060 -14.952 -16.305  1.00 74.63           H
ATOM   3572  CG2 ILE A 238      -8.042 -18.106 -17.360  1.00 74.63           C
ATOM   3573 1HG2 ILE A 238      -8.952 -18.487 -17.824  1.00 74.63           H
ATOM   3574 2HG2 ILE A 238      -7.199 -18.260 -18.034  1.00 74.63           H
ATOM   3575 3HG2 ILE A 238      -7.862 -18.636 -16.425  1.00 74.63           H
ATOM   3576  CD1 ILE A 238      -6.952 -16.573 -14.886  1.00 74.63           C
ATOM   3577 1HD1 ILE A 238      -7.863 -16.288 -14.361  1.00 74.63           H
ATOM   3578 2HD1 ILE A 238      -6.868 -17.660 -14.906  1.00 74.63           H
ATOM   3579 3HD1 ILE A 238      -6.089 -16.151 -14.371  1.00 74.63           H
ATOM   3580  HN  ILE A 238      -9.137 -14.325 -17.100  1.00 74.63           H
ATOM   3581  N   HIS A 239     -10.701 -16.411 -19.030  1.00 79.44           N
ATOM   3582  CA  HIS A 239     -11.720 -17.096 -19.807  1.00 79.44           C
ATOM   3583  C   HIS A 239     -11.655 -16.630 -21.263  1.00 79.44           C
ATOM   3584  O   HIS A 239     -11.678 -17.448 -22.182  1.00 79.44           O
ATOM   3585  HA  HIS A 239     -11.485 -18.159 -19.764  1.00 79.44           H
ATOM   3586  CB  HIS A 239     -13.103 -16.898 -19.184  1.00 79.44           C
ATOM   3587 1HB  HIS A 239     -13.058 -17.172 -18.130  1.00 79.44           H
ATOM   3588 2HB  HIS A 239     -13.362 -15.840 -19.227  1.00 79.44           H
ATOM   3589  CG  HIS A 239     -14.198 -17.697 -19.850  1.00 79.44           C
ATOM   3590  ND1 HIS A 239     -15.060 -17.152 -20.785  1.00 79.44           N
ATOM   3591  HD1 HIS A 239     -15.051 -16.205 -21.108  1.00 79.44           H
ATOM   3592  CD2 HIS A 239     -14.560 -19.004 -19.708  1.00 79.44           C
ATOM   3593  HD2 HIS A 239     -14.086 -19.728 -19.046  1.00 79.44           H
ATOM   3594  CE1 HIS A 239     -15.900 -18.097 -21.181  1.00 79.44           C
ATOM   3595  HE1 HIS A 239     -16.699 -17.979 -21.912  1.00 79.44           H
ATOM   3596  NE2 HIS A 239     -15.589 -19.244 -20.511  1.00 79.44           N
ATOM   3597  HN  HIS A 239     -11.048 -15.857 -18.273  1.00 79.44           H
ATOM   3598  N   THR A 240     -11.573 -15.318 -21.429  1.00 74.72           N
ATOM   3599  CA  THR A 240     -11.555 -14.731 -22.758  1.00 74.72           C
ATOM   3600  C   THR A 240     -10.253 -15.086 -23.479  1.00 74.72           C
ATOM   3601  O   THR A 240     -10.245 -15.280 -24.694  1.00 74.72           O
ATOM   3602  HA  THR A 240     -12.370 -15.165 -23.337  1.00 74.72           H
ATOM   3603  CB  THR A 240     -11.777 -13.225 -22.612  1.00 74.72           C
ATOM   3604  HB  THR A 240     -10.896 -12.740 -22.192  1.00 74.72           H
ATOM   3605  OG1 THR A 240     -12.966 -13.123 -21.833  1.00 74.72           O
ATOM   3606  HG1 THR A 240     -12.734 -13.054 -20.863  1.00 74.72           H
ATOM   3607  CG2 THR A 240     -12.143 -12.556 -23.939  1.00 74.72           C
ATOM   3608 1HG2 THR A 240     -13.063 -12.996 -24.326  1.00 74.72           H
ATOM   3609 2HG2 THR A 240     -11.337 -12.709 -24.657  1.00 74.72           H
ATOM   3610 3HG2 THR A 240     -12.290 -11.488 -23.779  1.00 74.72           H
ATOM   3611  HN  THR A 240     -11.521 -14.662 -20.676  1.00 74.72           H
ATOM   3612  N   LEU A 241      -9.183 -15.161 -22.700  1.00 73.37           N
ATOM   3613  CA  LEU A 241      -7.875 -15.468 -23.253  1.00 73.37           C
ATOM   3614  C   LEU A 241      -7.854 -16.924 -23.724  1.00 73.37           C
ATOM   3615  O   LEU A 241      -7.136 -17.267 -24.661  1.00 73.37           O
ATOM   3616  HA  LEU A 241      -7.727 -14.823 -24.119  1.00 73.37           H
ATOM   3617  CB  LEU A 241      -6.775 -15.133 -22.244  1.00 73.37           C
ATOM   3618 1HB  LEU A 241      -7.080 -15.506 -21.266  1.00 73.37           H
ATOM   3619 2HB  LEU A 241      -5.873 -15.676 -22.526  1.00 73.37           H
ATOM   3620  CG  LEU A 241      -6.422 -13.650 -22.105  1.00 73.37           C
ATOM   3621  HG  LEU A 241      -7.325 -13.109 -21.826  1.00 73.37           H
ATOM   3622  CD1 LEU A 241      -5.400 -13.432 -20.988  1.00 73.37           C
ATOM   3623 1HD1 LEU A 241      -5.815 -13.783 -20.043  1.00 73.37           H
ATOM   3624 2HD1 LEU A 241      -4.490 -13.989 -21.214  1.00 73.37           H
ATOM   3625 3HD1 LEU A 241      -5.167 -12.370 -20.911  1.00 73.37           H
ATOM   3626  CD2 LEU A 241      -5.944 -13.074 -23.440  1.00 73.37           C
ATOM   3627 1HD2 LEU A 241      -5.058 -13.614 -23.773  1.00 73.37           H
ATOM   3628 2HD2 LEU A 241      -6.734 -13.177 -24.184  1.00 73.37           H
ATOM   3629 3HD2 LEU A 241      -5.699 -12.019 -23.313  1.00 73.37           H
ATOM   3630  HN  LEU A 241      -9.201 -15.016 -21.711  1.00 73.37           H
ATOM   3631  N   ILE A 242      -8.651 -17.742 -23.051  1.00 75.78           N
ATOM   3632  CA  ILE A 242      -8.747 -19.148 -23.401  1.00 75.78           C
ATOM   3633  C   ILE A 242      -9.526 -19.292 -24.711  1.00 75.78           C
ATOM   3634  O   ILE A 242      -9.160 -20.092 -25.570  1.00 75.78           O
ATOM   3635  HA  ILE A 242      -7.734 -19.516 -23.560  1.00 75.78           H
ATOM   3636  CB  ILE A 242      -9.342 -19.950 -22.241  1.00 75.78           C
ATOM   3637  HB  ILE A 242     -10.206 -19.406 -21.858  1.00 75.78           H
ATOM   3638  CG1 ILE A 242      -8.341 -20.076 -21.092  1.00 75.78           C
ATOM   3639 1HG1 ILE A 242      -7.533 -20.748 -21.381  1.00 75.78           H
ATOM   3640 2HG1 ILE A 242      -7.891 -19.104 -20.889  1.00 75.78           H
ATOM   3641  CG2 ILE A 242      -9.843 -21.315 -22.718  1.00 75.78           C
ATOM   3642 1HG2 ILE A 242     -10.613 -21.175 -23.477  1.00 75.78           H
ATOM   3643 2HG2 ILE A 242      -9.012 -21.878 -23.142  1.00 75.78           H
ATOM   3644 3HG2 ILE A 242     -10.261 -21.863 -21.874  1.00 75.78           H
ATOM   3645  CD1 ILE A 242      -9.022 -20.603 -19.827  1.00 75.78           C
ATOM   3646 1HD1 ILE A 242      -9.813 -19.916 -19.527  1.00 75.78           H
ATOM   3647 2HD1 ILE A 242      -9.450 -21.585 -20.027  1.00 75.78           H
ATOM   3648 3HD1 ILE A 242      -8.288 -20.683 -19.025  1.00 75.78           H
ATOM   3649  HN  ILE A 242      -9.223 -17.457 -22.281  1.00 75.78           H
ATOM   3650  N   GLN A 243     -10.585 -18.503 -24.822  1.00 72.53           N
ATOM   3651  CA  GLN A 243     -11.505 -18.638 -25.938  1.00 72.53           C
ATOM   3652  C   GLN A 243     -10.822 -18.220 -27.242  1.00 72.53           C
ATOM   3653  O   GLN A 243     -11.144 -18.739 -28.310  1.00 72.53           O
ATOM   3654  HA  GLN A 243     -11.759 -19.697 -25.977  1.00 72.53           H
ATOM   3655  CB  GLN A 243     -12.779 -17.825 -25.701  1.00 72.53           C
ATOM   3656 1HB  GLN A 243     -12.517 -16.831 -25.336  1.00 72.53           H
ATOM   3657 2HB  GLN A 243     -13.309 -17.689 -26.643  1.00 72.53           H
ATOM   3658  CG  GLN A 243     -13.693 -18.520 -24.690  1.00 72.53           C
ATOM   3659 1HG  GLN A 243     -13.833 -19.562 -24.978  1.00 72.53           H
ATOM   3660 2HG  GLN A 243     -13.220 -18.522 -23.708  1.00 72.53           H
ATOM   3661  CD  GLN A 243     -15.051 -17.821 -24.607  1.00 72.53           C
ATOM   3662  OE1 GLN A 243     -15.213 -16.676 -24.995  1.00 72.53           O
ATOM   3663  NE2 GLN A 243     -16.015 -18.571 -24.081  1.00 72.53           N
ATOM   3664 1HE2 GLN A 243     -15.815 -19.504 -23.782  1.00 72.53           H
ATOM   3665 2HE2 GLN A 243     -16.939 -18.202 -23.985  1.00 72.53           H
ATOM   3666  HN  GLN A 243     -10.818 -17.784 -24.167  1.00 72.53           H
ATOM   3667  N   ALA A 244      -9.892 -17.285 -27.112  1.00 65.45           N
ATOM   3668  CA  ALA A 244      -9.287 -16.664 -28.278  1.00 65.45           C
ATOM   3669  C   ALA A 244      -8.180 -17.572 -28.817  1.00 65.45           C
ATOM   3670  O   ALA A 244      -7.473 -18.219 -28.046  1.00 65.45           O
ATOM   3671  HA  ALA A 244     -10.062 -16.559 -29.038  1.00 65.45           H
ATOM   3672  CB  ALA A 244      -8.771 -15.273 -27.906  1.00 65.45           C
ATOM   3673 1HB  ALA A 244      -9.600 -14.658 -27.557  1.00 65.45           H
ATOM   3674 2HB  ALA A 244      -8.026 -15.362 -27.115  1.00 65.45           H
ATOM   3675 3HB  ALA A 244      -8.317 -14.808 -28.781  1.00 65.45           H
ATOM   3676  HN  ALA A 244      -9.553 -16.952 -26.232  1.00 65.45           H
ATOM   3677  N   LYS A 245      -8.065 -17.592 -30.137  1.00 58.65           N
ATOM   3678  CA  LYS A 245      -7.293 -18.626 -30.806  1.00 58.65           C
ATOM   3679  C   LYS A 245      -5.850 -18.148 -30.977  1.00 58.65           C
ATOM   3680  O   LYS A 245      -4.956 -18.948 -31.248  1.00 58.65           O
ATOM   3681  HA  LYS A 245      -7.292 -19.503 -30.158  1.00 58.65           H
ATOM   3682  CB  LYS A 245      -7.967 -19.033 -32.118  1.00 58.65           C
ATOM   3683 1HB  LYS A 245      -8.212 -18.142 -32.697  1.00 58.65           H
ATOM   3684 2HB  LYS A 245      -7.274 -19.622 -32.719  1.00 58.65           H
ATOM   3685  CG  LYS A 245      -9.238 -19.842 -31.854  1.00 58.65           C
ATOM   3686 1HG  LYS A 245      -9.013 -20.672 -31.185  1.00 58.65           H
ATOM   3687 2HG  LYS A 245      -9.973 -19.216 -31.348  1.00 58.65           H
ATOM   3688  CD  LYS A 245      -9.828 -20.377 -33.160  1.00 58.65           C
ATOM   3689 1HD  LYS A 245     -10.167 -19.546 -33.778  1.00 58.65           H
ATOM   3690 2HD  LYS A 245      -9.057 -20.900 -33.725  1.00 58.65           H
ATOM   3691  CE  LYS A 245     -10.997 -21.325 -32.885  1.00 58.65           C
ATOM   3692 1HE  LYS A 245     -10.681 -22.115 -32.204  1.00 58.65           H
ATOM   3693 2HE  LYS A 245     -11.805 -20.784 -32.392  1.00 58.65           H
ATOM   3694  NZ  LYS A 245     -11.490 -21.920 -34.148  1.00 58.65           N
ATOM   3695 1HZ  LYS A 245     -12.259 -22.550 -33.947  1.00 58.65           H
ATOM   3696 2HZ  LYS A 245     -11.811 -21.183 -34.766  1.00 58.65           H
ATOM   3697 3HZ  LYS A 245     -10.739 -22.434 -34.595  1.00 58.65           H
ATOM   3698  HN  LYS A 245      -8.487 -16.919 -30.745  1.00 58.65           H
ATOM   3699  N   LYS A 246      -5.668 -16.846 -30.813  1.00 56.85           N
ATOM   3700  CA  LYS A 246      -4.390 -16.225 -31.118  1.00 56.85           C
ATOM   3701  C   LYS A 246      -3.323 -16.772 -30.168  1.00 56.85           C
ATOM   3702  O   LYS A 246      -3.515 -16.783 -28.953  1.00 56.85           O
ATOM   3703  HA  LYS A 246      -4.123 -16.509 -32.136  1.00 56.85           H
ATOM   3704  CB  LYS A 246      -4.515 -14.701 -31.090  1.00 56.85           C
ATOM   3705 1HB  LYS A 246      -4.926 -14.382 -30.132  1.00 56.85           H
ATOM   3706 2HB  LYS A 246      -3.527 -14.249 -31.178  1.00 56.85           H
ATOM   3707  CG  LYS A 246      -5.412 -14.203 -32.226  1.00 56.85           C
ATOM   3708 1HG  LYS A 246      -5.139 -14.704 -33.155  1.00 56.85           H
ATOM   3709 2HG  LYS A 246      -6.449 -14.465 -32.017  1.00 56.85           H
ATOM   3710  CD  LYS A 246      -5.287 -12.689 -32.400  1.00 56.85           C
ATOM   3711 1HD  LYS A 246      -5.757 -12.182 -31.557  1.00 56.85           H
ATOM   3712 2HD  LYS A 246      -4.235 -12.404 -32.397  1.00 56.85           H
ATOM   3713  CE  LYS A 246      -5.940 -12.231 -33.706  1.00 56.85           C
ATOM   3714 1HE  LYS A 246      -5.644 -12.893 -34.519  1.00 56.85           H
ATOM   3715 2HE  LYS A 246      -7.025 -12.298 -33.620  1.00 56.85           H
ATOM   3716  NZ  LYS A 246      -5.546 -10.840 -34.023  1.00 56.85           N
ATOM   3717 1HZ  LYS A 246      -6.010 -10.543 -34.874  1.00 56.85           H
ATOM   3718 2HZ  LYS A 246      -5.818 -10.230 -33.260  1.00 56.85           H
ATOM   3719 3HZ  LYS A 246      -4.542 -10.794 -34.152  1.00 56.85           H
ATOM   3720  HN  LYS A 246      -6.373 -16.221 -30.479  1.00 56.85           H
ATOM   3721  N   SER A 247      -2.220 -17.212 -30.757  1.00 55.49           N
ATOM   3722  CA  SER A 247      -1.150 -17.818 -29.985  1.00 55.49           C
ATOM   3723  C   SER A 247      -0.711 -16.872 -28.866  1.00 55.49           C
ATOM   3724  O   SER A 247      -0.413 -17.312 -27.757  1.00 55.49           O
ATOM   3725  HA  SER A 247      -1.575 -18.731 -29.569  1.00 55.49           H
ATOM   3726  CB  SER A 247       0.041 -18.173 -30.878  1.00 55.49           C
ATOM   3727 1HB  SER A 247      -0.168 -19.102 -31.408  1.00 55.49           H
ATOM   3728 2HB  SER A 247       0.172 -17.397 -31.632  1.00 55.49           H
ATOM   3729  OG  SER A 247       1.246 -18.314 -30.130  1.00 55.49           O
ATOM   3730  HG  SER A 247       2.009 -18.513 -30.745  1.00 55.49           H
ATOM   3731  HN  SER A 247      -2.054 -17.159 -31.742  1.00 55.49           H
ATOM   3732  N   SER A 248      -0.685 -15.589 -29.195  1.00 58.16           N
ATOM   3733  CA  SER A 248      -0.058 -14.605 -28.328  1.00 58.16           C
ATOM   3734  C   SER A 248      -0.758 -14.586 -26.968  1.00 58.16           C
ATOM   3735  O   SER A 248      -0.330 -13.881 -26.056  1.00 58.16           O
ATOM   3736  HA  SER A 248       0.976 -14.932 -28.222  1.00 58.16           H
ATOM   3737  CB  SER A 248      -0.090 -13.213 -28.961  1.00 58.16           C
ATOM   3738 1HB  SER A 248       0.490 -12.523 -28.348  1.00 58.16           H
ATOM   3739 2HB  SER A 248       0.389 -13.249 -29.940  1.00 58.16           H
ATOM   3740  OG  SER A 248      -1.419 -12.720 -29.102  1.00 58.16           O
ATOM   3741  HG  SER A 248      -1.403 -11.795 -29.481  1.00 58.16           H
ATOM   3742  HN  SER A 248      -1.082 -15.219 -30.036  1.00 58.16           H
ATOM   3743  N   LYS A 249      -1.823 -15.368 -26.875  1.00 63.47           N
ATOM   3744  CA  LYS A 249      -2.628 -15.397 -25.665  1.00 63.47           C
ATOM   3745  C   LYS A 249      -1.799 -15.984 -24.521  1.00 63.47           C
ATOM   3746  O   LYS A 249      -1.899 -15.531 -23.381  1.00 63.47           O
ATOM   3747  HA  LYS A 249      -2.879 -14.366 -25.416  1.00 63.47           H
ATOM   3748  CB  LYS A 249      -3.944 -16.137 -25.914  1.00 63.47           C
ATOM   3749 1HB  LYS A 249      -3.744 -17.083 -26.417  1.00 63.47           H
ATOM   3750 2HB  LYS A 249      -4.416 -16.376 -24.961  1.00 63.47           H
ATOM   3751  CG  LYS A 249      -4.895 -15.292 -26.764  1.00 63.47           C
ATOM   3752 1HG  LYS A 249      -5.320 -14.494 -26.155  1.00 63.47           H
ATOM   3753 2HG  LYS A 249      -4.341 -14.816 -27.572  1.00 63.47           H
ATOM   3754  CD  LYS A 249      -6.020 -16.151 -27.346  1.00 63.47           C
ATOM   3755 1HD  LYS A 249      -5.663 -17.170 -27.496  1.00 63.47           H
ATOM   3756 2HD  LYS A 249      -6.846 -16.205 -26.637  1.00 63.47           H
ATOM   3757  CE  LYS A 249      -6.516 -15.578 -28.674  1.00 63.47           C
ATOM   3758 1HE  LYS A 249      -5.674 -15.421 -29.348  1.00 63.47           H
ATOM   3759 2HE  LYS A 249      -7.183 -16.291 -29.158  1.00 63.47           H
ATOM   3760  NZ  LYS A 249      -7.226 -14.298 -28.453  1.00 63.47           N
ATOM   3761 1HZ  LYS A 249      -7.852 -14.119 -29.231  1.00 63.47           H
ATOM   3762 2HZ  LYS A 249      -7.762 -14.353 -27.594  1.00 63.47           H
ATOM   3763 3HZ  LYS A 249      -6.551 -13.545 -28.382  1.00 63.47           H
ATOM   3764  HN  LYS A 249      -2.138 -15.974 -27.606  1.00 63.47           H
ATOM   3765  N   HIS A 250      -1.000 -16.984 -24.863  1.00 66.78           N
ATOM   3766  CA  HIS A 250      -0.248 -17.718 -23.860  1.00 66.78           C
ATOM   3767  C   HIS A 250       0.670 -16.758 -23.102  1.00 66.78           C
ATOM   3768  O   HIS A 250       0.816 -16.862 -21.885  1.00 66.78           O
ATOM   3769  HA  HIS A 250      -0.977 -18.134 -23.165  1.00 66.78           H
ATOM   3770  CB  HIS A 250       0.510 -18.885 -24.496  1.00 66.78           C
ATOM   3771 1HB  HIS A 250       1.124 -18.505 -25.312  1.00 66.78           H
ATOM   3772 2HB  HIS A 250       1.189 -19.310 -23.757  1.00 66.78           H
ATOM   3773  CG  HIS A 250      -0.384 -19.981 -25.026  1.00 66.78           C
ATOM   3774  ND1 HIS A 250      -1.113 -20.819 -24.200  1.00 66.78           N
ATOM   3775  HD1 HIS A 250      -1.126 -20.789 -23.201  1.00 66.78           H
ATOM   3776  CD2 HIS A 250      -0.658 -20.367 -26.305  1.00 66.78           C
ATOM   3777  HD2 HIS A 250      -0.248 -19.916 -27.209  1.00 66.78           H
ATOM   3778  CE1 HIS A 250      -1.791 -21.668 -24.959  1.00 66.78           C
ATOM   3779  HE1 HIS A 250      -2.459 -22.453 -24.604  1.00 66.78           H
ATOM   3780  NE2 HIS A 250      -1.507 -21.386 -26.264  1.00 66.78           N
ATOM   3781  HN  HIS A 250      -0.863 -17.293 -25.804  1.00 66.78           H
ATOM   3782  N   LYS A 251       1.267 -15.843 -23.853  1.00 67.47           N
ATOM   3783  CA  LYS A 251       2.183 -14.878 -23.270  1.00 67.47           C
ATOM   3784  C   LYS A 251       1.410 -13.949 -22.332  1.00 67.47           C
ATOM   3785  O   LYS A 251       1.823 -13.725 -21.195  1.00 67.47           O
ATOM   3786  HA  LYS A 251       2.913 -15.434 -22.681  1.00 67.47           H
ATOM   3787  CB  LYS A 251       2.955 -14.141 -24.367  1.00 67.47           C
ATOM   3788 1HB  LYS A 251       3.347 -14.860 -25.087  1.00 67.47           H
ATOM   3789 2HB  LYS A 251       2.279 -13.482 -24.912  1.00 67.47           H
ATOM   3790  CG  LYS A 251       4.105 -13.325 -23.775  1.00 67.47           C
ATOM   3791 1HG  LYS A 251       3.705 -12.515 -23.166  1.00 67.47           H
ATOM   3792 2HG  LYS A 251       4.701 -13.955 -23.115  1.00 67.47           H
ATOM   3793  CD  LYS A 251       4.994 -12.749 -24.879  1.00 67.47           C
ATOM   3794 1HD  LYS A 251       5.340 -13.553 -25.529  1.00 67.47           H
ATOM   3795 2HD  LYS A 251       4.414 -12.066 -25.499  1.00 67.47           H
ATOM   3796  CE  LYS A 251       6.197 -12.013 -24.286  1.00 67.47           C
ATOM   3797 1HE  LYS A 251       5.856 -11.154 -23.707  1.00 67.47           H
ATOM   3798 2HE  LYS A 251       6.730 -12.669 -23.598  1.00 67.47           H
ATOM   3799  NZ  LYS A 251       7.110 -11.563 -25.360  1.00 67.47           N
ATOM   3800 1HZ  LYS A 251       7.916 -11.105 -24.949  1.00 67.47           H
ATOM   3801 2HZ  LYS A 251       7.415 -12.364 -25.902  1.00 67.47           H
ATOM   3802 3HZ  LYS A 251       6.624 -10.911 -25.966  1.00 67.47           H
ATOM   3803  HN  LYS A 251       1.133 -15.756 -24.840  1.00 67.47           H
ATOM   3804  N   ALA A 252       0.302 -13.434 -22.843  1.00 66.83           N
ATOM   3805  CA  ALA A 252      -0.506 -12.494 -22.083  1.00 66.83           C
ATOM   3806  C   ALA A 252      -1.005 -13.174 -20.806  1.00 66.83           C
ATOM   3807  O   ALA A 252      -1.076 -12.545 -19.752  1.00 66.83           O
ATOM   3808  HA  ALA A 252       0.131 -11.652 -21.812  1.00 66.83           H
ATOM   3809  CB  ALA A 252      -1.653 -11.984 -22.958  1.00 66.83           C
ATOM   3810 1HB  ALA A 252      -1.245 -11.484 -23.837  1.00 66.83           H
ATOM   3811 2HB  ALA A 252      -2.272 -12.824 -23.272  1.00 66.83           H
ATOM   3812 3HB  ALA A 252      -2.259 -11.279 -22.388  1.00 66.83           H
ATOM   3813  HN  ALA A 252      -0.045 -13.647 -23.756  1.00 66.83           H
ATOM   3814  N   LEU A 253      -1.337 -14.449 -20.944  1.00 73.08           N
ATOM   3815  CA  LEU A 253      -1.862 -15.210 -19.823  1.00 73.08           C
ATOM   3816  C   LEU A 253      -0.776 -15.349 -18.753  1.00 73.08           C
ATOM   3817  O   LEU A 253      -1.010 -15.047 -17.584  1.00 73.08           O
ATOM   3818  HA  LEU A 253      -2.691 -14.642 -19.401  1.00 73.08           H
ATOM   3819  CB  LEU A 253      -2.427 -16.549 -20.302  1.00 73.08           C
ATOM   3820 1HB  LEU A 253      -3.095 -16.359 -21.142  1.00 73.08           H
ATOM   3821 2HB  LEU A 253      -1.603 -17.154 -20.681  1.00 73.08           H
ATOM   3822  CG  LEU A 253      -3.187 -17.369 -19.257  1.00 73.08           C
ATOM   3823  HG  LEU A 253      -2.582 -17.413 -18.352  1.00 73.08           H
ATOM   3824  CD1 LEU A 253      -4.508 -16.693 -18.886  1.00 73.08           C
ATOM   3825 1HD1 LEU A 253      -4.308 -15.704 -18.475  1.00 73.08           H
ATOM   3826 2HD1 LEU A 253      -5.131 -16.599 -19.775  1.00 73.08           H
ATOM   3827 3HD1 LEU A 253      -5.028 -17.297 -18.141  1.00 73.08           H
ATOM   3828  CD2 LEU A 253      -3.392 -18.808 -19.733  1.00 73.08           C
ATOM   3829 1HD2 LEU A 253      -3.966 -18.806 -20.660  1.00 73.08           H
ATOM   3830 2HD2 LEU A 253      -2.423 -19.275 -19.907  1.00 73.08           H
ATOM   3831 3HD2 LEU A 253      -3.935 -19.369 -18.972  1.00 73.08           H
ATOM   3832  HN  LEU A 253      -1.253 -14.960 -21.799  1.00 73.08           H
ATOM   3833  N   LYS A 254       0.388 -15.806 -19.192  1.00 74.22           N
ATOM   3834  CA  LYS A 254       1.496 -16.031 -18.280  1.00 74.22           C
ATOM   3835  C   LYS A 254       1.786 -14.742 -17.509  1.00 74.22           C
ATOM   3836  O   LYS A 254       1.907 -14.760 -16.285  1.00 74.22           O
ATOM   3837  HA  LYS A 254       1.183 -16.795 -17.569  1.00 74.22           H
ATOM   3838  CB  LYS A 254       2.707 -16.582 -19.034  1.00 74.22           C
ATOM   3839 1HB  LYS A 254       2.422 -17.480 -19.582  1.00 74.22           H
ATOM   3840 2HB  LYS A 254       3.044 -15.854 -19.771  1.00 74.22           H
ATOM   3841  CG  LYS A 254       3.851 -16.907 -18.071  1.00 74.22           C
ATOM   3842 1HG  LYS A 254       4.178 -15.997 -17.569  1.00 74.22           H
ATOM   3843 2HG  LYS A 254       3.497 -17.588 -17.297  1.00 74.22           H
ATOM   3844  CD  LYS A 254       5.030 -17.539 -18.814  1.00 74.22           C
ATOM   3845 1HD  LYS A 254       4.694 -18.428 -19.348  1.00 74.22           H
ATOM   3846 2HD  LYS A 254       5.409 -16.842 -19.561  1.00 74.22           H
ATOM   3847  CE  LYS A 254       6.151 -17.915 -17.843  1.00 74.22           C
ATOM   3848 1HE  LYS A 254       6.550 -17.016 -17.372  1.00 74.22           H
ATOM   3849 2HE  LYS A 254       5.755 -18.543 -17.045  1.00 74.22           H
ATOM   3850  NZ  LYS A 254       7.234 -18.631 -18.554  1.00 74.22           N
ATOM   3851 1HZ  LYS A 254       7.975 -18.859 -17.900  1.00 74.22           H
ATOM   3852 2HZ  LYS A 254       6.866 -19.485 -18.959  1.00 74.22           H
ATOM   3853 3HZ  LYS A 254       7.603 -18.040 -19.291  1.00 74.22           H
ATOM   3854  HN  LYS A 254       0.579 -16.020 -20.150  1.00 74.22           H
ATOM   3855  N   VAL A 255       1.888 -13.653 -18.257  1.00 72.51           N
ATOM   3856  CA  VAL A 255       2.146 -12.354 -17.657  1.00 72.51           C
ATOM   3857  C   VAL A 255       1.121 -12.096 -16.551  1.00 72.51           C
ATOM   3858  O   VAL A 255       1.485 -11.716 -15.439  1.00 72.51           O
ATOM   3859  HA  VAL A 255       3.140 -12.388 -17.213  1.00 72.51           H
ATOM   3860  CB  VAL A 255       2.145 -11.270 -18.737  1.00 72.51           C
ATOM   3861  HB  VAL A 255       1.464 -11.584 -19.527  1.00 72.51           H
ATOM   3862  CG1 VAL A 255       1.636  -9.940 -18.178  1.00 72.51           C
ATOM   3863 1HG1 VAL A 255       0.618 -10.067 -17.810  1.00 72.51           H
ATOM   3864 2HG1 VAL A 255       2.281  -9.619 -17.360  1.00 72.51           H
ATOM   3865 3HG1 VAL A 255       1.646  -9.187 -18.966  1.00 72.51           H
ATOM   3866  CG2 VAL A 255       3.537 -11.110 -19.353  1.00 72.51           C
ATOM   3867 1HG2 VAL A 255       4.248 -10.829 -18.576  1.00 72.51           H
ATOM   3868 2HG2 VAL A 255       3.845 -12.052 -19.804  1.00 72.51           H
ATOM   3869 3HG2 VAL A 255       3.508 -10.333 -20.117  1.00 72.51           H
ATOM   3870  HN  VAL A 255       1.799 -13.648 -19.253  1.00 72.51           H
ATOM   3871  N   THR A 256      -0.140 -12.313 -16.894  1.00 71.46           N
ATOM   3872  CA  THR A 256      -1.230 -11.956 -16.002  1.00 71.46           C
ATOM   3873  C   THR A 256      -1.144 -12.763 -14.705  1.00 71.46           C
ATOM   3874  O   THR A 256      -1.307 -12.214 -13.616  1.00 71.46           O
ATOM   3875  HA  THR A 256      -1.124 -10.905 -15.733  1.00 71.46           H
ATOM   3876  CB  THR A 256      -2.545 -12.159 -16.758  1.00 71.46           C
ATOM   3877  HB  THR A 256      -2.653 -13.195 -17.079  1.00 71.46           H
ATOM   3878  OG1 THR A 256      -2.498 -11.193 -17.803  1.00 71.46           O
ATOM   3879  HG1 THR A 256      -2.450 -11.651 -18.691  1.00 71.46           H
ATOM   3880  CG2 THR A 256      -3.766 -11.752 -15.929  1.00 71.46           C
ATOM   3881 1HG2 THR A 256      -3.690 -10.698 -15.665  1.00 71.46           H
ATOM   3882 2HG2 THR A 256      -3.804 -12.353 -15.021  1.00 71.46           H
ATOM   3883 3HG2 THR A 256      -4.672 -11.917 -16.512  1.00 71.46           H
ATOM   3884  HN  THR A 256      -0.421 -12.724 -17.761  1.00 71.46           H
ATOM   3885  N   ILE A 257      -0.888 -14.053 -14.864  1.00 75.50           N
ATOM   3886  CA  ILE A 257      -0.816 -14.948 -13.721  1.00 75.50           C
ATOM   3887  C   ILE A 257       0.324 -14.504 -12.802  1.00 75.50           C
ATOM   3888  O   ILE A 257       0.172 -14.489 -11.582  1.00 75.50           O
ATOM   3889  HA  ILE A 257      -1.755 -14.857 -13.175  1.00 75.50           H
ATOM   3890  CB  ILE A 257      -0.701 -16.401 -14.185  1.00 75.50           C
ATOM   3891  HB  ILE A 257       0.100 -16.462 -14.923  1.00 75.50           H
ATOM   3892  CG1 ILE A 257      -1.987 -16.860 -14.875  1.00 75.50           C
ATOM   3893 1HG1 ILE A 257      -2.785 -16.954 -14.139  1.00 75.50           H
ATOM   3894 2HG1 ILE A 257      -2.305 -16.107 -15.596  1.00 75.50           H
ATOM   3895  CG2 ILE A 257      -0.315 -17.319 -13.023  1.00 75.50           C
ATOM   3896 1HG2 ILE A 257       0.646 -17.005 -12.616  1.00 75.50           H
ATOM   3897 2HG2 ILE A 257      -1.076 -17.260 -12.245  1.00 75.50           H
ATOM   3898 3HG2 ILE A 257      -0.240 -18.346 -13.381  1.00 75.50           H
ATOM   3899  CD1 ILE A 257      -1.780 -18.199 -15.586  1.00 75.50           C
ATOM   3900 1HD1 ILE A 257      -0.998 -18.095 -16.338  1.00 75.50           H
ATOM   3901 2HD1 ILE A 257      -1.485 -18.955 -14.858  1.00 75.50           H
ATOM   3902 3HD1 ILE A 257      -2.709 -18.502 -16.068  1.00 75.50           H
ATOM   3903  HN  ILE A 257      -0.732 -14.487 -15.751  1.00 75.50           H
ATOM   3904  N   THR A 258       1.440 -14.152 -13.424  1.00 77.88           N
ATOM   3905  CA  THR A 258       2.622 -13.760 -12.676  1.00 77.88           C
ATOM   3906  C   THR A 258       2.305 -12.577 -11.759  1.00 77.88           C
ATOM   3907  O   THR A 258       2.629 -12.602 -10.572  1.00 77.88           O
ATOM   3908  HA  THR A 258       2.915 -14.592 -12.035  1.00 77.88           H
ATOM   3909  CB  THR A 258       3.741 -13.469 -13.678  1.00 77.88           C
ATOM   3910  HB  THR A 258       3.481 -12.624 -14.316  1.00 77.88           H
ATOM   3911  OG1 THR A 258       3.938 -14.710 -14.349  1.00 77.88           O
ATOM   3912  HG1 THR A 258       3.276 -14.805 -15.093  1.00 77.88           H
ATOM   3913  CG2 THR A 258       5.083 -13.198 -12.994  1.00 77.88           C
ATOM   3914 1HG2 THR A 258       5.375 -14.070 -12.409  1.00 77.88           H
ATOM   3915 2HG2 THR A 258       4.988 -12.334 -12.337  1.00 77.88           H
ATOM   3916 3HG2 THR A 258       5.842 -12.997 -13.751  1.00 77.88           H
ATOM   3917  HN  THR A 258       1.544 -14.133 -14.418  1.00 77.88           H
ATOM   3918  N   VAL A 259       1.673 -11.569 -12.343  1.00 73.47           N
ATOM   3919  CA  VAL A 259       1.405 -10.336 -11.623  1.00 73.47           C
ATOM   3920  C   VAL A 259       0.494 -10.635 -10.430  1.00 73.47           C
ATOM   3921  O   VAL A 259       0.740 -10.160  -9.323  1.00 73.47           O
ATOM   3922  HA  VAL A 259       2.357  -9.958 -11.251  1.00 73.47           H
ATOM   3923  CB  VAL A 259       0.819  -9.291 -12.575  1.00 73.47           C
ATOM   3924  HB  VAL A 259      -0.025  -9.745 -13.092  1.00 73.47           H
ATOM   3925  CG1 VAL A 259       0.300  -8.077 -11.803  1.00 73.47           C
ATOM   3926 1HG1 VAL A 259      -0.479  -8.393 -11.109  1.00 73.47           H
ATOM   3927 2HG1 VAL A 259       1.119  -7.622 -11.246  1.00 73.47           H
ATOM   3928 3HG1 VAL A 259      -0.111  -7.349 -12.504  1.00 73.47           H
ATOM   3929  CG2 VAL A 259       1.847  -8.873 -13.628  1.00 73.47           C
ATOM   3930 1HG2 VAL A 259       2.720  -8.446 -13.135  1.00 73.47           H
ATOM   3931 2HG2 VAL A 259       2.148  -9.745 -14.209  1.00 73.47           H
ATOM   3932 3HG2 VAL A 259       1.405  -8.130 -14.292  1.00 73.47           H
ATOM   3933  HN  VAL A 259       1.348 -11.586 -13.288  1.00 73.47           H
ATOM   3934  N   LEU A 260      -0.538 -11.421 -10.697  1.00 74.82           N
ATOM   3935  CA  LEU A 260      -1.508 -11.759  -9.669  1.00 74.82           C
ATOM   3936  C   LEU A 260      -0.797 -12.480  -8.522  1.00 74.82           C
ATOM   3937  O   LEU A 260      -1.034 -12.179  -7.353  1.00 74.82           O
ATOM   3938  HA  LEU A 260      -1.918 -10.824  -9.287  1.00 74.82           H
ATOM   3939  CB  LEU A 260      -2.671 -12.552 -10.268  1.00 74.82           C
ATOM   3940 1HB  LEU A 260      -3.153 -11.935 -11.026  1.00 74.82           H
ATOM   3941 2HB  LEU A 260      -2.264 -13.425 -10.779  1.00 74.82           H
ATOM   3942  CG  LEU A 260      -3.739 -13.026  -9.281  1.00 74.82           C
ATOM   3943  HG  LEU A 260      -3.255 -13.645  -8.525  1.00 74.82           H
ATOM   3944  CD1 LEU A 260      -4.377 -11.841  -8.553  1.00 74.82           C
ATOM   3945 1HD1 LEU A 260      -3.609 -11.296  -8.003  1.00 74.82           H
ATOM   3946 2HD1 LEU A 260      -4.843 -11.176  -9.280  1.00 74.82           H
ATOM   3947 3HD1 LEU A 260      -5.132 -12.206  -7.857  1.00 74.82           H
ATOM   3948  CD2 LEU A 260      -4.783 -13.899  -9.979  1.00 74.82           C
ATOM   3949 1HD2 LEU A 260      -5.267 -13.325 -10.769  1.00 74.82           H
ATOM   3950 2HD2 LEU A 260      -4.295 -14.773 -10.412  1.00 74.82           H
ATOM   3951 3HD2 LEU A 260      -5.530 -14.222  -9.255  1.00 74.82           H
ATOM   3952  HN  LEU A 260      -0.717 -11.824 -11.595  1.00 74.82           H
ATOM   3953  N   THR A 261       0.059 -13.420  -8.896  1.00 81.47           N
ATOM   3954  CA  THR A 261       0.706 -14.275  -7.916  1.00 81.47           C
ATOM   3955  C   THR A 261       1.611 -13.448  -7.001  1.00 81.47           C
ATOM   3956  O   THR A 261       1.615 -13.641  -5.786  1.00 81.47           O
ATOM   3957  HA  THR A 261      -0.064 -14.721  -7.286  1.00 81.47           H
ATOM   3958  CB  THR A 261       1.450 -15.379  -8.671  1.00 81.47           C
ATOM   3959  HB  THR A 261       2.295 -14.970  -9.225  1.00 81.47           H
ATOM   3960  OG1 THR A 261       0.440 -16.002  -9.460  1.00 81.47           O
ATOM   3961  HG1 THR A 261       0.511 -15.696 -10.409  1.00 81.47           H
ATOM   3962  CG2 THR A 261       1.940 -16.494  -7.744  1.00 81.47           C
ATOM   3963 1HG2 THR A 261       1.086 -16.948  -7.240  1.00 81.47           H
ATOM   3964 2HG2 THR A 261       2.620 -16.077  -7.002  1.00 81.47           H
ATOM   3965 3HG2 THR A 261       2.461 -17.251  -8.330  1.00 81.47           H
ATOM   3966  HN  THR A 261       0.311 -13.600  -9.847  1.00 81.47           H
ATOM   3967  N   VAL A 262       2.357 -12.544  -7.620  1.00 79.97           N
ATOM   3968  CA  VAL A 262       3.312 -11.732  -6.885  1.00 79.97           C
ATOM   3969  C   VAL A 262       2.565 -10.878  -5.859  1.00 79.97           C
ATOM   3970  O   VAL A 262       3.004 -10.748  -4.717  1.00 79.97           O
ATOM   3971  HA  VAL A 262       3.982 -12.410  -6.356  1.00 79.97           H
ATOM   3972  CB  VAL A 262       4.150 -10.901  -7.858  1.00 79.97           C
ATOM   3973  HB  VAL A 262       3.466 -10.379  -8.529  1.00 79.97           H
ATOM   3974  CG1 VAL A 262       4.971  -9.847  -7.113  1.00 79.97           C
ATOM   3975 1HG1 VAL A 262       4.301  -9.180  -6.571  1.00 79.97           H
ATOM   3976 2HG1 VAL A 262       5.641 -10.340  -6.408  1.00 79.97           H
ATOM   3977 3HG1 VAL A 262       5.558  -9.270  -7.828  1.00 79.97           H
ATOM   3978  CG2 VAL A 262       5.051 -11.797  -8.710  1.00 79.97           C
ATOM   3979 1HG2 VAL A 262       5.724 -12.358  -8.061  1.00 79.97           H
ATOM   3980 2HG2 VAL A 262       4.436 -12.491  -9.283  1.00 79.97           H
ATOM   3981 3HG2 VAL A 262       5.636 -11.181  -9.393  1.00 79.97           H
ATOM   3982  HN  VAL A 262       2.316 -12.364  -8.602  1.00 79.97           H
ATOM   3983  N   PHE A 263       1.449 -10.318  -6.302  1.00 74.56           N
ATOM   3984  CA  PHE A 263       0.648  -9.463  -5.443  1.00 74.56           C
ATOM   3985  C   PHE A 263       0.131 -10.236  -4.228  1.00 74.56           C
ATOM   3986  O   PHE A 263       0.285  -9.791  -3.092  1.00 74.56           O
ATOM   3987  HA  PHE A 263       1.291  -8.649  -5.106  1.00 74.56           H
ATOM   3988  CB  PHE A 263      -0.544  -8.985  -6.274  1.00 74.56           C
ATOM   3989 1HB  PHE A 263      -0.174  -8.441  -7.143  1.00 74.56           H
ATOM   3990 2HB  PHE A 263      -1.086  -9.854  -6.648  1.00 74.56           H
ATOM   3991  CG  PHE A 263      -1.518  -8.087  -5.506  1.00 74.56           C
ATOM   3992  CD1 PHE A 263      -2.628  -8.623  -4.932  1.00 74.56           C
ATOM   3993  HD1 PHE A 263      -2.824  -9.692  -5.018  1.00 74.56           H
ATOM   3994  CD2 PHE A 263      -1.273  -6.754  -5.399  1.00 74.56           C
ATOM   3995  HD2 PHE A 263      -0.384  -6.324  -5.860  1.00 74.56           H
ATOM   3996  CE1 PHE A 263      -3.531  -7.791  -4.220  1.00 74.56           C
ATOM   3997  HE1 PHE A 263      -4.421  -8.220  -3.759  1.00 74.56           H
ATOM   3998  CE2 PHE A 263      -2.176  -5.921  -4.687  1.00 74.56           C
ATOM   3999  HE2 PHE A 263      -1.980  -4.853  -4.601  1.00 74.56           H
ATOM   4000  CZ  PHE A 263      -3.286  -6.457  -4.112  1.00 74.56           C
ATOM   4001  HZ  PHE A 263      -3.980  -5.818  -3.565  1.00 74.56           H
ATOM   4002  HN  PHE A 263       1.092 -10.440  -7.228  1.00 74.56           H
ATOM   4003  N   VAL A 264      -0.473 -11.382  -4.510  1.00 80.65           N
ATOM   4004  CA  VAL A 264      -1.096 -12.176  -3.464  1.00 80.65           C
ATOM   4005  C   VAL A 264      -0.038 -12.581  -2.437  1.00 80.65           C
ATOM   4006  O   VAL A 264      -0.250 -12.444  -1.234  1.00 80.65           O
ATOM   4007  HA  VAL A 264      -1.839 -11.547  -2.973  1.00 80.65           H
ATOM   4008  CB  VAL A 264      -1.822 -13.374  -4.080  1.00 80.65           C
ATOM   4009  HB  VAL A 264      -1.118 -13.895  -4.729  1.00 80.65           H
ATOM   4010  CG1 VAL A 264      -2.278 -14.354  -2.997  1.00 80.65           C
ATOM   4011 1HG1 VAL A 264      -1.410 -14.717  -2.447  1.00 80.65           H
ATOM   4012 2HG1 VAL A 264      -2.958 -13.848  -2.312  1.00 80.65           H
ATOM   4013 3HG1 VAL A 264      -2.791 -15.196  -3.462  1.00 80.65           H
ATOM   4014  CG2 VAL A 264      -3.003 -12.917  -4.939  1.00 80.65           C
ATOM   4015 1HG2 VAL A 264      -3.708 -12.362  -4.321  1.00 80.65           H
ATOM   4016 2HG2 VAL A 264      -2.642 -12.277  -5.743  1.00 80.65           H
ATOM   4017 3HG2 VAL A 264      -3.501 -13.789  -5.364  1.00 80.65           H
ATOM   4018  HN  VAL A 264      -0.538 -11.768  -5.430  1.00 80.65           H
ATOM   4019  N   LEU A 265       1.081 -13.074  -2.950  1.00 84.54           N
ATOM   4020  CA  LEU A 265       2.104 -13.652  -2.097  1.00 84.54           C
ATOM   4021  C   LEU A 265       2.699 -12.559  -1.207  1.00 84.54           C
ATOM   4022  O   LEU A 265       3.146 -12.833  -0.095  1.00 84.54           O
ATOM   4023  HA  LEU A 265       1.618 -14.390  -1.458  1.00 84.54           H
ATOM   4024  CB  LEU A 265       3.145 -14.395  -2.936  1.00 84.54           C
ATOM   4025 1HB  LEU A 265       3.485 -13.730  -3.730  1.00 84.54           H
ATOM   4026 2HB  LEU A 265       4.009 -14.606  -2.306  1.00 84.54           H
ATOM   4027  CG  LEU A 265       2.681 -15.707  -3.573  1.00 84.54           C
ATOM   4028  HG  LEU A 265       1.819 -15.494  -4.205  1.00 84.54           H
ATOM   4029  CD1 LEU A 265       3.769 -16.294  -4.474  1.00 84.54           C
ATOM   4030 1HD1 LEU A 265       4.005 -15.585  -5.268  1.00 84.54           H
ATOM   4031 2HD1 LEU A 265       4.664 -16.489  -3.883  1.00 84.54           H
ATOM   4032 3HD1 LEU A 265       3.413 -17.226  -4.914  1.00 84.54           H
ATOM   4033  CD2 LEU A 265       2.223 -16.702  -2.505  1.00 84.54           C
ATOM   4034 1HD2 LEU A 265       3.050 -16.916  -1.828  1.00 84.54           H
ATOM   4035 2HD2 LEU A 265       1.393 -16.275  -1.942  1.00 84.54           H
ATOM   4036 3HD2 LEU A 265       1.898 -17.626  -2.985  1.00 84.54           H
ATOM   4037  HN  LEU A 265       1.291 -13.081  -3.928  1.00 84.54           H
ATOM   4038  N   SER A 266       2.685 -11.342  -1.731  1.00 83.95           N
ATOM   4039  CA  SER A 266       3.324 -10.227  -1.052  1.00 83.95           C
ATOM   4040  C   SER A 266       2.365  -9.621  -0.025  1.00 83.95           C
ATOM   4041  O   SER A 266       2.782  -9.236   1.066  1.00 83.95           O
ATOM   4042  HA  SER A 266       4.196 -10.653  -0.557  1.00 83.95           H
ATOM   4043  CB  SER A 266       3.776  -9.160  -2.051  1.00 83.95           C
ATOM   4044 1HB  SER A 266       4.215  -8.321  -1.511  1.00 83.95           H
ATOM   4045 2HB  SER A 266       4.556  -9.570  -2.692  1.00 83.95           H
ATOM   4046  OG  SER A 266       2.697  -8.692  -2.857  1.00 83.95           O
ATOM   4047  HG  SER A 266       2.654  -9.215  -3.708  1.00 83.95           H
ATOM   4048  HN  SER A 266       2.248 -11.112  -2.601  1.00 83.95           H
ATOM   4049  N   GLN A 267       1.099  -9.556  -0.411  1.00 84.02           N
ATOM   4050  CA  GLN A 267       0.126  -8.784   0.344  1.00 84.02           C
ATOM   4051  C   GLN A 267      -0.609  -9.685   1.339  1.00 84.02           C
ATOM   4052  O   GLN A 267      -0.950  -9.252   2.438  1.00 84.02           O
ATOM   4053  HA  GLN A 267       0.705  -8.034   0.882  1.00 84.02           H
ATOM   4054  CB  GLN A 267      -0.860  -8.081  -0.591  1.00 84.02           C
ATOM   4055 1HB  GLN A 267      -1.332  -8.814  -1.245  1.00 84.02           H
ATOM   4056 2HB  GLN A 267      -1.653  -7.617  -0.006  1.00 84.02           H
ATOM   4057  CG  GLN A 267      -0.152  -7.018  -1.435  1.00 84.02           C
ATOM   4058 1HG  GLN A 267       0.634  -7.484  -2.029  1.00 84.02           H
ATOM   4059 2HG  GLN A 267      -0.860  -6.574  -2.135  1.00 84.02           H
ATOM   4060  CD  GLN A 267       0.450  -5.926  -0.549  1.00 84.02           C
ATOM   4061  OE1 GLN A 267      -0.134  -5.495   0.432  1.00 84.02           O
ATOM   4062  NE2 GLN A 267       1.646  -5.504  -0.947  1.00 84.02           N
ATOM   4063 1HE2 GLN A 267       2.070  -5.900  -1.762  1.00 84.02           H
ATOM   4064 2HE2 GLN A 267       2.122  -4.791  -0.432  1.00 84.02           H
ATOM   4065  HN  GLN A 267       0.737 -10.017  -1.220  1.00 84.02           H
ATOM   4066  N   PHE A 268      -0.832 -10.921   0.916  1.00 87.53           N
ATOM   4067  CA  PHE A 268      -1.694 -11.822   1.661  1.00 87.53           C
ATOM   4068  C   PHE A 268      -1.198 -11.993   3.099  1.00 87.53           C
ATOM   4069  O   PHE A 268      -1.958 -11.807   4.048  1.00 87.53           O
ATOM   4070  HA  PHE A 268      -2.691 -11.380   1.673  1.00 87.53           H
ATOM   4071  CB  PHE A 268      -1.644 -13.177   0.953  1.00 87.53           C
ATOM   4072 1HB  PHE A 268      -1.905 -13.037  -0.096  1.00 87.53           H
ATOM   4073 2HB  PHE A 268      -0.621 -13.552   0.979  1.00 87.53           H
ATOM   4074  CG  PHE A 268      -2.574 -14.230   1.558  1.00 87.53           C
ATOM   4075  CD1 PHE A 268      -2.076 -15.172   2.403  1.00 87.53           C
ATOM   4076  HD1 PHE A 268      -1.014 -15.176   2.650  1.00 87.53           H
ATOM   4077  CD2 PHE A 268      -3.899 -14.225   1.251  1.00 87.53           C
ATOM   4078  HD2 PHE A 268      -4.298 -13.471   0.573  1.00 87.53           H
ATOM   4079  CE1 PHE A 268      -2.939 -16.150   2.965  1.00 87.53           C
ATOM   4080  HE1 PHE A 268      -2.539 -16.904   3.643  1.00 87.53           H
ATOM   4081  CE2 PHE A 268      -4.762 -15.203   1.812  1.00 87.53           C
ATOM   4082  HE2 PHE A 268      -5.824 -15.199   1.566  1.00 87.53           H
ATOM   4083  CZ  PHE A 268      -4.264 -16.145   2.658  1.00 87.53           C
ATOM   4084  HZ  PHE A 268      -4.926 -16.895   3.089  1.00 87.53           H
ATOM   4085  HN  PHE A 268      -0.435 -11.307   0.084  1.00 87.53           H
ATOM   4086  N   PRO A 269       0.080 -12.349   3.285  1.00 91.81           N
ATOM   4087  CA  PRO A 269       0.597 -12.630   4.626  1.00 91.81           C
ATOM   4088  C   PRO A 269       0.322 -11.496   5.600  1.00 91.81           C
ATOM   4089  O   PRO A 269      -0.094 -11.733   6.733  1.00 91.81           O
ATOM   4090  HA  PRO A 269       0.090 -13.498   5.049  1.00 91.81           H
ATOM   4091  CB  PRO A 269       2.097 -12.834   4.401  1.00 91.81           C
ATOM   4092 1HB  PRO A 269       2.651 -11.904   4.526  1.00 91.81           H
ATOM   4093 2HB  PRO A 269       2.515 -13.550   5.108  1.00 91.81           H
ATOM   4094  CG  PRO A 269       2.172 -13.347   2.968  1.00 91.81           C
ATOM   4095 1HG  PRO A 269       3.165 -13.208   2.540  1.00 91.81           H
ATOM   4096 2HG  PRO A 269       1.959 -14.414   2.909  1.00 91.81           H
ATOM   4097  CD  PRO A 269       1.120 -12.514   2.254  1.00 91.81           C
ATOM   4098 1HD  PRO A 269       1.518 -11.553   1.928  1.00 91.81           H
ATOM   4099 2HD  PRO A 269       0.742 -13.017   1.364  1.00 91.81           H
ATOM   4100  N   TYR A 270       0.564 -10.282   5.128  1.00 92.08           N
ATOM   4101  CA  TYR A 270       0.423  -9.109   5.974  1.00 92.08           C
ATOM   4102  C   TYR A 270      -1.032  -8.918   6.409  1.00 92.08           C
ATOM   4103  O   TYR A 270      -1.303  -8.637   7.575  1.00 92.08           O
ATOM   4104  HA  TYR A 270       1.043  -9.255   6.859  1.00 92.08           H
ATOM   4105  CB  TYR A 270       0.845  -7.916   5.114  1.00 92.08           C
ATOM   4106 1HB  TYR A 270       1.913  -7.990   4.907  1.00 92.08           H
ATOM   4107 2HB  TYR A 270       0.330  -7.971   4.155  1.00 92.08           H
ATOM   4108  CG  TYR A 270       0.558  -6.555   5.753  1.00 92.08           C
ATOM   4109  CD1 TYR A 270      -0.315  -5.677   5.143  1.00 92.08           C
ATOM   4110  HD1 TYR A 270      -0.800  -5.953   4.207  1.00 92.08           H
ATOM   4111  CD2 TYR A 270       1.172  -6.206   6.939  1.00 92.08           C
ATOM   4112  HD2 TYR A 270       1.861  -6.900   7.420  1.00 92.08           H
ATOM   4113  CE1 TYR A 270      -0.585  -4.397   5.744  1.00 92.08           C
ATOM   4114  HE1 TYR A 270      -1.273  -3.694   5.273  1.00 92.08           H
ATOM   4115  CE2 TYR A 270       0.901  -4.926   7.540  1.00 92.08           C
ATOM   4116  HE2 TYR A 270       1.379  -4.638   8.476  1.00 92.08           H
ATOM   4117  CZ  TYR A 270       0.036  -4.085   6.913  1.00 92.08           C
ATOM   4118  OH  TYR A 270      -0.219  -2.876   7.481  1.00 92.08           O
ATOM   4119  HH  TYR A 270       0.353  -2.750   8.291  1.00 92.08           H
ATOM   4120  HN  TYR A 270       0.851 -10.094   4.189  1.00 92.08           H
ATOM   4121  N   ASN A 271      -1.930  -9.080   5.448  1.00 89.31           N
ATOM   4122  CA  ASN A 271      -3.339  -8.824   5.690  1.00 89.31           C
ATOM   4123  C   ASN A 271      -3.900  -9.913   6.607  1.00 89.31           C
ATOM   4124  O   ASN A 271      -4.869  -9.683   7.329  1.00 89.31           O
ATOM   4125  HA  ASN A 271      -3.377  -7.835   6.146  1.00 89.31           H
ATOM   4126  CB  ASN A 271      -4.136  -8.849   4.384  1.00 89.31           C
ATOM   4127 1HB  ASN A 271      -3.840  -9.714   3.790  1.00 89.31           H
ATOM   4128 2HB  ASN A 271      -5.198  -8.961   4.603  1.00 89.31           H
ATOM   4129  CG  ASN A 271      -3.908  -7.568   3.578  1.00 89.31           C
ATOM   4130  OD1 ASN A 271      -4.307  -6.482   3.964  1.00 89.31           O
ATOM   4131  ND2 ASN A 271      -3.245  -7.755   2.441  1.00 89.31           N
ATOM   4132 1HD2 ASN A 271      -2.945  -8.674   2.182  1.00 89.31           H
ATOM   4133 2HD2 ASN A 271      -3.047  -6.978   1.844  1.00 89.31           H
ATOM   4134  HN  ASN A 271      -1.707  -9.379   4.520  1.00 89.31           H
ATOM   4135  N   CYS A 272      -3.268 -11.076   6.547  1.00 92.14           N
ATOM   4136  CA  CYS A 272      -3.613 -12.162   7.449  1.00 92.14           C
ATOM   4137  C   CYS A 272      -3.372 -11.690   8.884  1.00 92.14           C
ATOM   4138  O   CYS A 272      -4.243 -11.828   9.741  1.00 92.14           O
ATOM   4139  HA  CYS A 272      -4.668 -12.382   7.285  1.00 92.14           H
ATOM   4140  CB  CYS A 272      -2.827 -13.435   7.127  1.00 92.14           C
ATOM   4141 1HB  CYS A 272      -1.766 -13.204   7.037  1.00 92.14           H
ATOM   4142 2HB  CYS A 272      -2.929 -14.151   7.942  1.00 92.14           H
ATOM   4143  SG  CYS A 272      -3.441 -14.172   5.568  1.00 92.14           S
ATOM   4144  HG  CYS A 272      -2.855 -13.294   4.759  1.00 92.14           H
ATOM   4145  HN  CYS A 272      -2.534 -11.281   5.900  1.00 92.14           H
ATOM   4146  N   ILE A 273      -2.185 -11.143   9.102  1.00 93.63           N
ATOM   4147  CA  ILE A 273      -1.802 -10.690  10.428  1.00 93.63           C
ATOM   4148  C   ILE A 273      -2.686  -9.510  10.835  1.00 93.63           C
ATOM   4149  O   ILE A 273      -3.085  -9.398  11.993  1.00 93.63           O
ATOM   4150  HA  ILE A 273      -1.985 -11.513  11.120  1.00 93.63           H
ATOM   4151  CB  ILE A 273      -0.304 -10.383  10.477  1.00 93.63           C
ATOM   4152  HB  ILE A 273      -0.079  -9.652   9.700  1.00 93.63           H
ATOM   4153  CG1 ILE A 273       0.523 -11.634  10.174  1.00 93.63           C
ATOM   4154 1HG1 ILE A 273       0.267 -12.012   9.184  1.00 93.63           H
ATOM   4155 2HG1 ILE A 273       1.583 -11.377  10.153  1.00 93.63           H
ATOM   4156  CG2 ILE A 273       0.083  -9.750  11.816  1.00 93.63           C
ATOM   4157 1HG2 ILE A 273      -0.470  -8.821  11.951  1.00 93.63           H
ATOM   4158 2HG2 ILE A 273      -0.159 -10.438  12.626  1.00 93.63           H
ATOM   4159 3HG2 ILE A 273       1.153  -9.542  11.824  1.00 93.63           H
ATOM   4160  CD1 ILE A 273       0.277 -12.721  11.221  1.00 93.63           C
ATOM   4161 1HD1 ILE A 273       0.557 -12.347  12.206  1.00 93.63           H
ATOM   4162 2HD1 ILE A 273      -0.779 -12.992  11.222  1.00 93.63           H
ATOM   4163 3HD1 ILE A 273       0.877 -13.599  10.982  1.00 93.63           H
ATOM   4164  HN  ILE A 273      -1.493 -11.008   8.393  1.00 93.63           H
ATOM   4165  N   LEU A 274      -2.965  -8.658   9.859  1.00 92.38           N
ATOM   4166  CA  LEU A 274      -3.771  -7.474  10.107  1.00 92.38           C
ATOM   4167  C   LEU A 274      -5.170  -7.900  10.557  1.00 92.38           C
ATOM   4168  O   LEU A 274      -5.785  -7.240  11.394  1.00 92.38           O
ATOM   4169  HA  LEU A 274      -3.299  -6.923  10.921  1.00 92.38           H
ATOM   4170  CB  LEU A 274      -3.771  -6.559   8.881  1.00 92.38           C
ATOM   4171 1HB  LEU A 274      -2.740  -6.421   8.555  1.00 92.38           H
ATOM   4172 2HB  LEU A 274      -4.296  -7.069   8.072  1.00 92.38           H
ATOM   4173  CG  LEU A 274      -4.405  -5.180   9.073  1.00 92.38           C
ATOM   4174  HG  LEU A 274      -5.375  -5.314   9.552  1.00 92.38           H
ATOM   4175  CD1 LEU A 274      -3.557  -4.312  10.005  1.00 92.38           C
ATOM   4176 1HD1 LEU A 274      -3.473  -4.797  10.977  1.00 92.38           H
ATOM   4177 2HD1 LEU A 274      -2.563  -4.183   9.576  1.00 92.38           H
ATOM   4178 3HD1 LEU A 274      -4.030  -3.337  10.124  1.00 92.38           H
ATOM   4179  CD2 LEU A 274      -4.656  -4.500   7.726  1.00 92.38           C
ATOM   4180 1HD2 LEU A 274      -3.710  -4.379   7.198  1.00 92.38           H
ATOM   4181 2HD2 LEU A 274      -5.330  -5.114   7.129  1.00 92.38           H
ATOM   4182 3HD2 LEU A 274      -5.107  -3.521   7.892  1.00 92.38           H
ATOM   4183  HN  LEU A 274      -2.653  -8.766   8.915  1.00 92.38           H
ATOM   4184  N   LEU A 275      -5.632  -9.000   9.982  1.00 93.33           N
ATOM   4185  CA  LEU A 275      -6.930  -9.545  10.344  1.00 93.33           C
ATOM   4186  C   LEU A 275      -6.907  -9.971  11.814  1.00 93.33           C
ATOM   4187  O   LEU A 275      -7.825  -9.656  12.569  1.00 93.33           O
ATOM   4188  HA  LEU A 275      -7.663  -8.748  10.228  1.00 93.33           H
ATOM   4189  CB  LEU A 275      -7.326 -10.669   9.384  1.00 93.33           C
ATOM   4190 1HB  LEU A 275      -7.355 -10.263   8.373  1.00 93.33           H
ATOM   4191 2HB  LEU A 275      -6.543 -11.427   9.401  1.00 93.33           H
ATOM   4192  CG  LEU A 275      -8.665 -11.353   9.668  1.00 93.33           C
ATOM   4193  HG  LEU A 275      -8.647 -11.728  10.692  1.00 93.33           H
ATOM   4194  CD1 LEU A 275      -9.821 -10.356   9.572  1.00 93.33           C
ATOM   4195 1HD1 LEU A 275      -9.674  -9.558  10.301  1.00 93.33           H
ATOM   4196 2HD1 LEU A 275      -9.851  -9.930   8.569  1.00 93.33           H
ATOM   4197 3HD1 LEU A 275     -10.761 -10.868   9.779  1.00 93.33           H
ATOM   4198  CD2 LEU A 275      -8.870 -12.559   8.749  1.00 93.33           C
ATOM   4199 1HD2 LEU A 275      -8.859 -12.230   7.710  1.00 93.33           H
ATOM   4200 2HD2 LEU A 275      -8.068 -13.279   8.910  1.00 93.33           H
ATOM   4201 3HD2 LEU A 275      -9.829 -13.026   8.972  1.00 93.33           H
ATOM   4202  HN  LEU A 275      -5.138  -9.516   9.283  1.00 93.33           H
ATOM   4203  N   VAL A 276      -5.848 -10.681  12.175  1.00 94.94           N
ATOM   4204  CA  VAL A 276      -5.694 -11.154  13.540  1.00 94.94           C
ATOM   4205  C   VAL A 276      -5.732  -9.961  14.496  1.00 94.94           C
ATOM   4206  O   VAL A 276      -6.414 -10.002  15.519  1.00 94.94           O
ATOM   4207  HA  VAL A 276      -6.540 -11.806  13.759  1.00 94.94           H
ATOM   4208  CB  VAL A 276      -4.413 -11.981  13.666  1.00 94.94           C
ATOM   4209  HB  VAL A 276      -3.590 -11.386  13.270  1.00 94.94           H
ATOM   4210  CG1 VAL A 276      -4.104 -12.294  15.132  1.00 94.94           C
ATOM   4211 1HG1 VAL A 276      -3.975 -11.362  15.682  1.00 94.94           H
ATOM   4212 2HG1 VAL A 276      -4.930 -12.860  15.564  1.00 94.94           H
ATOM   4213 3HG1 VAL A 276      -3.189 -12.882  15.192  1.00 94.94           H
ATOM   4214  CG2 VAL A 276      -4.506 -13.265  12.839  1.00 94.94           C
ATOM   4215 1HG2 VAL A 276      -5.345 -13.865  13.192  1.00 94.94           H
ATOM   4216 2HG2 VAL A 276      -4.656 -13.011  11.790  1.00 94.94           H
ATOM   4217 3HG2 VAL A 276      -3.582 -13.834  12.947  1.00 94.94           H
ATOM   4218  HN  VAL A 276      -5.105 -10.932  11.554  1.00 94.94           H
ATOM   4219  N   GLN A 277      -4.991  -8.926  14.130  1.00 93.90           N
ATOM   4220  CA  GLN A 277      -4.911  -7.732  14.955  1.00 93.90           C
ATOM   4221  C   GLN A 277      -6.292  -7.086  15.087  1.00 93.90           C
ATOM   4222  O   GLN A 277      -6.631  -6.549  16.141  1.00 93.90           O
ATOM   4223  HA  GLN A 277      -4.569  -8.077  15.931  1.00 93.90           H
ATOM   4224  CB  GLN A 277      -3.893  -6.741  14.388  1.00 93.90           C
ATOM   4225 1HB  GLN A 277      -4.055  -6.620  13.317  1.00 93.90           H
ATOM   4226 2HB  GLN A 277      -4.041  -5.762  14.844  1.00 93.90           H
ATOM   4227  CG  GLN A 277      -2.462  -7.218  14.643  1.00 93.90           C
ATOM   4228 1HG  GLN A 277      -2.304  -7.350  15.713  1.00 93.90           H
ATOM   4229 2HG  GLN A 277      -2.311  -8.191  14.176  1.00 93.90           H
ATOM   4230  CD  GLN A 277      -1.444  -6.218  14.092  1.00 93.90           C
ATOM   4231  OE1 GLN A 277      -1.715  -5.458  13.176  1.00 93.90           O
ATOM   4232  NE2 GLN A 277      -0.261  -6.260  14.698  1.00 93.90           N
ATOM   4233 1HE2 GLN A 277      -0.105  -6.908  15.444  1.00 93.90           H
ATOM   4234 2HE2 GLN A 277       0.471  -5.644  14.409  1.00 93.90           H
ATOM   4235  HN  GLN A 277      -4.452  -8.894  13.288  1.00 93.90           H
ATOM   4236  N   THR A 278      -7.050  -7.158  14.003  1.00 93.65           N
ATOM   4237  CA  THR A 278      -8.385  -6.585  13.984  1.00 93.65           C
ATOM   4238  C   THR A 278      -9.295  -7.319  14.971  1.00 93.65           C
ATOM   4239  O   THR A 278     -10.025  -6.689  15.735  1.00 93.65           O
ATOM   4240  HA  THR A 278      -8.319  -5.550  14.320  1.00 93.65           H
ATOM   4241  CB  THR A 278      -8.896  -6.623  12.543  1.00 93.65           C
ATOM   4242  HB  THR A 278      -9.053  -7.650  12.213  1.00 93.65           H
ATOM   4243  OG1 THR A 278      -7.923  -5.883  11.810  1.00 93.65           O
ATOM   4244  HG1 THR A 278      -7.230  -6.502  11.440  1.00 93.65           H
ATOM   4245  CG2 THR A 278     -10.188  -5.825  12.358  1.00 93.65           C
ATOM   4246 1HG2 THR A 278     -10.013  -4.783  12.624  1.00 93.65           H
ATOM   4247 2HG2 THR A 278     -10.966  -6.238  13.001  1.00 93.65           H
ATOM   4248 3HG2 THR A 278     -10.507  -5.886  11.317  1.00 93.65           H
ATOM   4249  HN  THR A 278      -6.767  -7.597  13.151  1.00 93.65           H
ATOM   4250  N   ILE A 279      -9.221  -8.641  14.924  1.00 94.78           N
ATOM   4251  CA  ILE A 279     -10.054  -9.469  15.779  1.00 94.78           C
ATOM   4252  C   ILE A 279      -9.679  -9.222  17.242  1.00 94.78           C
ATOM   4253  O   ILE A 279     -10.552  -9.135  18.104  1.00 94.78           O
ATOM   4254  HA  ILE A 279     -11.088  -9.156  15.630  1.00 94.78           H
ATOM   4255  CB  ILE A 279      -9.961 -10.937  15.360  1.00 94.78           C
ATOM   4256  HB  ILE A 279      -8.909 -11.220  15.338  1.00 94.78           H
ATOM   4257  CG1 ILE A 279     -10.512 -11.140  13.947  1.00 94.78           C
ATOM   4258 1HG1 ILE A 279     -11.600 -11.068  13.963  1.00 94.78           H
ATOM   4259 2HG1 ILE A 279     -10.150 -10.346  13.294  1.00 94.78           H
ATOM   4260  CG2 ILE A 279     -10.652 -11.844  16.380  1.00 94.78           C
ATOM   4261 1HG2 ILE A 279     -10.174 -11.727  17.353  1.00 94.78           H
ATOM   4262 2HG2 ILE A 279     -11.704 -11.568  16.457  1.00 94.78           H
ATOM   4263 3HG2 ILE A 279     -10.571 -12.882  16.058  1.00 94.78           H
ATOM   4264  CD1 ILE A 279     -10.094 -12.500  13.385  1.00 94.78           C
ATOM   4265 1HD1 ILE A 279      -9.006 -12.559  13.348  1.00 94.78           H
ATOM   4266 2HD1 ILE A 279     -10.479 -13.292  14.027  1.00 94.78           H
ATOM   4267 3HD1 ILE A 279     -10.499 -12.618  12.380  1.00 94.78           H
ATOM   4268  HN  ILE A 279      -8.607  -9.145  14.316  1.00 94.78           H
ATOM   4269  N   ASP A 280      -8.380  -9.116  17.477  1.00 94.71           N
ATOM   4270  CA  ASP A 280      -7.874  -8.951  18.829  1.00 94.71           C
ATOM   4271  C   ASP A 280      -8.249  -7.560  19.343  1.00 94.71           C
ATOM   4272  O   ASP A 280      -8.499  -7.380  20.534  1.00 94.71           O
ATOM   4273  HA  ASP A 280      -8.340  -9.749  19.408  1.00 94.71           H
ATOM   4274  CB  ASP A 280      -6.350  -9.074  18.866  1.00 94.71           C
ATOM   4275 1HB  ASP A 280      -6.041  -9.982  18.347  1.00 94.71           H
ATOM   4276 2HB  ASP A 280      -5.901  -8.235  18.334  1.00 94.71           H
ATOM   4277  CG  ASP A 280      -5.837  -9.104  20.307  1.00 94.71           C
ATOM   4278  OD1 ASP A 280      -6.371  -9.927  21.082  1.00 94.71           O
ATOM   4279  OD2 ASP A 280      -4.923  -8.304  20.601  1.00 94.71           O
ATOM   4280  HN  ASP A 280      -7.679  -9.142  16.764  1.00 94.71           H
ATOM   4281  N   ALA A 281      -8.278  -6.611  18.419  1.00 92.96           N
ATOM   4282  CA  ALA A 281      -8.660  -5.250  18.755  1.00 92.96           C
ATOM   4283  C   ALA A 281     -10.095  -5.244  19.285  1.00 92.96           C
ATOM   4284  O   ALA A 281     -10.460  -4.388  20.090  1.00 92.96           O
ATOM   4285  HA  ALA A 281      -7.990  -4.902  19.541  1.00 92.96           H
ATOM   4286  CB  ALA A 281      -8.488  -4.353  17.528  1.00 92.96           C
ATOM   4287 1HB  ALA A 281      -7.446  -4.369  17.209  1.00 92.96           H
ATOM   4288 2HB  ALA A 281      -9.121  -4.718  16.719  1.00 92.96           H
ATOM   4289 3HB  ALA A 281      -8.775  -3.332  17.781  1.00 92.96           H
ATOM   4290  HN  ALA A 281      -8.046  -6.759  17.457  1.00 92.96           H
ATOM   4291  N   TYR A 282     -10.871  -6.209  18.813  1.00 91.57           N
ATOM   4292  CA  TYR A 282     -12.261  -6.319  19.221  1.00 91.57           C
ATOM   4293  C   TYR A 282     -12.401  -7.220  20.450  1.00 91.57           C
ATOM   4294  O   TYR A 282     -13.060  -6.853  21.421  1.00 91.57           O
ATOM   4295  HA  TYR A 282     -12.619  -5.320  19.470  1.00 91.57           H
ATOM   4296  CB  TYR A 282     -12.996  -6.964  18.045  1.00 91.57           C
ATOM   4297 1HB  TYR A 282     -12.806  -6.378  17.145  1.00 91.57           H
ATOM   4298 2HB  TYR A 282     -12.583  -7.958  17.872  1.00 91.57           H
ATOM   4299  CG  TYR A 282     -14.508  -7.084  18.247  1.00 91.57           C
ATOM   4300  CD1 TYR A 282     -15.058  -8.286  18.644  1.00 91.57           C
ATOM   4301  HD1 TYR A 282     -14.414  -9.149  18.815  1.00 91.57           H
ATOM   4302  CD2 TYR A 282     -15.322  -5.991  18.031  1.00 91.57           C
ATOM   4303  HD2 TYR A 282     -14.888  -5.042  17.717  1.00 91.57           H
ATOM   4304  CE1 TYR A 282     -16.480  -8.399  18.834  1.00 91.57           C
ATOM   4305  HE1 TYR A 282     -16.927  -9.343  19.148  1.00 91.57           H
ATOM   4306  CE2 TYR A 282     -16.745  -6.104  18.221  1.00 91.57           C
ATOM   4307  HE2 TYR A 282     -17.399  -5.249  18.054  1.00 91.57           H
ATOM   4308  CZ  TYR A 282     -17.254  -7.303  18.613  1.00 91.57           C
ATOM   4309  OH  TYR A 282     -18.598  -7.410  18.793  1.00 91.57           O
ATOM   4310  HH  TYR A 282     -19.037  -6.527  18.624  1.00 91.57           H
ATOM   4311  HN  TYR A 282     -10.564  -6.905  18.163  1.00 91.57           H
ATOM   4312  N   ALA A 283     -11.770  -8.382  20.367  1.00 92.61           N
ATOM   4313  CA  ALA A 283     -12.053  -9.456  21.305  1.00 92.61           C
ATOM   4314  C   ALA A 283     -11.012  -9.436  22.426  1.00 92.61           C
ATOM   4315  O   ALA A 283     -11.236 -10.003  23.495  1.00 92.61           O
ATOM   4316  HA  ALA A 283     -13.039  -9.272  21.732  1.00 92.61           H
ATOM   4317  CB  ALA A 283     -12.081 -10.791  20.558  1.00 92.61           C
ATOM   4318 1HB  ALA A 283     -12.856 -10.763  19.792  1.00 92.61           H
ATOM   4319 2HB  ALA A 283     -11.113 -10.965  20.089  1.00 92.61           H
ATOM   4320 3HB  ALA A 283     -12.294 -11.596  21.261  1.00 92.61           H
ATOM   4321  HN  ALA A 283     -11.078  -8.595  19.678  1.00 92.61           H
ATOM   4322  N   MET A 284      -9.897  -8.778  22.144  1.00 90.91           N
ATOM   4323  CA  MET A 284      -8.806  -8.711  23.100  1.00 90.91           C
ATOM   4324  C   MET A 284      -8.484 -10.097  23.663  1.00 90.91           C
ATOM   4325  O   MET A 284      -8.391 -10.271  24.878  1.00 90.91           O
ATOM   4326  HA  MET A 284      -7.950  -8.331  22.542  1.00 90.91           H
ATOM   4327  CB  MET A 284      -9.187  -7.770  24.245  1.00 90.91           C
ATOM   4328 1HB  MET A 284     -10.102  -8.123  24.721  1.00 90.91           H
ATOM   4329 2HB  MET A 284      -8.407  -7.782  25.006  1.00 90.91           H
ATOM   4330  CG  MET A 284      -9.389  -6.341  23.736  1.00 90.91           C
ATOM   4331 1HG  MET A 284      -8.438  -5.930  23.397  1.00 90.91           H
ATOM   4332 2HG  MET A 284     -10.059  -6.344  22.877  1.00 90.91           H
ATOM   4333  SD  MET A 284     -10.065  -5.321  25.034  1.00 90.91           S
ATOM   4334  CE  MET A 284     -11.791  -5.762  24.908  1.00 90.91           C
ATOM   4335 1HE  MET A 284     -12.157  -5.513  23.912  1.00 90.91           H
ATOM   4336 2HE  MET A 284     -11.906  -6.832  25.080  1.00 90.91           H
ATOM   4337 3HE  MET A 284     -12.362  -5.210  25.654  1.00 90.91           H
ATOM   4338  HN  MET A 284      -9.734  -8.298  21.282  1.00 90.91           H
ATOM   4339  N   PHE A 285      -8.323 -11.047  22.755  1.00 91.64           N
ATOM   4340  CA  PHE A 285      -8.204 -12.442  23.143  1.00 91.64           C
ATOM   4341  C   PHE A 285      -6.740 -12.826  23.368  1.00 91.64           C
ATOM   4342  O   PHE A 285      -6.451 -13.864  23.960  1.00 91.64           O
ATOM   4343  HA  PHE A 285      -8.758 -12.567  24.074  1.00 91.64           H
ATOM   4344  CB  PHE A 285      -8.767 -13.277  21.992  1.00 91.64           C
ATOM   4345 1HB  PHE A 285      -8.919 -14.300  22.338  1.00 91.64           H
ATOM   4346 2HB  PHE A 285      -9.747 -12.885  21.717  1.00 91.64           H
ATOM   4347  CG  PHE A 285      -7.877 -13.302  20.748  1.00 91.64           C
ATOM   4348  CD1 PHE A 285      -8.043 -12.366  19.774  1.00 91.64           C
ATOM   4349  HD1 PHE A 285      -8.811 -11.599  19.881  1.00 91.64           H
ATOM   4350  CD2 PHE A 285      -6.920 -14.258  20.615  1.00 91.64           C
ATOM   4351  HD2 PHE A 285      -6.787 -15.008  21.395  1.00 91.64           H
ATOM   4352  CE1 PHE A 285      -7.217 -12.389  18.620  1.00 91.64           C
ATOM   4353  HE1 PHE A 285      -7.350 -11.640  17.839  1.00 91.64           H
ATOM   4354  CE2 PHE A 285      -6.094 -14.281  19.460  1.00 91.64           C
ATOM   4355  HE2 PHE A 285      -5.326 -15.048  19.354  1.00 91.64           H
ATOM   4356  CZ  PHE A 285      -6.260 -13.346  18.487  1.00 91.64           C
ATOM   4357  HZ  PHE A 285      -5.625 -13.363  17.601  1.00 91.64           H
ATOM   4358  HN  PHE A 285      -8.274 -10.877  21.770  1.00 91.64           H
ATOM   4359  N   ILE A 286      -5.856 -11.967  22.883  1.00 92.29           N
ATOM   4360  CA  ILE A 286      -4.429 -12.191  23.045  1.00 92.29           C
ATOM   4361  C   ILE A 286      -3.974 -11.600  24.381  1.00 92.29           C
ATOM   4362  O   ILE A 286      -3.580 -10.436  24.447  1.00 92.29           O
ATOM   4363  HA  ILE A 286      -4.268 -13.268  23.071  1.00 92.29           H
ATOM   4364  CB  ILE A 286      -3.661 -11.647  21.838  1.00 92.29           C
ATOM   4365  HB  ILE A 286      -3.809 -10.568  21.797  1.00 92.29           H
ATOM   4366  CG1 ILE A 286      -4.208 -12.229  20.533  1.00 92.29           C
ATOM   4367 1HG1 ILE A 286      -3.969 -13.291  20.476  1.00 92.29           H
ATOM   4368 2HG1 ILE A 286      -5.294 -12.146  20.521  1.00 92.29           H
ATOM   4369  CG2 ILE A 286      -2.158 -11.892  21.990  1.00 92.29           C
ATOM   4370 1HG2 ILE A 286      -1.797 -11.391  22.888  1.00 92.29           H
ATOM   4371 2HG2 ILE A 286      -1.970 -12.962  22.071  1.00 92.29           H
ATOM   4372 3HG2 ILE A 286      -1.636 -11.496  21.119  1.00 92.29           H
ATOM   4373  CD1 ILE A 286      -3.621 -11.503  19.321  1.00 92.29           C
ATOM   4374 1HD1 ILE A 286      -3.883 -10.446  19.369  1.00 92.29           H
ATOM   4375 2HD1 ILE A 286      -2.536 -11.610  19.324  1.00 92.29           H
ATOM   4376 3HD1 ILE A 286      -4.026 -11.937  18.407  1.00 92.29           H
ATOM   4377  HN  ILE A 286      -6.099 -11.133  22.387  1.00 92.29           H
ATOM   4378  N   SER A 287      -4.042 -12.429  25.412  1.00 90.35           N
ATOM   4379  CA  SER A 287      -3.629 -12.007  26.740  1.00 90.35           C
ATOM   4380  C   SER A 287      -2.179 -12.425  26.994  1.00 90.35           C
ATOM   4381  O   SER A 287      -1.535 -11.917  27.910  1.00 90.35           O
ATOM   4382  HA  SER A 287      -3.719 -10.921  26.739  1.00 90.35           H
ATOM   4383  CB  SER A 287      -4.546 -12.593  27.814  1.00 90.35           C
ATOM   4384 1HB  SER A 287      -4.216 -12.255  28.797  1.00 90.35           H
ATOM   4385 2HB  SER A 287      -5.559 -12.217  27.672  1.00 90.35           H
ATOM   4386  OG  SER A 287      -4.562 -14.018  27.784  1.00 90.35           O
ATOM   4387  HG  SER A 287      -5.187 -14.368  28.482  1.00 90.35           H
ATOM   4388  HN  SER A 287      -4.371 -13.371  25.352  1.00 90.35           H
ATOM   4389  N   ASN A 288      -1.708 -13.346  26.167  1.00 92.48           N
ATOM   4390  CA  ASN A 288      -0.395 -13.934  26.370  1.00 92.48           C
ATOM   4391  C   ASN A 288       0.665 -13.038  25.728  1.00 92.48           C
ATOM   4392  O   ASN A 288       0.592 -12.738  24.538  1.00 92.48           O
ATOM   4393  HA  ASN A 288      -0.279 -14.009  27.451  1.00 92.48           H
ATOM   4394  CB  ASN A 288      -0.304 -15.316  25.719  1.00 92.48           C
ATOM   4395 1HB  ASN A 288      -1.141 -15.932  26.046  1.00 92.48           H
ATOM   4396 2HB  ASN A 288      -0.384 -15.217  24.636  1.00 92.48           H
ATOM   4397  CG  ASN A 288       1.015 -16.004  26.077  1.00 92.48           C
ATOM   4398  OD1 ASN A 288       2.095 -15.469  25.893  1.00 92.48           O
ATOM   4399  ND2 ASN A 288       0.866 -17.219  26.598  1.00 92.48           N
ATOM   4400 1HD2 ASN A 288      -0.049 -17.601  26.723  1.00 92.48           H
ATOM   4401 2HD2 ASN A 288       1.670 -17.750  26.865  1.00 92.48           H
ATOM   4402  HN  ASN A 288      -2.207 -13.690  25.371  1.00 92.48           H
ATOM   4403  N   CYS A 289       1.627 -12.635  26.546  1.00 91.66           N
ATOM   4404  CA  CYS A 289       2.626 -11.674  26.109  1.00 91.66           C
ATOM   4405  C   CYS A 289       3.497 -12.338  25.041  1.00 91.66           C
ATOM   4406  O   CYS A 289       3.899 -11.693  24.074  1.00 91.66           O
ATOM   4407  HA  CYS A 289       2.084 -10.825  25.694  1.00 91.66           H
ATOM   4408  CB  CYS A 289       3.460 -11.153  27.282  1.00 91.66           C
ATOM   4409 1HB  CYS A 289       2.809 -10.694  28.026  1.00 91.66           H
ATOM   4410 2HB  CYS A 289       3.970 -11.982  27.773  1.00 91.66           H
ATOM   4411  SG  CYS A 289       4.685  -9.932  26.685  1.00 91.66           S
ATOM   4412  HN  CYS A 289       1.729 -12.952  27.488  1.00 91.66           H
ATOM   4413  N   ALA A 290       3.761 -13.619  25.251  1.00 93.14           N
ATOM   4414  CA  ALA A 290       4.627 -14.362  24.350  1.00 93.14           C
ATOM   4415  C   ALA A 290       3.988 -14.412  22.961  1.00 93.14           C
ATOM   4416  O   ALA A 290       4.657 -14.172  21.957  1.00 93.14           O
ATOM   4417  HA  ALA A 290       5.575 -13.828  24.286  1.00 93.14           H
ATOM   4418  CB  ALA A 290       4.884 -15.757  24.924  1.00 93.14           C
ATOM   4419 1HB  ALA A 290       5.366 -15.666  25.898  1.00 93.14           H
ATOM   4420 2HB  ALA A 290       3.937 -16.284  25.035  1.00 93.14           H
ATOM   4421 3HB  ALA A 290       5.534 -16.313  24.248  1.00 93.14           H
ATOM   4422  HN  ALA A 290       3.396 -14.147  26.017  1.00 93.14           H
ATOM   4423  N   VAL A 291       2.701 -14.725  22.948  1.00 93.90           N
ATOM   4424  CA  VAL A 291       1.961 -14.798  21.699  1.00 93.90           C
ATOM   4425  C   VAL A 291       1.935 -13.416  21.045  1.00 93.90           C
ATOM   4426  O   VAL A 291       2.141 -13.292  19.838  1.00 93.90           O
ATOM   4427  HA  VAL A 291       2.492 -15.487  21.042  1.00 93.90           H
ATOM   4428  CB  VAL A 291       0.563 -15.366  21.951  1.00 93.90           C
ATOM   4429  HB  VAL A 291       0.062 -14.717  22.669  1.00 93.90           H
ATOM   4430  CG1 VAL A 291      -0.266 -15.374  20.665  1.00 93.90           C
ATOM   4431 1HG1 VAL A 291      -0.365 -14.355  20.291  1.00 93.90           H
ATOM   4432 2HG1 VAL A 291       0.231 -15.990  19.916  1.00 93.90           H
ATOM   4433 3HG1 VAL A 291      -1.255 -15.782  20.873  1.00 93.90           H
ATOM   4434  CG2 VAL A 291       0.642 -16.767  22.561  1.00 93.90           C
ATOM   4435 1HG2 VAL A 291       1.171 -17.432  21.878  1.00 93.90           H
ATOM   4436 2HG2 VAL A 291       1.177 -16.721  23.510  1.00 93.90           H
ATOM   4437 3HG2 VAL A 291      -0.365 -17.147  22.730  1.00 93.90           H
ATOM   4438  HN  VAL A 291       2.165 -14.926  23.768  1.00 93.90           H
ATOM   4439  N   SER A 292       1.682 -12.410  21.869  1.00 93.50           N
ATOM   4440  CA  SER A 292       1.585 -11.046  21.379  1.00 93.50           C
ATOM   4441  C   SER A 292       2.911 -10.624  20.742  1.00 93.50           C
ATOM   4442  O   SER A 292       2.923 -10.005  19.679  1.00 93.50           O
ATOM   4443  HA  SER A 292       0.791 -11.063  20.633  1.00 93.50           H
ATOM   4444  CB  SER A 292       1.206 -10.081  22.505  1.00 93.50           C
ATOM   4445 1HB  SER A 292       0.331 -10.464  23.030  1.00 93.50           H
ATOM   4446 2HB  SER A 292       2.018 -10.034  23.230  1.00 93.50           H
ATOM   4447  OG  SER A 292       0.930  -8.772  22.015  1.00 93.50           O
ATOM   4448  HG  SER A 292       0.054  -8.765  21.533  1.00 93.50           H
ATOM   4449  HN  SER A 292       1.544 -12.516  22.854  1.00 93.50           H
ATOM   4450  N   THR A 293       3.994 -10.974  21.420  1.00 93.44           N
ATOM   4451  CA  THR A 293       5.320 -10.611  20.950  1.00 93.44           C
ATOM   4452  C   THR A 293       5.577 -11.207  19.565  1.00 93.44           C
ATOM   4453  O   THR A 293       6.059 -10.517  18.668  1.00 93.44           O
ATOM   4454  HA  THR A 293       5.363  -9.527  20.845  1.00 93.44           H
ATOM   4455  CB  THR A 293       6.335 -11.062  22.003  1.00 93.44           C
ATOM   4456  HB  THR A 293       6.267 -12.137  22.174  1.00 93.44           H
ATOM   4457  OG1 THR A 293       6.051 -10.241  23.132  1.00 93.44           O
ATOM   4458  HG1 THR A 293       5.490 -10.744  23.789  1.00 93.44           H
ATOM   4459  CG2 THR A 293       7.772 -10.696  21.627  1.00 93.44           C
ATOM   4460 1HG2 THR A 293       7.855  -9.614  21.522  1.00 93.44           H
ATOM   4461 2HG2 THR A 293       8.033 -11.173  20.683  1.00 93.44           H
ATOM   4462 3HG2 THR A 293       8.450 -11.038  22.408  1.00 93.44           H
ATOM   4463  HN  THR A 293       3.976 -11.496  22.273  1.00 93.44           H
ATOM   4464  N   ASN A 294       5.244 -12.483  19.433  1.00 94.47           N
ATOM   4465  CA  ASN A 294       5.492 -13.197  18.192  1.00 94.47           C
ATOM   4466  C   ASN A 294       4.637 -12.589  17.079  1.00 94.47           C
ATOM   4467  O   ASN A 294       5.086 -12.474  15.939  1.00 94.47           O
ATOM   4468  HA  ASN A 294       6.560 -13.085  18.006  1.00 94.47           H
ATOM   4469  CB  ASN A 294       5.117 -14.674  18.323  1.00 94.47           C
ATOM   4470 1HB  ASN A 294       4.128 -14.764  18.773  1.00 94.47           H
ATOM   4471 2HB  ASN A 294       5.058 -15.127  17.333  1.00 94.47           H
ATOM   4472  CG  ASN A 294       6.140 -15.427  19.175  1.00 94.47           C
ATOM   4473  OD1 ASN A 294       7.262 -14.991  19.373  1.00 94.47           O
ATOM   4474  ND2 ASN A 294       5.693 -16.579  19.666  1.00 94.47           N
ATOM   4475 1HD2 ASN A 294       4.761 -16.880  19.465  1.00 94.47           H
ATOM   4476 2HD2 ASN A 294       6.289 -17.145  20.236  1.00 94.47           H
ATOM   4477  HN  ASN A 294       4.812 -13.025  20.154  1.00 94.47           H
ATOM   4478  N   ILE A 295       3.421 -12.214  17.448  1.00 94.05           N
ATOM   4479  CA  ILE A 295       2.484 -11.660  16.485  1.00 94.05           C
ATOM   4480  C   ILE A 295       3.026 -10.329  15.960  1.00 94.05           C
ATOM   4481  O   ILE A 295       2.932 -10.043  14.768  1.00 94.05           O
ATOM   4482  HA  ILE A 295       2.421 -12.360  15.651  1.00 94.05           H
ATOM   4483  CB  ILE A 295       1.085 -11.557  17.096  1.00 94.05           C
ATOM   4484  HB  ILE A 295       1.184 -11.171  18.111  1.00 94.05           H
ATOM   4485  CG1 ILE A 295       0.429 -12.935  17.200  1.00 94.05           C
ATOM   4486 1HG1 ILE A 295       0.200 -13.308  16.201  1.00 94.05           H
ATOM   4487 2HG1 ILE A 295       1.126 -13.641  17.651  1.00 94.05           H
ATOM   4488  CG2 ILE A 295       0.218 -10.566  16.317  1.00 94.05           C
ATOM   4489 1HG2 ILE A 295       0.683  -9.580  16.340  1.00 94.05           H
ATOM   4490 2HG2 ILE A 295       0.124 -10.900  15.284  1.00 94.05           H
ATOM   4491 3HG2 ILE A 295      -0.770 -10.512  16.773  1.00 94.05           H
ATOM   4492  CD1 ILE A 295      -0.853 -12.871  18.033  1.00 94.05           C
ATOM   4493 1HD1 ILE A 295      -0.616 -12.521  19.037  1.00 94.05           H
ATOM   4494 2HD1 ILE A 295      -1.556 -12.183  17.564  1.00 94.05           H
ATOM   4495 3HD1 ILE A 295      -1.299 -13.864  18.090  1.00 94.05           H
ATOM   4496  HN  ILE A 295       3.074 -12.285  18.383  1.00 94.05           H
ATOM   4497  N   ASP A 296       3.581  -9.551  16.877  1.00 93.77           N
ATOM   4498  CA  ASP A 296       4.101  -8.239  16.530  1.00 93.77           C
ATOM   4499  C   ASP A 296       5.302  -8.402  15.597  1.00 93.77           C
ATOM   4500  O   ASP A 296       5.466  -7.633  14.650  1.00 93.77           O
ATOM   4501  HA  ASP A 296       3.270  -7.718  16.054  1.00 93.77           H
ATOM   4502  CB  ASP A 296       4.570  -7.485  17.776  1.00 93.77           C
ATOM   4503 1HB  ASP A 296       5.255  -8.110  18.349  1.00 93.77           H
ATOM   4504 2HB  ASP A 296       5.124  -6.594  17.480  1.00 93.77           H
ATOM   4505  CG  ASP A 296       3.382  -7.084  18.654  1.00 93.77           C
ATOM   4506  OD1 ASP A 296       2.260  -7.043  18.105  1.00 93.77           O
ATOM   4507  OD2 ASP A 296       3.623  -6.828  19.853  1.00 93.77           O
ATOM   4508  HN  ASP A 296       3.679  -9.802  17.840  1.00 93.77           H
ATOM   4509  N   ILE A 297       6.112  -9.407  15.896  1.00 94.61           N
ATOM   4510  CA  ILE A 297       7.259  -9.718  15.060  1.00 94.61           C
ATOM   4511  C   ILE A 297       6.775 -10.137  13.671  1.00 94.61           C
ATOM   4512  O   ILE A 297       7.310  -9.684  12.660  1.00 94.61           O
ATOM   4513  HA  ILE A 297       7.847  -8.806  14.960  1.00 94.61           H
ATOM   4514  CB  ILE A 297       8.151 -10.759  15.740  1.00 94.61           C
ATOM   4515  HB  ILE A 297       7.516 -11.569  16.101  1.00 94.61           H
ATOM   4516  CG1 ILE A 297       8.859 -10.163  16.959  1.00 94.61           C
ATOM   4517 1HG1 ILE A 297       9.588  -9.422  16.633  1.00 94.61           H
ATOM   4518 2HG1 ILE A 297       8.135  -9.643  17.586  1.00 94.61           H
ATOM   4519  CG2 ILE A 297       9.139 -11.369  14.745  1.00 94.61           C
ATOM   4520 1HG2 ILE A 297       8.589 -11.854  13.938  1.00 94.61           H
ATOM   4521 2HG2 ILE A 297       9.772 -10.583  14.333  1.00 94.61           H
ATOM   4522 3HG2 ILE A 297       9.760 -12.106  15.254  1.00 94.61           H
ATOM   4523  CD1 ILE A 297       9.559 -11.252  17.773  1.00 94.61           C
ATOM   4524 1HD1 ILE A 297       8.823 -11.978  18.118  1.00 94.61           H
ATOM   4525 2HD1 ILE A 297      10.299 -11.753  17.149  1.00 94.61           H
ATOM   4526 3HD1 ILE A 297      10.054 -10.801  18.633  1.00 94.61           H
ATOM   4527  HN  ILE A 297       5.994 -10.002  16.691  1.00 94.61           H
ATOM   4528  N   CYS A 298       5.767 -10.997  13.665  1.00 94.30           N
ATOM   4529  CA  CYS A 298       5.201 -11.478  12.416  1.00 94.30           C
ATOM   4530  C   CYS A 298       4.723 -10.270  11.608  1.00 94.30           C
ATOM   4531  O   CYS A 298       4.897 -10.224  10.392  1.00 94.30           O
ATOM   4532  HA  CYS A 298       5.999 -12.003  11.892  1.00 94.30           H
ATOM   4533  CB  CYS A 298       4.074 -12.485  12.657  1.00 94.30           C
ATOM   4534 1HB  CYS A 298       3.407 -12.117  13.436  1.00 94.30           H
ATOM   4535 2HB  CYS A 298       3.476 -12.597  11.752  1.00 94.30           H
ATOM   4536  SG  CYS A 298       4.775 -14.103  13.147  1.00 94.30           S
ATOM   4537  HG  CYS A 298       5.089 -13.748  14.390  1.00 94.30           H
ATOM   4538  HN  CYS A 298       5.339 -11.363  14.492  1.00 94.30           H
ATOM   4539  N   PHE A 299       4.131  -9.320  12.318  1.00 94.30           N
ATOM   4540  CA  PHE A 299       3.623  -8.117  11.681  1.00 94.30           C
ATOM   4541  C   PHE A 299       4.744  -7.359  10.967  1.00 94.30           C
ATOM   4542  O   PHE A 299       4.585  -6.944   9.821  1.00 94.30           O
ATOM   4543  HA  PHE A 299       2.875  -8.428  10.952  1.00 94.30           H
ATOM   4544  CB  PHE A 299       3.051  -7.231  12.790  1.00 94.30           C
ATOM   4545 1HB  PHE A 299       2.254  -7.773  13.299  1.00 94.30           H
ATOM   4546 2HB  PHE A 299       3.831  -7.043  13.529  1.00 94.30           H
ATOM   4547  CG  PHE A 299       2.503  -5.891  12.296  1.00 94.30           C
ATOM   4548  CD1 PHE A 299       3.292  -4.784  12.318  1.00 94.30           C
ATOM   4549  HD1 PHE A 299       4.316  -4.851  12.688  1.00 94.30           H
ATOM   4550  CD2 PHE A 299       1.226  -5.807  11.835  1.00 94.30           C
ATOM   4551  HD2 PHE A 299       0.594  -6.695  11.818  1.00 94.30           H
ATOM   4552  CE1 PHE A 299       2.784  -3.540  11.859  1.00 94.30           C
ATOM   4553  HE1 PHE A 299       3.416  -2.653  11.877  1.00 94.30           H
ATOM   4554  CE2 PHE A 299       0.718  -4.563  11.376  1.00 94.30           C
ATOM   4555  HE2 PHE A 299      -0.306  -4.496  11.007  1.00 94.30           H
ATOM   4556  CZ  PHE A 299       1.507  -3.456  11.398  1.00 94.30           C
ATOM   4557  HZ  PHE A 299       1.116  -2.501  11.046  1.00 94.30           H
ATOM   4558  HN  PHE A 299       3.997  -9.363  13.308  1.00 94.30           H
ATOM   4559  N   GLN A 300       5.854  -7.203  11.675  1.00 93.42           N
ATOM   4560  CA  GLN A 300       6.976  -6.445  11.149  1.00 93.42           C
ATOM   4561  C   GLN A 300       7.503  -7.096   9.869  1.00 93.42           C
ATOM   4562  O   GLN A 300       7.781  -6.408   8.887  1.00 93.42           O
ATOM   4563  HA  GLN A 300       6.578  -5.456  10.924  1.00 93.42           H
ATOM   4564  CB  GLN A 300       8.086  -6.313  12.194  1.00 93.42           C
ATOM   4565 1HB  GLN A 300       8.290  -7.287  12.638  1.00 93.42           H
ATOM   4566 2HB  GLN A 300       9.007  -5.983  11.712  1.00 93.42           H
ATOM   4567  CG  GLN A 300       7.693  -5.320  13.289  1.00 93.42           C
ATOM   4568 1HG  GLN A 300       7.516  -4.339  12.849  1.00 93.42           H
ATOM   4569 2HG  GLN A 300       6.758  -5.635  13.752  1.00 93.42           H
ATOM   4570  CD  GLN A 300       8.787  -5.217  14.354  1.00 93.42           C
ATOM   4571  OE1 GLN A 300       9.819  -5.864  14.286  1.00 93.42           O
ATOM   4572  NE2 GLN A 300       8.504  -4.370  15.340  1.00 93.42           N
ATOM   4573 1HE2 GLN A 300       7.638  -3.869  15.336  1.00 93.42           H
ATOM   4574 2HE2 GLN A 300       9.157  -4.233  16.084  1.00 93.42           H
ATOM   4575  HN  GLN A 300       5.991  -7.582  12.590  1.00 93.42           H
ATOM   4576  N   VAL A 301       7.624  -8.414   9.920  1.00 93.91           N
ATOM   4577  CA  VAL A 301       8.187  -9.158   8.805  1.00 93.91           C
ATOM   4578  C   VAL A 301       7.273  -9.012   7.587  1.00 93.91           C
ATOM   4579  O   VAL A 301       7.723  -8.620   6.512  1.00 93.91           O
ATOM   4580  HA  VAL A 301       9.156  -8.717   8.572  1.00 93.91           H
ATOM   4581  CB  VAL A 301       8.415 -10.616   9.211  1.00 93.91           C
ATOM   4582  HB  VAL A 301       7.469 -11.012   9.581  1.00 93.91           H
ATOM   4583  CG1 VAL A 301       8.839 -11.459   8.007  1.00 93.91           C
ATOM   4584 1HG1 VAL A 301       8.059 -11.426   7.247  1.00 93.91           H
ATOM   4585 2HG1 VAL A 301       9.767 -11.062   7.594  1.00 93.91           H
ATOM   4586 3HG1 VAL A 301       8.995 -12.491   8.324  1.00 93.91           H
ATOM   4587  CG2 VAL A 301       9.441 -10.716  10.341  1.00 93.91           C
ATOM   4588 1HG2 VAL A 301      10.389 -10.293  10.009  1.00 93.91           H
ATOM   4589 2HG2 VAL A 301       9.081 -10.164  11.209  1.00 93.91           H
ATOM   4590 3HG2 VAL A 301       9.584 -11.763  10.609  1.00 93.91           H
ATOM   4591  HN  VAL A 301       7.345  -8.972  10.702  1.00 93.91           H
ATOM   4592  N   THR A 302       6.005  -9.336   7.796  1.00 92.82           N
ATOM   4593  CA  THR A 302       5.051  -9.372   6.700  1.00 92.82           C
ATOM   4594  C   THR A 302       4.850  -7.970   6.122  1.00 92.82           C
ATOM   4595  O   THR A 302       4.641  -7.815   4.920  1.00 92.82           O
ATOM   4596  HA  THR A 302       5.467  -9.990   5.904  1.00 92.82           H
ATOM   4597  CB  THR A 302       3.760 -10.008   7.219  1.00 92.82           C
ATOM   4598  HB  THR A 302       3.009 -10.063   6.430  1.00 92.82           H
ATOM   4599  OG1 THR A 302       3.409  -9.211   8.347  1.00 92.82           O
ATOM   4600  HG1 THR A 302       3.745  -9.638   9.185  1.00 92.82           H
ATOM   4601  CG2 THR A 302       3.987 -11.403   7.804  1.00 92.82           C
ATOM   4602 1HG2 THR A 302       4.687 -11.337   8.637  1.00 92.82           H
ATOM   4603 2HG2 THR A 302       4.398 -12.057   7.035  1.00 92.82           H
ATOM   4604 3HG2 THR A 302       3.039 -11.808   8.157  1.00 92.82           H
ATOM   4605  HN  THR A 302       5.628  -9.570   8.692  1.00 92.82           H
ATOM   4606  N   GLN A 303       4.919  -6.985   7.005  1.00 91.56           N
ATOM   4607  CA  GLN A 303       4.787  -5.598   6.591  1.00 91.56           C
ATOM   4608  C   GLN A 303       5.901  -5.229   5.610  1.00 91.56           C
ATOM   4609  O   GLN A 303       5.654  -4.560   4.608  1.00 91.56           O
ATOM   4610  HA  GLN A 303       3.820  -5.536   6.093  1.00 91.56           H
ATOM   4611  CB  GLN A 303       4.790  -4.662   7.801  1.00 91.56           C
ATOM   4612 1HB  GLN A 303       3.980  -4.935   8.478  1.00 91.56           H
ATOM   4613 2HB  GLN A 303       5.721  -4.780   8.355  1.00 91.56           H
ATOM   4614  CG  GLN A 303       4.629  -3.204   7.367  1.00 91.56           C
ATOM   4615 1HG  GLN A 303       5.454  -2.923   6.712  1.00 91.56           H
ATOM   4616 2HG  GLN A 303       3.711  -3.092   6.790  1.00 91.56           H
ATOM   4617  CD  GLN A 303       4.593  -2.272   8.580  1.00 91.56           C
ATOM   4618  OE1 GLN A 303       5.611  -1.893   9.134  1.00 91.56           O
ATOM   4619  NE2 GLN A 303       3.366  -1.925   8.959  1.00 91.56           N
ATOM   4620 1HE2 GLN A 303       2.572  -2.271   8.460  1.00 91.56           H
ATOM   4621 2HE2 GLN A 303       3.238  -1.317   9.742  1.00 91.56           H
ATOM   4622  HN  GLN A 303       5.063  -7.122   7.985  1.00 91.56           H
ATOM   4623  N   THR A 304       7.104  -5.681   5.932  1.00 91.35           N
ATOM   4624  CA  THR A 304       8.270  -5.344   5.133  1.00 91.35           C
ATOM   4625  C   THR A 304       8.164  -5.976   3.743  1.00 91.35           C
ATOM   4626  O   THR A 304       8.546  -5.363   2.748  1.00 91.35           O
ATOM   4627  HA  THR A 304       8.289  -4.263   4.991  1.00 91.35           H
ATOM   4628  CB  THR A 304       9.516  -5.781   5.905  1.00 91.35           C
ATOM   4629  HB  THR A 304       9.566  -6.867   5.981  1.00 91.35           H
ATOM   4630  OG1 THR A 304       9.420  -5.081   7.143  1.00 91.35           O
ATOM   4631  HG1 THR A 304       9.012  -5.672   7.839  1.00 91.35           H
ATOM   4632  CG2 THR A 304      10.808  -5.253   5.279  1.00 91.35           C
ATOM   4633 1HG2 THR A 304      10.786  -4.163   5.265  1.00 91.35           H
ATOM   4634 2HG2 THR A 304      10.897  -5.628   4.259  1.00 91.35           H
ATOM   4635 3HG2 THR A 304      11.661  -5.592   5.866  1.00 91.35           H
ATOM   4636  HN  THR A 304       7.289  -6.266   6.722  1.00 91.35           H
ATOM   4637  N   ILE A 305       7.642  -7.194   3.720  1.00 90.28           N
ATOM   4638  CA  ILE A 305       7.434  -7.895   2.465  1.00 90.28           C
ATOM   4639  C   ILE A 305       6.441  -7.110   1.606  1.00 90.28           C
ATOM   4640  O   ILE A 305       6.609  -7.010   0.391  1.00 90.28           O
ATOM   4641  HA  ILE A 305       8.391  -7.926   1.945  1.00 90.28           H
ATOM   4642  CB  ILE A 305       7.012  -9.343   2.724  1.00 90.28           C
ATOM   4643  HB  ILE A 305       6.163  -9.335   3.408  1.00 90.28           H
ATOM   4644  CG1 ILE A 305       8.134 -10.128   3.406  1.00 90.28           C
ATOM   4645 1HG1 ILE A 305       8.941 -10.308   2.696  1.00 90.28           H
ATOM   4646 2HG1 ILE A 305       8.553  -9.536   4.221  1.00 90.28           H
ATOM   4647  CG2 ILE A 305       6.545 -10.017   1.432  1.00 90.28           C
ATOM   4648 1HG2 ILE A 305       5.693  -9.472   1.026  1.00 90.28           H
ATOM   4649 2HG2 ILE A 305       7.358 -10.015   0.706  1.00 90.28           H
ATOM   4650 3HG2 ILE A 305       6.251 -11.045   1.645  1.00 90.28           H
ATOM   4651  CD1 ILE A 305       7.619 -11.461   3.950  1.00 90.28           C
ATOM   4652 1HD1 ILE A 305       6.829 -11.276   4.678  1.00 90.28           H
ATOM   4653 2HD1 ILE A 305       7.223 -12.060   3.130  1.00 90.28           H
ATOM   4654 3HD1 ILE A 305       8.437 -11.999   4.430  1.00 90.28           H
ATOM   4655  HN  ILE A 305       7.365  -7.699   4.538  1.00 90.28           H
ATOM   4656  N   ALA A 306       5.428  -6.573   2.270  1.00 87.50           N
ATOM   4657  CA  ALA A 306       4.376  -5.850   1.575  1.00 87.50           C
ATOM   4658  C   ALA A 306       4.966  -4.594   0.931  1.00 87.50           C
ATOM   4659  O   ALA A 306       4.518  -4.168  -0.132  1.00 87.50           O
ATOM   4660  HA  ALA A 306       3.988  -6.502   0.791  1.00 87.50           H
ATOM   4661  CB  ALA A 306       3.245  -5.528   2.553  1.00 87.50           C
ATOM   4662 1HB  ALA A 306       2.841  -6.455   2.960  1.00 87.50           H
ATOM   4663 2HB  ALA A 306       3.632  -4.913   3.366  1.00 87.50           H
ATOM   4664 3HB  ALA A 306       2.456  -4.986   2.031  1.00 87.50           H
ATOM   4665  HN  ALA A 306       5.320  -6.625   3.263  1.00 87.50           H
ATOM   4666  N   PHE A 307       5.963  -4.036   1.603  1.00 88.04           N
ATOM   4667  CA  PHE A 307       6.571  -2.797   1.147  1.00 88.04           C
ATOM   4668  C   PHE A 307       7.434  -3.035  -0.094  1.00 88.04           C
ATOM   4669  O   PHE A 307       7.543  -2.163  -0.955  1.00 88.04           O
ATOM   4670  HA  PHE A 307       5.761  -2.111   0.898  1.00 88.04           H
ATOM   4671  CB  PHE A 307       7.461  -2.292   2.284  1.00 88.04           C
ATOM   4672 1HB  PHE A 307       8.115  -3.101   2.607  1.00 88.04           H
ATOM   4673 2HB  PHE A 307       8.103  -1.497   1.904  1.00 88.04           H
ATOM   4674  CG  PHE A 307       6.687  -1.767   3.495  1.00 88.04           C
ATOM   4675  CD1 PHE A 307       5.327  -1.756   3.479  1.00 88.04           C
ATOM   4676  HD1 PHE A 307       4.789  -2.121   2.604  1.00 88.04           H
ATOM   4677  CD2 PHE A 307       7.358  -1.312   4.586  1.00 88.04           C
ATOM   4678  HD2 PHE A 307       8.448  -1.320   4.599  1.00 88.04           H
ATOM   4679  CE1 PHE A 307       4.608  -1.269   4.602  1.00 88.04           C
ATOM   4680  HE1 PHE A 307       3.518  -1.260   4.590  1.00 88.04           H
ATOM   4681  CE2 PHE A 307       6.639  -0.825   5.710  1.00 88.04           C
ATOM   4682  HE2 PHE A 307       7.177  -0.460   6.585  1.00 88.04           H
ATOM   4683  CZ  PHE A 307       5.279  -0.814   5.694  1.00 88.04           C
ATOM   4684  HZ  PHE A 307       4.727  -0.440   6.557  1.00 88.04           H
ATOM   4685  HN  PHE A 307       6.353  -4.415   2.442  1.00 88.04           H
ATOM   4686  N   PHE A 308       8.027  -4.219  -0.146  1.00 85.91           N
ATOM   4687  CA  PHE A 308       8.835  -4.601  -1.291  1.00 85.91           C
ATOM   4688  C   PHE A 308       8.001  -4.609  -2.573  1.00 85.91           C
ATOM   4689  O   PHE A 308       8.543  -4.489  -3.671  1.00 85.91           O
ATOM   4690  HA  PHE A 308       9.634  -3.865  -1.383  1.00 85.91           H
ATOM   4691  CB  PHE A 308       9.349  -6.017  -1.022  1.00 85.91           C
ATOM   4692 1HB  PHE A 308       8.720  -6.484  -0.265  1.00 85.91           H
ATOM   4693 2HB  PHE A 308       9.245  -6.609  -1.932  1.00 85.91           H
ATOM   4694  CG  PHE A 308      10.806  -6.073  -0.559  1.00 85.91           C
ATOM   4695  CD1 PHE A 308      11.813  -5.997  -1.470  1.00 85.91           C
ATOM   4696  HD1 PHE A 308      11.582  -5.896  -2.530  1.00 85.91           H
ATOM   4697  CD2 PHE A 308      11.095  -6.199   0.764  1.00 85.91           C
ATOM   4698  HD2 PHE A 308      10.288  -6.260   1.495  1.00 85.91           H
ATOM   4699  CE1 PHE A 308      13.165  -6.049  -1.040  1.00 85.91           C
ATOM   4700  HE1 PHE A 308      13.972  -5.988  -1.770  1.00 85.91           H
ATOM   4701  CE2 PHE A 308      12.447  -6.250   1.195  1.00 85.91           C
ATOM   4702  HE2 PHE A 308      12.678  -6.351   2.255  1.00 85.91           H
ATOM   4703  CZ  PHE A 308      13.454  -6.174   0.284  1.00 85.91           C
ATOM   4704  HZ  PHE A 308      14.492  -6.214   0.614  1.00 85.91           H
ATOM   4705  HN  PHE A 308       7.961  -4.909   0.575  1.00 85.91           H
ATOM   4706  N   HIS A 309       6.696  -4.751  -2.392  1.00 79.83           N
ATOM   4707  CA  HIS A 309       5.785  -4.803  -3.522  1.00 79.83           C
ATOM   4708  C   HIS A 309       5.852  -3.485  -4.297  1.00 79.83           C
ATOM   4709  O   HIS A 309       5.765  -3.477  -5.524  1.00 79.83           O
ATOM   4710  HA  HIS A 309       6.132  -5.611  -4.167  1.00 79.83           H
ATOM   4711  CB  HIS A 309       4.368  -5.149  -3.062  1.00 79.83           C
ATOM   4712 1HB  HIS A 309       4.400  -6.069  -2.479  1.00 79.83           H
ATOM   4713 2HB  HIS A 309       4.011  -4.363  -2.396  1.00 79.83           H
ATOM   4714  CG  HIS A 309       3.380  -5.319  -4.191  1.00 79.83           C
ATOM   4715  ND1 HIS A 309       2.623  -4.273  -4.689  1.00 79.83           N
ATOM   4716  HD1 HIS A 309       2.648  -3.327  -4.366  1.00 79.83           H
ATOM   4717  CD2 HIS A 309       3.033  -6.423  -4.914  1.00 79.83           C
ATOM   4718  HD2 HIS A 309       3.442  -7.425  -4.782  1.00 79.83           H
ATOM   4719  CE1 HIS A 309       1.858  -4.738  -5.666  1.00 79.83           C
ATOM   4720  HE1 HIS A 309       1.150  -4.158  -6.257  1.00 79.83           H
ATOM   4721  NE2 HIS A 309       2.114  -6.071  -5.804  1.00 79.83           N
ATOM   4722  HN  HIS A 309       6.262  -4.830  -1.495  1.00 79.83           H
ATOM   4723  N   SER A 310       6.006  -2.403  -3.548  1.00 78.69           N
ATOM   4724  CA  SER A 310       5.963  -1.074  -4.135  1.00 78.69           C
ATOM   4725  C   SER A 310       7.199  -0.847  -5.007  1.00 78.69           C
ATOM   4726  O   SER A 310       7.214   0.052  -5.846  1.00 78.69           O
ATOM   4727  HA  SER A 310       5.058  -1.056  -4.742  1.00 78.69           H
ATOM   4728  CB  SER A 310       5.871   0.003  -3.053  1.00 78.69           C
ATOM   4729 1HB  SER A 310       6.625  -0.185  -2.289  1.00 78.69           H
ATOM   4730 2HB  SER A 310       6.096   0.976  -3.490  1.00 78.69           H
ATOM   4731  OG  SER A 310       4.582   0.043  -2.447  1.00 78.69           O
ATOM   4732  HG  SER A 310       3.956   0.584  -3.008  1.00 78.69           H
ATOM   4733  HN  SER A 310       6.157  -2.423  -2.560  1.00 78.69           H
ATOM   4734  N   CYS A 311       8.206  -1.678  -4.778  1.00 82.41           N
ATOM   4735  CA  CYS A 311       9.430  -1.603  -5.558  1.00 82.41           C
ATOM   4736  C   CYS A 311       9.333  -2.614  -6.702  1.00 82.41           C
ATOM   4737  O   CYS A 311      10.097  -2.544  -7.664  1.00 82.41           O
ATOM   4738  HA  CYS A 311       9.492  -0.586  -5.945  1.00 82.41           H
ATOM   4739  CB  CYS A 311      10.668  -1.838  -4.691  1.00 82.41           C
ATOM   4740 1HB  CYS A 311      11.568  -1.593  -5.255  1.00 82.41           H
ATOM   4741 2HB  CYS A 311      10.646  -1.178  -3.824  1.00 82.41           H
ATOM   4742  SG  CYS A 311      10.728  -3.584  -4.147  1.00 82.41           S
ATOM   4743  HG  CYS A 311      11.842  -3.467  -3.429  1.00 82.41           H
ATOM   4744  HN  CYS A 311       8.195  -2.390  -4.077  1.00 82.41           H
ATOM   4745  N   LEU A 312       8.388  -3.532  -6.560  1.00 79.29           N
ATOM   4746  CA  LEU A 312       8.238  -4.607  -7.525  1.00 79.29           C
ATOM   4747  C   LEU A 312       7.375  -4.123  -8.692  1.00 79.29           C
ATOM   4748  O   LEU A 312       7.498  -4.622  -9.809  1.00 79.29           O
ATOM   4749  HA  LEU A 312       9.231  -4.846  -7.906  1.00 79.29           H
ATOM   4750  CB  LEU A 312       7.699  -5.867  -6.844  1.00 79.29           C
ATOM   4751 1HB  LEU A 312       6.825  -5.592  -6.255  1.00 79.29           H
ATOM   4752 2HB  LEU A 312       7.359  -6.557  -7.617  1.00 79.29           H
ATOM   4753  CG  LEU A 312       8.680  -6.609  -5.935  1.00 79.29           C
ATOM   4754  HG  LEU A 312       9.038  -5.912  -5.177  1.00 79.29           H
ATOM   4755  CD1 LEU A 312       7.986  -7.758  -5.200  1.00 79.29           C
ATOM   4756 1HD1 LEU A 312       7.175  -7.360  -4.589  1.00 79.29           H
ATOM   4757 2HD1 LEU A 312       7.581  -8.462  -5.926  1.00 79.29           H
ATOM   4758 3HD1 LEU A 312       8.706  -8.268  -4.560  1.00 79.29           H
ATOM   4759  CD2 LEU A 312       9.902  -7.088  -6.721  1.00 79.29           C
ATOM   4760 1HD2 LEU A 312       9.582  -7.764  -7.514  1.00 79.29           H
ATOM   4761 2HD2 LEU A 312      10.412  -6.230  -7.158  1.00 79.29           H
ATOM   4762 3HD2 LEU A 312      10.583  -7.612  -6.050  1.00 79.29           H
ATOM   4763  HN  LEU A 312       7.734  -3.548  -5.804  1.00 79.29           H
ATOM   4764  N   ASN A 313       6.521  -3.155  -8.393  1.00 74.44           N
ATOM   4765  CA  ASN A 313       5.573  -2.662  -9.377  1.00 74.44           C
ATOM   4766  C   ASN A 313       6.324  -2.268 -10.650  1.00 74.44           C
ATOM   4767  O   ASN A 313       6.030  -2.776 -11.732  1.00 74.44           O
ATOM   4768  HA  ASN A 313       4.877  -3.485  -9.542  1.00 74.44           H
ATOM   4769  CB  ASN A 313       4.835  -1.425  -8.861  1.00 74.44           C
ATOM   4770 1HB  ASN A 313       5.528  -0.787  -8.312  1.00 74.44           H
ATOM   4771 2HB  ASN A 313       4.464  -0.841  -9.704  1.00 74.44           H
ATOM   4772  CG  ASN A 313       3.669  -1.820  -7.954  1.00 74.44           C
ATOM   4773  OD1 ASN A 313       3.176  -2.936  -7.984  1.00 74.44           O
ATOM   4774  ND2 ASN A 313       3.256  -0.846  -7.148  1.00 74.44           N
ATOM   4775 1HD2 ASN A 313       3.704   0.047  -7.173  1.00 74.44           H
ATOM   4776 2HD2 ASN A 313       2.498  -1.008  -6.516  1.00 74.44           H
ATOM   4777  HN  ASN A 313       6.471  -2.710  -7.498  1.00 74.44           H
ATOM   4778  N   PRO A 314       7.304  -1.360 -10.547  1.00 74.00           N
ATOM   4779  CA  PRO A 314       8.063  -0.931 -11.724  1.00 74.00           C
ATOM   4780  C   PRO A 314       8.647  -2.106 -12.493  1.00 74.00           C
ATOM   4781  O   PRO A 314       8.565  -2.152 -13.720  1.00 74.00           O
ATOM   4782  HA  PRO A 314       7.404  -0.427 -12.432  1.00 74.00           H
ATOM   4783  CB  PRO A 314       9.157  -0.033 -11.143  1.00 74.00           C
ATOM   4784 1HB  PRO A 314      10.065  -0.596 -10.926  1.00 74.00           H
ATOM   4785 2HB  PRO A 314       9.434   0.761 -11.836  1.00 74.00           H
ATOM   4786  CG  PRO A 314       8.521   0.522  -9.874  1.00 74.00           C
ATOM   4787 1HG  PRO A 314       9.270   0.888  -9.173  1.00 74.00           H
ATOM   4788 2HG  PRO A 314       7.862   1.364 -10.087  1.00 74.00           H
ATOM   4789  CD  PRO A 314       7.761  -0.674  -9.325  1.00 74.00           C
ATOM   4790 1HD  PRO A 314       8.400  -1.317  -8.720  1.00 74.00           H
ATOM   4791 2HD  PRO A 314       6.930  -0.368  -8.689  1.00 74.00           H
ATOM   4792  N   VAL A 315       9.226  -3.033 -11.745  1.00 75.29           N
ATOM   4793  CA  VAL A 315       9.941  -4.144 -12.349  1.00 75.29           C
ATOM   4794  C   VAL A 315       8.985  -4.930 -13.250  1.00 75.29           C
ATOM   4795  O   VAL A 315       9.341  -5.297 -14.368  1.00 75.29           O
ATOM   4796  HA  VAL A 315      10.738  -3.727 -12.964  1.00 75.29           H
ATOM   4797  CB  VAL A 315      10.583  -5.007 -11.261  1.00 75.29           C
ATOM   4798  HB  VAL A 315       9.801  -5.300 -10.561  1.00 75.29           H
ATOM   4799  CG1 VAL A 315      11.182  -6.283 -11.857  1.00 75.29           C
ATOM   4800 1HG1 VAL A 315      10.396  -6.861 -12.343  1.00 75.29           H
ATOM   4801 2HG1 VAL A 315      11.945  -6.019 -12.589  1.00 75.29           H
ATOM   4802 3HG1 VAL A 315      11.631  -6.878 -11.062  1.00 75.29           H
ATOM   4803  CG2 VAL A 315      11.637  -4.217 -10.485  1.00 75.29           C
ATOM   4804 1HG2 VAL A 315      12.416  -3.881 -11.170  1.00 75.29           H
ATOM   4805 2HG2 VAL A 315      11.170  -3.352 -10.015  1.00 75.29           H
ATOM   4806 3HG2 VAL A 315      12.078  -4.854  -9.718  1.00 75.29           H
ATOM   4807  HN  VAL A 315       9.213  -3.033 -10.745  1.00 75.29           H
ATOM   4808  N   LEU A 316       7.790  -5.164 -12.728  1.00 71.90           N
ATOM   4809  CA  LEU A 316       6.793  -5.932 -13.455  1.00 71.90           C
ATOM   4810  C   LEU A 316       6.572  -5.299 -14.831  1.00 71.90           C
ATOM   4811  O   LEU A 316       6.602  -5.990 -15.848  1.00 71.90           O
ATOM   4812  HA  LEU A 316       7.194  -6.935 -13.598  1.00 71.90           H
ATOM   4813  CB  LEU A 316       5.513  -6.069 -12.628  1.00 71.90           C
ATOM   4814 1HB  LEU A 316       5.199  -5.073 -12.314  1.00 71.90           H
ATOM   4815 2HB  LEU A 316       4.728  -6.462 -13.273  1.00 71.90           H
ATOM   4816  CG  LEU A 316       5.609  -6.958 -11.387  1.00 71.90           C
ATOM   4817  HG  LEU A 316       6.448  -6.611 -10.782  1.00 71.90           H
ATOM   4818  CD1 LEU A 316       4.350  -6.835 -10.526  1.00 71.90           C
ATOM   4819 1HD1 LEU A 316       4.229  -5.800 -10.206  1.00 71.90           H
ATOM   4820 2HD1 LEU A 316       3.481  -7.140 -11.108  1.00 71.90           H
ATOM   4821 3HD1 LEU A 316       4.445  -7.477  -9.650  1.00 71.90           H
ATOM   4822  CD2 LEU A 316       5.900  -8.409 -11.773  1.00 71.90           C
ATOM   4823 1HD2 LEU A 316       5.098  -8.783 -12.410  1.00 71.90           H
ATOM   4824 2HD2 LEU A 316       6.846  -8.459 -12.313  1.00 71.90           H
ATOM   4825 3HD2 LEU A 316       5.963  -9.020 -10.872  1.00 71.90           H
ATOM   4826  HN  LEU A 316       7.499  -4.839 -11.828  1.00 71.90           H
ATOM   4827  N   TYR A 317       6.354  -3.992 -14.817  1.00 67.00           N
ATOM   4828  CA  TYR A 317       6.028  -3.275 -16.038  1.00 67.00           C
ATOM   4829  C   TYR A 317       7.200  -3.306 -17.021  1.00 67.00           C
ATOM   4830  O   TYR A 317       6.997  -3.379 -18.232  1.00 67.00           O
ATOM   4831  HA  TYR A 317       5.167  -3.763 -16.495  1.00 67.00           H
ATOM   4832  CB  TYR A 317       5.766  -1.827 -15.620  1.00 67.00           C
ATOM   4833 1HB  TYR A 317       6.677  -1.415 -15.185  1.00 67.00           H
ATOM   4834 2HB  TYR A 317       5.542  -1.238 -16.509  1.00 67.00           H
ATOM   4835  CG  TYR A 317       4.621  -1.666 -14.617  1.00 67.00           C
ATOM   4836  CD1 TYR A 317       3.420  -2.311 -14.832  1.00 67.00           C
ATOM   4837  HD1 TYR A 317       3.287  -2.935 -15.716  1.00 67.00           H
ATOM   4838  CD2 TYR A 317       4.790  -0.876 -13.499  1.00 67.00           C
ATOM   4839  HD2 TYR A 317       5.739  -0.367 -13.329  1.00 67.00           H
ATOM   4840  CE1 TYR A 317       2.343  -2.160 -13.888  1.00 67.00           C
ATOM   4841  HE1 TYR A 317       1.390  -2.663 -14.046  1.00 67.00           H
ATOM   4842  CE2 TYR A 317       3.713  -0.725 -12.555  1.00 67.00           C
ATOM   4843  HE2 TYR A 317       3.833  -0.104 -11.667  1.00 67.00           H
ATOM   4844  CZ  TYR A 317       2.543  -1.374 -12.796  1.00 67.00           C
ATOM   4845  OH  TYR A 317       1.526  -1.231 -11.905  1.00 67.00           O
ATOM   4846  HH  TYR A 317       0.698  -1.669 -12.257  1.00 67.00           H
ATOM   4847  HN  TYR A 317       6.396  -3.426 -13.994  1.00 67.00           H
ATOM   4848  N   VAL A 318       8.400  -3.248 -16.464  1.00 66.06           N
ATOM   4849  CA  VAL A 318       9.603  -3.218 -17.278  1.00 66.06           C
ATOM   4850  C   VAL A 318       9.719  -4.530 -18.056  1.00 66.06           C
ATOM   4851  O   VAL A 318       9.831  -4.522 -19.281  1.00 66.06           O
ATOM   4852  HA  VAL A 318       9.500  -2.397 -17.988  1.00 66.06           H
ATOM   4853  CB  VAL A 318      10.823  -2.934 -16.399  1.00 66.06           C
ATOM   4854  HB  VAL A 318      10.846  -3.681 -15.605  1.00 66.06           H
ATOM   4855  CG1 VAL A 318      12.119  -3.063 -17.202  1.00 66.06           C
ATOM   4856 1HG1 VAL A 318      12.202  -4.075 -17.599  1.00 66.06           H
ATOM   4857 2HG1 VAL A 318      12.108  -2.350 -18.026  1.00 66.06           H
ATOM   4858 3HG1 VAL A 318      12.970  -2.856 -16.554  1.00 66.06           H
ATOM   4859  CG2 VAL A 318      10.718  -1.555 -15.744  1.00 66.06           C
ATOM   4860 1HG2 VAL A 318      10.659  -0.790 -16.518  1.00 66.06           H
ATOM   4861 2HG2 VAL A 318       9.823  -1.515 -15.124  1.00 66.06           H
ATOM   4862 3HG2 VAL A 318      11.598  -1.379 -15.126  1.00 66.06           H
ATOM   4863  HN  VAL A 318       8.557  -3.221 -15.476  1.00 66.06           H
ATOM   4864  N   PHE A 319       9.689  -5.627 -17.313  1.00 64.87           N
ATOM   4865  CA  PHE A 319      10.014  -6.925 -17.880  1.00 64.87           C
ATOM   4866  C   PHE A 319       8.827  -7.495 -18.659  1.00 64.87           C
ATOM   4867  O   PHE A 319       9.012  -8.208 -19.644  1.00 64.87           O
ATOM   4868  HA  PHE A 319      10.855  -6.780 -18.557  1.00 64.87           H
ATOM   4869  CB  PHE A 319      10.335  -7.856 -16.710  1.00 64.87           C
ATOM   4870 1HB  PHE A 319       9.611  -7.686 -15.913  1.00 64.87           H
ATOM   4871 2HB  PHE A 319      10.213  -8.889 -17.037  1.00 64.87           H
ATOM   4872  CG  PHE A 319      11.745  -7.679 -16.143  1.00 64.87           C
ATOM   4873  CD1 PHE A 319      12.822  -8.121 -16.847  1.00 64.87           C
ATOM   4874  HD1 PHE A 319      12.680  -8.600 -17.816  1.00 64.87           H
ATOM   4875  CD2 PHE A 319      11.922  -7.081 -14.934  1.00 64.87           C
ATOM   4876  HD2 PHE A 319      11.060  -6.728 -14.369  1.00 64.87           H
ATOM   4877  CE1 PHE A 319      14.130  -7.956 -16.321  1.00 64.87           C
ATOM   4878  HE1 PHE A 319      14.993  -8.310 -16.886  1.00 64.87           H
ATOM   4879  CE2 PHE A 319      13.231  -6.917 -14.408  1.00 64.87           C
ATOM   4880  HE2 PHE A 319      13.373  -6.438 -13.439  1.00 64.87           H
ATOM   4881  CZ  PHE A 319      14.307  -7.358 -15.113  1.00 64.87           C
ATOM   4882  HZ  PHE A 319      15.312  -7.232 -14.709  1.00 64.87           H
ATOM   4883  HN  PHE A 319       9.449  -5.638 -16.342  1.00 64.87           H
ATOM   4884  N   VAL A 320       7.635  -7.159 -18.189  1.00 64.18           N
ATOM   4885  CA  VAL A 320       6.426  -7.785 -18.698  1.00 64.18           C
ATOM   4886  C   VAL A 320       5.867  -6.944 -19.848  1.00 64.18           C
ATOM   4887  O   VAL A 320       5.284  -7.482 -20.787  1.00 64.18           O
ATOM   4888  HA  VAL A 320       6.701  -8.767 -19.082  1.00 64.18           H
ATOM   4889  CB  VAL A 320       5.422  -7.985 -17.560  1.00 64.18           C
ATOM   4890  HB  VAL A 320       5.156  -7.002 -17.171  1.00 64.18           H
ATOM   4891  CG1 VAL A 320       4.142  -8.651 -18.070  1.00 64.18           C
ATOM   4892 1HG1 VAL A 320       3.685  -8.022 -18.833  1.00 64.18           H
ATOM   4893 2HG1 VAL A 320       4.384  -9.624 -18.498  1.00 64.18           H
ATOM   4894 3HG1 VAL A 320       3.446  -8.781 -17.241  1.00 64.18           H
ATOM   4895  CG2 VAL A 320       6.042  -8.791 -16.417  1.00 64.18           C
ATOM   4896 1HG2 VAL A 320       6.350  -9.769 -16.788  1.00 64.18           H
ATOM   4897 2HG2 VAL A 320       6.911  -8.260 -16.027  1.00 64.18           H
ATOM   4898 3HG2 VAL A 320       5.307  -8.919 -15.622  1.00 64.18           H
ATOM   4899  HN  VAL A 320       7.488  -6.474 -17.475  1.00 64.18           H
ATOM   4900  N   GLY A 321       6.065  -5.639 -19.735  1.00 65.42           N
ATOM   4901  CA  GLY A 321       5.519  -4.713 -20.712  1.00 65.42           C
ATOM   4902  C   GLY A 321       6.457  -4.567 -21.913  1.00 65.42           C
ATOM   4903  O   GLY A 321       7.446  -3.838 -21.848  1.00 65.42           O
ATOM   4904 1HA  GLY A 321       4.544  -5.065 -21.049  1.00 65.42           H
ATOM   4905 2HA  GLY A 321       5.363  -3.739 -20.248  1.00 65.42           H
ATOM   4906  HN  GLY A 321       6.586  -5.214 -18.995  1.00 65.42           H
ATOM   4907  N   GLU A 322       6.113  -5.273 -22.980  1.00 69.63           N
ATOM   4908  CA  GLU A 322       6.835  -5.133 -24.234  1.00 69.63           C
ATOM   4909  C   GLU A 322       6.863  -3.667 -24.670  1.00 69.63           C
ATOM   4910  O   GLU A 322       7.895  -3.168 -25.116  1.00 69.63           O
ATOM   4911  HA  GLU A 322       7.848  -5.476 -24.024  1.00 69.63           H
ATOM   4912  CB  GLU A 322       6.221  -6.017 -25.321  1.00 69.63           C
ATOM   4913 1HB  GLU A 322       5.134  -5.957 -25.274  1.00 69.63           H
ATOM   4914 2HB  GLU A 322       6.626  -5.738 -26.294  1.00 69.63           H
ATOM   4915  CG  GLU A 322       6.591  -7.486 -25.107  1.00 69.63           C
ATOM   4916 1HG  GLU A 322       7.667  -7.577 -24.959  1.00 69.63           H
ATOM   4917 2HG  GLU A 322       6.113  -7.857 -24.200  1.00 69.63           H
ATOM   4918  CD  GLU A 322       6.161  -8.340 -26.302  1.00 69.63           C
ATOM   4919  OE1 GLU A 322       6.603  -9.508 -26.353  1.00 69.63           O
ATOM   4920  OE2 GLU A 322       5.400  -7.805 -27.137  1.00 69.63           O
ATOM   4921  HN  GLU A 322       5.358  -5.928 -22.998  1.00 69.63           H
ATOM   4922  N   ARG A 323       5.716  -3.018 -24.526  1.00 70.87           N
ATOM   4923  CA  ARG A 323       5.597  -1.619 -24.898  1.00 70.87           C
ATOM   4924  C   ARG A 323       6.589  -0.770 -24.100  1.00 70.87           C
ATOM   4925  O   ARG A 323       7.327   0.030 -24.672  1.00 70.87           O
ATOM   4926  HA  ARG A 323       5.827  -1.593 -25.963  1.00 70.87           H
ATOM   4927  CB  ARG A 323       4.178  -1.102 -24.649  1.00 70.87           C
ATOM   4928 1HB  ARG A 323       3.839  -1.420 -23.663  1.00 70.87           H
ATOM   4929 2HB  ARG A 323       4.179  -0.012 -24.650  1.00 70.87           H
ATOM   4930  CG  ARG A 323       3.212  -1.617 -25.718  1.00 70.87           C
ATOM   4931 1HG  ARG A 323       3.612  -1.404 -26.709  1.00 70.87           H
ATOM   4932 2HG  ARG A 323       3.119  -2.700 -25.637  1.00 70.87           H
ATOM   4933  CD  ARG A 323       1.834  -0.969 -25.568  1.00 70.87           C
ATOM   4934 1HD  ARG A 323       1.436  -1.166 -24.573  1.00 70.87           H
ATOM   4935 2HD  ARG A 323       1.919   0.113 -25.669  1.00 70.87           H
ATOM   4936  NE  ARG A 323       0.910  -1.501 -26.596  1.00 70.87           N
ATOM   4937  HE  ARG A 323       1.259  -2.196 -27.224  1.00 70.87           H
ATOM   4938  CZ  ARG A 323      -0.363  -1.109 -26.736  1.00 70.87           C
ATOM   4939  NH1 ARG A 323      -0.883  -0.180 -25.922  1.00 70.87           N
ATOM   4940 1HH1 ARG A 323      -0.319   0.226 -25.202  1.00 70.87           H
ATOM   4941 2HH1 ARG A 323      -1.834   0.107 -26.033  1.00 70.87           H
ATOM   4942  NH2 ARG A 323      -1.109  -1.660 -27.703  1.00 70.87           N
ATOM   4943 1HH2 ARG A 323      -2.062  -1.378 -27.822  1.00 70.87           H
ATOM   4944 2HH2 ARG A 323      -0.714  -2.352 -28.307  1.00 70.87           H
ATOM   4945  HN  ARG A 323       4.881  -3.432 -24.163  1.00 70.87           H
ATOM   4946  N   PHE A 324       6.574  -0.975 -22.791  1.00 73.53           N
ATOM   4947  CA  PHE A 324       7.412  -0.189 -21.901  1.00 73.53           C
ATOM   4948  C   PHE A 324       8.892  -0.355 -22.253  1.00 73.53           C
ATOM   4949  O   PHE A 324       9.648   0.616 -22.244  1.00 73.53           O
ATOM   4950  HA  PHE A 324       7.125   0.855 -22.026  1.00 73.53           H
ATOM   4951  CB  PHE A 324       7.175  -0.714 -20.484  1.00 73.53           C
ATOM   4952 1HB  PHE A 324       6.101  -0.774 -20.304  1.00 73.53           H
ATOM   4953 2HB  PHE A 324       7.567  -1.729 -20.413  1.00 73.53           H
ATOM   4954  CG  PHE A 324       7.814   0.142 -19.388  1.00 73.53           C
ATOM   4955  CD1 PHE A 324       9.129  -0.019 -19.081  1.00 73.53           C
ATOM   4956  HD1 PHE A 324       9.728  -0.756 -19.615  1.00 73.53           H
ATOM   4957  CD2 PHE A 324       7.067   1.062 -18.722  1.00 73.53           C
ATOM   4958  HD2 PHE A 324       6.013   1.190 -18.968  1.00 73.53           H
ATOM   4959  CE1 PHE A 324       9.722   0.776 -18.064  1.00 73.53           C
ATOM   4960  HE1 PHE A 324      10.776   0.647 -17.818  1.00 73.53           H
ATOM   4961  CE2 PHE A 324       7.660   1.856 -17.705  1.00 73.53           C
ATOM   4962  HE2 PHE A 324       7.062   2.594 -17.171  1.00 73.53           H
ATOM   4963  CZ  PHE A 324       8.976   1.696 -17.398  1.00 73.53           C
ATOM   4964  HZ  PHE A 324       9.431   2.306 -16.617  1.00 73.53           H
ATOM   4965  HN  PHE A 324       6.004  -1.661 -22.339  1.00 73.53           H
ATOM   4966  N   ARG A 325       9.260  -1.591 -22.555  1.00 74.79           N
ATOM   4967  CA  ARG A 325      10.641  -1.900 -22.886  1.00 74.79           C
ATOM   4968  C   ARG A 325      11.076  -1.119 -24.128  1.00 74.79           C
ATOM   4969  O   ARG A 325      12.200  -0.623 -24.191  1.00 74.79           O
ATOM   4970  HA  ARG A 325      11.213  -1.595 -22.010  1.00 74.79           H
ATOM   4971  CB  ARG A 325      10.823  -3.397 -23.143  1.00 74.79           C
ATOM   4972 1HB  ARG A 325      10.257  -3.968 -22.407  1.00 74.79           H
ATOM   4973 2HB  ARG A 325      10.421  -3.653 -24.123  1.00 74.79           H
ATOM   4974  CG  ARG A 325      12.301  -3.789 -23.074  1.00 74.79           C
ATOM   4975 1HG  ARG A 325      12.853  -3.282 -23.866  1.00 74.79           H
ATOM   4976 2HG  ARG A 325      12.725  -3.457 -22.127  1.00 74.79           H
ATOM   4977  CD  ARG A 325      12.474  -5.303 -23.214  1.00 74.79           C
ATOM   4978 1HD  ARG A 325      11.900  -5.816 -22.442  1.00 74.79           H
ATOM   4979 2HD  ARG A 325      12.082  -5.635 -24.175  1.00 74.79           H
ATOM   4980  NE  ARG A 325      13.905  -5.662 -23.101  1.00 74.79           N
ATOM   4981  HE  ARG A 325      14.568  -4.920 -23.000  1.00 74.79           H
ATOM   4982  CZ  ARG A 325      14.369  -6.919 -23.126  1.00 74.79           C
ATOM   4983  NH1 ARG A 325      13.526  -7.952 -23.259  1.00 74.79           N
ATOM   4984 1HH1 ARG A 325      12.543  -7.788 -23.341  1.00 74.79           H
ATOM   4985 2HH1 ARG A 325      13.880  -8.887 -23.277  1.00 74.79           H
ATOM   4986  NH2 ARG A 325      15.688  -7.127 -23.015  1.00 74.79           N
ATOM   4987 1HH2 ARG A 325      16.050  -8.059 -23.032  1.00 74.79           H
ATOM   4988 2HH2 ARG A 325      16.310  -6.350 -22.916  1.00 74.79           H
ATOM   4989  HN  ARG A 325       8.636  -2.372 -22.575  1.00 74.79           H
ATOM   4990  N   ARG A 326      10.164  -1.036 -25.085  1.00 76.12           N
ATOM   4991  CA  ARG A 326      10.411  -0.260 -26.288  1.00 76.12           C
ATOM   4992  C   ARG A 326      10.574   1.221 -25.941  1.00 76.12           C
ATOM   4993  O   ARG A 326      11.500   1.876 -26.418  1.00 76.12           O
ATOM   4994  HA  ARG A 326      11.333  -0.670 -26.701  1.00 76.12           H
ATOM   4995  CB  ARG A 326       9.265  -0.418 -27.290  1.00 76.12           C
ATOM   4996 1HB  ARG A 326       8.311  -0.293 -26.779  1.00 76.12           H
ATOM   4997 2HB  ARG A 326       9.327   0.365 -28.046  1.00 76.12           H
ATOM   4998  CG  ARG A 326       9.313  -1.790 -27.966  1.00 76.12           C
ATOM   4999 1HG  ARG A 326      10.267  -1.914 -28.478  1.00 76.12           H
ATOM   5000 2HG  ARG A 326       9.253  -2.573 -27.210  1.00 76.12           H
ATOM   5001  CD  ARG A 326       8.166  -1.949 -28.966  1.00 76.12           C
ATOM   5002 1HD  ARG A 326       7.230  -1.622 -28.513  1.00 76.12           H
ATOM   5003 2HD  ARG A 326       8.339  -1.314 -29.834  1.00 76.12           H
ATOM   5004  NE  ARG A 326       8.055  -3.363 -29.388  1.00 76.12           N
ATOM   5005  HE  ARG A 326       8.207  -4.072 -28.699  1.00 76.12           H
ATOM   5006  CZ  ARG A 326       7.765  -3.754 -30.637  1.00 76.12           C
ATOM   5007  NH1 ARG A 326       7.551  -2.847 -31.600  1.00 76.12           N
ATOM   5008 1HH1 ARG A 326       7.609  -1.871 -31.391  1.00 76.12           H
ATOM   5009 2HH1 ARG A 326       7.335  -3.147 -32.530  1.00 76.12           H
ATOM   5010  NH2 ARG A 326       7.690  -5.064 -30.907  1.00 76.12           N
ATOM   5011 1HH2 ARG A 326       7.474  -5.372 -31.834  1.00 76.12           H
ATOM   5012 2HH2 ARG A 326       7.850  -5.734 -30.182  1.00 76.12           H
ATOM   5013  HN  ARG A 326       9.271  -1.486 -25.048  1.00 76.12           H
ATOM   5014  N   ASP A 327       9.661   1.706 -25.113  1.00 77.11           N
ATOM   5015  CA  ASP A 327       9.610   3.125 -24.802  1.00 77.11           C
ATOM   5016  C   ASP A 327      10.829   3.501 -23.956  1.00 77.11           C
ATOM   5017  O   ASP A 327      11.382   4.589 -24.108  1.00 77.11           O
ATOM   5018  HA  ASP A 327       9.601   3.629 -25.768  1.00 77.11           H
ATOM   5019  CB  ASP A 327       8.354   3.468 -24.000  1.00 77.11           C
ATOM   5020 1HB  ASP A 327       8.323   2.869 -23.090  1.00 77.11           H
ATOM   5021 2HB  ASP A 327       8.389   4.513 -23.692  1.00 77.11           H
ATOM   5022  CG  ASP A 327       7.090   3.216 -24.825  1.00 77.11           C
ATOM   5023  OD1 ASP A 327       7.134   3.520 -26.037  1.00 77.11           O
ATOM   5024  OD2 ASP A 327       6.109   2.725 -24.225  1.00 77.11           O
ATOM   5025  HN  ASP A 327       8.966   1.149 -24.658  1.00 77.11           H
ATOM   5026  N   LEU A 328      11.211   2.580 -23.084  1.00 78.37           N
ATOM   5027  CA  LEU A 328      12.391   2.775 -22.259  1.00 78.37           C
ATOM   5028  C   LEU A 328      13.609   2.983 -23.160  1.00 78.37           C
ATOM   5029  O   LEU A 328      14.365   3.936 -22.977  1.00 78.37           O
ATOM   5030  HA  LEU A 328      12.234   3.681 -21.674  1.00 78.37           H
ATOM   5031  CB  LEU A 328      12.549   1.619 -21.269  1.00 78.37           C
ATOM   5032 1HB  LEU A 328      11.687   1.618 -20.601  1.00 78.37           H
ATOM   5033 2HB  LEU A 328      12.521   0.683 -21.826  1.00 78.37           H
ATOM   5034  CG  LEU A 328      13.819   1.635 -20.416  1.00 78.37           C
ATOM   5035  HG  LEU A 328      14.678   1.708 -21.084  1.00 78.37           H
ATOM   5036  CD1 LEU A 328      13.852   2.863 -19.504  1.00 78.37           C
ATOM   5037 1HD1 LEU A 328      13.827   3.768 -20.111  1.00 78.37           H
ATOM   5038 2HD1 LEU A 328      12.986   2.846 -18.841  1.00 78.37           H
ATOM   5039 3HD1 LEU A 328      14.765   2.850 -18.909  1.00 78.37           H
ATOM   5040  CD2 LEU A 328      13.968   0.332 -19.629  1.00 78.37           C
ATOM   5041 1HD2 LEU A 328      13.108   0.204 -18.972  1.00 78.37           H
ATOM   5042 2HD2 LEU A 328      14.023  -0.507 -20.322  1.00 78.37           H
ATOM   5043 3HD2 LEU A 328      14.879   0.370 -19.031  1.00 78.37           H
ATOM   5044  HN  LEU A 328      10.731   1.715 -22.937  1.00 78.37           H
ATOM   5045  N   VAL A 329      13.762   2.076 -24.114  1.00 77.22           N
ATOM   5046  CA  VAL A 329      14.916   2.106 -24.996  1.00 77.22           C
ATOM   5047  C   VAL A 329      14.877   3.382 -25.838  1.00 77.22           C
ATOM   5048  O   VAL A 329      15.918   3.962 -26.143  1.00 77.22           O
ATOM   5049  HA  VAL A 329      15.809   2.126 -24.370  1.00 77.22           H
ATOM   5050  CB  VAL A 329      14.960   0.832 -25.843  1.00 77.22           C
ATOM   5051  HB  VAL A 329      14.016   0.756 -26.382  1.00 77.22           H
ATOM   5052  CG1 VAL A 329      16.087   0.899 -26.875  1.00 77.22           C
ATOM   5053 1HG1 VAL A 329      15.926   1.752 -27.535  1.00 77.22           H
ATOM   5054 2HG1 VAL A 329      17.043   1.011 -26.363  1.00 77.22           H
ATOM   5055 3HG1 VAL A 329      16.096  -0.019 -27.464  1.00 77.22           H
ATOM   5056  CG2 VAL A 329      15.099  -0.409 -24.959  1.00 77.22           C
ATOM   5057 1HG2 VAL A 329      16.020  -0.343 -24.381  1.00 77.22           H
ATOM   5058 2HG2 VAL A 329      14.247  -0.469 -24.281  1.00 77.22           H
ATOM   5059 3HG2 VAL A 329      15.127  -1.300 -25.587  1.00 77.22           H
ATOM   5060  HN  VAL A 329      13.116   1.333 -24.287  1.00 77.22           H
ATOM   5061  N   LYS A 330      13.664   3.783 -26.191  1.00 76.91           N
[truncated: 117,320 more chars]
