# Supplementary material for: Noncanonical roles of chemokine regions in CCR9 activation revealed by structural modeling and mutational mapping
Source: Nat Commun. 2025 Aug 18;16:7695. doi: 10.1038/s41467-025-62321-9 (PMC12361432; doi:10.1038/s41467-025-62321-9)
Supplement: Supplementary file 4 — Supplementary Data 2 [file 41467_2025_62321_MOESM4_ESM.zip › CCR9_CCL25_rnk126.pdb]

SSBOND   1 CYS A   38    CYS A  289 
SSBOND   2 CYS A  119    CYS A  198 
SSBOND   3 CYS B    7    CYS B   35 
SSBOND   4 CYS B    8    CYS B   52 
ATOM      1  N   GLU A  20      -2.041  -4.204  61.213  1.00 48.83           N
ATOM      2  CA  GLU A  20      -2.291  -3.846  59.827  1.00 48.83           C
ATOM      3  C   GLU A  20      -1.020  -4.030  58.994  1.00 48.83           C
ATOM      4  O   GLU A  20      -1.092  -4.343  57.807  1.00 48.83           O
ATOM      5  HA  GLU A  20      -3.061  -4.537  59.484  1.00 48.83           H
ATOM      6  CB  GLU A  20      -2.816  -2.414  59.716  1.00 48.83           C
ATOM      7 1HB  GLU A  20      -2.362  -1.795  60.490  1.00 48.83           H
ATOM      8 2HB  GLU A  20      -2.646  -2.037  58.708  1.00 48.83           H
ATOM      9  CG  GLU A  20      -4.328  -2.365  59.945  1.00 48.83           C
ATOM     10 1HG  GLU A  20      -4.797  -3.237  59.488  1.00 48.83           H
ATOM     11 2HG  GLU A  20      -4.540  -2.412  61.013  1.00 48.83           H
ATOM     12  CD  GLU A  20      -4.931  -1.088  59.356  1.00 48.83           C
ATOM     13  OE1 GLU A  20      -6.169  -1.072  59.184  1.00 48.83           O
ATOM     14  OE2 GLU A  20      -4.140  -0.157  59.090  1.00 48.83           O
ATOM     15  HN  GLU A  20      -1.102  -4.481  61.415  1.00 48.83           H
ATOM     16  N   SER A  21       0.113  -3.827  59.650  1.00 53.38           N
ATOM     17  CA  SER A  21       1.395  -3.896  58.969  1.00 53.38           C
ATOM     18  C   SER A  21       1.655  -5.325  58.488  1.00 53.38           C
ATOM     19  O   SER A  21       2.113  -5.532  57.365  1.00 53.38           O
ATOM     20  HA  SER A  21       1.308  -3.217  58.121  1.00 53.38           H
ATOM     21  CB  SER A  21       2.530  -3.429  59.882  1.00 53.38           C
ATOM     22 1HB  SER A  21       3.412  -3.211  59.280  1.00 53.38           H
ATOM     23 2HB  SER A  21       2.241  -2.499  60.372  1.00 53.38           H
ATOM     24  OG  SER A  21       2.858  -4.403  60.868  1.00 53.38           O
ATOM     25  HG  SER A  21       3.619  -4.079  61.430  1.00 53.38           H
ATOM     26  HN  SER A  21       0.165  -3.619  60.627  1.00 53.38           H
ATOM     27  N   THR A  22       1.351  -6.274  59.361  1.00 52.89           N
ATOM     28  CA  THR A  22       1.677  -7.666  59.097  1.00 52.89           C
ATOM     29  C   THR A  22       0.794  -8.216  57.975  1.00 52.89           C
ATOM     30  O   THR A  22       1.299  -8.761  56.995  1.00 52.89           O
ATOM     31  HA  THR A  22       2.708  -7.717  58.748  1.00 52.89           H
ATOM     32  CB  THR A  22       1.543  -8.439  60.411  1.00 52.89           C
ATOM     33  HB  THR A  22       0.496  -8.546  60.695  1.00 52.89           H
ATOM     34  OG1 THR A  22       2.358  -7.713  61.326  1.00 52.89           O
ATOM     35  HG1 THR A  22       2.162  -8.002  62.263  1.00 52.89           H
ATOM     36  CG2 THR A  22       2.197  -9.821  60.345  1.00 52.89           C
ATOM     37 1HG2 THR A  22       3.260  -9.710  60.127  1.00 52.89           H
ATOM     38 2HG2 THR A  22       1.725 -10.410  59.559  1.00 52.89           H
ATOM     39 3HG2 THR A  22       2.074 -10.327  61.303  1.00 52.89           H
ATOM     40  HN  THR A  22       0.893  -6.105  60.233  1.00 52.89           H
ATOM     41  N   SER A  23      -0.508  -8.056  58.158  1.00 54.39           N
ATOM     42  CA  SER A  23      -1.465  -8.506  57.160  1.00 54.39           C
ATOM     43  C   SER A  23      -1.197  -7.807  55.826  1.00 54.39           C
ATOM     44  O   SER A  23      -1.278  -8.429  54.768  1.00 54.39           O
ATOM     45  HA  SER A  23      -1.302  -9.580  57.069  1.00 54.39           H
ATOM     46  CB  SER A  23      -2.901  -8.246  57.618  1.00 54.39           C
ATOM     47 1HB  SER A  23      -3.587  -8.466  56.800  1.00 54.39           H
ATOM     48 2HB  SER A  23      -3.150  -8.923  58.435  1.00 54.39           H
ATOM     49  OG  SER A  23      -3.090  -6.899  58.044  1.00 54.39           O
ATOM     50  HG  SER A  23      -4.048  -6.748  58.287  1.00 54.39           H
ATOM     51  HN  SER A  23      -0.911  -7.628  58.967  1.00 54.39           H
ATOM     52  N   SER A  24      -0.884  -6.523  55.920  1.00 60.40           N
ATOM     53  CA  SER A  24      -0.598  -5.734  54.733  1.00 60.40           C
ATOM     54  C   SER A  24       0.630  -6.295  54.015  1.00 60.40           C
ATOM     55  O   SER A  24       0.744  -6.186  52.795  1.00 60.40           O
ATOM     56  HA  SER A  24      -1.484  -5.825  54.105  1.00 60.40           H
ATOM     57  CB  SER A  24      -0.378  -4.262  55.091  1.00 60.40           C
ATOM     58 1HB  SER A  24      -0.527  -3.648  54.203  1.00 60.40           H
ATOM     59 2HB  SER A  24      -1.123  -3.951  55.823  1.00 60.40           H
ATOM     60  OG  SER A  24       0.927  -4.030  55.614  1.00 60.40           O
ATOM     61  HG  SER A  24       1.161  -4.740  56.278  1.00 60.40           H
ATOM     62  HN  SER A  24      -0.825  -6.023  56.784  1.00 60.40           H
ATOM     63  N   MET A  25       1.518  -6.885  54.802  1.00 61.22           N
ATOM     64  CA  MET A  25       2.730  -7.472  54.255  1.00 61.22           C
ATOM     65  C   MET A  25       2.438  -8.825  53.604  1.00 61.22           C
ATOM     66  O   MET A  25       2.947  -9.121  52.523  1.00 61.22           O
ATOM     67  HA  MET A  25       3.083  -6.767  53.502  1.00 61.22           H
ATOM     68  CB  MET A  25       3.759  -7.653  55.372  1.00 61.22           C
ATOM     69 1HB  MET A  25       3.750  -6.781  56.025  1.00 61.22           H
ATOM     70 2HB  MET A  25       3.487  -8.513  55.985  1.00 61.22           H
ATOM     71  CG  MET A  25       5.163  -7.853  54.798  1.00 61.22           C
ATOM     72 1HG  MET A  25       5.850  -8.150  55.590  1.00 61.22           H
ATOM     73 2HG  MET A  25       5.153  -8.660  54.065  1.00 61.22           H
ATOM     74  SD  MET A  25       5.730  -6.343  54.034  1.00 61.22           S
ATOM     75  CE  MET A  25       7.429  -6.337  54.583  1.00 61.22           C
ATOM     76 1HE  MET A  25       7.459  -6.321  55.672  1.00 61.22           H
ATOM     77 2HE  MET A  25       7.931  -7.234  54.219  1.00 61.22           H
ATOM     78 3HE  MET A  25       7.934  -5.454  54.192  1.00 61.22           H
ATOM     79  HN  MET A  25       1.420  -6.966  55.794  1.00 61.22           H
ATOM     80  N   GLU A  26       1.621  -9.612  54.289  1.00 60.93           N
ATOM     81  CA  GLU A  26       1.227 -10.912  53.773  1.00 60.93           C
ATOM     82  C   GLU A  26       0.449 -10.750  52.465  1.00 60.93           C
ATOM     83  O   GLU A  26       0.721 -11.446  51.487  1.00 60.93           O
ATOM     84  HA  GLU A  26       2.159 -11.444  53.586  1.00 60.93           H
ATOM     85  CB  GLU A  26       0.406 -11.686  54.807  1.00 60.93           C
ATOM     86 1HB  GLU A  26      -0.334 -11.024  55.258  1.00 60.93           H
ATOM     87 2HB  GLU A  26      -0.032 -12.569  54.341  1.00 60.93           H
ATOM     88  CG  GLU A  26       1.295 -12.194  55.943  1.00 60.93           C
ATOM     89 1HG  GLU A  26       2.102 -12.802  55.535  1.00 60.93           H
ATOM     90 2HG  GLU A  26       1.759 -11.349  56.452  1.00 60.93           H
ATOM     91  CD  GLU A  26       0.485 -13.017  56.947  1.00 60.93           C
ATOM     92  OE1 GLU A  26       1.116 -13.835  57.651  1.00 60.93           O
ATOM     93  OE2 GLU A  26      -0.747 -12.811  56.987  1.00 60.93           O
ATOM     94  HN  GLU A  26       1.231  -9.374  55.178  1.00 60.93           H
ATOM     95  N   ASP A  27      -0.502  -9.829  52.489  1.00 60.43           N
ATOM     96  CA  ASP A  27      -1.322  -9.568  51.318  1.00 60.43           C
ATOM     97  C   ASP A  27      -0.415  -9.249  50.127  1.00 60.43           C
ATOM     98  O   ASP A  27      -0.683  -9.678  49.006  1.00 60.43           O
ATOM     99  HA  ASP A  27      -1.903 -10.478  51.167  1.00 60.43           H
ATOM    100  CB  ASP A  27      -2.243  -8.368  51.546  1.00 60.43           C
ATOM    101 1HB  ASP A  27      -1.700  -7.583  52.073  1.00 60.43           H
ATOM    102 2HB  ASP A  27      -2.550  -7.953  50.586  1.00 60.43           H
ATOM    103  CG  ASP A  27      -3.479  -8.771  52.352  1.00 60.43           C
ATOM    104  OD1 ASP A  27      -3.685  -9.995  52.501  1.00 60.43           O
ATOM    105  OD2 ASP A  27      -4.189  -7.846  52.802  1.00 60.43           O
ATOM    106  HN  ASP A  27      -0.716  -9.267  53.288  1.00 60.43           H
ATOM    107  N   TYR A  28       0.639  -8.499  50.412  1.00 63.41           N
ATOM    108  CA  TYR A  28       1.574  -8.098  49.374  1.00 63.41           C
ATOM    109  C   TYR A  28       2.370  -9.299  48.859  1.00 63.41           C
ATOM    110  O   TYR A  28       2.656  -9.393  47.667  1.00 63.41           O
ATOM    111  HA  TYR A  28       1.001  -7.671  48.552  1.00 63.41           H
ATOM    112  CB  TYR A  28       2.538  -7.109  50.034  1.00 63.41           C
ATOM    113 1HB  TYR A  28       1.959  -6.346  50.555  1.00 63.41           H
ATOM    114 2HB  TYR A  28       3.122  -7.635  50.789  1.00 63.41           H
ATOM    115  CG  TYR A  28       3.493  -6.424  49.055  1.00 63.41           C
ATOM    116  CD1 TYR A  28       4.709  -7.005  48.757  1.00 63.41           C
ATOM    117  HD1 TYR A  28       4.989  -7.952  49.220  1.00 63.41           H
ATOM    118  CD2 TYR A  28       3.139  -5.226  48.470  1.00 63.41           C
ATOM    119  HD2 TYR A  28       2.179  -4.767  48.705  1.00 63.41           H
ATOM    120  CE1 TYR A  28       5.609  -6.360  47.836  1.00 63.41           C
ATOM    121  HE1 TYR A  28       6.572  -6.808  47.592  1.00 63.41           H
ATOM    122  CE2 TYR A  28       4.039  -4.581  47.548  1.00 63.41           C
ATOM    123  HE2 TYR A  28       3.772  -3.634  47.079  1.00 63.41           H
ATOM    124  CZ  TYR A  28       5.229  -5.180  47.277  1.00 63.41           C
ATOM    125  OH  TYR A  28       6.078  -4.572  46.406  1.00 63.41           O
ATOM    126  HH  TYR A  28       6.550  -5.258  45.852  1.00 63.41           H
ATOM    127  HN  TYR A  28       0.858  -8.167  51.329  1.00 63.41           H
ATOM    128  N   VAL A  29       2.704 -10.188  49.784  1.00 60.96           N
ATOM    129  CA  VAL A  29       3.514 -11.347  49.449  1.00 60.96           C
ATOM    130  C   VAL A  29       2.663 -12.351  48.669  1.00 60.96           C
ATOM    131  O   VAL A  29       3.152 -12.997  47.744  1.00 60.96           O
ATOM    132  HA  VAL A  29       4.328 -11.006  48.810  1.00 60.96           H
ATOM    133  CB  VAL A  29       4.126 -11.941  50.719  1.00 60.96           C
ATOM    134  HB  VAL A  29       3.326 -12.421  51.284  1.00 60.96           H
ATOM    135  CG1 VAL A  29       5.167 -13.009  50.378  1.00 60.96           C
ATOM    136 1HG1 VAL A  29       4.694 -13.810  49.810  1.00 60.96           H
ATOM    137 2HG1 VAL A  29       5.963 -12.563  49.782  1.00 60.96           H
ATOM    138 3HG1 VAL A  29       5.586 -13.415  51.299  1.00 60.96           H
ATOM    139  CG2 VAL A  29       4.731 -10.847  51.601  1.00 60.96           C
ATOM    140 1HG2 VAL A  29       5.513 -10.326  51.047  1.00 60.96           H
ATOM    141 2HG2 VAL A  29       3.954 -10.138  51.886  1.00 60.96           H
ATOM    142 3HG2 VAL A  29       5.159 -11.297  52.496  1.00 60.96           H
ATOM    143  HN  VAL A  29       2.432 -10.125  50.744  1.00 60.96           H
ATOM    144  N   ASN A  30       1.405 -12.450  49.071  1.00 63.14           N
ATOM    145  CA  ASN A  30       0.523 -13.468  48.526  1.00 63.14           C
ATOM    146  C   ASN A  30      -0.072 -12.969  47.208  1.00 63.14           C
ATOM    147  O   ASN A  30      -0.660 -13.744  46.455  1.00 63.14           O
ATOM    148  HA  ASN A  30       1.151 -14.349  48.393  1.00 63.14           H
ATOM    149  CB  ASN A  30      -0.633 -13.766  49.484  1.00 63.14           C
ATOM    150 1HB  ASN A  30      -1.061 -12.831  49.845  1.00 63.14           H
ATOM    151 2HB  ASN A  30      -1.424 -14.295  48.952  1.00 63.14           H
ATOM    152  CG  ASN A  30      -0.158 -14.608  50.670  1.00 63.14           C
ATOM    153  OD1 ASN A  30       0.863 -15.273  50.624  1.00 63.14           O
ATOM    154  ND2 ASN A  30      -0.954 -14.541  51.734  1.00 63.14           N
ATOM    155 1HD2 ASN A  30      -1.778 -13.975  51.707  1.00 63.14           H
ATOM    156 2HD2 ASN A  30      -0.729 -15.056  52.560  1.00 63.14           H
ATOM    157  HN  ASN A  30       0.987 -11.851  49.755  1.00 63.14           H
ATOM    158  N   PHE A  31       0.100 -11.677  46.970  1.00 66.58           N
ATOM    159  CA  PHE A  31      -0.375 -11.073  45.736  1.00 66.58           C
ATOM    160  C   PHE A  31       0.309 -11.701  44.520  1.00 66.58           C
ATOM    161  O   PHE A  31       1.531 -11.642  44.391  1.00 66.58           O
ATOM    162  HA  PHE A  31      -1.449 -11.254  45.681  1.00 66.58           H
ATOM    163  CB  PHE A  31      -0.016  -9.587  45.798  1.00 66.58           C
ATOM    164 1HB  PHE A  31      -0.388  -9.173  46.735  1.00 66.58           H
ATOM    165 2HB  PHE A  31       1.069  -9.486  45.814  1.00 66.58           H
ATOM    166  CG  PHE A  31      -0.574  -8.764  44.635  1.00 66.58           C
ATOM    167  CD1 PHE A  31       0.229  -8.435  43.588  1.00 66.58           C
ATOM    168  HD1 PHE A  31       1.270  -8.759  43.577  1.00 66.58           H
ATOM    169  CD2 PHE A  31      -1.872  -8.360  44.649  1.00 66.58           C
ATOM    170  HD2 PHE A  31      -2.516  -8.623  45.489  1.00 66.58           H
ATOM    171  CE1 PHE A  31      -0.288  -7.671  42.509  1.00 66.58           C
ATOM    172  HE1 PHE A  31       0.355  -7.407  41.670  1.00 66.58           H
ATOM    173  CE2 PHE A  31      -2.390  -7.596  43.570  1.00 66.58           C
ATOM    174  HE2 PHE A  31      -3.431  -7.272  43.582  1.00 66.58           H
ATOM    175  CZ  PHE A  31      -1.587  -7.267  42.523  1.00 66.58           C
ATOM    176  HZ  PHE A  31      -1.984  -6.680  41.695  1.00 66.58           H
ATOM    177  HN  PHE A  31       0.554 -11.047  47.601  1.00 66.58           H
ATOM    178  N   ASN A  32      -0.509 -12.288  43.658  1.00 65.27           N
ATOM    179  CA  ASN A  32       0.000 -12.913  42.450  1.00 65.27           C
ATOM    180  C   ASN A  32       0.329 -11.831  41.420  1.00 65.27           C
ATOM    181  O   ASN A  32      -0.542 -11.403  40.664  1.00 65.27           O
ATOM    182  HA  ASN A  32       0.883 -13.470  42.766  1.00 65.27           H
ATOM    183  CB  ASN A  32      -1.040 -13.851  41.835  1.00 65.27           C
ATOM    184 1HB  ASN A  32      -1.491 -14.464  42.616  1.00 65.27           H
ATOM    185 2HB  ASN A  32      -1.843 -13.266  41.387  1.00 65.27           H
ATOM    186  CG  ASN A  32      -0.406 -14.754  40.774  1.00 65.27           C
ATOM    187  OD1 ASN A  32       0.733 -14.580  40.376  1.00 65.27           O
ATOM    188  ND2 ASN A  32      -1.206 -15.724  40.341  1.00 65.27           N
ATOM    189 1HD2 ASN A  32      -2.132 -15.811  40.710  1.00 65.27           H
ATOM    190 2HD2 ASN A  32      -0.882 -16.367  39.647  1.00 65.27           H
ATOM    191  HN  ASN A  32      -1.501 -12.339  43.775  1.00 65.27           H
ATOM    192  N   PHE A  33       1.588 -11.419  41.423  1.00 68.74           N
ATOM    193  CA  PHE A  33       2.079 -10.505  40.406  1.00 68.74           C
ATOM    194  C   PHE A  33       2.282 -11.226  39.072  1.00 68.74           C
ATOM    195  O   PHE A  33       3.396 -11.272  38.551  1.00 68.74           O
ATOM    196  HA  PHE A  33       1.328  -9.724  40.284  1.00 68.74           H
ATOM    197  CB  PHE A  33       3.427  -9.973  40.896  1.00 68.74           C
ATOM    198 1HB  PHE A  33       4.089 -10.816  41.093  1.00 68.74           H
ATOM    199 2HB  PHE A  33       3.886  -9.387  40.099  1.00 68.74           H
ATOM    200  CG  PHE A  33       3.335  -9.109  42.155  1.00 68.74           C
ATOM    201  CD1 PHE A  33       3.153  -7.766  42.047  1.00 68.74           C
ATOM    202  HD1 PHE A  33       3.073  -7.304  41.063  1.00 68.74           H
ATOM    203  CD2 PHE A  33       3.435  -9.685  43.383  1.00 68.74           C
ATOM    204  HD2 PHE A  33       3.581 -10.762  43.470  1.00 68.74           H
ATOM    205  CE1 PHE A  33       3.067  -6.964  43.216  1.00 68.74           C
ATOM    206  HE1 PHE A  33       2.922  -5.888  43.129  1.00 68.74           H
ATOM    207  CE2 PHE A  33       3.349  -8.883  44.552  1.00 68.74           C
ATOM    208  HE2 PHE A  33       3.430  -9.345  45.537  1.00 68.74           H
ATOM    209  CZ  PHE A  33       3.168  -7.540  44.444  1.00 68.74           C
ATOM    210  HZ  PHE A  33       3.102  -6.925  45.341  1.00 68.74           H
ATOM    211  HN  PHE A  33       2.267 -11.700  42.102  1.00 68.74           H
ATOM    212  N   THR A  34       1.190 -11.771  38.557  1.00 72.30           N
ATOM    213  CA  THR A  34       1.146 -12.190  37.167  1.00 72.30           C
ATOM    214  C   THR A  34       1.550 -11.035  36.248  1.00 72.30           C
ATOM    215  O   THR A  34       0.997  -9.940  36.342  1.00 72.30           O
ATOM    216  HA  THR A  34       1.880 -12.983  37.024  1.00 72.30           H
ATOM    217  CB  THR A  34      -0.255 -12.733  36.880  1.00 72.30           C
ATOM    218  HB  THR A  34      -0.991 -11.929  36.880  1.00 72.30           H
ATOM    219  OG1 THR A  34      -0.446 -13.741  37.869  1.00 72.30           O
ATOM    220  HG1 THR A  34       0.342 -14.357  37.887  1.00 72.30           H
ATOM    221  CG2 THR A  34      -0.328 -13.493  35.554  1.00 72.30           C
ATOM    222 1HG2 THR A  34       0.360 -14.338  35.581  1.00 72.30           H
ATOM    223 2HG2 THR A  34      -0.054 -12.826  34.737  1.00 72.30           H
ATOM    224 3HG2 THR A  34      -1.344 -13.857  35.400  1.00 72.30           H
ATOM    225  HN  THR A  34       0.347 -11.926  39.072  1.00 72.30           H
ATOM    226  N   ASP A  35       2.510 -11.318  35.381  1.00 81.39           N
ATOM    227  CA  ASP A  35       3.182 -10.265  34.638  1.00 81.39           C
ATOM    228  C   ASP A  35       2.315  -9.855  33.446  1.00 81.39           C
ATOM    229  O   ASP A  35       2.581 -10.256  32.314  1.00 81.39           O
ATOM    230  HA  ASP A  35       3.320  -9.453  35.352  1.00 81.39           H
ATOM    231  CB  ASP A  35       4.531 -10.746  34.099  1.00 81.39           C
ATOM    232 1HB  ASP A  35       4.899 -11.569  34.712  1.00 81.39           H
ATOM    233 2HB  ASP A  35       4.405 -11.134  33.088  1.00 81.39           H
ATOM    234  CG  ASP A  35       5.555  -9.610  34.091  1.00 81.39           C
ATOM    235  OD1 ASP A  35       5.187  -8.511  34.560  1.00 81.39           O
ATOM    236  OD2 ASP A  35       6.683  -9.866  33.617  1.00 81.39           O
ATOM    237  HN  ASP A  35       2.830 -12.245  35.183  1.00 81.39           H
ATOM    238  N   PHE A  36       1.296  -9.061  33.741  1.00 89.19           N
ATOM    239  CA  PHE A  36       0.419  -8.551  32.701  1.00 89.19           C
ATOM    240  C   PHE A  36       1.034  -7.329  32.017  1.00 89.19           C
ATOM    241  O   PHE A  36       0.546  -6.884  30.979  1.00 89.19           O
ATOM    242  HA  PHE A  36       0.288  -9.348  31.969  1.00 89.19           H
ATOM    243  CB  PHE A  36      -0.887  -8.137  33.382  1.00 89.19           C
ATOM    244 1HB  PHE A  36      -0.657  -7.471  34.213  1.00 89.19           H
ATOM    245 2HB  PHE A  36      -1.488  -7.566  32.674  1.00 89.19           H
ATOM    246  CG  PHE A  36      -1.717  -9.312  33.902  1.00 89.19           C
ATOM    247  CD1 PHE A  36      -1.870 -10.427  33.140  1.00 89.19           C
ATOM    248  HD1 PHE A  36      -1.401 -10.484  32.158  1.00 89.19           H
ATOM    249  CD2 PHE A  36      -2.303  -9.240  35.128  1.00 89.19           C
ATOM    250  HD2 PHE A  36      -2.180  -8.346  35.739  1.00 89.19           H
ATOM    251  CE1 PHE A  36      -2.641 -11.518  33.623  1.00 89.19           C
ATOM    252  HE1 PHE A  36      -2.763 -12.412  33.012  1.00 89.19           H
ATOM    253  CE2 PHE A  36      -3.073 -10.331  35.611  1.00 89.19           C
ATOM    254  HE2 PHE A  36      -3.542 -10.274  36.594  1.00 89.19           H
ATOM    255  CZ  PHE A  36      -3.226 -11.446  34.849  1.00 89.19           C
ATOM    256  HZ  PHE A  36      -3.817 -12.283  35.220  1.00 89.19           H
ATOM    257  HN  PHE A  36       1.067  -8.767  34.669  1.00 89.19           H
ATOM    258  N   TYR A  37       2.095  -6.820  32.626  1.00 91.40           N
ATOM    259  CA  TYR A  37       2.879  -5.766  32.006  1.00 91.40           C
ATOM    260  C   TYR A  37       3.977  -6.350  31.114  1.00 91.40           C
ATOM    261  O   TYR A  37       4.861  -7.057  31.595  1.00 91.40           O
ATOM    262  HA  TYR A  37       2.208  -5.162  31.395  1.00 91.40           H
ATOM    263  CB  TYR A  37       3.530  -4.994  33.156  1.00 91.40           C
ATOM    264 1HB  TYR A  37       2.750  -4.641  33.831  1.00 91.40           H
ATOM    265 2HB  TYR A  37       4.161  -5.675  33.726  1.00 91.40           H
ATOM    266  CG  TYR A  37       4.372  -3.798  32.705  1.00 91.40           C
ATOM    267  CD1 TYR A  37       5.728  -3.947  32.501  1.00 91.40           C
ATOM    268  HD1 TYR A  37       6.200  -4.916  32.661  1.00 91.40           H
ATOM    269  CD2 TYR A  37       3.774  -2.571  32.502  1.00 91.40           C
ATOM    270  HD2 TYR A  37       2.702  -2.453  32.663  1.00 91.40           H
ATOM    271  CE1 TYR A  37       6.521  -2.822  32.077  1.00 91.40           C
ATOM    272  HE1 TYR A  37       7.593  -2.926  31.912  1.00 91.40           H
ATOM    273  CE2 TYR A  37       4.566  -1.446  32.077  1.00 91.40           C
ATOM    274  HE2 TYR A  37       4.107  -0.471  31.914  1.00 91.40           H
ATOM    275  CZ  TYR A  37       5.900  -1.627  31.886  1.00 91.40           C
ATOM    276  OH  TYR A  37       6.648  -0.564  31.485  1.00 91.40           O
ATOM    277  HH  TYR A  37       6.057   0.221  31.303  1.00 91.40           H
ATOM    278  HN  TYR A  37       2.420  -7.117  33.523  1.00 91.40           H
ATOM    279  N   CYS A  38       3.884  -6.032  29.831  1.00 91.30           N
ATOM    280  CA  CYS A  38       4.776  -6.623  28.848  1.00 91.30           C
ATOM    281  C   CYS A  38       5.788  -5.559  28.417  1.00 91.30           C
ATOM    282  O   CYS A  38       5.414  -4.537  27.846  1.00 91.30           O
ATOM    283  HA  CYS A  38       5.276  -7.457  29.340  1.00 91.30           H
ATOM    284  CB  CYS A  38       4.005  -7.193  27.655  1.00 91.30           C
ATOM    285 1HB  CYS A  38       3.203  -7.842  28.007  1.00 91.30           H
ATOM    286 2HB  CYS A  38       3.537  -6.384  27.094  1.00 91.30           H
ATOM    287  SG  CYS A  38       5.138  -8.133  26.569  1.00 91.30           S
ATOM    288  HN  CYS A  38       3.216  -5.386  29.462  1.00 91.30           H
ATOM    289  N   GLU A  39       7.050  -5.837  28.709  1.00 89.65           N
ATOM    290  CA  GLU A  39       8.135  -5.024  28.188  1.00 89.65           C
ATOM    291  C   GLU A  39       8.487  -5.458  26.763  1.00 89.65           C
ATOM    292  O   GLU A  39       8.880  -6.601  26.538  1.00 89.65           O
ATOM    293  HA  GLU A  39       7.753  -4.003  28.180  1.00 89.65           H
ATOM    294  CB  GLU A  39       9.361  -5.094  29.101  1.00 89.65           C
ATOM    295 1HB  GLU A  39       9.592  -6.135  29.326  1.00 89.65           H
ATOM    296 2HB  GLU A  39      10.192  -4.557  28.643  1.00 89.65           H
ATOM    297  CG  GLU A  39       9.088  -4.403  30.439  1.00 89.65           C
ATOM    298 1HG  GLU A  39       8.700  -3.400  30.262  1.00 89.65           H
ATOM    299 2HG  GLU A  39       8.319  -4.951  30.984  1.00 89.65           H
ATOM    300  CD  GLU A  39      10.361  -4.322  31.284  1.00 89.65           C
ATOM    301  OE1 GLU A  39      10.267  -3.766  32.399  1.00 89.65           O
ATOM    302  OE2 GLU A  39      11.399  -4.818  30.795  1.00 89.65           O
ATOM    303  HN  GLU A  39       7.335  -6.601  29.288  1.00 89.65           H
ATOM    304  N   LYS A  40       8.334  -4.521  25.839  1.00 89.83           N
ATOM    305  CA  LYS A  40       8.473  -4.834  24.427  1.00 89.83           C
ATOM    306  C   LYS A  40       9.919  -4.581  23.993  1.00 89.83           C
ATOM    307  O   LYS A  40      10.175  -4.254  22.835  1.00 89.83           O
ATOM    308  HA  LYS A  40       8.257  -5.895  24.304  1.00 89.83           H
ATOM    309  CB  LYS A  40       7.440  -4.063  23.603  1.00 89.83           C
ATOM    310 1HB  LYS A  40       7.579  -2.992  23.748  1.00 89.83           H
ATOM    311 2HB  LYS A  40       7.593  -4.263  22.542  1.00 89.83           H
ATOM    312  CG  LYS A  40       6.016  -4.457  24.002  1.00 89.83           C
ATOM    313 1HG  LYS A  40       5.895  -4.350  25.080  1.00 89.83           H
ATOM    314 2HG  LYS A  40       5.303  -3.779  23.532  1.00 89.83           H
ATOM    315  CD  LYS A  40       5.709  -5.897  23.588  1.00 89.83           C
ATOM    316 1HD  LYS A  40       5.986  -6.046  22.544  1.00 89.83           H
ATOM    317 2HD  LYS A  40       6.313  -6.586  24.180  1.00 89.83           H
ATOM    318  CE  LYS A  40       4.225  -6.218  23.778  1.00 89.83           C
ATOM    319 1HE  LYS A  40       4.028  -6.447  24.825  1.00 89.83           H
ATOM    320 2HE  LYS A  40       3.623  -5.345  23.524  1.00 89.83           H
ATOM    321  NZ  LYS A  40       3.830  -7.365  22.931  1.00 89.83           N
ATOM    322 1HZ  LYS A  40       2.851  -7.577  23.084  1.00 89.83           H
ATOM    323 2HZ  LYS A  40       3.976  -7.130  21.955  1.00 89.83           H
ATOM    324 3HZ  LYS A  40       4.393  -8.173  23.172  1.00 89.83           H
ATOM    325  HN  LYS A  40       8.120  -3.566  26.041  1.00 89.83           H
ATOM    326  N   ASN A  41      10.826  -4.743  24.945  1.00 88.08           N
ATOM    327  CA  ASN A  41      12.229  -4.457  24.698  1.00 88.08           C
ATOM    328  C   ASN A  41      12.736  -5.353  23.567  1.00 88.08           C
ATOM    329  O   ASN A  41      13.451  -4.893  22.678  1.00 88.08           O
ATOM    330  HA  ASN A  41      12.264  -3.399  24.439  1.00 88.08           H
ATOM    331  CB  ASN A  41      13.075  -4.740  25.941  1.00 88.08           C
ATOM    332 1HB  ASN A  41      12.790  -5.701  26.369  1.00 88.08           H
ATOM    333 2HB  ASN A  41      14.126  -4.815  25.660  1.00 88.08           H
ATOM    334  CG  ASN A  41      12.899  -3.637  26.986  1.00 88.08           C
ATOM    335  OD1 ASN A  41      12.575  -2.501  26.680  1.00 88.08           O
ATOM    336  ND2 ASN A  41      13.131  -4.033  28.235  1.00 88.08           N
ATOM    337 1HD2 ASN A  41      13.394  -4.980  28.418  1.00 88.08           H
ATOM    338 2HD2 ASN A  41      13.042  -3.384  28.990  1.00 88.08           H
ATOM    339  HN  ASN A  41      10.615  -5.062  25.869  1.00 88.08           H
ATOM    340  N   ASN A  42      12.346  -6.618  23.637  1.00 90.03           N
ATOM    341  CA  ASN A  42      12.792  -7.594  22.656  1.00 90.03           C
ATOM    342  C   ASN A  42      12.294  -7.181  21.270  1.00 90.03           C
ATOM    343  O   ASN A  42      13.016  -7.311  20.283  1.00 90.03           O
ATOM    344  HA  ASN A  42      13.880  -7.593  22.726  1.00 90.03           H
ATOM    345  CB  ASN A  42      12.230  -8.982  22.967  1.00 90.03           C
ATOM    346 1HB  ASN A  42      11.151  -8.919  23.108  1.00 90.03           H
ATOM    347 2HB  ASN A  42      12.402  -9.646  22.119  1.00 90.03           H
ATOM    348  CG  ASN A  42      12.881  -9.569  24.221  1.00 90.03           C
ATOM    349  OD1 ASN A  42      13.842  -9.043  24.757  1.00 90.03           O
ATOM    350  ND2 ASN A  42      12.304 -10.686  24.657  1.00 90.03           N
ATOM    351 1HD2 ASN A  42      11.518 -11.066  24.171  1.00 90.03           H
ATOM    352 2HD2 ASN A  42      12.658 -11.146  25.472  1.00 90.03           H
ATOM    353  HN  ASN A  42      11.739  -6.977  24.345  1.00 90.03           H
ATOM    354  N   VAL A  43      11.062  -6.693  21.239  1.00 90.92           N
ATOM    355  CA  VAL A  43      10.449  -6.286  19.986  1.00 90.92           C
ATOM    356  C   VAL A  43      11.224  -5.101  19.406  1.00 90.92           C
ATOM    357  O   VAL A  43      11.486  -5.054  18.205  1.00 90.92           O
ATOM    358  HA  VAL A  43      10.524  -7.126  19.296  1.00 90.92           H
ATOM    359  CB  VAL A  43       8.966  -5.982  20.204  1.00 90.92           C
ATOM    360  HB  VAL A  43       8.894  -5.132  20.883  1.00 90.92           H
ATOM    361  CG1 VAL A  43       8.287  -5.592  18.890  1.00 90.92           C
ATOM    362 1HG1 VAL A  43       8.770  -4.704  18.481  1.00 90.92           H
ATOM    363 2HG1 VAL A  43       8.375  -6.413  18.178  1.00 90.92           H
ATOM    364 3HG1 VAL A  43       7.234  -5.381  19.073  1.00 90.92           H
ATOM    365  CG2 VAL A  43       8.253  -7.167  20.859  1.00 90.92           C
ATOM    366 1HG2 VAL A  43       8.340  -8.043  20.216  1.00 90.92           H
ATOM    367 2HG2 VAL A  43       8.712  -7.379  21.825  1.00 90.92           H
ATOM    368 3HG2 VAL A  43       7.201  -6.924  21.002  1.00 90.92           H
ATOM    369  HN  VAL A  43      10.488  -6.574  22.049  1.00 90.92           H
ATOM    370  N   ARG A  44      11.568  -4.172  20.286  1.00 89.54           N
ATOM    371  CA  ARG A  44      12.246  -2.958  19.866  1.00 89.54           C
ATOM    372  C   ARG A  44      13.655  -3.282  19.366  1.00 89.54           C
ATOM    373  O   ARG A  44      14.125  -2.690  18.396  1.00 89.54           O
ATOM    374  HA  ARG A  44      11.628  -2.557  19.063  1.00 89.54           H
ATOM    375  CB  ARG A  44      12.339  -1.953  21.016  1.00 89.54           C
ATOM    376 1HB  ARG A  44      12.764  -2.438  21.894  1.00 89.54           H
ATOM    377 2HB  ARG A  44      13.015  -1.143  20.742  1.00 89.54           H
ATOM    378  CG  ARG A  44      10.962  -1.381  21.357  1.00 89.54           C
ATOM    379 1HG  ARG A  44      10.455  -1.074  20.443  1.00 89.54           H
ATOM    380 2HG  ARG A  44      10.348  -2.155  21.818  1.00 89.54           H
ATOM    381  CD  ARG A  44      11.084  -0.187  22.306  1.00 89.54           C
ATOM    382 1HD  ARG A  44      11.899   0.462  21.984  1.00 89.54           H
ATOM    383 2HD  ARG A  44      10.171   0.408  22.274  1.00 89.54           H
ATOM    384  NE  ARG A  44      11.330  -0.660  23.686  1.00 89.54           N
ATOM    385  HE  ARG A  44      12.231  -1.038  23.899  1.00 89.54           H
ATOM    386  CZ  ARG A  44      10.420  -0.614  24.670  1.00 89.54           C
ATOM    387  NH1 ARG A  44       9.197  -0.118  24.441  1.00 89.54           N
ATOM    388 1HH1 ARG A  44       8.956   0.221  23.532  1.00 89.54           H
ATOM    389 2HH1 ARG A  44       8.524  -0.087  25.181  1.00 89.54           H
ATOM    390  NH2 ARG A  44      10.753  -1.071  25.884  1.00 89.54           N
ATOM    391 1HH2 ARG A  44      10.086  -1.044  26.629  1.00 89.54           H
ATOM    392 2HH2 ARG A  44      11.669  -1.440  26.046  1.00 89.54           H
ATOM    393  HN  ARG A  44      11.392  -4.239  21.268  1.00 89.54           H
ATOM    394  N   GLN A  45      14.290  -4.222  20.051  1.00 90.63           N
ATOM    395  CA  GLN A  45      15.652  -4.602  19.716  1.00 90.63           C
ATOM    396  C   GLN A  45      15.699  -5.232  18.322  1.00 90.63           C
ATOM    397  O   GLN A  45      16.594  -4.933  17.533  1.00 90.63           O
ATOM    398  HA  GLN A  45      16.222  -3.673  19.723  1.00 90.63           H
ATOM    399  CB  GLN A  45      16.230  -5.552  20.767  1.00 90.63           C
ATOM    400 1HB  GLN A  45      16.125  -5.112  21.758  1.00 90.63           H
ATOM    401 2HB  GLN A  45      15.664  -6.484  20.771  1.00 90.63           H
ATOM    402  CG  GLN A  45      17.705  -5.847  20.487  1.00 90.63           C
ATOM    403 1HG  GLN A  45      17.811  -6.281  19.493  1.00 90.63           H
ATOM    404 2HG  GLN A  45      18.272  -4.916  20.490  1.00 90.63           H
ATOM    405  CD  GLN A  45      18.281  -6.805  21.532  1.00 90.63           C
ATOM    406  OE1 GLN A  45      17.583  -7.322  22.389  1.00 90.63           O
ATOM    407  NE2 GLN A  45      19.589  -7.012  21.413  1.00 90.63           N
ATOM    408 1HE2 GLN A  45      20.104  -6.556  20.687  1.00 90.63           H
ATOM    409 2HE2 GLN A  45      20.058  -7.623  22.050  1.00 90.63           H
ATOM    410  HN  GLN A  45      13.890  -4.719  20.821  1.00 90.63           H
ATOM    411  N   PHE A  46      14.725  -6.091  18.062  1.00 92.84           N
ATOM    412  CA  PHE A  46      14.614  -6.724  16.759  1.00 92.84           C
ATOM    413  C   PHE A  46      14.409  -5.681  15.659  1.00 92.84           C
ATOM    414  O   PHE A  46      15.089  -5.713  14.634  1.00 92.84           O
ATOM    415  HA  PHE A  46      15.545  -7.261  16.580  1.00 92.84           H
ATOM    416  CB  PHE A  46      13.390  -7.640  16.810  1.00 92.84           C
ATOM    417 1HB  PHE A  46      13.566  -8.425  17.546  1.00 92.84           H
ATOM    418 2HB  PHE A  46      12.532  -7.065  17.158  1.00 92.84           H
ATOM    419  CG  PHE A  46      13.041  -8.288  15.469  1.00 92.84           C
ATOM    420  CD1 PHE A  46      12.024  -7.789  14.716  1.00 92.84           C
ATOM    421  HD1 PHE A  46      11.458  -6.927  15.069  1.00 92.84           H
ATOM    422  CD2 PHE A  46      13.748  -9.364  15.029  1.00 92.84           C
ATOM    423  HD2 PHE A  46      14.562  -9.764  15.632  1.00 92.84           H
ATOM    424  CE1 PHE A  46      11.701  -8.390  13.471  1.00 92.84           C
ATOM    425  HE1 PHE A  46      10.886  -7.990  12.868  1.00 92.84           H
ATOM    426  CE2 PHE A  46      13.424  -9.965  13.784  1.00 92.84           C
ATOM    427  HE2 PHE A  46      13.990 -10.827  13.432  1.00 92.84           H
ATOM    428  CZ  PHE A  46      12.407  -9.466  13.031  1.00 92.84           C
ATOM    429  HZ  PHE A  46      12.159  -9.927  12.076  1.00 92.84           H
ATOM    430  HN  PHE A  46      14.022  -6.356  18.722  1.00 92.84           H
ATOM    431  N   ALA A  47      13.470  -4.780  15.908  1.00 91.78           N
ATOM    432  CA  ALA A  47      13.105  -3.784  14.915  1.00 91.78           C
ATOM    433  C   ALA A  47      14.346  -2.975  14.532  1.00 91.78           C
ATOM    434  O   ALA A  47      14.564  -2.686  13.356  1.00 91.78           O
ATOM    435  HA  ALA A  47      12.740  -4.312  14.034  1.00 91.78           H
ATOM    436  CB  ALA A  47      11.981  -2.903  15.464  1.00 91.78           C
ATOM    437 1HB  ALA A  47      11.114  -3.522  15.693  1.00 91.78           H
ATOM    438 2HB  ALA A  47      12.322  -2.404  16.372  1.00 91.78           H
ATOM    439 3HB  ALA A  47      11.708  -2.156  14.719  1.00 91.78           H
ATOM    440  HN  ALA A  47      12.963  -4.725  16.768  1.00 91.78           H
ATOM    441  N   SER A  48      15.127  -2.633  15.546  1.00 92.16           N
ATOM    442  CA  SER A  48      16.207  -1.677  15.369  1.00 92.16           C
ATOM    443  C   SER A  48      17.276  -2.261  14.444  1.00 92.16           C
ATOM    444  O   SER A  48      18.007  -1.520  13.788  1.00 92.16           O
ATOM    445  HA  SER A  48      15.745  -0.800  14.915  1.00 92.16           H
ATOM    446  CB  SER A  48      16.823  -1.288  16.714  1.00 92.16           C
ATOM    447 1HB  SER A  48      17.509  -0.453  16.571  1.00 92.16           H
ATOM    448 2HB  SER A  48      16.038  -0.943  17.387  1.00 92.16           H
ATOM    449  OG  SER A  48      17.520  -2.375  17.317  1.00 92.16           O
ATOM    450  HG  SER A  48      17.899  -2.092  18.198  1.00 92.16           H
ATOM    451  HN  SER A  48      15.031  -2.995  16.473  1.00 92.16           H
ATOM    452  N   HIS A  49      17.335  -3.585  14.421  1.00 92.61           N
ATOM    453  CA  HIS A  49      18.328  -4.276  13.618  1.00 92.61           C
ATOM    454  C   HIS A  49      17.734  -4.620  12.251  1.00 92.61           C
ATOM    455  O   HIS A  49      18.419  -4.535  11.233  1.00 92.61           O
ATOM    456  HA  HIS A  49      19.157  -3.582  13.480  1.00 92.61           H
ATOM    457  CB  HIS A  49      18.866  -5.503  14.356  1.00 92.61           C
ATOM    458 1HB  HIS A  49      18.026  -6.122  14.671  1.00 92.61           H
ATOM    459 2HB  HIS A  49      19.460  -6.100  13.664  1.00 92.61           H
ATOM    460  CG  HIS A  49      19.709  -5.173  15.565  1.00 92.61           C
ATOM    461  ND1 HIS A  49      19.163  -4.832  16.790  1.00 92.61           N
ATOM    462  HD1 HIS A  49      18.187  -4.771  16.998  1.00 92.61           H
ATOM    463  CD2 HIS A  49      21.064  -5.135  15.723  1.00 92.61           C
ATOM    464  HD2 HIS A  49      21.802  -5.351  14.951  1.00 92.61           H
ATOM    465  CE1 HIS A  49      20.153  -4.601  17.640  1.00 92.61           C
ATOM    466  HE1 HIS A  49      20.045  -4.312  18.685  1.00 92.61           H
ATOM    467  NE2 HIS A  49      21.330  -4.788  16.976  1.00 92.61           N
ATOM    468  HN  HIS A  49      16.720  -4.180  14.938  1.00 92.61           H
ATOM    469  N   PHE A  50      16.465  -5.002  12.272  1.00 93.93           N
ATOM    470  CA  PHE A  50      15.856  -5.638  11.116  1.00 93.93           C
ATOM    471  C   PHE A  50      15.358  -4.595  10.115  1.00 93.93           C
ATOM    472  O   PHE A  50      15.623  -4.701   8.918  1.00 93.93           O
ATOM    473  HA  PHE A  50      16.622  -6.255  10.645  1.00 93.93           H
ATOM    474  CB  PHE A  50      14.663  -6.447  11.629  1.00 93.93           C
ATOM    475 1HB  PHE A  50      15.011  -7.151  12.385  1.00 93.93           H
ATOM    476 2HB  PHE A  50      13.963  -5.771  12.120  1.00 93.93           H
ATOM    477  CG  PHE A  50      13.920  -7.220  10.537  1.00 93.93           C
ATOM    478  CD1 PHE A  50      12.691  -6.808  10.128  1.00 93.93           C
ATOM    479  HD1 PHE A  50      12.234  -5.926  10.578  1.00 93.93           H
ATOM    480  CD2 PHE A  50      14.490  -8.320   9.976  1.00 93.93           C
ATOM    481  HD2 PHE A  50      15.475  -8.651  10.304  1.00 93.93           H
ATOM    482  CE1 PHE A  50      12.002  -7.525   9.115  1.00 93.93           C
ATOM    483  HE1 PHE A  50      11.016  -7.194   8.787  1.00 93.93           H
ATOM    484  CE2 PHE A  50      13.801  -9.038   8.963  1.00 93.93           C
ATOM    485  HE2 PHE A  50      14.257  -9.920   8.513  1.00 93.93           H
ATOM    486  CZ  PHE A  50      12.571  -8.625   8.553  1.00 93.93           C
ATOM    487  HZ  PHE A  50      12.042  -9.176   7.776  1.00 93.93           H
ATOM    488  HN  PHE A  50      15.858  -4.883  13.057  1.00 93.93           H
ATOM    489  N   LEU A  51      14.644  -3.610  10.640  1.00 94.24           N
ATOM    490  CA  LEU A  51      13.818  -2.756   9.805  1.00 94.24           C
ATOM    491  C   LEU A  51      14.717  -1.829   8.983  1.00 94.24           C
ATOM    492  O   LEU A  51      14.581  -1.748   7.764  1.00 94.24           O
ATOM    493  HA  LEU A  51      13.269  -3.402   9.119  1.00 94.24           H
ATOM    494  CB  LEU A  51      12.783  -2.015  10.654  1.00 94.24           C
ATOM    495 1HB  LEU A  51      13.313  -1.393  11.376  1.00 94.24           H
ATOM    496 2HB  LEU A  51      12.223  -1.342  10.004  1.00 94.24           H
ATOM    497  CG  LEU A  51      11.786  -2.892  11.413  1.00 94.24           C
ATOM    498  HG  LEU A  51      12.346  -3.540  12.088  1.00 94.24           H
ATOM    499  CD1 LEU A  51      10.851  -2.041  12.275  1.00 94.24           C
ATOM    500 1HD1 LEU A  51      11.439  -1.474  12.997  1.00 94.24           H
ATOM    501 2HD1 LEU A  51      10.296  -1.352  11.638  1.00 94.24           H
ATOM    502 3HD1 LEU A  51      10.153  -2.690  12.804  1.00 94.24           H
ATOM    503  CD2 LEU A  51      11.013  -3.800  10.454  1.00 94.24           C
ATOM    504 1HD2 LEU A  51      10.465  -3.189   9.737  1.00 94.24           H
ATOM    505 2HD2 LEU A  51      11.712  -4.445   9.922  1.00 94.24           H
ATOM    506 3HD2 LEU A  51      10.312  -4.413  11.020  1.00 94.24           H
ATOM    507  HN  LEU A  51      14.625  -3.392  11.616  1.00 94.24           H
ATOM    508  N   PRO A  52      15.646  -1.116   9.633  1.00 95.25           N
ATOM    509  CA  PRO A  52      16.353  -0.016   8.972  1.00 95.25           C
ATOM    510  C   PRO A  52      16.983  -0.444   7.656  1.00 95.25           C
ATOM    511  O   PRO A  52      16.753   0.180   6.622  1.00 95.25           O
ATOM    512  HA  PRO A  52      15.651   0.775   8.708  1.00 95.25           H
ATOM    513  CB  PRO A  52      17.408   0.404   9.997  1.00 95.25           C
ATOM    514 1HB  PRO A  52      18.351  -0.120   9.841  1.00 95.25           H
ATOM    515 2HB  PRO A  52      17.625   1.471   9.935  1.00 95.25           H
ATOM    516  CG  PRO A  52      16.772   0.035  11.331  1.00 95.25           C
ATOM    517 1HG  PRO A  52      17.516  -0.058  12.122  1.00 95.25           H
ATOM    518 2HG  PRO A  52      16.063   0.792  11.665  1.00 95.25           H
ATOM    519  CD  PRO A  52      16.093  -1.290  11.028  1.00 95.25           C
ATOM    520 1HD  PRO A  52      16.781  -2.130  11.126  1.00 95.25           H
ATOM    521 2HD  PRO A  52      15.261  -1.483  11.705  1.00 95.25           H
ATOM    522  N   PRO A  53      17.790  -1.514   7.664  1.00 95.66           N
ATOM    523  CA  PRO A  53      18.454  -1.967   6.439  1.00 95.66           C
ATOM    524  C   PRO A  53      17.474  -2.177   5.296  1.00 95.66           C
ATOM    525  O   PRO A  53      17.749  -1.794   4.160  1.00 95.66           O
ATOM    526  HA  PRO A  53      19.146  -1.204   6.084  1.00 95.66           H
ATOM    527  CB  PRO A  53      19.129  -3.275   6.855  1.00 95.66           C
ATOM    528 1HB  PRO A  53      18.487  -4.136   6.668  1.00 95.66           H
ATOM    529 2HB  PRO A  53      20.054  -3.443   6.303  1.00 95.66           H
ATOM    530  CG  PRO A  53      19.390  -3.079   8.344  1.00 95.66           C
ATOM    531 1HG  PRO A  53      19.539  -4.030   8.857  1.00 95.66           H
ATOM    532 2HG  PRO A  53      20.290  -2.490   8.523  1.00 95.66           H
ATOM    533  CD  PRO A  53      18.136  -2.364   8.817  1.00 95.66           C
ATOM    534 1HD  PRO A  53      17.334  -3.065   9.052  1.00 95.66           H
ATOM    535 2HD  PRO A  53      18.318  -1.780   9.719  1.00 95.66           H
ATOM    536  N   LEU A  54      16.346  -2.786   5.630  1.00 95.17           N
ATOM    537  CA  LEU A  54      15.382  -3.185   4.618  1.00 95.17           C
ATOM    538  C   LEU A  54      14.714  -1.937   4.037  1.00 95.17           C
ATOM    539  O   LEU A  54      14.560  -1.819   2.822  1.00 95.17           O
ATOM    540  HA  LEU A  54      15.933  -3.684   3.821  1.00 95.17           H
ATOM    541  CB  LEU A  54      14.393  -4.201   5.191  1.00 95.17           C
ATOM    542 1HB  LEU A  54      13.950  -3.779   6.093  1.00 95.17           H
ATOM    543 2HB  LEU A  54      13.584  -4.336   4.473  1.00 95.17           H
ATOM    544  CG  LEU A  54      14.968  -5.577   5.534  1.00 95.17           C
ATOM    545  HG  LEU A  54      15.822  -5.434   6.196  1.00 95.17           H
ATOM    546  CD1 LEU A  54      13.945  -6.425   6.293  1.00 95.17           C
ATOM    547 1HD1 LEU A  54      13.669  -5.920   7.219  1.00 95.17           H
ATOM    548 2HD1 LEU A  54      13.057  -6.561   5.675  1.00 95.17           H
ATOM    549 3HD1 LEU A  54      14.379  -7.398   6.524  1.00 95.17           H
ATOM    550  CD2 LEU A  54      15.482  -6.285   4.279  1.00 95.17           C
ATOM    551 1HD2 LEU A  54      14.661  -6.415   3.574  1.00 95.17           H
ATOM    552 2HD2 LEU A  54      16.265  -5.684   3.818  1.00 95.17           H
ATOM    553 3HD2 LEU A  54      15.885  -7.260   4.551  1.00 95.17           H
ATOM    554  HN  LEU A  54      16.087  -3.008   6.570  1.00 95.17           H
ATOM    555  N   TYR A  55      14.336  -1.036   4.932  1.00 94.84           N
ATOM    556  CA  TYR A  55      13.621   0.164   4.530  1.00 94.84           C
ATOM    557  C   TYR A  55      14.497   1.053   3.646  1.00 94.84           C
ATOM    558  O   TYR A  55      14.002   1.696   2.722  1.00 94.84           O
ATOM    559  HA  TYR A  55      12.740  -0.142   3.966  1.00 94.84           H
ATOM    560  CB  TYR A  55      13.296   0.914   5.824  1.00 94.84           C
ATOM    561 1HB  TYR A  55      14.181   0.923   6.459  1.00 94.84           H
ATOM    562 2HB  TYR A  55      13.067   1.952   5.582  1.00 94.84           H
ATOM    563  CG  TYR A  55      12.127   0.318   6.611  1.00 94.84           C
ATOM    564  CD1 TYR A  55      11.443  -0.771   6.112  1.00 94.84           C
ATOM    565  HD1 TYR A  55      11.736  -1.208   5.157  1.00 94.84           H
ATOM    566  CD2 TYR A  55      11.756   0.871   7.820  1.00 94.84           C
ATOM    567  HD2 TYR A  55      12.297   1.732   8.214  1.00 94.84           H
ATOM    568  CE1 TYR A  55      10.343  -1.332   6.853  1.00 94.84           C
ATOM    569  HE1 TYR A  55       9.794  -2.192   6.470  1.00 94.84           H
ATOM    570  CE2 TYR A  55      10.656   0.311   8.561  1.00 94.84           C
ATOM    571  HE2 TYR A  55      10.353   0.738   9.517  1.00 94.84           H
ATOM    572  CZ  TYR A  55      10.004  -0.763   8.041  1.00 94.84           C
ATOM    573  OH  TYR A  55       8.965  -1.292   8.741  1.00 94.84           O
ATOM    574  HH  TYR A  55       8.630  -2.117   8.285  1.00 94.84           H
ATOM    575  HN  TYR A  55      14.509  -1.116   5.914  1.00 94.84           H
ATOM    576  N   TRP A  56      15.785   1.061   3.960  1.00 95.71           N
ATOM    577  CA  TRP A  56      16.748   1.786   3.149  1.00 95.71           C
ATOM    578  C   TRP A  56      16.826   1.101   1.783  1.00 95.71           C
ATOM    579  O   TRP A  56      16.850   1.769   0.751  1.00 95.71           O
ATOM    580  HA  TRP A  56      16.386   2.807   3.034  1.00 95.71           H
ATOM    581  CB  TRP A  56      18.104   1.870   3.854  1.00 95.71           C
ATOM    582 1HB  TRP A  56      18.254   0.964   4.441  1.00 95.71           H
ATOM    583 2HB  TRP A  56      18.892   1.897   3.101  1.00 95.71           H
ATOM    584  CG  TRP A  56      18.253   3.086   4.771  1.00 95.71           C
ATOM    585  CD1 TRP A  56      18.378   3.102   6.105  1.00 95.71           C
ATOM    586  HD1 TRP A  56      18.389   2.210   6.731  1.00 95.71           H
ATOM    587  CD2 TRP A  56      18.289   4.470   4.365  1.00 95.71           C
ATOM    588  NE1 TRP A  56      18.491   4.390   6.587  1.00 95.71           N
ATOM    589  HE1 TRP A  56      18.594   4.657   7.545  1.00 95.71           H
ATOM    590  CE2 TRP A  56      18.436   5.248   5.495  1.00 95.71           C
ATOM    591  CE3 TRP A  56      18.202   5.046   3.085  1.00 95.71           C
ATOM    592  HE3 TRP A  56      18.086   4.453   2.178  1.00 95.71           H
ATOM    593  CZ2 TRP A  56      18.506   6.646   5.460  1.00 95.71           C
ATOM    594  HZ2 TRP A  56      18.622   7.239   6.367  1.00 95.71           H
ATOM    595  CZ3 TRP A  56      18.274   6.444   3.067  1.00 95.71           C
ATOM    596  HZ3 TRP A  56      18.211   6.941   2.099  1.00 95.71           H
ATOM    597  CH2 TRP A  56      18.421   7.242   4.195  1.00 95.71           C
ATOM    598  HH2 TRP A  56      18.469   8.326   4.096  1.00 95.71           H
ATOM    599  HN  TRP A  56      16.170   0.585   4.751  1.00 95.71           H
ATOM    600  N   LEU A  57      16.864  -0.223   1.822  1.00 95.46           N
ATOM    601  CA  LEU A  57      16.958  -1.005   0.600  1.00 95.46           C
ATOM    602  C   LEU A  57      15.727  -0.736  -0.268  1.00 95.46           C
ATOM    603  O   LEU A  57      15.853  -0.444  -1.456  1.00 95.46           O
ATOM    604  HA  LEU A  57      17.842  -0.664   0.061  1.00 95.46           H
ATOM    605  CB  LEU A  57      17.169  -2.484   0.926  1.00 95.46           C
ATOM    606 1HB  LEU A  57      18.082  -2.580   1.515  1.00 95.46           H
ATOM    607 2HB  LEU A  57      16.346  -2.818   1.558  1.00 95.46           H
ATOM    608  CG  LEU A  57      17.269  -3.428  -0.274  1.00 95.46           C
ATOM    609  HG  LEU A  57      16.421  -3.236  -0.931  1.00 95.46           H
ATOM    610  CD1 LEU A  57      18.539  -3.154  -1.083  1.00 95.46           C
ATOM    611 1HD1 LEU A  57      18.524  -2.126  -1.446  1.00 95.46           H
ATOM    612 2HD1 LEU A  57      19.413  -3.302  -0.448  1.00 95.46           H
ATOM    613 3HD1 LEU A  57      18.585  -3.838  -1.930  1.00 95.46           H
ATOM    614  CD2 LEU A  57      17.176  -4.890   0.169  1.00 95.46           C
ATOM    615 1HD2 LEU A  57      17.990  -5.113   0.858  1.00 95.46           H
ATOM    616 2HD2 LEU A  57      16.221  -5.058   0.667  1.00 95.46           H
ATOM    617 3HD2 LEU A  57      17.250  -5.539  -0.704  1.00 95.46           H
ATOM    618  HN  LEU A  57      16.833  -0.759   2.665  1.00 95.46           H
ATOM    619  N   VAL A  58      14.565  -0.844   0.359  1.00 95.04           N
ATOM    620  CA  VAL A  58      13.311  -0.685  -0.356  1.00 95.04           C
ATOM    621  C   VAL A  58      13.235   0.729  -0.936  1.00 95.04           C
ATOM    622  O   VAL A  58      12.820   0.914  -2.079  1.00 95.04           O
ATOM    623  HA  VAL A  58      13.308  -1.401  -1.178  1.00 95.04           H
ATOM    624  CB  VAL A  58      12.136  -1.016   0.566  1.00 95.04           C
ATOM    625  HB  VAL A  58      12.232  -0.405   1.464  1.00 95.04           H
ATOM    626  CG1 VAL A  58      10.802  -0.669  -0.098  1.00 95.04           C
ATOM    627 1HG1 VAL A  58      10.777   0.396  -0.328  1.00 95.04           H
ATOM    628 2HG1 VAL A  58      10.696  -1.242  -1.020  1.00 95.04           H
ATOM    629 3HG1 VAL A  58       9.984  -0.915   0.579  1.00 95.04           H
ATOM    630  CG2 VAL A  58      12.171  -2.485   0.992  1.00 95.04           C
ATOM    631 1HG2 VAL A  58      12.112  -3.121   0.109  1.00 95.04           H
ATOM    632 2HG2 VAL A  58      13.101  -2.688   1.524  1.00 95.04           H
ATOM    633 3HG2 VAL A  58      11.325  -2.694   1.647  1.00 95.04           H
ATOM    634  HN  VAL A  58      14.473  -1.037   1.336  1.00 95.04           H
ATOM    635  N   PHE A  59      13.643   1.691  -0.121  1.00 96.61           N
ATOM    636  CA  PHE A  59      13.633   3.082  -0.541  1.00 96.61           C
ATOM    637  C   PHE A  59      14.446   3.273  -1.824  1.00 96.61           C
ATOM    638  O   PHE A  59      13.948   3.830  -2.801  1.00 96.61           O
ATOM    639  HA  PHE A  59      12.595   3.356  -0.727  1.00 96.61           H
ATOM    640  CB  PHE A  59      14.279   3.893   0.583  1.00 96.61           C
ATOM    641 1HB  PHE A  59      13.639   3.847   1.465  1.00 96.61           H
ATOM    642 2HB  PHE A  59      15.228   3.430   0.854  1.00 96.61           H
ATOM    643  CG  PHE A  59      14.528   5.361   0.228  1.00 96.61           C
ATOM    644  CD1 PHE A  59      15.800   5.831   0.135  1.00 96.61           C
ATOM    645  HD1 PHE A  59      16.643   5.163   0.313  1.00 96.61           H
ATOM    646  CD2 PHE A  59      13.477   6.194   0.006  1.00 96.61           C
ATOM    647  HD2 PHE A  59      12.457   5.817   0.081  1.00 96.61           H
ATOM    648  CE1 PHE A  59      16.032   7.193  -0.195  1.00 96.61           C
ATOM    649  HE1 PHE A  59      17.052   7.570  -0.270  1.00 96.61           H
ATOM    650  CE2 PHE A  59      13.708   7.556  -0.323  1.00 96.61           C
ATOM    651  HE2 PHE A  59      12.865   8.224  -0.501  1.00 96.61           H
ATOM    652  CZ  PHE A  59      14.980   8.027  -0.417  1.00 96.61           C
ATOM    653  HZ  PHE A  59      15.158   9.072  -0.670  1.00 96.61           H
ATOM    654  HN  PHE A  59      13.975   1.533   0.808  1.00 96.61           H
ATOM    655  N   ILE A  60      15.683   2.800  -1.778  1.00 96.27           N
ATOM    656  CA  ILE A  60      16.622   3.057  -2.857  1.00 96.27           C
ATOM    657  C   ILE A  60      16.095   2.426  -4.147  1.00 96.27           C
ATOM    658  O   ILE A  60      16.005   3.093  -5.177  1.00 96.27           O
ATOM    659  HA  ILE A  60      16.672   4.137  -2.996  1.00 96.27           H
ATOM    660  CB  ILE A  60      18.025   2.585  -2.469  1.00 96.27           C
ATOM    661  HB  ILE A  60      17.949   1.567  -2.088  1.00 96.27           H
ATOM    662  CG1 ILE A  60      18.603   3.448  -1.346  1.00 96.27           C
ATOM    663 1HG1 ILE A  60      18.856   4.434  -1.733  1.00 96.27           H
ATOM    664 2HG1 ILE A  60      17.850   3.594  -0.571  1.00 96.27           H
ATOM    665  CG2 ILE A  60      18.946   2.543  -3.691  1.00 96.27           C
ATOM    666 1HG2 ILE A  60      18.537   1.854  -4.430  1.00 96.27           H
ATOM    667 2HG2 ILE A  60      19.020   3.540  -4.125  1.00 96.27           H
ATOM    668 3HG2 ILE A  60      19.936   2.204  -3.387  1.00 96.27           H
ATOM    669  CD1 ILE A  60      19.847   2.796  -0.739  1.00 96.27           C
ATOM    670 1HD1 ILE A  60      19.584   1.821  -0.331  1.00 96.27           H
ATOM    671 2HD1 ILE A  60      20.606   2.674  -1.512  1.00 96.27           H
ATOM    672 3HD1 ILE A  60      20.238   3.430   0.057  1.00 96.27           H
ATOM    673  HN  ILE A  60      16.045   2.252  -1.024  1.00 96.27           H
ATOM    674  N   VAL A  61      15.761   1.148  -4.049  1.00 94.57           N
ATOM    675  CA  VAL A  61      15.366   0.386  -5.222  1.00 94.57           C
ATOM    676  C   VAL A  61      14.058   0.953  -5.776  1.00 94.57           C
ATOM    677  O   VAL A  61      13.904   1.098  -6.988  1.00 94.57           O
ATOM    678  HA  VAL A  61      16.147   0.508  -5.972  1.00 94.57           H
ATOM    679  CB  VAL A  61      15.272  -1.101  -4.873  1.00 94.57           C
ATOM    680  HB  VAL A  61      14.565  -1.208  -4.050  1.00 94.57           H
ATOM    681  CG1 VAL A  61      14.742  -1.910  -6.058  1.00 94.57           C
ATOM    682 1HG1 VAL A  61      13.748  -1.551  -6.327  1.00 94.57           H
ATOM    683 2HG1 VAL A  61      15.413  -1.793  -6.908  1.00 94.57           H
ATOM    684 3HG1 VAL A  61      14.685  -2.963  -5.782  1.00 94.57           H
ATOM    685  CG2 VAL A  61      16.625  -1.640  -4.402  1.00 94.57           C
ATOM    686 1HG2 VAL A  61      17.362  -1.513  -5.195  1.00 94.57           H
ATOM    687 2HG2 VAL A  61      16.946  -1.092  -3.516  1.00 94.57           H
ATOM    688 3HG2 VAL A  61      16.530  -2.698  -4.161  1.00 94.57           H
ATOM    689  HN  VAL A  61      15.758   0.635  -3.191  1.00 94.57           H
ATOM    690  N   GLY A  62      13.148   1.259  -4.862  1.00 95.54           N
ATOM    691  CA  GLY A  62      11.829   1.729  -5.248  1.00 95.54           C
ATOM    692  C   GLY A  62      11.906   3.117  -5.888  1.00 95.54           C
ATOM    693  O   GLY A  62      11.224   3.389  -6.875  1.00 95.54           O
ATOM    694 1HA  GLY A  62      11.379   1.027  -5.949  1.00 95.54           H
ATOM    695 2HA  GLY A  62      11.181   1.765  -4.372  1.00 95.54           H
ATOM    696  HN  GLY A  62      13.301   1.191  -3.877  1.00 95.54           H
ATOM    697  N   ALA A  63      12.744   3.959  -5.300  1.00 95.70           N
ATOM    698  CA  ALA A  63      12.876   5.329  -5.764  1.00 95.70           C
ATOM    699  C   ALA A  63      13.413   5.328  -7.197  1.00 95.70           C
ATOM    700  O   ALA A  63      12.901   6.043  -8.056  1.00 95.70           O
ATOM    701  HA  ALA A  63      11.884   5.779  -5.758  1.00 95.70           H
ATOM    702  CB  ALA A  63      13.777   6.109  -4.804  1.00 95.70           C
ATOM    703 1HB  ALA A  63      13.337   6.104  -3.807  1.00 95.70           H
ATOM    704 2HB  ALA A  63      14.761   5.641  -4.769  1.00 95.70           H
ATOM    705 3HB  ALA A  63      13.877   7.137  -5.153  1.00 95.70           H
ATOM    706  HN  ALA A  63      13.324   3.718  -4.522  1.00 95.70           H
ATOM    707  N   LEU A  64      14.439   4.517  -7.410  1.00 93.82           N
ATOM    708  CA  LEU A  64      15.061   4.425  -8.720  1.00 93.82           C
ATOM    709  C   LEU A  64      14.044   3.881  -9.725  1.00 93.82           C
ATOM    710  O   LEU A  64      13.899   4.422 -10.820  1.00 93.82           O
ATOM    711  HA  LEU A  64      15.339   5.435  -9.021  1.00 93.82           H
ATOM    712  CB  LEU A  64      16.350   3.604  -8.644  1.00 93.82           C
ATOM    713 1HB  LEU A  64      16.122   2.649  -8.171  1.00 93.82           H
ATOM    714 2HB  LEU A  64      16.679   3.387  -9.660  1.00 93.82           H
ATOM    715  CG  LEU A  64      17.514   4.251  -7.889  1.00 93.82           C
ATOM    716  HG  LEU A  64      17.163   4.528  -6.895  1.00 93.82           H
ATOM    717  CD1 LEU A  64      18.664   3.260  -7.703  1.00 93.82           C
ATOM    718 1HD1 LEU A  64      18.314   2.399  -7.134  1.00 93.82           H
ATOM    719 2HD1 LEU A  64      19.021   2.930  -8.679  1.00 93.82           H
ATOM    720 3HD1 LEU A  64      19.478   3.745  -7.164  1.00 93.82           H
ATOM    721  CD2 LEU A  64      17.970   5.536  -8.582  1.00 93.82           C
ATOM    722 1HD2 LEU A  64      18.297   5.306  -9.596  1.00 93.82           H
ATOM    723 2HD2 LEU A  64      17.142   6.243  -8.619  1.00 93.82           H
ATOM    724 3HD2 LEU A  64      18.798   5.975  -8.025  1.00 93.82           H
ATOM    725  HN  LEU A  64      14.844   3.931  -6.708  1.00 93.82           H
ATOM    726  N   GLY A  65      13.366   2.819  -9.317  1.00 92.33           N
ATOM    727  CA  GLY A  65      12.463   2.117 -10.214  1.00 92.33           C
ATOM    728  C   GLY A  65      11.328   3.033 -10.676  1.00 92.33           C
ATOM    729  O   GLY A  65      11.094   3.180 -11.875  1.00 92.33           O
ATOM    730 1HA  GLY A  65      13.016   1.752 -11.079  1.00 92.33           H
ATOM    731 2HA  GLY A  65      12.049   1.245  -9.709  1.00 92.33           H
ATOM    732  HN  GLY A  65      13.425   2.438  -8.394  1.00 92.33           H
ATOM    733  N   ASN A  66      10.653   3.624  -9.702  1.00 94.23           N
ATOM    734  CA  ASN A  66       9.446   4.383  -9.981  1.00 94.23           C
ATOM    735  C   ASN A  66       9.819   5.682 -10.698  1.00 94.23           C
ATOM    736  O   ASN A  66       9.063   6.171 -11.536  1.00 94.23           O
ATOM    737  HA  ASN A  66       8.832   3.727 -10.598  1.00 94.23           H
ATOM    738  CB  ASN A  66       8.715   4.750  -8.688  1.00 94.23           C
ATOM    739 1HB  ASN A  66       9.429   5.134  -7.959  1.00 94.23           H
ATOM    740 2HB  ASN A  66       8.000   5.549  -8.885  1.00 94.23           H
ATOM    741  CG  ASN A  66       7.986   3.537  -8.106  1.00 94.23           C
ATOM    742  OD1 ASN A  66       7.045   3.012  -8.679  1.00 94.23           O
ATOM    743  ND2 ASN A  66       8.472   3.123  -6.940  1.00 94.23           N
ATOM    744 1HD2 ASN A  66       9.246   3.598  -6.523  1.00 94.23           H
ATOM    745 2HD2 ASN A  66       8.062   2.335  -6.479  1.00 94.23           H
ATOM    746  HN  ASN A  66      10.919   3.592  -8.738  1.00 94.23           H
ATOM    747  N   SER A  67      10.985   6.202 -10.344  1.00 93.10           N
ATOM    748  CA  SER A  67      11.502   7.393 -10.997  1.00 93.10           C
ATOM    749  C   SER A  67      11.724   7.119 -12.485  1.00 93.10           C
ATOM    750  O   SER A  67      11.476   7.984 -13.323  1.00 93.10           O
ATOM    751  HA  SER A  67      10.735   8.155 -10.858  1.00 93.10           H
ATOM    752  CB  SER A  67      12.805   7.857 -10.342  1.00 93.10           C
ATOM    753 1HB  SER A  67      13.545   7.060 -10.403  1.00 93.10           H
ATOM    754 2HB  SER A  67      13.206   8.706 -10.896  1.00 93.10           H
ATOM    755  OG  SER A  67      12.616   8.227  -8.979  1.00 93.10           O
ATOM    756  HG  SER A  67      13.073   7.569  -8.380  1.00 93.10           H
ATOM    757  HN  SER A  67      11.570   5.825  -9.626  1.00 93.10           H
ATOM    758  N   LEU A  68      12.189   5.911 -12.769  1.00 89.40           N
ATOM    759  CA  LEU A  68      12.432   5.506 -14.143  1.00 89.40           C
ATOM    760  C   LEU A  68      11.102   5.456 -14.898  1.00 89.40           C
ATOM    761  O   LEU A  68      11.026   5.860 -16.057  1.00 89.40           O
ATOM    762  HA  LEU A  68      13.060   6.269 -14.602  1.00 89.40           H
ATOM    763  CB  LEU A  68      13.213   4.191 -14.185  1.00 89.40           C
ATOM    764 1HB  LEU A  68      14.127   4.316 -13.605  1.00 89.40           H
ATOM    765 2HB  LEU A  68      12.621   3.424 -13.685  1.00 89.40           H
ATOM    766  CG  LEU A  68      13.590   3.678 -15.576  1.00 89.40           C
ATOM    767  HG  LEU A  68      12.681   3.613 -16.174  1.00 89.40           H
ATOM    768  CD1 LEU A  68      14.529   4.657 -16.285  1.00 89.40           C
ATOM    769 1HD1 LEU A  68      14.035   5.623 -16.390  1.00 89.40           H
ATOM    770 2HD1 LEU A  68      15.439   4.777 -15.697  1.00 89.40           H
ATOM    771 3HD1 LEU A  68      14.781   4.268 -17.271  1.00 89.40           H
ATOM    772  CD2 LEU A  68      14.182   2.270 -15.499  1.00 89.40           C
ATOM    773 1HD2 LEU A  68      15.077   2.285 -14.878  1.00 89.40           H
ATOM    774 2HD2 LEU A  68      13.449   1.591 -15.064  1.00 89.40           H
ATOM    775 3HD2 LEU A  68      14.441   1.929 -16.502  1.00 89.40           H
ATOM    776  HN  LEU A  68      12.398   5.216 -12.081  1.00 89.40           H
ATOM    777  N   VAL A  69      10.086   4.955 -14.210  1.00 89.51           N
ATOM    778  CA  VAL A  69       8.770   4.818 -14.811  1.00 89.51           C
ATOM    779  C   VAL A  69       8.270   6.195 -15.253  1.00 89.51           C
ATOM    780  O   VAL A  69       7.783   6.353 -16.371  1.00 89.51           O
ATOM    781  HA  VAL A  69       8.875   4.184 -15.692  1.00 89.51           H
ATOM    782  CB  VAL A  69       7.820   4.121 -13.836  1.00 89.51           C
ATOM    783  HB  VAL A  69       7.852   4.664 -12.891  1.00 89.51           H
ATOM    784  CG1 VAL A  69       6.380   4.160 -14.352  1.00 89.51           C
ATOM    785 1HG1 VAL A  69       6.063   5.197 -14.468  1.00 89.51           H
ATOM    786 2HG1 VAL A  69       6.325   3.654 -15.315  1.00 89.51           H
ATOM    787 3HG1 VAL A  69       5.725   3.658 -13.639  1.00 89.51           H
ATOM    788  CG2 VAL A  69       8.267   2.683 -13.567  1.00 89.51           C
ATOM    789 1HG2 VAL A  69       8.278   2.125 -14.504  1.00 89.51           H
ATOM    790 2HG2 VAL A  69       9.268   2.688 -13.136  1.00 89.51           H
ATOM    791 3HG2 VAL A  69       7.574   2.211 -12.871  1.00 89.51           H
ATOM    792  HN  VAL A  69      10.151   4.648 -13.261  1.00 89.51           H
ATOM    793  N   ILE A  70       8.407   7.156 -14.351  1.00 90.69           N
ATOM    794  CA  ILE A  70       7.928   8.503 -14.614  1.00 90.69           C
ATOM    795  C   ILE A  70       8.690   9.088 -15.804  1.00 90.69           C
ATOM    796  O   ILE A  70       8.098   9.727 -16.672  1.00 90.69           O
ATOM    797  HA  ILE A  70       6.874   8.428 -14.882  1.00 90.69           H
ATOM    798  CB  ILE A  70       8.013   9.358 -13.348  1.00 90.69           C
ATOM    799  HB  ILE A  70       9.022   9.273 -12.945  1.00 90.69           H
ATOM    800  CG1 ILE A  70       7.053   8.844 -12.273  1.00 90.69           C
ATOM    801 1HG1 ILE A  70       6.026   8.924 -12.630  1.00 90.69           H
ATOM    802 2HG1 ILE A  70       7.244   7.788 -12.085  1.00 90.69           H
ATOM    803  CG2 ILE A  70       7.778  10.836 -13.668  1.00 90.69           C
ATOM    804 1HG2 ILE A  70       8.534  11.179 -14.374  1.00 90.69           H
ATOM    805 2HG2 ILE A  70       6.788  10.959 -14.108  1.00 90.69           H
ATOM    806 3HG2 ILE A  70       7.844  11.421 -12.751  1.00 90.69           H
ATOM    807  CD1 ILE A  70       7.210   9.637 -10.974  1.00 90.69           C
ATOM    808 1HD1 ILE A  70       8.231   9.535 -10.607  1.00 90.69           H
ATOM    809 2HD1 ILE A  70       6.994  10.689 -11.162  1.00 90.69           H
ATOM    810 3HD1 ILE A  70       6.516   9.251 -10.227  1.00 90.69           H
ATOM    811  HN  ILE A  70       8.836   7.027 -13.457  1.00 90.69           H
ATOM    812  N   LEU A  71       9.993   8.848 -15.807  1.00 87.52           N
ATOM    813  CA  LEU A  71      10.856   9.413 -16.831  1.00 87.52           C
ATOM    814  C   LEU A  71      10.479   8.823 -18.191  1.00 87.52           C
ATOM    815  O   LEU A  71      10.425   9.540 -19.189  1.00 87.52           O
ATOM    816  HA  LEU A  71      10.672  10.487 -16.857  1.00 87.52           H
ATOM    817  CB  LEU A  71      12.327   9.214 -16.461  1.00 87.52           C
ATOM    818 1HB  LEU A  71      12.507   9.691 -15.498  1.00 87.52           H
ATOM    819 2HB  LEU A  71      12.507   8.148 -16.327  1.00 87.52           H
ATOM    820  CG  LEU A  71      13.349   9.753 -17.464  1.00 87.52           C
ATOM    821  HG  LEU A  71      12.876  10.548 -18.040  1.00 87.52           H
ATOM    822  CD1 LEU A  71      14.550  10.370 -16.745  1.00 87.52           C
ATOM    823 1HD1 LEU A  71      14.213  11.192 -16.114  1.00 87.52           H
ATOM    824 2HD1 LEU A  71      15.033   9.613 -16.127  1.00 87.52           H
ATOM    825 3HD1 LEU A  71      15.261  10.745 -17.481  1.00 87.52           H
ATOM    826  CD2 LEU A  71      13.771   8.666 -18.455  1.00 87.52           C
ATOM    827 1HD2 LEU A  71      14.219   7.834 -17.912  1.00 87.52           H
ATOM    828 2HD2 LEU A  71      12.896   8.314 -19.002  1.00 87.52           H
ATOM    829 3HD2 LEU A  71      14.498   9.076 -19.156  1.00 87.52           H
ATOM    830  HN  LEU A  71      10.459   8.280 -15.128  1.00 87.52           H
ATOM    831  N   VAL A  72      10.227   7.522 -18.188  1.00 85.18           N
ATOM    832  CA  VAL A  72       9.855   6.828 -19.409  1.00 85.18           C
ATOM    833  C   VAL A  72       8.548   7.415 -19.946  1.00 85.18           C
ATOM    834  O   VAL A  72       8.411   7.636 -21.148  1.00 85.18           O
ATOM    835  HA  VAL A  72      10.645   7.003 -20.140  1.00 85.18           H
ATOM    836  CB  VAL A  72       9.773   5.322 -19.151  1.00 85.18           C
ATOM    837  HB  VAL A  72       9.118   5.164 -18.294  1.00 85.18           H
ATOM    838  CG1 VAL A  72       9.164   4.593 -20.350  1.00 85.18           C
ATOM    839 1HG1 VAL A  72       8.158   4.971 -20.532  1.00 85.18           H
ATOM    840 2HG1 VAL A  72       9.782   4.763 -21.231  1.00 85.18           H
ATOM    841 3HG1 VAL A  72       9.117   3.524 -20.140  1.00 85.18           H
ATOM    842  CG2 VAL A  72      11.149   4.750 -18.802  1.00 85.18           C
ATOM    843 1HG2 VAL A  72      11.836   4.926 -19.630  1.00 85.18           H
ATOM    844 2HG2 VAL A  72      11.529   5.238 -17.905  1.00 85.18           H
ATOM    845 3HG2 VAL A  72      11.062   3.678 -18.624  1.00 85.18           H
ATOM    846  HN  VAL A  72      10.274   6.946 -17.372  1.00 85.18           H
ATOM    847  N   TYR A  73       7.621   7.649 -19.029  1.00 84.54           N
ATOM    848  CA  TYR A  73       6.328   8.201 -19.396  1.00 84.54           C
ATOM    849  C   TYR A  73       6.486   9.560 -20.081  1.00 84.54           C
ATOM    850  O   TYR A  73       5.789   9.854 -21.051  1.00 84.54           O
ATOM    851  HA  TYR A  73       5.851   7.507 -20.088  1.00 84.54           H
ATOM    852  CB  TYR A  73       5.563   8.390 -18.085  1.00 84.54           C
ATOM    853 1HB  TYR A  73       5.484   7.427 -17.580  1.00 84.54           H
ATOM    854 2HB  TYR A  73       6.137   9.046 -17.432  1.00 84.54           H
ATOM    855  CG  TYR A  73       4.159   8.972 -18.262  1.00 84.54           C
ATOM    856  CD1 TYR A  73       3.980  10.340 -18.306  1.00 84.54           C
ATOM    857  HD1 TYR A  73       4.838  11.005 -18.214  1.00 84.54           H
ATOM    858  CD2 TYR A  73       3.072   8.130 -18.378  1.00 84.54           C
ATOM    859  HD2 TYR A  73       3.213   7.050 -18.344  1.00 84.54           H
ATOM    860  CE1 TYR A  73       2.659  10.888 -18.472  1.00 84.54           C
ATOM    861  HE1 TYR A  73       2.503  11.966 -18.508  1.00 84.54           H
ATOM    862  CE2 TYR A  73       1.751   8.678 -18.545  1.00 84.54           C
ATOM    863  HE2 TYR A  73       0.884   8.024 -18.638  1.00 84.54           H
ATOM    864  CZ  TYR A  73       1.610  10.030 -18.584  1.00 84.54           C
ATOM    865  OH  TYR A  73       0.362  10.548 -18.742  1.00 84.54           O
ATOM    866  HH  TYR A  73      -0.284   9.820 -18.972  1.00 84.54           H
ATOM    867  HN  TYR A  73       7.742   7.470 -18.053  1.00 84.54           H
ATOM    868  N   TRP A  74       7.406  10.351 -19.550  1.00 85.12           N
ATOM    869  CA  TRP A  74       7.546  11.731 -19.982  1.00 85.12           C
ATOM    870  C   TRP A  74       8.107  11.727 -21.405  1.00 85.12           C
ATOM    871  O   TRP A  74       7.569  12.391 -22.290  1.00 85.12           O
ATOM    872  HA  TRP A  74       6.554  12.185 -19.973  1.00 85.12           H
ATOM    873  CB  TRP A  74       8.408  12.528 -19.001  1.00 85.12           C
ATOM    874 1HB  TRP A  74       8.536  11.945 -18.088  1.00 85.12           H
ATOM    875 2HB  TRP A  74       9.400  12.664 -19.433  1.00 85.12           H
ATOM    876  CG  TRP A  74       7.834  13.899 -18.637  1.00 85.12           C
ATOM    877  CD1 TRP A  74       7.556  14.921 -19.458  1.00 85.12           C
ATOM    878  HD1 TRP A  74       7.714  14.902 -20.537  1.00 85.12           H
ATOM    879  CD2 TRP A  74       7.474  14.357 -17.317  1.00 85.12           C
ATOM    880  NE1 TRP A  74       7.047  16.001 -18.767  1.00 85.12           N
ATOM    881  HE1 TRP A  74       6.767  16.877 -19.159  1.00 85.12           H
ATOM    882  CE2 TRP A  74       6.996  15.647 -17.423  1.00 85.12           C
ATOM    883  CE3 TRP A  74       7.551  13.704 -16.075  1.00 85.12           C
ATOM    884  HE3 TRP A  74       7.925  12.686 -15.965  1.00 85.12           H
ATOM    885  CZ2 TRP A  74       6.557  16.395 -16.324  1.00 85.12           C
ATOM    886  HZ2 TRP A  74       6.183  17.413 -16.434  1.00 85.12           H
ATOM    887  CZ3 TRP A  74       7.109  14.465 -14.986  1.00 85.12           C
ATOM    888  HZ3 TRP A  74       7.147  14.006 -13.998  1.00 85.12           H
ATOM    889  CH2 TRP A  74       6.624  15.765 -15.076  1.00 85.12           C
ATOM    890  HH2 TRP A  74       6.298  16.291 -14.178  1.00 85.12           H
ATOM    891  HN  TRP A  74       8.048  10.064 -18.839  1.00 85.12           H
ATOM    892  N   TYR A  75       9.182  10.972 -21.581  1.00 80.59           N
ATOM    893  CA  TYR A  75       9.964  11.057 -22.802  1.00 80.59           C
ATOM    894  C   TYR A  75       9.403  10.126 -23.878  1.00 80.59           C
ATOM    895  O   TYR A  75       9.848  10.156 -25.025  1.00 80.59           O
ATOM    896  HA  TYR A  75       9.917  12.085 -23.161  1.00 80.59           H
ATOM    897  CB  TYR A  75      11.375  10.597 -22.432  1.00 80.59           C
ATOM    898 1HB  TYR A  75      11.304   9.708 -21.806  1.00 80.59           H
ATOM    899 2HB  TYR A  75      11.902  10.306 -23.341  1.00 80.59           H
ATOM    900  CG  TYR A  75      12.202  11.655 -21.698  1.00 80.59           C
ATOM    901  CD1 TYR A  75      12.785  12.687 -22.404  1.00 80.59           C
ATOM    902  HD1 TYR A  75      12.657  12.749 -23.484  1.00 80.59           H
ATOM    903  CD2 TYR A  75      12.364  11.576 -20.329  1.00 80.59           C
ATOM    904  HD2 TYR A  75      11.903  10.761 -19.772  1.00 80.59           H
ATOM    905  CE1 TYR A  75      13.563  13.683 -21.713  1.00 80.59           C
ATOM    906  HE1 TYR A  75      14.030  14.503 -22.258  1.00 80.59           H
ATOM    907  CE2 TYR A  75      13.142  12.572 -19.638  1.00 80.59           C
ATOM    908  HE2 TYR A  75      13.278  12.522 -18.558  1.00 80.59           H
ATOM    909  CZ  TYR A  75      13.703  13.576 -20.364  1.00 80.59           C
ATOM    910  OH  TYR A  75      14.438  14.516 -19.712  1.00 80.59           O
ATOM    911  HH  TYR A  75      14.793  15.186 -20.364  1.00 80.59           H
ATOM    912  HN  TYR A  75       9.518  10.314 -20.908  1.00 80.59           H
ATOM    913  N   CYS A  76       8.433   9.320 -23.471  1.00 73.85           N
ATOM    914  CA  CYS A  76       7.762   8.427 -24.401  1.00 73.85           C
ATOM    915  C   CYS A  76       6.996   9.279 -25.416  1.00 73.85           C
ATOM    916  O   CYS A  76       6.050   9.978 -25.056  1.00 73.85           O
ATOM    917  HA  CYS A  76       8.541   7.845 -24.894  1.00 73.85           H
ATOM    918  CB  CYS A  76       6.845   7.441 -23.676  1.00 73.85           C
ATOM    919 1HB  CYS A  76       7.417   6.871 -22.943  1.00 73.85           H
ATOM    920 2HB  CYS A  76       6.074   7.983 -23.128  1.00 73.85           H
ATOM    921  SG  CYS A  76       6.070   6.304 -24.883  1.00 73.85           S
ATOM    922  HG  CYS A  76       7.203   5.737 -25.287  1.00 73.85           H
ATOM    923  HN  CYS A  76       8.107   9.270 -22.528  1.00 73.85           H
ATOM    924  N   THR A  77       7.433   9.192 -26.664  1.00 65.94           N
ATOM    925  CA  THR A  77       6.917  10.069 -27.700  1.00 65.94           C
ATOM    926  C   THR A  77       5.552   9.577 -28.185  1.00 65.94           C
ATOM    927  O   THR A  77       4.866  10.274 -28.931  1.00 65.94           O
ATOM    928  HA  THR A  77       6.765  11.059 -27.269  1.00 65.94           H
ATOM    929  CB  THR A  77       7.963  10.152 -28.813  1.00 65.94           C
ATOM    930  HB  THR A  77       7.636  10.826 -29.605  1.00 65.94           H
ATOM    931  OG1 THR A  77       8.164   8.796 -29.204  1.00 65.94           O
ATOM    932  HG1 THR A  77       8.617   8.760 -30.094  1.00 65.94           H
ATOM    933  CG2 THR A  77       9.333  10.598 -28.297  1.00 65.94           C
ATOM    934 1HG2 THR A  77       9.690   9.886 -27.553  1.00 65.94           H
ATOM    935 2HG2 THR A  77       9.247  11.585 -27.843  1.00 65.94           H
ATOM    936 3HG2 THR A  77      10.038  10.640 -29.128  1.00 65.94           H
ATOM    937  HN  THR A  77       8.125   8.538 -26.969  1.00 65.94           H
ATOM    938  N   ARG A  78       5.198   8.380 -27.742  1.00 69.97           N
ATOM    939  CA  ARG A  78       3.958   7.757 -28.174  1.00 69.97           C
ATOM    940  C   ARG A  78       2.772   8.356 -27.415  1.00 69.97           C
ATOM    941  O   ARG A  78       2.895   8.712 -26.244  1.00 69.97           O
ATOM    942  HA  ARG A  78       3.893   7.976 -29.239  1.00 69.97           H
ATOM    943  CB  ARG A  78       3.992   6.245 -27.944  1.00 69.97           C
ATOM    944 1HB  ARG A  78       3.285   5.756 -28.614  1.00 69.97           H
ATOM    945 2HB  ARG A  78       4.981   5.858 -28.187  1.00 69.97           H
ATOM    946  CG  ARG A  78       3.647   5.903 -26.493  1.00 69.97           C
ATOM    947 1HG  ARG A  78       4.268   6.493 -25.819  1.00 69.97           H
ATOM    948 2HG  ARG A  78       2.610   6.173 -26.289  1.00 69.97           H
ATOM    949  CD  ARG A  78       3.856   4.413 -26.216  1.00 69.97           C
ATOM    950 1HD  ARG A  78       3.016   3.840 -26.610  1.00 69.97           H
ATOM    951 2HD  ARG A  78       4.750   4.061 -26.729  1.00 69.97           H
ATOM    952  NE  ARG A  78       3.986   4.182 -24.760  1.00 69.97           N
ATOM    953  HE  ARG A  78       4.901   4.218 -24.359  1.00 69.97           H
ATOM    954  CZ  ARG A  78       2.953   3.928 -23.945  1.00 69.97           C
ATOM    955  NH1 ARG A  78       1.704   3.868 -24.427  1.00 69.97           N
ATOM    956 1HH1 ARG A  78       1.537   4.014 -25.402  1.00 69.97           H
ATOM    957 2HH1 ARG A  78       0.939   3.678 -23.812  1.00 69.97           H
ATOM    958  NH2 ARG A  78       3.188   3.734 -22.640  1.00 69.97           N
ATOM    959 1HH2 ARG A  78       2.428   3.544 -22.018  1.00 69.97           H
ATOM    960 2HH2 ARG A  78       4.123   3.781 -22.288  1.00 69.97           H
ATOM    961  HN  ARG A  78       5.742   7.838 -27.100  1.00 69.97           H
ATOM    962  N   VAL A  79       1.650   8.448 -28.114  1.00 75.23           N
ATOM    963  CA  VAL A  79       0.410   8.873 -27.486  1.00 75.23           C
ATOM    964  C   VAL A  79       0.199   8.080 -26.195  1.00 75.23           C
ATOM    965  O   VAL A  79       0.277   6.852 -26.197  1.00 75.23           O
ATOM    966  HA  VAL A  79       0.514   9.929 -27.235  1.00 75.23           H
ATOM    967  CB  VAL A  79      -0.751   8.731 -28.472  1.00 75.23           C
ATOM    968  HB  VAL A  79      -0.913   7.668 -28.648  1.00 75.23           H
ATOM    969  CG1 VAL A  79      -2.040   9.313 -27.888  1.00 75.23           C
ATOM    970 1HG1 VAL A  79      -2.294   8.784 -26.969  1.00 75.23           H
ATOM    971 2HG1 VAL A  79      -1.895  10.371 -27.669  1.00 75.23           H
ATOM    972 3HG1 VAL A  79      -2.849   9.199 -28.609  1.00 75.23           H
ATOM    973  CG2 VAL A  79      -0.414   9.384 -29.814  1.00 75.23           C
ATOM    974 1HG2 VAL A  79      -0.212  10.444 -29.662  1.00 75.23           H
ATOM    975 2HG2 VAL A  79       0.467   8.904 -30.240  1.00 75.23           H
ATOM    976 3HG2 VAL A  79      -1.256   9.269 -30.496  1.00 75.23           H
ATOM    977  HN  VAL A  79       1.579   8.238 -29.089  1.00 75.23           H
ATOM    978  N   LYS A  80      -0.064   8.813 -25.123  1.00 79.44           N
ATOM    979  CA  LYS A  80      -0.363   8.190 -23.845  1.00 79.44           C
ATOM    980  C   LYS A  80      -1.664   7.394 -23.962  1.00 79.44           C
ATOM    981  O   LYS A  80      -2.475   7.650 -24.851  1.00 79.44           O
ATOM    982  HA  LYS A  80       0.448   7.496 -23.623  1.00 79.44           H
ATOM    983  CB  LYS A  80      -0.380   9.238 -22.730  1.00 79.44           C
ATOM    984 1HB  LYS A  80      -1.246   9.889 -22.851  1.00 79.44           H
ATOM    985 2HB  LYS A  80      -0.487   8.744 -21.764  1.00 79.44           H
ATOM    986  CG  LYS A  80       0.901  10.074 -22.743  1.00 79.44           C
ATOM    987 1HG  LYS A  80       0.950  10.655 -23.664  1.00 79.44           H
ATOM    988 2HG  LYS A  80       0.883  10.785 -21.917  1.00 79.44           H
ATOM    989  CD  LYS A  80       2.139   9.182 -22.629  1.00 79.44           C
ATOM    990 1HD  LYS A  80       2.026   8.503 -21.784  1.00 79.44           H
ATOM    991 2HD  LYS A  80       2.231   8.566 -23.524  1.00 79.44           H
ATOM    992  CE  LYS A  80       3.405  10.023 -22.450  1.00 79.44           C
ATOM    993 1HE  LYS A  80       3.303  10.964 -22.989  1.00 79.44           H
ATOM    994 2HE  LYS A  80       3.538  10.271 -21.397  1.00 79.44           H
ATOM    995  NZ  LYS A  80       4.590   9.287 -22.945  1.00 79.44           N
ATOM    996 1HZ  LYS A  80       5.433   9.776 -22.666  1.00 79.44           H
ATOM    997 2HZ  LYS A  80       4.596   8.352 -22.552  1.00 79.44           H
ATOM    998 3HZ  LYS A  80       4.553   9.227 -23.957  1.00 79.44           H
ATOM    999  HN  LYS A  80      -0.076   9.813 -25.119  1.00 79.44           H
ATOM   1000  N   THR A  81      -1.824   6.446 -23.050  1.00 80.79           N
ATOM   1001  CA  THR A  81      -3.090   5.745 -22.914  1.00 80.79           C
ATOM   1002  C   THR A  81      -3.629   5.890 -21.489  1.00 80.79           C
ATOM   1003  O   THR A  81      -2.909   6.321 -20.590  1.00 80.79           O
ATOM   1004  HA  THR A  81      -3.815   6.213 -23.579  1.00 80.79           H
ATOM   1005  CB  THR A  81      -2.873   4.291 -23.336  1.00 80.79           C
ATOM   1006  HB  THR A  81      -3.813   3.740 -23.333  1.00 80.79           H
ATOM   1007  OG1 THR A  81      -1.878   3.812 -22.435  1.00 80.79           O
ATOM   1008  HG1 THR A  81      -0.978   4.156 -22.705  1.00 80.79           H
ATOM   1009  CG2 THR A  81      -2.216   4.173 -24.713  1.00 80.79           C
ATOM   1010 1HG2 THR A  81      -1.244   4.666 -24.696  1.00 80.79           H
ATOM   1011 2HG2 THR A  81      -2.852   4.648 -25.460  1.00 80.79           H
ATOM   1012 3HG2 THR A  81      -2.085   3.120 -24.964  1.00 80.79           H
ATOM   1013  HN  THR A  81      -1.110   6.156 -22.414  1.00 80.79           H
ATOM   1014  N   MET A  82      -4.892   5.522 -21.328  1.00 84.20           N
ATOM   1015  CA  MET A  82      -5.514   5.539 -20.016  1.00 84.20           C
ATOM   1016  C   MET A  82      -4.723   4.686 -19.022  1.00 84.20           C
ATOM   1017  O   MET A  82      -4.527   5.085 -17.875  1.00 84.20           O
ATOM   1018  HA  MET A  82      -5.503   6.582 -19.699  1.00 84.20           H
ATOM   1019  CB  MET A  82      -6.944   5.005 -20.122  1.00 84.20           C
ATOM   1020 1HB  MET A  82      -7.423   5.411 -21.013  1.00 84.20           H
ATOM   1021 2HB  MET A  82      -6.924   3.922 -20.236  1.00 84.20           H
ATOM   1022  CG  MET A  82      -7.762   5.378 -18.884  1.00 84.20           C
ATOM   1023 1HG  MET A  82      -7.301   4.952 -17.992  1.00 84.20           H
ATOM   1024 2HG  MET A  82      -7.768   6.460 -18.753  1.00 84.20           H
ATOM   1025  SD  MET A  82      -9.434   4.775 -19.052  1.00 84.20           S
ATOM   1026  CE  MET A  82     -10.101   5.266 -17.471  1.00 84.20           C
ATOM   1027 1HE  MET A  82      -9.535   4.786 -16.673  1.00 84.20           H
ATOM   1028 2HE  MET A  82     -10.029   6.349 -17.366  1.00 84.20           H
ATOM   1029 3HE  MET A  82     -11.146   4.964 -17.408  1.00 84.20           H
ATOM   1030  HN  MET A  82      -5.484   5.217 -22.073  1.00 84.20           H
ATOM   1031  N   THR A  83      -4.290   3.528 -19.499  1.00 82.87           N
ATOM   1032  CA  THR A  83      -3.419   2.673 -18.711  1.00 82.87           C
ATOM   1033  C   THR A  83      -2.184   3.450 -18.250  1.00 82.87           C
ATOM   1034  O   THR A  83      -1.795   3.371 -17.086  1.00 82.87           O
ATOM   1035  HA  THR A  83      -3.958   2.368 -17.813  1.00 82.87           H
ATOM   1036  CB  THR A  83      -3.083   1.439 -19.550  1.00 82.87           C
ATOM   1037  HB  THR A  83      -2.485   1.711 -20.419  1.00 82.87           H
ATOM   1038  OG1 THR A  83      -4.352   0.856 -19.834  1.00 82.87           O
ATOM   1039  HG1 THR A  83      -5.081   1.408 -19.428  1.00 82.87           H
ATOM   1040  CG2 THR A  83      -2.351   0.364 -18.743  1.00 82.87           C
ATOM   1041 1HG2 THR A  83      -2.979   0.044 -17.912  1.00 82.87           H
ATOM   1042 2HG2 THR A  83      -1.417   0.772 -18.357  1.00 82.87           H
ATOM   1043 3HG2 THR A  83      -2.137  -0.490 -19.386  1.00 82.87           H
ATOM   1044  HN  THR A  83      -4.525   3.173 -20.404  1.00 82.87           H
ATOM   1045  N   ASP A  84      -1.602   4.182 -19.188  1.00 84.19           N
ATOM   1046  CA  ASP A  84      -0.353   4.878 -18.926  1.00 84.19           C
ATOM   1047  C   ASP A  84      -0.575   5.921 -17.829  1.00 84.19           C
ATOM   1048  O   ASP A  84       0.305   6.155 -17.002  1.00 84.19           O
ATOM   1049  HA  ASP A  84       0.350   4.101 -18.626  1.00 84.19           H
ATOM   1050  CB  ASP A  84       0.145   5.605 -20.176  1.00 84.19           C
ATOM   1051 1HB  ASP A  84      -0.562   6.388 -20.452  1.00 84.19           H
ATOM   1052 2HB  ASP A  84       1.095   6.095 -19.963  1.00 84.19           H
ATOM   1053  CG  ASP A  84       0.317   4.632 -21.345  1.00 84.19           C
ATOM   1054  OD1 ASP A  84       0.948   3.578 -21.116  1.00 84.19           O
ATOM   1055  OD2 ASP A  84      -0.185   4.966 -22.440  1.00 84.19           O
ATOM   1056  HN  ASP A  84      -1.968   4.304 -20.110  1.00 84.19           H
ATOM   1057  N   MET A  85      -1.757   6.521 -17.858  1.00 88.82           N
ATOM   1058  CA  MET A  85      -2.103   7.538 -16.880  1.00 88.82           C
ATOM   1059  C   MET A  85      -2.137   6.952 -15.467  1.00 88.82           C
ATOM   1060  O   MET A  85      -1.620   7.556 -14.528  1.00 88.82           O
ATOM   1061  HA  MET A  85      -1.318   8.291 -16.950  1.00 88.82           H
ATOM   1062  CB  MET A  85      -3.473   8.129 -17.221  1.00 88.82           C
ATOM   1063 1HB  MET A  85      -3.480   8.465 -18.258  1.00 88.82           H
ATOM   1064 2HB  MET A  85      -4.238   7.358 -17.131  1.00 88.82           H
ATOM   1065  CG  MET A  85      -3.810   9.301 -16.298  1.00 88.82           C
ATOM   1066 1HG  MET A  85      -4.806   9.681 -16.527  1.00 88.82           H
ATOM   1067 2HG  MET A  85      -3.828   8.964 -15.261  1.00 88.82           H
ATOM   1068  SD  MET A  85      -2.602  10.600 -16.495  1.00 88.82           S
ATOM   1069  CE  MET A  85      -3.001  11.146 -18.147  1.00 88.82           C
ATOM   1070 1HE  MET A  85      -2.877  10.317 -18.843  1.00 88.82           H
ATOM   1071 2HE  MET A  85      -4.034  11.494 -18.175  1.00 88.82           H
ATOM   1072 3HE  MET A  85      -2.335  11.962 -18.430  1.00 88.82           H
ATOM   1073  HN  MET A  85      -2.469   6.322 -18.531  1.00 88.82           H
ATOM   1074  N   PHE A  86      -2.752   5.783 -15.360  1.00 89.90           N
ATOM   1075  CA  PHE A  86      -2.867   5.113 -14.077  1.00 89.90           C
ATOM   1076  C   PHE A  86      -1.503   4.618 -13.592  1.00 89.90           C
ATOM   1077  O   PHE A  86      -1.204   4.681 -12.400  1.00 89.90           O
ATOM   1078  HA  PHE A  86      -3.262   5.840 -13.366  1.00 89.90           H
ATOM   1079  CB  PHE A  86      -3.790   3.909 -14.282  1.00 89.90           C
ATOM   1080 1HB  PHE A  86      -3.383   3.284 -15.077  1.00 89.90           H
ATOM   1081 2HB  PHE A  86      -3.792   3.308 -13.373  1.00 89.90           H
ATOM   1082  CG  PHE A  86      -5.231   4.283 -14.633  1.00 89.90           C
ATOM   1083  CD1 PHE A  86      -5.830   5.336 -14.015  1.00 89.90           C
ATOM   1084  HD1 PHE A  86      -5.284   5.914 -13.270  1.00 89.90           H
ATOM   1085  CD2 PHE A  86      -5.913   3.562 -15.562  1.00 89.90           C
ATOM   1086  HD2 PHE A  86      -5.433   2.717 -16.057  1.00 89.90           H
ATOM   1087  CE1 PHE A  86      -7.168   5.682 -14.341  1.00 89.90           C
ATOM   1088  HE1 PHE A  86      -7.649   6.526 -13.846  1.00 89.90           H
ATOM   1089  CE2 PHE A  86      -7.251   3.908 -15.888  1.00 89.90           C
ATOM   1090  HE2 PHE A  86      -7.798   3.330 -16.633  1.00 89.90           H
ATOM   1091  CZ  PHE A  86      -7.851   4.961 -15.270  1.00 89.90           C
ATOM   1092  HZ  PHE A  86      -8.878   5.227 -15.520  1.00 89.90           H
ATOM   1093  HN  PHE A  86      -3.165   5.297 -16.130  1.00 89.90           H
ATOM   1094  N   LEU A  87      -0.712   4.138 -14.540  1.00 87.19           N
ATOM   1095  CA  LEU A  87       0.615   3.638 -14.225  1.00 87.19           C
ATOM   1096  C   LEU A  87       1.462   4.777 -13.653  1.00 87.19           C
ATOM   1097  O   LEU A  87       2.256   4.565 -12.737  1.00 87.19           O
ATOM   1098  HA  LEU A  87       0.502   2.872 -13.457  1.00 87.19           H
ATOM   1099  CB  LEU A  87       1.238   2.964 -15.449  1.00 87.19           C
ATOM   1100 1HB  LEU A  87       1.144   3.640 -16.299  1.00 87.19           H
ATOM   1101 2HB  LEU A  87       2.304   2.832 -15.264  1.00 87.19           H
ATOM   1102  CG  LEU A  87       0.646   1.609 -15.843  1.00 87.19           C
ATOM   1103  HG  LEU A  87      -0.417   1.746 -16.042  1.00 87.19           H
ATOM   1104  CD1 LEU A  87       1.284   1.085 -17.131  1.00 87.19           C
ATOM   1105 1HD1 LEU A  87       1.104   1.793 -17.939  1.00 87.19           H
ATOM   1106 2HD1 LEU A  87       2.357   0.967 -16.983  1.00 87.19           H
ATOM   1107 3HD1 LEU A  87       0.845   0.121 -17.387  1.00 87.19           H
ATOM   1108  CD2 LEU A  87       0.764   0.604 -14.694  1.00 87.19           C
ATOM   1109 1HD2 LEU A  87       1.814   0.466 -14.440  1.00 87.19           H
ATOM   1110 2HD2 LEU A  87       0.226   0.982 -13.825  1.00 87.19           H
ATOM   1111 3HD2 LEU A  87       0.335  -0.350 -15.001  1.00 87.19           H
ATOM   1112  HN  LEU A  87      -0.965   4.087 -15.506  1.00 87.19           H
ATOM   1113  N   LEU A  88       1.264   5.959 -14.217  1.00 90.42           N
ATOM   1114  CA  LEU A  88       1.980   7.137 -13.757  1.00 90.42           C
ATOM   1115  C   LEU A  88       1.628   7.404 -12.292  1.00 90.42           C
ATOM   1116  O   LEU A  88       2.515   7.546 -11.452  1.00 90.42           O
ATOM   1117  HA  LEU A  88       3.046   6.916 -13.821  1.00 90.42           H
ATOM   1118  CB  LEU A  88       1.708   8.325 -14.682  1.00 90.42           C
ATOM   1119 1HB  LEU A  88       2.113   8.093 -15.667  1.00 90.42           H
ATOM   1120 2HB  LEU A  88       0.629   8.430 -14.797  1.00 90.42           H
ATOM   1121  CG  LEU A  88       2.278   9.671 -14.230  1.00 90.42           C
ATOM   1122  HG  LEU A  88       1.992   9.831 -13.190  1.00 90.42           H
ATOM   1123  CD1 LEU A  88       3.807   9.664 -14.283  1.00 90.42           C
ATOM   1124 1HD1 LEU A  88       4.190   8.884 -13.625  1.00 90.42           H
ATOM   1125 2HD1 LEU A  88       4.135   9.471 -15.304  1.00 90.42           H
ATOM   1126 3HD1 LEU A  88       4.186  10.633 -13.956  1.00 90.42           H
ATOM   1127  CD2 LEU A  88       1.681  10.820 -15.045  1.00 90.42           C
ATOM   1128 1HD2 LEU A  88       1.916  10.678 -16.100  1.00 90.42           H
ATOM   1129 2HD2 LEU A  88       0.600  10.836 -14.912  1.00 90.42           H
ATOM   1130 3HD2 LEU A  88       2.103  11.765 -14.703  1.00 90.42           H
ATOM   1131  HN  LEU A  88       0.629   6.119 -14.972  1.00 90.42           H
ATOM   1132  N   ASN A  89       0.330   7.465 -12.031  1.00 93.99           N
ATOM   1133  CA  ASN A  89      -0.151   7.832 -10.710  1.00 93.99           C
ATOM   1134  C   ASN A  89       0.265   6.758  -9.704  1.00 93.99           C
ATOM   1135  O   ASN A  89       0.474   7.051  -8.528  1.00 93.99           O
ATOM   1136  HA  ASN A  89       0.304   8.800 -10.499  1.00 93.99           H
ATOM   1137  CB  ASN A  89      -1.677   7.935 -10.689  1.00 93.99           C
ATOM   1138 1HB  ASN A  89      -2.108   7.134 -11.290  1.00 93.99           H
ATOM   1139 2HB  ASN A  89      -2.040   7.799  -9.670  1.00 93.99           H
ATOM   1140  CG  ASN A  89      -2.144   9.290 -11.225  1.00 93.99           C
ATOM   1141  OD1 ASN A  89      -2.404  10.223 -10.484  1.00 93.99           O
ATOM   1142  ND2 ASN A  89      -2.234   9.345 -12.551  1.00 93.99           N
ATOM   1143 1HD2 ASN A  89      -2.005   8.542 -13.101  1.00 93.99           H
ATOM   1144 2HD2 ASN A  89      -2.530  10.189 -12.998  1.00 93.99           H
ATOM   1145  HN  ASN A  89      -0.385   7.268 -12.702  1.00 93.99           H
ATOM   1146  N   LEU A  90       0.372   5.535 -10.202  1.00 91.78           N
ATOM   1147  CA  LEU A  90       0.785   4.420  -9.367  1.00 91.78           C
ATOM   1148  C   LEU A  90       2.217   4.654  -8.882  1.00 91.78           C
ATOM   1149  O   LEU A  90       2.507   4.503  -7.696  1.00 91.78           O
ATOM   1150  HA  LEU A  90       0.125   4.400  -8.499  1.00 91.78           H
ATOM   1151  CB  LEU A  90       0.596   3.095 -10.110  1.00 91.78           C
ATOM   1152 1HB  LEU A  90      -0.376   3.113 -10.602  1.00 91.78           H
ATOM   1153 2HB  LEU A  90       1.349   3.031 -10.895  1.00 91.78           H
ATOM   1154  CG  LEU A  90       0.681   1.829  -9.255  1.00 91.78           C
ATOM   1155  HG  LEU A  90       1.464   1.971  -8.511  1.00 91.78           H
ATOM   1156  CD1 LEU A  90      -0.626   1.591  -8.496  1.00 91.78           C
ATOM   1157 1HD1 LEU A  90      -0.827   2.441  -7.843  1.00 91.78           H
ATOM   1158 2HD1 LEU A  90      -1.444   1.479  -9.208  1.00 91.78           H
ATOM   1159 3HD1 LEU A  90      -0.539   0.685  -7.897  1.00 91.78           H
ATOM   1160  CD2 LEU A  90       1.078   0.620 -10.105  1.00 91.78           C
ATOM   1161 1HD2 LEU A  90       0.335   0.465 -10.886  1.00 91.78           H
ATOM   1162 2HD2 LEU A  90       2.052   0.800 -10.560  1.00 91.78           H
ATOM   1163 3HD2 LEU A  90       1.131  -0.266  -9.472  1.00 91.78           H
ATOM   1164  HN  LEU A  90       0.183   5.301 -11.156  1.00 91.78           H
ATOM   1165  N   ALA A  91       3.075   5.018  -9.824  1.00 93.62           N
ATOM   1166  CA  ALA A  91       4.481   5.217  -9.519  1.00 93.62           C
ATOM   1167  C   ALA A  91       4.628   6.400  -8.559  1.00 93.62           C
ATOM   1168  O   ALA A  91       5.506   6.400  -7.698  1.00 93.62           O
ATOM   1169  HA  ALA A  91       4.846   4.315  -9.029  1.00 93.62           H
ATOM   1170  CB  ALA A  91       5.262   5.422 -10.819  1.00 93.62           C
ATOM   1171 1HB  ALA A  91       5.149   4.542 -11.453  1.00 93.62           H
ATOM   1172 2HB  ALA A  91       4.876   6.298 -11.341  1.00 93.62           H
ATOM   1173 3HB  ALA A  91       6.317   5.572 -10.589  1.00 93.62           H
ATOM   1174  HN  ALA A  91       2.823   5.176 -10.779  1.00 93.62           H
ATOM   1175  N   ILE A  92       3.753   7.379  -8.739  1.00 94.92           N
ATOM   1176  CA  ILE A  92       3.764   8.557  -7.889  1.00 94.92           C
ATOM   1177  C   ILE A  92       3.378   8.156  -6.463  1.00 94.92           C
ATOM   1178  O   ILE A  92       4.014   8.583  -5.501  1.00 94.92           O
ATOM   1179  HA  ILE A  92       4.784   8.941  -7.875  1.00 94.92           H
ATOM   1180  CB  ILE A  92       2.875   9.653  -8.481  1.00 94.92           C
ATOM   1181  HB  ILE A  92       1.913   9.211  -8.737  1.00 94.92           H
ATOM   1182  CG1 ILE A  92       3.477  10.207  -9.774  1.00 94.92           C
ATOM   1183 1HG1 ILE A  92       4.374  10.782  -9.545  1.00 94.92           H
ATOM   1184 2HG1 ILE A  92       3.782   9.384 -10.419  1.00 94.92           H
ATOM   1185  CG2 ILE A  92       2.607  10.755  -7.455  1.00 94.92           C
ATOM   1186 1HG2 ILE A  92       2.104  10.329  -6.586  1.00 94.92           H
ATOM   1187 2HG2 ILE A  92       3.552  11.201  -7.145  1.00 94.92           H
ATOM   1188 3HG2 ILE A  92       1.973  11.521  -7.902  1.00 94.92           H
ATOM   1189  CD1 ILE A  92       2.470  11.094 -10.511  1.00 94.92           C
ATOM   1190 1HD1 ILE A  92       1.585  10.509 -10.760  1.00 94.92           H
ATOM   1191 2HD1 ILE A  92       2.186  11.929  -9.871  1.00 94.92           H
ATOM   1192 3HD1 ILE A  92       2.923  11.474 -11.426  1.00 94.92           H
ATOM   1193  HN  ILE A  92       3.048   7.376  -9.448  1.00 94.92           H
ATOM   1194  N   ALA A  93       2.339   7.340  -6.373  1.00 95.29           N
ATOM   1195  CA  ALA A  93       1.832   6.914  -5.080  1.00 95.29           C
ATOM   1196  C   ALA A  93       2.934   6.168  -4.325  1.00 95.29           C
ATOM   1197  O   ALA A  93       3.115   6.369  -3.125  1.00 95.29           O
ATOM   1198  HA  ALA A  93       1.560   7.808  -4.519  1.00 95.29           H
ATOM   1199  CB  ALA A  93       0.580   6.057  -5.279  1.00 95.29           C
ATOM   1200 1HB  ALA A  93      -0.183   6.643  -5.793  1.00 95.29           H
ATOM   1201 2HB  ALA A  93       0.830   5.181  -5.877  1.00 95.29           H
ATOM   1202 3HB  ALA A  93       0.200   5.738  -4.308  1.00 95.29           H
ATOM   1203  HN  ALA A  93       1.846   6.972  -7.162  1.00 95.29           H
ATOM   1204  N   ASP A  94       3.642   5.322  -5.060  1.00 94.91           N
ATOM   1205  CA  ASP A  94       4.709   4.531  -4.470  1.00 94.91           C
ATOM   1206  C   ASP A  94       5.805   5.464  -3.954  1.00 94.91           C
ATOM   1207  O   ASP A  94       6.283   5.306  -2.832  1.00 94.91           O
ATOM   1208  HA  ASP A  94       4.235   3.962  -3.671  1.00 94.91           H
ATOM   1209  CB  ASP A  94       5.334   3.593  -5.505  1.00 94.91           C
ATOM   1210 1HB  ASP A  94       5.479   4.126  -6.444  1.00 94.91           H
ATOM   1211 2HB  ASP A  94       6.319   3.275  -5.164  1.00 94.91           H
ATOM   1212  CG  ASP A  94       4.449   2.367  -5.740  1.00 94.91           C
ATOM   1213  OD1 ASP A  94       3.738   1.989  -4.784  1.00 94.91           O
ATOM   1214  OD2 ASP A  94       4.505   1.835  -6.869  1.00 94.91           O
ATOM   1215  HN  ASP A  94       3.497   5.175  -6.038  1.00 94.91           H
ATOM   1216  N   LEU A  95       6.172   6.418  -4.798  1.00 95.69           N
ATOM   1217  CA  LEU A  95       7.251   7.334  -4.469  1.00 95.69           C
ATOM   1218  C   LEU A  95       6.909   8.071  -3.172  1.00 95.69           C
ATOM   1219  O   LEU A  95       7.758   8.215  -2.294  1.00 95.69           O
ATOM   1220  HA  LEU A  95       8.147   6.737  -4.301  1.00 95.69           H
ATOM   1221  CB  LEU A  95       7.541   8.266  -5.647  1.00 95.69           C
ATOM   1222 1HB  LEU A  95       6.590   8.579  -6.080  1.00 95.69           H
ATOM   1223 2HB  LEU A  95       8.027   9.163  -5.265  1.00 95.69           H
ATOM   1224  CG  LEU A  95       8.410   7.684  -6.764  1.00 95.69           C
ATOM   1225  HG  LEU A  95       7.925   6.784  -7.141  1.00 95.69           H
ATOM   1226  CD1 LEU A  95       8.525   8.662  -7.935  1.00 95.69           C
ATOM   1227 1HD1 LEU A  95       7.532   8.866  -8.336  1.00 95.69           H
ATOM   1228 2HD1 LEU A  95       8.976   9.592  -7.590  1.00 95.69           H
ATOM   1229 3HD1 LEU A  95       9.148   8.223  -8.715  1.00 95.69           H
ATOM   1230  CD2 LEU A  95       9.782   7.267  -6.229  1.00 95.69           C
ATOM   1231 1HD2 LEU A  95      10.288   8.136  -5.809  1.00 95.69           H
ATOM   1232 2HD2 LEU A  95       9.655   6.510  -5.455  1.00 95.69           H
ATOM   1233 3HD2 LEU A  95      10.380   6.857  -7.043  1.00 95.69           H
ATOM   1234  HN  LEU A  95       5.748   6.568  -5.691  1.00 95.69           H
ATOM   1235  N   LEU A  96       5.665   8.519  -3.093  1.00 94.89           N
ATOM   1236  CA  LEU A  96       5.236   9.345  -1.978  1.00 94.89           C
ATOM   1237  C   LEU A  96       5.456   8.582  -0.670  1.00 94.89           C
ATOM   1238  O   LEU A  96       5.897   9.160   0.323  1.00 94.89           O
ATOM   1239  HA  LEU A  96       5.866  10.235  -1.969  1.00 94.89           H
ATOM   1240  CB  LEU A  96       3.794   9.814  -2.181  1.00 94.89           C
ATOM   1241 1HB  LEU A  96       3.188   8.951  -2.459  1.00 94.89           H
ATOM   1242 2HB  LEU A  96       3.413  10.177  -1.227  1.00 94.89           H
ATOM   1243  CG  LEU A  96       3.586  10.907  -3.232  1.00 94.89           C
ATOM   1244  HG  LEU A  96       3.901  10.515  -4.199  1.00 94.89           H
ATOM   1245  CD1 LEU A  96       2.106  11.275  -3.354  1.00 94.89           C
ATOM   1246 1HD1 LEU A  96       1.535  10.394  -3.648  1.00 94.89           H
ATOM   1247 2HD1 LEU A  96       1.742  11.640  -2.393  1.00 94.89           H
ATOM   1248 3HD1 LEU A  96       1.986  12.054  -4.107  1.00 94.89           H
ATOM   1249  CD2 LEU A  96       4.458  12.128  -2.932  1.00 94.89           C
ATOM   1250 1HD2 LEU A  96       4.197  12.530  -1.953  1.00 94.89           H
ATOM   1251 2HD2 LEU A  96       5.507  11.834  -2.937  1.00 94.89           H
ATOM   1252 3HD2 LEU A  96       4.290  12.889  -3.694  1.00 94.89           H
ATOM   1253  HN  LEU A  96       4.957   8.326  -3.773  1.00 94.89           H
ATOM   1254  N   PHE A  97       5.138   7.297  -0.711  1.00 96.01           N
ATOM   1255  CA  PHE A  97       5.276   6.454   0.464  1.00 96.01           C
ATOM   1256  C   PHE A  97       6.749   6.171   0.766  1.00 96.01           C
ATOM   1257  O   PHE A  97       7.182   6.272   1.913  1.00 96.01           O
ATOM   1258  HA  PHE A  97       4.832   6.991   1.302  1.00 96.01           H
ATOM   1259  CB  PHE A  97       4.570   5.133   0.153  1.00 96.01           C
ATOM   1260 1HB  PHE A  97       3.494   5.307   0.121  1.00 96.01           H
ATOM   1261 2HB  PHE A  97       4.868   4.798  -0.841  1.00 96.01           H
ATOM   1262  CG  PHE A  97       4.862   4.018   1.160  1.00 96.01           C
ATOM   1263  CD1 PHE A  97       5.471   2.874   0.749  1.00 96.01           C
ATOM   1264  HD1 PHE A  97       5.752   2.751  -0.297  1.00 96.01           H
ATOM   1265  CD2 PHE A  97       4.512   4.172   2.465  1.00 96.01           C
ATOM   1266  HD2 PHE A  97       4.024   5.089   2.794  1.00 96.01           H
ATOM   1267  CE1 PHE A  97       5.743   1.839   1.683  1.00 96.01           C
ATOM   1268  HE1 PHE A  97       6.231   0.922   1.354  1.00 96.01           H
ATOM   1269  CE2 PHE A  97       4.784   3.138   3.399  1.00 96.01           C
ATOM   1270  HE2 PHE A  97       4.503   3.261   4.445  1.00 96.01           H
ATOM   1271  CZ  PHE A  97       5.393   1.993   2.989  1.00 96.01           C
ATOM   1272  HZ  PHE A  97       5.601   1.199   3.706  1.00 96.01           H
ATOM   1273  HN  PHE A  97       4.792   6.832  -1.526  1.00 96.01           H
ATOM   1274  N   LEU A  98       7.480   5.823  -0.283  1.00 96.13           N
ATOM   1275  CA  LEU A  98       8.851   5.372  -0.124  1.00 96.13           C
ATOM   1276  C   LEU A  98       9.653   6.443   0.618  1.00 96.13           C
ATOM   1277  O   LEU A  98      10.519   6.123   1.431  1.00 96.13           O
ATOM   1278  HA  LEU A  98       8.830   4.471   0.488  1.00 96.13           H
ATOM   1279  CB  LEU A  98       9.449   4.985  -1.479  1.00 96.13           C
ATOM   1280 1HB  LEU A  98       9.257   5.795  -2.183  1.00 96.13           H
ATOM   1281 2HB  LEU A  98      10.530   4.909  -1.368  1.00 96.13           H
ATOM   1282  CG  LEU A  98       8.934   3.681  -2.091  1.00 96.13           C
ATOM   1283  HG  LEU A  98       7.849   3.659  -1.984  1.00 96.13           H
ATOM   1284  CD1 LEU A  98       9.242   3.619  -3.588  1.00 96.13           C
ATOM   1285 1HD1 LEU A  98       8.761   4.456  -4.093  1.00 96.13           H
ATOM   1286 2HD1 LEU A  98      10.320   3.674  -3.739  1.00 96.13           H
ATOM   1287 3HD1 LEU A  98       8.866   2.682  -3.998  1.00 96.13           H
ATOM   1288  CD2 LEU A  98       9.487   2.467  -1.341  1.00 96.13           C
ATOM   1289 1HD2 LEU A  98      10.575   2.473  -1.394  1.00 96.13           H
ATOM   1290 2HD2 LEU A  98       9.173   2.512  -0.298  1.00 96.13           H
ATOM   1291 3HD2 LEU A  98       9.105   1.554  -1.796  1.00 96.13           H
ATOM   1292  HN  LEU A  98       7.149   5.846  -1.227  1.00 96.13           H
ATOM   1293  N   VAL A  99       9.336   7.693   0.312  1.00 95.45           N
ATOM   1294  CA  VAL A  99      10.058   8.812   0.893  1.00 95.45           C
ATOM   1295  C   VAL A  99       9.857   8.812   2.409  1.00 95.45           C
ATOM   1296  O   VAL A  99      10.601   9.466   3.138  1.00 95.45           O
ATOM   1297  HA  VAL A  99      11.117   8.666   0.680  1.00 95.45           H
ATOM   1298  CB  VAL A  99       9.618  10.119   0.231  1.00 95.45           C
ATOM   1299  HB  VAL A  99       8.529  10.161   0.264  1.00 95.45           H
ATOM   1300  CG1 VAL A  99      10.158  11.330   0.995  1.00 95.45           C
ATOM   1301 1HG1 VAL A  99       9.781  11.311   2.018  1.00 95.45           H
ATOM   1302 2HG1 VAL A  99      11.247  11.294   1.008  1.00 95.45           H
ATOM   1303 3HG1 VAL A  99       9.830  12.245   0.503  1.00 95.45           H
ATOM   1304  CG2 VAL A  99      10.045  10.162  -1.238  1.00 95.45           C
ATOM   1305 1HG2 VAL A  99      11.131  10.086  -1.302  1.00 95.45           H
ATOM   1306 2HG2 VAL A  99       9.591   9.328  -1.773  1.00 95.45           H
ATOM   1307 3HG2 VAL A  99       9.719  11.101  -1.684  1.00 95.45           H
ATOM   1308  HN  VAL A  99       8.602   7.945  -0.318  1.00 95.45           H
ATOM   1309  N   THR A 100       8.847   8.070   2.840  1.00 94.74           N
ATOM   1310  CA  THR A 100       8.515   8.005   4.253  1.00 94.74           C
ATOM   1311  C   THR A 100       9.359   6.936   4.950  1.00 94.74           C
ATOM   1312  O   THR A 100       9.480   6.937   6.174  1.00 94.74           O
ATOM   1313  HA  THR A 100       8.770   8.962   4.710  1.00 94.74           H
ATOM   1314  CB  THR A 100       7.009   7.766   4.375  1.00 94.74           C
ATOM   1315  HB  THR A 100       6.661   7.983   5.385  1.00 94.74           H
ATOM   1316  OG1 THR A 100       6.835   6.420   3.941  1.00 94.74           O
ATOM   1317  HG1 THR A 100       6.741   6.391   2.946  1.00 94.74           H
ATOM   1318  CG2 THR A 100       6.202   8.589   3.369  1.00 94.74           C
ATOM   1319 1HG2 THR A 100       6.503   8.322   2.356  1.00 94.74           H
ATOM   1320 2HG2 THR A 100       6.388   9.650   3.535  1.00 94.74           H
ATOM   1321 3HG2 THR A 100       5.140   8.381   3.499  1.00 94.74           H
ATOM   1322  HN  THR A 100       8.261   7.522   2.243  1.00 94.74           H
ATOM   1323  N   LEU A 101       9.920   6.050   4.141  1.00 94.72           N
ATOM   1324  CA  LEU A 101      10.592   4.875   4.668  1.00 94.72           C
ATOM   1325  C   LEU A 101      11.836   5.309   5.446  1.00 94.72           C
ATOM   1326  O   LEU A 101      12.123   4.772   6.515  1.00 94.72           O
ATOM   1327  HA  LEU A 101       9.904   4.388   5.360  1.00 94.72           H
ATOM   1328  CB  LEU A 101      10.886   3.877   3.546  1.00 94.72           C
ATOM   1329 1HB  LEU A 101      11.413   4.401   2.749  1.00 94.72           H
ATOM   1330 2HB  LEU A 101      11.566   3.117   3.932  1.00 94.72           H
ATOM   1331  CG  LEU A 101       9.671   3.173   2.939  1.00 94.72           C
ATOM   1332  HG  LEU A 101       9.066   3.919   2.424  1.00 94.72           H
ATOM   1333  CD1 LEU A 101      10.100   2.139   1.896  1.00 94.72           C
ATOM   1334 1HD1 LEU A 101      10.651   2.636   1.098  1.00 94.72           H
ATOM   1335 2HD1 LEU A 101      10.738   1.391   2.367  1.00 94.72           H
ATOM   1336 3HD1 LEU A 101       9.217   1.654   1.481  1.00 94.72           H
ATOM   1337  CD2 LEU A 101       8.793   2.556   4.030  1.00 94.72           C
ATOM   1338 1HD2 LEU A 101       9.374   1.826   4.594  1.00 94.72           H
ATOM   1339 2HD2 LEU A 101       8.444   3.340   4.702  1.00 94.72           H
ATOM   1340 3HD2 LEU A 101       7.937   2.062   3.571  1.00 94.72           H
ATOM   1341  HN  LEU A 101       9.921   6.126   3.143  1.00 94.72           H
ATOM   1342  N   PRO A 102      12.593   6.286   4.928  1.00 94.35           N
ATOM   1343  CA  PRO A 102      13.799   6.751   5.616  1.00 94.35           C
ATOM   1344  C   PRO A 102      13.526   7.141   7.059  1.00 94.35           C
ATOM   1345  O   PRO A 102      14.328   6.852   7.947  1.00 94.35           O
ATOM   1346  HA  PRO A 102      14.532   5.946   5.672  1.00 94.35           H
ATOM   1347  CB  PRO A 102      14.254   7.949   4.780  1.00 94.35           C
ATOM   1348 1HB  PRO A 102      13.838   8.883   5.158  1.00 94.35           H
ATOM   1349 2HB  PRO A 102      15.339   8.057   4.791  1.00 94.35           H
ATOM   1350  CG  PRO A 102      13.734   7.624   3.385  1.00 94.35           C
ATOM   1351 1HG  PRO A 102      13.663   8.516   2.762  1.00 94.35           H
ATOM   1352 2HG  PRO A 102      14.392   6.934   2.858  1.00 94.35           H
ATOM   1353  CD  PRO A 102      12.371   7.013   3.665  1.00 94.35           C
ATOM   1354 1HD  PRO A 102      11.599   7.776   3.773  1.00 94.35           H
ATOM   1355 2HD  PRO A 102      12.050   6.352   2.860  1.00 94.35           H
ATOM   1356  N   PHE A 103      12.390   7.794   7.258  1.00 93.55           N
ATOM   1357  CA  PHE A 103      12.027   8.280   8.578  1.00 93.55           C
ATOM   1358  C   PHE A 103      11.710   7.119   9.522  1.00 93.55           C
ATOM   1359  O   PHE A 103      12.057   7.160  10.701  1.00 93.55           O
ATOM   1360  HA  PHE A 103      12.881   8.837   8.964  1.00 93.55           H
ATOM   1361  CB  PHE A 103      10.774   9.141   8.408  1.00 93.55           C
ATOM   1362 1HB  PHE A 103       9.999   8.546   7.924  1.00 93.55           H
ATOM   1363 2HB  PHE A 103      10.397   9.414   9.394  1.00 93.55           H
ATOM   1364  CG  PHE A 103      11.001  10.417   7.594  1.00 93.55           C
ATOM   1365  CD1 PHE A 103      11.421  11.552   8.213  1.00 93.55           C
ATOM   1366  HD1 PHE A 103      11.596  11.554   9.289  1.00 93.55           H
ATOM   1367  CD2 PHE A 103      10.782  10.414   6.252  1.00 93.55           C
ATOM   1368  HD2 PHE A 103      10.445   9.504   5.756  1.00 93.55           H
ATOM   1369  CE1 PHE A 103      11.631  12.736   7.457  1.00 93.55           C
ATOM   1370  HE1 PHE A 103      11.967  13.647   7.953  1.00 93.55           H
ATOM   1371  CE2 PHE A 103      10.992  11.598   5.496  1.00 93.55           C
ATOM   1372  HE2 PHE A 103      10.817  11.596   4.420  1.00 93.55           H
ATOM   1373  CZ  PHE A 103      11.412  12.734   6.115  1.00 93.55           C
ATOM   1374  HZ  PHE A 103      11.574  13.643   5.535  1.00 93.55           H
ATOM   1375  HN  PHE A 103      11.726   7.991   6.537  1.00 93.55           H
ATOM   1376  N   TRP A 104      11.054   6.110   8.967  1.00 91.87           N
ATOM   1377  CA  TRP A 104      10.736   4.914   9.730  1.00 91.87           C
ATOM   1378  C   TRP A 104      12.052   4.267  10.165  1.00 91.87           C
ATOM   1379  O   TRP A 104      12.165   3.776  11.287  1.00 91.87           O
ATOM   1380  HA  TRP A 104      10.163   5.220  10.605  1.00 91.87           H
ATOM   1381  CB  TRP A 104       9.844   3.970   8.922  1.00 91.87           C
ATOM   1382 1HB  TRP A 104      10.181   3.966   7.885  1.00 91.87           H
ATOM   1383 2HB  TRP A 104       9.969   2.955   9.301  1.00 91.87           H
ATOM   1384  CG  TRP A 104       8.358   4.333   8.959  1.00 91.87           C
ATOM   1385  CD1 TRP A 104       7.559   4.645   7.929  1.00 91.87           C
ATOM   1386  HD1 TRP A 104       7.885   4.681   6.889  1.00 91.87           H
ATOM   1387  CD2 TRP A 104       7.521   4.409  10.131  1.00 91.87           C
ATOM   1388  NE1 TRP A 104       6.274   4.916   8.351  1.00 91.87           N
ATOM   1389  HE1 TRP A 104       5.501   5.172   7.769  1.00 91.87           H
ATOM   1390  CE2 TRP A 104       6.249   4.768   9.733  1.00 91.87           C
ATOM   1391  CE3 TRP A 104       7.827   4.181  11.485  1.00 91.87           C
ATOM   1392  HE3 TRP A 104       8.823   3.897  11.825  1.00 91.87           H
ATOM   1393  CZ2 TRP A 104       5.183   4.931  10.625  1.00 91.87           C
ATOM   1394  HZ2 TRP A 104       4.188   5.216  10.285  1.00 91.87           H
ATOM   1395  CZ3 TRP A 104       6.751   4.349  12.364  1.00 91.87           C
ATOM   1396  HZ3 TRP A 104       6.934   4.185  13.426  1.00 91.87           H
ATOM   1397  CH2 TRP A 104       5.465   4.710  11.979  1.00 91.87           C
ATOM   1398  HH2 TRP A 104       4.680   4.821  12.727  1.00 91.87           H
ATOM   1399  HN  TRP A 104      10.742   6.100   8.017  1.00 91.87           H
ATOM   1400  N   ALA A 105      13.014   4.288   9.254  1.00 93.67           N
ATOM   1401  CA  ALA A 105      14.286   3.628   9.494  1.00 93.67           C
ATOM   1402  C   ALA A 105      14.979   4.283  10.691  1.00 93.67           C
ATOM   1403  O   ALA A 105      15.462   3.594  11.587  1.00 93.67           O
ATOM   1404  HA  ALA A 105      14.079   2.585   9.732  1.00 93.67           H
ATOM   1405  CB  ALA A 105      15.138   3.684   8.225  1.00 93.67           C
ATOM   1406 1HB  ALA A 105      14.615   3.179   7.413  1.00 93.67           H
ATOM   1407 2HB  ALA A 105      15.315   4.724   7.952  1.00 93.67           H
ATOM   1408 3HB  ALA A 105      16.092   3.189   8.405  1.00 93.67           H
ATOM   1409  HN  ALA A 105      12.936   4.744   8.368  1.00 93.67           H
ATOM   1410  N   ILE A 106      15.005   5.608  10.666  1.00 93.16           N
ATOM   1411  CA  ILE A 106      15.670   6.363  11.714  1.00 93.16           C
ATOM   1412  C   ILE A 106      14.973   6.096  13.050  1.00 93.16           C
ATOM   1413  O   ILE A 106      15.633   5.889  14.067  1.00 93.16           O
ATOM   1414  HA  ILE A 106      16.695   5.997  11.780  1.00 93.16           H
ATOM   1415  CB  ILE A 106      15.741   7.846  11.343  1.00 93.16           C
ATOM   1416  HB  ILE A 106      14.751   8.164  11.017  1.00 93.16           H
ATOM   1417  CG1 ILE A 106      16.698   8.072  10.171  1.00 93.16           C
ATOM   1418 1HG1 ILE A 106      17.728   7.962  10.511  1.00 93.16           H
ATOM   1419 2HG1 ILE A 106      16.531   7.312   9.409  1.00 93.16           H
ATOM   1420  CG2 ILE A 106      16.112   8.698  12.559  1.00 93.16           C
ATOM   1421 1HG2 ILE A 106      15.360   8.568  13.337  1.00 93.16           H
ATOM   1422 2HG2 ILE A 106      17.085   8.385  12.939  1.00 93.16           H
ATOM   1423 3HG2 ILE A 106      16.156   9.747  12.267  1.00 93.16           H
ATOM   1424  CD1 ILE A 106      16.502   9.463   9.564  1.00 93.16           C
ATOM   1425 1HD1 ILE A 106      15.478   9.561   9.203  1.00 93.16           H
ATOM   1426 2HD1 ILE A 106      16.694  10.221  10.324  1.00 93.16           H
ATOM   1427 3HD1 ILE A 106      17.194   9.598   8.733  1.00 93.16           H
ATOM   1428  HN  ILE A 106      14.582   6.162   9.949  1.00 93.16           H
ATOM   1429  N   ALA A 107      13.649   6.110  13.004  1.00 91.37           N
ATOM   1430  CA  ALA A 107      12.857   5.969  14.213  1.00 91.37           C
ATOM   1431  C   ALA A 107      13.079   4.575  14.804  1.00 91.37           C
ATOM   1432  O   ALA A 107      13.038   4.399  16.021  1.00 91.37           O
ATOM   1433  HA  ALA A 107      13.204   6.716  14.927  1.00 91.37           H
ATOM   1434  CB  ALA A 107      11.385   6.239  13.894  1.00 91.37           C
ATOM   1435 1HB  ALA A 107      11.277   7.251  13.505  1.00 91.37           H
ATOM   1436 2HB  ALA A 107      11.038   5.524  13.147  1.00 91.37           H
ATOM   1437 3HB  ALA A 107      10.791   6.133  14.802  1.00 91.37           H
ATOM   1438  HN  ALA A 107      13.120   6.215  12.162  1.00 91.37           H
ATOM   1439  N   ALA A 108      13.311   3.621  13.915  1.00 91.20           N
ATOM   1440  CA  ALA A 108      13.516   2.244  14.331  1.00 91.20           C
ATOM   1441  C   ALA A 108      14.933   2.090  14.889  1.00 91.20           C
ATOM   1442  O   ALA A 108      15.165   1.286  15.790  1.00 91.20           O
ATOM   1443  HA  ALA A 108      12.798   2.025  15.122  1.00 91.20           H
ATOM   1444  CB  ALA A 108      13.250   1.308  13.151  1.00 91.20           C
ATOM   1445 1HB  ALA A 108      12.222   1.435  12.811  1.00 91.20           H
ATOM   1446 2HB  ALA A 108      13.934   1.547  12.336  1.00 91.20           H
ATOM   1447 3HB  ALA A 108      13.404   0.275  13.464  1.00 91.20           H
ATOM   1448  HN  ALA A 108      13.359   3.775  12.928  1.00 91.20           H
ATOM   1449  N   ALA A 109      15.843   2.874  14.330  1.00 90.52           N
ATOM   1450  CA  ALA A 109      17.248   2.757  14.680  1.00 90.52           C
ATOM   1451  C   ALA A 109      17.459   3.274  16.104  1.00 90.52           C
ATOM   1452  O   ALA A 109      18.322   2.778  16.827  1.00 90.52           O
ATOM   1453  HA  ALA A 109      17.512   1.700  14.643  1.00 90.52           H
ATOM   1454  CB  ALA A 109      18.095   3.513  13.654  1.00 90.52           C
ATOM   1455 1HB  ALA A 109      17.930   3.088  12.664  1.00 90.52           H
ATOM   1456 2HB  ALA A 109      17.808   4.564  13.650  1.00 90.52           H
ATOM   1457 3HB  ALA A 109      19.149   3.424  13.917  1.00 90.52           H
ATOM   1458  HN  ALA A 109      15.634   3.578  13.651  1.00 90.52           H
ATOM   1459  N   ASP A 110      16.657   4.265  16.465  1.00 87.11           N
ATOM   1460  CA  ASP A 110      16.818   4.929  17.748  1.00 87.11           C
ATOM   1461  C   ASP A 110      15.441   5.308  18.297  1.00 87.11           C
ATOM   1462  O   ASP A 110      14.715   4.456  18.807  1.00 87.11           O
ATOM   1463  HA  ASP A 110      17.335   4.208  18.381  1.00 87.11           H
ATOM   1464  CB  ASP A 110      17.640   6.211  17.604  1.00 87.11           C
ATOM   1465 1HB  ASP A 110      18.574   5.993  17.088  1.00 87.11           H
ATOM   1466 2HB  ASP A 110      17.096   6.929  16.989  1.00 87.11           H
ATOM   1467  CG  ASP A 110      17.938   6.827  18.973  1.00 87.11           C
ATOM   1468  OD1 ASP A 110      17.783   6.091  19.972  1.00 87.11           O
ATOM   1469  OD2 ASP A 110      18.313   8.019  18.989  1.00 87.11           O
ATOM   1470  HN  ASP A 110      15.909   4.613  15.900  1.00 87.11           H
ATOM   1471  N   GLN A 111      15.122   6.589  18.173  1.00 85.65           N
ATOM   1472  CA  GLN A 111      13.818   7.078  18.585  1.00 85.65           C
ATOM   1473  C   GLN A 111      13.299   8.112  17.583  1.00 85.65           C
ATOM   1474  O   GLN A 111      14.042   8.571  16.718  1.00 85.65           O
ATOM   1475  HA  GLN A 111      13.167   6.204  18.585  1.00 85.65           H
ATOM   1476  CB  GLN A 111      13.872   7.663  19.997  1.00 85.65           C
ATOM   1477 1HB  GLN A 111      12.885   8.030  20.281  1.00 85.65           H
ATOM   1478 2HB  GLN A 111      14.137   6.881  20.709  1.00 85.65           H
ATOM   1479  CG  GLN A 111      14.889   8.803  20.081  1.00 85.65           C
ATOM   1480 1HG  GLN A 111      15.888   8.419  19.869  1.00 85.65           H
ATOM   1481 2HG  GLN A 111      14.667   9.550  19.319  1.00 85.65           H
ATOM   1482  CD  GLN A 111      14.871   9.455  21.464  1.00 85.65           C
ATOM   1483  OE1 GLN A 111      13.836   9.605  22.094  1.00 85.65           O
ATOM   1484  NE2 GLN A 111      16.069   9.832  21.901  1.00 85.65           N
ATOM   1485 1HE2 GLN A 111      16.878   9.680  21.334  1.00 85.65           H
ATOM   1486 2HE2 GLN A 111      16.160  10.269  22.796  1.00 85.65           H
ATOM   1487  HN  GLN A 111      15.737   7.284  17.802  1.00 85.65           H
ATOM   1488  N   TRP A 112      12.026   8.448  17.734  1.00 90.20           N
ATOM   1489  CA  TRP A 112      11.400   9.423  16.857  1.00 90.20           C
ATOM   1490  C   TRP A 112      11.952  10.804  17.216  1.00 90.20           C
ATOM   1491  O   TRP A 112      11.649  11.340  18.281  1.00 90.20           O
ATOM   1492  HA  TRP A 112      11.669   9.170  15.831  1.00 90.20           H
ATOM   1493  CB  TRP A 112       9.875   9.346  16.951  1.00 90.20           C
ATOM   1494 1HB  TRP A 112       9.562   8.317  16.774  1.00 90.20           H
ATOM   1495 2HB  TRP A 112       9.570   9.602  17.965  1.00 90.20           H
ATOM   1496  CG  TRP A 112       9.144  10.262  15.967  1.00 90.20           C
ATOM   1497  CD1 TRP A 112       8.689  11.505  16.179  1.00 90.20           C
ATOM   1498  HD1 TRP A 112       8.788  12.041  17.123  1.00 90.20           H
ATOM   1499  CD2 TRP A 112       8.800   9.956  14.600  1.00 90.20           C
ATOM   1500  NE1 TRP A 112       8.080  12.019  15.053  1.00 90.20           N
ATOM   1501  HE1 TRP A 112       7.664  12.925  14.967  1.00 90.20           H
ATOM   1502  CE2 TRP A 112       8.149  11.047  14.062  1.00 90.20           C
ATOM   1503  CE3 TRP A 112       9.032   8.794  13.842  1.00 90.20           C
ATOM   1504  HE3 TRP A 112       9.543   7.919  14.243  1.00 90.20           H
ATOM   1505  CZ2 TRP A 112       7.676  11.086  12.745  1.00 90.20           C
ATOM   1506  HZ2 TRP A 112       7.165  11.961  12.344  1.00 90.20           H
ATOM   1507  CZ3 TRP A 112       8.553   8.848  12.527  1.00 90.20           C
ATOM   1508  HZ3 TRP A 112       8.706   7.973  11.896  1.00 90.20           H
ATOM   1509  CH2 TRP A 112       7.895   9.940  11.971  1.00 90.20           C
ATOM   1510  HH2 TRP A 112       7.552   9.903  10.938  1.00 90.20           H
ATOM   1511  HN  TRP A 112      11.426   8.066  18.438  1.00 90.20           H
ATOM   1512  N   LYS A 113      12.754  11.340  16.308  1.00 90.61           N
ATOM   1513  CA  LYS A 113      13.448  12.590  16.566  1.00 90.61           C
ATOM   1514  C   LYS A 113      12.708  13.734  15.868  1.00 90.61           C
ATOM   1515  O   LYS A 113      13.119  14.890  15.958  1.00 90.61           O
ATOM   1516  HA  LYS A 113      13.417  12.765  17.642  1.00 90.61           H
ATOM   1517  CB  LYS A 113      14.921  12.478  16.168  1.00 90.61           C
ATOM   1518 1HB  LYS A 113      14.998  12.140  15.135  1.00 90.61           H
ATOM   1519 2HB  LYS A 113      15.391  13.460  16.218  1.00 90.61           H
ATOM   1520  CG  LYS A 113      15.663  11.504  17.085  1.00 90.61           C
ATOM   1521 1HG  LYS A 113      15.640  11.874  18.110  1.00 90.61           H
ATOM   1522 2HG  LYS A 113      15.156  10.539  17.084  1.00 90.61           H
ATOM   1523  CD  LYS A 113      17.114  11.324  16.635  1.00 90.61           C
ATOM   1524 1HD  LYS A 113      17.138  10.978  15.601  1.00 90.61           H
ATOM   1525 2HD  LYS A 113      17.629  12.285  16.661  1.00 90.61           H
ATOM   1526  CE  LYS A 113      17.847  10.323  17.530  1.00 90.61           C
ATOM   1527 1HE  LYS A 113      17.902  10.709  18.548  1.00 90.61           H
ATOM   1528 2HE  LYS A 113      17.288   9.388  17.573  1.00 90.61           H
ATOM   1529  NZ  LYS A 113      19.211  10.068  17.015  1.00 90.61           N
ATOM   1530 1HZ  LYS A 113      19.631   9.305  17.534  1.00 90.61           H
ATOM   1531 2HZ  LYS A 113      19.161   9.822  16.033  1.00 90.61           H
ATOM   1532 3HZ  LYS A 113      19.775  10.904  17.126  1.00 90.61           H
ATOM   1533  HN  LYS A 113      12.931  10.937  15.410  1.00 90.61           H
ATOM   1534  N   PHE A 114      11.630  13.371  15.189  1.00 92.23           N
ATOM   1535  CA  PHE A 114      10.961  14.300  14.294  1.00 92.23           C
ATOM   1536  C   PHE A 114       9.721  14.902  14.956  1.00 92.23           C
ATOM   1537  O   PHE A 114       9.274  14.422  15.997  1.00 92.23           O
ATOM   1538  HA  PHE A 114      11.671  15.095  14.065  1.00 92.23           H
ATOM   1539  CB  PHE A 114      10.531  13.503  13.061  1.00 92.23           C
ATOM   1540 1HB  PHE A 114       9.744  12.805  13.349  1.00 92.23           H
ATOM   1541 2HB  PHE A 114      10.099  14.187  12.331  1.00 92.23           H
ATOM   1542  CG  PHE A 114      11.667  12.722  12.397  1.00 92.23           C
ATOM   1543  CD1 PHE A 114      12.593  13.377  11.646  1.00 92.23           C
ATOM   1544  HD1 PHE A 114      12.527  14.457  11.519  1.00 92.23           H
ATOM   1545  CD2 PHE A 114      11.750  11.374  12.556  1.00 92.23           C
ATOM   1546  HD2 PHE A 114      11.008  10.850  13.157  1.00 92.23           H
ATOM   1547  CE1 PHE A 114      13.648  12.653  11.030  1.00 92.23           C
ATOM   1548  HE1 PHE A 114      14.390  13.178  10.428  1.00 92.23           H
ATOM   1549  CE2 PHE A 114      12.805  10.650  11.939  1.00 92.23           C
ATOM   1550  HE2 PHE A 114      12.872   9.570  12.067  1.00 92.23           H
ATOM   1551  CZ  PHE A 114      13.731  11.305  11.189  1.00 92.23           C
ATOM   1552  HZ  PHE A 114      14.541  10.749  10.716  1.00 92.23           H
ATOM   1553  HN  PHE A 114      11.215  12.462  15.242  1.00 92.23           H
ATOM   1554  N   GLN A 115       9.199  15.944  14.326  1.00 92.15           N
ATOM   1555  CA  GLN A 115       8.045  16.643  14.864  1.00 92.15           C
ATOM   1556  C   GLN A 115       6.774  15.821  14.640  1.00 92.15           C
ATOM   1557  O   GLN A 115       6.769  14.884  13.843  1.00 92.15           O
ATOM   1558  HA  GLN A 115       8.238  16.743  15.932  1.00 92.15           H
ATOM   1559  CB  GLN A 115       7.911  18.037  14.246  1.00 92.15           C
ATOM   1560 1HB  GLN A 115       7.895  17.957  13.159  1.00 92.15           H
ATOM   1561 2HB  GLN A 115       6.963  18.483  14.547  1.00 92.15           H
ATOM   1562  CG  GLN A 115       9.067  18.941  14.679  1.00 92.15           C
ATOM   1563 1HG  GLN A 115      10.016  18.486  14.395  1.00 92.15           H
ATOM   1564 2HG  GLN A 115       9.002  19.896  14.157  1.00 92.15           H
ATOM   1565  CD  GLN A 115       9.041  19.179  16.190  1.00 92.15           C
ATOM   1566  OE1 GLN A 115       8.018  19.066  16.845  1.00 92.15           O
ATOM   1567  NE2 GLN A 115      10.221  19.512  16.706  1.00 92.15           N
ATOM   1568 1HE2 GLN A 115      11.022  19.587  16.113  1.00 92.15           H
ATOM   1569 2HE2 GLN A 115      10.306  19.688  17.687  1.00 92.15           H
ATOM   1570  HN  GLN A 115       9.552  16.310  13.464  1.00 92.15           H
ATOM   1571  N   THR A 116       5.728  16.201  15.358  1.00 92.57           N
ATOM   1572  CA  THR A 116       4.478  15.462  15.308  1.00 92.57           C
ATOM   1573  C   THR A 116       3.914  15.463  13.886  1.00 92.57           C
ATOM   1574  O   THR A 116       3.320  14.478  13.449  1.00 92.57           O
ATOM   1575  HA  THR A 116       4.681  14.423  15.571  1.00 92.57           H
ATOM   1576  CB  THR A 116       3.526  16.072  16.339  1.00 92.57           C
ATOM   1577  HB  THR A 116       3.202  17.065  16.029  1.00 92.57           H
ATOM   1578  OG1 THR A 116       4.256  16.016  17.562  1.00 92.57           O
ATOM   1579  HG1 THR A 116       3.841  16.626  18.236  1.00 92.57           H
ATOM   1580  CG2 THR A 116       2.300  15.193  16.596  1.00 92.57           C
ATOM   1581 1HG2 THR A 116       2.622  14.221  16.971  1.00 92.57           H
ATOM   1582 2HG2 THR A 116       1.747  15.060  15.667  1.00 92.57           H
ATOM   1583 3HG2 THR A 116       1.658  15.672  17.335  1.00 92.57           H
ATOM   1584  HN  THR A 116       5.724  16.996  15.965  1.00 92.57           H
ATOM   1585  N   PHE A 117       4.121  16.579  13.202  1.00 93.70           N
ATOM   1586  CA  PHE A 117       3.643  16.720  11.837  1.00 93.70           C
ATOM   1587  C   PHE A 117       4.120  15.556  10.967  1.00 93.70           C
ATOM   1588  O   PHE A 117       3.334  14.966  10.227  1.00 93.70           O
ATOM   1589  HA  PHE A 117       2.554  16.721  11.874  1.00 93.70           H
ATOM   1590  CB  PHE A 117       4.229  18.023  11.291  1.00 93.70           C
ATOM   1591 1HB  PHE A 117       3.862  18.855  11.892  1.00 93.70           H
ATOM   1592 2HB  PHE A 117       5.313  18.000  11.407  1.00 93.70           H
ATOM   1593  CG  PHE A 117       3.895  18.288   9.822  1.00 93.70           C
ATOM   1594  CD1 PHE A 117       4.834  18.075   8.861  1.00 93.70           C
ATOM   1595  HD1 PHE A 117       5.824  17.714   9.138  1.00 93.70           H
ATOM   1596  CD2 PHE A 117       2.658  18.737   9.476  1.00 93.70           C
ATOM   1597  HD2 PHE A 117       1.906  18.909  10.246  1.00 93.70           H
ATOM   1598  CE1 PHE A 117       4.523  18.320   7.497  1.00 93.70           C
ATOM   1599  HE1 PHE A 117       5.276  18.149   6.728  1.00 93.70           H
ATOM   1600  CE2 PHE A 117       2.348  18.983   8.112  1.00 93.70           C
ATOM   1601  HE2 PHE A 117       1.357  19.343   7.835  1.00 93.70           H
ATOM   1602  CZ  PHE A 117       3.287  18.770   7.152  1.00 93.70           C
ATOM   1603  HZ  PHE A 117       3.048  18.958   6.105  1.00 93.70           H
ATOM   1604  HN  PHE A 117       4.603  17.376  13.566  1.00 93.70           H
ATOM   1605  N   MET A 118       5.406  15.259  11.084  1.00 92.99           N
ATOM   1606  CA  MET A 118       6.007  14.205  10.284  1.00 92.99           C
ATOM   1607  C   MET A 118       5.399  12.843  10.626  1.00 92.99           C
ATOM   1608  O   MET A 118       5.243  11.992   9.752  1.00 92.99           O
ATOM   1609  HA  MET A 118       5.784  14.460   9.248  1.00 92.99           H
ATOM   1610  CB  MET A 118       7.516  14.169  10.537  1.00 92.99           C
ATOM   1611 1HB  MET A 118       7.923  15.178  10.473  1.00 92.99           H
ATOM   1612 2HB  MET A 118       7.710  13.810  11.547  1.00 92.99           H
ATOM   1613  CG  MET A 118       8.220  13.264   9.523  1.00 92.99           C
ATOM   1614 1HG  MET A 118       9.286  13.215   9.746  1.00 92.99           H
ATOM   1615 2HG  MET A 118       7.831  12.249   9.599  1.00 92.99           H
ATOM   1616  SD  MET A 118       7.971  13.890   7.870  1.00 92.99           S
ATOM   1617  CE  MET A 118       9.001  15.347   7.933  1.00 92.99           C
ATOM   1618 1HE  MET A 118       8.641  16.013   8.717  1.00 92.99           H
ATOM   1619 2HE  MET A 118      10.029  15.056   8.146  1.00 92.99           H
ATOM   1620 3HE  MET A 118       8.961  15.862   6.972  1.00 92.99           H
ATOM   1621  HN  MET A 118       6.033  15.724  11.710  1.00 92.99           H
ATOM   1622  N   CYS A 119       5.073  12.680  11.900  1.00 92.78           N
ATOM   1623  CA  CYS A 119       4.497  11.431  12.371  1.00 92.78           C
ATOM   1624  C   CYS A 119       3.145  11.236  11.682  1.00 92.78           C
ATOM   1625  O   CYS A 119       2.836  10.142  11.213  1.00 92.78           O
ATOM   1626  HA  CYS A 119       5.193  10.640  12.090  1.00 92.78           H
ATOM   1627  CB  CYS A 119       4.369  11.407  13.895  1.00 92.78           C
ATOM   1628 1HB  CYS A 119       5.357  11.465  14.352  1.00 92.78           H
ATOM   1629 2HB  CYS A 119       3.809  12.278  14.236  1.00 92.78           H
ATOM   1630  SG  CYS A 119       3.524   9.874  14.428  1.00 92.78           S
ATOM   1631  HN  CYS A 119       5.196  13.380  12.603  1.00 92.78           H
ATOM   1632  N   LYS A 120       2.376  12.314  11.642  1.00 93.44           N
ATOM   1633  CA  LYS A 120       1.057  12.270  11.033  1.00 93.44           C
ATOM   1634  C   LYS A 120       1.189  11.837   9.572  1.00 93.44           C
ATOM   1635  O   LYS A 120       0.476  10.943   9.119  1.00 93.44           O
ATOM   1636  HA  LYS A 120       0.477  11.517  11.565  1.00 93.44           H
ATOM   1637  CB  LYS A 120       0.339  13.609  11.215  1.00 93.44           C
ATOM   1638 1HB  LYS A 120       0.990  14.422  10.897  1.00 93.44           H
ATOM   1639 2HB  LYS A 120      -0.545  13.641  10.577  1.00 93.44           H
ATOM   1640  CG  LYS A 120      -0.071  13.817  12.674  1.00 93.44           C
ATOM   1641 1HG  LYS A 120      -0.702  12.990  13.000  1.00 93.44           H
ATOM   1642 2HG  LYS A 120       0.815  13.811  13.309  1.00 93.44           H
ATOM   1643  CD  LYS A 120      -0.822  15.138  12.850  1.00 93.44           C
ATOM   1644 1HD  LYS A 120      -0.146  15.972  12.664  1.00 93.44           H
ATOM   1645 2HD  LYS A 120      -1.623  15.206  12.113  1.00 93.44           H
ATOM   1646  CE  LYS A 120      -1.407  15.253  14.259  1.00 93.44           C
ATOM   1647 1HE  LYS A 120      -1.892  14.317  14.536  1.00 93.44           H
ATOM   1648 2HE  LYS A 120      -0.607  15.423  14.979  1.00 93.44           H
ATOM   1649  NZ  LYS A 120      -2.385  16.362  14.325  1.00 93.44           N
ATOM   1650 1HZ  LYS A 120      -2.751  16.435  15.268  1.00 93.44           H
ATOM   1651 2HZ  LYS A 120      -1.928  17.231  14.072  1.00 93.44           H
ATOM   1652 3HZ  LYS A 120      -3.147  16.181  13.680  1.00 93.44           H
ATOM   1653  HN  LYS A 120       2.640  13.203  12.015  1.00 93.44           H
ATOM   1654  N   VAL A 121       2.106  12.491   8.874  1.00 92.19           N
ATOM   1655  CA  VAL A 121       2.283  12.244   7.453  1.00 92.19           C
ATOM   1656  C   VAL A 121       2.695  10.786   7.240  1.00 92.19           C
ATOM   1657  O   VAL A 121       2.092  10.078   6.435  1.00 92.19           O
ATOM   1658  HA  VAL A 121       1.321  12.411   6.968  1.00 92.19           H
ATOM   1659  CB  VAL A 121       3.287  13.240   6.870  1.00 92.19           C
ATOM   1660  HB  VAL A 121       4.190  13.203   7.480  1.00 92.19           H
ATOM   1661  CG1 VAL A 121       3.671  12.857   5.439  1.00 92.19           C
ATOM   1662 1HG1 VAL A 121       4.122  11.864   5.437  1.00 92.19           H
ATOM   1663 2HG1 VAL A 121       2.779  12.852   4.812  1.00 92.19           H
ATOM   1664 3HG1 VAL A 121       4.386  13.581   5.048  1.00 92.19           H
ATOM   1665  CG2 VAL A 121       2.740  14.668   6.927  1.00 92.19           C
ATOM   1666 1HG2 VAL A 121       1.816  14.726   6.352  1.00 92.19           H
ATOM   1667 2HG2 VAL A 121       2.541  14.939   7.964  1.00 92.19           H
ATOM   1668 3HG2 VAL A 121       3.474  15.355   6.506  1.00 92.19           H
ATOM   1669  HN  VAL A 121       2.721  13.177   9.263  1.00 92.19           H
ATOM   1670  N   VAL A 122       3.718  10.380   7.977  1.00 91.46           N
ATOM   1671  CA  VAL A 122       4.388   9.121   7.699  1.00 91.46           C
ATOM   1672  C   VAL A 122       3.411   7.966   7.932  1.00 91.46           C
ATOM   1673  O   VAL A 122       3.423   6.980   7.197  1.00 91.46           O
ATOM   1674  HA  VAL A 122       4.678   9.128   6.649  1.00 91.46           H
ATOM   1675  CB  VAL A 122       5.660   9.007   8.542  1.00 91.46           C
ATOM   1676  HB  VAL A 122       5.399   9.239   9.575  1.00 91.46           H
ATOM   1677  CG1 VAL A 122       6.216   7.582   8.506  1.00 91.46           C
ATOM   1678 1HG1 VAL A 122       5.471   6.892   8.902  1.00 91.46           H
ATOM   1679 2HG1 VAL A 122       6.453   7.310   7.477  1.00 91.46           H
ATOM   1680 3HG1 VAL A 122       7.119   7.529   9.113  1.00 91.46           H
ATOM   1681  CG2 VAL A 122       6.713  10.018   8.084  1.00 91.46           C
ATOM   1682 1HG2 VAL A 122       6.967   9.831   7.041  1.00 91.46           H
ATOM   1683 2HG2 VAL A 122       6.315  11.028   8.186  1.00 91.46           H
ATOM   1684 3HG2 VAL A 122       7.607   9.916   8.700  1.00 91.46           H
ATOM   1685  HN  VAL A 122       4.090  10.894   8.750  1.00 91.46           H
ATOM   1686  N   ASN A 123       2.588   8.128   8.958  1.00 90.60           N
ATOM   1687  CA  ASN A 123       1.616   7.105   9.305  1.00 90.60           C
ATOM   1688  C   ASN A 123       0.556   7.022   8.205  1.00 90.60           C
ATOM   1689  O   ASN A 123       0.046   5.942   7.911  1.00 90.60           O
ATOM   1690  HA  ASN A 123       2.191   6.184   9.401  1.00 90.60           H
ATOM   1691  CB  ASN A 123       0.908   7.442  10.619  1.00 90.60           C
ATOM   1692 1HB  ASN A 123       0.782   8.521  10.703  1.00 90.60           H
ATOM   1693 2HB  ASN A 123      -0.090   7.003  10.622  1.00 90.60           H
ATOM   1694  CG  ASN A 123       1.703   6.921  11.819  1.00 90.60           C
ATOM   1695  OD1 ASN A 123       2.529   6.030  11.710  1.00 90.60           O
ATOM   1696  ND2 ASN A 123       1.409   7.526  12.966  1.00 90.60           N
ATOM   1697 1HD2 ASN A 123       0.720   8.251  12.987  1.00 90.60           H
ATOM   1698 2HD2 ASN A 123       1.876   7.256  13.808  1.00 90.60           H
ATOM   1699  HN  ASN A 123       2.579   8.936   9.546  1.00 90.60           H
ATOM   1700  N   SER A 124       0.256   8.176   7.628  1.00 92.74           N
ATOM   1701  CA  SER A 124      -0.882   8.291   6.731  1.00 92.74           C
ATOM   1702  C   SER A 124      -0.477   7.870   5.317  1.00 92.74           C
ATOM   1703  O   SER A 124      -1.297   7.351   4.561  1.00 92.74           O
ATOM   1704  HA  SER A 124      -1.635   7.611   7.131  1.00 92.74           H
ATOM   1705  CB  SER A 124      -1.435   9.717   6.723  1.00 92.74           C
ATOM   1706 1HB  SER A 124      -0.707  10.386   6.265  1.00 92.74           H
ATOM   1707 2HB  SER A 124      -2.333   9.754   6.106  1.00 92.74           H
ATOM   1708  OG  SER A 124      -1.743  10.177   8.036  1.00 92.74           O
ATOM   1709  HG  SER A 124      -1.143  10.939   8.280  1.00 92.74           H
ATOM   1710  HN  SER A 124       0.773   9.021   7.765  1.00 92.74           H
ATOM   1711  N   MET A 125       0.787   8.111   5.001  1.00 92.88           N
ATOM   1712  CA  MET A 125       1.256   7.978   3.632  1.00 92.88           C
ATOM   1713  C   MET A 125       1.058   6.549   3.121  1.00 92.88           C
ATOM   1714  O   MET A 125       0.695   6.345   1.964  1.00 92.88           O
ATOM   1715  HA  MET A 125       0.648   8.668   3.046  1.00 92.88           H
ATOM   1716  CB  MET A 125       2.739   8.345   3.562  1.00 92.88           C
ATOM   1717 1HB  MET A 125       3.266   7.907   4.410  1.00 92.88           H
ATOM   1718 2HB  MET A 125       3.180   7.921   2.659  1.00 92.88           H
ATOM   1719  CG  MET A 125       2.929   9.863   3.565  1.00 92.88           C
ATOM   1720 1HG  MET A 125       2.411  10.301   4.418  1.00 92.88           H
ATOM   1721 2HG  MET A 125       3.986  10.105   3.675  1.00 92.88           H
ATOM   1722  SD  MET A 125       2.300  10.560   2.047  1.00 92.88           S
ATOM   1723  CE  MET A 125       0.871  11.426   2.672  1.00 92.88           C
ATOM   1724 1HE  MET A 125       0.194  10.715   3.147  1.00 92.88           H
ATOM   1725 2HE  MET A 125       1.187  12.170   3.403  1.00 92.88           H
ATOM   1726 3HE  MET A 125       0.357  11.922   1.849  1.00 92.88           H
ATOM   1727  HN  MET A 125       1.485   8.391   5.661  1.00 92.88           H
ATOM   1728  N   TYR A 126       1.305   5.598   4.010  1.00 88.99           N
ATOM   1729  CA  TYR A 126       1.200   4.194   3.651  1.00 88.99           C
ATOM   1730  C   TYR A 126      -0.234   3.835   3.255  1.00 88.99           C
ATOM   1731  O   TYR A 126      -0.456   3.202   2.224  1.00 88.99           O
ATOM   1732  HA  TYR A 126       1.860   4.013   2.803  1.00 88.99           H
ATOM   1733  CB  TYR A 126       1.580   3.408   4.908  1.00 88.99           C
ATOM   1734 1HB  TYR A 126       2.622   3.616   5.153  1.00 88.99           H
ATOM   1735 2HB  TYR A 126       0.979   3.766   5.744  1.00 88.99           H
ATOM   1736  CG  TYR A 126       1.395   1.895   4.776  1.00 88.99           C
ATOM   1737  CD1 TYR A 126       0.532   1.229   5.623  1.00 88.99           C
ATOM   1738  HD1 TYR A 126      -0.017   1.782   6.386  1.00 88.99           H
ATOM   1739  CD2 TYR A 126       2.090   1.196   3.810  1.00 88.99           C
ATOM   1740  HD2 TYR A 126       2.771   1.722   3.141  1.00 88.99           H
ATOM   1741  CE1 TYR A 126       0.357  -0.194   5.499  1.00 88.99           C
ATOM   1742  HE1 TYR A 126      -0.321  -0.733   6.161  1.00 88.99           H
ATOM   1743  CE2 TYR A 126       1.915  -0.228   3.686  1.00 88.99           C
ATOM   1744  HE2 TYR A 126       2.458  -0.792   2.928  1.00 88.99           H
ATOM   1745  CZ  TYR A 126       1.057  -0.853   4.536  1.00 88.99           C
ATOM   1746  OH  TYR A 126       0.892  -2.198   4.419  1.00 88.99           O
ATOM   1747  HH  TYR A 126       0.896  -2.460   3.454  1.00 88.99           H
ATOM   1748  HN  TYR A 126       1.572   5.773   4.958  1.00 88.99           H
ATOM   1749  N   LYS A 127      -1.169   4.255   4.094  1.00 88.40           N
ATOM   1750  CA  LYS A 127      -2.566   3.915   3.888  1.00 88.40           C
ATOM   1751  C   LYS A 127      -3.055   4.551   2.585  1.00 88.40           C
ATOM   1752  O   LYS A 127      -3.840   3.950   1.853  1.00 88.40           O
ATOM   1753  HA  LYS A 127      -2.628   2.831   3.788  1.00 88.40           H
ATOM   1754  CB  LYS A 127      -3.398   4.304   5.112  1.00 88.40           C
ATOM   1755 1HB  LYS A 127      -3.169   5.330   5.401  1.00 88.40           H
ATOM   1756 2HB  LYS A 127      -4.458   4.274   4.860  1.00 88.40           H
ATOM   1757  CG  LYS A 127      -3.121   3.363   6.286  1.00 88.40           C
ATOM   1758 1HG  LYS A 127      -2.050   3.335   6.488  1.00 88.40           H
ATOM   1759 2HG  LYS A 127      -3.605   3.745   7.185  1.00 88.40           H
ATOM   1760  CD  LYS A 127      -3.627   1.951   5.988  1.00 88.40           C
ATOM   1761 1HD  LYS A 127      -4.671   1.992   5.678  1.00 88.40           H
ATOM   1762 2HD  LYS A 127      -3.065   1.527   5.155  1.00 88.40           H
ATOM   1763  CE  LYS A 127      -3.488   1.048   7.215  1.00 88.40           C
ATOM   1764 1HE  LYS A 127      -2.445   1.009   7.530  1.00 88.40           H
ATOM   1765 2HE  LYS A 127      -4.057   1.465   8.047  1.00 88.40           H
ATOM   1766  NZ  LYS A 127      -3.972  -0.317   6.912  1.00 88.40           N
ATOM   1767 1HZ  LYS A 127      -3.930  -0.885   7.751  1.00 88.40           H
ATOM   1768 2HZ  LYS A 127      -4.930  -0.271   6.582  1.00 88.40           H
ATOM   1769 3HZ  LYS A 127      -3.387  -0.731   6.194  1.00 88.40           H
ATOM   1770  HN  LYS A 127      -0.985   4.815   4.901  1.00 88.40           H
ATOM   1771  N   MET A 128      -2.569   5.758   2.335  1.00 91.94           N
ATOM   1772  CA  MET A 128      -2.908   6.462   1.110  1.00 91.94           C
ATOM   1773  C   MET A 128      -2.395   5.705  -0.117  1.00 91.94           C
ATOM   1774  O   MET A 128      -3.108   5.571  -1.111  1.00 91.94           O
ATOM   1775  HA  MET A 128      -3.997   6.506   1.088  1.00 91.94           H
ATOM   1776  CB  MET A 128      -2.294   7.863   1.139  1.00 91.94           C
ATOM   1777 1HB  MET A 128      -2.576   8.368   2.063  1.00 91.94           H
ATOM   1778 2HB  MET A 128      -1.207   7.787   1.136  1.00 91.94           H
ATOM   1779  CG  MET A 128      -2.757   8.689  -0.063  1.00 91.94           C
ATOM   1780 1HG  MET A 128      -2.593   8.130  -0.984  1.00 91.94           H
ATOM   1781 2HG  MET A 128      -3.827   8.881   0.007  1.00 91.94           H
ATOM   1782  SD  MET A 128      -1.864  10.234  -0.121  1.00 91.94           S
ATOM   1783  CE  MET A 128      -0.224   9.631  -0.487  1.00 91.94           C
ATOM   1784 1HE  MET A 128       0.102   8.961   0.308  1.00 91.94           H
ATOM   1785 2HE  MET A 128      -0.238   9.092  -1.434  1.00 91.94           H
ATOM   1786 3HE  MET A 128       0.465  10.473  -0.558  1.00 91.94           H
ATOM   1787  HN  MET A 128      -1.956   6.253   2.951  1.00 91.94           H
ATOM   1788  N   ASN A 129      -1.163   5.230  -0.007  1.00 92.77           N
ATOM   1789  CA  ASN A 129      -0.558   4.465  -1.084  1.00 92.77           C
ATOM   1790  C   ASN A 129      -1.399   3.215  -1.352  1.00 92.77           C
ATOM   1791  O   ASN A 129      -1.772   2.947  -2.493  1.00 92.77           O
ATOM   1792  HA  ASN A 129      -0.533   5.142  -1.938  1.00 92.77           H
ATOM   1793  CB  ASN A 129       0.855   4.012  -0.710  1.00 92.77           C
ATOM   1794 1HB  ASN A 129       1.519   4.875  -0.669  1.00 92.77           H
ATOM   1795 2HB  ASN A 129       0.847   3.568   0.285  1.00 92.77           H
ATOM   1796  CG  ASN A 129       1.391   2.997  -1.722  1.00 92.77           C
ATOM   1797  OD1 ASN A 129       1.148   1.805  -1.633  1.00 92.77           O
ATOM   1798  ND2 ASN A 129       2.132   3.535  -2.687  1.00 92.77           N
ATOM   1799 1HD2 ASN A 129       2.294   4.521  -2.702  1.00 92.77           H
ATOM   1800 2HD2 ASN A 129       2.528   2.952  -3.397  1.00 92.77           H
ATOM   1801  HN  ASN A 129      -0.583   5.360   0.797  1.00 92.77           H
ATOM   1802  N   PHE A 130      -1.675   2.485  -0.281  1.00 90.67           N
ATOM   1803  CA  PHE A 130      -2.348   1.203  -0.402  1.00 90.67           C
ATOM   1804  C   PHE A 130      -3.672   1.348  -1.155  1.00 90.67           C
ATOM   1805  O   PHE A 130      -3.906   0.655  -2.144  1.00 90.67           O
ATOM   1806  HA  PHE A 130      -1.685   0.542  -0.960  1.00 90.67           H
ATOM   1807  CB  PHE A 130      -2.634   0.712   1.018  1.00 90.67           C
ATOM   1808 1HB  PHE A 130      -1.688   0.587   1.546  1.00 90.67           H
ATOM   1809 2HB  PHE A 130      -3.196   1.479   1.551  1.00 90.67           H
ATOM   1810  CG  PHE A 130      -3.412  -0.603   1.077  1.00 90.67           C
ATOM   1811  CD1 PHE A 130      -4.770  -0.587   1.155  1.00 90.67           C
ATOM   1812  HD1 PHE A 130      -5.303   0.363   1.177  1.00 90.67           H
ATOM   1813  CD2 PHE A 130      -2.747  -1.789   1.051  1.00 90.67           C
ATOM   1814  HD2 PHE A 130      -1.659  -1.802   0.988  1.00 90.67           H
ATOM   1815  CE1 PHE A 130      -5.493  -1.808   1.210  1.00 90.67           C
ATOM   1816  HE1 PHE A 130      -6.581  -1.795   1.273  1.00 90.67           H
ATOM   1817  CE2 PHE A 130      -3.469  -3.010   1.105  1.00 90.67           C
ATOM   1818  HE2 PHE A 130      -2.936  -3.961   1.084  1.00 90.67           H
ATOM   1819  CZ  PHE A 130      -4.827  -2.994   1.183  1.00 90.67           C
ATOM   1820  HZ  PHE A 130      -5.382  -3.932   1.225  1.00 90.67           H
ATOM   1821  HN  PHE A 130      -1.446   2.756   0.654  1.00 90.67           H
ATOM   1822  N   TYR A 131      -4.502   2.253  -0.659  1.00 89.04           N
ATOM   1823  CA  TYR A 131      -5.841   2.417  -1.200  1.00 89.04           C
ATOM   1824  C   TYR A 131      -5.789   2.883  -2.657  1.00 89.04           C
ATOM   1825  O   TYR A 131      -6.542   2.391  -3.496  1.00 89.04           O
ATOM   1826  HA  TYR A 131      -6.344   1.451  -1.153  1.00 89.04           H
ATOM   1827  CB  TYR A 131      -6.508   3.503  -0.353  1.00 89.04           C
ATOM   1828 1HB  TYR A 131      -5.892   4.402  -0.382  1.00 89.04           H
ATOM   1829 2HB  TYR A 131      -7.468   3.760  -0.801  1.00 89.04           H
ATOM   1830  CG  TYR A 131      -6.733   3.103   1.106  1.00 89.04           C
ATOM   1831  CD1 TYR A 131      -7.114   1.814   1.418  1.00 89.04           C
ATOM   1832  HD1 TYR A 131      -7.256   1.081   0.624  1.00 89.04           H
ATOM   1833  CD2 TYR A 131      -6.553   4.032   2.112  1.00 89.04           C
ATOM   1834  HD2 TYR A 131      -6.252   5.050   1.866  1.00 89.04           H
ATOM   1835  CE1 TYR A 131      -7.326   1.438   2.791  1.00 89.04           C
ATOM   1836  HE1 TYR A 131      -7.628   0.423   3.051  1.00 89.04           H
ATOM   1837  CE2 TYR A 131      -6.765   3.655   3.485  1.00 89.04           C
ATOM   1838  HE2 TYR A 131      -6.627   4.379   4.289  1.00 89.04           H
ATOM   1839  CZ  TYR A 131      -7.141   2.377   3.757  1.00 89.04           C
ATOM   1840  OH  TYR A 131      -7.340   2.021   5.055  1.00 89.04           O
ATOM   1841  HH  TYR A 131      -7.275   2.827   5.644  1.00 89.04           H
ATOM   1842  HN  TYR A 131      -4.274   2.865   0.098  1.00 89.04           H
ATOM   1843  N   SER A 132      -4.895   3.826  -2.912  1.00 91.17           N
ATOM   1844  CA  SER A 132      -4.765   4.395  -4.243  1.00 91.17           C
ATOM   1845  C   SER A 132      -4.296   3.322  -5.227  1.00 91.17           C
ATOM   1846  O   SER A 132      -4.788   3.248  -6.352  1.00 91.17           O
ATOM   1847  HA  SER A 132      -5.764   4.744  -4.505  1.00 91.17           H
ATOM   1848  CB  SER A 132      -3.795   5.578  -4.244  1.00 91.17           C
ATOM   1849 1HB  SER A 132      -3.680   5.950  -5.262  1.00 91.17           H
ATOM   1850 2HB  SER A 132      -4.214   6.391  -3.653  1.00 91.17           H
ATOM   1851  OG  SER A 132      -2.518   5.221  -3.723  1.00 91.17           O
ATOM   1852  HG  SER A 132      -2.405   5.601  -2.805  1.00 91.17           H
ATOM   1853  HN  SER A 132      -4.267   4.201  -2.229  1.00 91.17           H
ATOM   1854  N   CYS A 133      -3.349   2.516  -4.767  1.00 87.72           N
ATOM   1855  CA  CYS A 133      -2.795   1.462  -5.600  1.00 87.72           C
ATOM   1856  C   CYS A 133      -3.924   0.499  -5.971  1.00 87.72           C
ATOM   1857  O   CYS A 133      -4.090   0.153  -7.140  1.00 87.72           O
ATOM   1858  HA  CYS A 133      -2.390   1.946  -6.489  1.00 87.72           H
ATOM   1859  CB  CYS A 133      -1.637   0.743  -4.905  1.00 87.72           C
ATOM   1860 1HB  CYS A 133      -1.899   0.532  -3.868  1.00 87.72           H
ATOM   1861 2HB  CYS A 133      -1.451  -0.216  -5.388  1.00 87.72           H
ATOM   1862  SG  CYS A 133      -0.128   1.777  -4.970  1.00 87.72           S
ATOM   1863  HG  CYS A 133      -0.503   2.629  -4.019  1.00 87.72           H
ATOM   1864  HN  CYS A 133      -2.963   2.575  -3.847  1.00 87.72           H
ATOM   1865  N   VAL A 134      -4.671   0.094  -4.955  1.00 86.53           N
ATOM   1866  CA  VAL A 134      -5.733  -0.879  -5.148  1.00 86.53           C
ATOM   1867  C   VAL A 134      -6.708  -0.360  -6.207  1.00 86.53           C
ATOM   1868  O   VAL A 134      -7.076  -1.089  -7.127  1.00 86.53           O
ATOM   1869  HA  VAL A 134      -5.275  -1.798  -5.513  1.00 86.53           H
ATOM   1870  CB  VAL A 134      -6.411  -1.186  -3.811  1.00 86.53           C
ATOM   1871  HB  VAL A 134      -6.700  -0.238  -3.356  1.00 86.53           H
ATOM   1872  CG1 VAL A 134      -7.681  -2.013  -4.018  1.00 86.53           C
ATOM   1873 1HG1 VAL A 134      -8.379  -1.458  -4.644  1.00 86.53           H
ATOM   1874 2HG1 VAL A 134      -7.426  -2.955  -4.505  1.00 86.53           H
ATOM   1875 3HG1 VAL A 134      -8.143  -2.217  -3.052  1.00 86.53           H
ATOM   1876  CG2 VAL A 134      -5.446  -1.891  -2.856  1.00 86.53           C
ATOM   1877 1HG2 VAL A 134      -5.114  -2.828  -3.302  1.00 86.53           H
ATOM   1878 2HG2 VAL A 134      -4.584  -1.251  -2.672  1.00 86.53           H
ATOM   1879 3HG2 VAL A 134      -5.954  -2.098  -1.914  1.00 86.53           H
ATOM   1880  HN  VAL A 134      -4.561   0.418  -4.015  1.00 86.53           H
ATOM   1881  N   LEU A 135      -7.097   0.896  -6.043  1.00 87.73           N
ATOM   1882  CA  LEU A 135      -8.113   1.482  -6.900  1.00 87.73           C
ATOM   1883  C   LEU A 135      -7.555   1.629  -8.317  1.00 87.73           C
ATOM   1884  O   LEU A 135      -8.280   1.451  -9.295  1.00 87.73           O
ATOM   1885  HA  LEU A 135      -8.955   0.790  -6.930  1.00 87.73           H
ATOM   1886  CB  LEU A 135      -8.626   2.794  -6.302  1.00 87.73           C
ATOM   1887 1HB  LEU A 135      -7.774   3.452  -6.135  1.00 87.73           H
ATOM   1888 2HB  LEU A 135      -9.265   3.281  -7.039  1.00 87.73           H
ATOM   1889  CG  LEU A 135      -9.407   2.674  -4.992  1.00 87.73           C
ATOM   1890  HG  LEU A 135      -8.804   2.101  -4.287  1.00 87.73           H
ATOM   1891  CD1 LEU A 135      -9.646   4.050  -4.368  1.00 87.73           C
ATOM   1892 1HD1 LEU A 135      -8.688   4.527  -4.162  1.00 87.73           H
ATOM   1893 2HD1 LEU A 135     -10.218   4.668  -5.060  1.00 87.73           H
ATOM   1894 3HD1 LEU A 135     -10.202   3.935  -3.438  1.00 87.73           H
ATOM   1895  CD2 LEU A 135     -10.712   1.904  -5.200  1.00 87.73           C
ATOM   1896 1HD2 LEU A 135     -11.331   2.428  -5.928  1.00 87.73           H
ATOM   1897 2HD2 LEU A 135     -10.489   0.902  -5.567  1.00 87.73           H
ATOM   1898 3HD2 LEU A 135     -11.247   1.833  -4.253  1.00 87.73           H
ATOM   1899  HN  LEU A 135      -6.732   1.507  -5.341  1.00 87.73           H
ATOM   1900  N   LEU A 136      -6.272   1.953  -8.383  1.00 89.10           N
ATOM   1901  CA  LEU A 136      -5.617   2.159  -9.664  1.00 89.10           C
ATOM   1902  C   LEU A 136      -5.559   0.831 -10.422  1.00 89.10           C
ATOM   1903  O   LEU A 136      -5.832   0.783 -11.620  1.00 89.10           O
ATOM   1904  HA  LEU A 136      -6.230   2.855 -10.236  1.00 89.10           H
ATOM   1905  CB  LEU A 136      -4.249   2.815  -9.467  1.00 89.10           C
ATOM   1906 1HB  LEU A 136      -3.735   2.301  -8.655  1.00 89.10           H
ATOM   1907 2HB  LEU A 136      -3.659   2.656 -10.369  1.00 89.10           H
ATOM   1908  CG  LEU A 136      -4.263   4.313  -9.157  1.00 89.10           C
ATOM   1909  HG  LEU A 136      -4.983   4.490  -8.358  1.00 89.10           H
ATOM   1910  CD1 LEU A 136      -2.898   4.780  -8.646  1.00 89.10           C
ATOM   1911 1HD1 LEU A 136      -2.645   4.236  -7.736  1.00 89.10           H
ATOM   1912 2HD1 LEU A 136      -2.141   4.587  -9.406  1.00 89.10           H
ATOM   1913 3HD1 LEU A 136      -2.935   5.848  -8.434  1.00 89.10           H
ATOM   1914  CD2 LEU A 136      -4.728   5.120 -10.370  1.00 89.10           C
ATOM   1915 1HD2 LEU A 136      -4.050   4.943 -11.206  1.00 89.10           H
ATOM   1916 2HD2 LEU A 136      -5.736   4.812 -10.648  1.00 89.10           H
ATOM   1917 3HD2 LEU A 136      -4.728   6.182 -10.123  1.00 89.10           H
ATOM   1918  HN  LEU A 136      -5.684   2.073  -7.584  1.00 89.10           H
ATOM   1919  N   ILE A 137      -5.201  -0.215  -9.691  1.00 83.71           N
ATOM   1920  CA  ILE A 137      -5.066  -1.534 -10.287  1.00 83.71           C
ATOM   1921  C   ILE A 137      -6.412  -1.965 -10.872  1.00 83.71           C
ATOM   1922  O   ILE A 137      -6.466  -2.545 -11.955  1.00 83.71           O
ATOM   1923  HA  ILE A 137      -4.346  -1.451 -11.102  1.00 83.71           H
ATOM   1924  CB  ILE A 137      -4.490  -2.524  -9.273  1.00 83.71           C
ATOM   1925  HB  ILE A 137      -5.018  -2.392  -8.329  1.00 83.71           H
ATOM   1926  CG1 ILE A 137      -3.011  -2.238  -9.007  1.00 83.71           C
ATOM   1927 1HG1 ILE A 137      -2.421  -2.508  -9.882  1.00 83.71           H
ATOM   1928 2HG1 ILE A 137      -2.867  -1.170  -8.843  1.00 83.71           H
ATOM   1929  CG2 ILE A 137      -4.722  -3.967  -9.723  1.00 83.71           C
ATOM   1930 1HG2 ILE A 137      -5.793  -4.150  -9.821  1.00 83.71           H
ATOM   1931 2HG2 ILE A 137      -4.237  -4.131 -10.686  1.00 83.71           H
ATOM   1932 3HG2 ILE A 137      -4.303  -4.651  -8.985  1.00 83.71           H
ATOM   1933  CD1 ILE A 137      -2.512  -3.018  -7.788  1.00 83.71           C
ATOM   1934 1HD1 ILE A 137      -3.088  -2.726  -6.910  1.00 83.71           H
ATOM   1935 2HD1 ILE A 137      -2.635  -4.086  -7.965  1.00 83.71           H
ATOM   1936 3HD1 ILE A 137      -1.458  -2.796  -7.621  1.00 83.71           H
ATOM   1937  HN  ILE A 137      -5.005  -0.173  -8.711  1.00 83.71           H
ATOM   1938  N   MET A 138      -7.467  -1.665 -10.128  1.00 84.23           N
ATOM   1939  CA  MET A 138      -8.814  -1.954 -10.589  1.00 84.23           C
ATOM   1940  C   MET A 138      -9.104  -1.244 -11.913  1.00 84.23           C
ATOM   1941  O   MET A 138      -9.601  -1.859 -12.855  1.00 84.23           O
ATOM   1942  HA  MET A 138      -8.851  -3.034 -10.732  1.00 84.23           H
ATOM   1943  CB  MET A 138      -9.824  -1.498  -9.534  1.00 84.23           C
ATOM   1944 1HB  MET A 138      -9.524  -1.869  -8.554  1.00 84.23           H
ATOM   1945 2HB  MET A 138      -9.827  -0.409  -9.475  1.00 84.23           H
ATOM   1946  CG  MET A 138     -11.230  -2.000  -9.867  1.00 84.23           C
ATOM   1947 1HG  MET A 138     -11.514  -1.674 -10.868  1.00 84.23           H
ATOM   1948 2HG  MET A 138     -11.245  -3.090  -9.871  1.00 84.23           H
ATOM   1949  SD  MET A 138     -12.400  -1.380  -8.670  1.00 84.23           S
ATOM   1950  CE  MET A 138     -12.259   0.373  -8.978  1.00 84.23           C
ATOM   1951 1HE  MET A 138     -11.232   0.691  -8.799  1.00 84.23           H
ATOM   1952 2HE  MET A 138     -12.530   0.583 -10.012  1.00 84.23           H
ATOM   1953 3HE  MET A 138     -12.928   0.914  -8.309  1.00 84.23           H
ATOM   1954  HN  MET A 138      -7.412  -1.234  -9.227  1.00 84.23           H
ATOM   1955  N   CYS A 139      -8.781   0.040 -11.943  1.00 86.43           N
ATOM   1956  CA  CYS A 139      -9.121   0.872 -13.085  1.00 86.43           C
ATOM   1957  C   CYS A 139      -8.341   0.362 -14.299  1.00 86.43           C
ATOM   1958  O   CYS A 139      -8.851   0.374 -15.418  1.00 86.43           O
ATOM   1959  HA  CYS A 139     -10.194   0.764 -13.242  1.00 86.43           H
ATOM   1960  CB  CYS A 139      -8.846   2.351 -12.810  1.00 86.43           C
ATOM   1961 1HB  CYS A 139      -7.815   2.483 -12.483  1.00 86.43           H
ATOM   1962 2HB  CYS A 139      -8.966   2.929 -13.727  1.00 86.43           H
ATOM   1963  SG  CYS A 139      -9.992   2.972 -11.526  1.00 86.43           S
ATOM   1964  HG  CYS A 139      -9.313   2.491 -10.489  1.00 86.43           H
ATOM   1965  HN  CYS A 139      -8.296   0.512 -11.206  1.00 86.43           H
ATOM   1966  N   ILE A 140      -7.118  -0.073 -14.036  1.00 83.28           N
ATOM   1967  CA  ILE A 140      -6.268  -0.599 -15.091  1.00 83.28           C
ATOM   1968  C   ILE A 140      -6.948  -1.810 -15.732  1.00 83.28           C
ATOM   1969  O   ILE A 140      -6.953  -1.948 -16.955  1.00 83.28           O
ATOM   1970  HA  ILE A 140      -6.166   0.180 -15.847  1.00 83.28           H
ATOM   1971  CB  ILE A 140      -4.866  -0.894 -14.553  1.00 83.28           C
ATOM   1972  HB  ILE A 140      -4.969  -1.409 -13.598  1.00 83.28           H
ATOM   1973  CG1 ILE A 140      -4.097   0.401 -14.287  1.00 83.28           C
ATOM   1974 1HG1 ILE A 140      -3.817   0.863 -15.235  1.00 83.28           H
ATOM   1975 2HG1 ILE A 140      -4.740   1.110 -13.766  1.00 83.28           H
ATOM   1976  CG2 ILE A 140      -4.105  -1.831 -15.492  1.00 83.28           C
ATOM   1977 1HG2 ILE A 140      -4.648  -2.771 -15.586  1.00 83.28           H
ATOM   1978 2HG2 ILE A 140      -4.011  -1.365 -16.473  1.00 83.28           H
ATOM   1979 3HG2 ILE A 140      -3.112  -2.025 -15.086  1.00 83.28           H
ATOM   1980  CD1 ILE A 140      -2.842   0.133 -13.454  1.00 83.28           C
ATOM   1981 1HD1 ILE A 140      -3.129  -0.306 -12.498  1.00 83.28           H
ATOM   1982 2HD1 ILE A 140      -2.191  -0.557 -13.989  1.00 83.28           H
ATOM   1983 3HD1 ILE A 140      -2.314   1.070 -13.280  1.00 83.28           H
ATOM   1984  HN  ILE A 140      -6.707  -0.071 -13.125  1.00 83.28           H
ATOM   1985  N   SER A 141      -7.506  -2.656 -14.879  1.00 79.99           N
ATOM   1986  CA  SER A 141      -8.074  -3.913 -15.335  1.00 79.99           C
ATOM   1987  C   SER A 141      -9.347  -3.649 -16.142  1.00 79.99           C
ATOM   1988  O   SER A 141      -9.592  -4.305 -17.154  1.00 79.99           O
ATOM   1989  HA  SER A 141      -7.308  -4.365 -15.965  1.00 79.99           H
ATOM   1990  CB  SER A 141      -8.377  -4.840 -14.156  1.00 79.99           C
ATOM   1991 1HB  SER A 141      -9.103  -4.365 -13.498  1.00 79.99           H
ATOM   1992 2HB  SER A 141      -8.834  -5.758 -14.525  1.00 79.99           H
ATOM   1993  OG  SER A 141      -7.203  -5.161 -13.414  1.00 79.99           O
ATOM   1994  HG  SER A 141      -7.039  -4.464 -12.716  1.00 79.99           H
ATOM   1995  HN  SER A 141      -7.572  -2.495 -13.894  1.00 79.99           H
ATOM   1996  N   VAL A 142     -10.123  -2.687 -15.666  1.00 81.41           N
ATOM   1997  CA  VAL A 142     -11.328  -2.281 -16.369  1.00 81.41           C
ATOM   1998  C   VAL A 142     -10.945  -1.679 -17.722  1.00 81.41           C
ATOM   1999  O   VAL A 142     -11.599  -1.944 -18.730  1.00 81.41           O
ATOM   2000  HA  VAL A 142     -11.927  -3.175 -16.539  1.00 81.41           H
ATOM   2001  CB  VAL A 142     -12.144  -1.323 -15.498  1.00 81.41           C
ATOM   2002  HB  VAL A 142     -11.496  -0.494 -15.214  1.00 81.41           H
ATOM   2003  CG1 VAL A 142     -13.329  -0.748 -16.277  1.00 81.41           C
ATOM   2004 1HG1 VAL A 142     -12.962  -0.203 -17.147  1.00 81.41           H
ATOM   2005 2HG1 VAL A 142     -13.977  -1.561 -16.605  1.00 81.41           H
ATOM   2006 3HG1 VAL A 142     -13.891  -0.071 -15.635  1.00 81.41           H
ATOM   2007  CG2 VAL A 142     -12.614  -2.013 -14.216  1.00 81.41           C
ATOM   2008 1HG2 VAL A 142     -13.237  -2.869 -14.472  1.00 81.41           H
ATOM   2009 2HG2 VAL A 142     -11.748  -2.351 -13.647  1.00 81.41           H
ATOM   2010 3HG2 VAL A 142     -13.191  -1.309 -13.616  1.00 81.41           H
ATOM   2011  HN  VAL A 142      -9.941  -2.190 -14.818  1.00 81.41           H
ATOM   2012  N   ASP A 143      -9.888  -0.881 -17.702  1.00 80.90           N
ATOM   2013  CA  ASP A 143      -9.457  -0.179 -18.898  1.00 80.90           C
ATOM   2014  C   ASP A 143      -9.026  -1.198 -19.955  1.00 80.90           C
ATOM   2015  O   ASP A 143      -9.321  -1.033 -21.138  1.00 80.90           O
ATOM   2016  HA  ASP A 143     -10.319   0.408 -19.213  1.00 80.90           H
ATOM   2017  CB  ASP A 143      -8.262   0.730 -18.603  1.00 80.90           C
ATOM   2018 1HB  ASP A 143      -8.502   1.396 -17.775  1.00 80.90           H
ATOM   2019 2HB  ASP A 143      -7.410   0.126 -18.289  1.00 80.90           H
ATOM   2020  CG  ASP A 143      -7.882   1.554 -19.835  1.00 80.90           C
ATOM   2021  OD1 ASP A 143      -8.805   2.170 -20.412  1.00 80.90           O
ATOM   2022  OD2 ASP A 143      -6.679   1.550 -20.173  1.00 80.90           O
ATOM   2023  HN  ASP A 143      -9.331  -0.712 -16.888  1.00 80.90           H
ATOM   2024  N   ARG A 144      -8.336  -2.229 -19.490  1.00 75.41           N
ATOM   2025  CA  ARG A 144      -7.815  -3.247 -20.387  1.00 75.41           C
ATOM   2026  C   ARG A 144      -8.957  -4.100 -20.943  1.00 75.41           C
ATOM   2027  O   ARG A 144      -8.915  -4.525 -22.096  1.00 75.41           O
ATOM   2028  HA  ARG A 144      -7.319  -2.690 -21.182  1.00 75.41           H
ATOM   2029  CB  ARG A 144      -6.813  -4.153 -19.670  1.00 75.41           C
ATOM   2030 1HB  ARG A 144      -7.182  -4.391 -18.672  1.00 75.41           H
ATOM   2031 2HB  ARG A 144      -6.720  -5.097 -20.208  1.00 75.41           H
ATOM   2032  CG  ARG A 144      -5.443  -3.482 -19.566  1.00 75.41           C
ATOM   2033 1HG  ARG A 144      -5.173  -3.046 -20.528  1.00 75.41           H
ATOM   2034 2HG  ARG A 144      -5.488  -2.663 -18.847  1.00 75.41           H
ATOM   2035  CD  ARG A 144      -4.371  -4.486 -19.136  1.00 75.41           C
ATOM   2036 1HD  ARG A 144      -4.324  -4.537 -18.049  1.00 75.41           H
ATOM   2037 2HD  ARG A 144      -4.631  -5.482 -19.492  1.00 75.41           H
ATOM   2038  NE  ARG A 144      -3.054  -4.084 -19.680  1.00 75.41           N
ATOM   2039  HE  ARG A 144      -2.913  -3.119 -19.900  1.00 75.41           H
ATOM   2040  CZ  ARG A 144      -2.040  -4.932 -19.895  1.00 75.41           C
ATOM   2041  NH1 ARG A 144      -2.173  -6.237 -19.618  1.00 75.41           N
ATOM   2042 1HH1 ARG A 144      -3.035  -6.583 -19.247  1.00 75.41           H
ATOM   2043 2HH1 ARG A 144      -1.411  -6.863 -19.781  1.00 75.41           H
ATOM   2044  NH2 ARG A 144      -0.889  -4.457 -20.391  1.00 75.41           N
ATOM   2045 1HH2 ARG A 144      -0.122  -5.077 -20.558  1.00 75.41           H
ATOM   2046 2HH2 ARG A 144      -0.798  -3.482 -20.595  1.00 75.41           H
ATOM   2047  HN  ARG A 144      -8.132  -2.375 -18.522  1.00 75.41           H
ATOM   2048  N   TYR A 145      -9.951  -4.325 -20.096  1.00 76.29           N
ATOM   2049  CA  TYR A 145     -11.174  -4.977 -20.533  1.00 76.29           C
ATOM   2050  C   TYR A 145     -11.762  -4.274 -21.758  1.00 76.29           C
ATOM   2051  O   TYR A 145     -12.004  -4.907 -22.784  1.00 76.29           O
ATOM   2052  HA  TYR A 145     -10.931  -6.006 -20.795  1.00 76.29           H
ATOM   2053  CB  TYR A 145     -12.158  -4.852 -19.368  1.00 76.29           C
ATOM   2054 1HB  TYR A 145     -11.735  -5.347 -18.494  1.00 76.29           H
ATOM   2055 2HB  TYR A 145     -12.272  -3.799 -19.113  1.00 76.29           H
ATOM   2056  CG  TYR A 145     -13.539  -5.446 -19.653  1.00 76.29           C
ATOM   2057  CD1 TYR A 145     -14.666  -4.658 -19.537  1.00 76.29           C
ATOM   2058  HD1 TYR A 145     -14.572  -3.613 -19.242  1.00 76.29           H
ATOM   2059  CD2 TYR A 145     -13.657  -6.769 -20.027  1.00 76.29           C
ATOM   2060  HD2 TYR A 145     -12.767  -7.392 -20.118  1.00 76.29           H
ATOM   2061  CE1 TYR A 145     -15.966  -5.217 -19.806  1.00 76.29           C
ATOM   2062  HE1 TYR A 145     -16.864  -4.606 -19.718  1.00 76.29           H
ATOM   2063  CE2 TYR A 145     -14.957  -7.328 -20.295  1.00 76.29           C
ATOM   2064  HE2 TYR A 145     -15.065  -8.371 -20.591  1.00 76.29           H
ATOM   2065  CZ  TYR A 145     -16.047  -6.524 -20.172  1.00 76.29           C
ATOM   2066  OH  TYR A 145     -17.274  -7.052 -20.426  1.00 76.29           O
ATOM   2067  HH  TYR A 145     -17.185  -8.009 -20.702  1.00 76.29           H
ATOM   2068  HN  TYR A 145      -9.930  -4.071 -19.129  1.00 76.29           H
ATOM   2069  N   ILE A 146     -11.974  -2.974 -21.610  1.00 77.10           N
ATOM   2070  CA  ILE A 146     -12.677  -2.210 -22.627  1.00 77.10           C
ATOM   2071  C   ILE A 146     -11.850  -2.201 -23.914  1.00 77.10           C
ATOM   2072  O   ILE A 146     -12.395  -2.337 -25.008  1.00 77.10           O
ATOM   2073  HA  ILE A 146     -13.619  -2.721 -22.826  1.00 77.10           H
ATOM   2074  CB  ILE A 146     -13.019  -0.813 -22.106  1.00 77.10           C
ATOM   2075  HB  ILE A 146     -12.102  -0.350 -21.743  1.00 77.10           H
ATOM   2076  CG1 ILE A 146     -13.986  -0.891 -20.923  1.00 77.10           C
ATOM   2077 1HG1 ILE A 146     -14.979  -1.168 -21.277  1.00 77.10           H
ATOM   2078 2HG1 ILE A 146     -13.663  -1.674 -20.236  1.00 77.10           H
ATOM   2079  CG2 ILE A 146     -13.559   0.074 -23.230  1.00 77.10           C
ATOM   2080 1HG2 ILE A 146     -12.807   0.167 -24.012  1.00 77.10           H
ATOM   2081 2HG2 ILE A 146     -14.461  -0.376 -23.646  1.00 77.10           H
ATOM   2082 3HG2 ILE A 146     -13.795   1.061 -22.832  1.00 77.10           H
ATOM   2083  CD1 ILE A 146     -14.057   0.446 -20.184  1.00 77.10           C
ATOM   2084 1HD1 ILE A 146     -13.067   0.708 -19.810  1.00 77.10           H
ATOM   2085 2HD1 ILE A 146     -14.403   1.221 -20.867  1.00 77.10           H
ATOM   2086 3HD1 ILE A 146     -14.751   0.363 -19.347  1.00 77.10           H
ATOM   2087  HN  ILE A 146     -11.676  -2.446 -20.816  1.00 77.10           H
ATOM   2088  N   ALA A 147     -10.546  -2.039 -23.741  1.00 76.66           N
ATOM   2089  CA  ALA A 147      -9.644  -1.958 -24.878  1.00 76.66           C
ATOM   2090  C   ALA A 147      -9.749  -3.245 -25.698  1.00 76.66           C
ATOM   2091  O   ALA A 147      -9.569  -3.226 -26.915  1.00 76.66           O
ATOM   2092  HA  ALA A 147      -9.962  -1.117 -25.494  1.00 76.66           H
ATOM   2093  CB  ALA A 147      -8.220  -1.697 -24.382  1.00 76.66           C
ATOM   2094 1HB  ALA A 147      -8.195  -0.757 -23.831  1.00 76.66           H
ATOM   2095 2HB  ALA A 147      -7.908  -2.510 -23.728  1.00 76.66           H
ATOM   2096 3HB  ALA A 147      -7.544  -1.636 -25.235  1.00 76.66           H
ATOM   2097  HN  ALA A 147     -10.106  -1.963 -22.846  1.00 76.66           H
ATOM   2098  N   ILE A 148     -10.039  -4.333 -25.000  1.00 73.11           N
ATOM   2099  CA  ILE A 148      -9.994  -5.650 -25.612  1.00 73.11           C
ATOM   2100  C   ILE A 148     -11.375  -5.995 -26.172  1.00 73.11           C
ATOM   2101  O   ILE A 148     -11.485  -6.540 -27.270  1.00 73.11           O
ATOM   2102  HA  ILE A 148      -9.287  -5.601 -26.440  1.00 73.11           H
ATOM   2103  CB  ILE A 148      -9.457  -6.683 -24.619  1.00 73.11           C
ATOM   2104  HB  ILE A 148     -10.001  -6.571 -23.682  1.00 73.11           H
ATOM   2105  CG1 ILE A 148      -7.978  -6.435 -24.316  1.00 73.11           C
ATOM   2106 1HG1 ILE A 148      -7.381  -6.644 -25.203  1.00 73.11           H
ATOM   2107 2HG1 ILE A 148      -7.825  -5.385 -24.068  1.00 73.11           H
ATOM   2108  CG2 ILE A 148      -9.708  -8.107 -25.121  1.00 73.11           C
ATOM   2109 1HG2 ILE A 148     -10.779  -8.265 -25.244  1.00 73.11           H
ATOM   2110 2HG2 ILE A 148      -9.207  -8.248 -26.078  1.00 73.11           H
ATOM   2111 3HG2 ILE A 148      -9.317  -8.821 -24.397  1.00 73.11           H
ATOM   2112  CD1 ILE A 148      -7.502  -7.313 -23.156  1.00 73.11           C
ATOM   2113 1HD1 ILE A 148      -8.085  -7.084 -22.264  1.00 73.11           H
ATOM   2114 2HD1 ILE A 148      -7.633  -8.363 -23.417  1.00 73.11           H
ATOM   2115 3HD1 ILE A 148      -6.447  -7.116 -22.961  1.00 73.11           H
ATOM   2116  HN  ILE A 148     -10.302  -4.324 -24.035  1.00 73.11           H
ATOM   2117  N   ALA A 149     -12.394  -5.664 -25.393  1.00 73.48           N
ATOM   2118  CA  ALA A 149     -13.751  -6.060 -25.729  1.00 73.48           C
ATOM   2119  C   ALA A 149     -14.312  -5.102 -26.782  1.00 73.48           C
ATOM   2120  O   ALA A 149     -14.947  -5.534 -27.743  1.00 73.48           O
ATOM   2121  HA  ALA A 149     -13.710  -7.065 -26.149  1.00 73.48           H
ATOM   2122  CB  ALA A 149     -14.603  -6.092 -24.458  1.00 73.48           C
ATOM   2123 1HB  ALA A 149     -14.178  -6.808 -23.754  1.00 73.48           H
ATOM   2124 2HB  ALA A 149     -14.615  -5.101 -24.004  1.00 73.48           H
ATOM   2125 3HB  ALA A 149     -15.621  -6.389 -24.709  1.00 73.48           H
ATOM   2126  HN  ALA A 149     -12.304  -5.136 -24.549  1.00 73.48           H
ATOM   2127  N   GLN A 150     -14.058  -3.820 -26.565  1.00 74.24           N
ATOM   2128  CA  GLN A 150     -14.566  -2.794 -27.460  1.00 74.24           C
ATOM   2129  C   GLN A 150     -13.434  -2.235 -28.324  1.00 74.24           C
ATOM   2130  O   GLN A 150     -13.385  -1.035 -28.588  1.00 74.24           O
ATOM   2131  HA  GLN A 150     -15.299  -3.298 -28.090  1.00 74.24           H
ATOM   2132  CB  GLN A 150     -15.260  -1.678 -26.676  1.00 74.24           C
ATOM   2133 1HB  GLN A 150     -14.541  -1.189 -26.019  1.00 74.24           H
ATOM   2134 2HB  GLN A 150     -15.629  -0.920 -27.367  1.00 74.24           H
ATOM   2135  CG  GLN A 150     -16.422  -2.231 -25.848  1.00 74.24           C
ATOM   2136 1HG  GLN A 150     -17.005  -2.926 -26.452  1.00 74.24           H
ATOM   2137 2HG  GLN A 150     -16.034  -2.793 -25.000  1.00 74.24           H
ATOM   2138  CD  GLN A 150     -17.325  -1.101 -25.348  1.00 74.24           C
ATOM   2139  OE1 GLN A 150     -17.101   0.070 -25.610  1.00 74.24           O
ATOM   2140  NE2 GLN A 150     -18.354  -1.515 -24.615  1.00 74.24           N
ATOM   2141 1HE2 GLN A 150     -18.481  -2.491 -24.437  1.00 74.24           H
ATOM   2142 2HE2 GLN A 150     -19.002  -0.850 -24.242  1.00 74.24           H
ATOM   2143  HN  GLN A 150     -13.516  -3.480 -25.796  1.00 74.24           H
ATOM   2144  N   ALA A 151     -12.553  -3.132 -28.741  1.00 68.82           N
ATOM   2145  CA  ALA A 151     -11.347  -2.727 -29.444  1.00 68.82           C
ATOM   2146  C   ALA A 151     -11.726  -1.811 -30.610  1.00 68.82           C
ATOM   2147  O   ALA A 151     -10.985  -0.888 -30.945  1.00 68.82           O
ATOM   2148  HA  ALA A 151     -10.726  -2.170 -28.743  1.00 68.82           H
ATOM   2149  CB  ALA A 151     -10.582  -3.969 -29.904  1.00 68.82           C
ATOM   2150 1HB  ALA A 151     -10.311  -4.570 -29.036  1.00 68.82           H
ATOM   2151 2HB  ALA A 151     -11.211  -4.557 -30.571  1.00 68.82           H
ATOM   2152 3HB  ALA A 151      -9.678  -3.664 -30.431  1.00 68.82           H
ATOM   2153  HN  ALA A 151     -12.651  -4.118 -28.605  1.00 68.82           H
ATOM   2154  N   MET A 152     -12.879  -2.098 -31.195  1.00 62.91           N
ATOM   2155  CA  MET A 152     -13.327  -1.363 -32.366  1.00 62.91           C
ATOM   2156  C   MET A 152     -13.668   0.085 -32.008  1.00 62.91           C
ATOM   2157  O   MET A 152     -13.339   1.006 -32.753  1.00 62.91           O
ATOM   2158  HA  MET A 152     -12.491  -1.385 -33.064  1.00 62.91           H
ATOM   2159  CB  MET A 152     -14.562  -2.047 -32.956  1.00 62.91           C
ATOM   2160 1HB  MET A 152     -15.320  -2.168 -32.182  1.00 62.91           H
ATOM   2161 2HB  MET A 152     -14.997  -1.415 -33.731  1.00 62.91           H
ATOM   2162  CG  MET A 152     -14.204  -3.412 -33.546  1.00 62.91           C
ATOM   2163 1HG  MET A 152     -13.124  -3.495 -33.663  1.00 62.91           H
ATOM   2164 2HG  MET A 152     -14.512  -4.204 -32.863  1.00 62.91           H
ATOM   2165  SD  MET A 152     -15.007  -3.625 -35.126  1.00 62.91           S
ATOM   2166  CE  MET A 152     -16.714  -3.640 -34.606  1.00 62.91           C
ATOM   2167 1HE  MET A 152     -16.876  -4.466 -33.913  1.00 62.91           H
ATOM   2168 2HE  MET A 152     -16.952  -2.698 -34.112  1.00 62.91           H
ATOM   2169 3HE  MET A 152     -17.358  -3.766 -35.477  1.00 62.91           H
ATOM   2170  HN  MET A 152     -13.502  -2.816 -30.884  1.00 62.91           H
ATOM   2171  N   ARG A 153     -14.322   0.240 -30.866  1.00 65.64           N
ATOM   2172  CA  ARG A 153     -14.775   1.552 -30.436  1.00 65.64           C
ATOM   2173  C   ARG A 153     -13.683   2.252 -29.625  1.00 65.64           C
ATOM   2174  O   ARG A 153     -13.726   3.466 -29.437  1.00 65.64           O
ATOM   2175  HA  ARG A 153     -14.985   2.091 -31.359  1.00 65.64           H
ATOM   2176  CB  ARG A 153     -16.043   1.445 -29.585  1.00 65.64           C
ATOM   2177 1HB  ARG A 153     -15.901   0.694 -28.808  1.00 65.64           H
ATOM   2178 2HB  ARG A 153     -16.228   2.394 -29.081  1.00 65.64           H
ATOM   2179  CG  ARG A 153     -17.252   1.075 -30.447  1.00 65.64           C
ATOM   2180 1HG  ARG A 153     -17.327   1.763 -31.289  1.00 65.64           H
ATOM   2181 2HG  ARG A 153     -17.115   0.076 -30.861  1.00 65.64           H
ATOM   2182  CD  ARG A 153     -18.543   1.121 -29.628  1.00 65.64           C
ATOM   2183 1HD  ARG A 153     -18.508   0.372 -28.836  1.00 65.64           H
ATOM   2184 2HD  ARG A 153     -18.642   2.092 -29.143  1.00 65.64           H
ATOM   2185  NE  ARG A 153     -19.708   0.873 -30.506  1.00 65.64           N
ATOM   2186  HE  ARG A 153     -19.538   0.727 -31.480  1.00 65.64           H
ATOM   2187  CZ  ARG A 153     -20.977   0.832 -30.077  1.00 65.64           C
ATOM   2188  NH1 ARG A 153     -21.264   1.021 -28.781  1.00 65.64           N
ATOM   2189 1HH1 ARG A 153     -20.528   1.194 -28.127  1.00 65.64           H
ATOM   2190 2HH1 ARG A 153     -22.213   0.989 -28.469  1.00 65.64           H
ATOM   2191  NH2 ARG A 153     -21.956   0.600 -30.963  1.00 65.64           N
ATOM   2192 1HH2 ARG A 153     -22.908   0.567 -30.659  1.00 65.64           H
ATOM   2193 2HH2 ARG A 153     -21.733   0.461 -31.928  1.00 65.64           H
ATOM   2194  HN  ARG A 153     -14.543  -0.509 -30.241  1.00 65.64           H
ATOM   2195  N   ALA A 154     -12.728   1.455 -29.167  1.00 63.65           N
ATOM   2196  CA  ALA A 154     -11.787   1.916 -28.160  1.00 63.65           C
ATOM   2197  C   ALA A 154     -10.968   3.077 -28.728  1.00 63.65           C
ATOM   2198  O   ALA A 154     -10.512   3.942 -27.983  1.00 63.65           O
ATOM   2199  HA  ALA A 154     -12.363   2.273 -27.306  1.00 63.65           H
ATOM   2200  CB  ALA A 154     -10.909   0.748 -27.709  1.00 63.65           C
ATOM   2201 1HB  ALA A 154     -11.536  -0.037 -27.287  1.00 63.65           H
ATOM   2202 2HB  ALA A 154     -10.361   0.354 -28.565  1.00 63.65           H
ATOM   2203 3HB  ALA A 154     -10.203   1.094 -26.954  1.00 63.65           H
ATOM   2204  HN  ALA A 154     -12.593   0.512 -29.471  1.00 63.65           H
ATOM   2205  N   HIS A 155     -10.806   3.057 -30.043  1.00 65.16           N
ATOM   2206  CA  HIS A 155      -9.949   4.025 -30.706  1.00 65.16           C
ATOM   2207  C   HIS A 155     -10.633   5.394 -30.717  1.00 65.16           C
ATOM   2208  O   HIS A 155     -10.029   6.397 -30.339  1.00 65.16           O
ATOM   2209  HA  HIS A 155      -9.035   4.090 -30.115  1.00 65.16           H
ATOM   2210  CB  HIS A 155      -9.566   3.543 -32.106  1.00 65.16           C
ATOM   2211 1HB  HIS A 155      -9.271   2.495 -32.050  1.00 65.16           H
ATOM   2212 2HB  HIS A 155     -10.445   3.592 -32.749  1.00 65.16           H
ATOM   2213  CG  HIS A 155      -8.448   4.332 -32.744  1.00 65.16           C
ATOM   2214  ND1 HIS A 155      -8.669   5.483 -33.481  1.00 65.16           N
ATOM   2215  HD1 HIS A 155      -9.560   5.898 -33.664  1.00 65.16           H
ATOM   2216  CD2 HIS A 155      -7.100   4.127 -32.746  1.00 65.16           C
ATOM   2217  HD2 HIS A 155      -6.580   3.304 -32.255  1.00 65.16           H
ATOM   2218  CE1 HIS A 155      -7.499   5.939 -33.904  1.00 65.16           C
ATOM   2219  HE1 HIS A 155      -7.340   6.831 -34.510  1.00 65.16           H
ATOM   2220  NE2 HIS A 155      -6.528   5.097 -33.447  1.00 65.16           N
ATOM   2221  HN  HIS A 155     -11.248   2.398 -30.651  1.00 65.16           H
ATOM   2222  N   THR A 156     -11.884   5.392 -31.154  1.00 68.22           N
ATOM   2223  CA  THR A 156     -12.620   6.633 -31.322  1.00 68.22           C
ATOM   2224  C   THR A 156     -12.802   7.331 -29.973  1.00 68.22           C
ATOM   2225  O   THR A 156     -12.956   8.550 -29.916  1.00 68.22           O
ATOM   2226  HA  THR A 156     -12.031   7.300 -31.950  1.00 68.22           H
ATOM   2227  CB  THR A 156     -13.942   6.308 -32.021  1.00 68.22           C
ATOM   2228  HB  THR A 156     -14.666   7.109 -31.876  1.00 68.22           H
ATOM   2229  OG1 THR A 156     -14.314   5.040 -31.488  1.00 68.22           O
ATOM   2230  HG1 THR A 156     -14.219   5.046 -30.492  1.00 68.22           H
ATOM   2231  CG2 THR A 156     -13.763   6.045 -33.517  1.00 68.22           C
ATOM   2232 1HG2 THR A 156     -13.091   5.199 -33.660  1.00 68.22           H
ATOM   2233 2HG2 THR A 156     -13.340   6.929 -33.994  1.00 68.22           H
ATOM   2234 3HG2 THR A 156     -14.731   5.819 -33.965  1.00 68.22           H
ATOM   2235  HN  THR A 156     -12.391   4.563 -31.392  1.00 68.22           H
ATOM   2236  N   TRP A 157     -12.779   6.528 -28.919  1.00 77.09           N
ATOM   2237  CA  TRP A 157     -13.146   7.014 -27.600  1.00 77.09           C
ATOM   2238  C   TRP A 157     -11.859   7.270 -26.814  1.00 77.09           C
ATOM   2239  O   TRP A 157     -11.892   7.427 -25.595  1.00 77.09           O
ATOM   2240  HA  TRP A 157     -13.696   7.947 -27.729  1.00 77.09           H
ATOM   2241  CB  TRP A 157     -14.090   6.035 -26.898  1.00 77.09           C
ATOM   2242 1HB  TRP A 157     -13.690   5.026 -26.999  1.00 77.09           H
ATOM   2243 2HB  TRP A 157     -14.109   6.265 -25.833  1.00 77.09           H
ATOM   2244  CG  TRP A 157     -15.522   6.057 -27.435  1.00 77.09           C
ATOM   2245  CD1 TRP A 157     -15.942   6.442 -28.648  1.00 77.09           C
ATOM   2246  HD1 TRP A 157     -15.285   6.803 -29.439  1.00 77.09           H
ATOM   2247  CD2 TRP A 157     -16.713   5.660 -26.724  1.00 77.09           C
ATOM   2248  NE1 TRP A 157     -17.312   6.322 -28.770  1.00 77.09           N
ATOM   2249  HE1 TRP A 157     -17.856   6.547 -29.579  1.00 77.09           H
ATOM   2250  CE2 TRP A 157     -17.795   5.832 -27.563  1.00 77.09           C
ATOM   2251  CE3 TRP A 157     -16.871   5.172 -25.415  1.00 77.09           C
ATOM   2252  HE3 TRP A 157     -16.033   5.027 -24.734  1.00 77.09           H
ATOM   2253  CZ2 TRP A 157     -19.112   5.540 -27.186  1.00 77.09           C
ATOM   2254  HZ2 TRP A 157     -19.950   5.685 -27.868  1.00 77.09           H
ATOM   2255  CZ3 TRP A 157     -18.193   4.885 -25.054  1.00 77.09           C
ATOM   2256  HZ3 TRP A 157     -18.372   4.503 -24.048  1.00 77.09           H
ATOM   2257  CH2 TRP A 157     -19.293   5.053 -25.886  1.00 77.09           C
ATOM   2258  HH2 TRP A 157     -20.293   4.806 -25.529  1.00 77.09           H
ATOM   2259  HN  TRP A 157     -12.516   5.564 -28.956  1.00 77.09           H
ATOM   2260  N   ARG A 158     -10.754   7.305 -27.546  1.00 74.08           N
ATOM   2261  CA  ARG A 158      -9.443   7.346 -26.920  1.00 74.08           C
ATOM   2262  C   ARG A 158      -9.282   8.635 -26.112  1.00 74.08           C
ATOM   2263  O   ARG A 158      -8.788   8.608 -24.985  1.00 74.08           O
ATOM   2264  HA  ARG A 158      -9.416   6.471 -26.272  1.00 74.08           H
ATOM   2265  CB  ARG A 158      -8.331   7.266 -27.967  1.00 74.08           C
ATOM   2266 1HB  ARG A 158      -8.512   6.421 -28.631  1.00 74.08           H
ATOM   2267 2HB  ARG A 158      -8.342   8.164 -28.585  1.00 74.08           H
ATOM   2268  CG  ARG A 158      -6.961   7.115 -27.302  1.00 74.08           C
ATOM   2269 1HG  ARG A 158      -6.755   7.989 -26.683  1.00 74.08           H
ATOM   2270 2HG  ARG A 158      -6.969   6.250 -26.639  1.00 74.08           H
ATOM   2271  CD  ARG A 158      -5.858   6.953 -28.349  1.00 74.08           C
ATOM   2272 1HD  ARG A 158      -6.097   6.125 -29.016  1.00 74.08           H
ATOM   2273 2HD  ARG A 158      -5.794   7.850 -28.964  1.00 74.08           H
ATOM   2274  NE  ARG A 158      -4.560   6.705 -27.682  1.00 74.08           N
ATOM   2275  HE  ARG A 158      -4.516   6.810 -26.688  1.00 74.08           H
ATOM   2276  CZ  ARG A 158      -3.440   6.349 -28.326  1.00 74.08           C
ATOM   2277  NH1 ARG A 158      -3.441   6.194 -29.657  1.00 74.08           N
ATOM   2278 1HH1 ARG A 158      -4.282   6.344 -30.177  1.00 74.08           H
ATOM   2279 2HH1 ARG A 158      -2.602   5.928 -30.130  1.00 74.08           H
ATOM   2280  NH2 ARG A 158      -2.319   6.150 -27.619  1.00 74.08           N
ATOM   2281 1HH2 ARG A 158      -1.475   5.884 -28.085  1.00 74.08           H
ATOM   2282 2HH2 ARG A 158      -2.327   6.268 -26.626  1.00 74.08           H
ATOM   2283  HN  ARG A 158     -10.746   7.305 -28.546  1.00 74.08           H
ATOM   2284  N   GLU A 159      -9.707   9.734 -26.718  1.00 77.78           N
ATOM   2285  CA  GLU A 159      -9.559  11.038 -26.094  1.00 77.78           C
ATOM   2286  C   GLU A 159     -10.444  11.134 -24.850  1.00 77.78           C
ATOM   2287  O   GLU A 159      -9.986  11.556 -23.789  1.00 77.78           O
ATOM   2288  HA  GLU A 159      -8.510  11.105 -25.808  1.00 77.78           H
ATOM   2289  CB  GLU A 159      -9.882  12.159 -27.084  1.00 77.78           C
ATOM   2290 1HB  GLU A 159     -10.830  11.949 -27.580  1.00 77.78           H
ATOM   2291 2HB  GLU A 159      -9.869  13.119 -26.569  1.00 77.78           H
ATOM   2292  CG  GLU A 159      -8.819  12.244 -28.182  1.00 77.78           C
ATOM   2293 1HG  GLU A 159      -7.827  12.274 -27.731  1.00 77.78           H
ATOM   2294 2HG  GLU A 159      -8.860  11.349 -28.803  1.00 77.78           H
ATOM   2295  CD  GLU A 159      -9.027  13.485 -29.051  1.00 77.78           C
ATOM   2296  OE1 GLU A 159      -8.068  13.843 -29.768  1.00 77.78           O
ATOM   2297  OE2 GLU A 159     -10.141  14.048 -28.980  1.00 77.78           O
ATOM   2298  HN  GLU A 159     -10.144   9.743 -27.617  1.00 77.78           H
ATOM   2299  N   LYS A 160     -11.696  10.735 -25.021  1.00 82.45           N
ATOM   2300  CA  LYS A 160     -12.645  10.757 -23.921  1.00 82.45           C
ATOM   2301  C   LYS A 160     -12.096   9.920 -22.763  1.00 82.45           C
ATOM   2302  O   LYS A 160     -12.155  10.339 -21.608  1.00 82.45           O
ATOM   2303  HA  LYS A 160     -12.735  11.790 -23.587  1.00 82.45           H
ATOM   2304  CB  LYS A 160     -14.029  10.312 -24.398  1.00 82.45           C
ATOM   2305 1HB  LYS A 160     -13.953   9.348 -24.900  1.00 82.45           H
ATOM   2306 2HB  LYS A 160     -14.686  10.173 -23.540  1.00 82.45           H
ATOM   2307  CG  LYS A 160     -14.637  11.343 -25.352  1.00 82.45           C
ATOM   2308 1HG  LYS A 160     -14.590  12.334 -24.900  1.00 82.45           H
ATOM   2309 2HG  LYS A 160     -14.052  11.383 -26.270  1.00 82.45           H
ATOM   2310  CD  LYS A 160     -16.090  10.995 -25.681  1.00 82.45           C
ATOM   2311 1HD  LYS A 160     -16.135  10.012 -26.150  1.00 82.45           H
ATOM   2312 2HD  LYS A 160     -16.671  10.935 -24.760  1.00 82.45           H
ATOM   2313  CE  LYS A 160     -16.707  12.040 -26.612  1.00 82.45           C
ATOM   2314 1HE  LYS A 160     -16.606  13.032 -26.173  1.00 82.45           H
ATOM   2315 2HE  LYS A 160     -16.168  12.055 -27.559  1.00 82.45           H
ATOM   2316  NZ  LYS A 160     -18.136  11.741 -26.853  1.00 82.45           N
ATOM   2317 1HZ  LYS A 160     -18.529  12.444 -27.469  1.00 82.45           H
ATOM   2318 2HZ  LYS A 160     -18.222  10.827 -27.285  1.00 82.45           H
ATOM   2319 3HZ  LYS A 160     -18.636  11.746 -25.971  1.00 82.45           H
ATOM   2320  HN  LYS A 160     -12.064  10.403 -25.889  1.00 82.45           H
ATOM   2321  N   ARG A 161     -11.574   8.754 -23.113  1.00 82.88           N
ATOM   2322  CA  ARG A 161     -11.041   7.843 -22.115  1.00 82.88           C
ATOM   2323  C   ARG A 161      -9.923   8.522 -21.320  1.00 82.88           C
ATOM   2324  O   ARG A 161      -9.786   8.297 -20.119  1.00 82.88           O
ATOM   2325  HA  ARG A 161     -11.889   7.605 -21.473  1.00 82.88           H
ATOM   2326  CB  ARG A 161     -10.494   6.571 -22.766  1.00 82.88           C
ATOM   2327 1HB  ARG A 161      -9.877   6.834 -23.625  1.00 82.88           H
ATOM   2328 2HB  ARG A 161      -9.851   6.044 -22.061  1.00 82.88           H
ATOM   2329  CG  ARG A 161     -11.632   5.650 -23.211  1.00 82.88           C
ATOM   2330 1HG  ARG A 161     -12.131   5.234 -22.336  1.00 82.88           H
ATOM   2331 2HG  ARG A 161     -12.378   6.227 -23.759  1.00 82.88           H
ATOM   2332  CD  ARG A 161     -11.107   4.516 -24.094  1.00 82.88           C
ATOM   2333 1HD  ARG A 161     -11.941   3.990 -24.559  1.00 82.88           H
ATOM   2334 2HD  ARG A 161     -10.498   4.925 -24.901  1.00 82.88           H
ATOM   2335  NE  ARG A 161     -10.304   3.574 -23.283  1.00 82.88           N
ATOM   2336  HE  ARG A 161     -10.322   3.679 -22.288  1.00 82.88           H
ATOM   2337  CZ  ARG A 161      -9.555   2.589 -23.797  1.00 82.88           C
ATOM   2338  NH1 ARG A 161      -9.495   2.403 -25.123  1.00 82.88           N
ATOM   2339 1HH1 ARG A 161     -10.011   3.001 -25.736  1.00 82.88           H
ATOM   2340 2HH1 ARG A 161      -8.933   1.666 -25.499  1.00 82.88           H
ATOM   2341  NH2 ARG A 161      -8.868   1.794 -22.967  1.00 82.88           N
ATOM   2342 1HH2 ARG A 161      -8.304   1.054 -23.335  1.00 82.88           H
ATOM   2343 2HH2 ARG A 161      -8.919   1.940 -21.979  1.00 82.88           H
ATOM   2344  HN  ARG A 161     -11.513   8.429 -24.057  1.00 82.88           H
ATOM   2345  N   LEU A 162      -9.153   9.339 -22.024  1.00 85.55           N
ATOM   2346  CA  LEU A 162      -8.003   9.989 -21.419  1.00 85.55           C
ATOM   2347  C   LEU A 162      -8.485  11.041 -20.418  1.00 85.55           C
ATOM   2348  O   LEU A 162      -7.892  11.208 -19.353  1.00 85.55           O
ATOM   2349  HA  LEU A 162      -7.445   9.226 -20.876  1.00 85.55           H
ATOM   2350  CB  LEU A 162      -7.074  10.548 -22.498  1.00 85.55           C
ATOM   2351 1HB  LEU A 162      -7.142   9.905 -23.376  1.00 85.55           H
ATOM   2352 2HB  LEU A 162      -7.442  11.530 -22.793  1.00 85.55           H
ATOM   2353  CG  LEU A 162      -5.600  10.681 -22.111  1.00 85.55           C
ATOM   2354  HG  LEU A 162      -5.465  10.243 -21.122  1.00 85.55           H
ATOM   2355  CD1 LEU A 162      -4.707   9.899 -23.077  1.00 85.55           C
ATOM   2356 1HD1 LEU A 162      -4.981   8.844 -23.052  1.00 85.55           H
ATOM   2357 2HD1 LEU A 162      -4.839  10.285 -24.087  1.00 85.55           H
ATOM   2358 3HD1 LEU A 162      -3.664  10.010 -22.779  1.00 85.55           H
ATOM   2359  CD2 LEU A 162      -5.189  12.151 -22.014  1.00 85.55           C
ATOM   2360 1HD2 LEU A 162      -5.342  12.636 -22.978  1.00 85.55           H
ATOM   2361 2HD2 LEU A 162      -5.795  12.649 -21.257  1.00 85.55           H
ATOM   2362 3HD2 LEU A 162      -4.137  12.217 -21.738  1.00 85.55           H
ATOM   2363  HN  LEU A 162      -9.304   9.558 -22.987  1.00 85.55           H
ATOM   2364  N   LEU A 163      -9.557  11.723 -20.795  1.00 87.69           N
ATOM   2365  CA  LEU A 163     -10.155  12.719 -19.923  1.00 87.69           C
ATOM   2366  C   LEU A 163     -10.672  12.037 -18.655  1.00 87.69           C
ATOM   2367  O   LEU A 163     -10.401  12.495 -17.545  1.00 87.69           O
ATOM   2368  HA  LEU A 163      -9.369  13.421 -19.642  1.00 87.69           H
ATOM   2369  CB  LEU A 163     -11.225  13.515 -20.673  1.00 87.69           C
ATOM   2370 1HB  LEU A 163     -10.783  13.908 -21.588  1.00 87.69           H
ATOM   2371 2HB  LEU A 163     -12.017  12.828 -20.972  1.00 87.69           H
ATOM   2372  CG  LEU A 163     -11.859  14.677 -19.906  1.00 87.69           C
ATOM   2373  HG  LEU A 163     -12.218  14.298 -18.949  1.00 87.69           H
ATOM   2374  CD1 LEU A 163     -10.824  15.763 -19.603  1.00 87.69           C
ATOM   2375 1HD1 LEU A 163     -10.021  15.341 -18.999  1.00 87.69           H
ATOM   2376 2HD1 LEU A 163     -10.414  16.144 -20.538  1.00 87.69           H
ATOM   2377 3HD1 LEU A 163     -11.301  16.576 -19.057  1.00 87.69           H
ATOM   2378  CD2 LEU A 163     -13.071  15.233 -20.655  1.00 87.69           C
ATOM   2379 1HD2 LEU A 163     -12.759  15.591 -21.636  1.00 87.69           H
ATOM   2380 2HD2 LEU A 163     -13.816  14.446 -20.776  1.00 87.69           H
ATOM   2381 3HD2 LEU A 163     -13.502  16.057 -20.088  1.00 87.69           H
ATOM   2382  HN  LEU A 163     -10.014  11.603 -21.676  1.00 87.69           H
ATOM   2383  N   TYR A 164     -11.406  10.954 -18.861  1.00 88.55           N
ATOM   2384  CA  TYR A 164     -11.972  10.211 -17.748  1.00 88.55           C
ATOM   2385  C   TYR A 164     -10.872   9.679 -16.828  1.00 88.55           C
ATOM   2386  O   TYR A 164     -11.032   9.664 -15.608  1.00 88.55           O
ATOM   2387  HA  TYR A 164     -12.613  10.888 -17.183  1.00 88.55           H
ATOM   2388  CB  TYR A 164     -12.719   9.027 -18.368  1.00 88.55           C
ATOM   2389 1HB  TYR A 164     -12.119   8.618 -19.181  1.00 88.55           H
ATOM   2390 2HB  TYR A 164     -12.819   8.242 -17.619  1.00 88.55           H
ATOM   2391  CG  TYR A 164     -14.107   9.380 -18.906  1.00 88.55           C
ATOM   2392  CD1 TYR A 164     -15.086   9.834 -18.045  1.00 88.55           C
ATOM   2393  HD1 TYR A 164     -14.870   9.941 -16.982  1.00 88.55           H
ATOM   2394  CD2 TYR A 164     -14.380   9.245 -20.252  1.00 88.55           C
ATOM   2395  HD2 TYR A 164     -13.607   8.886 -20.932  1.00 88.55           H
ATOM   2396  CE1 TYR A 164     -16.392  10.166 -18.551  1.00 88.55           C
ATOM   2397  HE1 TYR A 164     -17.174  10.525 -17.882  1.00 88.55           H
ATOM   2398  CE2 TYR A 164     -15.687   9.577 -20.758  1.00 88.55           C
ATOM   2399  HE2 TYR A 164     -15.916   9.474 -21.819  1.00 88.55           H
ATOM   2400  CZ  TYR A 164     -16.628  10.021 -19.883  1.00 88.55           C
ATOM   2401  OH  TYR A 164     -17.862  10.334 -20.361  1.00 88.55           O
ATOM   2402  HH  TYR A 164     -18.441  10.673 -19.619  1.00 88.55           H
ATOM   2403  HN  TYR A 164     -11.615  10.584 -19.766  1.00 88.55           H
ATOM   2404  N   SER A 165      -9.780   9.255 -17.447  1.00 90.11           N
ATOM   2405  CA  SER A 165      -8.637   8.765 -16.696  1.00 90.11           C
ATOM   2406  C   SER A 165      -8.154   9.838 -15.718  1.00 90.11           C
ATOM   2407  O   SER A 165      -7.796   9.532 -14.582  1.00 90.11           O
ATOM   2408  HA  SER A 165      -8.999   7.891 -16.156  1.00 90.11           H
ATOM   2409  CB  SER A 165      -7.500   8.350 -17.632  1.00 90.11           C
ATOM   2410 1HB  SER A 165      -6.554   8.387 -17.092  1.00 90.11           H
ATOM   2411 2HB  SER A 165      -7.648   7.316 -17.946  1.00 90.11           H
ATOM   2412  OG  SER A 165      -7.422   9.188 -18.782  1.00 90.11           O
ATOM   2413  HG  SER A 165      -7.343  10.145 -18.503  1.00 90.11           H
ATOM   2414  HN  SER A 165      -9.670   9.243 -18.441  1.00 90.11           H
ATOM   2415  N   LYS A 166      -8.160  11.074 -16.196  1.00 91.94           N
ATOM   2416  CA  LYS A 166      -7.657  12.185 -15.405  1.00 91.94           C
ATOM   2417  C   LYS A 166      -8.559  12.387 -14.186  1.00 91.94           C
ATOM   2418  O   LYS A 166      -8.073  12.526 -13.065  1.00 91.94           O
ATOM   2419  HA  LYS A 166      -6.661  11.912 -15.056  1.00 91.94           H
ATOM   2420  CB  LYS A 166      -7.506  13.436 -16.273  1.00 91.94           C
ATOM   2421 1HB  LYS A 166      -8.413  13.589 -16.858  1.00 91.94           H
ATOM   2422 2HB  LYS A 166      -7.386  14.312 -15.636  1.00 91.94           H
ATOM   2423  CG  LYS A 166      -6.303  13.311 -17.210  1.00 91.94           C
ATOM   2424 1HG  LYS A 166      -5.396  13.161 -16.625  1.00 91.94           H
ATOM   2425 2HG  LYS A 166      -6.421  12.433 -17.845  1.00 91.94           H
ATOM   2426  CD  LYS A 166      -6.154  14.560 -18.081  1.00 91.94           C
ATOM   2427 1HD  LYS A 166      -7.029  14.668 -18.721  1.00 91.94           H
ATOM   2428 2HD  LYS A 166      -6.112  15.447 -17.447  1.00 91.94           H
ATOM   2429  CE  LYS A 166      -4.891  14.482 -18.941  1.00 91.94           C
ATOM   2430 1HE  LYS A 166      -4.024  14.297 -18.308  1.00 91.94           H
ATOM   2431 2HE  LYS A 166      -4.967  13.642 -19.632  1.00 91.94           H
ATOM   2432  NZ  LYS A 166      -4.702  15.739 -19.699  1.00 91.94           N
ATOM   2433 1HZ  LYS A 166      -3.870  15.665 -20.274  1.00 91.94           H
ATOM   2434 2HZ  LYS A 166      -5.508  15.902 -20.291  1.00 91.94           H
ATOM   2435 3HZ  LYS A 166      -4.597  16.512 -19.050  1.00 91.94           H
ATOM   2436  HN  LYS A 166      -8.499  11.322 -17.104  1.00 91.94           H
ATOM   2437  N   MET A 167      -9.858  12.397 -14.447  1.00 93.39           N
ATOM   2438  CA  MET A 167     -10.832  12.604 -13.389  1.00 93.39           C
ATOM   2439  C   MET A 167     -10.777  11.469 -12.364  1.00 93.39           C
ATOM   2440  O   MET A 167     -10.797  11.715 -11.159  1.00 93.39           O
ATOM   2441  HA  MET A 167     -10.555  13.545 -12.914  1.00 93.39           H
ATOM   2442  CB  MET A 167     -12.236  12.677 -13.994  1.00 93.39           C
ATOM   2443 1HB  MET A 167     -12.423  11.789 -14.597  1.00 93.39           H
ATOM   2444 2HB  MET A 167     -12.979  12.684 -13.197  1.00 93.39           H
ATOM   2445  CG  MET A 167     -12.395  13.930 -14.858  1.00 93.39           C
ATOM   2446 1HG  MET A 167     -12.056  14.807 -14.307  1.00 93.39           H
ATOM   2447 2HG  MET A 167     -11.770  13.850 -15.747  1.00 93.39           H
ATOM   2448  SD  MET A 167     -14.104  14.131 -15.332  1.00 93.39           S
ATOM   2449  CE  MET A 167     -14.300  12.711 -16.396  1.00 93.39           C
ATOM   2450 1HE  MET A 167     -13.598  12.781 -17.227  1.00 93.39           H
ATOM   2451 2HE  MET A 167     -14.102  11.802 -15.829  1.00 93.39           H
ATOM   2452 3HE  MET A 167     -15.319  12.684 -16.782  1.00 93.39           H
ATOM   2453  HN  MET A 167     -10.247  12.268 -15.359  1.00 93.39           H
ATOM   2454  N   VAL A 168     -10.709  10.251 -12.880  1.00 93.60           N
ATOM   2455  CA  VAL A 168     -10.696   9.076 -12.026  1.00 93.60           C
ATOM   2456  C   VAL A 168      -9.486   9.142 -11.092  1.00 93.60           C
ATOM   2457  O   VAL A 168      -9.599   8.851  -9.902  1.00 93.60           O
ATOM   2458  HA  VAL A 168     -11.605   9.097 -11.424  1.00 93.60           H
ATOM   2459  CB  VAL A 168     -10.723   7.807 -12.880  1.00 93.60           C
ATOM   2460  HB  VAL A 168      -9.949   7.900 -13.642  1.00 93.60           H
ATOM   2461  CG1 VAL A 168     -10.406   6.571 -12.037  1.00 93.60           C
ATOM   2462 1HG1 VAL A 168      -9.414   6.675 -11.598  1.00 93.60           H
ATOM   2463 2HG1 VAL A 168     -11.146   6.473 -11.243  1.00 93.60           H
ATOM   2464 3HG1 VAL A 168     -10.432   5.683 -12.669  1.00 93.60           H
ATOM   2465  CG2 VAL A 168     -12.069   7.654 -13.593  1.00 93.60           C
ATOM   2466 1HG2 VAL A 168     -12.867   7.594 -12.853  1.00 93.60           H
ATOM   2467 2HG2 VAL A 168     -12.237   8.515 -14.240  1.00 93.60           H
ATOM   2468 3HG2 VAL A 168     -12.061   6.745 -14.193  1.00 93.60           H
ATOM   2469  HN  VAL A 168     -10.662  10.061 -13.861  1.00 93.60           H
ATOM   2470  N   CYS A 169      -8.356   9.526 -11.667  1.00 93.87           N
ATOM   2471  CA  CYS A 169      -7.123   9.624 -10.903  1.00 93.87           C
ATOM   2472  C   CYS A 169      -7.346  10.611  -9.755  1.00 93.87           C
ATOM   2473  O   CYS A 169      -7.002  10.324  -8.610  1.00 93.87           O
ATOM   2474  HA  CYS A 169      -6.913   8.625 -10.520  1.00 93.87           H
ATOM   2475  CB  CYS A 169      -5.942  10.032 -11.786  1.00 93.87           C
ATOM   2476 1HB  CYS A 169      -6.224  10.875 -12.417  1.00 93.87           H
ATOM   2477 2HB  CYS A 169      -5.111  10.364 -11.164  1.00 93.87           H
ATOM   2478  SG  CYS A 169      -5.420   8.620 -12.825  1.00 93.87           S
ATOM   2479  HG  CYS A 169      -6.375   8.759 -13.740  1.00 93.87           H
ATOM   2480  HN  CYS A 169      -8.274   9.769 -12.634  1.00 93.87           H
ATOM   2481  N   PHE A 170      -7.921  11.753 -10.102  1.00 95.30           N
ATOM   2482  CA  PHE A 170      -8.167  12.795  -9.121  1.00 95.30           C
ATOM   2483  C   PHE A 170      -9.073  12.287  -7.997  1.00 95.30           C
ATOM   2484  O   PHE A 170      -8.794  12.512  -6.820  1.00 95.30           O
ATOM   2485  HA  PHE A 170      -7.201  13.083  -8.705  1.00 95.30           H
ATOM   2486  CB  PHE A 170      -8.873  13.940  -9.851  1.00 95.30           C
ATOM   2487 1HB  PHE A 170      -8.265  14.244 -10.702  1.00 95.30           H
ATOM   2488 2HB  PHE A 170      -9.819  13.574 -10.249  1.00 95.30           H
ATOM   2489  CG  PHE A 170      -9.145  15.163  -8.974  1.00 95.30           C
ATOM   2490  CD1 PHE A 170     -10.377  15.350  -8.429  1.00 95.30           C
ATOM   2491  HD1 PHE A 170     -11.171  14.627  -8.618  1.00 95.30           H
ATOM   2492  CD2 PHE A 170      -8.155  16.065  -8.738  1.00 95.30           C
ATOM   2493  HD2 PHE A 170      -7.167  15.916  -9.174  1.00 95.30           H
ATOM   2494  CE1 PHE A 170     -10.630  16.485  -7.615  1.00 95.30           C
ATOM   2495  HE1 PHE A 170     -11.618  16.635  -7.179  1.00 95.30           H
ATOM   2496  CE2 PHE A 170      -8.407  17.201  -7.924  1.00 95.30           C
ATOM   2497  HE2 PHE A 170      -7.613  17.924  -7.736  1.00 95.30           H
ATOM   2498  CZ  PHE A 170      -9.639  17.387  -7.380  1.00 95.30           C
ATOM   2499  HZ  PHE A 170      -9.833  18.259  -6.755  1.00 95.30           H
ATOM   2500  HN  PHE A 170      -8.216  11.971 -11.033  1.00 95.30           H
ATOM   2501  N   THR A 171     -10.139  11.612  -8.399  1.00 95.41           N
ATOM   2502  CA  THR A 171     -11.097  11.085  -7.442  1.00 95.41           C
ATOM   2503  C   THR A 171     -10.411  10.109  -6.484  1.00 95.41           C
ATOM   2504  O   THR A 171     -10.710  10.091  -5.291  1.00 95.41           O
ATOM   2505  HA  THR A 171     -11.472  11.913  -6.840  1.00 95.41           H
ATOM   2506  CB  THR A 171     -12.252  10.458  -8.225  1.00 95.41           C
ATOM   2507  HB  THR A 171     -11.925   9.560  -8.749  1.00 95.41           H
ATOM   2508  OG1 THR A 171     -12.725  11.516  -9.053  1.00 95.41           O
ATOM   2509  HG1 THR A 171     -12.281  11.474  -9.948  1.00 95.41           H
ATOM   2510  CG2 THR A 171     -13.448  10.120  -7.333  1.00 95.41           C
ATOM   2511 1HG2 THR A 171     -13.818  11.030  -6.861  1.00 95.41           H
ATOM   2512 2HG2 THR A 171     -13.140   9.411  -6.564  1.00 95.41           H
ATOM   2513 3HG2 THR A 171     -14.239   9.678  -7.938  1.00 95.41           H
ATOM   2514  HN  THR A 171     -10.353  11.423  -9.358  1.00 95.41           H
ATOM   2515  N   ILE A 172      -9.504   9.320  -7.042  1.00 94.64           N
ATOM   2516  CA  ILE A 172      -8.807   8.313  -6.261  1.00 94.64           C
ATOM   2517  C   ILE A 172      -7.977   9.000  -5.175  1.00 94.64           C
ATOM   2518  O   ILE A 172      -7.981   8.571  -4.022  1.00 94.64           O
ATOM   2519  HA  ILE A 172      -9.562   7.693  -5.779  1.00 94.64           H
ATOM   2520  CB  ILE A 172      -7.987   7.399  -7.175  1.00 94.64           C
ATOM   2521  HB  ILE A 172      -7.472   8.022  -7.907  1.00 94.64           H
ATOM   2522  CG1 ILE A 172      -8.896   6.446  -7.954  1.00 94.64           C
ATOM   2523 1HG1 ILE A 172      -9.349   5.729  -7.269  1.00 94.64           H
ATOM   2524 2HG1 ILE A 172      -9.709   7.006  -8.413  1.00 94.64           H
ATOM   2525  CG2 ILE A 172      -6.914   6.650  -6.383  1.00 94.64           C
ATOM   2526 1HG2 ILE A 172      -6.242   7.368  -5.913  1.00 94.64           H
ATOM   2527 2HG2 ILE A 172      -7.390   6.040  -5.614  1.00 94.64           H
ATOM   2528 3HG2 ILE A 172      -6.347   6.008  -7.057  1.00 94.64           H
ATOM   2529  CD1 ILE A 172      -8.110   5.699  -9.034  1.00 94.64           C
ATOM   2530 1HD1 ILE A 172      -7.678   6.418  -9.731  1.00 94.64           H
ATOM   2531 2HD1 ILE A 172      -7.312   5.121  -8.568  1.00 94.64           H
ATOM   2532 3HD1 ILE A 172      -8.779   5.028  -9.572  1.00 94.64           H
ATOM   2533  HN  ILE A 172      -9.245   9.362  -8.007  1.00 94.64           H
ATOM   2534  N   TRP A 173      -7.285  10.054  -5.581  1.00 95.22           N
ATOM   2535  CA  TRP A 173      -6.398  10.762  -4.674  1.00 95.22           C
ATOM   2536  C   TRP A 173      -7.244  11.327  -3.531  1.00 95.22           C
ATOM   2537  O   TRP A 173      -6.884  11.193  -2.362  1.00 95.22           O
ATOM   2538  HA  TRP A 173      -5.677  10.043  -4.284  1.00 95.22           H
ATOM   2539  CB  TRP A 173      -5.600  11.837  -5.415  1.00 95.22           C
ATOM   2540 1HB  TRP A 173      -6.257  12.337  -6.126  1.00 95.22           H
ATOM   2541 2HB  TRP A 173      -5.273  12.590  -4.698  1.00 95.22           H
ATOM   2542  CG  TRP A 173      -4.378  11.300  -6.162  1.00 95.22           C
ATOM   2543  CD1 TRP A 173      -4.184  11.235  -7.487  1.00 95.22           C
ATOM   2544  HD1 TRP A 173      -4.906  11.572  -8.230  1.00 95.22           H
ATOM   2545  CD2 TRP A 173      -3.181  10.752  -5.571  1.00 95.22           C
ATOM   2546  NE1 TRP A 173      -2.954  10.687  -7.791  1.00 95.22           N
ATOM   2547  HE1 TRP A 173      -2.584  10.536  -8.708  1.00 95.22           H
ATOM   2548  CE2 TRP A 173      -2.325  10.384  -6.589  1.00 95.22           C
ATOM   2549  CE3 TRP A 173      -2.833  10.572  -4.221  1.00 95.22           C
ATOM   2550  HE3 TRP A 173      -3.491  10.855  -3.399  1.00 95.22           H
ATOM   2551  CZ2 TRP A 173      -1.066   9.814  -6.364  1.00 95.22           C
ATOM   2552  HZ2 TRP A 173      -0.409   9.531  -7.186  1.00 95.22           H
ATOM   2553  CZ3 TRP A 173      -1.572  10.001  -4.013  1.00 95.22           C
ATOM   2554  HZ3 TRP A 173      -1.252   9.840  -2.983  1.00 95.22           H
ATOM   2555  CH2 TRP A 173      -0.698   9.625  -5.027  1.00 95.22           C
ATOM   2556  HH2 TRP A 173       0.269   9.186  -4.782  1.00 95.22           H
ATOM   2557  HN  TRP A 173      -7.324  10.425  -6.509  1.00 95.22           H
ATOM   2558  N   VAL A 174      -8.352  11.948  -3.908  1.00 95.46           N
ATOM   2559  CA  VAL A 174      -9.216  12.594  -2.934  1.00 95.46           C
ATOM   2560  C   VAL A 174      -9.747  11.545  -1.955  1.00 95.46           C
ATOM   2561  O   VAL A 174      -9.751  11.766  -0.745  1.00 95.46           O
ATOM   2562  HA  VAL A 174      -8.611  13.313  -2.383  1.00 95.46           H
ATOM   2563  CB  VAL A 174     -10.329  13.361  -3.650  1.00 95.46           C
ATOM   2564  HB  VAL A 174     -10.829  12.671  -4.330  1.00 95.46           H
ATOM   2565  CG1 VAL A 174     -11.370  13.876  -2.654  1.00 95.46           C
ATOM   2566 1HG1 VAL A 174     -11.812  13.033  -2.123  1.00 95.46           H
ATOM   2567 2HG1 VAL A 174     -10.889  14.543  -1.939  1.00 95.46           H
ATOM   2568 3HG1 VAL A 174     -12.149  14.417  -3.189  1.00 95.46           H
ATOM   2569  CG2 VAL A 174      -9.755  14.508  -4.485  1.00 95.46           C
ATOM   2570 1HG2 VAL A 174      -9.218  15.198  -3.833  1.00 95.46           H
ATOM   2571 2HG2 VAL A 174      -9.071  14.107  -5.232  1.00 95.46           H
ATOM   2572 3HG2 VAL A 174     -10.568  15.037  -4.983  1.00 95.46           H
ATOM   2573  HN  VAL A 174      -8.661  12.014  -4.856  1.00 95.46           H
ATOM   2574  N   LEU A 175     -10.184  10.426  -2.515  1.00 93.35           N
ATOM   2575  CA  LEU A 175     -10.803   9.382  -1.718  1.00 93.35           C
ATOM   2576  C   LEU A 175      -9.775   8.820  -0.734  1.00 93.35           C
ATOM   2577  O   LEU A 175     -10.074   8.635   0.445  1.00 93.35           O
ATOM   2578  HA  LEU A 175     -11.610   9.842  -1.148  1.00 93.35           H
ATOM   2579  CB  LEU A 175     -11.434   8.321  -2.621  1.00 93.35           C
ATOM   2580 1HB  LEU A 175     -12.124   8.817  -3.303  1.00 93.35           H
ATOM   2581 2HB  LEU A 175     -10.647   7.877  -3.231  1.00 93.35           H
ATOM   2582  CG  LEU A 175     -12.186   7.194  -1.909  1.00 93.35           C
ATOM   2583  HG  LEU A 175     -11.521   6.757  -1.164  1.00 93.35           H
ATOM   2584  CD1 LEU A 175     -13.406   7.736  -1.162  1.00 93.35           C
ATOM   2585 1HD1 LEU A 175     -13.083   8.466  -0.419  1.00 93.35           H
ATOM   2586 2HD1 LEU A 175     -14.083   8.215  -1.870  1.00 93.35           H
ATOM   2587 3HD1 LEU A 175     -13.922   6.915  -0.665  1.00 93.35           H
ATOM   2588  CD2 LEU A 175     -12.561   6.081  -2.888  1.00 93.35           C
ATOM   2589 1HD2 LEU A 175     -13.201   6.487  -3.672  1.00 93.35           H
ATOM   2590 2HD2 LEU A 175     -11.656   5.669  -3.335  1.00 93.35           H
ATOM   2591 3HD2 LEU A 175     -13.095   5.293  -2.356  1.00 93.35           H
ATOM   2592  HN  LEU A 175     -10.119  10.229  -3.494  1.00 93.35           H
ATOM   2593  N   ALA A 176      -8.584   8.564  -1.255  1.00 93.17           N
ATOM   2594  CA  ALA A 176      -7.533   7.957  -0.456  1.00 93.17           C
ATOM   2595  C   ALA A 176      -7.165   8.897   0.694  1.00 93.17           C
ATOM   2596  O   ALA A 176      -6.906   8.447   1.809  1.00 93.17           O
ATOM   2597  HA  ALA A 176      -7.924   7.027  -0.043  1.00 93.17           H
ATOM   2598  CB  ALA A 176      -6.334   7.633  -1.350  1.00 93.17           C
ATOM   2599 1HB  ALA A 176      -6.642   6.939  -2.133  1.00 93.17           H
ATOM   2600 2HB  ALA A 176      -5.961   8.551  -1.804  1.00 93.17           H
ATOM   2601 3HB  ALA A 176      -5.546   7.177  -0.751  1.00 93.17           H
ATOM   2602  HN  ALA A 176      -8.333   8.763  -2.202  1.00 93.17           H
ATOM   2603  N   ALA A 177      -7.154  10.184   0.383  1.00 93.18           N
ATOM   2604  CA  ALA A 177      -6.788  11.189   1.367  1.00 93.18           C
ATOM   2605  C   ALA A 177      -7.801  11.165   2.514  1.00 93.18           C
ATOM   2606  O   ALA A 177      -7.420  11.194   3.683  1.00 93.18           O
ATOM   2607  HA  ALA A 177      -5.804  10.929   1.757  1.00 93.18           H
ATOM   2608  CB  ALA A 177      -6.705  12.559   0.692  1.00 93.18           C
ATOM   2609 1HB  ALA A 177      -5.951  12.531  -0.095  1.00 93.18           H
ATOM   2610 2HB  ALA A 177      -7.673  12.810   0.259  1.00 93.18           H
ATOM   2611 3HB  ALA A 177      -6.431  13.312   1.430  1.00 93.18           H
ATOM   2612  HN  ALA A 177      -7.388  10.544  -0.521  1.00 93.18           H
ATOM   2613  N   ALA A 178      -9.070  11.112   2.139  1.00 93.84           N
ATOM   2614  CA  ALA A 178     -10.143  11.165   3.118  1.00 93.84           C
ATOM   2615  C   ALA A 178     -10.064   9.934   4.022  1.00 93.84           C
ATOM   2616  O   ALA A 178     -10.325  10.021   5.221  1.00 93.84           O
ATOM   2617  HA  ALA A 178      -9.995  12.060   3.723  1.00 93.84           H
ATOM   2618  CB  ALA A 178     -11.488  11.274   2.397  1.00 93.84           C
ATOM   2619 1HB  ALA A 178     -11.503  12.181   1.792  1.00 93.84           H
ATOM   2620 2HB  ALA A 178     -11.626  10.405   1.754  1.00 93.84           H
ATOM   2621 3HB  ALA A 178     -12.292  11.314   3.132  1.00 93.84           H
ATOM   2622  HN  ALA A 178      -9.370  11.034   1.188  1.00 93.84           H
ATOM   2623  N   LEU A 179      -9.702   8.814   3.413  1.00 91.65           N
ATOM   2624  CA  LEU A 179      -9.677   7.548   4.126  1.00 91.65           C
ATOM   2625  C   LEU A 179      -8.498   7.540   5.101  1.00 91.65           C
ATOM   2626  O   LEU A 179      -8.414   6.675   5.971  1.00 91.65           O
ATOM   2627  HA  LEU A 179     -10.601   7.479   4.701  1.00 91.65           H
ATOM   2628  CB  LEU A 179      -9.668   6.378   3.140  1.00 91.65           C
ATOM   2629 1HB  LEU A 179      -8.862   6.538   2.424  1.00 91.65           H
ATOM   2630 2HB  LEU A 179      -9.430   5.468   3.690  1.00 91.65           H
ATOM   2631  CG  LEU A 179     -10.965   6.146   2.363  1.00 91.65           C
ATOM   2632  HG  LEU A 179     -11.205   7.060   1.819  1.00 91.65           H
ATOM   2633  CD1 LEU A 179     -10.791   5.035   1.325  1.00 91.65           C
ATOM   2634 1HD1 LEU A 179     -10.007   5.314   0.622  1.00 91.65           H
ATOM   2635 2HD1 LEU A 179     -10.515   4.108   1.828  1.00 91.65           H
ATOM   2636 3HD1 LEU A 179     -11.728   4.891   0.787  1.00 91.65           H
ATOM   2637  CD2 LEU A 179     -12.132   5.866   3.312  1.00 91.65           C
ATOM   2638 1HD2 LEU A 179     -11.914   4.976   3.903  1.00 91.65           H
ATOM   2639 2HD2 LEU A 179     -12.271   6.718   3.978  1.00 91.65           H
ATOM   2640 3HD2 LEU A 179     -13.041   5.705   2.734  1.00 91.65           H
ATOM   2641  HN  LEU A 179      -9.430   8.763   2.452  1.00 91.65           H
ATOM   2642  N   CYS A 180      -7.617   8.513   4.922  1.00 92.98           N
ATOM   2643  CA  CYS A 180      -6.405   8.582   5.720  1.00 92.98           C
ATOM   2644  C   CYS A 180      -6.620   9.609   6.833  1.00 92.98           C
ATOM   2645  O   CYS A 180      -5.698   9.914   7.588  1.00 92.98           O
ATOM   2646  HA  CYS A 180      -6.248   7.587   6.137  1.00 92.98           H
ATOM   2647  CB  CYS A 180      -5.181   8.915   4.864  1.00 92.98           C
ATOM   2648 1HB  CYS A 180      -5.337   9.861   4.345  1.00 92.98           H
ATOM   2649 2HB  CYS A 180      -4.305   9.041   5.500  1.00 92.98           H
ATOM   2650  SG  CYS A 180      -4.884   7.579   3.649  1.00 92.98           S
ATOM   2651  HG  CYS A 180      -5.973   7.809   2.921  1.00 92.98           H
ATOM   2652  HN  CYS A 180      -7.720   9.245   4.248  1.00 92.98           H
ATOM   2653  N   ILE A 181      -7.843  10.114   6.900  1.00 93.66           N
ATOM   2654  CA  ILE A 181      -8.180  11.130   7.883  1.00 93.66           C
ATOM   2655  C   ILE A 181      -7.887  10.595   9.285  1.00 93.66           C
ATOM   2656  O   ILE A 181      -7.243  11.268  10.089  1.00 93.66           O
ATOM   2657  HA  ILE A 181      -7.534  11.989   7.699  1.00 93.66           H
ATOM   2658  CB  ILE A 181      -9.623  11.601   7.693  1.00 93.66           C
ATOM   2659  HB  ILE A 181     -10.247  10.725   7.511  1.00 93.66           H
ATOM   2660  CG1 ILE A 181      -9.748  12.508   6.468  1.00 93.66           C
ATOM   2661 1HG1 ILE A 181      -9.187  13.427   6.633  1.00 93.66           H
ATOM   2662 2HG1 ILE A 181      -9.307  12.017   5.601  1.00 93.66           H
ATOM   2663  CG2 ILE A 181     -10.151  12.274   8.961  1.00 93.66           C
ATOM   2664 1HG2 ILE A 181     -10.120  11.566   9.789  1.00 93.66           H
ATOM   2665 2HG2 ILE A 181      -9.531  13.138   9.199  1.00 93.66           H
ATOM   2666 3HG2 ILE A 181     -11.179  12.599   8.799  1.00 93.66           H
ATOM   2667  CD1 ILE A 181     -11.213  12.843   6.181  1.00 93.66           C
ATOM   2668 1HD1 ILE A 181     -11.766  11.923   5.992  1.00 93.66           H
ATOM   2669 2HD1 ILE A 181     -11.644  13.356   7.041  1.00 93.66           H
ATOM   2670 3HD1 ILE A 181     -11.273  13.489   5.305  1.00 93.66           H
ATOM   2671  HN  ILE A 181      -8.594   9.841   6.300  1.00 93.66           H
ATOM   2672  N   PRO A 182      -8.351   9.379   9.604  1.00 92.25           N
ATOM   2673  CA  PRO A 182      -8.191   8.841  10.958  1.00 92.25           C
ATOM   2674  C   PRO A 182      -6.746   8.885  11.429  1.00 92.25           C
ATOM   2675  O   PRO A 182      -6.469   9.287  12.557  1.00 92.25           O
ATOM   2676  HA  PRO A 182      -8.742   9.453  11.672  1.00 92.25           H
ATOM   2677  CB  PRO A 182      -8.706   7.405  10.841  1.00 92.25           C
ATOM   2678 1HB  PRO A 182      -7.901   6.708  10.610  1.00 92.25           H
ATOM   2679 2HB  PRO A 182      -9.164   7.066  11.770  1.00 92.25           H
ATOM   2680  CG  PRO A 182      -9.723   7.487   9.708  1.00 92.25           C
ATOM   2681 1HG  PRO A 182      -9.919   6.508   9.269  1.00 92.25           H
ATOM   2682 2HG  PRO A 182     -10.685   7.865  10.054  1.00 92.25           H
ATOM   2683  CD  PRO A 182      -9.058   8.433   8.722  1.00 92.25           C
ATOM   2684 1HD  PRO A 182      -8.367   7.909   8.061  1.00 92.25           H
ATOM   2685 2HD  PRO A 182      -9.788   8.932   8.085  1.00 92.25           H
ATOM   2686  N   GLU A 183      -5.855   8.466  10.542  1.00 92.27           N
ATOM   2687  CA  GLU A 183      -4.441   8.407  10.872  1.00 92.27           C
ATOM   2688  C   GLU A 183      -3.917   9.804  11.210  1.00 92.27           C
ATOM   2689  O   GLU A 183      -3.117   9.965  12.130  1.00 92.27           O
ATOM   2690  HA  GLU A 183      -4.375   7.765  11.750  1.00 92.27           H
ATOM   2691  CB  GLU A 183      -3.637   7.782   9.730  1.00 92.27           C
ATOM   2692 1HB  GLU A 183      -3.974   8.190   8.777  1.00 92.27           H
ATOM   2693 2HB  GLU A 183      -2.572   7.926   9.909  1.00 92.27           H
ATOM   2694  CG  GLU A 183      -3.862   6.270   9.666  1.00 92.27           C
ATOM   2695 1HG  GLU A 183      -3.058   5.803   9.097  1.00 92.27           H
ATOM   2696 2HG  GLU A 183      -3.826   5.850  10.672  1.00 92.27           H
ATOM   2697  CD  GLU A 183      -5.209   5.942   9.019  1.00 92.27           C
ATOM   2698  OE1 GLU A 183      -5.542   4.738   8.979  1.00 92.27           O
ATOM   2699  OE2 GLU A 183      -5.875   6.904   8.578  1.00 92.27           O
ATOM   2700  HN  GLU A 183      -6.085   8.171   9.615  1.00 92.27           H
ATOM   2701  N   ILE A 184      -4.389  10.780  10.448  1.00 93.77           N
ATOM   2702  CA  ILE A 184      -3.896  12.140  10.582  1.00 93.77           C
ATOM   2703  C   ILE A 184      -4.292  12.688  11.954  1.00 93.77           C
ATOM   2704  O   ILE A 184      -3.531  13.431  12.573  1.00 93.77           O
ATOM   2705  HA  ILE A 184      -2.808  12.100  10.527  1.00 93.77           H
ATOM   2706  CB  ILE A 184      -4.377  13.002   9.413  1.00 93.77           C
ATOM   2707  HB  ILE A 184      -5.464  12.932   9.361  1.00 93.77           H
ATOM   2708  CG1 ILE A 184      -3.827  12.480   8.084  1.00 93.77           C
ATOM   2709 1HG1 ILE A 184      -2.745  12.605   8.060  1.00 93.77           H
ATOM   2710 2HG1 ILE A 184      -4.027  11.412   7.998  1.00 93.77           H
ATOM   2711  CG2 ILE A 184      -4.030  14.475   9.638  1.00 93.77           C
ATOM   2712 1HG2 ILE A 184      -4.510  14.826  10.552  1.00 93.77           H
ATOM   2713 2HG2 ILE A 184      -2.950  14.583   9.731  1.00 93.77           H
ATOM   2714 3HG2 ILE A 184      -4.384  15.065   8.793  1.00 93.77           H
ATOM   2715  CD1 ILE A 184      -4.458  13.219   6.902  1.00 93.77           C
ATOM   2716 1HD1 ILE A 184      -5.537  13.072   6.915  1.00 93.77           H
ATOM   2717 2HD1 ILE A 184      -4.235  14.283   6.978  1.00 93.77           H
ATOM   2718 3HD1 ILE A 184      -4.049  12.829   5.970  1.00 93.77           H
ATOM   2719  HN  ILE A 184      -5.095  10.653   9.751  1.00 93.77           H
ATOM   2720  N   LEU A 185      -5.482  12.302  12.390  1.00 93.40           N
ATOM   2721  CA  LEU A 185      -6.081  12.908  13.567  1.00 93.40           C
ATOM   2722  C   LEU A 185      -5.376  12.384  14.820  1.00 93.40           C
ATOM   2723  O   LEU A 185      -4.968  13.164  15.679  1.00 93.40           O
ATOM   2724  HA  LEU A 185      -5.915  13.983  13.502  1.00 93.40           H
ATOM   2725  CB  LEU A 185      -7.594  12.683  13.574  1.00 93.40           C
ATOM   2726 1HB  LEU A 185      -7.785  11.621  13.415  1.00 93.40           H
ATOM   2727 2HB  LEU A 185      -7.974  12.930  14.566  1.00 93.40           H
ATOM   2728  CG  LEU A 185      -8.395  13.476  12.540  1.00 93.40           C
ATOM   2729  HG  LEU A 185      -8.049  13.189  11.547  1.00 93.40           H
ATOM   2730  CD1 LEU A 185      -9.884  13.132  12.617  1.00 93.40           C
ATOM   2731 1HD1 LEU A 185     -10.021  12.068  12.424  1.00 93.40           H
ATOM   2732 2HD1 LEU A 185     -10.261  13.373  13.611  1.00 93.40           H
ATOM   2733 3HD1 LEU A 185     -10.429  13.710  11.871  1.00 93.40           H
ATOM   2734  CD2 LEU A 185      -8.146  14.979  12.688  1.00 93.40           C
ATOM   2735 1HD2 LEU A 185      -8.447  15.300  13.685  1.00 93.40           H
ATOM   2736 2HD2 LEU A 185      -7.086  15.187  12.544  1.00 93.40           H
ATOM   2737 3HD2 LEU A 185      -8.727  15.519  11.941  1.00 93.40           H
ATOM   2738  HN  LEU A 185      -6.033  11.590  11.954  1.00 93.40           H
ATOM   2739  N   TYR A 186      -5.253  11.066  14.884  1.00 93.38           N
ATOM   2740  CA  TYR A 186      -4.901  10.407  16.130  1.00 93.38           C
ATOM   2741  C   TYR A 186      -3.392  10.165  16.215  1.00 93.38           C
ATOM   2742  O   TYR A 186      -2.882   9.766  17.260  1.00 93.38           O
ATOM   2743  HA  TYR A 186      -5.204  11.056  16.951  1.00 93.38           H
ATOM   2744  CB  TYR A 186      -5.621   9.057  16.111  1.00 93.38           C
ATOM   2745 1HB  TYR A 186      -5.282   8.487  15.246  1.00 93.38           H
ATOM   2746 2HB  TYR A 186      -5.334   8.492  16.998  1.00 93.38           H
ATOM   2747  CG  TYR A 186      -7.146   9.166  16.065  1.00 93.38           C
ATOM   2748  CD1 TYR A 186      -7.812   9.936  16.998  1.00 93.38           C
ATOM   2749  HD1 TYR A 186      -7.250  10.466  17.767  1.00 93.38           H
ATOM   2750  CD2 TYR A 186      -7.857   8.495  15.090  1.00 93.38           C
ATOM   2751  HD2 TYR A 186      -7.332   7.888  14.354  1.00 93.38           H
ATOM   2752  CE1 TYR A 186      -9.247  10.039  16.954  1.00 93.38           C
ATOM   2753  HE1 TYR A 186      -9.785  10.643  17.685  1.00 93.38           H
ATOM   2754  CE2 TYR A 186      -9.293   8.598  15.047  1.00 93.38           C
ATOM   2755  HE2 TYR A 186      -9.866   8.074  14.283  1.00 93.38           H
ATOM   2756  CZ  TYR A 186      -9.917   9.365  15.981  1.00 93.38           C
ATOM   2757  OH  TYR A 186     -11.273   9.462  15.940  1.00 93.38           O
ATOM   2758  HH  TYR A 186     -11.591  10.105  16.636  1.00 93.38           H
ATOM   2759  HN  TYR A 186      -5.390  10.453  14.106  1.00 93.38           H
ATOM   2760  N   SER A 187      -2.721  10.418  15.100  1.00 93.28           N
ATOM   2761  CA  SER A 187      -1.275  10.289  15.052  1.00 93.28           C
ATOM   2762  C   SER A 187      -0.625  11.351  15.941  1.00 93.28           C
ATOM   2763  O   SER A 187      -0.806  12.547  15.718  1.00 93.28           O
ATOM   2764  HA  SER A 187      -1.061   9.290  15.432  1.00 93.28           H
ATOM   2765  CB  SER A 187      -0.758  10.409  13.617  1.00 93.28           C
ATOM   2766 1HB  SER A 187      -1.134  11.331  13.173  1.00 93.28           H
ATOM   2767 2HB  SER A 187       0.329  10.480  13.628  1.00 93.28           H
ATOM   2768  OG  SER A 187      -1.153   9.301  12.813  1.00 93.28           O
ATOM   2769  HG  SER A 187      -1.666   9.622  12.017  1.00 93.28           H
ATOM   2770  HN  SER A 187      -3.149  10.705  14.243  1.00 93.28           H
ATOM   2771  N   GLN A 188       0.118  10.876  16.930  1.00 91.90           N
ATOM   2772  CA  GLN A 188       0.792  11.770  17.856  1.00 91.90           C
ATOM   2773  C   GLN A 188       2.125  11.167  18.301  1.00 91.90           C
ATOM   2774  O   GLN A 188       2.378   9.983  18.085  1.00 91.90           O
ATOM   2775  HA  GLN A 188       0.970  12.688  17.295  1.00 91.90           H
ATOM   2776  CB  GLN A 188      -0.098  12.083  19.061  1.00 91.90           C
ATOM   2777 1HB  GLN A 188      -0.362  11.158  19.572  1.00 91.90           H
ATOM   2778 2HB  GLN A 188       0.453  12.696  19.775  1.00 91.90           H
ATOM   2779  CG  GLN A 188      -1.370  12.815  18.628  1.00 91.90           C
ATOM   2780 1HG  GLN A 188      -1.112  13.636  17.960  1.00 91.90           H
ATOM   2781 2HG  GLN A 188      -2.010  12.135  18.065  1.00 91.90           H
ATOM   2782  CD  GLN A 188      -2.132  13.355  19.840  1.00 91.90           C
ATOM   2783  OE1 GLN A 188      -1.654  13.342  20.962  1.00 91.90           O
ATOM   2784  NE2 GLN A 188      -3.340  13.830  19.551  1.00 91.90           N
ATOM   2785 1HE2 GLN A 188      -3.673  13.812  18.608  1.00 91.90           H
ATOM   2786 2HE2 GLN A 188      -3.916  14.206  20.278  1.00 91.90           H
ATOM   2787  HN  GLN A 188       0.263   9.902  17.102  1.00 91.90           H
ATOM   2788  N   ILE A 189       2.943  12.009  18.916  1.00 91.96           N
ATOM   2789  CA  ILE A 189       4.162  11.538  19.552  1.00 91.96           C
ATOM   2790  C   ILE A 189       3.874  11.212  21.019  1.00 91.96           C
ATOM   2791  O   ILE A 189       3.370  12.055  21.759  1.00 91.96           O
ATOM   2792  HA  ILE A 189       4.461  10.619  19.047  1.00 91.96           H
ATOM   2793  CB  ILE A 189       5.293  12.550  19.358  1.00 91.96           C
ATOM   2794  HB  ILE A 189       4.975  13.502  19.782  1.00 91.96           H
ATOM   2795  CG1 ILE A 189       5.569  12.786  17.872  1.00 91.96           C
ATOM   2796 1HG1 ILE A 189       5.962  11.874  17.422  1.00 91.96           H
ATOM   2797 2HG1 ILE A 189       4.636  13.018  17.358  1.00 91.96           H
ATOM   2798  CG2 ILE A 189       6.552  12.117  20.113  1.00 91.96           C
ATOM   2799 1HG2 ILE A 189       6.329  12.041  21.177  1.00 91.96           H
ATOM   2800 2HG2 ILE A 189       6.883  11.147  19.741  1.00 91.96           H
ATOM   2801 3HG2 ILE A 189       7.340  12.854  19.958  1.00 91.96           H
ATOM   2802  CD1 ILE A 189       6.565  13.930  17.674  1.00 91.96           C
ATOM   2803 1HD1 ILE A 189       6.158  14.845  18.103  1.00 91.96           H
ATOM   2804 2HD1 ILE A 189       7.504  13.683  18.168  1.00 91.96           H
ATOM   2805 3HD1 ILE A 189       6.743  14.076  16.608  1.00 91.96           H
ATOM   2806  HN  ILE A 189       2.785  12.994  18.983  1.00 91.96           H
ATOM   2807  N   LYS A 190       4.205   9.985  21.396  1.00 88.58           N
ATOM   2808  CA  LYS A 190       4.102   9.576  22.786  1.00 88.58           C
ATOM   2809  C   LYS A 190       5.507   9.385  23.362  1.00 88.58           C
ATOM   2810  O   LYS A 190       6.337   8.699  22.769  1.00 88.58           O
ATOM   2811  HA  LYS A 190       3.613  10.385  23.329  1.00 88.58           H
ATOM   2812  CB  LYS A 190       3.211   8.339  22.916  1.00 88.58           C
ATOM   2813 1HB  LYS A 190       2.267   8.510  22.398  1.00 88.58           H
ATOM   2814 2HB  LYS A 190       3.690   7.489  22.431  1.00 88.58           H
ATOM   2815  CG  LYS A 190       2.941   8.010  24.385  1.00 88.58           C
ATOM   2816 1HG  LYS A 190       3.874   7.741  24.879  1.00 88.58           H
ATOM   2817 2HG  LYS A 190       2.554   8.893  24.894  1.00 88.58           H
ATOM   2818  CD  LYS A 190       1.939   6.860  24.514  1.00 88.58           C
ATOM   2819 1HD  LYS A 190       0.946   7.204  24.223  1.00 88.58           H
ATOM   2820 2HD  LYS A 190       2.212   6.057  23.829  1.00 88.58           H
ATOM   2821  CE  LYS A 190       1.900   6.325  25.947  1.00 88.58           C
ATOM   2822 1HE  LYS A 190       2.915   6.224  26.331  1.00 88.58           H
ATOM   2823 2HE  LYS A 190       1.384   7.036  26.593  1.00 88.58           H
ATOM   2824  NZ  LYS A 190       1.214   5.015  25.992  1.00 88.58           N
ATOM   2825 1HZ  LYS A 190       1.290   4.626  26.926  1.00 88.58           H
ATOM   2826 2HZ  LYS A 190       0.235   5.138  25.757  1.00 88.58           H
ATOM   2827 3HZ  LYS A 190       1.645   4.384  25.326  1.00 88.58           H
ATOM   2828  HN  LYS A 190       4.539   9.279  20.771  1.00 88.58           H
ATOM   2829  N   GLU A 191       5.729  10.005  24.512  1.00 86.74           N
ATOM   2830  CA  GLU A 191       6.980   9.828  25.229  1.00 86.74           C
ATOM   2831  C   GLU A 191       6.828   8.749  26.303  1.00 86.74           C
ATOM   2832  O   GLU A 191       5.899   8.795  27.107  1.00 86.74           O
ATOM   2833  HA  GLU A 191       7.700   9.503  24.477  1.00 86.74           H
ATOM   2834  CB  GLU A 191       7.454  11.147  25.840  1.00 86.74           C
ATOM   2835 1HB  GLU A 191       6.623  11.637  26.348  1.00 86.74           H
ATOM   2836 2HB  GLU A 191       8.309  10.964  26.492  1.00 86.74           H
ATOM   2837  CG  GLU A 191       7.938  12.112  24.756  1.00 86.74           C
ATOM   2838 1HG  GLU A 191       8.678  11.616  24.127  1.00 86.74           H
ATOM   2839 2HG  GLU A 191       7.104  12.387  24.110  1.00 86.74           H
ATOM   2840  CD  GLU A 191       8.548  13.371  25.374  1.00 86.74           C
ATOM   2841  OE1 GLU A 191       9.006  14.226  24.586  1.00 86.74           O
ATOM   2842  OE2 GLU A 191       8.543  13.450  26.622  1.00 86.74           O
ATOM   2843  HN  GLU A 191       5.073  10.619  24.953  1.00 86.74           H
ATOM   2844  N   GLU A 192       7.756   7.803  26.281  1.00 79.83           N
ATOM   2845  CA  GLU A 192       7.730   6.707  27.236  1.00 79.83           C
ATOM   2846  C   GLU A 192       9.142   6.415  27.747  1.00 79.83           C
ATOM   2847  O   GLU A 192      10.009   5.996  26.981  1.00 79.83           O
ATOM   2848  HA  GLU A 192       7.103   7.054  28.058  1.00 79.83           H
ATOM   2849  CB  GLU A 192       7.100   5.457  26.618  1.00 79.83           C
ATOM   2850 1HB  GLU A 192       6.060   5.658  26.360  1.00 79.83           H
ATOM   2851 2HB  GLU A 192       7.698   5.126  25.769  1.00 79.83           H
ATOM   2852  CG  GLU A 192       7.090   4.298  27.617  1.00 79.83           C
ATOM   2853 1HG  GLU A 192       7.940   3.642  27.427  1.00 79.83           H
ATOM   2854 2HG  GLU A 192       7.206   4.684  28.629  1.00 79.83           H
ATOM   2855  CD  GLU A 192       5.789   3.499  27.516  1.00 79.83           C
ATOM   2856  OE1 GLU A 192       5.598   2.616  28.380  1.00 79.83           O
ATOM   2857  OE2 GLU A 192       5.016   3.789  26.578  1.00 79.83           O
ATOM   2858  HN  GLU A 192       8.513   7.777  25.629  1.00 79.83           H
ATOM   2859  N   SER A 193       9.329   6.647  29.038  1.00 74.57           N
ATOM   2860  CA  SER A 193      10.577   6.286  29.690  1.00 74.57           C
ATOM   2861  C   SER A 193      11.754   6.938  28.962  1.00 74.57           C
ATOM   2862  O   SER A 193      12.833   6.354  28.873  1.00 74.57           O
ATOM   2863  HA  SER A 193      10.494   6.673  30.706  1.00 74.57           H
ATOM   2864  CB  SER A 193      10.756   4.768  29.735  1.00 74.57           C
ATOM   2865 1HB  SER A 193      10.928   4.393  28.726  1.00 74.57           H
ATOM   2866 2HB  SER A 193      11.642   4.524  30.321  1.00 74.57           H
ATOM   2867  OG  SER A 193       9.621   4.113  30.297  1.00 74.57           O
ATOM   2868  HG  SER A 193       9.732   3.121  30.232  1.00 74.57           H
ATOM   2869  HN  SER A 193       8.648   7.072  29.634  1.00 74.57           H
ATOM   2870  N   GLY A 194      11.508   8.139  28.461  1.00 76.28           N
ATOM   2871  CA  GLY A 194      12.551   8.903  27.799  1.00 76.28           C
ATOM   2872  C   GLY A 194      12.673   8.504  26.327  1.00 76.28           C
ATOM   2873  O   GLY A 194      13.557   8.987  25.620  1.00 76.28           O
ATOM   2874 1HA  GLY A 194      12.331   9.968  27.874  1.00 76.28           H
ATOM   2875 2HA  GLY A 194      13.503   8.738  28.304  1.00 76.28           H
ATOM   2876  HN  GLY A 194      10.616   8.590  28.501  1.00 76.28           H
ATOM   2877  N   ILE A 195      11.772   7.628  25.908  1.00 82.63           N
ATOM   2878  CA  ILE A 195      11.718   7.218  24.515  1.00 82.63           C
ATOM   2879  C   ILE A 195      10.512   7.874  23.840  1.00 82.63           C
ATOM   2880  O   ILE A 195       9.379   7.712  24.291  1.00 82.63           O
ATOM   2881  HA  ILE A 195      12.625   7.582  24.032  1.00 82.63           H
ATOM   2882  CB  ILE A 195      11.729   5.691  24.405  1.00 82.63           C
ATOM   2883  HB  ILE A 195      10.851   5.306  24.924  1.00 82.63           H
ATOM   2884  CG1 ILE A 195      12.959   5.100  25.097  1.00 82.63           C
ATOM   2885 1HG1 ILE A 195      13.863   5.444  24.595  1.00 82.63           H
ATOM   2886 2HG1 ILE A 195      13.009   5.459  26.125  1.00 82.63           H
ATOM   2887  CG2 ILE A 195      11.622   5.246  22.946  1.00 82.63           C
ATOM   2888 1HG2 ILE A 195      10.692   5.620  22.518  1.00 82.63           H
ATOM   2889 2HG2 ILE A 195      12.467   5.642  22.382  1.00 82.63           H
ATOM   2890 3HG2 ILE A 195      11.632   4.157  22.896  1.00 82.63           H
ATOM   2891  CD1 ILE A 195      12.912   3.571  25.085  1.00 82.63           C
ATOM   2892 1HD1 ILE A 195      12.019   3.231  25.609  1.00 82.63           H
ATOM   2893 2HD1 ILE A 195      12.887   3.216  24.055  1.00 82.63           H
ATOM   2894 3HD1 ILE A 195      13.798   3.177  25.583  1.00 82.63           H
ATOM   2895  HN  ILE A 195      11.088   7.202  26.500  1.00 82.63           H
ATOM   2896  N   ALA A 196      10.797   8.602  22.770  1.00 89.64           N
ATOM   2897  CA  ALA A 196       9.742   9.190  21.963  1.00 89.64           C
ATOM   2898  C   ALA A 196       9.264   8.167  20.931  1.00 89.64           C
ATOM   2899  O   ALA A 196      10.072   7.581  20.213  1.00 89.64           O
ATOM   2900  HA  ALA A 196       8.914   9.438  22.628  1.00 89.64           H
ATOM   2901  CB  ALA A 196      10.253  10.478  21.313  1.00 89.64           C
ATOM   2902 1HB  ALA A 196      10.553  11.182  22.089  1.00 89.64           H
ATOM   2903 2HB  ALA A 196      11.110  10.249  20.680  1.00 89.64           H
ATOM   2904 3HB  ALA A 196       9.461  10.919  20.708  1.00 89.64           H
ATOM   2905  HN  ALA A 196      11.726   8.791  22.454  1.00 89.64           H
ATOM   2906  N   ILE A 197       7.952   7.983  20.891  1.00 89.01           N
ATOM   2907  CA  ILE A 197       7.359   7.016  19.983  1.00 89.01           C
ATOM   2908  C   ILE A 197       6.270   7.700  19.155  1.00 89.01           C
ATOM   2909  O   ILE A 197       5.384   8.352  19.706  1.00 89.01           O
ATOM   2910  HA  ILE A 197       8.145   6.677  19.308  1.00 89.01           H
ATOM   2911  CB  ILE A 197       6.866   5.789  20.754  1.00 89.01           C
ATOM   2912  HB  ILE A 197       6.152   6.123  21.506  1.00 89.01           H
ATOM   2913  CG1 ILE A 197       8.018   5.108  21.495  1.00 89.01           C
ATOM   2914 1HG1 ILE A 197       8.735   4.713  20.776  1.00 89.01           H
ATOM   2915 2HG1 ILE A 197       8.548   5.841  22.104  1.00 89.01           H
ATOM   2916  CG2 ILE A 197       6.128   4.820  19.828  1.00 89.01           C
ATOM   2917 1HG2 ILE A 197       5.268   5.324  19.386  1.00 89.01           H
ATOM   2918 2HG2 ILE A 197       6.801   4.489  19.038  1.00 89.01           H
ATOM   2919 3HG2 ILE A 197       5.788   3.958  20.402  1.00 89.01           H
ATOM   2920  CD1 ILE A 197       7.503   3.974  22.385  1.00 89.01           C
ATOM   2921 1HD1 ILE A 197       6.805   4.377  23.119  1.00 89.01           H
ATOM   2922 2HD1 ILE A 197       6.996   3.232  21.770  1.00 89.01           H
ATOM   2923 3HD1 ILE A 197       8.343   3.507  22.900  1.00 89.01           H
ATOM   2924  HN  ILE A 197       7.300   8.480  21.464  1.00 89.01           H
ATOM   2925  N   CYS A 198       6.372   7.529  17.845  1.00 91.34           N
ATOM   2926  CA  CYS A 198       5.309   7.956  16.950  1.00 91.34           C
ATOM   2927  C   CYS A 198       4.216   6.886  16.959  1.00 91.34           C
ATOM   2928  O   CYS A 198       4.420   5.780  16.460  1.00 91.34           O
ATOM   2929  HA  CYS A 198       4.930   8.900  17.342  1.00 91.34           H
ATOM   2930  CB  CYS A 198       5.833   8.225  15.538  1.00 91.34           C
ATOM   2931 1HB  CYS A 198       6.479   9.104  15.543  1.00 91.34           H
ATOM   2932 2HB  CYS A 198       6.441   7.385  15.201  1.00 91.34           H
ATOM   2933  SG  CYS A 198       4.433   8.485  14.390  1.00 91.34           S
ATOM   2934  HN  CYS A 198       7.160   7.109  17.396  1.00 91.34           H
ATOM   2935  N   THR A 199       3.078   7.252  17.531  1.00 91.21           N
ATOM   2936  CA  THR A 199       1.978   6.314  17.678  1.00 91.21           C
ATOM   2937  C   THR A 199       0.648   6.998  17.356  1.00 91.21           C
ATOM   2938  O   THR A 199       0.607   8.203  17.116  1.00 91.21           O
ATOM   2939  HA  THR A 199       2.110   5.513  16.951  1.00 91.21           H
ATOM   2940  CB  THR A 199       2.037   5.735  19.093  1.00 91.21           C
ATOM   2941  HB  THR A 199       3.061   5.481  19.367  1.00 91.21           H
ATOM   2942  OG1 THR A 199       1.120   4.645  19.061  1.00 91.21           O
ATOM   2943  HG1 THR A 199       1.285   4.036  19.836  1.00 91.21           H
ATOM   2944  CG2 THR A 199       1.450   6.685  20.139  1.00 91.21           C
ATOM   2945 1HG2 THR A 199       0.406   6.886  19.902  1.00 91.21           H
ATOM   2946 2HG2 THR A 199       2.010   7.620  20.136  1.00 91.21           H
ATOM   2947 3HG2 THR A 199       1.517   6.225  21.125  1.00 91.21           H
ATOM   2948  HN  THR A 199       2.902   8.169  17.889  1.00 91.21           H
ATOM   2949  N   MET A 200      -0.408   6.198  17.362  1.00 92.20           N
ATOM   2950  CA  MET A 200      -1.756   6.738  17.421  1.00 92.20           C
ATOM   2951  C   MET A 200      -2.306   6.682  18.847  1.00 92.20           C
ATOM   2952  O   MET A 200      -2.210   5.653  19.514  1.00 92.20           O
ATOM   2953  HA  MET A 200      -1.671   7.775  17.097  1.00 92.20           H
ATOM   2954  CB  MET A 200      -2.668   5.937  16.490  1.00 92.20           C
ATOM   2955 1HB  MET A 200      -2.632   4.881  16.759  1.00 92.20           H
ATOM   2956 2HB  MET A 200      -3.701   6.263  16.618  1.00 92.20           H
ATOM   2957  CG  MET A 200      -2.250   6.112  15.029  1.00 92.20           C
ATOM   2958 1HG  MET A 200      -2.258   7.169  14.764  1.00 92.20           H
ATOM   2959 2HG  MET A 200      -1.229   5.755  14.889  1.00 92.20           H
ATOM   2960  SD  MET A 200      -3.362   5.209  13.963  1.00 92.20           S
ATOM   2961  CE  MET A 200      -3.109   3.554  14.582  1.00 92.20           C
ATOM   2962 1HE  MET A 200      -2.061   3.278  14.464  1.00 92.20           H
ATOM   2963 2HE  MET A 200      -3.378   3.516  15.638  1.00 92.20           H
ATOM   2964 3HE  MET A 200      -3.733   2.857  14.022  1.00 92.20           H
ATOM   2965  HN  MET A 200      -0.354   5.200  17.327  1.00 92.20           H
ATOM   2966  N   VAL A 201      -2.872   7.802  19.274  1.00 92.91           N
ATOM   2967  CA  VAL A 201      -3.482   7.879  20.590  1.00 92.91           C
ATOM   2968  C   VAL A 201      -4.986   8.117  20.437  1.00 92.91           C
ATOM   2969  O   VAL A 201      -5.404   9.013  19.705  1.00 92.91           O
ATOM   2970  HA  VAL A 201      -3.328   6.918  21.081  1.00 92.91           H
ATOM   2971  CB  VAL A 201      -2.788   8.955  21.427  1.00 92.91           C
ATOM   2972  HB  VAL A 201      -2.988   9.921  20.963  1.00 92.91           H
ATOM   2973  CG1 VAL A 201      -3.352   8.992  22.849  1.00 92.91           C
ATOM   2974 1HG1 VAL A 201      -4.419   9.212  22.812  1.00 92.91           H
ATOM   2975 2HG1 VAL A 201      -3.196   8.024  23.326  1.00 92.91           H
ATOM   2976 3HG1 VAL A 201      -2.841   9.766  23.422  1.00 92.91           H
ATOM   2977  CG2 VAL A 201      -1.273   8.746  21.442  1.00 92.91           C
ATOM   2978 1HG2 VAL A 201      -1.045   7.770  21.871  1.00 92.91           H
ATOM   2979 2HG2 VAL A 201      -0.889   8.794  20.423  1.00 92.91           H
ATOM   2980 3HG2 VAL A 201      -0.805   9.525  22.044  1.00 92.91           H
ATOM   2981  HN  VAL A 201      -2.916   8.645  18.737  1.00 92.91           H
ATOM   2982  N   TYR A 202      -5.757   7.300  21.139  1.00 91.90           N
ATOM   2983  CA  TYR A 202      -7.205   7.411  21.091  1.00 91.90           C
ATOM   2984  C   TYR A 202      -7.745   8.082  22.356  1.00 91.90           C
ATOM   2985  O   TYR A 202      -7.342   7.738  23.466  1.00 91.90           O
ATOM   2986  HA  TYR A 202      -7.467   8.020  20.226  1.00 91.90           H
ATOM   2987  CB  TYR A 202      -7.736   5.978  21.022  1.00 91.90           C
ATOM   2988 1HB  TYR A 202      -7.396   5.432  21.902  1.00 91.90           H
ATOM   2989 2HB  TYR A 202      -8.825   6.003  21.063  1.00 91.90           H
ATOM   2990  CG  TYR A 202      -7.305   5.215  19.768  1.00 91.90           C
ATOM   2991  CD1 TYR A 202      -8.018   5.355  18.595  1.00 91.90           C
ATOM   2992  HD1 TYR A 202      -8.888   6.011  18.562  1.00 91.90           H
ATOM   2993  CD2 TYR A 202      -6.203   4.385  19.811  1.00 91.90           C
ATOM   2994  HD2 TYR A 202      -5.639   4.274  20.737  1.00 91.90           H
ATOM   2995  CE1 TYR A 202      -7.612   4.637  17.415  1.00 91.90           C
ATOM   2996  HE1 TYR A 202      -8.166   4.739  16.482  1.00 91.90           H
ATOM   2997  CE2 TYR A 202      -5.797   3.666  18.631  1.00 91.90           C
ATOM   2998  HE2 TYR A 202      -4.928   3.008  18.650  1.00 91.90           H
ATOM   2999  CZ  TYR A 202      -6.521   3.828  17.491  1.00 91.90           C
ATOM   3000  OH  TYR A 202      -6.138   3.149  16.377  1.00 91.90           O
ATOM   3001  HH  TYR A 202      -6.855   3.199  15.682  1.00 91.90           H
ATOM   3002  HN  TYR A 202      -5.408   6.573  21.731  1.00 91.90           H
ATOM   3003  N   PRO A 203      -8.663   9.048  22.212  1.00 84.05           N
ATOM   3004  CA  PRO A 203      -9.084   9.864  23.354  1.00 84.05           C
ATOM   3005  C   PRO A 203      -9.881   9.064  24.372  1.00 84.05           C
ATOM   3006  O   PRO A 203     -10.556   8.099  24.017  1.00 84.05           O
ATOM   3007  HA  PRO A 203      -8.213  10.228  23.898  1.00 84.05           H
ATOM   3008  CB  PRO A 203      -9.926  10.971  22.717  1.00 84.05           C
ATOM   3009 1HB  PRO A 203     -10.730  11.295  23.378  1.00 84.05           H
ATOM   3010 2HB  PRO A 203      -9.325  11.852  22.492  1.00 84.05           H
ATOM   3011  CG  PRO A 203     -10.462  10.335  21.466  1.00 84.05           C
ATOM   3012 1HG  PRO A 203     -11.371   9.769  21.670  1.00 84.05           H
ATOM   3013 2HG  PRO A 203     -10.717  11.087  20.719  1.00 84.05           H
ATOM   3014  CD  PRO A 203      -9.363   9.438  20.976  1.00 84.05           C
ATOM   3015 1HD  PRO A 203      -9.760   8.570  20.448  1.00 84.05           H
ATOM   3016 2HD  PRO A 203      -8.700   9.957  20.284  1.00 84.05           H
ATOM   3017  N   SER A 204      -9.781   9.491  25.622  1.00 71.59           N
ATOM   3018  CA  SER A 204      -9.957   8.580  26.740  1.00 71.59           C
ATOM   3019  C   SER A 204     -11.320   7.893  26.646  1.00 71.59           C
ATOM   3020  O   SER A 204     -11.415   6.674  26.779  1.00 71.59           O
ATOM   3021  HA  SER A 204      -9.153   7.850  26.647  1.00 71.59           H
ATOM   3022  CB  SER A 204      -9.825   9.316  28.075  1.00 71.59           C
ATOM   3023 1HB  SER A 204     -10.134   8.655  28.885  1.00 71.59           H
ATOM   3024 2HB  SER A 204      -8.778   9.565  28.250  1.00 71.59           H
ATOM   3025  OG  SER A 204     -10.607  10.506  28.109  1.00 71.59           O
ATOM   3026  HG  SER A 204     -11.552  10.288  28.353  1.00 71.59           H
ATOM   3027  HN  SER A 204      -9.584  10.438  25.875  1.00 71.59           H
ATOM   3028  N   ASP A 205     -12.342   8.705  26.416  1.00 72.88           N
ATOM   3029  CA  ASP A 205     -13.682   8.368  26.868  1.00 72.88           C
ATOM   3030  C   ASP A 205     -14.108   7.039  26.242  1.00 72.88           C
ATOM   3031  O   ASP A 205     -14.483   6.106  26.951  1.00 72.88           O
ATOM   3032  HA  ASP A 205     -13.612   8.314  27.955  1.00 72.88           H
ATOM   3033  CB  ASP A 205     -14.691   9.436  26.443  1.00 72.88           C
ATOM   3034 1HB  ASP A 205     -14.613   9.609  25.370  1.00 72.88           H
ATOM   3035 2HB  ASP A 205     -15.704   9.082  26.636  1.00 72.88           H
ATOM   3036  CG  ASP A 205     -14.452  10.747  27.196  1.00 72.88           C
ATOM   3037  OD1 ASP A 205     -13.689  10.702  28.185  1.00 72.88           O
ATOM   3038  OD2 ASP A 205     -15.037  11.764  26.764  1.00 72.88           O
ATOM   3039  HN  ASP A 205     -12.266   9.576  25.932  1.00 72.88           H
ATOM   3040  N   GLU A 206     -14.036   6.994  24.920  1.00 84.49           N
ATOM   3041  CA  GLU A 206     -14.384   5.786  24.192  1.00 84.49           C
ATOM   3042  C   GLU A 206     -13.184   5.289  23.383  1.00 84.49           C
ATOM   3043  O   GLU A 206     -13.344   4.795  22.268  1.00 84.49           O
ATOM   3044  HA  GLU A 206     -14.646   5.053  24.955  1.00 84.49           H
ATOM   3045  CB  GLU A 206     -15.596   6.022  23.287  1.00 84.49           C
ATOM   3046 1HB  GLU A 206     -15.413   6.884  22.646  1.00 84.49           H
ATOM   3047 2HB  GLU A 206     -15.821   5.111  22.731  1.00 84.49           H
ATOM   3048  CG  GLU A 206     -16.843   6.342  24.113  1.00 84.49           C
ATOM   3049 1HG  GLU A 206     -16.715   5.972  25.130  1.00 84.49           H
ATOM   3050 2HG  GLU A 206     -16.971   7.423  24.180  1.00 84.49           H
ATOM   3051  CD  GLU A 206     -18.090   5.714  23.489  1.00 84.49           C
ATOM   3052  OE1 GLU A 206     -18.926   5.214  24.272  1.00 84.49           O
ATOM   3053  OE2 GLU A 206     -18.180   5.747  22.242  1.00 84.49           O
ATOM   3054  HN  GLU A 206     -13.747   7.763  24.349  1.00 84.49           H
ATOM   3055  N   SER A 207     -12.009   5.437  23.977  1.00 89.85           N
ATOM   3056  CA  SER A 207     -10.773   5.128  23.278  1.00 89.85           C
ATOM   3057  C   SER A 207     -10.855   3.730  22.663  1.00 89.85           C
ATOM   3058  O   SER A 207     -10.473   3.531  21.511  1.00 89.85           O
ATOM   3059  HA  SER A 207     -10.686   5.885  22.497  1.00 89.85           H
ATOM   3060  CB  SER A 207      -9.570   5.226  24.217  1.00 89.85           C
ATOM   3061 1HB  SER A 207      -8.697   4.786  23.735  1.00 89.85           H
ATOM   3062 2HB  SER A 207      -9.337   6.274  24.401  1.00 89.85           H
ATOM   3063  OG  SER A 207      -9.807   4.568  25.459  1.00 89.85           O
ATOM   3064  HG  SER A 207     -10.056   5.237  26.159  1.00 89.85           H
ATOM   3065  HN  SER A 207     -11.894   5.761  24.916  1.00 89.85           H
ATOM   3066  N   THR A 208     -11.356   2.797  23.460  1.00 90.49           N
ATOM   3067  CA  THR A 208     -11.371   1.400  23.059  1.00 90.49           C
ATOM   3068  C   THR A 208     -12.311   1.197  21.869  1.00 90.49           C
ATOM   3069  O   THR A 208     -11.972   0.494  20.918  1.00 90.49           O
ATOM   3070  HA  THR A 208     -10.370   1.127  22.726  1.00 90.49           H
ATOM   3071  CB  THR A 208     -11.749   0.561  24.282  1.00 90.49           C
ATOM   3072  HB  THR A 208     -11.767  -0.500  24.035  1.00 90.49           H
ATOM   3073  OG1 THR A 208     -12.991   1.114  24.711  1.00 90.49           O
ATOM   3074  HG1 THR A 208     -13.460   0.471  25.317  1.00 90.49           H
ATOM   3075  CG2 THR A 208     -10.808   0.795  25.465  1.00 90.49           C
ATOM   3076 1HG2 THR A 208     -10.843   1.845  25.755  1.00 90.49           H
ATOM   3077 2HG2 THR A 208      -9.791   0.530  25.178  1.00 90.49           H
ATOM   3078 3HG2 THR A 208     -11.122   0.175  26.306  1.00 90.49           H
ATOM   3079  HN  THR A 208     -11.745   2.982  24.362  1.00 90.49           H
ATOM   3080  N   LYS A 209     -13.474   1.826  21.960  1.00 91.53           N
ATOM   3081  CA  LYS A 209     -14.451   1.751  20.887  1.00 91.53           C
ATOM   3082  C   LYS A 209     -13.854   2.359  19.616  1.00 91.53           C
ATOM   3083  O   LYS A 209     -14.004   1.804  18.529  1.00 91.53           O
ATOM   3084  HA  LYS A 209     -14.654   0.696  20.702  1.00 91.53           H
ATOM   3085  CB  LYS A 209     -15.769   2.398  21.317  1.00 91.53           C
ATOM   3086 1HB  LYS A 209     -15.577   3.393  21.718  1.00 91.53           H
ATOM   3087 2HB  LYS A 209     -16.416   2.524  20.449  1.00 91.53           H
ATOM   3088  CG  LYS A 209     -16.480   1.546  22.370  1.00 91.53           C
ATOM   3089 1HG  LYS A 209     -16.629   0.537  21.987  1.00 91.53           H
ATOM   3090 2HG  LYS A 209     -15.852   1.460  23.258  1.00 91.53           H
ATOM   3091  CD  LYS A 209     -17.830   2.158  22.751  1.00 91.53           C
ATOM   3092 1HD  LYS A 209     -17.691   3.196  23.052  1.00 91.53           H
ATOM   3093 2HD  LYS A 209     -18.488   2.164  21.882  1.00 91.53           H
ATOM   3094  CE  LYS A 209     -18.486   1.373  23.889  1.00 91.53           C
ATOM   3095 1HE  LYS A 209     -18.731   0.367  23.551  1.00 91.53           H
ATOM   3096 2HE  LYS A 209     -17.785   1.269  24.718  1.00 91.53           H
ATOM   3097  NZ  LYS A 209     -19.712   2.060  24.352  1.00 91.53           N
ATOM   3098 1HZ  LYS A 209     -20.134   1.528  25.105  1.00 91.53           H
ATOM   3099 2HZ  LYS A 209     -19.475   2.988  24.685  1.00 91.53           H
ATOM   3100 3HZ  LYS A 209     -20.369   2.135  23.583  1.00 91.53           H
ATOM   3101  HN  LYS A 209     -13.752   2.376  22.747  1.00 91.53           H
ATOM   3102  N   LEU A 210     -13.189   3.491  19.796  1.00 92.69           N
ATOM   3103  CA  LEU A 210     -12.653   4.231  18.666  1.00 92.69           C
ATOM   3104  C   LEU A 210     -11.585   3.387  17.968  1.00 92.69           C
ATOM   3105  O   LEU A 210     -11.603   3.242  16.747  1.00 92.69           O
ATOM   3106  HA  LEU A 210     -13.472   4.399  17.967  1.00 92.69           H
ATOM   3107  CB  LEU A 210     -12.153   5.606  19.115  1.00 92.69           C
ATOM   3108 1HB  LEU A 210     -12.951   6.096  19.673  1.00 92.69           H
ATOM   3109 2HB  LEU A 210     -11.323   5.460  19.807  1.00 92.69           H
ATOM   3110  CG  LEU A 210     -11.692   6.549  18.002  1.00 92.69           C
ATOM   3111  HG  LEU A 210     -10.913   6.046  17.429  1.00 92.69           H
ATOM   3112  CD1 LEU A 210     -12.837   6.855  17.035  1.00 92.69           C
ATOM   3113 1HD1 LEU A 210     -13.190   5.928  16.584  1.00 92.69           H
ATOM   3114 2HD1 LEU A 210     -13.655   7.329  17.578  1.00 92.69           H
ATOM   3115 3HD1 LEU A 210     -12.482   7.528  16.253  1.00 92.69           H
ATOM   3116  CD2 LEU A 210     -11.075   7.823  18.583  1.00 92.69           C
ATOM   3117 1HD2 LEU A 210     -11.816   8.339  19.194  1.00 92.69           H
ATOM   3118 2HD2 LEU A 210     -10.214   7.562  19.198  1.00 92.69           H
ATOM   3119 3HD2 LEU A 210     -10.756   8.475  17.770  1.00 92.69           H
ATOM   3120  HN  LEU A 210     -13.014   3.901  20.691  1.00 92.69           H
ATOM   3121  N   LYS A 211     -10.680   2.850  18.774  1.00 93.18           N
ATOM   3122  CA  LYS A 211      -9.623   2.001  18.252  1.00 93.18           C
ATOM   3123  C   LYS A 211     -10.245   0.852  17.454  1.00 93.18           C
ATOM   3124  O   LYS A 211      -9.833   0.580  16.328  1.00 93.18           O
ATOM   3125  HA  LYS A 211      -9.022   2.606  17.574  1.00 93.18           H
ATOM   3126  CB  LYS A 211      -8.702   1.536  19.382  1.00 93.18           C
ATOM   3127 1HB  LYS A 211      -8.217   2.399  19.839  1.00 93.18           H
ATOM   3128 2HB  LYS A 211      -9.291   1.053  20.161  1.00 93.18           H
ATOM   3129  CG  LYS A 211      -7.641   0.565  18.860  1.00 93.18           C
ATOM   3130 1HG  LYS A 211      -8.112  -0.379  18.585  1.00 93.18           H
ATOM   3131 2HG  LYS A 211      -7.185   0.970  17.957  1.00 93.18           H
ATOM   3132  CD  LYS A 211      -6.561   0.314  19.915  1.00 93.18           C
ATOM   3133 1HD  LYS A 211      -6.136   1.264  20.238  1.00 93.18           H
ATOM   3134 2HD  LYS A 211      -7.008  -0.150  20.794  1.00 93.18           H
ATOM   3135  CE  LYS A 211      -5.454  -0.585  19.363  1.00 93.18           C
ATOM   3136 1HE  LYS A 211      -5.847  -1.586  19.180  1.00 93.18           H
ATOM   3137 2HE  LYS A 211      -5.108  -0.199  18.404  1.00 93.18           H
ATOM   3138  NZ  LYS A 211      -4.322  -0.657  20.313  1.00 93.18           N
ATOM   3139 1HZ  LYS A 211      -3.495  -0.990  19.830  1.00 93.18           H
ATOM   3140 2HZ  LYS A 211      -4.142   0.266  20.694  1.00 93.18           H
ATOM   3141 3HZ  LYS A 211      -4.553  -1.294  21.067  1.00 93.18           H
ATOM   3142  HN  LYS A 211     -10.661   2.988  19.764  1.00 93.18           H
ATOM   3143  N   SER A 212     -11.227   0.210  18.070  1.00 92.65           N
ATOM   3144  CA  SER A 212     -11.851  -0.956  17.469  1.00 92.65           C
ATOM   3145  C   SER A 212     -12.482  -0.578  16.127  1.00 92.65           C
ATOM   3146  O   SER A 212     -12.373  -1.323  15.154  1.00 92.65           O
ATOM   3147  HA  SER A 212     -11.044  -1.673  17.323  1.00 92.65           H
ATOM   3148  CB  SER A 212     -12.906  -1.558  18.399  1.00 92.65           C
ATOM   3149 1HB  SER A 212     -13.665  -0.808  18.620  1.00 92.65           H
ATOM   3150 2HB  SER A 212     -13.409  -2.381  17.893  1.00 92.65           H
ATOM   3151  OG  SER A 212     -12.336  -2.029  19.618  1.00 92.65           O
ATOM   3152  HG  SER A 212     -12.289  -1.284  20.284  1.00 92.65           H
ATOM   3153  HN  SER A 212     -11.594   0.473  18.962  1.00 92.65           H
ATOM   3154  N   ALA A 213     -13.127   0.580  16.118  1.00 92.32           N
ATOM   3155  CA  ALA A 213     -13.811   1.045  14.924  1.00 92.32           C
ATOM   3156  C   ALA A 213     -12.781   1.332  13.829  1.00 92.32           C
ATOM   3157  O   ALA A 213     -12.959   0.923  12.683  1.00 92.32           O
ATOM   3158  HA  ALA A 213     -14.473   0.247  14.588  1.00 92.32           H
ATOM   3159  CB  ALA A 213     -14.656   2.274  15.266  1.00 92.32           C
ATOM   3160 1HB  ALA A 213     -15.391   2.010  16.026  1.00 92.32           H
ATOM   3161 2HB  ALA A 213     -14.009   3.065  15.645  1.00 92.32           H
ATOM   3162 3HB  ALA A 213     -15.170   2.623  14.370  1.00 92.32           H
ATOM   3163  HN  ALA A 213     -13.185   1.193  16.905  1.00 92.32           H
ATOM   3164  N   VAL A 214     -11.727   2.032  14.222  1.00 92.50           N
ATOM   3165  CA  VAL A 214     -10.700   2.432  13.275  1.00 92.50           C
ATOM   3166  C   VAL A 214     -10.029   1.184  12.700  1.00 92.50           C
ATOM   3167  O   VAL A 214      -9.750   1.120  11.504  1.00 92.50           O
ATOM   3168  HA  VAL A 214     -11.191   2.971  12.465  1.00 92.50           H
ATOM   3169  CB  VAL A 214      -9.711   3.386  13.949  1.00 92.50           C
ATOM   3170  HB  VAL A 214      -9.370   2.918  14.872  1.00 92.50           H
ATOM   3171  CG1 VAL A 214      -8.487   3.622  13.062  1.00 92.50           C
ATOM   3172 1HG1 VAL A 214      -7.985   2.673  12.875  1.00 92.50           H
ATOM   3173 2HG1 VAL A 214      -8.803   4.059  12.114  1.00 92.50           H
ATOM   3174 3HG1 VAL A 214      -7.801   4.304  13.564  1.00 92.50           H
ATOM   3175  CG2 VAL A 214     -10.388   4.709  14.314  1.00 92.50           C
ATOM   3176 1HG2 VAL A 214     -10.770   5.183  13.410  1.00 92.50           H
ATOM   3177 2HG2 VAL A 214     -11.212   4.518  15.000  1.00 92.50           H
ATOM   3178 3HG2 VAL A 214      -9.662   5.368  14.791  1.00 92.50           H
ATOM   3179  HN  VAL A 214     -11.570   2.325  15.165  1.00 92.50           H
ATOM   3180  N   LEU A 215      -9.788   0.222  13.579  1.00 91.83           N
ATOM   3181  CA  LEU A 215      -9.137  -1.013  13.177  1.00 91.83           C
ATOM   3182  C   LEU A 215     -10.047  -1.774  12.212  1.00 91.83           C
ATOM   3183  O   LEU A 215      -9.584  -2.307  11.205  1.00 91.83           O
ATOM   3184  HA  LEU A 215      -8.222  -0.744  12.649  1.00 91.83           H
ATOM   3185  CB  LEU A 215      -8.727  -1.827  14.406  1.00 91.83           C
ATOM   3186 1HB  LEU A 215      -9.538  -1.786  15.132  1.00 91.83           H
ATOM   3187 2HB  LEU A 215      -8.619  -2.870  14.108  1.00 91.83           H
ATOM   3188  CG  LEU A 215      -7.436  -1.389  15.101  1.00 91.83           C
ATOM   3189  HG  LEU A 215      -7.511  -0.324  15.322  1.00 91.83           H
ATOM   3190  CD1 LEU A 215      -7.257  -2.116  16.435  1.00 91.83           C
ATOM   3191 1HD1 LEU A 215      -8.099  -1.890  17.088  1.00 91.83           H
ATOM   3192 2HD1 LEU A 215      -7.212  -3.191  16.260  1.00 91.83           H
ATOM   3193 3HD1 LEU A 215      -6.331  -1.786  16.907  1.00 91.83           H
ATOM   3194  CD2 LEU A 215      -6.228  -1.575  14.180  1.00 91.83           C
ATOM   3195 1HD2 LEU A 215      -6.138  -2.626  13.906  1.00 91.83           H
ATOM   3196 2HD2 LEU A 215      -6.361  -0.975  13.280  1.00 91.83           H
ATOM   3197 3HD2 LEU A 215      -5.323  -1.256  14.698  1.00 91.83           H
ATOM   3198  HN  LEU A 215     -10.029   0.277  14.548  1.00 91.83           H
ATOM   3199  N   THR A 216     -11.327  -1.801  12.553  1.00 92.02           N
ATOM   3200  CA  THR A 216     -12.307  -2.492  11.731  1.00 92.02           C
ATOM   3201  C   THR A 216     -12.328  -1.905  10.319  1.00 92.02           C
ATOM   3202  O   THR A 216     -12.349  -2.643   9.336  1.00 92.02           O
ATOM   3203  HA  THR A 216     -12.003  -3.535  11.639  1.00 92.02           H
ATOM   3204  CB  THR A 216     -13.659  -2.415  12.443  1.00 92.02           C
ATOM   3205  HB  THR A 216     -13.994  -1.382  12.531  1.00 92.02           H
ATOM   3206  OG1 THR A 216     -13.443  -3.099  13.674  1.00 92.02           O
ATOM   3207  HG1 THR A 216     -13.323  -2.439  14.415  1.00 92.02           H
ATOM   3208  CG2 THR A 216     -14.738  -3.243  11.741  1.00 92.02           C
ATOM   3209 1HG2 THR A 216     -14.432  -4.289  11.713  1.00 92.02           H
ATOM   3210 2HG2 THR A 216     -14.872  -2.876  10.723  1.00 92.02           H
ATOM   3211 3HG2 THR A 216     -15.677  -3.153  12.286  1.00 92.02           H
ATOM   3212  HN  THR A 216     -11.697  -1.362  13.372  1.00 92.02           H
ATOM   3213  N   LEU A 217     -12.323  -0.581  10.263  1.00 89.75           N
ATOM   3214  CA  LEU A 217     -12.328   0.114   8.987  1.00 89.75           C
ATOM   3215  C   LEU A 217     -11.084  -0.283   8.190  1.00 89.75           C
ATOM   3216  O   LEU A 217     -11.162  -0.508   6.983  1.00 89.75           O
ATOM   3217  HA  LEU A 217     -13.210  -0.216   8.439  1.00 89.75           H
ATOM   3218  CB  LEU A 217     -12.466   1.623   9.200  1.00 89.75           C
ATOM   3219 1HB  LEU A 217     -13.378   1.808   9.767  1.00 89.75           H
ATOM   3220 2HB  LEU A 217     -11.633   1.961   9.817  1.00 89.75           H
ATOM   3221  CG  LEU A 217     -12.505   2.478   7.932  1.00 89.75           C
ATOM   3222  HG  LEU A 217     -11.636   2.227   7.324  1.00 89.75           H
ATOM   3223  CD1 LEU A 217     -13.747   2.164   7.096  1.00 89.75           C
ATOM   3224 1HD1 LEU A 217     -13.735   1.113   6.809  1.00 89.75           H
ATOM   3225 2HD1 LEU A 217     -14.642   2.370   7.684  1.00 89.75           H
ATOM   3226 3HD1 LEU A 217     -13.750   2.786   6.201  1.00 89.75           H
ATOM   3227  CD2 LEU A 217     -12.404   3.967   8.271  1.00 89.75           C
ATOM   3228 1HD2 LEU A 217     -13.240   4.251   8.910  1.00 89.75           H
ATOM   3229 2HD2 LEU A 217     -11.466   4.158   8.793  1.00 89.75           H
ATOM   3230 3HD2 LEU A 217     -12.434   4.552   7.352  1.00 89.75           H
ATOM   3231  HN  LEU A 217     -12.315   0.013  11.068  1.00 89.75           H
ATOM   3232  N   LYS A 218      -9.966  -0.357   8.897  1.00 88.17           N
ATOM   3233  CA  LYS A 218      -8.702  -0.696   8.264  1.00 88.17           C
ATOM   3234  C   LYS A 218      -8.794  -2.103   7.672  1.00 88.17           C
ATOM   3235  O   LYS A 218      -8.254  -2.366   6.599  1.00 88.17           O
ATOM   3236  HA  LYS A 218      -8.544   0.012   7.450  1.00 88.17           H
ATOM   3237  CB  LYS A 218      -7.545  -0.517   9.250  1.00 88.17           C
ATOM   3238 1HB  LYS A 218      -7.828  -0.915  10.224  1.00 88.17           H
ATOM   3239 2HB  LYS A 218      -6.682  -1.090   8.910  1.00 88.17           H
ATOM   3240  CG  LYS A 218      -7.164   0.958   9.386  1.00 88.17           C
ATOM   3241 1HG  LYS A 218      -6.714   1.309   8.457  1.00 88.17           H
ATOM   3242 2HG  LYS A 218      -8.061   1.556   9.551  1.00 88.17           H
ATOM   3243  CD  LYS A 218      -6.185   1.167  10.544  1.00 88.17           C
ATOM   3244 1HD  LYS A 218      -6.683   0.953  11.489  1.00 88.17           H
ATOM   3245 2HD  LYS A 218      -5.356   0.465  10.454  1.00 88.17           H
ATOM   3246  CE  LYS A 218      -5.649   2.600  10.557  1.00 88.17           C
ATOM   3247 1HE  LYS A 218      -5.100   2.798   9.636  1.00 88.17           H
ATOM   3248 2HE  LYS A 218      -6.480   3.305  10.590  1.00 88.17           H
ATOM   3249  NZ  LYS A 218      -4.764   2.812  11.724  1.00 88.17           N
ATOM   3250 1HZ  LYS A 218      -4.479   3.784  11.760  1.00 88.17           H
ATOM   3251 2HZ  LYS A 218      -5.264   2.574  12.574  1.00 88.17           H
ATOM   3252 3HZ  LYS A 218      -3.944   2.222  11.638  1.00 88.17           H
ATOM   3253  HN  LYS A 218      -9.915  -0.191   9.881  1.00 88.17           H
ATOM   3254  N   VAL A 219      -9.482  -2.972   8.398  1.00 87.85           N
ATOM   3255  CA  VAL A 219      -9.599  -4.362   7.990  1.00 87.85           C
ATOM   3256  C   VAL A 219     -10.525  -4.455   6.775  1.00 87.85           C
ATOM   3257  O   VAL A 219     -10.245  -5.192   5.832  1.00 87.85           O
ATOM   3258  HA  VAL A 219      -8.606  -4.705   7.700  1.00 87.85           H
ATOM   3259  CB  VAL A 219     -10.071  -5.216   9.168  1.00 87.85           C
ATOM   3260  HB  VAL A 219     -10.964  -4.749   9.584  1.00 87.85           H
ATOM   3261  CG1 VAL A 219     -10.448  -6.625   8.708  1.00 87.85           C
ATOM   3262 1HG1 VAL A 219     -11.254  -6.565   7.976  1.00 87.85           H
ATOM   3263 2HG1 VAL A 219      -9.580  -7.104   8.255  1.00 87.85           H
ATOM   3264 3HG1 VAL A 219     -10.780  -7.211   9.565  1.00 87.85           H
ATOM   3265  CG2 VAL A 219      -9.010  -5.264  10.269  1.00 87.85           C
ATOM   3266 1HG2 VAL A 219      -8.092  -5.696   9.870  1.00 87.85           H
ATOM   3267 2HG2 VAL A 219      -8.811  -4.254  10.627  1.00 87.85           H
ATOM   3268 3HG2 VAL A 219      -9.370  -5.878  11.095  1.00 87.85           H
ATOM   3269  HN  VAL A 219      -9.953  -2.741   9.250  1.00 87.85           H
ATOM   3270  N   ILE A 220     -11.611  -3.698   6.839  1.00 86.47           N
ATOM   3271  CA  ILE A 220     -12.591  -3.703   5.767  1.00 86.47           C
ATOM   3272  C   ILE A 220     -11.930  -3.217   4.475  1.00 86.47           C
ATOM   3273  O   ILE A 220     -12.030  -3.871   3.438  1.00 86.47           O
ATOM   3274  HA  ILE A 220     -12.912  -4.734   5.623  1.00 86.47           H
ATOM   3275  CB  ILE A 220     -13.827  -2.895   6.167  1.00 86.47           C
ATOM   3276  HB  ILE A 220     -13.494  -1.945   6.585  1.00 86.47           H
ATOM   3277  CG1 ILE A 220     -14.623  -3.615   7.258  1.00 86.47           C
ATOM   3278 1HG1 ILE A 220     -15.074  -4.518   6.848  1.00 86.47           H
ATOM   3279 2HG1 ILE A 220     -13.950  -3.928   8.057  1.00 86.47           H
ATOM   3280  CG2 ILE A 220     -14.691  -2.573   4.946  1.00 86.47           C
ATOM   3281 1HG2 ILE A 220     -14.109  -1.990   4.233  1.00 86.47           H
ATOM   3282 2HG2 ILE A 220     -15.017  -3.501   4.477  1.00 86.47           H
ATOM   3283 3HG2 ILE A 220     -15.563  -1.999   5.259  1.00 86.47           H
ATOM   3284  CD1 ILE A 220     -15.714  -2.707   7.830  1.00 86.47           C
ATOM   3285 1HD1 ILE A 220     -15.257  -1.816   8.260  1.00 86.47           H
ATOM   3286 2HD1 ILE A 220     -16.398  -2.416   7.033  1.00 86.47           H
ATOM   3287 3HD1 ILE A 220     -16.264  -3.244   8.603  1.00 86.47           H
ATOM   3288  HN  ILE A 220     -11.824  -3.089   7.604  1.00 86.47           H
ATOM   3289  N   LEU A 221     -11.270  -2.072   4.580  1.00 84.32           N
ATOM   3290  CA  LEU A 221     -10.678  -1.441   3.414  1.00 84.32           C
ATOM   3291  C   LEU A 221      -9.386  -2.172   3.044  1.00 84.32           C
ATOM   3292  O   LEU A 221      -8.958  -2.139   1.891  1.00 84.32           O
ATOM   3293  HA  LEU A 221     -11.384  -1.548   2.590  1.00 84.32           H
ATOM   3294  CB  LEU A 221     -10.489   0.058   3.654  1.00 84.32           C
ATOM   3295 1HB  LEU A 221      -9.802   0.188   4.491  1.00 84.32           H
ATOM   3296 2HB  LEU A 221     -10.007   0.489   2.777  1.00 84.32           H
ATOM   3297  CG  LEU A 221     -11.761   0.857   3.947  1.00 84.32           C
ATOM   3298  HG  LEU A 221     -12.289   0.370   4.766  1.00 84.32           H
ATOM   3299  CD1 LEU A 221     -11.424   2.276   4.407  1.00 84.32           C
ATOM   3300 1HD1 LEU A 221     -10.823   2.231   5.315  1.00 84.32           H
ATOM   3301 2HD1 LEU A 221     -10.862   2.788   3.625  1.00 84.32           H
ATOM   3302 3HD1 LEU A 221     -12.346   2.822   4.608  1.00 84.32           H
ATOM   3303  CD2 LEU A 221     -12.700   0.854   2.739  1.00 84.32           C
ATOM   3304 1HD2 LEU A 221     -12.194   1.303   1.884  1.00 84.32           H
ATOM   3305 2HD2 LEU A 221     -12.979  -0.172   2.498  1.00 84.32           H
ATOM   3306 3HD2 LEU A 221     -13.596   1.428   2.973  1.00 84.32           H
ATOM   3307  HN  LEU A 221     -11.138  -1.580   5.440  1.00 84.32           H
ATOM   3308  N   GLY A 222      -8.801  -2.815   4.043  1.00 78.79           N
ATOM   3309  CA  GLY A 222      -7.496  -3.431   3.874  1.00 78.79           C
ATOM   3310  C   GLY A 222      -7.618  -4.796   3.195  1.00 78.79           C
ATOM   3311  O   GLY A 222      -6.793  -5.151   2.354  1.00 78.79           O
ATOM   3312 1HA  GLY A 222      -6.856  -2.780   3.278  1.00 78.79           H
ATOM   3313 2HA  GLY A 222      -7.015  -3.546   4.846  1.00 78.79           H
ATOM   3314  HN  GLY A 222      -9.202  -2.918   4.953  1.00 78.79           H
ATOM   3315  N   PHE A 223      -8.654  -5.525   3.584  1.00 75.39           N
ATOM   3316  CA  PHE A 223      -8.799  -6.907   3.159  1.00 75.39           C
ATOM   3317  C   PHE A 223      -9.789  -7.022   1.998  1.00 75.39           C
ATOM   3318  O   PHE A 223      -9.418  -7.434   0.900  1.00 75.39           O
ATOM   3319  HA  PHE A 223      -7.817  -7.250   2.832  1.00 75.39           H
ATOM   3320  CB  PHE A 223      -9.342  -7.689   4.357  1.00 75.39           C
ATOM   3321 1HB  PHE A 223      -9.166  -7.112   5.264  1.00 75.39           H
ATOM   3322 2HB  PHE A 223     -10.422  -7.794   4.249  1.00 75.39           H
ATOM   3323  CG  PHE A 223      -8.724  -9.078   4.525  1.00 75.39           C
ATOM   3324  CD1 PHE A 223      -9.229 -10.136   3.836  1.00 75.39           C
ATOM   3325  HD1 PHE A 223     -10.075  -9.994   3.163  1.00 75.39           H
ATOM   3326  CD2 PHE A 223      -7.668  -9.255   5.364  1.00 75.39           C
ATOM   3327  HD2 PHE A 223      -7.262  -8.408   5.916  1.00 75.39           H
ATOM   3328  CE1 PHE A 223      -8.655 -11.425   3.992  1.00 75.39           C
ATOM   3329  HE1 PHE A 223      -9.061 -12.273   3.440  1.00 75.39           H
ATOM   3330  CE2 PHE A 223      -7.094 -10.545   5.520  1.00 75.39           C
ATOM   3331  HE2 PHE A 223      -6.248 -10.687   6.193  1.00 75.39           H
ATOM   3332  CZ  PHE A 223      -7.600 -11.603   4.831  1.00 75.39           C
ATOM   3333  HZ  PHE A 223      -7.159 -12.592   4.951  1.00 75.39           H
ATOM   3334  HN  PHE A 223      -9.384  -5.187   4.178  1.00 75.39           H
ATOM   3335  N   PHE A 224     -11.029  -6.651   2.281  1.00 76.26           N
ATOM   3336  CA  PHE A 224     -12.131  -6.988   1.396  1.00 76.26           C
ATOM   3337  C   PHE A 224     -12.036  -6.210   0.082  1.00 76.26           C
ATOM   3338  O   PHE A 224     -12.402  -6.723  -0.975  1.00 76.26           O
ATOM   3339  HA  PHE A 224     -12.065  -8.056   1.189  1.00 76.26           H
ATOM   3340  CB  PHE A 224     -13.421  -6.592   2.117  1.00 76.26           C
ATOM   3341 1HB  PHE A 224     -13.303  -5.588   2.526  1.00 76.26           H
ATOM   3342 2HB  PHE A 224     -14.232  -6.547   1.391  1.00 76.26           H
ATOM   3343  CG  PHE A 224     -13.819  -7.544   3.247  1.00 76.26           C
ATOM   3344  CD1 PHE A 224     -14.609  -8.619   2.984  1.00 76.26           C
ATOM   3345  HD1 PHE A 224     -14.958  -8.803   1.968  1.00 76.26           H
ATOM   3346  CD2 PHE A 224     -13.383  -7.314   4.515  1.00 76.26           C
ATOM   3347  HD2 PHE A 224     -12.750  -6.453   4.726  1.00 76.26           H
ATOM   3348  CE1 PHE A 224     -14.979  -9.502   4.032  1.00 76.26           C
ATOM   3349  HE1 PHE A 224     -15.612 -10.364   3.821  1.00 76.26           H
ATOM   3350  CE2 PHE A 224     -13.753  -8.198   5.563  1.00 76.26           C
ATOM   3351  HE2 PHE A 224     -13.403  -8.014   6.579  1.00 76.26           H
ATOM   3352  CZ  PHE A 224     -14.543  -9.273   5.300  1.00 76.26           C
ATOM   3353  HZ  PHE A 224     -14.826  -9.951   6.105  1.00 76.26           H
ATOM   3354  HN  PHE A 224     -11.285  -6.130   3.095  1.00 76.26           H
ATOM   3355  N   LEU A 225     -11.543  -4.985   0.190  1.00 77.81           N
ATOM   3356  CA  LEU A 225     -11.457  -4.108  -0.965  1.00 77.81           C
ATOM   3357  C   LEU A 225     -10.565  -4.755  -2.026  1.00 77.81           C
ATOM   3358  O   LEU A 225     -10.951  -4.856  -3.189  1.00 77.81           O
ATOM   3359  HA  LEU A 225     -12.463  -4.007  -1.374  1.00 77.81           H
ATOM   3360  CB  LEU A 225     -10.998  -2.711  -0.544  1.00 77.81           C
ATOM   3361 1HB  LEU A 225     -11.690  -2.334   0.209  1.00 77.81           H
ATOM   3362 2HB  LEU A 225     -10.023  -2.799  -0.065  1.00 77.81           H
ATOM   3363  CG  LEU A 225     -10.893  -1.673  -1.663  1.00 77.81           C
ATOM   3364  HG  LEU A 225     -10.360  -2.126  -2.499  1.00 77.81           H
ATOM   3365  CD1 LEU A 225     -12.279  -1.275  -2.174  1.00 77.81           C
ATOM   3366 1HD1 LEU A 225     -12.791  -2.156  -2.561  1.00 77.81           H
ATOM   3367 2HD1 LEU A 225     -12.859  -0.848  -1.356  1.00 77.81           H
ATOM   3368 3HD1 LEU A 225     -12.175  -0.537  -2.969  1.00 77.81           H
ATOM   3369  CD2 LEU A 225     -10.078  -0.460  -1.212  1.00 77.81           C
ATOM   3370 1HD2 LEU A 225     -10.561   0.003  -0.351  1.00 77.81           H
ATOM   3371 2HD2 LEU A 225      -9.073  -0.779  -0.936  1.00 77.81           H
ATOM   3372 3HD2 LEU A 225     -10.018   0.262  -2.026  1.00 77.81           H
ATOM   3373  HN  LEU A 225     -11.207  -4.591   1.046  1.00 77.81           H
ATOM   3374  N   PRO A 226      -9.360  -5.202  -1.646  1.00 73.30           N
ATOM   3375  CA  PRO A 226      -8.503  -5.942  -2.576  1.00 73.30           C
ATOM   3376  C   PRO A 226      -9.220  -7.125  -3.206  1.00 73.30           C
ATOM   3377  O   PRO A 226      -9.140  -7.331  -4.416  1.00 73.30           O
ATOM   3378  HA  PRO A 226      -8.218  -5.303  -3.412  1.00 73.30           H
ATOM   3379  CB  PRO A 226      -7.326  -6.389  -1.706  1.00 73.30           C
ATOM   3380 1HB  PRO A 226      -7.495  -7.379  -1.281  1.00 73.30           H
ATOM   3381 2HB  PRO A 226      -6.401  -6.444  -2.280  1.00 73.30           H
ATOM   3382  CG  PRO A 226      -7.257  -5.317  -0.626  1.00 73.30           C
ATOM   3383 1HG  PRO A 226      -6.718  -5.663   0.255  1.00 73.30           H
ATOM   3384 2HG  PRO A 226      -6.736  -4.425  -0.974  1.00 73.30           H
ATOM   3385  CD  PRO A 226      -8.722  -5.042  -0.327  1.00 73.30           C
ATOM   3386 1HD  PRO A 226      -9.126  -5.746   0.401  1.00 73.30           H
ATOM   3387 2HD  PRO A 226      -8.871  -4.043   0.083  1.00 73.30           H
ATOM   3388  N   PHE A 227      -9.909  -7.877  -2.360  1.00 74.47           N
ATOM   3389  CA  PHE A 227     -10.571  -9.091  -2.806  1.00 74.47           C
ATOM   3390  C   PHE A 227     -11.685  -8.773  -3.805  1.00 74.47           C
ATOM   3391  O   PHE A 227     -11.847  -9.473  -4.804  1.00 74.47           O
ATOM   3392  HA  PHE A 227      -9.817  -9.711  -3.291  1.00 74.47           H
ATOM   3393  CB  PHE A 227     -11.185  -9.747  -1.568  1.00 74.47           C
ATOM   3394 1HB  PHE A 227     -11.476  -8.968  -0.863  1.00 74.47           H
ATOM   3395 2HB  PHE A 227     -12.096 -10.269  -1.859  1.00 74.47           H
ATOM   3396  CG  PHE A 227     -10.254 -10.733  -0.859  1.00 74.47           C
ATOM   3397  CD1 PHE A 227      -9.997 -11.946  -1.417  1.00 74.47           C
ATOM   3398  HD1 PHE A 227     -10.454 -12.216  -2.369  1.00 74.47           H
ATOM   3399  CD2 PHE A 227      -9.684 -10.396   0.329  1.00 74.47           C
ATOM   3400  HD2 PHE A 227      -9.890  -9.424   0.776  1.00 74.47           H
ATOM   3401  CE1 PHE A 227      -9.132 -12.861  -0.760  1.00 74.47           C
ATOM   3402  HE1 PHE A 227      -8.926 -13.833  -1.207  1.00 74.47           H
ATOM   3403  CE2 PHE A 227      -8.819 -11.311   0.986  1.00 74.47           C
ATOM   3404  HE2 PHE A 227      -8.362 -11.041   1.938  1.00 74.47           H
ATOM   3405  CZ  PHE A 227      -8.562 -12.524   0.428  1.00 74.47           C
ATOM   3406  HZ  PHE A 227      -7.899 -13.227   0.933  1.00 74.47           H
ATOM   3407  HN  PHE A 227     -10.019  -7.668  -1.388  1.00 74.47           H
ATOM   3408  N   VAL A 228     -12.425  -7.716  -3.502  1.00 77.28           N
ATOM   3409  CA  VAL A 228     -13.488  -7.269  -4.385  1.00 77.28           C
ATOM   3410  C   VAL A 228     -12.891  -6.879  -5.739  1.00 77.28           C
ATOM   3411  O   VAL A 228     -13.421  -7.250  -6.785  1.00 77.28           O
ATOM   3412  HA  VAL A 228     -14.169  -8.107  -4.531  1.00 77.28           H
ATOM   3413  CB  VAL A 228     -14.271  -6.131  -3.727  1.00 77.28           C
ATOM   3414  HB  VAL A 228     -13.556  -5.371  -3.410  1.00 77.28           H
ATOM   3415  CG1 VAL A 228     -15.236  -5.483  -4.721  1.00 77.28           C
ATOM   3416 1HG1 VAL A 228     -14.674  -5.079  -5.563  1.00 77.28           H
ATOM   3417 2HG1 VAL A 228     -15.943  -6.230  -5.081  1.00 77.28           H
ATOM   3418 3HG1 VAL A 228     -15.780  -4.677  -4.227  1.00 77.28           H
ATOM   3419  CG2 VAL A 228     -15.014  -6.624  -2.483  1.00 77.28           C
ATOM   3420 1HG2 VAL A 228     -15.713  -7.411  -2.766  1.00 77.28           H
ATOM   3421 2HG2 VAL A 228     -14.296  -7.017  -1.763  1.00 77.28           H
ATOM   3422 3HG2 VAL A 228     -15.562  -5.795  -2.035  1.00 77.28           H
ATOM   3423  HN  VAL A 228     -12.307  -7.171  -2.672  1.00 77.28           H
ATOM   3424  N   VAL A 229     -11.796  -6.135  -5.674  1.00 75.60           N
ATOM   3425  CA  VAL A 229     -11.115  -5.700  -6.882  1.00 75.60           C
ATOM   3426  C   VAL A 229     -10.620  -6.925  -7.653  1.00 75.60           C
ATOM   3427  O   VAL A 229     -10.778  -7.003  -8.870  1.00 75.60           O
ATOM   3428  HA  VAL A 229     -11.843  -5.169  -7.496  1.00 75.60           H
ATOM   3429  CB  VAL A 229      -9.993  -4.723  -6.526  1.00 75.60           C
ATOM   3430  HB  VAL A 229      -9.412  -5.161  -5.715  1.00 75.60           H
ATOM   3431  CG1 VAL A 229      -9.054  -4.511  -7.715  1.00 75.60           C
ATOM   3432 1HG1 VAL A 229      -8.609  -5.464  -8.002  1.00 75.60           H
ATOM   3433 2HG1 VAL A 229      -9.617  -4.105  -8.555  1.00 75.60           H
ATOM   3434 3HG1 VAL A 229      -8.265  -3.812  -7.435  1.00 75.60           H
ATOM   3435  CG2 VAL A 229     -10.561  -3.391  -6.032  1.00 75.60           C
ATOM   3436 1HG2 VAL A 229     -11.177  -2.946  -6.814  1.00 75.60           H
ATOM   3437 2HG2 VAL A 229     -11.170  -3.563  -5.144  1.00 75.60           H
ATOM   3438 3HG2 VAL A 229      -9.742  -2.715  -5.786  1.00 75.60           H
ATOM   3439  HN  VAL A 229     -11.376  -5.832  -4.819  1.00 75.60           H
ATOM   3440  N   MET A 230     -10.030  -7.852  -6.912  1.00 74.70           N
ATOM   3441  CA  MET A 230      -9.507  -9.068  -7.511  1.00 74.70           C
ATOM   3442  C   MET A 230     -10.591  -9.798  -8.306  1.00 74.70           C
ATOM   3443  O   MET A 230     -10.392 -10.132  -9.473  1.00 74.70           O
ATOM   3444  HA  MET A 230      -8.710  -8.745  -8.182  1.00 74.70           H
ATOM   3445  CB  MET A 230      -8.971  -9.988  -6.413  1.00 74.70           C
ATOM   3446 1HB  MET A 230      -9.676 -10.018  -5.582  1.00 74.70           H
ATOM   3447 2HB  MET A 230      -8.886 -11.006  -6.796  1.00 74.70           H
ATOM   3448  CG  MET A 230      -7.606  -9.510  -5.914  1.00 74.70           C
ATOM   3449 1HG  MET A 230      -7.158  -8.837  -6.645  1.00 74.70           H
ATOM   3450 2HG  MET A 230      -7.725  -8.944  -4.990  1.00 74.70           H
ATOM   3451  SD  MET A 230      -6.532 -10.909  -5.637  1.00 74.70           S
ATOM   3452  CE  MET A 230      -4.961 -10.186  -6.076  1.00 74.70           C
ATOM   3453 1HE  MET A 230      -4.992  -9.850  -7.112  1.00 74.70           H
ATOM   3454 2HE  MET A 230      -4.757  -9.336  -5.424  1.00 74.70           H
ATOM   3455 3HE  MET A 230      -4.173 -10.930  -5.959  1.00 74.70           H
ATOM   3456  HN  MET A 230      -9.907  -7.782  -5.922  1.00 74.70           H
ATOM   3457  N   ALA A 231     -11.715 -10.024  -7.642  1.00 76.83           N
ATOM   3458  CA  ALA A 231     -12.797 -10.788  -8.240  1.00 76.83           C
ATOM   3459  C   ALA A 231     -13.280 -10.075  -9.505  1.00 76.83           C
ATOM   3460  O   ALA A 231     -13.505 -10.712 -10.533  1.00 76.83           O
ATOM   3461  HA  ALA A 231     -12.401 -11.766  -8.513  1.00 76.83           H
ATOM   3462  CB  ALA A 231     -13.917 -10.977  -7.214  1.00 76.83           C
ATOM   3463 1HB  ALA A 231     -13.529 -11.513  -6.348  1.00 76.83           H
ATOM   3464 2HB  ALA A 231     -14.290 -10.002  -6.901  1.00 76.83           H
ATOM   3465 3HB  ALA A 231     -14.728 -11.550  -7.663  1.00 76.83           H
ATOM   3466  HN  ALA A 231     -11.892  -9.696  -6.714  1.00 76.83           H
ATOM   3467  N   CYS A 232     -13.424  -8.763  -9.388  1.00 78.01           N
ATOM   3468  CA  CYS A 232     -13.852  -7.954 -10.517  1.00 78.01           C
ATOM   3469  C   CYS A 232     -12.813  -8.096 -11.631  1.00 78.01           C
ATOM   3470  O   CYS A 232     -13.168  -8.236 -12.801  1.00 78.01           O
ATOM   3471  HA  CYS A 232     -14.818  -8.348 -10.835  1.00 78.01           H
ATOM   3472  CB  CYS A 232     -14.065  -6.493 -10.117  1.00 78.01           C
ATOM   3473 1HB  CYS A 232     -13.205  -6.134  -9.551  1.00 78.01           H
ATOM   3474 2HB  CYS A 232     -14.141  -5.871 -11.009  1.00 78.01           H
ATOM   3475  SG  CYS A 232     -15.586  -6.334  -9.112  1.00 78.01           S
ATOM   3476  HG  CYS A 232     -15.035  -6.717  -7.964  1.00 78.01           H
ATOM   3477  HN  CYS A 232     -13.254  -8.255  -8.544  1.00 78.01           H
ATOM   3478  N   CYS A 233     -11.552  -8.055 -11.229  1.00 74.11           N
ATOM   3479  CA  CYS A 233     -10.459  -8.116 -12.185  1.00 74.11           C
ATOM   3480  C   CYS A 233     -10.549  -9.446 -12.934  1.00 74.11           C
ATOM   3481  O   CYS A 233     -10.575  -9.470 -14.164  1.00 74.11           O
ATOM   3482  HA  CYS A 233     -10.594  -7.277 -12.868  1.00 74.11           H
ATOM   3483  CB  CYS A 233      -9.101  -7.935 -11.504  1.00 74.11           C
ATOM   3484 1HB  CYS A 233      -9.011  -8.626 -10.665  1.00 74.11           H
ATOM   3485 2HB  CYS A 233      -8.300  -8.176 -12.203  1.00 74.11           H
ATOM   3486  SG  CYS A 233      -8.920  -6.212 -10.916  1.00 74.11           S
ATOM   3487  HG  CYS A 233      -9.912  -6.262 -10.031  1.00 74.11           H
ATOM   3488  HN  CYS A 233     -11.272  -7.982 -10.272  1.00 74.11           H
ATOM   3489  N   TYR A 234     -10.595 -10.522 -12.162  1.00 72.76           N
ATOM   3490  CA  TYR A 234     -10.555 -11.857 -12.735  1.00 72.76           C
ATOM   3491  C   TYR A 234     -11.802 -12.128 -13.579  1.00 72.76           C
ATOM   3492  O   TYR A 234     -11.709 -12.705 -14.662  1.00 72.76           O
ATOM   3493  HA  TYR A 234      -9.673 -11.924 -13.371  1.00 72.76           H
ATOM   3494  CB  TYR A 234     -10.536 -12.824 -11.549  1.00 72.76           C
ATOM   3495 1HB  TYR A 234     -11.200 -12.444 -10.773  1.00 72.76           H
ATOM   3496 2HB  TYR A 234     -10.938 -13.785 -11.871  1.00 72.76           H
ATOM   3497  CG  TYR A 234      -9.147 -13.044 -10.948  1.00 72.76           C
ATOM   3498  CD1 TYR A 234      -8.134 -13.569 -11.726  1.00 72.76           C
ATOM   3499  HD1 TYR A 234      -8.324 -13.825 -12.768  1.00 72.76           H
ATOM   3500  CD2 TYR A 234      -8.906 -12.719  -9.629  1.00 72.76           C
ATOM   3501  HD2 TYR A 234      -9.706 -12.306  -9.015  1.00 72.76           H
ATOM   3502  CE1 TYR A 234      -6.826 -13.776 -11.160  1.00 72.76           C
ATOM   3503  HE1 TYR A 234      -6.017 -14.189 -11.763  1.00 72.76           H
ATOM   3504  CE2 TYR A 234      -7.598 -12.927  -9.063  1.00 72.76           C
ATOM   3505  HE2 TYR A 234      -7.394 -12.675  -8.023  1.00 72.76           H
ATOM   3506  CZ  TYR A 234      -6.623 -13.445  -9.857  1.00 72.76           C
ATOM   3507  OH  TYR A 234      -5.387 -13.641  -9.323  1.00 72.76           O
ATOM   3508  HH  TYR A 234      -5.335 -13.219  -8.418  1.00 72.76           H
ATOM   3509  HN  TYR A 234     -10.657 -10.492 -11.164  1.00 72.76           H
ATOM   3510  N   THR A 235     -12.940 -11.700 -13.052  1.00 79.40           N
ATOM   3511  CA  THR A 235     -14.199 -11.858 -13.760  1.00 79.40           C
ATOM   3512  C   THR A 235     -14.137 -11.159 -15.119  1.00 79.40           C
ATOM   3513  O   THR A 235     -14.561 -11.719 -16.129  1.00 79.40           O
ATOM   3514  HA  THR A 235     -14.354 -12.919 -13.953  1.00 79.40           H
ATOM   3515  CB  THR A 235     -15.317 -11.334 -12.857  1.00 79.40           C
ATOM   3516  HB  THR A 235     -16.271 -11.324 -13.385  1.00 79.40           H
ATOM   3517  OG1 THR A 235     -14.844 -10.063 -12.419  1.00 79.40           O
ATOM   3518  HG1 THR A 235     -15.157  -9.348 -13.043  1.00 79.40           H
ATOM   3519  CG2 THR A 235     -15.457 -12.144 -11.567  1.00 79.40           C
ATOM   3520 1HG2 THR A 235     -14.524 -12.098 -11.006  1.00 79.40           H
ATOM   3521 2HG2 THR A 235     -15.682 -13.182 -11.813  1.00 79.40           H
ATOM   3522 3HG2 THR A 235     -16.265 -11.730 -10.963  1.00 79.40           H
ATOM   3523  HN  THR A 235     -13.009 -11.253 -12.160  1.00 79.40           H
ATOM   3524  N   ILE A 236     -13.607  -9.945 -15.102  1.00 75.98           N
ATOM   3525  CA  ILE A 236     -13.368  -9.214 -16.335  1.00 75.98           C
ATOM   3526  C   ILE A 236     -12.455 -10.041 -17.243  1.00 75.98           C
ATOM   3527  O   ILE A 236     -12.739 -10.207 -18.428  1.00 75.98           O
ATOM   3528  HA  ILE A 236     -14.329  -9.090 -16.833  1.00 75.98           H
ATOM   3529  CB  ILE A 236     -12.830  -7.814 -16.033  1.00 75.98           C
ATOM   3530  HB  ILE A 236     -12.210  -7.872 -15.137  1.00 75.98           H
ATOM   3531  CG1 ILE A 236     -13.971  -6.842 -15.730  1.00 75.98           C
ATOM   3532 1HG1 ILE A 236     -14.534  -6.641 -16.642  1.00 75.98           H
ATOM   3533 2HG1 ILE A 236     -14.664  -7.297 -15.022  1.00 75.98           H
ATOM   3534  CG2 ILE A 236     -11.936  -7.314 -17.169  1.00 75.98           C
ATOM   3535 1HG2 ILE A 236     -11.092  -7.993 -17.294  1.00 75.98           H
ATOM   3536 2HG2 ILE A 236     -12.511  -7.275 -18.094  1.00 75.98           H
ATOM   3537 3HG2 ILE A 236     -11.567  -6.317 -16.928  1.00 75.98           H
ATOM   3538  CD1 ILE A 236     -13.435  -5.529 -15.156  1.00 75.98           C
ATOM   3539 1HD1 ILE A 236     -12.894  -5.731 -14.232  1.00 75.98           H
ATOM   3540 2HD1 ILE A 236     -12.762  -5.065 -15.877  1.00 75.98           H
ATOM   3541 3HD1 ILE A 236     -14.267  -4.856 -14.950  1.00 75.98           H
ATOM   3542  HN  ILE A 236     -13.343  -9.462 -14.267  1.00 75.98           H
ATOM   3543  N   ILE A 237     -11.378 -10.537 -16.653  1.00 72.52           N
ATOM   3544  CA  ILE A 237     -10.358 -11.232 -17.419  1.00 72.52           C
ATOM   3545  C   ILE A 237     -10.981 -12.450 -18.104  1.00 72.52           C
ATOM   3546  O   ILE A 237     -10.770 -12.672 -19.295  1.00 72.52           O
ATOM   3547  HA  ILE A 237     -10.004 -10.547 -18.189  1.00 72.52           H
ATOM   3548  CB  ILE A 237      -9.159 -11.573 -16.531  1.00 72.52           C
ATOM   3549  HB  ILE A 237      -9.534 -11.998 -15.600  1.00 72.52           H
ATOM   3550  CG1 ILE A 237      -8.371 -10.313 -16.167  1.00 72.52           C
ATOM   3551 1HG1 ILE A 237      -7.946  -9.873 -17.069  1.00 72.52           H
ATOM   3552 2HG1 ILE A 237      -9.043  -9.571 -15.736  1.00 72.52           H
ATOM   3553  CG2 ILE A 237      -8.273 -12.633 -17.188  1.00 72.52           C
ATOM   3554 1HG2 ILE A 237      -8.855 -13.540 -17.353  1.00 72.52           H
ATOM   3555 2HG2 ILE A 237      -7.905 -12.258 -18.143  1.00 72.52           H
ATOM   3556 3HG2 ILE A 237      -7.429 -12.856 -16.535  1.00 72.52           H
ATOM   3557  CD1 ILE A 237      -7.253 -10.634 -15.173  1.00 72.52           C
ATOM   3558 1HD1 ILE A 237      -7.685 -11.051 -14.263  1.00 72.52           H
ATOM   3559 2HD1 ILE A 237      -6.570 -11.358 -15.616  1.00 72.52           H
ATOM   3560 3HD1 ILE A 237      -6.709  -9.721 -14.931  1.00 72.52           H
ATOM   3561  HN  ILE A 237     -11.197 -10.471 -15.671  1.00 72.52           H
ATOM   3562  N   ILE A 238     -11.736 -13.207 -17.321  1.00 74.55           N
ATOM   3563  CA  ILE A 238     -12.366 -14.414 -17.829  1.00 74.55           C
ATOM   3564  C   ILE A 238     -13.264 -14.056 -19.014  1.00 74.55           C
ATOM   3565  O   ILE A 238     -13.199 -14.695 -20.063  1.00 74.55           O
ATOM   3566  HA  ILE A 238     -11.572 -15.072 -18.184  1.00 74.55           H
ATOM   3567  CB  ILE A 238     -13.096 -15.152 -16.705  1.00 74.55           C
ATOM   3568  HB  ILE A 238     -13.697 -14.427 -16.156  1.00 74.55           H
ATOM   3569  CG1 ILE A 238     -12.102 -15.759 -15.712  1.00 74.55           C
ATOM   3570 1HG1 ILE A 238     -11.640 -16.643 -16.150  1.00 74.55           H
ATOM   3571 2HG1 ILE A 238     -11.302 -15.047 -15.512  1.00 74.55           H
ATOM   3572  CG2 ILE A 238     -14.055 -16.201 -17.270  1.00 74.55           C
ATOM   3573 1HG2 ILE A 238     -14.794 -15.712 -17.905  1.00 74.55           H
ATOM   3574 2HG2 ILE A 238     -13.494 -16.927 -17.858  1.00 74.55           H
ATOM   3575 3HG2 ILE A 238     -14.561 -16.710 -16.449  1.00 74.55           H
ATOM   3576  CD1 ILE A 238     -12.797 -16.135 -14.402  1.00 74.55           C
ATOM   3577 1HD1 ILE A 238     -13.237 -15.244 -13.955  1.00 74.55           H
ATOM   3578 2HD1 ILE A 238     -13.581 -16.865 -14.603  1.00 74.55           H
ATOM   3579 3HD1 ILE A 238     -12.068 -16.564 -13.714  1.00 74.55           H
ATOM   3580  HN  ILE A 238     -11.920 -13.008 -16.359  1.00 74.55           H
ATOM   3581  N   HIS A 239     -14.082 -13.034 -18.808  1.00 77.45           N
ATOM   3582  CA  HIS A 239     -14.998 -12.588 -19.844  1.00 77.45           C
ATOM   3583  C   HIS A 239     -14.208 -12.198 -21.094  1.00 77.45           C
ATOM   3584  O   HIS A 239     -14.627 -12.489 -22.214  1.00 77.45           O
ATOM   3585  HA  HIS A 239     -15.641 -13.436 -20.080  1.00 77.45           H
ATOM   3586  CB  HIS A 239     -15.891 -11.456 -19.329  1.00 77.45           C
ATOM   3587 1HB  HIS A 239     -15.571 -11.184 -18.324  1.00 77.45           H
ATOM   3588 2HB  HIS A 239     -15.746 -10.578 -19.959  1.00 77.45           H
ATOM   3589  CG  HIS A 239     -17.361 -11.799 -19.299  1.00 77.45           C
ATOM   3590  ND1 HIS A 239     -18.205 -11.575 -20.372  1.00 77.45           N
ATOM   3591  HD1 HIS A 239     -17.942 -11.176 -21.250  1.00 77.45           H
ATOM   3592  CD2 HIS A 239     -18.127 -12.353 -18.315  1.00 77.45           C
ATOM   3593  HD2 HIS A 239     -17.776 -12.655 -17.329  1.00 77.45           H
ATOM   3594  CE1 HIS A 239     -19.423 -11.978 -20.038  1.00 77.45           C
ATOM   3595  HE1 HIS A 239     -20.309 -11.933 -20.671  1.00 77.45           H
ATOM   3596  NE2 HIS A 239     -19.372 -12.459 -18.763  1.00 77.45           N
ATOM   3597  HN  HIS A 239     -14.126 -12.516 -17.954  1.00 77.45           H
ATOM   3598  N   THR A 240     -13.079 -11.545 -20.862  1.00 73.40           N
ATOM   3599  CA  THR A 240     -12.237 -11.093 -21.957  1.00 73.40           C
ATOM   3600  C   THR A 240     -11.727 -12.287 -22.766  1.00 73.40           C
ATOM   3601  O   THR A 240     -11.800 -12.285 -23.994  1.00 73.40           O
ATOM   3602  HA  THR A 240     -12.845 -10.487 -22.629  1.00 73.40           H
ATOM   3603  CB  THR A 240     -11.116 -10.234 -21.368  1.00 73.40           C
ATOM   3604  HB  THR A 240     -10.409 -10.848 -20.810  1.00 73.40           H
ATOM   3605  OG1 THR A 240     -11.801  -9.241 -20.609  1.00 73.40           O
ATOM   3606  HG1 THR A 240     -11.768  -9.471 -19.637  1.00 73.40           H
ATOM   3607  CG2 THR A 240     -10.367  -9.436 -22.436  1.00 73.40           C
ATOM   3608 1HG2 THR A 240     -11.063  -8.772 -22.949  1.00 73.40           H
ATOM   3609 2HG2 THR A 240      -9.921 -10.122 -23.157  1.00 73.40           H
ATOM   3610 3HG2 THR A 240      -9.582  -8.844 -21.965  1.00 73.40           H
ATOM   3611  HN  THR A 240     -12.737 -11.326 -19.948  1.00 73.40           H
ATOM   3612  N   LEU A 241     -11.222 -13.277 -22.045  1.00 72.00           N
ATOM   3613  CA  LEU A 241     -10.601 -14.425 -22.683  1.00 72.00           C
ATOM   3614  C   LEU A 241     -11.641 -15.154 -23.537  1.00 72.00           C
ATOM   3615  O   LEU A 241     -11.334 -15.615 -24.635  1.00 72.00           O
ATOM   3616  HA  LEU A 241      -9.817 -14.049 -23.340  1.00 72.00           H
ATOM   3617  CB  LEU A 241      -9.928 -15.319 -21.639  1.00 72.00           C
ATOM   3618 1HB  LEU A 241     -10.635 -15.492 -20.828  1.00 72.00           H
ATOM   3619 2HB  LEU A 241      -9.723 -16.287 -22.096  1.00 72.00           H
ATOM   3620  CG  LEU A 241      -8.626 -14.784 -21.038  1.00 72.00           C
ATOM   3621  HG  LEU A 241      -8.817 -13.786 -20.643  1.00 72.00           H
ATOM   3622  CD1 LEU A 241      -8.166 -15.653 -19.865  1.00 72.00           C
ATOM   3623 1HD1 LEU A 241      -8.934 -15.655 -19.092  1.00 72.00           H
ATOM   3624 2HD1 LEU A 241      -7.998 -16.672 -20.213  1.00 72.00           H
ATOM   3625 3HD1 LEU A 241      -7.239 -15.250 -19.457  1.00 72.00           H
ATOM   3626  CD2 LEU A 241      -7.543 -14.647 -22.109  1.00 72.00           C
ATOM   3627 1HD2 LEU A 241      -7.347 -15.622 -22.555  1.00 72.00           H
ATOM   3628 2HD2 LEU A 241      -7.881 -13.956 -22.881  1.00 72.00           H
ATOM   3629 3HD2 LEU A 241      -6.629 -14.265 -21.655  1.00 72.00           H
ATOM   3630  HN  LEU A 241     -11.233 -13.303 -21.046  1.00 72.00           H
ATOM   3631  N   ILE A 242     -12.849 -15.234 -23.000  1.00 73.92           N
ATOM   3632  CA  ILE A 242     -13.927 -15.929 -23.684  1.00 73.92           C
ATOM   3633  C   ILE A 242     -14.237 -15.212 -24.999  1.00 73.92           C
ATOM   3634  O   ILE A 242     -14.438 -15.855 -26.028  1.00 73.92           O
ATOM   3635  HA  ILE A 242     -13.574 -16.934 -23.913  1.00 73.92           H
ATOM   3636  CB  ILE A 242     -15.140 -16.075 -22.762  1.00 73.92           C
ATOM   3637  HB  ILE A 242     -15.376 -15.094 -22.351  1.00 73.92           H
ATOM   3638  CG1 ILE A 242     -14.823 -16.995 -21.582  1.00 73.92           C
ATOM   3639 1HG1 ILE A 242     -14.755 -18.026 -21.928  1.00 73.92           H
ATOM   3640 2HG1 ILE A 242     -13.852 -16.734 -21.162  1.00 73.92           H
ATOM   3641  CG2 ILE A 242     -16.368 -16.546 -23.543  1.00 73.92           C
ATOM   3642 1HG2 ILE A 242     -16.605 -15.819 -24.320  1.00 73.92           H
ATOM   3643 2HG2 ILE A 242     -16.159 -17.512 -24.001  1.00 73.92           H
ATOM   3644 3HG2 ILE A 242     -17.216 -16.641 -22.864  1.00 73.92           H
ATOM   3645  CD1 ILE A 242     -15.898 -16.886 -20.498  1.00 73.92           C
ATOM   3646 1HD1 ILE A 242     -15.947 -15.859 -20.137  1.00 73.92           H
ATOM   3647 2HD1 ILE A 242     -16.864 -17.171 -20.915  1.00 73.92           H
ATOM   3648 3HD1 ILE A 242     -15.649 -17.551 -19.671  1.00 73.92           H
ATOM   3649  HN  ILE A 242     -13.097 -14.836 -22.117  1.00 73.92           H
ATOM   3650  N   GLN A 243     -14.265 -13.890 -24.923  1.00 68.75           N
ATOM   3651  CA  GLN A 243     -14.590 -13.080 -26.085  1.00 68.75           C
ATOM   3652  C   GLN A 243     -13.393 -13.012 -27.035  1.00 68.75           C
ATOM   3653  O   GLN A 243     -13.555 -12.745 -28.225  1.00 68.75           O
ATOM   3654  HA  GLN A 243     -15.420 -13.591 -26.572  1.00 68.75           H
ATOM   3655  CB  GLN A 243     -15.040 -11.678 -25.668  1.00 68.75           C
ATOM   3656 1HB  GLN A 243     -14.322 -11.256 -24.965  1.00 68.75           H
ATOM   3657 2HB  GLN A 243     -15.055 -11.023 -26.539  1.00 68.75           H
ATOM   3658  CG  GLN A 243     -16.428 -11.716 -25.026  1.00 68.75           C
ATOM   3659 1HG  GLN A 243     -17.111 -12.278 -25.663  1.00 68.75           H
ATOM   3660 2HG  GLN A 243     -16.377 -12.239 -24.072  1.00 68.75           H
ATOM   3661  CD  GLN A 243     -16.971 -10.302 -24.810  1.00 68.75           C
ATOM   3662  OE1 GLN A 243     -16.301  -9.309 -25.046  1.00 68.75           O
ATOM   3663  NE2 GLN A 243     -18.218 -10.266 -24.351  1.00 68.75           N
ATOM   3664 1HE2 GLN A 243     -18.713 -11.118 -24.178  1.00 68.75           H
ATOM   3665 2HE2 GLN A 243     -18.662  -9.386 -24.177  1.00 68.75           H
ATOM   3666  HN  GLN A 243     -14.072 -13.373 -24.089  1.00 68.75           H
ATOM   3667  N   ALA A 244     -12.218 -13.258 -26.475  1.00 61.34           N
ATOM   3668  CA  ALA A 244     -10.984 -13.107 -27.227  1.00 61.34           C
ATOM   3669  C   ALA A 244     -10.830 -14.288 -28.188  1.00 61.34           C
ATOM   3670  O   ALA A 244     -10.236 -15.306 -27.836  1.00 61.34           O
ATOM   3671  HA  ALA A 244     -11.057 -12.186 -27.805  1.00 61.34           H
ATOM   3672  CB  ALA A 244      -9.806 -12.988 -26.257  1.00 61.34           C
ATOM   3673 1HB  ALA A 244      -9.950 -12.117 -25.617  1.00 61.34           H
ATOM   3674 2HB  ALA A 244      -9.750 -13.886 -25.642  1.00 61.34           H
ATOM   3675 3HB  ALA A 244      -8.881 -12.875 -26.821  1.00 61.34           H
ATOM   3676  HN  ALA A 244     -12.102 -13.554 -25.527  1.00 61.34           H
ATOM   3677  N   LYS A 245     -11.376 -14.112 -29.382  1.00 57.61           N
ATOM   3678  CA  LYS A 245     -11.243 -15.120 -30.421  1.00 57.61           C
ATOM   3679  C   LYS A 245      -9.759 -15.355 -30.711  1.00 57.61           C
ATOM   3680  O   LYS A 245      -9.385 -16.399 -31.241  1.00 57.61           O
ATOM   3681  HA  LYS A 245     -11.670 -16.045 -30.035  1.00 57.61           H
ATOM   3682  CB  LYS A 245     -12.056 -14.726 -31.656  1.00 57.61           C
ATOM   3683 1HB  LYS A 245     -11.822 -13.700 -31.938  1.00 57.61           H
ATOM   3684 2HB  LYS A 245     -11.775 -15.360 -32.497  1.00 57.61           H
ATOM   3685  CG  LYS A 245     -13.557 -14.858 -31.389  1.00 57.61           C
ATOM   3686 1HG  LYS A 245     -13.762 -15.816 -30.911  1.00 57.61           H
ATOM   3687 2HG  LYS A 245     -13.876 -14.081 -30.695  1.00 57.61           H
ATOM   3688  CD  LYS A 245     -14.356 -14.749 -32.689  1.00 57.61           C
ATOM   3689 1HD  LYS A 245     -14.238 -13.751 -33.110  1.00 57.61           H
ATOM   3690 2HD  LYS A 245     -13.963 -15.453 -33.422  1.00 57.61           H
ATOM   3691  CE  LYS A 245     -15.840 -15.034 -32.445  1.00 57.61           C
ATOM   3692 1HE  LYS A 245     -15.951 -15.963 -31.886  1.00 57.61           H
ATOM   3693 2HE  LYS A 245     -16.273 -14.241 -31.835  1.00 57.61           H
ATOM   3694  NZ  LYS A 245     -16.567 -15.131 -33.731  1.00 57.61           N
ATOM   3695 1HZ  LYS A 245     -17.551 -15.297 -33.551  1.00 57.61           H
ATOM   3696 2HZ  LYS A 245     -16.459 -14.265 -34.247  1.00 57.61           H
ATOM   3697 3HZ  LYS A 245     -16.188 -15.898 -34.276  1.00 57.61           H
ATOM   3698  HN  LYS A 245     -11.899 -13.302 -29.644  1.00 57.61           H
ATOM   3699  N   LYS A 246      -8.955 -14.366 -30.350  1.00 55.06           N
ATOM   3700  CA  LYS A 246      -7.571 -14.328 -30.791  1.00 55.06           C
ATOM   3701  C   LYS A 246      -6.653 -14.626 -29.603  1.00 55.06           C
ATOM   3702  O   LYS A 246      -6.777 -14.006 -28.548  1.00 55.06           O
ATOM   3703  HA  LYS A 246      -7.442 -15.117 -31.532  1.00 55.06           H
ATOM   3704  CB  LYS A 246      -7.266 -12.999 -31.486  1.00 55.06           C
ATOM   3705 1HB  LYS A 246      -7.634 -12.173 -30.877  1.00 55.06           H
ATOM   3706 2HB  LYS A 246      -6.187 -12.872 -31.576  1.00 55.06           H
ATOM   3707  CG  LYS A 246      -7.910 -12.945 -32.872  1.00 55.06           C
ATOM   3708 1HG  LYS A 246      -7.791 -13.908 -33.370  1.00 55.06           H
ATOM   3709 2HG  LYS A 246      -8.981 -12.768 -32.773  1.00 55.06           H
ATOM   3710  CD  LYS A 246      -7.282 -11.842 -33.726  1.00 55.06           C
ATOM   3711 1HD  LYS A 246      -7.505 -10.868 -33.289  1.00 55.06           H
ATOM   3712 2HD  LYS A 246      -6.197 -11.950 -33.726  1.00 55.06           H
ATOM   3713  CE  LYS A 246      -7.806 -11.895 -35.162  1.00 55.06           C
ATOM   3714 1HE  LYS A 246      -7.802 -12.925 -35.519  1.00 55.06           H
ATOM   3715 2HE  LYS A 246      -8.840 -11.551 -35.192  1.00 55.06           H
ATOM   3716  NZ  LYS A 246      -6.972 -11.053 -36.050  1.00 55.06           N
ATOM   3717 1HZ  LYS A 246      -7.347 -11.079 -36.991  1.00 55.06           H
ATOM   3718 2HZ  LYS A 246      -6.975 -10.098 -35.711  1.00 55.06           H
ATOM   3719 3HZ  LYS A 246      -6.021 -11.406 -36.055  1.00 55.06           H
ATOM   3720  HN  LYS A 246      -9.234 -13.602 -29.768  1.00 55.06           H
ATOM   3721  N   SER A 247      -5.753 -15.575 -29.815  1.00 53.65           N
ATOM   3722  CA  SER A 247      -4.913 -16.064 -28.736  1.00 53.65           C
ATOM   3723  C   SER A 247      -4.098 -14.913 -28.143  1.00 53.65           C
ATOM   3724  O   SER A 247      -3.799 -14.908 -26.950  1.00 53.65           O
ATOM   3725  HA  SER A 247      -5.602 -16.466 -27.993  1.00 53.65           H
ATOM   3726  CB  SER A 247      -3.983 -17.177 -29.222  1.00 53.65           C
ATOM   3727 1HB  SER A 247      -4.552 -18.100 -29.339  1.00 53.65           H
ATOM   3728 2HB  SER A 247      -3.591 -16.918 -30.206  1.00 53.65           H
ATOM   3729  OG  SER A 247      -2.900 -17.399 -28.324  1.00 53.65           O
ATOM   3730  HG  SER A 247      -3.240 -17.783 -27.465  1.00 53.65           H
ATOM   3731  HN  SER A 247      -5.594 -16.006 -30.703  1.00 53.65           H
ATOM   3732  N   SER A 248      -3.761 -13.964 -29.005  1.00 55.54           N
ATOM   3733  CA  SER A 248      -2.737 -12.986 -28.679  1.00 55.54           C
ATOM   3734  C   SER A 248      -3.110 -12.248 -27.391  1.00 55.54           C
ATOM   3735  O   SER A 248      -2.281 -11.547 -26.812  1.00 55.54           O
ATOM   3736  HA  SER A 248      -1.822 -13.562 -28.539  1.00 55.54           H
ATOM   3737  CB  SER A 248      -2.542 -11.990 -29.824  1.00 55.54           C
ATOM   3738 1HB  SER A 248      -1.637 -11.409 -29.648  1.00 55.54           H
ATOM   3739 2HB  SER A 248      -2.395 -12.535 -30.757  1.00 55.54           H
ATOM   3740  OG  SER A 248      -3.653 -11.109 -29.960  1.00 55.54           O
ATOM   3741  HG  SER A 248      -3.478 -10.447 -30.689  1.00 55.54           H
ATOM   3742  HN  SER A 248      -4.174 -13.858 -29.910  1.00 55.54           H
ATOM   3743  N   LYS A 249      -4.356 -12.431 -26.982  1.00 59.13           N
ATOM   3744  CA  LYS A 249      -4.899 -11.665 -25.873  1.00 59.13           C
ATOM   3745  C   LYS A 249      -4.351 -12.221 -24.557  1.00 59.13           C
ATOM   3746  O   LYS A 249      -4.342 -11.528 -23.541  1.00 59.13           O
ATOM   3747  HA  LYS A 249      -4.553 -10.638 -25.984  1.00 59.13           H
ATOM   3748  CB  LYS A 249      -6.428 -11.637 -25.939  1.00 59.13           C
ATOM   3749 1HB  LYS A 249      -6.822 -12.637 -25.759  1.00 59.13           H
ATOM   3750 2HB  LYS A 249      -6.818 -10.994 -25.149  1.00 59.13           H
ATOM   3751  CG  LYS A 249      -6.908 -11.130 -27.300  1.00 59.13           C
ATOM   3752 1HG  LYS A 249      -6.112 -10.564 -27.783  1.00 59.13           H
ATOM   3753 2HG  LYS A 249      -7.136 -11.977 -27.947  1.00 59.13           H
ATOM   3754  CD  LYS A 249      -8.149 -10.247 -27.150  1.00 59.13           C
ATOM   3755 1HD  LYS A 249      -8.702 -10.541 -26.258  1.00 59.13           H
ATOM   3756 2HD  LYS A 249      -7.847  -9.209 -27.010  1.00 59.13           H
ATOM   3757  CE  LYS A 249      -9.054 -10.360 -28.378  1.00 59.13           C
ATOM   3758 1HE  LYS A 249      -8.595  -9.848 -29.224  1.00 59.13           H
ATOM   3759 2HE  LYS A 249      -9.165 -11.406 -28.661  1.00 59.13           H
ATOM   3760  NZ  LYS A 249     -10.383  -9.772 -28.098  1.00 59.13           N
ATOM   3761 1HZ  LYS A 249     -11.056 -10.122 -28.771  1.00 59.13           H
ATOM   3762 2HZ  LYS A 249     -10.676 -10.030 -27.162  1.00 59.13           H
ATOM   3763 3HZ  LYS A 249     -10.328  -8.762 -28.169  1.00 59.13           H
ATOM   3764  HN  LYS A 249      -4.990 -13.086 -27.393  1.00 59.13           H
ATOM   3765  N   HIS A 250      -3.906 -13.468 -24.619  1.00 63.42           N
ATOM   3766  CA  HIS A 250      -3.345 -14.121 -23.448  1.00 63.42           C
ATOM   3767  C   HIS A 250      -2.107 -13.356 -22.977  1.00 63.42           C
ATOM   3768  O   HIS A 250      -1.911 -13.163 -21.779  1.00 63.42           O
ATOM   3769  HA  HIS A 250      -4.107 -14.076 -22.670  1.00 63.42           H
ATOM   3770  CB  HIS A 250      -3.058 -15.596 -23.735  1.00 63.42           C
ATOM   3771 1HB  HIS A 250      -2.463 -15.670 -24.645  1.00 63.42           H
ATOM   3772 2HB  HIS A 250      -2.452 -16.002 -22.924  1.00 63.42           H
ATOM   3773  CG  HIS A 250      -4.297 -16.445 -23.891  1.00 63.42           C
ATOM   3774  ND1 HIS A 250      -5.061 -16.861 -22.815  1.00 63.42           N
ATOM   3775  HD1 HIS A 250      -4.880 -16.653 -21.853  1.00 63.42           H
ATOM   3776  CD2 HIS A 250      -4.898 -16.948 -25.007  1.00 63.42           C
ATOM   3777  HD2 HIS A 250      -4.555 -16.810 -26.032  1.00 63.42           H
ATOM   3778  CE1 HIS A 250      -6.072 -17.583 -23.274  1.00 63.42           C
ATOM   3779  HE1 HIS A 250      -6.850 -18.053 -22.672  1.00 63.42           H
ATOM   3780  NE2 HIS A 250      -5.969 -17.637 -24.633  1.00 63.42           N
ATOM   3781  HN  HIS A 250      -3.924 -14.028 -25.447  1.00 63.42           H
ATOM   3782  N   LYS A 251      -1.303 -12.942 -23.946  1.00 63.68           N
ATOM   3783  CA  LYS A 251      -0.077 -12.222 -23.644  1.00 63.68           C
ATOM   3784  C   LYS A 251      -0.418 -10.936 -22.890  1.00 63.68           C
ATOM   3785  O   LYS A 251       0.255 -10.581 -21.924  1.00 63.68           O
ATOM   3786  HA  LYS A 251       0.522 -12.857 -22.991  1.00 63.68           H
ATOM   3787  CB  LYS A 251       0.735 -11.990 -24.920  1.00 63.68           C
ATOM   3788 1HB  LYS A 251       0.115 -12.193 -25.793  1.00 63.68           H
ATOM   3789 2HB  LYS A 251       1.036 -10.944 -24.979  1.00 63.68           H
ATOM   3790  CG  LYS A 251       1.976 -12.886 -24.950  1.00 63.68           C
ATOM   3791 1HG  LYS A 251       2.493 -12.829 -23.993  1.00 63.68           H
ATOM   3792 2HG  LYS A 251       1.676 -13.924 -25.089  1.00 63.68           H
ATOM   3793  CD  LYS A 251       2.926 -12.469 -26.075  1.00 63.68           C
ATOM   3794 1HD  LYS A 251       2.444 -12.628 -27.040  1.00 63.68           H
ATOM   3795 2HD  LYS A 251       3.141 -11.403 -25.998  1.00 63.68           H
ATOM   3796  CE  LYS A 251       4.231 -13.264 -26.013  1.00 63.68           C
ATOM   3797 1HE  LYS A 251       4.561 -13.353 -24.977  1.00 63.68           H
ATOM   3798 2HE  LYS A 251       4.066 -14.276 -26.382  1.00 63.68           H
ATOM   3799  NZ  LYS A 251       5.281 -12.601 -26.818  1.00 63.68           N
ATOM   3800 1HZ  LYS A 251       6.116 -13.175 -26.823  1.00 63.68           H
ATOM   3801 2HZ  LYS A 251       4.950 -12.477 -27.769  1.00 63.68           H
ATOM   3802 3HZ  LYS A 251       5.495 -11.695 -26.414  1.00 63.68           H
ATOM   3803  HN  LYS A 251      -1.478 -13.090 -24.919  1.00 63.68           H
ATOM   3804  N   ALA A 252      -1.464 -10.271 -23.361  1.00 65.31           N
ATOM   3805  CA  ALA A 252      -1.845  -8.985 -22.803  1.00 65.31           C
ATOM   3806  C   ALA A 252      -2.202  -9.160 -21.326  1.00 65.31           C
ATOM   3807  O   ALA A 252      -1.849  -8.325 -20.494  1.00 65.31           O
ATOM   3808  HA  ALA A 252      -0.986  -8.320 -22.884  1.00 65.31           H
ATOM   3809  CB  ALA A 252      -3.001  -8.398 -23.616  1.00 65.31           C
ATOM   3810 1HB  ALA A 252      -2.686  -8.266 -24.652  1.00 65.31           H
ATOM   3811 2HB  ALA A 252      -3.853  -9.077 -23.579  1.00 65.31           H
ATOM   3812 3HB  ALA A 252      -3.287  -7.433 -23.198  1.00 65.31           H
ATOM   3813  HN  ALA A 252      -2.043 -10.597 -24.107  1.00 65.31           H
ATOM   3814  N   LEU A 253      -2.899 -10.251 -21.043  1.00 74.97           N
ATOM   3815  CA  LEU A 253      -3.479 -10.449 -19.726  1.00 74.97           C
ATOM   3816  C   LEU A 253      -2.371 -10.813 -18.735  1.00 74.97           C
ATOM   3817  O   LEU A 253      -2.514 -10.599 -17.533  1.00 74.97           O
ATOM   3818  HA  LEU A 253      -3.920  -9.502 -19.417  1.00 74.97           H
ATOM   3819  CB  LEU A 253      -4.610 -11.477 -19.788  1.00 74.97           C
ATOM   3820 1HB  LEU A 253      -4.296 -12.296 -20.435  1.00 74.97           H
ATOM   3821 2HB  LEU A 253      -4.750 -11.895 -18.790  1.00 74.97           H
ATOM   3822  CG  LEU A 253      -5.961 -10.959 -20.287  1.00 74.97           C
ATOM   3823  HG  LEU A 253      -5.783 -10.325 -21.155  1.00 74.97           H
ATOM   3824  CD1 LEU A 253      -6.855 -12.113 -20.745  1.00 74.97           C
ATOM   3825 1HD1 LEU A 253      -6.366 -12.652 -21.556  1.00 74.97           H
ATOM   3826 2HD1 LEU A 253      -7.029 -12.792 -19.910  1.00 74.97           H
ATOM   3827 3HD1 LEU A 253      -7.809 -11.716 -21.095  1.00 74.97           H
ATOM   3828  CD2 LEU A 253      -6.642 -10.092 -19.225  1.00 74.97           C
ATOM   3829 1HD2 LEU A 253      -6.805 -10.683 -18.324  1.00 74.97           H
ATOM   3830 2HD2 LEU A 253      -6.005  -9.239 -18.990  1.00 74.97           H
ATOM   3831 3HD2 LEU A 253      -7.599  -9.737 -19.606  1.00 74.97           H
ATOM   3832  HN  LEU A 253      -3.069 -10.990 -21.695  1.00 74.97           H
ATOM   3833  N   LYS A 254      -1.292 -11.358 -19.278  1.00 74.98           N
ATOM   3834  CA  LYS A 254      -0.215 -11.872 -18.448  1.00 74.98           C
ATOM   3835  C   LYS A 254       0.189 -10.807 -17.427  1.00 74.98           C
ATOM   3836  O   LYS A 254       0.303 -11.095 -16.236  1.00 74.98           O
ATOM   3837  HA  LYS A 254      -0.603 -12.737 -17.909  1.00 74.98           H
ATOM   3838  CB  LYS A 254       0.944 -12.362 -19.317  1.00 74.98           C
ATOM   3839 1HB  LYS A 254       0.578 -13.088 -20.044  1.00 74.98           H
ATOM   3840 2HB  LYS A 254       1.358 -11.527 -19.883  1.00 74.98           H
ATOM   3841  CG  LYS A 254       2.041 -12.998 -18.461  1.00 74.98           C
ATOM   3842 1HG  LYS A 254       2.486 -12.242 -17.814  1.00 74.98           H
ATOM   3843 2HG  LYS A 254       1.606 -13.757 -17.811  1.00 74.98           H
ATOM   3844  CD  LYS A 254       3.124 -13.630 -19.337  1.00 74.98           C
ATOM   3845 1HD  LYS A 254       2.685 -14.409 -19.960  1.00 74.98           H
ATOM   3846 2HD  LYS A 254       3.536 -12.878 -20.011  1.00 74.98           H
ATOM   3847  CE  LYS A 254       4.245 -14.224 -18.482  1.00 74.98           C
ATOM   3848 1HE  LYS A 254       4.757 -13.429 -17.940  1.00 74.98           H
ATOM   3849 2HE  LYS A 254       3.823 -14.897 -17.736  1.00 74.98           H
ATOM   3850  NZ  LYS A 254       5.212 -14.956 -19.330  1.00 74.98           N
ATOM   3851 1HZ  LYS A 254       5.943 -15.349 -18.747  1.00 74.98           H
ATOM   3852 2HZ  LYS A 254       4.733 -15.703 -19.821  1.00 74.98           H
ATOM   3853 3HZ  LYS A 254       5.623 -14.318 -20.002  1.00 74.98           H
ATOM   3854  HN  LYS A 254      -1.147 -11.450 -20.263  1.00 74.98           H
ATOM   3855  N   VAL A 255       0.395  -9.599 -17.930  1.00 75.21           N
ATOM   3856  CA  VAL A 255       0.884  -8.514 -17.095  1.00 75.21           C
ATOM   3857  C   VAL A 255      -0.062  -8.324 -15.907  1.00 75.21           C
ATOM   3858  O   VAL A 255       0.381  -8.258 -14.762  1.00 75.21           O
ATOM   3859  HA  VAL A 255       1.865  -8.804 -16.720  1.00 75.21           H
ATOM   3860  CB  VAL A 255       1.053  -7.245 -17.933  1.00 75.21           C
ATOM   3861  HB  VAL A 255       0.083  -6.994 -18.362  1.00 75.21           H
ATOM   3862  CG1 VAL A 255       1.500  -6.069 -17.062  1.00 75.21           C
ATOM   3863 1HG1 VAL A 255       0.752  -5.882 -16.292  1.00 75.21           H
ATOM   3864 2HG1 VAL A 255       2.454  -6.307 -16.591  1.00 75.21           H
ATOM   3865 3HG1 VAL A 255       1.613  -5.180 -17.682  1.00 75.21           H
ATOM   3866  CG2 VAL A 255       2.032  -7.476 -19.086  1.00 75.21           C
ATOM   3867 1HG2 VAL A 255       3.004  -7.763 -18.686  1.00 75.21           H
ATOM   3868 2HG2 VAL A 255       1.654  -8.271 -19.729  1.00 75.21           H
ATOM   3869 3HG2 VAL A 255       2.134  -6.558 -19.665  1.00 75.21           H
ATOM   3870  HN  VAL A 255       0.234  -9.356 -18.886  1.00 75.21           H
ATOM   3871  N   THR A 256      -1.346  -8.243 -16.221  1.00 74.80           N
ATOM   3872  CA  THR A 256      -2.340  -7.892 -15.221  1.00 74.80           C
ATOM   3873  C   THR A 256      -2.398  -8.962 -14.129  1.00 74.80           C
ATOM   3874  O   THR A 256      -2.499  -8.641 -12.946  1.00 74.80           O
ATOM   3875  HA  THR A 256      -2.033  -6.963 -14.743  1.00 74.80           H
ATOM   3876  CB  THR A 256      -3.676  -7.681 -15.937  1.00 74.80           C
ATOM   3877  HB  THR A 256      -4.041  -8.615 -16.363  1.00 74.80           H
ATOM   3878  OG1 THR A 256      -3.408  -6.641 -16.873  1.00 74.80           O
ATOM   3879  HG1 THR A 256      -3.076  -5.828 -16.396  1.00 74.80           H
ATOM   3880  CG2 THR A 256      -4.745  -7.088 -15.017  1.00 74.80           C
ATOM   3881 1HG2 THR A 256      -4.408  -6.121 -14.644  1.00 74.80           H
ATOM   3882 2HG2 THR A 256      -4.917  -7.761 -14.178  1.00 74.80           H
ATOM   3883 3HG2 THR A 256      -5.673  -6.958 -15.575  1.00 74.80           H
ATOM   3884  HN  THR A 256      -1.710  -8.412 -17.138  1.00 74.80           H
ATOM   3885  N   ILE A 257      -2.333 -10.211 -14.564  1.00 76.59           N
ATOM   3886  CA  ILE A 257      -2.399 -11.331 -13.640  1.00 76.59           C
ATOM   3887  C   ILE A 257      -1.224 -11.250 -12.664  1.00 76.59           C
ATOM   3888  O   ILE A 257      -1.406 -11.387 -11.455  1.00 76.59           O
ATOM   3889  HA  ILE A 257      -3.325 -11.233 -13.074  1.00 76.59           H
ATOM   3890  CB  ILE A 257      -2.473 -12.654 -14.405  1.00 76.59           C
ATOM   3891  HB  ILE A 257      -1.650 -12.682 -15.119  1.00 76.59           H
ATOM   3892  CG1 ILE A 257      -3.772 -12.751 -15.208  1.00 76.59           C
ATOM   3893 1HG1 ILE A 257      -4.617 -12.858 -14.528  1.00 76.59           H
ATOM   3894 2HG1 ILE A 257      -3.928 -11.828 -15.767  1.00 76.59           H
ATOM   3895  CG2 ILE A 257      -2.292 -13.844 -13.461  1.00 76.59           C
ATOM   3896 1HG2 ILE A 257      -1.320 -13.776 -12.973  1.00 76.59           H
ATOM   3897 2HG2 ILE A 257      -3.079 -13.832 -12.706  1.00 76.59           H
ATOM   3898 3HG2 ILE A 257      -2.349 -14.771 -14.030  1.00 76.59           H
ATOM   3899  CD1 ILE A 257      -3.733 -13.938 -16.172  1.00 76.59           C
ATOM   3900 1HD1 ILE A 257      -2.901 -13.815 -16.866  1.00 76.59           H
ATOM   3901 2HD1 ILE A 257      -3.601 -14.861 -15.607  1.00 76.59           H
ATOM   3902 3HD1 ILE A 257      -4.668 -13.983 -16.730  1.00 76.59           H
ATOM   3903  HN  ILE A 257      -2.236 -10.464 -15.527  1.00 76.59           H
ATOM   3904  N   THR A 258      -0.044 -11.028 -13.224  1.00 81.14           N
ATOM   3905  CA  THR A 258       1.176 -11.046 -12.434  1.00 81.14           C
ATOM   3906  C   THR A 258       1.112  -9.990 -11.330  1.00 81.14           C
ATOM   3907  O   THR A 258       1.389 -10.283 -10.168  1.00 81.14           O
ATOM   3908  HA  THR A 258       1.253 -12.017 -11.944  1.00 81.14           H
ATOM   3909  CB  THR A 258       2.359 -10.859 -13.386  1.00 81.14           C
ATOM   3910  HB  THR A 258       2.340  -9.868 -13.840  1.00 81.14           H
ATOM   3911  OG1 THR A 258       2.251 -11.953 -14.294  1.00 81.14           O
ATOM   3912  HG1 THR A 258       1.667 -11.701 -15.066  1.00 81.14           H
ATOM   3913  CG2 THR A 258       3.706 -11.080 -12.696  1.00 81.14           C
ATOM   3914 1HG2 THR A 258       3.751 -12.094 -12.301  1.00 81.14           H
ATOM   3915 2HG2 THR A 258       3.817 -10.367 -11.879  1.00 81.14           H
ATOM   3916 3HG2 THR A 258       4.511 -10.935 -13.416  1.00 81.14           H
ATOM   3917  HN  THR A 258       0.086 -10.838 -14.198  1.00 81.14           H
ATOM   3918  N   VAL A 259       0.744  -8.781 -11.731  1.00 78.16           N
ATOM   3919  CA  VAL A 259       0.683  -7.669 -10.798  1.00 78.16           C
ATOM   3920  C   VAL A 259      -0.331  -7.988  -9.697  1.00 78.16           C
ATOM   3921  O   VAL A 259      -0.085  -7.713  -8.524  1.00 78.16           O
ATOM   3922  HA  VAL A 259       1.669  -7.564 -10.347  1.00 78.16           H
ATOM   3923  CB  VAL A 259       0.363  -6.374 -11.548  1.00 78.16           C
ATOM   3924  HB  VAL A 259      -0.519  -6.552 -12.162  1.00 78.16           H
ATOM   3925  CG1 VAL A 259       0.037  -5.242 -10.572  1.00 78.16           C
ATOM   3926 1HG1 VAL A 259      -0.828  -5.520  -9.970  1.00 78.16           H
ATOM   3927 2HG1 VAL A 259       0.892  -5.067  -9.920  1.00 78.16           H
ATOM   3928 3HG1 VAL A 259      -0.186  -4.334 -11.131  1.00 78.16           H
ATOM   3929  CG2 VAL A 259       1.513  -5.982 -12.478  1.00 78.16           C
ATOM   3930 1HG2 VAL A 259       2.419  -5.832 -11.893  1.00 78.16           H
ATOM   3931 2HG2 VAL A 259       1.678  -6.776 -13.207  1.00 78.16           H
ATOM   3932 3HG2 VAL A 259       1.259  -5.058 -12.999  1.00 78.16           H
ATOM   3933  HN  VAL A 259       0.493  -8.558 -12.673  1.00 78.16           H
ATOM   3934  N   LEU A 260      -1.448  -8.565 -10.115  1.00 77.29           N
ATOM   3935  CA  LEU A 260      -2.537  -8.843  -9.194  1.00 77.29           C
ATOM   3936  C   LEU A 260      -2.063  -9.845  -8.139  1.00 77.29           C
ATOM   3937  O   LEU A 260      -2.295  -9.652  -6.947  1.00 77.29           O
ATOM   3938  HA  LEU A 260      -2.788  -7.907  -8.693  1.00 77.29           H
ATOM   3939  CB  LEU A 260      -3.783  -9.296  -9.957  1.00 77.29           C
ATOM   3940 1HB  LEU A 260      -3.934  -8.621 -10.799  1.00 77.29           H
ATOM   3941 2HB  LEU A 260      -3.590 -10.285 -10.373  1.00 77.29           H
ATOM   3942  CG  LEU A 260      -5.080  -9.357  -9.148  1.00 77.29           C
ATOM   3943  HG  LEU A 260      -4.920 -10.016  -8.295  1.00 77.29           H
ATOM   3944  CD1 LEU A 260      -5.445  -7.979  -8.592  1.00 77.29           C
ATOM   3945 1HD1 LEU A 260      -4.644  -7.625  -7.943  1.00 77.29           H
ATOM   3946 2HD1 LEU A 260      -5.579  -7.278  -9.417  1.00 77.29           H
ATOM   3947 3HD1 LEU A 260      -6.371  -8.050  -8.022  1.00 77.29           H
ATOM   3948  CD2 LEU A 260      -6.216  -9.959  -9.978  1.00 77.29           C
ATOM   3949 1HD2 LEU A 260      -6.384  -9.345 -10.863  1.00 77.29           H
ATOM   3950 2HD2 LEU A 260      -5.946 -10.970 -10.283  1.00 77.29           H
ATOM   3951 3HD2 LEU A 260      -7.126  -9.990  -9.379  1.00 77.29           H
ATOM   3952  HN  LEU A 260      -1.616  -8.840 -11.062  1.00 77.29           H
ATOM   3953  N   THR A 261      -1.409 -10.893  -8.617  1.00 81.52           N
ATOM   3954  CA  THR A 261      -0.970 -11.965  -7.740  1.00 81.52           C
ATOM   3955  C   THR A 261       0.055 -11.443  -6.731  1.00 81.52           C
ATOM   3956  O   THR A 261      -0.049 -11.719  -5.537  1.00 81.52           O
ATOM   3957  HA  THR A 261      -1.830 -12.316  -7.169  1.00 81.52           H
ATOM   3958  CB  THR A 261      -0.438 -13.103  -8.613  1.00 81.52           C
ATOM   3959  HB  THR A 261       0.470 -12.801  -9.135  1.00 81.52           H
ATOM   3960  OG1 THR A 261      -1.541 -13.446  -9.447  1.00 81.52           O
ATOM   3961  HG1 THR A 261      -1.518 -12.902 -10.286  1.00 81.52           H
ATOM   3962  CG2 THR A 261      -0.166 -14.378  -7.812  1.00 81.52           C
ATOM   3963 1HG2 THR A 261      -1.091 -14.718  -7.345  1.00 81.52           H
ATOM   3964 2HG2 THR A 261       0.576 -14.171  -7.041  1.00 81.52           H
ATOM   3965 3HG2 THR A 261       0.210 -15.153  -8.480  1.00 81.52           H
ATOM   3966  HN  THR A 261      -1.179 -11.016  -9.582  1.00 81.52           H
ATOM   3967  N   VAL A 262       1.020 -10.698  -7.248  1.00 84.12           N
ATOM   3968  CA  VAL A 262       2.120 -10.222  -6.427  1.00 84.12           C
ATOM   3969  C   VAL A 262       1.569  -9.327  -5.314  1.00 84.12           C
ATOM   3970  O   VAL A 262       2.056  -9.364  -4.185  1.00 84.12           O
ATOM   3971  HA  VAL A 262       2.594 -11.093  -5.974  1.00 84.12           H
ATOM   3972  CB  VAL A 262       3.160  -9.517  -7.301  1.00 84.12           C
ATOM   3973  HB  VAL A 262       2.643  -8.765  -7.896  1.00 84.12           H
ATOM   3974  CG1 VAL A 262       4.204  -8.802  -6.442  1.00 84.12           C
ATOM   3975 1HG1 VAL A 262       3.711  -8.057  -5.816  1.00 84.12           H
ATOM   3976 2HG1 VAL A 262       4.714  -9.528  -5.809  1.00 84.12           H
ATOM   3977 3HG1 VAL A 262       4.930  -8.310  -7.088  1.00 84.12           H
ATOM   3978  CG2 VAL A 262       3.824 -10.503  -8.264  1.00 84.12           C
ATOM   3979 1HG2 VAL A 262       4.321 -11.289  -7.695  1.00 84.12           H
ATOM   3980 2HG2 VAL A 262       3.067 -10.946  -8.911  1.00 84.12           H
ATOM   3981 3HG2 VAL A 262       4.559  -9.976  -8.873  1.00 84.12           H
ATOM   3982  HN  VAL A 262       1.059 -10.421  -8.208  1.00 84.12           H
ATOM   3983  N   PHE A 263       0.562  -8.544  -5.672  1.00 81.45           N
ATOM   3984  CA  PHE A 263      -0.047  -7.628  -4.724  1.00 81.45           C
ATOM   3985  C   PHE A 263      -0.638  -8.385  -3.533  1.00 81.45           C
ATOM   3986  O   PHE A 263      -0.365  -8.048  -2.381  1.00 81.45           O
ATOM   3987  HA  PHE A 263       0.737  -6.957  -4.373  1.00 81.45           H
ATOM   3988  CB  PHE A 263      -1.174  -6.903  -5.462  1.00 81.45           C
ATOM   3989 1HB  PHE A 263      -0.766  -6.437  -6.359  1.00 81.45           H
ATOM   3990 2HB  PHE A 263      -1.910  -7.637  -5.791  1.00 81.45           H
ATOM   3991  CG  PHE A 263      -1.881  -5.835  -4.626  1.00 81.45           C
ATOM   3992  CD1 PHE A 263      -3.037  -6.134  -3.976  1.00 81.45           C
ATOM   3993  HD1 PHE A 263      -3.461  -7.136  -4.051  1.00 81.45           H
ATOM   3994  CD2 PHE A 263      -1.352  -4.585  -4.532  1.00 81.45           C
ATOM   3995  HD2 PHE A 263      -0.425  -4.345  -5.053  1.00 81.45           H
ATOM   3996  CE1 PHE A 263      -3.693  -5.143  -3.199  1.00 81.45           C
ATOM   3997  HE1 PHE A 263      -4.620  -5.383  -2.679  1.00 81.45           H
ATOM   3998  CE2 PHE A 263      -2.007  -3.593  -3.755  1.00 81.45           C
ATOM   3999  HE2 PHE A 263      -1.584  -2.592  -3.680  1.00 81.45           H
ATOM   4000  CZ  PHE A 263      -3.164  -3.893  -3.105  1.00 81.45           C
ATOM   4001  HZ  PHE A 263      -3.667  -3.132  -2.509  1.00 81.45           H
ATOM   4002  HN  PHE A 263       0.164  -8.529  -6.590  1.00 81.45           H
ATOM   4003  N   VAL A 264      -1.437  -9.393  -3.850  1.00 80.44           N
ATOM   4004  CA  VAL A 264      -2.150 -10.135  -2.824  1.00 80.44           C
ATOM   4005  C   VAL A 264      -1.142 -10.874  -1.942  1.00 80.44           C
ATOM   4006  O   VAL A 264      -1.277 -10.890  -0.719  1.00 80.44           O
ATOM   4007  HA  VAL A 264      -2.690  -9.413  -2.211  1.00 80.44           H
ATOM   4008  CB  VAL A 264      -3.176 -11.068  -3.471  1.00 80.44           C
ATOM   4009  HB  VAL A 264      -2.872 -11.236  -4.504  1.00 80.44           H
ATOM   4010  CG1 VAL A 264      -3.205 -12.424  -2.763  1.00 80.44           C
ATOM   4011 1HG1 VAL A 264      -2.221 -12.889  -2.827  1.00 80.44           H
ATOM   4012 2HG1 VAL A 264      -3.473 -12.282  -1.716  1.00 80.44           H
ATOM   4013 3HG1 VAL A 264      -3.943 -13.068  -3.243  1.00 80.44           H
ATOM   4014  CG2 VAL A 264      -4.565 -10.428  -3.488  1.00 80.44           C
ATOM   4015 1HG2 VAL A 264      -4.880 -10.217  -2.466  1.00 80.44           H
ATOM   4016 2HG2 VAL A 264      -4.530  -9.499  -4.057  1.00 80.44           H
ATOM   4017 3HG2 VAL A 264      -5.275 -11.112  -3.953  1.00 80.44           H
ATOM   4018  HN  VAL A 264      -1.599  -9.704  -4.787  1.00 80.44           H
ATOM   4019  N   LEU A 265      -0.155 -11.468  -2.596  1.00 85.77           N
ATOM   4020  CA  LEU A 265       0.808 -12.304  -1.899  1.00 85.77           C
ATOM   4021  C   LEU A 265       1.581 -11.453  -0.890  1.00 85.77           C
ATOM   4022  O   LEU A 265       1.978 -11.942   0.166  1.00 85.77           O
ATOM   4023  HA  LEU A 265       0.247 -13.062  -1.353  1.00 85.77           H
ATOM   4024  CB  LEU A 265       1.704 -13.037  -2.900  1.00 85.77           C
ATOM   4025 1HB  LEU A 265       2.095 -12.308  -3.609  1.00 85.77           H
ATOM   4026 2HB  LEU A 265       2.557 -13.448  -2.360  1.00 85.77           H
ATOM   4027  CG  LEU A 265       1.042 -14.169  -3.688  1.00 85.77           C
ATOM   4028  HG  LEU A 265       0.204 -13.752  -4.246  1.00 85.77           H
ATOM   4029  CD1 LEU A 265       2.012 -14.766  -4.710  1.00 85.77           C
ATOM   4030 1HD1 LEU A 265       2.327 -13.991  -5.408  1.00 85.77           H
ATOM   4031 2HD1 LEU A 265       2.885 -15.164  -4.192  1.00 85.77           H
ATOM   4032 3HD1 LEU A 265       1.517 -15.568  -5.256  1.00 85.77           H
ATOM   4033  CD2 LEU A 265       0.474 -15.234  -2.747  1.00 85.77           C
ATOM   4034 1HD2 LEU A 265       1.279 -15.652  -2.144  1.00 85.77           H
ATOM   4035 2HD2 LEU A 265      -0.272 -14.780  -2.094  1.00 85.77           H
ATOM   4036 3HD2 LEU A 265       0.009 -16.026  -3.334  1.00 85.77           H
ATOM   4037  HN  LEU A 265      -0.007 -11.385  -3.581  1.00 85.77           H
ATOM   4038  N   SER A 266       1.773 -10.192  -1.252  1.00 87.43           N
ATOM   4039  CA  SER A 266       2.548  -9.285  -0.422  1.00 87.43           C
ATOM   4040  C   SER A 266       1.668  -8.715   0.692  1.00 87.43           C
ATOM   4041  O   SER A 266       2.117  -8.566   1.828  1.00 87.43           O
ATOM   4042  HA  SER A 266       3.351  -9.892  -0.004  1.00 87.43           H
ATOM   4043  CB  SER A 266       3.148  -8.152  -1.257  1.00 87.43           C
ATOM   4044 1HB  SER A 266       3.735  -7.499  -0.612  1.00 87.43           H
ATOM   4045 2HB  SER A 266       3.832  -8.569  -1.996  1.00 87.43           H
ATOM   4046  OG  SER A 266       2.144  -7.387  -1.918  1.00 87.43           O
ATOM   4047  HG  SER A 266       1.862  -7.847  -2.760  1.00 87.43           H
ATOM   4048  HN  SER A 266       1.410  -9.790  -2.093  1.00 87.43           H
ATOM   4049  N   GLN A 267       0.430  -8.412   0.329  1.00 86.94           N
ATOM   4050  CA  GLN A 267      -0.431  -7.624   1.194  1.00 86.94           C
ATOM   4051  C   GLN A 267      -1.174  -8.534   2.175  1.00 86.94           C
ATOM   4052  O   GLN A 267      -1.464  -8.133   3.301  1.00 86.94           O
ATOM   4053  HA  GLN A 267       0.237  -6.959   1.740  1.00 86.94           H
ATOM   4054  CB  GLN A 267      -1.413  -6.786   0.373  1.00 86.94           C
ATOM   4055 1HB  GLN A 267      -1.985  -7.435  -0.290  1.00 86.94           H
ATOM   4056 2HB  GLN A 267      -2.127  -6.300   1.038  1.00 86.94           H
ATOM   4057  CG  GLN A 267      -0.675  -5.728  -0.451  1.00 86.94           C
ATOM   4058 1HG  GLN A 267       0.044  -6.213  -1.112  1.00 86.94           H
ATOM   4059 2HG  GLN A 267      -1.384  -5.197  -1.086  1.00 86.94           H
ATOM   4060  CD  GLN A 267       0.050  -4.733   0.457  1.00 86.94           C
ATOM   4061  OE1 GLN A 267      -0.444  -4.327   1.496  1.00 86.94           O
ATOM   4062  NE2 GLN A 267       1.247  -4.364   0.009  1.00 86.94           N
ATOM   4063 1HE2 GLN A 267       1.594  -4.735  -0.852  1.00 86.94           H
ATOM   4064 2HE2 GLN A 267       1.799  -3.716   0.533  1.00 86.94           H
ATOM   4065  HN  GLN A 267       0.016  -8.695  -0.536  1.00 86.94           H
ATOM   4066  N   PHE A 268      -1.461  -9.741   1.711  1.00 86.87           N
ATOM   4067  CA  PHE A 268      -2.354 -10.629   2.437  1.00 86.87           C
ATOM   4068  C   PHE A 268      -1.834 -10.892   3.851  1.00 86.87           C
ATOM   4069  O   PHE A 268      -2.568 -10.735   4.826  1.00 86.87           O
ATOM   4070  HA  PHE A 268      -3.324 -10.136   2.494  1.00 86.87           H
ATOM   4071  CB  PHE A 268      -2.394 -11.950   1.666  1.00 86.87           C
ATOM   4072 1HB  PHE A 268      -2.702 -11.752   0.640  1.00 86.87           H
ATOM   4073 2HB  PHE A 268      -1.387 -12.364   1.622  1.00 86.87           H
ATOM   4074  CG  PHE A 268      -3.333 -12.995   2.272  1.00 86.87           C
ATOM   4075  CD1 PHE A 268      -2.828 -14.006   3.029  1.00 86.87           C
ATOM   4076  HD1 PHE A 268      -1.754 -14.072   3.204  1.00 86.87           H
ATOM   4077  CD2 PHE A 268      -4.673 -12.914   2.054  1.00 86.87           C
ATOM   4078  HD2 PHE A 268      -5.078 -12.103   1.448  1.00 86.87           H
ATOM   4079  CE1 PHE A 268      -3.699 -14.976   3.591  1.00 86.87           C
ATOM   4080  HE1 PHE A 268      -3.294 -15.787   4.197  1.00 86.87           H
ATOM   4081  CE2 PHE A 268      -5.544 -13.883   2.617  1.00 86.87           C
ATOM   4082  HE2 PHE A 268      -6.618 -13.818   2.442  1.00 86.87           H
ATOM   4083  CZ  PHE A 268      -5.039 -14.894   3.373  1.00 86.87           C
ATOM   4084  HZ  PHE A 268      -5.708 -15.639   3.805  1.00 86.87           H
ATOM   4085  HN  PHE A 268      -1.097 -10.114   0.858  1.00 86.87           H
ATOM   4086  N   PRO A 269      -0.564 -11.297   3.990  1.00 91.40           N
ATOM   4087  CA  PRO A 269      -0.024 -11.649   5.305  1.00 91.40           C
ATOM   4088  C   PRO A 269      -0.237 -10.548   6.330  1.00 91.40           C
ATOM   4089  O   PRO A 269      -0.638 -10.818   7.462  1.00 91.40           O
ATOM   4090  HA  PRO A 269      -0.548 -12.517   5.705  1.00 91.40           H
ATOM   4091  CB  PRO A 269       1.462 -11.892   5.033  1.00 91.40           C
ATOM   4092 1HB  PRO A 269       2.050 -10.986   5.180  1.00 91.40           H
ATOM   4093 2HB  PRO A 269       1.874 -12.650   5.699  1.00 91.40           H
ATOM   4094  CG  PRO A 269       1.485 -12.348   3.579  1.00 91.40           C
ATOM   4095 1HG  PRO A 269       2.471 -12.224   3.131  1.00 91.40           H
ATOM   4096 2HG  PRO A 269       1.236 -13.405   3.482  1.00 91.40           H
ATOM   4097  CD  PRO A 269       0.444 -11.453   2.926  1.00 91.40           C
ATOM   4098 1HD  PRO A 269       0.865 -10.493   2.629  1.00 91.40           H
ATOM   4099 2HD  PRO A 269       0.028 -11.907   2.027  1.00 91.40           H
ATOM   4100  N   TYR A 270       0.040  -9.325   5.904  1.00 91.96           N
ATOM   4101  CA  TYR A 270      -0.028  -8.185   6.803  1.00 91.96           C
ATOM   4102  C   TYR A 270      -1.459  -7.957   7.293  1.00 91.96           C
ATOM   4103  O   TYR A 270      -1.684  -7.735   8.481  1.00 91.96           O
ATOM   4104  HA  TYR A 270       0.612  -8.395   7.660  1.00 91.96           H
ATOM   4105  CB  TYR A 270       0.417  -6.973   5.982  1.00 91.96           C
ATOM   4106 1HB  TYR A 270       1.473  -7.083   5.733  1.00 91.96           H
ATOM   4107 2HB  TYR A 270      -0.133  -6.963   5.042  1.00 91.96           H
ATOM   4108  CG  TYR A 270       0.212  -5.633   6.691  1.00 91.96           C
ATOM   4109  CD1 TYR A 270      -0.720  -4.735   6.213  1.00 91.96           C
ATOM   4110  HD1 TYR A 270      -1.311  -4.981   5.331  1.00 91.96           H
ATOM   4111  CD2 TYR A 270       0.961  -5.322   7.808  1.00 91.96           C
ATOM   4112  HD2 TYR A 270       1.697  -6.031   8.186  1.00 91.96           H
ATOM   4113  CE1 TYR A 270      -0.913  -3.473   6.880  1.00 91.96           C
ATOM   4114  HE1 TYR A 270      -1.646  -2.755   6.513  1.00 91.96           H
ATOM   4115  CE2 TYR A 270       0.768  -4.060   8.475  1.00 91.96           C
ATOM   4116  HE2 TYR A 270       1.352  -3.802   9.359  1.00 91.96           H
ATOM   4117  CZ  TYR A 270      -0.159  -3.198   7.979  1.00 91.96           C
ATOM   4118  OH  TYR A 270      -0.341  -2.007   8.609  1.00 91.96           O
ATOM   4119  HH  TYR A 270       0.255  -1.949   9.409  1.00 91.96           H
ATOM   4120  HN  TYR A 270       0.305  -9.106   4.965  1.00 91.96           H
ATOM   4121  N   ASN A 271      -2.390  -8.021   6.352  1.00 87.98           N
ATOM   4122  CA  ASN A 271      -3.781  -7.733   6.655  1.00 87.98           C
ATOM   4123  C   ASN A 271      -4.346  -8.845   7.541  1.00 87.98           C
ATOM   4124  O   ASN A 271      -5.312  -8.631   8.272  1.00 87.98           O
ATOM   4125  HA  ASN A 271      -3.772  -6.765   7.155  1.00 87.98           H
ATOM   4126  CB  ASN A 271      -4.622  -7.674   5.378  1.00 87.98           C
ATOM   4127 1HB  ASN A 271      -4.393  -8.533   4.747  1.00 87.98           H
ATOM   4128 2HB  ASN A 271      -5.680  -7.739   5.631  1.00 87.98           H
ATOM   4129  CG  ASN A 271      -4.356  -6.381   4.605  1.00 87.98           C
ATOM   4130  OD1 ASN A 271      -4.738  -5.295   5.010  1.00 87.98           O
ATOM   4131  ND2 ASN A 271      -3.680  -6.557   3.473  1.00 87.98           N
ATOM   4132 1HD2 ASN A 271      -3.395  -7.475   3.198  1.00 87.98           H
ATOM   4133 2HD2 ASN A 271      -3.456  -5.770   2.897  1.00 87.98           H
ATOM   4134  HN  ASN A 271      -2.206  -8.263   5.399  1.00 87.98           H
ATOM   4135  N   CYS A 272      -3.719 -10.009   7.448  1.00 90.40           N
ATOM   4136  CA  CYS A 272      -4.076 -11.123   8.310  1.00 90.40           C
ATOM   4137  C   CYS A 272      -3.763 -10.731   9.755  1.00 90.40           C
ATOM   4138  O   CYS A 272      -4.575 -10.951  10.652  1.00 90.40           O
ATOM   4139  HA  CYS A 272      -5.145 -11.291   8.177  1.00 90.40           H
ATOM   4140  CB  CYS A 272      -3.357 -12.409   7.899  1.00 90.40           C
ATOM   4141 1HB  CYS A 272      -2.296 -12.210   7.745  1.00 90.40           H
ATOM   4142 2HB  CYS A 272      -3.430 -13.147   8.697  1.00 90.40           H
ATOM   4143  SG  CYS A 272      -4.096 -13.076   6.363  1.00 90.40           S
ATOM   4144  HG  CYS A 272      -3.558 -12.174   5.547  1.00 90.40           H
ATOM   4145  HN  CYS A 272      -2.981 -10.196   6.799  1.00 90.40           H
ATOM   4146  N   ILE A 273      -2.583 -10.156   9.936  1.00 92.66           N
ATOM   4147  CA  ILE A 273      -2.139  -9.760  11.262  1.00 92.66           C
ATOM   4148  C   ILE A 273      -3.011  -8.607  11.764  1.00 92.66           C
ATOM   4149  O   ILE A 273      -3.343  -8.544  12.946  1.00 92.66           O
ATOM   4150  HA  ILE A 273      -2.282 -10.614  11.924  1.00 92.66           H
ATOM   4151  CB  ILE A 273      -0.643  -9.440  11.253  1.00 92.66           C
ATOM   4152  HB  ILE A 273      -0.463  -8.668  10.504  1.00 92.66           H
ATOM   4153  CG1 ILE A 273       0.177 -10.665  10.845  1.00 92.66           C
ATOM   4154 1HG1 ILE A 273      -0.133 -11.002   9.856  1.00 92.66           H
ATOM   4155 2HG1 ILE A 273       1.231 -10.395  10.773  1.00 92.66           H
ATOM   4156  CG2 ILE A 273      -0.195  -8.873  12.602  1.00 92.66           C
ATOM   4157 1HG2 ILE A 273      -0.747  -7.957  12.812  1.00 92.66           H
ATOM   4158 2HG2 ILE A 273      -0.391  -9.604  13.386  1.00 92.66           H
ATOM   4159 3HG2 ILE A 273       0.872  -8.655  12.568  1.00 92.66           H
ATOM   4160  CD1 ILE A 273       0.004 -11.802  11.855  1.00 92.66           C
ATOM   4161 1HD1 ILE A 273       0.339 -11.469  12.838  1.00 92.66           H
ATOM   4162 2HD1 ILE A 273      -1.047 -12.086  11.906  1.00 92.66           H
ATOM   4163 3HD1 ILE A 273       0.598 -12.660  11.541  1.00 92.66           H
ATOM   4164  HN  ILE A 273      -1.936  -9.961   9.199  1.00 92.66           H
ATOM   4165  N   LEU A 274      -3.357  -7.723  10.839  1.00 90.96           N
ATOM   4166  CA  LEU A 274      -4.229  -6.606  11.160  1.00 90.96           C
ATOM   4167  C   LEU A 274      -5.552  -7.140  11.714  1.00 90.96           C
ATOM   4168  O   LEU A 274      -6.113  -6.569  12.648  1.00 90.96           O
ATOM   4169  HA  LEU A 274      -3.738  -6.023  11.940  1.00 90.96           H
ATOM   4170  CB  LEU A 274      -4.396  -5.690   9.946  1.00 90.96           C
ATOM   4171 1HB  LEU A 274      -4.502  -6.312   9.058  1.00 90.96           H
ATOM   4172 2HB  LEU A 274      -5.327  -5.135  10.060  1.00 90.96           H
ATOM   4173  CG  LEU A 274      -3.265  -4.689   9.701  1.00 90.96           C
ATOM   4174  HG  LEU A 274      -2.342  -5.248   9.543  1.00 90.96           H
ATOM   4175  CD1 LEU A 274      -3.521  -3.871   8.434  1.00 90.96           C
ATOM   4176 1HD1 LEU A 274      -3.587  -4.541   7.576  1.00 90.96           H
ATOM   4177 2HD1 LEU A 274      -4.457  -3.322   8.539  1.00 90.96           H
ATOM   4178 3HD1 LEU A 274      -2.702  -3.168   8.283  1.00 90.96           H
ATOM   4179  CD2 LEU A 274      -3.048  -3.796  10.925  1.00 90.96           C
ATOM   4180 1HD2 LEU A 274      -3.963  -3.244  11.139  1.00 90.96           H
ATOM   4181 2HD2 LEU A 274      -2.787  -4.415  11.784  1.00 90.96           H
ATOM   4182 3HD2 LEU A 274      -2.238  -3.094  10.724  1.00 90.96           H
ATOM   4183  HN  LEU A 274      -3.054  -7.762   9.887  1.00 90.96           H
ATOM   4184  N   LEU A 275      -6.011  -8.228  11.115  1.00 91.70           N
ATOM   4185  CA  LEU A 275      -7.253  -8.850  11.543  1.00 91.70           C
ATOM   4186  C   LEU A 275      -7.119  -9.297  13.000  1.00 91.70           C
ATOM   4187  O   LEU A 275      -7.993  -9.021  13.820  1.00 91.70           O
ATOM   4188  HA  LEU A 275      -8.035  -8.093  11.484  1.00 91.70           H
ATOM   4189  CB  LEU A 275      -7.644  -9.979  10.587  1.00 91.70           C
ATOM   4190 1HB  LEU A 275      -7.780  -9.555   9.592  1.00 91.70           H
ATOM   4191 2HB  LEU A 275      -6.811 -10.679  10.523  1.00 91.70           H
ATOM   4192  CG  LEU A 275      -8.906 -10.762  10.954  1.00 91.70           C
ATOM   4193  HG  LEU A 275      -8.792 -11.134  11.972  1.00 91.70           H
ATOM   4194  CD1 LEU A 275     -10.138  -9.855  10.938  1.00 91.70           C
ATOM   4195 1HD1 LEU A 275     -10.004  -9.049  11.660  1.00 91.70           H
ATOM   4196 2HD1 LEU A 275     -10.266  -9.433   9.942  1.00 91.70           H
ATOM   4197 3HD1 LEU A 275     -11.021 -10.437  11.203  1.00 91.70           H
ATOM   4198  CD2 LEU A 275      -9.079 -11.980  10.044  1.00 91.70           C
ATOM   4199 1HD2 LEU A 275      -9.161 -11.651   9.008  1.00 91.70           H
ATOM   4200 2HD2 LEU A 275      -8.217 -12.638  10.149  1.00 91.70           H
ATOM   4201 3HD2 LEU A 275      -9.984 -12.519  10.327  1.00 91.70           H
ATOM   4202  HN  LEU A 275      -5.552  -8.682  10.352  1.00 91.70           H
ATOM   4203  N   VAL A 276      -6.017  -9.980  13.277  1.00 93.94           N
ATOM   4204  CA  VAL A 276      -5.768 -10.487  14.615  1.00 93.94           C
ATOM   4205  C   VAL A 276      -5.771  -9.321  15.607  1.00 93.94           C
ATOM   4206  O   VAL A 276      -6.396  -9.402  16.663  1.00 93.94           O
ATOM   4207  HA  VAL A 276      -6.585 -11.164  14.868  1.00 93.94           H
ATOM   4208  CB  VAL A 276      -4.465 -11.287  14.638  1.00 93.94           C
ATOM   4209  HB  VAL A 276      -3.674 -10.652  14.239  1.00 93.94           H
ATOM   4210  CG1 VAL A 276      -4.082 -11.673  16.068  1.00 93.94           C
ATOM   4211 1HG1 VAL A 276      -3.948 -10.770  16.664  1.00 93.94           H
ATOM   4212 2HG1 VAL A 276      -4.874 -12.282  16.504  1.00 93.94           H
ATOM   4213 3HG1 VAL A 276      -3.152 -12.241  16.055  1.00 93.94           H
ATOM   4214  CG2 VAL A 276      -4.567 -12.526  13.745  1.00 93.94           C
ATOM   4215 1HG2 VAL A 276      -5.375 -13.165  14.100  1.00 93.94           H
ATOM   4216 2HG2 VAL A 276      -4.771 -12.219  12.719  1.00 93.94           H
ATOM   4217 3HG2 VAL A 276      -3.627 -13.077  13.779  1.00 93.94           H
ATOM   4218  HN  VAL A 276      -5.304 -10.187  12.607  1.00 93.94           H
ATOM   4219  N   GLN A 277      -5.065  -8.265  15.231  1.00 93.03           N
ATOM   4220  CA  GLN A 277      -4.951  -7.098  16.088  1.00 93.03           C
ATOM   4221  C   GLN A 277      -6.331  -6.485  16.337  1.00 93.03           C
ATOM   4222  O   GLN A 277      -6.588  -5.940  17.409  1.00 93.03           O
ATOM   4223  HA  GLN A 277      -4.535  -7.466  17.026  1.00 93.03           H
ATOM   4224  CB  GLN A 277      -3.994  -6.067  15.486  1.00 93.03           C
ATOM   4225 1HB  GLN A 277      -4.232  -5.915  14.433  1.00 93.03           H
ATOM   4226 2HB  GLN A 277      -4.129  -5.106  15.984  1.00 93.03           H
ATOM   4227  CG  GLN A 277      -2.540  -6.521  15.626  1.00 93.03           C
ATOM   4228 1HG  GLN A 277      -2.305  -6.683  16.678  1.00 93.03           H
ATOM   4229 2HG  GLN A 277      -2.403  -7.476  15.118  1.00 93.03           H
ATOM   4230  CD  GLN A 277      -1.582  -5.483  15.038  1.00 93.03           C
ATOM   4231  OE1 GLN A 277      -1.941  -4.677  14.195  1.00 93.03           O
ATOM   4232  NE2 GLN A 277      -0.348  -5.547  15.529  1.00 93.03           N
ATOM   4233 1HE2 GLN A 277      -0.119  -6.232  16.220  1.00 93.03           H
ATOM   4234 2HE2 GLN A 277       0.352  -4.909  15.207  1.00 93.03           H
ATOM   4235  HN  GLN A 277      -4.577  -8.199  14.360  1.00 93.03           H
ATOM   4236  N   THR A 278      -7.183  -6.596  15.328  1.00 92.95           N
ATOM   4237  CA  THR A 278      -8.519  -6.030  15.412  1.00 92.95           C
ATOM   4238  C   THR A 278      -9.369  -6.814  16.413  1.00 92.95           C
ATOM   4239  O   THR A 278     -10.074  -6.224  17.231  1.00 92.95           O
ATOM   4240  HA  THR A 278      -8.437  -5.011  15.790  1.00 92.95           H
ATOM   4241  CB  THR A 278      -9.110  -6.006  14.001  1.00 92.95           C
ATOM   4242  HB  THR A 278      -9.279  -7.017  13.632  1.00 92.95           H
ATOM   4243  OG1 THR A 278      -8.186  -5.224  13.250  1.00 92.95           O
ATOM   4244  HG1 THR A 278      -7.526  -5.820  12.793  1.00 92.95           H
ATOM   4245  CG2 THR A 278     -10.416  -5.211  13.927  1.00 92.95           C
ATOM   4246 1HG2 THR A 278     -10.232  -4.181  14.232  1.00 92.95           H
ATOM   4247 2HG2 THR A 278     -11.153  -5.661  14.593  1.00 92.95           H
ATOM   4248 3HG2 THR A 278     -10.793  -5.226  12.905  1.00 92.95           H
ATOM   4249  HN  THR A 278      -6.974  -7.061  14.468  1.00 92.95           H
ATOM   4250  N   ILE A 279      -9.274  -8.132  16.317  1.00 94.13           N
ATOM   4251  CA  ILE A 279     -10.026  -9.003  17.204  1.00 94.13           C
ATOM   4252  C   ILE A 279      -9.564  -8.778  18.646  1.00 94.13           C
ATOM   4253  O   ILE A 279     -10.382  -8.730  19.563  1.00 94.13           O
ATOM   4254  HA  ILE A 279     -11.076  -8.718  17.130  1.00 94.13           H
ATOM   4255  CB  ILE A 279      -9.918 -10.459  16.745  1.00 94.13           C
ATOM   4256  HB  ILE A 279      -8.862 -10.713  16.661  1.00 94.13           H
ATOM   4257  CG1 ILE A 279     -10.538 -10.643  15.358  1.00 94.13           C
ATOM   4258 1HG1 ILE A 279     -11.624 -10.597  15.432  1.00 94.13           H
ATOM   4259 2HG1 ILE A 279     -10.229  -9.826  14.706  1.00 94.13           H
ATOM   4260  CG2 ILE A 279     -10.532 -11.407  17.777  1.00 94.13           C
ATOM   4261 1HG2 ILE A 279     -10.006 -11.300  18.726  1.00 94.13           H
ATOM   4262 2HG2 ILE A 279     -11.585 -11.161  17.915  1.00 94.13           H
ATOM   4263 3HG2 ILE A 279     -10.442 -12.434  17.425  1.00 94.13           H
ATOM   4264  CD1 ILE A 279     -10.119 -11.980  14.743  1.00 94.13           C
ATOM   4265 1HD1 ILE A 279      -9.033 -12.011  14.648  1.00 94.13           H
ATOM   4266 2HD1 ILE A 279     -10.451 -12.795  15.385  1.00 94.13           H
ATOM   4267 3HD1 ILE A 279     -10.573 -12.085  13.758  1.00 94.13           H
ATOM   4268  HN  ILE A 279      -8.698  -8.604  15.650  1.00 94.13           H
ATOM   4269  N   ASP A 280      -8.255  -8.646  18.800  1.00 93.87           N
ATOM   4270  CA  ASP A 280      -7.669  -8.494  20.121  1.00 93.87           C
ATOM   4271  C   ASP A 280      -8.049  -7.126  20.689  1.00 93.87           C
ATOM   4272  O   ASP A 280      -8.212  -6.975  21.898  1.00 93.87           O
ATOM   4273  HA  ASP A 280      -8.073  -9.317  20.710  1.00 93.87           H
ATOM   4274  CB  ASP A 280      -6.142  -8.572  20.058  1.00 93.87           C
ATOM   4275 1HB  ASP A 280      -5.842  -9.463  19.506  1.00 93.87           H
ATOM   4276 2HB  ASP A 280      -5.752  -7.713  19.512  1.00 93.87           H
ATOM   4277  CG  ASP A 280      -5.536  -8.608  21.462  1.00 93.87           C
ATOM   4278  OD1 ASP A 280      -6.008  -9.446  22.262  1.00 93.87           O
ATOM   4279  OD2 ASP A 280      -4.616  -7.798  21.705  1.00 93.87           O
ATOM   4280  HN  ASP A 280      -7.600  -8.642  18.044  1.00 93.87           H
ATOM   4281  N   ALA A 281      -8.180  -6.162  19.788  1.00 92.32           N
ATOM   4282  CA  ALA A 281      -8.576  -4.820  20.180  1.00 92.32           C
ATOM   4283  C   ALA A 281      -9.955  -4.873  20.841  1.00 92.32           C
ATOM   4284  O   ALA A 281     -10.248  -4.083  21.737  1.00 92.32           O
ATOM   4285  HA  ALA A 281      -7.848  -4.458  20.906  1.00 92.32           H
ATOM   4286  CB  ALA A 281      -8.550  -3.902  18.956  1.00 92.32           C
ATOM   4287 1HB  ALA A 281      -7.542  -3.877  18.542  1.00 92.32           H
ATOM   4288 2HB  ALA A 281      -9.242  -4.280  18.204  1.00 92.32           H
ATOM   4289 3HB  ALA A 281      -8.847  -2.896  19.251  1.00 92.32           H
ATOM   4290  HN  ALA A 281      -8.020  -6.287  18.809  1.00 92.32           H
ATOM   4291  N   TYR A 282     -10.765  -5.811  20.373  1.00 90.79           N
ATOM   4292  CA  TYR A 282     -12.118  -5.954  20.883  1.00 90.79           C
ATOM   4293  C   TYR A 282     -12.151  -6.889  22.093  1.00 90.79           C
ATOM   4294  O   TYR A 282     -12.758  -6.568  23.113  1.00 90.79           O
ATOM   4295  HA  TYR A 282     -12.469  -4.968  21.185  1.00 90.79           H
ATOM   4296  CB  TYR A 282     -12.932  -6.579  19.748  1.00 90.79           C
ATOM   4297 1HB  TYR A 282     -12.746  -6.020  18.831  1.00 90.79           H
ATOM   4298 2HB  TYR A 282     -12.579  -7.596  19.578  1.00 90.79           H
ATOM   4299  CG  TYR A 282     -14.439  -6.615  20.010  1.00 90.79           C
ATOM   4300  CD1 TYR A 282     -15.036  -7.780  20.445  1.00 90.79           C
ATOM   4301  HD1 TYR A 282     -14.434  -8.675  20.601  1.00 90.79           H
ATOM   4302  CD2 TYR A 282     -15.201  -5.481  19.812  1.00 90.79           C
ATOM   4303  HD2 TYR A 282     -14.729  -4.560  19.469  1.00 90.79           H
ATOM   4304  CE1 TYR A 282     -16.455  -7.814  20.692  1.00 90.79           C
ATOM   4305  HE1 TYR A 282     -16.939  -8.728  21.035  1.00 90.79           H
ATOM   4306  CE2 TYR A 282     -16.619  -5.515  20.059  1.00 90.79           C
ATOM   4307  HE2 TYR A 282     -17.232  -4.627  19.906  1.00 90.79           H
ATOM   4308  CZ  TYR A 282     -17.176  -6.679  20.487  1.00 90.79           C
ATOM   4309  OH  TYR A 282     -18.515  -6.711  20.720  1.00 90.79           O
ATOM   4310  HH  TYR A 282     -18.913  -5.809  20.553  1.00 90.79           H
ATOM   4311  HN  TYR A 282     -10.510  -6.464  19.659  1.00 90.79           H
ATOM   4312  N   ALA A 283     -11.490  -8.028  21.940  1.00 91.66           N
ATOM   4313  CA  ALA A 283     -11.675  -9.131  22.867  1.00 91.66           C
ATOM   4314  C   ALA A 283     -10.571  -9.092  23.925  1.00 91.66           C
ATOM   4315  O   ALA A 283     -10.712  -9.679  24.997  1.00 91.66           O
ATOM   4316  HA  ALA A 283     -12.640  -8.996  23.356  1.00 91.66           H
ATOM   4317  CB  ALA A 283     -11.695 -10.451  22.093  1.00 91.66           C
ATOM   4318 1HB  ALA A 283     -12.515 -10.439  21.376  1.00 91.66           H
ATOM   4319 2HB  ALA A 283     -10.750 -10.576  21.564  1.00 91.66           H
ATOM   4320 3HB  ALA A 283     -11.833 -11.278  22.790  1.00 91.66           H
ATOM   4321  HN  ALA A 283     -10.840  -8.202  21.200  1.00 91.66           H
ATOM   4322  N   MET A 284      -9.496  -8.394  23.588  1.00 89.27           N
ATOM   4323  CA  MET A 284      -8.347  -8.314  24.474  1.00 89.27           C
ATOM   4324  C   MET A 284      -7.955  -9.700  24.990  1.00 89.27           C
ATOM   4325  O   MET A 284      -7.756  -9.886  26.189  1.00 89.27           O
ATOM   4326  HA  MET A 284      -7.539  -7.902  23.870  1.00 89.27           H
ATOM   4327  CB  MET A 284      -8.677  -7.403  25.658  1.00 89.27           C
ATOM   4328 1HB  MET A 284      -9.568  -7.771  26.167  1.00 89.27           H
ATOM   4329 2HB  MET A 284      -7.862  -7.431  26.381  1.00 89.27           H
ATOM   4330  CG  MET A 284      -8.907  -5.963  25.194  1.00 89.27           C
ATOM   4331 1HG  MET A 284      -7.986  -5.556  24.776  1.00 89.27           H
ATOM   4332 2HG  MET A 284      -9.653  -5.942  24.400  1.00 89.27           H
ATOM   4333  SD  MET A 284      -9.449  -4.959  26.566  1.00 89.27           S
ATOM   4334  CE  MET A 284     -11.191  -5.351  26.568  1.00 89.27           C
ATOM   4335 1HE  MET A 284     -11.628  -5.066  25.611  1.00 89.27           H
ATOM   4336 2HE  MET A 284     -11.322  -6.421  26.724  1.00 89.27           H
ATOM   4337 3HE  MET A 284     -11.685  -4.803  27.370  1.00 89.27           H
ATOM   4338  HN  MET A 284      -9.403  -7.890  22.729  1.00 89.27           H
ATOM   4339  N   PHE A 285      -7.856 -10.637  24.058  1.00 90.83           N
ATOM   4340  CA  PHE A 285      -7.662 -12.032  24.417  1.00 90.83           C
ATOM   4341  C   PHE A 285      -6.174 -12.359  24.559  1.00 90.83           C
ATOM   4342  O   PHE A 285      -5.813 -13.391  25.122  1.00 90.83           O
ATOM   4343  HA  PHE A 285      -8.160 -12.192  25.373  1.00 90.83           H
ATOM   4344  CB  PHE A 285      -8.251 -12.872  23.282  1.00 90.83           C
ATOM   4345 1HB  PHE A 285      -8.342 -13.905  23.619  1.00 90.83           H
ATOM   4346 2HB  PHE A 285      -9.258 -12.517  23.066  1.00 90.83           H
ATOM   4347  CG  PHE A 285      -7.427 -12.841  21.993  1.00 90.83           C
ATOM   4348  CD1 PHE A 285      -7.690 -11.908  21.040  1.00 90.83           C
ATOM   4349  HD1 PHE A 285      -8.488 -11.181  21.195  1.00 90.83           H
ATOM   4350  CD2 PHE A 285      -6.432 -13.748  21.801  1.00 90.83           C
ATOM   4351  HD2 PHE A 285      -6.221 -14.496  22.565  1.00 90.83           H
ATOM   4352  CE1 PHE A 285      -6.926 -11.879  19.844  1.00 90.83           C
ATOM   4353  HE1 PHE A 285      -7.137 -11.131  19.080  1.00 90.83           H
ATOM   4354  CE2 PHE A 285      -5.667 -13.720  20.605  1.00 90.83           C
ATOM   4355  HE2 PHE A 285      -4.870 -14.446  20.450  1.00 90.83           H
ATOM   4356  CZ  PHE A 285      -5.930 -12.786  19.651  1.00 90.83           C
ATOM   4357  HZ  PHE A 285      -5.344 -12.764  18.733  1.00 90.83           H
ATOM   4358  HN  PHE A 285      -7.906 -10.457  23.076  1.00 90.83           H
ATOM   4359  N   ILE A 286      -5.351 -11.460  24.039  1.00 91.30           N
ATOM   4360  CA  ILE A 286      -3.910 -11.626  24.127  1.00 91.30           C
ATOM   4361  C   ILE A 286      -3.411 -11.023  25.442  1.00 91.30           C
ATOM   4362  O   ILE A 286      -3.000  -9.864  25.482  1.00 91.30           O
ATOM   4363  HA  ILE A 286      -3.704 -12.696  24.138  1.00 91.30           H
ATOM   4364  CB  ILE A 286      -3.227 -11.046  22.887  1.00 91.30           C
ATOM   4365  HB  ILE A 286      -3.414  -9.972  22.864  1.00 91.30           H
ATOM   4366  CG1 ILE A 286      -3.823 -11.635  21.607  1.00 91.30           C
ATOM   4367 1HG1 ILE A 286      -3.552 -12.688  21.527  1.00 91.30           H
ATOM   4368 2HG1 ILE A 286      -4.911 -11.589  21.653  1.00 91.30           H
ATOM   4369  CG2 ILE A 286      -1.711 -11.239  22.955  1.00 91.30           C
ATOM   4370 1HG2 ILE A 286      -1.320 -10.733  23.838  1.00 91.30           H
ATOM   4371 2HG2 ILE A 286      -1.482 -12.303  23.015  1.00 91.30           H
ATOM   4372 3HG2 ILE A 286      -1.251 -10.818  22.061  1.00 91.30           H
ATOM   4373  CD1 ILE A 286      -3.327 -10.880  20.373  1.00 91.30           C
ATOM   4374 1HD1 ILE A 286      -3.621  -9.833  20.445  1.00 91.30           H
ATOM   4375 2HD1 ILE A 286      -2.240 -10.949  20.317  1.00 91.30           H
ATOM   4376 3HD1 ILE A 286      -3.766 -11.319  19.477  1.00 91.30           H
ATOM   4377  HN  ILE A 286      -5.653 -10.633  23.566  1.00 91.30           H
ATOM   4378  N   SER A 287      -3.464 -11.837  26.487  1.00 88.94           N
ATOM   4379  CA  SER A 287      -3.008 -11.403  27.796  1.00 88.94           C
ATOM   4380  C   SER A 287      -1.549 -11.815  28.006  1.00 88.94           C
ATOM   4381  O   SER A 287      -0.881 -11.309  28.905  1.00 88.94           O
ATOM   4382  HA  SER A 287      -3.102 -10.317  27.790  1.00 88.94           H
ATOM   4383  CB  SER A 287      -3.888 -11.984  28.906  1.00 88.94           C
ATOM   4384 1HB  SER A 287      -3.529 -11.633  29.873  1.00 88.94           H
ATOM   4385 2HB  SER A 287      -4.907 -11.614  28.791  1.00 88.94           H
ATOM   4386  OG  SER A 287      -3.896 -13.408  28.890  1.00 88.94           O
ATOM   4387  HG  SER A 287      -4.500 -13.755  29.608  1.00 88.94           H
ATOM   4388  HN  SER A 287      -3.809 -12.774  26.448  1.00 88.94           H
ATOM   4389  N   ASN A 288      -1.099 -12.730  27.159  1.00 91.74           N
ATOM   4390  CA  ASN A 288       0.224 -13.309  27.317  1.00 91.74           C
ATOM   4391  C   ASN A 288       1.251 -12.425  26.607  1.00 91.74           C
ATOM   4392  O   ASN A 288       1.118 -12.146  25.417  1.00 91.74           O
ATOM   4393  HA  ASN A 288       0.389 -13.357  28.394  1.00 91.74           H
ATOM   4394  CB  ASN A 288       0.292 -14.705  26.696  1.00 91.74           C
ATOM   4395 1HB  ASN A 288      -0.531 -15.314  27.070  1.00 91.74           H
ATOM   4396 2HB  ASN A 288       0.170 -14.633  25.615  1.00 91.74           H
ATOM   4397  CG  ASN A 288       1.624 -15.385  27.020  1.00 91.74           C
ATOM   4398  OD1 ASN A 288       2.695 -14.830  26.835  1.00 91.74           O
ATOM   4399  ND2 ASN A 288       1.499 -16.615  27.511  1.00 91.74           N
ATOM   4400 1HD2 ASN A 288       0.590 -17.012  27.637  1.00 91.74           H
ATOM   4401 2HD2 ASN A 288       2.313 -17.142  27.753  1.00 91.74           H
ATOM   4402  HN  ASN A 288      -1.620 -13.074  26.378  1.00 91.74           H
ATOM   4403  N   CYS A 289       2.253 -12.008  27.368  1.00 91.22           N
ATOM   4404  CA  CYS A 289       3.232 -11.060  26.864  1.00 91.22           C
ATOM   4405  C   CYS A 289       4.038 -11.745  25.758  1.00 91.22           C
ATOM   4406  O   CYS A 289       4.404 -11.111  24.769  1.00 91.22           O
ATOM   4407  HA  CYS A 289       2.672 -10.213  26.467  1.00 91.22           H
ATOM   4408  CB  CYS A 289       4.133 -10.529  27.980  1.00 91.22           C
ATOM   4409 1HB  CYS A 289       3.526 -10.066  28.759  1.00 91.22           H
ATOM   4410 2HB  CYS A 289       4.674 -11.353  28.445  1.00 91.22           H
ATOM   4411  SG  CYS A 289       5.316  -9.308  27.303  1.00 91.22           S
ATOM   4412  HN  CYS A 289       2.400 -12.306  28.311  1.00 91.22           H
ATOM   4413  N   ALA A 290       4.289 -13.029  25.961  1.00 92.89           N
ATOM   4414  CA  ALA A 290       5.096 -13.792  25.024  1.00 92.89           C
ATOM   4415  C   ALA A 290       4.382 -13.847  23.671  1.00 92.89           C
ATOM   4416  O   ALA A 290       5.000 -13.629  22.630  1.00 92.89           O
ATOM   4417  HA  ALA A 290       6.046 -13.272  24.903  1.00 92.89           H
ATOM   4418  CB  ALA A 290       5.366 -15.185  25.597  1.00 92.89           C
ATOM   4419 1HB  ALA A 290       5.900 -15.091  26.543  1.00 92.89           H
ATOM   4420 2HB  ALA A 290       4.419 -15.699  25.764  1.00 92.89           H
ATOM   4421 3HB  ALA A 290       5.971 -15.756  24.893  1.00 92.89           H
ATOM   4422  HN  ALA A 290       3.954 -13.547  26.748  1.00 92.89           H
ATOM   4423  N   VAL A 291       3.091 -14.139  23.731  1.00 93.48           N
ATOM   4424  CA  VAL A 291       2.285 -14.213  22.524  1.00 93.48           C
ATOM   4425  C   VAL A 291       2.234 -12.833  21.864  1.00 93.48           C
ATOM   4426  O   VAL A 291       2.366 -12.719  20.647  1.00 93.48           O
ATOM   4427  HA  VAL A 291       2.773 -14.910  21.844  1.00 93.48           H
ATOM   4428  CB  VAL A 291       0.898 -14.768  22.855  1.00 93.48           C
ATOM   4429  HB  VAL A 291       0.435 -14.101  23.584  1.00 93.48           H
ATOM   4430  CG1 VAL A 291       0.007 -14.795  21.612  1.00 93.48           C
ATOM   4431 1HG1 VAL A 291      -0.105 -13.783  21.223  1.00 93.48           H
ATOM   4432 2HG1 VAL A 291       0.464 -15.428  20.851  1.00 93.48           H
ATOM   4433 3HG1 VAL A 291      -0.973 -15.194  21.875  1.00 93.48           H
ATOM   4434  CG2 VAL A 291       1.000 -16.157  23.488  1.00 93.48           C
ATOM   4435 1HG2 VAL A 291       1.492 -16.837  22.793  1.00 93.48           H
ATOM   4436 2HG2 VAL A 291       1.581 -16.096  24.408  1.00 93.48           H
ATOM   4437 3HG2 VAL A 291       0.000 -16.528  23.713  1.00 93.48           H
ATOM   4438  HN  VAL A 291       2.598 -14.323  24.581  1.00 93.48           H
ATOM   4439  N   SER A 292       2.044 -11.821  22.697  1.00 92.99           N
ATOM   4440  CA  SER A 292       1.936 -10.457  22.205  1.00 92.99           C
ATOM   4441  C   SER A 292       3.226 -10.057  21.487  1.00 92.99           C
ATOM   4442  O   SER A 292       3.183  -9.440  20.424  1.00 92.99           O
ATOM   4443  HA  SER A 292       1.098 -10.467  21.509  1.00 92.99           H
ATOM   4444  CB  SER A 292       1.639  -9.482  23.346  1.00 92.99           C
ATOM   4445 1HB  SER A 292       0.820  -9.871  23.952  1.00 92.99           H
ATOM   4446 2HB  SER A 292       2.510  -9.410  23.998  1.00 92.99           H
ATOM   4447  OG  SER A 292       1.298  -8.185  22.865  1.00 92.99           O
ATOM   4448  HG  SER A 292       0.378  -8.197  22.473  1.00 92.99           H
ATOM   4449  HN  SER A 292       1.964 -11.920  23.689  1.00 92.99           H
ATOM   4450  N   THR A 293       4.344 -10.423  22.097  1.00 92.90           N
ATOM   4451  CA  THR A 293       5.644 -10.089  21.541  1.00 92.90           C
ATOM   4452  C   THR A 293       5.799 -10.696  20.145  1.00 92.90           C
ATOM   4453  O   THR A 293       6.236 -10.020  19.216  1.00 92.90           O
ATOM   4454  HA  THR A 293       5.702  -9.007  21.427  1.00 92.90           H
ATOM   4455  CB  THR A 293       6.715 -10.557  22.529  1.00 92.90           C
ATOM   4456  HB  THR A 293       6.642 -11.630  22.703  1.00 92.90           H
ATOM   4457  OG1 THR A 293       6.514  -9.733  23.675  1.00 92.90           O
ATOM   4458  HG1 THR A 293       6.002 -10.236  24.371  1.00 92.90           H
ATOM   4459  CG2 THR A 293       8.131 -10.210  22.065  1.00 92.90           C
ATOM   4460 1HG2 THR A 293       8.223  -9.129  21.956  1.00 92.90           H
ATOM   4461 2HG2 THR A 293       8.327 -10.689  21.106  1.00 92.90           H
ATOM   4462 3HG2 THR A 293       8.852 -10.564  22.802  1.00 92.90           H
ATOM   4463  HN  THR A 293       4.370 -10.938  22.954  1.00 92.90           H
ATOM   4464  N   ASN A 294       5.431 -11.965  20.043  1.00 94.07           N
ATOM   4465  CA  ASN A 294       5.601 -12.695  18.798  1.00 94.07           C
ATOM   4466  C   ASN A 294       4.691 -12.088  17.728  1.00 94.07           C
ATOM   4467  O   ASN A 294       5.064 -12.018  16.558  1.00 94.07           O
ATOM   4468  HA  ASN A 294       6.658 -12.598  18.550  1.00 94.07           H
ATOM   4469  CB  ASN A 294       5.217 -14.167  18.965  1.00 94.07           C
ATOM   4470 1HB  ASN A 294       4.258 -14.240  19.478  1.00 94.07           H
ATOM   4471 2HB  ASN A 294       5.091 -14.627  17.985  1.00 94.07           H
ATOM   4472  CG  ASN A 294       6.284 -14.925  19.757  1.00 94.07           C
ATOM   4473  OD1 ASN A 294       7.419 -14.496  19.888  1.00 94.07           O
ATOM   4474  ND2 ASN A 294       5.859 -16.073  20.277  1.00 94.07           N
ATOM   4475 1HD2 ASN A 294       4.914 -16.367  20.132  1.00 94.07           H
ATOM   4476 2HD2 ASN A 294       6.483 -16.641  20.812  1.00 94.07           H
ATOM   4477  HN  ASN A 294       5.025 -12.492  20.789  1.00 94.07           H
ATOM   4478  N   ILE A 295       3.515 -11.665  18.167  1.00 93.64           N
ATOM   4479  CA  ILE A 295       2.533 -11.105  17.254  1.00 93.64           C
ATOM   4480  C   ILE A 295       3.053  -9.775  16.706  1.00 93.64           C
ATOM   4481  O   ILE A 295       2.881  -9.477  15.525  1.00 93.64           O
ATOM   4482  HA  ILE A 295       2.423 -11.802  16.424  1.00 93.64           H
ATOM   4483  CB  ILE A 295       1.168 -10.996  17.937  1.00 93.64           C
ATOM   4484  HB  ILE A 295       1.319 -10.602  18.942  1.00 93.64           H
ATOM   4485  CG1 ILE A 295       0.518 -12.374  18.085  1.00 93.64           C
ATOM   4486 1HG1 ILE A 295       0.243 -12.758  17.103  1.00 93.64           H
ATOM   4487 2HG1 ILE A 295       1.236 -13.074  18.512  1.00 93.64           H
ATOM   4488  CG2 ILE A 295       0.261 -10.011  17.196  1.00 93.64           C
ATOM   4489 1HG2 ILE A 295       0.726  -9.026  17.187  1.00 93.64           H
ATOM   4490 2HG2 ILE A 295       0.113 -10.353  16.172  1.00 93.64           H
ATOM   4491 3HG2 ILE A 295      -0.703  -9.954  17.703  1.00 93.64           H
ATOM   4492  CD1 ILE A 295      -0.724 -12.301  18.976  1.00 93.64           C
ATOM   4493 1HD1 ILE A 295      -0.442 -11.939  19.965  1.00 93.64           H
ATOM   4494 2HD1 ILE A 295      -1.449 -11.618  18.533  1.00 93.64           H
ATOM   4495 3HD1 ILE A 295      -1.166 -13.293  19.064  1.00 93.64           H
ATOM   4496  HN  ILE A 295       3.230 -11.700  19.125  1.00 93.64           H
ATOM   4497  N   ASP A 296       3.679  -9.011  17.589  1.00 93.17           N
ATOM   4498  CA  ASP A 296       4.211  -7.713  17.212  1.00 93.17           C
ATOM   4499  C   ASP A 296       5.351  -7.905  16.209  1.00 93.17           C
ATOM   4500  O   ASP A 296       5.473  -7.145  15.250  1.00 93.17           O
ATOM   4501  HA  ASP A 296       3.367  -7.170  16.785  1.00 93.17           H
ATOM   4502  CB  ASP A 296       4.772  -6.973  18.428  1.00 93.17           C
ATOM   4503 1HB  ASP A 296       5.460  -7.622  18.968  1.00 93.17           H
ATOM   4504 2HB  ASP A 296       5.344  -6.105  18.099  1.00 93.17           H
ATOM   4505  CG  ASP A 296       3.647  -6.523  19.363  1.00 93.17           C
ATOM   4506  OD1 ASP A 296       2.496  -6.467  18.879  1.00 93.17           O
ATOM   4507  OD2 ASP A 296       3.964  -6.246  20.540  1.00 93.17           O
ATOM   4508  HN  ASP A 296       3.824  -9.266  18.545  1.00 93.17           H
ATOM   4509  N   ILE A 297       6.155  -8.926  16.465  1.00 94.20           N
ATOM   4510  CA  ILE A 297       7.241  -9.268  15.562  1.00 94.20           C
ATOM   4511  C   ILE A 297       6.662  -9.664  14.202  1.00 94.20           C
ATOM   4512  O   ILE A 297       7.167  -9.245  13.162  1.00 94.20           O
ATOM   4513  HA  ILE A 297       7.850  -8.374  15.430  1.00 94.20           H
ATOM   4514  CB  ILE A 297       8.138 -10.339  16.184  1.00 94.20           C
ATOM   4515  HB  ILE A 297       7.502 -11.130  16.581  1.00 94.20           H
ATOM   4516  CG1 ILE A 297       8.938  -9.771  17.358  1.00 94.20           C
ATOM   4517 1HG1 ILE A 297       9.674  -9.056  16.989  1.00 94.20           H
ATOM   4518 2HG1 ILE A 297       8.271  -9.225  18.026  1.00 94.20           H
ATOM   4519  CG2 ILE A 297       9.045 -10.976  15.128  1.00 94.20           C
ATOM   4520 1HG2 ILE A 297       8.432 -11.440  14.355  1.00 94.20           H
ATOM   4521 2HG2 ILE A 297       9.676 -10.209  14.680  1.00 94.20           H
ATOM   4522 3HG2 ILE A 297       9.672 -11.734  15.598  1.00 94.20           H
ATOM   4523  CD1 ILE A 297       9.644 -10.886  18.131  1.00 94.20           C
ATOM   4524 1HD1 ILE A 297       8.903 -11.585  18.519  1.00 94.20           H
ATOM   4525 2HD1 ILE A 297      10.328 -11.413  17.466  1.00 94.20           H
ATOM   4526 3HD1 ILE A 297      10.205 -10.454  18.960  1.00 94.20           H
ATOM   4527  HN  ILE A 297       6.075  -9.513  17.270  1.00 94.20           H
ATOM   4528  N   CYS A 298       5.610 -10.468  14.255  1.00 94.17           N
ATOM   4529  CA  CYS A 298       4.962 -10.933  13.040  1.00 94.17           C
ATOM   4530  C   CYS A 298       4.473  -9.711  12.259  1.00 94.17           C
ATOM   4531  O   CYS A 298       4.583  -9.668  11.035  1.00 94.17           O
ATOM   4532  HA  CYS A 298       5.715 -11.479  12.472  1.00 94.17           H
ATOM   4533  CB  CYS A 298       3.823 -11.909  13.344  1.00 94.17           C
ATOM   4534 1HB  CYS A 298       3.169 -11.490  14.109  1.00 94.17           H
ATOM   4535 2HB  CYS A 298       3.215 -12.060  12.452  1.00 94.17           H
ATOM   4536  SG  CYS A 298       4.505 -13.508  13.913  1.00 94.17           S
ATOM   4537  HG  CYS A 298       4.821 -13.097  15.138  1.00 94.17           H
ATOM   4538  HN  CYS A 298       5.202 -10.801  15.105  1.00 94.17           H
ATOM   4539  N   PHE A 299       3.943  -8.748  13.000  1.00 94.02           N
ATOM   4540  CA  PHE A 299       3.447  -7.525  12.393  1.00 94.02           C
ATOM   4541  C   PHE A 299       4.555  -6.809  11.618  1.00 94.02           C
ATOM   4542  O   PHE A 299       4.346  -6.376  10.486  1.00 94.02           O
ATOM   4543  HA  PHE A 299       2.649  -7.805  11.706  1.00 94.02           H
ATOM   4544  CB  PHE A 299       2.973  -6.621  13.533  1.00 94.02           C
ATOM   4545 1HB  PHE A 299       2.189  -7.135  14.089  1.00 94.02           H
ATOM   4546 2HB  PHE A 299       3.800  -6.460  14.224  1.00 94.02           H
ATOM   4547  CG  PHE A 299       2.443  -5.262  13.070  1.00 94.02           C
ATOM   4548  CD1 PHE A 299       3.284  -4.197  12.984  1.00 94.02           C
ATOM   4549  HD1 PHE A 299       4.336  -4.312  13.245  1.00 94.02           H
ATOM   4550  CD2 PHE A 299       1.130  -5.120  12.745  1.00 94.02           C
ATOM   4551  HD2 PHE A 299       0.456  -5.973  12.814  1.00 94.02           H
ATOM   4552  CE1 PHE A 299       2.792  -2.936  12.555  1.00 94.02           C
ATOM   4553  HE1 PHE A 299       3.466  -2.083  12.486  1.00 94.02           H
ATOM   4554  CE2 PHE A 299       0.638  -3.859  12.315  1.00 94.02           C
ATOM   4555  HE2 PHE A 299      -0.414  -3.744  12.054  1.00 94.02           H
ATOM   4556  CZ  PHE A 299       1.479  -2.794  12.229  1.00 94.02           C
ATOM   4557  HZ  PHE A 299       1.102  -1.826  11.900  1.00 94.02           H
ATOM   4558  HN  PHE A 299       3.851  -8.794  13.994  1.00 94.02           H
ATOM   4559  N   GLN A 300       5.711  -6.706  12.259  1.00 93.08           N
ATOM   4560  CA  GLN A 300       6.830  -5.987  11.674  1.00 93.08           C
ATOM   4561  C   GLN A 300       7.274  -6.663  10.375  1.00 93.08           C
ATOM   4562  O   GLN A 300       7.515  -5.992   9.373  1.00 93.08           O
ATOM   4563  HA  GLN A 300       6.452  -4.987  11.460  1.00 93.08           H
ATOM   4564  CB  GLN A 300       7.992  -5.883  12.663  1.00 93.08           C
ATOM   4565 1HB  GLN A 300       8.196  -6.863  13.095  1.00 93.08           H
ATOM   4566 2HB  GLN A 300       8.895  -5.572  12.138  1.00 93.08           H
ATOM   4567  CG  GLN A 300       7.675  -4.885  13.778  1.00 93.08           C
ATOM   4568 1HG  GLN A 300       7.388  -3.927  13.343  1.00 93.08           H
ATOM   4569 2HG  GLN A 300       6.823  -5.240  14.358  1.00 93.08           H
ATOM   4570  CD  GLN A 300       8.881  -4.692  14.700  1.00 93.08           C
ATOM   4571  OE1 GLN A 300       9.985  -5.127  14.420  1.00 93.08           O
ATOM   4572  NE2 GLN A 300       8.608  -4.016  15.813  1.00 93.08           N
ATOM   4573 1HE2 GLN A 300       7.679  -3.687  15.983  1.00 93.08           H
ATOM   4574 2HE2 GLN A 300       9.331  -3.839  16.480  1.00 93.08           H
ATOM   4575  HN  GLN A 300       5.888  -7.103  13.159  1.00 93.08           H
ATOM   4576  N   VAL A 301       7.369  -7.983  10.434  1.00 94.32           N
ATOM   4577  CA  VAL A 301       7.853  -8.751   9.300  1.00 94.32           C
ATOM   4578  C   VAL A 301       6.892  -8.574   8.123  1.00 94.32           C
ATOM   4579  O   VAL A 301       7.313  -8.229   7.019  1.00 94.32           O
ATOM   4580  HA  VAL A 301       8.827  -8.347   9.021  1.00 94.32           H
ATOM   4581  CB  VAL A 301       8.044 -10.215   9.701  1.00 94.32           C
ATOM   4582  HB  VAL A 301       7.104 -10.572  10.122  1.00 94.32           H
ATOM   4583  CG1 VAL A 301       8.373 -11.079   8.483  1.00 94.32           C
ATOM   4584 1HG1 VAL A 301       7.557 -11.018   7.763  1.00 94.32           H
ATOM   4585 2HG1 VAL A 301       9.293 -10.720   8.021  1.00 94.32           H
ATOM   4586 3HG1 VAL A 301       8.504 -12.115   8.797  1.00 94.32           H
ATOM   4587  CG2 VAL A 301       9.123 -10.351  10.778  1.00 94.32           C
ATOM   4588 1HG2 VAL A 301      10.069  -9.968  10.396  1.00 94.32           H
ATOM   4589 2HG2 VAL A 301       8.830  -9.782  11.660  1.00 94.32           H
ATOM   4590 3HG2 VAL A 301       9.238 -11.402  11.045  1.00 94.32           H
ATOM   4591  HN  VAL A 301       7.122  -8.526  11.237  1.00 94.32           H
ATOM   4592  N   THR A 302       5.619  -8.820   8.397  1.00 93.60           N
ATOM   4593  CA  THR A 302       4.608  -8.781   7.355  1.00 93.60           C
ATOM   4594  C   THR A 302       4.465  -7.362   6.802  1.00 93.60           C
ATOM   4595  O   THR A 302       4.191  -7.178   5.617  1.00 93.60           O
ATOM   4596  HA  THR A 302       4.939  -9.413   6.531  1.00 93.60           H
ATOM   4597  CB  THR A 302       3.308  -9.340   7.937  1.00 93.60           C
ATOM   4598  HB  THR A 302       2.514  -9.335   7.190  1.00 93.60           H
ATOM   4599  OG1 THR A 302       3.071  -8.538   9.091  1.00 93.60           O
ATOM   4600  HG1 THR A 302       3.475  -8.971   9.897  1.00 93.60           H
ATOM   4601  CG2 THR A 302       3.476 -10.755   8.494  1.00 93.60           C
ATOM   4602 1HG2 THR A 302       4.222 -10.746   9.288  1.00 93.60           H
ATOM   4603 2HG2 THR A 302       3.801 -11.423   7.697  1.00 93.60           H
ATOM   4604 3HG2 THR A 302       2.524 -11.103   8.894  1.00 93.60           H
ATOM   4605  HN  THR A 302       5.277  -9.041   9.310  1.00 93.60           H
ATOM   4606  N   GLN A 303       4.658  -6.394   7.687  1.00 92.35           N
ATOM   4607  CA  GLN A 303       4.615  -4.997   7.289  1.00 92.35           C
ATOM   4608  C   GLN A 303       5.703  -4.706   6.254  1.00 92.35           C
ATOM   4609  O   GLN A 303       5.457  -4.012   5.269  1.00 92.35           O
ATOM   4610  HA  GLN A 303       3.631  -4.854   6.843  1.00 92.35           H
ATOM   4611  CB  GLN A 303       4.753  -4.077   8.504  1.00 92.35           C
ATOM   4612 1HB  GLN A 303       3.903  -4.220   9.171  1.00 92.35           H
ATOM   4613 2HB  GLN A 303       5.648  -4.343   9.067  1.00 92.35           H
ATOM   4614  CG  GLN A 303       4.831  -2.611   8.075  1.00 92.35           C
ATOM   4615 1HG  GLN A 303       5.836  -2.385   7.720  1.00 92.35           H
ATOM   4616 2HG  GLN A 303       4.151  -2.435   7.241  1.00 92.35           H
ATOM   4617  CD  GLN A 303       4.474  -1.680   9.235  1.00 92.35           C
ATOM   4618  OE1 GLN A 303       5.268  -1.421  10.124  1.00 92.35           O
ATOM   4619  NE2 GLN A 303       3.237  -1.194   9.178  1.00 92.35           N
ATOM   4620 1HE2 GLN A 303       2.635  -1.447   8.421  1.00 92.35           H
ATOM   4621 2HE2 GLN A 303       2.909  -0.575   9.892  1.00 92.35           H
ATOM   4622  HN  GLN A 303       4.841  -6.552   8.657  1.00 92.35           H
ATOM   4623  N   THR A 304       6.882  -5.251   6.513  1.00 92.62           N
ATOM   4624  CA  THR A 304       8.028  -4.999   5.655  1.00 92.62           C
ATOM   4625  C   THR A 304       7.808  -5.622   4.275  1.00 92.62           C
ATOM   4626  O   THR A 304       8.186  -5.040   3.260  1.00 92.62           O
ATOM   4627  HA  THR A 304       8.118  -3.923   5.509  1.00 92.62           H
ATOM   4628  CB  THR A 304       9.276  -5.524   6.367  1.00 92.62           C
ATOM   4629  HB  THR A 304       9.227  -6.606   6.492  1.00 92.62           H
ATOM   4630  OG1 THR A 304       9.332  -4.768   7.573  1.00 92.62           O
ATOM   4631  HG1 THR A 304       8.792  -5.217   8.284  1.00 92.62           H
ATOM   4632  CG2 THR A 304      10.567  -5.154   5.634  1.00 92.62           C
ATOM   4633 1HG2 THR A 304      10.650  -4.069   5.569  1.00 92.62           H
ATOM   4634 2HG2 THR A 304      10.550  -5.578   4.630  1.00 92.62           H
ATOM   4635 3HG2 THR A 304      11.422  -5.551   6.181  1.00 92.62           H
ATOM   4636  HN  THR A 304       7.061  -5.854   7.291  1.00 92.62           H
ATOM   4637  N   ILE A 305       7.196  -6.797   4.282  1.00 92.55           N
ATOM   4638  CA  ILE A 305       6.880  -7.484   3.041  1.00 92.55           C
ATOM   4639  C   ILE A 305       5.920  -6.624   2.218  1.00 92.55           C
ATOM   4640  O   ILE A 305       6.065  -6.517   1.001  1.00 92.55           O
ATOM   4641  HA  ILE A 305       7.810  -7.595   2.483  1.00 92.55           H
ATOM   4642  CB  ILE A 305       6.354  -8.892   3.327  1.00 92.55           C
ATOM   4643  HB  ILE A 305       5.549  -8.814   4.057  1.00 92.55           H
ATOM   4644  CG1 ILE A 305       7.443  -9.769   3.948  1.00 92.55           C
ATOM   4645 1HG1 ILE A 305       8.201  -9.999   3.199  1.00 92.55           H
ATOM   4646 2HG1 ILE A 305       7.942  -9.223   4.749  1.00 92.55           H
ATOM   4647  CG2 ILE A 305       5.761  -9.522   2.066  1.00 92.55           C
ATOM   4648 1HG2 ILE A 305       4.936  -8.907   1.706  1.00 92.55           H
ATOM   4649 2HG2 ILE A 305       6.529  -9.586   1.295  1.00 92.55           H
ATOM   4650 3HG2 ILE A 305       5.394 -10.522   2.297  1.00 92.55           H
ATOM   4651  CD1 ILE A 305       6.853 -11.068   4.500  1.00 92.55           C
ATOM   4652 1HD1 ILE A 305       6.113 -10.835   5.266  1.00 92.55           H
ATOM   4653 2HD1 ILE A 305       6.376 -11.623   3.691  1.00 92.55           H
ATOM   4654 3HD1 ILE A 305       7.648 -11.673   4.935  1.00 92.55           H
ATOM   4655  HN  ILE A 305       6.919  -7.278   5.114  1.00 92.55           H
ATOM   4656  N   ALA A 306       4.960  -6.033   2.914  1.00 90.65           N
ATOM   4657  CA  ALA A 306       3.942  -5.233   2.255  1.00 90.65           C
ATOM   4658  C   ALA A 306       4.601  -4.023   1.589  1.00 90.65           C
ATOM   4659  O   ALA A 306       4.213  -3.626   0.492  1.00 90.65           O
ATOM   4660  HA  ALA A 306       3.479  -5.852   1.487  1.00 90.65           H
ATOM   4661  CB  ALA A 306       2.873  -4.828   3.272  1.00 90.65           C
ATOM   4662 1HB  ALA A 306       2.415  -5.723   3.694  1.00 90.65           H
ATOM   4663 2HB  ALA A 306       3.333  -4.245   4.070  1.00 90.65           H
ATOM   4664 3HB  ALA A 306       2.109  -4.228   2.777  1.00 90.65           H
ATOM   4665  HN  ALA A 306       4.872  -6.094   3.908  1.00 90.65           H
ATOM   4666  N   PHE A 307       5.587  -3.471   2.282  1.00 90.86           N
ATOM   4667  CA  PHE A 307       6.253  -2.270   1.808  1.00 90.86           C
ATOM   4668  C   PHE A 307       7.121  -2.572   0.585  1.00 90.86           C
ATOM   4669  O   PHE A 307       7.274  -1.726  -0.296  1.00 90.86           O
ATOM   4670  HA  PHE A 307       5.476  -1.557   1.533  1.00 90.86           H
ATOM   4671  CB  PHE A 307       7.149  -1.777   2.946  1.00 90.86           C
ATOM   4672 1HB  PHE A 307       7.746  -2.612   3.313  1.00 90.86           H
ATOM   4673 2HB  PHE A 307       7.845  -1.037   2.552  1.00 90.86           H
ATOM   4674  CG  PHE A 307       6.383  -1.162   4.119  1.00 90.86           C
ATOM   4675  CD1 PHE A 307       5.023  -1.186   4.130  1.00 90.86           C
ATOM   4676  HD1 PHE A 307       4.479  -1.642   3.304  1.00 90.86           H
ATOM   4677  CD2 PHE A 307       7.062  -0.593   5.150  1.00 90.86           C
ATOM   4678  HD2 PHE A 307       8.152  -0.574   5.141  1.00 90.86           H
ATOM   4679  CE1 PHE A 307       4.313  -0.615   5.219  1.00 90.86           C
ATOM   4680  HE1 PHE A 307       3.223  -0.633   5.228  1.00 90.86           H
ATOM   4681  CE2 PHE A 307       6.351  -0.022   6.239  1.00 90.86           C
ATOM   4682  HE2 PHE A 307       6.896   0.435   7.066  1.00 90.86           H
ATOM   4683  CZ  PHE A 307       4.992  -0.045   6.251  1.00 90.86           C
ATOM   4684  HZ  PHE A 307       4.446   0.393   7.087  1.00 90.86           H
ATOM   4685  HN  PHE A 307       5.930  -3.831   3.150  1.00 90.86           H
ATOM   4686  N   PHE A 308       7.668  -3.779   0.569  1.00 90.39           N
ATOM   4687  CA  PHE A 308       8.556  -4.184  -0.507  1.00 90.39           C
ATOM   4688  C   PHE A 308       7.826  -4.182  -1.851  1.00 90.39           C
ATOM   4689  O   PHE A 308       8.456  -4.093  -2.904  1.00 90.39           O
ATOM   4690  HA  PHE A 308       9.375  -3.465  -0.538  1.00 90.39           H
ATOM   4691  CB  PHE A 308       9.017  -5.609  -0.193  1.00 90.39           C
ATOM   4692 1HB  PHE A 308       9.326  -5.658   0.851  1.00 90.39           H
ATOM   4693 2HB  PHE A 308       8.172  -6.287  -0.307  1.00 90.39           H
ATOM   4694  CG  PHE A 308      10.168  -6.099  -1.074  1.00 90.39           C
ATOM   4695  CD1 PHE A 308       9.915  -6.921  -2.127  1.00 90.39           C
ATOM   4696  HD1 PHE A 308       8.893  -7.231  -2.344  1.00 90.39           H
ATOM   4697  CD2 PHE A 308      11.444  -5.713  -0.804  1.00 90.39           C
ATOM   4698  HD2 PHE A 308      11.646  -5.054   0.041  1.00 90.39           H
ATOM   4699  CE1 PHE A 308      10.983  -7.376  -2.945  1.00 90.39           C
ATOM   4700  HE1 PHE A 308      10.780  -8.035  -3.790  1.00 90.39           H
ATOM   4701  CE2 PHE A 308      12.512  -6.168  -1.622  1.00 90.39           C
ATOM   4702  HE2 PHE A 308      13.534  -5.858  -1.405  1.00 90.39           H
ATOM   4703  CZ  PHE A 308      12.259  -6.989  -2.675  1.00 90.39           C
ATOM   4704  HZ  PHE A 308      13.079  -7.338  -3.303  1.00 90.39           H
ATOM   4705  HN  PHE A 308       7.512  -4.472   1.273  1.00 90.39           H
ATOM   4706  N   HIS A 309       6.507  -4.280  -1.772  1.00 87.53           N
ATOM   4707  CA  HIS A 309       5.687  -4.326  -2.971  1.00 87.53           C
ATOM   4708  C   HIS A 309       5.917  -3.060  -3.799  1.00 87.53           C
ATOM   4709  O   HIS A 309       5.946  -3.115  -5.028  1.00 87.53           O
ATOM   4710  HA  HIS A 309       6.020  -5.191  -3.545  1.00 87.53           H
ATOM   4711  CB  HIS A 309       4.215  -4.541  -2.614  1.00 87.53           C
ATOM   4712 1HB  HIS A 309       4.127  -5.443  -2.008  1.00 87.53           H
ATOM   4713 2HB  HIS A 309       3.875  -3.709  -1.998  1.00 87.53           H
ATOM   4714  CG  HIS A 309       3.305  -4.667  -3.813  1.00 87.53           C
ATOM   4715  ND1 HIS A 309       2.724  -3.573  -4.431  1.00 87.53           N
ATOM   4716  HD1 HIS A 309       2.842  -2.617  -4.160  1.00 87.53           H
ATOM   4717  CD2 HIS A 309       2.882  -5.766  -4.500  1.00 87.53           C
ATOM   4718  HD2 HIS A 309       3.152  -6.799  -4.278  1.00 87.53           H
ATOM   4719  CE1 HIS A 309       1.987  -4.007  -5.443  1.00 87.53           C
ATOM   4720  HE1 HIS A 309       1.404  -3.386  -6.123  1.00 87.53           H
ATOM   4721  NE2 HIS A 309       2.086  -5.367  -5.483  1.00 87.53           N
ATOM   4722  HN  HIS A 309       6.000  -4.328  -0.912  1.00 87.53           H
ATOM   4723  N   SER A 310       6.076  -1.950  -3.093  1.00 87.36           N
ATOM   4724  CA  SER A 310       6.070  -0.647  -3.736  1.00 87.36           C
ATOM   4725  C   SER A 310       7.331  -0.476  -4.585  1.00 87.36           C
ATOM   4726  O   SER A 310       7.428   0.460  -5.377  1.00 87.36           O
ATOM   4727  HA  SER A 310       5.180  -0.641  -4.366  1.00 87.36           H
ATOM   4728  CB  SER A 310       5.969   0.476  -2.702  1.00 87.36           C
ATOM   4729 1HB  SER A 310       6.740   0.341  -1.944  1.00 87.36           H
ATOM   4730 2HB  SER A 310       6.162   1.433  -3.187  1.00 87.36           H
ATOM   4731  OG  SER A 310       4.690   0.512  -2.076  1.00 87.36           O
ATOM   4732  HG  SER A 310       4.009   0.880  -2.709  1.00 87.36           H
ATOM   4733  HN  SER A 310       6.207  -1.932  -2.102  1.00 87.36           H
ATOM   4734  N   CYS A 311       8.266  -1.395  -4.390  1.00 89.70           N
ATOM   4735  CA  CYS A 311       9.500  -1.380  -5.156  1.00 89.70           C
ATOM   4736  C   CYS A 311       9.382  -2.414  -6.278  1.00 89.70           C
ATOM   4737  O   CYS A 311      10.215  -2.453  -7.182  1.00 89.70           O
ATOM   4738  HA  CYS A 311       9.603  -0.375  -5.566  1.00 89.70           H
ATOM   4739  CB  CYS A 311      10.720  -1.637  -4.269  1.00 89.70           C
ATOM   4740 1HB  CYS A 311      11.630  -1.345  -4.794  1.00 89.70           H
ATOM   4741 2HB  CYS A 311      10.660  -1.025  -3.369  1.00 89.70           H
ATOM   4742  SG  CYS A 311      10.802  -3.408  -3.815  1.00 89.70           S
ATOM   4743  HG  CYS A 311      11.938  -3.324  -3.129  1.00 89.70           H
ATOM   4744  HN  CYS A 311       8.190  -2.137  -3.725  1.00 89.70           H
ATOM   4745  N   LEU A 312       8.340  -3.228  -6.182  1.00 85.86           N
ATOM   4746  CA  LEU A 312       8.203  -4.375  -7.063  1.00 85.86           C
ATOM   4747  C   LEU A 312       7.505  -3.941  -8.353  1.00 85.86           C
ATOM   4748  O   LEU A 312       7.769  -4.491  -9.421  1.00 85.86           O
ATOM   4749  HA  LEU A 312       9.207  -4.717  -7.312  1.00 85.86           H
ATOM   4750  CB  LEU A 312       7.499  -5.525  -6.339  1.00 85.86           C
ATOM   4751 1HB  LEU A 312       6.613  -5.128  -5.845  1.00 85.86           H
ATOM   4752 2HB  LEU A 312       7.154  -6.240  -7.085  1.00 85.86           H
ATOM   4753  CG  LEU A 312       8.335  -6.276  -5.301  1.00 85.86           C
ATOM   4754  HG  LEU A 312       8.676  -5.559  -4.553  1.00 85.86           H
ATOM   4755  CD1 LEU A 312       7.492  -7.323  -4.571  1.00 85.86           C
ATOM   4756 1HD1 LEU A 312       6.662  -6.832  -4.063  1.00 85.86           H
ATOM   4757 2HD1 LEU A 312       7.102  -8.042  -5.292  1.00 85.86           H
ATOM   4758 3HD1 LEU A 312       8.110  -7.842  -3.839  1.00 85.86           H
ATOM   4759  CD2 LEU A 312       9.583  -6.888  -5.940  1.00 85.86           C
ATOM   4760 1HD2 LEU A 312       9.285  -7.588  -6.721  1.00 85.86           H
ATOM   4761 2HD2 LEU A 312      10.194  -6.097  -6.375  1.00 85.86           H
ATOM   4762 3HD2 LEU A 312      10.159  -7.416  -5.180  1.00 85.86           H
ATOM   4763  HN  LEU A 312       7.600  -3.113  -5.519  1.00 85.86           H
ATOM   4764  N   ASN A 313       6.627  -2.959  -8.212  1.00 79.85           N
ATOM   4765  CA  ASN A 313       5.750  -2.576  -9.305  1.00 79.85           C
ATOM   4766  C   ASN A 313       6.592  -2.255 -10.541  1.00 79.85           C
ATOM   4767  O   ASN A 313       6.367  -2.814 -11.613  1.00 79.85           O
ATOM   4768  HA  ASN A 313       5.094  -3.433  -9.459  1.00 79.85           H
ATOM   4769  CB  ASN A 313       4.937  -1.330  -8.949  1.00 79.85           C
ATOM   4770 1HB  ASN A 313       5.570  -0.618  -8.418  1.00 79.85           H
ATOM   4771 2HB  ASN A 313       4.600  -0.838  -9.861  1.00 79.85           H
ATOM   4772  CG  ASN A 313       3.729  -1.692  -8.082  1.00 79.85           C
ATOM   4773  OD1 ASN A 313       3.236  -2.807  -8.094  1.00 79.85           O
ATOM   4774  ND2 ASN A 313       3.282  -0.689  -7.332  1.00 79.85           N
ATOM   4775 1HD2 ASN A 313       3.732   0.203  -7.369  1.00 79.85           H
ATOM   4776 2HD2 ASN A 313       2.495  -0.826  -6.730  1.00 79.85           H
ATOM   4777  HN  ASN A 313       6.511  -2.429  -7.372  1.00 79.85           H
ATOM   4778  N   PRO A 314       7.574  -1.351 -10.415  1.00 78.59           N
ATOM   4779  CA  PRO A 314       8.401  -0.971 -11.563  1.00 78.59           C
ATOM   4780  C   PRO A 314       9.015  -2.177 -12.256  1.00 78.59           C
ATOM   4781  O   PRO A 314       9.055  -2.238 -13.484  1.00 78.59           O
ATOM   4782  HA  PRO A 314       7.788  -0.487 -12.323  1.00 78.59           H
ATOM   4783  CB  PRO A 314       9.470  -0.062 -10.954  1.00 78.59           C
ATOM   4784 1HB  PRO A 314      10.359  -0.624 -10.666  1.00 78.59           H
ATOM   4785 2HB  PRO A 314       9.793   0.705 -11.658  1.00 78.59           H
ATOM   4786  CG  PRO A 314       8.771   0.543  -9.743  1.00 78.59           C
ATOM   4787 1HG  PRO A 314       9.484   0.928  -9.014  1.00 78.59           H
ATOM   4788 2HG  PRO A 314       8.133   1.382 -10.021  1.00 78.59           H
ATOM   4789  CD  PRO A 314       7.969  -0.626  -9.194  1.00 78.59           C
ATOM   4790 1HD  PRO A 314       8.568  -1.252  -8.533  1.00 78.59           H
ATOM   4791 2HD  PRO A 314       7.107  -0.291  -8.617  1.00 78.59           H
ATOM   4792  N   VAL A 315       9.480  -3.114 -11.443  1.00 79.68           N
ATOM   4793  CA  VAL A 315      10.201  -4.264 -11.961  1.00 79.68           C
ATOM   4794  C   VAL A 315       9.269  -5.082 -12.858  1.00 79.68           C
ATOM   4795  O   VAL A 315       9.672  -5.532 -13.930  1.00 79.68           O
ATOM   4796  HA  VAL A 315      11.028  -3.890 -12.563  1.00 79.68           H
ATOM   4797  CB  VAL A 315      10.785  -5.080 -10.806  1.00 79.68           C
ATOM   4798  HB  VAL A 315       9.959  -5.405 -10.173  1.00 79.68           H
ATOM   4799  CG1 VAL A 315      11.501  -6.329 -11.323  1.00 79.68           C
ATOM   4800 1HG1 VAL A 315      10.794  -6.953 -11.869  1.00 79.68           H
ATOM   4801 2HG1 VAL A 315      12.313  -6.033 -11.988  1.00 79.68           H
ATOM   4802 3HG1 VAL A 315      11.907  -6.890 -10.482  1.00 79.68           H
ATOM   4803  CG2 VAL A 315      11.723  -4.225  -9.951  1.00 79.68           C
ATOM   4804 1HG2 VAL A 315      12.542  -3.856 -10.568  1.00 79.68           H
ATOM   4805 2HG2 VAL A 315      11.170  -3.381  -9.538  1.00 79.68           H
ATOM   4806 3HG2 VAL A 315      12.124  -4.829  -9.137  1.00 79.68           H
ATOM   4807  HN  VAL A 315       9.372  -3.096 -10.449  1.00 79.68           H
ATOM   4808  N   LEU A 316       8.042  -5.249 -12.387  1.00 77.77           N
ATOM   4809  CA  LEU A 316       7.073  -6.067 -13.097  1.00 77.77           C
ATOM   4810  C   LEU A 316       6.875  -5.508 -14.507  1.00 77.77           C
ATOM   4811  O   LEU A 316       6.771  -6.266 -15.470  1.00 77.77           O
ATOM   4812  HA  LEU A 316       7.490  -7.070 -13.178  1.00 77.77           H
ATOM   4813  CB  LEU A 316       5.776  -6.180 -12.293  1.00 77.77           C
ATOM   4814 1HB  LEU A 316       5.401  -5.174 -12.104  1.00 77.77           H
ATOM   4815 2HB  LEU A 316       5.034  -6.687 -12.908  1.00 77.77           H
ATOM   4816  CG  LEU A 316       5.878  -6.916 -10.955  1.00 77.77           C
ATOM   4817  HG  LEU A 316       6.597  -6.387 -10.329  1.00 77.77           H
ATOM   4818  CD1 LEU A 316       4.538  -6.901 -10.217  1.00 77.77           C
ATOM   4819 1HD1 LEU A 316       4.240  -5.870 -10.027  1.00 77.77           H
ATOM   4820 2HD1 LEU A 316       3.781  -7.391 -10.829  1.00 77.77           H
ATOM   4821 3HD1 LEU A 316       4.639  -7.430  -9.270  1.00 77.77           H
ATOM   4822  CD2 LEU A 316       6.409  -8.337 -11.151  1.00 77.77           C
ATOM   4823 1HD2 LEU A 316       5.734  -8.891 -11.803  1.00 77.77           H
ATOM   4824 2HD2 LEU A 316       7.400  -8.296 -11.604  1.00 77.77           H
ATOM   4825 3HD2 LEU A 316       6.472  -8.838 -10.184  1.00 77.77           H
ATOM   4826  HN  LEU A 316       7.708  -4.837 -11.540  1.00 77.77           H
ATOM   4827  N   TYR A 317       6.830  -4.186 -14.585  1.00 73.98           N
ATOM   4828  CA  TYR A 317       6.598  -3.518 -15.854  1.00 73.98           C
ATOM   4829  C   TYR A 317       7.793  -3.695 -16.793  1.00 73.98           C
ATOM   4830  O   TYR A 317       7.619  -3.868 -17.998  1.00 73.98           O
ATOM   4831  HA  TYR A 317       5.716  -3.965 -16.313  1.00 73.98           H
ATOM   4832  CB  TYR A 317       6.438  -2.032 -15.525  1.00 73.98           C
ATOM   4833 1HB  TYR A 317       7.350  -1.676 -15.048  1.00 73.98           H
ATOM   4834 2HB  TYR A 317       6.326  -1.475 -16.456  1.00 73.98           H
ATOM   4835  CG  TYR A 317       5.248  -1.721 -14.615  1.00 73.98           C
ATOM   4836  CD1 TYR A 317       4.047  -2.375 -14.801  1.00 73.98           C
ATOM   4837  HD1 TYR A 317       3.947  -3.114 -15.597  1.00 73.98           H
ATOM   4838  CD2 TYR A 317       5.376  -0.786 -13.608  1.00 73.98           C
ATOM   4839  HD2 TYR A 317       6.324  -0.269 -13.462  1.00 73.98           H
ATOM   4840  CE1 TYR A 317       2.927  -2.082 -13.945  1.00 73.98           C
ATOM   4841  HE1 TYR A 317       1.973  -2.592 -14.081  1.00 73.98           H
ATOM   4842  CE2 TYR A 317       4.256  -0.493 -12.752  1.00 73.98           C
ATOM   4843  HE2 TYR A 317       4.343   0.243 -11.953  1.00 73.98           H
ATOM   4844  CZ  TYR A 317       3.087  -1.156 -12.962  1.00 73.98           C
ATOM   4845  OH  TYR A 317       2.029  -0.879 -12.153  1.00 73.98           O
ATOM   4846  HH  TYR A 317       1.376  -1.636 -12.173  1.00 73.98           H
ATOM   4847  HN  TYR A 317       6.948  -3.576 -13.801  1.00 73.98           H
ATOM   4848  N   VAL A 318       8.979  -3.645 -16.205  1.00 71.84           N
ATOM   4849  CA  VAL A 318      10.204  -3.747 -16.981  1.00 71.84           C
ATOM   4850  C   VAL A 318      10.248  -5.108 -17.678  1.00 71.84           C
ATOM   4851  O   VAL A 318      10.559  -5.191 -18.865  1.00 71.84           O
ATOM   4852  HA  VAL A 318      10.179  -2.965 -17.739  1.00 71.84           H
ATOM   4853  CB  VAL A 318      11.416  -3.496 -16.081  1.00 71.84           C
ATOM   4854  HB  VAL A 318      11.336  -4.158 -15.219  1.00 71.84           H
ATOM   4855  CG1 VAL A 318      12.718  -3.830 -16.810  1.00 71.84           C
ATOM   4856 1HG1 VAL A 318      12.712  -4.880 -17.103  1.00 71.84           H
ATOM   4857 2HG1 VAL A 318      12.808  -3.205 -17.699  1.00 71.84           H
ATOM   4858 3HG1 VAL A 318      13.564  -3.643 -16.148  1.00 71.84           H
ATOM   4859  CG2 VAL A 318      11.428  -2.055 -15.568  1.00 71.84           C
ATOM   4860 1HG2 VAL A 318      11.473  -1.368 -16.413  1.00 71.84           H
ATOM   4861 2HG2 VAL A 318      10.521  -1.865 -14.993  1.00 71.84           H
ATOM   4862 3HG2 VAL A 318      12.300  -1.904 -14.931  1.00 71.84           H
ATOM   4863  HN  VAL A 318       9.111  -3.537 -15.220  1.00 71.84           H
ATOM   4864  N   PHE A 319       9.934  -6.141 -16.910  1.00 70.46           N
ATOM   4865  CA  PHE A 319      10.164  -7.504 -17.358  1.00 70.46           C
ATOM   4866  C   PHE A 319       8.959  -8.035 -18.138  1.00 70.46           C
ATOM   4867  O   PHE A 319       9.121  -8.747 -19.128  1.00 70.46           O
ATOM   4868  HA  PHE A 319      11.037  -7.487 -18.010  1.00 70.46           H
ATOM   4869  CB  PHE A 319      10.363  -8.359 -16.106  1.00 70.46           C
ATOM   4870 1HB  PHE A 319       9.626  -8.067 -15.357  1.00 70.46           H
ATOM   4871 2HB  PHE A 319      10.167  -9.402 -16.355  1.00 70.46           H
ATOM   4872  CG  PHE A 319      11.761  -8.251 -15.494  1.00 70.46           C
ATOM   4873  CD1 PHE A 319      12.833  -8.771 -16.150  1.00 70.46           C
ATOM   4874  HD1 PHE A 319      12.695  -9.265 -17.112  1.00 70.46           H
ATOM   4875  CD2 PHE A 319      11.932  -7.635 -14.294  1.00 70.46           C
ATOM   4876  HD2 PHE A 319      11.074  -7.218 -13.767  1.00 70.46           H
ATOM   4877  CE1 PHE A 319      14.130  -8.671 -15.582  1.00 70.46           C
ATOM   4878  HE1 PHE A 319      14.989  -9.088 -16.108  1.00 70.46           H
ATOM   4879  CE2 PHE A 319      13.230  -7.534 -13.726  1.00 70.46           C
ATOM   4880  HE2 PHE A 319      13.367  -7.040 -12.764  1.00 70.46           H
ATOM   4881  CZ  PHE A 319      14.302  -8.054 -14.382  1.00 70.46           C
ATOM   4882  HZ  PHE A 319      15.298  -7.977 -13.946  1.00 70.46           H
ATOM   4883  HN  PHE A 319       9.530  -6.058 -15.999  1.00 70.46           H
ATOM   4884  N   VAL A 320       7.778  -7.668 -17.662  1.00 70.34           N
ATOM   4885  CA  VAL A 320       6.551  -8.251 -18.177  1.00 70.34           C
ATOM   4886  C   VAL A 320       5.957  -7.324 -19.239  1.00 70.34           C
ATOM   4887  O   VAL A 320       5.229  -7.773 -20.123  1.00 70.34           O
ATOM   4888  HA  VAL A 320       6.808  -9.201 -18.645  1.00 70.34           H
ATOM   4889  CB  VAL A 320       5.584  -8.536 -17.025  1.00 70.34           C
ATOM   4890  HB  VAL A 320       5.088  -7.602 -16.765  1.00 70.34           H
ATOM   4891  CG1 VAL A 320       4.508  -9.538 -17.448  1.00 70.34           C
ATOM   4892 1HG1 VAL A 320       3.942  -9.131 -18.286  1.00 70.34           H
ATOM   4893 2HG1 VAL A 320       4.980 -10.474 -17.748  1.00 70.34           H
ATOM   4894 3HG1 VAL A 320       3.835  -9.723 -16.611  1.00 70.34           H
ATOM   4895  CG2 VAL A 320       6.337  -9.030 -15.788  1.00 70.34           C
ATOM   4896 1HG2 VAL A 320       6.872  -9.948 -16.030  1.00 70.34           H
ATOM   4897 2HG2 VAL A 320       7.048  -8.268 -15.467  1.00 70.34           H
ATOM   4898 3HG2 VAL A 320       5.626  -9.225 -14.984  1.00 70.34           H
ATOM   4899  HN  VAL A 320       7.653  -6.988 -16.940  1.00 70.34           H
ATOM   4900  N   GLY A 321       6.290  -6.047 -19.118  1.00 71.63           N
ATOM   4901  CA  GLY A 321       5.729  -5.040 -20.001  1.00 71.63           C
ATOM   4902  C   GLY A 321       6.556  -4.911 -21.282  1.00 71.63           C
ATOM   4903  O   GLY A 321       7.540  -4.173 -21.318  1.00 71.63           O
ATOM   4904 1HA  GLY A 321       4.702  -5.303 -20.253  1.00 71.63           H
ATOM   4905 2HA  GLY A 321       5.695  -4.079 -19.488  1.00 71.63           H
ATOM   4906  HN  GLY A 321       6.930  -5.699 -18.432  1.00 71.63           H
ATOM   4907  N   GLU A 322       6.128  -5.641 -22.301  1.00 72.73           N
ATOM   4908  CA  GLU A 322       6.747  -5.534 -23.611  1.00 72.73           C
ATOM   4909  C   GLU A 322       6.747  -4.077 -24.081  1.00 72.73           C
ATOM   4910  O   GLU A 322       7.740  -3.596 -24.623  1.00 72.73           O
ATOM   4911  HA  GLU A 322       7.772  -5.879 -23.476  1.00 72.73           H
ATOM   4912  CB  GLU A 322       6.043  -6.437 -24.626  1.00 72.73           C
ATOM   4913 1HB  GLU A 322       4.963  -6.328 -24.527  1.00 72.73           H
ATOM   4914 2HB  GLU A 322       6.408  -6.216 -25.629  1.00 72.73           H
ATOM   4915  CG  GLU A 322       6.364  -7.910 -24.365  1.00 72.73           C
ATOM   4916 1HG  GLU A 322       7.444  -8.047 -24.318  1.00 72.73           H
ATOM   4917 2HG  GLU A 322       5.963  -8.207 -23.396  1.00 72.73           H
ATOM   4918  CD  GLU A 322       5.778  -8.802 -25.461  1.00 72.73           C
ATOM   4919  OE1 GLU A 322       6.058 -10.019 -25.412  1.00 72.73           O
ATOM   4920  OE2 GLU A 322       5.062  -8.246 -26.322  1.00 72.73           O
ATOM   4921  HN  GLU A 322       5.373  -6.295 -22.243  1.00 72.73           H
ATOM   4922  N   ARG A 323       5.621  -3.416 -23.855  1.00 74.27           N
ATOM   4923  CA  ARG A 323       5.455  -2.045 -24.306  1.00 74.27           C
ATOM   4924  C   ARG A 323       6.446  -1.127 -23.588  1.00 74.27           C
ATOM   4925  O   ARG A 323       7.060  -0.262 -24.212  1.00 74.27           O
ATOM   4926  HA  ARG A 323       5.655  -2.078 -25.377  1.00 74.27           H
ATOM   4927  CB  ARG A 323       4.031  -1.549 -24.047  1.00 74.27           C
ATOM   4928 1HB  ARG A 323       3.325  -2.366 -24.192  1.00 74.27           H
ATOM   4929 2HB  ARG A 323       3.937  -1.227 -23.010  1.00 74.27           H
ATOM   4930  CG  ARG A 323       3.676  -0.389 -24.980  1.00 74.27           C
ATOM   4931 1HG  ARG A 323       4.365   0.439 -24.815  1.00 74.27           H
ATOM   4932 2HG  ARG A 323       3.798  -0.703 -26.017  1.00 74.27           H
ATOM   4933  CD  ARG A 323       2.239   0.081 -24.749  1.00 74.27           C
ATOM   4934 1HD  ARG A 323       1.602  -0.772 -24.516  1.00 74.27           H
ATOM   4935 2HD  ARG A 323       2.201   0.752 -23.890  1.00 74.27           H
ATOM   4936  NE  ARG A 323       1.733   0.775 -25.954  1.00 74.27           N
ATOM   4937  HE  ARG A 323       2.346   0.855 -26.741  1.00 74.27           H
ATOM   4938  CZ  ARG A 323       0.505   1.302 -26.058  1.00 74.27           C
ATOM   4939  NH1 ARG A 323      -0.357   1.223 -25.036  1.00 74.27           N
ATOM   4940 1HH1 ARG A 323      -0.087   0.768 -24.187  1.00 74.27           H
ATOM   4941 2HH1 ARG A 323      -1.272   1.618 -25.121  1.00 74.27           H
ATOM   4942  NH2 ARG A 323       0.153   1.908 -27.200  1.00 74.27           N
ATOM   4943 1HH2 ARG A 323      -0.759   2.307 -27.294  1.00 74.27           H
ATOM   4944 2HH2 ARG A 323       0.803   1.963 -27.958  1.00 74.27           H
ATOM   4945  HN  ARG A 323       4.833  -3.801 -23.374  1.00 74.27           H
ATOM   4946  N   PHE A 324       6.572  -1.346 -22.288  1.00 76.23           N
ATOM   4947  CA  PHE A 324       7.426  -0.504 -21.466  1.00 76.23           C
ATOM   4948  C   PHE A 324       8.895  -0.659 -21.865  1.00 76.23           C
ATOM   4949  O   PHE A 324       9.632   0.324 -21.924  1.00 76.23           O
ATOM   4950  HA  PHE A 324       7.114   0.528 -21.627  1.00 76.23           H
ATOM   4951  CB  PHE A 324       7.251  -0.968 -20.019  1.00 76.23           C
ATOM   4952 1HB  PHE A 324       6.187  -1.005 -19.786  1.00 76.23           H
ATOM   4953 2HB  PHE A 324       7.634  -1.984 -19.925  1.00 76.23           H
ATOM   4954  CG  PHE A 324       7.953  -0.078 -18.991  1.00 76.23           C
ATOM   4955  CD1 PHE A 324       9.233  -0.347 -18.620  1.00 76.23           C
ATOM   4956  HD1 PHE A 324       9.759  -1.197 -19.054  1.00 76.23           H
ATOM   4957  CD2 PHE A 324       7.296   0.983 -18.449  1.00 76.23           C
ATOM   4958  HD2 PHE A 324       6.270   1.199 -18.747  1.00 76.23           H
ATOM   4959  CE1 PHE A 324       9.884   0.480 -17.666  1.00 76.23           C
ATOM   4960  HE1 PHE A 324      10.910   0.264 -17.368  1.00 76.23           H
ATOM   4961  CE2 PHE A 324       7.947   1.809 -17.496  1.00 76.23           C
ATOM   4962  HE2 PHE A 324       7.421   2.659 -17.061  1.00 76.23           H
ATOM   4963  CZ  PHE A 324       9.227   1.540 -17.124  1.00 76.23           C
ATOM   4964  HZ  PHE A 324       9.727   2.175 -16.392  1.00 76.23           H
ATOM   4965  HN  PHE A 324       6.104  -2.080 -21.796  1.00 76.23           H
ATOM   4966  N   ARG A 325       9.276  -1.900 -22.128  1.00 76.47           N
ATOM   4967  CA  ARG A 325      10.631  -2.191 -22.565  1.00 76.47           C
ATOM   4968  C   ARG A 325      10.963  -1.394 -23.829  1.00 76.47           C
ATOM   4969  O   ARG A 325      12.044  -0.817 -23.936  1.00 76.47           O
ATOM   4970  HA  ARG A 325      11.264  -1.886 -21.732  1.00 76.47           H
ATOM   4971  CB  ARG A 325      10.810  -3.683 -22.849  1.00 76.47           C
ATOM   4972 1HB  ARG A 325       9.846  -4.187 -22.787  1.00 76.47           H
ATOM   4973 2HB  ARG A 325      11.177  -3.822 -23.866  1.00 76.47           H
ATOM   4974  CG  ARG A 325      11.788  -4.317 -21.858  1.00 76.47           C
ATOM   4975 1HG  ARG A 325      12.768  -3.851 -21.960  1.00 76.47           H
ATOM   4976 2HG  ARG A 325      11.451  -4.128 -20.838  1.00 76.47           H
ATOM   4977  CD  ARG A 325      11.906  -5.824 -22.091  1.00 76.47           C
ATOM   4978 1HD  ARG A 325      10.916  -6.257 -22.234  1.00 76.47           H
ATOM   4979 2HD  ARG A 325      12.472  -6.016 -23.002  1.00 76.47           H
ATOM   4980  NE  ARG A 325      12.575  -6.464 -20.936  1.00 76.47           N
ATOM   4981  HE  ARG A 325      12.688  -5.925 -20.102  1.00 76.47           H
ATOM   4982  CZ  ARG A 325      13.040  -7.721 -20.939  1.00 76.47           C
ATOM   4983  NH1 ARG A 325      12.916  -8.489 -22.031  1.00 76.47           N
ATOM   4984 1HH1 ARG A 325      12.475  -8.125 -22.851  1.00 76.47           H
ATOM   4985 2HH1 ARG A 325      13.266  -9.426 -22.025  1.00 76.47           H
ATOM   4986  NH2 ARG A 325      13.630  -8.198 -19.835  1.00 76.47           N
ATOM   4987 1HH2 ARG A 325      13.982  -9.134 -19.821  1.00 76.47           H
ATOM   4988 2HH2 ARG A 325      13.718  -7.618 -19.025  1.00 76.47           H
ATOM   4989  HN  ARG A 325       8.678  -2.698 -22.048  1.00 76.47           H
ATOM   4990  N   ARG A 326      10.014  -1.389 -24.753  1.00 77.69           N
ATOM   4991  CA  ARG A 326      10.185  -0.657 -25.997  1.00 77.69           C
ATOM   4992  C   ARG A 326      10.343   0.839 -25.714  1.00 77.69           C
ATOM   4993  O   ARG A 326      11.219   1.491 -26.280  1.00 77.69           O
ATOM   4994  HA  ARG A 326      11.090  -1.070 -26.441  1.00 77.69           H
ATOM   4995  CB  ARG A 326       8.990  -0.869 -26.929  1.00 77.69           C
ATOM   4996 1HB  ARG A 326       8.064  -0.807 -26.359  1.00 77.69           H
ATOM   4997 2HB  ARG A 326       8.960  -0.074 -27.674  1.00 77.69           H
ATOM   4998  CG  ARG A 326       9.076  -2.227 -27.629  1.00 77.69           C
ATOM   4999 1HG  ARG A 326       9.983  -2.274 -28.230  1.00 77.69           H
ATOM   5000 2HG  ARG A 326       9.146  -3.020 -26.884  1.00 77.69           H
ATOM   5001  CD  ARG A 326       7.854  -2.463 -28.519  1.00 77.69           C
ATOM   5002 1HD  ARG A 326       6.943  -2.212 -27.975  1.00 77.69           H
ATOM   5003 2HD  ARG A 326       7.896  -1.808 -29.389  1.00 77.69           H
ATOM   5004  NE  ARG A 326       7.809  -3.877 -28.953  1.00 77.69           N
ATOM   5005  HE  ARG A 326       8.309  -4.550 -28.409  1.00 77.69           H
ATOM   5006  CZ  ARG A 326       7.141  -4.311 -30.031  1.00 77.69           C
ATOM   5007  NH1 ARG A 326       6.455  -3.453 -30.797  1.00 77.69           N
ATOM   5008 1HH1 ARG A 326       6.438  -2.480 -30.566  1.00 77.69           H
ATOM   5009 2HH1 ARG A 326       5.959  -3.785 -31.599  1.00 77.69           H
ATOM   5010  NH2 ARG A 326       7.170  -5.617 -30.330  1.00 77.69           N
ATOM   5011 1HH2 ARG A 326       6.677  -5.957 -31.131  1.00 77.69           H
ATOM   5012 2HH2 ARG A 326       7.685  -6.251 -29.753  1.00 77.69           H
ATOM   5013  HN  ARG A 326       9.143  -1.872 -24.663  1.00 77.69           H
ATOM   5014  N   ASP A 327       9.483   1.338 -24.839  1.00 80.11           N
ATOM   5015  CA  ASP A 327       9.457   2.760 -24.543  1.00 80.11           C
ATOM   5016  C   ASP A 327      10.742   3.147 -23.809  1.00 80.11           C
ATOM   5017  O   ASP A 327      11.294   4.222 -24.041  1.00 80.11           O
ATOM   5018  HA  ASP A 327       9.365   3.253 -25.511  1.00 80.11           H
ATOM   5019  CB  ASP A 327       8.273   3.113 -23.641  1.00 80.11           C
ATOM   5020 1HB  ASP A 327       8.321   2.524 -22.725  1.00 80.11           H
ATOM   5021 2HB  ASP A 327       8.333   4.161 -23.349  1.00 80.11           H
ATOM   5022  CG  ASP A 327       6.944   2.852 -24.352  1.00 80.11           C
ATOM   5023  OD1 ASP A 327       6.932   2.977 -25.596  1.00 80.11           O
ATOM   5024  OD2 ASP A 327       5.970   2.534 -23.637  1.00 80.11           O
ATOM   5025  HN  ASP A 327       8.813   0.789 -24.339  1.00 80.11           H
ATOM   5026  N   LEU A 328      11.182   2.250 -22.939  1.00 79.78           N
ATOM   5027  CA  LEU A 328      12.390   2.486 -22.167  1.00 79.78           C
ATOM   5028  C   LEU A 328      13.576   2.652 -23.121  1.00 79.78           C
ATOM   5029  O   LEU A 328      14.332   3.616 -23.015  1.00 79.78           O
ATOM   5030  HA  LEU A 328      12.253   3.420 -21.622  1.00 79.78           H
ATOM   5031  CB  LEU A 328      12.587   1.381 -21.128  1.00 79.78           C
ATOM   5032 1HB  LEU A 328      11.746   1.407 -20.435  1.00 79.78           H
ATOM   5033 2HB  LEU A 328      12.549   0.418 -21.639  1.00 79.78           H
ATOM   5034  CG  LEU A 328      13.883   1.445 -20.317  1.00 79.78           C
ATOM   5035  HG  LEU A 328      14.720   1.481 -21.014  1.00 79.78           H
ATOM   5036  CD1 LEU A 328      13.939   2.721 -19.475  1.00 79.78           C
ATOM   5037 1HD1 LEU A 328      13.893   3.591 -20.130  1.00 79.78           H
ATOM   5038 2HD1 LEU A 328      13.095   2.740 -18.786  1.00 79.78           H
ATOM   5039 3HD1 LEU A 328      14.870   2.741 -18.908  1.00 79.78           H
ATOM   5040  CD2 LEU A 328      14.059   0.187 -19.464  1.00 79.78           C
ATOM   5041 1HD2 LEU A 328      13.219   0.095 -18.775  1.00 79.78           H
ATOM   5042 2HD2 LEU A 328      14.095  -0.689 -20.112  1.00 79.78           H
ATOM   5043 3HD2 LEU A 328      14.987   0.259 -18.898  1.00 79.78           H
ATOM   5044  HN  LEU A 328      10.729   1.377 -22.759  1.00 79.78           H
ATOM   5045  N   VAL A 329      13.700   1.696 -24.030  1.00 79.00           N
ATOM   5046  CA  VAL A 329      14.820   1.686 -24.956  1.00 79.00           C
ATOM   5047  C   VAL A 329      14.760   2.936 -25.836  1.00 79.00           C
ATOM   5048  O   VAL A 329      15.793   3.515 -26.170  1.00 79.00           O
ATOM   5049  HA  VAL A 329      15.736   1.717 -24.366  1.00 79.00           H
ATOM   5050  CB  VAL A 329      14.820   0.386 -25.763  1.00 79.00           C
ATOM   5051  HB  VAL A 329      13.876   0.329 -26.306  1.00 79.00           H
ATOM   5052  CG1 VAL A 329      15.953   0.379 -26.791  1.00 79.00           C
ATOM   5053 1HG1 VAL A 329      15.827   1.216 -27.477  1.00 79.00           H
ATOM   5054 2HG1 VAL A 329      16.910   0.471 -26.277  1.00 79.00           H
ATOM   5055 3HG1 VAL A 329      15.930  -0.556 -27.351  1.00 79.00           H
ATOM   5056  CG2 VAL A 329      14.907  -0.832 -24.841  1.00 79.00           C
ATOM   5057 1HG2 VAL A 329      15.828  -0.782 -24.260  1.00 79.00           H
ATOM   5058 2HG2 VAL A 329      14.051  -0.839 -24.167  1.00 79.00           H
ATOM   5059 3HG2 VAL A 329      14.905  -1.742 -25.441  1.00 79.00           H
ATOM   5060  HN  VAL A 329      13.055   0.941 -24.140  1.00 79.00           H
ATOM   5061  N   LYS A 330      13.540   3.316 -26.186  1.00 79.13           N
[truncated: 117,320 more chars]
