# Supplementary material for: Noncanonical roles of chemokine regions in CCR9 activation revealed by structural modeling and mutational mapping
Source: Nat Commun. 2025 Aug 18;16:7695. doi: 10.1038/s41467-025-62321-9 (PMC12361432; doi:10.1038/s41467-025-62321-9)
Supplement: Supplementary file 4 — Supplementary Data 2 [file 41467_2025_62321_MOESM4_ESM.zip › CCR9_CCL25_rnk127.pdb]

SSBOND   1 CYS A   38    CYS A  289 
SSBOND   2 CYS A  119    CYS A  198 
SSBOND   3 CYS B    7    CYS B   35 
SSBOND   4 CYS B    8    CYS B   52 
ATOM      1  N   GLU A  20      -3.510  -4.577  61.058  1.00 50.20           N
ATOM      2  CA  GLU A  20      -3.609  -4.086  59.694  1.00 50.20           C
ATOM      3  C   GLU A  20      -2.297  -4.329  58.946  1.00 50.20           C
ATOM      4  O   GLU A  20      -2.293  -4.480  57.725  1.00 50.20           O
ATOM      5  HA  GLU A  20      -4.410  -4.665  59.235  1.00 50.20           H
ATOM      6  CB  GLU A  20      -3.986  -2.603  59.671  1.00 50.20           C
ATOM      7 1HB  GLU A  20      -3.613  -2.115  60.572  1.00 50.20           H
ATOM      8 2HB  GLU A  20      -3.623  -2.146  58.751  1.00 50.20           H
ATOM      9  CG  GLU A  20      -5.506  -2.424  59.671  1.00 50.20           C
ATOM     10 1HG  GLU A  20      -5.971  -3.232  59.106  1.00 50.20           H
ATOM     11 2HG  GLU A  20      -5.883  -2.490  60.691  1.00 50.20           H
ATOM     12  CD  GLU A  20      -5.899  -1.076  59.062  1.00 50.20           C
ATOM     13  OE1 GLU A  20      -7.075  -0.959  58.655  1.00 50.20           O
ATOM     14  OE2 GLU A  20      -5.014  -0.194  59.017  1.00 50.20           O
ATOM     15  HN  GLU A  20      -2.623  -4.967  61.303  1.00 50.20           H
ATOM     16  N   SER A  21      -1.214  -4.360  59.710  1.00 55.88           N
ATOM     17  CA  SER A  21       0.108  -4.515  59.128  1.00 55.88           C
ATOM     18  C   SER A  21       0.276  -5.934  58.580  1.00 55.88           C
ATOM     19  O   SER A  21       0.779  -6.120  57.474  1.00 55.88           O
ATOM     20  HA  SER A  21       0.155  -3.785  58.319  1.00 55.88           H
ATOM     21  CB  SER A  21       1.201  -4.209  60.154  1.00 55.88           C
ATOM     22 1HB  SER A  21       2.138  -4.006  59.636  1.00 55.88           H
ATOM     23 2HB  SER A  21       0.939  -3.305  60.704  1.00 55.88           H
ATOM     24  OG  SER A  21       1.389  -5.284  61.070  1.00 55.88           O
ATOM     25  HG  SER A  21       2.107  -5.052  61.727  1.00 55.88           H
ATOM     26  HN  SER A  21      -1.231  -4.281  60.706  1.00 55.88           H
ATOM     27  N   THR A  22      -0.155  -6.897  59.381  1.00 56.53           N
ATOM     28  CA  THR A  22       0.073  -8.296  59.059  1.00 56.53           C
ATOM     29  C   THR A  22      -0.800  -8.720  57.877  1.00 56.53           C
ATOM     30  O   THR A  22      -0.299  -9.266  56.895  1.00 56.53           O
ATOM     31  HA  THR A  22       1.111  -8.412  58.748  1.00 56.53           H
ATOM     32  CB  THR A  22      -0.176  -9.119  60.325  1.00 56.53           C
ATOM     33  HB  THR A  22      -1.001  -9.817  60.179  1.00 56.53           H
ATOM     34  OG1 THR A  22      -0.371  -8.141  61.343  1.00 56.53           O
ATOM     35  HG1 THR A  22      -0.763  -8.568  62.157  1.00 56.53           H
ATOM     36  CG2 THR A  22       1.067  -9.886  60.778  1.00 56.53           C
ATOM     37 1HG2 THR A  22       1.872  -9.182  60.989  1.00 56.53           H
ATOM     38 2HG2 THR A  22       1.380 -10.570  59.989  1.00 56.53           H
ATOM     39 3HG2 THR A  22       0.836 -10.453  61.680  1.00 56.53           H
ATOM     40  HN  THR A  22      -0.651  -6.735  60.234  1.00 56.53           H
ATOM     41  N   SER A  23      -2.091  -8.453  58.010  1.00 59.45           N
ATOM     42  CA  SER A  23      -3.041  -8.813  56.971  1.00 59.45           C
ATOM     43  C   SER A  23      -2.664  -8.126  55.657  1.00 59.45           C
ATOM     44  O   SER A  23      -2.740  -8.734  54.590  1.00 59.45           O
ATOM     45  HA  SER A  23      -2.964  -9.896  56.872  1.00 59.45           H
ATOM     46  CB  SER A  23      -4.468  -8.440  57.375  1.00 59.45           C
ATOM     47 1HB  SER A  23      -5.140  -8.609  56.534  1.00 59.45           H
ATOM     48 2HB  SER A  23      -4.799  -9.092  58.183  1.00 59.45           H
ATOM     49  OG  SER A  23      -4.566  -7.081  57.793  1.00 59.45           O
ATOM     50  HG  SER A  23      -5.516  -6.859  58.016  1.00 59.45           H
ATOM     51  HN  SER A  23      -2.489  -8.000  58.808  1.00 59.45           H
ATOM     52  N   SER A  24      -2.267  -6.868  55.777  1.00 63.94           N
ATOM     53  CA  SER A  24      -1.901  -6.084  54.610  1.00 63.94           C
ATOM     54  C   SER A  24      -0.656  -6.679  53.948  1.00 63.94           C
ATOM     55  O   SER A  24      -0.437  -6.497  52.752  1.00 63.94           O
ATOM     56  HA  SER A  24      -2.758  -6.147  53.939  1.00 63.94           H
ATOM     57  CB  SER A  24      -1.655  -4.621  54.984  1.00 63.94           C
ATOM     58 1HB  SER A  24      -1.756  -3.997  54.095  1.00 63.94           H
ATOM     59 2HB  SER A  24      -2.417  -4.294  55.691  1.00 63.94           H
ATOM     60  OG  SER A  24      -0.364  -4.426  55.555  1.00 63.94           O
ATOM     61  HG  SER A  24      -0.238  -5.040  56.334  1.00 63.94           H
ATOM     62  HN  SER A  24      -2.193  -6.385  56.650  1.00 63.94           H
ATOM     63  N   MET A  25       0.127  -7.379  54.756  1.00 66.21           N
ATOM     64  CA  MET A  25       1.324  -8.033  54.257  1.00 66.21           C
ATOM     65  C   MET A  25       0.977  -9.337  53.537  1.00 66.21           C
ATOM     66  O   MET A  25       1.540  -9.639  52.486  1.00 66.21           O
ATOM     67  HA  MET A  25       1.771  -7.329  53.554  1.00 66.21           H
ATOM     68  CB  MET A  25       2.269  -8.329  55.424  1.00 66.21           C
ATOM     69 1HB  MET A  25       2.253  -7.498  56.129  1.00 66.21           H
ATOM     70 2HB  MET A  25       1.922  -9.211  55.962  1.00 66.21           H
ATOM     71  CG  MET A  25       3.698  -8.557  54.928  1.00 66.21           C
ATOM     72 1HG  MET A  25       4.297  -9.011  55.717  1.00 66.21           H
ATOM     73 2HG  MET A  25       3.694  -9.253  54.089  1.00 66.21           H
ATOM     74  SD  MET A  25       4.425  -7.005  54.428  1.00 66.21           S
ATOM     75  CE  MET A  25       6.138  -7.492  54.300  1.00 66.21           C
ATOM     76 1HE  MET A  25       6.486  -7.853  55.268  1.00 66.21           H
ATOM     77 2HE  MET A  25       6.235  -8.286  53.560  1.00 66.21           H
ATOM     78 3HE  MET A  25       6.738  -6.635  53.995  1.00 66.21           H
ATOM     79  HN  MET A  25      -0.046  -7.502  55.734  1.00 66.21           H
ATOM     80  N   GLU A  26       0.052 -10.076  54.132  1.00 66.85           N
ATOM     81  CA  GLU A  26      -0.390 -11.332  53.550  1.00 66.85           C
ATOM     82  C   GLU A  26      -1.088 -11.080  52.212  1.00 66.85           C
ATOM     83  O   GLU A  26      -0.838 -11.784  51.235  1.00 66.85           O
ATOM     84  HA  GLU A  26       0.518 -11.913  53.390  1.00 66.85           H
ATOM     85  CB  GLU A  26      -1.307 -12.089  54.513  1.00 66.85           C
ATOM     86 1HB  GLU A  26      -2.053 -11.408  54.921  1.00 66.85           H
ATOM     87 2HB  GLU A  26      -1.742 -12.950  54.005  1.00 66.85           H
ATOM     88  CG  GLU A  26      -0.518 -12.643  55.701  1.00 66.85           C
ATOM     89 1HG  GLU A  26       0.269 -13.306  55.342  1.00 66.85           H
ATOM     90 2HG  GLU A  26      -0.029 -11.825  56.230  1.00 66.85           H
ATOM     91  CD  GLU A  26      -1.434 -13.403  56.661  1.00 66.85           C
ATOM     92  OE1 GLU A  26      -0.889 -14.208  57.447  1.00 66.85           O
ATOM     93  OE2 GLU A  26      -2.658 -13.162  56.588  1.00 66.85           O
ATOM     94  HN  GLU A  26      -0.391  -9.830  54.993  1.00 66.85           H
ATOM     95  N   ASP A  27      -1.950 -10.074  52.210  1.00 66.21           N
ATOM     96  CA  ASP A  27      -2.705  -9.736  51.015  1.00 66.21           C
ATOM     97  C   ASP A  27      -1.735  -9.487  49.859  1.00 66.21           C
ATOM     98  O   ASP A  27      -2.001  -9.882  48.725  1.00 66.21           O
ATOM     99  HA  ASP A  27      -3.355 -10.592  50.836  1.00 66.21           H
ATOM    100  CB  ASP A  27      -3.529  -8.464  51.225  1.00 66.21           C
ATOM    101 1HB  ASP A  27      -2.926  -7.717  51.741  1.00 66.21           H
ATOM    102 2HB  ASP A  27      -3.803  -8.041  50.259  1.00 66.21           H
ATOM    103  CG  ASP A  27      -4.792  -8.757  52.037  1.00 66.21           C
ATOM    104  OD1 ASP A  27      -5.112  -9.957  52.176  1.00 66.21           O
ATOM    105  OD2 ASP A  27      -5.410  -7.774  52.500  1.00 66.21           O
ATOM    106  HN  ASP A  27      -2.135  -9.495  53.005  1.00 66.21           H
ATOM    107  N   TYR A  28      -0.631  -8.831  50.185  1.00 69.97           N
ATOM    108  CA  TYR A  28       0.365  -8.497  49.182  1.00 69.97           C
ATOM    109  C   TYR A  28       1.104  -9.749  48.704  1.00 69.97           C
ATOM    110  O   TYR A  28       1.453  -9.858  47.530  1.00 69.97           O
ATOM    111  HA  TYR A  28      -0.149  -8.043  48.335  1.00 69.97           H
ATOM    112  CB  TYR A  28       1.362  -7.563  49.872  1.00 69.97           C
ATOM    113 1HB  TYR A  28       0.823  -6.704  50.270  1.00 69.97           H
ATOM    114 2HB  TYR A  28       1.804  -8.084  50.721  1.00 69.97           H
ATOM    115  CG  TYR A  28       2.484  -7.065  48.958  1.00 69.97           C
ATOM    116  CD1 TYR A  28       3.695  -7.726  48.930  1.00 69.97           C
ATOM    117  HD1 TYR A  28       3.853  -8.602  49.559  1.00 69.97           H
ATOM    118  CD2 TYR A  28       2.283  -5.956  48.162  1.00 69.97           C
ATOM    119  HD2 TYR A  28       1.326  -5.435  48.184  1.00 69.97           H
ATOM    120  CE1 TYR A  28       4.751  -7.257  48.069  1.00 69.97           C
ATOM    121  HE1 TYR A  28       5.712  -7.769  48.038  1.00 69.97           H
ATOM    122  CE2 TYR A  28       3.339  -5.488  47.301  1.00 69.97           C
ATOM    123  HE2 TYR A  28       3.194  -4.613  46.667  1.00 69.97           H
ATOM    124  CZ  TYR A  28       4.520  -6.161  47.298  1.00 69.97           C
ATOM    125  OH  TYR A  28       5.517  -5.718  46.485  1.00 69.97           O
ATOM    126  HH  TYR A  28       5.204  -4.927  45.960  1.00 69.97           H
ATOM    127  HN  TYR A  28      -0.413  -8.531  51.114  1.00 69.97           H
ATOM    128  N   VAL A  29       1.320 -10.662  49.639  1.00 66.88           N
ATOM    129  CA  VAL A  29       2.098 -11.856  49.354  1.00 66.88           C
ATOM    130  C   VAL A  29       1.255 -12.820  48.516  1.00 66.88           C
ATOM    131  O   VAL A  29       1.779 -13.508  47.641  1.00 66.88           O
ATOM    132  HA  VAL A  29       2.966 -11.551  48.770  1.00 66.88           H
ATOM    133  CB  VAL A  29       2.598 -12.479  50.659  1.00 66.88           C
ATOM    134  HB  VAL A  29       1.737 -12.632  51.309  1.00 66.88           H
ATOM    135  CG1 VAL A  29       3.242 -13.844  50.403  1.00 66.88           C
ATOM    136 1HG1 VAL A  29       2.508 -14.513  49.955  1.00 66.88           H
ATOM    137 2HG1 VAL A  29       4.087 -13.725  49.726  1.00 66.88           H
ATOM    138 3HG1 VAL A  29       3.589 -14.264  51.347  1.00 66.88           H
ATOM    139  CG2 VAL A  29       3.569 -11.541  51.377  1.00 66.88           C
ATOM    140 1HG2 VAL A  29       4.426 -11.342  50.734  1.00 66.88           H
ATOM    141 2HG2 VAL A  29       3.064 -10.603  51.609  1.00 66.88           H
ATOM    142 3HG2 VAL A  29       3.909 -12.008  52.301  1.00 66.88           H
ATOM    143  HN  VAL A  29       0.975 -10.597  50.576  1.00 66.88           H
ATOM    144  N   ASN A  30      -0.036 -12.838  48.812  1.00 70.02           N
ATOM    145  CA  ASN A  30      -0.929 -13.812  48.208  1.00 70.02           C
ATOM    146  C   ASN A  30      -1.414 -13.284  46.857  1.00 70.02           C
ATOM    147  O   ASN A  30      -2.053 -14.009  46.096  1.00 70.02           O
ATOM    148  HA  ASN A  30      -0.337 -14.723  48.112  1.00 70.02           H
ATOM    149  CB  ASN A  30      -2.156 -14.055  49.089  1.00 70.02           C
ATOM    150 1HB  ASN A  30      -2.529 -13.104  49.470  1.00 70.02           H
ATOM    151 2HB  ASN A  30      -2.955 -14.495  48.492  1.00 70.02           H
ATOM    152  CG  ASN A  30      -1.817 -14.982  50.258  1.00 70.02           C
ATOM    153  OD1 ASN A  30      -0.855 -15.731  50.232  1.00 70.02           O
ATOM    154  ND2 ASN A  30      -2.660 -14.890  51.283  1.00 70.02           N
ATOM    155 1HD2 ASN A  30      -3.431 -14.254  51.241  1.00 70.02           H
ATOM    156 2HD2 ASN A  30      -2.522 -15.456  52.096  1.00 70.02           H
ATOM    157  HN  ASN A  30      -0.472 -12.204  49.451  1.00 70.02           H
ATOM    158  N   PHE A  31      -1.091 -12.025  46.599  1.00 76.52           N
ATOM    159  CA  PHE A  31      -1.471 -11.397  45.345  1.00 76.52           C
ATOM    160  C   PHE A  31      -0.751 -12.050  44.164  1.00 76.52           C
ATOM    161  O   PHE A  31       0.478 -12.087  44.126  1.00 76.52           O
ATOM    162  HA  PHE A  31      -2.547 -11.529  45.230  1.00 76.52           H
ATOM    163  CB  PHE A  31      -1.051  -9.928  45.436  1.00 76.52           C
ATOM    164 1HB  PHE A  31      -1.494  -9.488  46.329  1.00 76.52           H
ATOM    165 2HB  PHE A  31       0.031  -9.878  45.558  1.00 76.52           H
ATOM    166  CG  PHE A  31      -1.451  -9.091  44.220  1.00 76.52           C
ATOM    167  CD1 PHE A  31      -0.545  -8.843  43.236  1.00 76.52           C
ATOM    168  HD1 PHE A  31       0.467  -9.241  43.314  1.00 76.52           H
ATOM    169  CD2 PHE A  31      -2.713  -8.594  44.122  1.00 76.52           C
ATOM    170  HD2 PHE A  31      -3.439  -8.792  44.910  1.00 76.52           H
ATOM    171  CE1 PHE A  31      -0.916  -8.065  42.108  1.00 76.52           C
ATOM    172  HE1 PHE A  31      -0.190  -7.867  41.320  1.00 76.52           H
ATOM    173  CE2 PHE A  31      -3.085  -7.816  42.993  1.00 76.52           C
ATOM    174  HE2 PHE A  31      -4.096  -7.418  42.915  1.00 76.52           H
ATOM    175  CZ  PHE A  31      -2.178  -7.568  42.010  1.00 76.52           C
ATOM    176  HZ  PHE A  31      -2.464  -6.972  41.144  1.00 76.52           H
ATOM    177  HN  PHE A  31      -0.580 -11.439  47.228  1.00 76.52           H
ATOM    178  N   ASN A  32      -1.546 -12.548  43.229  1.00 74.26           N
ATOM    179  CA  ASN A  32      -0.999 -13.175  42.038  1.00 74.26           C
ATOM    180  C   ASN A  32      -0.567 -12.090  41.049  1.00 74.26           C
ATOM    181  O   ASN A  32      -1.387 -11.574  40.290  1.00 74.26           O
ATOM    182  HA  ASN A  32      -0.161 -13.776  42.389  1.00 74.26           H
ATOM    183  CB  ASN A  32      -2.045 -14.053  41.348  1.00 74.26           C
ATOM    184 1HB  ASN A  32      -2.544 -14.679  42.088  1.00 74.26           H
ATOM    185 2HB  ASN A  32      -2.811 -13.425  40.894  1.00 74.26           H
ATOM    186  CG  ASN A  32      -1.400 -14.935  40.277  1.00 74.26           C
ATOM    187  OD1 ASN A  32      -0.200 -14.916  40.061  1.00 74.26           O
ATOM    188  ND2 ASN A  32      -2.262 -15.707  39.620  1.00 74.26           N
ATOM    189 1HD2 ASN A  32      -3.235 -15.674  39.847  1.00 74.26           H
ATOM    190 2HD2 ASN A  32      -1.937 -16.319  38.900  1.00 74.26           H
ATOM    191  HN  ASN A  32      -2.545 -12.530  43.276  1.00 74.26           H
ATOM    192  N   PHE A  33       0.719 -11.775  41.090  1.00 75.99           N
ATOM    193  CA  PHE A  33       1.292 -10.842  40.135  1.00 75.99           C
ATOM    194  C   PHE A  33       1.517 -11.514  38.779  1.00 75.99           C
ATOM    195  O   PHE A  33       2.645 -11.572  38.291  1.00 75.99           O
ATOM    196  HA  PHE A  33       0.583 -10.022  40.019  1.00 75.99           H
ATOM    197  CB  PHE A  33       2.642 -10.396  40.700  1.00 75.99           C
ATOM    198 1HB  PHE A  33       3.248 -11.279  40.905  1.00 75.99           H
ATOM    199 2HB  PHE A  33       3.169  -9.817  39.941  1.00 75.99           H
ATOM    200  CG  PHE A  33       2.537  -9.559  41.977  1.00 75.99           C
ATOM    201  CD1 PHE A  33       2.397  -8.209  41.895  1.00 75.99           C
ATOM    202  HD1 PHE A  33       2.361  -7.723  40.920  1.00 75.99           H
ATOM    203  CD2 PHE A  33       2.582 -10.166  43.193  1.00 75.99           C
ATOM    204  HD2 PHE A  33       2.694 -11.248  43.259  1.00 75.99           H
ATOM    205  CE1 PHE A  33       2.299  -7.432  43.080  1.00 75.99           C
ATOM    206  HE1 PHE A  33       2.188  -6.350  43.015  1.00 75.99           H
ATOM    207  CE2 PHE A  33       2.484  -9.389  44.378  1.00 75.99           C
ATOM    208  HE2 PHE A  33       2.521  -9.876  45.353  1.00 75.99           H
ATOM    209  CZ  PHE A  33       2.345  -8.039  44.296  1.00 75.99           C
ATOM    210  HZ  PHE A  33       2.270  -7.443  45.206  1.00 75.99           H
ATOM    211  HN  PHE A  33       1.364 -12.146  41.758  1.00 75.99           H
ATOM    212  N   THR A  34       0.426 -12.004  38.209  1.00 76.87           N
ATOM    213  CA  THR A  34       0.434 -12.428  36.819  1.00 76.87           C
ATOM    214  C   THR A  34       0.968 -11.309  35.923  1.00 76.87           C
ATOM    215  O   THR A  34       0.571 -10.153  36.064  1.00 76.87           O
ATOM    216  HA  THR A  34       1.118 -13.270  36.721  1.00 76.87           H
ATOM    217  CB  THR A  34      -0.983 -12.875  36.454  1.00 76.87           C
ATOM    218  HB  THR A  34      -1.534 -12.067  35.973  1.00 76.87           H
ATOM    219  OG1 THR A  34      -1.528 -13.344  37.684  1.00 76.87           O
ATOM    220  HG1 THR A  34      -2.525 -13.389  37.622  1.00 76.87           H
ATOM    221  CG2 THR A  34      -0.993 -14.108  35.548  1.00 76.87           C
ATOM    222 1HG2 THR A  34      -0.500 -14.937  36.057  1.00 76.87           H
ATOM    223 2HG2 THR A  34      -0.462 -13.884  34.623  1.00 76.87           H
ATOM    224 3HG2 THR A  34      -2.022 -14.383  35.319  1.00 76.87           H
ATOM    225  HN  THR A  34      -0.450 -12.113  38.679  1.00 76.87           H
ATOM    226  N   ASP A  35       1.860 -11.691  35.021  1.00 83.03           N
ATOM    227  CA  ASP A  35       2.596 -10.715  34.236  1.00 83.03           C
ATOM    228  C   ASP A  35       1.741 -10.276  33.045  1.00 83.03           C
ATOM    229  O   ASP A  35       2.000 -10.672  31.910  1.00 83.03           O
ATOM    230  HA  ASP A  35       2.807  -9.895  34.923  1.00 83.03           H
ATOM    231  CB  ASP A  35       3.894 -11.312  33.691  1.00 83.03           C
ATOM    232 1HB  ASP A  35       4.282 -12.051  34.392  1.00 83.03           H
ATOM    233 2HB  ASP A  35       3.694 -11.835  32.755  1.00 83.03           H
ATOM    234  CG  ASP A  35       4.944 -10.223  33.458  1.00 83.03           C
ATOM    235  OD1 ASP A  35       4.741  -9.115  33.999  1.00 83.03           O
ATOM    236  OD2 ASP A  35       5.924 -10.524  32.743  1.00 83.03           O
ATOM    237  HN  ASP A  35       2.082 -12.646  34.825  1.00 83.03           H
ATOM    238  N   PHE A  36       0.738  -9.463  33.345  1.00 91.22           N
ATOM    239  CA  PHE A  36      -0.135  -8.938  32.310  1.00 91.22           C
ATOM    240  C   PHE A  36       0.493  -7.720  31.628  1.00 91.22           C
ATOM    241  O   PHE A  36       0.033  -7.291  30.571  1.00 91.22           O
ATOM    242  HA  PHE A  36      -0.278  -9.730  31.575  1.00 91.22           H
ATOM    243  CB  PHE A  36      -1.434  -8.510  32.995  1.00 91.22           C
ATOM    244 1HB  PHE A  36      -1.193  -7.859  33.835  1.00 91.22           H
ATOM    245 2HB  PHE A  36      -2.025  -7.919  32.294  1.00 91.22           H
ATOM    246  CG  PHE A  36      -2.285  -9.677  33.500  1.00 91.22           C
ATOM    247  CD1 PHE A  36      -2.408 -10.804  32.748  1.00 91.22           C
ATOM    248  HD1 PHE A  36      -1.901 -10.875  31.786  1.00 91.22           H
ATOM    249  CD2 PHE A  36      -2.918  -9.587  34.700  1.00 91.22           C
ATOM    250  HD2 PHE A  36      -2.820  -8.684  35.302  1.00 91.22           H
ATOM    251  CE1 PHE A  36      -3.198 -11.887  33.217  1.00 91.22           C
ATOM    252  HE1 PHE A  36      -3.297 -12.790  32.614  1.00 91.22           H
ATOM    253  CE2 PHE A  36      -3.708 -10.671  35.169  1.00 91.22           C
ATOM    254  HE2 PHE A  36      -4.215 -10.599  36.131  1.00 91.22           H
ATOM    255  CZ  PHE A  36      -3.831 -11.797  34.417  1.00 91.22           C
ATOM    256  HZ  PHE A  36      -4.437 -12.629  34.777  1.00 91.22           H
ATOM    257  HN  PHE A  36       0.520  -9.163  34.274  1.00 91.22           H
ATOM    258  N   TYR A  37       1.534  -7.199  32.261  1.00 92.55           N
ATOM    259  CA  TYR A  37       2.317  -6.132  31.661  1.00 92.55           C
ATOM    260  C   TYR A  37       3.444  -6.700  30.795  1.00 92.55           C
ATOM    261  O   TYR A  37       4.346  -7.365  31.302  1.00 92.55           O
ATOM    262  HA  TYR A  37       1.652  -5.538  31.034  1.00 92.55           H
ATOM    263  CB  TYR A  37       2.928  -5.351  32.826  1.00 92.55           C
ATOM    264 1HB  TYR A  37       2.126  -4.989  33.468  1.00 92.55           H
ATOM    265 2HB  TYR A  37       3.535  -6.030  33.426  1.00 92.55           H
ATOM    266  CG  TYR A  37       3.791  -4.164  32.394  1.00 92.55           C
ATOM    267  CD1 TYR A  37       5.153  -4.322  32.238  1.00 92.55           C
ATOM    268  HD1 TYR A  37       5.614  -5.293  32.421  1.00 92.55           H
ATOM    269  CD2 TYR A  37       3.208  -2.935  32.162  1.00 92.55           C
ATOM    270  HD2 TYR A  37       2.132  -2.811  32.285  1.00 92.55           H
ATOM    271  CE1 TYR A  37       5.966  -3.205  31.831  1.00 92.55           C
ATOM    272  HE1 TYR A  37       7.043  -3.315  31.704  1.00 92.55           H
ATOM    273  CE2 TYR A  37       4.020  -1.818  31.756  1.00 92.55           C
ATOM    274  HE2 TYR A  37       3.572  -0.842  31.569  1.00 92.55           H
ATOM    275  CZ  TYR A  37       5.359  -2.008  31.610  1.00 92.55           C
ATOM    276  OH  TYR A  37       6.126  -0.952  31.227  1.00 92.55           O
ATOM    277  HH  TYR A  37       5.546  -0.161  31.031  1.00 92.55           H
ATOM    278  HN  TYR A  37       1.843  -7.493  33.165  1.00 92.55           H
ATOM    279  N   CYS A  38       3.356  -6.416  29.504  1.00 92.14           N
ATOM    280  CA  CYS A  38       4.288  -6.987  28.547  1.00 92.14           C
ATOM    281  C   CYS A  38       5.297  -5.905  28.155  1.00 92.14           C
ATOM    282  O   CYS A  38       4.926  -4.887  27.573  1.00 92.14           O
ATOM    283  HA  CYS A  38       4.785  -7.816  29.051  1.00 92.14           H
ATOM    284  CB  CYS A  38       3.565  -7.562  27.327  1.00 92.14           C
ATOM    285 1HB  CYS A  38       2.769  -8.233  27.649  1.00 92.14           H
ATOM    286 2HB  CYS A  38       3.095  -6.758  26.760  1.00 92.14           H
ATOM    287  SG  CYS A  38       4.751  -8.464  26.265  1.00 92.14           S
ATOM    288  HN  CYS A  38       2.665  -5.809  29.111  1.00 92.14           H
ATOM    289  N   GLU A  39       6.553  -6.163  28.490  1.00 90.41           N
ATOM    290  CA  GLU A  39       7.644  -5.344  27.991  1.00 90.41           C
ATOM    291  C   GLU A  39       8.015  -5.765  26.568  1.00 90.41           C
ATOM    292  O   GLU A  39       8.353  -6.922  26.327  1.00 90.41           O
ATOM    293  HA  GLU A  39       7.261  -4.323  27.988  1.00 90.41           H
ATOM    294  CB  GLU A  39       8.857  -5.422  28.920  1.00 90.41           C
ATOM    295 1HB  GLU A  39       9.085  -6.465  29.139  1.00 90.41           H
ATOM    296 2HB  GLU A  39       9.694  -4.882  28.477  1.00 90.41           H
ATOM    297  CG  GLU A  39       8.567  -4.743  30.260  1.00 90.41           C
ATOM    298 1HG  GLU A  39       8.184  -3.737  30.086  1.00 90.41           H
ATOM    299 2HG  GLU A  39       7.789  -5.293  30.789  1.00 90.41           H
ATOM    300  CD  GLU A  39       9.828  -4.673  31.124  1.00 90.41           C
ATOM    301  OE1 GLU A  39       9.714  -4.146  32.251  1.00 90.41           O
ATOM    302  OE2 GLU A  39      10.876  -5.148  30.637  1.00 90.41           O
ATOM    303  HN  GLU A  39       6.828  -6.915  29.090  1.00 90.41           H
ATOM    304  N   LYS A  40       7.939  -4.801  25.661  1.00 90.34           N
ATOM    305  CA  LYS A  40       8.121  -5.086  24.248  1.00 90.34           C
ATOM    306  C   LYS A  40       9.574  -4.807  23.859  1.00 90.34           C
ATOM    307  O   LYS A  40       9.867  -4.531  22.697  1.00 90.34           O
ATOM    308  HA  LYS A  40       7.922  -6.148  24.101  1.00 90.34           H
ATOM    309  CB  LYS A  40       7.100  -4.314  23.410  1.00 90.34           C
ATOM    310 1HB  LYS A  40       7.232  -3.243  23.565  1.00 90.34           H
ATOM    311 2HB  LYS A  40       7.275  -4.505  22.351  1.00 90.34           H
ATOM    312  CG  LYS A  40       5.671  -4.717  23.778  1.00 90.34           C
ATOM    313 1HG  LYS A  40       5.515  -4.579  24.848  1.00 90.34           H
ATOM    314 2HG  LYS A  40       4.963  -4.065  23.267  1.00 90.34           H
ATOM    315  CD  LYS A  40       5.397  -6.174  23.400  1.00 90.34           C
ATOM    316 1HD  LYS A  40       5.719  -6.353  22.374  1.00 90.34           H
ATOM    317 2HD  LYS A  40       5.983  -6.835  24.038  1.00 90.34           H
ATOM    318  CE  LYS A  40       3.910  -6.506  23.540  1.00 90.34           C
ATOM    319 1HE  LYS A  40       3.675  -6.715  24.584  1.00 90.34           H
ATOM    320 2HE  LYS A  40       3.310  -5.646  23.244  1.00 90.34           H
ATOM    321  NZ  LYS A  40       3.560  -7.675  22.703  1.00 90.34           N
ATOM    322 1HZ  LYS A  40       2.579  -7.900  22.829  1.00 90.34           H
ATOM    323 2HZ  LYS A  40       3.734  -7.457  21.728  1.00 90.34           H
ATOM    324 3HZ  LYS A  40       4.126  -8.470  22.978  1.00 90.34           H
ATOM    325  HN  LYS A  40       7.758  -3.842  25.879  1.00 90.34           H
ATOM    326  N   ASN A  41      10.446  -4.889  24.853  1.00 88.83           N
ATOM    327  CA  ASN A  41      11.851  -4.584  24.644  1.00 88.83           C
ATOM    328  C   ASN A  41      12.400  -5.473  23.526  1.00 88.83           C
ATOM    329  O   ASN A  41      13.122  -5.000  22.650  1.00 88.83           O
ATOM    330  HA  ASN A  41      11.879  -3.525  24.386  1.00 88.83           H
ATOM    331  CB  ASN A  41      12.668  -4.856  25.908  1.00 88.83           C
ATOM    332 1HB  ASN A  41      12.378  -5.816  26.334  1.00 88.83           H
ATOM    333 2HB  ASN A  41      13.726  -4.927  25.654  1.00 88.83           H
ATOM    334  CG  ASN A  41      12.461  -3.749  26.944  1.00 88.83           C
ATOM    335  OD1 ASN A  41      12.063  -2.638  26.632  1.00 88.83           O
ATOM    336  ND2 ASN A  41      12.750  -4.113  28.190  1.00 88.83           N
ATOM    337 1HD2 ASN A  41      13.072  -5.041  28.378  1.00 88.83           H
ATOM    338 2HD2 ASN A  41      12.646  -3.458  28.939  1.00 88.83           H
ATOM    339  HN  ASN A  41      10.206  -5.157  25.786  1.00 88.83           H
ATOM    340  N   ASN A  42      12.036  -6.745  23.592  1.00 91.21           N
ATOM    341  CA  ASN A  42      12.527  -7.716  22.629  1.00 91.21           C
ATOM    342  C   ASN A  42      12.053  -7.323  21.229  1.00 91.21           C
ATOM    343  O   ASN A  42      12.798  -7.452  20.258  1.00 91.21           O
ATOM    344  HA  ASN A  42      13.613  -7.689  22.725  1.00 91.21           H
ATOM    345  CB  ASN A  42      11.991  -9.116  22.935  1.00 91.21           C
ATOM    346 1HB  ASN A  42      10.908  -9.077  23.052  1.00 91.21           H
ATOM    347 2HB  ASN A  42      12.197  -9.780  22.095  1.00 91.21           H
ATOM    348  CG  ASN A  42      12.626  -9.681  24.207  1.00 91.21           C
ATOM    349  OD1 ASN A  42      13.588  -9.152  24.739  1.00 91.21           O
ATOM    350  ND2 ASN A  42      12.037 -10.783  24.662  1.00 91.21           N
ATOM    351 1HD2 ASN A  42      11.251 -11.167  24.177  1.00 91.21           H
ATOM    352 2HD2 ASN A  42      12.380 -11.228  25.489  1.00 91.21           H
ATOM    353  HN  ASN A  42      11.418  -7.115  24.286  1.00 91.21           H
ATOM    354  N   VAL A  43      10.816  -6.853  21.167  1.00 91.83           N
ATOM    355  CA  VAL A  43      10.231  -6.448  19.901  1.00 91.83           C
ATOM    356  C   VAL A  43      11.017  -5.262  19.337  1.00 91.83           C
ATOM    357  O   VAL A  43      11.333  -5.231  18.148  1.00 91.83           O
ATOM    358  HA  VAL A  43      10.322  -7.288  19.212  1.00 91.83           H
ATOM    359  CB  VAL A  43       8.743  -6.145  20.084  1.00 91.83           C
ATOM    360  HB  VAL A  43       8.656  -5.278  20.739  1.00 91.83           H
ATOM    361  CG1 VAL A  43       8.086  -5.792  18.748  1.00 91.83           C
ATOM    362 1HG1 VAL A  43       8.572  -4.913  18.326  1.00 91.83           H
ATOM    363 2HG1 VAL A  43       8.189  -6.631  18.060  1.00 91.83           H
ATOM    364 3HG1 VAL A  43       7.029  -5.581  18.908  1.00 91.83           H
ATOM    365  CG2 VAL A  43       8.024  -7.316  20.757  1.00 91.83           C
ATOM    366 1HG2 VAL A  43       8.125  -8.208  20.138  1.00 91.83           H
ATOM    367 2HG2 VAL A  43       8.466  -7.501  21.735  1.00 91.83           H
ATOM    368 3HG2 VAL A  43       6.968  -7.074  20.875  1.00 91.83           H
ATOM    369  HN  VAL A  43      10.218  -6.747  21.962  1.00 91.83           H
ATOM    370  N   ARG A  44      11.311  -4.316  20.216  1.00 90.35           N
ATOM    371  CA  ARG A  44      11.997  -3.102  19.808  1.00 90.35           C
ATOM    372  C   ARG A  44      13.413  -3.428  19.328  1.00 90.35           C
ATOM    373  O   ARG A  44      13.883  -2.865  18.341  1.00 90.35           O
ATOM    374  HA  ARG A  44      11.391  -2.698  18.997  1.00 90.35           H
ATOM    375  CB  ARG A  44      12.076  -2.099  20.961  1.00 90.35           C
ATOM    376 1HB  ARG A  44      12.512  -2.580  21.837  1.00 90.35           H
ATOM    377 2HB  ARG A  44      12.735  -1.276  20.688  1.00 90.35           H
ATOM    378  CG  ARG A  44      10.689  -1.555  21.310  1.00 90.35           C
ATOM    379 1HG  ARG A  44      10.178  -1.241  20.400  1.00 90.35           H
ATOM    380 2HG  ARG A  44      10.086  -2.346  21.756  1.00 90.35           H
ATOM    381  CD  ARG A  44      10.790  -0.375  22.278  1.00 90.35           C
ATOM    382 1HD  ARG A  44      11.644   0.250  22.015  1.00 90.35           H
ATOM    383 2HD  ARG A  44       9.901   0.250  22.197  1.00 90.35           H
ATOM    384  NE  ARG A  44      10.935  -0.870  23.666  1.00 90.35           N
ATOM    385  HE  ARG A  44      11.508  -1.675  23.819  1.00 90.35           H
ATOM    386  CZ  ARG A  44      10.347  -0.306  24.729  1.00 90.35           C
ATOM    387  NH1 ARG A  44       9.568   0.775  24.583  1.00 90.35           N
ATOM    388 1HH1 ARG A  44       9.423   1.167  23.674  1.00 90.35           H
ATOM    389 2HH1 ARG A  44       9.133   1.190  25.382  1.00 90.35           H
ATOM    390  NH2 ARG A  44      10.548  -0.839  25.942  1.00 90.35           N
ATOM    391 1HH2 ARG A  44      10.117  -0.431  26.746  1.00 90.35           H
ATOM    392 2HH2 ARG A  44      11.131  -1.646  26.043  1.00 90.35           H
ATOM    393  HN  ARG A  44      11.088  -4.369  21.190  1.00 90.35           H
ATOM    394  N   GLN A  45      14.053  -4.337  20.050  1.00 91.89           N
ATOM    395  CA  GLN A  45      15.427  -4.700  19.747  1.00 91.89           C
ATOM    396  C   GLN A  45      15.514  -5.339  18.360  1.00 91.89           C
ATOM    397  O   GLN A  45      16.425  -5.039  17.590  1.00 91.89           O
ATOM    398  HA  GLN A  45      15.984  -3.763  19.758  1.00 91.89           H
ATOM    399  CB  GLN A  45      15.996  -5.634  20.818  1.00 91.89           C
ATOM    400 1HB  GLN A  45      15.856  -5.190  21.804  1.00 91.89           H
ATOM    401 2HB  GLN A  45      15.448  -6.576  20.812  1.00 91.89           H
ATOM    402  CG  GLN A  45      17.483  -5.901  20.578  1.00 91.89           C
ATOM    403 1HG  GLN A  45      17.624  -6.334  19.588  1.00 91.89           H
ATOM    404 2HG  GLN A  45      18.033  -4.959  20.596  1.00 91.89           H
ATOM    405  CD  GLN A  45      18.048  -6.847  21.640  1.00 91.89           C
ATOM    406  OE1 GLN A  45      17.330  -7.424  22.440  1.00 91.89           O
ATOM    407  NE2 GLN A  45      19.372  -6.973  21.602  1.00 91.89           N
ATOM    408 1HE2 GLN A  45      19.903  -6.471  20.920  1.00 91.89           H
ATOM    409 2HE2 GLN A  45      19.835  -7.570  22.257  1.00 91.89           H
ATOM    410  HN  GLN A  45      13.650  -4.820  20.827  1.00 91.89           H
ATOM    411  N   PHE A  46      14.554  -6.209  18.083  1.00 93.82           N
ATOM    412  CA  PHE A  46      14.487  -6.863  16.787  1.00 93.82           C
ATOM    413  C   PHE A  46      14.302  -5.839  15.666  1.00 93.82           C
ATOM    414  O   PHE A  46      15.023  -5.866  14.670  1.00 93.82           O
ATOM    415  HA  PHE A  46      15.429  -7.391  16.642  1.00 93.82           H
ATOM    416  CB  PHE A  46      13.272  -7.793  16.817  1.00 93.82           C
ATOM    417 1HB  PHE A  46      13.453  -8.587  17.543  1.00 93.82           H
ATOM    418 2HB  PHE A  46      12.406  -7.232  17.169  1.00 93.82           H
ATOM    419  CG  PHE A  46      12.938  -8.425  15.465  1.00 93.82           C
ATOM    420  CD1 PHE A  46      11.927  -7.919  14.709  1.00 93.82           C
ATOM    421  HD1 PHE A  46      11.355  -7.063  15.067  1.00 93.82           H
ATOM    422  CD2 PHE A  46      13.653  -9.492  15.018  1.00 93.82           C
ATOM    423  HD2 PHE A  46      14.463  -9.898  15.623  1.00 93.82           H
ATOM    424  CE1 PHE A  46      11.617  -8.505  13.453  1.00 93.82           C
ATOM    425  HE1 PHE A  46      10.807  -8.099  12.848  1.00 93.82           H
ATOM    426  CE2 PHE A  46      13.343 -10.078  13.762  1.00 93.82           C
ATOM    427  HE2 PHE A  46      13.915 -10.934  13.404  1.00 93.82           H
ATOM    428  CZ  PHE A  46      12.332  -9.572  13.006  1.00 93.82           C
ATOM    429  HZ  PHE A  46      12.094 -10.022  12.042  1.00 93.82           H
ATOM    430  HN  PHE A  46      13.832  -6.468  18.725  1.00 93.82           H
ATOM    431  N   ALA A  47      13.331  -4.959  15.865  1.00 92.64           N
ATOM    432  CA  ALA A  47      12.968  -3.999  14.836  1.00 92.64           C
ATOM    433  C   ALA A  47      14.181  -3.124  14.511  1.00 92.64           C
ATOM    434  O   ALA A  47      14.406  -2.774  13.354  1.00 92.64           O
ATOM    435  HA  ALA A  47      12.685  -4.558  13.945  1.00 92.64           H
ATOM    436  CB  ALA A  47      11.766  -3.177  15.306  1.00 92.64           C
ATOM    437 1HB  ALA A  47      10.923  -3.842  15.495  1.00 92.64           H
ATOM    438 2HB  ALA A  47      12.023  -2.648  16.223  1.00 92.64           H
ATOM    439 3HB  ALA A  47      11.494  -2.457  14.534  1.00 92.64           H
ATOM    440  HN  ALA A  47      12.798  -4.896  16.708  1.00 92.64           H
ATOM    441  N   SER A  48      14.930  -2.796  15.554  1.00 92.74           N
ATOM    442  CA  SER A  48      16.008  -1.829  15.426  1.00 92.74           C
ATOM    443  C   SER A  48      17.098  -2.380  14.505  1.00 92.74           C
ATOM    444  O   SER A  48      17.820  -1.616  13.866  1.00 92.74           O
ATOM    445  HA  SER A  48      15.550  -0.942  14.989  1.00 92.74           H
ATOM    446  CB  SER A  48      16.597  -1.478  16.794  1.00 92.74           C
ATOM    447 1HB  SER A  48      17.246  -0.608  16.696  1.00 92.74           H
ATOM    448 2HB  SER A  48      15.792  -1.199  17.474  1.00 92.74           H
ATOM    449  OG  SER A  48      17.336  -2.561  17.351  1.00 92.74           O
ATOM    450  HG  SER A  48      17.712  -2.297  18.240  1.00 92.74           H
ATOM    451  HN  SER A  48      14.810  -3.177  16.471  1.00 92.74           H
ATOM    452  N   HIS A  49      17.182  -3.702  14.464  1.00 94.04           N
ATOM    453  CA  HIS A  49      18.198  -4.363  13.663  1.00 94.04           C
ATOM    454  C   HIS A  49      17.622  -4.709  12.288  1.00 94.04           C
ATOM    455  O   HIS A  49      18.309  -4.589  11.275  1.00 94.04           O
ATOM    456  HA  HIS A  49      19.011  -3.648  13.537  1.00 94.04           H
ATOM    457  CB  HIS A  49      18.759  -5.584  14.395  1.00 94.04           C
ATOM    458 1HB  HIS A  49      17.932  -6.232  14.686  1.00 94.04           H
ATOM    459 2HB  HIS A  49      19.383  -6.153  13.707  1.00 94.04           H
ATOM    460  CG  HIS A  49      19.569  -5.244  15.623  1.00 94.04           C
ATOM    461  ND1 HIS A  49      18.992  -4.969  16.851  1.00 94.04           N
ATOM    462  HD1 HIS A  49      18.011  -4.966  17.048  1.00 94.04           H
ATOM    463  CD2 HIS A  49      20.918  -5.139  15.800  1.00 94.04           C
ATOM    464  HD2 HIS A  49      21.675  -5.293  15.032  1.00 94.04           H
ATOM    465  CE1 HIS A  49      19.958  -4.711  17.719  1.00 94.04           C
ATOM    466  HE1 HIS A  49      19.824  -4.458  18.771  1.00 94.04           H
ATOM    467  NE2 HIS A  49      21.151  -4.816  17.066  1.00 94.04           N
ATOM    468  HN  HIS A  49      16.573  -4.317  14.966  1.00 94.04           H
ATOM    469  N   PHE A  50      16.366  -5.132  12.298  1.00 95.16           N
ATOM    470  CA  PHE A  50      15.782  -5.768  11.129  1.00 95.16           C
ATOM    471  C   PHE A  50      15.304  -4.724  10.118  1.00 95.16           C
ATOM    472  O   PHE A  50      15.572  -4.843   8.924  1.00 95.16           O
ATOM    473  HA  PHE A  50      16.558  -6.384  10.674  1.00 95.16           H
ATOM    474  CB  PHE A  50      14.579  -6.579  11.615  1.00 95.16           C
ATOM    475 1HB  PHE A  50      14.920  -7.318  12.340  1.00 95.16           H
ATOM    476 2HB  PHE A  50      13.893  -5.913  12.139  1.00 95.16           H
ATOM    477  CG  PHE A  50      13.818  -7.295  10.498  1.00 95.16           C
ATOM    478  CD1 PHE A  50      12.606  -6.829  10.094  1.00 95.16           C
ATOM    479  HD1 PHE A  50      12.176  -5.946  10.566  1.00 95.16           H
ATOM    480  CD2 PHE A  50      14.354  -8.397   9.908  1.00 95.16           C
ATOM    481  HD2 PHE A  50      15.326  -8.770  10.232  1.00 95.16           H
ATOM    482  CE1 PHE A  50      11.900  -7.494   9.056  1.00 95.16           C
ATOM    483  HE1 PHE A  50      10.928  -7.121   8.733  1.00 95.16           H
ATOM    484  CE2 PHE A  50      13.648  -9.061   8.870  1.00 95.16           C
ATOM    485  HE2 PHE A  50      14.078  -9.944   8.398  1.00 95.16           H
ATOM    486  CZ  PHE A  50      12.436  -8.596   8.467  1.00 95.16           C
ATOM    487  HZ  PHE A  50      11.894  -9.106   7.670  1.00 95.16           H
ATOM    488  HN  PHE A  50      15.753  -5.047  13.083  1.00 95.16           H
ATOM    489  N   LEU A  51      14.605  -3.724  10.634  1.00 94.95           N
ATOM    490  CA  LEU A  51      13.785  -2.871   9.791  1.00 94.95           C
ATOM    491  C   LEU A  51      14.690  -1.941   8.981  1.00 94.95           C
ATOM    492  O   LEU A  51      14.574  -1.866   7.759  1.00 94.95           O
ATOM    493  HA  LEU A  51      13.245  -3.517   9.099  1.00 94.95           H
ATOM    494  CB  LEU A  51      12.739  -2.134  10.630  1.00 94.95           C
ATOM    495 1HB  LEU A  51      13.259  -1.526  11.371  1.00 94.95           H
ATOM    496 2HB  LEU A  51      12.197  -1.448   9.979  1.00 94.95           H
ATOM    497  CG  LEU A  51      11.721  -3.014  11.358  1.00 94.95           C
ATOM    498  HG  LEU A  51      12.264  -3.685  12.024  1.00 94.95           H
ATOM    499  CD1 LEU A  51      10.789  -2.169  12.229  1.00 94.95           C
ATOM    500 1HD1 LEU A  51      11.376  -1.628  12.970  1.00 94.95           H
ATOM    501 2HD1 LEU A  51      10.251  -1.459  11.601  1.00 94.95           H
ATOM    502 3HD1 LEU A  51      10.075  -2.820  12.734  1.00 94.95           H
ATOM    503  CD2 LEU A  51      10.947  -3.889  10.370  1.00 94.95           C
ATOM    504 1HD2 LEU A  51      10.416  -3.253   9.661  1.00 94.95           H
ATOM    505 2HD2 LEU A  51      11.643  -4.531   9.831  1.00 94.95           H
ATOM    506 3HD2 LEU A  51      10.230  -4.504  10.913  1.00 94.95           H
ATOM    507  HN  LEU A  51      14.592  -3.494  11.607  1.00 94.95           H
ATOM    508  N   PRO A  52      15.604  -1.219   9.643  1.00 95.71           N
ATOM    509  CA  PRO A  52      16.302  -0.107   8.993  1.00 95.71           C
ATOM    510  C   PRO A  52      16.951  -0.521   7.682  1.00 95.71           C
ATOM    511  O   PRO A  52      16.744   0.121   6.653  1.00 95.71           O
ATOM    512  HA  PRO A  52      15.593   0.676   8.725  1.00 95.71           H
ATOM    513  CB  PRO A  52      17.342   0.324  10.030  1.00 95.71           C
ATOM    514 1HB  PRO A  52      18.293  -0.188   9.881  1.00 95.71           H
ATOM    515 2HB  PRO A  52      17.545   1.393   9.974  1.00 95.71           H
ATOM    516  CG  PRO A  52      16.698  -0.060  11.356  1.00 95.71           C
ATOM    517 1HG  PRO A  52      17.435  -0.147  12.154  1.00 95.71           H
ATOM    518 2HG  PRO A  52      15.975   0.686  11.686  1.00 95.71           H
ATOM    519  CD  PRO A  52      16.039  -1.393  11.041  1.00 95.71           C
ATOM    520 1HD  PRO A  52      16.737  -2.224  11.142  1.00 95.71           H
ATOM    521 2HD  PRO A  52      15.203  -1.600  11.709  1.00 95.71           H
ATOM    522  N   PRO A  53      17.747  -1.598   7.687  1.00 96.57           N
ATOM    523  CA  PRO A  53      18.421  -2.044   6.464  1.00 96.57           C
ATOM    524  C   PRO A  53      17.453  -2.232   5.308  1.00 96.57           C
ATOM    525  O   PRO A  53      17.740  -1.829   4.182  1.00 96.57           O
ATOM    526  HA  PRO A  53      19.125  -1.283   6.126  1.00 96.57           H
ATOM    527  CB  PRO A  53      19.079  -3.363   6.874  1.00 96.57           C
ATOM    528 1HB  PRO A  53      18.431  -4.215   6.670  1.00 96.57           H
ATOM    529 2HB  PRO A  53      20.008  -3.534   6.330  1.00 96.57           H
ATOM    530  CG  PRO A  53      19.324  -3.187   8.367  1.00 96.57           C
ATOM    531 1HG  PRO A  53      19.458  -4.144   8.872  1.00 96.57           H
ATOM    532 2HG  PRO A  53      20.227  -2.608   8.564  1.00 96.57           H
ATOM    533  CD  PRO A  53      18.071  -2.465   8.834  1.00 96.57           C
ATOM    534 1HD  PRO A  53      17.261  -3.160   9.052  1.00 96.57           H
ATOM    535 2HD  PRO A  53      18.249  -1.893   9.745  1.00 96.57           H
ATOM    536  N   LEU A  54      16.320  -2.845   5.619  1.00 95.87           N
ATOM    537  CA  LEU A  54      15.368  -3.226   4.590  1.00 95.87           C
ATOM    538  C   LEU A  54      14.700  -1.969   4.028  1.00 95.87           C
ATOM    539  O   LEU A  54      14.550  -1.831   2.816  1.00 95.87           O
ATOM    540  HA  LEU A  54      15.928  -3.707   3.789  1.00 95.87           H
ATOM    541  CB  LEU A  54      14.377  -4.258   5.133  1.00 95.87           C
ATOM    542 1HB  LEU A  54      13.909  -3.847   6.027  1.00 95.87           H
ATOM    543 2HB  LEU A  54      13.587  -4.397   4.395  1.00 95.87           H
ATOM    544  CG  LEU A  54      14.960  -5.629   5.480  1.00 95.87           C
ATOM    545  HG  LEU A  54      15.764  -5.486   6.202  1.00 95.87           H
ATOM    546  CD1 LEU A  54      13.908  -6.520   6.145  1.00 95.87           C
ATOM    547 1HD1 LEU A  54      13.559  -6.046   7.062  1.00 95.87           H
ATOM    548 2HD1 LEU A  54      13.068  -6.659   5.465  1.00 95.87           H
ATOM    549 3HD1 LEU A  54      14.349  -7.488   6.381  1.00 95.87           H
ATOM    550  CD2 LEU A  54      15.574  -6.292   4.245  1.00 95.87           C
ATOM    551 1HD2 LEU A  54      14.807  -6.421   3.482  1.00 95.87           H
ATOM    552 2HD2 LEU A  54      16.373  -5.662   3.854  1.00 95.87           H
ATOM    553 3HD2 LEU A  54      15.981  -7.265   4.520  1.00 95.87           H
ATOM    554  HN  LEU A  54      16.050  -3.080   6.553  1.00 95.87           H
ATOM    555  N   TYR A  55      14.318  -1.084   4.938  1.00 94.88           N
ATOM    556  CA  TYR A  55      13.610   0.125   4.553  1.00 94.88           C
ATOM    557  C   TYR A  55      14.484   1.014   3.666  1.00 94.88           C
ATOM    558  O   TYR A  55      13.986   1.656   2.742  1.00 94.88           O
ATOM    559  HA  TYR A  55      12.720  -0.169   3.996  1.00 94.88           H
ATOM    560  CB  TYR A  55      13.305   0.867   5.856  1.00 94.88           C
ATOM    561 1HB  TYR A  55      14.200   0.869   6.479  1.00 94.88           H
ATOM    562 2HB  TYR A  55      13.076   1.908   5.625  1.00 94.88           H
ATOM    563  CG  TYR A  55      12.146   0.270   6.656  1.00 94.88           C
ATOM    564  CD1 TYR A  55      11.439  -0.803   6.152  1.00 94.88           C
ATOM    565  HD1 TYR A  55      11.708  -1.225   5.183  1.00 94.88           H
ATOM    566  CD2 TYR A  55      11.806   0.805   7.882  1.00 94.88           C
ATOM    567  HD2 TYR A  55      12.363   1.653   8.281  1.00 94.88           H
ATOM    568  CE1 TYR A  55      10.348  -1.364   6.904  1.00 94.88           C
ATOM    569  HE1 TYR A  55       9.782  -2.212   6.518  1.00 94.88           H
ATOM    570  CE2 TYR A  55      10.714   0.243   8.635  1.00 94.88           C
ATOM    571  HE2 TYR A  55      10.436   0.656   9.605  1.00 94.88           H
ATOM    572  CZ  TYR A  55      10.040  -0.814   8.109  1.00 94.88           C
ATOM    573  OH  TYR A  55       9.009  -1.345   8.820  1.00 94.88           O
ATOM    574  HH  TYR A  55       8.857  -0.811   9.652  1.00 94.88           H
ATOM    575  HN  TYR A  55      14.483  -1.183   5.919  1.00 94.88           H
ATOM    576  N   TRP A  56      15.771   1.023   3.978  1.00 96.07           N
ATOM    577  CA  TRP A  56      16.733   1.748   3.166  1.00 96.07           C
ATOM    578  C   TRP A  56      16.802   1.071   1.796  1.00 96.07           C
ATOM    579  O   TRP A  56      16.826   1.744   0.767  1.00 96.07           O
ATOM    580  HA  TRP A  56      16.373   2.772   3.058  1.00 96.07           H
ATOM    581  CB  TRP A  56      18.093   1.825   3.864  1.00 96.07           C
ATOM    582 1HB  TRP A  56      18.232   0.927   4.465  1.00 96.07           H
ATOM    583 2HB  TRP A  56      18.878   1.828   3.108  1.00 96.07           H
ATOM    584  CG  TRP A  56      18.263   3.053   4.761  1.00 96.07           C
ATOM    585  CD1 TRP A  56      18.385   3.090   6.095  1.00 96.07           C
ATOM    586  HD1 TRP A  56      18.378   2.208   6.736  1.00 96.07           H
ATOM    587  CD2 TRP A  56      18.326   4.429   4.331  1.00 96.07           C
ATOM    588  NE1 TRP A  56      18.522   4.384   6.555  1.00 96.07           N
ATOM    589  HE1 TRP A  56      18.628   4.665   7.508  1.00 96.07           H
ATOM    590  CE2 TRP A  56      18.485   5.224   5.448  1.00 96.07           C
ATOM    591  CE3 TRP A  56      18.252   4.984   3.041  1.00 96.07           C
ATOM    592  HE3 TRP A  56      18.127   4.378   2.144  1.00 96.07           H
ATOM    593  CZ2 TRP A  56      18.582   6.620   5.388  1.00 96.07           C
ATOM    594  HZ2 TRP A  56      18.707   7.226   6.286  1.00 96.07           H
ATOM    595  CZ3 TRP A  56      18.351   6.380   2.999  1.00 96.07           C
ATOM    596  HZ3 TRP A  56      18.299   6.862   2.023  1.00 96.07           H
ATOM    597  CH2 TRP A  56      18.510   7.195   4.114  1.00 96.07           C
ATOM    598  HH2 TRP A  56      18.580   8.276   3.997  1.00 96.07           H
ATOM    599  HN  TRP A  56      16.159   0.547   4.768  1.00 96.07           H
ATOM    600  N   LEU A  57      16.832  -0.254   1.827  1.00 96.42           N
ATOM    601  CA  LEU A  57      16.919  -1.029   0.602  1.00 96.42           C
ATOM    602  C   LEU A  57      15.688  -0.749  -0.263  1.00 96.42           C
ATOM    603  O   LEU A  57      15.814  -0.434  -1.445  1.00 96.42           O
ATOM    604  HA  LEU A  57      17.803  -0.690   0.063  1.00 96.42           H
ATOM    605  CB  LEU A  57      17.122  -2.512   0.919  1.00 96.42           C
ATOM    606 1HB  LEU A  57      18.030  -2.615   1.514  1.00 96.42           H
ATOM    607 2HB  LEU A  57      16.293  -2.847   1.543  1.00 96.42           H
ATOM    608  CG  LEU A  57      17.227  -3.448  -0.286  1.00 96.42           C
ATOM    609  HG  LEU A  57      16.391  -3.240  -0.954  1.00 96.42           H
ATOM    610  CD1 LEU A  57      18.511  -3.184  -1.076  1.00 96.42           C
ATOM    611 1HD1 LEU A  57      18.513  -2.153  -1.432  1.00 96.42           H
ATOM    612 2HD1 LEU A  57      19.374  -3.347  -0.430  1.00 96.42           H
ATOM    613 3HD1 LEU A  57      18.560  -3.862  -1.927  1.00 96.42           H
ATOM    614  CD2 LEU A  57      17.110  -4.912   0.144  1.00 96.42           C
ATOM    615 1HD2 LEU A  57      17.912  -5.150   0.842  1.00 96.42           H
ATOM    616 2HD2 LEU A  57      16.146  -5.072   0.628  1.00 96.42           H
ATOM    617 3HD2 LEU A  57      17.188  -5.555  -0.732  1.00 96.42           H
ATOM    618  HN  LEU A  57      16.798  -0.794   2.668  1.00 96.42           H
ATOM    619  N   VAL A  58      14.525  -0.873   0.361  1.00 95.32           N
ATOM    620  CA  VAL A  58      13.271  -0.715  -0.355  1.00 95.32           C
ATOM    621  C   VAL A  58      13.195   0.699  -0.935  1.00 95.32           C
ATOM    622  O   VAL A  58      12.783   0.883  -2.079  1.00 95.32           O
ATOM    623  HA  VAL A  58      13.268  -1.431  -1.176  1.00 95.32           H
ATOM    624  CB  VAL A  58      12.096  -1.046   0.568  1.00 95.32           C
ATOM    625  HB  VAL A  58      12.189  -0.430   1.462  1.00 95.32           H
ATOM    626  CG1 VAL A  58      10.762  -0.707  -0.100  1.00 95.32           C
ATOM    627 1HG1 VAL A  58      10.733   0.357  -0.335  1.00 95.32           H
ATOM    628 2HG1 VAL A  58      10.659  -1.285  -1.019  1.00 95.32           H
ATOM    629 3HG1 VAL A  58       9.944  -0.952   0.577  1.00 95.32           H
ATOM    630  CG2 VAL A  58      12.136  -2.513   1.001  1.00 95.32           C
ATOM    631 1HG2 VAL A  58      12.080  -3.153   0.121  1.00 95.32           H
ATOM    632 2HG2 VAL A  58      13.066  -2.709   1.535  1.00 95.32           H
ATOM    633 3HG2 VAL A  58      11.290  -2.721   1.656  1.00 95.32           H
ATOM    634  HN  VAL A  58      14.433  -1.079   1.335  1.00 95.32           H
ATOM    635  N   PHE A  59      13.600   1.661  -0.119  1.00 96.68           N
ATOM    636  CA  PHE A  59      13.595   3.052  -0.542  1.00 96.68           C
ATOM    637  C   PHE A  59      14.396   3.236  -1.832  1.00 96.68           C
ATOM    638  O   PHE A  59      13.889   3.787  -2.808  1.00 96.68           O
ATOM    639  HA  PHE A  59      12.556   3.332  -0.718  1.00 96.68           H
ATOM    640  CB  PHE A  59      14.257   3.861   0.576  1.00 96.68           C
ATOM    641 1HB  PHE A  59      13.630   3.813   1.466  1.00 96.68           H
ATOM    642 2HB  PHE A  59      15.209   3.397   0.831  1.00 96.68           H
ATOM    643  CG  PHE A  59      14.500   5.329   0.220  1.00 96.68           C
ATOM    644  CD1 PHE A  59      15.769   5.817   0.177  1.00 96.68           C
ATOM    645  HD1 PHE A  59      16.612   5.162   0.396  1.00 96.68           H
ATOM    646  CD2 PHE A  59      13.448   6.146  -0.053  1.00 96.68           C
ATOM    647  HD2 PHE A  59      12.431   5.755  -0.019  1.00 96.68           H
ATOM    648  CE1 PHE A  59      15.995   7.179  -0.153  1.00 96.68           C
ATOM    649  HE1 PHE A  59      17.012   7.570  -0.187  1.00 96.68           H
ATOM    650  CE2 PHE A  59      13.674   7.509  -0.383  1.00 96.68           C
ATOM    651  HE2 PHE A  59      12.831   8.164  -0.602  1.00 96.68           H
ATOM    652  CZ  PHE A  59      14.943   7.997  -0.426  1.00 96.68           C
ATOM    653  HZ  PHE A  59      15.116   9.042  -0.679  1.00 96.68           H
ATOM    654  HN  PHE A  59      13.927   1.504   0.813  1.00 96.68           H
ATOM    655  N   ILE A  60      15.634   2.765  -1.795  1.00 96.86           N
ATOM    656  CA  ILE A  60      16.562   3.014  -2.884  1.00 96.86           C
ATOM    657  C   ILE A  60      16.022   2.374  -4.165  1.00 96.86           C
ATOM    658  O   ILE A  60      15.907   3.039  -5.194  1.00 96.86           O
ATOM    659  HA  ILE A  60      16.612   4.093  -3.031  1.00 96.86           H
ATOM    660  CB  ILE A  60      17.969   2.543  -2.507  1.00 96.86           C
ATOM    661  HB  ILE A  60      17.896   1.529  -2.116  1.00 96.86           H
ATOM    662  CG1 ILE A  60      18.559   3.415  -1.397  1.00 96.86           C
ATOM    663 1HG1 ILE A  60      18.807   4.399  -1.795  1.00 96.86           H
ATOM    664 2HG1 ILE A  60      17.816   3.565  -0.614  1.00 96.86           H
ATOM    665  CG2 ILE A  60      18.877   2.489  -3.738  1.00 96.86           C
ATOM    666 1HG2 ILE A  60      18.460   1.795  -4.467  1.00 96.86           H
ATOM    667 2HG2 ILE A  60      18.947   3.483  -4.181  1.00 96.86           H
ATOM    668 3HG2 ILE A  60      19.870   2.152  -3.442  1.00 96.86           H
ATOM    669  CD1 ILE A  60      19.812   2.769  -0.801  1.00 96.86           C
ATOM    670 1HD1 ILE A  60      19.555   1.796  -0.383  1.00 96.86           H
ATOM    671 2HD1 ILE A  60      20.562   2.642  -1.582  1.00 96.86           H
ATOM    672 3HD1 ILE A  60      20.211   3.409  -0.014  1.00 96.86           H
ATOM    673  HN  ILE A  60      16.003   2.223  -1.040  1.00 96.86           H
ATOM    674  N   VAL A  61      15.707   1.092  -4.060  1.00 95.16           N
ATOM    675  CA  VAL A  61      15.325   0.317  -5.229  1.00 95.16           C
ATOM    676  C   VAL A  61      14.009   0.862  -5.789  1.00 95.16           C
ATOM    677  O   VAL A  61      13.859   1.006  -7.001  1.00 95.16           O
ATOM    678  HA  VAL A  61      16.106   0.447  -5.979  1.00 95.16           H
ATOM    679  CB  VAL A  61      15.253  -1.169  -4.872  1.00 95.16           C
ATOM    680  HB  VAL A  61      14.544  -1.282  -4.051  1.00 95.16           H
ATOM    681  CG1 VAL A  61      14.739  -1.993  -6.054  1.00 95.16           C
ATOM    682 1HG1 VAL A  61      13.741  -1.651  -6.329  1.00 95.16           H
ATOM    683 2HG1 VAL A  61      15.412  -1.870  -6.902  1.00 95.16           H
ATOM    684 3HG1 VAL A  61      14.698  -3.045  -5.772  1.00 95.16           H
ATOM    685  CG2 VAL A  61      16.612  -1.684  -4.393  1.00 95.16           C
ATOM    686 1HG2 VAL A  61      17.350  -1.550  -5.184  1.00 95.16           H
ATOM    687 2HG2 VAL A  61      16.921  -1.126  -3.509  1.00 95.16           H
ATOM    688 3HG2 VAL A  61      16.532  -2.742  -4.146  1.00 95.16           H
ATOM    689  HN  VAL A  61      15.708   0.584  -3.199  1.00 95.16           H
ATOM    690  N   GLY A  62      13.090   1.150  -4.879  1.00 95.34           N
ATOM    691  CA  GLY A  62      11.772   1.620  -5.270  1.00 95.34           C
ATOM    692  C   GLY A  62      11.857   2.994  -5.939  1.00 95.34           C
ATOM    693  O   GLY A  62      11.182   3.245  -6.936  1.00 95.34           O
ATOM    694 1HA  GLY A  62      11.315   0.906  -5.955  1.00 95.34           H
ATOM    695 2HA  GLY A  62      11.128   1.678  -4.393  1.00 95.34           H
ATOM    696  HN  GLY A  62      13.234   1.066  -3.893  1.00 95.34           H
ATOM    697  N   ALA A  63      12.691   3.847  -5.363  1.00 95.85           N
ATOM    698  CA  ALA A  63      12.813   5.213  -5.842  1.00 95.85           C
ATOM    699  C   ALA A  63      13.347   5.201  -7.275  1.00 95.85           C
ATOM    700  O   ALA A  63      12.836   5.913  -8.138  1.00 95.85           O
ATOM    701  HA  ALA A  63      11.818   5.657  -5.838  1.00 95.85           H
ATOM    702  CB  ALA A  63      13.711   6.009  -4.892  1.00 95.85           C
ATOM    703 1HB  ALA A  63      13.273   6.012  -3.894  1.00 95.85           H
ATOM    704 2HB  ALA A  63      14.698   5.548  -4.854  1.00 95.85           H
ATOM    705 3HB  ALA A  63      13.803   7.034  -5.252  1.00 95.85           H
ATOM    706  HN  ALA A  63      13.275   3.618  -4.584  1.00 95.85           H
ATOM    707  N   LEU A  64      14.368   4.383  -7.486  1.00 94.22           N
ATOM    708  CA  LEU A  64      14.983   4.275  -8.798  1.00 94.22           C
ATOM    709  C   LEU A  64      13.953   3.743  -9.797  1.00 94.22           C
ATOM    710  O   LEU A  64      13.797   4.294 -10.885  1.00 94.22           O
ATOM    711  HA  LEU A  64      15.275   5.279  -9.105  1.00 94.22           H
ATOM    712  CB  LEU A  64      16.259   3.435  -8.724  1.00 94.22           C
ATOM    713 1HB  LEU A  64      16.020   2.487  -8.241  1.00 94.22           H
ATOM    714 2HB  LEU A  64      16.577   3.203  -9.741  1.00 94.22           H
ATOM    715  CG  LEU A  64      17.438   4.069  -7.983  1.00 94.22           C
ATOM    716  HG  LEU A  64      17.098   4.368  -6.992  1.00 94.22           H
ATOM    717  CD1 LEU A  64      18.570   3.058  -7.787  1.00 94.22           C
ATOM    718 1HD1 LEU A  64      18.205   2.213  -7.204  1.00 94.22           H
ATOM    719 2HD1 LEU A  64      18.916   2.707  -8.759  1.00 94.22           H
ATOM    720 3HD1 LEU A  64      19.395   3.535  -7.258  1.00 94.22           H
ATOM    721  CD2 LEU A  64      17.917   5.335  -8.697  1.00 94.22           C
ATOM    722 1HD2 LEU A  64      18.235   5.083  -9.709  1.00 94.22           H
ATOM    723 2HD2 LEU A  64      17.103   6.057  -8.741  1.00 94.22           H
ATOM    724 3HD2 LEU A  64      18.756   5.765  -8.150  1.00 94.22           H
ATOM    725  HN  LEU A  64      14.774   3.802  -6.780  1.00 94.22           H
ATOM    726  N   GLY A  65      13.277   2.679  -9.391  1.00 92.49           N
ATOM    727  CA  GLY A  65      12.365   1.986 -10.285  1.00 92.49           C
ATOM    728  C   GLY A  65      11.240   2.914 -10.748  1.00 92.49           C
ATOM    729  O   GLY A  65      11.008   3.064 -11.946  1.00 92.49           O
ATOM    730 1HA  GLY A  65      12.912   1.612 -11.150  1.00 92.49           H
ATOM    731 2HA  GLY A  65      11.941   1.120  -9.777  1.00 92.49           H
ATOM    732  HN  GLY A  65      13.345   2.290  -8.472  1.00 92.49           H
ATOM    733  N   ASN A  66      10.572   3.513  -9.773  1.00 93.85           N
ATOM    734  CA  ASN A  66       9.380   4.295 -10.054  1.00 93.85           C
ATOM    735  C   ASN A  66       9.778   5.576 -10.791  1.00 93.85           C
ATOM    736  O   ASN A  66       9.048   6.048 -11.661  1.00 93.85           O
ATOM    737  HA  ASN A  66       8.747   3.646 -10.659  1.00 93.85           H
ATOM    738  CB  ASN A  66       8.666   4.695  -8.762  1.00 93.85           C
ATOM    739 1HB  ASN A  66       9.395   5.061  -8.038  1.00 93.85           H
ATOM    740 2HB  ASN A  66       7.977   5.516  -8.962  1.00 93.85           H
ATOM    741  CG  ASN A  66       7.900   3.511  -8.169  1.00 93.85           C
ATOM    742  OD1 ASN A  66       6.922   3.032  -8.719  1.00 93.85           O
ATOM    743  ND2 ASN A  66       8.398   3.066  -7.018  1.00 93.85           N
ATOM    744 1HD2 ASN A  66       9.203   3.504  -6.619  1.00 93.85           H
ATOM    745 2HD2 ASN A  66       7.966   2.294  -6.552  1.00 93.85           H
ATOM    746  HN  ASN A  66      10.831   3.470  -8.808  1.00 93.85           H
ATOM    747  N   SER A  67      10.934   6.102 -10.414  1.00 93.02           N
ATOM    748  CA  SER A  67      11.449   7.305 -11.045  1.00 93.02           C
ATOM    749  C   SER A  67      11.672   7.059 -12.539  1.00 93.02           C
ATOM    750  O   SER A  67      11.429   7.942 -13.360  1.00 93.02           O
ATOM    751  HA  SER A  67      10.680   8.063 -10.893  1.00 93.02           H
ATOM    752  CB  SER A  67      12.751   7.760 -10.383  1.00 93.02           C
ATOM    753 1HB  SER A  67      13.491   6.964 -10.453  1.00 93.02           H
ATOM    754 2HB  SER A  67      13.153   8.617 -10.923  1.00 93.02           H
ATOM    755  OG  SER A  67      12.560   8.110  -9.015  1.00 93.02           O
ATOM    756  HG  SER A  67      13.004   7.436  -8.424  1.00 93.02           H
ATOM    757  HN  SER A  67      11.514   5.721  -9.694  1.00 93.02           H
ATOM    758  N   LEU A  68      12.130   5.854 -12.845  1.00 89.72           N
ATOM    759  CA  LEU A  68      12.388   5.481 -14.226  1.00 89.72           C
ATOM    760  C   LEU A  68      11.064   5.432 -14.992  1.00 89.72           C
ATOM    761  O   LEU A  68      10.996   5.846 -16.148  1.00 89.72           O
ATOM    762  HA  LEU A  68      13.012   6.259 -14.664  1.00 89.72           H
ATOM    763  CB  LEU A  68      13.182   4.175 -14.288  1.00 89.72           C
ATOM    764 1HB  LEU A  68      14.121   4.318 -13.752  1.00 89.72           H
ATOM    765 2HB  LEU A  68      12.623   3.407 -13.753  1.00 89.72           H
ATOM    766  CG  LEU A  68      13.503   3.651 -15.689  1.00 89.72           C
ATOM    767  HG  LEU A  68      12.563   3.497 -16.219  1.00 89.72           H
ATOM    768  CD1 LEU A  68      14.310   4.677 -16.487  1.00 89.72           C
ATOM    769 1HD1 LEU A  68      13.734   5.598 -16.582  1.00 89.72           H
ATOM    770 2HD1 LEU A  68      15.246   4.885 -15.969  1.00 89.72           H
ATOM    771 3HD1 LEU A  68      14.524   4.279 -17.479  1.00 89.72           H
ATOM    772  CD2 LEU A  68      14.209   2.295 -15.619  1.00 89.72           C
ATOM    773 1HD2 LEU A  68      15.141   2.399 -15.064  1.00 89.72           H
ATOM    774 2HD2 LEU A  68      13.564   1.575 -15.116  1.00 89.72           H
ATOM    775 3HD2 LEU A  68      14.425   1.946 -16.629  1.00 89.72           H
ATOM    776  HN  LEU A  68      12.325   5.142 -12.171  1.00 89.72           H
ATOM    777  N   VAL A  69      10.044   4.923 -14.316  1.00 89.07           N
ATOM    778  CA  VAL A  69       8.727   4.812 -14.920  1.00 89.07           C
ATOM    779  C   VAL A  69       8.266   6.194 -15.385  1.00 89.07           C
ATOM    780  O   VAL A  69       7.806   6.352 -16.515  1.00 89.07           O
ATOM    781  HA  VAL A  69       8.818   4.161 -15.790  1.00 89.07           H
ATOM    782  CB  VAL A  69       7.755   4.156 -13.937  1.00 89.07           C
ATOM    783  HB  VAL A  69       7.749   4.751 -13.024  1.00 89.07           H
ATOM    784  CG1 VAL A  69       6.332   4.145 -14.499  1.00 89.07           C
ATOM    785 1HG1 VAL A  69       6.006   5.168 -14.683  1.00 89.07           H
ATOM    786 2HG1 VAL A  69       6.315   3.584 -15.434  1.00 89.07           H
ATOM    787 3HG1 VAL A  69       5.662   3.673 -13.781  1.00 89.07           H
ATOM    788  CG2 VAL A  69       8.213   2.742 -13.574  1.00 89.07           C
ATOM    789 1HG2 VAL A  69       8.261   2.133 -14.476  1.00 89.07           H
ATOM    790 2HG2 VAL A  69       9.199   2.787 -13.112  1.00 89.07           H
ATOM    791 3HG2 VAL A  69       7.504   2.299 -12.874  1.00 89.07           H
ATOM    792  HN  VAL A  69      10.108   4.590 -13.375  1.00 89.07           H
ATOM    793  N   ILE A  70       8.405   7.161 -14.490  1.00 90.47           N
ATOM    794  CA  ILE A  70       7.932   8.508 -14.763  1.00 90.47           C
ATOM    795  C   ILE A  70       8.696   9.080 -15.958  1.00 90.47           C
ATOM    796  O   ILE A  70       8.109   9.730 -16.821  1.00 90.47           O
ATOM    797  HA  ILE A  70       6.877   8.435 -15.030  1.00 90.47           H
ATOM    798  CB  ILE A  70       8.021   9.373 -13.504  1.00 90.47           C
ATOM    799  HB  ILE A  70       9.042   9.319 -13.125  1.00 90.47           H
ATOM    800  CG1 ILE A  70       7.102   8.838 -12.404  1.00 90.47           C
ATOM    801 1HG1 ILE A  70       6.067   8.869 -12.744  1.00 90.47           H
ATOM    802 2HG1 ILE A  70       7.340   7.793 -12.203  1.00 90.47           H
ATOM    803  CG2 ILE A  70       7.735  10.841 -13.827  1.00 90.47           C
ATOM    804 1HG2 ILE A  70       8.464  11.202 -14.552  1.00 90.47           H
ATOM    805 2HG2 ILE A  70       6.732  10.933 -14.243  1.00 90.47           H
ATOM    806 3HG2 ILE A  70       7.806  11.434 -12.914  1.00 90.47           H
ATOM    807  CD1 ILE A  70       7.249   9.657 -11.120  1.00 90.47           C
ATOM    808 1HD1 ILE A  70       8.280   9.604 -10.771  1.00 90.47           H
ATOM    809 2HD1 ILE A  70       6.987  10.696 -11.321  1.00 90.47           H
ATOM    810 3HD1 ILE A  70       6.585   9.256 -10.355  1.00 90.47           H
ATOM    811  HN  ILE A  70       8.831   7.037 -13.593  1.00 90.47           H
ATOM    812  N   LEU A  71       9.995   8.816 -15.971  1.00 87.57           N
ATOM    813  CA  LEU A  71      10.867   9.397 -16.977  1.00 87.57           C
ATOM    814  C   LEU A  71      10.453   8.889 -18.359  1.00 87.57           C
ATOM    815  O   LEU A  71      10.330   9.671 -19.301  1.00 87.57           O
ATOM    816  HA  LEU A  71      10.723  10.478 -16.949  1.00 87.57           H
ATOM    817  CB  LEU A  71      12.333   9.126 -16.636  1.00 87.57           C
ATOM    818 1HB  LEU A  71      12.492   9.368 -15.585  1.00 87.57           H
ATOM    819 2HB  LEU A  71      12.521   8.058 -16.749  1.00 87.57           H
ATOM    820  CG  LEU A  71      13.367   9.888 -17.468  1.00 87.57           C
ATOM    821  HG  LEU A  71      12.962  10.874 -17.697  1.00 87.57           H
ATOM    822  CD1 LEU A  71      14.659  10.102 -16.676  1.00 87.57           C
ATOM    823 1HD1 LEU A  71      14.442  10.677 -15.776  1.00 87.57           H
ATOM    824 2HD1 LEU A  71      15.078   9.135 -16.397  1.00 87.57           H
ATOM    825 3HD1 LEU A  71      15.376  10.645 -17.291  1.00 87.57           H
ATOM    826  CD2 LEU A  71      13.623   9.184 -18.802  1.00 87.57           C
ATOM    827 1HD2 LEU A  71      13.997   8.177 -18.616  1.00 87.57           H
ATOM    828 2HD2 LEU A  71      12.693   9.127 -19.367  1.00 87.57           H
ATOM    829 3HD2 LEU A  71      14.362   9.746 -19.374  1.00 87.57           H
ATOM    830  HN  LEU A  71      10.450   8.219 -15.311  1.00 87.57           H
ATOM    831  N   VAL A  72      10.248   7.583 -18.438  1.00 82.44           N
ATOM    832  CA  VAL A  72       9.909   6.953 -19.702  1.00 82.44           C
ATOM    833  C   VAL A  72       8.569   7.500 -20.197  1.00 82.44           C
ATOM    834  O   VAL A  72       8.402   7.760 -21.387  1.00 82.44           O
ATOM    835  HA  VAL A  72      10.684   7.220 -20.421  1.00 82.44           H
ATOM    836  CB  VAL A  72       9.913   5.431 -19.546  1.00 82.44           C
ATOM    837  HB  VAL A  72       9.207   5.173 -18.756  1.00 82.44           H
ATOM    838  CG1 VAL A  72       9.447   4.747 -20.833  1.00 82.44           C
ATOM    839 1HG1 VAL A  72       8.434   5.071 -21.072  1.00 82.44           H
ATOM    840 2HG1 VAL A  72      10.117   5.016 -21.650  1.00 82.44           H
ATOM    841 3HG1 VAL A  72       9.459   3.666 -20.695  1.00 82.44           H
ATOM    842  CG2 VAL A  72      11.294   4.926 -19.126  1.00 82.44           C
ATOM    843 1HG2 VAL A  72      12.028   5.201 -19.884  1.00 82.44           H
ATOM    844 2HG2 VAL A  72      11.571   5.376 -18.172  1.00 82.44           H
ATOM    845 3HG2 VAL A  72      11.269   3.841 -19.022  1.00 82.44           H
ATOM    846  HN  VAL A  72      10.310   6.959 -17.658  1.00 82.44           H
ATOM    847  N   TYR A  73       7.648   7.658 -19.258  1.00 83.48           N
ATOM    848  CA  TYR A  73       6.306   8.103 -19.593  1.00 83.48           C
ATOM    849  C   TYR A  73       6.338   9.463 -20.294  1.00 83.48           C
ATOM    850  O   TYR A  73       5.612   9.684 -21.262  1.00 83.48           O
ATOM    851  HA  TYR A  73       5.865   7.367 -20.265  1.00 83.48           H
ATOM    852  CB  TYR A  73       5.564   8.246 -18.262  1.00 83.48           C
ATOM    853 1HB  TYR A  73       5.527   7.273 -17.772  1.00 83.48           H
ATOM    854 2HB  TYR A  73       6.133   8.910 -17.610  1.00 83.48           H
ATOM    855  CG  TYR A  73       4.140   8.787 -18.399  1.00 83.48           C
ATOM    856  CD1 TYR A  73       3.896  10.136 -18.243  1.00 83.48           C
ATOM    857  HD1 TYR A  73       4.718  10.817 -18.023  1.00 83.48           H
ATOM    858  CD2 TYR A  73       3.098   7.925 -18.677  1.00 83.48           C
ATOM    859  HD2 TYR A  73       3.291   6.859 -18.800  1.00 83.48           H
ATOM    860  CE1 TYR A  73       2.555  10.645 -18.372  1.00 83.48           C
ATOM    861  HE1 TYR A  73       2.348  11.708 -18.252  1.00 83.48           H
ATOM    862  CE2 TYR A  73       1.757   8.434 -18.806  1.00 83.48           C
ATOM    863  HE2 TYR A  73       0.926   7.764 -19.025  1.00 83.48           H
ATOM    864  CZ  TYR A  73       1.552   9.769 -18.647  1.00 83.48           C
ATOM    865  OH  TYR A  73       0.285  10.249 -18.768  1.00 83.48           O
ATOM    866  HH  TYR A  73      -0.343   9.505 -18.996  1.00 83.48           H
ATOM    867  HN  TYR A  73       7.806   7.489 -18.285  1.00 83.48           H
ATOM    868  N   TRP A  74       7.188  10.339 -19.777  1.00 84.03           N
ATOM    869  CA  TRP A  74       7.193  11.724 -20.216  1.00 84.03           C
ATOM    870  C   TRP A  74       7.863  11.783 -21.590  1.00 84.03           C
ATOM    871  O   TRP A  74       7.332  12.390 -22.518  1.00 84.03           O
ATOM    872  HA  TRP A  74       6.156  12.053 -20.293  1.00 84.03           H
ATOM    873  CB  TRP A  74       7.871  12.625 -19.181  1.00 84.03           C
ATOM    874 1HB  TRP A  74       8.653  12.057 -18.678  1.00 84.03           H
ATOM    875 2HB  TRP A  74       8.359  13.451 -19.698  1.00 84.03           H
ATOM    876  CG  TRP A  74       6.916  13.193 -18.130  1.00 84.03           C
ATOM    877  CD1 TRP A  74       6.548  12.641 -16.965  1.00 84.03           C
ATOM    878  HD1 TRP A  74       6.900  11.674 -16.607  1.00 84.03           H
ATOM    879  CD2 TRP A  74       6.219  14.455 -18.194  1.00 84.03           C
ATOM    880  NE1 TRP A  74       5.668  13.451 -16.278  1.00 84.03           N
ATOM    881  HE1 TRP A  74       5.254  13.256 -15.388  1.00 84.03           H
ATOM    882  CE2 TRP A  74       5.461  14.589 -17.049  1.00 84.03           C
ATOM    883  CE3 TRP A  74       6.227  15.450 -19.188  1.00 84.03           C
ATOM    884  HE3 TRP A  74       6.817  15.367 -20.101  1.00 84.03           H
ATOM    885  CZ2 TRP A  74       4.656  15.705 -16.788  1.00 84.03           C
ATOM    886  HZ2 TRP A  74       4.067  15.787 -15.875  1.00 84.03           H
ATOM    887  CZ3 TRP A  74       5.418  16.558 -18.913  1.00 84.03           C
ATOM    888  HZ3 TRP A  74       5.388  17.359 -19.651  1.00 84.03           H
ATOM    889  CH2 TRP A  74       4.649  16.709 -17.764  1.00 84.03           C
ATOM    890  HH2 TRP A  74       4.044  17.604 -17.624  1.00 84.03           H
ATOM    891  HN  TRP A  74       7.862  10.116 -19.074  1.00 84.03           H
ATOM    892  N   TYR A  75       9.020  11.142 -21.677  1.00 76.31           N
ATOM    893  CA  TYR A  75       9.932  11.390 -22.780  1.00 76.31           C
ATOM    894  C   TYR A  75       9.691  10.402 -23.923  1.00 76.31           C
ATOM    895  O   TYR A  75      10.123  10.635 -25.051  1.00 76.31           O
ATOM    896  HA  TYR A  75       9.754  12.403 -23.142  1.00 76.31           H
ATOM    897  CB  TYR A  75      11.339  11.172 -22.222  1.00 76.31           C
ATOM    898 1HB  TYR A  75      11.338  10.276 -21.601  1.00 76.31           H
ATOM    899 2HB  TYR A  75      12.023  10.985 -23.050  1.00 76.31           H
ATOM    900  CG  TYR A  75      11.870  12.346 -21.396  1.00 76.31           C
ATOM    901  CD1 TYR A  75      12.349  13.474 -22.030  1.00 76.31           C
ATOM    902  HD1 TYR A  75      12.350  13.529 -23.118  1.00 76.31           H
ATOM    903  CD2 TYR A  75      11.869  12.276 -20.018  1.00 76.31           C
ATOM    904  HD2 TYR A  75      11.491  11.385 -19.517  1.00 76.31           H
ATOM    905  CE1 TYR A  75      12.849  14.579 -21.253  1.00 76.31           C
ATOM    906  HE1 TYR A  75      13.231  15.476 -21.741  1.00 76.31           H
ATOM    907  CE2 TYR A  75      12.369  13.381 -19.241  1.00 76.31           C
ATOM    908  HE2 TYR A  75      12.374  13.339 -18.152  1.00 76.31           H
ATOM    909  CZ  TYR A  75      12.834  14.478 -19.897  1.00 76.31           C
ATOM    910  OH  TYR A  75      13.306  15.521 -19.163  1.00 76.31           O
ATOM    911  HH  TYR A  75      13.618  16.252 -19.770  1.00 76.31           H
ATOM    912  HN  TYR A  75       9.336  10.466 -21.011  1.00 76.31           H
ATOM    913  N   CYS A  76       9.001   9.321 -23.592  1.00 66.76           N
ATOM    914  CA  CYS A  76       9.028   8.131 -24.427  1.00 66.76           C
ATOM    915  C   CYS A  76       7.596   7.819 -24.865  1.00 66.76           C
ATOM    916  O   CYS A  76       7.376   7.311 -25.964  1.00 66.76           O
ATOM    917  HA  CYS A  76       9.654   8.367 -25.287  1.00 66.76           H
ATOM    918  CB  CYS A  76       9.675   6.948 -23.704  1.00 66.76           C
ATOM    919 1HB  CYS A  76       9.362   6.934 -22.659  1.00 66.76           H
ATOM    920 2HB  CYS A  76       9.339   6.011 -24.149  1.00 66.76           H
ATOM    921  SG  CYS A  76      11.498   7.071 -23.807  1.00 66.76           S
ATOM    922  HG  CYS A  76      11.591   6.680 -25.075  1.00 66.76           H
ATOM    923  HN  CYS A  76       8.432   9.249 -22.773  1.00 66.76           H
ATOM    924  N   THR A  77       6.659   8.135 -23.983  1.00 63.13           N
ATOM    925  CA  THR A  77       5.255   7.887 -24.262  1.00 63.13           C
ATOM    926  C   THR A  77       4.743   8.857 -25.330  1.00 63.13           C
ATOM    927  O   THR A  77       4.289   9.954 -25.010  1.00 63.13           O
ATOM    928  HA  THR A  77       5.158   6.881 -24.672  1.00 63.13           H
ATOM    929  CB  THR A  77       4.487   7.977 -22.942  1.00 63.13           C
ATOM    930  HB  THR A  77       3.806   8.828 -22.945  1.00 63.13           H
ATOM    931  OG1 THR A  77       5.508   8.010 -21.948  1.00 63.13           O
ATOM    932  HG1 THR A  77       5.571   8.926 -21.553  1.00 63.13           H
ATOM    933  CG2 THR A  77       3.706   6.699 -22.630  1.00 63.13           C
ATOM    934 1HG2 THR A  77       4.397   5.859 -22.560  1.00 63.13           H
ATOM    935 2HG2 THR A  77       2.985   6.511 -23.426  1.00 63.13           H
ATOM    936 3HG2 THR A  77       3.180   6.816 -21.683  1.00 63.13           H
ATOM    937  HN  THR A  77       6.846   8.553 -23.094  1.00 63.13           H
ATOM    938  N   ARG A  78       4.835   8.416 -26.576  1.00 62.21           N
ATOM    939  CA  ARG A  78       4.295   9.187 -27.683  1.00 62.21           C
ATOM    940  C   ARG A  78       2.775   9.304 -27.558  1.00 62.21           C
ATOM    941  O   ARG A  78       2.222  10.397 -27.665  1.00 62.21           O
ATOM    942  HA  ARG A  78       4.772  10.164 -27.601  1.00 62.21           H
ATOM    943  CB  ARG A  78       4.642   8.540 -29.026  1.00 62.21           C
ATOM    944 1HB  ARG A  78       4.436   7.470 -28.981  1.00 62.21           H
ATOM    945 2HB  ARG A  78       4.006   8.954 -29.808  1.00 62.21           H
ATOM    946  CG  ARG A  78       6.112   8.767 -29.381  1.00 62.21           C
ATOM    947 1HG  ARG A  78       6.365   9.818 -29.242  1.00 62.21           H
ATOM    948 2HG  ARG A  78       6.746   8.195 -28.705  1.00 62.21           H
ATOM    949  CD  ARG A  78       6.397   8.355 -30.827  1.00 62.21           C
ATOM    950 1HD  ARG A  78       6.208   7.289 -30.954  1.00 62.21           H
ATOM    951 2HD  ARG A  78       5.722   8.881 -31.503  1.00 62.21           H
ATOM    952  NE  ARG A  78       7.802   8.665 -31.174  1.00 62.21           N
ATOM    953  HE  ARG A  78       8.411   8.963 -30.440  1.00 62.21           H
ATOM    954  CZ  ARG A  78       8.308   8.570 -32.411  1.00 62.21           C
ATOM    955  NH1 ARG A  78       7.537   8.175 -33.433  1.00 62.21           N
ATOM    956 1HH1 ARG A  78       6.576   7.948 -33.276  1.00 62.21           H
ATOM    957 2HH1 ARG A  78       7.923   8.106 -34.353  1.00 62.21           H
ATOM    958  NH2 ARG A  78       9.598   8.876 -32.611  1.00 62.21           N
ATOM    959 1HH2 ARG A  78       9.991   8.810 -33.527  1.00 62.21           H
ATOM    960 2HH2 ARG A  78      10.166   9.170 -31.842  1.00 62.21           H
ATOM    961  HN  ARG A  78       5.267   7.552 -26.834  1.00 62.21           H
ATOM    962  N   VAL A  79       2.142   8.162 -27.334  1.00 71.69           N
ATOM    963  CA  VAL A  79       0.691   8.107 -27.284  1.00 71.69           C
ATOM    964  C   VAL A  79       0.253   7.512 -25.944  1.00 71.69           C
ATOM    965  O   VAL A  79       0.290   6.297 -25.759  1.00 71.69           O
ATOM    966  HA  VAL A  79       0.321   9.130 -27.351  1.00 71.69           H
ATOM    967  CB  VAL A  79       0.155   7.329 -28.487  1.00 71.69           C
ATOM    968  HB  VAL A  79      -0.050   6.309 -28.163  1.00 71.69           H
ATOM    969  CG1 VAL A  79      -1.156   7.935 -28.992  1.00 71.69           C
ATOM    970 1HG1 VAL A  79      -1.900   7.904 -28.196  1.00 71.69           H
ATOM    971 2HG1 VAL A  79      -0.987   8.969 -29.292  1.00 71.69           H
ATOM    972 3HG1 VAL A  79      -1.515   7.363 -29.848  1.00 71.69           H
ATOM    973  CG2 VAL A  79       1.196   7.265 -29.607  1.00 71.69           C
ATOM    974 1HG2 VAL A  79       1.447   8.276 -29.928  1.00 71.69           H
ATOM    975 2HG2 VAL A  79       2.094   6.767 -29.240  1.00 71.69           H
ATOM    976 3HG2 VAL A  79       0.789   6.707 -30.450  1.00 71.69           H
ATOM    977  HN  VAL A  79       2.603   7.286 -27.188  1.00 71.69           H
ATOM    978  N   LYS A  80      -0.152   8.397 -25.044  1.00 80.13           N
ATOM    979  CA  LYS A  80      -0.511   7.984 -23.698  1.00 80.13           C
ATOM    980  C   LYS A  80      -1.866   7.274 -23.732  1.00 80.13           C
ATOM    981  O   LYS A  80      -2.761   7.672 -24.474  1.00 80.13           O
ATOM    982  HA  LYS A  80       0.244   7.272 -23.362  1.00 80.13           H
ATOM    983  CB  LYS A  80      -0.465   9.177 -22.742  1.00 80.13           C
ATOM    984 1HB  LYS A  80      -1.159   9.947 -23.081  1.00 80.13           H
ATOM    985 2HB  LYS A  80      -0.795   8.866 -21.751  1.00 80.13           H
ATOM    986  CG  LYS A  80       0.947   9.758 -22.657  1.00 80.13           C
ATOM    987 1HG  LYS A  80       1.589   9.082 -22.092  1.00 80.13           H
ATOM    988 2HG  LYS A  80       1.372   9.839 -23.657  1.00 80.13           H
ATOM    989  CD  LYS A  80       0.935  11.135 -21.990  1.00 80.13           C
ATOM    990 1HD  LYS A  80       0.345  11.828 -22.589  1.00 80.13           H
ATOM    991 2HD  LYS A  80       0.452  11.066 -21.015  1.00 80.13           H
ATOM    992  CE  LYS A  80       2.356  11.677 -21.823  1.00 80.13           C
ATOM    993 1HE  LYS A  80       2.931  11.013 -21.178  1.00 80.13           H
ATOM    994 2HE  LYS A  80       2.859  11.696 -22.790  1.00 80.13           H
ATOM    995  NZ  LYS A  80       2.327  13.039 -21.245  1.00 80.13           N
ATOM    996 1HZ  LYS A  80       3.276  13.365 -21.102  1.00 80.13           H
ATOM    997 2HZ  LYS A  80       1.847  13.666 -21.881  1.00 80.13           H
ATOM    998 3HZ  LYS A  80       1.839  13.019 -20.357  1.00 80.13           H
ATOM    999  HN  LYS A  80      -0.236   9.377 -25.222  1.00 80.13           H
ATOM   1000  N   THR A  81      -1.973   6.233 -22.918  1.00 83.70           N
ATOM   1001  CA  THR A  81      -3.232   5.522 -22.774  1.00 83.70           C
ATOM   1002  C   THR A  81      -3.781   5.691 -21.356  1.00 83.70           C
ATOM   1003  O   THR A  81      -3.109   6.247 -20.489  1.00 83.70           O
ATOM   1004  HA  THR A  81      -3.958   5.968 -23.454  1.00 83.70           H
ATOM   1005  CB  THR A  81      -2.997   4.062 -23.165  1.00 83.70           C
ATOM   1006  HB  THR A  81      -3.942   3.529 -23.266  1.00 83.70           H
ATOM   1007  OG1 THR A  81      -2.118   3.569 -22.157  1.00 83.70           O
ATOM   1008  HG1 THR A  81      -1.168   3.749 -22.413  1.00 83.70           H
ATOM   1009  CG2 THR A  81      -2.192   3.924 -24.459  1.00 83.70           C
ATOM   1010 1HG2 THR A  81      -1.219   4.399 -24.335  1.00 83.70           H
ATOM   1011 2HG2 THR A  81      -2.731   4.407 -25.275  1.00 83.70           H
ATOM   1012 3HG2 THR A  81      -2.054   2.868 -24.691  1.00 83.70           H
ATOM   1013  HN  THR A  81      -1.220   5.877 -22.364  1.00 83.70           H
ATOM   1014  N   MET A  82      -4.997   5.201 -21.165  1.00 86.53           N
ATOM   1015  CA  MET A  82      -5.615   5.224 -19.850  1.00 86.53           C
ATOM   1016  C   MET A  82      -4.787   4.425 -18.841  1.00 86.53           C
ATOM   1017  O   MET A  82      -4.580   4.869 -17.713  1.00 86.53           O
ATOM   1018  HA  MET A  82      -5.642   6.274 -19.557  1.00 86.53           H
ATOM   1019  CB  MET A  82      -7.023   4.633 -19.937  1.00 86.53           C
ATOM   1020 1HB  MET A  82      -7.641   5.251 -20.588  1.00 86.53           H
ATOM   1021 2HB  MET A  82      -6.978   3.641 -20.387  1.00 86.53           H
ATOM   1022  CG  MET A  82      -7.666   4.541 -18.551  1.00 86.53           C
ATOM   1023 1HG  MET A  82      -7.266   3.683 -18.012  1.00 86.53           H
ATOM   1024 2HG  MET A  82      -7.418   5.428 -17.967  1.00 86.53           H
ATOM   1025  SD  MET A  82      -9.438   4.391 -18.709  1.00 86.53           S
ATOM   1026  CE  MET A  82      -9.929   4.738 -17.028  1.00 86.53           C
ATOM   1027 1HE  MET A  82      -9.480   4.004 -16.359  1.00 86.53           H
ATOM   1028 2HE  MET A  82      -9.592   5.737 -16.750  1.00 86.53           H
ATOM   1029 3HE  MET A  82     -11.015   4.686 -16.949  1.00 86.53           H
ATOM   1030  HN  MET A  82      -5.556   4.794 -21.887  1.00 86.53           H
ATOM   1031  N   THR A  83      -4.336   3.261 -19.284  1.00 85.45           N
ATOM   1032  CA  THR A  83      -3.460   2.438 -18.467  1.00 85.45           C
ATOM   1033  C   THR A  83      -2.227   3.235 -18.037  1.00 85.45           C
ATOM   1034  O   THR A  83      -1.844   3.210 -16.869  1.00 85.45           O
ATOM   1035  HA  THR A  83      -3.996   2.162 -17.559  1.00 85.45           H
ATOM   1036  CB  THR A  83      -3.120   1.176 -19.262  1.00 85.45           C
ATOM   1037  HB  THR A  83      -2.626   1.428 -20.200  1.00 85.45           H
ATOM   1038  OG1 THR A  83      -4.367   0.497 -19.387  1.00 85.45           O
ATOM   1039  HG1 THR A  83      -5.054   1.112 -19.775  1.00 85.45           H
ATOM   1040  CG2 THR A  83      -2.244   0.203 -18.470  1.00 85.45           C
ATOM   1041 1HG2 THR A  83      -2.768  -0.102 -17.564  1.00 85.45           H
ATOM   1042 2HG2 THR A  83      -1.308   0.693 -18.202  1.00 85.45           H
ATOM   1043 3HG2 THR A  83      -2.033  -0.675 -19.080  1.00 85.45           H
ATOM   1044  HN  THR A  83      -4.559   2.879 -20.181  1.00 85.45           H
ATOM   1045  N   ASP A  84      -1.641   3.925 -19.005  1.00 85.43           N
ATOM   1046  CA  ASP A  84      -0.397   4.638 -18.767  1.00 85.43           C
ATOM   1047  C   ASP A  84      -0.631   5.726 -17.717  1.00 85.43           C
ATOM   1048  O   ASP A  84       0.250   6.012 -16.908  1.00 85.43           O
ATOM   1049  HA  ASP A  84       0.309   3.879 -18.431  1.00 85.43           H
ATOM   1050  CB  ASP A  84       0.102   5.315 -20.046  1.00 85.43           C
ATOM   1051 1HB  ASP A  84      -0.595   6.098 -20.343  1.00 85.43           H
ATOM   1052 2HB  ASP A  84       1.061   5.797 -19.855  1.00 85.43           H
ATOM   1053  CG  ASP A  84       0.252   4.299 -21.180  1.00 85.43           C
ATOM   1054  OD1 ASP A  84       0.788   3.207 -20.896  1.00 85.43           O
ATOM   1055  OD2 ASP A  84      -0.172   4.639 -22.306  1.00 85.43           O
ATOM   1056  HN  ASP A  84      -2.000   4.000 -19.935  1.00 85.43           H
ATOM   1057  N   MET A  85      -1.823   6.303 -17.764  1.00 90.78           N
ATOM   1058  CA  MET A  85      -2.186   7.349 -16.823  1.00 90.78           C
ATOM   1059  C   MET A  85      -2.209   6.813 -15.390  1.00 90.78           C
ATOM   1060  O   MET A  85      -1.718   7.466 -14.471  1.00 90.78           O
ATOM   1061  HA  MET A  85      -1.413   8.112 -16.920  1.00 90.78           H
ATOM   1062  CB  MET A  85      -3.565   7.904 -17.183  1.00 90.78           C
ATOM   1063 1HB  MET A  85      -3.576   8.210 -18.229  1.00 90.78           H
ATOM   1064 2HB  MET A  85      -4.316   7.123 -17.071  1.00 90.78           H
ATOM   1065  CG  MET A  85      -3.925   9.096 -16.294  1.00 90.78           C
ATOM   1066 1HG  MET A  85      -4.922   9.459 -16.544  1.00 90.78           H
ATOM   1067 2HG  MET A  85      -3.952   8.787 -15.249  1.00 90.78           H
ATOM   1068  SD  MET A  85      -2.729  10.404 -16.512  1.00 90.78           S
ATOM   1069  CE  MET A  85      -3.118  10.905 -18.181  1.00 90.78           C
ATOM   1070 1HE  MET A  85      -2.979  10.060 -18.855  1.00 90.78           H
ATOM   1071 2HE  MET A  85      -4.154  11.240 -18.227  1.00 90.78           H
ATOM   1072 3HE  MET A  85      -2.458  11.720 -18.478  1.00 90.78           H
ATOM   1073  HN  MET A  85      -2.533   6.067 -18.428  1.00 90.78           H
ATOM   1074  N   PHE A  86      -2.786   5.629 -15.244  1.00 91.24           N
ATOM   1075  CA  PHE A  86      -2.876   4.996 -13.939  1.00 91.24           C
ATOM   1076  C   PHE A  86      -1.497   4.551 -13.449  1.00 91.24           C
ATOM   1077  O   PHE A  86      -1.195   4.648 -12.261  1.00 91.24           O
ATOM   1078  HA  PHE A  86      -3.284   5.734 -13.249  1.00 91.24           H
ATOM   1079  CB  PHE A  86      -3.769   3.764 -14.101  1.00 91.24           C
ATOM   1080 1HB  PHE A  86      -3.363   3.135 -14.894  1.00 91.24           H
ATOM   1081 2HB  PHE A  86      -3.734   3.179 -13.182  1.00 91.24           H
ATOM   1082  CG  PHE A  86      -5.228   4.090 -14.425  1.00 91.24           C
ATOM   1083  CD1 PHE A  86      -5.828   5.167 -13.849  1.00 91.24           C
ATOM   1084  HD1 PHE A  86      -5.269   5.797 -13.157  1.00 91.24           H
ATOM   1085  CD2 PHE A  86      -5.925   3.304 -15.288  1.00 91.24           C
ATOM   1086  HD2 PHE A  86      -5.445   2.441 -15.749  1.00 91.24           H
ATOM   1087  CE1 PHE A  86      -7.182   5.470 -14.150  1.00 91.24           C
ATOM   1088  HE1 PHE A  86      -7.663   6.333 -13.689  1.00 91.24           H
ATOM   1089  CE2 PHE A  86      -7.280   3.608 -15.589  1.00 91.24           C
ATOM   1090  HE2 PHE A  86      -7.839   2.977 -16.281  1.00 91.24           H
ATOM   1091  CZ  PHE A  86      -7.879   4.684 -15.013  1.00 91.24           C
ATOM   1092  HZ  PHE A  86      -8.919   4.917 -15.244  1.00 91.24           H
ATOM   1093  HN  PHE A  86      -3.186   5.106 -15.996  1.00 91.24           H
ATOM   1094  N   LEU A  87      -0.696   4.072 -14.390  1.00 89.17           N
ATOM   1095  CA  LEU A  87       0.641   3.603 -14.068  1.00 89.17           C
ATOM   1096  C   LEU A  87       1.480   4.778 -13.560  1.00 89.17           C
ATOM   1097  O   LEU A  87       2.302   4.615 -12.660  1.00 89.17           O
ATOM   1098  HA  LEU A  87       0.546   2.874 -13.263  1.00 89.17           H
ATOM   1099  CB  LEU A  87       1.258   2.879 -15.265  1.00 89.17           C
ATOM   1100 1HB  LEU A  87       1.181   3.528 -16.137  1.00 89.17           H
ATOM   1101 2HB  LEU A  87       2.321   2.734 -15.069  1.00 89.17           H
ATOM   1102  CG  LEU A  87       0.644   1.522 -15.618  1.00 89.17           C
ATOM   1103  HG  LEU A  87      -0.412   1.674 -15.844  1.00 89.17           H
ATOM   1104  CD1 LEU A  87       1.295   0.935 -16.872  1.00 89.17           C
ATOM   1105 1HD1 LEU A  87       1.146   1.615 -17.711  1.00 89.17           H
ATOM   1106 2HD1 LEU A  87       2.362   0.801 -16.698  1.00 89.17           H
ATOM   1107 3HD1 LEU A  87       0.839  -0.029 -17.100  1.00 89.17           H
ATOM   1108  CD2 LEU A  87       0.718   0.561 -14.430  1.00 89.17           C
ATOM   1109 1HD2 LEU A  87       1.760   0.410 -14.149  1.00 89.17           H
ATOM   1110 2HD2 LEU A  87       0.172   0.984 -13.586  1.00 89.17           H
ATOM   1111 3HD2 LEU A  87       0.274  -0.395 -14.708  1.00 89.17           H
ATOM   1112  HN  LEU A  87      -0.947   4.002 -15.356  1.00 89.17           H
ATOM   1113  N   LEU A  88       1.244   5.935 -14.161  1.00 91.08           N
ATOM   1114  CA  LEU A  88       1.923   7.149 -13.740  1.00 91.08           C
ATOM   1115  C   LEU A  88       1.587   7.434 -12.274  1.00 91.08           C
ATOM   1116  O   LEU A  88       2.483   7.634 -11.456  1.00 91.08           O
ATOM   1117  HA  LEU A  88       2.995   6.968 -13.819  1.00 91.08           H
ATOM   1118  CB  LEU A  88       1.588   8.306 -14.684  1.00 91.08           C
ATOM   1119 1HB  LEU A  88       1.993   8.074 -15.668  1.00 91.08           H
ATOM   1120 2HB  LEU A  88       0.504   8.359 -14.790  1.00 91.08           H
ATOM   1121  CG  LEU A  88       2.100   9.685 -14.263  1.00 91.08           C
ATOM   1122  HG  LEU A  88       1.818   9.851 -13.223  1.00 91.08           H
ATOM   1123  CD1 LEU A  88       3.627   9.747 -14.333  1.00 91.08           C
ATOM   1124 1HD1 LEU A  88       4.052   8.998 -13.666  1.00 91.08           H
ATOM   1125 2HD1 LEU A  88       3.952   9.550 -15.355  1.00 91.08           H
ATOM   1126 3HD1 LEU A  88       3.964  10.738 -14.029  1.00 91.08           H
ATOM   1127  CD2 LEU A  88       1.442  10.790 -15.092  1.00 91.08           C
ATOM   1128 1HD2 LEU A  88       1.672  10.638 -16.147  1.00 91.08           H
ATOM   1129 2HD2 LEU A  88       0.363  10.759 -14.947  1.00 91.08           H
ATOM   1130 3HD2 LEU A  88       1.824  11.759 -14.773  1.00 91.08           H
ATOM   1131  HN  LEU A  88       0.604   6.051 -14.920  1.00 91.08           H
ATOM   1132  N   ASN A  89       0.293   7.443 -11.988  1.00 94.27           N
ATOM   1133  CA  ASN A  89      -0.178   7.827 -10.668  1.00 94.27           C
ATOM   1134  C   ASN A  89       0.255   6.770  -9.650  1.00 94.27           C
ATOM   1135  O   ASN A  89       0.482   7.085  -8.483  1.00 94.27           O
ATOM   1136  HA  ASN A  89       0.271   8.801 -10.476  1.00 94.27           H
ATOM   1137  CB  ASN A  89      -1.705   7.918 -10.634  1.00 94.27           C
ATOM   1138 1HB  ASN A  89      -2.135   7.104 -11.217  1.00 94.27           H
ATOM   1139 2HB  ASN A  89      -2.058   7.798  -9.610  1.00 94.27           H
ATOM   1140  CG  ASN A  89      -2.187   9.260 -11.191  1.00 94.27           C
ATOM   1141  OD1 ASN A  89      -2.454  10.203 -10.465  1.00 94.27           O
ATOM   1142  ND2 ASN A  89      -2.282   9.292 -12.517  1.00 94.27           N
ATOM   1143 1HD2 ASN A  89      -2.048   8.483 -13.055  1.00 94.27           H
ATOM   1144 2HD2 ASN A  89      -2.589  10.126 -12.976  1.00 94.27           H
ATOM   1145  HN  ASN A  89      -0.425   7.195 -12.638  1.00 94.27           H
ATOM   1146  N   LEU A  90       0.356   5.539 -10.129  1.00 92.35           N
ATOM   1147  CA  LEU A  90       0.792   4.441  -9.283  1.00 92.35           C
ATOM   1148  C   LEU A  90       2.226   4.699  -8.818  1.00 92.35           C
ATOM   1149  O   LEU A  90       2.536   4.551  -7.637  1.00 92.35           O
ATOM   1150  HA  LEU A  90       0.143   4.425  -8.408  1.00 92.35           H
ATOM   1151  CB  LEU A  90       0.611   3.104 -10.005  1.00 92.35           C
ATOM   1152 1HB  LEU A  90      -0.412   3.051 -10.379  1.00 92.35           H
ATOM   1153 2HB  LEU A  90       1.268   3.091 -10.875  1.00 92.35           H
ATOM   1154  CG  LEU A  90       0.886   1.850  -9.174  1.00 92.35           C
ATOM   1155  HG  LEU A  90       1.846   1.976  -8.673  1.00 92.35           H
ATOM   1156  CD1 LEU A  90      -0.173   1.671  -8.084  1.00 92.35           C
ATOM   1157 1HD1 LEU A  90      -0.164   2.538  -7.423  1.00 92.35           H
ATOM   1158 2HD1 LEU A  90      -1.156   1.576  -8.545  1.00 92.35           H
ATOM   1159 3HD1 LEU A  90       0.046   0.772  -7.508  1.00 92.35           H
ATOM   1160  CD2 LEU A  90       1.003   0.614 -10.068  1.00 92.35           C
ATOM   1161 1HD2 LEU A  90       0.071   0.472 -10.616  1.00 92.35           H
ATOM   1162 2HD2 LEU A  90       1.822   0.752 -10.774  1.00 92.35           H
ATOM   1163 3HD2 LEU A  90       1.198  -0.263  -9.451  1.00 92.35           H
ATOM   1164  HN  LEU A  90       0.147   5.288 -11.074  1.00 92.35           H
ATOM   1165  N   ALA A  91       3.064   5.081  -9.771  1.00 93.65           N
ATOM   1166  CA  ALA A  91       4.469   5.313  -9.484  1.00 93.65           C
ATOM   1167  C   ALA A  91       4.600   6.501  -8.528  1.00 93.65           C
ATOM   1168  O   ALA A  91       5.463   6.504  -7.651  1.00 93.65           O
ATOM   1169  HA  ALA A  91       4.860   4.420  -8.996  1.00 93.65           H
ATOM   1170  CB  ALA A  91       5.229   5.532 -10.794  1.00 93.65           C
ATOM   1171 1HB  ALA A  91       5.128   4.649 -11.424  1.00 93.65           H
ATOM   1172 2HB  ALA A  91       4.817   6.398 -11.312  1.00 93.65           H
ATOM   1173 3HB  ALA A  91       6.283   5.706 -10.577  1.00 93.65           H
ATOM   1174  HN  ALA A  91       2.797   5.232 -10.723  1.00 93.65           H
ATOM   1175  N   ILE A  92       3.732   7.481  -8.730  1.00 95.22           N
ATOM   1176  CA  ILE A  92       3.740   8.671  -7.897  1.00 95.22           C
ATOM   1177  C   ILE A  92       3.380   8.286  -6.461  1.00 95.22           C
ATOM   1178  O   ILE A  92       4.035   8.721  -5.515  1.00 95.22           O
ATOM   1179  HA  ILE A  92       4.755   9.068  -7.904  1.00 95.22           H
ATOM   1180  CB  ILE A  92       2.830   9.748  -8.492  1.00 95.22           C
ATOM   1181  HB  ILE A  92       1.870   9.289  -8.732  1.00 95.22           H
ATOM   1182  CG1 ILE A  92       3.408  10.295  -9.798  1.00 95.22           C
ATOM   1183 1HG1 ILE A  92       4.296  10.890  -9.586  1.00 95.22           H
ATOM   1184 2HG1 ILE A  92       3.723   9.468 -10.435  1.00 95.22           H
ATOM   1185  CG2 ILE A  92       2.558  10.859  -7.476  1.00 95.22           C
ATOM   1186 1HG2 ILE A  92       2.071  10.436  -6.597  1.00 95.22           H
ATOM   1187 2HG2 ILE A  92       3.500  11.321  -7.182  1.00 95.22           H
ATOM   1188 3HG2 ILE A  92       1.908  11.610  -7.924  1.00 95.22           H
ATOM   1189  CD1 ILE A  92       2.378  11.151 -10.538  1.00 95.22           C
ATOM   1190 1HD1 ILE A  92       1.502  10.546 -10.770  1.00 95.22           H
ATOM   1191 2HD1 ILE A  92       2.084  11.990  -9.907  1.00 95.22           H
ATOM   1192 3HD1 ILE A  92       2.816  11.527 -11.463  1.00 95.22           H
ATOM   1193  HN  ILE A  92       3.034   7.471  -9.446  1.00 95.22           H
ATOM   1194  N   ALA A  93       2.339   7.474  -6.343  1.00 95.37           N
ATOM   1195  CA  ALA A  93       1.847   7.073  -5.036  1.00 95.37           C
ATOM   1196  C   ALA A  93       2.955   6.330  -4.285  1.00 95.37           C
ATOM   1197  O   ALA A  93       3.157   6.552  -3.093  1.00 95.37           O
ATOM   1198  HA  ALA A  93       1.591   7.978  -4.486  1.00 95.37           H
ATOM   1199  CB  ALA A  93       0.586   6.223  -5.204  1.00 95.37           C
ATOM   1200 1HB  ALA A  93      -0.179   6.806  -5.717  1.00 95.37           H
ATOM   1201 2HB  ALA A  93       0.821   5.336  -5.792  1.00 95.37           H
ATOM   1202 3HB  ALA A  93       0.217   5.922  -4.223  1.00 95.37           H
ATOM   1203  HN  ALA A  93       1.836   7.094  -7.119  1.00 95.37           H
ATOM   1204  N   ASP A  94       3.642   5.464  -5.015  1.00 94.61           N
ATOM   1205  CA  ASP A  94       4.703   4.665  -4.426  1.00 94.61           C
ATOM   1206  C   ASP A  94       5.817   5.589  -3.930  1.00 94.61           C
ATOM   1207  O   ASP A  94       6.316   5.425  -2.818  1.00 94.61           O
ATOM   1208  HA  ASP A  94       4.228   4.112  -3.615  1.00 94.61           H
ATOM   1209  CB  ASP A  94       5.307   3.706  -5.454  1.00 94.61           C
ATOM   1210 1HB  ASP A  94       5.449   4.226  -6.401  1.00 94.61           H
ATOM   1211 2HB  ASP A  94       6.291   3.380  -5.118  1.00 94.61           H
ATOM   1212  CG  ASP A  94       4.405   2.488  -5.664  1.00 94.61           C
ATOM   1213  OD1 ASP A  94       3.733   2.103  -4.683  1.00 94.61           O
ATOM   1214  OD2 ASP A  94       4.407   1.970  -6.802  1.00 94.61           O
ATOM   1215  HN  ASP A  94       3.485   5.304  -5.990  1.00 94.61           H
ATOM   1216  N   LEU A  95       6.174   6.541  -4.779  1.00 95.96           N
ATOM   1217  CA  LEU A  95       7.262   7.453  -4.468  1.00 95.96           C
ATOM   1218  C   LEU A  95       6.941   8.198  -3.170  1.00 95.96           C
ATOM   1219  O   LEU A  95       7.806   8.351  -2.309  1.00 95.96           O
ATOM   1220  HA  LEU A  95       8.156   6.851  -4.309  1.00 95.96           H
ATOM   1221  CB  LEU A  95       7.543   8.377  -5.654  1.00 95.96           C
ATOM   1222 1HB  LEU A  95       6.589   8.713  -6.061  1.00 95.96           H
ATOM   1223 2HB  LEU A  95       8.062   9.262  -5.285  1.00 95.96           H
ATOM   1224  CG  LEU A  95       8.367   7.774  -6.793  1.00 95.96           C
ATOM   1225  HG  LEU A  95       7.831   6.909  -7.182  1.00 95.96           H
ATOM   1226  CD1 LEU A  95       8.518   8.768  -7.947  1.00 95.96           C
ATOM   1227 1HD1 LEU A  95       7.533   9.032  -8.330  1.00 95.96           H
ATOM   1228 2HD1 LEU A  95       9.021   9.667  -7.588  1.00 95.96           H
ATOM   1229 3HD1 LEU A  95       9.108   8.314  -8.743  1.00 95.96           H
ATOM   1230  CD2 LEU A  95       9.722   7.276  -6.285  1.00 95.96           C
ATOM   1231 1HD2 LEU A  95      10.277   8.109  -5.855  1.00 95.96           H
ATOM   1232 2HD2 LEU A  95       9.565   6.511  -5.525  1.00 95.96           H
ATOM   1233 3HD2 LEU A  95      10.287   6.852  -7.115  1.00 95.96           H
ATOM   1234  HN  LEU A  95       5.735   6.694  -5.665  1.00 95.96           H
ATOM   1235  N   LEU A  96       5.696   8.640  -3.072  1.00 95.37           N
ATOM   1236  CA  LEU A  96       5.279   9.455  -1.943  1.00 95.37           C
ATOM   1237  C   LEU A  96       5.503   8.676  -0.646  1.00 95.37           C
ATOM   1238  O   LEU A  96       5.927   9.245   0.359  1.00 95.37           O
ATOM   1239  HA  LEU A  96       5.914  10.341  -1.928  1.00 95.37           H
ATOM   1240  CB  LEU A  96       3.838   9.934  -2.132  1.00 95.37           C
ATOM   1241 1HB  LEU A  96       3.226   9.078  -2.417  1.00 95.37           H
ATOM   1242 2HB  LEU A  96       3.465  10.286  -1.170  1.00 95.37           H
ATOM   1243  CG  LEU A  96       3.629  11.042  -3.166  1.00 95.37           C
ATOM   1244  HG  LEU A  96       3.919  10.656  -4.143  1.00 95.37           H
ATOM   1245  CD1 LEU A  96       2.154  11.438  -3.255  1.00 95.37           C
ATOM   1246 1HD1 LEU A  96       1.562  10.571  -3.548  1.00 95.37           H
ATOM   1247 2HD1 LEU A  96       1.815  11.798  -2.284  1.00 95.37           H
ATOM   1248 3HD1 LEU A  96       2.034  12.227  -3.997  1.00 95.37           H
ATOM   1249  CD2 LEU A  96       4.529  12.244  -2.871  1.00 95.37           C
ATOM   1250 1HD2 LEU A  96       4.294  12.639  -1.882  1.00 95.37           H
ATOM   1251 2HD2 LEU A  96       5.573  11.932  -2.898  1.00 95.37           H
ATOM   1252 3HD2 LEU A  96       4.360  13.017  -3.621  1.00 95.37           H
ATOM   1253  HN  LEU A  96       4.981   8.451  -3.744  1.00 95.37           H
ATOM   1254  N   PHE A  97       5.209   7.385  -0.710  1.00 96.03           N
ATOM   1255  CA  PHE A  97       5.357   6.525   0.452  1.00 96.03           C
ATOM   1256  C   PHE A  97       6.833   6.257   0.751  1.00 96.03           C
ATOM   1257  O   PHE A  97       7.268   6.366   1.896  1.00 96.03           O
ATOM   1258  HA  PHE A  97       4.905   7.044   1.297  1.00 96.03           H
ATOM   1259  CB  PHE A  97       4.667   5.201   0.118  1.00 96.03           C
ATOM   1260 1HB  PHE A  97       3.588   5.355   0.119  1.00 96.03           H
ATOM   1261 2HB  PHE A  97       4.946   4.902  -0.892  1.00 96.03           H
ATOM   1262  CG  PHE A  97       5.006   4.063   1.083  1.00 96.03           C
ATOM   1263  CD1 PHE A  97       5.613   2.937   0.620  1.00 96.03           C
ATOM   1264  HD1 PHE A  97       5.857   2.845  -0.438  1.00 96.03           H
ATOM   1265  CD2 PHE A  97       4.701   4.177   2.404  1.00 96.03           C
ATOM   1266  HD2 PHE A  97       4.215   5.079   2.775  1.00 96.03           H
ATOM   1267  CE1 PHE A  97       5.927   1.881   1.516  1.00 96.03           C
ATOM   1268  HE1 PHE A  97       6.413   0.978   1.145  1.00 96.03           H
ATOM   1269  CE2 PHE A  97       5.016   3.121   3.299  1.00 96.03           C
ATOM   1270  HE2 PHE A  97       4.771   3.212   4.357  1.00 96.03           H
ATOM   1271  CZ  PHE A  97       5.622   1.995   2.836  1.00 96.03           C
ATOM   1272  HZ  PHE A  97       5.864   1.184   3.524  1.00 96.03           H
ATOM   1273  HN  PHE A  97       4.876   6.928  -1.535  1.00 96.03           H
ATOM   1274  N   LEU A  98       7.564   5.910  -0.299  1.00 95.78           N
ATOM   1275  CA  LEU A  98       8.938   5.465  -0.141  1.00 95.78           C
ATOM   1276  C   LEU A  98       9.736   6.541   0.598  1.00 95.78           C
ATOM   1277  O   LEU A  98      10.602   6.227   1.413  1.00 95.78           O
ATOM   1278  HA  LEU A  98       8.921   4.565   0.474  1.00 95.78           H
ATOM   1279  CB  LEU A  98       9.534   5.078  -1.495  1.00 95.78           C
ATOM   1280 1HB  LEU A  98       9.357   5.894  -2.195  1.00 95.78           H
ATOM   1281 2HB  LEU A  98      10.614   4.985  -1.381  1.00 95.78           H
ATOM   1282  CG  LEU A  98       9.002   3.785  -2.118  1.00 95.78           C
ATOM   1283  HG  LEU A  98       7.917   3.780  -2.017  1.00 95.78           H
ATOM   1284  CD1 LEU A  98       9.318   3.727  -3.614  1.00 95.78           C
ATOM   1285 1HD1 LEU A  98       8.853   4.574  -4.117  1.00 95.78           H
ATOM   1286 2HD1 LEU A  98      10.398   3.766  -3.759  1.00 95.78           H
ATOM   1287 3HD1 LEU A  98       8.929   2.798  -4.031  1.00 95.78           H
ATOM   1288  CD2 LEU A  98       9.532   2.559  -1.372  1.00 95.78           C
ATOM   1289 1HD2 LEU A  98      10.621   2.547  -1.419  1.00 95.78           H
ATOM   1290 2HD2 LEU A  98       9.213   2.602  -0.330  1.00 95.78           H
ATOM   1291 3HD2 LEU A  98       9.138   1.654  -1.835  1.00 95.78           H
ATOM   1292  HN  LEU A  98       7.232   5.930  -1.242  1.00 95.78           H
ATOM   1293  N   VAL A  99       9.416   7.789   0.286  1.00 95.78           N
ATOM   1294  CA  VAL A  99      10.134   8.912   0.864  1.00 95.78           C
ATOM   1295  C   VAL A  99       9.956   8.898   2.384  1.00 95.78           C
ATOM   1296  O   VAL A  99      10.720   9.534   3.108  1.00 95.78           O
ATOM   1297  HA  VAL A  99      11.191   8.780   0.634  1.00 95.78           H
ATOM   1298  CB  VAL A  99       9.667  10.219   0.220  1.00 95.78           C
ATOM   1299  HB  VAL A  99       8.578  10.242   0.261  1.00 95.78           H
ATOM   1300  CG1 VAL A  99      10.193  11.430   0.994  1.00 95.78           C
ATOM   1301 1HG1 VAL A  99       9.824  11.394   2.019  1.00 95.78           H
ATOM   1302 2HG1 VAL A  99      11.282  11.412   0.999  1.00 95.78           H
ATOM   1303 3HG1 VAL A  99       9.846  12.345   0.514  1.00 95.78           H
ATOM   1304  CG2 VAL A  99      10.084  10.284  -1.251  1.00 95.78           C
ATOM   1305 1HG2 VAL A  99      11.170  10.228  -1.323  1.00 95.78           H
ATOM   1306 2HG2 VAL A  99       9.639   9.449  -1.792  1.00 95.78           H
ATOM   1307 3HG2 VAL A  99       9.740  11.223  -1.684  1.00 95.78           H
ATOM   1308  HN  VAL A  99       8.683   8.036  -0.347  1.00 95.78           H
ATOM   1309  N   THR A 100       8.943   8.165   2.822  1.00 95.09           N
ATOM   1310  CA  THR A 100       8.617   8.110   4.237  1.00 95.09           C
ATOM   1311  C   THR A 100       9.426   7.011   4.929  1.00 95.09           C
ATOM   1312  O   THR A 100       9.541   6.997   6.153  1.00 95.09           O
ATOM   1313  HA  THR A 100       8.907   9.056   4.694  1.00 95.09           H
ATOM   1314  CB  THR A 100       7.104   7.923   4.366  1.00 95.09           C
ATOM   1315  HB  THR A 100       6.769   8.149   5.379  1.00 95.09           H
ATOM   1316  OG1 THR A 100       6.880   6.586   3.928  1.00 95.09           O
ATOM   1317  HG1 THR A 100       6.850   6.554   2.929  1.00 95.09           H
ATOM   1318  CG2 THR A 100       6.321   8.778   3.368  1.00 95.09           C
ATOM   1319 1HG2 THR A 100       6.608   8.505   2.352  1.00 95.09           H
ATOM   1320 2HG2 THR A 100       6.545   9.831   3.537  1.00 95.09           H
ATOM   1321 3HG2 THR A 100       5.253   8.608   3.502  1.00 95.09           H
ATOM   1322  HN  THR A 100       8.353   7.616   2.231  1.00 95.09           H
ATOM   1323  N   LEU A 101       9.966   6.116   4.114  1.00 94.84           N
ATOM   1324  CA  LEU A 101      10.622   4.929   4.636  1.00 94.84           C
ATOM   1325  C   LEU A 101      11.855   5.346   5.441  1.00 94.84           C
ATOM   1326  O   LEU A 101      12.119   4.793   6.508  1.00 94.84           O
ATOM   1327  HA  LEU A 101       9.920   4.436   5.309  1.00 94.84           H
ATOM   1328  CB  LEU A 101      10.931   3.946   3.504  1.00 94.84           C
ATOM   1329 1HB  LEU A 101      11.446   4.487   2.711  1.00 94.84           H
ATOM   1330 2HB  LEU A 101      11.625   3.195   3.881  1.00 94.84           H
ATOM   1331  CG  LEU A 101       9.726   3.227   2.894  1.00 94.84           C
ATOM   1332  HG  LEU A 101       9.103   3.968   2.394  1.00 94.84           H
ATOM   1333  CD1 LEU A 101      10.170   2.219   1.832  1.00 94.84           C
ATOM   1334 1HD1 LEU A 101      10.705   2.740   1.038  1.00 94.84           H
ATOM   1335 2HD1 LEU A 101      10.827   1.478   2.286  1.00 94.84           H
ATOM   1336 3HD1 LEU A 101       9.294   1.722   1.414  1.00 94.84           H
ATOM   1337  CD2 LEU A 101       8.869   2.575   3.980  1.00 94.84           C
ATOM   1338 1HD2 LEU A 101       9.468   1.848   4.529  1.00 94.84           H
ATOM   1339 2HD2 LEU A 101       8.508   3.340   4.667  1.00 94.84           H
ATOM   1340 3HD2 LEU A 101       8.020   2.070   3.519  1.00 94.84           H
ATOM   1341  HN  LEU A 101       9.959   6.192   3.117  1.00 94.84           H
ATOM   1342  N   PRO A 102      12.627   6.323   4.949  1.00 94.65           N
ATOM   1343  CA  PRO A 102      13.829   6.766   5.660  1.00 94.65           C
ATOM   1344  C   PRO A 102      13.540   7.136   7.106  1.00 94.65           C
ATOM   1345  O   PRO A 102      14.330   6.830   7.998  1.00 94.65           O
ATOM   1346  HA  PRO A 102      14.554   5.953   5.713  1.00 94.65           H
ATOM   1347  CB  PRO A 102      14.306   7.973   4.849  1.00 94.65           C
ATOM   1348 1HB  PRO A 102      13.893   8.905   5.237  1.00 94.65           H
ATOM   1349 2HB  PRO A 102      15.391   8.071   4.876  1.00 94.65           H
ATOM   1350  CG  PRO A 102      13.801   7.675   3.442  1.00 94.65           C
ATOM   1351 1HG  PRO A 102      13.746   8.577   2.833  1.00 94.65           H
ATOM   1352 2HG  PRO A 102      14.460   6.987   2.913  1.00 94.65           H
ATOM   1353  CD  PRO A 102      12.429   7.073   3.695  1.00 94.65           C
ATOM   1354 1HD  PRO A 102      11.663   7.841   3.804  1.00 94.65           H
ATOM   1355 2HD  PRO A 102      12.113   6.427   2.875  1.00 94.65           H
ATOM   1356  N   PHE A 103      12.405   7.790   7.300  1.00 94.20           N
ATOM   1357  CA  PHE A 103      12.026   8.255   8.624  1.00 94.20           C
ATOM   1358  C   PHE A 103      11.704   7.078   9.547  1.00 94.20           C
ATOM   1359  O   PHE A 103      12.056   7.093  10.725  1.00 94.20           O
ATOM   1360  HA  PHE A 103      12.874   8.809   9.027  1.00 94.20           H
ATOM   1361  CB  PHE A 103      10.771   9.113   8.454  1.00 94.20           C
ATOM   1362 1HB  PHE A 103      10.007   8.526   7.946  1.00 94.20           H
ATOM   1363 2HB  PHE A 103      10.378   9.363   9.440  1.00 94.20           H
ATOM   1364  CG  PHE A 103      11.004  10.407   7.672  1.00 94.20           C
ATOM   1365  CD1 PHE A 103      11.350  11.547   8.329  1.00 94.20           C
ATOM   1366  HD1 PHE A 103      11.462  11.538   9.413  1.00 94.20           H
ATOM   1367  CD2 PHE A 103      10.864  10.419   6.319  1.00 94.20           C
ATOM   1368  HD2 PHE A 103      10.586   9.505   5.792  1.00 94.20           H
ATOM   1369  CE1 PHE A 103      11.565  12.748   7.603  1.00 94.20           C
ATOM   1370  HE1 PHE A 103      11.843  13.661   8.129  1.00 94.20           H
ATOM   1371  CE2 PHE A 103      11.080  11.619   5.593  1.00 94.20           C
ATOM   1372  HE2 PHE A 103      10.967  11.628   4.509  1.00 94.20           H
ATOM   1373  CZ  PHE A 103      11.426  12.759   6.250  1.00 94.20           C
ATOM   1374  HZ  PHE A 103      11.591  13.681   5.692  1.00 94.20           H
ATOM   1375  HN  PHE A 103      11.751   8.003   6.574  1.00 94.20           H
ATOM   1376  N   TRP A 104      11.037   6.085   8.976  1.00 92.55           N
ATOM   1377  CA  TRP A 104      10.690   4.889   9.724  1.00 92.55           C
ATOM   1378  C   TRP A 104      11.989   4.197  10.139  1.00 92.55           C
ATOM   1379  O   TRP A 104      12.080   3.644  11.234  1.00 92.55           O
ATOM   1380  HA  TRP A 104      10.134   5.200  10.609  1.00 92.55           H
ATOM   1381  CB  TRP A 104       9.763   3.983   8.911  1.00 92.55           C
ATOM   1382 1HB  TRP A 104      10.116   3.950   7.881  1.00 92.55           H
ATOM   1383 2HB  TRP A 104       9.828   2.968   9.303  1.00 92.55           H
ATOM   1384  CG  TRP A 104       8.298   4.424   8.919  1.00 92.55           C
ATOM   1385  CD1 TRP A 104       7.533   4.765   7.872  1.00 92.55           C
ATOM   1386  HD1 TRP A 104       7.877   4.770   6.838  1.00 92.55           H
ATOM   1387  CD2 TRP A 104       7.446   4.559  10.076  1.00 92.55           C
ATOM   1388  NE1 TRP A 104       6.257   5.108   8.269  1.00 92.55           N
ATOM   1389  HE1 TRP A 104       5.509   5.397   7.671  1.00 92.55           H
ATOM   1390  CE2 TRP A 104       6.202   4.979   9.651  1.00 92.55           C
ATOM   1391  CE3 TRP A 104       7.719   4.333  11.437  1.00 92.55           C
ATOM   1392  HE3 TRP A 104       8.692   4.001  11.797  1.00 92.55           H
ATOM   1393  CZ2 TRP A 104       5.132   5.210  10.524  1.00 92.55           C
ATOM   1394  HZ2 TRP A 104       4.158   5.541  10.164  1.00 92.55           H
ATOM   1395  CZ3 TRP A 104       6.639   4.569  12.296  1.00 92.55           C
ATOM   1396  HZ3 TRP A 104       6.796   4.409  13.363  1.00 92.55           H
ATOM   1397  CH2 TRP A 104       5.380   4.992  11.884  1.00 92.55           C
ATOM   1398  HH2 TRP A 104       4.590   5.153  12.618  1.00 92.55           H
ATOM   1399  HN  TRP A 104      10.737   6.089   8.022  1.00 92.55           H
ATOM   1400  N   ALA A 105      12.963   4.249   9.242  1.00 94.13           N
ATOM   1401  CA  ALA A 105      14.232   3.580   9.474  1.00 94.13           C
ATOM   1402  C   ALA A 105      14.902   4.182  10.710  1.00 94.13           C
ATOM   1403  O   ALA A 105      15.373   3.453  11.582  1.00 94.13           O
ATOM   1404  HA  ALA A 105      14.022   2.527   9.662  1.00 94.13           H
ATOM   1405  CB  ALA A 105      15.105   3.693   8.223  1.00 94.13           C
ATOM   1406 1HB  ALA A 105      14.596   3.225   7.381  1.00 94.13           H
ATOM   1407 2HB  ALA A 105      15.285   4.745   8.000  1.00 94.13           H
ATOM   1408 3HB  ALA A 105      16.057   3.191   8.398  1.00 94.13           H
ATOM   1409  HN  ALA A 105      12.896   4.737   8.372  1.00 94.13           H
ATOM   1410  N   ILE A 106      14.925   5.506  10.746  1.00 93.77           N
ATOM   1411  CA  ILE A 106      15.566   6.215  11.841  1.00 93.77           C
ATOM   1412  C   ILE A 106      14.822   5.912  13.143  1.00 93.77           C
ATOM   1413  O   ILE A 106      15.445   5.668  14.176  1.00 93.77           O
ATOM   1414  HA  ILE A 106      16.583   5.831  11.927  1.00 93.77           H
ATOM   1415  CB  ILE A 106      15.671   7.708  11.525  1.00 93.77           C
ATOM   1416  HB  ILE A 106      14.696   8.053  11.178  1.00 93.77           H
ATOM   1417  CG1 ILE A 106      16.668   7.960  10.393  1.00 93.77           C
ATOM   1418 1HG1 ILE A 106      17.685   7.821  10.761  1.00 93.77           H
ATOM   1419 2HG1 ILE A 106      16.514   7.230   9.598  1.00 93.77           H
ATOM   1420  CG2 ILE A 106      16.014   8.512  12.781  1.00 93.77           C
ATOM   1421 1HG2 ILE A 106      15.234   8.367  13.529  1.00 93.77           H
ATOM   1422 2HG2 ILE A 106      16.969   8.171  13.180  1.00 93.77           H
ATOM   1423 3HG2 ILE A 106      16.082   9.570  12.528  1.00 93.77           H
ATOM   1424  CD1 ILE A 106      16.513   9.374   9.830  1.00 93.77           C
ATOM   1425 1HD1 ILE A 106      15.503   9.502   9.441  1.00 93.77           H
ATOM   1426 2HD1 ILE A 106      16.692  10.102  10.622  1.00 93.77           H
ATOM   1427 3HD1 ILE A 106      17.234   9.527   9.027  1.00 93.77           H
ATOM   1428  HN  ILE A 106      14.516   6.092  10.046  1.00 93.77           H
ATOM   1429  N   ALA A 107      13.501   5.939  13.053  1.00 92.40           N
ATOM   1430  CA  ALA A 107      12.666   5.771  14.230  1.00 92.40           C
ATOM   1431  C   ALA A 107      12.872   4.366  14.800  1.00 92.40           C
ATOM   1432  O   ALA A 107      12.807   4.169  16.012  1.00 92.40           O
ATOM   1433  HA  ALA A 107      12.986   6.505  14.971  1.00 92.40           H
ATOM   1434  CB  ALA A 107      11.206   6.044  13.864  1.00 92.40           C
ATOM   1435 1HB  ALA A 107      11.109   7.064  13.493  1.00 92.40           H
ATOM   1436 2HB  ALA A 107      10.888   5.344  13.091  1.00 92.40           H
ATOM   1437 3HB  ALA A 107      10.580   5.918  14.748  1.00 92.40           H
ATOM   1438  HN  ALA A 107      13.002   6.072  12.196  1.00 92.40           H
ATOM   1439  N   ALA A 108      13.115   3.427  13.898  1.00 91.81           N
ATOM   1440  CA  ALA A 108      13.305   2.041  14.294  1.00 91.81           C
ATOM   1441  C   ALA A 108      14.697   1.877  14.907  1.00 91.81           C
ATOM   1442  O   ALA A 108      14.886   1.077  15.822  1.00 91.81           O
ATOM   1443  HA  ALA A 108      12.555   1.806  15.048  1.00 91.81           H
ATOM   1444  CB  ALA A 108      13.090   1.131  13.083  1.00 91.81           C
ATOM   1445 1HB  ALA A 108      12.077   1.264  12.703  1.00 91.81           H
ATOM   1446 2HB  ALA A 108      13.808   1.387  12.304  1.00 91.81           H
ATOM   1447 3HB  ALA A 108      13.233   0.092  13.380  1.00 91.81           H
ATOM   1448  HN  ALA A 108      13.183   3.599  12.916  1.00 91.81           H
ATOM   1449  N   ALA A 109      15.637   2.647  14.379  1.00 91.56           N
ATOM   1450  CA  ALA A 109      17.029   2.505  14.770  1.00 91.56           C
ATOM   1451  C   ALA A 109      17.196   2.962  16.221  1.00 91.56           C
ATOM   1452  O   ALA A 109      17.996   2.397  16.965  1.00 91.56           O
ATOM   1453  HA  ALA A 109      17.287   1.449  14.698  1.00 91.56           H
ATOM   1454  CB  ALA A 109      17.914   3.296  13.805  1.00 91.56           C
ATOM   1455 1HB  ALA A 109      17.780   2.913  12.793  1.00 91.56           H
ATOM   1456 2HB  ALA A 109      17.634   4.349  13.835  1.00 91.56           H
ATOM   1457 3HB  ALA A 109      18.958   3.189  14.098  1.00 91.56           H
ATOM   1458  HN  ALA A 109      15.460   3.357  13.697  1.00 91.56           H
ATOM   1459  N   ASP A 110      16.427   3.979  16.580  1.00 87.82           N
ATOM   1460  CA  ASP A 110      16.573   4.604  17.883  1.00 87.82           C
ATOM   1461  C   ASP A 110      15.194   5.015  18.404  1.00 87.82           C
ATOM   1462  O   ASP A 110      14.481   4.202  18.991  1.00 87.82           O
ATOM   1463  HA  ASP A 110      17.047   3.849  18.511  1.00 87.82           H
ATOM   1464  CB  ASP A 110      17.440   5.861  17.798  1.00 87.82           C
ATOM   1465 1HB  ASP A 110      18.410   5.610  17.370  1.00 87.82           H
ATOM   1466 2HB  ASP A 110      16.973   6.584  17.129  1.00 87.82           H
ATOM   1467  CG  ASP A 110      17.633   6.488  19.181  1.00 87.82           C
ATOM   1468  OD1 ASP A 110      17.315   5.793  20.169  1.00 87.82           O
ATOM   1469  OD2 ASP A 110      18.096   7.649  19.217  1.00 87.82           O
ATOM   1470  HN  ASP A 110      15.717   4.376  15.998  1.00 87.82           H
ATOM   1471  N   GLN A 111      14.860   6.275  18.170  1.00 87.44           N
ATOM   1472  CA  GLN A 111      13.570   6.798  18.588  1.00 87.44           C
ATOM   1473  C   GLN A 111      13.077   7.852  17.596  1.00 87.44           C
ATOM   1474  O   GLN A 111      13.834   8.304  16.737  1.00 87.44           O
ATOM   1475  HA  GLN A 111      12.895   5.941  18.584  1.00 87.44           H
ATOM   1476  CB  GLN A 111      13.643   7.370  20.005  1.00 87.44           C
ATOM   1477 1HB  GLN A 111      12.661   7.735  20.305  1.00 87.44           H
ATOM   1478 2HB  GLN A 111      13.918   6.582  20.706  1.00 87.44           H
ATOM   1479  CG  GLN A 111      14.663   8.509  20.084  1.00 87.44           C
ATOM   1480 1HG  GLN A 111      15.651   8.136  19.813  1.00 87.44           H
ATOM   1481 2HG  GLN A 111      14.405   9.283  19.362  1.00 87.44           H
ATOM   1482  CD  GLN A 111      14.706   9.109  21.491  1.00 87.44           C
ATOM   1483  OE1 GLN A 111      13.691   9.351  22.122  1.00 87.44           O
ATOM   1484  NE2 GLN A 111      15.936   9.335  21.945  1.00 87.44           N
ATOM   1485 1HE2 GLN A 111      16.728   9.114  21.375  1.00 87.44           H
ATOM   1486 2HE2 GLN A 111      16.069   9.726  22.855  1.00 87.44           H
ATOM   1487  HN  GLN A 111      15.452   6.934  17.705  1.00 87.44           H
ATOM   1488  N   TRP A 112      11.812   8.215  17.746  1.00 90.15           N
ATOM   1489  CA  TRP A 112      11.220   9.235  16.898  1.00 90.15           C
ATOM   1490  C   TRP A 112      11.796  10.590  17.315  1.00 90.15           C
ATOM   1491  O   TRP A 112      11.498  11.088  18.400  1.00 90.15           O
ATOM   1492  HA  TRP A 112      11.497   9.014  15.867  1.00 90.15           H
ATOM   1493  CB  TRP A 112       9.692   9.189  16.968  1.00 90.15           C
ATOM   1494 1HB  TRP A 112       9.360   8.171  16.765  1.00 90.15           H
ATOM   1495 2HB  TRP A 112       9.378   9.430  17.984  1.00 90.15           H
ATOM   1496  CG  TRP A 112       8.995  10.141  15.994  1.00 90.15           C
ATOM   1497  CD1 TRP A 112       8.571  11.391  16.224  1.00 90.15           C
ATOM   1498  HD1 TRP A 112       8.675  11.909  17.177  1.00 90.15           H
ATOM   1499  CD2 TRP A 112       8.656   9.867  14.618  1.00 90.15           C
ATOM   1500  NE1 TRP A 112       7.986  11.941  15.101  1.00 90.15           N
ATOM   1501  HE1 TRP A 112       7.595  12.858  15.026  1.00 90.15           H
ATOM   1502  CE2 TRP A 112       8.039  10.984  14.094  1.00 90.15           C
ATOM   1503  CE3 TRP A 112       8.864   8.712  13.843  1.00 90.15           C
ATOM   1504  HE3 TRP A 112       9.348   7.818  14.233  1.00 90.15           H
ATOM   1505  CZ2 TRP A 112       7.579  11.057  12.774  1.00 90.15           C
ATOM   1506  HZ2 TRP A 112       7.095  11.952  12.383  1.00 90.15           H
ATOM   1507  CZ3 TRP A 112       8.398   8.802  12.525  1.00 90.15           C
ATOM   1508  HZ3 TRP A 112       8.534   7.934  11.880  1.00 90.15           H
ATOM   1509  CH2 TRP A 112       7.775   9.919  11.982  1.00 90.15           C
ATOM   1510  HH2 TRP A 112       7.441   9.910  10.945  1.00 90.15           H
ATOM   1511  HN  TRP A 112      11.195   7.824  18.430  1.00 90.15           H
ATOM   1512  N   LYS A 113      12.613  11.147  16.433  1.00 91.06           N
ATOM   1513  CA  LYS A 113      13.341  12.363  16.751  1.00 91.06           C
ATOM   1514  C   LYS A 113      12.637  13.558  16.105  1.00 91.06           C
ATOM   1515  O   LYS A 113      13.068  14.699  16.265  1.00 91.06           O
ATOM   1516  HA  LYS A 113      13.311  12.489  17.833  1.00 91.06           H
ATOM   1517  CB  LYS A 113      14.812  12.227  16.352  1.00 91.06           C
ATOM   1518 1HB  LYS A 113      14.883  11.951  15.300  1.00 91.06           H
ATOM   1519 2HB  LYS A 113      15.313  13.189  16.464  1.00 91.06           H
ATOM   1520  CG  LYS A 113      15.517  11.175  17.210  1.00 91.06           C
ATOM   1521 1HG  LYS A 113      15.491  11.477  18.257  1.00 91.06           H
ATOM   1522 2HG  LYS A 113      14.986  10.226  17.139  1.00 91.06           H
ATOM   1523  CD  LYS A 113      16.969  10.988  16.764  1.00 91.06           C
ATOM   1524 1HD  LYS A 113      16.996  10.709  15.711  1.00 91.06           H
ATOM   1525 2HD  LYS A 113      17.507  11.931  16.858  1.00 91.06           H
ATOM   1526  CE  LYS A 113      17.665   9.912  17.600  1.00 91.06           C
ATOM   1527 1HE  LYS A 113      17.686  10.214  18.648  1.00 91.06           H
ATOM   1528 2HE  LYS A 113      17.100   8.981  17.549  1.00 91.06           H
ATOM   1529  NZ  LYS A 113      19.045   9.689  17.114  1.00 91.06           N
ATOM   1530 1HZ  LYS A 113      19.463   8.920  17.625  1.00 91.06           H
ATOM   1531 2HZ  LYS A 113      19.023   9.467  16.125  1.00 91.06           H
ATOM   1532 3HZ  LYS A 113      19.594  10.530  17.259  1.00 91.06           H
ATOM   1533  HN  LYS A 113      12.779  10.782  15.517  1.00 91.06           H
ATOM   1534  N   PHE A 114      11.564  13.255  15.388  1.00 92.26           N
ATOM   1535  CA  PHE A 114      10.937  14.243  14.526  1.00 92.26           C
ATOM   1536  C   PHE A 114       9.701  14.847  15.193  1.00 92.26           C
ATOM   1537  O   PHE A 114       9.216  14.327  16.197  1.00 92.26           O
ATOM   1538  HA  PHE A 114      11.672  15.028  14.346  1.00 92.26           H
ATOM   1539  CB  PHE A 114      10.509  13.515  13.250  1.00 92.26           C
ATOM   1540 1HB  PHE A 114       9.688  12.838  13.488  1.00 92.26           H
ATOM   1541 2HB  PHE A 114      10.124  14.245  12.539  1.00 92.26           H
ATOM   1542  CG  PHE A 114      11.631  12.717  12.582  1.00 92.26           C
ATOM   1543  CD1 PHE A 114      12.601  13.364  11.881  1.00 92.26           C
ATOM   1544  HD1 PHE A 114      12.579  14.450  11.796  1.00 92.26           H
ATOM   1545  CD2 PHE A 114      11.659  11.362  12.689  1.00 92.26           C
ATOM   1546  HD2 PHE A 114      10.881  10.843  13.250  1.00 92.26           H
ATOM   1547  CE1 PHE A 114      13.642  12.624  11.261  1.00 92.26           C
ATOM   1548  HE1 PHE A 114      14.419  13.142  10.700  1.00 92.26           H
ATOM   1549  CE2 PHE A 114      12.700  10.621  12.069  1.00 92.26           C
ATOM   1550  HE2 PHE A 114      12.722   9.535  12.155  1.00 92.26           H
ATOM   1551  CZ  PHE A 114      13.670  11.268  11.368  1.00 92.26           C
ATOM   1552  HZ  PHE A 114      14.469  10.700  10.893  1.00 92.26           H
ATOM   1553  HN  PHE A 114      11.126  12.357  15.390  1.00 92.26           H
ATOM   1554  N   GLN A 115       9.225  15.937  14.609  1.00 92.71           N
ATOM   1555  CA  GLN A 115       8.079  16.642  15.158  1.00 92.71           C
ATOM   1556  C   GLN A 115       6.802  15.830  14.939  1.00 92.71           C
ATOM   1557  O   GLN A 115       6.780  14.909  14.123  1.00 92.71           O
ATOM   1558  HA  GLN A 115       8.280  16.734  16.226  1.00 92.71           H
ATOM   1559  CB  GLN A 115       7.952  18.040  14.549  1.00 92.71           C
ATOM   1560 1HB  GLN A 115       7.969  17.970  13.462  1.00 92.71           H
ATOM   1561 2HB  GLN A 115       6.991  18.474  14.825  1.00 92.71           H
ATOM   1562  CG  GLN A 115       9.085  18.951  15.026  1.00 92.71           C
ATOM   1563 1HG  GLN A 115      10.046  18.476  14.828  1.00 92.71           H
ATOM   1564 2HG  GLN A 115       9.068  19.883  14.462  1.00 92.71           H
ATOM   1565  CD  GLN A 115       8.957  19.250  16.521  1.00 92.71           C
ATOM   1566  OE1 GLN A 115       7.897  19.135  17.114  1.00 92.71           O
ATOM   1567  NE2 GLN A 115      10.092  19.640  17.094  1.00 92.71           N
ATOM   1568 1HE2 GLN A 115      10.927  19.714  16.549  1.00 92.71           H
ATOM   1569 2HE2 GLN A 115      10.110  19.859  18.069  1.00 92.71           H
ATOM   1570  HN  GLN A 115       9.609  16.338  13.777  1.00 92.71           H
ATOM   1571  N   THR A 116       5.768  16.200  15.681  1.00 93.02           N
ATOM   1572  CA  THR A 116       4.510  15.476  15.625  1.00 93.02           C
ATOM   1573  C   THR A 116       3.927  15.529  14.211  1.00 93.02           C
ATOM   1574  O   THR A 116       3.329  14.559  13.746  1.00 93.02           O
ATOM   1575  HA  THR A 116       4.705  14.428  15.851  1.00 93.02           H
ATOM   1576  CB  THR A 116       3.579  16.063  16.688  1.00 93.02           C
ATOM   1577  HB  THR A 116       3.256  17.067  16.411  1.00 93.02           H
ATOM   1578  OG1 THR A 116       4.329  15.970  17.896  1.00 93.02           O
ATOM   1579  HG1 THR A 116       3.925  16.558  18.596  1.00 93.02           H
ATOM   1580  CG2 THR A 116       2.352  15.185  16.942  1.00 93.02           C
ATOM   1581 1HG2 THR A 116       2.674  14.201  17.284  1.00 93.02           H
ATOM   1582 2HG2 THR A 116       1.783  15.080  16.019  1.00 93.02           H
ATOM   1583 3HG2 THR A 116       1.726  15.647  17.705  1.00 93.02           H
ATOM   1584  HN  THR A 116       5.782  16.976  16.310  1.00 93.02           H
ATOM   1585  N   PHE A 117       4.121  16.670  13.567  1.00 93.78           N
ATOM   1586  CA  PHE A 117       3.626  16.860  12.214  1.00 93.78           C
ATOM   1587  C   PHE A 117       4.118  15.744  11.290  1.00 93.78           C
ATOM   1588  O   PHE A 117       3.341  15.190  10.514  1.00 93.78           O
ATOM   1589  HA  PHE A 117       2.538  16.837  12.262  1.00 93.78           H
ATOM   1590  CB  PHE A 117       4.180  18.198  11.719  1.00 93.78           C
ATOM   1591 1HB  PHE A 117       3.788  18.997  12.348  1.00 93.78           H
ATOM   1592 2HB  PHE A 117       5.263  18.199  11.842  1.00 93.78           H
ATOM   1593  CG  PHE A 117       3.846  18.507  10.258  1.00 93.78           C
ATOM   1594  CD1 PHE A 117       4.804  18.381   9.301  1.00 93.78           C
ATOM   1595  HD1 PHE A 117       5.809  18.060   9.574  1.00 93.78           H
ATOM   1596  CD2 PHE A 117       2.592  18.908   9.918  1.00 93.78           C
ATOM   1597  HD2 PHE A 117       1.825  19.009  10.685  1.00 93.78           H
ATOM   1598  CE1 PHE A 117       4.494  18.668   7.945  1.00 93.78           C
ATOM   1599  HE1 PHE A 117       5.261  18.567   7.178  1.00 93.78           H
ATOM   1600  CE2 PHE A 117       2.282  19.194   8.562  1.00 93.78           C
ATOM   1601  HE2 PHE A 117       1.277  19.516   8.289  1.00 93.78           H
ATOM   1602  CZ  PHE A 117       3.240  19.069   7.604  1.00 93.78           C
ATOM   1603  HZ  PHE A 117       3.002  19.289   6.564  1.00 93.78           H
ATOM   1604  HN  PHE A 117       4.605  17.455  13.954  1.00 93.78           H
ATOM   1605  N   MET A 118       5.404  15.449  11.403  1.00 93.65           N
ATOM   1606  CA  MET A 118       6.015  14.431  10.565  1.00 93.65           C
ATOM   1607  C   MET A 118       5.421  13.052  10.858  1.00 93.65           C
ATOM   1608  O   MET A 118       5.270  12.232   9.953  1.00 93.65           O
ATOM   1609  HA  MET A 118       5.789  14.721   9.539  1.00 93.65           H
ATOM   1610  CB  MET A 118       7.524  14.401  10.816  1.00 93.65           C
ATOM   1611 1HB  MET A 118       7.915  15.418  10.823  1.00 93.65           H
ATOM   1612 2HB  MET A 118       7.724  13.976  11.800  1.00 93.65           H
ATOM   1613  CG  MET A 118       8.242  13.579   9.744  1.00 93.65           C
ATOM   1614 1HG  MET A 118       9.310  13.539   9.959  1.00 93.65           H
ATOM   1615 2HG  MET A 118       7.875  12.553   9.754  1.00 93.65           H
ATOM   1616  SD  MET A 118       7.971  14.305   8.136  1.00 93.65           S
ATOM   1617  CE  MET A 118       8.940  15.796   8.302  1.00 93.65           C
ATOM   1618 1HE  MET A 118       8.552  16.391   9.128  1.00 93.65           H
ATOM   1619 2HE  MET A 118       9.979  15.533   8.500  1.00 93.65           H
ATOM   1620 3HE  MET A 118       8.881  16.372   7.379  1.00 93.65           H
ATOM   1621  HN  MET A 118       6.025  15.891  12.051  1.00 93.65           H
ATOM   1622  N   CYS A 119       5.100  12.837  12.125  1.00 93.12           N
ATOM   1623  CA  CYS A 119       4.514  11.576  12.546  1.00 93.12           C
ATOM   1624  C   CYS A 119       3.175  11.405  11.826  1.00 93.12           C
ATOM   1625  O   CYS A 119       2.877  10.330  11.308  1.00 93.12           O
ATOM   1626  HA  CYS A 119       5.213  10.793  12.254  1.00 93.12           H
ATOM   1627  CB  CYS A 119       4.357  11.505  14.066  1.00 93.12           C
ATOM   1628 1HB  CYS A 119       5.338  11.488  14.541  1.00 93.12           H
ATOM   1629 2HB  CYS A 119       3.843  12.394  14.430  1.00 93.12           H
ATOM   1630  SG  CYS A 119       3.414  10.006  14.528  1.00 93.12           S
ATOM   1631  HN  CYS A 119       5.234  13.506  12.857  1.00 93.12           H
ATOM   1632  N   LYS A 120       2.402  12.482  11.816  1.00 93.86           N
ATOM   1633  CA  LYS A 120       1.095  12.459  11.183  1.00 93.86           C
ATOM   1634  C   LYS A 120       1.255  12.097   9.705  1.00 93.86           C
ATOM   1635  O   LYS A 120       0.569  11.209   9.202  1.00 93.86           O
ATOM   1636  HA  LYS A 120       0.510  11.677  11.668  1.00 93.86           H
ATOM   1637  CB  LYS A 120       0.363  13.782  11.416  1.00 93.86           C
ATOM   1638 1HB  LYS A 120       1.013  14.615  11.144  1.00 93.86           H
ATOM   1639 2HB  LYS A 120      -0.512  13.837  10.770  1.00 93.86           H
ATOM   1640  CG  LYS A 120      -0.066  13.921  12.878  1.00 93.86           C
ATOM   1641 1HG  LYS A 120      -0.676  13.064  13.165  1.00 93.86           H
ATOM   1642 2HG  LYS A 120       0.814  13.915  13.521  1.00 93.86           H
ATOM   1643  CD  LYS A 120      -0.856  15.213  13.098  1.00 93.86           C
ATOM   1644 1HD  LYS A 120      -0.208  16.073  12.927  1.00 93.86           H
ATOM   1645 2HD  LYS A 120      -1.666  15.275  12.372  1.00 93.86           H
ATOM   1646  CE  LYS A 120      -1.428  15.272  14.516  1.00 93.86           C
ATOM   1647 1HE  LYS A 120      -1.609  14.262  14.883  1.00 93.86           H
ATOM   1648 2HE  LYS A 120      -0.703  15.730  15.188  1.00 93.86           H
ATOM   1649  NZ  LYS A 120      -2.689  16.046  14.534  1.00 93.86           N
ATOM   1650 1HZ  LYS A 120      -3.040  16.098  15.484  1.00 93.86           H
ATOM   1651 2HZ  LYS A 120      -2.516  16.982  14.186  1.00 93.86           H
ATOM   1652 3HZ  LYS A 120      -3.375  15.588  13.945  1.00 93.86           H
ATOM   1653  HN  LYS A 120       2.657  13.356  12.230  1.00 93.86           H
ATOM   1654  N   VAL A 121       2.165  12.805   9.051  1.00 93.61           N
ATOM   1655  CA  VAL A 121       2.350  12.644   7.618  1.00 93.61           C
ATOM   1656  C   VAL A 121       2.784  11.207   7.322  1.00 93.61           C
ATOM   1657  O   VAL A 121       2.201  10.542   6.467  1.00 93.61           O
ATOM   1658  HA  VAL A 121       1.387  12.825   7.140  1.00 93.61           H
ATOM   1659  CB  VAL A 121       3.341  13.687   7.099  1.00 93.61           C
ATOM   1660  HB  VAL A 121       4.244  13.623   7.705  1.00 93.61           H
ATOM   1661  CG1 VAL A 121       3.728  13.400   5.647  1.00 93.61           C
ATOM   1662 1HG1 VAL A 121       4.192  12.415   5.583  1.00 93.61           H
ATOM   1663 2HG1 VAL A 121       2.836  13.423   5.021  1.00 93.61           H
ATOM   1664 3HG1 VAL A 121       4.433  14.156   5.302  1.00 93.61           H
ATOM   1665  CG2 VAL A 121       2.775  15.101   7.245  1.00 93.61           C
ATOM   1666 1HG2 VAL A 121       1.850  15.184   6.675  1.00 93.61           H
ATOM   1667 2HG2 VAL A 121       2.573  15.305   8.297  1.00 93.61           H
ATOM   1668 3HG2 VAL A 121       3.500  15.823   6.868  1.00 93.61           H
ATOM   1669  HN  VAL A 121       2.768  13.476   9.482  1.00 93.61           H
ATOM   1670  N   VAL A 122       3.805  10.770   8.046  1.00 92.15           N
ATOM   1671  CA  VAL A 122       4.471   9.520   7.723  1.00 92.15           C
ATOM   1672  C   VAL A 122       3.485   8.363   7.896  1.00 92.15           C
ATOM   1673  O   VAL A 122       3.464   7.435   7.089  1.00 92.15           O
ATOM   1674  HA  VAL A 122       4.773   9.570   6.677  1.00 92.15           H
ATOM   1675  CB  VAL A 122       5.732   9.364   8.574  1.00 92.15           C
ATOM   1676  HB  VAL A 122       5.465   9.571   9.610  1.00 92.15           H
ATOM   1677  CG1 VAL A 122       6.268   7.932   8.503  1.00 92.15           C
ATOM   1678 1HG1 VAL A 122       5.509   7.242   8.873  1.00 92.15           H
ATOM   1679 2HG1 VAL A 122       6.511   7.686   7.470  1.00 92.15           H
ATOM   1680 3HG1 VAL A 122       7.164   7.849   9.117  1.00 92.15           H
ATOM   1681  CG2 VAL A 122       6.805  10.372   8.155  1.00 92.15           C
ATOM   1682 1HG2 VAL A 122       7.067  10.210   7.109  1.00 92.15           H
ATOM   1683 2HG2 VAL A 122       6.421  11.384   8.281  1.00 92.15           H
ATOM   1684 3HG2 VAL A 122       7.691  10.239   8.776  1.00 92.15           H
ATOM   1685  HN  VAL A 122       4.175  11.254   8.839  1.00 92.15           H
ATOM   1686  N   ASN A 123       2.694   8.455   8.955  1.00 90.28           N
ATOM   1687  CA  ASN A 123       1.697   7.435   9.235  1.00 90.28           C
ATOM   1688  C   ASN A 123       0.665   7.413   8.106  1.00 90.28           C
ATOM   1689  O   ASN A 123       0.232   6.345   7.677  1.00 90.28           O
ATOM   1690  HA  ASN A 123       2.255   6.502   9.308  1.00 90.28           H
ATOM   1691  CB  ASN A 123       0.961   7.730  10.543  1.00 90.28           C
ATOM   1692 1HB  ASN A 123       0.904   8.808  10.698  1.00 90.28           H
ATOM   1693 2HB  ASN A 123      -0.064   7.363  10.478  1.00 90.28           H
ATOM   1694  CG  ASN A 123       1.669   7.075  11.731  1.00 90.28           C
ATOM   1695  OD1 ASN A 123       2.494   6.189  11.583  1.00 90.28           O
ATOM   1696  ND2 ASN A 123       1.301   7.559  12.914  1.00 90.28           N
ATOM   1697 1HD2 ASN A 123       0.618   8.288  12.966  1.00 90.28           H
ATOM   1698 2HD2 ASN A 123       1.708   7.195  13.751  1.00 90.28           H
ATOM   1699  HN  ASN A 123       2.725   9.207   9.613  1.00 90.28           H
ATOM   1700  N   SER A 124       0.301   8.605   7.656  1.00 92.27           N
ATOM   1701  CA  SER A 124      -0.808   8.748   6.729  1.00 92.27           C
ATOM   1702  C   SER A 124      -0.373   8.332   5.323  1.00 92.27           C
ATOM   1703  O   SER A 124      -1.166   7.782   4.560  1.00 92.27           O
ATOM   1704  HA  SER A 124      -1.585   8.081   7.103  1.00 92.27           H
ATOM   1705  CB  SER A 124      -1.335  10.185   6.718  1.00 92.27           C
ATOM   1706 1HB  SER A 124      -0.576  10.846   6.299  1.00 92.27           H
ATOM   1707 2HB  SER A 124      -2.206  10.247   6.066  1.00 92.27           H
ATOM   1708  OG  SER A 124      -1.686  10.635   8.023  1.00 92.27           O
ATOM   1709  HG  SER A 124      -1.062  11.360   8.315  1.00 92.27           H
ATOM   1710  HN  SER A 124       0.750   9.461   7.914  1.00 92.27           H
ATOM   1711  N   MET A 125       0.887   8.609   5.022  1.00 92.52           N
ATOM   1712  CA  MET A 125       1.386   8.449   3.666  1.00 92.52           C
ATOM   1713  C   MET A 125       1.255   6.997   3.202  1.00 92.52           C
ATOM   1714  O   MET A 125       0.897   6.738   2.054  1.00 92.52           O
ATOM   1715  HA  MET A 125       0.763   9.093   3.046  1.00 92.52           H
ATOM   1716  CB  MET A 125       2.855   8.872   3.609  1.00 92.52           C
ATOM   1717 1HB  MET A 125       3.388   8.466   4.468  1.00 92.52           H
ATOM   1718 2HB  MET A 125       3.323   8.455   2.717  1.00 92.52           H
ATOM   1719  CG  MET A 125       2.986  10.397   3.594  1.00 92.52           C
ATOM   1720 1HG  MET A 125       2.383  10.829   4.393  1.00 92.52           H
ATOM   1721 2HG  MET A 125       4.020  10.683   3.784  1.00 92.52           H
ATOM   1722  SD  MET A 125       2.456  11.040   2.016  1.00 92.52           S
ATOM   1723  CE  MET A 125       1.445  12.406   2.561  1.00 92.52           C
ATOM   1724 1HE  MET A 125       0.631  12.031   3.182  1.00 92.52           H
ATOM   1725 2HE  MET A 125       2.054  13.100   3.141  1.00 92.52           H
ATOM   1726 3HE  MET A 125       1.032  12.922   1.694  1.00 92.52           H
ATOM   1727  HN  MET A 125       1.561   8.938   5.684  1.00 92.52           H
ATOM   1728  N   TYR A 126       1.551   6.087   4.119  1.00 84.94           N
ATOM   1729  CA  TYR A 126       1.472   4.668   3.817  1.00 84.94           C
ATOM   1730  C   TYR A 126       0.045   4.265   3.442  1.00 84.94           C
ATOM   1731  O   TYR A 126      -0.169   3.587   2.439  1.00 84.94           O
ATOM   1732  HA  TYR A 126       2.132   4.466   2.974  1.00 84.94           H
ATOM   1733  CB  TYR A 126       1.873   3.941   5.103  1.00 84.94           C
ATOM   1734 1HB  TYR A 126       2.933   4.112   5.289  1.00 84.94           H
ATOM   1735 2HB  TYR A 126       1.328   4.377   5.940  1.00 84.94           H
ATOM   1736  CG  TYR A 126       1.612   2.434   5.072  1.00 84.94           C
ATOM   1737  CD1 TYR A 126       0.817   1.851   6.039  1.00 84.94           C
ATOM   1738  HD1 TYR A 126       0.376   2.465   6.823  1.00 84.94           H
ATOM   1739  CD2 TYR A 126       2.172   1.656   4.079  1.00 84.94           C
ATOM   1740  HD2 TYR A 126       2.800   2.116   3.315  1.00 84.94           H
ATOM   1741  CE1 TYR A 126       0.572   0.433   6.010  1.00 84.94           C
ATOM   1742  HE1 TYR A 126      -0.054  -0.040   6.767  1.00 84.94           H
ATOM   1743  CE2 TYR A 126       1.926   0.238   4.050  1.00 84.94           C
ATOM   1744  HE2 TYR A 126       2.362  -0.388   3.271  1.00 84.94           H
ATOM   1745  CZ  TYR A 126       1.138  -0.304   5.017  1.00 84.94           C
ATOM   1746  OH  TYR A 126       0.906  -1.644   4.990  1.00 84.94           O
ATOM   1747  HH  TYR A 126       1.357  -2.053   4.197  1.00 84.94           H
ATOM   1748  HN  TYR A 126       1.840   6.306   5.051  1.00 84.94           H
ATOM   1749  N   LYS A 127      -0.895   4.701   4.268  1.00 86.74           N
ATOM   1750  CA  LYS A 127      -2.286   4.322   4.085  1.00 86.74           C
ATOM   1751  C   LYS A 127      -2.801   4.909   2.769  1.00 86.74           C
ATOM   1752  O   LYS A 127      -3.597   4.279   2.074  1.00 86.74           O
ATOM   1753  HA  LYS A 127      -2.323   3.235   4.017  1.00 86.74           H
ATOM   1754  CB  LYS A 127      -3.116   4.727   5.305  1.00 86.74           C
ATOM   1755 1HB  LYS A 127      -2.916   5.768   5.557  1.00 86.74           H
ATOM   1756 2HB  LYS A 127      -4.178   4.656   5.067  1.00 86.74           H
ATOM   1757  CG  LYS A 127      -2.797   3.835   6.506  1.00 86.74           C
ATOM   1758 1HG  LYS A 127      -1.725   3.855   6.703  1.00 86.74           H
ATOM   1759 2HG  LYS A 127      -3.291   4.225   7.396  1.00 86.74           H
ATOM   1760  CD  LYS A 127      -3.248   2.395   6.256  1.00 86.74           C
ATOM   1761 1HD  LYS A 127      -4.312   2.379   6.021  1.00 86.74           H
ATOM   1762 2HD  LYS A 127      -2.725   1.991   5.389  1.00 86.74           H
ATOM   1763  CE  LYS A 127      -2.977   1.514   7.477  1.00 86.74           C
ATOM   1764 1HE  LYS A 127      -1.951   1.659   7.816  1.00 86.74           H
ATOM   1765 2HE  LYS A 127      -3.629   1.811   8.299  1.00 86.74           H
ATOM   1766  NZ  LYS A 127      -3.200   0.089   7.149  1.00 86.74           N
ATOM   1767 1HZ  LYS A 127      -3.034  -0.478   7.972  1.00 86.74           H
ATOM   1768 2HZ  LYS A 127      -4.157  -0.040   6.837  1.00 86.74           H
ATOM   1769 3HZ  LYS A 127      -2.564  -0.192   6.410  1.00 86.74           H
ATOM   1770  HN  LYS A 127      -0.720   5.300   5.049  1.00 86.74           H
ATOM   1771  N   MET A 128      -2.325   6.108   2.467  1.00 91.35           N
ATOM   1772  CA  MET A 128      -2.708   6.775   1.234  1.00 91.35           C
ATOM   1773  C   MET A 128      -2.225   5.990   0.013  1.00 91.35           C
ATOM   1774  O   MET A 128      -2.979   5.788  -0.938  1.00 91.35           O
ATOM   1775  HA  MET A 128      -3.797   6.810   1.245  1.00 91.35           H
ATOM   1776  CB  MET A 128      -2.106   8.182   1.207  1.00 91.35           C
ATOM   1777 1HB  MET A 128      -2.355   8.705   2.130  1.00 91.35           H
ATOM   1778 2HB  MET A 128      -1.019   8.115   1.161  1.00 91.35           H
ATOM   1779  CG  MET A 128      -2.625   8.977   0.007  1.00 91.35           C
ATOM   1780 1HG  MET A 128      -2.421   8.433  -0.916  1.00 91.35           H
ATOM   1781 2HG  MET A 128      -3.707   9.092   0.077  1.00 91.35           H
ATOM   1782  SD  MET A 128      -1.845  10.581  -0.046  1.00 91.35           S
ATOM   1783  CE  MET A 128      -0.155  10.094  -0.354  1.00 91.35           C
ATOM   1784 1HE  MET A 128       0.194   9.458   0.459  1.00 91.35           H
ATOM   1785 2HE  MET A 128      -0.102   9.544  -1.294  1.00 91.35           H
ATOM   1786 3HE  MET A 128       0.474  10.982  -0.417  1.00 91.35           H
ATOM   1787  HN  MET A 128      -1.691   6.620   3.046  1.00 91.35           H
ATOM   1788  N   ASN A 129      -0.971   5.567   0.078  1.00 91.21           N
ATOM   1789  CA  ASN A 129      -0.397   4.759  -0.984  1.00 91.21           C
ATOM   1790  C   ASN A 129      -1.196   3.462  -1.121  1.00 91.21           C
ATOM   1791  O   ASN A 129      -1.555   3.064  -2.229  1.00 91.21           O
ATOM   1792  HA  ASN A 129      -0.452   5.380  -1.878  1.00 91.21           H
ATOM   1793  CB  ASN A 129       1.055   4.389  -0.671  1.00 91.21           C
ATOM   1794 1HB  ASN A 129       1.689   5.270  -0.774  1.00 91.21           H
ATOM   1795 2HB  ASN A 129       1.134   4.058   0.364  1.00 91.21           H
ATOM   1796  CG  ASN A 129       1.552   3.284  -1.605  1.00 91.21           C
ATOM   1797  OD1 ASN A 129       1.434   2.102  -1.328  1.00 91.21           O
ATOM   1798  ND2 ASN A 129       2.114   3.733  -2.724  1.00 91.21           N
ATOM   1799 1HD2 ASN A 129       2.179   4.717  -2.890  1.00 91.21           H
ATOM   1800 2HD2 ASN A 129       2.470   3.087  -3.399  1.00 91.21           H
ATOM   1801  HN  ASN A 129      -0.352   5.768   0.838  1.00 91.21           H
ATOM   1802  N   PHE A 130      -1.453   2.839   0.019  1.00 84.82           N
ATOM   1803  CA  PHE A 130      -2.072   1.524   0.031  1.00 84.82           C
ATOM   1804  C   PHE A 130      -3.424   1.548  -0.684  1.00 84.82           C
ATOM   1805  O   PHE A 130      -3.683   0.722  -1.558  1.00 84.82           O
ATOM   1806  HA  PHE A 130      -1.398   0.846  -0.492  1.00 84.82           H
ATOM   1807  CB  PHE A 130      -2.290   1.146   1.497  1.00 84.82           C
ATOM   1808 1HB  PHE A 130      -1.329   1.157   2.012  1.00 84.82           H
ATOM   1809 2HB  PHE A 130      -2.913   1.906   1.969  1.00 84.82           H
ATOM   1810  CG  PHE A 130      -2.943  -0.224   1.696  1.00 84.82           C
ATOM   1811  CD1 PHE A 130      -4.168  -0.315   2.279  1.00 84.82           C
ATOM   1812  HD1 PHE A 130      -4.685   0.588   2.605  1.00 84.82           H
ATOM   1813  CD2 PHE A 130      -2.298  -1.350   1.289  1.00 84.82           C
ATOM   1814  HD2 PHE A 130      -1.316  -1.277   0.822  1.00 84.82           H
ATOM   1815  CE1 PHE A 130      -4.774  -1.586   2.463  1.00 84.82           C
ATOM   1816  HE1 PHE A 130      -5.756  -1.659   2.931  1.00 84.82           H
ATOM   1817  CE2 PHE A 130      -2.903  -2.621   1.474  1.00 84.82           C
ATOM   1818  HE2 PHE A 130      -2.386  -3.523   1.148  1.00 84.82           H
ATOM   1819  CZ  PHE A 130      -4.129  -2.712   2.057  1.00 84.82           C
ATOM   1820  HZ  PHE A 130      -4.594  -3.688   2.198  1.00 84.82           H
ATOM   1821  HN  PHE A 130      -1.247   3.217   0.922  1.00 84.82           H
ATOM   1822  N   TYR A 131      -4.251   2.504  -0.286  1.00 87.29           N
ATOM   1823  CA  TYR A 131      -5.583   2.625  -0.855  1.00 87.29           C
ATOM   1824  C   TYR A 131      -5.514   2.997  -2.337  1.00 87.29           C
ATOM   1825  O   TYR A 131      -6.220   2.415  -3.160  1.00 87.29           O
ATOM   1826  HA  TYR A 131      -6.082   1.662  -0.752  1.00 87.29           H
ATOM   1827  CB  TYR A 131      -6.266   3.760  -0.088  1.00 87.29           C
ATOM   1828 1HB  TYR A 131      -5.623   4.639  -0.111  1.00 87.29           H
ATOM   1829 2HB  TYR A 131      -7.190   4.027  -0.602  1.00 87.29           H
ATOM   1830  CG  TYR A 131      -6.590   3.420   1.368  1.00 87.29           C
ATOM   1831  CD1 TYR A 131      -7.156   2.201   1.682  1.00 87.29           C
ATOM   1832  HD1 TYR A 131      -7.372   1.481   0.894  1.00 87.29           H
ATOM   1833  CD2 TYR A 131      -6.317   4.332   2.367  1.00 87.29           C
ATOM   1834  HD2 TYR A 131      -5.870   5.295   2.118  1.00 87.29           H
ATOM   1835  CE1 TYR A 131      -7.461   1.881   3.053  1.00 87.29           C
ATOM   1836  HE1 TYR A 131      -7.908   0.922   3.315  1.00 87.29           H
ATOM   1837  CE2 TYR A 131      -6.622   4.012   3.737  1.00 87.29           C
ATOM   1838  HE2 TYR A 131      -6.411   4.724   4.536  1.00 87.29           H
ATOM   1839  CZ  TYR A 131      -7.179   2.803   4.013  1.00 87.29           C
ATOM   1840  OH  TYR A 131      -7.467   2.500   5.307  1.00 87.29           O
ATOM   1841  HH  TYR A 131      -7.372   3.316   5.878  1.00 87.29           H
ATOM   1842  HN  TYR A 131      -4.025   3.185   0.409  1.00 87.29           H
ATOM   1843  N   SER A 132      -4.657   3.963  -2.634  1.00 89.66           N
ATOM   1844  CA  SER A 132      -4.551   4.479  -3.988  1.00 89.66           C
ATOM   1845  C   SER A 132      -4.069   3.376  -4.932  1.00 89.66           C
ATOM   1846  O   SER A 132      -4.592   3.227  -6.035  1.00 89.66           O
ATOM   1847  HA  SER A 132      -5.558   4.799  -4.255  1.00 89.66           H
ATOM   1848  CB  SER A 132      -3.603   5.679  -4.046  1.00 89.66           C
ATOM   1849 1HB  SER A 132      -3.483   5.996  -5.083  1.00 89.66           H
ATOM   1850 2HB  SER A 132      -4.044   6.517  -3.506  1.00 89.66           H
ATOM   1851  OG  SER A 132      -2.325   5.378  -3.493  1.00 89.66           O
ATOM   1852  HG  SER A 132      -2.225   5.822  -2.602  1.00 89.66           H
ATOM   1853  HN  SER A 132      -4.045   4.391  -1.969  1.00 89.66           H
ATOM   1854  N   CYS A 133      -3.078   2.631  -4.464  1.00 84.45           N
ATOM   1855  CA  CYS A 133      -2.530   1.537  -5.247  1.00 84.45           C
ATOM   1856  C   CYS A 133      -3.661   0.553  -5.554  1.00 84.45           C
ATOM   1857  O   CYS A 133      -3.833   0.136  -6.699  1.00 84.45           O
ATOM   1858  HA  CYS A 133      -2.139   1.975  -6.166  1.00 84.45           H
ATOM   1859  CB  CYS A 133      -1.361   0.859  -4.531  1.00 84.45           C
ATOM   1860 1HB  CYS A 133      -1.602   0.718  -3.477  1.00 84.45           H
ATOM   1861 2HB  CYS A 133      -1.190  -0.131  -4.953  1.00 84.45           H
ATOM   1862  SG  CYS A 133       0.150   1.877  -4.695  1.00 84.45           S
ATOM   1863  HG  CYS A 133      -0.224   2.821  -3.835  1.00 84.45           H
ATOM   1864  HN  CYS A 133      -2.652   2.766  -3.570  1.00 84.45           H
ATOM   1865  N   VAL A 134      -4.402   0.209  -4.511  1.00 82.08           N
ATOM   1866  CA  VAL A 134      -5.489  -0.746  -4.648  1.00 82.08           C
ATOM   1867  C   VAL A 134      -6.435  -0.280  -5.756  1.00 82.08           C
ATOM   1868  O   VAL A 134      -6.764  -1.047  -6.659  1.00 82.08           O
ATOM   1869  HA  VAL A 134      -5.053  -1.701  -4.938  1.00 82.08           H
ATOM   1870  CB  VAL A 134      -6.192  -0.935  -3.302  1.00 82.08           C
ATOM   1871  HB  VAL A 134      -6.157   0.015  -2.769  1.00 82.08           H
ATOM   1872  CG1 VAL A 134      -7.662  -1.310  -3.499  1.00 82.08           C
ATOM   1873 1HG1 VAL A 134      -8.168  -0.517  -4.049  1.00 82.08           H
ATOM   1874 2HG1 VAL A 134      -7.727  -2.242  -4.061  1.00 82.08           H
ATOM   1875 3HG1 VAL A 134      -8.137  -1.439  -2.526  1.00 82.08           H
ATOM   1876  CG2 VAL A 134      -5.469  -1.979  -2.448  1.00 82.08           C
ATOM   1877 1HG2 VAL A 134      -5.458  -2.933  -2.973  1.00 82.08           H
ATOM   1878 2HG2 VAL A 134      -4.445  -1.653  -2.265  1.00 82.08           H
ATOM   1879 3HG2 VAL A 134      -5.989  -2.093  -1.497  1.00 82.08           H
ATOM   1880  HN  VAL A 134      -4.271   0.570  -3.588  1.00 82.08           H
ATOM   1881  N   LEU A 135      -6.846   0.976  -5.650  1.00 86.50           N
ATOM   1882  CA  LEU A 135      -7.877   1.502  -6.529  1.00 86.50           C
ATOM   1883  C   LEU A 135      -7.335   1.573  -7.958  1.00 86.50           C
ATOM   1884  O   LEU A 135      -8.062   1.313  -8.915  1.00 86.50           O
ATOM   1885  HA  LEU A 135      -8.711   0.801  -6.510  1.00 86.50           H
ATOM   1886  CB  LEU A 135      -8.398   2.840  -6.001  1.00 86.50           C
ATOM   1887 1HB  LEU A 135      -7.552   3.517  -5.884  1.00 86.50           H
ATOM   1888 2HB  LEU A 135      -9.052   3.276  -6.757  1.00 86.50           H
ATOM   1889  CG  LEU A 135      -9.161   2.788  -4.676  1.00 86.50           C
ATOM   1890  HG  LEU A 135      -8.571   2.208  -3.965  1.00 86.50           H
ATOM   1891  CD1 LEU A 135      -9.331   4.189  -4.085  1.00 86.50           C
ATOM   1892 1HD1 LEU A 135      -8.351   4.630  -3.907  1.00 86.50           H
ATOM   1893 2HD1 LEU A 135      -9.888   4.813  -4.785  1.00 86.50           H
ATOM   1894 3HD1 LEU A 135      -9.876   4.123  -3.144  1.00 86.50           H
ATOM   1895  CD2 LEU A 135     -10.501   2.069  -4.843  1.00 86.50           C
ATOM   1896 1HD2 LEU A 135     -11.109   2.600  -5.575  1.00 86.50           H
ATOM   1897 2HD2 LEU A 135     -10.326   1.049  -5.186  1.00 86.50           H
ATOM   1898 3HD2 LEU A 135     -11.022   2.046  -3.886  1.00 86.50           H
ATOM   1899  HN  LEU A 135      -6.489   1.627  -4.981  1.00 86.50           H
ATOM   1900  N   LEU A 136      -6.062   1.927  -8.057  1.00 88.57           N
ATOM   1901  CA  LEU A 136      -5.425   2.076  -9.354  1.00 88.57           C
ATOM   1902  C   LEU A 136      -5.349   0.710 -10.040  1.00 88.57           C
ATOM   1903  O   LEU A 136      -5.641   0.591 -11.229  1.00 88.57           O
ATOM   1904  HA  LEU A 136      -6.058   2.729  -9.956  1.00 88.57           H
ATOM   1905  CB  LEU A 136      -4.068   2.767  -9.209  1.00 88.57           C
ATOM   1906 1HB  LEU A 136      -3.525   2.290  -8.394  1.00 88.57           H
ATOM   1907 2HB  LEU A 136      -3.495   2.593 -10.120  1.00 88.57           H
ATOM   1908  CG  LEU A 136      -4.108   4.274  -8.946  1.00 88.57           C
ATOM   1909  HG  LEU A 136      -4.819   4.461  -8.141  1.00 88.57           H
ATOM   1910  CD1 LEU A 136      -2.745   4.784  -8.472  1.00 88.57           C
ATOM   1911 1HD1 LEU A 136      -2.467   4.274  -7.549  1.00 88.57           H
ATOM   1912 2HD1 LEU A 136      -1.996   4.583  -9.238  1.00 88.57           H
ATOM   1913 3HD1 LEU A 136      -2.802   5.857  -8.292  1.00 88.57           H
ATOM   1914  CD2 LEU A 136      -4.608   5.033 -10.176  1.00 88.57           C
ATOM   1915 1HD2 LEU A 136      -3.941   4.843 -11.017  1.00 88.57           H
ATOM   1916 2HD2 LEU A 136      -5.614   4.695 -10.427  1.00 88.57           H
ATOM   1917 3HD2 LEU A 136      -4.627   6.101  -9.961  1.00 88.57           H
ATOM   1918  HN  LEU A 136      -5.470   2.111  -7.272  1.00 88.57           H
ATOM   1919  N   ILE A 137      -4.956  -0.287  -9.260  1.00 80.93           N
ATOM   1920  CA  ILE A 137      -4.806  -1.633  -9.785  1.00 80.93           C
ATOM   1921  C   ILE A 137      -6.160  -2.132 -10.292  1.00 80.93           C
ATOM   1922  O   ILE A 137      -6.237  -2.772 -11.340  1.00 80.93           O
ATOM   1923  HA  ILE A 137      -4.119  -1.580 -10.630  1.00 80.93           H
ATOM   1924  CB  ILE A 137      -4.166  -2.548  -8.739  1.00 80.93           C
ATOM   1925  HB  ILE A 137      -4.667  -2.379  -7.785  1.00 80.93           H
ATOM   1926  CG1 ILE A 137      -2.688  -2.204  -8.540  1.00 80.93           C
ATOM   1927 1HG1 ILE A 137      -2.124  -2.480  -9.431  1.00 80.93           H
ATOM   1928 2HG1 ILE A 137      -2.576  -1.127  -8.412  1.00 80.93           H
ATOM   1929  CG2 ILE A 137      -4.368  -4.021  -9.101  1.00 80.93           C
ATOM   1930 1HG2 ILE A 137      -5.435  -4.240  -9.151  1.00 80.93           H
ATOM   1931 2HG2 ILE A 137      -3.910  -4.223 -10.069  1.00 80.93           H
ATOM   1932 3HG2 ILE A 137      -3.903  -4.649  -8.341  1.00 80.93           H
ATOM   1933  CD1 ILE A 137      -2.115  -2.931  -7.322  1.00 80.93           C
ATOM   1934 1HD1 ILE A 137      -2.666  -2.634  -6.429  1.00 80.93           H
ATOM   1935 2HD1 ILE A 137      -2.207  -4.008  -7.464  1.00 80.93           H
ATOM   1936 3HD1 ILE A 137      -1.064  -2.669  -7.204  1.00 80.93           H
ATOM   1937  HN  ILE A 137      -4.742  -0.186  -8.288  1.00 80.93           H
ATOM   1938  N   MET A 138      -7.195  -1.820  -9.525  1.00 82.42           N
ATOM   1939  CA  MET A 138      -8.551  -2.150  -9.928  1.00 82.42           C
ATOM   1940  C   MET A 138      -8.892  -1.514 -11.278  1.00 82.42           C
ATOM   1941  O   MET A 138      -9.403  -2.186 -12.173  1.00 82.42           O
ATOM   1942  HA  MET A 138      -8.577  -3.236 -10.014  1.00 82.42           H
ATOM   1943  CB  MET A 138      -9.535  -1.652  -8.867  1.00 82.42           C
ATOM   1944 1HB  MET A 138      -9.482  -2.294  -7.988  1.00 82.42           H
ATOM   1945 2HB  MET A 138      -9.253  -0.649  -8.547  1.00 82.42           H
ATOM   1946  CG  MET A 138     -10.965  -1.637  -9.409  1.00 82.42           C
ATOM   1947 1HG  MET A 138     -11.040  -0.938 -10.243  1.00 82.42           H
ATOM   1948 2HG  MET A 138     -11.227  -2.622  -9.795  1.00 82.42           H
ATOM   1949  SD  MET A 138     -12.103  -1.167  -8.117  1.00 82.42           S
ATOM   1950  CE  MET A 138     -11.993   0.610  -8.238  1.00 82.42           C
ATOM   1951 1HE  MET A 138     -10.964   0.924  -8.058  1.00 82.42           H
ATOM   1952 2HE  MET A 138     -12.300   0.926  -9.235  1.00 82.42           H
ATOM   1953 3HE  MET A 138     -12.647   1.067  -7.495  1.00 82.42           H
ATOM   1954  HN  MET A 138      -7.117  -1.352  -8.645  1.00 82.42           H
ATOM   1955  N   CYS A 139      -8.595  -0.227 -11.382  1.00 86.91           N
ATOM   1956  CA  CYS A 139      -8.958   0.532 -12.566  1.00 86.91           C
ATOM   1957  C   CYS A 139      -8.192  -0.043 -13.759  1.00 86.91           C
ATOM   1958  O   CYS A 139      -8.737  -0.156 -14.856  1.00 86.91           O
ATOM   1959  HA  CYS A 139     -10.033   0.407 -12.700  1.00 86.91           H
ATOM   1960  CB  CYS A 139      -8.693   2.027 -12.384  1.00 86.91           C
ATOM   1961 1HB  CYS A 139      -7.677   2.183 -12.021  1.00 86.91           H
ATOM   1962 2HB  CYS A 139      -8.770   2.539 -13.343  1.00 86.91           H
ATOM   1963  SG  CYS A 139      -9.894   2.737 -11.200  1.00 86.91           S
ATOM   1964  HG  CYS A 139      -9.300   2.273 -10.104  1.00 86.91           H
ATOM   1965  HN  CYS A 139      -8.116   0.295 -10.676  1.00 86.91           H
ATOM   1966  N   ILE A 140      -6.939  -0.391 -13.504  1.00 82.52           N
ATOM   1967  CA  ILE A 140      -6.097  -0.968 -14.539  1.00 82.52           C
ATOM   1968  C   ILE A 140      -6.741  -2.256 -15.055  1.00 82.52           C
ATOM   1969  O   ILE A 140      -6.755  -2.508 -16.259  1.00 82.52           O
ATOM   1970  HA  ILE A 140      -6.051  -0.252 -15.359  1.00 82.52           H
ATOM   1971  CB  ILE A 140      -4.669  -1.158 -14.023  1.00 82.52           C
ATOM   1972  HB  ILE A 140      -4.721  -1.612 -13.034  1.00 82.52           H
ATOM   1973  CG1 ILE A 140      -3.959   0.188 -13.866  1.00 82.52           C
ATOM   1974 1HG1 ILE A 140      -3.700   0.584 -14.848  1.00 82.52           H
ATOM   1975 2HG1 ILE A 140      -4.633   0.907 -13.400  1.00 82.52           H
ATOM   1976  CG2 ILE A 140      -3.886  -2.118 -14.920  1.00 82.52           C
ATOM   1977 1HG2 ILE A 140      -4.383  -3.088 -14.937  1.00 82.52           H
ATOM   1978 2HG2 ILE A 140      -3.841  -1.715 -15.932  1.00 82.52           H
ATOM   1979 3HG2 ILE A 140      -2.874  -2.235 -14.531  1.00 82.52           H
ATOM   1980  CD1 ILE A 140      -2.693   0.045 -13.018  1.00 82.52           C
ATOM   1981 1HD1 ILE A 140      -2.959  -0.328 -12.029  1.00 82.52           H
ATOM   1982 2HD1 ILE A 140      -2.011  -0.656 -13.500  1.00 82.52           H
ATOM   1983 3HD1 ILE A 140      -2.208   1.016 -12.923  1.00 82.52           H
ATOM   1984  HN  ILE A 140      -6.499  -0.285 -12.612  1.00 82.52           H
ATOM   1985  N   SER A 141      -7.259  -3.037 -14.119  1.00 76.33           N
ATOM   1986  CA  SER A 141      -7.820  -4.336 -14.453  1.00 76.33           C
ATOM   1987  C   SER A 141      -9.066  -4.159 -15.322  1.00 76.33           C
ATOM   1988  O   SER A 141      -9.269  -4.903 -16.281  1.00 76.33           O
ATOM   1989  HA  SER A 141      -7.037  -4.854 -15.007  1.00 76.33           H
ATOM   1990  CB  SER A 141      -8.160  -5.130 -13.191  1.00 76.33           C
ATOM   1991 1HB  SER A 141      -8.925  -4.599 -12.624  1.00 76.33           H
ATOM   1992 2HB  SER A 141      -8.584  -6.094 -13.472  1.00 76.33           H
ATOM   1993  OG  SER A 141      -7.017  -5.338 -12.366  1.00 76.33           O
ATOM   1994  HG  SER A 141      -6.930  -4.589 -11.708  1.00 76.33           H
ATOM   1995  HN  SER A 141      -7.299  -2.797 -13.149  1.00 76.33           H
ATOM   1996  N   VAL A 142      -9.869  -3.171 -14.955  1.00 80.12           N
ATOM   1997  CA  VAL A 142     -11.075  -2.869 -15.707  1.00 80.12           C
ATOM   1998  C   VAL A 142     -10.692  -2.406 -17.114  1.00 80.12           C
ATOM   1999  O   VAL A 142     -11.295  -2.834 -18.097  1.00 80.12           O
ATOM   2000  HA  VAL A 142     -11.653  -3.789 -15.786  1.00 80.12           H
ATOM   2001  CB  VAL A 142     -11.920  -1.842 -14.950  1.00 80.12           C
ATOM   2002  HB  VAL A 142     -11.292  -0.975 -14.747  1.00 80.12           H
ATOM   2003  CG1 VAL A 142     -13.106  -1.376 -15.797  1.00 80.12           C
ATOM   2004 1HG1 VAL A 142     -12.738  -0.917 -16.715  1.00 80.12           H
ATOM   2005 2HG1 VAL A 142     -13.734  -2.231 -16.045  1.00 80.12           H
ATOM   2006 3HG1 VAL A 142     -13.689  -0.647 -15.235  1.00 80.12           H
ATOM   2007  CG2 VAL A 142     -12.393  -2.404 -13.607  1.00 80.12           C
ATOM   2008 1HG2 VAL A 142     -12.997  -3.295 -13.779  1.00 80.12           H
ATOM   2009 2HG2 VAL A 142     -11.528  -2.663 -12.997  1.00 80.12           H
ATOM   2010 3HG2 VAL A 142     -12.991  -1.654 -13.090  1.00 80.12           H
ATOM   2011  HN  VAL A 142      -9.707  -2.583 -14.163  1.00 80.12           H
ATOM   2012  N   ASP A 143      -9.692  -1.539 -17.165  1.00 82.10           N
ATOM   2013  CA  ASP A 143      -9.283  -0.941 -18.425  1.00 82.10           C
ATOM   2014  C   ASP A 143      -8.775  -2.037 -19.364  1.00 82.10           C
ATOM   2015  O   ASP A 143      -9.041  -2.004 -20.564  1.00 82.10           O
ATOM   2016  HA  ASP A 143     -10.175  -0.444 -18.808  1.00 82.10           H
ATOM   2017  CB  ASP A 143      -8.150   0.065 -18.215  1.00 82.10           C
ATOM   2018 1HB  ASP A 143      -8.401   0.735 -17.393  1.00 82.10           H
ATOM   2019 2HB  ASP A 143      -7.239  -0.462 -17.931  1.00 82.10           H
ATOM   2020  CG  ASP A 143      -7.898   0.880 -19.486  1.00 82.10           C
ATOM   2021  OD1 ASP A 143      -8.896   1.393 -20.038  1.00 82.10           O
ATOM   2022  OD2 ASP A 143      -6.714   0.972 -19.876  1.00 82.10           O
ATOM   2023  HN  ASP A 143      -9.165  -1.245 -16.368  1.00 82.10           H
ATOM   2024  N   ARG A 144      -8.053  -2.983 -18.781  1.00 75.04           N
ATOM   2025  CA  ARG A 144      -7.527  -4.101 -19.546  1.00 75.04           C
ATOM   2026  C   ARG A 144      -8.671  -4.903 -20.168  1.00 75.04           C
ATOM   2027  O   ARG A 144      -8.606  -5.280 -21.337  1.00 75.04           O
ATOM   2028  HA  ARG A 144      -6.905  -3.644 -20.315  1.00 75.04           H
ATOM   2029  CB  ARG A 144      -6.686  -5.025 -18.663  1.00 75.04           C
ATOM   2030 1HB  ARG A 144      -7.171  -5.148 -17.694  1.00 75.04           H
ATOM   2031 2HB  ARG A 144      -6.627  -6.014 -19.118  1.00 75.04           H
ATOM   2032  CG  ARG A 144      -5.277  -4.463 -18.467  1.00 75.04           C
ATOM   2033 1HG  ARG A 144      -4.787  -4.352 -19.434  1.00 75.04           H
ATOM   2034 2HG  ARG A 144      -5.336  -3.469 -18.024  1.00 75.04           H
ATOM   2035  CD  ARG A 144      -4.442  -5.378 -17.568  1.00 75.04           C
ATOM   2036 1HD  ARG A 144      -4.864  -5.399 -16.564  1.00 75.04           H
ATOM   2037 2HD  ARG A 144      -4.472  -6.400 -17.948  1.00 75.04           H
ATOM   2038  NE  ARG A 144      -3.043  -4.899 -17.519  1.00 75.04           N
ATOM   2039  HE  ARG A 144      -2.818  -4.056 -18.008  1.00 75.04           H
ATOM   2040  CZ  ARG A 144      -2.058  -5.524 -16.859  1.00 75.04           C
ATOM   2041  NH1 ARG A 144      -2.301  -6.657 -16.187  1.00 75.04           N
ATOM   2042 1HH1 ARG A 144      -3.224  -7.043 -16.175  1.00 75.04           H
ATOM   2043 2HH1 ARG A 144      -1.560  -7.117 -15.698  1.00 75.04           H
ATOM   2044  NH2 ARG A 144      -0.825  -4.998 -16.882  1.00 75.04           N
ATOM   2045 1HH2 ARG A 144      -0.079  -5.452 -16.396  1.00 75.04           H
ATOM   2046 2HH2 ARG A 144      -0.652  -4.152 -17.386  1.00 75.04           H
ATOM   2047  HN  ARG A 144      -7.826  -2.993 -17.807  1.00 75.04           H
ATOM   2048  N   TYR A 145      -9.693  -5.141 -19.359  1.00 74.61           N
ATOM   2049  CA  TYR A 145     -10.857  -5.878 -19.820  1.00 74.61           C
ATOM   2050  C   TYR A 145     -11.505  -5.185 -21.020  1.00 74.61           C
ATOM   2051  O   TYR A 145     -11.773  -5.820 -22.039  1.00 74.61           O
ATOM   2052  HA  TYR A 145     -10.529  -6.874 -20.119  1.00 74.61           H
ATOM   2053  CB  TYR A 145     -11.846  -5.880 -18.652  1.00 74.61           C
ATOM   2054 1HB  TYR A 145     -11.451  -6.511 -17.856  1.00 74.61           H
ATOM   2055 2HB  TYR A 145     -11.919  -4.869 -18.251  1.00 74.61           H
ATOM   2056  CG  TYR A 145     -13.247  -6.369 -19.023  1.00 74.61           C
ATOM   2057  CD1 TYR A 145     -14.322  -5.507 -18.946  1.00 74.61           C
ATOM   2058  HD1 TYR A 145     -14.172  -4.477 -18.621  1.00 74.61           H
ATOM   2059  CD2 TYR A 145     -13.436  -7.673 -19.435  1.00 74.61           C
ATOM   2060  HD2 TYR A 145     -12.587  -8.354 -19.495  1.00 74.61           H
ATOM   2061  CE1 TYR A 145     -15.641  -5.967 -19.296  1.00 74.61           C
ATOM   2062  HE1 TYR A 145     -16.498  -5.297 -19.239  1.00 74.61           H
ATOM   2063  CE2 TYR A 145     -14.755  -8.133 -19.784  1.00 74.61           C
ATOM   2064  HE2 TYR A 145     -14.918  -9.160 -20.110  1.00 74.61           H
ATOM   2065  CZ  TYR A 145     -15.792  -7.258 -19.697  1.00 74.61           C
ATOM   2066  OH  TYR A 145     -17.038  -7.693 -20.027  1.00 74.61           O
ATOM   2067  HH  TYR A 145     -17.008  -8.662 -20.273  1.00 74.61           H
ATOM   2068  HN  TYR A 145      -9.734  -4.841 -18.406  1.00 74.61           H
ATOM   2069  N   ILE A 146     -11.739  -3.890 -20.860  1.00 77.11           N
ATOM   2070  CA  ILE A 146     -12.405  -3.116 -21.894  1.00 77.11           C
ATOM   2071  C   ILE A 146     -11.579  -3.177 -23.181  1.00 77.11           C
ATOM   2072  O   ILE A 146     -12.132  -3.312 -24.271  1.00 77.11           O
ATOM   2073  HA  ILE A 146     -13.371  -3.584 -22.081  1.00 77.11           H
ATOM   2074  CB  ILE A 146     -12.677  -1.692 -21.405  1.00 77.11           C
ATOM   2075  HB  ILE A 146     -11.749  -1.284 -21.007  1.00 77.11           H
ATOM   2076  CG1 ILE A 146     -13.697  -1.690 -20.264  1.00 77.11           C
ATOM   2077 1HG1 ILE A 146     -14.681  -1.956 -20.651  1.00 77.11           H
ATOM   2078 2HG1 ILE A 146     -13.428  -2.449 -19.530  1.00 77.11           H
ATOM   2079  CG2 ILE A 146     -13.110  -0.789 -22.562  1.00 77.11           C
ATOM   2080 1HG2 ILE A 146     -12.319  -0.756 -23.311  1.00 77.11           H
ATOM   2081 2HG2 ILE A 146     -14.020  -1.185 -23.011  1.00 77.11           H
ATOM   2082 3HG2 ILE A 146     -13.297   0.217 -22.187  1.00 77.11           H
ATOM   2083  CD1 ILE A 146     -13.761  -0.319 -19.589  1.00 77.11           C
ATOM   2084 1HD1 ILE A 146     -12.782  -0.068 -19.182  1.00 77.11           H
ATOM   2085 2HD1 ILE A 146     -14.055   0.433 -20.321  1.00 77.11           H
ATOM   2086 3HD1 ILE A 146     -14.494  -0.345 -18.782  1.00 77.11           H
ATOM   2087  HN  ILE A 146     -11.483  -3.373 -20.043  1.00 77.11           H
ATOM   2088  N   ALA A 147     -10.269  -3.074 -23.011  1.00 76.91           N
ATOM   2089  CA  ALA A 147      -9.370  -3.015 -24.151  1.00 76.91           C
ATOM   2090  C   ALA A 147      -9.436  -4.337 -24.917  1.00 76.91           C
ATOM   2091  O   ALA A 147      -9.211  -4.370 -26.126  1.00 76.91           O
ATOM   2092  HA  ALA A 147      -9.711  -2.210 -24.801  1.00 76.91           H
ATOM   2093  CB  ALA A 147      -7.954  -2.691 -23.668  1.00 76.91           C
ATOM   2094 1HB  ALA A 147      -7.956  -1.729 -23.156  1.00 76.91           H
ATOM   2095 2HB  ALA A 147      -7.619  -3.468 -22.980  1.00 76.91           H
ATOM   2096 3HB  ALA A 147      -7.280  -2.647 -24.523  1.00 76.91           H
ATOM   2097  HN  ALA A 147      -9.823  -3.032 -22.118  1.00 76.91           H
ATOM   2098  N   ILE A 148      -9.747  -5.395 -24.183  1.00 71.49           N
ATOM   2099  CA  ILE A 148      -9.797  -6.724 -24.769  1.00 71.49           C
ATOM   2100  C   ILE A 148     -11.185  -6.962 -25.366  1.00 71.49           C
ATOM   2101  O   ILE A 148     -11.307  -7.367 -26.521  1.00 71.49           O
ATOM   2102  HA  ILE A 148      -9.064  -6.753 -25.575  1.00 71.49           H
ATOM   2103  CB  ILE A 148      -9.381  -7.778 -23.741  1.00 71.49           C
ATOM   2104  HB  ILE A 148      -9.971  -7.626 -22.837  1.00 71.49           H
ATOM   2105  CG1 ILE A 148      -7.910  -7.614 -23.352  1.00 71.49           C
ATOM   2106 1HG1 ILE A 148      -7.275  -7.890 -24.194  1.00 71.49           H
ATOM   2107 2HG1 ILE A 148      -7.704  -6.568 -23.126  1.00 71.49           H
ATOM   2108  CG2 ILE A 148      -9.686  -9.189 -24.248  1.00 71.49           C
ATOM   2109 1HG2 ILE A 148     -10.755  -9.285 -24.434  1.00 71.49           H
ATOM   2110 2HG2 ILE A 148      -9.139  -9.368 -25.174  1.00 71.49           H
ATOM   2111 3HG2 ILE A 148      -9.380  -9.919 -23.498  1.00 71.49           H
ATOM   2112  CD1 ILE A 148      -7.563  -8.481 -22.140  1.00 71.49           C
ATOM   2113 1HD1 ILE A 148      -8.184  -8.187 -21.293  1.00 71.49           H
ATOM   2114 2HD1 ILE A 148      -7.747  -9.529 -22.378  1.00 71.49           H
ATOM   2115 3HD1 ILE A 148      -6.512  -8.346 -21.885  1.00 71.49           H
ATOM   2116  HN  ILE A 148      -9.961  -5.355 -23.207  1.00 71.49           H
ATOM   2117  N   ALA A 149     -12.197  -6.700 -24.552  1.00 73.08           N
ATOM   2118  CA  ALA A 149     -13.551  -7.108 -24.885  1.00 73.08           C
ATOM   2119  C   ALA A 149     -14.106  -6.183 -25.970  1.00 73.08           C
ATOM   2120  O   ALA A 149     -14.847  -6.623 -26.847  1.00 73.08           O
ATOM   2121  HA  ALA A 149     -13.504  -8.125 -25.276  1.00 73.08           H
ATOM   2122  CB  ALA A 149     -14.412  -7.106 -23.620  1.00 73.08           C
ATOM   2123 1HB  ALA A 149     -13.991  -7.801 -22.894  1.00 73.08           H
ATOM   2124 2HB  ALA A 149     -14.430  -6.103 -23.195  1.00 73.08           H
ATOM   2125 3HB  ALA A 149     -15.427  -7.413 -23.871  1.00 73.08           H
ATOM   2126  HN  ALA A 149     -12.104  -6.219 -23.680  1.00 73.08           H
ATOM   2127  N   GLN A 150     -13.726  -4.917 -25.874  1.00 77.87           N
ATOM   2128  CA  GLN A 150     -14.295  -3.897 -26.738  1.00 77.87           C
ATOM   2129  C   GLN A 150     -13.188  -3.182 -27.516  1.00 77.87           C
ATOM   2130  O   GLN A 150     -13.214  -1.961 -27.659  1.00 77.87           O
ATOM   2131  HA  GLN A 150     -14.946  -4.433 -27.429  1.00 77.87           H
ATOM   2132  CB  GLN A 150     -15.131  -2.900 -25.933  1.00 77.87           C
ATOM   2133 1HB  GLN A 150     -14.499  -2.398 -25.201  1.00 77.87           H
ATOM   2134 2HB  GLN A 150     -15.523  -2.130 -26.597  1.00 77.87           H
ATOM   2135  CG  GLN A 150     -16.287  -3.604 -25.220  1.00 77.87           C
ATOM   2136 1HG  GLN A 150     -16.804  -4.262 -25.920  1.00 77.87           H
ATOM   2137 2HG  GLN A 150     -15.897  -4.233 -24.420  1.00 77.87           H
ATOM   2138  CD  GLN A 150     -17.275  -2.588 -24.642  1.00 77.87           C
ATOM   2139  OE1 GLN A 150     -17.148  -1.388 -24.823  1.00 77.87           O
ATOM   2140  NE2 GLN A 150     -18.263  -3.134 -23.939  1.00 77.87           N
ATOM   2141 1HE2 GLN A 150     -18.309  -4.127 -23.829  1.00 77.87           H
ATOM   2142 2HE2 GLN A 150     -18.960  -2.552 -23.520  1.00 77.87           H
ATOM   2143  HN  GLN A 150     -13.044  -4.586 -25.222  1.00 77.87           H
ATOM   2144  N   ALA A 151     -12.241  -3.974 -27.998  1.00 74.89           N
ATOM   2145  CA  ALA A 151     -11.018  -3.424 -28.557  1.00 74.89           C
ATOM   2146  C   ALA A 151     -11.371  -2.316 -29.552  1.00 74.89           C
ATOM   2147  O   ALA A 151     -10.774  -1.241 -29.526  1.00 74.89           O
ATOM   2148  HA  ALA A 151     -10.442  -2.994 -27.737  1.00 74.89           H
ATOM   2149  CB  ALA A 151     -10.201  -4.546 -29.200  1.00 74.89           C
ATOM   2150 1HB  ALA A 151      -9.951  -5.292 -28.445  1.00 74.89           H
ATOM   2151 2HB  ALA A 151     -10.785  -5.013 -29.993  1.00 74.89           H
ATOM   2152 3HB  ALA A 151      -9.283  -4.133 -29.619  1.00 74.89           H
ATOM   2153  HN  ALA A 151     -12.299  -4.972 -28.010  1.00 74.89           H
ATOM   2154  N   MET A 152     -12.339  -2.617 -30.405  1.00 74.98           N
ATOM   2155  CA  MET A 152     -12.728  -1.689 -31.453  1.00 74.98           C
ATOM   2156  C   MET A 152     -13.207  -0.362 -30.861  1.00 74.98           C
ATOM   2157  O   MET A 152     -12.719   0.702 -31.238  1.00 74.98           O
ATOM   2158  HA  MET A 152     -11.830  -1.526 -32.049  1.00 74.98           H
ATOM   2159  CB  MET A 152     -13.848  -2.307 -32.293  1.00 74.98           C
ATOM   2160 1HB  MET A 152     -14.567  -2.801 -31.639  1.00 74.98           H
ATOM   2161 2HB  MET A 152     -14.386  -1.521 -32.822  1.00 74.98           H
ATOM   2162  CG  MET A 152     -13.287  -3.315 -33.298  1.00 74.98           C
ATOM   2163 1HG  MET A 152     -12.438  -3.842 -32.862  1.00 74.98           H
ATOM   2164 2HG  MET A 152     -14.042  -4.066 -33.532  1.00 74.98           H
ATOM   2165  SD  MET A 152     -12.781  -2.474 -34.789  1.00 74.98           S
ATOM   2166  CE  MET A 152     -14.369  -2.255 -35.575  1.00 74.98           C
ATOM   2167 1HE  MET A 152     -14.825  -3.229 -35.749  1.00 74.98           H
ATOM   2168 2HE  MET A 152     -15.015  -1.661 -34.929  1.00 74.98           H
ATOM   2169 3HE  MET A 152     -14.235  -1.740 -36.526  1.00 74.98           H
ATOM   2170  HN  MET A 152     -12.853  -3.475 -30.388  1.00 74.98           H
ATOM   2171  N   ARG A 153     -14.157  -0.469 -29.943  1.00 76.76           N
ATOM   2172  CA  ARG A 153     -14.729   0.711 -29.317  1.00 76.76           C
ATOM   2173  C   ARG A 153     -13.673   1.429 -28.474  1.00 76.76           C
ATOM   2174  O   ARG A 153     -13.638   2.658 -28.431  1.00 76.76           O
ATOM   2175  HA  ARG A 153     -15.058   1.335 -30.148  1.00 76.76           H
ATOM   2176  CB  ARG A 153     -15.917   0.342 -28.428  1.00 76.76           C
ATOM   2177 1HB  ARG A 153     -15.654  -0.508 -27.797  1.00 76.76           H
ATOM   2178 2HB  ARG A 153     -16.150   1.173 -27.762  1.00 76.76           H
ATOM   2179  CG  ARG A 153     -17.147  -0.004 -29.271  1.00 76.76           C
ATOM   2180 1HG  ARG A 153     -17.363   0.815 -29.957  1.00 76.76           H
ATOM   2181 2HG  ARG A 153     -16.939  -0.884 -29.880  1.00 76.76           H
ATOM   2182  CD  ARG A 153     -18.364  -0.267 -28.383  1.00 76.76           C
ATOM   2183 1HD  ARG A 153     -18.198  -1.159 -27.778  1.00 76.76           H
ATOM   2184 2HD  ARG A 153     -18.507   0.564 -27.692  1.00 76.76           H
ATOM   2185  NE  ARG A 153     -19.573  -0.442 -29.219  1.00 76.76           N
ATOM   2186  HE  ARG A 153     -19.471  -0.368 -30.211  1.00 76.76           H
ATOM   2187  CZ  ARG A 153     -20.795  -0.693 -28.731  1.00 76.76           C
ATOM   2188  NH1 ARG A 153     -20.990  -0.803 -27.410  1.00 76.76           N
ATOM   2189 1HH1 ARG A 153     -20.220  -0.697 -26.780  1.00 76.76           H
ATOM   2190 2HH1 ARG A 153     -21.905  -0.990 -27.053  1.00 76.76           H
ATOM   2191  NH2 ARG A 153     -21.819  -0.834 -29.583  1.00 76.76           N
ATOM   2192 1HH2 ARG A 153     -22.737  -1.021 -29.235  1.00 76.76           H
ATOM   2193 2HH2 ARG A 153     -21.665  -0.750 -30.568  1.00 76.76           H
ATOM   2194  HN  ARG A 153     -14.534  -1.339 -29.628  1.00 76.76           H
ATOM   2195  N   ALA A 154     -12.839   0.631 -27.823  1.00 77.32           N
ATOM   2196  CA  ALA A 154     -11.853   1.170 -26.902  1.00 77.32           C
ATOM   2197  C   ALA A 154     -10.881   2.069 -27.671  1.00 77.32           C
ATOM   2198  O   ALA A 154     -10.386   3.057 -27.132  1.00 77.32           O
ATOM   2199  HA  ALA A 154     -12.382   1.771 -26.163  1.00 77.32           H
ATOM   2200  CB  ALA A 154     -11.141   0.021 -26.186  1.00 77.32           C
ATOM   2201 1HB  ALA A 154     -11.871  -0.569 -25.632  1.00 77.32           H
ATOM   2202 2HB  ALA A 154     -10.644  -0.613 -26.920  1.00 77.32           H
ATOM   2203 3HB  ALA A 154     -10.401   0.426 -25.495  1.00 77.32           H
ATOM   2204  HN  ALA A 154     -12.830  -0.365 -27.917  1.00 77.32           H
ATOM   2205  N   HIS A 155     -10.638   1.693 -28.918  1.00 78.00           N
ATOM   2206  CA  HIS A 155      -9.755   2.466 -29.774  1.00 78.00           C
ATOM   2207  C   HIS A 155     -10.402   3.815 -30.093  1.00 78.00           C
ATOM   2208  O   HIS A 155      -9.769   4.860 -29.952  1.00 78.00           O
ATOM   2209  HA  HIS A 155      -8.840   2.637 -29.206  1.00 78.00           H
ATOM   2210  CB  HIS A 155      -9.384   1.674 -31.029  1.00 78.00           C
ATOM   2211 1HB  HIS A 155      -9.020   0.691 -30.731  1.00 78.00           H
ATOM   2212 2HB  HIS A 155     -10.282   1.515 -31.625  1.00 78.00           H
ATOM   2213  CG  HIS A 155      -8.338   2.342 -31.890  1.00 78.00           C
ATOM   2214  ND1 HIS A 155      -8.657   3.215 -32.915  1.00 78.00           N
ATOM   2215  HD1 HIS A 155      -9.581   3.487 -33.186  1.00 78.00           H
ATOM   2216  CD2 HIS A 155      -6.977   2.256 -31.867  1.00 78.00           C
ATOM   2217  HD2 HIS A 155      -6.388   1.651 -31.177  1.00 78.00           H
ATOM   2218  CE1 HIS A 155      -7.531   3.629 -33.477  1.00 78.00           C
ATOM   2219  HE1 HIS A 155      -7.450   4.324 -34.313  1.00 78.00           H
ATOM   2220  NE2 HIS A 155      -6.491   3.033 -32.826  1.00 78.00           N
ATOM   2221  HN  HIS A 155     -11.032   0.878 -29.343  1.00 78.00           H
ATOM   2222  N   THR A 156     -11.655   3.748 -30.519  1.00 80.35           N
ATOM   2223  CA  THR A 156     -12.347   4.933 -30.997  1.00 80.35           C
ATOM   2224  C   THR A 156     -12.532   5.938 -29.859  1.00 80.35           C
ATOM   2225  O   THR A 156     -12.491   7.147 -30.081  1.00 80.35           O
ATOM   2226  HA  THR A 156     -11.724   5.414 -31.751  1.00 80.35           H
ATOM   2227  CB  THR A 156     -13.665   4.486 -31.633  1.00 80.35           C
ATOM   2228  HB  THR A 156     -14.388   4.200 -30.870  1.00 80.35           H
ATOM   2229  OG1 THR A 156     -13.282   3.452 -32.535  1.00 80.35           O
ATOM   2230  HG1 THR A 156     -13.443   2.557 -32.118  1.00 80.35           H
ATOM   2231  CG2 THR A 156     -14.274   5.561 -32.536  1.00 80.35           C
ATOM   2232 1HG2 THR A 156     -13.577   5.798 -33.340  1.00 80.35           H
ATOM   2233 2HG2 THR A 156     -14.471   6.458 -31.950  1.00 80.35           H
ATOM   2234 3HG2 THR A 156     -15.207   5.192 -32.961  1.00 80.35           H
ATOM   2235  HN  THR A 156     -12.194   2.906 -30.540  1.00 80.35           H
ATOM   2236  N   TRP A 157     -12.732   5.401 -28.664  1.00 85.67           N
ATOM   2237  CA  TRP A 157     -13.089   6.227 -27.523  1.00 85.67           C
ATOM   2238  C   TRP A 157     -11.812   6.518 -26.732  1.00 85.67           C
ATOM   2239  O   TRP A 157     -11.872   6.846 -25.548  1.00 85.67           O
ATOM   2240  HA  TRP A 157     -13.512   7.157 -27.904  1.00 85.67           H
ATOM   2241  CB  TRP A 157     -14.175   5.556 -26.679  1.00 85.67           C
ATOM   2242 1HB  TRP A 157     -13.904   4.512 -26.521  1.00 85.67           H
ATOM   2243 2HB  TRP A 157     -14.204   6.030 -25.699  1.00 85.67           H
ATOM   2244  CG  TRP A 157     -15.572   5.617 -27.300  1.00 85.67           C
ATOM   2245  CD1 TRP A 157     -15.919   5.389 -28.575  1.00 85.67           C
ATOM   2246  HD1 TRP A 157     -15.216   5.120 -29.363  1.00 85.67           H
ATOM   2247  CD2 TRP A 157     -16.803   5.936 -26.618  1.00 85.67           C
ATOM   2248  NE1 TRP A 157     -17.278   5.538 -28.763  1.00 85.67           N
ATOM   2249  HE1 TRP A 157     -17.773   5.421 -29.624  1.00 85.67           H
ATOM   2250  CE2 TRP A 157     -17.833   5.882 -27.535  1.00 85.67           C
ATOM   2251  CE3 TRP A 157     -17.038   6.261 -25.271  1.00 85.67           C
ATOM   2252  HE3 TRP A 157     -16.243   6.311 -24.527  1.00 85.67           H
ATOM   2253  CZ2 TRP A 157     -19.168   6.140 -27.205  1.00 85.67           C
ATOM   2254  HZ2 TRP A 157     -19.964   6.091 -27.948  1.00 85.67           H
ATOM   2255  CZ3 TRP A 157     -18.379   6.517 -24.956  1.00 85.67           C
ATOM   2256  HZ3 TRP A 157     -18.617   6.774 -23.924  1.00 85.67           H
ATOM   2257  CH2 TRP A 157     -19.427   6.466 -25.868  1.00 85.67           C
ATOM   2258  HH2 TRP A 157     -20.445   6.679 -25.544  1.00 85.67           H
ATOM   2259  HN  TRP A 157     -12.654   4.423 -28.471  1.00 85.67           H
ATOM   2260  N   ARG A 158     -10.686   6.387 -27.418  1.00 84.82           N
ATOM   2261  CA  ARG A 158      -9.394   6.466 -26.759  1.00 84.82           C
ATOM   2262  C   ARG A 158      -9.269   7.786 -25.994  1.00 84.82           C
ATOM   2263  O   ARG A 158      -8.842   7.801 -24.841  1.00 84.82           O
ATOM   2264  HA  ARG A 158      -9.376   5.615 -26.078  1.00 84.82           H
ATOM   2265  CB  ARG A 158      -8.252   6.361 -27.771  1.00 84.82           C
ATOM   2266 1HB  ARG A 158      -8.341   5.429 -28.330  1.00 84.82           H
ATOM   2267 2HB  ARG A 158      -8.324   7.174 -28.493  1.00 84.82           H
ATOM   2268  CG  ARG A 158      -6.892   6.413 -27.070  1.00 84.82           C
ATOM   2269 1HG  ARG A 158      -6.851   7.281 -26.413  1.00 84.82           H
ATOM   2270 2HG  ARG A 158      -6.769   5.531 -26.442  1.00 84.82           H
ATOM   2271  CD  ARG A 158      -5.753   6.483 -28.089  1.00 84.82           C
ATOM   2272 1HD  ARG A 158      -5.795   5.620 -28.754  1.00 84.82           H
ATOM   2273 2HD  ARG A 158      -5.865   7.370 -28.712  1.00 84.82           H
ATOM   2274  NE  ARG A 158      -4.450   6.518 -27.389  1.00 84.82           N
ATOM   2275  HE  ARG A 158      -4.421   6.911 -26.470  1.00 84.82           H
ATOM   2276  CZ  ARG A 158      -3.305   6.056 -27.910  1.00 84.82           C
ATOM   2277  NH1 ARG A 158      -3.284   5.518 -29.137  1.00 84.82           N
ATOM   2278 1HH1 ARG A 158      -4.127   5.460 -29.672  1.00 84.82           H
ATOM   2279 2HH1 ARG A 158      -2.425   5.175 -29.518  1.00 84.82           H
ATOM   2280  NH2 ARG A 158      -2.181   6.139 -27.184  1.00 84.82           N
ATOM   2281 1HH2 ARG A 158      -1.318   5.798 -27.558  1.00 84.82           H
ATOM   2282 2HH2 ARG A 158      -2.205   6.541 -26.269  1.00 84.82           H
ATOM   2283  HN  ARG A 158     -10.648   6.229 -28.405  1.00 84.82           H
ATOM   2284  N   GLU A 159      -9.649   8.861 -26.668  1.00 86.42           N
ATOM   2285  CA  GLU A 159      -9.478  10.192 -26.110  1.00 86.42           C
ATOM   2286  C   GLU A 159     -10.392  10.381 -24.898  1.00 86.42           C
ATOM   2287  O   GLU A 159      -9.959  10.883 -23.862  1.00 86.42           O
ATOM   2288  HA  GLU A 159      -8.435  10.244 -25.799  1.00 86.42           H
ATOM   2289  CB  GLU A 159      -9.740  11.267 -27.167  1.00 86.42           C
ATOM   2290 1HB  GLU A 159     -10.691  11.070 -27.664  1.00 86.42           H
ATOM   2291 2HB  GLU A 159      -9.691  12.254 -26.708  1.00 86.42           H
ATOM   2292  CG  GLU A 159      -8.662  11.243 -28.253  1.00 86.42           C
ATOM   2293 1HG  GLU A 159      -7.675  11.245 -27.791  1.00 86.42           H
ATOM   2294 2HG  GLU A 159      -8.743  10.321 -28.829  1.00 86.42           H
ATOM   2295  CD  GLU A 159      -8.797  12.448 -29.186  1.00 86.42           C
ATOM   2296  OE1 GLU A 159      -7.810  12.724 -29.902  1.00 86.42           O
ATOM   2297  OE2 GLU A 159      -9.884  13.065 -29.163  1.00 86.42           O
ATOM   2298  HN  GLU A 159     -10.066   8.834 -27.576  1.00 86.42           H
ATOM   2299  N   LYS A 160     -11.640   9.969 -25.067  1.00 89.16           N
ATOM   2300  CA  LYS A 160     -12.609  10.054 -23.988  1.00 89.16           C
ATOM   2301  C   LYS A 160     -12.093   9.267 -22.782  1.00 89.16           C
ATOM   2302  O   LYS A 160     -12.167   9.741 -21.649  1.00 89.16           O
ATOM   2303  HA  LYS A 160     -12.693  11.103 -23.706  1.00 89.16           H
ATOM   2304  CB  LYS A 160     -13.989   9.604 -24.471  1.00 89.16           C
ATOM   2305 1HB  LYS A 160     -13.907   8.640 -24.974  1.00 89.16           H
ATOM   2306 2HB  LYS A 160     -14.650   9.461 -23.616  1.00 89.16           H
ATOM   2307  CG  LYS A 160     -14.598  10.633 -25.427  1.00 89.16           C
ATOM   2308 1HG  LYS A 160     -14.576  11.620 -24.965  1.00 89.16           H
ATOM   2309 2HG  LYS A 160     -13.998  10.691 -26.334  1.00 89.16           H
ATOM   2310  CD  LYS A 160     -16.039  10.263 -25.785  1.00 89.16           C
ATOM   2311 1HD  LYS A 160     -16.056   9.298 -26.291  1.00 89.16           H
ATOM   2312 2HD  LYS A 160     -16.628  10.155 -24.874  1.00 89.16           H
ATOM   2313  CE  LYS A 160     -16.671  11.328 -26.684  1.00 89.16           C
ATOM   2314 1HE  LYS A 160     -16.620  12.301 -26.196  1.00 89.16           H
ATOM   2315 2HE  LYS A 160     -16.108  11.407 -27.614  1.00 89.16           H
ATOM   2316  NZ  LYS A 160     -18.081  10.987 -26.978  1.00 89.16           N
ATOM   2317 1HZ  LYS A 160     -18.479  11.694 -27.587  1.00 89.16           H
ATOM   2318 2HZ  LYS A 160     -18.122  10.084 -27.437  1.00 89.16           H
ATOM   2319 3HZ  LYS A 160     -18.607  10.951 -26.113  1.00 89.16           H
ATOM   2320  HN  LYS A 160     -11.990   9.583 -25.921  1.00 89.16           H
ATOM   2321  N   ARG A 161     -11.582   8.078 -23.066  1.00 89.26           N
ATOM   2322  CA  ARG A 161     -11.065   7.215 -22.017  1.00 89.26           C
ATOM   2323  C   ARG A 161      -9.934   7.917 -21.263  1.00 89.26           C
ATOM   2324  O   ARG A 161      -9.812   7.773 -20.047  1.00 89.26           O
ATOM   2325  HA  ARG A 161     -11.917   7.030 -21.363  1.00 89.26           H
ATOM   2326  CB  ARG A 161     -10.544   5.898 -22.595  1.00 89.26           C
ATOM   2327 1HB  ARG A 161      -9.908   6.101 -23.457  1.00 89.26           H
ATOM   2328 2HB  ARG A 161      -9.924   5.392 -21.854  1.00 89.26           H
ATOM   2329  CG  ARG A 161     -11.699   4.985 -23.010  1.00 89.26           C
ATOM   2330 1HG  ARG A 161     -12.217   4.621 -22.123  1.00 89.26           H
ATOM   2331 2HG  ARG A 161     -12.425   5.554 -23.592  1.00 89.26           H
ATOM   2332  CD  ARG A 161     -11.193   3.800 -23.834  1.00 89.26           C
ATOM   2333 1HD  ARG A 161     -12.037   3.219 -24.208  1.00 89.26           H
ATOM   2334 2HD  ARG A 161     -10.644   4.160 -24.705  1.00 89.26           H
ATOM   2335  NE  ARG A 161     -10.318   2.943 -23.004  1.00 89.26           N
ATOM   2336  HE  ARG A 161     -10.518   2.877 -22.026  1.00 89.26           H
ATOM   2337  CZ  ARG A 161      -9.275   2.249 -23.480  1.00 89.26           C
ATOM   2338  NH1 ARG A 161      -8.961   2.301 -24.781  1.00 89.26           N
ATOM   2339 1HH1 ARG A 161      -9.507   2.859 -25.406  1.00 89.26           H
ATOM   2340 2HH1 ARG A 161      -8.181   1.780 -25.129  1.00 89.26           H
ATOM   2341  NH2 ARG A 161      -8.550   1.504 -22.634  1.00 89.26           N
ATOM   2342 1HH2 ARG A 161      -7.768   0.981 -22.973  1.00 89.26           H
ATOM   2343 2HH2 ARG A 161      -8.791   1.471 -21.664  1.00 89.26           H
ATOM   2344  HN  ARG A 161     -11.519   7.703 -23.991  1.00 89.26           H
ATOM   2345  N   LEU A 162      -9.136   8.660 -22.015  1.00 90.11           N
ATOM   2346  CA  LEU A 162      -8.010   9.372 -21.435  1.00 90.11           C
ATOM   2347  C   LEU A 162      -8.531  10.474 -20.510  1.00 90.11           C
ATOM   2348  O   LEU A 162      -7.979  10.698 -19.433  1.00 90.11           O
ATOM   2349  HA  LEU A 162      -7.445   8.658 -20.836  1.00 90.11           H
ATOM   2350  CB  LEU A 162      -7.075   9.882 -22.533  1.00 90.11           C
ATOM   2351 1HB  LEU A 162      -6.846   9.053 -23.202  1.00 90.11           H
ATOM   2352 2HB  LEU A 162      -7.611  10.628 -23.121  1.00 90.11           H
ATOM   2353  CG  LEU A 162      -5.757  10.498 -22.060  1.00 90.11           C
ATOM   2354  HG  LEU A 162      -5.983  11.248 -21.302  1.00 90.11           H
ATOM   2355  CD1 LEU A 162      -4.866   9.444 -21.400  1.00 90.11           C
ATOM   2356 1HD1 LEU A 162      -5.382   9.018 -20.539  1.00 90.11           H
ATOM   2357 2HD1 LEU A 162      -4.645   8.654 -22.118  1.00 90.11           H
ATOM   2358 3HD1 LEU A 162      -3.935   9.908 -21.073  1.00 90.11           H
ATOM   2359  CD2 LEU A 162      -5.044  11.215 -23.207  1.00 90.11           C
ATOM   2360 1HD2 LEU A 162      -4.830  10.503 -24.004  1.00 90.11           H
ATOM   2361 2HD2 LEU A 162      -5.682  12.011 -23.591  1.00 90.11           H
ATOM   2362 3HD2 LEU A 162      -4.110  11.644 -22.843  1.00 90.11           H
ATOM   2363  HN  LEU A 162      -9.249   8.780 -23.001  1.00 90.11           H
ATOM   2364  N   LEU A 163      -9.587  11.133 -20.963  1.00 92.25           N
ATOM   2365  CA  LEU A 163     -10.192  12.202 -20.187  1.00 92.25           C
ATOM   2366  C   LEU A 163     -10.711  11.635 -18.864  1.00 92.25           C
ATOM   2367  O   LEU A 163     -10.401  12.160 -17.795  1.00 92.25           O
ATOM   2368  HA  LEU A 163      -9.410  12.930 -19.968  1.00 92.25           H
ATOM   2369  CB  LEU A 163     -11.263  12.922 -21.009  1.00 92.25           C
ATOM   2370 1HB  LEU A 163     -10.818  13.234 -21.954  1.00 92.25           H
ATOM   2371 2HB  LEU A 163     -12.050  12.208 -21.248  1.00 92.25           H
ATOM   2372  CG  LEU A 163     -11.904  14.145 -20.351  1.00 92.25           C
ATOM   2373  HG  LEU A 163     -12.256  13.855 -19.361  1.00 92.25           H
ATOM   2374  CD1 LEU A 163     -10.879  15.264 -20.157  1.00 92.25           C
ATOM   2375 1HD1 LEU A 163     -10.069  14.909 -19.520  1.00 92.25           H
ATOM   2376 2HD1 LEU A 163     -10.476  15.560 -21.126  1.00 92.25           H
ATOM   2377 3HD1 LEU A 163     -11.362  16.122 -19.688  1.00 92.25           H
ATOM   2378  CD2 LEU A 163     -13.125  14.617 -21.144  1.00 92.25           C
ATOM   2379 1HD2 LEU A 163     -12.820  14.884 -22.156  1.00 92.25           H
ATOM   2380 2HD2 LEU A 163     -13.863  13.816 -21.186  1.00 92.25           H
ATOM   2381 3HD2 LEU A 163     -13.562  15.488 -20.655  1.00 92.25           H
ATOM   2382  HN  LEU A 163     -10.028  10.947 -21.841  1.00 92.25           H
ATOM   2383  N   TYR A 164     -11.492  10.571 -18.978  1.00 92.16           N
ATOM   2384  CA  TYR A 164     -12.059   9.929 -17.805  1.00 92.16           C
ATOM   2385  C   TYR A 164     -10.958   9.431 -16.866  1.00 92.16           C
ATOM   2386  O   TYR A 164     -11.118   9.459 -15.647  1.00 92.16           O
ATOM   2387  HA  TYR A 164     -12.668  10.665 -17.280  1.00 92.16           H
ATOM   2388  CB  TYR A 164     -12.853   8.728 -18.323  1.00 92.16           C
ATOM   2389 1HB  TYR A 164     -12.230   8.168 -19.020  1.00 92.16           H
ATOM   2390 2HB  TYR A 164     -13.074   8.064 -17.488  1.00 92.16           H
ATOM   2391  CG  TYR A 164     -14.163   9.102 -19.019  1.00 92.16           C
ATOM   2392  CD1 TYR A 164     -15.039   9.982 -18.415  1.00 92.16           C
ATOM   2393  HD1 TYR A 164     -14.796  10.411 -17.443  1.00 92.16           H
ATOM   2394  CD2 TYR A 164     -14.470   8.559 -20.250  1.00 92.16           C
ATOM   2395  HD2 TYR A 164     -13.779   7.864 -20.727  1.00 92.16           H
ATOM   2396  CE1 TYR A 164     -16.272  10.333 -19.070  1.00 92.16           C
ATOM   2397  HE1 TYR A 164     -16.972  11.027 -18.605  1.00 92.16           H
ATOM   2398  CE2 TYR A 164     -15.703   8.910 -20.905  1.00 92.16           C
ATOM   2399  HE2 TYR A 164     -15.958   8.489 -21.877  1.00 92.16           H
ATOM   2400  CZ  TYR A 164     -16.543   9.780 -20.283  1.00 92.16           C
ATOM   2401  OH  TYR A 164     -17.708  10.112 -20.901  1.00 92.16           O
ATOM   2402  HH  TYR A 164     -18.231  10.744 -20.329  1.00 92.16           H
ATOM   2403  HN  TYR A 164     -11.738  10.150 -19.851  1.00 92.16           H
ATOM   2404  N   SER A 165      -9.866   8.988 -17.471  1.00 92.89           N
ATOM   2405  CA  SER A 165      -8.743   8.475 -16.705  1.00 92.89           C
ATOM   2406  C   SER A 165      -8.205   9.562 -15.772  1.00 92.89           C
ATOM   2407  O   SER A 165      -7.768   9.271 -14.660  1.00 92.89           O
ATOM   2408  HA  SER A 165      -9.143   7.641 -16.129  1.00 92.89           H
ATOM   2409  CB  SER A 165      -7.632   7.970 -17.627  1.00 92.89           C
ATOM   2410 1HB  SER A 165      -6.975   7.301 -17.071  1.00 92.89           H
ATOM   2411 2HB  SER A 165      -8.070   7.386 -18.437  1.00 92.89           H
ATOM   2412  OG  SER A 165      -6.865   9.039 -18.175  1.00 92.89           O
ATOM   2413  HG  SER A 165      -7.415   9.873 -18.206  1.00 92.89           H
ATOM   2414  HN  SER A 165      -9.741   8.975 -18.463  1.00 92.89           H
ATOM   2415  N   LYS A 166      -8.254  10.793 -16.261  1.00 94.48           N
ATOM   2416  CA  LYS A 166      -7.784  11.926 -15.482  1.00 94.48           C
ATOM   2417  C   LYS A 166      -8.702  12.126 -14.274  1.00 94.48           C
ATOM   2418  O   LYS A 166      -8.229  12.302 -13.153  1.00 94.48           O
ATOM   2419  HA  LYS A 166      -6.785  11.682 -15.120  1.00 94.48           H
ATOM   2420  CB  LYS A 166      -7.654  13.168 -16.367  1.00 94.48           C
ATOM   2421 1HB  LYS A 166      -8.585  13.330 -16.911  1.00 94.48           H
ATOM   2422 2HB  LYS A 166      -7.492  14.047 -15.744  1.00 94.48           H
ATOM   2423  CG  LYS A 166      -6.498  13.016 -17.357  1.00 94.48           C
ATOM   2424 1HG  LYS A 166      -5.567  12.860 -16.813  1.00 94.48           H
ATOM   2425 2HG  LYS A 166      -6.657  12.134 -17.976  1.00 94.48           H
ATOM   2426  CD  LYS A 166      -6.372  14.255 -18.247  1.00 94.48           C
ATOM   2427 1HD  LYS A 166      -7.297  14.400 -18.807  1.00 94.48           H
ATOM   2428 2HD  LYS A 166      -6.233  15.140 -17.627  1.00 94.48           H
ATOM   2429  CE  LYS A 166      -5.198  14.115 -19.218  1.00 94.48           C
ATOM   2430 1HE  LYS A 166      -4.283  13.908 -18.664  1.00 94.48           H
ATOM   2431 2HE  LYS A 166      -5.367  13.268 -19.883  1.00 94.48           H
ATOM   2432  NZ  LYS A 166      -5.034  15.352 -20.014  1.00 94.48           N
ATOM   2433 1HZ  LYS A 166      -4.265  15.237 -20.664  1.00 94.48           H
ATOM   2434 2HZ  LYS A 166      -5.887  15.538 -20.530  1.00 94.48           H
ATOM   2435 3HZ  LYS A 166      -4.839  16.130 -19.394  1.00 94.48           H
ATOM   2436  HN  LYS A 166      -8.606  11.021 -17.168  1.00 94.48           H
ATOM   2437  N   MET A 167      -9.999  12.090 -14.545  1.00 95.64           N
ATOM   2438  CA  MET A 167     -10.987  12.302 -13.500  1.00 95.64           C
ATOM   2439  C   MET A 167     -10.901  11.208 -12.434  1.00 95.64           C
ATOM   2440  O   MET A 167     -10.942  11.496 -11.239  1.00 95.64           O
ATOM   2441  HA  MET A 167     -10.745  13.269 -13.059  1.00 95.64           H
ATOM   2442  CB  MET A 167     -12.387  12.307 -14.116  1.00 95.64           C
ATOM   2443 1HB  MET A 167     -12.561  11.367 -14.640  1.00 95.64           H
ATOM   2444 2HB  MET A 167     -13.136  12.375 -13.326  1.00 95.64           H
ATOM   2445  CG  MET A 167     -12.555  13.477 -15.088  1.00 95.64           C
ATOM   2446 1HG  MET A 167     -12.362  14.418 -14.573  1.00 95.64           H
ATOM   2447 2HG  MET A 167     -11.826  13.398 -15.894  1.00 95.64           H
ATOM   2448  SD  MET A 167     -14.209  13.479 -15.760  1.00 95.64           S
ATOM   2449  CE  MET A 167     -15.126  14.015 -14.326  1.00 95.64           C
ATOM   2450 1HE  MET A 167     -14.979  13.303 -13.514  1.00 95.64           H
ATOM   2451 2HE  MET A 167     -14.773  14.998 -14.015  1.00 95.64           H
ATOM   2452 3HE  MET A 167     -16.186  14.071 -14.573  1.00 95.64           H
ATOM   2453  HN  MET A 167     -10.376  11.921 -15.455  1.00 95.64           H
ATOM   2454  N   VAL A 168     -10.783   9.975 -12.905  1.00 95.43           N
ATOM   2455  CA  VAL A 168     -10.732   8.833 -12.009  1.00 95.43           C
ATOM   2456  C   VAL A 168      -9.515   8.966 -11.091  1.00 95.43           C
ATOM   2457  O   VAL A 168      -9.608   8.715  -9.890  1.00 95.43           O
ATOM   2458  HA  VAL A 168     -11.635   8.853 -11.399  1.00 95.43           H
ATOM   2459  CB  VAL A 168     -10.733   7.533 -12.816  1.00 95.43           C
ATOM   2460  HB  VAL A 168      -9.956   7.610 -13.576  1.00 95.43           H
ATOM   2461  CG1 VAL A 168     -10.402   6.334 -11.925  1.00 95.43           C
ATOM   2462 1HG1 VAL A 168      -9.414   6.471 -11.484  1.00 95.43           H
ATOM   2463 2HG1 VAL A 168     -11.145   6.254 -11.132  1.00 95.43           H
ATOM   2464 3HG1 VAL A 168     -10.409   5.424 -12.524  1.00 95.43           H
ATOM   2465  CG2 VAL A 168     -12.071   7.333 -13.530  1.00 95.43           C
ATOM   2466 1HG2 VAL A 168     -12.873   7.287 -12.793  1.00 95.43           H
ATOM   2467 2HG2 VAL A 168     -12.249   8.166 -14.209  1.00 95.43           H
ATOM   2468 3HG2 VAL A 168     -12.045   6.402 -14.096  1.00 95.43           H
ATOM   2469  HN  VAL A 168     -10.724   9.752 -13.878  1.00 95.43           H
ATOM   2470  N   CYS A 169      -8.401   9.359 -11.691  1.00 95.41           N
ATOM   2471  CA  CYS A 169      -7.167   9.526 -10.943  1.00 95.41           C
ATOM   2472  C   CYS A 169      -7.420  10.531  -9.816  1.00 95.41           C
ATOM   2473  O   CYS A 169      -7.058  10.284  -8.667  1.00 95.41           O
ATOM   2474  HA  CYS A 169      -6.911   8.547 -10.538  1.00 95.41           H
ATOM   2475  CB  CYS A 169      -6.012   9.962 -11.847  1.00 95.41           C
ATOM   2476 1HB  CYS A 169      -6.333  10.780 -12.492  1.00 95.41           H
ATOM   2477 2HB  CYS A 169      -5.187  10.338 -11.241  1.00 95.41           H
ATOM   2478  SG  CYS A 169      -5.446   8.549 -12.863  1.00 95.41           S
ATOM   2479  HG  CYS A 169      -6.436   8.610 -13.749  1.00 95.41           H
ATOM   2480  HN  CYS A 169      -8.334   9.562 -12.668  1.00 95.41           H
ATOM   2481  N   PHE A 170      -8.040  11.642 -10.186  1.00 96.48           N
ATOM   2482  CA  PHE A 170      -8.313  12.700  -9.229  1.00 96.48           C
ATOM   2483  C   PHE A 170      -9.202  12.194  -8.091  1.00 96.48           C
ATOM   2484  O   PHE A 170      -8.927  12.453  -6.921  1.00 96.48           O
ATOM   2485  HA  PHE A 170      -7.355  13.024  -8.822  1.00 96.48           H
ATOM   2486  CB  PHE A 170      -9.052  13.807  -9.984  1.00 96.48           C
ATOM   2487 1HB  PHE A 170      -8.450  14.115 -10.838  1.00 96.48           H
ATOM   2488 2HB  PHE A 170      -9.984  13.402 -10.380  1.00 96.48           H
ATOM   2489  CG  PHE A 170      -9.369  15.037  -9.132  1.00 96.48           C
ATOM   2490  CD1 PHE A 170     -10.608  15.190  -8.591  1.00 96.48           C
ATOM   2491  HD1 PHE A 170     -11.375  14.435  -8.765  1.00 96.48           H
ATOM   2492  CD2 PHE A 170      -8.412  15.979  -8.915  1.00 96.48           C
ATOM   2493  HD2 PHE A 170      -7.419  15.857  -9.348  1.00 96.48           H
ATOM   2494  CE1 PHE A 170     -10.902  16.332  -7.800  1.00 96.48           C
ATOM   2495  HE1 PHE A 170     -11.894  16.454  -7.368  1.00 96.48           H
ATOM   2496  CE2 PHE A 170      -8.706  17.121  -8.124  1.00 96.48           C
ATOM   2497  HE2 PHE A 170      -7.939  17.876  -7.950  1.00 96.48           H
ATOM   2498  CZ  PHE A 170      -9.944  17.273  -7.583  1.00 96.48           C
ATOM   2499  HZ  PHE A 170     -10.170  18.150  -6.976  1.00 96.48           H
ATOM   2500  HN  PHE A 170      -8.352  11.825 -11.118  1.00 96.48           H
ATOM   2501  N   THR A 171     -10.251  11.481  -8.475  1.00 96.45           N
ATOM   2502  CA  THR A 171     -11.188  10.945  -7.502  1.00 96.45           C
ATOM   2503  C   THR A 171     -10.469  10.014  -6.525  1.00 96.45           C
ATOM   2504  O   THR A 171     -10.754  10.023  -5.329  1.00 96.45           O
ATOM   2505  HA  THR A 171     -11.588  11.774  -6.918  1.00 96.45           H
ATOM   2506  CB  THR A 171     -12.325  10.264  -8.267  1.00 96.45           C
ATOM   2507  HB  THR A 171     -11.965   9.378  -8.791  1.00 96.45           H
ATOM   2508  OG1 THR A 171     -12.854  11.296  -9.095  1.00 96.45           O
ATOM   2509  HG1 THR A 171     -13.285  10.897  -9.904  1.00 96.45           H
ATOM   2510  CG2 THR A 171     -13.494   9.879  -7.358  1.00 96.45           C
ATOM   2511 1HG2 THR A 171     -13.897  10.774  -6.885  1.00 96.45           H
ATOM   2512 2HG2 THR A 171     -13.145   9.188  -6.590  1.00 96.45           H
ATOM   2513 3HG2 THR A 171     -14.272   9.399  -7.951  1.00 96.45           H
ATOM   2514  HN  THR A 171     -10.463  11.268  -9.429  1.00 96.45           H
ATOM   2515  N   ILE A 172      -9.550   9.231  -7.071  1.00 94.86           N
ATOM   2516  CA  ILE A 172      -8.825   8.258  -6.272  1.00 94.86           C
ATOM   2517  C   ILE A 172      -8.012   8.988  -5.201  1.00 94.86           C
ATOM   2518  O   ILE A 172      -8.017   8.594  -4.036  1.00 94.86           O
ATOM   2519  HA  ILE A 172      -9.563   7.628  -5.775  1.00 94.86           H
ATOM   2520  CB  ILE A 172      -7.984   7.347  -7.169  1.00 94.86           C
ATOM   2521  HB  ILE A 172      -7.490   7.967  -7.917  1.00 94.86           H
ATOM   2522  CG1 ILE A 172      -8.868   6.349  -7.920  1.00 94.86           C
ATOM   2523 1HG1 ILE A 172      -9.310   5.647  -7.214  1.00 94.86           H
ATOM   2524 2HG1 ILE A 172      -9.691   6.878  -8.402  1.00 94.86           H
ATOM   2525  CG2 ILE A 172      -6.886   6.648  -6.365  1.00 94.86           C
ATOM   2526 1HG2 ILE A 172      -6.232   7.396  -5.916  1.00 94.86           H
ATOM   2527 2HG2 ILE A 172      -7.339   6.043  -5.580  1.00 94.86           H
ATOM   2528 3HG2 ILE A 172      -6.303   6.008  -7.027  1.00 94.86           H
ATOM   2529  CD1 ILE A 172      -8.061   5.585  -8.971  1.00 94.86           C
ATOM   2530 1HD1 ILE A 172      -7.640   6.289  -9.689  1.00 94.86           H
ATOM   2531 2HD1 ILE A 172      -7.254   5.038  -8.482  1.00 94.86           H
ATOM   2532 3HD1 ILE A 172      -8.713   4.882  -9.490  1.00 94.86           H
ATOM   2533  HN  ILE A 172      -9.299   9.254  -8.039  1.00 94.86           H
ATOM   2534  N   TRP A 173      -7.332  10.039  -5.635  1.00 95.90           N
ATOM   2535  CA  TRP A 173      -6.454  10.781  -4.746  1.00 95.90           C
ATOM   2536  C   TRP A 173      -7.305  11.352  -3.609  1.00 95.90           C
ATOM   2537  O   TRP A 173      -6.940  11.240  -2.440  1.00 95.90           O
ATOM   2538  HA  TRP A 173      -5.718  10.084  -4.346  1.00 95.90           H
ATOM   2539  CB  TRP A 173      -5.680  11.856  -5.511  1.00 95.90           C
ATOM   2540 1HB  TRP A 173      -6.340  12.304  -6.254  1.00 95.90           H
ATOM   2541 2HB  TRP A 173      -5.397  12.648  -4.818  1.00 95.90           H
ATOM   2542  CG  TRP A 173      -4.423  11.338  -6.212  1.00 95.90           C
ATOM   2543  CD1 TRP A 173      -4.209  11.201  -7.528  1.00 95.90           C
ATOM   2544  HD1 TRP A 173      -4.938  11.453  -8.297  1.00 95.90           H
ATOM   2545  CD2 TRP A 173      -3.207  10.891  -5.577  1.00 95.90           C
ATOM   2546  NE1 TRP A 173      -2.949  10.700  -7.786  1.00 95.90           N
ATOM   2547  HE1 TRP A 173      -2.560  10.512  -8.688  1.00 95.90           H
ATOM   2548  CE2 TRP A 173      -2.320  10.506  -6.562  1.00 95.90           C
ATOM   2549  CE3 TRP A 173      -2.867  10.815  -4.214  1.00 95.90           C
ATOM   2550  HE3 TRP A 173      -3.549  11.113  -3.418  1.00 95.90           H
ATOM   2551  CZ2 TRP A 173      -1.037  10.017  -6.289  1.00 95.90           C
ATOM   2552  HZ2 TRP A 173      -0.355   9.719  -7.086  1.00 95.90           H
ATOM   2553  CZ3 TRP A 173      -1.580  10.325  -3.959  1.00 95.90           C
ATOM   2554  HZ3 TRP A 173      -1.266  10.245  -2.919  1.00 95.90           H
ATOM   2555  CH2 TRP A 173      -0.676   9.932  -4.939  1.00 95.90           C
ATOM   2556  HH2 TRP A 173       0.309   9.560  -4.658  1.00 95.90           H
ATOM   2557  HN  TRP A 173      -7.373  10.384  -6.572  1.00 95.90           H
ATOM   2558  N   VAL A 174      -8.423  11.950  -3.993  1.00 95.94           N
ATOM   2559  CA  VAL A 174      -9.294  12.598  -3.027  1.00 95.94           C
ATOM   2560  C   VAL A 174      -9.794  11.560  -2.021  1.00 95.94           C
ATOM   2561  O   VAL A 174      -9.808  11.814  -0.817  1.00 95.94           O
ATOM   2562  HA  VAL A 174      -8.701  13.344  -2.498  1.00 95.94           H
ATOM   2563  CB  VAL A 174     -10.430  13.324  -3.752  1.00 95.94           C
ATOM   2564  HB  VAL A 174     -10.910  12.610  -4.422  1.00 95.94           H
ATOM   2565  CG1 VAL A 174     -11.484  13.819  -2.760  1.00 95.94           C
ATOM   2566 1HG1 VAL A 174     -11.901  12.970  -2.218  1.00 95.94           H
ATOM   2567 2HG1 VAL A 174     -11.023  14.509  -2.054  1.00 95.94           H
ATOM   2568 3HG1 VAL A 174     -12.280  14.331  -3.301  1.00 95.94           H
ATOM   2569  CG2 VAL A 174      -9.891  14.477  -4.601  1.00 95.94           C
ATOM   2570 1HG2 VAL A 174      -9.374  15.190  -3.958  1.00 95.94           H
ATOM   2571 2HG2 VAL A 174      -9.195  14.087  -5.344  1.00 95.94           H
ATOM   2572 3HG2 VAL A 174     -10.719  14.975  -5.104  1.00 95.94           H
ATOM   2573  HN  VAL A 174      -8.735  11.997  -4.942  1.00 95.94           H
ATOM   2574  N   LEU A 175     -10.191  10.413  -2.550  1.00 93.55           N
ATOM   2575  CA  LEU A 175     -10.815   9.387  -1.732  1.00 93.55           C
ATOM   2576  C   LEU A 175      -9.776   8.805  -0.771  1.00 93.55           C
ATOM   2577  O   LEU A 175     -10.075   8.554   0.395  1.00 93.55           O
ATOM   2578  HA  LEU A 175     -11.597   9.869  -1.144  1.00 93.55           H
ATOM   2579  CB  LEU A 175     -11.493   8.337  -2.614  1.00 93.55           C
ATOM   2580 1HB  LEU A 175     -12.133   8.852  -3.331  1.00 93.55           H
ATOM   2581 2HB  LEU A 175     -10.724   7.820  -3.187  1.00 93.55           H
ATOM   2582  CG  LEU A 175     -12.335   7.289  -1.882  1.00 93.55           C
ATOM   2583  HG  LEU A 175     -12.638   7.704  -0.921  1.00 93.55           H
ATOM   2584  CD1 LEU A 175     -13.613   6.972  -2.660  1.00 93.55           C
ATOM   2585 1HD1 LEU A 175     -14.206   7.880  -2.772  1.00 93.55           H
ATOM   2586 2HD1 LEU A 175     -13.353   6.585  -3.646  1.00 93.55           H
ATOM   2587 3HD1 LEU A 175     -14.193   6.224  -2.118  1.00 93.55           H
ATOM   2588  CD2 LEU A 175     -11.513   6.031  -1.592  1.00 93.55           C
ATOM   2589 1HD2 LEU A 175     -11.161   5.603  -2.531  1.00 93.55           H
ATOM   2590 2HD2 LEU A 175     -10.659   6.291  -0.968  1.00 93.55           H
ATOM   2591 3HD2 LEU A 175     -12.136   5.303  -1.072  1.00 93.55           H
ATOM   2592  HN  LEU A 175     -10.093  10.179  -3.518  1.00 93.55           H
ATOM   2593  N   ALA A 176      -8.576   8.607  -1.297  1.00 93.28           N
ATOM   2594  CA  ALA A 176      -7.499   8.034  -0.509  1.00 93.28           C
ATOM   2595  C   ALA A 176      -7.153   8.983   0.641  1.00 93.28           C
ATOM   2596  O   ALA A 176      -6.865   8.540   1.751  1.00 93.28           O
ATOM   2597  HA  ALA A 176      -7.856   7.091  -0.095  1.00 93.28           H
ATOM   2598  CB  ALA A 176      -6.298   7.752  -1.414  1.00 93.28           C
ATOM   2599 1HB  ALA A 176      -6.588   7.050  -2.195  1.00 93.28           H
ATOM   2600 2HB  ALA A 176      -5.959   8.683  -1.868  1.00 93.28           H
ATOM   2601 3HB  ALA A 176      -5.490   7.322  -0.822  1.00 93.28           H
ATOM   2602  HN  ALA A 176      -8.336   8.830  -2.242  1.00 93.28           H
ATOM   2603  N   ALA A 177      -7.192  10.271   0.334  1.00 93.80           N
ATOM   2604  CA  ALA A 177      -6.855  11.286   1.318  1.00 93.80           C
ATOM   2605  C   ALA A 177      -7.863  11.228   2.468  1.00 93.80           C
ATOM   2606  O   ALA A 177      -7.479  11.268   3.636  1.00 93.80           O
ATOM   2607  HA  ALA A 177      -5.862  11.056   1.704  1.00 93.80           H
ATOM   2608  CB  ALA A 177      -6.817  12.659   0.644  1.00 93.80           C
ATOM   2609 1HB  ALA A 177      -6.066  12.655  -0.145  1.00 93.80           H
ATOM   2610 2HB  ALA A 177      -7.794  12.880   0.215  1.00 93.80           H
ATOM   2611 3HB  ALA A 177      -6.564  13.419   1.383  1.00 93.80           H
ATOM   2612  HN  ALA A 177      -7.448  10.624  -0.566  1.00 93.80           H
ATOM   2613  N   ALA A 178      -9.131  11.136   2.097  1.00 93.48           N
ATOM   2614  CA  ALA A 178     -10.201  11.152   3.080  1.00 93.48           C
ATOM   2615  C   ALA A 178     -10.064   9.935   3.997  1.00 93.48           C
ATOM   2616  O   ALA A 178     -10.327  10.023   5.196  1.00 93.48           O
ATOM   2617  HA  ALA A 178     -10.092  12.059   3.675  1.00 93.48           H
ATOM   2618  CB  ALA A 178     -11.552  11.192   2.364  1.00 93.48           C
ATOM   2619 1HB  ALA A 178     -11.611  12.090   1.749  1.00 93.48           H
ATOM   2620 2HB  ALA A 178     -11.654  10.311   1.730  1.00 93.48           H
ATOM   2621 3HB  ALA A 178     -12.355  11.204   3.101  1.00 93.48           H
ATOM   2622  HN  ALA A 178      -9.431  11.052   1.147  1.00 93.48           H
ATOM   2623  N   LEU A 179      -9.651   8.827   3.399  1.00 90.91           N
ATOM   2624  CA  LEU A 179      -9.558   7.573   4.128  1.00 90.91           C
ATOM   2625  C   LEU A 179      -8.378   7.640   5.100  1.00 90.91           C
ATOM   2626  O   LEU A 179      -8.244   6.788   5.977  1.00 90.91           O
ATOM   2627  HA  LEU A 179     -10.476   7.463   4.706  1.00 90.91           H
ATOM   2628  CB  LEU A 179      -9.490   6.393   3.157  1.00 90.91           C
ATOM   2629 1HB  LEU A 179      -8.712   6.598   2.421  1.00 90.91           H
ATOM   2630 2HB  LEU A 179      -9.178   5.509   3.713  1.00 90.91           H
ATOM   2631  CG  LEU A 179     -10.784   6.063   2.411  1.00 90.91           C
ATOM   2632  HG  LEU A 179     -11.076   6.937   1.830  1.00 90.91           H
ATOM   2633  CD1 LEU A 179     -10.569   4.915   1.422  1.00 90.91           C
ATOM   2634 1HD1 LEU A 179      -9.809   5.199   0.695  1.00 90.91           H
ATOM   2635 2HD1 LEU A 179     -10.240   4.027   1.962  1.00 90.91           H
ATOM   2636 3HD1 LEU A 179     -11.504   4.700   0.905  1.00 90.91           H
ATOM   2637  CD2 LEU A 179     -11.922   5.770   3.390  1.00 90.91           C
ATOM   2638 1HD2 LEU A 179     -11.653   4.919   4.016  1.00 90.91           H
ATOM   2639 2HD2 LEU A 179     -12.095   6.644   4.019  1.00 90.91           H
ATOM   2640 3HD2 LEU A 179     -12.830   5.538   2.833  1.00 90.91           H
ATOM   2641  HN  LEU A 179      -9.384   8.777   2.437  1.00 90.91           H
ATOM   2642  N   CYS A 180      -7.554   8.659   4.910  1.00 92.42           N
ATOM   2643  CA  CYS A 180      -6.340   8.797   5.698  1.00 92.42           C
ATOM   2644  C   CYS A 180      -6.611   9.792   6.828  1.00 92.42           C
ATOM   2645  O   CYS A 180      -5.714  10.114   7.604  1.00 92.42           O
ATOM   2646  HA  CYS A 180      -6.114   7.809   6.099  1.00 92.42           H
ATOM   2647  CB  CYS A 180      -5.151   9.222   4.835  1.00 92.42           C
ATOM   2648 1HB  CYS A 180      -5.381  10.154   4.318  1.00 92.42           H
ATOM   2649 2HB  CYS A 180      -4.283   9.414   5.467  1.00 92.42           H
ATOM   2650  SG  CYS A 180      -4.760   7.913   3.618  1.00 92.42           S
ATOM   2651  HG  CYS A 180      -5.855   8.076   2.882  1.00 92.42           H
ATOM   2652  HN  CYS A 180      -7.703   9.381   4.235  1.00 92.42           H
ATOM   2653  N   ILE A 181      -7.853  10.252   6.884  1.00 92.81           N
ATOM   2654  CA  ILE A 181      -8.243  11.233   7.881  1.00 92.81           C
ATOM   2655  C   ILE A 181      -7.931  10.688   9.276  1.00 92.81           C
ATOM   2656  O   ILE A 181      -7.341  11.384  10.101  1.00 92.81           O
ATOM   2657  HA  ILE A 181      -7.639  12.125   7.716  1.00 92.81           H
ATOM   2658  CB  ILE A 181      -9.707  11.637   7.691  1.00 92.81           C
ATOM   2659  HB  ILE A 181     -10.288  10.735   7.498  1.00 92.81           H
ATOM   2660  CG1 ILE A 181      -9.871  12.549   6.474  1.00 92.81           C
ATOM   2661 1HG1 ILE A 181      -9.347  13.488   6.646  1.00 92.81           H
ATOM   2662 2HG1 ILE A 181      -9.413  12.083   5.602  1.00 92.81           H
ATOM   2663  CG2 ILE A 181     -10.270  12.273   8.964  1.00 92.81           C
ATOM   2664 1HG2 ILE A 181     -10.208  11.559   9.785  1.00 92.81           H
ATOM   2665 2HG2 ILE A 181      -9.691  13.163   9.212  1.00 92.81           H
ATOM   2666 3HG2 ILE A 181     -11.311  12.550   8.802  1.00 92.81           H
ATOM   2667  CD1 ILE A 181     -11.349  12.827   6.193  1.00 92.81           C
ATOM   2668 1HD1 ILE A 181     -11.865  11.887   5.997  1.00 92.81           H
ATOM   2669 2HD1 ILE A 181     -11.798  13.315   7.058  1.00 92.81           H
ATOM   2670 3HD1 ILE A 181     -11.437  13.477   5.322  1.00 92.81           H
ATOM   2671  HN  ILE A 181      -8.584   9.965   6.264  1.00 92.81           H
ATOM   2672  N   PRO A 182      -8.320   9.439   9.565  1.00 90.70           N
ATOM   2673  CA  PRO A 182      -8.124   8.878  10.904  1.00 90.70           C
ATOM   2674  C   PRO A 182      -6.683   8.998  11.374  1.00 90.70           C
ATOM   2675  O   PRO A 182      -6.427   9.394  12.509  1.00 90.70           O
ATOM   2676  HA  PRO A 182      -8.708   9.437  11.634  1.00 90.70           H
ATOM   2677  CB  PRO A 182      -8.551   7.417  10.751  1.00 90.70           C
ATOM   2678 1HB  PRO A 182      -7.706   6.775  10.502  1.00 90.70           H
ATOM   2679 2HB  PRO A 182      -8.985   7.028  11.672  1.00 90.70           H
ATOM   2680  CG  PRO A 182      -9.575   7.465   9.623  1.00 90.70           C
ATOM   2681 1HG  PRO A 182      -9.712   6.488   9.159  1.00 90.70           H
ATOM   2682 2HG  PRO A 182     -10.557   7.775   9.980  1.00 90.70           H
ATOM   2683  CD  PRO A 182      -8.971   8.474   8.660  1.00 90.70           C
ATOM   2684 1HD  PRO A 182      -8.252   8.010   7.985  1.00 90.70           H
ATOM   2685 2HD  PRO A 182      -9.732   8.944   8.037  1.00 90.70           H
ATOM   2686  N   GLU A 183      -5.771   8.648  10.478  1.00 91.35           N
ATOM   2687  CA  GLU A 183      -4.356   8.661  10.806  1.00 91.35           C
ATOM   2688  C   GLU A 183      -3.915  10.073  11.197  1.00 91.35           C
ATOM   2689  O   GLU A 183      -3.138  10.248  12.135  1.00 91.35           O
ATOM   2690  HA  GLU A 183      -4.250   7.992  11.660  1.00 91.35           H
ATOM   2691  CB  GLU A 183      -3.518   8.127   9.643  1.00 91.35           C
ATOM   2692 1HB  GLU A 183      -3.909   8.512   8.701  1.00 91.35           H
ATOM   2693 2HB  GLU A 183      -2.468   8.370   9.805  1.00 91.35           H
ATOM   2694  CG  GLU A 183      -3.599   6.601   9.564  1.00 91.35           C
ATOM   2695 1HG  GLU A 183      -2.847   6.229   8.869  1.00 91.35           H
ATOM   2696 2HG  GLU A 183      -3.373   6.170  10.539  1.00 91.35           H
ATOM   2697  CD  GLU A 183      -4.989   6.149   9.111  1.00 91.35           C
ATOM   2698  OE1 GLU A 183      -5.301   4.960   9.338  1.00 91.35           O
ATOM   2699  OE2 GLU A 183      -5.708   7.003   8.548  1.00 91.35           O
ATOM   2700  HN  GLU A 183      -5.986   8.360   9.545  1.00 91.35           H
ATOM   2701  N   ILE A 184      -4.429  11.045  10.457  1.00 92.92           N
ATOM   2702  CA  ILE A 184      -3.999  12.423  10.628  1.00 92.92           C
ATOM   2703  C   ILE A 184      -4.416  12.914  12.016  1.00 92.92           C
ATOM   2704  O   ILE A 184      -3.680  13.658  12.661  1.00 92.92           O
ATOM   2705  HA  ILE A 184      -2.911  12.435  10.569  1.00 92.92           H
ATOM   2706  CB  ILE A 184      -4.524  13.293   9.484  1.00 92.92           C
ATOM   2707  HB  ILE A 184      -5.610  13.199   9.454  1.00 92.92           H
ATOM   2708  CG1 ILE A 184      -3.991  12.806   8.135  1.00 92.92           C
ATOM   2709 1HG1 ILE A 184      -2.915  12.972   8.084  1.00 92.92           H
ATOM   2710 2HG1 ILE A 184      -4.153  11.732   8.043  1.00 92.92           H
ATOM   2711  CG2 ILE A 184      -4.205  14.769   9.728  1.00 92.92           C
ATOM   2712 1HG2 ILE A 184      -4.673  15.094  10.657  1.00 92.92           H
ATOM   2713 2HG2 ILE A 184      -3.125  14.901   9.800  1.00 92.92           H
ATOM   2714 3HG2 ILE A 184      -4.589  15.366   8.900  1.00 92.92           H
ATOM   2715  CD1 ILE A 184      -4.681  13.533   6.979  1.00 92.92           C
ATOM   2716 1HD1 ILE A 184      -5.754  13.344   7.019  1.00 92.92           H
ATOM   2717 2HD1 ILE A 184      -4.497  14.604   7.061  1.00 92.92           H
ATOM   2718 3HD1 ILE A 184      -4.283  13.168   6.032  1.00 92.92           H
ATOM   2719  HN  ILE A 184      -5.125  10.904   9.753  1.00 92.92           H
ATOM   2720  N   LEU A 185      -5.595  12.478  12.433  1.00 93.03           N
ATOM   2721  CA  LEU A 185      -6.214  13.023  13.629  1.00 93.03           C
ATOM   2722  C   LEU A 185      -5.504  12.467  14.865  1.00 93.03           C
ATOM   2723  O   LEU A 185      -5.111  13.223  15.753  1.00 93.03           O
ATOM   2724  HA  LEU A 185      -6.072  14.104  13.607  1.00 93.03           H
ATOM   2725  CB  LEU A 185      -7.722  12.764  13.618  1.00 93.03           C
ATOM   2726 1HB  LEU A 185      -7.887  11.705  13.421  1.00 93.03           H
ATOM   2727 2HB  LEU A 185      -8.113  12.967  14.615  1.00 93.03           H
ATOM   2728  CG  LEU A 185      -8.535  13.575  12.607  1.00 93.03           C
ATOM   2729  HG  LEU A 185      -8.180  13.327  11.607  1.00 93.03           H
ATOM   2730  CD1 LEU A 185     -10.017  13.200  12.668  1.00 93.03           C
ATOM   2731 1HD1 LEU A 185     -10.133  12.141  12.440  1.00 93.03           H
ATOM   2732 2HD1 LEU A 185     -10.402  13.402  13.668  1.00 93.03           H
ATOM   2733 3HD1 LEU A 185     -10.571  13.792  11.939  1.00 93.03           H
ATOM   2734  CD2 LEU A 185      -8.314  15.076  12.805  1.00 93.03           C
ATOM   2735 1HD2 LEU A 185      -8.625  15.360  13.810  1.00 93.03           H
ATOM   2736 2HD2 LEU A 185      -7.258  15.309  12.671  1.00 93.03           H
ATOM   2737 3HD2 LEU A 185      -8.904  15.629  12.073  1.00 93.03           H
ATOM   2738  HN  LEU A 185      -6.124  11.766  11.971  1.00 93.03           H
ATOM   2739  N   TYR A 186      -5.360  11.150  14.883  1.00 92.38           N
ATOM   2740  CA  TYR A 186      -5.060  10.447  16.119  1.00 92.38           C
ATOM   2741  C   TYR A 186      -3.562  10.161  16.238  1.00 92.38           C
ATOM   2742  O   TYR A 186      -3.095   9.696  17.277  1.00 92.38           O
ATOM   2743  HA  TYR A 186      -5.369  11.081  16.950  1.00 92.38           H
ATOM   2744  CB  TYR A 186      -5.816   9.119  16.042  1.00 92.38           C
ATOM   2745 1HB  TYR A 186      -5.471   8.566  15.168  1.00 92.38           H
ATOM   2746 2HB  TYR A 186      -5.566   8.519  16.917  1.00 92.38           H
ATOM   2747  CG  TYR A 186      -7.336   9.271  15.963  1.00 92.38           C
ATOM   2748  CD1 TYR A 186      -8.000  10.052  16.887  1.00 92.38           C
ATOM   2749  HD1 TYR A 186      -7.441  10.560  17.673  1.00 92.38           H
ATOM   2750  CD2 TYR A 186      -8.043   8.628  14.968  1.00 92.38           C
ATOM   2751  HD2 TYR A 186      -7.519   8.012  14.238  1.00 92.38           H
ATOM   2752  CE1 TYR A 186      -9.431  10.196  16.813  1.00 92.38           C
ATOM   2753  HE1 TYR A 186      -9.967  10.810  17.537  1.00 92.38           H
ATOM   2754  CE2 TYR A 186      -9.474   8.772  14.893  1.00 92.38           C
ATOM   2755  HE2 TYR A 186     -10.045   8.270  14.113  1.00 92.38           H
ATOM   2756  CZ  TYR A 186     -10.097   9.549  15.820  1.00 92.38           C
ATOM   2757  OH  TYR A 186     -11.449   9.685  15.750  1.00 92.38           O
ATOM   2758  HH  TYR A 186     -11.775  10.252  16.506  1.00 92.38           H
ATOM   2759  HN  TYR A 186      -5.444  10.567  14.075  1.00 92.38           H
ATOM   2760  N   SER A 187      -2.849  10.452  15.159  1.00 92.53           N
ATOM   2761  CA  SER A 187      -1.401  10.327  15.163  1.00 92.53           C
ATOM   2762  C   SER A 187      -0.787  11.396  16.069  1.00 92.53           C
ATOM   2763  O   SER A 187      -0.970  12.590  15.840  1.00 92.53           O
ATOM   2764  HA  SER A 187      -1.198   9.330  15.555  1.00 92.53           H
ATOM   2765  CB  SER A 187      -0.835  10.443  13.747  1.00 92.53           C
ATOM   2766 1HB  SER A 187      -1.169  11.378  13.298  1.00 92.53           H
ATOM   2767 2HB  SER A 187       0.254  10.483  13.793  1.00 92.53           H
ATOM   2768  OG  SER A 187      -1.234   9.352  12.921  1.00 92.53           O
ATOM   2769  HG  SER A 187      -1.720   9.692  12.116  1.00 92.53           H
ATOM   2770  HN  SER A 187      -3.244  10.766  14.296  1.00 92.53           H
ATOM   2771  N   GLN A 188      -0.070  10.927  17.081  1.00 91.43           N
ATOM   2772  CA  GLN A 188       0.712  11.819  17.920  1.00 91.43           C
ATOM   2773  C   GLN A 188       1.957  11.101  18.443  1.00 91.43           C
ATOM   2774  O   GLN A 188       2.087   9.887  18.294  1.00 91.43           O
ATOM   2775  HA  GLN A 188       1.005  12.645  17.272  1.00 91.43           H
ATOM   2776  CB  GLN A 188      -0.132  12.364  19.075  1.00 91.43           C
ATOM   2777 1HB  GLN A 188       0.439  13.112  19.626  1.00 91.43           H
ATOM   2778 2HB  GLN A 188      -1.015  12.866  18.679  1.00 91.43           H
ATOM   2779  CG  GLN A 188      -0.558  11.240  20.021  1.00 91.43           C
ATOM   2780 1HG  GLN A 188      -1.149  10.505  19.475  1.00 91.43           H
ATOM   2781 2HG  GLN A 188       0.325  10.724  20.398  1.00 91.43           H
ATOM   2782  CD  GLN A 188      -1.374  11.790  21.193  1.00 91.43           C
ATOM   2783  OE1 GLN A 188      -1.728  12.956  21.243  1.00 91.43           O
ATOM   2784  NE2 GLN A 188      -1.651  10.887  22.129  1.00 91.43           N
ATOM   2785 1HE2 GLN A 188      -1.330   9.945  22.027  1.00 91.43           H
ATOM   2786 2HE2 GLN A 188      -2.181  11.150  22.936  1.00 91.43           H
ATOM   2787  HN  GLN A 188      -0.017   9.960  17.328  1.00 91.43           H
ATOM   2788  N   ILE A 189       2.842  11.882  19.046  1.00 91.38           N
ATOM   2789  CA  ILE A 189       4.022  11.322  19.684  1.00 91.38           C
ATOM   2790  C   ILE A 189       3.699  10.992  21.142  1.00 91.38           C
ATOM   2791  O   ILE A 189       3.164  11.829  21.868  1.00 91.38           O
ATOM   2792  HA  ILE A 189       4.264  10.394  19.166  1.00 91.38           H
ATOM   2793  CB  ILE A 189       5.218  12.261  19.515  1.00 91.38           C
ATOM   2794  HB  ILE A 189       4.962  13.223  19.958  1.00 91.38           H
ATOM   2795  CG1 ILE A 189       5.516  12.509  18.035  1.00 91.38           C
ATOM   2796 1HG1 ILE A 189       5.889  11.592  17.577  1.00 91.38           H
ATOM   2797 2HG1 ILE A 189       4.596  12.774  17.515  1.00 91.38           H
ATOM   2798  CG2 ILE A 189       6.441  11.730  20.265  1.00 91.38           C
ATOM   2799 1HG2 ILE A 189       6.209  11.647  21.327  1.00 91.38           H
ATOM   2800 2HG2 ILE A 189       6.710  10.748  19.875  1.00 91.38           H
ATOM   2801 3HG2 ILE A 189       7.277  12.416  20.129  1.00 91.38           H
ATOM   2802  CD1 ILE A 189       6.547  13.626  17.863  1.00 91.38           C
ATOM   2803 1HD1 ILE A 189       6.161  14.547  18.301  1.00 91.38           H
ATOM   2804 2HD1 ILE A 189       7.474  13.346  18.364  1.00 91.38           H
ATOM   2805 3HD1 ILE A 189       6.741  13.782  16.802  1.00 91.38           H
ATOM   2806  HN  ILE A 189       2.763  12.877  19.102  1.00 91.38           H
ATOM   2807  N   LYS A 190       4.039   9.771  21.529  1.00 88.37           N
ATOM   2808  CA  LYS A 190       3.927   9.368  22.920  1.00 88.37           C
ATOM   2809  C   LYS A 190       5.320   9.060  23.472  1.00 88.37           C
ATOM   2810  O   LYS A 190       6.092   8.333  22.848  1.00 88.37           O
ATOM   2811  HA  LYS A 190       3.516  10.213  23.473  1.00 88.37           H
ATOM   2812  CB  LYS A 190       2.938   8.210  23.064  1.00 88.37           C
ATOM   2813 1HB  LYS A 190       1.987   8.478  22.605  1.00 88.37           H
ATOM   2814 2HB  LYS A 190       3.314   7.337  22.530  1.00 88.37           H
ATOM   2815  CG  LYS A 190       2.717   7.857  24.536  1.00 88.37           C
ATOM   2816 1HG  LYS A 190       3.609   7.373  24.936  1.00 88.37           H
ATOM   2817 2HG  LYS A 190       2.563   8.768  25.114  1.00 88.37           H
ATOM   2818  CD  LYS A 190       1.511   6.931  24.704  1.00 88.37           C
ATOM   2819 1HD  LYS A 190       0.592   7.517  24.679  1.00 88.37           H
ATOM   2820 2HD  LYS A 190       1.465   6.232  23.868  1.00 88.37           H
ATOM   2821  CE  LYS A 190       1.592   6.156  26.020  1.00 88.37           C
ATOM   2822 1HE  LYS A 190       2.635   6.038  26.315  1.00 88.37           H
ATOM   2823 2HE  LYS A 190       1.098   6.718  26.812  1.00 88.37           H
ATOM   2824  NZ  LYS A 190       0.958   4.826  25.879  1.00 88.37           N
ATOM   2825 1HZ  LYS A 190       1.071   4.304  26.740  1.00 88.37           H
ATOM   2826 2HZ  LYS A 190      -0.030   4.942  25.682  1.00 88.37           H
ATOM   2827 3HZ  LYS A 190       1.397   4.321  25.117  1.00 88.37           H
ATOM   2828  HN  LYS A 190       4.385   9.065  20.911  1.00 88.37           H
ATOM   2829  N   GLU A 191       5.600   9.628  24.636  1.00 85.65           N
ATOM   2830  CA  GLU A 191       6.853   9.356  25.319  1.00 85.65           C
ATOM   2831  C   GLU A 191       6.662   8.244  26.354  1.00 85.65           C
ATOM   2832  O   GLU A 191       5.766   8.319  27.193  1.00 85.65           O
ATOM   2833  HA  GLU A 191       7.541   9.024  24.542  1.00 85.65           H
ATOM   2834  CB  GLU A 191       7.408  10.623  25.973  1.00 85.65           C
ATOM   2835 1HB  GLU A 191       6.613  11.136  26.514  1.00 85.65           H
ATOM   2836 2HB  GLU A 191       8.262  10.369  26.600  1.00 85.65           H
ATOM   2837  CG  GLU A 191       7.925  11.603  24.917  1.00 85.65           C
ATOM   2838 1HG  GLU A 191       8.661  11.106  24.285  1.00 85.65           H
ATOM   2839 2HG  GLU A 191       7.104  11.911  24.269  1.00 85.65           H
ATOM   2840  CD  GLU A 191       8.555  12.833  25.573  1.00 85.65           C
ATOM   2841  OE1 GLU A 191       9.017  13.709  24.809  1.00 85.65           O
ATOM   2842  OE2 GLU A 191       8.559  12.871  26.822  1.00 85.65           O
ATOM   2843  HN  GLU A 191       4.989  10.263  25.110  1.00 85.65           H
ATOM   2844  N   GLU A 192       7.521   7.239  26.260  1.00 76.49           N
ATOM   2845  CA  GLU A 192       7.432   6.094  27.149  1.00 76.49           C
ATOM   2846  C   GLU A 192       8.832   5.630  27.558  1.00 76.49           C
ATOM   2847  O   GLU A 192       9.649   5.285  26.706  1.00 76.49           O
ATOM   2848  HA  GLU A 192       6.889   6.449  28.025  1.00 76.49           H
ATOM   2849  CB  GLU A 192       6.645   4.954  26.500  1.00 76.49           C
ATOM   2850 1HB  GLU A 192       5.630   5.287  26.282  1.00 76.49           H
ATOM   2851 2HB  GLU A 192       7.178   4.594  25.620  1.00 76.49           H
ATOM   2852  CG  GLU A 192       6.524   3.761  27.449  1.00 76.49           C
ATOM   2853 1HG  GLU A 192       7.268   3.008  27.190  1.00 76.49           H
ATOM   2854 2HG  GLU A 192       6.735   4.080  28.470  1.00 76.49           H
ATOM   2855  CD  GLU A 192       5.124   3.146  27.381  1.00 76.49           C
ATOM   2856  OE1 GLU A 192       4.837   2.292  28.248  1.00 76.49           O
ATOM   2857  OE2 GLU A 192       4.374   3.543  26.464  1.00 76.49           O
ATOM   2858  HN  GLU A 192       8.264   7.199  25.592  1.00 76.49           H
ATOM   2859  N   SER A 193       9.065   5.637  28.863  1.00 71.98           N
ATOM   2860  CA  SER A 193      10.284   5.064  29.408  1.00 71.98           C
ATOM   2861  C   SER A 193      11.505   5.777  28.824  1.00 71.98           C
ATOM   2862  O   SER A 193      12.579   5.188  28.713  1.00 71.98           O
ATOM   2863  HA  SER A 193      10.223   5.228  30.484  1.00 71.98           H
ATOM   2864  CB  SER A 193      10.361   3.562  29.125  1.00 71.98           C
ATOM   2865 1HB  SER A 193      10.668   3.404  28.091  1.00 71.98           H
ATOM   2866 2HB  SER A 193      11.126   3.113  29.757  1.00 71.98           H
ATOM   2867  OG  SER A 193       9.114   2.911  29.354  1.00 71.98           O
ATOM   2868  HG  SER A 193       9.145   1.978  28.998  1.00 71.98           H
ATOM   2869  HN  SER A 193       8.440   6.024  29.540  1.00 71.98           H
ATOM   2870  N   GLY A 194      11.299   7.036  28.465  1.00 76.61           N
ATOM   2871  CA  GLY A 194      12.369   7.836  27.894  1.00 76.61           C
ATOM   2872  C   GLY A 194      12.512   7.571  26.394  1.00 76.61           C
ATOM   2873  O   GLY A 194      13.465   8.031  25.766  1.00 76.61           O
ATOM   2874 1HA  GLY A 194      12.168   8.894  28.063  1.00 76.61           H
ATOM   2875 2HA  GLY A 194      13.308   7.607  28.398  1.00 76.61           H
ATOM   2876  HN  GLY A 194      10.422   7.508  28.558  1.00 76.61           H
ATOM   2877  N   ILE A 195      11.549   6.832  25.862  1.00 83.91           N
ATOM   2878  CA  ILE A 195      11.519   6.556  24.436  1.00 83.91           C
ATOM   2879  C   ILE A 195      10.328   7.280  23.806  1.00 83.91           C
ATOM   2880  O   ILE A 195       9.189   7.096  24.232  1.00 83.91           O
ATOM   2881  HA  ILE A 195      12.436   6.959  24.005  1.00 83.91           H
ATOM   2882  CB  ILE A 195      11.526   5.047  24.182  1.00 83.91           C
ATOM   2883  HB  ILE A 195      10.648   4.616  24.663  1.00 83.91           H
ATOM   2884  CG1 ILE A 195      12.756   4.390  24.812  1.00 83.91           C
ATOM   2885 1HG1 ILE A 195      13.651   4.691  24.269  1.00 83.91           H
ATOM   2886 2HG1 ILE A 195      12.873   4.739  25.838  1.00 83.91           H
ATOM   2887  CG2 ILE A 195      11.416   4.743  22.686  1.00 83.91           C
ATOM   2888 1HG2 ILE A 195      10.486   5.158  22.298  1.00 83.91           H
ATOM   2889 2HG2 ILE A 195      12.261   5.189  22.162  1.00 83.91           H
ATOM   2890 3HG2 ILE A 195      11.423   3.663  22.534  1.00 83.91           H
ATOM   2891  CD1 ILE A 195      12.631   2.865  24.796  1.00 83.91           C
ATOM   2892 1HD1 ILE A 195      11.748   2.567  25.361  1.00 83.91           H
ATOM   2893 2HD1 ILE A 195      12.539   2.519  23.767  1.00 83.91           H
ATOM   2894 3HD1 ILE A 195      13.519   2.424  25.250  1.00 83.91           H
ATOM   2895  HN  ILE A 195      10.802   6.425  26.387  1.00 83.91           H
ATOM   2896  N   ALA A 196      10.632   8.090  22.802  1.00 90.34           N
ATOM   2897  CA  ALA A 196       9.592   8.748  22.030  1.00 90.34           C
ATOM   2898  C   ALA A 196       9.098   7.800  20.935  1.00 90.34           C
ATOM   2899  O   ALA A 196       9.895   7.265  20.166  1.00 90.34           O
ATOM   2900  HA  ALA A 196       8.766   8.969  22.706  1.00 90.34           H
ATOM   2901  CB  ALA A 196      10.131  10.063  21.463  1.00 90.34           C
ATOM   2902 1HB  ALA A 196      10.441  10.711  22.282  1.00 90.34           H
ATOM   2903 2HB  ALA A 196      10.986   9.857  20.819  1.00 90.34           H
ATOM   2904 3HB  ALA A 196       9.350  10.556  20.884  1.00 90.34           H
ATOM   2905  HN  ALA A 196      11.567   8.297  22.514  1.00 90.34           H
ATOM   2906  N   ILE A 197       7.786   7.622  20.899  1.00 89.18           N
ATOM   2907  CA  ILE A 197       7.179   6.721  19.934  1.00 89.18           C
ATOM   2908  C   ILE A 197       6.086   7.465  19.165  1.00 89.18           C
ATOM   2909  O   ILE A 197       5.220   8.098  19.766  1.00 89.18           O
ATOM   2910  HA  ILE A 197       7.956   6.425  19.229  1.00 89.18           H
ATOM   2911  CB  ILE A 197       6.687   5.447  20.625  1.00 89.18           C
ATOM   2912  HB  ILE A 197       5.962   5.731  21.387  1.00 89.18           H
ATOM   2913  CG1 ILE A 197       7.835   4.731  21.338  1.00 89.18           C
ATOM   2914 1HG1 ILE A 197       8.582   4.418  20.608  1.00 89.18           H
ATOM   2915 2HG1 ILE A 197       8.329   5.421  22.023  1.00 89.18           H
ATOM   2916  CG2 ILE A 197       5.966   4.530  19.635  1.00 89.18           C
ATOM   2917 1HG2 ILE A 197       5.107   5.053  19.214  1.00 89.18           H
ATOM   2918 2HG2 ILE A 197       6.650   4.251  18.834  1.00 89.18           H
ATOM   2919 3HG2 ILE A 197       5.626   3.633  20.153  1.00 89.18           H
ATOM   2920  CD1 ILE A 197       7.326   3.513  22.111  1.00 89.18           C
ATOM   2921 1HD1 ILE A 197       6.598   3.834  22.856  1.00 89.18           H
ATOM   2922 2HD1 ILE A 197       6.855   2.815  21.420  1.00 89.18           H
ATOM   2923 3HD1 ILE A 197       8.163   3.023  22.608  1.00 89.18           H
ATOM   2924  HN  ILE A 197       7.142   8.079  21.513  1.00 89.18           H
ATOM   2925  N   CYS A 198       6.161   7.364  17.846  1.00 91.72           N
ATOM   2926  CA  CYS A 198       5.093   7.860  16.995  1.00 91.72           C
ATOM   2927  C   CYS A 198       4.000   6.791  16.923  1.00 91.72           C
ATOM   2928  O   CYS A 198       4.206   5.725  16.345  1.00 91.72           O
ATOM   2929  HA  CYS A 198       4.715   8.768  17.464  1.00 91.72           H
ATOM   2930  CB  CYS A 198       5.608   8.244  15.606  1.00 91.72           C
ATOM   2931 1HB  CYS A 198       6.240   9.129  15.675  1.00 91.72           H
ATOM   2932 2HB  CYS A 198       6.226   7.441  15.204  1.00 91.72           H
ATOM   2933  SG  CYS A 198       4.199   8.569  14.484  1.00 91.72           S
ATOM   2934  HN  CYS A 198       6.932   6.952  17.359  1.00 91.72           H
ATOM   2935  N   THR A 199       2.862   7.114  17.519  1.00 90.85           N
ATOM   2936  CA  THR A 199       1.752   6.177  17.570  1.00 90.85           C
ATOM   2937  C   THR A 199       0.423   6.913  17.387  1.00 90.85           C
ATOM   2938  O   THR A 199       0.368   8.137  17.495  1.00 90.85           O
ATOM   2939  HA  THR A 199       1.850   5.482  16.736  1.00 90.85           H
ATOM   2940  CB  THR A 199       1.844   5.407  18.889  1.00 90.85           C
ATOM   2941  HB  THR A 199       2.868   5.091  19.085  1.00 90.85           H
ATOM   2942  OG1 THR A 199       0.892   4.356  18.744  1.00 90.85           O
ATOM   2943  HG1 THR A 199       1.007   3.687  19.479  1.00 90.85           H
ATOM   2944  CG2 THR A 199       1.324   6.218  20.078  1.00 90.85           C
ATOM   2945 1HG2 THR A 199       0.278   6.477  19.912  1.00 90.85           H
ATOM   2946 2HG2 THR A 199       1.912   7.130  20.180  1.00 90.85           H
ATOM   2947 3HG2 THR A 199       1.412   5.625  20.988  1.00 90.85           H
ATOM   2948  HN  THR A 199       2.691   7.994  17.961  1.00 90.85           H
ATOM   2949  N   MET A 200      -0.614   6.136  17.113  1.00 91.47           N
ATOM   2950  CA  MET A 200      -1.973   6.645  17.195  1.00 91.47           C
ATOM   2951  C   MET A 200      -2.526   6.505  18.615  1.00 91.47           C
ATOM   2952  O   MET A 200      -2.333   5.477  19.262  1.00 91.47           O
ATOM   2953  HA  MET A 200      -1.908   7.699  16.926  1.00 91.47           H
ATOM   2954  CB  MET A 200      -2.867   5.875  16.221  1.00 91.47           C
ATOM   2955 1HB  MET A 200      -2.769   4.805  16.401  1.00 91.47           H
ATOM   2956 2HB  MET A 200      -3.911   6.134  16.398  1.00 91.47           H
ATOM   2957  CG  MET A 200      -2.496   6.190  14.771  1.00 91.47           C
ATOM   2958 1HG  MET A 200      -2.543   7.266  14.600  1.00 91.47           H
ATOM   2959 2HG  MET A 200      -1.469   5.882  14.574  1.00 91.47           H
ATOM   2960  SD  MET A 200      -3.609   5.348  13.659  1.00 91.47           S
ATOM   2961  CE  MET A 200      -3.252   3.652  14.088  1.00 91.47           C
ATOM   2962 1HE  MET A 200      -2.198   3.445  13.902  1.00 91.47           H
ATOM   2963 2HE  MET A 200      -3.473   3.490  15.143  1.00 91.47           H
ATOM   2964 3HE  MET A 200      -3.866   2.987  13.482  1.00 91.47           H
ATOM   2965  HN  MET A 200      -0.538   5.177  16.840  1.00 91.47           H
ATOM   2966  N   VAL A 201      -3.202   7.555  19.059  1.00 92.13           N
ATOM   2967  CA  VAL A 201      -3.837   7.538  20.365  1.00 92.13           C
ATOM   2968  C   VAL A 201      -5.330   7.833  20.205  1.00 92.13           C
ATOM   2969  O   VAL A 201      -5.708   8.805  19.553  1.00 92.13           O
ATOM   2970  HA  VAL A 201      -3.720   6.535  20.775  1.00 92.13           H
ATOM   2971  CB  VAL A 201      -3.131   8.519  21.303  1.00 92.13           C
ATOM   2972  HB  VAL A 201      -3.234   9.519  20.882  1.00 92.13           H
ATOM   2973  CG1 VAL A 201      -3.786   8.523  22.686  1.00 92.13           C
ATOM   2974 1HG1 VAL A 201      -4.831   8.819  22.593  1.00 92.13           H
ATOM   2975 2HG1 VAL A 201      -3.729   7.524  23.118  1.00 92.13           H
ATOM   2976 3HG1 VAL A 201      -3.265   9.228  23.333  1.00 92.13           H
ATOM   2977  CG2 VAL A 201      -1.638   8.203  21.404  1.00 92.13           C
ATOM   2978 1HG2 VAL A 201      -1.506   7.192  21.792  1.00 92.13           H
ATOM   2979 2HG2 VAL A 201      -1.183   8.275  20.416  1.00 92.13           H
ATOM   2980 3HG2 VAL A 201      -1.160   8.915  22.077  1.00 92.13           H
ATOM   2981  HN  VAL A 201      -3.318   8.404  18.543  1.00 92.13           H
ATOM   2982  N   TYR A 202      -6.138   6.976  20.811  1.00 91.36           N
ATOM   2983  CA  TYR A 202      -7.582   7.100  20.699  1.00 91.36           C
ATOM   2984  C   TYR A 202      -8.176   7.744  21.953  1.00 91.36           C
ATOM   2985  O   TYR A 202      -7.753   7.444  23.069  1.00 91.36           O
ATOM   2986  HA  TYR A 202      -7.799   7.733  19.838  1.00 91.36           H
ATOM   2987  CB  TYR A 202      -8.119   5.674  20.568  1.00 91.36           C
ATOM   2988 1HB  TYR A 202      -7.819   5.101  21.446  1.00 91.36           H
ATOM   2989 2HB  TYR A 202      -9.209   5.706  20.566  1.00 91.36           H
ATOM   2990  CG  TYR A 202      -7.643   4.942  19.312  1.00 91.36           C
ATOM   2991  CD1 TYR A 202      -8.318   5.107  18.120  1.00 91.36           C
ATOM   2992  HD1 TYR A 202      -9.190   5.758  18.073  1.00 91.36           H
ATOM   2993  CD2 TYR A 202      -6.538   4.117  19.371  1.00 91.36           C
ATOM   2994  HD2 TYR A 202      -6.005   3.987  20.313  1.00 91.36           H
ATOM   2995  CE1 TYR A 202      -7.869   4.418  16.937  1.00 91.36           C
ATOM   2996  HE1 TYR A 202      -8.393   4.539  15.989  1.00 91.36           H
ATOM   2997  CE2 TYR A 202      -6.089   3.428  18.189  1.00 91.36           C
ATOM   2998  HE2 TYR A 202      -5.218   2.774  18.222  1.00 91.36           H
ATOM   2999  CZ  TYR A 202      -6.777   3.613  17.030  1.00 91.36           C
ATOM   3000  OH  TYR A 202      -6.353   2.962  15.914  1.00 91.36           O
ATOM   3001  HH  TYR A 202      -7.025   3.069  15.180  1.00 91.36           H
ATOM   3002  HN  TYR A 202      -5.823   6.209  21.370  1.00 91.36           H
ATOM   3003  N   PRO A 203      -9.163   8.636  21.796  1.00 83.19           N
ATOM   3004  CA  PRO A 203      -9.672   9.407  22.933  1.00 83.19           C
ATOM   3005  C   PRO A 203     -10.427   8.539  23.926  1.00 83.19           C
ATOM   3006  O   PRO A 203     -11.069   7.563  23.540  1.00 83.19           O
ATOM   3007  HA  PRO A 203      -8.844   9.833  23.500  1.00 83.19           H
ATOM   3008  CB  PRO A 203     -10.583  10.451  22.284  1.00 83.19           C
ATOM   3009 1HB  PRO A 203     -11.424  10.705  22.928  1.00 83.19           H
ATOM   3010 2HB  PRO A 203     -10.048  11.379  22.079  1.00 83.19           H
ATOM   3011  CG  PRO A 203     -11.039   9.787  21.016  1.00 83.19           C
ATOM   3012 1HG  PRO A 203     -11.905   9.149  21.195  1.00 83.19           H
ATOM   3013 2HG  PRO A 203     -11.335  10.523  20.270  1.00 83.19           H
ATOM   3014  CD  PRO A 203      -9.864   8.981  20.546  1.00 83.19           C
ATOM   3015 1HD  PRO A 203     -10.179   8.090  20.002  1.00 83.19           H
ATOM   3016 2HD  PRO A 203      -9.227   9.556  19.874  1.00 83.19           H
ATOM   3017  N   SER A 204     -10.330   8.921  25.191  1.00 71.49           N
ATOM   3018  CA  SER A 204     -10.492   7.967  26.275  1.00 71.49           C
ATOM   3019  C   SER A 204     -11.861   7.291  26.176  1.00 71.49           C
ATOM   3020  O   SER A 204     -11.967   6.073  26.316  1.00 71.49           O
ATOM   3021  HA  SER A 204      -9.694   7.238  26.140  1.00 71.49           H
ATOM   3022  CB  SER A 204     -10.334   8.649  27.636  1.00 71.49           C
ATOM   3023 1HB  SER A 204     -10.642   7.961  28.424  1.00 71.49           H
ATOM   3024 2HB  SER A 204      -9.282   8.877  27.807  1.00 71.49           H
ATOM   3025  OG  SER A 204     -11.100   9.847  27.726  1.00 71.49           O
ATOM   3026  HG  SER A 204     -12.058   9.627  27.906  1.00 71.49           H
ATOM   3027  HN  SER A 204     -10.143   9.860  25.479  1.00 71.49           H
ATOM   3028  N   ASP A 205     -12.874   8.110  25.937  1.00 71.76           N
ATOM   3029  CA  ASP A 205     -14.234   7.742  26.293  1.00 71.76           C
ATOM   3030  C   ASP A 205     -14.610   6.443  25.578  1.00 71.76           C
ATOM   3031  O   ASP A 205     -14.988   5.464  26.220  1.00 71.76           O
ATOM   3032  HA  ASP A 205     -14.227   7.634  27.378  1.00 71.76           H
ATOM   3033  CB  ASP A 205     -15.228   8.823  25.863  1.00 71.76           C
ATOM   3034 1HB  ASP A 205     -15.044   9.099  24.825  1.00 71.76           H
ATOM   3035 2HB  ASP A 205     -16.243   8.429  25.913  1.00 71.76           H
ATOM   3036  CG  ASP A 205     -15.111  10.061  26.755  1.00 71.76           C
ATOM   3037  OD1 ASP A 205     -14.513   9.922  27.843  1.00 71.76           O
ATOM   3038  OD2 ASP A 205     -15.622  11.118  26.327  1.00 71.76           O
ATOM   3039  HN  ASP A 205     -12.778   9.009  25.509  1.00 71.76           H
ATOM   3040  N   GLU A 206     -14.494   6.476  24.259  1.00 83.34           N
ATOM   3041  CA  GLU A 206     -14.834   5.319  23.448  1.00 83.34           C
ATOM   3042  C   GLU A 206     -13.618   4.859  22.642  1.00 83.34           C
ATOM   3043  O   GLU A 206     -13.751   4.454  21.488  1.00 83.34           O
ATOM   3044  HA  GLU A 206     -15.123   4.543  24.157  1.00 83.34           H
ATOM   3045  CB  GLU A 206     -16.019   5.623  22.529  1.00 83.34           C
ATOM   3046 1HB  GLU A 206     -15.857   6.575  22.023  1.00 83.34           H
ATOM   3047 2HB  GLU A 206     -16.173   4.791  21.841  1.00 83.34           H
ATOM   3048  CG  GLU A 206     -17.314   5.765  23.331  1.00 83.34           C
ATOM   3049 1HG  GLU A 206     -17.155   6.449  24.165  1.00 83.34           H
ATOM   3050 2HG  GLU A 206     -18.089   6.203  22.703  1.00 83.34           H
ATOM   3051  CD  GLU A 206     -17.783   4.408  23.859  1.00 83.34           C
ATOM   3052  OE1 GLU A 206     -18.873   4.383  24.470  1.00 83.34           O
ATOM   3053  OE2 GLU A 206     -17.042   3.426  23.639  1.00 83.34           O
ATOM   3054  HN  GLU A 206     -14.175   7.272  23.745  1.00 83.34           H
ATOM   3055  N   SER A 207     -12.460   4.938  23.281  1.00 89.50           N
ATOM   3056  CA  SER A 207     -11.207   4.674  22.594  1.00 89.50           C
ATOM   3057  C   SER A 207     -11.242   3.283  21.957  1.00 89.50           C
ATOM   3058  O   SER A 207     -10.850   3.115  20.804  1.00 89.50           O
ATOM   3059  HA  SER A 207     -11.130   5.444  21.827  1.00 89.50           H
ATOM   3060  CB  SER A 207     -10.020   4.789  23.552  1.00 89.50           C
ATOM   3061 1HB  SER A 207      -9.141   4.330  23.098  1.00 89.50           H
ATOM   3062 2HB  SER A 207      -9.783   5.840  23.712  1.00 89.50           H
ATOM   3063  OG  SER A 207     -10.283   4.166  24.807  1.00 89.50           O
ATOM   3064  HG  SER A 207     -10.529   4.857  25.487  1.00 89.50           H
ATOM   3065  HN  SER A 207     -12.370   5.176  24.248  1.00 89.50           H
ATOM   3066  N   THR A 208     -11.716   2.322  22.736  1.00 89.63           N
ATOM   3067  CA  THR A 208     -11.654   0.929  22.328  1.00 89.63           C
ATOM   3068  C   THR A 208     -12.532   0.693  21.098  1.00 89.63           C
ATOM   3069  O   THR A 208     -12.098   0.066  20.133  1.00 89.63           O
ATOM   3070  HA  THR A 208     -10.628   0.702  22.038  1.00 89.63           H
ATOM   3071  CB  THR A 208     -12.047   0.066  23.529  1.00 89.63           C
ATOM   3072  HB  THR A 208     -12.003  -0.993  23.278  1.00 89.63           H
ATOM   3073  OG1 THR A 208     -13.331   0.557  23.904  1.00 89.63           O
ATOM   3074  HG1 THR A 208     -13.795  -0.108  24.489  1.00 89.63           H
ATOM   3075  CG2 THR A 208     -11.173   0.337  24.756  1.00 89.63           C
ATOM   3076 1HG2 THR A 208     -11.269   1.382  25.048  1.00 89.63           H
ATOM   3077 2HG2 THR A 208     -10.132   0.121  24.514  1.00 89.63           H
ATOM   3078 3HG2 THR A 208     -11.494  -0.301  25.579  1.00 89.63           H
ATOM   3079  HN  THR A 208     -12.136   2.482  23.630  1.00 89.63           H
ATOM   3080  N   LYS A 209     -13.750   1.209  21.172  1.00 91.28           N
ATOM   3081  CA  LYS A 209     -14.689   1.072  20.072  1.00 91.28           C
ATOM   3082  C   LYS A 209     -14.112   1.750  18.827  1.00 91.28           C
ATOM   3083  O   LYS A 209     -14.225   1.224  17.721  1.00 91.28           O
ATOM   3084  HA  LYS A 209     -14.797   0.007  19.866  1.00 91.28           H
ATOM   3085  CB  LYS A 209     -16.068   1.598  20.476  1.00 91.28           C
ATOM   3086 1HB  LYS A 209     -15.979   2.621  20.841  1.00 91.28           H
ATOM   3087 2HB  LYS A 209     -16.719   1.628  19.602  1.00 91.28           H
ATOM   3088  CG  LYS A 209     -16.696   0.716  21.557  1.00 91.28           C
ATOM   3089 1HG  LYS A 209     -16.603  -0.333  21.275  1.00 91.28           H
ATOM   3090 2HG  LYS A 209     -16.154   0.843  22.495  1.00 91.28           H
ATOM   3091  CD  LYS A 209     -18.171   1.066  21.762  1.00 91.28           C
ATOM   3092 1HD  LYS A 209     -18.298   2.149  21.737  1.00 91.28           H
ATOM   3093 2HD  LYS A 209     -18.763   0.657  20.943  1.00 91.28           H
ATOM   3094  CE  LYS A 209     -18.685   0.517  23.094  1.00 91.28           C
ATOM   3095 1HE  LYS A 209     -19.193  -0.433  22.931  1.00 91.28           H
ATOM   3096 2HE  LYS A 209     -17.845   0.320  23.761  1.00 91.28           H
ATOM   3097  NZ  LYS A 209     -19.613   1.480  23.728  1.00 91.28           N
ATOM   3098 1HZ  LYS A 209     -20.128   1.016  24.468  1.00 91.28           H
ATOM   3099 2HZ  LYS A 209     -19.084   2.253  24.118  1.00 91.28           H
ATOM   3100 3HZ  LYS A 209     -20.262   1.831  23.033  1.00 91.28           H
ATOM   3101  HN  LYS A 209     -14.097   1.712  21.963  1.00 91.28           H
ATOM   3102  N   LEU A 210     -13.507   2.908  19.050  1.00 92.53           N
ATOM   3103  CA  LEU A 210     -12.978   3.698  17.952  1.00 92.53           C
ATOM   3104  C   LEU A 210     -11.853   2.920  17.265  1.00 92.53           C
ATOM   3105  O   LEU A 210     -11.826   2.812  16.040  1.00 92.53           O
ATOM   3106  HA  LEU A 210     -13.785   3.843  17.234  1.00 92.53           H
ATOM   3107  CB  LEU A 210     -12.555   5.084  18.444  1.00 92.53           C
ATOM   3108 1HB  LEU A 210     -13.411   5.551  18.930  1.00 92.53           H
ATOM   3109 2HB  LEU A 210     -11.786   4.958  19.206  1.00 92.53           H
ATOM   3110  CG  LEU A 210     -12.024   6.042  17.376  1.00 92.53           C
ATOM   3111  HG  LEU A 210     -11.191   5.558  16.867  1.00 92.53           H
ATOM   3112  CD1 LEU A 210     -13.092   6.332  16.320  1.00 92.53           C
ATOM   3113 1HD1 LEU A 210     -13.388   5.400  15.837  1.00 92.53           H
ATOM   3114 2HD1 LEU A 210     -13.961   6.786  16.796  1.00 92.53           H
ATOM   3115 3HD1 LEU A 210     -12.689   7.015  15.573  1.00 92.53           H
ATOM   3116  CD2 LEU A 210     -11.483   7.325  18.011  1.00 92.53           C
ATOM   3117 1HD2 LEU A 210     -12.281   7.822  18.561  1.00 92.53           H
ATOM   3118 2HD2 LEU A 210     -10.670   7.077  18.693  1.00 92.53           H
ATOM   3119 3HD2 LEU A 210     -11.112   7.988  17.229  1.00 92.53           H
ATOM   3120  HN  LEU A 210     -13.377   3.305  19.958  1.00 92.53           H
ATOM   3121  N   LYS A 211     -10.952   2.398  18.085  1.00 92.57           N
ATOM   3122  CA  LYS A 211      -9.839   1.617  17.573  1.00 92.57           C
ATOM   3123  C   LYS A 211     -10.377   0.470  16.716  1.00 92.57           C
ATOM   3124  O   LYS A 211      -9.953   0.290  15.576  1.00 92.57           O
ATOM   3125  HA  LYS A 211      -9.244   2.274  16.937  1.00 92.57           H
ATOM   3126  CB  LYS A 211      -8.935   1.158  18.719  1.00 92.57           C
ATOM   3127 1HB  LYS A 211      -8.507   2.026  19.220  1.00 92.57           H
ATOM   3128 2HB  LYS A 211      -9.527   0.622  19.461  1.00 92.57           H
ATOM   3129  CG  LYS A 211      -7.813   0.254  18.204  1.00 92.57           C
ATOM   3130 1HG  LYS A 211      -8.230  -0.696  17.871  1.00 92.57           H
ATOM   3131 2HG  LYS A 211      -7.338   0.715  17.338  1.00 92.57           H
ATOM   3132  CD  LYS A 211      -6.767   0.004  19.293  1.00 92.57           C
ATOM   3133 1HD  LYS A 211      -6.395   0.957  19.670  1.00 92.57           H
ATOM   3134 2HD  LYS A 211      -7.229  -0.513  20.134  1.00 92.57           H
ATOM   3135  CE  LYS A 211      -5.602  -0.828  18.753  1.00 92.57           C
ATOM   3136 1HE  LYS A 211      -5.954  -1.822  18.478  1.00 92.57           H
ATOM   3137 2HE  LYS A 211      -5.208  -0.367  17.847  1.00 92.57           H
ATOM   3138  NZ  LYS A 211      -4.530  -0.938  19.767  1.00 92.57           N
ATOM   3139 1HZ  LYS A 211      -3.680  -1.269  19.325  1.00 92.57           H
ATOM   3140 2HZ  LYS A 211      -4.363  -0.028  20.182  1.00 92.57           H
ATOM   3141 3HZ  LYS A 211      -4.813  -1.592  20.489  1.00 92.57           H
ATOM   3142  HN  LYS A 211     -10.974   2.501  19.079  1.00 92.57           H
ATOM   3143  N   SER A 212     -11.303  -0.277  17.299  1.00 91.49           N
ATOM   3144  CA  SER A 212     -11.846  -1.450  16.635  1.00 91.49           C
ATOM   3145  C   SER A 212     -12.440  -1.056  15.281  1.00 91.49           C
ATOM   3146  O   SER A 212     -12.227  -1.743  14.282  1.00 91.49           O
ATOM   3147  HA  SER A 212     -11.000  -2.123  16.500  1.00 91.49           H
ATOM   3148  CB  SER A 212     -12.907  -2.132  17.501  1.00 91.49           C
ATOM   3149 1HB  SER A 212     -12.454  -2.459  18.437  1.00 91.49           H
ATOM   3150 2HB  SER A 212     -13.684  -1.412  17.757  1.00 91.49           H
ATOM   3151  OG  SER A 212     -13.495  -3.251  16.843  1.00 91.49           O
ATOM   3152  HG  SER A 212     -12.780  -3.871  16.518  1.00 91.49           H
ATOM   3153  HN  SER A 212     -11.681  -0.093  18.206  1.00 91.49           H
ATOM   3154  N   ALA A 213     -13.172   0.048  15.290  1.00 91.93           N
ATOM   3155  CA  ALA A 213     -13.843   0.512  14.087  1.00 91.93           C
ATOM   3156  C   ALA A 213     -12.797   0.861  13.027  1.00 91.93           C
ATOM   3157  O   ALA A 213     -12.921   0.461  11.871  1.00 91.93           O
ATOM   3158  HA  ALA A 213     -14.463  -0.305  13.718  1.00 91.93           H
ATOM   3159  CB  ALA A 213     -14.744   1.699  14.431  1.00 91.93           C
ATOM   3160 1HB  ALA A 213     -15.488   1.390  15.165  1.00 91.93           H
ATOM   3161 2HB  ALA A 213     -14.140   2.507  14.843  1.00 91.93           H
ATOM   3162 3HB  ALA A 213     -15.247   2.046  13.528  1.00 91.93           H
ATOM   3163  HN  ALA A 213     -13.310   0.621  16.098  1.00 91.93           H
ATOM   3164  N   VAL A 214     -11.788   1.605  13.460  1.00 90.21           N
ATOM   3165  CA  VAL A 214     -10.759   2.073  12.547  1.00 90.21           C
ATOM   3166  C   VAL A 214     -10.036   0.869  11.940  1.00 90.21           C
ATOM   3167  O   VAL A 214      -9.744   0.854  10.745  1.00 90.21           O
ATOM   3168  HA  VAL A 214     -11.254   2.625  11.748  1.00 90.21           H
ATOM   3169  CB  VAL A 214      -9.815   3.034  13.273  1.00 90.21           C
ATOM   3170  HB  VAL A 214      -9.494   2.554  14.198  1.00 90.21           H
ATOM   3171  CG1 VAL A 214      -8.567   3.315  12.433  1.00 90.21           C
ATOM   3172 1HG1 VAL A 214      -8.038   2.381  12.244  1.00 90.21           H
ATOM   3173 2HG1 VAL A 214      -8.862   3.764  11.484  1.00 90.21           H
ATOM   3174 3HG1 VAL A 214      -7.913   4.001  12.972  1.00 90.21           H
ATOM   3175  CG2 VAL A 214     -10.532   4.334  13.641  1.00 90.21           C
ATOM   3176 1HG2 VAL A 214     -10.895   4.818  12.735  1.00 90.21           H
ATOM   3177 2HG2 VAL A 214     -11.375   4.111  14.296  1.00 90.21           H
ATOM   3178 3HG2 VAL A 214      -9.838   4.999  14.156  1.00 90.21           H
ATOM   3179  HN  VAL A 214     -11.669   1.886  14.412  1.00 90.21           H
ATOM   3180  N   LEU A 215      -9.768  -0.111  12.790  1.00 90.80           N
ATOM   3181  CA  LEU A 215      -9.070  -1.309  12.355  1.00 90.80           C
ATOM   3182  C   LEU A 215      -9.936  -2.059  11.341  1.00 90.80           C
ATOM   3183  O   LEU A 215      -9.440  -2.510  10.310  1.00 90.80           O
ATOM   3184  HA  LEU A 215      -8.153  -0.991  11.859  1.00 90.80           H
ATOM   3185  CB  LEU A 215      -8.660  -2.158  13.561  1.00 90.80           C
ATOM   3186 1HB  LEU A 215      -9.389  -1.999  14.356  1.00 90.80           H
ATOM   3187 2HB  LEU A 215      -8.721  -3.208  13.277  1.00 90.80           H
ATOM   3188  CG  LEU A 215      -7.264  -1.890  14.126  1.00 90.80           C
ATOM   3189  HG  LEU A 215      -6.962  -0.886  13.829  1.00 90.80           H
ATOM   3190  CD1 LEU A 215      -7.277  -1.924  15.656  1.00 90.80           C
ATOM   3191 1HD1 LEU A 215      -7.958  -1.160  16.031  1.00 90.80           H
ATOM   3192 2HD1 LEU A 215      -7.609  -2.905  15.995  1.00 90.80           H
ATOM   3193 3HD1 LEU A 215      -6.272  -1.730  16.032  1.00 90.80           H
ATOM   3194  CD2 LEU A 215      -6.239  -2.863  13.540  1.00 90.80           C
ATOM   3195 1HD2 LEU A 215      -6.526  -3.885  13.787  1.00 90.80           H
ATOM   3196 2HD2 LEU A 215      -6.206  -2.746  12.457  1.00 90.80           H
ATOM   3197 3HD2 LEU A 215      -5.256  -2.651  13.959  1.00 90.80           H
ATOM   3198  HN  LEU A 215     -10.019  -0.096  13.758  1.00 90.80           H
ATOM   3199  N   THR A 216     -11.215  -2.167  11.669  1.00 91.76           N
ATOM   3200  CA  THR A 216     -12.148  -2.882  10.814  1.00 91.76           C
ATOM   3201  C   THR A 216     -12.178  -2.258   9.418  1.00 91.76           C
ATOM   3202  O   THR A 216     -12.142  -2.969   8.415  1.00 91.76           O
ATOM   3203  HA  THR A 216     -11.793  -3.906  10.699  1.00 91.76           H
ATOM   3204  CB  THR A 216     -13.513  -2.889  11.506  1.00 91.76           C
ATOM   3205  HB  THR A 216     -13.901  -1.875  11.611  1.00 91.76           H
ATOM   3206  OG1 THR A 216     -13.280  -3.587  12.726  1.00 91.76           O
ATOM   3207  HG1 THR A 216     -13.137  -2.936  13.471  1.00 91.76           H
ATOM   3208  CG2 THR A 216     -14.538  -3.754  10.771  1.00 91.76           C
ATOM   3209 1HG2 THR A 216     -14.179  -4.782  10.725  1.00 91.76           H
ATOM   3210 2HG2 THR A 216     -14.676  -3.373   9.759  1.00 91.76           H
ATOM   3211 3HG2 THR A 216     -15.488  -3.724  11.304  1.00 91.76           H
ATOM   3212  HN  THR A 216     -11.614  -1.779  12.499  1.00 91.76           H
ATOM   3213  N   LEU A 217     -12.243  -0.934   9.397  1.00 87.79           N
ATOM   3214  CA  LEU A 217     -12.308  -0.208   8.141  1.00 87.79           C
ATOM   3215  C   LEU A 217     -11.067  -0.529   7.306  1.00 87.79           C
ATOM   3216  O   LEU A 217     -11.162  -0.718   6.094  1.00 87.79           O
ATOM   3217  HA  LEU A 217     -13.187  -0.563   7.603  1.00 87.79           H
ATOM   3218  CB  LEU A 217     -12.507   1.288   8.396  1.00 87.79           C
ATOM   3219 1HB  LEU A 217     -13.372   1.413   9.047  1.00 87.79           H
ATOM   3220 2HB  LEU A 217     -11.640   1.661   8.942  1.00 87.79           H
ATOM   3221  CG  LEU A 217     -12.707   2.159   7.155  1.00 87.79           C
ATOM   3222  HG  LEU A 217     -11.900   1.946   6.454  1.00 87.79           H
ATOM   3223  CD1 LEU A 217     -14.021   1.817   6.450  1.00 87.79           C
ATOM   3224 1HD1 LEU A 217     -14.007   0.771   6.144  1.00 87.79           H
ATOM   3225 2HD1 LEU A 217     -14.854   1.984   7.133  1.00 87.79           H
ATOM   3226 3HD1 LEU A 217     -14.139   2.451   5.572  1.00 87.79           H
ATOM   3227  CD2 LEU A 217     -12.617   3.645   7.508  1.00 87.79           C
ATOM   3228 1HD2 LEU A 217     -13.388   3.893   8.237  1.00 87.79           H
ATOM   3229 2HD2 LEU A 217     -11.635   3.859   7.931  1.00 87.79           H
ATOM   3230 3HD2 LEU A 217     -12.763   4.242   6.608  1.00 87.79           H
ATOM   3231  HN  LEU A 217     -12.252  -0.362  10.217  1.00 87.79           H
ATOM   3232  N   LYS A 218      -9.932  -0.581   7.987  1.00 86.12           N
ATOM   3233  CA  LYS A 218      -8.667  -0.828   7.316  1.00 86.12           C
ATOM   3234  C   LYS A 218      -8.702  -2.212   6.664  1.00 86.12           C
ATOM   3235  O   LYS A 218      -8.236  -2.384   5.539  1.00 86.12           O
ATOM   3236  HA  LYS A 218      -8.562  -0.080   6.531  1.00 86.12           H
ATOM   3237  CB  LYS A 218      -7.499  -0.635   8.285  1.00 86.12           C
ATOM   3238 1HB  LYS A 218      -7.721  -1.129   9.232  1.00 86.12           H
ATOM   3239 2HB  LYS A 218      -6.605  -1.109   7.882  1.00 86.12           H
ATOM   3240  CG  LYS A 218      -7.230   0.851   8.530  1.00 86.12           C
ATOM   3241 1HG  LYS A 218      -6.805   1.300   7.633  1.00 86.12           H
ATOM   3242 2HG  LYS A 218      -8.170   1.366   8.729  1.00 86.12           H
ATOM   3243  CD  LYS A 218      -6.274   1.048   9.708  1.00 86.12           C
ATOM   3244 1HD  LYS A 218      -6.681   0.564  10.596  1.00 86.12           H
ATOM   3245 2HD  LYS A 218      -5.320   0.567   9.492  1.00 86.12           H
ATOM   3246  CE  LYS A 218      -6.049   2.535   9.989  1.00 86.12           C
ATOM   3247 1HE  LYS A 218      -5.729   3.039   9.077  1.00 86.12           H
ATOM   3248 2HE  LYS A 218      -6.987   2.999  10.297  1.00 86.12           H
ATOM   3249  NZ  LYS A 218      -5.030   2.715  11.046  1.00 86.12           N
ATOM   3250 1HZ  LYS A 218      -4.696   3.672  11.035  1.00 86.12           H
ATOM   3251 2HZ  LYS A 218      -5.441   2.511  11.951  1.00 86.12           H
ATOM   3252 3HZ  LYS A 218      -4.254   2.084  10.878  1.00 86.12           H
ATOM   3253  HN  LYS A 218      -9.868  -0.459   8.977  1.00 86.12           H
ATOM   3254  N   VAL A 219      -9.260  -3.163   7.398  1.00 87.05           N
ATOM   3255  CA  VAL A 219      -9.290  -4.542   6.941  1.00 87.05           C
ATOM   3256  C   VAL A 219     -10.177  -4.643   5.698  1.00 87.05           C
ATOM   3257  O   VAL A 219      -9.808  -5.288   4.718  1.00 87.05           O
ATOM   3258  HA  VAL A 219      -8.272  -4.820   6.668  1.00 87.05           H
ATOM   3259  CB  VAL A 219      -9.744  -5.461   8.076  1.00 87.05           C
ATOM   3260  HB  VAL A 219     -10.658  -5.045   8.499  1.00 87.05           H
ATOM   3261  CG1 VAL A 219     -10.064  -6.862   7.553  1.00 87.05           C
ATOM   3262 1HG1 VAL A 219     -10.862  -6.800   6.813  1.00 87.05           H
ATOM   3263 2HG1 VAL A 219      -9.174  -7.290   7.092  1.00 87.05           H
ATOM   3264 3HG1 VAL A 219     -10.384  -7.495   8.381  1.00 87.05           H
ATOM   3265  CG2 VAL A 219      -8.695  -5.517   9.189  1.00 87.05           C
ATOM   3266 1HG2 VAL A 219      -7.757  -5.899   8.785  1.00 87.05           H
ATOM   3267 2HG2 VAL A 219      -8.537  -4.517   9.591  1.00 87.05           H
ATOM   3268 3HG2 VAL A 219      -9.043  -6.177   9.983  1.00 87.05           H
ATOM   3269  HN  VAL A 219      -9.685  -3.005   8.289  1.00 87.05           H
ATOM   3270  N   ILE A 220     -11.331  -3.997   5.780  1.00 87.18           N
ATOM   3271  CA  ILE A 220     -12.318  -4.090   4.718  1.00 87.18           C
ATOM   3272  C   ILE A 220     -11.759  -3.440   3.450  1.00 87.18           C
ATOM   3273  O   ILE A 220     -11.717  -4.069   2.394  1.00 87.18           O
ATOM   3274  HA  ILE A 220     -12.485  -5.148   4.519  1.00 87.18           H
ATOM   3275  CB  ILE A 220     -13.653  -3.499   5.174  1.00 87.18           C
ATOM   3276  HB  ILE A 220     -13.462  -2.519   5.610  1.00 87.18           H
ATOM   3277  CG1 ILE A 220     -14.290  -4.362   6.265  1.00 87.18           C
ATOM   3278 1HG1 ILE A 220     -14.589  -5.323   5.846  1.00 87.18           H
ATOM   3279 2HG1 ILE A 220     -13.557  -4.568   7.045  1.00 87.18           H
ATOM   3280  CG2 ILE A 220     -14.595  -3.290   3.986  1.00 87.18           C
ATOM   3281 1HG2 ILE A 220     -14.135  -2.604   3.275  1.00 87.18           H
ATOM   3282 2HG2 ILE A 220     -14.784  -4.246   3.500  1.00 87.18           H
ATOM   3283 3HG2 ILE A 220     -15.536  -2.869   4.339  1.00 87.18           H
ATOM   3284  CD1 ILE A 220     -15.508  -3.665   6.874  1.00 87.18           C
ATOM   3285 1HD1 ILE A 220     -15.202  -2.716   7.314  1.00 87.18           H
ATOM   3286 2HD1 ILE A 220     -16.249  -3.482   6.096  1.00 87.18           H
ATOM   3287 3HD1 ILE A 220     -15.942  -4.300   7.647  1.00 87.18           H
ATOM   3288  HN  ILE A 220     -11.594  -3.418   6.552  1.00 87.18           H
ATOM   3289  N   LEU A 221     -11.345  -2.191   3.597  1.00 81.68           N
ATOM   3290  CA  LEU A 221     -10.971  -1.386   2.446  1.00 81.68           C
ATOM   3291  C   LEU A 221      -9.571  -1.788   1.981  1.00 81.68           C
ATOM   3292  O   LEU A 221      -9.220  -1.596   0.818  1.00 81.68           O
ATOM   3293  HA  LEU A 221     -11.678  -1.610   1.648  1.00 81.68           H
ATOM   3294  CB  LEU A 221     -11.108   0.104   2.767  1.00 81.68           C
ATOM   3295 1HB  LEU A 221     -10.483   0.328   3.632  1.00 81.68           H
ATOM   3296 2HB  LEU A 221     -10.708   0.674   1.929  1.00 81.68           H
ATOM   3297  CG  LEU A 221     -12.526   0.600   3.056  1.00 81.68           C
ATOM   3298  HG  LEU A 221     -12.887   0.100   3.954  1.00 81.68           H
ATOM   3299  CD1 LEU A 221     -12.533   2.103   3.342  1.00 81.68           C
ATOM   3300 1HD1 LEU A 221     -11.907   2.311   4.210  1.00 81.68           H
ATOM   3301 2HD1 LEU A 221     -12.145   2.640   2.477  1.00 81.68           H
ATOM   3302 3HD1 LEU A 221     -13.554   2.430   3.544  1.00 81.68           H
ATOM   3303  CD2 LEU A 221     -13.479   0.229   1.918  1.00 81.68           C
ATOM   3304 1HD2 LEU A 221     -13.132   0.683   0.990  1.00 81.68           H
ATOM   3305 2HD2 LEU A 221     -13.505  -0.855   1.805  1.00 81.68           H
ATOM   3306 3HD2 LEU A 221     -14.480   0.594   2.149  1.00 81.68           H
ATOM   3307  HN  LEU A 221     -11.262  -1.729   4.480  1.00 81.68           H
ATOM   3308  N   GLY A 222      -8.807  -2.339   2.913  1.00 74.25           N
ATOM   3309  CA  GLY A 222      -7.406  -2.626   2.660  1.00 74.25           C
ATOM   3310  C   GLY A 222      -7.245  -3.937   1.887  1.00 74.25           C
ATOM   3311  O   GLY A 222      -6.362  -4.058   1.040  1.00 74.25           O
ATOM   3312 1HA  GLY A 222      -6.960  -1.809   2.093  1.00 74.25           H
ATOM   3313 2HA  GLY A 222      -6.867  -2.688   3.605  1.00 74.25           H
ATOM   3314  HN  GLY A 222      -9.131  -2.589   3.826  1.00 74.25           H
ATOM   3315  N   PHE A 223      -8.112  -4.886   2.208  1.00 77.25           N
ATOM   3316  CA  PHE A 223      -7.921  -6.256   1.763  1.00 77.25           C
ATOM   3317  C   PHE A 223      -9.133  -6.750   0.972  1.00 77.25           C
ATOM   3318  O   PHE A 223      -9.033  -7.012  -0.226  1.00 77.25           O
ATOM   3319  HA  PHE A 223      -7.040  -6.267   1.121  1.00 77.25           H
ATOM   3320  CB  PHE A 223      -7.761  -7.116   3.019  1.00 77.25           C
ATOM   3321 1HB  PHE A 223      -6.962  -6.700   3.632  1.00 77.25           H
ATOM   3322 2HB  PHE A 223      -8.678  -7.056   3.606  1.00 77.25           H
ATOM   3323  CG  PHE A 223      -7.452  -8.586   2.731  1.00 77.25           C
ATOM   3324  CD1 PHE A 223      -8.330  -9.553   3.113  1.00 77.25           C
ATOM   3325  HD1 PHE A 223      -9.253  -9.280   3.624  1.00 77.25           H
ATOM   3326  CD2 PHE A 223      -6.300  -8.927   2.093  1.00 77.25           C
ATOM   3327  HD2 PHE A 223      -5.597  -8.152   1.788  1.00 77.25           H
ATOM   3328  CE1 PHE A 223      -8.043 -10.918   2.846  1.00 77.25           C
ATOM   3329  HE1 PHE A 223      -8.746 -11.692   3.152  1.00 77.25           H
ATOM   3330  CE2 PHE A 223      -6.014 -10.292   1.826  1.00 77.25           C
ATOM   3331  HE2 PHE A 223      -5.090 -10.565   1.315  1.00 77.25           H
ATOM   3332  CZ  PHE A 223      -6.891 -11.258   2.208  1.00 77.25           C
ATOM   3333  HZ  PHE A 223      -6.671 -12.306   2.003  1.00 77.25           H
ATOM   3334  HN  PHE A 223      -8.931  -4.731   2.760  1.00 77.25           H
ATOM   3335  N   PHE A 224     -10.252  -6.862   1.673  1.00 83.44           N
ATOM   3336  CA  PHE A 224     -11.391  -7.598   1.152  1.00 83.44           C
ATOM   3337  C   PHE A 224     -11.908  -6.965  -0.141  1.00 83.44           C
ATOM   3338  O   PHE A 224     -12.157  -7.664  -1.122  1.00 83.44           O
ATOM   3339  HA  PHE A 224     -11.053  -8.614   0.948  1.00 83.44           H
ATOM   3340  CB  PHE A 224     -12.490  -7.531   2.214  1.00 83.44           C
ATOM   3341 1HB  PHE A 224     -12.492  -6.536   2.659  1.00 83.44           H
ATOM   3342 2HB  PHE A 224     -13.458  -7.665   1.730  1.00 83.44           H
ATOM   3343  CG  PHE A 224     -12.345  -8.571   3.327  1.00 83.44           C
ATOM   3344  CD1 PHE A 224     -12.728  -9.857   3.110  1.00 83.44           C
ATOM   3345  HD1 PHE A 224     -13.138 -10.148   2.143  1.00 83.44           H
ATOM   3346  CD2 PHE A 224     -11.833  -8.208   4.534  1.00 83.44           C
ATOM   3347  HD2 PHE A 224     -11.526  -7.177   4.708  1.00 83.44           H
ATOM   3348  CE1 PHE A 224     -12.593 -10.822   4.143  1.00 83.44           C
ATOM   3349  HE1 PHE A 224     -12.900 -11.854   3.969  1.00 83.44           H
ATOM   3350  CE2 PHE A 224     -11.698  -9.173   5.567  1.00 83.44           C
ATOM   3351  HE2 PHE A 224     -11.287  -8.882   6.534  1.00 83.44           H
ATOM   3352  CZ  PHE A 224     -12.081 -10.460   5.350  1.00 83.44           C
ATOM   3353  HZ  PHE A 224     -11.977 -11.201   6.142  1.00 83.44           H
ATOM   3354  HN  PHE A 224     -10.386  -6.461   2.580  1.00 83.44           H
ATOM   3355  N   LEU A 225     -12.055  -5.649  -0.100  1.00 81.28           N
ATOM   3356  CA  LEU A 225     -12.595  -4.921  -1.236  1.00 81.28           C
ATOM   3357  C   LEU A 225     -11.683  -5.125  -2.448  1.00 81.28           C
ATOM   3358  O   LEU A 225     -12.137  -5.561  -3.504  1.00 81.28           O
ATOM   3359  HA  LEU A 225     -13.572  -5.348  -1.463  1.00 81.28           H
ATOM   3360  CB  LEU A 225     -12.817  -3.451  -0.874  1.00 81.28           C
ATOM   3361 1HB  LEU A 225     -13.465  -3.407   0.001  1.00 81.28           H
ATOM   3362 2HB  LEU A 225     -11.859  -3.021  -0.582  1.00 81.28           H
ATOM   3363  CG  LEU A 225     -13.426  -2.574  -1.970  1.00 81.28           C
ATOM   3364  HG  LEU A 225     -12.840  -2.709  -2.879  1.00 81.28           H
ATOM   3365  CD1 LEU A 225     -14.858  -3.009  -2.287  1.00 81.28           C
ATOM   3366 1HD1 LEU A 225     -14.857  -4.044  -2.628  1.00 81.28           H
ATOM   3367 2HD1 LEU A 225     -15.471  -2.923  -1.390  1.00 81.28           H
ATOM   3368 3HD1 LEU A 225     -15.267  -2.370  -3.069  1.00 81.28           H
ATOM   3369  CD2 LEU A 225     -13.346  -1.093  -1.595  1.00 81.28           C
ATOM   3370 1HD2 LEU A 225     -13.893  -0.923  -0.668  1.00 81.28           H
ATOM   3371 2HD2 LEU A 225     -12.303  -0.809  -1.459  1.00 81.28           H
ATOM   3372 3HD2 LEU A 225     -13.786  -0.493  -2.392  1.00 81.28           H
ATOM   3373  HN  LEU A 225     -11.813  -5.083   0.688  1.00 81.28           H
ATOM   3374  N   PRO A 226     -10.386  -4.815  -2.318  1.00 75.37           N
ATOM   3375  CA  PRO A 226      -9.444  -5.035  -3.418  1.00 75.37           C
ATOM   3376  C   PRO A 226      -9.494  -6.460  -3.944  1.00 75.37           C
ATOM   3377  O   PRO A 226      -9.561  -6.678  -5.153  1.00 75.37           O
ATOM   3378  HA  PRO A 226      -9.710  -4.408  -4.269  1.00 75.37           H
ATOM   3379  CB  PRO A 226      -8.083  -4.704  -2.802  1.00 75.37           C
ATOM   3380 1HB  PRO A 226      -7.604  -5.591  -2.389  1.00 75.37           H
ATOM   3381 2HB  PRO A 226      -7.399  -4.288  -3.541  1.00 75.37           H
ATOM   3382  CG  PRO A 226      -8.424  -3.691  -1.716  1.00 75.37           C
ATOM   3383 1HG  PRO A 226      -7.637  -3.622  -0.965  1.00 75.37           H
ATOM   3384 2HG  PRO A 226      -8.549  -2.687  -2.123  1.00 75.37           H
ATOM   3385  CD  PRO A 226      -9.720  -4.237  -1.137  1.00 75.37           C
ATOM   3386 1HD  PRO A 226      -9.535  -4.991  -0.372  1.00 75.37           H
ATOM   3387 2HD  PRO A 226     -10.316  -3.453  -0.670  1.00 75.37           H
ATOM   3388  N   PHE A 227      -9.459  -7.402  -3.013  1.00 80.56           N
ATOM   3389  CA  PHE A 227      -9.338  -8.805  -3.371  1.00 80.56           C
ATOM   3390  C   PHE A 227     -10.526  -9.257  -4.224  1.00 80.56           C
ATOM   3391  O   PHE A 227     -10.346  -9.925  -5.241  1.00 80.56           O
ATOM   3392  HA  PHE A 227      -8.419  -8.914  -3.946  1.00 80.56           H
ATOM   3393  CB  PHE A 227      -9.331  -9.601  -2.065  1.00 80.56           C
ATOM   3394 1HB  PHE A 227      -8.495  -9.266  -1.451  1.00 80.56           H
ATOM   3395 2HB  PHE A 227     -10.243  -9.380  -1.511  1.00 80.56           H
ATOM   3396  CG  PHE A 227      -9.226 -11.115  -2.260  1.00 80.56           C
ATOM   3397  CD1 PHE A 227     -10.334 -11.895  -2.141  1.00 80.56           C
ATOM   3398  HD1 PHE A 227     -11.297 -11.441  -1.907  1.00 80.56           H
ATOM   3399  CD2 PHE A 227      -8.024 -11.681  -2.552  1.00 80.56           C
ATOM   3400  HD2 PHE A 227      -7.136 -11.057  -2.647  1.00 80.56           H
ATOM   3401  CE1 PHE A 227     -10.236 -13.300  -2.322  1.00 80.56           C
ATOM   3402  HE1 PHE A 227     -11.124 -13.925  -2.227  1.00 80.56           H
ATOM   3403  CE2 PHE A 227      -7.926 -13.087  -2.733  1.00 80.56           C
ATOM   3404  HE2 PHE A 227      -6.963 -13.540  -2.967  1.00 80.56           H
ATOM   3405  CZ  PHE A 227      -9.035 -13.866  -2.614  1.00 80.56           C
ATOM   3406  HZ  PHE A 227      -8.959 -14.945  -2.753  1.00 80.56           H
ATOM   3407  HN  PHE A 227      -9.511  -7.220  -2.031  1.00 80.56           H
ATOM   3408  N   VAL A 228     -11.713  -8.874  -3.778  1.00 83.16           N
ATOM   3409  CA  VAL A 228     -12.932  -9.257  -4.470  1.00 83.16           C
ATOM   3410  C   VAL A 228     -12.893  -8.713  -5.900  1.00 83.16           C
ATOM   3411  O   VAL A 228     -13.176  -9.439  -6.852  1.00 83.16           O
ATOM   3412  HA  VAL A 228     -12.960 -10.346  -4.509  1.00 83.16           H
ATOM   3413  CB  VAL A 228     -14.154  -8.779  -3.682  1.00 83.16           C
ATOM   3414  HB  VAL A 228     -14.012  -7.724  -3.451  1.00 83.16           H
ATOM   3415  CG1 VAL A 228     -15.429  -8.910  -4.517  1.00 83.16           C
ATOM   3416 1HG1 VAL A 228     -15.337  -8.305  -5.419  1.00 83.16           H
ATOM   3417 2HG1 VAL A 228     -15.578  -9.954  -4.793  1.00 83.16           H
ATOM   3418 3HG1 VAL A 228     -16.282  -8.564  -3.933  1.00 83.16           H
ATOM   3419  CG2 VAL A 228     -14.283  -9.537  -2.359  1.00 83.16           C
ATOM   3420 1HG2 VAL A 228     -14.392 -10.603  -2.561  1.00 83.16           H
ATOM   3421 2HG2 VAL A 228     -13.391  -9.370  -1.756  1.00 83.16           H
ATOM   3422 3HG2 VAL A 228     -15.160  -9.178  -1.820  1.00 83.16           H
ATOM   3423  HN  VAL A 228     -11.850  -8.314  -2.960  1.00 83.16           H
ATOM   3424  N   VAL A 229     -12.540  -7.441  -6.006  1.00 76.56           N
ATOM   3425  CA  VAL A 229     -12.621  -6.745  -7.279  1.00 76.56           C
ATOM   3426  C   VAL A 229     -11.632  -7.375  -8.263  1.00 76.56           C
ATOM   3427  O   VAL A 229     -11.969  -7.607  -9.423  1.00 76.56           O
ATOM   3428  HA  VAL A 229     -13.632  -6.879  -7.663  1.00 76.56           H
ATOM   3429  CB  VAL A 229     -12.387  -5.247  -7.073  1.00 76.56           C
ATOM   3430  HB  VAL A 229     -11.393  -5.119  -6.644  1.00 76.56           H
ATOM   3431  CG1 VAL A 229     -12.423  -4.498  -8.406  1.00 76.56           C
ATOM   3432 1HG1 VAL A 229     -11.644  -4.886  -9.062  1.00 76.56           H
ATOM   3433 2HG1 VAL A 229     -13.396  -4.638  -8.875  1.00 76.56           H
ATOM   3434 3HG1 VAL A 229     -12.254  -3.436  -8.231  1.00 76.56           H
ATOM   3435  CG2 VAL A 229     -13.402  -4.664  -6.088  1.00 76.56           C
ATOM   3436 1HG2 VAL A 229     -14.410  -4.810  -6.477  1.00 76.56           H
ATOM   3437 2HG2 VAL A 229     -13.307  -5.168  -5.127  1.00 76.56           H
ATOM   3438 3HG2 VAL A 229     -13.213  -3.598  -5.960  1.00 76.56           H
ATOM   3439  HN  VAL A 229     -12.204  -6.888  -5.243  1.00 76.56           H
ATOM   3440  N   MET A 230     -10.433  -7.633  -7.763  1.00 76.96           N
ATOM   3441  CA  MET A 230      -9.392  -8.228  -8.585  1.00 76.96           C
ATOM   3442  C   MET A 230      -9.805  -9.618  -9.071  1.00 76.96           C
ATOM   3443  O   MET A 230      -9.632  -9.947 -10.243  1.00 76.96           O
ATOM   3444  HA  MET A 230      -9.273  -7.558  -9.437  1.00 76.96           H
ATOM   3445  CB  MET A 230      -8.099  -8.333  -7.774  1.00 76.96           C
ATOM   3446 1HB  MET A 230      -8.327  -8.667  -6.762  1.00 76.96           H
ATOM   3447 2HB  MET A 230      -7.447  -9.085  -8.218  1.00 76.96           H
ATOM   3448  CG  MET A 230      -7.373  -6.987  -7.722  1.00 76.96           C
ATOM   3449 1HG  MET A 230      -7.284  -6.574  -8.727  1.00 76.96           H
ATOM   3450 2HG  MET A 230      -7.952  -6.275  -7.135  1.00 76.96           H
ATOM   3451  SD  MET A 230      -5.753  -7.195  -7.003  1.00 76.96           S
ATOM   3452  CE  MET A 230      -6.205  -7.493  -5.302  1.00 76.96           C
ATOM   3453 1HE  MET A 230      -6.754  -6.634  -4.916  1.00 76.96           H
ATOM   3454 2HE  MET A 230      -6.833  -8.382  -5.243  1.00 76.96           H
ATOM   3455 3HE  MET A 230      -5.304  -7.644  -4.707  1.00 76.96           H
ATOM   3456  HN  MET A 230     -10.168  -7.442  -6.818  1.00 76.96           H
ATOM   3457  N   ALA A 231     -10.343 -10.398  -8.144  1.00 81.75           N
ATOM   3458  CA  ALA A 231     -10.746 -11.760  -8.453  1.00 81.75           C
ATOM   3459  C   ALA A 231     -11.768 -11.739  -9.591  1.00 81.75           C
ATOM   3460  O   ALA A 231     -11.681 -12.536 -10.524  1.00 81.75           O
ATOM   3461  HA  ALA A 231      -9.859 -12.301  -8.783  1.00 81.75           H
ATOM   3462  CB  ALA A 231     -11.292 -12.430  -7.191  1.00 81.75           C
ATOM   3463 1HB  ALA A 231     -10.518 -12.445  -6.424  1.00 81.75           H
ATOM   3464 2HB  ALA A 231     -12.154 -11.871  -6.827  1.00 81.75           H
ATOM   3465 3HB  ALA A 231     -11.593 -13.451  -7.424  1.00 81.75           H
ATOM   3466  HN  ALA A 231     -10.505 -10.114  -7.199  1.00 81.75           H
ATOM   3467  N   CYS A 232     -12.714 -10.818  -9.478  1.00 80.91           N
ATOM   3468  CA  CYS A 232     -13.753 -10.684 -10.484  1.00 80.91           C
ATOM   3469  C   CYS A 232     -13.093 -10.291 -11.807  1.00 80.91           C
ATOM   3470  O   CYS A 232     -13.357 -10.900 -12.842  1.00 80.91           O
ATOM   3471  HA  CYS A 232     -14.236 -11.658 -10.567  1.00 80.91           H
ATOM   3472  CB  CYS A 232     -14.826  -9.679 -10.060  1.00 80.91           C
ATOM   3473 1HB  CYS A 232     -14.358  -8.739  -9.765  1.00 80.91           H
ATOM   3474 2HB  CYS A 232     -15.482  -9.457 -10.902  1.00 80.91           H
ATOM   3475  SG  CYS A 232     -15.802 -10.355  -8.668  1.00 80.91           S
ATOM   3476  HG  CYS A 232     -14.933 -10.029  -7.717  1.00 80.91           H
ATOM   3477  HN  CYS A 232     -12.776 -10.171  -8.717  1.00 80.91           H
ATOM   3478  N   CYS A 233     -12.248  -9.273 -11.730  1.00 75.02           N
ATOM   3479  CA  CYS A 233     -11.690  -8.672 -12.930  1.00 75.02           C
ATOM   3480  C   CYS A 233     -10.926  -9.752 -13.698  1.00 75.02           C
ATOM   3481  O   CYS A 233     -11.123  -9.919 -14.901  1.00 75.02           O
ATOM   3482  HA  CYS A 233     -12.532  -8.302 -13.515  1.00 75.02           H
ATOM   3483  CB  CYS A 233     -10.802  -7.470 -12.599  1.00 75.02           C
ATOM   3484 1HB  CYS A 233     -10.062  -7.750 -11.849  1.00 75.02           H
ATOM   3485 2HB  CYS A 233     -10.253  -7.158 -13.487  1.00 75.02           H
ATOM   3486  SG  CYS A 233     -11.826  -6.086 -11.979  1.00 75.02           S
ATOM   3487  HG  CYS A 233     -12.032  -6.597 -10.769  1.00 75.02           H
ATOM   3488  HN  CYS A 233     -11.944  -8.862 -10.871  1.00 75.02           H
ATOM   3489  N   TYR A 234     -10.071 -10.457 -12.973  1.00 78.48           N
ATOM   3490  CA  TYR A 234      -9.174 -11.416 -13.595  1.00 78.48           C
ATOM   3491  C   TYR A 234      -9.945 -12.635 -14.107  1.00 78.48           C
ATOM   3492  O   TYR A 234      -9.576 -13.227 -15.120  1.00 78.48           O
ATOM   3493  HA  TYR A 234      -8.687 -10.924 -14.437  1.00 78.48           H
ATOM   3494  CB  TYR A 234      -8.207 -11.863 -12.497  1.00 78.48           C
ATOM   3495 1HB  TYR A 234      -8.752 -11.942 -11.557  1.00 78.48           H
ATOM   3496 2HB  TYR A 234      -7.837 -12.860 -12.736  1.00 78.48           H
ATOM   3497  CG  TYR A 234      -7.013 -10.926 -12.300  1.00 78.48           C
ATOM   3498  CD1 TYR A 234      -6.140 -10.693 -13.343  1.00 78.48           C
ATOM   3499  HD1 TYR A 234      -6.301 -11.176 -14.307  1.00 78.48           H
ATOM   3500  CD2 TYR A 234      -6.810 -10.315 -11.080  1.00 78.48           C
ATOM   3501  HD2 TYR A 234      -7.500 -10.499 -10.256  1.00 78.48           H
ATOM   3502  CE1 TYR A 234      -5.017  -9.811 -13.158  1.00 78.48           C
ATOM   3503  HE1 TYR A 234      -4.320  -9.618 -13.973  1.00 78.48           H
ATOM   3504  CE2 TYR A 234      -5.687  -9.433 -10.895  1.00 78.48           C
ATOM   3505  HE2 TYR A 234      -5.515  -8.944  -9.936  1.00 78.48           H
ATOM   3506  CZ  TYR A 234      -4.846  -9.225 -11.943  1.00 78.48           C
ATOM   3507  OH  TYR A 234      -3.785  -8.392 -11.768  1.00 78.48           O
ATOM   3508  HH  TYR A 234      -3.835  -7.959 -10.868  1.00 78.48           H
ATOM   3509  HN  TYR A 234      -9.985 -10.382 -11.979  1.00 78.48           H
ATOM   3510  N   THR A 235     -11.001 -12.975 -13.382  1.00 83.14           N
ATOM   3511  CA  THR A 235     -11.877 -14.057 -13.797  1.00 83.14           C
ATOM   3512  C   THR A 235     -12.419 -13.794 -15.204  1.00 83.14           C
ATOM   3513  O   THR A 235     -12.434 -14.691 -16.045  1.00 83.14           O
ATOM   3514  HA  THR A 235     -11.290 -14.974 -13.847  1.00 83.14           H
ATOM   3515  CB  THR A 235     -12.974 -14.209 -12.742  1.00 83.14           C
ATOM   3516  HB  THR A 235     -13.595 -13.314 -12.695  1.00 83.14           H
ATOM   3517  OG1 THR A 235     -12.265 -14.528 -11.548  1.00 83.14           O
ATOM   3518  HG1 THR A 235     -12.309 -13.761 -10.908  1.00 83.14           H
ATOM   3519  CG2 THR A 235     -13.859 -15.432 -12.989  1.00 83.14           C
ATOM   3520 1HG2 THR A 235     -13.246 -16.334 -12.968  1.00 83.14           H
ATOM   3521 2HG2 THR A 235     -14.340 -15.342 -13.962  1.00 83.14           H
ATOM   3522 3HG2 THR A 235     -14.620 -15.493 -12.211  1.00 83.14           H
ATOM   3523  HN  THR A 235     -11.261 -12.525 -12.527  1.00 83.14           H
ATOM   3524  N   ILE A 236     -12.851 -12.559 -15.416  1.00 81.05           N
ATOM   3525  CA  ILE A 236     -13.438 -12.180 -16.690  1.00 81.05           C
ATOM   3526  C   ILE A 236     -12.347 -12.157 -17.762  1.00 81.05           C
ATOM   3527  O   ILE A 236     -12.564 -12.614 -18.883  1.00 81.05           O
ATOM   3528  HA  ILE A 236     -14.167 -12.947 -16.955  1.00 81.05           H
ATOM   3529  CB  ILE A 236     -14.198 -10.859 -16.557  1.00 81.05           C
ATOM   3530  HB  ILE A 236     -13.505 -10.102 -16.191  1.00 81.05           H
ATOM   3531  CG1 ILE A 236     -15.325 -10.976 -15.529  1.00 81.05           C
ATOM   3532 1HG1 ILE A 236     -16.135 -11.580 -15.939  1.00 81.05           H
ATOM   3533 2HG1 ILE A 236     -14.960 -11.491 -14.641  1.00 81.05           H
ATOM   3534  CG2 ILE A 236     -14.711 -10.383 -17.918  1.00 81.05           C
ATOM   3535 1HG2 ILE A 236     -13.867 -10.235 -18.592  1.00 81.05           H
ATOM   3536 2HG2 ILE A 236     -15.383 -11.132 -18.336  1.00 81.05           H
ATOM   3537 3HG2 ILE A 236     -15.247  -9.442 -17.795  1.00 81.05           H
ATOM   3538  CD1 ILE A 236     -15.859  -9.595 -15.142  1.00 81.05           C
ATOM   3539 1HD1 ILE A 236     -15.052  -9.002 -14.710  1.00 81.05           H
ATOM   3540 2HD1 ILE A 236     -16.245  -9.093 -16.028  1.00 81.05           H
ATOM   3541 3HD1 ILE A 236     -16.659  -9.707 -14.410  1.00 81.05           H
ATOM   3542  HN  ILE A 236     -12.806 -11.827 -14.737  1.00 81.05           H
ATOM   3543  N   ILE A 237     -11.197 -11.621 -17.380  1.00 77.87           N
ATOM   3544  CA  ILE A 237     -10.087 -11.491 -18.308  1.00 77.87           C
ATOM   3545  C   ILE A 237      -9.691 -12.877 -18.821  1.00 77.87           C
ATOM   3546  O   ILE A 237      -9.546 -13.079 -20.026  1.00 77.87           O
ATOM   3547  HA  ILE A 237     -10.436 -10.897 -19.153  1.00 77.87           H
ATOM   3548  CB  ILE A 237      -8.934 -10.723 -17.659  1.00 77.87           C
ATOM   3549  HB  ILE A 237      -8.794 -11.105 -16.648  1.00 77.87           H
ATOM   3550  CG1 ILE A 237      -9.267  -9.234 -17.537  1.00 77.87           C
ATOM   3551 1HG1 ILE A 237      -9.293  -8.781 -18.528  1.00 77.87           H
ATOM   3552 2HG1 ILE A 237     -10.261  -9.115 -17.106  1.00 77.87           H
ATOM   3553  CG2 ILE A 237      -7.625 -10.957 -18.416  1.00 77.87           C
ATOM   3554 1HG2 ILE A 237      -7.385 -12.020 -18.407  1.00 77.87           H
ATOM   3555 2HG2 ILE A 237      -7.735 -10.618 -19.446  1.00 77.87           H
ATOM   3556 3HG2 ILE A 237      -6.822 -10.399 -17.934  1.00 77.87           H
ATOM   3557  CD1 ILE A 237      -8.236  -8.512 -16.667  1.00 77.87           C
ATOM   3558 1HD1 ILE A 237      -8.231  -8.952 -15.669  1.00 77.87           H
ATOM   3559 2HD1 ILE A 237      -7.248  -8.613 -17.114  1.00 77.87           H
ATOM   3560 3HD1 ILE A 237      -8.497  -7.456 -16.596  1.00 77.87           H
ATOM   3561  HN  ILE A 237     -11.019 -11.281 -16.457  1.00 77.87           H
ATOM   3562  N   ILE A 238      -9.527 -13.796 -17.881  1.00 78.95           N
ATOM   3563  CA  ILE A 238      -9.087 -15.139 -18.216  1.00 78.95           C
ATOM   3564  C   ILE A 238     -10.087 -15.772 -19.186  1.00 78.95           C
ATOM   3565  O   ILE A 238      -9.693 -16.385 -20.177  1.00 78.95           O
ATOM   3566  HA  ILE A 238      -8.125 -15.051 -18.721  1.00 78.95           H
ATOM   3567  CB  ILE A 238      -8.858 -15.961 -16.946  1.00 78.95           C
ATOM   3568  HB  ILE A 238      -9.701 -15.795 -16.275  1.00 78.95           H
ATOM   3569  CG1 ILE A 238      -7.598 -15.497 -16.213  1.00 78.95           C
ATOM   3570 1HG1 ILE A 238      -6.714 -15.801 -16.773  1.00 78.95           H
ATOM   3571 2HG1 ILE A 238      -7.584 -14.408 -16.160  1.00 78.95           H
ATOM   3572  CG2 ILE A 238      -8.819 -17.458 -17.261  1.00 78.95           C
ATOM   3573 1HG2 ILE A 238      -9.767 -17.760 -17.707  1.00 78.95           H
ATOM   3574 2HG2 ILE A 238      -8.008 -17.661 -17.960  1.00 78.95           H
ATOM   3575 3HG2 ILE A 238      -8.655 -18.019 -16.341  1.00 78.95           H
ATOM   3576  CD1 ILE A 238      -7.539 -16.082 -14.800  1.00 78.95           C
ATOM   3577 1HD1 ILE A 238      -8.412 -15.757 -14.235  1.00 78.95           H
ATOM   3578 2HD1 ILE A 238      -7.529 -17.171 -14.858  1.00 78.95           H
ATOM   3579 3HD1 ILE A 238      -6.634 -15.737 -14.301  1.00 78.95           H
ATOM   3580  HN  ILE A 238      -9.689 -13.635 -16.907  1.00 78.95           H
ATOM   3581  N   HIS A 239     -11.361 -15.601 -18.867  1.00 83.67           N
ATOM   3582  CA  HIS A 239     -12.420 -16.175 -19.680  1.00 83.67           C
ATOM   3583  C   HIS A 239     -12.304 -15.657 -21.114  1.00 83.67           C
ATOM   3584  O   HIS A 239     -12.405 -16.429 -22.067  1.00 83.67           O
ATOM   3585  HA  HIS A 239     -12.265 -17.254 -19.678  1.00 83.67           H
ATOM   3586  CB  HIS A 239     -13.791 -15.900 -19.059  1.00 83.67           C
ATOM   3587 1HB  HIS A 239     -13.793 -16.263 -18.031  1.00 83.67           H
ATOM   3588 2HB  HIS A 239     -13.950 -14.822 -19.017  1.00 83.67           H
ATOM   3589  CG  HIS A 239     -14.941 -16.535 -19.804  1.00 83.67           C
ATOM   3590  ND1 HIS A 239     -15.699 -15.849 -20.738  1.00 83.67           N
ATOM   3591  HD1 HIS A 239     -15.570 -14.895 -21.009  1.00 83.67           H
ATOM   3592  CD2 HIS A 239     -15.454 -17.797 -19.745  1.00 83.67           C
ATOM   3593  HD2 HIS A 239     -15.091 -18.602 -19.106  1.00 83.67           H
ATOM   3594  CE1 HIS A 239     -16.623 -16.672 -21.212  1.00 83.67           C
ATOM   3595  HE1 HIS A 239     -17.374 -16.427 -21.963  1.00 83.67           H
ATOM   3596  NE2 HIS A 239     -16.470 -17.878 -20.594  1.00 83.67           N
ATOM   3597  HN  HIS A 239     -11.674 -15.083 -18.071  1.00 83.67           H
ATOM   3598  N   THR A 240     -12.092 -14.354 -21.224  1.00 77.67           N
ATOM   3599  CA  THR A 240     -12.046 -13.710 -22.525  1.00 77.67           C
ATOM   3600  C   THR A 240     -10.803 -14.155 -23.297  1.00 77.67           C
ATOM   3601  O   THR A 240     -10.859 -14.357 -24.509  1.00 77.67           O
ATOM   3602  HA  THR A 240     -12.913 -14.035 -23.101  1.00 77.67           H
ATOM   3603  CB  THR A 240     -12.116 -12.197 -22.307  1.00 77.67           C
ATOM   3604  HB  THR A 240     -11.164 -11.812 -21.940  1.00 77.67           H
ATOM   3605  OG1 THR A 240     -13.228 -12.023 -21.433  1.00 77.67           O
ATOM   3606  HG1 THR A 240     -12.911 -11.953 -20.487  1.00 77.67           H
ATOM   3607  CG2 THR A 240     -12.517 -11.440 -23.575  1.00 77.67           C
ATOM   3608 1HG2 THR A 240     -13.500 -11.777 -23.904  1.00 77.67           H
ATOM   3609 2HG2 THR A 240     -11.786 -11.633 -24.360  1.00 77.67           H
ATOM   3610 3HG2 THR A 240     -12.552 -10.371 -23.364  1.00 77.67           H
ATOM   3611  HN  THR A 240     -11.954 -13.742 -20.445  1.00 77.67           H
ATOM   3612  N   LEU A 241      -9.709 -14.296 -22.564  1.00 77.01           N
ATOM   3613  CA  LEU A 241      -8.439 -14.651 -23.174  1.00 77.01           C
ATOM   3614  C   LEU A 241      -8.523 -16.075 -23.726  1.00 77.01           C
ATOM   3615  O   LEU A 241      -7.952 -16.373 -24.773  1.00 77.01           O
ATOM   3616  HA  LEU A 241      -8.274 -13.967 -24.006  1.00 77.01           H
ATOM   3617  CB  LEU A 241      -7.291 -14.443 -22.183  1.00 77.01           C
ATOM   3618 1HB  LEU A 241      -7.596 -14.841 -21.216  1.00 77.01           H
ATOM   3619 2HB  LEU A 241      -6.438 -15.034 -22.517  1.00 77.01           H
ATOM   3620  CG  LEU A 241      -6.829 -12.997 -21.986  1.00 77.01           C
ATOM   3621  HG  LEU A 241      -7.687 -12.405 -21.668  1.00 77.01           H
ATOM   3622  CD1 LEU A 241      -5.779 -12.904 -20.877  1.00 77.01           C
ATOM   3623 1HD1 LEU A 241      -6.206 -13.265 -19.941  1.00 77.01           H
ATOM   3624 2HD1 LEU A 241      -4.916 -13.514 -21.142  1.00 77.01           H
ATOM   3625 3HD1 LEU A 241      -5.468 -11.866 -20.758  1.00 77.01           H
ATOM   3626  CD2 LEU A 241      -6.328 -12.397 -23.301  1.00 77.01           C
ATOM   3627 1HD2 LEU A 241      -5.489 -12.985 -23.672  1.00 77.01           H
ATOM   3628 2HD2 LEU A 241      -7.134 -12.410 -24.036  1.00 77.01           H
ATOM   3629 3HD2 LEU A 241      -6.006 -11.370 -23.133  1.00 77.01           H
ATOM   3630  HN  LEU A 241      -9.681 -14.172 -21.572  1.00 77.01           H
ATOM   3631  N   ILE A 242      -9.242 -16.916 -22.997  1.00 79.41           N
ATOM   3632  CA  ILE A 242      -9.401 -18.304 -23.396  1.00 79.41           C
ATOM   3633  C   ILE A 242     -10.160 -18.365 -24.724  1.00 79.41           C
ATOM   3634  O   ILE A 242      -9.827 -19.165 -25.597  1.00 79.41           O
ATOM   3635  HA  ILE A 242      -8.404 -18.717 -23.549  1.00 79.41           H
ATOM   3636  CB  ILE A 242     -10.059 -19.112 -22.275  1.00 79.41           C
ATOM   3637  HB  ILE A 242     -10.893 -18.532 -21.881  1.00 79.41           H
ATOM   3638  CG1 ILE A 242      -9.082 -19.342 -21.120  1.00 79.41           C
ATOM   3639 1HG1 ILE A 242      -8.306 -20.043 -21.430  1.00 79.41           H
ATOM   3640 2HG1 ILE A 242      -8.584 -18.406 -20.868  1.00 79.41           H
ATOM   3641  CG2 ILE A 242     -10.634 -20.425 -22.810  1.00 79.41           C
ATOM   3642 1HG2 ILE A 242     -11.383 -20.210 -23.572  1.00 79.41           H
ATOM   3643 2HG2 ILE A 242      -9.833 -21.021 -23.247  1.00 79.41           H
ATOM   3644 3HG2 ILE A 242     -11.095 -20.979 -21.993  1.00 79.41           H
ATOM   3645  CD1 ILE A 242      -9.808 -19.888 -19.889  1.00 79.41           C
ATOM   3646 1HD1 ILE A 242     -10.567 -19.174 -19.568  1.00 79.41           H
ATOM   3647 2HD1 ILE A 242     -10.284 -20.836 -20.139  1.00 79.41           H
ATOM   3648 3HD1 ILE A 242      -9.091 -20.042 -19.083  1.00 79.41           H
ATOM   3649  HN  ILE A 242      -9.709 -16.664 -22.150  1.00 79.41           H
ATOM   3650  N   GLN A 243     -11.165 -17.508 -24.834  1.00 76.61           N
ATOM   3651  CA  GLN A 243     -11.992 -17.475 -26.028  1.00 76.61           C
ATOM   3652  C   GLN A 243     -11.205 -16.895 -27.204  1.00 76.61           C
ATOM   3653  O   GLN A 243     -11.524 -17.162 -28.362  1.00 76.61           O
ATOM   3654  HA  GLN A 243     -12.249 -18.515 -26.231  1.00 76.61           H
ATOM   3655  CB  GLN A 243     -13.276 -16.680 -25.783  1.00 76.61           C
ATOM   3656 1HB  GLN A 243     -13.030 -15.700 -25.374  1.00 76.61           H
ATOM   3657 2HB  GLN A 243     -13.790 -16.511 -26.729  1.00 76.61           H
ATOM   3658  CG  GLN A 243     -14.205 -17.422 -24.819  1.00 76.61           C
ATOM   3659 1HG  GLN A 243     -14.394 -18.428 -25.192  1.00 76.61           H
ATOM   3660 2HG  GLN A 243     -13.718 -17.528 -23.849  1.00 76.61           H
ATOM   3661  CD  GLN A 243     -15.530 -16.676 -24.651  1.00 76.61           C
ATOM   3662  OE1 GLN A 243     -15.686 -15.535 -25.056  1.00 76.61           O
ATOM   3663  NE2 GLN A 243     -16.474 -17.381 -24.034  1.00 76.61           N
ATOM   3664 1HE2 GLN A 243     -16.280 -18.313 -23.726  1.00 76.61           H
ATOM   3665 2HE2 GLN A 243     -17.376 -16.980 -23.877  1.00 76.61           H
ATOM   3666  HN  GLN A 243     -11.415 -16.846 -24.128  1.00 76.61           H
ATOM   3667  N   ALA A 244     -10.190 -16.113 -26.868  1.00 71.02           N
ATOM   3668  CA  ALA A 244      -9.341 -15.510 -27.881  1.00 71.02           C
ATOM   3669  C   ALA A 244      -8.612 -16.613 -28.652  1.00 71.02           C
ATOM   3670  O   ALA A 244      -7.986 -17.485 -28.051  1.00 71.02           O
ATOM   3671  HA  ALA A 244      -9.984 -14.962 -28.570  1.00 71.02           H
ATOM   3672  CB  ALA A 244      -8.375 -14.526 -27.219  1.00 71.02           C
ATOM   3673 1HB  ALA A 244      -8.942 -13.747 -26.710  1.00 71.02           H
ATOM   3674 2HB  ALA A 244      -7.756 -15.056 -26.495  1.00 71.02           H
ATOM   3675 3HB  ALA A 244      -7.738 -14.074 -27.980  1.00 71.02           H
ATOM   3676  HN  ALA A 244      -9.945 -15.890 -25.924  1.00 71.02           H
ATOM   3677  N   LYS A 245      -8.719 -16.539 -29.970  1.00 62.89           N
ATOM   3678  CA  LYS A 245      -8.061 -17.508 -30.830  1.00 62.89           C
ATOM   3679  C   LYS A 245      -6.611 -17.077 -31.061  1.00 62.89           C
ATOM   3680  O   LYS A 245      -5.873 -17.734 -31.794  1.00 62.89           O
ATOM   3681  HA  LYS A 245      -8.057 -18.463 -30.303  1.00 62.89           H
ATOM   3682  CB  LYS A 245      -8.857 -17.707 -32.121  1.00 62.89           C
ATOM   3683 1HB  LYS A 245      -9.097 -16.738 -32.558  1.00 62.89           H
ATOM   3684 2HB  LYS A 245      -8.248 -18.242 -32.850  1.00 62.89           H
ATOM   3685  CG  LYS A 245     -10.147 -18.486 -31.856  1.00 62.89           C
ATOM   3686 1HG  LYS A 245      -9.919 -19.392 -31.295  1.00 62.89           H
ATOM   3687 2HG  LYS A 245     -10.816 -17.888 -31.238  1.00 62.89           H
ATOM   3688  CD  LYS A 245     -10.845 -18.853 -33.167  1.00 62.89           C
ATOM   3689 1HD  LYS A 245     -11.162 -17.946 -33.681  1.00 62.89           H
ATOM   3690 2HD  LYS A 245     -10.143 -19.364 -33.826  1.00 62.89           H
ATOM   3691  CE  LYS A 245     -12.057 -19.751 -32.910  1.00 62.89           C
ATOM   3692 1HE  LYS A 245     -11.755 -20.623 -32.329  1.00 62.89           H
ATOM   3693 2HE  LYS A 245     -12.796 -19.213 -32.315  1.00 62.89           H
ATOM   3694  NZ  LYS A 245     -12.662 -20.184 -34.189  1.00 62.89           N
ATOM   3695 1HZ  LYS A 245     -13.459 -20.782 -34.001  1.00 62.89           H
ATOM   3696 2HZ  LYS A 245     -12.965 -19.371 -34.713  1.00 62.89           H
ATOM   3697 3HZ  LYS A 245     -11.975 -20.698 -34.730  1.00 62.89           H
ATOM   3698  HN  LYS A 245      -9.242 -15.835 -30.450  1.00 62.89           H
ATOM   3699  N   LYS A 246      -6.247 -15.974 -30.423  1.00 61.76           N
ATOM   3700  CA  LYS A 246      -4.956 -15.357 -30.674  1.00 61.76           C
ATOM   3701  C   LYS A 246      -3.869 -16.135 -29.929  1.00 61.76           C
ATOM   3702  O   LYS A 246      -4.018 -16.439 -28.747  1.00 61.76           O
ATOM   3703  HA  LYS A 246      -4.761 -15.430 -31.744  1.00 61.76           H
ATOM   3704  CB  LYS A 246      -4.996 -13.868 -30.322  1.00 61.76           C
ATOM   3705 1HB  LYS A 246      -5.468 -13.733 -29.349  1.00 61.76           H
ATOM   3706 2HB  LYS A 246      -3.980 -13.483 -30.238  1.00 61.76           H
ATOM   3707  CG  LYS A 246      -5.763 -13.075 -31.381  1.00 61.76           C
ATOM   3708 1HG  LYS A 246      -5.401 -13.343 -32.374  1.00 61.76           H
ATOM   3709 2HG  LYS A 246      -6.820 -13.340 -31.345  1.00 61.76           H
ATOM   3710  CD  LYS A 246      -5.602 -11.569 -31.162  1.00 61.76           C
ATOM   3711 1HD  LYS A 246      -6.064 -11.284 -30.218  1.00 61.76           H
ATOM   3712 2HD  LYS A 246      -4.543 -11.320 -31.087  1.00 61.76           H
ATOM   3713  CE  LYS A 246      -6.237 -10.777 -32.307  1.00 61.76           C
ATOM   3714 1HE  LYS A 246      -5.811 -11.098 -33.259  1.00 61.76           H
ATOM   3715 2HE  LYS A 246      -7.306 -10.984 -32.351  1.00 61.76           H
ATOM   3716  NZ  LYS A 246      -6.013  -9.326 -32.121  1.00 61.76           N
ATOM   3717 1HZ  LYS A 246      -6.458  -8.816 -32.875  1.00 61.76           H
ATOM   3718 2HZ  LYS A 246      -6.410  -9.034 -31.235  1.00 61.76           H
ATOM   3719 3HZ  LYS A 246      -5.017  -9.135 -32.124  1.00 61.76           H
ATOM   3720  HN  LYS A 246      -6.815 -15.506 -29.747  1.00 61.76           H
ATOM   3721  N   SER A 247      -2.801 -16.437 -30.653  1.00 61.69           N
ATOM   3722  CA  SER A 247      -1.719 -17.230 -30.095  1.00 61.69           C
ATOM   3723  C   SER A 247      -1.094 -16.500 -28.905  1.00 61.69           C
ATOM   3724  O   SER A 247      -0.670 -17.130 -27.938  1.00 61.69           O
ATOM   3725  HA  SER A 247      -2.182 -18.163 -29.771  1.00 61.69           H
ATOM   3726  CB  SER A 247      -0.655 -17.531 -31.152  1.00 61.69           C
ATOM   3727 1HB  SER A 247       0.144 -18.122 -30.704  1.00 61.69           H
ATOM   3728 2HB  SER A 247      -1.093 -18.137 -31.945  1.00 61.69           H
ATOM   3729  OG  SER A 247      -0.107 -16.341 -31.711  1.00 61.69           O
ATOM   3730  HG  SER A 247       0.569 -16.571 -32.411  1.00 61.69           H
ATOM   3731  HN  SER A 247      -2.668 -16.149 -31.601  1.00 61.69           H
ATOM   3732  N   SER A 248      -1.056 -15.180 -29.015  1.00 65.62           N
ATOM   3733  CA  SER A 248      -0.381 -14.365 -28.019  1.00 65.62           C
ATOM   3734  C   SER A 248      -1.129 -14.441 -26.686  1.00 65.62           C
ATOM   3735  O   SER A 248      -0.694 -13.861 -25.693  1.00 65.62           O
ATOM   3736  HA  SER A 248       0.616 -14.793 -27.924  1.00 65.62           H
ATOM   3737  CB  SER A 248      -0.269 -12.911 -28.482  1.00 65.62           C
ATOM   3738 1HB  SER A 248       0.399 -12.368 -27.814  1.00 65.62           H
ATOM   3739 2HB  SER A 248       0.180 -12.880 -29.475  1.00 65.62           H
ATOM   3740  OG  SER A 248      -1.537 -12.261 -28.515  1.00 65.62           O
ATOM   3741  HG  SER A 248      -1.425 -11.307 -28.791  1.00 65.62           H
ATOM   3742  HN  SER A 248      -1.475 -14.669 -29.766  1.00 65.62           H
ATOM   3743  N   LYS A 249      -2.240 -15.162 -26.708  1.00 71.18           N
ATOM   3744  CA  LYS A 249      -3.125 -15.208 -25.557  1.00 71.18           C
ATOM   3745  C   LYS A 249      -2.379 -15.822 -24.370  1.00 71.18           C
ATOM   3746  O   LYS A 249      -2.581 -15.414 -23.227  1.00 71.18           O
ATOM   3747  HA  LYS A 249      -3.387 -14.180 -25.305  1.00 71.18           H
ATOM   3748  CB  LYS A 249      -4.425 -15.934 -25.908  1.00 71.18           C
ATOM   3749 1HB  LYS A 249      -5.158 -15.780 -25.116  1.00 71.18           H
ATOM   3750 2HB  LYS A 249      -4.848 -15.510 -26.819  1.00 71.18           H
ATOM   3751  CG  LYS A 249      -4.181 -17.432 -26.101  1.00 71.18           C
ATOM   3752 1HG  LYS A 249      -3.355 -17.583 -26.796  1.00 71.18           H
ATOM   3753 2HG  LYS A 249      -3.887 -17.881 -25.153  1.00 71.18           H
ATOM   3754  CD  LYS A 249      -5.436 -18.127 -26.634  1.00 71.18           C
ATOM   3755 1HD  LYS A 249      -6.291 -17.872 -26.008  1.00 71.18           H
ATOM   3756 2HD  LYS A 249      -5.657 -17.767 -27.638  1.00 71.18           H
ATOM   3757  CE  LYS A 249      -5.251 -19.646 -26.660  1.00 71.18           C
ATOM   3758 1HE  LYS A 249      -4.512 -19.915 -27.415  1.00 71.18           H
ATOM   3759 2HE  LYS A 249      -4.866 -19.988 -25.700  1.00 71.18           H
ATOM   3760  NZ  LYS A 249      -6.536 -20.319 -26.954  1.00 71.18           N
ATOM   3761 1HZ  LYS A 249      -6.383 -21.318 -27.040  1.00 71.18           H
ATOM   3762 2HZ  LYS A 249      -7.191 -20.141 -26.200  1.00 71.18           H
ATOM   3763 3HZ  LYS A 249      -6.916 -19.959 -27.823  1.00 71.18           H
ATOM   3764  HN  LYS A 249      -2.539 -15.706 -27.492  1.00 71.18           H
ATOM   3765  N   HIS A 250      -1.533 -16.792 -24.682  1.00 74.26           N
ATOM   3766  CA  HIS A 250      -0.862 -17.562 -23.648  1.00 74.26           C
ATOM   3767  C   HIS A 250       0.096 -16.654 -22.874  1.00 74.26           C
ATOM   3768  O   HIS A 250       0.209 -16.763 -21.654  1.00 74.26           O
ATOM   3769  HA  HIS A 250      -1.638 -17.919 -22.971  1.00 74.26           H
ATOM   3770  CB  HIS A 250      -0.165 -18.785 -24.247  1.00 74.26           C
ATOM   3771 1HB  HIS A 250       0.478 -18.460 -25.065  1.00 74.26           H
ATOM   3772 2HB  HIS A 250       0.481 -19.229 -23.490  1.00 74.26           H
ATOM   3773  CG  HIS A 250      -1.114 -19.842 -24.761  1.00 74.26           C
ATOM   3774  ND1 HIS A 250      -1.780 -20.721 -23.925  1.00 74.26           N
ATOM   3775  HD1 HIS A 250      -1.707 -20.750 -22.928  1.00 74.26           H
ATOM   3776  CD2 HIS A 250      -1.502 -20.150 -26.032  1.00 74.26           C
ATOM   3777  HD2 HIS A 250      -1.165 -19.649 -26.940  1.00 74.26           H
ATOM   3778  CE1 HIS A 250      -2.531 -21.519 -24.671  1.00 74.26           C
ATOM   3779  HE1 HIS A 250      -3.175 -22.319 -24.305  1.00 74.26           H
ATOM   3780  NE2 HIS A 250      -2.357 -21.163 -25.976  1.00 74.26           N
ATOM   3781  HN  HIS A 250      -1.304 -17.055 -25.620  1.00 74.26           H
ATOM   3782  N   LYS A 251       0.761 -15.779 -23.614  1.00 72.35           N
ATOM   3783  CA  LYS A 251       1.717 -14.864 -23.014  1.00 72.35           C
ATOM   3784  C   LYS A 251       0.983 -13.922 -22.058  1.00 72.35           C
ATOM   3785  O   LYS A 251       1.423 -13.711 -20.929  1.00 72.35           O
ATOM   3786  HA  LYS A 251       2.422 -15.461 -22.437  1.00 72.35           H
ATOM   3787  CB  LYS A 251       2.518 -14.140 -24.098  1.00 72.35           C
ATOM   3788 1HB  LYS A 251       2.937 -14.867 -24.793  1.00 72.35           H
ATOM   3789 2HB  LYS A 251       1.855 -13.494 -24.674  1.00 72.35           H
ATOM   3790  CG  LYS A 251       3.643 -13.305 -23.482  1.00 72.35           C
ATOM   3791 1HG  LYS A 251       3.218 -12.520 -22.857  1.00 72.35           H
ATOM   3792 2HG  LYS A 251       4.253 -13.934 -22.833  1.00 72.35           H
ATOM   3793  CD  LYS A 251       4.520 -12.682 -24.569  1.00 72.35           C
ATOM   3794 1HD  LYS A 251       4.947 -13.467 -25.193  1.00 72.35           H
ATOM   3795 2HD  LYS A 251       3.910 -12.055 -25.219  1.00 72.35           H
ATOM   3796  CE  LYS A 251       5.644 -11.845 -23.954  1.00 72.35           C
ATOM   3797 1HE  LYS A 251       5.220 -11.013 -23.391  1.00 72.35           H
ATOM   3798 2HE  LYS A 251       6.211 -12.451 -23.247  1.00 72.35           H
ATOM   3799  NZ  LYS A 251       6.545 -11.330 -25.009  1.00 72.35           N
ATOM   3800 1HZ  LYS A 251       7.277 -10.771 -24.586  1.00 72.35           H
ATOM   3801 2HZ  LYS A 251       6.960 -12.109 -25.509  1.00 72.35           H
ATOM   3802 3HZ  LYS A 251       6.014 -10.758 -25.657  1.00 72.35           H
ATOM   3803  HN  LYS A 251       0.655 -15.690 -24.605  1.00 72.35           H
ATOM   3804  N   ALA A 252      -0.124 -13.380 -22.545  1.00 71.84           N
ATOM   3805  CA  ALA A 252      -0.904 -12.438 -21.760  1.00 71.84           C
ATOM   3806  C   ALA A 252      -1.380 -13.122 -20.477  1.00 71.84           C
ATOM   3807  O   ALA A 252      -1.363 -12.519 -19.405  1.00 71.84           O
ATOM   3808  HA  ALA A 252      -0.252 -11.605 -21.498  1.00 71.84           H
ATOM   3809  CB  ALA A 252      -2.065 -11.909 -22.604  1.00 71.84           C
ATOM   3810 1HB  ALA A 252      -1.673 -11.407 -23.489  1.00 71.84           H
ATOM   3811 2HB  ALA A 252      -2.700 -12.741 -22.910  1.00 71.84           H
ATOM   3812 3HB  ALA A 252      -2.651 -11.203 -22.015  1.00 71.84           H
ATOM   3813  HN  ALA A 252      -0.487 -13.574 -23.456  1.00 71.84           H
ATOM   3814  N   LEU A 253      -1.793 -14.372 -20.628  1.00 76.77           N
ATOM   3815  CA  LEU A 253      -2.318 -15.127 -19.504  1.00 76.77           C
ATOM   3816  C   LEU A 253      -1.243 -15.236 -18.421  1.00 76.77           C
ATOM   3817  O   LEU A 253      -1.513 -14.988 -17.247  1.00 76.77           O
ATOM   3818  HA  LEU A 253      -3.161 -14.568 -19.099  1.00 76.77           H
ATOM   3819  CB  LEU A 253      -2.857 -16.481 -19.973  1.00 76.77           C
ATOM   3820 1HB  LEU A 253      -3.375 -16.335 -20.921  1.00 76.77           H
ATOM   3821 2HB  LEU A 253      -2.010 -17.138 -20.170  1.00 76.77           H
ATOM   3822  CG  LEU A 253      -3.808 -17.194 -19.010  1.00 76.77           C
ATOM   3823  HG  LEU A 253      -3.510 -16.947 -17.991  1.00 76.77           H
ATOM   3824  CD1 LEU A 253      -5.245 -16.702 -19.193  1.00 76.77           C
ATOM   3825 1HD1 LEU A 253      -5.290 -15.631 -18.998  1.00 76.77           H
ATOM   3826 2HD1 LEU A 253      -5.569 -16.900 -20.214  1.00 76.77           H
ATOM   3827 3HD1 LEU A 253      -5.900 -17.226 -18.496  1.00 76.77           H
ATOM   3828  CD2 LEU A 253      -3.699 -18.713 -19.157  1.00 76.77           C
ATOM   3829 1HD2 LEU A 253      -3.955 -18.999 -20.177  1.00 76.77           H
ATOM   3830 2HD2 LEU A 253      -2.678 -19.027 -18.937  1.00 76.77           H
ATOM   3831 3HD2 LEU A 253      -4.385 -19.196 -18.461  1.00 76.77           H
ATOM   3832  HN  LEU A 253      -1.774 -14.866 -21.498  1.00 76.77           H
ATOM   3833  N   LYS A 254      -0.047 -15.605 -18.855  1.00 78.70           N
ATOM   3834  CA  LYS A 254       1.052 -15.820 -17.928  1.00 78.70           C
ATOM   3835  C   LYS A 254       1.271 -14.551 -17.101  1.00 78.70           C
ATOM   3836  O   LYS A 254       1.380 -14.615 -15.878  1.00 78.70           O
ATOM   3837  HA  LYS A 254       0.758 -16.625 -17.254  1.00 78.70           H
ATOM   3838  CB  LYS A 254       2.300 -16.290 -18.677  1.00 78.70           C
ATOM   3839 1HB  LYS A 254       2.060 -17.165 -19.280  1.00 78.70           H
ATOM   3840 2HB  LYS A 254       2.631 -15.511 -19.364  1.00 78.70           H
ATOM   3841  CG  LYS A 254       3.429 -16.630 -17.702  1.00 78.70           C
ATOM   3842 1HG  LYS A 254       3.721 -15.736 -17.152  1.00 78.70           H
ATOM   3843 2HG  LYS A 254       3.074 -17.354 -16.968  1.00 78.70           H
ATOM   3844  CD  LYS A 254       4.641 -17.198 -18.443  1.00 78.70           C
ATOM   3845 1HD  LYS A 254       4.346 -18.085 -19.004  1.00 78.70           H
ATOM   3846 2HD  LYS A 254       5.004 -16.469 -19.167  1.00 78.70           H
ATOM   3847  CE  LYS A 254       5.763 -17.556 -17.465  1.00 78.70           C
ATOM   3848 1HE  LYS A 254       6.123 -16.655 -16.970  1.00 78.70           H
ATOM   3849 2HE  LYS A 254       5.378 -18.215 -16.687  1.00 78.70           H
ATOM   3850  NZ  LYS A 254       6.879 -18.218 -18.177  1.00 78.70           N
ATOM   3851 1HZ  LYS A 254       7.617 -18.438 -17.518  1.00 78.70           H
ATOM   3852 2HZ  LYS A 254       6.545 -19.073 -18.609  1.00 78.70           H
ATOM   3853 3HZ  LYS A 254       7.239 -17.597 -18.893  1.00 78.70           H
ATOM   3854  HN  LYS A 254       0.177 -15.757 -19.817  1.00 78.70           H
ATOM   3855  N   VAL A 255       1.330 -13.429 -17.803  1.00 74.90           N
ATOM   3856  CA  VAL A 255       1.596 -12.155 -17.156  1.00 74.90           C
ATOM   3857  C   VAL A 255       0.511 -11.882 -16.113  1.00 74.90           C
ATOM   3858  O   VAL A 255       0.815 -11.514 -14.979  1.00 74.90           O
ATOM   3859  HA  VAL A 255       2.557 -12.238 -16.650  1.00 74.90           H
ATOM   3860  CB  VAL A 255       1.708 -11.048 -18.207  1.00 74.90           C
ATOM   3861  HB  VAL A 255       0.823 -11.098 -18.841  1.00 74.90           H
ATOM   3862  CG1 VAL A 255       1.736  -9.668 -17.548  1.00 74.90           C
ATOM   3863 1HG1 VAL A 255       0.819  -9.518 -16.978  1.00 74.90           H
ATOM   3864 2HG1 VAL A 255       2.594  -9.603 -16.879  1.00 74.90           H
ATOM   3865 3HG1 VAL A 255       1.816  -8.900 -18.317  1.00 74.90           H
ATOM   3866  CG2 VAL A 255       2.936 -11.258 -19.095  1.00 74.90           C
ATOM   3867 1HG2 VAL A 255       3.835 -11.247 -18.480  1.00 74.90           H
ATOM   3868 2HG2 VAL A 255       2.855 -12.217 -19.606  1.00 74.90           H
ATOM   3869 3HG2 VAL A 255       2.991 -10.457 -19.833  1.00 74.90           H
ATOM   3870  HN  VAL A 255       1.199 -13.381 -18.793  1.00 74.90           H
ATOM   3871  N   THR A 256      -0.731 -12.072 -16.533  1.00 74.15           N
ATOM   3872  CA  THR A 256      -1.864 -11.810 -15.661  1.00 74.15           C
ATOM   3873  C   THR A 256      -1.732 -12.605 -14.361  1.00 74.15           C
ATOM   3874  O   THR A 256      -1.915 -12.059 -13.274  1.00 74.15           O
ATOM   3875  HA  THR A 256      -1.853 -10.753 -15.393  1.00 74.15           H
ATOM   3876  CB  THR A 256      -3.142 -12.126 -16.440  1.00 74.15           C
ATOM   3877  HB  THR A 256      -3.141 -13.160 -16.787  1.00 74.15           H
ATOM   3878  OG1 THR A 256      -3.181 -11.134 -17.463  1.00 74.15           O
ATOM   3879  HG1 THR A 256      -2.832 -11.513 -18.320  1.00 74.15           H
ATOM   3880  CG2 THR A 256      -4.407 -11.865 -15.620  1.00 74.15           C
ATOM   3881 1HG2 THR A 256      -4.442 -10.815 -15.330  1.00 74.15           H
ATOM   3882 2HG2 THR A 256      -4.395 -12.489 -14.726  1.00 74.15           H
ATOM   3883 3HG2 THR A 256      -5.285 -12.106 -16.219  1.00 74.15           H
ATOM   3884  HN  THR A 256      -0.968 -12.398 -17.448  1.00 74.15           H
ATOM   3885  N   ILE A 257      -1.415 -13.882 -14.515  1.00 78.43           N
ATOM   3886  CA  ILE A 257      -1.332 -14.776 -13.373  1.00 78.43           C
ATOM   3887  C   ILE A 257      -0.211 -14.306 -12.443  1.00 78.43           C
ATOM   3888  O   ILE A 257      -0.372 -14.298 -11.224  1.00 78.43           O
ATOM   3889  HA  ILE A 257      -2.277 -14.707 -12.835  1.00 78.43           H
ATOM   3890  CB  ILE A 257      -1.179 -16.226 -13.836  1.00 78.43           C
ATOM   3891  HB  ILE A 257      -0.385 -16.264 -14.582  1.00 78.43           H
ATOM   3892  CG1 ILE A 257      -2.458 -16.723 -14.513  1.00 78.43           C
ATOM   3893 1HG1 ILE A 257      -3.249 -16.829 -13.770  1.00 78.43           H
ATOM   3894 2HG1 ILE A 257      -2.800 -15.985 -15.239  1.00 78.43           H
ATOM   3895  CG2 ILE A 257      -0.754 -17.130 -12.678  1.00 78.43           C
ATOM   3896 1HG2 ILE A 257       0.201 -16.788 -12.281  1.00 78.43           H
ATOM   3897 2HG2 ILE A 257      -1.509 -17.092 -11.892  1.00 78.43           H
ATOM   3898 3HG2 ILE A 257      -0.653 -18.155 -13.035  1.00 78.43           H
ATOM   3899  CD1 ILE A 257      -2.223 -18.063 -15.211  1.00 78.43           C
ATOM   3900 1HD1 ILE A 257      -1.449 -17.947 -15.970  1.00 78.43           H
ATOM   3901 2HD1 ILE A 257      -1.905 -18.804 -14.478  1.00 78.43           H
ATOM   3902 3HD1 ILE A 257      -3.149 -18.394 -15.684  1.00 78.43           H
ATOM   3903  HN  ILE A 257      -1.217 -14.306 -15.399  1.00 78.43           H
ATOM   3904  N   THR A 258       0.901 -13.925 -13.055  1.00 81.55           N
ATOM   3905  CA  THR A 258       2.072 -13.520 -12.297  1.00 81.55           C
ATOM   3906  C   THR A 258       1.742 -12.323 -11.403  1.00 81.55           C
ATOM   3907  O   THR A 258       2.071 -12.318 -10.218  1.00 81.55           O
ATOM   3908  HA  THR A 258       2.356 -14.342 -11.638  1.00 81.55           H
ATOM   3909  CB  THR A 258       3.206 -13.245 -13.287  1.00 81.55           C
ATOM   3910  HB  THR A 258       2.946 -12.426 -13.958  1.00 81.55           H
ATOM   3911  OG1 THR A 258       3.433 -14.504 -13.913  1.00 81.55           O
ATOM   3912  HG1 THR A 258       2.811 -14.619 -14.687  1.00 81.55           H
ATOM   3913  CG2 THR A 258       4.530 -12.931 -12.588  1.00 81.55           C
ATOM   3914 1HG2 THR A 258       4.824 -13.778 -11.969  1.00 81.55           H
ATOM   3915 2HG2 THR A 258       4.410 -12.047 -11.962  1.00 81.55           H
ATOM   3916 3HG2 THR A 258       5.300 -12.743 -13.337  1.00 81.55           H
ATOM   3917  HN  THR A 258       1.009 -13.890 -14.049  1.00 81.55           H
ATOM   3918  N   VAL A 259       1.094 -11.336 -12.006  1.00 76.06           N
ATOM   3919  CA  VAL A 259       0.789 -10.102 -11.303  1.00 76.06           C
ATOM   3920  C   VAL A 259      -0.094 -10.414 -10.093  1.00 76.06           C
ATOM   3921  O   VAL A 259       0.166  -9.936  -8.990  1.00 76.06           O
ATOM   3922  HA  VAL A 259       1.731  -9.683 -10.950  1.00 76.06           H
ATOM   3923  CB  VAL A 259       0.152  -9.096 -12.264  1.00 76.06           C
ATOM   3924  HB  VAL A 259      -0.704  -9.578 -12.734  1.00 76.06           H
ATOM   3925  CG1 VAL A 259      -0.356  -7.865 -11.511  1.00 76.06           C
ATOM   3926 1HG1 VAL A 259      -1.104  -8.170 -10.779  1.00 76.06           H
ATOM   3927 2HG1 VAL A 259       0.477  -7.382 -11.000  1.00 76.06           H
ATOM   3928 3HG1 VAL A 259      -0.804  -7.166 -12.218  1.00 76.06           H
ATOM   3929  CG2 VAL A 259       1.133  -8.697 -13.368  1.00 76.06           C
ATOM   3930 1HG2 VAL A 259       2.017  -8.242 -12.922  1.00 76.06           H
ATOM   3931 2HG2 VAL A 259       1.425  -9.583 -13.933  1.00 76.06           H
ATOM   3932 3HG2 VAL A 259       0.655  -7.981 -14.037  1.00 76.06           H
ATOM   3933  HN  VAL A 259       0.781 -11.371 -12.955  1.00 76.06           H
ATOM   3934  N   LEU A 260      -1.120 -11.216 -10.340  1.00 77.75           N
ATOM   3935  CA  LEU A 260      -2.072 -11.556  -9.297  1.00 77.75           C
ATOM   3936  C   LEU A 260      -1.339 -12.260  -8.153  1.00 77.75           C
ATOM   3937  O   LEU A 260      -1.570 -11.957  -6.983  1.00 77.75           O
ATOM   3938  HA  LEU A 260      -2.489 -10.623  -8.918  1.00 77.75           H
ATOM   3939  CB  LEU A 260      -3.233 -12.368  -9.875  1.00 77.75           C
ATOM   3940 1HB  LEU A 260      -3.734 -11.762 -10.629  1.00 77.75           H
ATOM   3941 2HB  LEU A 260      -2.822 -13.238 -10.387  1.00 77.75           H
ATOM   3942  CG  LEU A 260      -4.280 -12.850  -8.870  1.00 77.75           C
ATOM   3943  HG  LEU A 260      -3.777 -13.457  -8.117  1.00 77.75           H
ATOM   3944  CD1 LEU A 260      -4.925 -11.669  -8.141  1.00 77.75           C
ATOM   3945 1HD1 LEU A 260      -4.159 -11.110  -7.606  1.00 77.75           H
ATOM   3946 2HD1 LEU A 260      -5.411 -11.017  -8.867  1.00 77.75           H
ATOM   3947 3HD1 LEU A 260      -5.666 -12.040  -7.433  1.00 77.75           H
ATOM   3948  CD2 LEU A 260      -5.321 -13.743  -9.548  1.00 77.75           C
ATOM   3949 1HD2 LEU A 260      -5.824 -13.181 -10.335  1.00 77.75           H
ATOM   3950 2HD2 LEU A 260      -4.827 -14.612  -9.982  1.00 77.75           H
ATOM   3951 3HD2 LEU A 260      -6.054 -14.072  -8.811  1.00 77.75           H
ATOM   3952  HN  LEU A 260      -1.304 -11.628 -11.232  1.00 77.75           H
ATOM   3953  N   THR A 261      -0.470 -13.185  -8.531  1.00 83.94           N
ATOM   3954  CA  THR A 261       0.198 -14.029  -7.553  1.00 83.94           C
ATOM   3955  C   THR A 261       1.086 -13.184  -6.638  1.00 83.94           C
ATOM   3956  O   THR A 261       1.100 -13.382  -5.424  1.00 83.94           O
ATOM   3957  HA  THR A 261      -0.562 -14.491  -6.923  1.00 83.94           H
ATOM   3958  CB  THR A 261       0.964 -15.115  -8.311  1.00 83.94           C
ATOM   3959  HB  THR A 261       1.782 -14.684  -8.888  1.00 83.94           H
ATOM   3960  OG1 THR A 261      -0.040 -15.783  -9.070  1.00 83.94           O
ATOM   3961  HG1 THR A 261      -0.016 -15.469 -10.020  1.00 83.94           H
ATOM   3962  CG2 THR A 261       1.512 -16.200  -7.382  1.00 83.94           C
ATOM   3963 1HG2 THR A 261       0.686 -16.678  -6.854  1.00 83.94           H
ATOM   3964 2HG2 THR A 261       2.193 -15.751  -6.660  1.00 83.94           H
ATOM   3965 3HG2 THR A 261       2.047 -16.946  -7.971  1.00 83.94           H
ATOM   3966  HN  THR A 261      -0.220 -13.363  -9.483  1.00 83.94           H
ATOM   3967  N   VAL A 262       1.807 -12.259  -7.256  1.00 84.31           N
ATOM   3968  CA  VAL A 262       2.776 -11.456  -6.528  1.00 84.31           C
ATOM   3969  C   VAL A 262       2.043 -10.582  -5.509  1.00 84.31           C
ATOM   3970  O   VAL A 262       2.505 -10.419  -4.380  1.00 84.31           O
ATOM   3971  HA  VAL A 262       3.435 -12.140  -5.994  1.00 84.31           H
ATOM   3972  CB  VAL A 262       3.626 -10.647  -7.509  1.00 84.31           C
ATOM   3973  HB  VAL A 262       2.952 -10.056  -8.129  1.00 84.31           H
ATOM   3974  CG1 VAL A 262       4.550  -9.680  -6.766  1.00 84.31           C
ATOM   3975 1HG1 VAL A 262       3.951  -8.991  -6.170  1.00 84.31           H
ATOM   3976 2HG1 VAL A 262       5.214 -10.244  -6.110  1.00 84.31           H
ATOM   3977 3HG1 VAL A 262       5.143  -9.118  -7.486  1.00 84.31           H
ATOM   3978  CG2 VAL A 262       4.425 -11.569  -8.432  1.00 84.31           C
ATOM   3979 1HG2 VAL A 262       5.085 -12.198  -7.835  1.00 84.31           H
ATOM   3980 2HG2 VAL A 262       3.740 -12.198  -9.000  1.00 84.31           H
ATOM   3981 3HG2 VAL A 262       5.021 -10.968  -9.119  1.00 84.31           H
ATOM   3982  HN  VAL A 262       1.738 -12.056  -8.232  1.00 84.31           H
ATOM   3983  N   PHE A 263       0.914 -10.042  -5.943  1.00 79.56           N
ATOM   3984  CA  PHE A 263       0.110  -9.193  -5.080  1.00 79.56           C
ATOM   3985  C   PHE A 263      -0.386  -9.968  -3.857  1.00 79.56           C
ATOM   3986  O   PHE A 263      -0.210  -9.524  -2.724  1.00 79.56           O
ATOM   3987  HA  PHE A 263       0.745  -8.370  -4.753  1.00 79.56           H
ATOM   3988  CB  PHE A 263      -1.096  -8.734  -5.902  1.00 79.56           C
ATOM   3989 1HB  PHE A 263      -0.740  -8.232  -6.802  1.00 79.56           H
ATOM   3990 2HB  PHE A 263      -1.656  -9.611  -6.227  1.00 79.56           H
ATOM   3991  CG  PHE A 263      -2.040  -7.794  -5.150  1.00 79.56           C
ATOM   3992  CD1 PHE A 263      -3.031  -8.305  -4.371  1.00 79.56           C
ATOM   3993  HD1 PHE A 263      -3.153  -9.385  -4.283  1.00 79.56           H
ATOM   3994  CD2 PHE A 263      -1.889  -6.447  -5.260  1.00 79.56           C
ATOM   3995  HD2 PHE A 263      -1.095  -6.037  -5.885  1.00 79.56           H
ATOM   3996  CE1 PHE A 263      -3.907  -7.432  -3.673  1.00 79.56           C
ATOM   3997  HE1 PHE A 263      -4.702  -7.842  -3.049  1.00 79.56           H
ATOM   3998  CE2 PHE A 263      -2.765  -5.574  -4.562  1.00 79.56           C
ATOM   3999  HE2 PHE A 263      -2.643  -4.495  -4.651  1.00 79.56           H
ATOM   4000  CZ  PHE A 263      -3.756  -6.085  -3.784  1.00 79.56           C
ATOM   4001  HZ  PHE A 263      -4.428  -5.416  -3.248  1.00 79.56           H
ATOM   4002  HN  PHE A 263       0.548 -10.176  -6.864  1.00 79.56           H
ATOM   4003  N   VAL A 264      -0.996 -11.112  -4.129  1.00 83.95           N
ATOM   4004  CA  VAL A 264      -1.623 -11.894  -3.077  1.00 83.95           C
ATOM   4005  C   VAL A 264      -0.566 -12.295  -2.047  1.00 83.95           C
ATOM   4006  O   VAL A 264      -0.779 -12.147  -0.844  1.00 83.95           O
ATOM   4007  HA  VAL A 264      -2.363 -11.258  -2.591  1.00 83.95           H
ATOM   4008  CB  VAL A 264      -2.354 -13.094  -3.682  1.00 83.95           C
ATOM   4009  HB  VAL A 264      -1.650 -13.627  -4.322  1.00 83.95           H
ATOM   4010  CG1 VAL A 264      -2.820 -14.060  -2.591  1.00 83.95           C
ATOM   4011 1HG1 VAL A 264      -1.956 -14.421  -2.032  1.00 83.95           H
ATOM   4012 2HG1 VAL A 264      -3.499 -13.542  -1.914  1.00 83.95           H
ATOM   4013 3HG1 VAL A 264      -3.336 -14.904  -3.048  1.00 83.95           H
ATOM   4014  CG2 VAL A 264      -3.529 -12.641  -4.551  1.00 83.95           C
ATOM   4015 1HG2 VAL A 264      -4.233 -12.074  -3.942  1.00 83.95           H
ATOM   4016 2HG2 VAL A 264      -3.160 -12.011  -5.361  1.00 83.95           H
ATOM   4017 3HG2 VAL A 264      -4.030 -13.514  -4.969  1.00 83.95           H
ATOM   4018  HN  VAL A 264      -1.066 -11.505  -5.046  1.00 83.95           H
ATOM   4019  N   LEU A 265       0.551 -12.794  -2.555  1.00 88.13           N
ATOM   4020  CA  LEU A 265       1.574 -13.366  -1.697  1.00 88.13           C
ATOM   4021  C   LEU A 265       2.181 -12.262  -0.828  1.00 88.13           C
ATOM   4022  O   LEU A 265       2.643 -12.523   0.281  1.00 88.13           O
ATOM   4023  HA  LEU A 265       1.086 -14.090  -1.044  1.00 88.13           H
ATOM   4024  CB  LEU A 265       2.606 -14.131  -2.528  1.00 88.13           C
ATOM   4025 1HB  LEU A 265       2.953 -13.478  -3.329  1.00 88.13           H
ATOM   4026 2HB  LEU A 265       3.467 -14.345  -1.895  1.00 88.13           H
ATOM   4027  CG  LEU A 265       2.126 -15.443  -3.151  1.00 88.13           C
ATOM   4028  HG  LEU A 265       1.279 -15.224  -3.801  1.00 88.13           H
ATOM   4029  CD1 LEU A 265       3.216 -16.067  -4.024  1.00 88.13           C
ATOM   4030 1HD1 LEU A 265       3.479 -15.376  -4.825  1.00 88.13           H
ATOM   4031 2HD1 LEU A 265       4.097 -16.270  -3.415  1.00 88.13           H
ATOM   4032 3HD1 LEU A 265       2.848 -16.999  -4.454  1.00 88.13           H
ATOM   4033  CD2 LEU A 265       1.630 -16.411  -2.074  1.00 88.13           C
ATOM   4034 1HD2 LEU A 265       2.442 -16.630  -1.380  1.00 88.13           H
ATOM   4035 2HD2 LEU A 265       0.800 -15.958  -1.532  1.00 88.13           H
ATOM   4036 3HD2 LEU A 265       1.295 -17.336  -2.544  1.00 88.13           H
ATOM   4037  HN  LEU A 265       0.761 -12.812  -3.533  1.00 88.13           H
ATOM   4038  N   SER A 266       2.159 -11.051  -1.366  1.00 88.15           N
ATOM   4039  CA  SER A 266       2.803  -9.928  -0.707  1.00 88.15           C
ATOM   4040  C   SER A 266       1.858  -9.316   0.328  1.00 88.15           C
ATOM   4041  O   SER A 266       2.281  -8.960   1.427  1.00 88.15           O
ATOM   4042  HA  SER A 266       3.685 -10.346  -0.221  1.00 88.15           H
ATOM   4043  CB  SER A 266       3.236  -8.868  -1.722  1.00 88.15           C
ATOM   4044 1HB  SER A 266       3.704  -8.034  -1.199  1.00 88.15           H
ATOM   4045 2HB  SER A 266       3.990  -9.290  -2.387  1.00 88.15           H
ATOM   4046  OG  SER A 266       2.139  -8.388  -2.494  1.00 88.15           O
ATOM   4047  HG  SER A 266       2.076  -8.896  -3.353  1.00 88.15           H
ATOM   4048  HN  SER A 266       1.713 -10.833  -2.234  1.00 88.15           H
ATOM   4049  N   GLN A 267       0.595  -9.212  -0.059  1.00 86.63           N
ATOM   4050  CA  GLN A 267      -0.361  -8.430   0.706  1.00 86.63           C
ATOM   4051  C   GLN A 267      -1.075  -9.317   1.728  1.00 86.63           C
ATOM   4052  O   GLN A 267      -1.401  -8.868   2.826  1.00 86.63           O
ATOM   4053  HA  GLN A 267       0.231  -7.674   1.222  1.00 86.63           H
ATOM   4054  CB  GLN A 267      -1.366  -7.737  -0.216  1.00 86.63           C
ATOM   4055 1HB  GLN A 267      -1.872  -8.480  -0.832  1.00 86.63           H
ATOM   4056 2HB  GLN A 267      -2.132  -7.243   0.381  1.00 86.63           H
ATOM   4057  CG  GLN A 267      -0.670  -6.711  -1.113  1.00 86.63           C
ATOM   4058 1HG  GLN A 267       0.073  -7.211  -1.734  1.00 86.63           H
ATOM   4059 2HG  GLN A 267      -1.398  -6.260  -1.787  1.00 86.63           H
ATOM   4060  CD  GLN A 267       0.004  -5.621  -0.277  1.00 86.63           C
ATOM   4061  OE1 GLN A 267      -0.510  -5.171   0.733  1.00 86.63           O
ATOM   4062  NE2 GLN A 267       1.180  -5.223  -0.755  1.00 86.63           N
ATOM   4063 1HE2 GLN A 267       1.545  -5.634  -1.590  1.00 86.63           H
ATOM   4064 2HE2 GLN A 267       1.699  -4.513  -0.278  1.00 86.63           H
ATOM   4065  HN  GLN A 267       0.223  -9.650  -0.878  1.00 86.63           H
ATOM   4066  N   PHE A 268      -1.298 -10.561   1.331  1.00 89.01           N
ATOM   4067  CA  PHE A 268      -2.134 -11.458   2.111  1.00 89.01           C
ATOM   4068  C   PHE A 268      -1.596 -11.607   3.536  1.00 89.01           C
ATOM   4069  O   PHE A 268      -2.333 -11.424   4.504  1.00 89.01           O
ATOM   4070  HA  PHE A 268      -3.132 -11.022   2.146  1.00 89.01           H
ATOM   4071  CB  PHE A 268      -2.095 -12.822   1.419  1.00 89.01           C
ATOM   4072 1HB  PHE A 268      -2.392 -12.698   0.378  1.00 89.01           H
ATOM   4073 2HB  PHE A 268      -1.068 -13.187   1.416  1.00 89.01           H
ATOM   4074  CG  PHE A 268      -2.994 -13.876   2.069  1.00 89.01           C
ATOM   4075  CD1 PHE A 268      -2.453 -14.822   2.882  1.00 89.01           C
ATOM   4076  HD1 PHE A 268      -1.380 -14.830   3.071  1.00 89.01           H
ATOM   4077  CD2 PHE A 268      -4.333 -13.866   1.834  1.00 89.01           C
ATOM   4078  HD2 PHE A 268      -4.766 -13.107   1.182  1.00 89.01           H
ATOM   4079  CE1 PHE A 268      -3.287 -15.800   3.486  1.00 89.01           C
ATOM   4080  HE1 PHE A 268      -2.854 -16.559   4.137  1.00 89.01           H
ATOM   4081  CE2 PHE A 268      -5.167 -14.844   2.437  1.00 89.01           C
ATOM   4082  HE2 PHE A 268      -6.241 -14.836   2.249  1.00 89.01           H
ATOM   4083  CZ  PHE A 268      -4.627 -15.790   3.251  1.00 89.01           C
ATOM   4084  HZ  PHE A 268      -5.267 -16.541   3.714  1.00 89.01           H
ATOM   4085  HN  PHE A 268      -0.920 -10.958   0.494  1.00 89.01           H
ATOM   4086  N   PRO A 269      -0.308 -11.941   3.691  1.00 92.98           N
ATOM   4087  CA  PRO A 269       0.245 -12.223   5.018  1.00 92.98           C
ATOM   4088  C   PRO A 269      -0.028 -11.100   6.006  1.00 92.98           C
ATOM   4089  O   PRO A 269      -0.429 -11.352   7.141  1.00 92.98           O
ATOM   4090  HA  PRO A 269      -0.236 -13.102   5.445  1.00 92.98           H
ATOM   4091  CB  PRO A 269       1.742 -12.398   4.757  1.00 92.98           C
ATOM   4092 1HB  PRO A 269       2.283 -11.459   4.876  1.00 92.98           H
ATOM   4093 2HB  PRO A 269       2.189 -13.111   5.449  1.00 92.98           H
ATOM   4094  CG  PRO A 269       1.794 -12.900   3.319  1.00 92.98           C
ATOM   4095 1HG  PRO A 269       2.774 -12.740   2.870  1.00 92.98           H
ATOM   4096 2HG  PRO A 269       1.599 -13.970   3.257  1.00 92.98           H
ATOM   4097  CD  PRO A 269       0.712 -12.081   2.635  1.00 92.98           C
ATOM   4098 1HD  PRO A 269       1.084 -11.111   2.307  1.00 92.98           H
ATOM   4099 2HD  PRO A 269       0.322 -12.585   1.750  1.00 92.98           H
ATOM   4100  N   TYR A 270       0.199  -9.880   5.544  1.00 91.71           N
ATOM   4101  CA  TYR A 270       0.060  -8.716   6.403  1.00 91.71           C
ATOM   4102  C   TYR A 270      -1.386  -8.553   6.876  1.00 91.71           C
ATOM   4103  O   TYR A 270      -1.633  -8.313   8.057  1.00 91.71           O
ATOM   4104  HA  TYR A 270       0.704  -8.860   7.270  1.00 91.71           H
ATOM   4105  CB  TYR A 270       0.443  -7.509   5.544  1.00 91.71           C
ATOM   4106 1HB  TYR A 270       1.510  -7.555   5.325  1.00 91.71           H
ATOM   4107 2HB  TYR A 270      -0.081  -7.574   4.590  1.00 91.71           H
ATOM   4108  CG  TYR A 270       0.128  -6.159   6.191  1.00 91.71           C
ATOM   4109  CD1 TYR A 270      -0.854  -5.350   5.657  1.00 91.71           C
ATOM   4110  HD1 TYR A 270      -1.405  -5.673   4.773  1.00 91.71           H
ATOM   4111  CD2 TYR A 270       0.825  -5.751   7.310  1.00 91.71           C
ATOM   4112  HD2 TYR A 270       1.601  -6.390   7.732  1.00 91.71           H
ATOM   4113  CE1 TYR A 270      -1.151  -4.080   6.266  1.00 91.71           C
ATOM   4114  HE1 TYR A 270      -1.924  -3.431   5.854  1.00 91.71           H
ATOM   4115  CE2 TYR A 270       0.529  -4.481   7.919  1.00 91.71           C
ATOM   4116  HE2 TYR A 270       1.072  -4.146   8.803  1.00 91.71           H
ATOM   4117  CZ  TYR A 270      -0.445  -3.708   7.368  1.00 91.71           C
ATOM   4118  OH  TYR A 270      -0.725  -2.508   7.943  1.00 91.71           O
ATOM   4119  HH  TYR A 270      -0.157  -2.378   8.756  1.00 91.71           H
ATOM   4120  HN  TYR A 270       0.471  -9.680   4.602  1.00 91.71           H
ATOM   4121  N   ASN A 271      -2.303  -8.689   5.930  1.00 89.42           N
ATOM   4122  CA  ASN A 271      -3.707  -8.438   6.207  1.00 89.42           C
ATOM   4123  C   ASN A 271      -4.244  -9.534   7.129  1.00 89.42           C
ATOM   4124  O   ASN A 271      -5.193  -9.310   7.879  1.00 89.42           O
ATOM   4125  HA  ASN A 271      -3.736  -7.452   6.672  1.00 89.42           H
ATOM   4126  CB  ASN A 271      -4.534  -8.454   4.920  1.00 89.42           C
ATOM   4127 1HB  ASN A 271      -4.268  -9.327   4.324  1.00 89.42           H
ATOM   4128 2HB  ASN A 271      -5.593  -8.547   5.165  1.00 89.42           H
ATOM   4129  CG  ASN A 271      -4.304  -7.182   4.103  1.00 89.42           C
ATOM   4130  OD1 ASN A 271      -4.702  -6.091   4.479  1.00 89.42           O
ATOM   4131  ND2 ASN A 271      -3.640  -7.381   2.968  1.00 89.42           N
ATOM   4132 1HD2 ASN A 271      -3.341  -8.302   2.718  1.00 89.42           H
ATOM   4133 2HD2 ASN A 271      -3.440  -6.609   2.364  1.00 89.42           H
ATOM   4134  HN  ASN A 271      -2.101  -8.964   4.990  1.00 89.42           H
ATOM   4135  N   CYS A 272      -3.614 -10.696   7.043  1.00 92.40           N
ATOM   4136  CA  CYS A 272      -3.932 -11.789   7.947  1.00 92.40           C
ATOM   4137  C   CYS A 272      -3.649 -11.326   9.378  1.00 92.40           C
ATOM   4138  O   CYS A 272      -4.486 -11.490  10.264  1.00 92.40           O
ATOM   4139  HA  CYS A 272      -4.991 -12.008   7.814  1.00 92.40           H
ATOM   4140  CB  CYS A 272      -3.155 -13.059   7.595  1.00 92.40           C
ATOM   4141 1HB  CYS A 272      -2.101 -12.823   7.452  1.00 92.40           H
ATOM   4142 2HB  CYS A 272      -3.214 -13.771   8.418  1.00 92.40           H
ATOM   4143  SG  CYS A 272      -3.839 -13.808   6.071  1.00 92.40           S
ATOM   4144  HG  CYS A 272      -3.304 -12.927   5.231  1.00 92.40           H
ATOM   4145  HN  CYS A 272      -2.900 -10.897   6.373  1.00 92.40           H
ATOM   4146  N   ILE A 273      -2.466 -10.756   9.559  1.00 93.25           N
ATOM   4147  CA  ILE A 273      -2.042 -10.314  10.876  1.00 93.25           C
ATOM   4148  C   ILE A 273      -2.915  -9.139  11.322  1.00 93.25           C
ATOM   4149  O   ILE A 273      -3.292  -9.049  12.489  1.00 93.25           O
ATOM   4150  HA  ILE A 273      -2.201 -11.143  11.566  1.00 93.25           H
ATOM   4151  CB  ILE A 273      -0.544 -10.003  10.880  1.00 93.25           C
ATOM   4152  HB  ILE A 273      -0.348  -9.256  10.111  1.00 93.25           H
ATOM   4153  CG1 ILE A 273       0.275 -11.245  10.523  1.00 93.25           C
ATOM   4154 1HG1 ILE A 273      -0.020 -11.608   9.538  1.00 93.25           H
ATOM   4155 2HG1 ILE A 273       1.331 -10.983  10.462  1.00 93.25           H
ATOM   4156  CG2 ILE A 273      -0.113  -9.398  12.218  1.00 93.25           C
ATOM   4157 1HG2 ILE A 273      -0.663  -8.473  12.392  1.00 93.25           H
ATOM   4158 2HG2 ILE A 273      -0.326 -10.104  13.021  1.00 93.25           H
ATOM   4159 3HG2 ILE A 273       0.956  -9.187  12.194  1.00 93.25           H
ATOM   4160  CD1 ILE A 273       0.076 -12.351  11.561  1.00 93.25           C
ATOM   4161 1HD1 ILE A 273       0.395 -11.992  12.540  1.00 93.25           H
ATOM   4162 2HD1 ILE A 273      -0.978 -12.627  11.601  1.00 93.25           H
ATOM   4163 3HD1 ILE A 273       0.669 -13.222  11.282  1.00 93.25           H
ATOM   4164  HN  ILE A 273      -1.805 -10.595   8.826  1.00 93.25           H
ATOM   4165  N   LEU A 274      -3.212  -8.269  10.368  1.00 91.60           N
ATOM   4166  CA  LEU A 274      -4.019  -7.095  10.650  1.00 91.60           C
ATOM   4167  C   LEU A 274      -5.396  -7.537  11.150  1.00 91.60           C
ATOM   4168  O   LEU A 274      -5.986  -6.886  12.011  1.00 91.60           O
ATOM   4169  HA  LEU A 274      -3.524  -6.542  11.449  1.00 91.60           H
ATOM   4170  CB  LEU A 274      -4.074  -6.175   9.429  1.00 91.60           C
ATOM   4171 1HB  LEU A 274      -3.060  -6.044   9.052  1.00 91.60           H
ATOM   4172 2HB  LEU A 274      -4.643  -6.677   8.646  1.00 91.60           H
ATOM   4173  CG  LEU A 274      -4.685  -4.791   9.658  1.00 91.60           C
ATOM   4174  HG  LEU A 274      -5.641  -4.920  10.167  1.00 91.60           H
ATOM   4175  CD1 LEU A 274      -3.797  -3.944  10.571  1.00 91.60           C
ATOM   4176 1HD1 LEU A 274      -3.687  -4.442  11.535  1.00 91.60           H
ATOM   4177 2HD1 LEU A 274      -2.816  -3.821  10.112  1.00 91.60           H
ATOM   4178 3HD1 LEU A 274      -4.255  -2.966  10.718  1.00 91.60           H
ATOM   4179  CD2 LEU A 274      -4.972  -4.092   8.328  1.00 91.60           C
ATOM   4180 1HD2 LEU A 274      -4.043  -3.975   7.771  1.00 91.60           H
ATOM   4181 2HD2 LEU A 274      -5.672  -4.691   7.746  1.00 91.60           H
ATOM   4182 3HD2 LEU A 274      -5.406  -3.110   8.520  1.00 91.60           H
ATOM   4183  HN  LEU A 274      -2.911  -8.356   9.418  1.00 91.60           H
ATOM   4184  N   LEU A 275      -5.869  -8.639  10.587  1.00 93.16           N
ATOM   4185  CA  LEU A 275      -7.146  -9.199  10.995  1.00 93.16           C
ATOM   4186  C   LEU A 275      -7.066  -9.627  12.461  1.00 93.16           C
ATOM   4187  O   LEU A 275      -7.958  -9.319  13.251  1.00 93.16           O
ATOM   4188  HA  LEU A 275      -7.892  -8.409  10.905  1.00 93.16           H
ATOM   4189  CB  LEU A 275      -7.564 -10.325  10.047  1.00 93.16           C
ATOM   4190 1HB  LEU A 275      -7.647  -9.915   9.041  1.00 93.16           H
ATOM   4191 2HB  LEU A 275      -6.766 -11.068  10.024  1.00 93.16           H
ATOM   4192  CG  LEU A 275      -8.875 -11.037  10.388  1.00 93.16           C
ATOM   4193  HG  LEU A 275      -8.809 -11.403  11.413  1.00 93.16           H
ATOM   4194  CD1 LEU A 275     -10.057 -10.066  10.330  1.00 93.16           C
ATOM   4195 1HD1 LEU A 275      -9.900  -9.260  11.047  1.00 93.16           H
ATOM   4196 2HD1 LEU A 275     -10.136  -9.650   9.326  1.00 93.16           H
ATOM   4197 3HD1 LEU A 275     -10.976 -10.598  10.576  1.00 93.16           H
ATOM   4198  CD2 LEU A 275      -9.089 -12.254   9.487  1.00 93.16           C
ATOM   4199 1HD2 LEU A 275      -9.125 -11.934   8.445  1.00 93.16           H
ATOM   4200 2HD2 LEU A 275      -8.265 -12.956   9.622  1.00 93.16           H
ATOM   4201 3HD2 LEU A 275     -10.028 -12.741   9.750  1.00 93.16           H
ATOM   4202  HN  LEU A 275      -5.395  -9.147   9.868  1.00 93.16           H
ATOM   4203  N   VAL A 276      -5.990 -10.330  12.782  1.00 94.56           N
ATOM   4204  CA  VAL A 276      -5.787 -10.811  14.138  1.00 94.56           C
ATOM   4205  C   VAL A 276      -5.795  -9.624  15.102  1.00 94.56           C
ATOM   4206  O   VAL A 276      -6.446  -9.670  16.145  1.00 94.56           O
ATOM   4207  HA  VAL A 276      -6.622 -11.467  14.383  1.00 94.56           H
ATOM   4208  CB  VAL A 276      -4.499 -11.634  14.213  1.00 94.56           C
ATOM   4209  HB  VAL A 276      -3.688 -11.025  13.815  1.00 94.56           H
ATOM   4210  CG1 VAL A 276      -4.156 -11.984  15.663  1.00 94.56           C
ATOM   4211 1HG1 VAL A 276      -4.019 -11.066  16.235  1.00 94.56           H
ATOM   4212 2HG1 VAL A 276      -4.969 -12.565  16.099  1.00 94.56           H
ATOM   4213 3HG1 VAL A 276      -3.237 -12.569  15.688  1.00 94.56           H
ATOM   4214  CG2 VAL A 276      -4.604 -12.897  13.355  1.00 94.56           C
ATOM   4215 1HG2 VAL A 276      -5.432 -13.510  13.711  1.00 94.56           H
ATOM   4216 2HG2 VAL A 276      -4.780 -12.616  12.317  1.00 94.56           H
ATOM   4217 3HG2 VAL A 276      -3.676 -13.463  13.427  1.00 94.56           H
ATOM   4218  HN  VAL A 276      -5.266 -10.571  12.135  1.00 94.56           H
ATOM   4219  N   GLN A 277      -5.063  -8.587  14.720  1.00 93.09           N
ATOM   4220  CA  GLN A 277      -4.963  -7.396  15.547  1.00 93.09           C
ATOM   4221  C   GLN A 277      -6.342  -6.756  15.724  1.00 93.09           C
ATOM   4222  O   GLN A 277      -6.636  -6.190  16.776  1.00 93.09           O
ATOM   4223  HA  GLN A 277      -4.589  -7.743  16.510  1.00 93.09           H
ATOM   4224  CB  GLN A 277      -3.968  -6.398  14.952  1.00 93.09           C
ATOM   4225 1HB  GLN A 277      -4.160  -6.279  13.886  1.00 93.09           H
ATOM   4226 2HB  GLN A 277      -4.109  -5.420  15.412  1.00 93.09           H
ATOM   4227  CG  GLN A 277      -2.527  -6.866  15.168  1.00 93.09           C
ATOM   4228 1HG  GLN A 277      -2.349  -7.027  16.231  1.00 93.09           H
ATOM   4229 2HG  GLN A 277      -2.374  -7.823  14.670  1.00 93.09           H
ATOM   4230  CD  GLN A 277      -1.530  -5.838  14.628  1.00 93.09           C
ATOM   4231  OE1 GLN A 277      -1.837  -5.032  13.765  1.00 93.09           O
ATOM   4232  NE2 GLN A 277      -0.324  -5.912  15.182  1.00 93.09           N
ATOM   4233 1HE2 GLN A 277      -0.138  -6.598  15.886  1.00 93.09           H
ATOM   4234 2HE2 GLN A 277       0.398  -5.282  14.895  1.00 93.09           H
ATOM   4235  HN  GLN A 277      -4.546  -8.552  13.865  1.00 93.09           H
ATOM   4236  N   THR A 278      -7.150  -6.867  14.680  1.00 92.96           N
ATOM   4237  CA  THR A 278      -8.483  -6.289  14.700  1.00 92.96           C
ATOM   4238  C   THR A 278      -9.369  -7.030  15.704  1.00 92.96           C
ATOM   4239  O   THR A 278     -10.087  -6.404  16.483  1.00 92.96           O
ATOM   4240  HA  THR A 278      -8.405  -5.258  15.043  1.00 92.96           H
ATOM   4241  CB  THR A 278      -9.030  -6.314  13.272  1.00 92.96           C
ATOM   4242  HB  THR A 278      -9.182  -7.338  12.931  1.00 92.96           H
ATOM   4243  OG1 THR A 278      -8.086  -5.550  12.525  1.00 92.96           O
ATOM   4244  HG1 THR A 278      -7.417  -6.158  12.098  1.00 92.96           H
ATOM   4245  CG2 THR A 278     -10.337  -5.530  13.132  1.00 92.96           C
ATOM   4246 1HG2 THR A 278     -10.168  -4.490  13.410  1.00 92.96           H
ATOM   4247 2HG2 THR A 278     -11.092  -5.963  13.789  1.00 92.96           H
ATOM   4248 3HG2 THR A 278     -10.682  -5.580  12.100  1.00 92.96           H
ATOM   4249  HN  THR A 278      -6.907  -7.341  13.833  1.00 92.96           H
ATOM   4250  N   ILE A 279      -9.291  -8.351  15.652  1.00 94.44           N
ATOM   4251  CA  ILE A 279     -10.095  -9.184  16.531  1.00 94.44           C
ATOM   4252  C   ILE A 279      -9.686  -8.929  17.983  1.00 94.44           C
ATOM   4253  O   ILE A 279     -10.540  -8.807  18.860  1.00 94.44           O
ATOM   4254  HA  ILE A 279     -11.135  -8.880  16.407  1.00 94.44           H
ATOM   4255  CB  ILE A 279      -9.999 -10.652  16.113  1.00 94.44           C
ATOM   4256  HB  ILE A 279      -8.945 -10.925  16.061  1.00 94.44           H
ATOM   4257  CG1 ILE A 279     -10.590 -10.865  14.717  1.00 94.44           C
ATOM   4258 1HG1 ILE A 279     -11.677 -10.800  14.765  1.00 94.44           H
ATOM   4259 2HG1 ILE A 279     -10.252 -10.072  14.051  1.00 94.44           H
ATOM   4260  CG2 ILE A 279     -10.651 -11.563  17.156  1.00 94.44           C
ATOM   4261 1HG2 ILE A 279     -10.145 -11.438  18.113  1.00 94.44           H
ATOM   4262 2HG2 ILE A 279     -11.703 -11.298  17.263  1.00 94.44           H
ATOM   4263 3HG2 ILE A 279     -10.569 -12.601  16.834  1.00 94.44           H
ATOM   4264  CD1 ILE A 279     -10.179 -12.225  14.150  1.00 94.44           C
ATOM   4265 1HD1 ILE A 279      -9.092 -12.277  14.081  1.00 94.44           H
ATOM   4266 2HD1 ILE A 279     -10.540 -13.017  14.807  1.00 94.44           H
ATOM   4267 3HD1 ILE A 279     -10.612 -12.351  13.158  1.00 94.44           H
ATOM   4268  HN  ILE A 279      -8.693  -8.852  15.027  1.00 94.44           H
ATOM   4269  N   ASP A 280      -8.380  -8.857  18.192  1.00 94.40           N
ATOM   4270  CA  ASP A 280      -7.845  -8.685  19.532  1.00 94.40           C
ATOM   4271  C   ASP A 280      -8.205  -7.289  20.045  1.00 94.40           C
ATOM   4272  O   ASP A 280      -8.439  -7.104  21.238  1.00 94.40           O
ATOM   4273  HA  ASP A 280      -8.300  -9.477  20.126  1.00 94.40           H
ATOM   4274  CB  ASP A 280      -6.320  -8.812  19.537  1.00 94.40           C
ATOM   4275 1HB  ASP A 280      -6.026  -9.727  19.023  1.00 94.40           H
ATOM   4276 2HB  ASP A 280      -5.881  -7.981  18.985  1.00 94.40           H
ATOM   4277  CG  ASP A 280      -5.776  -8.827  20.967  1.00 94.40           C
ATOM   4278  OD1 ASP A 280      -6.305  -9.628  21.767  1.00 94.40           O
ATOM   4279  OD2 ASP A 280      -4.844  -8.036  21.227  1.00 94.40           O
ATOM   4280  HN  ASP A 280      -7.693  -8.913  17.467  1.00 94.40           H
ATOM   4281  N   ALA A 281      -8.237  -6.343  19.118  1.00 92.13           N
ATOM   4282  CA  ALA A 281      -8.599  -4.977  19.455  1.00 92.13           C
ATOM   4283  C   ALA A 281     -10.021  -4.955  20.020  1.00 92.13           C
ATOM   4284  O   ALA A 281     -10.358  -4.091  20.828  1.00 92.13           O
ATOM   4285  HA  ALA A 281      -7.907  -4.630  20.223  1.00 92.13           H
ATOM   4286  CB  ALA A 281      -8.449  -4.088  18.219  1.00 92.13           C
ATOM   4287 1HB  ALA A 281      -7.415  -4.116  17.875  1.00 92.13           H
ATOM   4288 2HB  ALA A 281      -9.105  -4.453  17.428  1.00 92.13           H
ATOM   4289 3HB  ALA A 281      -8.720  -3.064  18.472  1.00 92.13           H
ATOM   4290  HN  ALA A 281      -8.022  -6.497  18.154  1.00 92.13           H
ATOM   4291  N   TYR A 282     -10.816  -5.915  19.572  1.00 90.67           N
ATOM   4292  CA  TYR A 282     -12.194  -6.016  20.021  1.00 90.67           C
ATOM   4293  C   TYR A 282     -12.304  -6.913  21.256  1.00 90.67           C
ATOM   4294  O   TYR A 282     -12.923  -6.534  22.249  1.00 90.67           O
ATOM   4295  HA  TYR A 282     -12.539  -5.014  20.277  1.00 90.67           H
ATOM   4296  CB  TYR A 282     -12.967  -6.659  18.868  1.00 90.67           C
ATOM   4297 1HB  TYR A 282     -12.806  -6.072  17.964  1.00 90.67           H
ATOM   4298 2HB  TYR A 282     -12.560  -7.653  18.680  1.00 90.67           H
ATOM   4299  CG  TYR A 282     -14.472  -6.779  19.119  1.00 90.67           C
ATOM   4300  CD1 TYR A 282     -15.024  -8.006  19.425  1.00 90.67           C
ATOM   4301  HD1 TYR A 282     -14.389  -8.889  19.489  1.00 90.67           H
ATOM   4302  CD2 TYR A 282     -15.276  -5.661  19.038  1.00 90.67           C
ATOM   4303  HD2 TYR A 282     -14.840  -4.692  18.796  1.00 90.67           H
ATOM   4304  CE1 TYR A 282     -16.441  -8.119  19.661  1.00 90.67           C
ATOM   4305  HE1 TYR A 282     -16.890  -9.082  19.904  1.00 90.67           H
ATOM   4306  CE2 TYR A 282     -16.692  -5.774  19.273  1.00 90.67           C
ATOM   4307  HE2 TYR A 282     -17.339  -4.899  19.213  1.00 90.67           H
ATOM   4308  CZ  TYR A 282     -17.205  -6.998  19.573  1.00 90.67           C
ATOM   4309  OH  TYR A 282     -18.542  -7.104  19.796  1.00 90.67           O
ATOM   4310  HH  TYR A 282     -18.973  -6.205  19.727  1.00 90.67           H
ATOM   4311  HN  TYR A 282     -10.533  -6.615  18.916  1.00 90.67           H
ATOM   4312  N   ALA A 283     -11.695  -8.085  21.153  1.00 92.40           N
ATOM   4313  CA  ALA A 283     -11.969  -9.156  22.096  1.00 92.40           C
ATOM   4314  C   ALA A 283     -10.922  -9.128  23.211  1.00 92.40           C
ATOM   4315  O   ALA A 283     -11.144  -9.676  24.290  1.00 92.40           O
ATOM   4316  HA  ALA A 283     -12.953  -8.974  22.528  1.00 92.40           H
ATOM   4317  CB  ALA A 283     -11.996 -10.494  21.355  1.00 92.40           C
ATOM   4318 1HB  ALA A 283     -12.776 -10.472  20.593  1.00 92.40           H
ATOM   4319 2HB  ALA A 283     -11.030 -10.666  20.880  1.00 92.40           H
ATOM   4320 3HB  ALA A 283     -12.202 -11.297  22.062  1.00 92.40           H
ATOM   4321  HN  ALA A 283     -11.026  -8.307  20.444  1.00 92.40           H
ATOM   4322  N   MET A 284      -9.803  -8.484  22.913  1.00 91.01           N
ATOM   4323  CA  MET A 284      -8.700  -8.424  23.857  1.00 91.01           C
ATOM   4324  C   MET A 284      -8.387  -9.811  24.423  1.00 91.01           C
ATOM   4325  O   MET A 284      -8.280  -9.981  25.636  1.00 91.01           O
ATOM   4326  HA  MET A 284      -7.847  -8.055  23.288  1.00 91.01           H
ATOM   4327  CB  MET A 284      -9.059  -7.475  25.002  1.00 91.01           C
ATOM   4328 1HB  MET A 284      -9.976  -7.813  25.486  1.00 91.01           H
ATOM   4329 2HB  MET A 284      -8.273  -7.497  25.758  1.00 91.01           H
ATOM   4330  CG  MET A 284      -9.242  -6.045  24.491  1.00 91.01           C
ATOM   4331 1HG  MET A 284      -8.293  -5.657  24.121  1.00 91.01           H
ATOM   4332 2HG  MET A 284      -9.939  -6.035  23.653  1.00 91.01           H
ATOM   4333  SD  MET A 284      -9.855  -5.001  25.804  1.00 91.01           S
ATOM   4334  CE  MET A 284     -11.596  -5.383  25.717  1.00 91.01           C
ATOM   4335 1HE  MET A 284     -11.976  -5.122  24.729  1.00 91.01           H
ATOM   4336 2HE  MET A 284     -11.744  -6.449  25.892  1.00 91.01           H
ATOM   4337 3HE  MET A 284     -12.132  -4.812  26.475  1.00 91.01           H
ATOM   4338  HN  MET A 284      -9.644  -8.010  22.047  1.00 91.01           H
ATOM   4339  N   PHE A 285      -8.248 -10.767  23.516  1.00 91.32           N
ATOM   4340  CA  PHE A 285      -8.126 -12.160  23.911  1.00 91.32           C
ATOM   4341  C   PHE A 285      -6.660 -12.543  24.126  1.00 91.32           C
ATOM   4342  O   PHE A 285      -6.366 -13.577  24.723  1.00 91.32           O
ATOM   4343  HA  PHE A 285      -8.672 -12.281  24.846  1.00 91.32           H
ATOM   4344  CB  PHE A 285      -8.697 -13.001  22.767  1.00 91.32           C
ATOM   4345 1HB  PHE A 285      -8.857 -14.019  23.122  1.00 91.32           H
ATOM   4346 2HB  PHE A 285      -9.673 -12.603  22.489  1.00 91.32           H
ATOM   4347  CG  PHE A 285      -7.807 -13.045  21.523  1.00 91.32           C
ATOM   4348  CD1 PHE A 285      -7.976 -12.127  20.533  1.00 91.32           C
ATOM   4349  HD1 PHE A 285      -8.745 -11.360  20.627  1.00 91.32           H
ATOM   4350  CD2 PHE A 285      -6.848 -14.002  21.406  1.00 91.32           C
ATOM   4351  HD2 PHE A 285      -6.713 -14.737  22.199  1.00 91.32           H
ATOM   4352  CE1 PHE A 285      -7.151 -12.168  19.379  1.00 91.32           C
ATOM   4353  HE1 PHE A 285      -7.287 -11.432  18.586  1.00 91.32           H
ATOM   4354  CE2 PHE A 285      -6.023 -14.042  20.251  1.00 91.32           C
ATOM   4355  HE2 PHE A 285      -5.254 -14.809  20.158  1.00 91.32           H
ATOM   4356  CZ  PHE A 285      -6.192 -13.124  19.262  1.00 91.32           C
ATOM   4357  HZ  PHE A 285      -5.558 -13.156  18.376  1.00 91.32           H
ATOM   4358  HN  PHE A 285      -8.219 -10.603  22.530  1.00 91.32           H
ATOM   4359  N   ILE A 286      -5.779 -11.687  23.628  1.00 91.77           N
ATOM   4360  CA  ILE A 286      -4.351 -11.908  23.782  1.00 91.77           C
ATOM   4361  C   ILE A 286      -3.888 -11.312  25.113  1.00 91.77           C
ATOM   4362  O   ILE A 286      -3.586 -10.122  25.193  1.00 91.77           O
ATOM   4363  HA  ILE A 286      -4.189 -12.986  23.811  1.00 91.77           H
ATOM   4364  CB  ILE A 286      -3.591 -11.368  22.569  1.00 91.77           C
ATOM   4365  HB  ILE A 286      -3.761 -10.293  22.510  1.00 91.77           H
ATOM   4366  CG1 ILE A 286      -4.123 -11.982  21.272  1.00 91.77           C
ATOM   4367 1HG1 ILE A 286      -3.869 -13.041  21.236  1.00 91.77           H
ATOM   4368 2HG1 ILE A 286      -5.211 -11.913  21.252  1.00 91.77           H
ATOM   4369  CG2 ILE A 286      -2.084 -11.579  22.727  1.00 91.77           C
ATOM   4370 1HG2 ILE A 286      -1.736 -11.057  23.619  1.00 91.77           H
ATOM   4371 2HG2 ILE A 286      -1.875 -12.645  22.825  1.00 91.77           H
ATOM   4372 3HG2 ILE A 286      -1.568 -11.187  21.851  1.00 91.77           H
ATOM   4373  CD1 ILE A 286      -3.540 -11.270  20.050  1.00 91.77           C
ATOM   4374 1HD1 ILE A 286      -3.816 -10.216  20.077  1.00 91.77           H
ATOM   4375 2HD1 ILE A 286      -2.453 -11.361  20.060  1.00 91.77           H
ATOM   4376 3HD1 ILE A 286      -3.934 -11.725  19.141  1.00 91.77           H
ATOM   4377  HN  ILE A 286      -6.027 -10.857  23.128  1.00 91.77           H
ATOM   4378  N   SER A 287      -3.846 -12.167  26.125  1.00 90.20           N
ATOM   4379  CA  SER A 287      -3.387 -11.749  27.439  1.00 90.20           C
ATOM   4380  C   SER A 287      -1.926 -12.159  27.637  1.00 90.20           C
ATOM   4381  O   SER A 287      -1.250 -11.647  28.528  1.00 90.20           O
ATOM   4382  HA  SER A 287      -3.484 -10.663  27.446  1.00 90.20           H
ATOM   4383  CB  SER A 287      -4.261 -12.346  28.543  1.00 90.20           C
ATOM   4384 1HB  SER A 287      -3.891 -12.019  29.515  1.00 90.20           H
ATOM   4385 2HB  SER A 287      -5.278 -11.968  28.445  1.00 90.20           H
ATOM   4386  OG  SER A 287      -4.279 -13.771  28.499  1.00 90.20           O
ATOM   4387  HG  SER A 287      -4.877 -14.128  29.216  1.00 90.20           H
ATOM   4388  HN  SER A 287      -4.118 -13.127  26.058  1.00 90.20           H
ATOM   4389  N   ASN A 288      -1.483 -13.079  26.793  1.00 93.24           N
ATOM   4390  CA  ASN A 288      -0.161 -13.662  26.948  1.00 93.24           C
ATOM   4391  C   ASN A 288       0.869 -12.774  26.249  1.00 93.24           C
ATOM   4392  O   ASN A 288       0.748 -12.498  25.056  1.00 93.24           O
ATOM   4393  HA  ASN A 288       0.001 -13.721  28.024  1.00 93.24           H
ATOM   4394  CB  ASN A 288      -0.095 -15.053  26.313  1.00 93.24           C
ATOM   4395 1HB  ASN A 288      -0.929 -15.658  26.668  1.00 93.24           H
ATOM   4396 2HB  ASN A 288      -0.200 -14.968  25.232  1.00 93.24           H
ATOM   4397  CG  ASN A 288       1.226 -15.747  26.650  1.00 93.24           C
ATOM   4398  OD1 ASN A 288       2.301 -15.180  26.542  1.00 93.24           O
ATOM   4399  ND2 ASN A 288       1.087 -17.003  27.064  1.00 93.24           N
ATOM   4400 1HD2 ASN A 288       0.175 -17.410  27.130  1.00 93.24           H
ATOM   4401 2HD2 ASN A 288       1.893 -17.542  27.308  1.00 93.24           H
ATOM   4402  HN  ASN A 288      -2.009 -13.425  26.016  1.00 93.24           H
ATOM   4403  N   CYS A 289       1.859 -12.350  27.020  1.00 92.37           N
ATOM   4404  CA  CYS A 289       2.841 -11.401  26.524  1.00 92.37           C
ATOM   4405  C   CYS A 289       3.652 -12.082  25.420  1.00 92.37           C
ATOM   4406  O   CYS A 289       4.031 -11.443  24.439  1.00 92.37           O
ATOM   4407  HA  CYS A 289       2.284 -10.552  26.128  1.00 92.37           H
ATOM   4408  CB  CYS A 289       3.736 -10.874  27.648  1.00 92.37           C
ATOM   4409 1HB  CYS A 289       3.126 -10.411  28.423  1.00 92.37           H
ATOM   4410 2HB  CYS A 289       4.272 -11.700  28.115  1.00 92.37           H
ATOM   4411  SG  CYS A 289       4.927  -9.656  26.979  1.00 92.37           S
ATOM   4412  HN  CYS A 289       1.996 -12.644  27.966  1.00 92.37           H
ATOM   4413  N   ALA A 290       3.895 -13.369  25.616  1.00 94.18           N
ATOM   4414  CA  ALA A 290       4.709 -14.128  24.683  1.00 94.18           C
ATOM   4415  C   ALA A 290       4.022 -14.153  23.316  1.00 94.18           C
ATOM   4416  O   ALA A 290       4.665 -13.938  22.290  1.00 94.18           O
ATOM   4417  HA  ALA A 290       5.668 -13.619  24.588  1.00 94.18           H
ATOM   4418  CB  ALA A 290       4.950 -15.533  25.239  1.00 94.18           C
ATOM   4419 1HB  ALA A 290       5.467 -15.461  26.196  1.00 94.18           H
ATOM   4420 2HB  ALA A 290       3.994 -16.037  25.380  1.00 94.18           H
ATOM   4421 3HB  ALA A 290       5.561 -16.102  24.539  1.00 94.18           H
ATOM   4422  HN  ALA A 290       3.547 -13.892  26.394  1.00 94.18           H
ATOM   4423  N   VAL A 291       2.724 -14.416  23.347  1.00 94.23           N
ATOM   4424  CA  VAL A 291       1.942 -14.468  22.123  1.00 94.23           C
ATOM   4425  C   VAL A 291       1.924 -13.083  21.475  1.00 94.23           C
ATOM   4426  O   VAL A 291       2.098 -12.958  20.263  1.00 94.23           O
ATOM   4427  HA  VAL A 291       2.435 -15.166  21.447  1.00 94.23           H
ATOM   4428  CB  VAL A 291       0.541 -15.007  22.421  1.00 94.23           C
ATOM   4429  HB  VAL A 291       0.083 -14.356  23.166  1.00 94.23           H
ATOM   4430  CG1 VAL A 291      -0.336 -14.975  21.167  1.00 94.23           C
ATOM   4431 1HG1 VAL A 291      -0.424 -13.949  20.811  1.00 94.23           H
ATOM   4432 2HG1 VAL A 291       0.118 -15.592  20.391  1.00 94.23           H
ATOM   4433 3HG1 VAL A 291      -1.326 -15.363  21.406  1.00 94.23           H
ATOM   4434  CG2 VAL A 291       0.609 -16.418  23.007  1.00 94.23           C
ATOM   4435 1HG2 VAL A 291       1.095 -17.084  22.295  1.00 94.23           H
ATOM   4436 2HG2 VAL A 291       1.180 -16.399  23.935  1.00 94.23           H
ATOM   4437 3HG2 VAL A 291      -0.401 -16.777  23.209  1.00 94.23           H
ATOM   4438  HN  VAL A 291       2.209 -14.592  24.186  1.00 94.23           H
ATOM   4439  N   SER A 292       1.713 -12.076  22.310  1.00 94.15           N
ATOM   4440  CA  SER A 292       1.622 -10.709  21.827  1.00 94.15           C
ATOM   4441  C   SER A 292       2.933 -10.305  21.150  1.00 94.15           C
ATOM   4442  O   SER A 292       2.922  -9.678  20.091  1.00 94.15           O
ATOM   4443  HA  SER A 292       0.805 -10.711  21.106  1.00 94.15           H
ATOM   4444  CB  SER A 292       1.293  -9.742  22.966  1.00 94.15           C
ATOM   4445 1HB  SER A 292       0.444 -10.124  23.532  1.00 94.15           H
ATOM   4446 2HB  SER A 292       2.137  -9.692  23.654  1.00 94.15           H
ATOM   4447  OG  SER A 292       0.994  -8.434  22.487  1.00 94.15           O
ATOM   4448  HG  SER A 292       0.094  -8.426  22.052  1.00 94.15           H
ATOM   4449  HN  SER A 292       1.606 -12.183  23.299  1.00 94.15           H
ATOM   4450  N   THR A 293       4.032 -10.680  21.788  1.00 93.70           N
ATOM   4451  CA  THR A 293       5.348 -10.335  21.278  1.00 93.70           C
ATOM   4452  C   THR A 293       5.551 -10.925  19.881  1.00 93.70           C
ATOM   4453  O   THR A 293       6.020 -10.238  18.976  1.00 93.70           O
ATOM   4454  HA  THR A 293       5.405  -9.251  21.179  1.00 93.70           H
ATOM   4455  CB  THR A 293       6.388 -10.810  22.295  1.00 93.70           C
ATOM   4456  HB  THR A 293       6.295 -11.880  22.477  1.00 93.70           H
ATOM   4457  OG1 THR A 293       6.173  -9.973  23.429  1.00 93.70           O
ATOM   4458  HG1 THR A 293       5.591 -10.441  24.094  1.00 93.70           H
ATOM   4459  CG2 THR A 293       7.820 -10.489  21.862  1.00 93.70           C
ATOM   4460 1HG2 THR A 293       7.932  -9.411  21.746  1.00 93.70           H
ATOM   4461 2HG2 THR A 293       8.031 -10.980  20.912  1.00 93.70           H
ATOM   4462 3HG2 THR A 293       8.518 -10.847  22.619  1.00 93.70           H
ATOM   4463  HN  THR A 293       4.033 -11.210  22.636  1.00 93.70           H
ATOM   4464  N   ASN A 294       5.188 -12.193  19.751  1.00 94.98           N
ATOM   4465  CA  ASN A 294       5.400 -12.907  18.503  1.00 94.98           C
ATOM   4466  C   ASN A 294       4.522 -12.290  17.412  1.00 94.98           C
ATOM   4467  O   ASN A 294       4.935 -12.197  16.257  1.00 94.98           O
ATOM   4468  HA  ASN A 294       6.464 -12.803  18.291  1.00 94.98           H
ATOM   4469  CB  ASN A 294       5.016 -14.381  18.641  1.00 94.98           C
ATOM   4470 1HB  ASN A 294       4.041 -14.464  19.123  1.00 94.98           H
ATOM   4471 2HB  ASN A 294       4.921 -14.830  17.652  1.00 94.98           H
ATOM   4472  CG  ASN A 294       6.060 -15.146  19.456  1.00 94.98           C
ATOM   4473  OD1 ASN A 294       7.171 -14.691  19.673  1.00 94.98           O
ATOM   4474  ND2 ASN A 294       5.643 -16.331  19.894  1.00 94.98           N
ATOM   4475 1HD2 ASN A 294       4.718 -16.645  19.681  1.00 94.98           H
ATOM   4476 2HD2 ASN A 294       6.255 -16.907  20.437  1.00 94.98           H
ATOM   4477  HN  ASN A 294       4.758 -12.729  20.477  1.00 94.98           H
ATOM   4478  N   ILE A 295       3.328 -11.883  17.817  1.00 93.91           N
ATOM   4479  CA  ILE A 295       2.377 -11.307  16.882  1.00 93.91           C
ATOM   4480  C   ILE A 295       2.928  -9.982  16.352  1.00 93.91           C
ATOM   4481  O   ILE A 295       2.824  -9.694  15.161  1.00 93.91           O
ATOM   4482  HA  ILE A 295       2.280 -11.999  16.046  1.00 93.91           H
ATOM   4483  CB  ILE A 295       0.996 -11.183  17.530  1.00 93.91           C
ATOM   4484  HB  ILE A 295       1.129 -10.824  18.551  1.00 93.91           H
ATOM   4485  CG1 ILE A 295       0.307 -12.546  17.617  1.00 93.91           C
ATOM   4486 1HG1 ILE A 295       0.030 -12.882  16.618  1.00 93.91           H
ATOM   4487 2HG1 ILE A 295       1.002 -13.284  18.020  1.00 93.91           H
ATOM   4488  CG2 ILE A 295       0.136 -10.152  16.796  1.00 93.91           C
ATOM   4489 1HG2 ILE A 295       0.627  -9.179  16.831  1.00 93.91           H
ATOM   4490 2HG2 ILE A 295       0.009 -10.458  15.758  1.00 93.91           H
ATOM   4491 3HG2 ILE A 295      -0.839 -10.084  17.278  1.00 93.91           H
ATOM   4492  CD1 ILE A 295      -0.939 -12.475  18.502  1.00 93.91           C
ATOM   4493 1HD1 ILE A 295      -0.653 -12.163  19.507  1.00 93.91           H
ATOM   4494 2HD1 ILE A 295      -1.641 -11.755  18.084  1.00 93.91           H
ATOM   4495 3HD1 ILE A 295      -1.409 -13.458  18.547  1.00 93.91           H
ATOM   4496  HN  ILE A 295       3.008 -11.942  18.763  1.00 93.91           H
ATOM   4497  N   ASP A 296       3.503  -9.210  17.263  1.00 93.82           N
ATOM   4498  CA  ASP A 296       4.036  -7.905  16.910  1.00 93.82           C
ATOM   4499  C   ASP A 296       5.203  -8.082  15.936  1.00 93.82           C
ATOM   4500  O   ASP A 296       5.343  -7.316  14.984  1.00 93.82           O
ATOM   4501  HA  ASP A 296       3.200  -7.365  16.465  1.00 93.82           H
ATOM   4502  CB  ASP A 296       4.558  -7.170  18.146  1.00 93.82           C
ATOM   4503 1HB  ASP A 296       5.247  -7.814  18.692  1.00 93.82           H
ATOM   4504 2HB  ASP A 296       5.121  -6.289  17.839  1.00 93.82           H
ATOM   4505  CG  ASP A 296       3.407  -6.753  19.063  1.00 93.82           C
ATOM   4506  OD1 ASP A 296       2.269  -6.684  18.550  1.00 93.82           O
ATOM   4507  OD2 ASP A 296       3.691  -6.512  20.256  1.00 93.82           O
ATOM   4508  HN  ASP A 296       3.606  -9.462  18.225  1.00 93.82           H
ATOM   4509  N   ILE A 297       6.010  -9.096  16.209  1.00 94.53           N
ATOM   4510  CA  ILE A 297       7.131  -9.415  15.341  1.00 94.53           C
ATOM   4511  C   ILE A 297       6.604  -9.816  13.961  1.00 94.53           C
ATOM   4512  O   ILE A 297       7.125  -9.370  12.940  1.00 94.53           O
ATOM   4513  HA  ILE A 297       7.728  -8.510  15.232  1.00 94.53           H
ATOM   4514  CB  ILE A 297       8.026 -10.474  15.988  1.00 94.53           C
ATOM   4515  HB  ILE A 297       7.390 -11.275  16.364  1.00 94.53           H
ATOM   4516  CG1 ILE A 297       8.781  -9.895  17.186  1.00 94.53           C
ATOM   4517 1HG1 ILE A 297       9.504  -9.155  16.842  1.00 94.53           H
ATOM   4518 2HG1 ILE A 297       8.083  -9.376  17.844  1.00 94.53           H
ATOM   4519  CG2 ILE A 297       8.973 -11.094  14.959  1.00 94.53           C
ATOM   4520 1HG2 ILE A 297       8.391 -11.566  14.167  1.00 94.53           H
ATOM   4521 2HG2 ILE A 297       9.605 -10.316  14.531  1.00 94.53           H
ATOM   4522 3HG2 ILE A 297       9.598 -11.843  15.446  1.00 94.53           H
ATOM   4523  CD1 ILE A 297       9.501 -10.997  17.965  1.00 94.53           C
ATOM   4524 1HD1 ILE A 297       8.772 -11.721  18.328  1.00 94.53           H
ATOM   4525 2HD1 ILE A 297      10.215 -11.497  17.311  1.00 94.53           H
ATOM   4526 3HD1 ILE A 297      10.030 -10.558  18.811  1.00 94.53           H
ATOM   4527  HN  ILE A 297       5.909  -9.694  17.004  1.00 94.53           H
ATOM   4528  N   CYS A 298       5.576 -10.652  13.976  1.00 94.72           N
ATOM   4529  CA  CYS A 298       4.987 -11.136  12.739  1.00 94.72           C
ATOM   4530  C   CYS A 298       4.496  -9.929  11.936  1.00 94.72           C
ATOM   4531  O   CYS A 298       4.644  -9.888  10.716  1.00 94.72           O
ATOM   4532  HA  CYS A 298       5.776 -11.663  12.201  1.00 94.72           H
ATOM   4533  CB  CYS A 298       3.864 -12.141  13.002  1.00 94.72           C
ATOM   4534 1HB  CYS A 298       3.170 -11.739  13.740  1.00 94.72           H
ATOM   4535 2HB  CYS A 298       3.294 -12.309  12.088  1.00 94.72           H
ATOM   4536  SG  CYS A 298       4.566 -13.721  13.600  1.00 94.72           S
ATOM   4537  HG  CYS A 298       4.811 -13.304  14.839  1.00 94.72           H
ATOM   4538  HN  CYS A 298       5.148 -10.998  14.811  1.00 94.72           H
ATOM   4539  N   PHE A 299       3.922  -8.975  12.655  1.00 93.84           N
ATOM   4540  CA  PHE A 299       3.403  -7.773  12.025  1.00 93.84           C
ATOM   4541  C   PHE A 299       4.510  -7.021  11.282  1.00 93.84           C
ATOM   4542  O   PHE A 299       4.329  -6.616  10.135  1.00 93.84           O
ATOM   4543  HA  PHE A 299       2.639  -8.085  11.313  1.00 93.84           H
ATOM   4544  CB  PHE A 299       2.859  -6.881  13.142  1.00 93.84           C
ATOM   4545 1HB  PHE A 299       2.101  -7.434  13.698  1.00 93.84           H
ATOM   4546 2HB  PHE A 299       3.666  -6.657  13.840  1.00 93.84           H
ATOM   4547  CG  PHE A 299       2.251  -5.566  12.649  1.00 93.84           C
ATOM   4548  CD1 PHE A 299       3.001  -4.432  12.638  1.00 93.84           C
ATOM   4549  HD1 PHE A 299       4.036  -4.460  12.979  1.00 93.84           H
ATOM   4550  CD2 PHE A 299       0.960  -5.532  12.222  1.00 93.84           C
ATOM   4551  HD2 PHE A 299       0.359  -6.441  12.232  1.00 93.84           H
ATOM   4552  CE1 PHE A 299       2.437  -3.212  12.180  1.00 93.84           C
ATOM   4553  HE1 PHE A 299       3.038  -2.303  12.171  1.00 93.84           H
ATOM   4554  CE2 PHE A 299       0.396  -4.312  11.764  1.00 93.84           C
ATOM   4555  HE2 PHE A 299      -0.639  -4.284  11.422  1.00 93.84           H
ATOM   4556  CZ  PHE A 299       1.146  -3.178  11.753  1.00 93.84           C
ATOM   4557  HZ  PHE A 299       0.713  -2.241  11.401  1.00 93.84           H
ATOM   4558  HN  PHE A 299       3.810  -9.014  13.648  1.00 93.84           H
ATOM   4559  N   GLN A 300       5.632  -6.857  11.967  1.00 93.38           N
ATOM   4560  CA  GLN A 300       6.744  -6.103  11.414  1.00 93.38           C
ATOM   4561  C   GLN A 300       7.254  -6.771  10.135  1.00 93.38           C
ATOM   4562  O   GLN A 300       7.535  -6.095   9.147  1.00 93.38           O
ATOM   4563  HA  GLN A 300       6.339  -5.119  11.181  1.00 93.38           H
ATOM   4564  CB  GLN A 300       7.869  -5.952  12.439  1.00 93.38           C
ATOM   4565 1HB  GLN A 300       8.132  -6.930  12.843  1.00 93.38           H
ATOM   4566 2HB  GLN A 300       8.761  -5.560  11.951  1.00 93.38           H
ATOM   4567  CG  GLN A 300       7.452  -5.019  13.578  1.00 93.38           C
ATOM   4568 1HG  GLN A 300       6.518  -5.370  14.016  1.00 93.38           H
ATOM   4569 2HG  GLN A 300       8.204  -5.044  14.367  1.00 93.38           H
ATOM   4570  CD  GLN A 300       7.279  -3.585  13.075  1.00 93.38           C
ATOM   4571  OE1 GLN A 300       7.629  -3.245  11.957  1.00 93.38           O
ATOM   4572  NE2 GLN A 300       6.722  -2.765  13.961  1.00 93.38           N
ATOM   4573 1HE2 GLN A 300       6.458  -3.107  14.863  1.00 93.38           H
ATOM   4574 2HE2 GLN A 300       6.567  -1.805  13.726  1.00 93.38           H
ATOM   4575  HN  GLN A 300       5.788  -7.229  12.883  1.00 93.38           H
ATOM   4576  N   VAL A 301       7.357  -8.091  10.195  1.00 94.55           N
ATOM   4577  CA  VAL A 301       7.900  -8.850   9.082  1.00 94.55           C
ATOM   4578  C   VAL A 301       6.975  -8.706   7.872  1.00 94.55           C
ATOM   4579  O   VAL A 301       7.423  -8.352   6.782  1.00 94.55           O
ATOM   4580  HA  VAL A 301       8.871  -8.422   8.834  1.00 94.55           H
ATOM   4581  CB  VAL A 301       8.116 -10.307   9.498  1.00 94.55           C
ATOM   4582  HB  VAL A 301       7.171 -10.689   9.883  1.00 94.55           H
ATOM   4583  CG1 VAL A 301       8.517 -11.166   8.298  1.00 94.55           C
ATOM   4584 1HG1 VAL A 301       7.728 -11.131   7.546  1.00 94.55           H
ATOM   4585 2HG1 VAL A 301       9.444 -10.784   7.870  1.00 94.55           H
ATOM   4586 3HG1 VAL A 301       8.664 -12.197   8.622  1.00 94.55           H
ATOM   4587  CG2 VAL A 301       9.155 -10.409  10.617  1.00 94.55           C
ATOM   4588 1HG2 VAL A 301      10.104 -10.000  10.270  1.00 94.55           H
ATOM   4589 2HG2 VAL A 301       8.812  -9.844  11.484  1.00 94.55           H
ATOM   4590 3HG2 VAL A 301       9.290 -11.454  10.894  1.00 94.55           H
ATOM   4591  HN  VAL A 301       7.078  -8.638  10.984  1.00 94.55           H
ATOM   4592  N   THR A 302       5.701  -8.987   8.104  1.00 93.53           N
ATOM   4593  CA  THR A 302       4.734  -9.025   7.021  1.00 93.53           C
ATOM   4594  C   THR A 302       4.532  -7.625   6.437  1.00 93.53           C
ATOM   4595  O   THR A 302       4.314  -7.475   5.236  1.00 93.53           O
ATOM   4596  HA  THR A 302       5.135  -9.649   6.223  1.00 93.53           H
ATOM   4597  CB  THR A 302       3.445  -9.650   7.559  1.00 93.53           C
ATOM   4598  HB  THR A 302       2.679  -9.690   6.785  1.00 93.53           H
ATOM   4599  OG1 THR A 302       3.125  -8.858   8.700  1.00 93.53           O
ATOM   4600  HG1 THR A 302       3.490  -9.287   9.527  1.00 93.53           H
ATOM   4601  CG2 THR A 302       3.668 -11.052   8.129  1.00 93.53           C
ATOM   4602 1HG2 THR A 302       4.385 -11.001   8.949  1.00 93.53           H
ATOM   4603 2HG2 THR A 302       4.057 -11.705   7.347  1.00 93.53           H
ATOM   4604 3HG2 THR A 302       2.722 -11.450   8.497  1.00 93.53           H
ATOM   4605  HN  THR A 302       5.329  -9.187   9.010  1.00 93.53           H
ATOM   4606  N   GLN A 303       4.612  -6.636   7.314  1.00 92.14           N
ATOM   4607  CA  GLN A 303       4.509  -5.250   6.890  1.00 92.14           C
ATOM   4608  C   GLN A 303       5.626  -4.912   5.901  1.00 92.14           C
ATOM   4609  O   GLN A 303       5.393  -4.228   4.905  1.00 92.14           O
ATOM   4610  HA  GLN A 303       3.541  -5.169   6.397  1.00 92.14           H
ATOM   4611  CB  GLN A 303       4.539  -4.305   8.093  1.00 92.14           C
ATOM   4612 1HB  GLN A 303       3.662  -4.477   8.718  1.00 92.14           H
ATOM   4613 2HB  GLN A 303       5.414  -4.518   8.707  1.00 92.14           H
ATOM   4614  CG  GLN A 303       4.570  -2.843   7.642  1.00 92.14           C
ATOM   4615 1HG  GLN A 303       5.591  -2.559   7.388  1.00 92.14           H
ATOM   4616 2HG  GLN A 303       3.972  -2.725   6.739  1.00 92.14           H
ATOM   4617  CD  GLN A 303       4.036  -1.919   8.738  1.00 92.14           C
ATOM   4618  OE1 GLN A 303       4.698  -1.635   9.723  1.00 92.14           O
ATOM   4619  NE2 GLN A 303       2.805  -1.468   8.514  1.00 92.14           N
ATOM   4620 1HE2 GLN A 303       2.317  -1.740   7.685  1.00 92.14           H
ATOM   4621 2HE2 GLN A 303       2.369  -0.857   9.174  1.00 92.14           H
ATOM   4622  HN  GLN A 303       4.745  -6.768   8.296  1.00 92.14           H
ATOM   4623  N   THR A 304       6.816  -5.408   6.209  1.00 92.56           N
ATOM   4624  CA  THR A 304       7.980  -5.125   5.387  1.00 92.56           C
ATOM   4625  C   THR A 304       7.810  -5.734   3.994  1.00 92.56           C
ATOM   4626  O   THR A 304       8.137  -5.100   2.991  1.00 92.56           O
ATOM   4627  HA  THR A 304       8.055  -4.046   5.257  1.00 92.56           H
ATOM   4628  CB  THR A 304       9.217  -5.638   6.127  1.00 92.56           C
ATOM   4629  HB  THR A 304       9.196  -6.724   6.214  1.00 92.56           H
ATOM   4630  OG1 THR A 304       9.206  -4.922   7.359  1.00 92.56           O
ATOM   4631  HG1 THR A 304       8.770  -5.473   8.071  1.00 92.56           H
ATOM   4632  CG2 THR A 304      10.522  -5.205   5.457  1.00 92.56           C
ATOM   4633 1HG2 THR A 304      10.574  -4.116   5.431  1.00 92.56           H
ATOM   4634 2HG2 THR A 304      10.555  -5.594   4.439  1.00 92.56           H
ATOM   4635 3HG2 THR A 304      11.368  -5.595   6.022  1.00 92.56           H
ATOM   4636  HN  THR A 304       6.990  -5.992   7.002  1.00 92.56           H
ATOM   4637  N   ILE A 305       7.299  -6.956   3.975  1.00 92.73           N
ATOM   4638  CA  ILE A 305       7.063  -7.650   2.720  1.00 92.73           C
ATOM   4639  C   ILE A 305       6.086  -6.837   1.869  1.00 92.73           C
ATOM   4640  O   ILE A 305       6.248  -6.742   0.653  1.00 92.73           O
ATOM   4641  HA  ILE A 305       8.016  -7.706   2.194  1.00 92.73           H
ATOM   4642  CB  ILE A 305       6.604  -9.086   2.980  1.00 92.73           C
ATOM   4643  HB  ILE A 305       5.768  -9.057   3.678  1.00 92.73           H
ATOM   4644  CG1 ILE A 305       7.715  -9.906   3.641  1.00 92.73           C
ATOM   4645 1HG1 ILE A 305       8.501 -10.112   2.914  1.00 92.73           H
ATOM   4646 2HG1 ILE A 305       8.169  -9.327   4.445  1.00 92.73           H
ATOM   4647  CG2 ILE A 305       6.097  -9.741   1.694  1.00 92.73           C
ATOM   4648 1HG2 ILE A 305       5.254  -9.170   1.304  1.00 92.73           H
ATOM   4649 2HG2 ILE A 305       6.897  -9.758   0.955  1.00 92.73           H
ATOM   4650 3HG2 ILE A 305       5.777 -10.761   1.907  1.00 92.73           H
ATOM   4651  CD1 ILE A 305       7.168 -11.222   4.198  1.00 92.73           C
ATOM   4652 1HD1 ILE A 305       6.401 -11.010   4.942  1.00 92.73           H
ATOM   4653 2HD1 ILE A 305       6.737 -11.808   3.386  1.00 92.73           H
ATOM   4654 3HD1 ILE A 305       7.979 -11.784   4.661  1.00 92.73           H
ATOM   4655  HN  ILE A 305       7.047  -7.470   4.796  1.00 92.73           H
ATOM   4656  N   ALA A 306       5.094  -6.271   2.541  1.00 89.96           N
ATOM   4657  CA  ALA A 306       4.060  -5.516   1.854  1.00 89.96           C
ATOM   4658  C   ALA A 306       4.689  -4.296   1.179  1.00 89.96           C
ATOM   4659  O   ALA A 306       4.245  -3.874   0.112  1.00 89.96           O
ATOM   4660  HA  ALA A 306       3.630  -6.163   1.088  1.00 89.96           H
ATOM   4661  CB  ALA A 306       2.962  -5.132   2.848  1.00 89.96           C
ATOM   4662 1HB  ALA A 306       2.528  -6.035   3.277  1.00 89.96           H
ATOM   4663 2HB  ALA A 306       3.390  -4.522   3.643  1.00 89.96           H
ATOM   4664 3HB  ALA A 306       2.187  -4.566   2.332  1.00 89.96           H
ATOM   4665  HN  ALA A 306       4.991  -6.323   3.534  1.00 89.96           H
ATOM   4666  N   PHE A 307       5.713  -3.762   1.829  1.00 90.22           N
ATOM   4667  CA  PHE A 307       6.360  -2.555   1.344  1.00 90.22           C
ATOM   4668  C   PHE A 307       7.180  -2.841   0.084  1.00 90.22           C
ATOM   4669  O   PHE A 307       7.270  -1.998  -0.807  1.00 90.22           O
ATOM   4670  HA  PHE A 307       5.574  -1.839   1.109  1.00 90.22           H
ATOM   4671  CB  PHE A 307       7.301  -2.076   2.452  1.00 90.22           C
ATOM   4672 1HB  PHE A 307       7.932  -2.908   2.764  1.00 90.22           H
ATOM   4673 2HB  PHE A 307       7.961  -1.309   2.047  1.00 90.22           H
ATOM   4674  CG  PHE A 307       6.580  -1.512   3.678  1.00 90.22           C
ATOM   4675  CD1 PHE A 307       5.221  -1.509   3.727  1.00 90.22           C
ATOM   4676  HD1 PHE A 307       4.645  -1.909   2.893  1.00 90.22           H
ATOM   4677  CD2 PHE A 307       7.299  -1.014   4.720  1.00 90.22           C
ATOM   4678  HD2 PHE A 307       8.389  -1.016   4.680  1.00 90.22           H
ATOM   4679  CE1 PHE A 307       4.553  -0.986   4.866  1.00 90.22           C
ATOM   4680  HE1 PHE A 307       3.464  -0.983   4.905  1.00 90.22           H
ATOM   4681  CE2 PHE A 307       6.631  -0.490   5.858  1.00 90.22           C
ATOM   4682  HE2 PHE A 307       7.207  -0.091   6.692  1.00 90.22           H
ATOM   4683  CZ  PHE A 307       5.272  -0.487   5.907  1.00 90.22           C
ATOM   4684  HZ  PHE A 307       4.759  -0.086   6.781  1.00 90.22           H
ATOM   4685  HN  PHE A 307       6.099  -4.140   2.670  1.00 90.22           H
ATOM   4686  N   PHE A 308       7.757  -4.033   0.050  1.00 90.58           N
ATOM   4687  CA  PHE A 308       8.544  -4.452  -1.098  1.00 90.58           C
ATOM   4688  C   PHE A 308       7.696  -4.457  -2.371  1.00 90.58           C
ATOM   4689  O   PHE A 308       8.231  -4.416  -3.478  1.00 90.58           O
ATOM   4690  HA  PHE A 308       9.359  -3.736  -1.209  1.00 90.58           H
ATOM   4691  CB  PHE A 308       9.027  -5.876  -0.814  1.00 90.58           C
ATOM   4692 1HB  PHE A 308       8.321  -6.360  -0.139  1.00 90.58           H
ATOM   4693 2HB  PHE A 308       9.018  -6.443  -1.745  1.00 90.58           H
ATOM   4694  CG  PHE A 308      10.427  -5.948  -0.203  1.00 90.58           C
ATOM   4695  CD1 PHE A 308      11.524  -5.838  -1.000  1.00 90.58           C
ATOM   4696  HD1 PHE A 308      11.404  -5.699  -2.075  1.00 90.58           H
ATOM   4697  CD2 PHE A 308      10.576  -6.122   1.138  1.00 90.58           C
ATOM   4698  HD2 PHE A 308       9.697  -6.210   1.776  1.00 90.58           H
ATOM   4699  CE1 PHE A 308      12.824  -5.905  -0.433  1.00 90.58           C
ATOM   4700  HE1 PHE A 308      13.702  -5.818  -1.072  1.00 90.58           H
ATOM   4701  CE2 PHE A 308      11.876  -6.189   1.705  1.00 90.58           C
ATOM   4702  HE2 PHE A 308      11.995  -6.329   2.779  1.00 90.58           H
ATOM   4703  CZ  PHE A 308      12.972  -6.080   0.908  1.00 90.58           C
ATOM   4704  HZ  PHE A 308      13.970  -6.131   1.343  1.00 90.58           H
ATOM   4705  HN  PHE A 308       7.694  -4.706   0.787  1.00 90.58           H
ATOM   4706  N   HIS A 309       6.387  -4.508  -2.172  1.00 87.04           N
ATOM   4707  CA  HIS A 309       5.461  -4.546  -3.291  1.00 87.04           C
ATOM   4708  C   HIS A 309       5.598  -3.263  -4.114  1.00 87.04           C
ATOM   4709  O   HIS A 309       5.469  -3.290  -5.337  1.00 87.04           O
ATOM   4710  HA  HIS A 309       5.750  -5.396  -3.908  1.00 87.04           H
ATOM   4711  CB  HIS A 309       4.030  -4.787  -2.804  1.00 87.04           C
ATOM   4712 1HB  HIS A 309       4.019  -5.671  -2.166  1.00 87.04           H
ATOM   4713 2HB  HIS A 309       3.720  -3.944  -2.187  1.00 87.04           H
ATOM   4714  CG  HIS A 309       3.026  -4.974  -3.916  1.00 87.04           C
ATOM   4715  ND1 HIS A 309       2.285  -3.930  -4.441  1.00 87.04           N
ATOM   4716  HD1 HIS A 309       2.334  -2.974  -4.150  1.00 87.04           H
ATOM   4717  CD2 HIS A 309       2.650  -6.094  -4.598  1.00 87.04           C
ATOM   4718  HD2 HIS A 309       3.039  -7.099  -4.437  1.00 87.04           H
ATOM   4719  CE1 HIS A 309       1.501  -4.411  -5.394  1.00 87.04           C
ATOM   4720  HE1 HIS A 309       0.798  -3.835  -5.996  1.00 87.04           H
ATOM   4721  NE2 HIS A 309       1.728  -5.752  -5.490  1.00 87.04           N
ATOM   4722  HN  HIS A 309       5.959  -4.525  -1.268  1.00 87.04           H
ATOM   4723  N   SER A 310       5.858  -2.171  -3.410  1.00 85.27           N
ATOM   4724  CA  SER A 310       5.892  -0.864  -4.043  1.00 85.27           C
ATOM   4725  C   SER A 310       7.102  -0.764  -4.974  1.00 85.27           C
ATOM   4726  O   SER A 310       7.120   0.058  -5.889  1.00 85.27           O
ATOM   4727  HA  SER A 310       4.965  -0.794  -4.611  1.00 85.27           H
ATOM   4728  CB  SER A 310       5.934   0.253  -2.998  1.00 85.27           C
ATOM   4729 1HB  SER A 310       6.724   0.045  -2.276  1.00 85.27           H
ATOM   4730 2HB  SER A 310       6.186   1.195  -3.484  1.00 85.27           H
ATOM   4731  OG  SER A 310       4.692   0.390  -2.313  1.00 85.27           O
ATOM   4732  HG  SER A 310       4.035   0.876  -2.890  1.00 85.27           H
ATOM   4733  HN  SER A 310       6.043  -2.170  -2.427  1.00 85.27           H
ATOM   4734  N   CYS A 311       8.084  -1.614  -4.710  1.00 87.68           N
ATOM   4735  CA  CYS A 311       9.283  -1.651  -5.530  1.00 87.68           C
ATOM   4736  C   CYS A 311       9.059  -2.655  -6.663  1.00 87.68           C
ATOM   4737  O   CYS A 311       9.753  -2.617  -7.677  1.00 87.68           O
ATOM   4738  HA  CYS A 311       9.422  -0.645  -5.926  1.00 87.68           H
ATOM   4739  CB  CYS A 311      10.524  -1.992  -4.702  1.00 87.68           C
ATOM   4740 1HB  CYS A 311      11.421  -1.864  -5.308  1.00 87.68           H
ATOM   4741 2HB  CYS A 311      10.608  -1.306  -3.859  1.00 87.68           H
ATOM   4742  SG  CYS A 311      10.419  -3.716  -4.097  1.00 87.68           S
ATOM   4743  HG  CYS A 311      11.559  -3.693  -3.414  1.00 87.68           H
ATOM   4744  HN  CYS A 311       8.069  -2.267  -3.952  1.00 87.68           H
ATOM   4745  N   LEU A 312       8.086  -3.530  -6.451  1.00 87.27           N
ATOM   4746  CA  LEU A 312       7.795  -4.573  -7.420  1.00 87.27           C
ATOM   4747  C   LEU A 312       6.834  -4.027  -8.478  1.00 87.27           C
ATOM   4748  O   LEU A 312       6.819  -4.502  -9.612  1.00 87.27           O
ATOM   4749  HA  LEU A 312       8.733  -4.836  -7.909  1.00 87.27           H
ATOM   4750  CB  LEU A 312       7.283  -5.831  -6.715  1.00 87.27           C
ATOM   4751 1HB  LEU A 312       6.442  -5.551  -6.081  1.00 87.27           H
ATOM   4752 2HB  LEU A 312       6.899  -6.516  -7.471  1.00 87.27           H
ATOM   4753  CG  LEU A 312       8.304  -6.582  -5.858  1.00 87.27           C
ATOM   4754  HG  LEU A 312       8.682  -5.897  -5.099  1.00 87.27           H
ATOM   4755  CD1 LEU A 312       7.649  -7.754  -5.125  1.00 87.27           C
ATOM   4756 1HD1 LEU A 312       6.856  -7.379  -4.477  1.00 87.27           H
ATOM   4757 2HD1 LEU A 312       7.225  -8.446  -5.852  1.00 87.27           H
ATOM   4758 3HD1 LEU A 312       8.397  -8.270  -4.523  1.00 87.27           H
ATOM   4759  CD2 LEU A 312       9.502  -7.030  -6.699  1.00 87.27           C
ATOM   4760 1HD2 LEU A 312       9.160  -7.691  -7.495  1.00 87.27           H
ATOM   4761 2HD2 LEU A 312       9.986  -6.156  -7.135  1.00 87.27           H
ATOM   4762 3HD2 LEU A 312      10.212  -7.561  -6.065  1.00 87.27           H
ATOM   4763  HN  LEU A 312       7.504  -3.534  -5.638  1.00 87.27           H
ATOM   4764  N   ASN A 313       6.055  -3.036  -8.068  1.00 79.93           N
ATOM   4765  CA  ASN A 313       5.023  -2.489  -8.933  1.00 79.93           C
ATOM   4766  C   ASN A 313       5.635  -2.136 -10.290  1.00 79.93           C
ATOM   4767  O   ASN A 313       5.103  -2.514 -11.332  1.00 79.93           O
ATOM   4768  HA  ASN A 313       4.267  -3.271  -9.008  1.00 79.93           H
ATOM   4769  CB  ASN A 313       4.425  -1.213  -8.338  1.00 79.93           C
ATOM   4770 1HB  ASN A 313       5.195  -0.666  -7.794  1.00 79.93           H
ATOM   4771 2HB  ASN A 313       4.077  -0.562  -9.140  1.00 79.93           H
ATOM   4772  CG  ASN A 313       3.262  -1.539  -7.398  1.00 79.93           C
ATOM   4773  OD1 ASN A 313       2.719  -2.631  -7.397  1.00 79.93           O
ATOM   4774  ND2 ASN A 313       2.913  -0.533  -6.601  1.00 79.93           N
ATOM   4775 1HD2 ASN A 313       3.400   0.338  -6.653  1.00 79.93           H
ATOM   4776 2HD2 ASN A 313       2.162  -0.649  -5.950  1.00 79.93           H
ATOM   4777  HN  ASN A 313       6.119  -2.610  -7.166  1.00 79.93           H
ATOM   4778  N   PRO A 314       6.761  -1.408 -10.302  1.00 79.90           N
ATOM   4779  CA  PRO A 314       7.424  -1.066 -11.562  1.00 79.90           C
ATOM   4780  C   PRO A 314       7.697  -2.290 -12.422  1.00 79.90           C
ATOM   4781  O   PRO A 314       7.359  -2.310 -13.604  1.00 79.90           O
ATOM   4782  HA  PRO A 314       6.776  -0.432 -12.167  1.00 79.90           H
ATOM   4783  CB  PRO A 314       8.720  -0.386 -11.116  1.00 79.90           C
ATOM   4784 1HB  PRO A 314       9.539  -1.100 -11.031  1.00 79.90           H
ATOM   4785 2HB  PRO A 314       9.037   0.378 -11.826  1.00 79.90           H
ATOM   4786  CG  PRO A 314       8.356   0.217  -9.765  1.00 79.90           C
ATOM   4787 1HG  PRO A 314       9.240   0.426  -9.163  1.00 79.90           H
ATOM   4788 2HG  PRO A 314       7.828   1.164  -9.873  1.00 79.90           H
ATOM   4789  CD  PRO A 314       7.480  -0.856  -9.140  1.00 79.90           C
ATOM   4790 1HD  PRO A 314       8.073  -1.620  -8.636  1.00 79.90           H
ATOM   4791 2HD  PRO A 314       6.801  -0.442  -8.394  1.00 79.90           H
ATOM   4792  N   VAL A 315       8.306  -3.288 -11.798  1.00 78.75           N
ATOM   4793  CA  VAL A 315       8.751  -4.464 -12.526  1.00 78.75           C
ATOM   4794  C   VAL A 315       7.543  -5.144 -13.175  1.00 78.75           C
ATOM   4795  O   VAL A 315       7.589  -5.511 -14.348  1.00 78.75           O
ATOM   4796  HA  VAL A 315       9.428  -4.129 -13.311  1.00 78.75           H
ATOM   4797  CB  VAL A 315       9.529  -5.393 -11.592  1.00 78.75           C
ATOM   4798  HB  VAL A 315       8.840  -5.757 -10.830  1.00 78.75           H
ATOM   4799  CG1 VAL A 315      10.072  -6.605 -12.352  1.00 78.75           C
ATOM   4800 1HG1 VAL A 315       9.242  -7.162 -12.787  1.00 78.75           H
ATOM   4801 2HG1 VAL A 315      10.739  -6.268 -13.146  1.00 78.75           H
ATOM   4802 3HG1 VAL A 315      10.621  -7.249 -11.665  1.00 78.75           H
ATOM   4803  CG2 VAL A 315      10.657  -4.640 -10.885  1.00 78.75           C
ATOM   4804 1HG2 VAL A 315      11.345  -4.234 -11.627  1.00 78.75           H
ATOM   4805 2HG2 VAL A 315      10.237  -3.825 -10.295  1.00 78.75           H
ATOM   4806 3HG2 VAL A 315      11.195  -5.324 -10.227  1.00 78.75           H
ATOM   4807  HN  VAL A 315       8.497  -3.300 -10.817  1.00 78.75           H
ATOM   4808  N   LEU A 316       6.491  -5.290 -12.383  1.00 76.17           N
ATOM   4809  CA  LEU A 316       5.384  -6.153 -12.761  1.00 76.17           C
ATOM   4810  C   LEU A 316       4.660  -5.548 -13.966  1.00 76.17           C
ATOM   4811  O   LEU A 316       4.450  -6.223 -14.972  1.00 76.17           O
ATOM   4812  HA  LEU A 316       5.806  -7.113 -13.059  1.00 76.17           H
ATOM   4813  CB  LEU A 316       4.472  -6.411 -11.561  1.00 76.17           C
ATOM   4814 1HB  LEU A 316       4.170  -5.449 -11.145  1.00 76.17           H
ATOM   4815 2HB  LEU A 316       3.566  -6.902 -11.917  1.00 76.17           H
ATOM   4816  CG  LEU A 316       5.068  -7.257 -10.434  1.00 76.17           C
ATOM   4817  HG  LEU A 316       5.992  -6.783 -10.104  1.00 76.17           H
ATOM   4818  CD1 LEU A 316       4.128  -7.306  -9.228  1.00 76.17           C
ATOM   4819 1HD1 LEU A 316       3.963  -6.295  -8.856  1.00 76.17           H
ATOM   4820 2HD1 LEU A 316       3.176  -7.743  -9.527  1.00 76.17           H
ATOM   4821 3HD1 LEU A 316       4.577  -7.913  -8.442  1.00 76.17           H
ATOM   4822  CD2 LEU A 316       5.432  -8.657 -10.934  1.00 76.17           C
ATOM   4823 1HD2 LEU A 316       4.537  -9.153 -11.308  1.00 76.17           H
ATOM   4824 2HD2 LEU A 316       6.165  -8.577 -11.737  1.00 76.17           H
ATOM   4825 3HD2 LEU A 316       5.854  -9.237 -10.113  1.00 76.17           H
ATOM   4826  HN  LEU A 316       6.387  -4.833 -11.500  1.00 76.17           H
ATOM   4827  N   TYR A 317       4.297  -4.281 -13.823  1.00 69.99           N
ATOM   4828  CA  TYR A 317       3.340  -3.670 -14.729  1.00 69.99           C
ATOM   4829  C   TYR A 317       4.046  -3.052 -15.937  1.00 69.99           C
ATOM   4830  O   TYR A 317       3.432  -2.853 -16.984  1.00 69.99           O
ATOM   4831  HA  TYR A 317       2.659  -4.449 -15.074  1.00 69.99           H
ATOM   4832  CB  TYR A 317       2.653  -2.560 -13.931  1.00 69.99           C
ATOM   4833 1HB  TYR A 317       3.416  -1.943 -13.456  1.00 69.99           H
ATOM   4834 2HB  TYR A 317       2.106  -1.917 -14.619  1.00 69.99           H
ATOM   4835  CG  TYR A 317       1.690  -3.070 -12.857  1.00 69.99           C
ATOM   4836  CD1 TYR A 317       0.464  -3.590 -13.220  1.00 69.99           C
ATOM   4837  HD1 TYR A 317       0.183  -3.637 -14.272  1.00 69.99           H
ATOM   4838  CD2 TYR A 317       2.047  -3.010 -11.525  1.00 69.99           C
ATOM   4839  HD2 TYR A 317       3.015  -2.600 -11.238  1.00 69.99           H
ATOM   4840  CE1 TYR A 317      -0.442  -4.070 -12.210  1.00 69.99           C
ATOM   4841  HE1 TYR A 317      -1.413  -4.483 -12.483  1.00 69.99           H
ATOM   4842  CE2 TYR A 317       1.140  -3.490 -10.515  1.00 69.99           C
ATOM   4843  HE2 TYR A 317       1.409  -3.449  -9.459  1.00 69.99           H
ATOM   4844  CZ  TYR A 317      -0.060  -3.997 -10.907  1.00 69.99           C
ATOM   4845  OH  TYR A 317      -0.916  -4.450  -9.953  1.00 69.99           O
ATOM   4846  HH  TYR A 317      -0.426  -4.592  -9.093  1.00 69.99           H
ATOM   4847  HN  TYR A 317       4.646  -3.677 -13.106  1.00 69.99           H
ATOM   4848  N   VAL A 318       5.326  -2.764 -15.751  1.00 68.16           N
ATOM   4849  CA  VAL A 318       6.020  -1.838 -16.630  1.00 68.16           C
ATOM   4850  C   VAL A 318       7.005  -2.615 -17.506  1.00 68.16           C
ATOM   4851  O   VAL A 318       6.894  -2.602 -18.731  1.00 68.16           O
ATOM   4852  HA  VAL A 318       5.273  -1.370 -17.271  1.00 68.16           H
ATOM   4853  CB  VAL A 318       6.692  -0.738 -15.805  1.00 68.16           C
ATOM   4854  HB  VAL A 318       7.561  -1.174 -15.311  1.00 68.16           H
ATOM   4855  CG1 VAL A 318       7.183   0.398 -16.704  1.00 68.16           C
ATOM   4856 1HG1 VAL A 318       7.906   0.008 -17.421  1.00 68.16           H
ATOM   4857 2HG1 VAL A 318       6.337   0.830 -17.239  1.00 68.16           H
ATOM   4858 3HG1 VAL A 318       7.657   1.166 -16.093  1.00 68.16           H
ATOM   4859  CG2 VAL A 318       5.750  -0.212 -14.721  1.00 68.16           C
ATOM   4860 1HG2 VAL A 318       4.854   0.199 -15.187  1.00 68.16           H
ATOM   4861 2HG2 VAL A 318       5.471  -1.028 -14.054  1.00 68.16           H
ATOM   4862 3HG2 VAL A 318       6.253   0.568 -14.150  1.00 68.16           H
ATOM   4863  HN  VAL A 318       5.885  -3.150 -15.017  1.00 68.16           H
ATOM   4864  N   PHE A 319       7.945  -3.272 -16.844  1.00 66.19           N
ATOM   4865  CA  PHE A 319       8.999  -3.982 -17.549  1.00 66.19           C
ATOM   4866  C   PHE A 319       8.460  -5.252 -18.208  1.00 66.19           C
ATOM   4867  O   PHE A 319       9.115  -5.834 -19.072  1.00 66.19           O
ATOM   4868  HA  PHE A 319       9.383  -3.310 -18.317  1.00 66.19           H
ATOM   4869  CB  PHE A 319      10.051  -4.369 -16.508  1.00 66.19           C
ATOM   4870 1HB  PHE A 319       9.551  -4.819 -15.650  1.00 66.19           H
ATOM   4871 2HB  PHE A 319      10.704  -5.132 -16.932  1.00 66.19           H
ATOM   4872  CG  PHE A 319      10.908  -3.197 -16.023  1.00 66.19           C
ATOM   4873  CD1 PHE A 319      11.983  -2.793 -16.752  1.00 66.19           C
ATOM   4874  HD1 PHE A 319      12.234  -3.304 -17.682  1.00 66.19           H
ATOM   4875  CD2 PHE A 319      10.595  -2.560 -14.863  1.00 66.19           C
ATOM   4876  HD2 PHE A 319       9.734  -2.884 -14.279  1.00 66.19           H
ATOM   4877  CE1 PHE A 319      12.778  -1.706 -16.302  1.00 66.19           C
ATOM   4878  HE1 PHE A 319      13.639  -1.383 -16.887  1.00 66.19           H
ATOM   4879  CE2 PHE A 319      11.390  -1.473 -14.413  1.00 66.19           C
ATOM   4880  HE2 PHE A 319      11.139  -0.962 -13.484  1.00 66.19           H
ATOM   4881  CZ  PHE A 319      12.465  -1.069 -15.142  1.00 66.19           C
ATOM   4882  HZ  PHE A 319      13.075  -0.234 -14.797  1.00 66.19           H
ATOM   4883  HN  PHE A 319       7.994  -3.325 -15.847  1.00 66.19           H
ATOM   4884  N   VAL A 320       7.271  -5.646 -17.776  1.00 66.33           N
ATOM   4885  CA  VAL A 320       6.593  -6.781 -18.379  1.00 66.33           C
ATOM   4886  C   VAL A 320       5.938  -6.342 -19.690  1.00 66.33           C
ATOM   4887  O   VAL A 320       5.683  -7.165 -20.567  1.00 66.33           O
ATOM   4888  HA  VAL A 320       7.348  -7.535 -18.600  1.00 66.33           H
ATOM   4889  CB  VAL A 320       5.597  -7.384 -17.386  1.00 66.33           C
ATOM   4890  HB  VAL A 320       4.853  -6.622 -17.153  1.00 66.33           H
ATOM   4891  CG1 VAL A 320       4.868  -8.581 -17.999  1.00 66.33           C
ATOM   4892 1HG1 VAL A 320       4.325  -8.259 -18.887  1.00 66.33           H
ATOM   4893 2HG1 VAL A 320       5.594  -9.346 -18.274  1.00 66.33           H
ATOM   4894 3HG1 VAL A 320       4.167  -8.990 -17.272  1.00 66.33           H
ATOM   4895  CG2 VAL A 320       6.293  -7.776 -16.081  1.00 66.33           C
ATOM   4896 1HG2 VAL A 320       7.068  -8.513 -16.289  1.00 66.33           H
ATOM   4897 2HG2 VAL A 320       6.745  -6.892 -15.630  1.00 66.33           H
ATOM   4898 3HG2 VAL A 320       5.563  -8.201 -15.393  1.00 66.33           H
ATOM   4899  HN  VAL A 320       6.773  -5.204 -17.030  1.00 66.33           H
ATOM   4900  N   GLY A 321       5.685  -5.044 -19.782  1.00 66.10           N
ATOM   4901  CA  GLY A 321       5.064  -4.485 -20.971  1.00 66.10           C
ATOM   4902  C   GLY A 321       6.050  -4.454 -22.141  1.00 66.10           C
ATOM   4903  O   GLY A 321       7.134  -3.884 -22.029  1.00 66.10           O
ATOM   4904 1HA  GLY A 321       4.191  -5.078 -21.242  1.00 66.10           H
ATOM   4905 2HA  GLY A 321       4.712  -3.476 -20.761  1.00 66.10           H
ATOM   4906  HN  GLY A 321       5.897  -4.381 -19.064  1.00 66.10           H
ATOM   4907  N   GLU A 322       5.638  -5.075 -23.236  1.00 66.26           N
ATOM   4908  CA  GLU A 322       6.438  -5.063 -24.449  1.00 66.26           C
ATOM   4909  C   GLU A 322       6.634  -3.627 -24.941  1.00 66.26           C
ATOM   4910  O   GLU A 322       7.736  -3.247 -25.334  1.00 66.26           O
ATOM   4911  HA  GLU A 322       7.399  -5.492 -24.166  1.00 66.26           H
ATOM   4912  CB  GLU A 322       5.801  -5.932 -25.535  1.00 66.26           C
ATOM   4913 1HB  GLU A 322       4.728  -5.745 -25.573  1.00 66.26           H
ATOM   4914 2HB  GLU A 322       6.302  -5.758 -26.487  1.00 66.26           H
ATOM   4915  CG  GLU A 322       5.978  -7.419 -25.221  1.00 66.26           C
ATOM   4916 1HG  GLU A 322       7.028  -7.629 -25.019  1.00 66.26           H
ATOM   4917 2HG  GLU A 322       5.423  -7.672 -24.317  1.00 66.26           H
ATOM   4918  CD  GLU A 322       5.492  -8.287 -26.384  1.00 66.26           C
ATOM   4919  OE1 GLU A 322       5.776  -9.504 -26.341  1.00 66.26           O
ATOM   4920  OE2 GLU A 322       4.849  -7.714 -27.289  1.00 66.26           O
ATOM   4921  HN  GLU A 322       4.776  -5.579 -23.303  1.00 66.26           H
ATOM   4922  N   ARG A 323       5.548  -2.869 -24.904  1.00 65.22           N
ATOM   4923  CA  ARG A 323       5.581  -1.491 -25.362  1.00 65.22           C
ATOM   4924  C   ARG A 323       6.643  -0.702 -24.594  1.00 65.22           C
ATOM   4925  O   ARG A 323       7.452   0.005 -25.194  1.00 65.22           O
ATOM   4926  HA  ARG A 323       5.830  -1.556 -26.422  1.00 65.22           H
ATOM   4927  CB  ARG A 323       4.221  -0.816 -25.178  1.00 65.22           C
ATOM   4928 1HB  ARG A 323       3.748  -1.186 -24.268  1.00 65.22           H
ATOM   4929 2HB  ARG A 323       4.358   0.258 -25.051  1.00 65.22           H
ATOM   4930  CG  ARG A 323       3.309  -1.082 -26.377  1.00 65.22           C
ATOM   4931 1HG  ARG A 323       3.843  -0.857 -27.301  1.00 65.22           H
ATOM   4932 2HG  ARG A 323       3.045  -2.139 -26.411  1.00 65.22           H
ATOM   4933  CD  ARG A 323       2.037  -0.235 -26.298  1.00 65.22           C
ATOM   4934 1HD  ARG A 323       1.493  -0.467 -25.382  1.00 65.22           H
ATOM   4935 2HD  ARG A 323       2.297   0.823 -26.255  1.00 65.22           H
ATOM   4936  NE  ARG A 323       1.180  -0.498 -27.475  1.00 65.22           N
ATOM   4937  HE  ARG A 323       1.499  -1.165 -28.148  1.00 65.22           H
ATOM   4938  CZ  ARG A 323       0.002   0.102 -27.696  1.00 65.22           C
ATOM   4939  NH1 ARG A 323      -0.474   1.005 -26.828  1.00 65.22           N
ATOM   4940 1HH1 ARG A 323       0.050   1.235 -26.008  1.00 65.22           H
ATOM   4941 2HH1 ARG A 323      -1.354   1.449 -27.000  1.00 65.22           H
ATOM   4942  NH2 ARG A 323      -0.691  -0.213 -28.798  1.00 65.22           N
ATOM   4943 1HH2 ARG A 323      -1.572   0.226 -28.978  1.00 65.22           H
ATOM   4944 2HH2 ARG A 323      -0.328  -0.888 -29.441  1.00 65.22           H
ATOM   4945  HN  ARG A 323       4.659  -3.182 -24.569  1.00 65.22           H
ATOM   4946  N   PHE A 324       6.607  -0.848 -23.278  1.00 68.49           N
ATOM   4947  CA  PHE A 324       7.476  -0.068 -22.414  1.00 68.49           C
ATOM   4948  C   PHE A 324       8.945  -0.432 -22.641  1.00 68.49           C
ATOM   4949  O   PHE A 324       9.810   0.442 -22.649  1.00 68.49           O
ATOM   4950  HA  PHE A 324       7.321   0.982 -22.662  1.00 68.49           H
ATOM   4951  CB  PHE A 324       7.096  -0.409 -20.971  1.00 68.49           C
ATOM   4952 1HB  PHE A 324       6.013  -0.335 -20.865  1.00 68.49           H
ATOM   4953 2HB  PHE A 324       7.366  -1.446 -20.770  1.00 68.49           H
ATOM   4954  CG  PHE A 324       7.760   0.487 -19.924  1.00 68.49           C
ATOM   4955  CD1 PHE A 324       8.964   0.140 -19.396  1.00 68.49           C
ATOM   4956  HD1 PHE A 324       9.456  -0.778 -19.719  1.00 68.49           H
ATOM   4957  CD2 PHE A 324       7.145   1.632 -19.521  1.00 68.49           C
ATOM   4958  HD2 PHE A 324       6.180   1.910 -19.944  1.00 68.49           H
ATOM   4959  CE1 PHE A 324       9.580   0.972 -18.425  1.00 68.49           C
ATOM   4960  HE1 PHE A 324      10.545   0.693 -18.001  1.00 68.49           H
ATOM   4961  CE2 PHE A 324       7.761   2.464 -18.549  1.00 68.49           C
ATOM   4962  HE2 PHE A 324       7.269   3.381 -18.226  1.00 68.49           H
ATOM   4963  CZ  PHE A 324       8.966   2.116 -18.022  1.00 68.49           C
ATOM   4964  HZ  PHE A 324       9.438   2.755 -17.276  1.00 68.49           H
ATOM   4965  HN  PHE A 324       5.999  -1.485 -22.803  1.00 68.49           H
ATOM   4966  N   ARG A 325       9.181  -1.724 -22.819  1.00 70.26           N
ATOM   4967  CA  ARG A 325      10.518  -2.206 -23.121  1.00 70.26           C
ATOM   4968  C   ARG A 325      11.061  -1.515 -24.373  1.00 70.26           C
ATOM   4969  O   ARG A 325      12.226  -1.123 -24.415  1.00 70.26           O
ATOM   4970  HA  ARG A 325      11.111  -1.949 -22.243  1.00 70.26           H
ATOM   4971  CB  ARG A 325      10.521  -3.720 -23.339  1.00 70.26           C
ATOM   4972 1HB  ARG A 325       9.713  -3.995 -24.017  1.00 70.26           H
ATOM   4973 2HB  ARG A 325      11.454  -4.020 -23.817  1.00 70.26           H
ATOM   4974  CG  ARG A 325      10.358  -4.466 -22.014  1.00 70.26           C
ATOM   4975 1HG  ARG A 325      11.082  -4.092 -21.290  1.00 70.26           H
ATOM   4976 2HG  ARG A 325       9.367  -4.272 -21.602  1.00 70.26           H
ATOM   4977  CD  ARG A 325      10.551  -5.972 -22.204  1.00 70.26           C
ATOM   4978 1HD  ARG A 325       9.851  -6.344 -22.952  1.00 70.26           H
ATOM   4979 2HD  ARG A 325      11.555  -6.174 -22.578  1.00 70.26           H
ATOM   4980  NE  ARG A 325      10.339  -6.676 -20.920  1.00 70.26           N
ATOM   4981  HE  ARG A 325      10.038  -6.136 -20.133  1.00 70.26           H
ATOM   4982  CZ  ARG A 325      10.525  -7.991 -20.744  1.00 70.26           C
ATOM   4983  NH1 ARG A 325      10.928  -8.763 -21.763  1.00 70.26           N
ATOM   4984 1HH1 ARG A 325      11.092  -8.358 -22.663  1.00 70.26           H
ATOM   4985 2HH1 ARG A 325      11.065  -9.744 -21.624  1.00 70.26           H
ATOM   4986  NH2 ARG A 325      10.302  -8.523 -19.535  1.00 70.26           N
ATOM   4987 1HH2 ARG A 325      10.437  -9.503 -19.387  1.00 70.26           H
ATOM   4988 2HH2 ARG A 325      10.002  -7.940 -18.780  1.00 70.26           H
ATOM   4989  HN  ARG A 325       8.479  -2.434 -22.761  1.00 70.26           H
ATOM   4990  N   ARG A 326      10.191  -1.388 -25.364  1.00 72.04           N
ATOM   4991  CA  ARG A 326      10.548  -0.694 -26.590  1.00 72.04           C
ATOM   4992  C   ARG A 326      10.826   0.783 -26.302  1.00 72.04           C
ATOM   4993  O   ARG A 326      11.816   1.336 -26.777  1.00 72.04           O
ATOM   4994  HA  ARG A 326      11.446  -1.200 -26.945  1.00 72.04           H
ATOM   4995  CB  ARG A 326       9.432  -0.802 -27.630  1.00 72.04           C
ATOM   4996 1HB  ARG A 326       8.472  -0.584 -27.163  1.00 72.04           H
ATOM   4997 2HB  ARG A 326       9.583  -0.057 -28.410  1.00 72.04           H
ATOM   4998  CG  ARG A 326       9.397  -2.200 -28.253  1.00 72.04           C
ATOM   4999 1HG  ARG A 326      10.331  -2.390 -28.781  1.00 72.04           H
ATOM   5000 2HG  ARG A 326       9.316  -2.950 -27.466  1.00 72.04           H
ATOM   5001  CD  ARG A 326       8.220  -2.339 -29.221  1.00 72.04           C
ATOM   5002 1HD  ARG A 326       7.296  -2.035 -28.729  1.00 72.04           H
ATOM   5003 2HD  ARG A 326       8.360  -1.676 -30.074  1.00 72.04           H
ATOM   5004  NE  ARG A 326       8.108  -3.741 -29.683  1.00 72.04           N
ATOM   5005  HE  ARG A 326       8.247  -4.468 -29.011  1.00 72.04           H
ATOM   5006  CZ  ARG A 326       7.833  -4.095 -30.946  1.00 72.04           C
ATOM   5007  NH1 ARG A 326       7.639  -3.162 -31.887  1.00 72.04           N
ATOM   5008 1HH1 ARG A 326       7.698  -2.193 -31.650  1.00 72.04           H
ATOM   5009 2HH1 ARG A 326       7.434  -3.435 -32.827  1.00 72.04           H
ATOM   5010  NH2 ARG A 326       7.756  -5.398 -31.252  1.00 72.04           N
ATOM   5011 1HH2 ARG A 326       7.552  -5.679 -32.190  1.00 72.04           H
ATOM   5012 2HH2 ARG A 326       7.903  -6.088 -30.544  1.00 72.04           H
ATOM   5013  HN  ARG A 326       9.258  -1.748 -25.339  1.00 72.04           H
ATOM   5014  N   ASP A 327       9.933   1.379 -25.525  1.00 71.62           N
ATOM   5015  CA  ASP A 327       9.990   2.811 -25.283  1.00 71.62           C
ATOM   5016  C   ASP A 327      11.182   3.124 -24.377  1.00 71.62           C
ATOM   5017  O   ASP A 327      11.840   4.150 -24.542  1.00 71.62           O
ATOM   5018  HA  ASP A 327      10.086   3.265 -26.269  1.00 71.62           H
ATOM   5019  CB  ASP A 327       8.722   3.302 -24.582  1.00 71.62           C
ATOM   5020 1HB  ASP A 327       8.517   2.676 -23.713  1.00 71.62           H
ATOM   5021 2HB  ASP A 327       8.874   4.317 -24.215  1.00 71.62           H
ATOM   5022  CG  ASP A 327       7.523   3.272 -25.533  1.00 71.62           C
ATOM   5023  OD1 ASP A 327       7.771   3.249 -26.758  1.00 71.62           O
ATOM   5024  OD2 ASP A 327       6.386   3.272 -25.013  1.00 71.62           O
ATOM   5025  HN  ASP A 327       9.184   0.903 -25.066  1.00 71.62           H
ATOM   5026  N   LEU A 328      11.425   2.220 -23.438  1.00 71.32           N
ATOM   5027  CA  LEU A 328      12.579   2.341 -22.564  1.00 71.32           C
ATOM   5028  C   LEU A 328      13.855   2.347 -23.409  1.00 71.32           C
ATOM   5029  O   LEU A 328      14.733   3.184 -23.208  1.00 71.32           O
ATOM   5030  HA  LEU A 328      12.501   3.299 -22.050  1.00 71.32           H
ATOM   5031  CB  LEU A 328      12.556   1.249 -21.493  1.00 71.32           C
ATOM   5032 1HB  LEU A 328      11.655   1.375 -20.893  1.00 71.32           H
ATOM   5033 2HB  LEU A 328      12.476   0.282 -21.990  1.00 71.32           H
ATOM   5034  CG  LEU A 328      13.761   1.208 -20.550  1.00 71.32           C
ATOM   5035  HG  LEU A 328      14.668   1.258 -21.153  1.00 71.32           H
ATOM   5036  CD1 LEU A 328      13.769   2.422 -19.619  1.00 71.32           C
ATOM   5037 1HD1 LEU A 328      13.820   3.335 -20.213  1.00 71.32           H
ATOM   5038 2HD1 LEU A 328      12.858   2.428 -19.021  1.00 71.32           H
ATOM   5039 3HD1 LEU A 328      14.636   2.368 -18.960  1.00 71.32           H
ATOM   5040  CD2 LEU A 328      13.806  -0.110 -19.775  1.00 71.32           C
ATOM   5041 1HD2 LEU A 328      12.896  -0.215 -19.184  1.00 71.32           H
ATOM   5042 2HD2 LEU A 328      13.882  -0.942 -20.475  1.00 71.32           H
ATOM   5043 3HD2 LEU A 328      14.671  -0.112 -19.112  1.00 71.32           H
ATOM   5044  HN  LEU A 328      10.850   1.419 -23.272  1.00 71.32           H
ATOM   5045  N   VAL A 329      13.917   1.402 -24.336  1.00 73.12           N
ATOM   5046  CA  VAL A 329      15.079   1.275 -25.199  1.00 73.12           C
ATOM   5047  C   VAL A 329      15.208   2.532 -26.062  1.00 73.12           C
ATOM   5048  O   VAL A 329      16.315   2.948 -26.398  1.00 73.12           O
ATOM   5049  HA  VAL A 329      15.957   1.198 -24.558  1.00 73.12           H
ATOM   5050  CB  VAL A 329      14.980  -0.009 -26.024  1.00 73.12           C
ATOM   5051  HB  VAL A 329      13.996  -0.032 -26.493  1.00 73.12           H
ATOM   5052  CG1 VAL A 329      16.031  -0.028 -27.137  1.00 73.12           C
ATOM   5053 1HG1 VAL A 329      15.875   0.825 -27.798  1.00 73.12           H
ATOM   5054 2HG1 VAL A 329      17.027   0.029 -26.697  1.00 73.12           H
ATOM   5055 3HG1 VAL A 329      15.938  -0.952 -27.708  1.00 73.12           H
ATOM   5056  CG2 VAL A 329      15.105  -1.245 -25.132  1.00 73.12           C
ATOM   5057 1HG2 VAL A 329      16.069  -1.230 -24.623  1.00 73.12           H
ATOM   5058 2HG2 VAL A 329      14.303  -1.242 -24.393  1.00 73.12           H
ATOM   5059 3HG2 VAL A 329      15.031  -2.144 -25.744  1.00 73.12           H
ATOM   5060  HN  VAL A 329      13.192   0.733 -24.502  1.00 73.12           H
ATOM   5061  N   LYS A 330      14.059   3.102 -26.397  1.00 72.06           N
[truncated: 117,320 more chars]
