# Supplementary material for: Noncanonical roles of chemokine regions in CCR9 activation revealed by structural modeling and mutational mapping
Source: Nat Commun. 2025 Aug 18;16:7695. doi: 10.1038/s41467-025-62321-9 (PMC12361432; doi:10.1038/s41467-025-62321-9)
Supplement: Supplementary file 4 — Supplementary Data 2 [file 41467_2025_62321_MOESM4_ESM.zip › CCR9_CCL25_rnk128.pdb]

SSBOND   1 CYS A   38    CYS A  289 
SSBOND   2 CYS A  119    CYS A  198 
SSBOND   3 CYS B    7    CYS B   35 
SSBOND   4 CYS B    8    CYS B   52 
ATOM      1  N   GLU A  20      -3.615  -4.219  60.835  1.00 45.44           N
ATOM      2  CA  GLU A  20      -3.809  -3.948  59.421  1.00 45.44           C
ATOM      3  C   GLU A  20      -2.513  -4.199  58.648  1.00 45.44           C
ATOM      4  O   GLU A  20      -2.541  -4.444  57.443  1.00 45.44           O
ATOM      5  HA  GLU A  20      -4.577  -4.649  59.094  1.00 45.44           H
ATOM      6  CB  GLU A  20      -4.310  -2.519  59.201  1.00 45.44           C
ATOM      7 1HB  GLU A  20      -3.821  -1.846  59.905  1.00 45.44           H
ATOM      8 2HB  GLU A  20      -4.162  -2.234  58.159  1.00 45.44           H
ATOM      9  CG  GLU A  20      -5.814  -2.418  59.465  1.00 45.44           C
ATOM     10 1HG  GLU A  20      -6.316  -3.300  59.069  1.00 45.44           H
ATOM     11 2HG  GLU A  20      -5.997  -2.402  60.540  1.00 45.44           H
ATOM     12  CD  GLU A  20      -6.400  -1.159  58.824  1.00 45.44           C
ATOM     13  OE1 GLU A  20      -7.631  -1.152  58.608  1.00 45.44           O
ATOM     14  OE2 GLU A  20      -5.604  -0.231  58.563  1.00 45.44           O
ATOM     15  HN  GLU A  20      -2.686  -4.490  61.089  1.00 45.44           H
ATOM     16  N   SER A  21      -1.406  -4.130  59.374  1.00 51.81           N
ATOM     17  CA  SER A  21      -0.096  -4.197  58.750  1.00 51.81           C
ATOM     18  C   SER A  21       0.169  -5.616  58.241  1.00 51.81           C
ATOM     19  O   SER A  21       0.637  -5.799  57.119  1.00 51.81           O
ATOM     20  HA  SER A  21      -0.137  -3.494  57.918  1.00 51.81           H
ATOM     21  CB  SER A  21       1.002  -3.769  59.725  1.00 51.81           C
ATOM     22 1HB  SER A  21       1.914  -3.549  59.171  1.00 51.81           H
ATOM     23 2HB  SER A  21       0.703  -2.848  60.226  1.00 51.81           H
ATOM     24  OG  SER A  21       1.271  -4.773  60.700  1.00 51.81           O
ATOM     25  HG  SER A  21       1.986  -4.460  61.325  1.00 51.81           H
ATOM     26  HN  SER A  21      -1.396  -4.031  60.369  1.00 51.81           H
ATOM     27  N   THR A  22      -0.141  -6.583  59.092  1.00 53.21           N
ATOM     28  CA  THR A  22       0.151  -7.973  58.785  1.00 53.21           C
ATOM     29  C   THR A  22      -0.695  -8.447  57.602  1.00 53.21           C
ATOM     30  O   THR A  22      -0.164  -8.978  56.628  1.00 53.21           O
ATOM     31  HA  THR A  22       1.195  -8.045  58.480  1.00 53.21           H
ATOM     32  CB  THR A  22      -0.068  -8.794  60.057  1.00 53.21           C
ATOM     33  HB  THR A  22      -0.629  -9.704  59.841  1.00 53.21           H
ATOM     34  OG1 THR A  22      -0.696  -7.883  60.955  1.00 53.21           O
ATOM     35  HG1 THR A  22      -1.087  -8.381  61.729  1.00 53.21           H
ATOM     36  CG2 THR A  22       1.245  -9.158  60.752  1.00 53.21           C
ATOM     37 1HG2 THR A  22       1.775  -8.246  61.029  1.00 53.21           H
ATOM     38 2HG2 THR A  22       1.864  -9.747  60.075  1.00 53.21           H
ATOM     39 3HG2 THR A  22       1.032  -9.741  61.649  1.00 53.21           H
ATOM     40  HN  THR A  22      -0.583  -6.430  59.976  1.00 53.21           H
ATOM     41  N   SER A  23      -1.998  -8.237  57.725  1.00 54.79           N
ATOM     42  CA  SER A  23      -2.927  -8.678  56.700  1.00 54.79           C
ATOM     43  C   SER A  23      -2.602  -7.995  55.370  1.00 54.79           C
ATOM     44  O   SER A  23      -2.702  -8.612  54.310  1.00 54.79           O
ATOM     45  HA  SER A  23      -2.781  -9.756  56.622  1.00 54.79           H
ATOM     46  CB  SER A  23      -4.374  -8.389  57.106  1.00 54.79           C
ATOM     47 1HB  SER A  23      -5.046  -8.734  56.321  1.00 54.79           H
ATOM     48 2HB  SER A  23      -4.618  -8.954  58.005  1.00 54.79           H
ATOM     49  OG  SER A  23      -4.594  -7.001  57.343  1.00 54.79           O
ATOM     50  HG  SER A  23      -5.549  -6.844  57.593  1.00 54.79           H
ATOM     51  HN  SER A  23      -2.418  -7.776  58.507  1.00 54.79           H
ATOM     52  N   SER A  24      -2.220  -6.730  55.469  1.00 60.53           N
ATOM     53  CA  SER A  24      -1.853  -5.965  54.290  1.00 60.53           C
ATOM     54  C   SER A  24      -0.598  -6.560  53.649  1.00 60.53           C
ATOM     55  O   SER A  24      -0.368  -6.391  52.452  1.00 60.53           O
ATOM     56  HA  SER A  24      -2.705  -6.049  53.615  1.00 60.53           H
ATOM     57  CB  SER A  24      -1.624  -4.493  54.638  1.00 60.53           C
ATOM     58 1HB  SER A  24      -1.813  -3.878  53.758  1.00 60.53           H
ATOM     59 2HB  SER A  24      -2.339  -4.185  55.401  1.00 60.53           H
ATOM     60  OG  SER A  24      -0.299  -4.255  55.107  1.00 60.53           O
ATOM     61  HG  SER A  24      -0.152  -4.730  55.974  1.00 60.53           H
ATOM     62  HN  SER A  24      -2.159  -6.231  56.333  1.00 60.53           H
ATOM     63  N   MET A  25       0.181  -7.245  54.473  1.00 63.53           N
ATOM     64  CA  MET A  25       1.409  -7.863  54.002  1.00 63.53           C
ATOM     65  C   MET A  25       1.120  -9.192  53.300  1.00 63.53           C
ATOM     66  O   MET A  25       1.717  -9.495  52.268  1.00 63.53           O
ATOM     67  HA  MET A  25       1.840  -7.156  53.294  1.00 63.53           H
ATOM     68  CB  MET A  25       2.345  -8.106  55.188  1.00 63.53           C
ATOM     69 1HB  MET A  25       2.220  -7.311  55.923  1.00 63.53           H
ATOM     70 2HB  MET A  25       2.080  -9.041  55.680  1.00 63.53           H
ATOM     71  CG  MET A  25       3.805  -8.160  54.731  1.00 63.53           C
ATOM     72 1HG  MET A  25       4.408  -8.679  55.475  1.00 63.53           H
ATOM     73 2HG  MET A  25       3.883  -8.728  53.804  1.00 63.53           H
ATOM     74  SD  MET A  25       4.429  -6.506  54.486  1.00 63.53           S
ATOM     75  CE  MET A  25       6.185  -6.826  54.545  1.00 63.53           C
ATOM     76 1HE  MET A  25       6.443  -7.259  55.511  1.00 63.53           H
ATOM     77 2HE  MET A  25       6.453  -7.523  53.751  1.00 63.53           H
ATOM     78 3HE  MET A  25       6.729  -5.891  54.408  1.00 63.53           H
ATOM     79  HN  MET A  25      -0.015  -7.381  55.444  1.00 63.53           H
ATOM     80  N   GLU A  26       0.204  -9.948  53.887  1.00 63.96           N
ATOM     81  CA  GLU A  26      -0.179 -11.232  53.325  1.00 63.96           C
ATOM     82  C   GLU A  26      -0.870 -11.036  51.974  1.00 63.96           C
ATOM     83  O   GLU A  26      -0.564 -11.734  51.009  1.00 63.96           O
ATOM     84  HA  GLU A  26       0.755 -11.777  53.187  1.00 63.96           H
ATOM     85  CB  GLU A  26      -1.075 -12.009  54.292  1.00 63.96           C
ATOM     86 1HB  GLU A  26      -1.836 -11.345  54.701  1.00 63.96           H
ATOM     87 2HB  GLU A  26      -1.490 -12.881  53.787  1.00 63.96           H
ATOM     88  CG  GLU A  26      -0.269 -12.540  55.479  1.00 63.96           C
ATOM     89 1HG  GLU A  26       0.555 -13.155  55.118  1.00 63.96           H
ATOM     90 2HG  GLU A  26       0.171 -11.707  56.027  1.00 63.96           H
ATOM     91  CD  GLU A  26      -1.154 -13.364  56.417  1.00 63.96           C
ATOM     92  OE1 GLU A  26      -0.590 -14.245  57.101  1.00 63.96           O
ATOM     93  OE2 GLU A  26      -2.374 -13.093  56.430  1.00 63.96           O
ATOM     94  HN  GLU A  26      -0.273  -9.696  54.729  1.00 63.96           H
ATOM     95  N   ASP A  27      -1.789 -10.082  51.949  1.00 60.77           N
ATOM     96  CA  ASP A  27      -2.544  -9.801  50.740  1.00 60.77           C
ATOM     97  C   ASP A  27      -1.574  -9.507  49.594  1.00 60.77           C
ATOM     98  O   ASP A  27      -1.807  -9.915  48.458  1.00 60.77           O
ATOM     99  HA  ASP A  27      -3.141 -10.696  50.561  1.00 60.77           H
ATOM    100  CB  ASP A  27      -3.444  -8.578  50.923  1.00 60.77           C
ATOM    101 1HB  ASP A  27      -2.912  -7.812  51.488  1.00 60.77           H
ATOM    102 2HB  ASP A  27      -3.683  -8.148  49.950  1.00 60.77           H
ATOM    103  CG  ASP A  27      -4.736  -8.951  51.652  1.00 60.77           C
ATOM    104  OD1 ASP A  27      -4.984 -10.170  51.779  1.00 60.77           O
ATOM    105  OD2 ASP A  27      -5.446  -8.010  52.067  1.00 60.77           O
ATOM    106  HN  ASP A  27      -2.020  -9.507  52.734  1.00 60.77           H
ATOM    107  N   TYR A  28      -0.505  -8.801  49.933  1.00 65.29           N
ATOM    108  CA  TYR A  28       0.493  -8.433  48.944  1.00 65.29           C
ATOM    109  C   TYR A  28       1.312  -9.650  48.511  1.00 65.29           C
ATOM    110  O   TYR A  28       1.726  -9.746  47.356  1.00 65.29           O
ATOM    111  HA  TYR A  28      -0.027  -8.027  48.076  1.00 65.29           H
ATOM    112  CB  TYR A  28       1.420  -7.429  49.633  1.00 65.29           C
ATOM    113 1HB  TYR A  28       0.830  -6.576  49.968  1.00 65.29           H
ATOM    114 2HB  TYR A  28       1.843  -7.893  50.524  1.00 65.29           H
ATOM    115  CG  TYR A  28       2.561  -6.925  48.747  1.00 65.29           C
ATOM    116  CD1 TYR A  28       3.814  -7.494  48.847  1.00 65.29           C
ATOM    117  HD1 TYR A  28       3.991  -8.302  49.557  1.00 65.29           H
ATOM    118  CD2 TYR A  28       2.337  -5.902  47.849  1.00 65.29           C
ATOM    119  HD2 TYR A  28       1.347  -5.453  47.770  1.00 65.29           H
ATOM    120  CE1 TYR A  28       4.889  -7.020  48.013  1.00 65.29           C
ATOM    121  HE1 TYR A  28       5.883  -7.461  48.082  1.00 65.29           H
ATOM    122  CE2 TYR A  28       3.411  -5.428  47.015  1.00 65.29           C
ATOM    123  HE2 TYR A  28       3.248  -4.621  46.301  1.00 65.29           H
ATOM    124  CZ  TYR A  28       4.634  -6.011  47.138  1.00 65.29           C
ATOM    125  OH  TYR A  28       5.648  -5.563  46.351  1.00 65.29           O
ATOM    126  HH  TYR A  28       5.359  -4.746  45.853  1.00 65.29           H
ATOM    127  HN  TYR A  28      -0.316  -8.484  50.863  1.00 65.29           H
ATOM    128  N   VAL A  29       1.521 -10.551  49.460  1.00 62.82           N
ATOM    129  CA  VAL A  29       2.358 -11.714  49.217  1.00 62.82           C
ATOM    130  C   VAL A  29       1.575 -12.737  48.393  1.00 62.82           C
ATOM    131  O   VAL A  29       2.143 -13.423  47.545  1.00 62.82           O
ATOM    132  HA  VAL A  29       3.220 -11.383  48.638  1.00 62.82           H
ATOM    133  CB  VAL A  29       2.867 -12.279  50.545  1.00 62.82           C
ATOM    134  HB  VAL A  29       2.004 -12.451  51.188  1.00 62.82           H
ATOM    135  CG1 VAL A  29       3.573 -13.619  50.335  1.00 62.82           C
ATOM    136 1HG1 VAL A  29       2.876 -14.333  49.896  1.00 62.82           H
ATOM    137 2HG1 VAL A  29       4.422 -13.482  49.665  1.00 62.82           H
ATOM    138 3HG1 VAL A  29       3.925 -13.999  51.294  1.00 62.82           H
ATOM    139  CG2 VAL A  29       3.786 -11.279  51.249  1.00 62.82           C
ATOM    140 1HG2 VAL A  29       4.643 -11.060  50.611  1.00 62.82           H
ATOM    141 2HG2 VAL A  29       3.237 -10.358  51.449  1.00 62.82           H
ATOM    142 3HG2 VAL A  29       4.134 -11.706  52.190  1.00 62.82           H
ATOM    143  HN  VAL A  29       1.131 -10.496  50.379  1.00 62.82           H
ATOM    144  N   ASN A  30       0.281 -12.808  48.671  1.00 64.80           N
ATOM    145  CA  ASN A  30      -0.563 -13.816  48.053  1.00 64.80           C
ATOM    146  C   ASN A  30      -1.041 -13.310  46.691  1.00 64.80           C
ATOM    147  O   ASN A  30      -1.637 -14.060  45.920  1.00 64.80           O
ATOM    148  HA  ASN A  30       0.064 -14.704  47.971  1.00 64.80           H
ATOM    149  CB  ASN A  30      -1.798 -14.102  48.911  1.00 64.80           C
ATOM    150 1HB  ASN A  30      -2.212 -13.165  49.282  1.00 64.80           H
ATOM    151 2HB  ASN A  30      -2.569 -14.571  48.299  1.00 64.80           H
ATOM    152  CG  ASN A  30      -1.448 -15.014  50.089  1.00 64.80           C
ATOM    153  OD1 ASN A  30      -0.430 -15.687  50.106  1.00 64.80           O
ATOM    154  ND2 ASN A  30      -2.346 -14.998  51.070  1.00 64.80           N
ATOM    155 1HD2 ASN A  30      -3.160 -14.423  50.993  1.00 64.80           H
ATOM    156 2HD2 ASN A  30      -2.207 -15.562  51.884  1.00 64.80           H
ATOM    157  HN  ASN A  30      -0.189 -12.194  49.305  1.00 64.80           H
ATOM    158  N   PHE A  31      -0.761 -12.041  46.435  1.00 70.03           N
ATOM    159  CA  PHE A  31      -1.129 -11.433  45.168  1.00 70.03           C
ATOM    160  C   PHE A  31      -0.370 -12.082  44.008  1.00 70.03           C
ATOM    161  O   PHE A  31       0.859 -12.075  43.985  1.00 70.03           O
ATOM    162  HA  PHE A  31      -2.199 -11.590  45.033  1.00 70.03           H
ATOM    163  CB  PHE A  31      -0.742  -9.955  45.251  1.00 70.03           C
ATOM    164 1HB  PHE A  31      -1.184  -9.524  46.150  1.00 70.03           H
ATOM    165 2HB  PHE A  31       0.339  -9.878  45.360  1.00 70.03           H
ATOM    166  CG  PHE A  31      -1.178  -9.129  44.040  1.00 70.03           C
ATOM    167  CD1 PHE A  31      -0.303  -8.895  43.025  1.00 70.03           C
ATOM    168  HD1 PHE A  31       0.709  -9.297  43.075  1.00 70.03           H
ATOM    169  CD2 PHE A  31      -2.441  -8.627  43.977  1.00 70.03           C
ATOM    170  HD2 PHE A  31      -3.142  -8.814  44.790  1.00 70.03           H
ATOM    171  CE1 PHE A  31      -0.708  -8.128  41.901  1.00 70.03           C
ATOM    172  HE1 PHE A  31      -0.006  -7.941  41.088  1.00 70.03           H
ATOM    173  CE2 PHE A  31      -2.845  -7.860  42.853  1.00 70.03           C
ATOM    174  HE2 PHE A  31      -3.857  -7.458  42.803  1.00 70.03           H
ATOM    175  CZ  PHE A  31      -1.970  -7.627  41.838  1.00 70.03           C
ATOM    176  HZ  PHE A  31      -2.281  -7.038  40.975  1.00 70.03           H
ATOM    177  HN  PHE A  31      -0.292 -11.432  47.075  1.00 70.03           H
ATOM    178  N   ASN A  32      -1.135 -12.626  43.074  1.00 66.81           N
ATOM    179  CA  ASN A  32      -0.552 -13.235  41.890  1.00 66.81           C
ATOM    180  C   ASN A  32      -0.134 -12.137  40.910  1.00 66.81           C
ATOM    181  O   ASN A  32      -0.955 -11.642  40.140  1.00 66.81           O
ATOM    182  HA  ASN A  32       0.296 -13.814  42.254  1.00 66.81           H
ATOM    183  CB  ASN A  32      -1.562 -14.140  41.182  1.00 66.81           C
ATOM    184 1HB  ASN A  32      -2.068 -14.769  41.914  1.00 66.81           H
ATOM    185 2HB  ASN A  32      -2.328 -13.531  40.701  1.00 66.81           H
ATOM    186  CG  ASN A  32      -0.872 -15.020  40.137  1.00 66.81           C
ATOM    187  OD1 ASN A  32       0.330 -14.963  39.937  1.00 66.81           O
ATOM    188  ND2 ASN A  32      -1.697 -15.833  39.485  1.00 66.81           N
ATOM    189 1HD2 ASN A  32      -2.675 -15.830  39.697  1.00 66.81           H
ATOM    190 2HD2 ASN A  32      -1.341 -16.448  38.781  1.00 66.81           H
ATOM    191  HN  ASN A  32      -2.134 -12.656  43.115  1.00 66.81           H
ATOM    192  N   PHE A  33       1.143 -11.788  40.972  1.00 69.09           N
ATOM    193  CA  PHE A  33       1.705 -10.835  40.031  1.00 69.09           C
ATOM    194  C   PHE A  33       1.966 -11.493  38.674  1.00 69.09           C
ATOM    195  O   PHE A  33       3.083 -11.444  38.161  1.00 69.09           O
ATOM    196  HA  PHE A  33       0.977 -10.033  39.909  1.00 69.09           H
ATOM    197  CB  PHE A  33       3.035 -10.357  40.617  1.00 69.09           C
ATOM    198 1HB  PHE A  33       3.670 -11.224  40.803  1.00 69.09           H
ATOM    199 2HB  PHE A  33       3.546  -9.741  39.878  1.00 69.09           H
ATOM    200  CG  PHE A  33       2.892  -9.560  41.915  1.00 69.09           C
ATOM    201  CD1 PHE A  33       2.643  -8.223  41.868  1.00 69.09           C
ATOM    202  HD1 PHE A  33       2.546  -7.721  40.905  1.00 69.09           H
ATOM    203  CD2 PHE A  33       3.014 -10.187  43.115  1.00 69.09           C
ATOM    204  HD2 PHE A  33       3.214 -11.258  43.153  1.00 69.09           H
ATOM    205  CE1 PHE A  33       2.511  -7.483  43.072  1.00 69.09           C
ATOM    206  HE1 PHE A  33       2.312  -6.412  43.034  1.00 69.09           H
ATOM    207  CE2 PHE A  33       2.882  -9.446  44.320  1.00 69.09           C
ATOM    208  HE2 PHE A  33       2.980  -9.949  45.282  1.00 69.09           H
ATOM    209  CZ  PHE A  33       2.633  -8.110  44.273  1.00 69.09           C
ATOM    210  HZ  PHE A  33       2.531  -7.542  45.197  1.00 69.09           H
ATOM    211  HN  PHE A  33       1.788 -12.144  41.649  1.00 69.09           H
ATOM    212  N   THR A  34       0.917 -12.094  38.132  1.00 70.84           N
ATOM    213  CA  THR A  34       0.915 -12.476  36.730  1.00 70.84           C
ATOM    214  C   THR A  34       1.359 -11.301  35.857  1.00 70.84           C
ATOM    215  O   THR A  34       0.862 -10.186  36.010  1.00 70.84           O
ATOM    216  HA  THR A  34       1.646 -13.272  36.590  1.00 70.84           H
ATOM    217  CB  THR A  34      -0.481 -12.997  36.384  1.00 70.84           C
ATOM    218  HB  THR A  34      -1.037 -12.263  35.800  1.00 70.84           H
ATOM    219  OG1 THR A  34      -1.049 -13.334  37.647  1.00 70.84           O
ATOM    220  HG1 THR A  34      -2.043 -13.412  37.565  1.00 70.84           H
ATOM    221  CG2 THR A  34      -0.440 -14.325  35.627  1.00 70.84           C
ATOM    222 1HG2 THR A  34       0.057 -15.078  36.240  1.00 70.84           H
ATOM    223 2HG2 THR A  34       0.111 -14.195  34.695  1.00 70.84           H
ATOM    224 3HG2 THR A  34      -1.457 -14.650  35.406  1.00 70.84           H
ATOM    225  HN  THR A  34       0.081 -12.319  38.633  1.00 70.84           H
ATOM    226  N   ASP A  35       2.290 -11.591  34.959  1.00 80.37           N
ATOM    227  CA  ASP A  35       2.961 -10.541  34.211  1.00 80.37           C
ATOM    228  C   ASP A  35       2.086 -10.125  33.027  1.00 80.37           C
ATOM    229  O   ASP A  35       2.389 -10.452  31.881  1.00 80.37           O
ATOM    230  HA  ASP A  35       3.109  -9.731  34.925  1.00 80.37           H
ATOM    231  CB  ASP A  35       4.302 -11.029  33.659  1.00 80.37           C
ATOM    232 1HB  ASP A  35       4.688 -11.831  34.288  1.00 80.37           H
ATOM    233 2HB  ASP A  35       4.159 -11.447  32.663  1.00 80.37           H
ATOM    234  CG  ASP A  35       5.318  -9.887  33.599  1.00 80.37           C
ATOM    235  OD1 ASP A  35       4.980  -8.799  34.112  1.00 80.37           O
ATOM    236  OD2 ASP A  35       6.410 -10.129  33.041  1.00 80.37           O
ATOM    237  HN  ASP A  35       2.586 -12.521  34.741  1.00 80.37           H
ATOM    238  N   PHE A  36       1.017  -9.409  33.346  1.00 89.72           N
ATOM    239  CA  PHE A  36       0.118  -8.911  32.319  1.00 89.72           C
ATOM    240  C   PHE A  36       0.700  -7.673  31.634  1.00 89.72           C
ATOM    241  O   PHE A  36       0.204  -7.243  30.594  1.00 89.72           O
ATOM    242  HA  PHE A  36      -0.007  -9.706  31.584  1.00 89.72           H
ATOM    243  CB  PHE A  36      -1.188  -8.525  33.017  1.00 89.72           C
ATOM    244 1HB  PHE A  36      -0.958  -7.878  33.864  1.00 89.72           H
ATOM    245 2HB  PHE A  36      -1.799  -7.942  32.327  1.00 89.72           H
ATOM    246  CG  PHE A  36      -2.005  -9.720  33.513  1.00 89.72           C
ATOM    247  CD1 PHE A  36      -2.139 -10.824  32.730  1.00 89.72           C
ATOM    248  HD1 PHE A  36      -1.665 -10.857  31.749  1.00 89.72           H
ATOM    249  CD2 PHE A  36      -2.597  -9.678  34.736  1.00 89.72           C
ATOM    250  HD2 PHE A  36      -2.490  -8.793  35.364  1.00 89.72           H
ATOM    251  CE1 PHE A  36      -2.897 -11.933  33.190  1.00 89.72           C
ATOM    252  HE1 PHE A  36      -3.005 -12.817  32.563  1.00 89.72           H
ATOM    253  CE2 PHE A  36      -3.355 -10.787  35.197  1.00 89.72           C
ATOM    254  HE2 PHE A  36      -3.830 -10.753  36.177  1.00 89.72           H
ATOM    255  CZ  PHE A  36      -3.489 -11.891  34.414  1.00 89.72           C
ATOM    256  HZ  PHE A  36      -4.071 -12.742  34.767  1.00 89.72           H
ATOM    257  HN  PHE A  36       0.762  -9.170  34.283  1.00 89.72           H
ATOM    258  N   TYR A  37       1.746  -7.135  32.245  1.00 91.15           N
ATOM    259  CA  TYR A  37       2.503  -6.061  31.625  1.00 91.15           C
ATOM    260  C   TYR A  37       3.636  -6.617  30.760  1.00 91.15           C
ATOM    261  O   TYR A  37       4.573  -7.227  31.274  1.00 91.15           O
ATOM    262  HA  TYR A  37       1.822  -5.489  30.995  1.00 91.15           H
ATOM    263  CB  TYR A  37       3.106  -5.252  32.776  1.00 91.15           C
ATOM    264 1HB  TYR A  37       2.301  -4.906  33.424  1.00 91.15           H
ATOM    265 2HB  TYR A  37       3.738  -5.907  33.375  1.00 91.15           H
ATOM    266  CG  TYR A  37       3.930  -4.045  32.323  1.00 91.15           C
ATOM    267  CD1 TYR A  37       5.296  -4.163  32.165  1.00 91.15           C
ATOM    268  HD1 TYR A  37       5.788  -5.116  32.362  1.00 91.15           H
ATOM    269  CD2 TYR A  37       3.308  -2.839  32.073  1.00 91.15           C
ATOM    270  HD2 TYR A  37       2.229  -2.746  32.198  1.00 91.15           H
ATOM    271  CE1 TYR A  37       6.072  -3.027  31.739  1.00 91.15           C
ATOM    272  HE1 TYR A  37       7.152  -3.107  31.610  1.00 91.15           H
ATOM    273  CE2 TYR A  37       4.084  -1.703  31.647  1.00 91.15           C
ATOM    274  HE2 TYR A  37       3.606  -0.745  31.446  1.00 91.15           H
ATOM    275  CZ  TYR A  37       5.428  -1.854  31.501  1.00 91.15           C
ATOM    276  OH  TYR A  37       6.161  -0.781  31.098  1.00 91.15           O
ATOM    277  HH  TYR A  37       5.558  -0.007  30.907  1.00 91.15           H
ATOM    278  HN  TYR A  37       2.076  -7.421  33.144  1.00 91.15           H
ATOM    279  N   CYS A  38       3.514  -6.386  29.461  1.00 91.54           N
ATOM    280  CA  CYS A  38       4.444  -6.966  28.507  1.00 91.54           C
ATOM    281  C   CYS A  38       5.433  -5.880  28.079  1.00 91.54           C
ATOM    282  O   CYS A  38       5.042  -4.882  27.476  1.00 91.54           O
ATOM    283  HA  CYS A  38       4.959  -7.776  29.025  1.00 91.54           H
ATOM    284  CB  CYS A  38       3.717  -7.579  27.309  1.00 91.54           C
ATOM    285 1HB  CYS A  38       2.939  -8.260  27.655  1.00 91.54           H
ATOM    286 2HB  CYS A  38       3.223  -6.797  26.734  1.00 91.54           H
ATOM    287  SG  CYS A  38       4.906  -8.479  26.248  1.00 91.54           S
ATOM    288  HN  CYS A  38       2.797  -5.816  29.060  1.00 91.54           H
ATOM    289  N   GLU A  39       6.695  -6.110  28.409  1.00 89.99           N
ATOM    290  CA  GLU A  39       7.766  -5.263  27.911  1.00 89.99           C
ATOM    291  C   GLU A  39       8.169  -5.693  26.499  1.00 89.99           C
ATOM    292  O   GLU A  39       8.500  -6.856  26.271  1.00 89.99           O
ATOM    293  HA  GLU A  39       7.350  -4.256  27.886  1.00 89.99           H
ATOM    294  CB  GLU A  39       8.969  -5.286  28.856  1.00 89.99           C
ATOM    295 1HB  GLU A  39       9.227  -6.318  29.096  1.00 89.99           H
ATOM    296 2HB  GLU A  39       9.793  -4.727  28.415  1.00 89.99           H
ATOM    297  CG  GLU A  39       8.639  -4.595  30.180  1.00 89.99           C
ATOM    298 1HG  GLU A  39       8.231  -3.603  29.985  1.00 89.99           H
ATOM    299 2HG  GLU A  39       7.868  -5.159  30.707  1.00 89.99           H
ATOM    300  CD  GLU A  39       9.883  -4.477  31.062  1.00 89.99           C
ATOM    301  OE1 GLU A  39       9.749  -3.889  32.157  1.00 89.99           O
ATOM    302  OE2 GLU A  39      10.941  -4.976  30.621  1.00 89.99           O
ATOM    303  HN  GLU A  39       6.990  -6.858  29.004  1.00 89.99           H
ATOM    304  N   LYS A  40       8.129  -4.732  25.588  1.00 89.70           N
ATOM    305  CA  LYS A  40       8.327  -5.027  24.179  1.00 89.70           C
ATOM    306  C   LYS A  40       9.776  -4.722  23.796  1.00 89.70           C
ATOM    307  O   LYS A  40      10.061  -4.383  22.649  1.00 89.70           O
ATOM    308  HA  LYS A  40       8.151  -6.094  24.041  1.00 89.70           H
ATOM    309  CB  LYS A  40       7.296  -4.285  23.326  1.00 89.70           C
ATOM    310 1HB  LYS A  40       7.403  -3.210  23.473  1.00 89.70           H
ATOM    311 2HB  LYS A  40       7.482  -4.482  22.271  1.00 89.70           H
ATOM    312  CG  LYS A  40       5.873  -4.715  23.688  1.00 89.70           C
ATOM    313 1HG  LYS A  40       5.711  -4.586  24.758  1.00 89.70           H
ATOM    314 2HG  LYS A  40       5.154  -4.073  23.178  1.00 89.70           H
ATOM    315  CD  LYS A  40       5.626  -6.175  23.301  1.00 89.70           C
ATOM    316 1HD  LYS A  40       5.935  -6.338  22.269  1.00 89.70           H
ATOM    317 2HD  LYS A  40       6.238  -6.828  23.924  1.00 89.70           H
ATOM    318  CE  LYS A  40       4.150  -6.543  23.463  1.00 89.70           C
ATOM    319 1HE  LYS A  40       3.931  -6.742  24.512  1.00 89.70           H
ATOM    320 2HE  LYS A  40       3.525  -5.703  23.161  1.00 89.70           H
ATOM    321  NZ  LYS A  40       3.821  -7.733  22.647  1.00 89.70           N
ATOM    322 1HZ  LYS A  40       2.843  -7.971  22.776  1.00 89.70           H
ATOM    323 2HZ  LYS A  40       3.992  -7.530  21.669  1.00 89.70           H
ATOM    324 3HZ  LYS A  40       4.400  -8.513  22.937  1.00 89.70           H
ATOM    325  HN  LYS A  40       7.966  -3.768  25.799  1.00 89.70           H
ATOM    326  N   ASN A  41      10.654  -4.853  24.780  1.00 89.26           N
ATOM    327  CA  ASN A  41      12.054  -4.518  24.582  1.00 89.26           C
ATOM    328  C   ASN A  41      12.637  -5.407  23.482  1.00 89.26           C
ATOM    329  O   ASN A  41      13.343  -4.925  22.598  1.00 89.26           O
ATOM    330  HA  ASN A  41      12.061  -3.462  24.312  1.00 89.26           H
ATOM    331  CB  ASN A  41      12.863  -4.755  25.859  1.00 89.26           C
ATOM    332 1HB  ASN A  41      12.540  -5.683  26.331  1.00 89.26           H
ATOM    333 2HB  ASN A  41      13.917  -4.875  25.609  1.00 89.26           H
ATOM    334  CG  ASN A  41      12.695  -3.592  26.839  1.00 89.26           C
ATOM    335  OD1 ASN A  41      12.268  -2.505  26.485  1.00 89.26           O
ATOM    336  ND2 ASN A  41      13.052  -3.881  28.087  1.00 89.26           N
ATOM    337 1HD2 ASN A  41      13.394  -4.793  28.311  1.00 89.26           H
ATOM    338 2HD2 ASN A  41      12.978  -3.185  28.802  1.00 89.26           H
ATOM    339  HN  ASN A  41      10.423  -5.181  25.696  1.00 89.26           H
ATOM    340  N   ASN A  42      12.319  -6.690  23.572  1.00 90.89           N
ATOM    341  CA  ASN A  42      12.844  -7.659  22.625  1.00 90.89           C
ATOM    342  C   ASN A  42      12.355  -7.308  21.218  1.00 90.89           C
ATOM    343  O   ASN A  42      13.100  -7.439  20.248  1.00 90.89           O
ATOM    344  HA  ASN A  42      13.928  -7.593  22.718  1.00 90.89           H
ATOM    345  CB  ASN A  42      12.358  -9.072  22.955  1.00 90.89           C
ATOM    346 1HB  ASN A  42      11.272  -9.073  23.052  1.00 90.89           H
ATOM    347 2HB  ASN A  42      12.605  -9.747  22.136  1.00 90.89           H
ATOM    348  CG  ASN A  42      12.991  -9.581  24.251  1.00 90.89           C
ATOM    349  OD1 ASN A  42      13.918  -8.998  24.790  1.00 90.89           O
ATOM    350  ND2 ASN A  42      12.442 -10.698  24.720  1.00 90.89           N
ATOM    351 1HD2 ASN A  42      11.684 -11.126  24.228  1.00 90.89           H
ATOM    352 2HD2 ASN A  42      12.788 -11.110  25.563  1.00 90.89           H
ATOM    353  HN  ASN A  42      11.716  -7.069  24.274  1.00 90.89           H
ATOM    354  N   VAL A  43      11.107  -6.868  21.153  1.00 91.80           N
ATOM    355  CA  VAL A  43      10.496  -6.540  19.876  1.00 91.80           C
ATOM    356  C   VAL A  43      11.211  -5.332  19.268  1.00 91.80           C
ATOM    357  O   VAL A  43      11.453  -5.291  18.063  1.00 91.80           O
ATOM    358  HA  VAL A  43      10.632  -7.397  19.216  1.00 91.80           H
ATOM    359  CB  VAL A  43       8.993  -6.316  20.058  1.00 91.80           C
ATOM    360  HB  VAL A  43       8.859  -5.478  20.742  1.00 91.80           H
ATOM    361  CG1 VAL A  43       8.329  -5.949  18.730  1.00 91.80           C
ATOM    362 1HG1 VAL A  43       8.774  -5.033  18.342  1.00 91.80           H
ATOM    363 2HG1 VAL A  43       8.477  -6.757  18.014  1.00 91.80           H
ATOM    364 3HG1 VAL A  43       7.261  -5.795  18.888  1.00 91.80           H
ATOM    365  CG2 VAL A  43       8.327  -7.544  20.683  1.00 91.80           C
ATOM    366 1HG2 VAL A  43       8.476  -8.407  20.035  1.00 91.80           H
ATOM    367 2HG2 VAL A  43       8.772  -7.741  21.659  1.00 91.80           H
ATOM    368 3HG2 VAL A  43       7.260  -7.357  20.802  1.00 91.80           H
ATOM    369  HN  VAL A  43      10.519  -6.735  21.950  1.00 91.80           H
ATOM    370  N   ARG A  44      11.528  -4.377  20.130  1.00 90.42           N
ATOM    371  CA  ARG A  44      12.176  -3.154  19.687  1.00 90.42           C
ATOM    372  C   ARG A  44      13.611  -3.445  19.244  1.00 90.42           C
ATOM    373  O   ARG A  44      14.099  -2.854  18.281  1.00 90.42           O
ATOM    374  HA  ARG A  44      11.570  -2.805  18.851  1.00 90.42           H
ATOM    375  CB  ARG A  44      12.196  -2.107  20.802  1.00 90.42           C
ATOM    376 1HB  ARG A  44      12.509  -2.571  21.737  1.00 90.42           H
ATOM    377 2HB  ARG A  44      12.931  -1.336  20.569  1.00 90.42           H
ATOM    378  CG  ARG A  44      10.817  -1.468  20.980  1.00 90.42           C
ATOM    379 1HG  ARG A  44      10.498  -1.018  20.040  1.00 90.42           H
ATOM    380 2HG  ARG A  44      10.086  -2.237  21.230  1.00 90.42           H
ATOM    381  CD  ARG A  44      10.843  -0.404  22.079  1.00 90.42           C
ATOM    382 1HD  ARG A  44      11.824   0.071  22.114  1.00 90.42           H
ATOM    383 2HD  ARG A  44      10.118   0.378  21.856  1.00 90.42           H
ATOM    384  NE  ARG A  44      10.534  -1.021  23.388  1.00 90.42           N
ATOM    385  HE  ARG A  44      10.193  -1.961  23.395  1.00 90.42           H
ATOM    386  CZ  ARG A  44      10.683  -0.399  24.566  1.00 90.42           C
ATOM    387  NH1 ARG A  44      11.136   0.861  24.617  1.00 90.42           N
ATOM    388 1HH1 ARG A  44      11.366   1.344  23.772  1.00 90.42           H
ATOM    389 2HH1 ARG A  44      11.244   1.318  25.500  1.00 90.42           H
ATOM    390  NH2 ARG A  44      10.371  -1.056  25.691  1.00 90.42           N
ATOM    391 1HH2 ARG A  44      10.476  -0.607  26.578  1.00 90.42           H
ATOM    392 2HH2 ARG A  44      10.034  -1.997  25.644  1.00 90.42           H
ATOM    393  HN  ARG A  44      11.350  -4.429  21.113  1.00 90.42           H
ATOM    394  N   GLN A  45      14.248  -4.354  19.967  1.00 92.05           N
ATOM    395  CA  GLN A  45      15.625  -4.714  19.673  1.00 92.05           C
ATOM    396  C   GLN A  45      15.721  -5.362  18.290  1.00 92.05           C
ATOM    397  O   GLN A  45      16.636  -5.065  17.525  1.00 92.05           O
ATOM    398  HA  GLN A  45      16.178  -3.775  19.682  1.00 92.05           H
ATOM    399  CB  GLN A  45      16.191  -5.639  20.752  1.00 92.05           C
ATOM    400 1HB  GLN A  45      16.046  -5.190  21.735  1.00 92.05           H
ATOM    401 2HB  GLN A  45      15.646  -6.583  20.750  1.00 92.05           H
ATOM    402  CG  GLN A  45      17.681  -5.903  20.521  1.00 92.05           C
ATOM    403 1HG  GLN A  45      17.826  -6.348  19.537  1.00 92.05           H
ATOM    404 2HG  GLN A  45      18.226  -4.960  20.529  1.00 92.05           H
ATOM    405  CD  GLN A  45      18.245  -6.835  21.596  1.00 92.05           C
ATOM    406  OE1 GLN A  45      17.523  -7.455  22.358  1.00 92.05           O
ATOM    407  NE2 GLN A  45      19.574  -6.898  21.613  1.00 92.05           N
ATOM    408 1HE2 GLN A  45      20.108  -6.363  20.959  1.00 92.05           H
ATOM    409 2HE2 GLN A  45      20.038  -7.480  22.280  1.00 92.05           H
ATOM    410  HN  GLN A  45      13.839  -4.841  20.739  1.00 92.05           H
ATOM    411  N   PHE A  46      14.763  -6.234  18.013  1.00 93.68           N
ATOM    412  CA  PHE A  46      14.696  -6.884  16.715  1.00 93.68           C
ATOM    413  C   PHE A  46      14.485  -5.860  15.599  1.00 93.68           C
ATOM    414  O   PHE A  46      15.183  -5.886  14.587  1.00 93.68           O
ATOM    415  HA  PHE A  46      15.646  -7.396  16.561  1.00 93.68           H
ATOM    416  CB  PHE A  46      13.499  -7.835  16.752  1.00 93.68           C
ATOM    417 1HB  PHE A  46      13.687  -8.612  17.493  1.00 93.68           H
ATOM    418 2HB  PHE A  46      12.620  -7.284  17.086  1.00 93.68           H
ATOM    419  CG  PHE A  46      13.187  -8.497  15.409  1.00 93.68           C
ATOM    420  CD1 PHE A  46      12.151  -8.046  14.652  1.00 93.68           C
ATOM    421  HD1 PHE A  46      11.543  -7.213  15.003  1.00 93.68           H
ATOM    422  CD2 PHE A  46      13.947  -9.537  14.971  1.00 93.68           C
ATOM    423  HD2 PHE A  46      14.777  -9.899  15.577  1.00 93.68           H
ATOM    424  CE1 PHE A  46      11.863  -8.661  13.405  1.00 93.68           C
ATOM    425  HE1 PHE A  46      11.032  -8.299  12.798  1.00 93.68           H
ATOM    426  CE2 PHE A  46      13.658 -10.152  13.723  1.00 93.68           C
ATOM    427  HE2 PHE A  46      14.267 -10.985  13.373  1.00 93.68           H
ATOM    428  CZ  PHE A  46      12.622  -9.700  12.967  1.00 93.68           C
ATOM    429  HZ  PHE A  46      12.401 -10.172  12.009  1.00 93.68           H
ATOM    430  HN  PHE A  46      14.043  -6.498  18.655  1.00 93.68           H
ATOM    431  N   ALA A  47      13.517  -4.982  15.821  1.00 92.90           N
ATOM    432  CA  ALA A  47      13.147  -4.005  14.811  1.00 92.90           C
ATOM    433  C   ALA A  47      14.370  -3.157  14.455  1.00 92.90           C
ATOM    434  O   ALA A  47      14.601  -2.853  13.286  1.00 92.90           O
ATOM    435  HA  ALA A  47      12.824  -4.550  13.924  1.00 92.90           H
ATOM    436  CB  ALA A  47      11.980  -3.159  15.322  1.00 92.90           C
ATOM    437 1HB  ALA A  47      11.127  -3.805  15.532  1.00 92.90           H
ATOM    438 2HB  ALA A  47      12.278  -2.643  16.235  1.00 92.90           H
ATOM    439 3HB  ALA A  47      11.703  -2.426  14.564  1.00 92.90           H
ATOM    440  HN  ALA A  47      12.992  -4.932  16.670  1.00 92.90           H
ATOM    441  N   SER A  48      15.122  -2.799  15.486  1.00 92.97           N
ATOM    442  CA  SER A  48      16.185  -1.821  15.333  1.00 92.97           C
ATOM    443  C   SER A  48      17.270  -2.368  14.403  1.00 92.97           C
ATOM    444  O   SER A  48      18.002  -1.601  13.779  1.00 92.97           O
ATOM    445  HA  SER A  48      15.710  -0.945  14.892  1.00 92.97           H
ATOM    446  CB  SER A  48      16.788  -1.445  16.689  1.00 92.97           C
ATOM    447 1HB  SER A  48      17.447  -0.586  16.567  1.00 92.97           H
ATOM    448 2HB  SER A  48      15.991  -1.141  17.368  1.00 92.97           H
ATOM    449  OG  SER A  48      17.517  -2.524  17.266  1.00 92.97           O
ATOM    450  HG  SER A  48      17.896  -2.247  18.149  1.00 92.97           H
ATOM    451  HN  SER A  48      15.015  -3.165  16.411  1.00 92.97           H
ATOM    452  N   HIS A  49      17.340  -3.689  14.341  1.00 94.47           N
ATOM    453  CA  HIS A  49      18.345  -4.348  13.524  1.00 94.47           C
ATOM    454  C   HIS A  49      17.743  -4.713  12.165  1.00 94.47           C
ATOM    455  O   HIS A  49      18.414  -4.618  11.139  1.00 94.47           O
ATOM    456  HA  HIS A  49      19.148  -3.627  13.374  1.00 94.47           H
ATOM    457  CB  HIS A  49      18.933  -5.556  14.255  1.00 94.47           C
ATOM    458 1HB  HIS A  49      18.121  -6.219  14.552  1.00 94.47           H
ATOM    459 2HB  HIS A  49      19.564  -6.114  13.563  1.00 94.47           H
ATOM    460  CG  HIS A  49      19.744  -5.199  15.477  1.00 94.47           C
ATOM    461  ND1 HIS A  49      19.169  -4.939  16.709  1.00 94.47           N
ATOM    462  HD1 HIS A  49      18.190  -4.959  16.914  1.00 94.47           H
ATOM    463  CD2 HIS A  49      21.091  -5.062  15.645  1.00 94.47           C
ATOM    464  HD2 HIS A  49      21.846  -5.197  14.871  1.00 94.47           H
ATOM    465  CE1 HIS A  49      20.135  -4.658  17.571  1.00 94.47           C
ATOM    466  HE1 HIS A  49      20.002  -4.410  18.624  1.00 94.47           H
ATOM    467  NE2 HIS A  49      21.326  -4.734  16.910  1.00 94.47           N
ATOM    468  HN  HIS A  49      16.727  -4.306  14.835  1.00 94.47           H
ATOM    469  N   PHE A  50      16.483  -5.122  12.202  1.00 95.33           N
ATOM    470  CA  PHE A  50      15.870  -5.762  11.051  1.00 95.33           C
ATOM    471  C   PHE A  50      15.362  -4.721  10.051  1.00 95.33           C
ATOM    472  O   PHE A  50      15.605  -4.839   8.851  1.00 95.33           O
ATOM    473  HA  PHE A  50      16.635  -6.376  10.577  1.00 95.33           H
ATOM    474  CB  PHE A  50      14.681  -6.574  11.571  1.00 95.33           C
ATOM    475 1HB  PHE A  50      15.041  -7.296  12.304  1.00 95.33           H
ATOM    476 2HB  PHE A  50      13.997  -5.904  12.093  1.00 95.33           H
ATOM    477  CG  PHE A  50      13.910  -7.318  10.479  1.00 95.33           C
ATOM    478  CD1 PHE A  50      12.677  -6.886  10.103  1.00 95.33           C
ATOM    479  HD1 PHE A  50      12.237  -6.010  10.580  1.00 95.33           H
ATOM    480  CD2 PHE A  50      14.459  -8.411   9.884  1.00 95.33           C
ATOM    481  HD2 PHE A  50      15.447  -8.757  10.186  1.00 95.33           H
ATOM    482  CE1 PHE A  50      11.961  -7.577   9.090  1.00 95.33           C
ATOM    483  HE1 PHE A  50      10.972  -7.231   8.788  1.00 95.33           H
ATOM    484  CE2 PHE A  50      13.743  -9.102   8.870  1.00 95.33           C
ATOM    485  HE2 PHE A  50      14.183  -9.978   8.394  1.00 95.33           H
ATOM    486  CZ  PHE A  50      12.510  -8.670   8.495  1.00 95.33           C
ATOM    487  HZ  PHE A  50      11.961  -9.200   7.716  1.00 95.33           H
ATOM    488  HN  PHE A  50      15.886  -5.022  12.999  1.00 95.33           H
ATOM    489  N   LEU A  51      14.667  -3.726  10.582  1.00 94.86           N
ATOM    490  CA  LEU A  51      13.837  -2.868   9.754  1.00 94.86           C
ATOM    491  C   LEU A  51      14.732  -1.936   8.936  1.00 94.86           C
ATOM    492  O   LEU A  51      14.603  -1.858   7.715  1.00 94.86           O
ATOM    493  HA  LEU A  51      13.287  -3.510   9.066  1.00 94.86           H
ATOM    494  CB  LEU A  51      12.804  -2.133  10.611  1.00 94.86           C
ATOM    495 1HB  LEU A  51      13.335  -1.530  11.347  1.00 94.86           H
ATOM    496 2HB  LEU A  51      12.255  -1.443   9.971  1.00 94.86           H
ATOM    497  CG  LEU A  51      11.794  -3.015  11.348  1.00 94.86           C
ATOM    498  HG  LEU A  51      12.340  -3.650  12.045  1.00 94.86           H
ATOM    499  CD1 LEU A  51      10.825  -2.166  12.174  1.00 94.86           C
ATOM    500 1HD1 LEU A  51      11.385  -1.587  12.908  1.00 94.86           H
ATOM    501 2HD1 LEU A  51      10.282  -1.489  11.514  1.00 94.86           H
ATOM    502 3HD1 LEU A  51      10.118  -2.818  12.687  1.00 94.86           H
ATOM    503  CD2 LEU A  51      11.060  -3.939  10.374  1.00 94.86           C
ATOM    504 1HD2 LEU A  51      10.527  -3.339   9.636  1.00 94.86           H
ATOM    505 2HD2 LEU A  51      11.782  -4.581   9.869  1.00 94.86           H
ATOM    506 3HD2 LEU A  51      10.348  -4.555  10.924  1.00 94.86           H
ATOM    507  HN  LEU A  51      14.664  -3.504  11.557  1.00 94.86           H
ATOM    508  N   PRO A  52      15.653  -1.214   9.589  1.00 95.86           N
ATOM    509  CA  PRO A  52      16.349  -0.105   8.931  1.00 95.86           C
ATOM    510  C   PRO A  52      16.986  -0.524   7.616  1.00 95.86           C
ATOM    511  O   PRO A  52      16.764   0.110   6.585  1.00 95.86           O
ATOM    512  HA  PRO A  52      15.639   0.678   8.667  1.00 95.86           H
ATOM    513  CB  PRO A  52      17.398   0.325   9.959  1.00 95.86           C
ATOM    514 1HB  PRO A  52      18.346  -0.189   9.804  1.00 95.86           H
ATOM    515 2HB  PRO A  52      17.602   1.394   9.900  1.00 95.86           H
ATOM    516  CG  PRO A  52      16.763  -0.054  11.291  1.00 95.86           C
ATOM    517 1HG  PRO A  52      17.506  -0.141  12.084  1.00 95.86           H
ATOM    518 2HG  PRO A  52      16.044   0.695  11.625  1.00 95.86           H
ATOM    519  CD  PRO A  52      16.098  -1.386  10.984  1.00 95.86           C
ATOM    520 1HD  PRO A  52      16.795  -2.218  11.081  1.00 95.86           H
ATOM    521 2HD  PRO A  52      15.267  -1.589  11.659  1.00 95.86           H
ATOM    522  N   PRO A  53      17.790  -1.596   7.619  1.00 97.11           N
ATOM    523  CA  PRO A  53      18.460  -2.040   6.395  1.00 97.11           C
ATOM    524  C   PRO A  53      17.487  -2.238   5.244  1.00 97.11           C
ATOM    525  O   PRO A  53      17.770  -1.848   4.113  1.00 97.11           O
ATOM    526  HA  PRO A  53      19.157  -1.276   6.050  1.00 97.11           H
ATOM    527  CB  PRO A  53      19.129  -3.354   6.804  1.00 97.11           C
ATOM    528 1HB  PRO A  53      18.486  -4.211   6.607  1.00 97.11           H
ATOM    529 2HB  PRO A  53      20.057  -3.520   6.256  1.00 97.11           H
ATOM    530  CG  PRO A  53      19.382  -3.171   8.296  1.00 97.11           C
ATOM    531 1HG  PRO A  53      19.525  -4.126   8.802  1.00 97.11           H
ATOM    532 2HG  PRO A  53      20.282  -2.586   8.486  1.00 97.11           H
ATOM    533  CD  PRO A  53      18.126  -2.456   8.768  1.00 97.11           C
ATOM    534 1HD  PRO A  53      17.322  -3.157   8.992  1.00 97.11           H
ATOM    535 2HD  PRO A  53      18.306  -1.880   9.676  1.00 97.11           H
ATOM    536  N   LEU A  54      16.354  -2.846   5.567  1.00 96.43           N
ATOM    537  CA  LEU A  54      15.396  -3.235   4.546  1.00 96.43           C
ATOM    538  C   LEU A  54      14.711  -1.984   3.993  1.00 96.43           C
ATOM    539  O   LEU A  54      14.528  -1.854   2.784  1.00 96.43           O
ATOM    540  HA  LEU A  54      15.954  -3.708   3.738  1.00 96.43           H
ATOM    541  CB  LEU A  54      14.421  -4.278   5.096  1.00 96.43           C
ATOM    542 1HB  LEU A  54      13.949  -3.870   5.989  1.00 96.43           H
ATOM    543 2HB  LEU A  54      13.632  -4.432   4.360  1.00 96.43           H
ATOM    544  CG  LEU A  54      15.024  -5.640   5.447  1.00 96.43           C
ATOM    545  HG  LEU A  54      15.827  -5.482   6.167  1.00 96.43           H
ATOM    546  CD1 LEU A  54      13.987  -6.542   6.118  1.00 96.43           C
ATOM    547 1HD1 LEU A  54      13.632  -6.069   7.034  1.00 96.43           H
ATOM    548 2HD1 LEU A  54      13.147  -6.696   5.441  1.00 96.43           H
ATOM    549 3HD1 LEU A  54      14.442  -7.503   6.358  1.00 96.43           H
ATOM    550  CD2 LEU A  54      15.646  -6.299   4.215  1.00 96.43           C
ATOM    551 1HD2 LEU A  54      14.879  -6.443   3.454  1.00 96.43           H
ATOM    552 2HD2 LEU A  54      16.435  -5.659   3.819  1.00 96.43           H
ATOM    553 3HD2 LEU A  54      16.067  -7.265   4.493  1.00 96.43           H
ATOM    554  HN  LEU A  54      16.088  -3.072   6.504  1.00 96.43           H
ATOM    555  N   TYR A  55      14.350  -1.093   4.906  1.00 95.57           N
ATOM    556  CA  TYR A  55      13.628   0.111   4.533  1.00 95.57           C
ATOM    557  C   TYR A  55      14.485   1.009   3.638  1.00 95.57           C
ATOM    558  O   TYR A  55      13.973   1.644   2.717  1.00 95.57           O
ATOM    559  HA  TYR A  55      12.734  -0.189   3.985  1.00 95.57           H
ATOM    560  CB  TYR A  55      13.332   0.848   5.840  1.00 95.57           C
ATOM    561 1HB  TYR A  55      14.232   0.850   6.456  1.00 95.57           H
ATOM    562 2HB  TYR A  55      13.098   1.888   5.614  1.00 95.57           H
ATOM    563  CG  TYR A  55      12.181   0.245   6.648  1.00 95.57           C
ATOM    564  CD1 TYR A  55      11.527  -0.878   6.184  1.00 95.57           C
ATOM    565  HD1 TYR A  55      11.830  -1.335   5.242  1.00 95.57           H
ATOM    566  CD2 TYR A  55      11.796   0.825   7.840  1.00 95.57           C
ATOM    567  HD2 TYR A  55      12.313   1.712   8.206  1.00 95.57           H
ATOM    568  CE1 TYR A  55      10.443  -1.445   6.944  1.00 95.57           C
ATOM    569  HE1 TYR A  55       9.918  -2.332   6.589  1.00 95.57           H
ATOM    570  CE2 TYR A  55      10.712   0.258   8.599  1.00 95.57           C
ATOM    571  HE2 TYR A  55      10.399   0.705   9.542  1.00 95.57           H
ATOM    572  CZ  TYR A  55      10.089  -0.849   8.114  1.00 95.57           C
ATOM    573  OH  TYR A  55       9.066  -1.385   8.832  1.00 95.57           O
ATOM    574  HH  TYR A  55       8.645  -2.134   8.320  1.00 95.57           H
ATOM    575  HN  TYR A  55      14.542  -1.185   5.883  1.00 95.57           H
ATOM    576  N   TRP A  56      15.775   1.032   3.940  1.00 97.04           N
ATOM    577  CA  TRP A  56      16.722   1.766   3.118  1.00 97.04           C
ATOM    578  C   TRP A  56      16.782   1.090   1.747  1.00 97.04           C
ATOM    579  O   TRP A  56      16.792   1.764   0.718  1.00 97.04           O
ATOM    580  HA  TRP A  56      16.353   2.787   3.015  1.00 97.04           H
ATOM    581  CB  TRP A  56      18.088   1.854   3.802  1.00 97.04           C
ATOM    582 1HB  TRP A  56      18.249   0.948   4.387  1.00 97.04           H
ATOM    583 2HB  TRP A  56      18.865   1.882   3.037  1.00 97.04           H
ATOM    584  CG  TRP A  56      18.250   3.069   4.717  1.00 97.04           C
ATOM    585  CD1 TRP A  56      18.375   3.087   6.051  1.00 97.04           C
ATOM    586  HD1 TRP A  56      18.378   2.196   6.678  1.00 97.04           H
ATOM    587  CD2 TRP A  56      18.298   4.452   4.308  1.00 97.04           C
ATOM    588  NE1 TRP A  56      18.500   4.375   6.530  1.00 97.04           N
ATOM    589  HE1 TRP A  56      18.606   4.643   7.487  1.00 97.04           H
ATOM    590  CE2 TRP A  56      18.452   5.232   5.436  1.00 97.04           C
ATOM    591  CE3 TRP A  56      18.215   5.026   3.027  1.00 97.04           C
ATOM    592  HE3 TRP A  56      18.093   4.433   2.121  1.00 97.04           H
ATOM    593  CZ2 TRP A  56      18.536   6.629   5.397  1.00 97.04           C
ATOM    594  HZ2 TRP A  56      18.657   7.222   6.304  1.00 97.04           H
ATOM    595  CZ3 TRP A  56      18.300   6.423   3.005  1.00 97.04           C
ATOM    596  HZ3 TRP A  56      18.241   6.920   2.036  1.00 97.04           H
ATOM    597  CH2 TRP A  56      18.455   7.222   4.132  1.00 97.04           C
ATOM    598  HH2 TRP A  56      18.513   8.306   4.031  1.00 97.04           H
ATOM    599  HN  TRP A  56      16.174   0.563   4.727  1.00 97.04           H
ATOM    600  N   LEU A  57      16.821  -0.234   1.777  1.00 97.13           N
ATOM    601  CA  LEU A  57      16.899  -1.009   0.550  1.00 97.13           C
ATOM    602  C   LEU A  57      15.669  -0.715  -0.312  1.00 97.13           C
ATOM    603  O   LEU A  57      15.796  -0.386  -1.490  1.00 97.13           O
ATOM    604  HA  LEU A  57      17.785  -0.677   0.010  1.00 97.13           H
ATOM    605  CB  LEU A  57      17.089  -2.494   0.865  1.00 97.13           C
ATOM    606 1HB  LEU A  57      18.019  -2.610   1.421  1.00 97.13           H
ATOM    607 2HB  LEU A  57      16.281  -2.811   1.524  1.00 97.13           H
ATOM    608  CG  LEU A  57      17.127  -3.435  -0.341  1.00 97.13           C
ATOM    609  HG  LEU A  57      16.231  -3.262  -0.937  1.00 97.13           H
ATOM    610  CD1 LEU A  57      18.331  -3.134  -1.235  1.00 97.13           C
ATOM    611 1HD1 LEU A  57      18.268  -2.107  -1.595  1.00 97.13           H
ATOM    612 2HD1 LEU A  57      19.250  -3.262  -0.662  1.00 97.13           H
ATOM    613 3HD1 LEU A  57      18.333  -3.817  -2.084  1.00 97.13           H
ATOM    614  CD2 LEU A  57      17.096  -4.899   0.106  1.00 97.13           C
ATOM    615 1HD2 LEU A  57      17.961  -5.104   0.737  1.00 97.13           H
ATOM    616 2HD2 LEU A  57      16.182  -5.088   0.669  1.00 97.13           H
ATOM    617 3HD2 LEU A  57      17.124  -5.546  -0.771  1.00 97.13           H
ATOM    618  HN  LEU A  57      16.800  -0.775   2.618  1.00 97.13           H
ATOM    619  N   VAL A  58      14.506  -0.845   0.310  1.00 96.24           N
ATOM    620  CA  VAL A  58      13.252  -0.682  -0.406  1.00 96.24           C
ATOM    621  C   VAL A  58      13.173   0.738  -0.970  1.00 96.24           C
ATOM    622  O   VAL A  58      12.760   0.934  -2.112  1.00 96.24           O
ATOM    623  HA  VAL A  58      13.253  -1.389  -1.236  1.00 96.24           H
ATOM    624  CB  VAL A  58      12.077  -1.028   0.510  1.00 96.24           C
ATOM    625  HB  VAL A  58      12.165  -0.421   1.411  1.00 96.24           H
ATOM    626  CG1 VAL A  58      10.743  -0.688  -0.157  1.00 96.24           C
ATOM    627 1HG1 VAL A  58      10.709   0.378  -0.381  1.00 96.24           H
ATOM    628 2HG1 VAL A  58      10.644  -1.257  -1.082  1.00 96.24           H
ATOM    629 3HG1 VAL A  58       9.924  -0.944   0.516  1.00 96.24           H
ATOM    630  CG2 VAL A  58      12.122  -2.499   0.929  1.00 96.24           C
ATOM    631 1HG2 VAL A  58      12.071  -3.131   0.042  1.00 96.24           H
ATOM    632 2HG2 VAL A  58      13.052  -2.697   1.462  1.00 96.24           H
ATOM    633 3HG2 VAL A  58      11.276  -2.718   1.580  1.00 96.24           H
ATOM    634  HN  VAL A  58      14.412  -1.058   1.283  1.00 96.24           H
ATOM    635  N   PHE A  59      13.575   1.692  -0.143  1.00 97.35           N
ATOM    636  CA  PHE A  59      13.576   3.086  -0.553  1.00 97.35           C
ATOM    637  C   PHE A  59      14.382   3.279  -1.839  1.00 97.35           C
ATOM    638  O   PHE A  59      13.878   3.833  -2.814  1.00 97.35           O
ATOM    639  HA  PHE A  59      12.539   3.372  -0.729  1.00 97.35           H
ATOM    640  CB  PHE A  59      14.237   3.883   0.574  1.00 97.35           C
ATOM    641 1HB  PHE A  59      13.592   3.855   1.452  1.00 97.35           H
ATOM    642 2HB  PHE A  59      15.172   3.395   0.850  1.00 97.35           H
ATOM    643  CG  PHE A  59      14.526   5.342   0.217  1.00 97.35           C
ATOM    644  CD1 PHE A  59      15.810   5.786   0.156  1.00 97.35           C
ATOM    645  HD1 PHE A  59      16.634   5.102   0.361  1.00 97.35           H
ATOM    646  CD2 PHE A  59      13.499   6.196  -0.038  1.00 97.35           C
ATOM    647  HD2 PHE A  59      12.470   5.840   0.011  1.00 97.35           H
ATOM    648  CE1 PHE A  59      16.078   7.141  -0.175  1.00 97.35           C
ATOM    649  HE1 PHE A  59      17.108   7.496  -0.224  1.00 97.35           H
ATOM    650  CE2 PHE A  59      13.767   7.551  -0.369  1.00 97.35           C
ATOM    651  HE2 PHE A  59      12.944   8.235  -0.574  1.00 97.35           H
ATOM    652  CZ  PHE A  59      15.051   7.994  -0.430  1.00 97.35           C
ATOM    653  HZ  PHE A  59      15.257   9.034  -0.685  1.00 97.35           H
ATOM    654  HN  PHE A  59      13.896   1.525   0.789  1.00 97.35           H
ATOM    655  N   ILE A  60      15.621   2.811  -1.799  1.00 97.58           N
ATOM    656  CA  ILE A  60      16.555   3.072  -2.881  1.00 97.58           C
ATOM    657  C   ILE A  60      16.017   2.455  -4.173  1.00 97.58           C
ATOM    658  O   ILE A  60      15.911   3.135  -5.193  1.00 97.58           O
ATOM    659  HA  ILE A  60      16.610   4.153  -3.011  1.00 97.58           H
ATOM    660  CB  ILE A  60      17.958   2.589  -2.506  1.00 97.58           C
ATOM    661  HB  ILE A  60      17.877   1.573  -2.118  1.00 97.58           H
ATOM    662  CG1 ILE A  60      18.555   3.451  -1.392  1.00 97.58           C
ATOM    663 1HG1 ILE A  60      18.825   4.430  -1.790  1.00 97.58           H
ATOM    664 2HG1 ILE A  60      17.808   3.618  -0.616  1.00 97.58           H
ATOM    665  CG2 ILE A  60      18.865   2.533  -3.736  1.00 97.58           C
ATOM    666 1HG2 ILE A  60      18.443   1.844  -4.468  1.00 97.58           H
ATOM    667 2HG2 ILE A  60      18.944   3.527  -4.176  1.00 97.58           H
ATOM    668 3HG2 ILE A  60      19.856   2.186  -3.442  1.00 97.58           H
ATOM    669  CD1 ILE A  60      19.791   2.784  -0.785  1.00 97.58           C
ATOM    670 1HD1 ILE A  60      19.512   1.817  -0.366  1.00 97.58           H
ATOM    671 2HD1 ILE A  60      20.544   2.641  -1.559  1.00 97.58           H
ATOM    672 3HD1 ILE A  60      20.195   3.418   0.004  1.00 97.58           H
ATOM    673  HN  ILE A  60      15.988   2.263  -1.047  1.00 97.58           H
ATOM    674  N   VAL A  61      15.692   1.173  -4.089  1.00 96.17           N
ATOM    675  CA  VAL A  61      15.305   0.420  -5.269  1.00 96.17           C
ATOM    676  C   VAL A  61      13.995   0.985  -5.822  1.00 96.17           C
ATOM    677  O   VAL A  61      13.842   1.136  -7.033  1.00 96.17           O
ATOM    678  HA  VAL A  61      16.087   0.553  -6.016  1.00 96.17           H
ATOM    679  CB  VAL A  61      15.218  -1.070  -4.934  1.00 96.17           C
ATOM    680  HB  VAL A  61      14.502  -1.190  -4.121  1.00 96.17           H
ATOM    681  CG1 VAL A  61      14.707  -1.873  -6.132  1.00 96.17           C
ATOM    682 1HG1 VAL A  61      13.714  -1.519  -6.409  1.00 96.17           H
ATOM    683 2HG1 VAL A  61      15.387  -1.743  -6.974  1.00 96.17           H
ATOM    684 3HG1 VAL A  61      14.655  -2.929  -5.866  1.00 96.17           H
ATOM    685  CG2 VAL A  61      16.569  -1.604  -4.453  1.00 96.17           C
ATOM    686 1HG2 VAL A  61      17.314  -1.464  -5.237  1.00 96.17           H
ATOM    687 2HG2 VAL A  61      16.877  -1.062  -3.559  1.00 96.17           H
ATOM    688 3HG2 VAL A  61      16.479  -2.665  -4.222  1.00 96.17           H
ATOM    689  HN  VAL A  61      15.690   0.652  -3.235  1.00 96.17           H
ATOM    690  N   GLY A  62      13.083   1.282  -4.908  1.00 96.29           N
ATOM    691  CA  GLY A  62      11.769   1.768  -5.293  1.00 96.29           C
ATOM    692  C   GLY A  62      11.863   3.151  -5.940  1.00 96.29           C
ATOM    693  O   GLY A  62      11.196   3.420  -6.938  1.00 96.29           O
ATOM    694 1HA  GLY A  62      11.307   1.067  -5.989  1.00 96.29           H
ATOM    695 2HA  GLY A  62      11.124   1.816  -4.415  1.00 96.29           H
ATOM    696  HN  GLY A  62      13.230   1.196  -3.923  1.00 96.29           H
ATOM    697  N   ALA A  63      12.697   3.992  -5.346  1.00 97.02           N
ATOM    698  CA  ALA A  63      12.836   5.362  -5.810  1.00 97.02           C
ATOM    699  C   ALA A  63      13.359   5.358  -7.248  1.00 97.02           C
ATOM    700  O   ALA A  63      12.842   6.075  -8.103  1.00 97.02           O
ATOM    701  HA  ALA A  63      11.847   5.820  -5.794  1.00 97.02           H
ATOM    702  CB  ALA A  63      13.752   6.133  -4.858  1.00 97.02           C
ATOM    703 1HB  ALA A  63      13.321   6.131  -3.857  1.00 97.02           H
ATOM    704 2HB  ALA A  63      14.732   5.657  -4.833  1.00 97.02           H
ATOM    705 3HB  ALA A  63      13.856   7.161  -5.207  1.00 97.02           H
ATOM    706  HN  ALA A  63      13.269   3.751  -4.562  1.00 97.02           H
ATOM    707  N   LEU A  64      14.378   4.541  -7.470  1.00 95.75           N
ATOM    708  CA  LEU A  64      14.991   4.450  -8.785  1.00 95.75           C
ATOM    709  C   LEU A  64      13.968   3.906  -9.783  1.00 95.75           C
ATOM    710  O   LEU A  64      13.800   4.460 -10.869  1.00 95.75           O
ATOM    711  HA  LEU A  64      15.266   5.460  -9.088  1.00 95.75           H
ATOM    712  CB  LEU A  64      16.281   3.630  -8.719  1.00 95.75           C
ATOM    713 1HB  LEU A  64      16.054   2.668  -8.259  1.00 95.75           H
ATOM    714 2HB  LEU A  64      16.611   3.426  -9.737  1.00 95.75           H
ATOM    715  CG  LEU A  64      17.443   4.268  -7.954  1.00 95.75           C
ATOM    716  HG  LEU A  64      17.092   4.529  -6.955  1.00 95.75           H
ATOM    717  CD1 LEU A  64      18.596   3.277  -7.783  1.00 95.75           C
ATOM    718 1HD1 LEU A  64      18.248   2.406  -7.227  1.00 95.75           H
ATOM    719 2HD1 LEU A  64      18.954   2.963  -8.763  1.00 95.75           H
ATOM    720 3HD1 LEU A  64      19.408   3.756  -7.236  1.00 95.75           H
ATOM    721  CD2 LEU A  64      17.896   5.565  -8.627  1.00 95.75           C
ATOM    722 1HD2 LEU A  64      18.223   5.351  -9.644  1.00 95.75           H
ATOM    723 2HD2 LEU A  64      17.066   6.270  -8.653  1.00 95.75           H
ATOM    724 3HD2 LEU A  64      18.723   5.997  -8.063  1.00 95.75           H
ATOM    725  HN  LEU A  64      14.784   3.950  -6.773  1.00 95.75           H
ATOM    726  N   GLY A  65      13.310   2.829  -9.381  1.00 93.97           N
ATOM    727  CA  GLY A  65      12.422   2.114 -10.282  1.00 93.97           C
ATOM    728  C   GLY A  65      11.267   3.009 -10.738  1.00 93.97           C
ATOM    729  O   GLY A  65      11.007   3.131 -11.934  1.00 93.97           O
ATOM    730 1HA  GLY A  65      12.981   1.766 -11.149  1.00 93.97           H
ATOM    731 2HA  GLY A  65      12.026   1.230  -9.782  1.00 93.97           H
ATOM    732  HN  GLY A  65      13.376   2.445  -8.460  1.00 93.97           H
ATOM    733  N   ASN A  66      10.605   3.610  -9.760  1.00 94.70           N
ATOM    734  CA  ASN A  66       9.390   4.360 -10.031  1.00 94.70           C
ATOM    735  C   ASN A  66       9.749   5.663 -10.749  1.00 94.70           C
ATOM    736  O   ASN A  66       8.984   6.148 -11.581  1.00 94.70           O
ATOM    737  HA  ASN A  66       8.777   3.701 -10.645  1.00 94.70           H
ATOM    738  CB  ASN A  66       8.665   4.721  -8.732  1.00 94.70           C
ATOM    739 1HB  ASN A  66       9.377   5.128  -8.015  1.00 94.70           H
ATOM    740 2HB  ASN A  66       7.929   5.500  -8.927  1.00 94.70           H
ATOM    741  CG  ASN A  66       7.972   3.496  -8.133  1.00 94.70           C
ATOM    742  OD1 ASN A  66       7.068   2.916  -8.712  1.00 94.70           O
ATOM    743  ND2 ASN A  66       8.446   3.134  -6.944  1.00 94.70           N
ATOM    744 1HD2 ASN A  66       9.191   3.653  -6.523  1.00 94.70           H
ATOM    745 2HD2 ASN A  66       8.058   2.344  -6.470  1.00 94.70           H
ATOM    746  HN  ASN A  66      10.885   3.592  -8.801  1.00 94.70           H
ATOM    747  N   SER A  67      10.913   6.192 -10.401  1.00 94.78           N
ATOM    748  CA  SER A  67      11.422   7.381 -11.062  1.00 94.78           C
ATOM    749  C   SER A  67      11.635   7.102 -12.551  1.00 94.78           C
ATOM    750  O   SER A  67      11.387   7.966 -13.391  1.00 94.78           O
ATOM    751  HA  SER A  67      10.653   8.141 -10.922  1.00 94.78           H
ATOM    752  CB  SER A  67      12.727   7.853 -10.419  1.00 94.78           C
ATOM    753 1HB  SER A  67      13.469   7.056 -10.476  1.00 94.78           H
ATOM    754 2HB  SER A  67      13.124   8.699 -10.981  1.00 94.78           H
ATOM    755  OG  SER A  67      12.545   8.233  -9.058  1.00 94.78           O
ATOM    756  HG  SER A  67      13.013   7.586  -8.456  1.00 94.78           H
ATOM    757  HN  SER A  67      11.503   5.822  -9.683  1.00 94.78           H
ATOM    758  N   LEU A  68      12.093   5.891 -12.834  1.00 91.94           N
ATOM    759  CA  LEU A  68      12.328   5.481 -14.208  1.00 91.94           C
ATOM    760  C   LEU A  68      10.995   5.435 -14.958  1.00 91.94           C
ATOM    761  O   LEU A  68      10.917   5.837 -16.117  1.00 91.94           O
ATOM    762  HA  LEU A  68      12.959   6.240 -14.671  1.00 91.94           H
ATOM    763  CB  LEU A  68      13.103   4.163 -14.249  1.00 91.94           C
ATOM    764 1HB  LEU A  68      14.028   4.290 -13.687  1.00 91.94           H
ATOM    765 2HB  LEU A  68      12.517   3.404 -13.730  1.00 91.94           H
ATOM    766  CG  LEU A  68      13.453   3.633 -15.641  1.00 91.94           C
ATOM    767  HG  LEU A  68      12.533   3.566 -16.222  1.00 91.94           H
ATOM    768  CD1 LEU A  68      14.383   4.600 -16.377  1.00 91.94           C
ATOM    769 1HD1 LEU A  68      13.891   5.566 -16.484  1.00 91.94           H
ATOM    770 2HD1 LEU A  68      15.304   4.722 -15.808  1.00 91.94           H
ATOM    771 3HD1 LEU A  68      14.616   4.199 -17.364  1.00 91.94           H
ATOM    772  CD2 LEU A  68      14.040   2.223 -15.560  1.00 91.94           C
ATOM    773 1HD2 LEU A  68      14.946   2.241 -14.955  1.00 91.94           H
ATOM    774 2HD2 LEU A  68      13.312   1.552 -15.104  1.00 91.94           H
ATOM    775 3HD2 LEU A  68      14.280   1.871 -16.563  1.00 91.94           H
ATOM    776  HN  LEU A  68      12.301   5.197 -12.145  1.00 91.94           H
ATOM    777  N   VAL A  69       9.980   4.941 -14.264  1.00 91.48           N
ATOM    778  CA  VAL A  69       8.663   4.800 -14.863  1.00 91.48           C
ATOM    779  C   VAL A  69       8.168   6.172 -15.325  1.00 91.48           C
ATOM    780  O   VAL A  69       7.679   6.314 -16.445  1.00 91.48           O
ATOM    781  HA  VAL A  69       8.766   4.152 -15.734  1.00 91.48           H
ATOM    782  CB  VAL A  69       7.710   4.122 -13.877  1.00 91.48           C
ATOM    783  HB  VAL A  69       7.741   4.681 -12.942  1.00 91.48           H
ATOM    784  CG1 VAL A  69       6.271   4.152 -14.396  1.00 91.48           C
ATOM    785 1HG1 VAL A  69       5.956   5.186 -14.532  1.00 91.48           H
ATOM    786 2HG1 VAL A  69       6.219   3.627 -15.351  1.00 91.48           H
ATOM    787 3HG1 VAL A  69       5.615   3.663 -13.676  1.00 91.48           H
ATOM    788  CG2 VAL A  69       8.157   2.688 -13.581  1.00 91.48           C
ATOM    789 1HG2 VAL A  69       8.169   2.113 -14.507  1.00 91.48           H
ATOM    790 2HG2 VAL A  69       9.157   2.701 -13.148  1.00 91.48           H
ATOM    791 3HG2 VAL A  69       7.462   2.229 -12.878  1.00 91.48           H
ATOM    792  HN  VAL A  69      10.046   4.641 -13.313  1.00 91.48           H
ATOM    793  N   ILE A  70       8.312   7.147 -14.440  1.00 92.40           N
ATOM    794  CA  ILE A  70       7.830   8.489 -14.719  1.00 92.40           C
ATOM    795  C   ILE A  70       8.594   9.063 -15.914  1.00 92.40           C
ATOM    796  O   ILE A  70       7.998   9.668 -16.803  1.00 92.40           O
ATOM    797  HA  ILE A  70       6.777   8.408 -14.989  1.00 92.40           H
ATOM    798  CB  ILE A  70       7.909   9.359 -13.463  1.00 92.40           C
ATOM    799  HB  ILE A  70       8.925   9.302 -13.072  1.00 92.40           H
ATOM    800  CG1 ILE A  70       6.975   8.832 -12.371  1.00 92.40           C
ATOM    801 1HG1 ILE A  70       5.942   8.895 -12.711  1.00 92.40           H
ATOM    802 2HG1 ILE A  70       7.186   7.779 -12.185  1.00 92.40           H
ATOM    803  CG2 ILE A  70       7.633  10.827 -13.795  1.00 92.40           C
ATOM    804 1HG2 ILE A  70       8.372  11.182 -14.513  1.00 92.40           H
ATOM    805 2HG2 ILE A  70       6.635  10.921 -14.223  1.00 92.40           H
ATOM    806 3HG2 ILE A  70       7.696  11.423 -12.884  1.00 92.40           H
ATOM    807  CD1 ILE A  70       7.142   9.629 -11.076  1.00 92.40           C
ATOM    808 1HD1 ILE A  70       8.171   9.543 -10.727  1.00 92.40           H
ATOM    809 2HD1 ILE A  70       6.907  10.677 -11.261  1.00 92.40           H
ATOM    810 3HD1 ILE A  70       6.467   9.234 -10.317  1.00 92.40           H
ATOM    811  HN  ILE A  70       8.749   7.032 -13.548  1.00 92.40           H
ATOM    812  N   LEU A  71       9.902   8.852 -15.896  1.00 90.38           N
ATOM    813  CA  LEU A  71      10.764   9.409 -16.924  1.00 90.38           C
ATOM    814  C   LEU A  71      10.380   8.818 -18.282  1.00 90.38           C
ATOM    815  O   LEU A  71      10.304   9.537 -19.277  1.00 90.38           O
ATOM    816  HA  LEU A  71      10.586  10.484 -16.952  1.00 90.38           H
ATOM    817  CB  LEU A  71      12.236   9.203 -16.558  1.00 90.38           C
ATOM    818 1HB  LEU A  71      12.426   9.699 -15.606  1.00 90.38           H
ATOM    819 2HB  LEU A  71      12.406   8.138 -16.403  1.00 90.38           H
ATOM    820  CG  LEU A  71      13.257   9.710 -17.578  1.00 90.38           C
ATOM    821  HG  LEU A  71      12.743  10.368 -18.279  1.00 90.38           H
ATOM    822  CD1 LEU A  71      14.347  10.540 -16.897  1.00 90.38           C
ATOM    823 1HD1 LEU A  71      13.894  11.398 -16.400  1.00 90.38           H
ATOM    824 2HD1 LEU A  71      14.864   9.926 -16.160  1.00 90.38           H
ATOM    825 3HD1 LEU A  71      15.060  10.888 -17.644  1.00 90.38           H
ATOM    826  CD2 LEU A  71      13.842   8.553 -18.391  1.00 90.38           C
ATOM    827 1HD2 LEU A  71      14.337   7.852 -17.719  1.00 90.38           H
ATOM    828 2HD2 LEU A  71      13.040   8.042 -18.924  1.00 90.38           H
ATOM    829 3HD2 LEU A  71      14.565   8.941 -19.108  1.00 90.38           H
ATOM    830  HN  LEU A  71      10.372   8.312 -15.197  1.00 90.38           H
ATOM    831  N   VAL A  72      10.147   7.513 -18.279  1.00 87.59           N
ATOM    832  CA  VAL A  72       9.784   6.815 -19.500  1.00 87.59           C
ATOM    833  C   VAL A  72       8.464   7.378 -20.031  1.00 87.59           C
ATOM    834  O   VAL A  72       8.299   7.551 -21.238  1.00 87.59           O
ATOM    835  HA  VAL A  72      10.567   7.007 -20.234  1.00 87.59           H
ATOM    836  CB  VAL A  72       9.731   5.308 -19.245  1.00 87.59           C
ATOM    837  HB  VAL A  72       9.088   5.136 -18.382  1.00 87.59           H
ATOM    838  CG1 VAL A  72       9.122   4.571 -20.440  1.00 87.59           C
ATOM    839 1HG1 VAL A  72       8.108   4.932 -20.610  1.00 87.59           H
ATOM    840 2HG1 VAL A  72       9.727   4.754 -21.327  1.00 87.59           H
ATOM    841 3HG1 VAL A  72       9.097   3.501 -20.232  1.00 87.59           H
ATOM    842  CG2 VAL A  72      11.121   4.759 -18.914  1.00 87.59           C
ATOM    843 1HG2 VAL A  72      11.795   4.949 -19.748  1.00 87.59           H
ATOM    844 2HG2 VAL A  72      11.502   5.252 -18.019  1.00 87.59           H
ATOM    845 3HG2 VAL A  72      11.055   3.685 -18.737  1.00 87.59           H
ATOM    846  HN  VAL A  72      10.203   6.937 -17.463  1.00 87.59           H
ATOM    847  N   TYR A  73       7.557   7.649 -19.103  1.00 86.61           N
ATOM    848  CA  TYR A  73       6.239   8.139 -19.466  1.00 86.61           C
ATOM    849  C   TYR A  73       6.336   9.470 -20.216  1.00 86.61           C
ATOM    850  O   TYR A  73       5.650   9.674 -21.216  1.00 86.61           O
ATOM    851  HA  TYR A  73       5.771   7.399 -20.115  1.00 86.61           H
ATOM    852  CB  TYR A  73       5.494   8.363 -18.148  1.00 86.61           C
ATOM    853 1HB  TYR A  73       5.448   7.420 -17.605  1.00 86.61           H
ATOM    854 2HB  TYR A  73       6.067   9.058 -17.533  1.00 86.61           H
ATOM    855  CG  TYR A  73       4.075   8.907 -18.320  1.00 86.61           C
ATOM    856  CD1 TYR A  73       3.860  10.269 -18.384  1.00 86.61           C
ATOM    857  HD1 TYR A  73       4.703  10.957 -18.313  1.00 86.61           H
ATOM    858  CD2 TYR A  73       3.008   8.035 -18.411  1.00 86.61           C
ATOM    859  HD2 TYR A  73       3.178   6.960 -18.360  1.00 86.61           H
ATOM    860  CE1 TYR A  73       2.524  10.781 -18.546  1.00 86.61           C
ATOM    861  HE1 TYR A  73       2.341  11.854 -18.598  1.00 86.61           H
ATOM    862  CE2 TYR A  73       1.672   8.547 -18.572  1.00 86.61           C
ATOM    863  HE2 TYR A  73       0.821   7.870 -18.645  1.00 86.61           H
ATOM    864  CZ  TYR A  73       1.496   9.895 -18.632  1.00 86.61           C
ATOM    865  OH  TYR A  73       0.234  10.378 -18.785  1.00 86.61           O
ATOM    866  HH  TYR A  73      -0.398   9.628 -18.981  1.00 86.61           H
ATOM    867  HN  TYR A  73       7.712   7.538 -18.122  1.00 86.61           H
ATOM    868  N   TRP A  74       7.193  10.340 -19.703  1.00 87.25           N
ATOM    869  CA  TRP A  74       7.300  11.688 -20.235  1.00 87.25           C
ATOM    870  C   TRP A  74       7.936  11.599 -21.624  1.00 87.25           C
ATOM    871  O   TRP A  74       7.395  12.129 -22.593  1.00 87.25           O
ATOM    872  HA  TRP A  74       6.293  12.097 -20.312  1.00 87.25           H
ATOM    873  CB  TRP A  74       8.078  12.595 -19.279  1.00 87.25           C
ATOM    874 1HB  TRP A  74       8.797  11.991 -18.726  1.00 87.25           H
ATOM    875 2HB  TRP A  74       8.649  13.316 -19.863  1.00 87.25           H
ATOM    876  CG  TRP A  74       7.196  13.351 -18.283  1.00 87.25           C
ATOM    877  CD1 TRP A  74       6.016  13.944 -18.510  1.00 87.25           C
ATOM    878  HD1 TRP A  74       5.515  13.962 -19.478  1.00 87.25           H
ATOM    879  CD2 TRP A  74       7.474  13.571 -16.884  1.00 87.25           C
ATOM    880  NE1 TRP A  74       5.515  14.529 -17.365  1.00 87.25           N
ATOM    881  HE1 TRP A  74       4.653  15.029 -17.284  1.00 87.25           H
ATOM    882  CE2 TRP A  74       6.430  14.295 -16.345  1.00 87.25           C
ATOM    883  CE3 TRP A  74       8.571  13.172 -16.101  1.00 87.25           C
ATOM    884  HE3 TRP A  74       9.407  12.601 -16.503  1.00 87.25           H
ATOM    885  CZ2 TRP A  74       6.380  14.683 -15.001  1.00 87.25           C
ATOM    886  HZ2 TRP A  74       5.544  15.255 -14.599  1.00 87.25           H
ATOM    887  CZ3 TRP A  74       8.506  13.568 -14.759  1.00 87.25           C
ATOM    888  HZ3 TRP A  74       9.332  13.285 -14.107  1.00 87.25           H
ATOM    889  CH2 TRP A  74       7.462  14.297 -14.201  1.00 87.25           C
ATOM    890  HH2 TRP A  74       7.486  14.566 -13.145  1.00 87.25           H
ATOM    891  HN  TRP A  74       7.807  10.137 -18.939  1.00 87.25           H
ATOM    892  N   TYR A  75       9.075  10.924 -21.677  1.00 82.47           N
ATOM    893  CA  TYR A  75       9.922  10.976 -22.856  1.00 82.47           C
ATOM    894  C   TYR A  75       9.422  10.012 -23.933  1.00 82.47           C
ATOM    895  O   TYR A  75       9.888  10.051 -25.071  1.00 82.47           O
ATOM    896  HA  TYR A  75       9.892  11.993 -23.247  1.00 82.47           H
ATOM    897  CB  TYR A  75      11.312  10.533 -22.397  1.00 82.47           C
ATOM    898 1HB  TYR A  75      11.206   9.695 -21.707  1.00 82.47           H
ATOM    899 2HB  TYR A  75      11.869  10.166 -23.259  1.00 82.47           H
ATOM    900  CG  TYR A  75      12.124  11.636 -21.715  1.00 82.47           C
ATOM    901  CD1 TYR A  75      12.809  12.560 -22.478  1.00 82.47           C
ATOM    902  HD1 TYR A  75      12.771  12.503 -23.566  1.00 82.47           H
ATOM    903  CD2 TYR A  75      12.172  11.707 -20.338  1.00 82.47           C
ATOM    904  HD2 TYR A  75      11.631  10.977 -19.735  1.00 82.47           H
ATOM    905  CE1 TYR A  75      13.573  13.598 -21.837  1.00 82.47           C
ATOM    906  HE1 TYR A  75      14.119  14.334 -22.428  1.00 82.47           H
ATOM    907  CE2 TYR A  75      12.936  12.746 -19.697  1.00 82.47           C
ATOM    908  HE2 TYR A  75      12.982  12.814 -18.610  1.00 82.47           H
ATOM    909  CZ  TYR A  75      13.599  13.640 -20.478  1.00 82.47           C
ATOM    910  OH  TYR A  75      14.320  14.621 -19.872  1.00 82.47           O
ATOM    911  HH  TYR A  75      14.756  15.200 -20.562  1.00 82.47           H
ATOM    912  HN  TYR A  75       9.420  10.351 -20.933  1.00 82.47           H
ATOM    913  N   CYS A  76       8.479   9.169 -23.537  1.00 76.39           N
ATOM    914  CA  CYS A  76       7.840   8.265 -24.477  1.00 76.39           C
ATOM    915  C   CYS A  76       7.042   9.100 -25.480  1.00 76.39           C
ATOM    916  O   CYS A  76       6.105   9.802 -25.102  1.00 76.39           O
ATOM    917  HA  CYS A  76       8.640   7.718 -24.978  1.00 76.39           H
ATOM    918  CB  CYS A  76       6.962   7.235 -23.764  1.00 76.39           C
ATOM    919 1HB  CYS A  76       7.561   6.659 -23.060  1.00 76.39           H
ATOM    920 2HB  CYS A  76       6.190   7.742 -23.185  1.00 76.39           H
ATOM    921  SG  CYS A  76       6.189   6.116 -24.989  1.00 76.39           S
ATOM    922  HG  CYS A  76       7.328   5.612 -25.455  1.00 76.39           H
ATOM    923  HN  CYS A  76       8.152   9.099 -22.594  1.00 76.39           H
ATOM    924  N   THR A  77       7.441   8.996 -26.739  1.00 70.55           N
ATOM    925  CA  THR A  77       6.871   9.838 -27.777  1.00 70.55           C
ATOM    926  C   THR A  77       5.524   9.278 -28.238  1.00 70.55           C
ATOM    927  O   THR A  77       4.833   9.899 -29.044  1.00 70.55           O
ATOM    928  HA  THR A  77       6.679  10.824 -27.353  1.00 70.55           H
ATOM    929  CB  THR A  77       7.898   9.959 -28.905  1.00 70.55           C
ATOM    930  HB  THR A  77       7.730  10.864 -29.488  1.00 70.55           H
ATOM    931  OG1 THR A  77       7.771   8.733 -29.622  1.00 70.55           O
ATOM    932  HG1 THR A  77       7.080   8.825 -30.338  1.00 70.55           H
ATOM    933  CG2 THR A  77       9.338   9.942 -28.390  1.00 70.55           C
ATOM    934 1HG2 THR A  77       9.526   9.006 -27.864  1.00 70.55           H
ATOM    935 2HG2 THR A  77       9.489  10.779 -27.708  1.00 70.55           H
ATOM    936 3HG2 THR A  77      10.026  10.031 -29.231  1.00 70.55           H
ATOM    937  HN  THR A  77       8.140   8.353 -27.053  1.00 70.55           H
ATOM    938  N   ARG A  78       5.192   8.110 -27.708  1.00 72.30           N
ATOM    939  CA  ARG A  78       3.986   7.414 -28.124  1.00 72.30           C
ATOM    940  C   ARG A  78       2.767   7.984 -27.398  1.00 72.30           C
ATOM    941  O   ARG A  78       2.865   8.398 -26.244  1.00 72.30           O
ATOM    942  HA  ARG A  78       3.921   7.589 -29.198  1.00 72.30           H
ATOM    943  CB  ARG A  78       4.088   5.915 -27.836  1.00 72.30           C
ATOM    944 1HB  ARG A  78       3.430   5.366 -28.510  1.00 72.30           H
ATOM    945 2HB  ARG A  78       5.104   5.571 -28.033  1.00 72.30           H
ATOM    946  CG  ARG A  78       3.712   5.609 -26.385  1.00 72.30           C
ATOM    947 1HG  ARG A  78       4.307   6.228 -25.713  1.00 72.30           H
ATOM    948 2HG  ARG A  78       2.667   5.866 -26.214  1.00 72.30           H
ATOM    949  CD  ARG A  78       3.939   4.131 -26.061  1.00 72.30           C
ATOM    950 1HD  ARG A  78       3.099   3.537 -26.423  1.00 72.30           H
ATOM    951 2HD  ARG A  78       4.830   3.769 -26.574  1.00 72.30           H
ATOM    952  NE  ARG A  78       4.091   3.951 -24.599  1.00 72.30           N
ATOM    953  HE  ARG A  78       5.017   3.879 -24.230  1.00 72.30           H
ATOM    954  CZ  ARG A  78       3.065   3.879 -23.741  1.00 72.30           C
ATOM    955  NH1 ARG A  78       1.802   3.969 -24.180  1.00 72.30           N
ATOM    956 1HH1 ARG A  78       1.620   4.092 -25.156  1.00 72.30           H
ATOM    957 2HH1 ARG A  78       1.042   3.915 -23.533  1.00 72.30           H
ATOM    958  NH2 ARG A  78       3.320   3.715 -22.435  1.00 72.30           N
ATOM    959 1HH2 ARG A  78       2.566   3.659 -21.781  1.00 72.30           H
ATOM    960 2HH2 ARG A  78       4.265   3.648 -22.115  1.00 72.30           H
ATOM    961  HN  ARG A  78       5.730   7.641 -27.007  1.00 72.30           H
ATOM    962  N   VAL A  79       1.646   7.988 -28.104  1.00 77.19           N
ATOM    963  CA  VAL A  79       0.390   8.420 -27.513  1.00 77.19           C
ATOM    964  C   VAL A  79       0.169   7.675 -26.195  1.00 77.19           C
ATOM    965  O   VAL A  79       0.336   6.458 -26.131  1.00 77.19           O
ATOM    966  HA  VAL A  79       0.476   9.487 -27.302  1.00 77.19           H
ATOM    967  CB  VAL A  79      -0.753   8.224 -28.511  1.00 77.19           C
ATOM    968  HB  VAL A  79      -0.925   7.153 -28.617  1.00 77.19           H
ATOM    969  CG1 VAL A  79      -2.046   8.859 -27.995  1.00 77.19           C
ATOM    970 1HG1 VAL A  79      -2.325   8.396 -27.048  1.00 77.19           H
ATOM    971 2HG1 VAL A  79      -1.892   9.928 -27.845  1.00 77.19           H
ATOM    972 3HG1 VAL A  79      -2.842   8.705 -28.723  1.00 77.19           H
ATOM    973  CG2 VAL A  79      -0.380   8.780 -29.887  1.00 77.19           C
ATOM    974 1HG2 VAL A  79      -0.169   9.846 -29.803  1.00 77.19           H
ATOM    975 2HG2 VAL A  79       0.503   8.262 -30.261  1.00 77.19           H
ATOM    976 3HG2 VAL A  79      -1.211   8.628 -30.577  1.00 77.19           H
ATOM    977  HN  VAL A  79       1.586   7.703 -29.061  1.00 77.19           H
ATOM    978  N   LYS A  80      -0.206   8.436 -25.177  1.00 81.18           N
ATOM    979  CA  LYS A  80      -0.484   7.858 -23.874  1.00 81.18           C
ATOM    980  C   LYS A  80      -1.792   7.067 -23.940  1.00 81.18           C
ATOM    981  O   LYS A  80      -2.600   7.271 -24.845  1.00 81.18           O
ATOM    982  HA  LYS A  80       0.326   7.166 -23.643  1.00 81.18           H
ATOM    983  CB  LYS A  80      -0.475   8.942 -22.794  1.00 81.18           C
ATOM    984 1HB  LYS A  80      -1.377   9.548 -22.874  1.00 81.18           H
ATOM    985 2HB  LYS A  80      -0.491   8.478 -21.808  1.00 81.18           H
ATOM    986  CG  LYS A  80       0.760   9.835 -22.924  1.00 81.18           C
ATOM    987 1HG  LYS A  80       0.747  10.340 -23.890  1.00 81.18           H
ATOM    988 2HG  LYS A  80       0.735  10.611 -22.159  1.00 81.18           H
ATOM    989  CD  LYS A  80       2.045   9.017 -22.787  1.00 81.18           C
ATOM    990 1HD  LYS A  80       2.094   8.574 -21.793  1.00 81.18           H
ATOM    991 2HD  LYS A  80       2.035   8.194 -23.502  1.00 81.18           H
ATOM    992  CE  LYS A  80       3.279   9.891 -23.024  1.00 81.18           C
ATOM    993 1HE  LYS A  80       3.138  10.495 -23.920  1.00 81.18           H
ATOM    994 2HE  LYS A  80       3.408  10.581 -22.190  1.00 81.18           H
ATOM    995  NZ  LYS A  80       4.489   9.050 -23.170  1.00 81.18           N
ATOM    996 1HZ  LYS A  80       5.272   9.631 -23.450  1.00 81.18           H
ATOM    997 2HZ  LYS A  80       4.699   8.603 -22.285  1.00 81.18           H
ATOM    998 3HZ  LYS A  80       4.324   8.341 -23.876  1.00 81.18           H
ATOM    999  HN  LYS A  80      -0.319   9.428 -25.233  1.00 81.18           H
ATOM   1000  N   THR A  81      -1.961   6.181 -22.970  1.00 81.97           N
ATOM   1001  CA  THR A  81      -3.217   5.465 -22.819  1.00 81.97           C
ATOM   1002  C   THR A  81      -3.750   5.619 -21.394  1.00 81.97           C
ATOM   1003  O   THR A  81      -3.036   6.084 -20.507  1.00 81.97           O
ATOM   1004  HA  THR A  81      -3.951   5.917 -23.486  1.00 81.97           H
ATOM   1005  CB  THR A  81      -2.984   4.010 -23.228  1.00 81.97           C
ATOM   1006  HB  THR A  81      -3.924   3.459 -23.259  1.00 81.97           H
ATOM   1007  OG1 THR A  81      -2.024   3.535 -22.288  1.00 81.97           O
ATOM   1008  HG1 THR A  81      -1.110   3.855 -22.540  1.00 81.97           H
ATOM   1009  CG2 THR A  81      -2.275   3.887 -24.579  1.00 81.97           C
ATOM   1010 1HG2 THR A  81      -1.305   4.380 -24.526  1.00 81.97           H
ATOM   1011 2HG2 THR A  81      -2.882   4.359 -25.351  1.00 81.97           H
ATOM   1012 3HG2 THR A  81      -2.135   2.833 -24.821  1.00 81.97           H
ATOM   1013  HN  THR A  81      -1.259   5.949 -22.296  1.00 81.97           H
ATOM   1014  N   MET A  82      -5.000   5.218 -21.217  1.00 83.44           N
ATOM   1015  CA  MET A  82      -5.617   5.247 -19.902  1.00 83.44           C
ATOM   1016  C   MET A  82      -4.797   4.439 -18.894  1.00 83.44           C
ATOM   1017  O   MET A  82      -4.555   4.896 -17.778  1.00 83.44           O
ATOM   1018  HA  MET A  82      -5.634   6.297 -19.609  1.00 83.44           H
ATOM   1019  CB  MET A  82      -7.032   4.670 -19.989  1.00 83.44           C
ATOM   1020 1HB  MET A  82      -7.645   5.296 -20.637  1.00 83.44           H
ATOM   1021 2HB  MET A  82      -6.997   3.679 -20.442  1.00 83.44           H
ATOM   1022  CG  MET A  82      -7.673   4.580 -18.602  1.00 83.44           C
ATOM   1023 1HG  MET A  82      -7.303   3.700 -18.078  1.00 83.44           H
ATOM   1024 2HG  MET A  82      -7.392   5.448 -18.006  1.00 83.44           H
ATOM   1025  SD  MET A  82      -9.449   4.497 -18.756  1.00 83.44           S
ATOM   1026  CE  MET A  82      -9.923   4.856 -17.073  1.00 83.44           C
ATOM   1027 1HE  MET A  82      -9.500   4.103 -16.407  1.00 83.44           H
ATOM   1028 2HE  MET A  82      -9.549   5.840 -16.792  1.00 83.44           H
ATOM   1029 3HE  MET A  82     -11.010   4.843 -16.991  1.00 83.44           H
ATOM   1030  HN  MET A  82      -5.588   4.879 -21.952  1.00 83.44           H
ATOM   1031  N   THR A  83      -4.392   3.253 -19.324  1.00 83.14           N
ATOM   1032  CA  THR A  83      -3.520   2.421 -18.512  1.00 83.14           C
ATOM   1033  C   THR A  83      -2.281   3.208 -18.082  1.00 83.14           C
ATOM   1034  O   THR A  83      -1.888   3.165 -16.917  1.00 83.14           O
ATOM   1035  HA  THR A  83      -4.056   2.146 -17.604  1.00 83.14           H
ATOM   1036  CB  THR A  83      -3.191   1.159 -19.313  1.00 83.14           C
ATOM   1037  HB  THR A  83      -2.680   1.411 -20.242  1.00 83.14           H
ATOM   1038  OG1 THR A  83      -4.448   0.504 -19.460  1.00 83.14           O
ATOM   1039  HG1 THR A  83      -5.189   1.121 -19.194  1.00 83.14           H
ATOM   1040  CG2 THR A  83      -2.344   0.165 -18.517  1.00 83.14           C
ATOM   1041 1HG2 THR A  83      -2.885  -0.138 -17.621  1.00 83.14           H
ATOM   1042 2HG2 THR A  83      -1.403   0.636 -18.231  1.00 83.14           H
ATOM   1043 3HG2 THR A  83      -2.139  -0.712 -19.131  1.00 83.14           H
ATOM   1044  HN  THR A  83      -4.649   2.861 -20.207  1.00 83.14           H
ATOM   1045  N   ASP A  84      -1.699   3.907 -19.045  1.00 84.68           N
ATOM   1046  CA  ASP A  84      -0.450   4.611 -18.809  1.00 84.68           C
ATOM   1047  C   ASP A  84      -0.666   5.677 -17.732  1.00 84.68           C
ATOM   1048  O   ASP A  84       0.215   5.918 -16.908  1.00 84.68           O
ATOM   1049  HA  ASP A  84       0.258   3.842 -18.499  1.00 84.68           H
ATOM   1050  CB  ASP A  84       0.035   5.314 -20.078  1.00 84.68           C
ATOM   1051 1HB  ASP A  84      -0.672   6.096 -20.358  1.00 84.68           H
ATOM   1052 2HB  ASP A  84       0.990   5.802 -19.886  1.00 84.68           H
ATOM   1053  CG  ASP A  84       0.186   4.320 -21.231  1.00 84.68           C
ATOM   1054  OD1 ASP A  84       0.911   3.322 -21.029  1.00 84.68           O
ATOM   1055  OD2 ASP A  84      -0.426   4.580 -22.289  1.00 84.68           O
ATOM   1056  HN  ASP A  84      -2.067   3.997 -19.970  1.00 84.68           H
ATOM   1057  N   MET A  85      -1.842   6.285 -17.774  1.00 89.68           N
ATOM   1058  CA  MET A  85      -2.180   7.327 -16.819  1.00 89.68           C
ATOM   1059  C   MET A  85      -2.197   6.777 -15.391  1.00 89.68           C
ATOM   1060  O   MET A  85      -1.689   7.414 -14.470  1.00 89.68           O
ATOM   1061  HA  MET A  85      -1.397   8.079 -16.916  1.00 89.68           H
ATOM   1062  CB  MET A  85      -3.554   7.906 -17.160  1.00 89.68           C
ATOM   1063 1HB  MET A  85      -3.571   8.224 -18.202  1.00 89.68           H
ATOM   1064 2HB  MET A  85      -4.316   7.134 -17.050  1.00 89.68           H
ATOM   1065  CG  MET A  85      -3.890   9.092 -16.254  1.00 89.68           C
ATOM   1066 1HG  MET A  85      -4.894   9.455 -16.473  1.00 89.68           H
ATOM   1067 2HG  MET A  85      -3.885   8.777 -15.210  1.00 89.68           H
ATOM   1068  SD  MET A  85      -2.702  10.402 -16.498  1.00 89.68           S
ATOM   1069  CE  MET A  85      -3.149  10.923 -18.146  1.00 89.68           C
ATOM   1070 1HE  MET A  85      -3.035  10.086 -18.835  1.00 89.68           H
ATOM   1071 2HE  MET A  85      -4.186  11.259 -18.152  1.00 89.68           H
ATOM   1072 3HE  MET A  85      -2.501  11.742 -18.457  1.00 89.68           H
ATOM   1073  HN  MET A  85      -2.555   6.078 -18.443  1.00 89.68           H
ATOM   1074  N   PHE A  86      -2.788   5.599 -15.252  1.00 90.10           N
ATOM   1075  CA  PHE A  86      -2.884   4.959 -13.951  1.00 90.10           C
ATOM   1076  C   PHE A  86      -1.513   4.477 -13.474  1.00 90.10           C
ATOM   1077  O   PHE A  86      -1.196   4.569 -12.289  1.00 90.10           O
ATOM   1078  HA  PHE A  86      -3.270   5.702 -13.253  1.00 90.10           H
ATOM   1079  CB  PHE A  86      -3.807   3.749 -14.115  1.00 90.10           C
ATOM   1080 1HB  PHE A  86      -3.417   3.112 -14.908  1.00 90.10           H
ATOM   1081 2HB  PHE A  86      -3.788   3.163 -13.196  1.00 90.10           H
ATOM   1082  CG  PHE A  86      -5.257   4.113 -14.440  1.00 90.10           C
ATOM   1083  CD1 PHE A  86      -5.838   5.190 -13.847  1.00 90.10           C
ATOM   1084  HD1 PHE A  86      -5.270   5.795 -13.140  1.00 90.10           H
ATOM   1085  CD2 PHE A  86      -5.966   3.359 -15.323  1.00 90.10           C
ATOM   1086  HD2 PHE A  86      -5.501   2.495 -15.798  1.00 90.10           H
ATOM   1087  CE1 PHE A  86      -7.184   5.528 -14.149  1.00 90.10           C
ATOM   1088  HE1 PHE A  86      -7.649   6.391 -13.674  1.00 90.10           H
ATOM   1089  CE2 PHE A  86      -7.312   3.696 -15.625  1.00 90.10           C
ATOM   1090  HE2 PHE A  86      -7.880   3.091 -16.332  1.00 90.10           H
ATOM   1091  CZ  PHE A  86      -7.892   4.773 -15.031  1.00 90.10           C
ATOM   1092  HZ  PHE A  86      -8.925   5.032 -15.263  1.00 90.10           H
ATOM   1093  HN  PHE A  86      -3.195   5.084 -16.007  1.00 90.10           H
ATOM   1094  N   LEU A  87      -0.735   3.975 -14.421  1.00 87.70           N
ATOM   1095  CA  LEU A  87       0.598   3.485 -14.113  1.00 87.70           C
ATOM   1096  C   LEU A  87       1.453   4.641 -13.589  1.00 87.70           C
ATOM   1097  O   LEU A  87       2.277   4.453 -12.696  1.00 87.70           O
ATOM   1098  HA  LEU A  87       0.499   2.743 -13.322  1.00 87.70           H
ATOM   1099  CB  LEU A  87       1.202   2.775 -15.327  1.00 87.70           C
ATOM   1100 1HB  LEU A  87       1.150   3.451 -16.181  1.00 87.70           H
ATOM   1101 2HB  LEU A  87       2.258   2.593 -15.128  1.00 87.70           H
ATOM   1102  CG  LEU A  87       0.549   1.449 -15.721  1.00 87.70           C
ATOM   1103  HG  LEU A  87      -0.512   1.628 -15.895  1.00 87.70           H
ATOM   1104  CD1 LEU A  87       1.138   0.915 -17.029  1.00 87.70           C
ATOM   1105 1HD1 LEU A  87       0.967   1.639 -17.826  1.00 87.70           H
ATOM   1106 2HD1 LEU A  87       2.209   0.755 -16.907  1.00 87.70           H
ATOM   1107 3HD1 LEU A  87       0.656  -0.028 -17.286  1.00 87.70           H
ATOM   1108  CD2 LEU A  87       0.655   0.427 -14.587  1.00 87.70           C
ATOM   1109 1HD2 LEU A  87       1.705   0.246 -14.358  1.00 87.70           H
ATOM   1110 2HD2 LEU A  87       0.152   0.815 -13.701  1.00 87.70           H
ATOM   1111 3HD2 LEU A  87       0.183  -0.506 -14.893  1.00 87.70           H
ATOM   1112  HN  LEU A  87      -1.001   3.899 -15.382  1.00 87.70           H
ATOM   1113  N   LEU A  88       1.227   5.812 -14.168  1.00 91.29           N
ATOM   1114  CA  LEU A  88       1.937   7.006 -13.743  1.00 91.29           C
ATOM   1115  C   LEU A  88       1.597   7.302 -12.281  1.00 91.29           C
ATOM   1116  O   LEU A  88       2.492   7.461 -11.452  1.00 91.29           O
ATOM   1117  HA  LEU A  88       3.004   6.794 -13.813  1.00 91.29           H
ATOM   1118  CB  LEU A  88       1.642   8.170 -14.690  1.00 91.29           C
ATOM   1119 1HB  LEU A  88       2.068   7.935 -15.666  1.00 91.29           H
ATOM   1120 2HB  LEU A  88       0.563   8.241 -14.822  1.00 91.29           H
ATOM   1121  CG  LEU A  88       2.166   9.540 -14.254  1.00 91.29           C
ATOM   1122  HG  LEU A  88       1.855   9.712 -13.223  1.00 91.29           H
ATOM   1123  CD1 LEU A  88       3.696   9.574 -14.275  1.00 91.29           C
ATOM   1124 1HD1 LEU A  88       4.086   8.817 -13.594  1.00 91.29           H
ATOM   1125 2HD1 LEU A  88       4.050   9.371 -15.286  1.00 91.29           H
ATOM   1126 3HD1 LEU A  88       4.042  10.559 -13.960  1.00 91.29           H
ATOM   1127  CD2 LEU A  88       1.556  10.657 -15.103  1.00 91.29           C
ATOM   1128 1HD2 LEU A  88       1.816  10.501 -16.150  1.00 91.29           H
ATOM   1129 2HD2 LEU A  88       0.472  10.646 -14.992  1.00 91.29           H
ATOM   1130 3HD2 LEU A  88       1.945  11.619 -14.771  1.00 91.29           H
ATOM   1131  HN  LEU A  88       0.575   5.951 -14.913  1.00 91.29           H
ATOM   1132  N   ASN A  89       0.302   7.368 -12.009  1.00 93.88           N
ATOM   1133  CA  ASN A  89      -0.167   7.758 -10.690  1.00 93.88           C
ATOM   1134  C   ASN A  89       0.254   6.698  -9.670  1.00 93.88           C
ATOM   1135  O   ASN A  89       0.466   7.009  -8.498  1.00 93.88           O
ATOM   1136  HA  ASN A  89       0.292   8.728 -10.498  1.00 93.88           H
ATOM   1137  CB  ASN A  89      -1.693   7.865 -10.657  1.00 93.88           C
ATOM   1138 1HB  ASN A  89      -2.131   7.051 -11.235  1.00 93.88           H
ATOM   1139 2HB  ASN A  89      -2.047   7.755  -9.632  1.00 93.88           H
ATOM   1140  CG  ASN A  89      -2.160   9.207 -11.223  1.00 93.88           C
ATOM   1141  OD1 ASN A  89      -2.392  10.166 -10.505  1.00 93.88           O
ATOM   1142  ND2 ASN A  89      -2.286   9.222 -12.547  1.00 93.88           N
ATOM   1143 1HD2 ASN A  89      -2.080   8.400 -13.078  1.00 93.88           H
ATOM   1144 2HD2 ASN A  89      -2.586  10.055 -13.012  1.00 93.88           H
ATOM   1145  HN  ASN A  89      -0.419   7.161 -12.670  1.00 93.88           H
ATOM   1146  N   LEU A  90       0.364   5.469 -10.151  1.00 92.13           N
ATOM   1147  CA  LEU A  90       0.785   4.367  -9.303  1.00 92.13           C
ATOM   1148  C   LEU A  90       2.219   4.614  -8.829  1.00 92.13           C
ATOM   1149  O   LEU A  90       2.523   4.447  -7.649  1.00 92.13           O
ATOM   1150  HA  LEU A  90       0.130   4.357  -8.432  1.00 92.13           H
ATOM   1151  CB  LEU A  90       0.598   3.032 -10.026  1.00 92.13           C
ATOM   1152 1HB  LEU A  90      -0.334   3.074 -10.589  1.00 92.13           H
ATOM   1153 2HB  LEU A  90       1.404   2.919 -10.752  1.00 92.13           H
ATOM   1154  CG  LEU A  90       0.571   1.786  -9.138  1.00 92.13           C
ATOM   1155  HG  LEU A  90       1.323   1.906  -8.358  1.00 92.13           H
ATOM   1156  CD1 LEU A  90      -0.784   1.639  -8.442  1.00 92.13           C
ATOM   1157 1HD1 LEU A  90      -0.970   2.516  -7.821  1.00 92.13           H
ATOM   1158 2HD1 LEU A  90      -1.570   1.552  -9.192  1.00 92.13           H
ATOM   1159 3HD1 LEU A  90      -0.776   0.746  -7.817  1.00 92.13           H
ATOM   1160  CD2 LEU A  90       0.944   0.536  -9.937  1.00 92.13           C
ATOM   1161 1HD2 LEU A  90       0.233   0.400 -10.752  1.00 92.13           H
ATOM   1162 2HD2 LEU A  90       1.947   0.651 -10.345  1.00 92.13           H
ATOM   1163 3HD2 LEU A  90       0.916  -0.335  -9.282  1.00 92.13           H
ATOM   1164  HN  LEU A  90       0.170   5.221 -11.101  1.00 92.13           H
ATOM   1165  N   ALA A  91       3.061   5.008  -9.773  1.00 94.10           N
ATOM   1166  CA  ALA A  91       4.465   5.235  -9.475  1.00 94.10           C
ATOM   1167  C   ALA A  91       4.594   6.424  -8.521  1.00 94.10           C
ATOM   1168  O   ALA A  91       5.456   6.429  -7.644  1.00 94.10           O
ATOM   1169  HA  ALA A  91       4.849   4.342  -8.983  1.00 94.10           H
ATOM   1170  CB  ALA A  91       5.235   5.449 -10.780  1.00 94.10           C
ATOM   1171 1HB  ALA A  91       5.135   4.565 -11.410  1.00 94.10           H
ATOM   1172 2HB  ALA A  91       4.830   6.315 -11.303  1.00 94.10           H
ATOM   1173 3HB  ALA A  91       6.288   5.620 -10.557  1.00 94.10           H
ATOM   1174  HN  ALA A  91       2.798   5.172 -10.724  1.00 94.10           H
ATOM   1175  N   ILE A  92       3.724   7.403  -8.724  1.00 95.65           N
ATOM   1176  CA  ILE A  92       3.725   8.590  -7.887  1.00 95.65           C
ATOM   1177  C   ILE A  92       3.357   8.200  -6.454  1.00 95.65           C
ATOM   1178  O   ILE A  92       4.003   8.637  -5.503  1.00 95.65           O
ATOM   1179  HA  ILE A  92       4.739   8.989  -7.887  1.00 95.65           H
ATOM   1180  CB  ILE A  92       2.816   9.667  -8.484  1.00 95.65           C
ATOM   1181  HB  ILE A  92       1.856   9.208  -8.724  1.00 95.65           H
ATOM   1182  CG1 ILE A  92       3.396  10.212  -9.790  1.00 95.65           C
ATOM   1183 1HG1 ILE A  92       4.284  10.807  -9.577  1.00 95.65           H
ATOM   1184 2HG1 ILE A  92       3.711   9.385 -10.426  1.00 95.65           H
ATOM   1185  CG2 ILE A  92       2.543  10.779  -7.469  1.00 95.65           C
ATOM   1186 1HG2 ILE A  92       2.056  10.357  -6.590  1.00 95.65           H
ATOM   1187 2HG2 ILE A  92       3.486  11.241  -7.175  1.00 95.65           H
ATOM   1188 3HG2 ILE A  92       1.895  11.530  -7.919  1.00 95.65           H
ATOM   1189  CD1 ILE A  92       2.367  11.069 -10.532  1.00 95.65           C
ATOM   1190 1HD1 ILE A  92       1.491  10.464 -10.764  1.00 95.65           H
ATOM   1191 2HD1 ILE A  92       2.072  11.908  -9.902  1.00 95.65           H
ATOM   1192 3HD1 ILE A  92       2.805  11.444 -11.456  1.00 95.65           H
ATOM   1193  HN  ILE A  92       3.030   7.393  -9.443  1.00 95.65           H
ATOM   1194  N   ALA A  93       2.321   7.381  -6.346  1.00 95.40           N
ATOM   1195  CA  ALA A  93       1.833   6.961  -5.043  1.00 95.40           C
ATOM   1196  C   ALA A  93       2.951   6.232  -4.295  1.00 95.40           C
ATOM   1197  O   ALA A  93       3.180   6.486  -3.113  1.00 95.40           O
ATOM   1198  HA  ALA A  93       1.559   7.858  -4.487  1.00 95.40           H
ATOM   1199  CB  ALA A  93       0.587   6.092  -5.221  1.00 95.40           C
ATOM   1200 1HB  ALA A  93      -0.187   6.665  -5.731  1.00 95.40           H
ATOM   1201 2HB  ALA A  93       0.839   5.213  -5.815  1.00 95.40           H
ATOM   1202 3HB  ALA A  93       0.221   5.777  -4.244  1.00 95.40           H
ATOM   1203  HN  ALA A  93       1.820   7.007  -7.126  1.00 95.40           H
ATOM   1204  N   ASP A  94       3.617   5.341  -5.014  1.00 94.33           N
ATOM   1205  CA  ASP A  94       4.680   4.546  -4.422  1.00 94.33           C
ATOM   1206  C   ASP A  94       5.783   5.476  -3.914  1.00 94.33           C
ATOM   1207  O   ASP A  94       6.280   5.305  -2.801  1.00 94.33           O
ATOM   1208  HA  ASP A  94       4.204   3.985  -3.618  1.00 94.33           H
ATOM   1209  CB  ASP A  94       5.297   3.598  -5.452  1.00 94.33           C
ATOM   1210 1HB  ASP A  94       5.428   4.120  -6.400  1.00 94.33           H
ATOM   1211 2HB  ASP A  94       6.288   3.289  -5.119  1.00 94.33           H
ATOM   1212  CG  ASP A  94       4.416   2.365  -5.661  1.00 94.33           C
ATOM   1213  OD1 ASP A  94       3.718   1.996  -4.691  1.00 94.33           O
ATOM   1214  OD2 ASP A  94       4.460   1.820  -6.784  1.00 94.33           O
ATOM   1215  HN  ASP A  94       3.441   5.158  -5.981  1.00 94.33           H
ATOM   1216  N   LEU A  95       6.135   6.438  -4.753  1.00 96.57           N
ATOM   1217  CA  LEU A  95       7.212   7.358  -4.428  1.00 96.57           C
ATOM   1218  C   LEU A  95       6.881   8.084  -3.123  1.00 96.57           C
ATOM   1219  O   LEU A  95       7.736   8.220  -2.249  1.00 96.57           O
ATOM   1220  HA  LEU A  95       8.113   6.764  -4.274  1.00 96.57           H
ATOM   1221  CB  LEU A  95       7.486   8.299  -5.603  1.00 96.57           C
ATOM   1222 1HB  LEU A  95       6.530   8.624  -6.013  1.00 96.57           H
ATOM   1223 2HB  LEU A  95       7.987   9.189  -5.221  1.00 96.57           H
ATOM   1224  CG  LEU A  95       8.329   7.722  -6.742  1.00 96.57           C
ATOM   1225  HG  LEU A  95       7.826   6.833  -7.123  1.00 96.57           H
ATOM   1226  CD1 LEU A  95       8.434   8.714  -7.903  1.00 96.57           C
ATOM   1227 1HD1 LEU A  95       7.437   8.935  -8.283  1.00 96.57           H
ATOM   1228 2HD1 LEU A  95       8.902   9.634  -7.553  1.00 96.57           H
ATOM   1229 3HD1 LEU A  95       9.038   8.279  -8.699  1.00 96.57           H
ATOM   1230  CD2 LEU A  95       9.705   7.283  -6.238  1.00 96.57           C
ATOM   1231 1HD2 LEU A  95      10.228   8.140  -5.815  1.00 96.57           H
ATOM   1232 2HD2 LEU A  95       9.583   6.517  -5.471  1.00 96.57           H
ATOM   1233 3HD2 LEU A  95      10.283   6.877  -7.068  1.00 96.57           H
ATOM   1234  HN  LEU A  95       5.699   6.595  -5.639  1.00 96.57           H
ATOM   1235  N   LEU A  96       5.637   8.532  -3.031  1.00 95.94           N
ATOM   1236  CA  LEU A  96       5.216   9.346  -1.904  1.00 95.94           C
ATOM   1237  C   LEU A  96       5.442   8.568  -0.606  1.00 95.94           C
ATOM   1238  O   LEU A  96       5.864   9.139   0.399  1.00 95.94           O
ATOM   1239  HA  LEU A  96       5.848  10.234  -1.888  1.00 95.94           H
ATOM   1240  CB  LEU A  96       3.774   9.819  -2.094  1.00 95.94           C
ATOM   1241 1HB  LEU A  96       3.169   8.965  -2.399  1.00 95.94           H
ATOM   1242 2HB  LEU A  96       3.392  10.152  -1.129  1.00 95.94           H
ATOM   1243  CG  LEU A  96       3.565  10.944  -3.110  1.00 95.94           C
ATOM   1244  HG  LEU A  96       3.918  10.597  -4.081  1.00 95.94           H
ATOM   1245  CD1 LEU A  96       2.080  11.278  -3.261  1.00 95.94           C
ATOM   1246 1HD1 LEU A  96       1.542  10.394  -3.603  1.00 95.94           H
ATOM   1247 2HD1 LEU A  96       1.679  11.597  -2.299  1.00 95.94           H
ATOM   1248 3HD1 LEU A  96       1.960  12.081  -3.989  1.00 95.94           H
ATOM   1249  CD2 LEU A  96       4.395  12.176  -2.742  1.00 95.94           C
ATOM   1250 1HD2 LEU A  96       4.096  12.534  -1.757  1.00 95.94           H
ATOM   1251 2HD2 LEU A  96       5.452  11.911  -2.726  1.00 95.94           H
ATOM   1252 3HD2 LEU A  96       4.228  12.960  -3.480  1.00 95.94           H
ATOM   1253  HN  LEU A  96       4.925   8.347  -3.708  1.00 95.94           H
ATOM   1254  N   PHE A  97       5.152   7.277  -0.669  1.00 95.68           N
ATOM   1255  CA  PHE A  97       5.313   6.416   0.490  1.00 95.68           C
ATOM   1256  C   PHE A  97       6.794   6.168   0.787  1.00 95.68           C
ATOM   1257  O   PHE A  97       7.230   6.285   1.931  1.00 95.68           O
ATOM   1258  HA  PHE A  97       4.856   6.926   1.338  1.00 95.68           H
ATOM   1259  CB  PHE A  97       4.642   5.083   0.155  1.00 95.68           C
ATOM   1260 1HB  PHE A  97       3.561   5.222   0.153  1.00 95.68           H
ATOM   1261 2HB  PHE A  97       4.927   4.789  -0.856  1.00 95.68           H
ATOM   1262  CG  PHE A  97       4.994   3.948   1.119  1.00 95.68           C
ATOM   1263  CD1 PHE A  97       5.608   2.827   0.654  1.00 95.68           C
ATOM   1264  HD1 PHE A  97       5.850   2.737  -0.405  1.00 95.68           H
ATOM   1265  CD2 PHE A  97       4.693   4.061   2.440  1.00 95.68           C
ATOM   1266  HD2 PHE A  97       4.201   4.959   2.813  1.00 95.68           H
ATOM   1267  CE1 PHE A  97       5.935   1.774   1.549  1.00 95.68           C
ATOM   1268  HE1 PHE A  97       6.427   0.876   1.177  1.00 95.68           H
ATOM   1269  CE2 PHE A  97       5.020   3.008   3.335  1.00 95.68           C
ATOM   1270  HE2 PHE A  97       4.779   3.098   4.394  1.00 95.68           H
ATOM   1271  CZ  PHE A  97       5.634   1.887   2.871  1.00 95.68           C
ATOM   1272  HZ  PHE A  97       5.886   1.079   3.558  1.00 95.68           H
ATOM   1273  HN  PHE A  97       4.813   6.820  -1.491  1.00 95.68           H
ATOM   1274  N   LEU A  98       7.526   5.829  -0.264  1.00 96.53           N
ATOM   1275  CA  LEU A  98       8.907   5.403  -0.108  1.00 96.53           C
ATOM   1276  C   LEU A  98       9.691   6.490   0.629  1.00 96.53           C
ATOM   1277  O   LEU A  98      10.576   6.189   1.428  1.00 96.53           O
ATOM   1278  HA  LEU A  98       8.903   4.503   0.507  1.00 96.53           H
ATOM   1279  CB  LEU A  98       9.506   5.023  -1.464  1.00 96.53           C
ATOM   1280 1HB  LEU A  98       9.318   5.838  -2.163  1.00 96.53           H
ATOM   1281 2HB  LEU A  98      10.588   4.943  -1.351  1.00 96.53           H
ATOM   1282  CG  LEU A  98       8.989   3.725  -2.086  1.00 96.53           C
ATOM   1283  HG  LEU A  98       7.906   3.698  -1.970  1.00 96.53           H
ATOM   1284  CD1 LEU A  98       9.284   3.681  -3.587  1.00 96.53           C
ATOM   1285 1HD1 LEU A  98       8.796   4.522  -4.078  1.00 96.53           H
ATOM   1286 2HD1 LEU A  98      10.361   3.741  -3.747  1.00 96.53           H
ATOM   1287 3HD1 LEU A  98       8.906   2.747  -4.004  1.00 96.53           H
ATOM   1288  CD2 LEU A  98       9.552   2.504  -1.355  1.00 96.53           C
ATOM   1289 1HD2 LEU A  98      10.640   2.513  -1.418  1.00 96.53           H
ATOM   1290 2HD2 LEU A  98       9.248   2.536  -0.309  1.00 96.53           H
ATOM   1291 3HD2 LEU A  98       9.168   1.595  -1.817  1.00 96.53           H
ATOM   1292  HN  LEU A  98       7.192   5.842  -1.206  1.00 96.53           H
ATOM   1293  N   VAL A  99       9.338   7.733   0.333  1.00 96.84           N
ATOM   1294  CA  VAL A  99      10.037   8.867   0.913  1.00 96.84           C
ATOM   1295  C   VAL A  99       9.874   8.839   2.434  1.00 96.84           C
ATOM   1296  O   VAL A  99      10.626   9.492   3.155  1.00 96.84           O
ATOM   1297  HA  VAL A  99      11.095   8.760   0.672  1.00 96.84           H
ATOM   1298  CB  VAL A  99       9.537  10.168   0.282  1.00 96.84           C
ATOM   1299  HB  VAL A  99       8.447  10.159   0.314  1.00 96.84           H
ATOM   1300  CG1 VAL A  99      10.019  11.384   1.077  1.00 96.84           C
ATOM   1301 1HG1 VAL A  99       9.642  11.323   2.098  1.00 96.84           H
ATOM   1302 2HG1 VAL A  99      11.109  11.399   1.092  1.00 96.84           H
ATOM   1303 3HG1 VAL A  99       9.649  12.295   0.607  1.00 96.84           H
ATOM   1304  CG2 VAL A  99       9.964  10.267  -1.184  1.00 96.84           C
ATOM   1305 1HG2 VAL A  99      11.052  10.243  -1.247  1.00 96.84           H
ATOM   1306 2HG2 VAL A  99       9.549   9.426  -1.740  1.00 96.84           H
ATOM   1307 3HG2 VAL A  99       9.595  11.201  -1.607  1.00 96.84           H
ATOM   1308  HN  VAL A  99       8.591   7.969  -0.288  1.00 96.84           H
ATOM   1309  N   THR A 100       8.886   8.074   2.877  1.00 96.01           N
ATOM   1310  CA  THR A 100       8.572   8.003   4.293  1.00 96.01           C
ATOM   1311  C   THR A 100       9.407   6.915   4.971  1.00 96.01           C
ATOM   1312  O   THR A 100       9.528   6.893   6.195  1.00 96.01           O
ATOM   1313  HA  THR A 100       8.848   8.952   4.755  1.00 96.01           H
ATOM   1314  CB  THR A 100       7.064   7.787   4.433  1.00 96.01           C
ATOM   1315  HB  THR A 100       6.732   8.006   5.448  1.00 96.01           H
ATOM   1316  OG1 THR A 100       6.864   6.445   3.997  1.00 96.01           O
ATOM   1317  HG1 THR A 100       6.800   6.415   3.000  1.00 96.01           H
ATOM   1318  CG2 THR A 100       6.257   8.626   3.440  1.00 96.01           C
ATOM   1319 1HG2 THR A 100       6.542   8.357   2.422  1.00 96.01           H
ATOM   1320 2HG2 THR A 100       6.462   9.683   3.607  1.00 96.01           H
ATOM   1321 3HG2 THR A 100       5.194   8.434   3.582  1.00 96.01           H
ATOM   1322  HN  THR A 100       8.307   7.511   2.287  1.00 96.01           H
ATOM   1323  N   LEU A 101       9.962   6.040   4.146  1.00 95.85           N
ATOM   1324  CA  LEU A 101      10.648   4.864   4.653  1.00 95.85           C
ATOM   1325  C   LEU A 101      11.873   5.301   5.459  1.00 95.85           C
ATOM   1326  O   LEU A 101      12.158   4.740   6.516  1.00 95.85           O
ATOM   1327  HA  LEU A 101       9.960   4.348   5.323  1.00 95.85           H
ATOM   1328  CB  LEU A 101      10.976   3.900   3.511  1.00 95.85           C
ATOM   1329 1HB  LEU A 101      11.481   4.460   2.723  1.00 95.85           H
ATOM   1330 2HB  LEU A 101      11.685   3.159   3.879  1.00 95.85           H
ATOM   1331  CG  LEU A 101       9.786   3.164   2.892  1.00 95.85           C
ATOM   1332  HG  LEU A 101       9.146   3.898   2.405  1.00 95.85           H
ATOM   1333  CD1 LEU A 101      10.249   2.181   1.815  1.00 95.85           C
ATOM   1334 1HD1 LEU A 101      10.771   2.725   1.027  1.00 95.85           H
ATOM   1335 2HD1 LEU A 101      10.923   1.448   2.257  1.00 95.85           H
ATOM   1336 3HD1 LEU A 101       9.384   1.671   1.392  1.00 95.85           H
ATOM   1337  CD2 LEU A 101       8.946   2.477   3.971  1.00 95.85           C
ATOM   1338 1HD2 LEU A 101       9.562   1.756   4.508  1.00 95.85           H
ATOM   1339 2HD2 LEU A 101       8.569   3.224   4.669  1.00 95.85           H
ATOM   1340 3HD2 LEU A 101       8.107   1.961   3.504  1.00 95.85           H
ATOM   1341  HN  LEU A 101       9.948   6.124   3.149  1.00 95.85           H
ATOM   1342  N   PRO A 102      12.617   6.306   4.978  1.00 95.93           N
ATOM   1343  CA  PRO A 102      13.805   6.776   5.694  1.00 95.93           C
ATOM   1344  C   PRO A 102      13.506   7.121   7.144  1.00 95.93           C
ATOM   1345  O   PRO A 102      14.293   6.807   8.035  1.00 95.93           O
ATOM   1346  HA  PRO A 102      14.553   5.984   5.738  1.00 95.93           H
ATOM   1347  CB  PRO A 102      14.246   8.005   4.897  1.00 95.93           C
ATOM   1348 1HB  PRO A 102      13.807   8.920   5.295  1.00 95.93           H
ATOM   1349 2HB  PRO A 102      15.328   8.134   4.925  1.00 95.93           H
ATOM   1350  CG  PRO A 102      13.751   7.709   3.487  1.00 95.93           C
ATOM   1351 1HG  PRO A 102      13.670   8.616   2.887  1.00 95.93           H
ATOM   1352 2HG  PRO A 102      14.429   7.046   2.950  1.00 95.93           H
ATOM   1353  CD  PRO A 102      12.396   7.063   3.732  1.00 95.93           C
ATOM   1354 1HD  PRO A 102      11.609   7.808   3.850  1.00 95.93           H
ATOM   1355 2HD  PRO A 102      12.100   6.418   2.905  1.00 95.93           H
ATOM   1356  N   PHE A 103      12.365   7.764   7.342  1.00 95.05           N
ATOM   1357  CA  PHE A 103      11.980   8.213   8.669  1.00 95.05           C
ATOM   1358  C   PHE A 103      11.656   7.025   9.577  1.00 95.05           C
ATOM   1359  O   PHE A 103      11.995   7.032  10.760  1.00 95.05           O
ATOM   1360  HA  PHE A 103      12.825   8.763   9.082  1.00 95.05           H
ATOM   1361  CB  PHE A 103      10.724   9.071   8.505  1.00 95.05           C
ATOM   1362 1HB  PHE A 103       9.964   8.489   7.985  1.00 95.05           H
ATOM   1363 2HB  PHE A 103      10.326   9.307   9.491  1.00 95.05           H
ATOM   1364  CG  PHE A 103      10.958  10.376   7.740  1.00 95.05           C
ATOM   1365  CD1 PHE A 103      11.313  11.504   8.412  1.00 95.05           C
ATOM   1366  HD1 PHE A 103      11.431  11.478   9.496  1.00 95.05           H
ATOM   1367  CD2 PHE A 103      10.811  10.408   6.389  1.00 95.05           C
ATOM   1368  HD2 PHE A 103      10.526   9.504   5.850  1.00 95.05           H
ATOM   1369  CE1 PHE A 103      11.530  12.714   7.703  1.00 95.05           C
ATOM   1370  HE1 PHE A 103      11.814  13.618   8.242  1.00 95.05           H
ATOM   1371  CE2 PHE A 103      11.028  11.618   5.679  1.00 95.05           C
ATOM   1372  HE2 PHE A 103      10.910  11.644   4.596  1.00 95.05           H
ATOM   1373  CZ  PHE A 103      11.383  12.746   6.351  1.00 95.05           C
ATOM   1374  HZ  PHE A 103      11.550  13.675   5.806  1.00 95.05           H
ATOM   1375  HN  PHE A 103      11.711   7.979   6.617  1.00 95.05           H
ATOM   1376  N   TRP A 104      11.003   6.033   8.990  1.00 93.09           N
ATOM   1377  CA  TRP A 104      10.664   4.824   9.721  1.00 93.09           C
ATOM   1378  C   TRP A 104      11.968   4.147  10.147  1.00 93.09           C
ATOM   1379  O   TRP A 104      12.058   3.599  11.244  1.00 93.09           O
ATOM   1380  HA  TRP A 104      10.091   5.116  10.601  1.00 93.09           H
ATOM   1381  CB  TRP A 104       9.763   3.912   8.885  1.00 93.09           C
ATOM   1382 1HB  TRP A 104      10.125   3.905   7.857  1.00 93.09           H
ATOM   1383 2HB  TRP A 104       9.847   2.892   9.259  1.00 93.09           H
ATOM   1384  CG  TRP A 104       8.289   4.321   8.889  1.00 93.09           C
ATOM   1385  CD1 TRP A 104       7.535   4.702   7.848  1.00 93.09           C
ATOM   1386  HD1 TRP A 104       7.896   4.770   6.822  1.00 93.09           H
ATOM   1387  CD2 TRP A 104       7.415   4.375  10.036  1.00 93.09           C
ATOM   1388  NE1 TRP A 104       6.245   4.996   8.238  1.00 93.09           N
ATOM   1389  HE1 TRP A 104       5.501   5.301   7.643  1.00 93.09           H
ATOM   1390  CE2 TRP A 104       6.169   4.791   9.611  1.00 93.09           C
ATOM   1391  CE3 TRP A 104       7.668   4.083  11.387  1.00 93.09           C
ATOM   1392  HE3 TRP A 104       8.642   3.752  11.747  1.00 93.09           H
ATOM   1393  CZ2 TRP A 104       5.079   4.952  10.475  1.00 93.09           C
ATOM   1394  HZ2 TRP A 104       4.105   5.282  10.115  1.00 93.09           H
ATOM   1395  CZ3 TRP A 104       6.568   4.248  12.238  1.00 93.09           C
ATOM   1396  HZ3 TRP A 104       6.710   4.035  13.297  1.00 93.09           H
ATOM   1397  CH2 TRP A 104       5.308   4.666  11.826  1.00 93.09           C
ATOM   1398  HH2 TRP A 104       4.502   4.771  12.552  1.00 93.09           H
ATOM   1399  HN  TRP A 104      10.708   6.046   8.034  1.00 93.09           H
ATOM   1400  N   ALA A 105      12.947   4.207   9.256  1.00 94.74           N
ATOM   1401  CA  ALA A 105      14.218   3.543   9.494  1.00 94.74           C
ATOM   1402  C   ALA A 105      14.885   4.156  10.727  1.00 94.74           C
ATOM   1403  O   ALA A 105      15.366   3.435  11.600  1.00 94.74           O
ATOM   1404  HA  ALA A 105      14.011   2.491   9.689  1.00 94.74           H
ATOM   1405  CB  ALA A 105      15.093   3.651   8.244  1.00 94.74           C
ATOM   1406 1HB  ALA A 105      14.586   3.175   7.404  1.00 94.74           H
ATOM   1407 2HB  ALA A 105      15.270   4.701   8.014  1.00 94.74           H
ATOM   1408 3HB  ALA A 105      16.045   3.153   8.423  1.00 94.74           H
ATOM   1409  HN  ALA A 105      12.883   4.697   8.387  1.00 94.74           H
ATOM   1410  N   ILE A 106      14.893   5.481  10.760  1.00 94.26           N
ATOM   1411  CA  ILE A 106      15.526   6.199  11.853  1.00 94.26           C
ATOM   1412  C   ILE A 106      14.787   5.889  13.156  1.00 94.26           C
ATOM   1413  O   ILE A 106      15.414   5.656  14.189  1.00 94.26           O
ATOM   1414  HA  ILE A 106      16.548   5.828  11.939  1.00 94.26           H
ATOM   1415  CB  ILE A 106      15.611   7.693  11.534  1.00 94.26           C
ATOM   1416  HB  ILE A 106      14.634   8.023  11.183  1.00 94.26           H
ATOM   1417  CG1 ILE A 106      16.611   7.957  10.406  1.00 94.26           C
ATOM   1418 1HG1 ILE A 106      17.627   7.846  10.783  1.00 94.26           H
ATOM   1419 2HG1 ILE A 106      16.480   7.215   9.619  1.00 94.26           H
ATOM   1420  CG2 ILE A 106      15.937   8.503  12.790  1.00 94.26           C
ATOM   1421 1HG2 ILE A 106      15.157   8.349  13.535  1.00 94.26           H
ATOM   1422 2HG2 ILE A 106      16.895   8.177  13.195  1.00 94.26           H
ATOM   1423 3HG2 ILE A 106      15.992   9.562  12.536  1.00 94.26           H
ATOM   1424  CD1 ILE A 106      16.426   9.361   9.828  1.00 94.26           C
ATOM   1425 1HD1 ILE A 106      15.416   9.460   9.430  1.00 94.26           H
ATOM   1426 2HD1 ILE A 106      16.581  10.101  10.613  1.00 94.26           H
ATOM   1427 3HD1 ILE A 106      17.148   9.523   9.028  1.00 94.26           H
ATOM   1428  HN  ILE A 106      14.479   6.060  10.058  1.00 94.26           H
ATOM   1429  N   ALA A 107      13.465   5.896  13.066  1.00 92.93           N
ATOM   1430  CA  ALA A 107      12.634   5.712  14.243  1.00 92.93           C
ATOM   1431  C   ALA A 107      12.868   4.312  14.815  1.00 92.93           C
ATOM   1432  O   ALA A 107      12.814   4.116  16.028  1.00 92.93           O
ATOM   1433  HA  ALA A 107      12.938   6.453  14.983  1.00 92.93           H
ATOM   1434  CB  ALA A 107      11.168   5.954  13.876  1.00 92.93           C
ATOM   1435 1HB  ALA A 107      11.051   6.972  13.503  1.00 92.93           H
ATOM   1436 2HB  ALA A 107      10.866   5.247  13.104  1.00 92.93           H
ATOM   1437 3HB  ALA A 107      10.545   5.817  14.760  1.00 92.93           H
ATOM   1438  HN  ALA A 107      12.964   6.023  12.210  1.00 92.93           H
ATOM   1439  N   ALA A 108      13.124   3.375  13.914  1.00 92.37           N
ATOM   1440  CA  ALA A 108      13.332   1.993  14.310  1.00 92.37           C
ATOM   1441  C   ALA A 108      14.735   1.841  14.900  1.00 92.37           C
ATOM   1442  O   ALA A 108      14.949   1.034  15.802  1.00 92.37           O
ATOM   1443  HA  ALA A 108      12.596   1.754  15.078  1.00 92.37           H
ATOM   1444  CB  ALA A 108      13.103   1.077  13.106  1.00 92.37           C
ATOM   1445 1HB  ALA A 108      12.083   1.201  12.744  1.00 92.37           H
ATOM   1446 2HB  ALA A 108      13.804   1.336  12.313  1.00 92.37           H
ATOM   1447 3HB  ALA A 108      13.259   0.040  13.404  1.00 92.37           H
ATOM   1448  HN  ALA A 108      13.190   3.548  12.931  1.00 92.37           H
ATOM   1449  N   ALA A 109      15.655   2.631  14.365  1.00 92.12           N
ATOM   1450  CA  ALA A 109      17.054   2.510  14.739  1.00 92.12           C
ATOM   1451  C   ALA A 109      17.233   2.976  16.186  1.00 92.12           C
ATOM   1452  O   ALA A 109      18.073   2.447  16.912  1.00 92.12           O
ATOM   1453  HA  ALA A 109      17.327   1.457  14.669  1.00 92.12           H
ATOM   1454  CB  ALA A 109      17.916   3.308  13.759  1.00 92.12           C
ATOM   1455 1HB  ALA A 109      17.775   2.919  12.751  1.00 92.12           H
ATOM   1456 2HB  ALA A 109      17.622   4.357  13.788  1.00 92.12           H
ATOM   1457 3HB  ALA A 109      18.965   3.217  14.040  1.00 92.12           H
ATOM   1458  HN  ALA A 109      15.459   3.342  13.690  1.00 92.12           H
ATOM   1459  N   ASP A 110      16.430   3.961  16.560  1.00 88.08           N
ATOM   1460  CA  ASP A 110      16.571   4.587  17.863  1.00 88.08           C
ATOM   1461  C   ASP A 110      15.189   4.980  18.388  1.00 88.08           C
ATOM   1462  O   ASP A 110      14.508   4.173  19.019  1.00 88.08           O
ATOM   1463  HA  ASP A 110      17.058   3.840  18.489  1.00 88.08           H
ATOM   1464  CB  ASP A 110      17.422   5.856  17.775  1.00 88.08           C
ATOM   1465 1HB  ASP A 110      18.398   5.616  17.354  1.00 88.08           H
ATOM   1466 2HB  ASP A 110      16.949   6.568  17.098  1.00 88.08           H
ATOM   1467  CG  ASP A 110      17.598   6.495  19.154  1.00 88.08           C
ATOM   1468  OD1 ASP A 110      17.234   5.822  20.142  1.00 88.08           O
ATOM   1469  OD2 ASP A 110      18.094   7.642  19.188  1.00 88.08           O
ATOM   1470  HN  ASP A 110      15.694   4.329  15.992  1.00 88.08           H
ATOM   1471  N   GLN A 111      14.815   6.220  18.109  1.00 88.62           N
ATOM   1472  CA  GLN A 111      13.528   6.731  18.547  1.00 88.62           C
ATOM   1473  C   GLN A 111      13.032   7.814  17.587  1.00 88.62           C
ATOM   1474  O   GLN A 111      13.771   8.258  16.710  1.00 88.62           O
ATOM   1475  HA  GLN A 111      12.853   5.875  18.520  1.00 88.62           H
ATOM   1476  CB  GLN A 111      13.607   7.262  19.980  1.00 88.62           C
ATOM   1477 1HB  GLN A 111      12.619   7.589  20.305  1.00 88.62           H
ATOM   1478 2HB  GLN A 111      13.914   6.461  20.652  1.00 88.62           H
ATOM   1479  CG  GLN A 111      14.594   8.426  20.079  1.00 88.62           C
ATOM   1480 1HG  GLN A 111      15.585   8.095  19.766  1.00 88.62           H
ATOM   1481 2HG  GLN A 111      14.294   9.222  19.398  1.00 88.62           H
ATOM   1482  CD  GLN A 111      14.661   8.968  21.508  1.00 88.62           C
ATOM   1483  OE1 GLN A 111      13.655   9.196  22.161  1.00 88.62           O
ATOM   1484  NE2 GLN A 111      15.898   9.162  21.957  1.00 88.62           N
ATOM   1485 1HE2 GLN A 111      16.680   8.955  21.370  1.00 88.62           H
ATOM   1486 2HE2 GLN A 111      16.045   9.515  22.881  1.00 88.62           H
ATOM   1487  HN  GLN A 111      15.375   6.870  17.594  1.00 88.62           H
ATOM   1488  N   TRP A 112      11.783   8.210  17.786  1.00 91.50           N
ATOM   1489  CA  TRP A 112      11.177   9.228  16.946  1.00 91.50           C
ATOM   1490  C   TRP A 112      11.765  10.583  17.347  1.00 91.50           C
ATOM   1491  O   TRP A 112      11.439  11.115  18.407  1.00 91.50           O
ATOM   1492  HA  TRP A 112      11.435   9.003  15.911  1.00 91.50           H
ATOM   1493  CB  TRP A 112       9.651   9.186  17.045  1.00 91.50           C
ATOM   1494 1HB  TRP A 112       9.315   8.161  16.884  1.00 91.50           H
ATOM   1495 2HB  TRP A 112       9.355   9.463  18.057  1.00 91.50           H
ATOM   1496  CG  TRP A 112       8.937  10.103  16.051  1.00 91.50           C
ATOM   1497  CD1 TRP A 112       8.508  11.357  16.247  1.00 91.50           C
ATOM   1498  HD1 TRP A 112       8.620  11.905  17.183  1.00 91.50           H
ATOM   1499  CD2 TRP A 112       8.584   9.785  14.688  1.00 91.50           C
ATOM   1500  NE1 TRP A 112       7.906  11.869  15.115  1.00 91.50           N
ATOM   1501  HE1 TRP A 112       7.509  12.782  15.017  1.00 91.50           H
ATOM   1502  CE2 TRP A 112       7.954  10.883  14.137  1.00 91.50           C
ATOM   1503  CE3 TRP A 112       8.790   8.609  13.945  1.00 91.50           C
ATOM   1504  HE3 TRP A 112       9.284   7.730  14.357  1.00 91.50           H
ATOM   1505  CZ2 TRP A 112       7.478  10.913  12.821  1.00 91.50           C
ATOM   1506  HZ2 TRP A 112       6.984  11.793  12.409  1.00 91.50           H
ATOM   1507  CZ3 TRP A 112       8.308   8.656  12.631  1.00 91.50           C
ATOM   1508  HZ3 TRP A 112       8.442   7.769  12.011  1.00 91.50           H
ATOM   1509  CH2 TRP A 112       7.672   9.753  12.062  1.00 91.50           C
ATOM   1510  HH2 TRP A 112       7.326   9.709  11.029  1.00 91.50           H
ATOM   1511  HN  TRP A 112      11.189   7.847  18.504  1.00 91.50           H
ATOM   1512  N   LYS A 113      12.620  11.102  16.478  1.00 91.84           N
ATOM   1513  CA  LYS A 113      13.347  12.323  16.782  1.00 91.84           C
ATOM   1514  C   LYS A 113      12.639  13.509  16.123  1.00 91.84           C
ATOM   1515  O   LYS A 113      13.104  14.644  16.218  1.00 91.84           O
ATOM   1516  HA  LYS A 113      13.317  12.461  17.863  1.00 91.84           H
ATOM   1517  CB  LYS A 113      14.817  12.185  16.383  1.00 91.84           C
ATOM   1518 1HB  LYS A 113      14.889  11.927  15.327  1.00 91.84           H
ATOM   1519 2HB  LYS A 113      15.324  13.141  16.513  1.00 91.84           H
ATOM   1520  CG  LYS A 113      15.515  11.114  17.224  1.00 91.84           C
ATOM   1521 1HG  LYS A 113      15.474  11.389  18.277  1.00 91.84           H
ATOM   1522 2HG  LYS A 113      14.987  10.165  17.121  1.00 91.84           H
ATOM   1523  CD  LYS A 113      16.973  10.941  16.792  1.00 91.84           C
ATOM   1524 1HD  LYS A 113      17.015  10.693  15.732  1.00 91.84           H
ATOM   1525 2HD  LYS A 113      17.507  11.883  16.921  1.00 91.84           H
ATOM   1526  CE  LYS A 113      17.659   9.843  17.606  1.00 91.84           C
ATOM   1527 1HE  LYS A 113      17.660  10.111  18.663  1.00 91.84           H
ATOM   1528 2HE  LYS A 113      17.101   8.911  17.515  1.00 91.84           H
ATOM   1529  NZ  LYS A 113      19.049   9.643  17.138  1.00 91.84           N
ATOM   1530 1HZ  LYS A 113      19.467   8.868  17.641  1.00 91.84           H
ATOM   1531 2HZ  LYS A 113      19.045   9.438  16.145  1.00 91.84           H
ATOM   1532 3HZ  LYS A 113      19.587  10.485  17.308  1.00 91.84           H
ATOM   1533  HN  LYS A 113      12.820  10.703  15.583  1.00 91.84           H
ATOM   1534  N   PHE A 114      11.527  13.205  15.469  1.00 93.78           N
ATOM   1535  CA  PHE A 114      10.870  14.182  14.618  1.00 93.78           C
ATOM   1536  C   PHE A 114       9.636  14.767  15.307  1.00 93.78           C
ATOM   1537  O   PHE A 114       9.186  14.249  16.327  1.00 93.78           O
ATOM   1538  HA  PHE A 114      11.588  14.978  14.424  1.00 93.78           H
ATOM   1539  CB  PHE A 114      10.430  13.445  13.350  1.00 93.78           C
ATOM   1540 1HB  PHE A 114       9.619  12.763  13.602  1.00 93.78           H
ATOM   1541 2HB  PHE A 114      10.029  14.170  12.642  1.00 93.78           H
ATOM   1542  CG  PHE A 114      11.550  12.655  12.670  1.00 93.78           C
ATOM   1543  CD1 PHE A 114      12.501  13.307  11.949  1.00 93.78           C
ATOM   1544  HD1 PHE A 114      12.465  14.392  11.855  1.00 93.78           H
ATOM   1545  CD2 PHE A 114      11.594  11.301  12.786  1.00 93.78           C
ATOM   1546  HD2 PHE A 114      10.832  10.778  13.364  1.00 93.78           H
ATOM   1547  CE1 PHE A 114      13.540  12.573  11.317  1.00 93.78           C
ATOM   1548  HE1 PHE A 114      14.302  13.096  10.739  1.00 93.78           H
ATOM   1549  CE2 PHE A 114      12.633  10.567  12.155  1.00 93.78           C
ATOM   1550  HE2 PHE A 114      12.668   9.482  12.248  1.00 93.78           H
ATOM   1551  CZ  PHE A 114      13.584  11.219  11.433  1.00 93.78           C
ATOM   1552  HZ  PHE A 114      14.382  10.656  10.949  1.00 93.78           H
ATOM   1553  HN  PHE A 114      11.078  12.313  15.515  1.00 93.78           H
ATOM   1554  N   GLN A 115       9.123  15.840  14.721  1.00 94.27           N
ATOM   1555  CA  GLN A 115       7.967  16.518  15.280  1.00 94.27           C
ATOM   1556  C   GLN A 115       6.697  15.706  15.017  1.00 94.27           C
ATOM   1557  O   GLN A 115       6.699  14.792  14.193  1.00 94.27           O
ATOM   1558  HA  GLN A 115       8.154  16.574  16.353  1.00 94.27           H
ATOM   1559  CB  GLN A 115       7.837  17.935  14.720  1.00 94.27           C
ATOM   1560 1HB  GLN A 115       7.841  17.901  13.630  1.00 94.27           H
ATOM   1561 2HB  GLN A 115       6.882  18.364  15.021  1.00 94.27           H
ATOM   1562  CG  GLN A 115       8.980  18.826  15.212  1.00 94.27           C
ATOM   1563 1HG  GLN A 115       9.181  18.619  16.263  1.00 94.27           H
ATOM   1564 2HG  GLN A 115       9.891  18.592  14.661  1.00 94.27           H
ATOM   1565  CD  GLN A 115       8.636  20.306  15.035  1.00 94.27           C
ATOM   1566  OE1 GLN A 115       7.675  20.673  14.379  1.00 94.27           O
ATOM   1567  NE2 GLN A 115       9.474  21.134  15.654  1.00 94.27           N
ATOM   1568 1HE2 GLN A 115      10.244  20.767  16.176  1.00 94.27           H
ATOM   1569 2HE2 GLN A 115       9.333  22.122  15.597  1.00 94.27           H
ATOM   1570  HN  GLN A 115       9.485  16.244  13.881  1.00 94.27           H
ATOM   1571  N   THR A 116       5.642  16.069  15.732  1.00 94.18           N
ATOM   1572  CA  THR A 116       4.385  15.347  15.630  1.00 94.18           C
ATOM   1573  C   THR A 116       3.845  15.416  14.200  1.00 94.18           C
ATOM   1574  O   THR A 116       3.257  14.454  13.708  1.00 94.18           O
ATOM   1575  HA  THR A 116       4.573  14.296  15.851  1.00 94.18           H
ATOM   1576  CB  THR A 116       3.423  15.924  16.671  1.00 94.18           C
ATOM   1577  HB  THR A 116       3.063  16.907  16.366  1.00 94.18           H
ATOM   1578  OG1 THR A 116       4.166  15.891  17.886  1.00 94.18           O
ATOM   1579  HG1 THR A 116       3.735  16.483  18.567  1.00 94.18           H
ATOM   1580  CG2 THR A 116       2.230  15.004  16.939  1.00 94.18           C
ATOM   1581 1HG2 THR A 116       2.587  14.043  17.308  1.00 94.18           H
ATOM   1582 2HG2 THR A 116       1.673  14.854  16.014  1.00 94.18           H
ATOM   1583 3HG2 THR A 116       1.579  15.461  17.684  1.00 94.18           H
ATOM   1584  HN  THR A 116       5.637  16.838  16.371  1.00 94.18           H
ATOM   1585  N   PHE A 117       4.064  16.562  13.573  1.00 95.38           N
ATOM   1586  CA  PHE A 117       3.604  16.770  12.211  1.00 95.38           C
ATOM   1587  C   PHE A 117       4.096  15.653  11.289  1.00 95.38           C
ATOM   1588  O   PHE A 117       3.321  15.095  10.514  1.00 95.38           O
ATOM   1589  HA  PHE A 117       2.514  16.766  12.233  1.00 95.38           H
ATOM   1590  CB  PHE A 117       4.192  18.101  11.738  1.00 95.38           C
ATOM   1591 1HB  PHE A 117       3.793  18.904  12.359  1.00 95.38           H
ATOM   1592 2HB  PHE A 117       5.271  18.085  11.892  1.00 95.38           H
ATOM   1593  CG  PHE A 117       3.905  18.422  10.270  1.00 95.38           C
ATOM   1594  CD1 PHE A 117       4.889  18.287   9.340  1.00 95.38           C
ATOM   1595  HD1 PHE A 117       5.881  17.950   9.641  1.00 95.38           H
ATOM   1596  CD2 PHE A 117       2.667  18.841   9.894  1.00 95.38           C
ATOM   1597  HD2 PHE A 117       1.879  18.949  10.639  1.00 95.38           H
ATOM   1598  CE1 PHE A 117       4.623  18.584   7.977  1.00 95.38           C
ATOM   1599  HE1 PHE A 117       5.411  18.476   7.232  1.00 95.38           H
ATOM   1600  CE2 PHE A 117       2.402  19.139   8.531  1.00 95.38           C
ATOM   1601  HE2 PHE A 117       1.410  19.475   8.230  1.00 95.38           H
ATOM   1602  CZ  PHE A 117       3.385  19.004   7.602  1.00 95.38           C
ATOM   1603  HZ  PHE A 117       3.181  19.232   6.556  1.00 95.38           H
ATOM   1604  HN  PHE A 117       4.545  17.339  13.980  1.00 95.38           H
ATOM   1605  N   MET A 118       5.383  15.359  11.404  1.00 94.99           N
ATOM   1606  CA  MET A 118       5.996  14.340  10.568  1.00 94.99           C
ATOM   1607  C   MET A 118       5.389  12.964  10.847  1.00 94.99           C
ATOM   1608  O   MET A 118       5.246  12.149   9.937  1.00 94.99           O
ATOM   1609  HA  MET A 118       5.783  14.637   9.541  1.00 94.99           H
ATOM   1610  CB  MET A 118       7.502  14.298  10.835  1.00 94.99           C
ATOM   1611 1HB  MET A 118       7.899  15.313  10.858  1.00 94.99           H
ATOM   1612 2HB  MET A 118       7.688  13.860  11.816  1.00 94.99           H
ATOM   1613  CG  MET A 118       8.226  13.485   9.761  1.00 94.99           C
ATOM   1614 1HG  MET A 118       9.292  13.440   9.984  1.00 94.99           H
ATOM   1615 2HG  MET A 118       7.858  12.459   9.759  1.00 94.99           H
ATOM   1616  SD  MET A 118       7.970  14.226   8.157  1.00 94.99           S
ATOM   1617  CE  MET A 118       8.968  15.696   8.332  1.00 94.99           C
ATOM   1618 1HE  MET A 118       8.592  16.294   9.162  1.00 94.99           H
ATOM   1619 2HE  MET A 118      10.002  15.412   8.529  1.00 94.99           H
ATOM   1620 3HE  MET A 118       8.920  16.279   7.413  1.00 94.99           H
ATOM   1621  HN  MET A 118       6.002  15.802  12.052  1.00 94.99           H
ATOM   1622  N   CYS A 119       5.048  12.747  12.109  1.00 93.65           N
ATOM   1623  CA  CYS A 119       4.456  11.485  12.518  1.00 93.65           C
ATOM   1624  C   CYS A 119       3.121  11.321  11.789  1.00 93.65           C
ATOM   1625  O   CYS A 119       2.834  10.257  11.244  1.00 93.65           O
ATOM   1626  HA  CYS A 119       5.156  10.702  12.225  1.00 93.65           H
ATOM   1627  CB  CYS A 119       4.291  11.404  14.037  1.00 93.65           C
ATOM   1628 1HB  CYS A 119       5.269  11.402  14.518  1.00 93.65           H
ATOM   1629 2HB  CYS A 119       3.759  12.283  14.400  1.00 93.65           H
ATOM   1630  SG  CYS A 119       3.372   9.886  14.486  1.00 93.65           S
ATOM   1631  HN  CYS A 119       5.169  13.415  12.843  1.00 93.65           H
ATOM   1632  N   LYS A 120       2.340  12.392  11.804  1.00 94.69           N
ATOM   1633  CA  LYS A 120       1.037  12.376  11.162  1.00 94.69           C
ATOM   1634  C   LYS A 120       1.206  12.027   9.682  1.00 94.69           C
ATOM   1635  O   LYS A 120       0.512  11.154   9.163  1.00 94.69           O
ATOM   1636  HA  LYS A 120       0.448  11.591  11.637  1.00 94.69           H
ATOM   1637  CB  LYS A 120       0.305  13.698  11.403  1.00 94.69           C
ATOM   1638 1HB  LYS A 120       0.955  14.532  11.137  1.00 94.69           H
ATOM   1639 2HB  LYS A 120      -0.569  13.757  10.754  1.00 94.69           H
ATOM   1640  CG  LYS A 120      -0.128  13.827  12.865  1.00 94.69           C
ATOM   1641 1HG  LYS A 120      -0.767  12.987  13.134  1.00 94.69           H
ATOM   1642 2HG  LYS A 120       0.748  13.781  13.512  1.00 94.69           H
ATOM   1643  CD  LYS A 120      -0.876  15.141  13.101  1.00 94.69           C
ATOM   1644 1HD  LYS A 120      -0.202  15.982  12.936  1.00 94.69           H
ATOM   1645 2HD  LYS A 120      -1.687  15.236  12.380  1.00 94.69           H
ATOM   1646  CE  LYS A 120      -1.439  15.202  14.522  1.00 94.69           C
ATOM   1647 1HE  LYS A 120      -1.684  14.198  14.867  1.00 94.69           H
ATOM   1648 2HE  LYS A 120      -0.684  15.597  15.202  1.00 94.69           H
ATOM   1649  NZ  LYS A 120      -2.648  16.056  14.564  1.00 94.69           N
ATOM   1650 1HZ  LYS A 120      -2.991  16.108  15.517  1.00 94.69           H
ATOM   1651 2HZ  LYS A 120      -2.416  16.987  14.236  1.00 94.69           H
ATOM   1652 3HZ  LYS A 120      -3.364  15.656  13.968  1.00 94.69           H
ATOM   1653  HN  LYS A 120       2.585  13.257  12.242  1.00 94.69           H
ATOM   1654  N   VAL A 121       2.132  12.728   9.044  1.00 94.87           N
ATOM   1655  CA  VAL A 121       2.334  12.573   7.613  1.00 94.87           C
ATOM   1656  C   VAL A 121       2.760  11.135   7.315  1.00 94.87           C
ATOM   1657  O   VAL A 121       2.190  10.482   6.442  1.00 94.87           O
ATOM   1658  HA  VAL A 121       1.379  12.765   7.124  1.00 94.87           H
ATOM   1659  CB  VAL A 121       3.340  13.611   7.112  1.00 94.87           C
ATOM   1660  HB  VAL A 121       4.229  13.547   7.739  1.00 94.87           H
ATOM   1661  CG1 VAL A 121       3.759  13.316   5.670  1.00 94.87           C
ATOM   1662 1HG1 VAL A 121       4.221  12.330   5.621  1.00 94.87           H
ATOM   1663 2HG1 VAL A 121       2.882  13.339   5.024  1.00 94.87           H
ATOM   1664 3HG1 VAL A 121       4.475  14.069   5.339  1.00 94.87           H
ATOM   1665  CG2 VAL A 121       2.776  15.028   7.239  1.00 94.87           C
ATOM   1666 1HG2 VAL A 121       1.864  15.111   6.648  1.00 94.87           H
ATOM   1667 2HG2 VAL A 121       2.550  15.236   8.285  1.00 94.87           H
ATOM   1668 3HG2 VAL A 121       3.511  15.746   6.876  1.00 94.87           H
ATOM   1669  HN  VAL A 121       2.737  13.390   9.487  1.00 94.87           H
ATOM   1670  N   VAL A 122       3.760  10.682   8.057  1.00 93.56           N
ATOM   1671  CA  VAL A 122       4.427   9.432   7.733  1.00 93.56           C
ATOM   1672  C   VAL A 122       3.429   8.279   7.863  1.00 93.56           C
ATOM   1673  O   VAL A 122       3.412   7.372   7.032  1.00 93.56           O
ATOM   1674  HA  VAL A 122       4.757   9.494   6.697  1.00 93.56           H
ATOM   1675  CB  VAL A 122       5.664   9.254   8.616  1.00 93.56           C
ATOM   1676  HB  VAL A 122       5.374   9.463   9.646  1.00 93.56           H
ATOM   1677  CG1 VAL A 122       6.178   7.815   8.555  1.00 93.56           C
ATOM   1678 1HG1 VAL A 122       5.400   7.136   8.904  1.00 93.56           H
ATOM   1679 2HG1 VAL A 122       6.444   7.567   7.527  1.00 93.56           H
ATOM   1680 3HG1 VAL A 122       7.058   7.716   9.191  1.00 93.56           H
ATOM   1681  CG2 VAL A 122       6.762  10.246   8.227  1.00 93.56           C
ATOM   1682 1HG2 VAL A 122       7.047  10.082   7.188  1.00 93.56           H
ATOM   1683 2HG2 VAL A 122       6.391  11.264   8.346  1.00 93.56           H
ATOM   1684 3HG2 VAL A 122       7.630  10.098   8.869  1.00 93.56           H
ATOM   1685  HN  VAL A 122       4.115  11.153   8.865  1.00 93.56           H
ATOM   1686  N   ASN A 123       2.623   8.352   8.912  1.00 92.28           N
ATOM   1687  CA  ASN A 123       1.619   7.330   9.156  1.00 92.28           C
ATOM   1688  C   ASN A 123       0.587   7.355   8.027  1.00 92.28           C
ATOM   1689  O   ASN A 123       0.126   6.306   7.579  1.00 92.28           O
ATOM   1690  HA  ASN A 123       2.170   6.390   9.196  1.00 92.28           H
ATOM   1691  CB  ASN A 123       0.884   7.584  10.474  1.00 92.28           C
ATOM   1692 1HB  ASN A 123       0.789   8.657  10.641  1.00 92.28           H
ATOM   1693 2HB  ASN A 123      -0.127   7.180  10.414  1.00 92.28           H
ATOM   1694  CG  ASN A 123       1.626   6.942  11.648  1.00 92.28           C
ATOM   1695  OD1 ASN A 123       2.425   6.034  11.489  1.00 92.28           O
ATOM   1696  ND2 ASN A 123       1.320   7.465  12.832  1.00 92.28           N
ATOM   1697 1HD2 ASN A 123       0.656   8.210  12.893  1.00 92.28           H
ATOM   1698 2HD2 ASN A 123       1.754   7.113  13.662  1.00 92.28           H
ATOM   1699  HN  ASN A 123       2.648   9.089   9.587  1.00 92.28           H
ATOM   1700  N   SER A 124       0.254   8.564   7.599  1.00 93.56           N
ATOM   1701  CA  SER A 124      -0.851   8.753   6.676  1.00 93.56           C
ATOM   1702  C   SER A 124      -0.429   8.344   5.263  1.00 93.56           C
ATOM   1703  O   SER A 124      -1.232   7.805   4.503  1.00 93.56           O
ATOM   1704  HA  SER A 124      -1.647   8.103   7.040  1.00 93.56           H
ATOM   1705  CB  SER A 124      -1.335  10.205   6.686  1.00 93.56           C
ATOM   1706 1HB  SER A 124      -0.546  10.852   6.303  1.00 93.56           H
ATOM   1707 2HB  SER A 124      -2.186  10.308   6.013  1.00 93.56           H
ATOM   1708  OG  SER A 124      -1.709  10.634   7.992  1.00 93.56           O
ATOM   1709  HG  SER A 124      -1.101  11.366   8.299  1.00 93.56           H
ATOM   1710  HN  SER A 124       0.725   9.403   7.872  1.00 93.56           H
ATOM   1711  N   MET A 125       0.830   8.617   4.954  1.00 93.47           N
ATOM   1712  CA  MET A 125       1.318   8.459   3.595  1.00 93.47           C
ATOM   1713  C   MET A 125       1.208   7.003   3.138  1.00 93.47           C
ATOM   1714  O   MET A 125       0.876   6.734   1.985  1.00 93.47           O
ATOM   1715  HA  MET A 125       0.677   9.090   2.978  1.00 93.47           H
ATOM   1716  CB  MET A 125       2.779   8.909   3.521  1.00 93.47           C
ATOM   1717 1HB  MET A 125       3.318   8.549   4.397  1.00 93.47           H
ATOM   1718 2HB  MET A 125       3.256   8.464   2.648  1.00 93.47           H
ATOM   1719  CG  MET A 125       2.880  10.434   3.443  1.00 93.47           C
ATOM   1720 1HG  MET A 125       2.371  10.884   4.296  1.00 93.47           H
ATOM   1721 2HG  MET A 125       3.924  10.740   3.496  1.00 93.47           H
ATOM   1722  SD  MET A 125       2.150  11.017   1.922  1.00 93.47           S
ATOM   1723  CE  MET A 125       0.882  12.088   2.577  1.00 93.47           C
ATOM   1724 1HE  MET A 125       0.202  11.508   3.200  1.00 93.47           H
ATOM   1725 2HE  MET A 125       1.343  12.873   3.176  1.00 93.47           H
ATOM   1726 3HE  MET A 125       0.326  12.539   1.754  1.00 93.47           H
ATOM   1727  HN  MET A 125       1.510   8.939   5.613  1.00 93.47           H
ATOM   1728  N   TYR A 126       1.495   6.102   4.066  1.00 86.60           N
ATOM   1729  CA  TYR A 126       1.416   4.680   3.778  1.00 86.60           C
ATOM   1730  C   TYR A 126      -0.010   4.274   3.402  1.00 86.60           C
ATOM   1731  O   TYR A 126      -0.218   3.553   2.428  1.00 86.60           O
ATOM   1732  HA  TYR A 126       2.079   4.470   2.938  1.00 86.60           H
ATOM   1733  CB  TYR A 126       1.813   3.965   5.071  1.00 86.60           C
ATOM   1734 1HB  TYR A 126       2.875   4.132   5.255  1.00 86.60           H
ATOM   1735 2HB  TYR A 126       1.271   4.413   5.903  1.00 86.60           H
ATOM   1736  CG  TYR A 126       1.544   2.459   5.057  1.00 86.60           C
ATOM   1737  CD1 TYR A 126       0.717   1.898   6.009  1.00 86.60           C
ATOM   1738  HD1 TYR A 126       0.256   2.527   6.770  1.00 86.60           H
ATOM   1739  CD2 TYR A 126       2.128   1.662   4.094  1.00 86.60           C
ATOM   1740  HD2 TYR A 126       2.781   2.106   3.342  1.00 86.60           H
ATOM   1741  CE1 TYR A 126       0.464   0.480   5.996  1.00 86.60           C
ATOM   1742  HE1 TYR A 126      -0.187   0.024   6.742  1.00 86.60           H
ATOM   1743  CE2 TYR A 126       1.874   0.245   4.081  1.00 86.60           C
ATOM   1744  HE2 TYR A 126       2.329  -0.396   3.325  1.00 86.60           H
ATOM   1745  CZ  TYR A 126       1.055  -0.276   5.033  1.00 86.60           C
ATOM   1746  OH  TYR A 126       0.815  -1.615   5.021  1.00 86.60           O
ATOM   1747  HH  TYR A 126       1.303  -2.043   4.260  1.00 86.60           H
ATOM   1748  HN  TYR A 126       1.775   6.329   4.998  1.00 86.60           H
ATOM   1749  N   LYS A 127      -0.956   4.756   4.195  1.00 87.61           N
ATOM   1750  CA  LYS A 127      -2.351   4.399   3.997  1.00 87.61           C
ATOM   1751  C   LYS A 127      -2.842   4.991   2.675  1.00 87.61           C
ATOM   1752  O   LYS A 127      -3.623   4.364   1.961  1.00 87.61           O
ATOM   1753  HA  LYS A 127      -2.404   3.313   3.930  1.00 87.61           H
ATOM   1754  CB  LYS A 127      -3.188   4.819   5.207  1.00 87.61           C
ATOM   1755 1HB  LYS A 127      -2.968   5.855   5.465  1.00 87.61           H
ATOM   1756 2HB  LYS A 127      -4.247   4.773   4.955  1.00 87.61           H
ATOM   1757  CG  LYS A 127      -2.904   3.917   6.410  1.00 87.61           C
ATOM   1758 1HG  LYS A 127      -1.832   3.891   6.604  1.00 87.61           H
ATOM   1759 2HG  LYS A 127      -3.380   4.331   7.299  1.00 87.61           H
ATOM   1760  CD  LYS A 127      -3.419   2.497   6.164  1.00 87.61           C
ATOM   1761 1HD  LYS A 127      -4.489   2.525   5.960  1.00 87.61           H
ATOM   1762 2HD  LYS A 127      -2.936   2.080   5.280  1.00 87.61           H
ATOM   1763  CE  LYS A 127      -3.147   1.599   7.372  1.00 87.61           C
ATOM   1764 1HE  LYS A 127      -2.090   1.643   7.635  1.00 87.61           H
ATOM   1765 2HE  LYS A 127      -3.705   1.961   8.235  1.00 87.61           H
ATOM   1766  NZ  LYS A 127      -3.533   0.201   7.075  1.00 87.61           N
ATOM   1767 1HZ  LYS A 127      -3.399  -0.370   7.903  1.00 87.61           H
ATOM   1768 2HZ  LYS A 127      -4.508   0.171   6.798  1.00 87.61           H
ATOM   1769 3HZ  LYS A 127      -2.956  -0.156   6.321  1.00 87.61           H
ATOM   1770  HN  LYS A 127      -0.783   5.377   4.959  1.00 87.61           H
ATOM   1771  N   MET A 128      -2.363   6.193   2.387  1.00 92.16           N
ATOM   1772  CA  MET A 128      -2.714   6.861   1.145  1.00 92.16           C
ATOM   1773  C   MET A 128      -2.220   6.064  -0.064  1.00 92.16           C
ATOM   1774  O   MET A 128      -2.959   5.868  -1.027  1.00 92.16           O
ATOM   1775  HA  MET A 128      -3.803   6.910   1.136  1.00 92.16           H
ATOM   1776  CB  MET A 128      -2.093   8.259   1.124  1.00 92.16           C
ATOM   1777 1HB  MET A 128      -2.430   8.823   1.993  1.00 92.16           H
ATOM   1778 2HB  MET A 128      -1.008   8.180   1.197  1.00 92.16           H
ATOM   1779  CG  MET A 128      -2.471   9.007  -0.156  1.00 92.16           C
ATOM   1780 1HG  MET A 128      -2.133   8.447  -1.028  1.00 92.16           H
ATOM   1781 2HG  MET A 128      -3.555   9.091  -0.231  1.00 92.16           H
ATOM   1782  SD  MET A 128      -1.733  10.633  -0.153  1.00 92.16           S
ATOM   1783  CE  MET A 128      -2.853  11.479   0.950  1.00 92.16           C
ATOM   1784 1HE  MET A 128      -3.861  11.451   0.536  1.00 92.16           H
ATOM   1785 2HE  MET A 128      -2.846  10.988   1.923  1.00 92.16           H
ATOM   1786 3HE  MET A 128      -2.537  12.516   1.064  1.00 92.16           H
ATOM   1787  HN  MET A 128      -1.747   6.707   2.984  1.00 92.16           H
ATOM   1788  N   ASN A 129      -0.972   5.626   0.025  1.00 91.17           N
ATOM   1789  CA  ASN A 129      -0.384   4.822  -1.032  1.00 91.17           C
ATOM   1790  C   ASN A 129      -1.242   3.575  -1.257  1.00 91.17           C
ATOM   1791  O   ASN A 129      -1.631   3.280  -2.385  1.00 91.17           O
ATOM   1792  HA  ASN A 129      -0.357   5.472  -1.906  1.00 91.17           H
ATOM   1793  CB  ASN A 129       1.026   4.363  -0.655  1.00 91.17           C
ATOM   1794 1HB  ASN A 129       1.712   5.209  -0.699  1.00 91.17           H
ATOM   1795 2HB  ASN A 129       1.032   4.001   0.373  1.00 91.17           H
ATOM   1796  CG  ASN A 129       1.512   3.257  -1.594  1.00 91.17           C
ATOM   1797  OD1 ASN A 129       1.308   2.077  -1.363  1.00 91.17           O
ATOM   1798  ND2 ASN A 129       2.165   3.703  -2.663  1.00 91.17           N
ATOM   1799 1HD2 ASN A 129       2.298   4.686  -2.794  1.00 91.17           H
ATOM   1800 2HD2 ASN A 129       2.522   3.057  -3.337  1.00 91.17           H
ATOM   1801  HN  ASN A 129      -0.369   5.812   0.801  1.00 91.17           H
ATOM   1802  N   PHE A 130      -1.512   2.877  -0.163  1.00 86.34           N
ATOM   1803  CA  PHE A 130      -2.182   1.590  -0.244  1.00 86.34           C
ATOM   1804  C   PHE A 130      -3.510   1.708  -0.994  1.00 86.34           C
ATOM   1805  O   PHE A 130      -3.736   1.005  -1.978  1.00 86.34           O
ATOM   1806  HA  PHE A 130      -1.519   0.914  -0.785  1.00 86.34           H
ATOM   1807  CB  PHE A 130      -2.459   1.139   1.192  1.00 86.34           C
ATOM   1808 1HB  PHE A 130      -1.522   1.136   1.748  1.00 86.34           H
ATOM   1809 2HB  PHE A 130      -3.112   1.869   1.671  1.00 86.34           H
ATOM   1810  CG  PHE A 130      -3.103  -0.245   1.296  1.00 86.34           C
ATOM   1811  CD1 PHE A 130      -4.448  -0.382   1.152  1.00 86.34           C
ATOM   1812  HD1 PHE A 130      -5.068   0.495   0.962  1.00 86.34           H
ATOM   1813  CD2 PHE A 130      -2.330  -1.338   1.533  1.00 86.34           C
ATOM   1814  HD2 PHE A 130      -1.251  -1.229   1.648  1.00 86.34           H
ATOM   1815  CE1 PHE A 130      -5.046  -1.666   1.249  1.00 86.34           C
ATOM   1816  HE1 PHE A 130      -6.124  -1.776   1.134  1.00 86.34           H
ATOM   1817  CE2 PHE A 130      -2.927  -2.623   1.630  1.00 86.34           C
ATOM   1818  HE2 PHE A 130      -2.307  -3.499   1.820  1.00 86.34           H
ATOM   1819  CZ  PHE A 130      -4.273  -2.760   1.486  1.00 86.34           C
ATOM   1820  HZ  PHE A 130      -4.731  -3.746   1.560  1.00 86.34           H
ATOM   1821  HN  PHE A 130      -1.283   3.176   0.763  1.00 86.34           H
ATOM   1822  N   TYR A 131      -4.353   2.603  -0.502  1.00 87.68           N
ATOM   1823  CA  TYR A 131      -5.702   2.728  -1.027  1.00 87.68           C
ATOM   1824  C   TYR A 131      -5.682   3.167  -2.492  1.00 87.68           C
ATOM   1825  O   TYR A 131      -6.451   2.659  -3.307  1.00 87.68           O
ATOM   1826  HA  TYR A 131      -6.183   1.753  -0.954  1.00 87.68           H
ATOM   1827  CB  TYR A 131      -6.381   3.815  -0.191  1.00 87.68           C
ATOM   1828 1HB  TYR A 131      -5.763   4.713  -0.210  1.00 87.68           H
ATOM   1829 2HB  TYR A 131      -7.333   4.074  -0.654  1.00 87.68           H
ATOM   1830  CG  TYR A 131      -6.630   3.416   1.265  1.00 87.68           C
ATOM   1831  CD1 TYR A 131      -7.118   2.160   1.562  1.00 87.68           C
ATOM   1832  HD1 TYR A 131      -7.325   1.452   0.760  1.00 87.68           H
ATOM   1833  CD2 TYR A 131      -6.367   4.313   2.281  1.00 87.68           C
ATOM   1834  HD2 TYR A 131      -5.983   5.305   2.046  1.00 87.68           H
ATOM   1835  CE1 TYR A 131      -7.352   1.784   2.932  1.00 87.68           C
ATOM   1836  HE1 TYR A 131      -7.737   0.795   3.181  1.00 87.68           H
ATOM   1837  CE2 TYR A 131      -6.602   3.937   3.651  1.00 87.68           C
ATOM   1838  HE2 TYR A 131      -6.399   4.635   4.463  1.00 87.68           H
ATOM   1839  CZ  TYR A 131      -7.083   2.691   3.909  1.00 87.68           C
ATOM   1840  OH  TYR A 131      -7.304   2.336   5.203  1.00 87.68           O
ATOM   1841  HH  TYR A 131      -7.234   3.139   5.795  1.00 87.68           H
ATOM   1842  HN  TYR A 131      -4.128   3.234   0.240  1.00 87.68           H
ATOM   1843  N   SER A 132      -4.794   4.106  -2.784  1.00 90.92           N
ATOM   1844  CA  SER A 132      -4.684   4.640  -4.130  1.00 90.92           C
ATOM   1845  C   SER A 132      -4.215   3.545  -5.091  1.00 90.92           C
ATOM   1846  O   SER A 132      -4.730   3.428  -6.202  1.00 90.92           O
ATOM   1847  HA  SER A 132      -5.688   4.974  -4.391  1.00 90.92           H
ATOM   1848  CB  SER A 132      -3.725   5.831  -4.174  1.00 90.92           C
ATOM   1849 1HB  SER A 132      -3.621   6.176  -5.203  1.00 90.92           H
ATOM   1850 2HB  SER A 132      -4.146   6.657  -3.602  1.00 90.92           H
ATOM   1851  OG  SER A 132      -2.440   5.501  -3.653  1.00 90.92           O
ATOM   1852  HG  SER A 132      -2.308   5.938  -2.764  1.00 90.92           H
ATOM   1853  HN  SER A 132      -4.158   4.499  -2.120  1.00 90.92           H
ATOM   1854  N   CYS A 133      -3.244   2.772  -4.628  1.00 85.86           N
ATOM   1855  CA  CYS A 133      -2.676   1.714  -5.445  1.00 85.86           C
ATOM   1856  C   CYS A 133      -3.779   0.698  -5.750  1.00 85.86           C
ATOM   1857  O   CYS A 133      -3.943   0.280  -6.895  1.00 85.86           O
ATOM   1858  HA  CYS A 133      -2.318   2.183  -6.362  1.00 85.86           H
ATOM   1859  CB  CYS A 133      -1.470   1.061  -4.767  1.00 85.86           C
ATOM   1860 1HB  CYS A 133      -1.681   0.897  -3.710  1.00 85.86           H
ATOM   1861 2HB  CYS A 133      -1.279   0.083  -5.209  1.00 85.86           H
ATOM   1862  SG  CYS A 133       0.005   2.128  -4.951  1.00 85.86           S
ATOM   1863  HG  CYS A 133      -0.363   3.032  -4.048  1.00 85.86           H
ATOM   1864  HN  CYS A 133      -2.847   2.860  -3.714  1.00 85.86           H
ATOM   1865  N   VAL A 134      -4.505   0.330  -4.705  1.00 83.50           N
ATOM   1866  CA  VAL A 134      -5.568  -0.652  -4.841  1.00 83.50           C
ATOM   1867  C   VAL A 134      -6.555  -0.183  -5.912  1.00 83.50           C
ATOM   1868  O   VAL A 134      -6.910  -0.944  -6.810  1.00 83.50           O
ATOM   1869  HA  VAL A 134      -5.113  -1.586  -5.168  1.00 83.50           H
ATOM   1870  CB  VAL A 134      -6.230  -0.897  -3.484  1.00 83.50           C
ATOM   1871  HB  VAL A 134      -6.268   0.054  -2.952  1.00 83.50           H
ATOM   1872  CG1 VAL A 134      -7.666  -1.396  -3.656  1.00 83.50           C
ATOM   1873 1HG1 VAL A 134      -8.247  -0.650  -4.199  1.00 83.50           H
ATOM   1874 2HG1 VAL A 134      -7.661  -2.331  -4.217  1.00 83.50           H
ATOM   1875 3HG1 VAL A 134      -8.114  -1.562  -2.676  1.00 83.50           H
ATOM   1876  CG2 VAL A 134      -5.408  -1.874  -2.641  1.00 83.50           C
ATOM   1877 1HG2 VAL A 134      -5.324  -2.826  -3.166  1.00 83.50           H
ATOM   1878 2HG2 VAL A 134      -4.413  -1.462  -2.475  1.00 83.50           H
ATOM   1879 3HG2 VAL A 134      -5.901  -2.031  -1.682  1.00 83.50           H
ATOM   1880  HN  VAL A 134      -4.378   0.689  -3.781  1.00 83.50           H
ATOM   1881  N   LEU A 135      -6.971   1.068  -5.781  1.00 86.75           N
ATOM   1882  CA  LEU A 135      -8.007   1.607  -6.646  1.00 86.75           C
ATOM   1883  C   LEU A 135      -7.475   1.696  -8.077  1.00 86.75           C
ATOM   1884  O   LEU A 135      -8.210   1.452  -9.033  1.00 86.75           O
ATOM   1885  HA  LEU A 135      -8.842   0.907  -6.631  1.00 86.75           H
ATOM   1886  CB  LEU A 135      -8.523   2.939  -6.098  1.00 86.75           C
ATOM   1887 1HB  LEU A 135      -7.674   3.612  -5.975  1.00 86.75           H
ATOM   1888 2HB  LEU A 135      -9.179   3.387  -6.845  1.00 86.75           H
ATOM   1889  CG  LEU A 135      -9.280   2.871  -4.770  1.00 86.75           C
ATOM   1890  HG  LEU A 135      -8.699   2.261  -4.077  1.00 86.75           H
ATOM   1891  CD1 LEU A 135      -9.416   4.260  -4.144  1.00 86.75           C
ATOM   1892 1HD1 LEU A 135      -8.425   4.675  -3.961  1.00 86.75           H
ATOM   1893 2HD1 LEU A 135      -9.963   4.913  -4.824  1.00 86.75           H
ATOM   1894 3HD1 LEU A 135      -9.958   4.182  -3.201  1.00 86.75           H
ATOM   1895  CD2 LEU A 135     -10.636   2.186  -4.947  1.00 86.75           C
ATOM   1896 1HD2 LEU A 135     -11.237   2.748  -5.662  1.00 86.75           H
ATOM   1897 2HD2 LEU A 135     -10.486   1.172  -5.316  1.00 86.75           H
ATOM   1898 3HD2 LEU A 135     -11.153   2.150  -3.988  1.00 86.75           H
ATOM   1899  HN  LEU A 135      -6.614   1.708  -5.100  1.00 86.75           H
ATOM   1900  N   LEU A 136      -6.201   2.045  -8.180  1.00 88.00           N
ATOM   1901  CA  LEU A 136      -5.569   2.196  -9.480  1.00 88.00           C
ATOM   1902  C   LEU A 136      -5.501   0.832 -10.171  1.00 88.00           C
ATOM   1903  O   LEU A 136      -5.798   0.719 -11.359  1.00 88.00           O
ATOM   1904  HA  LEU A 136      -6.201   2.854 -10.076  1.00 88.00           H
ATOM   1905  CB  LEU A 136      -4.208   2.881  -9.338  1.00 88.00           C
ATOM   1906 1HB  LEU A 136      -3.660   2.393  -8.532  1.00 88.00           H
ATOM   1907 2HB  LEU A 136      -3.643   2.715 -10.255  1.00 88.00           H
ATOM   1908  CG  LEU A 136      -4.241   4.385  -9.058  1.00 88.00           C
ATOM   1909  HG  LEU A 136      -4.951   4.566  -8.251  1.00 88.00           H
ATOM   1910  CD1 LEU A 136      -2.876   4.883  -8.579  1.00 88.00           C
ATOM   1911 1HD1 LEU A 136      -2.600   4.363  -7.662  1.00 88.00           H
ATOM   1912 2HD1 LEU A 136      -2.128   4.687  -9.347  1.00 88.00           H
ATOM   1913 3HD1 LEU A 136      -2.927   5.955  -8.387  1.00 88.00           H
ATOM   1914  CD2 LEU A 136      -4.738   5.160 -10.280  1.00 88.00           C
ATOM   1915 1HD2 LEU A 136      -4.071   4.976 -11.123  1.00 88.00           H
ATOM   1916 2HD2 LEU A 136      -5.745   4.830 -10.535  1.00 88.00           H
ATOM   1917 3HD2 LEU A 136      -4.751   6.226 -10.053  1.00 88.00           H
ATOM   1918  HN  LEU A 136      -5.604   2.223  -7.398  1.00 88.00           H
ATOM   1919  N   ILE A 137      -5.109  -0.169  -9.397  1.00 80.92           N
ATOM   1920  CA  ILE A 137      -4.967  -1.514  -9.927  1.00 80.92           C
ATOM   1921  C   ILE A 137      -6.324  -2.001 -10.441  1.00 80.92           C
ATOM   1922  O   ILE A 137      -6.404  -2.621 -11.501  1.00 80.92           O
ATOM   1923  HA  ILE A 137      -4.277  -1.462 -10.770  1.00 80.92           H
ATOM   1924  CB  ILE A 137      -4.338  -2.439  -8.883  1.00 80.92           C
ATOM   1925  HB  ILE A 137      -4.830  -2.259  -7.927  1.00 80.92           H
ATOM   1926  CG1 ILE A 137      -2.853  -2.121  -8.693  1.00 80.92           C
ATOM   1927 1HG1 ILE A 137      -2.293  -2.447  -9.570  1.00 80.92           H
ATOM   1928 2HG1 ILE A 137      -2.716  -1.043  -8.610  1.00 80.92           H
ATOM   1929  CG2 ILE A 137      -4.569  -3.908  -9.241  1.00 80.92           C
ATOM   1930 1HG2 ILE A 137      -5.640  -4.108  -9.285  1.00 80.92           H
ATOM   1931 2HG2 ILE A 137      -4.120  -4.120 -10.212  1.00 80.92           H
ATOM   1932 3HG2 ILE A 137      -4.111  -4.543  -8.483  1.00 80.92           H
ATOM   1933  CD1 ILE A 137      -2.301  -2.809  -7.443  1.00 80.92           C
ATOM   1934 1HD1 ILE A 137      -2.847  -2.462  -6.566  1.00 80.92           H
ATOM   1935 2HD1 ILE A 137      -2.418  -3.888  -7.541  1.00 80.92           H
ATOM   1936 3HD1 ILE A 137      -1.244  -2.567  -7.332  1.00 80.92           H
ATOM   1937  HN  ILE A 137      -4.890  -0.073  -8.426  1.00 80.92           H
ATOM   1938  N   MET A 138      -7.356  -1.701  -9.667  1.00 81.19           N
ATOM   1939  CA  MET A 138      -8.714  -2.027 -10.070  1.00 81.19           C
ATOM   1940  C   MET A 138      -9.057  -1.382 -11.414  1.00 81.19           C
ATOM   1941  O   MET A 138      -9.580  -2.043 -12.309  1.00 81.19           O
ATOM   1942  HA  MET A 138      -8.739  -3.113 -10.164  1.00 81.19           H
ATOM   1943  CB  MET A 138      -9.695  -1.537  -9.003  1.00 81.19           C
ATOM   1944 1HB  MET A 138      -9.636  -2.182  -8.126  1.00 81.19           H
ATOM   1945 2HB  MET A 138      -9.416  -0.534  -8.681  1.00 81.19           H
ATOM   1946  CG  MET A 138     -11.128  -1.527  -9.540  1.00 81.19           C
ATOM   1947 1HG  MET A 138     -11.202  -0.848 -10.390  1.00 81.19           H
ATOM   1948 2HG  MET A 138     -11.397  -2.519  -9.900  1.00 81.19           H
ATOM   1949  SD  MET A 138     -12.257  -1.018  -8.254  1.00 81.19           S
ATOM   1950  CE  MET A 138     -12.115   0.755  -8.400  1.00 81.19           C
ATOM   1951 1HE  MET A 138     -11.081   1.052  -8.225  1.00 81.19           H
ATOM   1952 2HE  MET A 138     -12.416   1.063  -9.402  1.00 81.19           H
ATOM   1953 3HE  MET A 138     -12.760   1.234  -7.664  1.00 81.19           H
ATOM   1954  HN  MET A 138      -7.277  -1.244  -8.781  1.00 81.19           H
ATOM   1955  N   CYS A 139      -8.747  -0.097 -11.514  1.00 84.94           N
ATOM   1956  CA  CYS A 139      -9.101   0.668 -12.697  1.00 84.94           C
ATOM   1957  C   CYS A 139      -8.335   0.091 -13.889  1.00 84.94           C
ATOM   1958  O   CYS A 139      -8.873  -0.001 -14.991  1.00 84.94           O
ATOM   1959  HA  CYS A 139     -10.176   0.553 -12.835  1.00 84.94           H
ATOM   1960  CB  CYS A 139      -8.823   2.161 -12.509  1.00 84.94           C
ATOM   1961 1HB  CYS A 139      -7.802   2.308 -12.158  1.00 84.94           H
ATOM   1962 2HB  CYS A 139      -8.910   2.679 -13.464  1.00 84.94           H
ATOM   1963  SG  CYS A 139     -10.006   2.871 -11.306  1.00 84.94           S
ATOM   1964  HG  CYS A 139      -9.396   2.404 -10.220  1.00 84.94           H
ATOM   1965  HN  CYS A 139      -8.265   0.418 -10.805  1.00 84.94           H
ATOM   1966  N   ILE A 140      -7.091  -0.282 -13.628  1.00 81.93           N
ATOM   1967  CA  ILE A 140      -6.253  -0.870 -14.659  1.00 81.93           C
ATOM   1968  C   ILE A 140      -6.914  -2.147 -15.181  1.00 81.93           C
ATOM   1969  O   ILE A 140      -6.926  -2.397 -16.386  1.00 81.93           O
ATOM   1970  HA  ILE A 140      -6.193  -0.153 -15.478  1.00 81.93           H
ATOM   1971  CB  ILE A 140      -4.831  -1.082 -14.138  1.00 81.93           C
ATOM   1972  HB  ILE A 140      -4.894  -1.535 -13.149  1.00 81.93           H
ATOM   1973  CG1 ILE A 140      -4.100   0.252 -13.978  1.00 81.93           C
ATOM   1974 1HG1 ILE A 140      -3.838   0.647 -14.960  1.00 81.93           H
ATOM   1975 2HG1 ILE A 140      -4.762   0.979 -13.508  1.00 81.93           H
ATOM   1976  CG2 ILE A 140      -4.059  -2.055 -15.032  1.00 81.93           C
ATOM   1977 1HG2 ILE A 140      -4.572  -3.017 -15.051  1.00 81.93           H
ATOM   1978 2HG2 ILE A 140      -4.004  -1.653 -16.044  1.00 81.93           H
ATOM   1979 3HG2 ILE A 140      -3.051  -2.188 -14.639  1.00 81.93           H
ATOM   1980  CD1 ILE A 140      -2.834   0.087 -13.134  1.00 81.93           C
ATOM   1981 1HD1 ILE A 140      -3.103  -0.285 -12.146  1.00 81.93           H
ATOM   1982 2HD1 ILE A 140      -2.164  -0.623 -13.620  1.00 81.93           H
ATOM   1983 3HD1 ILE A 140      -2.334   1.050 -13.036  1.00 81.93           H
ATOM   1984  HN  ILE A 140      -6.656  -0.189 -12.732  1.00 81.93           H
ATOM   1985  N   SER A 141      -7.449  -2.922 -14.249  1.00 75.72           N
ATOM   1986  CA  SER A 141      -8.013  -4.218 -14.586  1.00 75.72           C
ATOM   1987  C   SER A 141      -9.247  -4.037 -15.473  1.00 75.72           C
ATOM   1988  O   SER A 141      -9.438  -4.780 -16.435  1.00 75.72           O
ATOM   1989  HA  SER A 141      -7.226  -4.743 -15.127  1.00 75.72           H
ATOM   1990  CB  SER A 141      -8.377  -5.004 -13.325  1.00 75.72           C
ATOM   1991 1HB  SER A 141      -9.146  -4.466 -12.771  1.00 75.72           H
ATOM   1992 2HB  SER A 141      -8.804  -5.967 -13.609  1.00 75.72           H
ATOM   1993  OG  SER A 141      -7.247  -5.217 -12.483  1.00 75.72           O
ATOM   1994  HG  SER A 141      -7.160  -4.463 -11.832  1.00 75.72           H
ATOM   1995  HN  SER A 141      -7.501  -2.677 -13.281  1.00 75.72           H
ATOM   1996  N   VAL A 142     -10.051  -3.045 -15.119  1.00 78.73           N
ATOM   1997  CA  VAL A 142     -11.240  -2.733 -15.893  1.00 78.73           C
ATOM   1998  C   VAL A 142     -10.825  -2.251 -17.285  1.00 78.73           C
ATOM   1999  O   VAL A 142     -11.415  -2.653 -18.286  1.00 78.73           O
ATOM   2000  HA  VAL A 142     -11.816  -3.653 -15.998  1.00 78.73           H
ATOM   2001  CB  VAL A 142     -12.103  -1.718 -15.141  1.00 78.73           C
ATOM   2002  HB  VAL A 142     -11.482  -0.849 -14.920  1.00 78.73           H
ATOM   2003  CG1 VAL A 142     -13.276  -1.249 -16.004  1.00 78.73           C
ATOM   2004 1HG1 VAL A 142     -12.896  -0.781 -16.912  1.00 78.73           H
ATOM   2005 2HG1 VAL A 142     -13.896  -2.106 -16.270  1.00 78.73           H
ATOM   2006 3HG1 VAL A 142     -13.873  -0.528 -15.445  1.00 78.73           H
ATOM   2007  CG2 VAL A 142     -12.595  -2.294 -13.812  1.00 78.73           C
ATOM   2008 1HG2 VAL A 142     -13.191  -3.186 -14.002  1.00 78.73           H
ATOM   2009 2HG2 VAL A 142     -11.739  -2.554 -13.190  1.00 78.73           H
ATOM   2010 3HG2 VAL A 142     -13.205  -1.551 -13.298  1.00 78.73           H
ATOM   2011  HN  VAL A 142      -9.902  -2.462 -14.320  1.00 78.73           H
ATOM   2012  N   ASP A 143      -9.813  -1.396 -17.302  1.00 79.02           N
ATOM   2013  CA  ASP A 143      -9.374  -0.782 -18.543  1.00 79.02           C
ATOM   2014  C   ASP A 143      -8.869  -1.868 -19.495  1.00 79.02           C
ATOM   2015  O   ASP A 143      -9.121  -1.812 -20.697  1.00 79.02           O
ATOM   2016  HA  ASP A 143     -10.250  -0.262 -18.931  1.00 79.02           H
ATOM   2017  CB  ASP A 143      -8.227   0.201 -18.296  1.00 79.02           C
ATOM   2018 1HB  ASP A 143      -8.489   0.872 -17.478  1.00 79.02           H
ATOM   2019 2HB  ASP A 143      -7.336  -0.345 -17.988  1.00 79.02           H
ATOM   2020  CG  ASP A 143      -7.923   1.016 -19.555  1.00 79.02           C
ATOM   2021  OD1 ASP A 143      -8.890   1.570 -20.120  1.00 79.02           O
ATOM   2022  OD2 ASP A 143      -6.729   1.067 -19.923  1.00 79.02           O
ATOM   2023  HN  ASP A 143      -9.297  -1.124 -16.490  1.00 79.02           H
ATOM   2024  N   ARG A 144      -8.164  -2.832 -18.921  1.00 73.76           N
ATOM   2025  CA  ARG A 144      -7.639  -3.940 -19.699  1.00 73.76           C
ATOM   2026  C   ARG A 144      -8.783  -4.733 -20.334  1.00 73.76           C
ATOM   2027  O   ARG A 144      -8.720  -5.089 -21.509  1.00 73.76           O
ATOM   2028  HA  ARG A 144      -7.014  -3.474 -20.462  1.00 73.76           H
ATOM   2029  CB  ARG A 144      -6.800  -4.878 -18.827  1.00 73.76           C
ATOM   2030 1HB  ARG A 144      -7.270  -4.988 -17.850  1.00 73.76           H
ATOM   2031 2HB  ARG A 144      -6.768  -5.869 -19.279  1.00 73.76           H
ATOM   2032  CG  ARG A 144      -5.377  -4.342 -18.658  1.00 73.76           C
ATOM   2033 1HG  ARG A 144      -4.921  -4.196 -19.636  1.00 73.76           H
ATOM   2034 2HG  ARG A 144      -5.408  -3.367 -18.171  1.00 73.76           H
ATOM   2035  CD  ARG A 144      -4.524  -5.305 -17.829  1.00 73.76           C
ATOM   2036 1HD  ARG A 144      -4.863  -5.304 -16.793  1.00 73.76           H
ATOM   2037 2HD  ARG A 144      -4.642  -6.322 -18.203  1.00 73.76           H
ATOM   2038  NE  ARG A 144      -3.101  -4.904 -17.895  1.00 73.76           N
ATOM   2039  HE  ARG A 144      -2.875  -4.052 -18.367  1.00 73.76           H
ATOM   2040  CZ  ARG A 144      -2.096  -5.612 -17.361  1.00 73.76           C
ATOM   2041  NH1 ARG A 144      -2.341  -6.762 -16.717  1.00 73.76           N
ATOM   2042 1HH1 ARG A 144      -3.279  -7.097 -16.632  1.00 73.76           H
ATOM   2043 2HH1 ARG A 144      -1.585  -7.284 -16.322  1.00 73.76           H
ATOM   2044  NH2 ARG A 144      -0.843  -5.154 -17.481  1.00 73.76           N
ATOM   2045 1HH2 ARG A 144      -0.082  -5.670 -17.089  1.00 73.76           H
ATOM   2046 2HH2 ARG A 144      -0.669  -4.295 -17.963  1.00 73.76           H
ATOM   2047  HN  ARG A 144      -7.951  -2.863 -17.944  1.00 73.76           H
ATOM   2048  N   TYR A 145      -9.804  -4.986 -19.527  1.00 72.49           N
ATOM   2049  CA  TYR A 145     -10.968  -5.716 -19.999  1.00 72.49           C
ATOM   2050  C   TYR A 145     -11.605  -5.013 -21.200  1.00 72.49           C
ATOM   2051  O   TYR A 145     -11.869  -5.642 -22.224  1.00 72.49           O
ATOM   2052  HA  TYR A 145     -10.641  -6.711 -20.302  1.00 72.49           H
ATOM   2053  CB  TYR A 145     -11.963  -5.719 -18.838  1.00 72.49           C
ATOM   2054 1HB  TYR A 145     -11.578  -6.359 -18.044  1.00 72.49           H
ATOM   2055 2HB  TYR A 145     -12.032  -4.711 -18.429  1.00 72.49           H
ATOM   2056  CG  TYR A 145     -13.366  -6.195 -19.221  1.00 72.49           C
ATOM   2057  CD1 TYR A 145     -14.429  -5.316 -19.177  1.00 72.49           C
ATOM   2058  HD1 TYR A 145     -14.270  -4.283 -18.868  1.00 72.49           H
ATOM   2059  CD2 TYR A 145     -13.568  -7.503 -19.612  1.00 72.49           C
ATOM   2060  HD2 TYR A 145     -12.728  -8.197 -19.647  1.00 72.49           H
ATOM   2061  CE1 TYR A 145     -15.749  -5.764 -19.538  1.00 72.49           C
ATOM   2062  HE1 TYR A 145     -16.598  -5.081 -19.507  1.00 72.49           H
ATOM   2063  CE2 TYR A 145     -14.888  -7.951 -19.973  1.00 72.49           C
ATOM   2064  HE2 TYR A 145     -15.061  -8.982 -20.283  1.00 72.49           H
ATOM   2065  CZ  TYR A 145     -15.913  -7.060 -19.918  1.00 72.49           C
ATOM   2066  OH  TYR A 145     -17.160  -7.483 -20.259  1.00 72.49           O
ATOM   2067  HH  TYR A 145     -17.137  -8.452 -20.503  1.00 72.49           H
ATOM   2068  HN  TYR A 145      -9.843  -4.702 -18.569  1.00 72.49           H
ATOM   2069  N   ILE A 146     -11.835  -3.719 -21.034  1.00 74.87           N
ATOM   2070  CA  ILE A 146     -12.493  -2.937 -22.067  1.00 74.87           C
ATOM   2071  C   ILE A 146     -11.659  -2.989 -23.349  1.00 74.87           C
ATOM   2072  O   ILE A 146     -12.203  -3.124 -24.443  1.00 74.87           O
ATOM   2073  HA  ILE A 146     -13.458  -3.403 -22.265  1.00 74.87           H
ATOM   2074  CB  ILE A 146     -12.769  -1.517 -21.570  1.00 74.87           C
ATOM   2075  HB  ILE A 146     -11.845  -1.115 -21.154  1.00 74.87           H
ATOM   2076  CG1 ILE A 146     -13.807  -1.521 -20.447  1.00 74.87           C
ATOM   2077 1HG1 ILE A 146     -14.785  -1.780 -20.851  1.00 74.87           H
ATOM   2078 2HG1 ILE A 146     -13.552  -2.287 -19.714  1.00 74.87           H
ATOM   2079  CG2 ILE A 146     -13.179  -0.601 -22.726  1.00 74.87           C
ATOM   2080 1HG2 ILE A 146     -12.376  -0.564 -23.463  1.00 74.87           H
ATOM   2081 2HG2 ILE A 146     -14.083  -0.990 -23.194  1.00 74.87           H
ATOM   2082 3HG2 ILE A 146     -13.369   0.402 -22.345  1.00 74.87           H
ATOM   2083  CD1 ILE A 146     -13.878  -0.155 -19.761  1.00 74.87           C
ATOM   2084 1HD1 ILE A 146     -12.904   0.090 -19.336  1.00 74.87           H
ATOM   2085 2HD1 ILE A 146     -14.157   0.605 -20.491  1.00 74.87           H
ATOM   2086 3HD1 ILE A 146     -14.623  -0.186 -18.966  1.00 74.87           H
ATOM   2087  HN  ILE A 146     -11.581  -3.206 -20.214  1.00 74.87           H
ATOM   2088  N   ALA A 147     -10.350  -2.881 -23.170  1.00 75.23           N
ATOM   2089  CA  ALA A 147      -9.443  -2.811 -24.303  1.00 75.23           C
ATOM   2090  C   ALA A 147      -9.525  -4.116 -25.097  1.00 75.23           C
ATOM   2091  O   ALA A 147      -9.299  -4.126 -26.306  1.00 75.23           O
ATOM   2092  HA  ALA A 147      -9.769  -1.987 -24.939  1.00 75.23           H
ATOM   2093  CB  ALA A 147      -8.026  -2.519 -23.806  1.00 75.23           C
ATOM   2094 1HB  ALA A 147      -8.017  -1.567 -23.274  1.00 75.23           H
ATOM   2095 2HB  ALA A 147      -7.706  -3.314 -23.133  1.00 75.23           H
ATOM   2096 3HB  ALA A 147      -7.346  -2.466 -24.656  1.00 75.23           H
ATOM   2097  HN  ALA A 147      -9.910  -2.840 -22.273  1.00 75.23           H
ATOM   2098  N   ILE A 148      -9.850  -5.185 -24.386  1.00 70.57           N
ATOM   2099  CA  ILE A 148      -9.912  -6.501 -24.998  1.00 70.57           C
ATOM   2100  C   ILE A 148     -11.304  -6.717 -25.594  1.00 70.57           C
ATOM   2101  O   ILE A 148     -11.434  -7.108 -26.753  1.00 70.57           O
ATOM   2102  HA  ILE A 148      -9.183  -6.519 -25.808  1.00 70.57           H
ATOM   2103  CB  ILE A 148      -9.499  -7.580 -23.994  1.00 70.57           C
ATOM   2104  HB  ILE A 148     -10.074  -7.432 -23.080  1.00 70.57           H
ATOM   2105  CG1 ILE A 148      -8.020  -7.448 -23.625  1.00 70.57           C
ATOM   2106 1HG1 ILE A 148      -7.403  -7.710 -24.484  1.00 70.57           H
ATOM   2107 2HG1 ILE A 148      -7.795  -6.411 -23.375  1.00 70.57           H
ATOM   2108  CG2 ILE A 148      -9.837  -8.976 -24.520  1.00 70.57           C
ATOM   2109 1HG2 ILE A 148     -10.911  -9.050 -24.691  1.00 70.57           H
ATOM   2110 2HG2 ILE A 148      -9.307  -9.150 -25.456  1.00 70.57           H
ATOM   2111 3HG2 ILE A 148      -9.533  -9.724 -23.787  1.00 70.57           H
ATOM   2112  CD1 ILE A 148      -7.668  -8.352 -22.442  1.00 70.57           C
ATOM   2113 1HD1 ILE A 148      -8.270  -8.071 -21.578  1.00 70.57           H
ATOM   2114 2HD1 ILE A 148      -7.872  -9.390 -22.705  1.00 70.57           H
ATOM   2115 3HD1 ILE A 148      -6.611  -8.239 -22.200  1.00 70.57           H
ATOM   2116  HN  ILE A 148     -10.067  -5.163 -23.410  1.00 70.57           H
ATOM   2117  N   ALA A 149     -12.311  -6.452 -24.775  1.00 71.34           N
ATOM   2118  CA  ALA A 149     -13.671  -6.839 -25.111  1.00 71.34           C
ATOM   2119  C   ALA A 149     -14.205  -5.911 -26.204  1.00 71.34           C
ATOM   2120  O   ALA A 149     -14.945  -6.347 -27.085  1.00 71.34           O
ATOM   2121  HA  ALA A 149     -13.641  -7.859 -25.494  1.00 71.34           H
ATOM   2122  CB  ALA A 149     -14.536  -6.811 -23.849  1.00 71.34           C
ATOM   2123 1HB  ALA A 149     -14.131  -7.508 -23.115  1.00 71.34           H
ATOM   2124 2HB  ALA A 149     -14.538  -5.804 -23.431  1.00 71.34           H
ATOM   2125 3HB  ALA A 149     -15.556  -7.101 -24.101  1.00 71.34           H
ATOM   2126  HN  ALA A 149     -12.210  -5.983 -23.897  1.00 71.34           H
ATOM   2127  N   GLN A 150     -13.809  -4.650 -26.112  1.00 74.18           N
ATOM   2128  CA  GLN A 150     -14.354  -3.629 -26.989  1.00 74.18           C
ATOM   2129  C   GLN A 150     -13.230  -2.943 -27.769  1.00 74.18           C
ATOM   2130  O   GLN A 150     -13.225  -1.722 -27.912  1.00 74.18           O
ATOM   2131  HA  GLN A 150     -15.012  -4.159 -27.678  1.00 74.18           H
ATOM   2132  CB  GLN A 150     -15.175  -2.608 -26.199  1.00 74.18           C
ATOM   2133 1HB  GLN A 150     -14.534  -2.102 -25.476  1.00 74.18           H
ATOM   2134 2HB  GLN A 150     -15.559  -1.843 -26.874  1.00 74.18           H
ATOM   2135  CG  GLN A 150     -16.339  -3.285 -25.471  1.00 74.18           C
ATOM   2136 1HG  GLN A 150     -16.814  -4.009 -26.133  1.00 74.18           H
ATOM   2137 2HG  GLN A 150     -15.962  -3.838 -24.611  1.00 74.18           H
ATOM   2138  CD  GLN A 150     -17.370  -2.254 -25.009  1.00 74.18           C
ATOM   2139  OE1 GLN A 150     -17.277  -1.072 -25.297  1.00 74.18           O
ATOM   2140  NE2 GLN A 150     -18.357  -2.766 -24.279  1.00 74.18           N
ATOM   2141 1HE2 GLN A 150     -18.375  -3.745 -24.080  1.00 74.18           H
ATOM   2142 2HE2 GLN A 150     -19.081  -2.171 -23.930  1.00 74.18           H
ATOM   2143  HN  GLN A 150     -13.130  -4.324 -25.454  1.00 74.18           H
ATOM   2144  N   ALA A 151     -12.306  -3.760 -28.253  1.00 68.27           N
ATOM   2145  CA  ALA A 151     -11.059  -3.243 -28.791  1.00 68.27           C
ATOM   2146  C   ALA A 151     -11.363  -2.102 -29.765  1.00 68.27           C
ATOM   2147  O   ALA A 151     -10.705  -1.064 -29.734  1.00 68.27           O
ATOM   2148  HA  ALA A 151     -10.474  -2.853 -27.959  1.00 68.27           H
ATOM   2149  CB  ALA A 151     -10.278  -4.381 -29.452  1.00 68.27           C
ATOM   2150 1HB  ALA A 151     -10.062  -5.151 -28.712  1.00 68.27           H
ATOM   2151 2HB  ALA A 151     -10.873  -4.809 -30.259  1.00 68.27           H
ATOM   2152 3HB  ALA A 151      -9.343  -3.993 -29.856  1.00 68.27           H
ATOM   2153  HN  ALA A 151     -12.398  -4.755 -28.280  1.00 68.27           H
ATOM   2154  N   MET A 152     -12.361  -2.334 -30.605  1.00 70.16           N
ATOM   2155  CA  MET A 152     -12.706  -1.374 -31.640  1.00 70.16           C
ATOM   2156  C   MET A 152     -13.189  -0.058 -31.027  1.00 70.16           C
ATOM   2157  O   MET A 152     -12.689   1.012 -31.371  1.00 70.16           O
ATOM   2158  HA  MET A 152     -11.788  -1.205 -32.202  1.00 70.16           H
ATOM   2159  CB  MET A 152     -13.806  -1.956 -32.530  1.00 70.16           C
ATOM   2160 1HB  MET A 152     -14.567  -2.431 -31.911  1.00 70.16           H
ATOM   2161 2HB  MET A 152     -14.297  -1.153 -33.080  1.00 70.16           H
ATOM   2162  CG  MET A 152     -13.231  -2.978 -33.514  1.00 70.16           C
ATOM   2163 1HG  MET A 152     -12.180  -3.161 -33.288  1.00 70.16           H
ATOM   2164 2HG  MET A 152     -13.751  -3.930 -33.407  1.00 70.16           H
ATOM   2165  SD  MET A 152     -13.400  -2.377 -35.186  1.00 70.16           S
ATOM   2166  CE  MET A 152     -15.096  -2.828 -35.508  1.00 70.16           C
ATOM   2167 1HE  MET A 152     -15.209  -3.908 -35.412  1.00 70.16           H
ATOM   2168 2HE  MET A 152     -15.747  -2.329 -34.790  1.00 70.16           H
ATOM   2169 3HE  MET A 152     -15.368  -2.523 -36.519  1.00 70.16           H
ATOM   2170  HN  MET A 152     -12.927  -3.158 -30.588  1.00 70.16           H
ATOM   2171  N   ARG A 153     -14.156  -0.180 -30.128  1.00 70.59           N
ATOM   2172  CA  ARG A 153     -14.730   0.989 -29.484  1.00 70.59           C
ATOM   2173  C   ARG A 153     -13.676   1.696 -28.630  1.00 70.59           C
ATOM   2174  O   ARG A 153     -13.676   2.922 -28.526  1.00 70.59           O
ATOM   2175  HA  ARG A 153     -15.061   1.625 -30.304  1.00 70.59           H
ATOM   2176  CB  ARG A 153     -15.918   0.602 -28.600  1.00 70.59           C
ATOM   2177 1HB  ARG A 153     -15.643  -0.239 -27.964  1.00 70.59           H
ATOM   2178 2HB  ARG A 153     -16.169   1.432 -27.939  1.00 70.59           H
ATOM   2179  CG  ARG A 153     -17.135   0.232 -29.448  1.00 70.59           C
ATOM   2180 1HG  ARG A 153     -17.372   1.050 -30.128  1.00 70.59           H
ATOM   2181 2HG  ARG A 153     -16.903  -0.637 -30.064  1.00 70.59           H
ATOM   2182  CD  ARG A 153     -18.347  -0.071 -28.565  1.00 70.59           C
ATOM   2183 1HD  ARG A 153     -18.164  -0.972 -27.979  1.00 70.59           H
ATOM   2184 2HD  ARG A 153     -18.505   0.743 -27.858  1.00 70.59           H
ATOM   2185  NE  ARG A 153     -19.553  -0.252 -29.405  1.00 70.59           N
ATOM   2186  HE  ARG A 153     -19.452  -0.159 -30.395  1.00 70.59           H
ATOM   2187  CZ  ARG A 153     -20.770  -0.533 -28.921  1.00 70.59           C
ATOM   2188  NH1 ARG A 153     -20.963  -0.668 -27.601  1.00 70.59           N
ATOM   2189 1HH1 ARG A 153     -20.195  -0.560 -26.970  1.00 70.59           H
ATOM   2190 2HH1 ARG A 153     -21.875  -0.878 -27.248  1.00 70.59           H
ATOM   2191  NH2 ARG A 153     -21.792  -0.676 -29.775  1.00 70.59           N
ATOM   2192 1HH2 ARG A 153     -22.707  -0.885 -29.430  1.00 70.59           H
ATOM   2193 2HH2 ARG A 153     -21.640  -0.573 -30.758  1.00 70.59           H
ATOM   2194  HN  ARG A 153     -14.544  -1.055 -29.840  1.00 70.59           H
ATOM   2195  N   ALA A 154     -12.803   0.893 -28.039  1.00 71.88           N
ATOM   2196  CA  ALA A 154     -11.796   1.419 -27.133  1.00 71.88           C
ATOM   2197  C   ALA A 154     -10.867   2.360 -27.902  1.00 71.88           C
ATOM   2198  O   ALA A 154     -10.306   3.291 -27.326  1.00 71.88           O
ATOM   2199  HA  ALA A 154     -12.311   1.984 -26.357  1.00 71.88           H
ATOM   2200  CB  ALA A 154     -11.041   0.259 -26.480  1.00 71.88           C
ATOM   2201 1HB  ALA A 154     -11.742  -0.363 -25.923  1.00 71.88           H
ATOM   2202 2HB  ALA A 154     -10.558  -0.340 -27.252  1.00 71.88           H
ATOM   2203 3HB  ALA A 154     -10.286   0.654 -25.801  1.00 71.88           H
ATOM   2204  HN  ALA A 154     -12.777  -0.098 -28.171  1.00 71.88           H
ATOM   2205  N   HIS A 155     -10.732   2.085 -29.191  1.00 73.13           N
ATOM   2206  CA  HIS A 155      -9.831   2.856 -30.030  1.00 73.13           C
ATOM   2207  C   HIS A 155     -10.442   4.230 -30.313  1.00 73.13           C
ATOM   2208  O   HIS A 155      -9.777   5.253 -30.160  1.00 73.13           O
ATOM   2209  HA  HIS A 155      -8.910   2.988 -29.463  1.00 73.13           H
ATOM   2210  CB  HIS A 155      -9.487   2.087 -31.307  1.00 73.13           C
ATOM   2211 1HB  HIS A 155      -9.216   1.065 -31.042  1.00 73.13           H
ATOM   2212 2HB  HIS A 155     -10.376   2.029 -31.935  1.00 73.13           H
ATOM   2213  CG  HIS A 155      -8.362   2.698 -32.108  1.00 73.13           C
ATOM   2214  ND1 HIS A 155      -8.569   3.666 -33.075  1.00 73.13           N
ATOM   2215  HD1 HIS A 155      -9.455   4.050 -33.338  1.00 73.13           H
ATOM   2216  CD2 HIS A 155      -7.017   2.471 -32.074  1.00 73.13           C
ATOM   2217  HD2 HIS A 155      -6.507   1.763 -31.420  1.00 73.13           H
ATOM   2218  CE1 HIS A 155      -7.396   3.998 -33.594  1.00 73.13           C
ATOM   2219  HE1 HIS A 155      -7.228   4.734 -34.380  1.00 73.13           H
ATOM   2220  NE2 HIS A 155      -6.436   3.255 -32.973  1.00 73.13           N
ATOM   2221  HN  HIS A 155     -11.224   1.352 -29.661  1.00 73.13           H
ATOM   2222  N   THR A 156     -11.703   4.209 -30.720  1.00 74.44           N
ATOM   2223  CA  THR A 156     -12.379   5.430 -31.124  1.00 74.44           C
ATOM   2224  C   THR A 156     -12.555   6.365 -29.926  1.00 74.44           C
ATOM   2225  O   THR A 156     -12.521   7.585 -30.076  1.00 74.44           O
ATOM   2226  HA  THR A 156     -11.748   5.950 -31.845  1.00 74.44           H
ATOM   2227  CB  THR A 156     -13.701   5.040 -31.790  1.00 74.44           C
ATOM   2228  HB  THR A 156     -14.407   5.870 -31.768  1.00 74.44           H
ATOM   2229  OG1 THR A 156     -14.108   3.867 -31.092  1.00 74.44           O
ATOM   2230  HG1 THR A 156     -15.082   3.699 -31.244  1.00 74.44           H
ATOM   2231  CG2 THR A 156     -13.513   4.569 -33.234  1.00 74.44           C
ATOM   2232 1HG2 THR A 156     -12.859   3.697 -33.249  1.00 74.44           H
ATOM   2233 2HG2 THR A 156     -13.064   5.370 -33.822  1.00 74.44           H
ATOM   2234 3HG2 THR A 156     -14.481   4.305 -33.659  1.00 74.44           H
ATOM   2235  HN  THR A 156     -12.259   3.380 -30.775  1.00 74.44           H
ATOM   2236  N   TRP A 157     -12.739   5.756 -28.764  1.00 78.04           N
ATOM   2237  CA  TRP A 157     -13.089   6.510 -27.572  1.00 78.04           C
ATOM   2238  C   TRP A 157     -11.801   6.792 -26.795  1.00 78.04           C
ATOM   2239  O   TRP A 157     -11.843   7.078 -25.600  1.00 78.04           O
ATOM   2240  HA  TRP A 157     -13.544   7.447 -27.892  1.00 78.04           H
ATOM   2241  CB  TRP A 157     -14.137   5.767 -26.741  1.00 78.04           C
ATOM   2242 1HB  TRP A 157     -13.842   4.721 -26.653  1.00 78.04           H
ATOM   2243 2HB  TRP A 157     -14.147   6.181 -25.733  1.00 78.04           H
ATOM   2244  CG  TRP A 157     -15.552   5.835 -27.319  1.00 78.04           C
ATOM   2245  CD1 TRP A 157     -15.922   5.764 -28.605  1.00 78.04           C
ATOM   2246  HD1 TRP A 157     -15.229   5.643 -29.437  1.00 78.04           H
ATOM   2247  CD2 TRP A 157     -16.778   5.992 -26.574  1.00 78.04           C
ATOM   2248  NE1 TRP A 157     -17.292   5.863 -28.743  1.00 78.04           N
ATOM   2249  HE1 TRP A 157     -17.804   5.837 -29.602  1.00 78.04           H
ATOM   2250  CE2 TRP A 157     -17.829   6.006 -27.469  1.00 78.04           C
ATOM   2251  CE3 TRP A 157     -16.993   6.117 -25.191  1.00 78.04           C
ATOM   2252  HE3 TRP A 157     -16.181   6.109 -24.464  1.00 78.04           H
ATOM   2253  CZ2 TRP A 157     -19.166   6.144 -27.079  1.00 78.04           C
ATOM   2254  HZ2 TRP A 157     -19.979   6.153 -27.806  1.00 78.04           H
ATOM   2255  CZ3 TRP A 157     -18.335   6.254 -24.817  1.00 78.04           C
ATOM   2256  HZ3 TRP A 157     -18.558   6.355 -23.755  1.00 78.04           H
ATOM   2257  CH2 TRP A 157     -19.404   6.271 -25.705  1.00 78.04           C
ATOM   2258  HH2 TRP A 157     -20.423   6.382 -25.334  1.00 78.04           H
ATOM   2259  HN  TRP A 157     -12.653   4.769 -28.629  1.00 78.04           H
ATOM   2260  N   ARG A 158     -10.687   6.701 -27.507  1.00 78.22           N
ATOM   2261  CA  ARG A 158      -9.384   6.735 -26.865  1.00 78.22           C
ATOM   2262  C   ARG A 158      -9.211   8.040 -26.085  1.00 78.22           C
ATOM   2263  O   ARG A 158      -8.754   8.029 -24.943  1.00 78.22           O
ATOM   2264  HA  ARG A 158      -9.381   5.874 -26.195  1.00 78.22           H
ATOM   2265  CB  ARG A 158      -8.259   6.611 -27.894  1.00 78.22           C
ATOM   2266 1HB  ARG A 158      -8.395   5.700 -28.478  1.00 78.22           H
ATOM   2267 2HB  ARG A 158      -8.306   7.447 -28.592  1.00 78.22           H
ATOM   2268  CG  ARG A 158      -6.891   6.585 -27.211  1.00 78.22           C
ATOM   2269 1HG  ARG A 158      -6.765   7.484 -26.607  1.00 78.22           H
ATOM   2270 2HG  ARG A 158      -6.836   5.735 -26.531  1.00 78.22           H
ATOM   2271  CD  ARG A 158      -5.764   6.494 -28.242  1.00 78.22           C
ATOM   2272 1HD  ARG A 158      -5.925   5.635 -28.893  1.00 78.22           H
ATOM   2273 2HD  ARG A 158      -5.769   7.380 -28.877  1.00 78.22           H
ATOM   2274  NE  ARG A 158      -4.459   6.371 -27.556  1.00 78.22           N
ATOM   2275  HE  ARG A 158      -4.419   6.587 -26.581  1.00 78.22           H
ATOM   2276  CZ  ARG A 158      -3.326   5.988 -28.160  1.00 78.22           C
ATOM   2277  NH1 ARG A 158      -3.320   5.686 -29.466  1.00 78.22           N
ATOM   2278 1HH1 ARG A 158      -4.165   5.746 -29.997  1.00 78.22           H
ATOM   2279 2HH1 ARG A 158      -2.470   5.401 -29.909  1.00 78.22           H
ATOM   2280  NH2 ARG A 158      -2.199   5.911 -27.440  1.00 78.22           N
ATOM   2281 1HH2 ARG A 158      -1.345   5.627 -27.875  1.00 78.22           H
ATOM   2282 2HH2 ARG A 158      -2.212   6.138 -26.466  1.00 78.22           H
ATOM   2283  HN  ARG A 158     -10.665   6.605 -28.502  1.00 78.22           H
ATOM   2284  N   GLU A 159      -9.585   9.133 -26.733  1.00 80.63           N
ATOM   2285  CA  GLU A 159      -9.395  10.450 -26.150  1.00 80.63           C
ATOM   2286  C   GLU A 159     -10.297  10.624 -24.926  1.00 80.63           C
ATOM   2287  O   GLU A 159      -9.840  11.060 -23.871  1.00 80.63           O
ATOM   2288  HA  GLU A 159      -8.349  10.485 -25.846  1.00 80.63           H
ATOM   2289  CB  GLU A 159      -9.654  11.550 -27.182  1.00 80.63           C
ATOM   2290 1HB  GLU A 159     -10.554  11.314 -27.751  1.00 80.63           H
ATOM   2291 2HB  GLU A 159      -9.701  12.518 -26.684  1.00 80.63           H
ATOM   2292  CG  GLU A 159      -8.506  11.638 -28.189  1.00 80.63           C
ATOM   2293 1HG  GLU A 159      -7.552  11.609 -27.662  1.00 80.63           H
ATOM   2294 2HG  GLU A 159      -8.530  10.773 -28.851  1.00 80.63           H
ATOM   2295  CD  GLU A 159      -8.599  12.922 -29.015  1.00 80.63           C
ATOM   2296  OE1 GLU A 159      -7.538  13.351 -29.519  1.00 80.63           O
ATOM   2297  OE2 GLU A 159      -9.728  13.446 -29.125  1.00 80.63           O
ATOM   2298  HN  GLU A 159     -10.009   9.129 -27.638  1.00 80.63           H
ATOM   2299  N   LYS A 160     -11.562  10.273 -25.108  1.00 84.21           N
ATOM   2300  CA  LYS A 160     -12.528  10.370 -24.028  1.00 84.21           C
ATOM   2301  C   LYS A 160     -12.030   9.559 -22.830  1.00 84.21           C
ATOM   2302  O   LYS A 160     -12.130  10.007 -21.688  1.00 84.21           O
ATOM   2303  HA  LYS A 160     -12.587  11.418 -23.735  1.00 84.21           H
ATOM   2304  CB  LYS A 160     -13.919   9.957 -24.514  1.00 84.21           C
ATOM   2305 1HB  LYS A 160     -13.851   9.025 -25.076  1.00 84.21           H
ATOM   2306 2HB  LYS A 160     -14.566   9.766 -23.658  1.00 84.21           H
ATOM   2307  CG  LYS A 160     -14.537  11.045 -25.395  1.00 84.21           C
ATOM   2308 1HG  LYS A 160     -14.502  12.003 -24.874  1.00 84.21           H
ATOM   2309 2HG  LYS A 160     -13.951  11.156 -26.307  1.00 84.21           H
ATOM   2310  CD  LYS A 160     -15.986  10.705 -25.750  1.00 84.21           C
ATOM   2311 1HD  LYS A 160     -16.014   9.787 -26.336  1.00 84.21           H
ATOM   2312 2HD  LYS A 160     -16.554  10.520 -24.839  1.00 84.21           H
ATOM   2313  CE  LYS A 160     -16.637  11.842 -26.541  1.00 84.21           C
ATOM   2314 1HE  LYS A 160     -16.581  12.769 -25.971  1.00 84.21           H
ATOM   2315 2HE  LYS A 160     -16.091  12.006 -27.470  1.00 84.21           H
ATOM   2316  NZ  LYS A 160     -18.051  11.521 -26.840  1.00 84.21           N
ATOM   2317 1HZ  LYS A 160     -18.466  12.282 -27.367  1.00 84.21           H
ATOM   2318 2HZ  LYS A 160     -18.096  10.668 -27.386  1.00 84.21           H
ATOM   2319 3HZ  LYS A 160     -18.559  11.394 -25.972  1.00 84.21           H
ATOM   2320  HN  LYS A 160     -11.928   9.929 -25.973  1.00 84.21           H
ATOM   2321  N   ARG A 161     -11.505   8.380 -23.130  1.00 84.44           N
ATOM   2322  CA  ARG A 161     -11.013   7.493 -22.090  1.00 84.44           C
ATOM   2323  C   ARG A 161      -9.863   8.156 -21.328  1.00 84.44           C
ATOM   2324  O   ARG A 161      -9.725   7.968 -20.120  1.00 84.44           O
ATOM   2325  HA  ARG A 161     -11.870   7.325 -21.439  1.00 84.44           H
ATOM   2326  CB  ARG A 161     -10.527   6.168 -22.681  1.00 84.44           C
ATOM   2327 1HB  ARG A 161      -9.856   6.364 -23.518  1.00 84.44           H
ATOM   2328 2HB  ARG A 161      -9.953   5.621 -21.933  1.00 84.44           H
ATOM   2329  CG  ARG A 161     -11.704   5.314 -23.153  1.00 84.44           C
ATOM   2330 1HG  ARG A 161     -12.267   4.955 -22.291  1.00 84.44           H
ATOM   2331 2HG  ARG A 161     -12.386   5.923 -23.747  1.00 84.44           H
ATOM   2332  CD  ARG A 161     -11.220   4.124 -23.984  1.00 84.44           C
ATOM   2333 1HD  ARG A 161     -12.067   3.643 -24.474  1.00 84.44           H
ATOM   2334 2HD  ARG A 161     -10.550   4.468 -24.772  1.00 84.44           H
ATOM   2335  NE  ARG A 161     -10.520   3.152 -23.116  1.00 84.44           N
ATOM   2336  HE  ARG A 161     -10.719   3.170 -22.136  1.00 84.44           H
ATOM   2337  CZ  ARG A 161      -9.636   2.247 -23.560  1.00 84.44           C
ATOM   2338  NH1 ARG A 161      -9.332   2.177 -24.863  1.00 84.44           N
ATOM   2339 1HH1 ARG A 161      -9.765   2.802 -25.512  1.00 84.44           H
ATOM   2340 2HH1 ARG A 161      -8.672   1.499 -25.186  1.00 84.44           H
ATOM   2341  NH2 ARG A 161      -9.062   1.415 -22.681  1.00 84.44           N
ATOM   2342 1HH2 ARG A 161      -8.400   0.734 -22.997  1.00 84.44           H
ATOM   2343 2HH2 ARG A 161      -9.294   1.474 -21.711  1.00 84.44           H
ATOM   2344  HN  ARG A 161     -11.415   8.030 -24.063  1.00 84.44           H
ATOM   2345  N   LEU A 162      -9.068   8.918 -22.065  1.00 85.02           N
ATOM   2346  CA  LEU A 162      -7.928   9.600 -21.476  1.00 85.02           C
ATOM   2347  C   LEU A 162      -8.427  10.707 -20.546  1.00 85.02           C
ATOM   2348  O   LEU A 162      -7.835  10.955 -19.497  1.00 85.02           O
ATOM   2349  HA  LEU A 162      -7.382   8.868 -20.880  1.00 85.02           H
ATOM   2350  CB  LEU A 162      -6.977  10.095 -22.568  1.00 85.02           C
ATOM   2351 1HB  LEU A 162      -6.865   9.304 -23.310  1.00 85.02           H
ATOM   2352 2HB  LEU A 162      -7.444  10.941 -23.072  1.00 85.02           H
ATOM   2353  CG  LEU A 162      -5.584  10.520 -22.101  1.00 85.02           C
ATOM   2354  HG  LEU A 162      -5.680  10.992 -21.123  1.00 85.02           H
ATOM   2355  CD1 LEU A 162      -4.669   9.305 -21.928  1.00 85.02           C
ATOM   2356 1HD1 LEU A 162      -5.097   8.632 -21.185  1.00 85.02           H
ATOM   2357 2HD1 LEU A 162      -4.575   8.783 -22.880  1.00 85.02           H
ATOM   2358 3HD1 LEU A 162      -3.685   9.636 -21.595  1.00 85.02           H
ATOM   2359  CD2 LEU A 162      -4.982  11.560 -23.048  1.00 85.02           C
ATOM   2360 1HD2 LEU A 162      -4.901  11.136 -24.049  1.00 85.02           H
ATOM   2361 2HD2 LEU A 162      -5.624  12.440 -23.077  1.00 85.02           H
ATOM   2362 3HD2 LEU A 162      -3.991  11.844 -22.693  1.00 85.02           H
ATOM   2363  HN  LEU A 162      -9.192   9.072 -23.045  1.00 85.02           H
ATOM   2364  N   LEU A 163      -9.511  11.344 -20.965  1.00 87.54           N
ATOM   2365  CA  LEU A 163     -10.099  12.416 -20.179  1.00 87.54           C
ATOM   2366  C   LEU A 163     -10.636  11.844 -18.865  1.00 87.54           C
ATOM   2367  O   LEU A 163     -10.328  12.356 -17.790  1.00 87.54           O
ATOM   2368  HA  LEU A 163      -9.305  13.126 -19.948  1.00 87.54           H
ATOM   2369  CB  LEU A 163     -11.152  13.165 -20.999  1.00 87.54           C
ATOM   2370 1HB  LEU A 163     -10.786  13.263 -22.021  1.00 87.54           H
ATOM   2371 2HB  LEU A 163     -12.054  12.554 -21.040  1.00 87.54           H
ATOM   2372  CG  LEU A 163     -11.535  14.555 -20.488  1.00 87.54           C
ATOM   2373  HG  LEU A 163     -11.314  14.600 -19.421  1.00 87.54           H
ATOM   2374  CD1 LEU A 163     -10.697  15.639 -21.169  1.00 87.54           C
ATOM   2375 1HD1 LEU A 163      -9.641  15.468 -20.959  1.00 87.54           H
ATOM   2376 2HD1 LEU A 163     -10.864  15.604 -22.246  1.00 87.54           H
ATOM   2377 3HD1 LEU A 163     -10.990  16.618 -20.788  1.00 87.54           H
ATOM   2378  CD2 LEU A 163     -13.036  14.805 -20.649  1.00 87.54           C
ATOM   2379 1HD2 LEU A 163     -13.305  14.733 -21.703  1.00 87.54           H
ATOM   2380 2HD2 LEU A 163     -13.591  14.059 -20.081  1.00 87.54           H
ATOM   2381 3HD2 LEU A 163     -13.281  15.800 -20.278  1.00 87.54           H
ATOM   2382  HN  LEU A 163      -9.984  11.139 -21.821  1.00 87.54           H
ATOM   2383  N   TYR A 164     -11.428  10.789 -18.995  1.00 88.57           N
ATOM   2384  CA  TYR A 164     -12.021  10.152 -17.833  1.00 88.57           C
ATOM   2385  C   TYR A 164     -10.942   9.610 -16.893  1.00 88.57           C
ATOM   2386  O   TYR A 164     -11.113   9.620 -15.675  1.00 88.57           O
ATOM   2387  HA  TYR A 164     -12.612  10.900 -17.303  1.00 88.57           H
ATOM   2388  CB  TYR A 164     -12.847   8.981 -18.370  1.00 88.57           C
ATOM   2389 1HB  TYR A 164     -12.240   8.416 -19.078  1.00 88.57           H
ATOM   2390 2HB  TYR A 164     -13.084   8.308 -17.546  1.00 88.57           H
ATOM   2391  CG  TYR A 164     -14.148   9.400 -19.057  1.00 88.57           C
ATOM   2392  CD1 TYR A 164     -15.000  10.291 -18.436  1.00 88.57           C
ATOM   2393  HD1 TYR A 164     -14.745  10.696 -17.457  1.00 88.57           H
ATOM   2394  CD2 TYR A 164     -14.470   8.887 -20.297  1.00 88.57           C
ATOM   2395  HD2 TYR A 164     -13.798   8.183 -20.787  1.00 88.57           H
ATOM   2396  CE1 TYR A 164     -16.225  10.686 -19.083  1.00 88.57           C
ATOM   2397  HE1 TYR A 164     -16.906  11.389 -18.604  1.00 88.57           H
ATOM   2398  CE2 TYR A 164     -15.695   9.282 -20.943  1.00 88.57           C
ATOM   2399  HE2 TYR A 164     -15.961   8.885 -21.923  1.00 88.57           H
ATOM   2400  CZ  TYR A 164     -16.512  10.162 -20.304  1.00 88.57           C
ATOM   2401  OH  TYR A 164     -17.668  10.535 -20.915  1.00 88.57           O
ATOM   2402  HH  TYR A 164     -18.176  11.166 -20.329  1.00 88.57           H
ATOM   2403  HN  TYR A 164     -11.664  10.373 -19.873  1.00 88.57           H
ATOM   2404  N   SER A 165      -9.855   9.151 -17.495  1.00 88.80           N
ATOM   2405  CA  SER A 165      -8.763   8.573 -16.730  1.00 88.80           C
ATOM   2406  C   SER A 165      -8.155   9.629 -15.805  1.00 88.80           C
ATOM   2407  O   SER A 165      -7.699   9.310 -14.708  1.00 88.80           O
ATOM   2408  HA  SER A 165      -9.214   7.768 -16.148  1.00 88.80           H
ATOM   2409  CB  SER A 165      -7.690   7.994 -17.653  1.00 88.80           C
ATOM   2410 1HB  SER A 165      -7.081   7.279 -17.098  1.00 88.80           H
ATOM   2411 2HB  SER A 165      -8.167   7.443 -18.464  1.00 88.80           H
ATOM   2412  OG  SER A 165      -6.850   9.008 -18.198  1.00 88.80           O
ATOM   2413  HG  SER A 165      -7.397   9.809 -18.442  1.00 88.80           H
ATOM   2414  HN  SER A 165      -9.713   9.170 -18.485  1.00 88.80           H
ATOM   2415  N   LYS A 166      -8.168  10.865 -16.282  1.00 91.21           N
ATOM   2416  CA  LYS A 166      -7.686  11.980 -15.484  1.00 91.21           C
ATOM   2417  C   LYS A 166      -8.606  12.173 -14.277  1.00 91.21           C
ATOM   2418  O   LYS A 166      -8.136  12.289 -13.146  1.00 91.21           O
ATOM   2419  HA  LYS A 166      -6.692  11.717 -15.123  1.00 91.21           H
ATOM   2420  CB  LYS A 166      -7.536  13.233 -16.350  1.00 91.21           C
ATOM   2421 1HB  LYS A 166      -8.453  13.401 -16.916  1.00 91.21           H
ATOM   2422 2HB  LYS A 166      -7.391  14.105 -15.712  1.00 91.21           H
ATOM   2423  CG  LYS A 166      -6.355  13.096 -17.312  1.00 91.21           C
ATOM   2424 1HG  LYS A 166      -5.433  12.967 -16.746  1.00 91.21           H
ATOM   2425 2HG  LYS A 166      -6.481  12.203 -17.924  1.00 91.21           H
ATOM   2426  CD  LYS A 166      -6.237  14.326 -18.215  1.00 91.21           C
ATOM   2427 1HD  LYS A 166      -7.151  14.443 -18.796  1.00 91.21           H
ATOM   2428 2HD  LYS A 166      -6.132  15.222 -17.602  1.00 91.21           H
ATOM   2429  CE  LYS A 166      -5.039  14.202 -19.157  1.00 91.21           C
ATOM   2430 1HE  LYS A 166      -4.136  13.997 -18.582  1.00 91.21           H
ATOM   2431 2HE  LYS A 166      -5.185  13.359 -19.833  1.00 91.21           H
ATOM   2432  NZ  LYS A 166      -4.863  15.446 -19.939  1.00 91.21           N
ATOM   2433 1HZ  LYS A 166      -4.076  15.341 -20.570  1.00 91.21           H
ATOM   2434 2HZ  LYS A 166      -5.704  15.629 -20.476  1.00 91.21           H
ATOM   2435 3HZ  LYS A 166      -4.690  16.221 -19.308  1.00 91.21           H
ATOM   2436  HN  LYS A 166      -8.499  11.109 -17.193  1.00 91.21           H
ATOM   2437  N   MET A 167      -9.900  12.202 -14.558  1.00 93.58           N
ATOM   2438  CA  MET A 167     -10.888  12.417 -13.515  1.00 93.58           C
ATOM   2439  C   MET A 167     -10.824  11.309 -12.462  1.00 93.58           C
ATOM   2440  O   MET A 167     -10.848  11.584 -11.264  1.00 93.58           O
ATOM   2441  HA  MET A 167     -10.631  13.374 -13.061  1.00 93.58           H
ATOM   2442  CB  MET A 167     -12.287  12.453 -14.135  1.00 93.58           C
ATOM   2443 1HB  MET A 167     -12.441  11.562 -14.744  1.00 93.58           H
ATOM   2444 2HB  MET A 167     -13.039  12.434 -13.346  1.00 93.58           H
ATOM   2445  CG  MET A 167     -12.473  13.704 -14.995  1.00 93.58           C
ATOM   2446 1HG  MET A 167     -12.280  14.597 -14.400  1.00 93.58           H
ATOM   2447 2HG  MET A 167     -11.753  13.704 -15.813  1.00 93.58           H
ATOM   2448  SD  MET A 167     -14.134  13.755 -15.647  1.00 93.58           S
ATOM   2449  CE  MET A 167     -15.047  14.067 -14.145  1.00 93.58           C
ATOM   2450 1HE  MET A 167     -14.873  13.255 -13.438  1.00 93.58           H
ATOM   2451 2HE  MET A 167     -14.714  15.008 -13.706  1.00 93.58           H
ATOM   2452 3HE  MET A 167     -16.111  14.128 -14.372  1.00 93.58           H
ATOM   2453  HN  MET A 167     -10.276  12.082 -15.478  1.00 93.58           H
ATOM   2454  N   VAL A 168     -10.744  10.079 -12.949  1.00 92.90           N
ATOM   2455  CA  VAL A 168     -10.720   8.925 -12.066  1.00 92.90           C
ATOM   2456  C   VAL A 168      -9.514   9.029 -11.130  1.00 92.90           C
ATOM   2457  O   VAL A 168      -9.623   8.750  -9.937  1.00 92.90           O
ATOM   2458  HA  VAL A 168     -11.631   8.950 -11.468  1.00 92.90           H
ATOM   2459  CB  VAL A 168     -10.728   7.636 -12.889  1.00 92.90           C
ATOM   2460  HB  VAL A 168      -9.943   7.714 -13.642  1.00 92.90           H
ATOM   2461  CG1 VAL A 168     -10.417   6.422 -12.011  1.00 92.90           C
ATOM   2462 1HG1 VAL A 168      -9.432   6.543 -11.560  1.00 92.90           H
ATOM   2463 2HG1 VAL A 168     -11.169   6.340 -11.225  1.00 92.90           H
ATOM   2464 3HG1 VAL A 168     -10.430   5.519 -12.621  1.00 92.90           H
ATOM   2465  CG2 VAL A 168     -12.062   7.459 -13.617  1.00 92.90           C
ATOM   2466 1HG2 VAL A 168     -12.871   7.412 -12.888  1.00 92.90           H
ATOM   2467 2HG2 VAL A 168     -12.225   8.302 -14.288  1.00 92.90           H
ATOM   2468 3HG2 VAL A 168     -12.040   6.534 -14.195  1.00 92.90           H
ATOM   2469  HN  VAL A 168     -10.696   9.865 -13.924  1.00 92.90           H
ATOM   2470  N   CYS A 169      -8.391   9.432 -11.707  1.00 92.47           N
ATOM   2471  CA  CYS A 169      -7.161   9.560 -10.943  1.00 92.47           C
ATOM   2472  C   CYS A 169      -7.401  10.560  -9.810  1.00 92.47           C
ATOM   2473  O   CYS A 169      -7.063  10.291  -8.659  1.00 92.47           O
ATOM   2474  HA  CYS A 169      -6.936   8.570 -10.545  1.00 92.47           H
ATOM   2475  CB  CYS A 169      -5.985   9.973 -11.830  1.00 92.47           C
ATOM   2476 1HB  CYS A 169      -6.253  10.851 -12.418  1.00 92.47           H
ATOM   2477 2HB  CYS A 169      -5.132  10.252 -11.211  1.00 92.47           H
ATOM   2478  SG  CYS A 169      -5.524   8.594 -12.941  1.00 92.47           S
ATOM   2479  HG  CYS A 169      -6.338   8.939 -13.935  1.00 92.47           H
ATOM   2480  HN  CYS A 169      -8.313   9.668 -12.675  1.00 92.47           H
ATOM   2481  N   PHE A 170      -7.982  11.693 -10.177  1.00 94.82           N
ATOM   2482  CA  PHE A 170      -8.234  12.751  -9.214  1.00 94.82           C
ATOM   2483  C   PHE A 170      -9.142  12.260  -8.085  1.00 94.82           C
ATOM   2484  O   PHE A 170      -8.866  12.503  -6.911  1.00 94.82           O
ATOM   2485  HA  PHE A 170      -7.270  13.047  -8.800  1.00 94.82           H
ATOM   2486  CB  PHE A 170      -8.939  13.881  -9.965  1.00 94.82           C
ATOM   2487 1HB  PHE A 170      -8.317  14.190 -10.805  1.00 94.82           H
ATOM   2488 2HB  PHE A 170      -9.872  13.500 -10.383  1.00 94.82           H
ATOM   2489  CG  PHE A 170      -9.247  15.106  -9.101  1.00 94.82           C
ATOM   2490  CD1 PHE A 170     -10.495  15.280  -8.589  1.00 94.82           C
ATOM   2491  HD1 PHE A 170     -11.276  14.547  -8.794  1.00 94.82           H
ATOM   2492  CD2 PHE A 170      -8.274  16.020  -8.845  1.00 94.82           C
ATOM   2493  HD2 PHE A 170      -7.274  15.881  -9.256  1.00 94.82           H
ATOM   2494  CE1 PHE A 170     -10.781  16.416  -7.787  1.00 94.82           C
ATOM   2495  HE1 PHE A 170     -11.781  16.556  -7.376  1.00 94.82           H
ATOM   2496  CE2 PHE A 170      -8.560  17.156  -8.043  1.00 94.82           C
ATOM   2497  HE2 PHE A 170      -7.779  17.889  -7.838  1.00 94.82           H
ATOM   2498  CZ  PHE A 170      -9.807  17.330  -7.531  1.00 94.82           C
ATOM   2499  HZ  PHE A 170     -10.027  18.203  -6.915  1.00 94.82           H
ATOM   2500  HN  PHE A 170      -8.279  11.892 -11.111  1.00 94.82           H
ATOM   2501  N   THR A 171     -10.207  11.578  -8.480  1.00 95.54           N
ATOM   2502  CA  THR A 171     -11.166  11.064  -7.516  1.00 95.54           C
ATOM   2503  C   THR A 171     -10.480  10.108  -6.539  1.00 95.54           C
ATOM   2504  O   THR A 171     -10.777  10.115  -5.346  1.00 95.54           O
ATOM   2505  HA  THR A 171     -11.547  11.901  -6.930  1.00 95.54           H
ATOM   2506  CB  THR A 171     -12.316  10.419  -8.292  1.00 95.54           C
ATOM   2507  HB  THR A 171     -11.979   9.524  -8.815  1.00 95.54           H
ATOM   2508  OG1 THR A 171     -12.807  11.468  -9.122  1.00 95.54           O
ATOM   2509  HG1 THR A 171     -13.243  11.084  -9.936  1.00 95.54           H
ATOM   2510  CG2 THR A 171     -13.504  10.067  -7.394  1.00 95.54           C
ATOM   2511 1HG2 THR A 171     -13.884  10.973  -6.923  1.00 95.54           H
ATOM   2512 2HG2 THR A 171     -13.182   9.365  -6.624  1.00 95.54           H
ATOM   2513 3HG2 THR A 171     -14.291   9.612  -7.994  1.00 95.54           H
ATOM   2514  HN  THR A 171     -10.419  11.376  -9.436  1.00 95.54           H
ATOM   2515  N   ILE A 172      -9.574   9.307  -7.082  1.00 94.05           N
ATOM   2516  CA  ILE A 172      -8.877   8.315  -6.282  1.00 94.05           C
ATOM   2517  C   ILE A 172      -8.044   9.023  -5.212  1.00 94.05           C
ATOM   2518  O   ILE A 172      -8.051   8.623  -4.049  1.00 94.05           O
ATOM   2519  HA  ILE A 172      -9.632   7.706  -5.785  1.00 94.05           H
ATOM   2520  CB  ILE A 172      -8.061   7.381  -7.178  1.00 94.05           C
ATOM   2521  HB  ILE A 172      -7.551   7.986  -7.928  1.00 94.05           H
ATOM   2522  CG1 ILE A 172      -8.972   6.406  -7.928  1.00 94.05           C
ATOM   2523 1HG1 ILE A 172      -9.427   5.712  -7.222  1.00 94.05           H
ATOM   2524 2HG1 ILE A 172      -9.784   6.955  -8.404  1.00 94.05           H
ATOM   2525  CG2 ILE A 172      -6.982   6.653  -6.374  1.00 94.05           C
ATOM   2526 1HG2 ILE A 172      -6.308   7.384  -5.926  1.00 94.05           H
ATOM   2527 2HG2 ILE A 172      -7.451   6.062  -5.588  1.00 94.05           H
ATOM   2528 3HG2 ILE A 172      -6.417   5.996  -7.035  1.00 94.05           H
ATOM   2529  CD1 ILE A 172      -8.188   5.626  -8.985  1.00 94.05           C
ATOM   2530 1HD1 ILE A 172      -7.755   6.323  -9.703  1.00 94.05           H
ATOM   2531 2HD1 ILE A 172      -7.392   5.060  -8.503  1.00 94.05           H
ATOM   2532 3HD1 ILE A 172      -8.859   4.941  -9.503  1.00 94.05           H
ATOM   2533  HN  ILE A 172      -9.316   9.328  -8.048  1.00 94.05           H
ATOM   2534  N   TRP A 173      -7.345  10.063  -5.643  1.00 94.73           N
ATOM   2535  CA  TRP A 173      -6.452  10.785  -4.753  1.00 94.73           C
ATOM   2536  C   TRP A 173      -7.289  11.363  -3.610  1.00 94.73           C
ATOM   2537  O   TRP A 173      -6.916  11.248  -2.444  1.00 94.73           O
ATOM   2538  HA  TRP A 173      -5.725  10.074  -4.361  1.00 94.73           H
ATOM   2539  CB  TRP A 173      -5.664  11.853  -5.516  1.00 94.73           C
ATOM   2540 1HB  TRP A 173      -6.322  12.323  -6.247  1.00 94.73           H
ATOM   2541 2HB  TRP A 173      -5.357  12.631  -4.817  1.00 94.73           H
ATOM   2542  CG  TRP A 173      -4.426  11.316  -6.236  1.00 94.73           C
ATOM   2543  CD1 TRP A 173      -4.223  11.206  -7.556  1.00 94.73           C
ATOM   2544  HD1 TRP A 173      -4.948  11.497  -8.315  1.00 94.73           H
ATOM   2545  CD2 TRP A 173      -3.220  10.820  -5.619  1.00 94.73           C
ATOM   2546  NE1 TRP A 173      -2.979  10.675  -7.834  1.00 94.73           N
ATOM   2547  HE1 TRP A 173      -2.600  10.498  -8.742  1.00 94.73           H
ATOM   2548  CE2 TRP A 173      -2.350  10.433  -6.618  1.00 94.73           C
ATOM   2549  CE3 TRP A 173      -2.875  10.700  -4.261  1.00 94.73           C
ATOM   2550  HE3 TRP A 173      -3.544  10.998  -3.454  1.00 94.73           H
ATOM   2551  CZ2 TRP A 173      -1.080   9.902  -6.365  1.00 94.73           C
ATOM   2552  HZ2 TRP A 173      -0.411   9.604  -7.173  1.00 94.73           H
ATOM   2553  CZ3 TRP A 173      -1.602  10.167  -4.025  1.00 94.73           C
ATOM   2554  HZ3 TRP A 173      -1.285  10.053  -2.989  1.00 94.73           H
ATOM   2555  CH2 TRP A 173      -0.715   9.774  -5.020  1.00 94.73           C
ATOM   2556  HH2 TRP A 173       0.261   9.367  -4.753  1.00 94.73           H
ATOM   2557  HN  TRP A 173      -7.382  10.411  -6.580  1.00 94.73           H
ATOM   2558  N   VAL A 174      -8.405  11.971  -3.985  1.00 95.83           N
ATOM   2559  CA  VAL A 174      -9.264  12.624  -3.012  1.00 95.83           C
ATOM   2560  C   VAL A 174      -9.778  11.585  -2.013  1.00 95.83           C
ATOM   2561  O   VAL A 174      -9.777  11.825  -0.807  1.00 95.83           O
ATOM   2562  HA  VAL A 174      -8.659  13.356  -2.477  1.00 95.83           H
ATOM   2563  CB  VAL A 174     -10.390  13.373  -3.728  1.00 95.83           C
ATOM   2564  HB  VAL A 174     -10.887  12.671  -4.397  1.00 95.83           H
ATOM   2565  CG1 VAL A 174     -11.429  13.886  -2.728  1.00 95.83           C
ATOM   2566 1HG1 VAL A 174     -11.859  13.043  -2.187  1.00 95.83           H
ATOM   2567 2HG1 VAL A 174     -10.951  14.565  -2.023  1.00 95.83           H
ATOM   2568 3HG1 VAL A 174     -12.218  14.414  -3.264  1.00 95.83           H
ATOM   2569  CG2 VAL A 174      -9.834  14.518  -4.576  1.00 95.83           C
ATOM   2570 1HG2 VAL A 174      -9.300  15.219  -3.935  1.00 95.83           H
ATOM   2571 2HG2 VAL A 174      -9.150  14.117  -5.325  1.00 95.83           H
ATOM   2572 3HG2 VAL A 174     -10.656  15.033  -5.074  1.00 95.83           H
ATOM   2573  HN  VAL A 174      -8.723  12.022  -4.931  1.00 95.83           H
ATOM   2574  N   LEU A 175     -10.204  10.452  -2.553  1.00 93.44           N
ATOM   2575  CA  LEU A 175     -10.837   9.428  -1.740  1.00 93.44           C
ATOM   2576  C   LEU A 175      -9.803   8.832  -0.782  1.00 93.44           C
ATOM   2577  O   LEU A 175     -10.104   8.580   0.384  1.00 93.44           O
ATOM   2578  HA  LEU A 175     -11.615   9.913  -1.150  1.00 93.44           H
ATOM   2579  CB  LEU A 175     -11.524   8.388  -2.627  1.00 93.44           C
ATOM   2580 1HB  LEU A 175     -12.174   8.911  -3.329  1.00 93.44           H
ATOM   2581 2HB  LEU A 175     -10.760   7.882  -3.217  1.00 93.44           H
ATOM   2582  CG  LEU A 175     -12.353   7.328  -1.900  1.00 93.44           C
ATOM   2583  HG  LEU A 175     -12.584   7.701  -0.902  1.00 93.44           H
ATOM   2584  CD1 LEU A 175     -13.685   7.088  -2.613  1.00 93.44           C
ATOM   2585 1HD1 LEU A 175     -14.254   8.018  -2.642  1.00 93.44           H
ATOM   2586 2HD1 LEU A 175     -13.496   6.747  -3.631  1.00 93.44           H
ATOM   2587 3HD1 LEU A 175     -14.254   6.330  -2.075  1.00 93.44           H
ATOM   2588  CD2 LEU A 175     -11.556   6.033  -1.725  1.00 93.44           C
ATOM   2589 1HD2 LEU A 175     -11.274   5.645  -2.703  1.00 93.44           H
ATOM   2590 2HD2 LEU A 175     -10.658   6.236  -1.141  1.00 93.44           H
ATOM   2591 3HD2 LEU A 175     -12.168   5.297  -1.205  1.00 93.44           H
ATOM   2592  HN  LEU A 175     -10.123  10.231  -3.524  1.00 93.44           H
ATOM   2593  N   ALA A 176      -8.605   8.624  -1.310  1.00 93.25           N
ATOM   2594  CA  ALA A 176      -7.530   8.048  -0.521  1.00 93.25           C
ATOM   2595  C   ALA A 176      -7.177   8.999   0.624  1.00 93.25           C
ATOM   2596  O   ALA A 176      -6.894   8.558   1.737  1.00 93.25           O
ATOM   2597  HA  ALA A 176      -7.891   7.108  -0.103  1.00 93.25           H
ATOM   2598  CB  ALA A 176      -6.332   7.756  -1.427  1.00 93.25           C
ATOM   2599 1HB  ALA A 176      -6.628   7.053  -2.206  1.00 93.25           H
ATOM   2600 2HB  ALA A 176      -5.989   8.683  -1.886  1.00 93.25           H
ATOM   2601 3HB  ALA A 176      -5.525   7.324  -0.835  1.00 93.25           H
ATOM   2602  HN  ALA A 176      -8.366   8.841  -2.256  1.00 93.25           H
ATOM   2603  N   ALA A 177      -7.205  10.286   0.312  1.00 93.98           N
ATOM   2604  CA  ALA A 177      -6.857  11.302   1.291  1.00 93.98           C
ATOM   2605  C   ALA A 177      -7.853  11.247   2.451  1.00 93.98           C
ATOM   2606  O   ALA A 177      -7.458  11.290   3.615  1.00 93.98           O
ATOM   2607  HA  ALA A 177      -5.860  11.072   1.668  1.00 93.98           H
ATOM   2608  CB  ALA A 177      -6.825  12.673   0.614  1.00 93.98           C
ATOM   2609 1HB  ALA A 177      -6.081  12.668  -0.183  1.00 93.98           H
ATOM   2610 2HB  ALA A 177      -7.806  12.895   0.194  1.00 93.98           H
ATOM   2611 3HB  ALA A 177      -6.564  13.435   1.349  1.00 93.98           H
ATOM   2612  HN  ALA A 177      -7.459  10.637  -0.590  1.00 93.98           H
ATOM   2613  N   ALA A 178      -9.125  11.154   2.093  1.00 94.00           N
ATOM   2614  CA  ALA A 178     -10.185  11.170   3.087  1.00 94.00           C
ATOM   2615  C   ALA A 178     -10.043   9.949   3.998  1.00 94.00           C
ATOM   2616  O   ALA A 178     -10.299  10.033   5.198  1.00 94.00           O
ATOM   2617  HA  ALA A 178     -10.067  12.074   3.684  1.00 94.00           H
ATOM   2618  CB  ALA A 178     -11.543  11.218   2.384  1.00 94.00           C
ATOM   2619 1HB  ALA A 178     -11.605  12.119   1.773  1.00 94.00           H
ATOM   2620 2HB  ALA A 178     -11.655  10.340   1.749  1.00 94.00           H
ATOM   2621 3HB  ALA A 178     -12.338  11.230   3.130  1.00 94.00           H
ATOM   2622  HN  ALA A 178      -9.435  11.069   1.146  1.00 94.00           H
ATOM   2623  N   LEU A 179      -9.635   8.843   3.393  1.00 91.70           N
ATOM   2624  CA  LEU A 179      -9.537   7.587   4.116  1.00 91.70           C
ATOM   2625  C   LEU A 179      -8.346   7.648   5.075  1.00 91.70           C
ATOM   2626  O   LEU A 179      -8.191   6.780   5.933  1.00 91.70           O
ATOM   2627  HA  LEU A 179     -10.448   7.477   4.704  1.00 91.70           H
ATOM   2628  CB  LEU A 179      -9.482   6.410   3.141  1.00 91.70           C
ATOM   2629 1HB  LEU A 179      -8.712   6.615   2.397  1.00 91.70           H
ATOM   2630 2HB  LEU A 179      -9.167   5.523   3.690  1.00 91.70           H
ATOM   2631  CG  LEU A 179     -10.785   6.085   2.407  1.00 91.70           C
ATOM   2632  HG  LEU A 179     -11.122   6.986   1.894  1.00 91.70           H
ATOM   2633  CD1 LEU A 179     -10.560   5.013   1.339  1.00 91.70           C
ATOM   2634 1HD1 LEU A 179      -9.831   5.371   0.613  1.00 91.70           H
ATOM   2635 2HD1 LEU A 179     -10.188   4.103   1.810  1.00 91.70           H
ATOM   2636 3HD1 LEU A 179     -11.503   4.801   0.834  1.00 91.70           H
ATOM   2637  CD2 LEU A 179     -11.885   5.690   3.394  1.00 91.70           C
ATOM   2638 1HD2 LEU A 179     -11.571   4.810   3.955  1.00 91.70           H
ATOM   2639 2HD2 LEU A 179     -12.068   6.514   4.084  1.00 91.70           H
ATOM   2640 3HD2 LEU A 179     -12.801   5.464   2.846  1.00 91.70           H
ATOM   2641  HN  LEU A 179      -9.375   8.797   2.428  1.00 91.70           H
ATOM   2642  N   CYS A 180      -7.535   8.680   4.896  1.00 92.43           N
ATOM   2643  CA  CYS A 180      -6.321   8.823   5.682  1.00 92.43           C
ATOM   2644  C   CYS A 180      -6.602   9.798   6.827  1.00 92.43           C
ATOM   2645  O   CYS A 180      -5.706  10.121   7.606  1.00 92.43           O
ATOM   2646  HA  CYS A 180      -6.079   7.833   6.067  1.00 92.43           H
ATOM   2647  CB  CYS A 180      -5.141   9.279   4.821  1.00 92.43           C
ATOM   2648 1HB  CYS A 180      -5.380  10.223   4.333  1.00 92.43           H
ATOM   2649 2HB  CYS A 180      -4.269   9.457   5.451  1.00 92.43           H
ATOM   2650  SG  CYS A 180      -4.755   8.006   3.565  1.00 92.43           S
ATOM   2651  HG  CYS A 180      -5.899   8.119   2.896  1.00 92.43           H
ATOM   2652  HN  CYS A 180      -7.697   9.409   4.231  1.00 92.43           H
ATOM   2653  N   ILE A 181      -7.850  10.239   6.894  1.00 93.37           N
ATOM   2654  CA  ILE A 181      -8.251  11.197   7.910  1.00 93.37           C
ATOM   2655  C   ILE A 181      -7.934  10.630   9.295  1.00 93.37           C
ATOM   2656  O   ILE A 181      -7.345  11.315  10.130  1.00 93.37           O
ATOM   2657  HA  ILE A 181      -7.657  12.099   7.762  1.00 93.37           H
ATOM   2658  CB  ILE A 181      -9.720  11.588   7.727  1.00 93.37           C
ATOM   2659  HB  ILE A 181     -10.292  10.682   7.528  1.00 93.37           H
ATOM   2660  CG1 ILE A 181      -9.896  12.509   6.519  1.00 93.37           C
ATOM   2661 1HG1 ILE A 181      -9.402  13.462   6.709  1.00 93.37           H
ATOM   2662 2HG1 ILE A 181      -9.413  12.068   5.647  1.00 93.37           H
ATOM   2663  CG2 ILE A 181     -10.286  12.206   9.007  1.00 93.37           C
ATOM   2664 1HG2 ILE A 181     -10.214  11.485   9.822  1.00 93.37           H
ATOM   2665 2HG2 ILE A 181      -9.715  13.100   9.262  1.00 93.37           H
ATOM   2666 3HG2 ILE A 181     -11.330  12.474   8.850  1.00 93.37           H
ATOM   2667  CD1 ILE A 181     -11.378  12.747   6.222  1.00 93.37           C
ATOM   2668 1HD1 ILE A 181     -11.863  11.795   6.009  1.00 93.37           H
ATOM   2669 2HD1 ILE A 181     -11.852  13.211   7.088  1.00 93.37           H
ATOM   2670 3HD1 ILE A 181     -11.474  13.405   5.359  1.00 93.37           H
ATOM   2671  HN  ILE A 181      -8.578   9.953   6.271  1.00 93.37           H
ATOM   2672  N   PRO A 182      -8.315   9.373   9.562  1.00 91.38           N
ATOM   2673  CA  PRO A 182      -8.119   8.792  10.893  1.00 91.38           C
ATOM   2674  C   PRO A 182      -6.681   8.915  11.370  1.00 91.38           C
ATOM   2675  O   PRO A 182      -6.432   9.297  12.512  1.00 91.38           O
ATOM   2676  HA  PRO A 182      -8.711   9.336  11.629  1.00 91.38           H
ATOM   2677  CB  PRO A 182      -8.536   7.331  10.715  1.00 91.38           C
ATOM   2678 1HB  PRO A 182      -7.685   6.699  10.459  1.00 91.38           H
ATOM   2679 2HB  PRO A 182      -8.970   6.924  11.628  1.00 91.38           H
ATOM   2680  CG  PRO A 182      -9.555   7.390   9.584  1.00 91.38           C
ATOM   2681 1HG  PRO A 182      -9.684   6.419   9.104  1.00 91.38           H
ATOM   2682 2HG  PRO A 182     -10.541   7.688   9.942  1.00 91.38           H
ATOM   2683  CD  PRO A 182      -8.956   8.419   8.640  1.00 91.38           C
ATOM   2684 1HD  PRO A 182      -8.231   7.970   7.960  1.00 91.38           H
ATOM   2685 2HD  PRO A 182      -9.717   8.892   8.021  1.00 91.38           H
ATOM   2686  N   GLU A 183      -5.763   8.583  10.473  1.00 91.89           N
ATOM   2687  CA  GLU A 183      -4.350   8.600  10.808  1.00 91.89           C
ATOM   2688  C   GLU A 183      -3.913  10.013  11.200  1.00 91.89           C
ATOM   2689  O   GLU A 183      -3.134  10.189  12.135  1.00 91.89           O
ATOM   2690  HA  GLU A 183      -4.246   7.930  11.662  1.00 91.89           H
ATOM   2691  CB  GLU A 183      -3.505   8.067   9.648  1.00 91.89           C
ATOM   2692 1HB  GLU A 183      -3.898   8.444   8.704  1.00 91.89           H
ATOM   2693 2HB  GLU A 183      -2.458   8.320   9.810  1.00 91.89           H
ATOM   2694  CG  GLU A 183      -3.574   6.540   9.576  1.00 91.89           C
ATOM   2695 1HG  GLU A 183      -2.816   6.171   8.885  1.00 91.89           H
ATOM   2696 2HG  GLU A 183      -3.348   6.116  10.554  1.00 91.89           H
ATOM   2697  CD  GLU A 183      -4.958   6.075   9.119  1.00 91.89           C
ATOM   2698  OE1 GLU A 183      -5.254   4.879   9.333  1.00 91.89           O
ATOM   2699  OE2 GLU A 183      -5.690   6.925   8.568  1.00 91.89           O
ATOM   2700  HN  GLU A 183      -5.972   8.307   9.535  1.00 91.89           H
ATOM   2701  N   ILE A 184      -4.436  10.984  10.465  1.00 94.22           N
ATOM   2702  CA  ILE A 184      -4.018  12.364  10.643  1.00 94.22           C
ATOM   2703  C   ILE A 184      -4.430  12.841  12.037  1.00 94.22           C
ATOM   2704  O   ILE A 184      -3.707  13.606  12.674  1.00 94.22           O
ATOM   2705  HA  ILE A 184      -2.930  12.387  10.578  1.00 94.22           H
ATOM   2706  CB  ILE A 184      -4.558  13.238   9.510  1.00 94.22           C
ATOM   2707  HB  ILE A 184      -5.638  13.099   9.457  1.00 94.22           H
ATOM   2708  CG1 ILE A 184      -3.980  12.806   8.161  1.00 94.22           C
ATOM   2709 1HG1 ILE A 184      -2.912  13.020   8.133  1.00 94.22           H
ATOM   2710 2HG1 ILE A 184      -4.092  11.728   8.042  1.00 94.22           H
ATOM   2711  CG2 ILE A 184      -4.307  14.721   9.792  1.00 94.22           C
ATOM   2712 1HG2 ILE A 184      -4.805  15.003  10.720  1.00 94.22           H
ATOM   2713 2HG2 ILE A 184      -3.235  14.895   9.888  1.00 94.22           H
ATOM   2714 3HG2 ILE A 184      -4.701  15.319   8.971  1.00 94.22           H
ATOM   2715  CD1 ILE A 184      -4.681  13.527   7.007  1.00 94.22           C
ATOM   2716 1HD1 ILE A 184      -5.745  13.291   7.024  1.00 94.22           H
ATOM   2717 2HD1 ILE A 184      -4.546  14.603   7.117  1.00 94.22           H
ATOM   2718 3HD1 ILE A 184      -4.250  13.202   6.060  1.00 94.22           H
ATOM   2719  HN  ILE A 184      -5.131  10.840   9.761  1.00 94.22           H
ATOM   2720  N   LEU A 185      -5.590  12.370  12.471  1.00 93.48           N
ATOM   2721  CA  LEU A 185      -6.201  12.886  13.684  1.00 93.48           C
ATOM   2722  C   LEU A 185      -5.472  12.312  14.901  1.00 93.48           C
ATOM   2723  O   LEU A 185      -5.065  13.054  15.792  1.00 93.48           O
ATOM   2724  HA  LEU A 185      -6.069  13.968  13.682  1.00 93.48           H
ATOM   2725  CB  LEU A 185      -7.706  12.613  13.683  1.00 93.48           C
ATOM   2726 1HB  LEU A 185      -7.864  11.556  13.470  1.00 93.48           H
ATOM   2727 2HB  LEU A 185      -8.089  12.797  14.687  1.00 93.48           H
ATOM   2728  CG  LEU A 185      -8.536  13.433  12.693  1.00 93.48           C
ATOM   2729  HG  LEU A 185      -8.179  13.216  11.686  1.00 93.48           H
ATOM   2730  CD1 LEU A 185     -10.011  13.029  12.747  1.00 93.48           C
ATOM   2731 1HD1 LEU A 185     -10.108  11.974  12.494  1.00 93.48           H
ATOM   2732 2HD1 LEU A 185     -10.397  13.199  13.752  1.00 93.48           H
ATOM   2733 3HD1 LEU A 185     -10.577  13.628  12.034  1.00 93.48           H
ATOM   2734  CD2 LEU A 185      -8.344  14.933  12.927  1.00 93.48           C
ATOM   2735 1HD2 LEU A 185      -8.657  15.186  13.940  1.00 93.48           H
ATOM   2736 2HD2 LEU A 185      -7.292  15.189  12.798  1.00 93.48           H
ATOM   2737 3HD2 LEU A 185      -8.944  15.493  12.210  1.00 93.48           H
ATOM   2738  HN  LEU A 185      -6.109  11.651  12.009  1.00 93.48           H
ATOM   2739  N   TYR A 186      -5.331  10.994  14.898  1.00 92.48           N
ATOM   2740  CA  TYR A 186      -5.016  10.273  16.120  1.00 92.48           C
ATOM   2741  C   TYR A 186      -3.511  10.027  16.239  1.00 92.48           C
ATOM   2742  O   TYR A 186      -3.032   9.584  17.282  1.00 92.48           O
ATOM   2743  HA  TYR A 186      -5.346  10.880  16.963  1.00 92.48           H
ATOM   2744  CB  TYR A 186      -5.734   8.926  16.010  1.00 92.48           C
ATOM   2745 1HB  TYR A 186      -5.366   8.400  15.129  1.00 92.48           H
ATOM   2746 2HB  TYR A 186      -5.475   8.317  16.876  1.00 92.48           H
ATOM   2747  CG  TYR A 186      -7.257   9.038  15.920  1.00 92.48           C
ATOM   2748  CD1 TYR A 186      -7.942   9.851  16.800  1.00 92.48           C
ATOM   2749  HD1 TYR A 186      -7.398  10.413  17.559  1.00 92.48           H
ATOM   2750  CD2 TYR A 186      -7.946   8.326  14.960  1.00 92.48           C
ATOM   2751  HD2 TYR A 186      -7.404   7.684  14.265  1.00 92.48           H
ATOM   2752  CE1 TYR A 186      -9.376   9.956  16.716  1.00 92.48           C
ATOM   2753  HE1 TYR A 186      -9.929  10.595  17.404  1.00 92.48           H
ATOM   2754  CE2 TYR A 186      -9.379   8.431  14.875  1.00 92.48           C
ATOM   2755  HE2 TYR A 186      -9.936   7.874  14.121  1.00 92.48           H
ATOM   2756  CZ  TYR A 186     -10.024   9.241  15.757  1.00 92.48           C
ATOM   2757  OH  TYR A 186     -11.378   9.341  15.677  1.00 92.48           O
ATOM   2758  HH  TYR A 186     -11.698   8.959  14.810  1.00 92.48           H
ATOM   2759  HN  TYR A 186      -5.427  10.423  14.083  1.00 92.48           H
ATOM   2760  N   SER A 187      -2.807  10.326  15.158  1.00 93.08           N
ATOM   2761  CA  SER A 187      -1.358  10.223  15.156  1.00 93.08           C
ATOM   2762  C   SER A 187      -0.756  11.278  16.086  1.00 93.08           C
ATOM   2763  O   SER A 187      -0.958  12.475  15.886  1.00 93.08           O
ATOM   2764  HA  SER A 187      -1.139   9.220  15.523  1.00 93.08           H
ATOM   2765  CB  SER A 187      -0.796  10.381  13.741  1.00 93.08           C
ATOM   2766 1HB  SER A 187      -1.138  11.326  13.319  1.00 93.08           H
ATOM   2767 2HB  SER A 187       0.292  10.427  13.786  1.00 93.08           H
ATOM   2768  OG  SER A 187      -1.190   9.310  12.888  1.00 93.08           O
ATOM   2769  HG  SER A 187      -1.704   9.666  12.107  1.00 93.08           H
ATOM   2770  HN  SER A 187      -3.210  10.634  14.295  1.00 93.08           H
ATOM   2771  N   GLN A 188      -0.030  10.796  17.084  1.00 92.34           N
ATOM   2772  CA  GLN A 188       0.710  11.681  17.967  1.00 92.34           C
ATOM   2773  C   GLN A 188       1.983  10.993  18.464  1.00 92.34           C
ATOM   2774  O   GLN A 188       2.179   9.801  18.233  1.00 92.34           O
ATOM   2775  HA  GLN A 188       0.970  12.546  17.358  1.00 92.34           H
ATOM   2776  CB  GLN A 188      -0.160  12.138  19.141  1.00 92.34           C
ATOM   2777 1HB  GLN A 188       0.377  12.884  19.727  1.00 92.34           H
ATOM   2778 2HB  GLN A 188      -1.063  12.617  18.764  1.00 92.34           H
ATOM   2779  CG  GLN A 188      -0.539  10.955  20.035  1.00 92.34           C
ATOM   2780 1HG  GLN A 188      -1.077  10.210  19.449  1.00 92.34           H
ATOM   2781 2HG  GLN A 188       0.364  10.474  20.410  1.00 92.34           H
ATOM   2782  CD  GLN A 188      -1.407  11.412  21.209  1.00 92.34           C
ATOM   2783  OE1 GLN A 188      -2.002  12.477  21.197  1.00 92.34           O
ATOM   2784  NE2 GLN A 188      -1.445  10.550  22.221  1.00 92.34           N
ATOM   2785 1HE2 GLN A 188      -0.933   9.692  22.167  1.00 92.34           H
ATOM   2786 2HE2 GLN A 188      -1.986  10.758  23.035  1.00 92.34           H
ATOM   2787  HN  GLN A 188       0.057   9.822  17.293  1.00 92.34           H
ATOM   2788  N   ILE A 189       2.816  11.774  19.136  1.00 92.26           N
ATOM   2789  CA  ILE A 189       4.026  11.237  19.735  1.00 92.26           C
ATOM   2790  C   ILE A 189       3.738  10.835  21.183  1.00 92.26           C
ATOM   2791  O   ILE A 189       3.213  11.631  21.960  1.00 92.26           O
ATOM   2792  HA  ILE A 189       4.298  10.342  19.176  1.00 92.26           H
ATOM   2793  CB  ILE A 189       5.181  12.230  19.591  1.00 92.26           C
ATOM   2794  HB  ILE A 189       4.888  13.166  20.067  1.00 92.26           H
ATOM   2795  CG1 ILE A 189       5.457  12.540  18.118  1.00 92.26           C
ATOM   2796 1HG1 ILE A 189       5.839  11.648  17.621  1.00 92.26           H
ATOM   2797 2HG1 ILE A 189       4.526  12.809  17.619  1.00 92.26           H
ATOM   2798  CG2 ILE A 189       6.431  11.726  20.315  1.00 92.26           C
ATOM   2799 1HG2 ILE A 189       6.210  11.599  21.375  1.00 92.26           H
ATOM   2800 2HG2 ILE A 189       6.737  10.771  19.889  1.00 92.26           H
ATOM   2801 3HG2 ILE A 189       7.236  12.451  20.196  1.00 92.26           H
ATOM   2802  CD1 ILE A 189       6.466  13.681  17.978  1.00 92.26           C
ATOM   2803 1HD1 ILE A 189       6.070  14.577  18.455  1.00 92.26           H
ATOM   2804 2HD1 ILE A 189       7.404  13.398  18.457  1.00 92.26           H
ATOM   2805 3HD1 ILE A 189       6.644  13.880  16.921  1.00 92.26           H
ATOM   2806  HN  ILE A 189       2.674  12.754  19.274  1.00 92.26           H
ATOM   2807  N   LYS A 190       4.095   9.600  21.502  1.00 88.03           N
ATOM   2808  CA  LYS A 190       3.969   9.113  22.866  1.00 88.03           C
ATOM   2809  C   LYS A 190       5.362   8.847  23.439  1.00 88.03           C
ATOM   2810  O   LYS A 190       6.162   8.137  22.831  1.00 88.03           O
ATOM   2811  HA  LYS A 190       3.499   9.903  23.452  1.00 88.03           H
ATOM   2812  CB  LYS A 190       3.041   7.898  22.917  1.00 88.03           C
ATOM   2813 1HB  LYS A 190       2.110   8.124  22.397  1.00 88.03           H
ATOM   2814 2HB  LYS A 190       3.503   7.060  22.395  1.00 88.03           H
ATOM   2815  CG  LYS A 190       2.739   7.500  24.363  1.00 88.03           C
ATOM   2816 1HG  LYS A 190       3.669   7.277  24.885  1.00 88.03           H
ATOM   2817 2HG  LYS A 190       2.273   8.336  24.885  1.00 88.03           H
ATOM   2818  CD  LYS A 190       1.814   6.282  24.415  1.00 88.03           C
ATOM   2819 1HD  LYS A 190       0.828   6.552  24.037  1.00 88.03           H
ATOM   2820 2HD  LYS A 190       2.202   5.499  23.763  1.00 88.03           H
ATOM   2821  CE  LYS A 190       1.689   5.748  25.844  1.00 88.03           C
ATOM   2822 1HE  LYS A 190       2.678   5.663  26.294  1.00 88.03           H
ATOM   2823 2HE  LYS A 190       1.121   6.451  26.452  1.00 88.03           H
ATOM   2824  NZ  LYS A 190       1.021   4.428  25.847  1.00 88.03           N
ATOM   2825 1HZ  LYS A 190       1.160   3.981  26.747  1.00 88.03           H
ATOM   2826 2HZ  LYS A 190       0.029   4.551  25.680  1.00 88.03           H
ATOM   2827 3HZ  LYS A 190       1.417   3.846  25.117  1.00 88.03           H
ATOM   2828  HN  LYS A 190       4.463   8.938  20.850  1.00 88.03           H
ATOM   2829  N   GLU A 191       5.611   9.432  24.601  1.00 84.95           N
ATOM   2830  CA  GLU A 191       6.851   9.181  25.316  1.00 84.95           C
ATOM   2831  C   GLU A 191       6.656   8.059  26.338  1.00 84.95           C
ATOM   2832  O   GLU A 191       5.849   8.186  27.257  1.00 84.95           O
ATOM   2833  HA  GLU A 191       7.565   8.867  24.554  1.00 84.95           H
ATOM   2834  CB  GLU A 191       7.363  10.455  25.990  1.00 84.95           C
ATOM   2835 1HB  GLU A 191       6.541  10.956  26.501  1.00 84.95           H
ATOM   2836 2HB  GLU A 191       8.196  10.211  26.650  1.00 84.95           H
ATOM   2837  CG  GLU A 191       7.908  11.442  24.956  1.00 84.95           C
ATOM   2838 1HG  GLU A 191       8.668  10.953  24.347  1.00 84.95           H
ATOM   2839 2HG  GLU A 191       7.107  11.746  24.282  1.00 84.95           H
ATOM   2840  CD  GLU A 191       8.506  12.675  25.636  1.00 84.95           C
ATOM   2841  OE1 GLU A 191       9.042  13.527  24.896  1.00 84.95           O
ATOM   2842  OE2 GLU A 191       8.412  12.737  26.881  1.00 84.95           O
ATOM   2843  HN  GLU A 191       4.984  10.066  25.053  1.00 84.95           H
ATOM   2844  N   GLU A 192       7.410   6.987  26.143  1.00 77.11           N
ATOM   2845  CA  GLU A 192       7.379   5.872  27.074  1.00 77.11           C
ATOM   2846  C   GLU A 192       8.801   5.491  27.493  1.00 77.11           C
ATOM   2847  O   GLU A 192       9.642   5.194  26.647  1.00 77.11           O
ATOM   2848  HA  GLU A 192       6.823   6.232  27.940  1.00 77.11           H
ATOM   2849  CB  GLU A 192       6.646   4.673  26.470  1.00 77.11           C
ATOM   2850 1HB  GLU A 192       5.906   5.020  25.749  1.00 77.11           H
ATOM   2851 2HB  GLU A 192       7.369   3.977  26.043  1.00 77.11           H
ATOM   2852  CG  GLU A 192       5.884   3.896  27.546  1.00 77.11           C
ATOM   2853 1HG  GLU A 192       6.559   3.642  28.363  1.00 77.11           H
ATOM   2854 2HG  GLU A 192       5.099   4.525  27.965  1.00 77.11           H
ATOM   2855  CD  GLU A 192       5.269   2.620  26.969  1.00 77.11           C
ATOM   2856  OE1 GLU A 192       4.578   1.923  27.743  1.00 77.11           O
ATOM   2857  OE2 GLU A 192       5.503   2.370  25.767  1.00 77.11           O
ATOM   2858  HN  GLU A 192       8.031   6.873  25.368  1.00 77.11           H
ATOM   2859  N   SER A 193       9.024   5.512  28.799  1.00 73.54           N
ATOM   2860  CA  SER A 193      10.253   4.974  29.357  1.00 73.54           C
ATOM   2861  C   SER A 193      11.459   5.725  28.789  1.00 73.54           C
ATOM   2862  O   SER A 193      12.542   5.158  28.656  1.00 73.54           O
ATOM   2863  HA  SER A 193      10.176   5.131  30.432  1.00 73.54           H
ATOM   2864  CB  SER A 193      10.378   3.476  29.069  1.00 73.54           C
ATOM   2865 1HB  SER A 193      10.691   3.330  28.035  1.00 73.54           H
ATOM   2866 2HB  SER A 193      11.158   3.049  29.701  1.00 73.54           H
ATOM   2867  OG  SER A 193       9.153   2.785  29.297  1.00 73.54           O
ATOM   2868  HG  SER A 193       9.229   1.840  28.978  1.00 73.54           H
ATOM   2869  HN  SER A 193       8.385   5.888  29.470  1.00 73.54           H
ATOM   2870  N   GLY A 194      11.230   6.991  28.470  1.00 77.47           N
ATOM   2871  CA  GLY A 194      12.288   7.830  27.933  1.00 77.47           C
ATOM   2872  C   GLY A 194      12.444   7.618  26.426  1.00 77.47           C
ATOM   2873  O   GLY A 194      13.385   8.127  25.818  1.00 77.47           O
ATOM   2874 1HA  GLY A 194      12.064   8.877  28.135  1.00 77.47           H
ATOM   2875 2HA  GLY A 194      13.228   7.602  28.435  1.00 77.47           H
ATOM   2876  HN  GLY A 194      10.344   7.442  28.573  1.00 77.47           H
ATOM   2877  N   ILE A 195      11.508   6.865  25.866  1.00 85.06           N
ATOM   2878  CA  ILE A 195      11.532   6.577  24.442  1.00 85.06           C
ATOM   2879  C   ILE A 195      10.325   7.237  23.773  1.00 85.06           C
ATOM   2880  O   ILE A 195       9.183   6.983  24.154  1.00 85.06           O
ATOM   2881  HA  ILE A 195      12.439   7.022  24.034  1.00 85.06           H
ATOM   2882  CB  ILE A 195      11.620   5.069  24.202  1.00 85.06           C
ATOM   2883  HB  ILE A 195      10.839   4.584  24.788  1.00 85.06           H
ATOM   2884  CG1 ILE A 195      12.961   4.514  24.687  1.00 85.06           C
ATOM   2885 1HG1 ILE A 195      13.749   4.797  23.989  1.00 85.06           H
ATOM   2886 2HG1 ILE A 195      13.214   4.955  25.651  1.00 85.06           H
ATOM   2887  CG2 ILE A 195      11.357   4.731  22.733  1.00 85.06           C
ATOM   2888 1HG2 ILE A 195      10.359   5.072  22.455  1.00 85.06           H
ATOM   2889 2HG2 ILE A 195      12.098   5.229  22.108  1.00 85.06           H
ATOM   2890 3HG2 ILE A 195      11.425   3.653  22.590  1.00 85.06           H
ATOM   2891  CD1 ILE A 195      12.909   2.990  24.815  1.00 85.06           C
ATOM   2892 1HD1 ILE A 195      12.136   2.711  25.531  1.00 85.06           H
ATOM   2893 2HD1 ILE A 195      12.679   2.551  23.843  1.00 85.06           H
ATOM   2894 3HD1 ILE A 195      13.875   2.621  25.161  1.00 85.06           H
ATOM   2895  HN  ILE A 195      10.746   6.457  26.367  1.00 85.06           H
ATOM   2896  N   ALA A 196      10.619   8.072  22.787  1.00 90.88           N
ATOM   2897  CA  ALA A 196       9.570   8.728  22.024  1.00 90.88           C
ATOM   2898  C   ALA A 196       9.071   7.780  20.931  1.00 90.88           C
ATOM   2899  O   ALA A 196       9.867   7.227  20.174  1.00 90.88           O
ATOM   2900  HA  ALA A 196       8.749   8.945  22.707  1.00 90.88           H
ATOM   2901  CB  ALA A 196      10.100  10.046  21.456  1.00 90.88           C
ATOM   2902 1HB  ALA A 196      10.413  10.694  22.274  1.00 90.88           H
ATOM   2903 2HB  ALA A 196      10.951   9.845  20.805  1.00 90.88           H
ATOM   2904 3HB  ALA A 196       9.313  10.538  20.884  1.00 90.88           H
ATOM   2905  HN  ALA A 196      11.551   8.302  22.507  1.00 90.88           H
ATOM   2906  N   ILE A 197       7.757   7.622  20.884  1.00 89.73           N
ATOM   2907  CA  ILE A 197       7.147   6.707  19.934  1.00 89.73           C
ATOM   2908  C   ILE A 197       6.068   7.447  19.140  1.00 89.73           C
ATOM   2909  O   ILE A 197       5.192   8.085  19.722  1.00 89.73           O
ATOM   2910  HA  ILE A 197       7.926   6.387  19.242  1.00 89.73           H
ATOM   2911  CB  ILE A 197       6.634   5.456  20.650  1.00 89.73           C
ATOM   2912  HB  ILE A 197       5.952   5.769  21.440  1.00 89.73           H
ATOM   2913  CG1 ILE A 197       7.783   4.698  21.319  1.00 89.73           C
ATOM   2914 1HG1 ILE A 197       8.479   4.342  20.559  1.00 89.73           H
ATOM   2915 2HG1 ILE A 197       8.338   5.373  21.969  1.00 89.73           H
ATOM   2916  CG2 ILE A 197       5.839   4.564  19.694  1.00 89.73           C
ATOM   2917 1HG2 ILE A 197       4.985   5.119  19.305  1.00 89.73           H
ATOM   2918 2HG2 ILE A 197       6.479   4.257  18.867  1.00 89.73           H
ATOM   2919 3HG2 ILE A 197       5.487   3.682  20.228  1.00 89.73           H
ATOM   2920  CD1 ILE A 197       7.257   3.514  22.133  1.00 89.73           C
ATOM   2921 1HD1 ILE A 197       6.580   3.876  22.906  1.00 89.73           H
ATOM   2922 2HD1 ILE A 197       6.723   2.829  21.474  1.00 89.73           H
ATOM   2923 3HD1 ILE A 197       8.094   2.992  22.597  1.00 89.73           H
ATOM   2924  HN  ILE A 197       7.114   8.106  21.478  1.00 89.73           H
ATOM   2925  N   CYS A 198       6.167   7.337  17.824  1.00 92.00           N
ATOM   2926  CA  CYS A 198       5.100   7.798  16.952  1.00 92.00           C
ATOM   2927  C   CYS A 198       4.031   6.706  16.883  1.00 92.00           C
ATOM   2928  O   CYS A 198       4.256   5.648  16.297  1.00 92.00           O
ATOM   2929  HA  CYS A 198       4.698   8.706  17.402  1.00 92.00           H
ATOM   2930  CB  CYS A 198       5.625   8.171  15.564  1.00 92.00           C
ATOM   2931 1HB  CYS A 198       6.253   9.059  15.630  1.00 92.00           H
ATOM   2932 2HB  CYS A 198       6.250   7.367  15.174  1.00 92.00           H
ATOM   2933  SG  CYS A 198       4.225   8.479  14.427  1.00 92.00           S
ATOM   2934  HN  CYS A 198       6.957   6.943  17.353  1.00 92.00           H
ATOM   2935  N   THR A 199       2.891   7.000  17.491  1.00 91.56           N
ATOM   2936  CA  THR A 199       1.794   6.048  17.524  1.00 91.56           C
ATOM   2937  C   THR A 199       0.458   6.766  17.324  1.00 91.56           C
ATOM   2938  O   THR A 199       0.393   7.992  17.385  1.00 91.56           O
ATOM   2939  HA  THR A 199       1.913   5.356  16.691  1.00 91.56           H
ATOM   2940  CB  THR A 199       1.877   5.277  18.844  1.00 91.56           C
ATOM   2941  HB  THR A 199       2.897   4.941  19.034  1.00 91.56           H
ATOM   2942  OG1 THR A 199       0.906   4.244  18.704  1.00 91.56           O
ATOM   2943  HG1 THR A 199       1.060   3.534  19.392  1.00 91.56           H
ATOM   2944  CG2 THR A 199       1.379   6.099  20.034  1.00 91.56           C
ATOM   2945 1HG2 THR A 199       0.338   6.377  19.874  1.00 91.56           H
ATOM   2946 2HG2 THR A 199       1.985   6.999  20.133  1.00 91.56           H
ATOM   2947 3HG2 THR A 199       1.460   5.505  20.945  1.00 91.56           H
ATOM   2948  HN  THR A 199       2.711   7.868  17.953  1.00 91.56           H
ATOM   2949  N   MET A 200      -0.576   5.970  17.089  1.00 91.71           N
ATOM   2950  CA  MET A 200      -1.938   6.466  17.182  1.00 91.71           C
ATOM   2951  C   MET A 200      -2.492   6.284  18.597  1.00 91.71           C
ATOM   2952  O   MET A 200      -2.355   5.213  19.187  1.00 91.71           O
ATOM   2953  HA  MET A 200      -1.881   7.528  16.941  1.00 91.71           H
ATOM   2954  CB  MET A 200      -2.824   5.716  16.186  1.00 91.71           C
ATOM   2955 1HB  MET A 200      -2.740   4.643  16.355  1.00 91.71           H
ATOM   2956 2HB  MET A 200      -3.868   5.984  16.349  1.00 91.71           H
ATOM   2957  CG  MET A 200      -2.428   6.043  14.745  1.00 91.71           C
ATOM   2958 1HG  MET A 200      -2.474   7.120  14.582  1.00 91.71           H
ATOM   2959 2HG  MET A 200      -1.397   5.737  14.564  1.00 91.71           H
ATOM   2960  SD  MET A 200      -3.520   5.208  13.606  1.00 91.71           S
ATOM   2961  CE  MET A 200      -3.267   3.517  14.119  1.00 91.71           C
ATOM   2962 1HE  MET A 200      -2.216   3.254  13.999  1.00 91.71           H
ATOM   2963 2HE  MET A 200      -3.552   3.408  15.166  1.00 91.71           H
ATOM   2964 3HE  MET A 200      -3.880   2.856  13.506  1.00 91.71           H
ATOM   2965  HN  MET A 200      -0.493   5.006  16.838  1.00 91.71           H
ATOM   2966  N   VAL A 201      -3.106   7.345  19.099  1.00 92.40           N
ATOM   2967  CA  VAL A 201      -3.800   7.274  20.373  1.00 92.40           C
ATOM   2968  C   VAL A 201      -5.272   7.639  20.168  1.00 92.40           C
ATOM   2969  O   VAL A 201      -5.582   8.670  19.573  1.00 92.40           O
ATOM   2970  HA  VAL A 201      -3.740   6.244  20.724  1.00 92.40           H
ATOM   2971  CB  VAL A 201      -3.101   8.166  21.401  1.00 92.40           C
ATOM   2972  HB  VAL A 201      -3.124   9.190  21.027  1.00 92.40           H
ATOM   2973  CG1 VAL A 201      -3.837   8.139  22.742  1.00 92.40           C
ATOM   2974 1HG1 VAL A 201      -4.856   8.498  22.604  1.00 92.40           H
ATOM   2975 2HG1 VAL A 201      -3.859   7.118  23.123  1.00 92.40           H
ATOM   2976 3HG1 VAL A 201      -3.318   8.781  23.454  1.00 92.40           H
ATOM   2977  CG2 VAL A 201      -1.635   7.761  21.571  1.00 92.40           C
ATOM   2978 1HG2 VAL A 201      -1.581   6.727  21.912  1.00 92.40           H
ATOM   2979 2HG2 VAL A 201      -1.119   7.857  20.616  1.00 92.40           H
ATOM   2980 3HG2 VAL A 201      -1.162   8.411  22.307  1.00 92.40           H
ATOM   2981  HN  VAL A 201      -3.134   8.239  18.652  1.00 92.40           H
ATOM   2982  N   TYR A 202      -6.139   6.774  20.673  1.00 91.19           N
ATOM   2983  CA  TYR A 202      -7.569   6.948  20.480  1.00 91.19           C
ATOM   2984  C   TYR A 202      -8.214   7.595  21.707  1.00 91.19           C
ATOM   2985  O   TYR A 202      -8.398   6.942  22.733  1.00 91.19           O
ATOM   2986  HA  TYR A 202      -7.715   7.597  19.616  1.00 91.19           H
ATOM   2987  CB  TYR A 202      -8.144   5.541  20.298  1.00 91.19           C
ATOM   2988 1HB  TYR A 202      -7.870   4.934  21.161  1.00 91.19           H
ATOM   2989 2HB  TYR A 202      -9.232   5.604  20.284  1.00 91.19           H
ATOM   2990  CG  TYR A 202      -7.671   4.835  19.026  1.00 91.19           C
ATOM   2991  CD1 TYR A 202      -8.320   5.063  17.829  1.00 91.19           C
ATOM   2992  HD1 TYR A 202      -9.168   5.747  17.791  1.00 91.19           H
ATOM   2993  CD2 TYR A 202      -6.597   3.970  19.075  1.00 91.19           C
ATOM   2994  HD2 TYR A 202      -6.085   3.790  20.020  1.00 91.19           H
ATOM   2995  CE1 TYR A 202      -7.875   4.399  16.631  1.00 91.19           C
ATOM   2996  HE1 TYR A 202      -8.379   4.570  15.680  1.00 91.19           H
ATOM   2997  CE2 TYR A 202      -6.153   3.306  17.877  1.00 91.19           C
ATOM   2998  HE2 TYR A 202      -5.306   2.621  17.901  1.00 91.19           H
ATOM   2999  CZ  TYR A 202      -6.814   3.553  16.714  1.00 91.19           C
ATOM   3000  OH  TYR A 202      -6.394   2.926  15.583  1.00 91.19           O
ATOM   3001  HH  TYR A 202      -5.979   2.046  15.814  1.00 91.19           H
ATOM   3002  HN  TYR A 202      -5.880   5.968  21.205  1.00 91.19           H
ATOM   3003  N   PRO A 203      -8.567   8.885  21.625  1.00 81.98           N
ATOM   3004  CA  PRO A 203      -9.239   9.556  22.741  1.00 81.98           C
ATOM   3005  C   PRO A 203     -10.651   9.039  22.959  1.00 81.98           C
ATOM   3006  O   PRO A 203     -11.199   8.340  22.107  1.00 81.98           O
ATOM   3007  HA  PRO A 203      -8.714   9.351  23.674  1.00 81.98           H
ATOM   3008  CB  PRO A 203      -9.230  11.031  22.335  1.00 81.98           C
ATOM   3009 1HB  PRO A 203     -10.112  11.554  22.706  1.00 81.98           H
ATOM   3010 2HB  PRO A 203      -8.360  11.552  22.733  1.00 81.98           H
ATOM   3011  CG  PRO A 203      -9.207  10.986  20.833  1.00 81.98           C
ATOM   3012 1HG  PRO A 203     -10.214  10.885  20.427  1.00 81.98           H
ATOM   3013 2HG  PRO A 203      -8.787  11.903  20.418  1.00 81.98           H
ATOM   3014  CD  PRO A 203      -8.361   9.797  20.485  1.00 81.98           C
ATOM   3015 1HD  PRO A 203      -8.674   9.343  19.545  1.00 81.98           H
ATOM   3016 2HD  PRO A 203      -7.311  10.070  20.374  1.00 81.98           H
ATOM   3017  N   SER A 204     -11.208   9.398  24.106  1.00 72.61           N
ATOM   3018  CA  SER A 204     -12.605   9.109  24.383  1.00 72.61           C
ATOM   3019  C   SER A 204     -12.721   7.824  25.204  1.00 72.61           C
ATOM   3020  O   SER A 204     -11.821   6.985  25.182  1.00 72.61           O
ATOM   3021  HA  SER A 204     -12.969   9.963  24.954  1.00 72.61           H
ATOM   3022  CB  SER A 204     -13.409   8.985  23.087  1.00 72.61           C
ATOM   3023 1HB  SER A 204     -14.453   9.229  23.283  1.00 72.61           H
ATOM   3024 2HB  SER A 204     -13.043   9.712  22.362  1.00 72.61           H
ATOM   3025  OG  SER A 204     -13.325   7.676  22.530  1.00 72.61           O
ATOM   3026  HG  SER A 204     -13.818   7.642  21.660  1.00 72.61           H
ATOM   3027  HN  SER A 204     -10.723   9.877  24.837  1.00 72.61           H
ATOM   3028  N   ASP A 205     -13.836   7.709  25.911  1.00 74.68           N
ATOM   3029  CA  ASP A 205     -14.105   6.517  26.697  1.00 74.68           C
ATOM   3030  C   ASP A 205     -14.304   5.326  25.757  1.00 74.68           C
ATOM   3031  O   ASP A 205     -14.165   4.176  26.169  1.00 74.68           O
ATOM   3032  HA  ASP A 205     -13.235   6.398  27.342  1.00 74.68           H
ATOM   3033  CB  ASP A 205     -15.378   6.682  27.529  1.00 74.68           C
ATOM   3034 1HB  ASP A 205     -16.209   6.955  26.878  1.00 74.68           H
ATOM   3035 2HB  ASP A 205     -15.638   5.731  27.995  1.00 74.68           H
ATOM   3036  CG  ASP A 205     -15.195   7.752  28.607  1.00 74.68           C
ATOM   3037  OD1 ASP A 205     -14.123   7.731  29.250  1.00 74.68           O
ATOM   3038  OD2 ASP A 205     -16.130   8.566  28.763  1.00 74.68           O
ATOM   3039  HN  ASP A 205     -14.547   8.412  25.951  1.00 74.68           H
ATOM   3040  N   GLU A 206     -14.627   5.644  24.512  1.00 85.10           N
ATOM   3041  CA  GLU A 206     -14.927   4.614  23.531  1.00 85.10           C
ATOM   3042  C   GLU A 206     -13.725   4.394  22.610  1.00 85.10           C
ATOM   3043  O   GLU A 206     -13.887   3.991  21.459  1.00 85.10           O
ATOM   3044  HA  GLU A 206     -15.121   3.711  24.109  1.00 85.10           H
ATOM   3045  CB  GLU A 206     -16.177   4.972  22.725  1.00 85.10           C
ATOM   3046 1HB  GLU A 206     -16.064   5.967  22.294  1.00 85.10           H
ATOM   3047 2HB  GLU A 206     -16.367   4.199  21.980  1.00 85.10           H
ATOM   3048  CG  GLU A 206     -17.414   5.018  23.624  1.00 85.10           C
ATOM   3049 1HG  GLU A 206     -17.209   5.633  24.500  1.00 85.10           H
ATOM   3050 2HG  GLU A 206     -18.239   5.490  23.090  1.00 85.10           H
ATOM   3051  CD  GLU A 206     -17.823   3.612  24.066  1.00 85.10           C
ATOM   3052  OE1 GLU A 206     -18.881   3.509  24.724  1.00 85.10           O
ATOM   3053  OE2 GLU A 206     -17.069   2.671  23.736  1.00 85.10           O
ATOM   3054  HN  GLU A 206     -14.686   6.582  24.171  1.00 85.10           H
ATOM   3055  N   SER A 207     -12.547   4.667  23.151  1.00 89.93           N
ATOM   3056  CA  SER A 207     -11.323   4.555  22.376  1.00 89.93           C
ATOM   3057  C   SER A 207     -11.183   3.135  21.822  1.00 89.93           C
ATOM   3058  O   SER A 207     -10.667   2.942  20.723  1.00 89.93           O
ATOM   3059  HA  SER A 207     -11.430   5.273  21.563  1.00 89.93           H
ATOM   3060  CB  SER A 207     -10.101   4.918  23.221  1.00 89.93           C
ATOM   3061 1HB  SER A 207      -9.193   4.644  22.682  1.00 89.93           H
ATOM   3062 2HB  SER A 207     -10.070   5.998  23.367  1.00 89.93           H
ATOM   3063  OG  SER A 207     -10.115   4.268  24.488  1.00 89.93           O
ATOM   3064  HG  SER A 207     -10.369   4.919  25.204  1.00 89.93           H
ATOM   3065  HN  SER A 207     -12.421   4.960  24.099  1.00 89.93           H
ATOM   3066  N   THR A 208     -11.651   2.178  22.610  1.00 90.43           N
ATOM   3067  CA  THR A 208     -11.576   0.781  22.216  1.00 90.43           C
ATOM   3068  C   THR A 208     -12.425   0.533  20.968  1.00 90.43           C
ATOM   3069  O   THR A 208     -11.939  -0.021  19.983  1.00 90.43           O
ATOM   3070  HA  THR A 208     -10.544   0.554  21.952  1.00 90.43           H
ATOM   3071  CB  THR A 208     -11.997  -0.071  23.416  1.00 90.43           C
ATOM   3072  HB  THR A 208     -11.953  -1.133  23.173  1.00 90.43           H
ATOM   3073  OG1 THR A 208     -13.286   0.428  23.762  1.00 90.43           O
ATOM   3074  HG1 THR A 208     -13.761  -0.228  24.347  1.00 90.43           H
ATOM   3075  CG2 THR A 208     -11.145   0.204  24.656  1.00 90.43           C
ATOM   3076 1HG2 THR A 208     -11.242   1.252  24.939  1.00 90.43           H
ATOM   3077 2HG2 THR A 208     -10.101  -0.018  24.437  1.00 90.43           H
ATOM   3078 3HG2 THR A 208     -11.485  -0.427  25.478  1.00 90.43           H
ATOM   3079  HN  THR A 208     -12.074   2.344  23.501  1.00 90.43           H
ATOM   3080  N   LYS A 209     -13.677   0.957  21.048  1.00 91.63           N
ATOM   3081  CA  LYS A 209     -14.598   0.787  19.937  1.00 91.63           C
ATOM   3082  C   LYS A 209     -14.041   1.504  18.705  1.00 91.63           C
ATOM   3083  O   LYS A 209     -14.147   0.999  17.589  1.00 91.63           O
ATOM   3084  HA  LYS A 209     -14.655  -0.279  19.720  1.00 91.63           H
ATOM   3085  CB  LYS A 209     -16.004   1.244  20.331  1.00 91.63           C
ATOM   3086 1HB  LYS A 209     -15.966   2.266  20.709  1.00 91.63           H
ATOM   3087 2HB  LYS A 209     -16.647   1.254  19.452  1.00 91.63           H
ATOM   3088  CG  LYS A 209     -16.601   0.322  21.397  1.00 91.63           C
ATOM   3089 1HG  LYS A 209     -16.464  -0.718  21.101  1.00 91.63           H
ATOM   3090 2HG  LYS A 209     -16.071   0.458  22.339  1.00 91.63           H
ATOM   3091  CD  LYS A 209     -18.091   0.609  21.597  1.00 91.63           C
ATOM   3092 1HD  LYS A 209     -18.256   1.686  21.629  1.00 91.63           H
ATOM   3093 2HD  LYS A 209     -18.656   0.225  20.748  1.00 91.63           H
ATOM   3094  CE  LYS A 209     -18.603  -0.029  22.890  1.00 91.63           C
ATOM   3095 1HE  LYS A 209     -19.061  -0.994  22.669  1.00 91.63           H
ATOM   3096 2HE  LYS A 209     -17.768  -0.219  23.564  1.00 91.63           H
ATOM   3097  NZ  LYS A 209     -19.590   0.855  23.549  1.00 91.63           N
ATOM   3098 1HZ  LYS A 209     -20.146   0.314  24.201  1.00 91.63           H
ATOM   3099 2HZ  LYS A 209     -19.103   1.590  24.049  1.00 91.63           H
ATOM   3100 3HZ  LYS A 209     -20.196   1.267  22.848  1.00 91.63           H
ATOM   3101  HN  LYS A 209     -14.065   1.408  21.853  1.00 91.63           H
ATOM   3102  N   LEU A 210     -13.461   2.669  18.951  1.00 92.70           N
ATOM   3103  CA  LEU A 210     -12.927   3.481  17.870  1.00 92.70           C
ATOM   3104  C   LEU A 210     -11.787   2.725  17.185  1.00 92.70           C
ATOM   3105  O   LEU A 210     -11.731   2.659  15.958  1.00 92.70           O
ATOM   3106  HA  LEU A 210     -13.728   3.629  17.146  1.00 92.70           H
ATOM   3107  CB  LEU A 210     -12.524   4.864  18.388  1.00 92.70           C
ATOM   3108 1HB  LEU A 210     -13.391   5.316  18.870  1.00 92.70           H
ATOM   3109 2HB  LEU A 210     -11.763   4.735  19.157  1.00 92.70           H
ATOM   3110  CG  LEU A 210     -11.990   5.843  17.340  1.00 92.70           C
ATOM   3111  HG  LEU A 210     -11.150   5.371  16.829  1.00 92.70           H
ATOM   3112  CD1 LEU A 210     -13.051   6.146  16.281  1.00 92.70           C
ATOM   3113 1HD1 LEU A 210     -13.340   5.222  15.781  1.00 92.70           H
ATOM   3114 2HD1 LEU A 210     -13.925   6.588  16.759  1.00 92.70           H
ATOM   3115 3HD1 LEU A 210     -12.645   6.844  15.549  1.00 92.70           H
ATOM   3116  CD2 LEU A 210     -11.459   7.116  18.001  1.00 92.70           C
ATOM   3117 1HD2 LEU A 210     -12.263   7.601  18.554  1.00 92.70           H
ATOM   3118 2HD2 LEU A 210     -10.650   6.861  18.685  1.00 92.70           H
ATOM   3119 3HD2 LEU A 210     -11.085   7.795  17.234  1.00 92.70           H
ATOM   3120  HN  LEU A 210     -13.352   3.059  19.865  1.00 92.70           H
ATOM   3121  N   LYS A 211     -10.906   2.175  18.008  1.00 92.81           N
ATOM   3122  CA  LYS A 211      -9.780   1.412  17.497  1.00 92.81           C
ATOM   3123  C   LYS A 211     -10.298   0.268  16.623  1.00 92.81           C
ATOM   3124  O   LYS A 211      -9.878   0.117  15.478  1.00 92.81           O
ATOM   3125  HA  LYS A 211      -9.188   2.082  16.872  1.00 92.81           H
ATOM   3126  CB  LYS A 211      -8.880   0.951  18.645  1.00 92.81           C
ATOM   3127 1HB  LYS A 211      -8.477   1.818  19.168  1.00 92.81           H
ATOM   3128 2HB  LYS A 211      -9.469   0.387  19.369  1.00 92.81           H
ATOM   3129  CG  LYS A 211      -7.732   0.082  18.127  1.00 92.81           C
ATOM   3130 1HG  LYS A 211      -8.125  -0.868  17.765  1.00 92.81           H
ATOM   3131 2HG  LYS A 211      -7.254   0.573  17.279  1.00 92.81           H
ATOM   3132  CD  LYS A 211      -6.698  -0.172  19.225  1.00 92.81           C
ATOM   3133 1HD  LYS A 211      -6.358   0.779  19.637  1.00 92.81           H
ATOM   3134 2HD  LYS A 211      -7.158  -0.726  20.042  1.00 92.81           H
ATOM   3135  CE  LYS A 211      -5.501  -0.954  18.681  1.00 92.81           C
ATOM   3136 1HE  LYS A 211      -5.826  -1.937  18.341  1.00 92.81           H
ATOM   3137 2HE  LYS A 211      -5.085  -0.439  17.815  1.00 92.81           H
ATOM   3138  NZ  LYS A 211      -4.461  -1.103  19.724  1.00 92.81           N
ATOM   3139 1HZ  LYS A 211      -3.606  -1.448  19.302  1.00 92.81           H
ATOM   3140 2HZ  LYS A 211      -4.285  -0.202  20.156  1.00 92.81           H
ATOM   3141 3HZ  LYS A 211      -4.780  -1.759  20.428  1.00 92.81           H
ATOM   3142  HN  LYS A 211     -10.953   2.243  19.004  1.00 92.81           H
ATOM   3143  N   SER A 212     -11.205  -0.509  17.199  1.00 92.25           N
ATOM   3144  CA  SER A 212     -11.732  -1.677  16.514  1.00 92.25           C
ATOM   3145  C   SER A 212     -12.324  -1.270  15.164  1.00 92.25           C
ATOM   3146  O   SER A 212     -12.130  -1.959  14.163  1.00 92.25           O
ATOM   3147  HA  SER A 212     -10.877  -2.339  16.373  1.00 92.25           H
ATOM   3148  CB  SER A 212     -12.788  -2.384  17.365  1.00 92.25           C
ATOM   3149 1HB  SER A 212     -13.655  -1.734  17.481  1.00 92.25           H
ATOM   3150 2HB  SER A 212     -13.130  -3.281  16.848  1.00 92.25           H
ATOM   3151  OG  SER A 212     -12.287  -2.740  18.651  1.00 92.25           O
ATOM   3152  HG  SER A 212     -12.464  -2.003  19.303  1.00 92.25           H
ATOM   3153  HN  SER A 212     -11.577  -0.351  18.113  1.00 92.25           H
ATOM   3154  N   ALA A 213     -13.035  -0.151  15.178  1.00 92.77           N
ATOM   3155  CA  ALA A 213     -13.704   0.326  13.980  1.00 92.77           C
ATOM   3156  C   ALA A 213     -12.656   0.677  12.922  1.00 92.77           C
ATOM   3157  O   ALA A 213     -12.786   0.288  11.762  1.00 92.77           O
ATOM   3158  HA  ALA A 213     -14.330  -0.483  13.605  1.00 92.77           H
ATOM   3159  CB  ALA A 213     -14.596   1.517  14.334  1.00 92.77           C
ATOM   3160 1HB  ALA A 213     -15.342   1.208  15.067  1.00 92.77           H
ATOM   3161 2HB  ALA A 213     -13.986   2.317  14.752  1.00 92.77           H
ATOM   3162 3HB  ALA A 213     -15.098   1.875  13.434  1.00 92.77           H
ATOM   3163  HN  ALA A 213     -13.157   0.423  15.988  1.00 92.77           H
ATOM   3164  N   VAL A 214     -11.641   1.407  13.359  1.00 90.78           N
ATOM   3165  CA  VAL A 214     -10.602   1.865  12.452  1.00 90.78           C
ATOM   3166  C   VAL A 214      -9.871   0.654  11.868  1.00 90.78           C
ATOM   3167  O   VAL A 214      -9.551   0.630  10.681  1.00 90.78           O
ATOM   3168  HA  VAL A 214     -11.089   2.405  11.640  1.00 90.78           H
ATOM   3169  CB  VAL A 214      -9.667   2.836  13.174  1.00 90.78           C
ATOM   3170  HB  VAL A 214      -9.357   2.370  14.110  1.00 90.78           H
ATOM   3171  CG1 VAL A 214      -8.410   3.106  12.345  1.00 90.78           C
ATOM   3172 1HG1 VAL A 214      -7.878   2.170  12.175  1.00 90.78           H
ATOM   3173 2HG1 VAL A 214      -8.694   3.542  11.387  1.00 90.78           H
ATOM   3174 3HG1 VAL A 214      -7.763   3.800  12.882  1.00 90.78           H
ATOM   3175  CG2 VAL A 214     -10.389   4.141  13.516  1.00 90.78           C
ATOM   3176 1HG2 VAL A 214     -10.742   4.612  12.599  1.00 90.78           H
ATOM   3177 2HG2 VAL A 214     -11.239   3.927  14.165  1.00 90.78           H
ATOM   3178 3HG2 VAL A 214      -9.702   4.813  14.029  1.00 90.78           H
ATOM   3179  HN  VAL A 214     -11.522   1.686  14.312  1.00 90.78           H
ATOM   3180  N   LEU A 215      -9.628  -0.323  12.731  1.00 91.19           N
ATOM   3181  CA  LEU A 215      -8.929  -1.528  12.319  1.00 91.19           C
ATOM   3182  C   LEU A 215      -9.780  -2.281  11.294  1.00 91.19           C
ATOM   3183  O   LEU A 215      -9.266  -2.748  10.279  1.00 91.19           O
ATOM   3184  HA  LEU A 215      -8.002  -1.219  11.837  1.00 91.19           H
ATOM   3185  CB  LEU A 215      -8.549  -2.370  13.538  1.00 91.19           C
ATOM   3186 1HB  LEU A 215      -9.289  -2.198  14.320  1.00 91.19           H
ATOM   3187 2HB  LEU A 215      -8.615  -3.423  13.263  1.00 91.19           H
ATOM   3188  CG  LEU A 215      -7.159  -2.111  14.125  1.00 91.19           C
ATOM   3189  HG  LEU A 215      -6.825  -1.129  13.789  1.00 91.19           H
ATOM   3190  CD1 LEU A 215      -7.208  -2.074  15.654  1.00 91.19           C
ATOM   3191 1HD1 LEU A 215      -7.878  -1.277  15.977  1.00 91.19           H
ATOM   3192 2HD1 LEU A 215      -7.573  -3.030  16.029  1.00 91.19           H
ATOM   3193 3HD1 LEU A 215      -6.207  -1.888  16.044  1.00 91.19           H
ATOM   3194  CD2 LEU A 215      -6.146  -3.134  13.608  1.00 91.19           C
ATOM   3195 1HD2 LEU A 215      -6.465  -4.137  13.894  1.00 91.19           H
ATOM   3196 2HD2 LEU A 215      -6.085  -3.068  12.522  1.00 91.19           H
ATOM   3197 3HD2 LEU A 215      -5.168  -2.927  14.040  1.00 91.19           H
ATOM   3198  HN  LEU A 215      -9.900  -0.300  13.693  1.00 91.19           H
ATOM   3199  N   THR A 216     -11.067  -2.374  11.594  1.00 92.25           N
ATOM   3200  CA  THR A 216     -11.989  -3.085  10.725  1.00 92.25           C
ATOM   3201  C   THR A 216     -11.999  -2.456   9.330  1.00 92.25           C
ATOM   3202  O   THR A 216     -11.949  -3.164   8.326  1.00 92.25           O
ATOM   3203  HA  THR A 216     -11.634  -4.109  10.611  1.00 92.25           H
ATOM   3204  CB  THR A 216     -13.363  -3.092  11.398  1.00 92.25           C
ATOM   3205  HB  THR A 216     -13.752  -2.079  11.500  1.00 92.25           H
ATOM   3206  OG1 THR A 216     -13.148  -3.794  12.619  1.00 92.25           O
ATOM   3207  HG1 THR A 216     -13.069  -3.147  13.377  1.00 92.25           H
ATOM   3208  CG2 THR A 216     -14.379  -3.955  10.646  1.00 92.25           C
ATOM   3209 1HG2 THR A 216     -14.021  -4.983  10.603  1.00 92.25           H
ATOM   3210 2HG2 THR A 216     -14.503  -3.570   9.633  1.00 92.25           H
ATOM   3211 3HG2 THR A 216     -15.336  -3.925  11.166  1.00 92.25           H
ATOM   3212  HN  THR A 216     -11.480  -1.976  12.413  1.00 92.25           H
ATOM   3213  N   LEU A 217     -12.064  -1.132   9.313  1.00 88.62           N
ATOM   3214  CA  LEU A 217     -12.091  -0.401   8.058  1.00 88.62           C
ATOM   3215  C   LEU A 217     -10.822  -0.714   7.263  1.00 88.62           C
ATOM   3216  O   LEU A 217     -10.874  -0.882   6.046  1.00 88.62           O
ATOM   3217  HA  LEU A 217     -12.951  -0.756   7.491  1.00 88.62           H
ATOM   3218  CB  LEU A 217     -12.303   1.093   8.313  1.00 88.62           C
ATOM   3219 1HB  LEU A 217     -13.202   1.214   8.918  1.00 88.62           H
ATOM   3220 2HB  LEU A 217     -11.467   1.462   8.908  1.00 88.62           H
ATOM   3221  CG  LEU A 217     -12.437   1.974   7.069  1.00 88.62           C
ATOM   3222  HG  LEU A 217     -11.588   1.772   6.415  1.00 88.62           H
ATOM   3223  CD1 LEU A 217     -13.704   1.627   6.286  1.00 88.62           C
ATOM   3224 1HD1 LEU A 217     -13.664   0.584   5.973  1.00 88.62           H
ATOM   3225 2HD1 LEU A 217     -14.577   1.783   6.920  1.00 88.62           H
ATOM   3226 3HD1 LEU A 217     -13.774   2.268   5.407  1.00 88.62           H
ATOM   3227  CD2 LEU A 217     -12.378   3.457   7.439  1.00 88.62           C
ATOM   3228 1HD2 LEU A 217     -13.193   3.693   8.123  1.00 88.62           H
ATOM   3229 2HD2 LEU A 217     -11.425   3.675   7.921  1.00 88.62           H
ATOM   3230 3HD2 LEU A 217     -12.476   4.061   6.537  1.00 88.62           H
ATOM   3231  HN  LEU A 217     -12.099  -0.564  10.135  1.00 88.62           H
ATOM   3232  N   LYS A 218      -9.712  -0.784   7.984  1.00 86.16           N
ATOM   3233  CA  LYS A 218      -8.427  -1.043   7.357  1.00 86.16           C
ATOM   3234  C   LYS A 218      -8.449  -2.433   6.716  1.00 86.16           C
ATOM   3235  O   LYS A 218      -7.878  -2.635   5.646  1.00 86.16           O
ATOM   3236  HA  LYS A 218      -8.293  -0.302   6.569  1.00 86.16           H
ATOM   3237  CB  LYS A 218      -7.291  -0.847   8.362  1.00 86.16           C
ATOM   3238 1HB  LYS A 218      -7.544  -1.335   9.303  1.00 86.16           H
ATOM   3239 2HB  LYS A 218      -6.385  -1.325   7.990  1.00 86.16           H
ATOM   3240  CG  LYS A 218      -7.027   0.640   8.607  1.00 86.16           C
ATOM   3241 1HG  LYS A 218      -6.614   1.093   7.706  1.00 86.16           H
ATOM   3242 2HG  LYS A 218      -7.966   1.150   8.819  1.00 86.16           H
ATOM   3243  CD  LYS A 218      -6.058   0.839   9.775  1.00 86.16           C
ATOM   3244 1HD  LYS A 218      -6.454   0.354  10.667  1.00 86.16           H
ATOM   3245 2HD  LYS A 218      -5.106   0.360   9.548  1.00 86.16           H
ATOM   3246  CE  LYS A 218      -5.833   2.327  10.053  1.00 86.16           C
ATOM   3247 1HE  LYS A 218      -5.593   2.844   9.124  1.00 86.16           H
ATOM   3248 2HE  LYS A 218      -6.749   2.773  10.439  1.00 86.16           H
ATOM   3249  NZ  LYS A 218      -4.735   2.512  11.028  1.00 86.16           N
ATOM   3250 1HZ  LYS A 218      -4.395   3.465  10.977  1.00 86.16           H
ATOM   3251 2HZ  LYS A 218      -5.079   2.324  11.963  1.00 86.16           H
ATOM   3252 3HZ  LYS A 218      -3.979   1.871  10.811  1.00 86.16           H
ATOM   3253  HN  LYS A 218      -9.682  -0.666   8.976  1.00 86.16           H
ATOM   3254  N   VAL A 219      -9.114  -3.353   7.398  1.00 87.26           N
ATOM   3255  CA  VAL A 219      -9.155  -4.734   6.948  1.00 87.26           C
ATOM   3256  C   VAL A 219     -10.014  -4.829   5.685  1.00 87.26           C
ATOM   3257  O   VAL A 219      -9.639  -5.498   4.724  1.00 87.26           O
ATOM   3258  HA  VAL A 219      -8.135  -5.030   6.701  1.00 87.26           H
ATOM   3259  CB  VAL A 219      -9.651  -5.639   8.077  1.00 87.26           C
ATOM   3260  HB  VAL A 219     -10.561  -5.197   8.485  1.00 87.26           H
ATOM   3261  CG1 VAL A 219     -10.001  -7.032   7.550  1.00 87.26           C
ATOM   3262 1HG1 VAL A 219     -10.786  -6.950   6.798  1.00 87.26           H
ATOM   3263 2HG1 VAL A 219      -9.115  -7.484   7.104  1.00 87.26           H
ATOM   3264 3HG1 VAL A 219     -10.351  -7.654   8.374  1.00 87.26           H
ATOM   3265  CG2 VAL A 219      -8.622  -5.722   9.206  1.00 87.26           C
ATOM   3266 1HG2 VAL A 219      -7.688  -6.129   8.817  1.00 87.26           H
ATOM   3267 2HG2 VAL A 219      -8.443  -4.725   9.609  1.00 87.26           H
ATOM   3268 3HG2 VAL A 219      -9.000  -6.371   9.996  1.00 87.26           H
ATOM   3269  HN  VAL A 219      -9.617  -3.169   8.242  1.00 87.26           H
ATOM   3270  N   ILE A 220     -11.150  -4.148   5.728  1.00 87.64           N
ATOM   3271  CA  ILE A 220     -12.109  -4.224   4.640  1.00 87.64           C
ATOM   3272  C   ILE A 220     -11.498  -3.603   3.382  1.00 87.64           C
ATOM   3273  O   ILE A 220     -11.462  -4.235   2.328  1.00 87.64           O
ATOM   3274  HA  ILE A 220     -12.300  -5.279   4.445  1.00 87.64           H
ATOM   3275  CB  ILE A 220     -13.440  -3.592   5.053  1.00 87.64           C
ATOM   3276  HB  ILE A 220     -13.232  -2.620   5.501  1.00 87.64           H
ATOM   3277  CG1 ILE A 220     -14.142  -4.439   6.117  1.00 87.64           C
ATOM   3278 1HG1 ILE A 220     -14.464  -5.384   5.680  1.00 87.64           H
ATOM   3279 2HG1 ILE A 220     -13.440  -4.680   6.916  1.00 87.64           H
ATOM   3280  CG2 ILE A 220     -14.333  -3.347   3.835  1.00 87.64           C
ATOM   3281 1HG2 ILE A 220     -13.826  -2.674   3.143  1.00 87.64           H
ATOM   3282 2HG2 ILE A 220     -14.536  -4.295   3.337  1.00 87.64           H
ATOM   3283 3HG2 ILE A 220     -15.272  -2.897   4.158  1.00 87.64           H
ATOM   3284  CD1 ILE A 220     -15.350  -3.700   6.697  1.00 87.64           C
ATOM   3285 1HD1 ILE A 220     -15.020  -2.767   7.154  1.00 87.64           H
ATOM   3286 2HD1 ILE A 220     -16.060  -3.482   5.899  1.00 87.64           H
ATOM   3287 3HD1 ILE A 220     -15.830  -4.324   7.451  1.00 87.64           H
ATOM   3288  HN  ILE A 220     -11.418  -3.555   6.487  1.00 87.64           H
ATOM   3289  N   LEU A 221     -11.033  -2.371   3.536  1.00 82.59           N
ATOM   3290  CA  LEU A 221     -10.506  -1.625   2.406  1.00 82.59           C
ATOM   3291  C   LEU A 221      -9.089  -2.111   2.096  1.00 82.59           C
ATOM   3292  O   LEU A 221      -8.598  -1.934   0.982  1.00 82.59           O
ATOM   3293  HA  LEU A 221     -11.141  -1.840   1.547  1.00 82.59           H
ATOM   3294  CB  LEU A 221     -10.596  -0.120   2.670  1.00 82.59           C
ATOM   3295 1HB  LEU A 221      -9.965   0.117   3.526  1.00 82.59           H
ATOM   3296 2HB  LEU A 221     -10.178   0.405   1.811  1.00 82.59           H
ATOM   3297  CG  LEU A 221     -11.998   0.431   2.936  1.00 82.59           C
ATOM   3298  HG  LEU A 221     -12.392  -0.056   3.828  1.00 82.59           H
ATOM   3299  CD1 LEU A 221     -11.950   1.933   3.225  1.00 82.59           C
ATOM   3300 1HD1 LEU A 221     -11.330   2.115   4.103  1.00 82.59           H
ATOM   3301 2HD1 LEU A 221     -11.527   2.455   2.367  1.00 82.59           H
ATOM   3302 3HD1 LEU A 221     -12.960   2.299   3.412  1.00 82.59           H
ATOM   3303  CD2 LEU A 221     -12.946   0.099   1.783  1.00 82.59           C
ATOM   3304 1HD2 LEU A 221     -12.566   0.541   0.861  1.00 82.59           H
ATOM   3305 2HD2 LEU A 221     -13.012  -0.982   1.667  1.00 82.59           H
ATOM   3306 3HD2 LEU A 221     -13.936   0.503   1.998  1.00 82.59           H
ATOM   3307  HN  LEU A 221     -11.013  -1.886   4.410  1.00 82.59           H
ATOM   3308  N   GLY A 222      -8.471  -2.714   3.101  1.00 74.88           N
ATOM   3309  CA  GLY A 222      -7.079  -3.115   2.991  1.00 74.88           C
ATOM   3310  C   GLY A 222      -6.930  -4.333   2.076  1.00 74.88           C
ATOM   3311  O   GLY A 222      -5.948  -4.446   1.343  1.00 74.88           O
ATOM   3312 1HA  GLY A 222      -6.488  -2.287   2.600  1.00 74.88           H
ATOM   3313 2HA  GLY A 222      -6.685  -3.349   3.980  1.00 74.88           H
ATOM   3314  HN  GLY A 222      -8.904  -2.928   3.976  1.00 74.88           H
ATOM   3315  N   PHE A 223      -7.918  -5.212   2.148  1.00 75.99           N
ATOM   3316  CA  PHE A 223      -7.772  -6.549   1.598  1.00 75.99           C
ATOM   3317  C   PHE A 223      -9.022  -6.960   0.817  1.00 75.99           C
ATOM   3318  O   PHE A 223      -8.962  -7.165  -0.394  1.00 75.99           O
ATOM   3319  HA  PHE A 223      -6.915  -6.530   0.925  1.00 75.99           H
ATOM   3320  CB  PHE A 223      -7.588  -7.501   2.781  1.00 75.99           C
ATOM   3321 1HB  PHE A 223      -6.744  -7.160   3.381  1.00 75.99           H
ATOM   3322 2HB  PHE A 223      -8.472  -7.450   3.417  1.00 75.99           H
ATOM   3323  CG  PHE A 223      -7.352  -8.958   2.376  1.00 75.99           C
ATOM   3324  CD1 PHE A 223      -8.289  -9.902   2.659  1.00 75.99           C
ATOM   3325  HD1 PHE A 223      -9.208  -9.621   3.174  1.00 75.99           H
ATOM   3326  CD2 PHE A 223      -6.206  -9.308   1.734  1.00 75.99           C
ATOM   3327  HD2 PHE A 223      -5.455  -8.551   1.508  1.00 75.99           H
ATOM   3328  CE1 PHE A 223      -8.071 -11.254   2.284  1.00 75.99           C
ATOM   3329  HE1 PHE A 223      -8.821 -12.011   2.510  1.00 75.99           H
ATOM   3330  CE2 PHE A 223      -5.987 -10.660   1.359  1.00 75.99           C
ATOM   3331  HE2 PHE A 223      -5.068 -10.941   0.844  1.00 75.99           H
ATOM   3332  CZ  PHE A 223      -6.924 -11.604   1.641  1.00 75.99           C
ATOM   3333  HZ  PHE A 223      -6.756 -12.642   1.353  1.00 75.99           H
ATOM   3334  HN  PHE A 223      -8.804  -5.023   2.571  1.00 75.99           H
ATOM   3335  N   PHE A 224     -10.125  -7.068   1.543  1.00 82.74           N
ATOM   3336  CA  PHE A 224     -11.296  -7.757   1.027  1.00 82.74           C
ATOM   3337  C   PHE A 224     -11.817  -7.078  -0.241  1.00 82.74           C
ATOM   3338  O   PHE A 224     -12.098  -7.745  -1.236  1.00 82.74           O
ATOM   3339  HA  PHE A 224     -10.993  -8.778   0.792  1.00 82.74           H
ATOM   3340  CB  PHE A 224     -12.373  -7.683   2.111  1.00 82.74           C
ATOM   3341 1HB  PHE A 224     -12.353  -6.690   2.561  1.00 82.74           H
ATOM   3342 2HB  PHE A 224     -13.351  -7.802   1.646  1.00 82.74           H
ATOM   3343  CG  PHE A 224     -12.218  -8.731   3.215  1.00 82.74           C
ATOM   3344  CD1 PHE A 224     -12.622 -10.011   2.999  1.00 82.74           C
ATOM   3345  HD1 PHE A 224     -13.056 -10.291   2.039  1.00 82.74           H
ATOM   3346  CD2 PHE A 224     -11.677  -8.382   4.413  1.00 82.74           C
ATOM   3347  HD2 PHE A 224     -11.353  -7.355   4.586  1.00 82.74           H
ATOM   3348  CE1 PHE A 224     -12.478 -10.984   4.024  1.00 82.74           C
ATOM   3349  HE1 PHE A 224     -12.802 -12.010   3.850  1.00 82.74           H
ATOM   3350  CE2 PHE A 224     -11.533  -9.354   5.438  1.00 82.74           C
ATOM   3351  HE2 PHE A 224     -11.099  -9.074   6.398  1.00 82.74           H
ATOM   3352  CZ  PHE A 224     -11.937 -10.635   5.221  1.00 82.74           C
ATOM   3353  HZ  PHE A 224     -11.826 -11.381   6.008  1.00 82.74           H
ATOM   3354  HN  PHE A 224     -10.227  -6.696   2.466  1.00 82.74           H
ATOM   3355  N   LEU A 225     -11.932  -5.761  -0.164  1.00 81.90           N
ATOM   3356  CA  LEU A 225     -12.453  -4.988  -1.279  1.00 81.90           C
ATOM   3357  C   LEU A 225     -11.549  -5.186  -2.497  1.00 81.90           C
ATOM   3358  O   LEU A 225     -12.016  -5.587  -3.562  1.00 81.90           O
ATOM   3359  HA  LEU A 225     -13.442  -5.381  -1.515  1.00 81.90           H
ATOM   3360  CB  LEU A 225     -12.632  -3.522  -0.878  1.00 81.90           C
ATOM   3361 1HB  LEU A 225     -13.294  -3.481  -0.013  1.00 81.90           H
ATOM   3362 2HB  LEU A 225     -11.665  -3.133  -0.558  1.00 81.90           H
ATOM   3363  CG  LEU A 225     -13.192  -2.595  -1.958  1.00 81.90           C
ATOM   3364  HG  LEU A 225     -12.593  -2.721  -2.860  1.00 81.90           H
ATOM   3365  CD1 LEU A 225     -14.631  -2.975  -2.314  1.00 81.90           C
ATOM   3366 1HD1 LEU A 225     -14.655  -3.999  -2.686  1.00 81.90           H
ATOM   3367 2HD1 LEU A 225     -15.258  -2.896  -1.426  1.00 81.90           H
ATOM   3368 3HD1 LEU A 225     -15.005  -2.300  -3.084  1.00 81.90           H
ATOM   3369  CD2 LEU A 225     -13.073  -1.129  -1.538  1.00 81.90           C
ATOM   3370 1HD2 LEU A 225     -13.632  -0.969  -0.616  1.00 81.90           H
ATOM   3371 2HD2 LEU A 225     -12.024  -0.882  -1.374  1.00 81.90           H
ATOM   3372 3HD2 LEU A 225     -13.479  -0.492  -2.324  1.00 81.90           H
ATOM   3373  HN  LEU A 225     -11.676  -5.223   0.640  1.00 81.90           H
ATOM   3374  N   PRO A 226     -10.244  -4.910  -2.364  1.00 76.29           N
ATOM   3375  CA  PRO A 226      -9.311  -5.124  -3.473  1.00 76.29           C
ATOM   3376  C   PRO A 226      -9.396  -6.533  -4.036  1.00 76.29           C
ATOM   3377  O   PRO A 226      -9.453  -6.718  -5.251  1.00 76.29           O
ATOM   3378  HA  PRO A 226      -9.564  -4.469  -4.307  1.00 76.29           H
ATOM   3379  CB  PRO A 226      -7.941  -4.841  -2.854  1.00 76.29           C
ATOM   3380 1HB  PRO A 226      -7.481  -5.750  -2.465  1.00 76.29           H
ATOM   3381 2HB  PRO A 226      -7.249  -4.422  -3.584  1.00 76.29           H
ATOM   3382  CG  PRO A 226      -8.255  -3.849  -1.741  1.00 76.29           C
ATOM   3383 1HG  PRO A 226      -7.464  -3.818  -0.991  1.00 76.29           H
ATOM   3384 2HG  PRO A 226      -8.357  -2.832  -2.121  1.00 76.29           H
ATOM   3385  CD  PRO A 226      -9.561  -4.379  -1.171  1.00 76.29           C
ATOM   3386 1HD  PRO A 226      -9.392  -5.157  -0.427  1.00 76.29           H
ATOM   3387 2HD  PRO A 226     -10.137  -3.594  -0.682  1.00 76.29           H
ATOM   3388  N   PHE A 227      -9.402  -7.499  -3.128  1.00 79.34           N
ATOM   3389  CA  PHE A 227      -9.316  -8.895  -3.521  1.00 79.34           C
ATOM   3390  C   PHE A 227     -10.534  -9.308  -4.350  1.00 79.34           C
ATOM   3391  O   PHE A 227     -10.392  -9.947  -5.392  1.00 79.34           O
ATOM   3392  HA  PHE A 227      -8.414  -9.007  -4.122  1.00 79.34           H
ATOM   3393  CB  PHE A 227      -9.288  -9.721  -2.233  1.00 79.34           C
ATOM   3394 1HB  PHE A 227      -8.412  -9.436  -1.650  1.00 79.34           H
ATOM   3395 2HB  PHE A 227     -10.164  -9.471  -1.634  1.00 79.34           H
ATOM   3396  CG  PHE A 227      -9.259 -11.233  -2.464  1.00 79.34           C
ATOM   3397  CD1 PHE A 227     -10.391 -11.968  -2.296  1.00 79.34           C
ATOM   3398  HD1 PHE A 227     -11.319 -11.479  -1.997  1.00 79.34           H
ATOM   3399  CD2 PHE A 227      -8.102 -11.842  -2.837  1.00 79.34           C
ATOM   3400  HD2 PHE A 227      -7.195 -11.253  -2.971  1.00 79.34           H
ATOM   3401  CE1 PHE A 227     -10.365 -13.371  -2.510  1.00 79.34           C
ATOM   3402  HE1 PHE A 227     -11.272 -13.960  -2.375  1.00 79.34           H
ATOM   3403  CE2 PHE A 227      -8.076 -13.246  -3.051  1.00 79.34           C
ATOM   3404  HE2 PHE A 227      -7.148 -13.734  -3.350  1.00 79.34           H
ATOM   3405  CZ  PHE A 227      -9.208 -13.981  -2.883  1.00 79.34           C
ATOM   3406  HZ  PHE A 227      -9.188 -15.058  -3.048  1.00 79.34           H
ATOM   3407  HN  PHE A 227      -9.465  -7.340  -2.143  1.00 79.34           H
ATOM   3408  N   VAL A 228     -11.703  -8.925  -3.858  1.00 83.15           N
ATOM   3409  CA  VAL A 228     -12.947  -9.286  -4.516  1.00 83.15           C
ATOM   3410  C   VAL A 228     -12.959  -8.703  -5.930  1.00 83.15           C
ATOM   3411  O   VAL A 228     -13.313  -9.390  -6.887  1.00 83.15           O
ATOM   3412  HA  VAL A 228     -12.978 -10.374  -4.585  1.00 83.15           H
ATOM   3413  CB  VAL A 228     -14.138  -8.830  -3.671  1.00 83.15           C
ATOM   3414  HB  VAL A 228     -13.976  -7.787  -3.399  1.00 83.15           H
ATOM   3415  CG1 VAL A 228     -15.440  -8.910  -4.470  1.00 83.15           C
ATOM   3416 1HG1 VAL A 228     -15.367  -8.268  -5.348  1.00 83.15           H
ATOM   3417 2HG1 VAL A 228     -15.609  -9.939  -4.786  1.00 83.15           H
ATOM   3418 3HG1 VAL A 228     -16.270  -8.580  -3.846  1.00 83.15           H
ATOM   3419  CG2 VAL A 228     -14.237  -9.643  -2.379  1.00 83.15           C
ATOM   3420 1HG2 VAL A 228     -14.365 -10.698  -2.622  1.00 83.15           H
ATOM   3421 2HG2 VAL A 228     -13.324  -9.513  -1.796  1.00 83.15           H
ATOM   3422 3HG2 VAL A 228     -15.092  -9.298  -1.797  1.00 83.15           H
ATOM   3423  HN  VAL A 228     -11.808  -8.379  -3.026  1.00 83.15           H
ATOM   3424  N   VAL A 229     -12.567  -7.440  -6.018  1.00 75.66           N
ATOM   3425  CA  VAL A 229     -12.660  -6.713  -7.273  1.00 75.66           C
ATOM   3426  C   VAL A 229     -11.716  -7.347  -8.296  1.00 75.66           C
ATOM   3427  O   VAL A 229     -12.089  -7.546  -9.451  1.00 75.66           O
ATOM   3428  HA  VAL A 229     -13.684  -6.810  -7.634  1.00 75.66           H
ATOM   3429  CB  VAL A 229     -12.378  -5.228  -7.039  1.00 75.66           C
ATOM   3430  HB  VAL A 229     -11.387  -5.141  -6.593  1.00 75.66           H
ATOM   3431  CG1 VAL A 229     -12.367  -4.457  -8.361  1.00 75.66           C
ATOM   3432 1HG1 VAL A 229     -11.592  -4.862  -9.011  1.00 75.66           H
ATOM   3433 2HG1 VAL A 229     -13.338  -4.557  -8.847  1.00 75.66           H
ATOM   3434 3HG1 VAL A 229     -12.165  -3.404  -8.166  1.00 75.66           H
ATOM   3435  CG2 VAL A 229     -13.389  -4.625  -6.061  1.00 75.66           C
ATOM   3436 1HG2 VAL A 229     -14.395  -4.730  -6.468  1.00 75.66           H
ATOM   3437 2HG2 VAL A 229     -13.326  -5.147  -5.107  1.00 75.66           H
ATOM   3438 3HG2 VAL A 229     -13.165  -3.568  -5.913  1.00 75.66           H
ATOM   3439  HN  VAL A 229     -12.192  -6.916  -5.253  1.00 75.66           H
ATOM   3440  N   MET A 230     -10.510  -7.647  -7.835  1.00 76.79           N
ATOM   3441  CA  MET A 230      -9.518  -8.277  -8.689  1.00 76.79           C
ATOM   3442  C   MET A 230     -10.011  -9.635  -9.193  1.00 76.79           C
ATOM   3443  O   MET A 230      -9.960  -9.913 -10.391  1.00 76.79           O
ATOM   3444  HA  MET A 230      -9.381  -7.598  -9.530  1.00 76.79           H
ATOM   3445  CB  MET A 230      -8.216  -8.465  -7.907  1.00 76.79           C
ATOM   3446 1HB  MET A 230      -8.438  -8.859  -6.915  1.00 76.79           H
ATOM   3447 2HB  MET A 230      -7.589  -9.202  -8.410  1.00 76.79           H
ATOM   3448  CG  MET A 230      -7.458  -7.143  -7.780  1.00 76.79           C
ATOM   3449 1HG  MET A 230      -7.399  -6.653  -8.752  1.00 76.79           H
ATOM   3450 2HG  MET A 230      -7.996  -6.468  -7.115  1.00 76.79           H
ATOM   3451  SD  MET A 230      -5.815  -7.440  -7.148  1.00 76.79           S
ATOM   3452  CE  MET A 230      -5.662  -6.063  -6.022  1.00 76.79           C
ATOM   3453 1HE  MET A 230      -5.762  -5.129  -6.575  1.00 76.79           H
ATOM   3454 2HE  MET A 230      -6.446  -6.123  -5.266  1.00 76.79           H
ATOM   3455 3HE  MET A 230      -4.687  -6.096  -5.538  1.00 76.79           H
ATOM   3456  HN  MET A 230     -10.209  -7.467  -6.899  1.00 76.79           H
ATOM   3457  N   ALA A 231     -10.478 -10.445  -8.255  1.00 79.15           N
ATOM   3458  CA  ALA A 231     -10.913 -11.793  -8.578  1.00 79.15           C
ATOM   3459  C   ALA A 231     -11.976 -11.733  -9.676  1.00 79.15           C
ATOM   3460  O   ALA A 231     -11.962 -12.539 -10.604  1.00 79.15           O
ATOM   3461  HA  ALA A 231     -10.047 -12.340  -8.952  1.00 79.15           H
ATOM   3462  CB  ALA A 231     -11.422 -12.483  -7.311  1.00 79.15           C
ATOM   3463 1HB  ALA A 231     -10.620 -12.527  -6.573  1.00 79.15           H
ATOM   3464 2HB  ALA A 231     -12.261 -11.920  -6.902  1.00 79.15           H
ATOM   3465 3HB  ALA A 231     -11.748 -13.495  -7.554  1.00 79.15           H
ATOM   3466  HN  ALA A 231     -10.562 -10.194  -7.290  1.00 79.15           H
ATOM   3467  N   CYS A 232     -12.873 -10.768  -9.534  1.00 80.73           N
ATOM   3468  CA  CYS A 232     -13.942 -10.591 -10.503  1.00 80.73           C
ATOM   3469  C   CYS A 232     -13.315 -10.205 -11.844  1.00 80.73           C
ATOM   3470  O   CYS A 232     -13.641 -10.789 -12.877  1.00 80.73           O
ATOM   3471  HA  CYS A 232     -14.458 -11.548 -10.578  1.00 80.73           H
ATOM   3472  CB  CYS A 232     -14.966  -9.556 -10.033  1.00 80.73           C
ATOM   3473 1HB  CYS A 232     -14.455  -8.650  -9.705  1.00 80.73           H
ATOM   3474 2HB  CYS A 232     -15.615  -9.273 -10.861  1.00 80.73           H
ATOM   3475  SG  CYS A 232     -15.965 -10.241  -8.662  1.00 80.73           S
ATOM   3476  HG  CYS A 232     -15.076  -9.991  -7.704  1.00 80.73           H
ATOM   3477  HN  CYS A 232     -12.878 -10.116  -8.776  1.00 80.73           H
ATOM   3478  N   CYS A 233     -12.425  -9.225 -11.785  1.00 74.64           N
ATOM   3479  CA  CYS A 233     -11.859  -8.654 -12.996  1.00 74.64           C
ATOM   3480  C   CYS A 233     -11.146  -9.769 -13.764  1.00 74.64           C
ATOM   3481  O   CYS A 233     -11.356  -9.932 -14.965  1.00 74.64           O
ATOM   3482  HA  CYS A 233     -12.693  -8.258 -13.575  1.00 74.64           H
ATOM   3483  CB  CYS A 233     -10.922  -7.485 -12.686  1.00 74.64           C
ATOM   3484 1HB  CYS A 233     -10.182  -7.788 -11.946  1.00 74.64           H
ATOM   3485 2HB  CYS A 233     -10.376  -7.198 -13.584  1.00 74.64           H
ATOM   3486  SG  CYS A 233     -11.885  -6.061 -12.059  1.00 74.64           S
ATOM   3487  HG  CYS A 233     -12.060  -6.540 -10.831  1.00 74.64           H
ATOM   3488  HN  CYS A 233     -12.092  -8.822 -10.933  1.00 74.64           H
ATOM   3489  N   TYR A 234     -10.318 -10.507 -13.040  1.00 74.66           N
ATOM   3490  CA  TYR A 234      -9.487 -11.525 -13.659  1.00 74.66           C
ATOM   3491  C   TYR A 234     -10.337 -12.684 -14.182  1.00 74.66           C
ATOM   3492  O   TYR A 234     -10.035 -13.259 -15.227  1.00 74.66           O
ATOM   3493  HA  TYR A 234      -8.959 -11.066 -14.495  1.00 74.66           H
ATOM   3494  CB  TYR A 234      -8.563 -12.044 -12.556  1.00 74.66           C
ATOM   3495 1HB  TYR A 234      -9.118 -12.081 -11.618  1.00 74.66           H
ATOM   3496 2HB  TYR A 234      -8.269 -13.067 -12.792  1.00 74.66           H
ATOM   3497  CG  TYR A 234      -7.302 -11.201 -12.352  1.00 74.66           C
ATOM   3498  CD1 TYR A 234      -6.238 -11.330 -13.222  1.00 74.66           C
ATOM   3499  HD1 TYR A 234      -6.296 -12.032 -14.053  1.00 74.66           H
ATOM   3500  CD2 TYR A 234      -7.229 -10.312 -11.299  1.00 74.66           C
ATOM   3501  HD2 TYR A 234      -8.069 -10.210 -10.612  1.00 74.66           H
ATOM   3502  CE1 TYR A 234      -5.052 -10.536 -13.030  1.00 74.66           C
ATOM   3503  HE1 TYR A 234      -4.204 -10.628 -13.710  1.00 74.66           H
ATOM   3504  CE2 TYR A 234      -6.043  -9.518 -11.108  1.00 74.66           C
ATOM   3505  HE2 TYR A 234      -5.972  -8.813 -10.280  1.00 74.66           H
ATOM   3506  CZ  TYR A 234      -5.013  -9.670 -11.983  1.00 74.66           C
ATOM   3507  OH  TYR A 234      -3.892  -8.920 -11.802  1.00 74.66           O
ATOM   3508  HH  TYR A 234      -3.995  -8.341 -10.993  1.00 74.66           H
ATOM   3509  HN  TYR A 234     -10.210 -10.418 -12.050  1.00 74.66           H
ATOM   3510  N   THR A 235     -11.384 -12.994 -13.431  1.00 82.15           N
ATOM   3511  CA  THR A 235     -12.328 -14.017 -13.849  1.00 82.15           C
ATOM   3512  C   THR A 235     -12.884 -13.695 -15.237  1.00 82.15           C
ATOM   3513  O   THR A 235     -12.958 -14.570 -16.098  1.00 82.15           O
ATOM   3514  HA  THR A 235     -11.795 -14.964 -13.929  1.00 82.15           H
ATOM   3515  CB  THR A 235     -13.410 -14.129 -12.772  1.00 82.15           C
ATOM   3516  HB  THR A 235     -13.970 -13.198 -12.684  1.00 82.15           H
ATOM   3517  OG1 THR A 235     -12.697 -14.531 -11.605  1.00 82.15           O
ATOM   3518  HG1 THR A 235     -12.648 -13.772 -10.956  1.00 82.15           H
ATOM   3519  CG2 THR A 235     -14.378 -15.284 -13.034  1.00 82.15           C
ATOM   3520 1HG2 THR A 235     -13.826 -16.224 -13.054  1.00 82.15           H
ATOM   3521 2HG2 THR A 235     -14.874 -15.133 -13.993  1.00 82.15           H
ATOM   3522 3HG2 THR A 235     -15.125 -15.319 -12.240  1.00 82.15           H
ATOM   3523  HN  THR A 235     -11.591 -12.560 -12.555  1.00 82.15           H
ATOM   3524  N   ILE A 236     -13.262 -12.437 -15.411  1.00 79.22           N
ATOM   3525  CA  ILE A 236     -13.847 -11.998 -16.667  1.00 79.22           C
ATOM   3526  C   ILE A 236     -12.782 -12.046 -17.765  1.00 79.22           C
ATOM   3527  O   ILE A 236     -13.045 -12.521 -18.868  1.00 79.22           O
ATOM   3528  HA  ILE A 236     -14.638 -12.702 -16.922  1.00 79.22           H
ATOM   3529  CB  ILE A 236     -14.499 -10.623 -16.503  1.00 79.22           C
ATOM   3530  HB  ILE A 236     -13.760  -9.943 -16.079  1.00 79.22           H
ATOM   3531  CG1 ILE A 236     -15.671 -10.686 -15.522  1.00 79.22           C
ATOM   3532 1HG1 ILE A 236     -16.510 -11.205 -15.985  1.00 79.22           H
ATOM   3533 2HG1 ILE A 236     -15.384 -11.264 -14.643  1.00 79.22           H
ATOM   3534  CG2 ILE A 236     -14.916 -10.049 -17.858  1.00 79.22           C
ATOM   3535 1HG2 ILE A 236     -14.037  -9.945 -18.495  1.00 79.22           H
ATOM   3536 2HG2 ILE A 236     -15.631 -10.721 -18.333  1.00 79.22           H
ATOM   3537 3HG2 ILE A 236     -15.376  -9.072 -17.713  1.00 79.22           H
ATOM   3538  CD1 ILE A 236     -16.105  -9.282 -15.096  1.00 79.22           C
ATOM   3539 1HD1 ILE A 236     -15.271  -8.775 -14.611  1.00 79.22           H
ATOM   3540 2HD1 ILE A 236     -16.414  -8.715 -15.974  1.00 79.22           H
ATOM   3541 3HD1 ILE A 236     -16.940  -9.356 -14.399  1.00 79.22           H
ATOM   3542  HN  ILE A 236     -13.174 -11.725 -14.714  1.00 79.22           H
ATOM   3543  N   ILE A 237     -11.603 -11.548 -17.424  1.00 75.76           N
ATOM   3544  CA  ILE A 237     -10.516 -11.471 -18.385  1.00 75.76           C
ATOM   3545  C   ILE A 237     -10.211 -12.873 -18.917  1.00 75.76           C
ATOM   3546  O   ILE A 237     -10.097 -13.071 -20.126  1.00 75.76           O
ATOM   3547  HA  ILE A 237     -10.859 -10.854 -19.216  1.00 75.76           H
ATOM   3548  CB  ILE A 237      -9.304 -10.769 -17.770  1.00 75.76           C
ATOM   3549  HB  ILE A 237      -9.160 -11.158 -16.762  1.00 75.76           H
ATOM   3550  CG1 ILE A 237      -9.549  -9.264 -17.642  1.00 75.76           C
ATOM   3551 1HG1 ILE A 237      -9.556  -8.808 -18.632  1.00 75.76           H
ATOM   3552 2HG1 ILE A 237     -10.530  -9.087 -17.202  1.00 75.76           H
ATOM   3553  CG2 ILE A 237      -8.032 -11.078 -18.560  1.00 75.76           C
ATOM   3554 1HG2 ILE A 237      -7.852 -12.153 -18.555  1.00 75.76           H
ATOM   3555 2HG2 ILE A 237      -8.150 -10.734 -19.588  1.00 75.76           H
ATOM   3556 3HG2 ILE A 237      -7.186 -10.566 -18.101  1.00 75.76           H
ATOM   3557  CD1 ILE A 237      -8.471  -8.605 -16.779  1.00 75.76           C
ATOM   3558 1HD1 ILE A 237      -8.483  -9.047 -15.782  1.00 75.76           H
ATOM   3559 2HD1 ILE A 237      -7.494  -8.763 -17.235  1.00 75.76           H
ATOM   3560 3HD1 ILE A 237      -8.669  -7.535 -16.704  1.00 75.76           H
ATOM   3561  HN  ILE A 237     -11.384 -11.203 -16.511  1.00 75.76           H
ATOM   3562  N   ILE A 238     -10.086 -13.809 -17.988  1.00 75.06           N
ATOM   3563  CA  ILE A 238      -9.773 -15.182 -18.346  1.00 75.06           C
ATOM   3564  C   ILE A 238     -10.847 -15.715 -19.296  1.00 75.06           C
ATOM   3565  O   ILE A 238     -10.533 -16.362 -20.294  1.00 75.06           O
ATOM   3566  HA  ILE A 238      -8.819 -15.172 -18.874  1.00 75.06           H
ATOM   3567  CB  ILE A 238      -9.585 -16.034 -17.089  1.00 75.06           C
ATOM   3568  HB  ILE A 238     -10.438 -15.865 -16.432  1.00 75.06           H
ATOM   3569  CG1 ILE A 238      -8.332 -15.610 -16.321  1.00 75.06           C
ATOM   3570 1HG1 ILE A 238      -7.444 -15.969 -16.841  1.00 75.06           H
ATOM   3571 2HG1 ILE A 238      -8.268 -14.522 -16.295  1.00 75.06           H
ATOM   3572  CG2 ILE A 238      -9.569 -17.524 -17.435  1.00 75.06           C
ATOM   3573 1HG2 ILE A 238     -10.513 -17.799 -17.906  1.00 75.06           H
ATOM   3574 2HG2 ILE A 238      -8.747 -17.729 -18.122  1.00 75.06           H
ATOM   3575 3HG2 ILE A 238      -9.434 -18.107 -16.524  1.00 75.06           H
ATOM   3576  CD1 ILE A 238      -8.352 -16.159 -14.893  1.00 75.06           C
ATOM   3577 1HD1 ILE A 238      -9.228 -15.778 -14.370  1.00 75.06           H
ATOM   3578 2HD1 ILE A 238      -8.391 -17.248 -14.924  1.00 75.06           H
ATOM   3579 3HD1 ILE A 238      -7.450 -15.843 -14.370  1.00 75.06           H
ATOM   3580  HN  ILE A 238     -10.196 -13.643 -17.008  1.00 75.06           H
ATOM   3581  N   HIS A 239     -12.093 -15.423 -18.952  1.00 80.60           N
ATOM   3582  CA  HIS A 239     -13.218 -15.909 -19.733  1.00 80.60           C
ATOM   3583  C   HIS A 239     -13.121 -15.371 -21.162  1.00 80.60           C
ATOM   3584  O   HIS A 239     -13.273 -16.122 -22.124  1.00 80.60           O
ATOM   3585  HA  HIS A 239     -13.137 -16.995 -19.757  1.00 80.60           H
ATOM   3586  CB  HIS A 239     -14.543 -15.555 -19.055  1.00 80.60           C
ATOM   3587 1HB  HIS A 239     -14.509 -15.886 -18.018  1.00 80.60           H
ATOM   3588 2HB  HIS A 239     -14.653 -14.470 -19.040  1.00 80.60           H
ATOM   3589  CG  HIS A 239     -15.755 -16.160 -19.722  1.00 80.60           C
ATOM   3590  ND1 HIS A 239     -16.498 -15.490 -20.678  1.00 80.60           N
ATOM   3591  HD1 HIS A 239     -16.318 -14.566 -21.017  1.00 80.60           H
ATOM   3592  CD2 HIS A 239     -16.345 -17.380 -19.562  1.00 80.60           C
ATOM   3593  HD2 HIS A 239     -16.013 -18.163 -18.881  1.00 80.60           H
ATOM   3594  CE1 HIS A 239     -17.488 -16.279 -21.068  1.00 80.60           C
ATOM   3595  HE1 HIS A 239     -18.247 -16.036 -21.812  1.00 80.60           H
ATOM   3596  NE2 HIS A 239     -17.392 -17.450 -20.375  1.00 80.60           N
ATOM   3597  HN  HIS A 239     -12.338 -14.867 -18.158  1.00 80.60           H
ATOM   3598  N   THR A 240     -12.868 -14.073 -21.256  1.00 75.89           N
ATOM   3599  CA  THR A 240     -12.785 -13.419 -22.551  1.00 75.89           C
ATOM   3600  C   THR A 240     -11.595 -13.960 -23.347  1.00 75.89           C
ATOM   3601  O   THR A 240     -11.691 -14.158 -24.557  1.00 75.89           O
ATOM   3602  HA  THR A 240     -13.684 -13.662 -23.117  1.00 75.89           H
ATOM   3603  CB  THR A 240     -12.722 -11.909 -22.315  1.00 75.89           C
ATOM   3604  HB  THR A 240     -11.760 -11.621 -21.892  1.00 75.89           H
ATOM   3605  OG1 THR A 240     -13.858 -11.638 -21.498  1.00 75.89           O
ATOM   3606  HG1 THR A 240     -13.608 -11.699 -20.532  1.00 75.89           H
ATOM   3607  CG2 THR A 240     -12.980 -11.105 -23.591  1.00 75.89           C
ATOM   3608 1HG2 THR A 240     -13.971 -11.343 -23.976  1.00 75.89           H
ATOM   3609 2HG2 THR A 240     -12.228 -11.359 -24.338  1.00 75.89           H
ATOM   3610 3HG2 THR A 240     -12.923 -10.040 -23.367  1.00 75.89           H
ATOM   3611  HN  THR A 240     -12.721 -13.474 -20.470  1.00 75.89           H
ATOM   3612  N   LEU A 241     -10.500 -14.182 -22.635  1.00 73.75           N
ATOM   3613  CA  LEU A 241      -9.281 -14.660 -23.265  1.00 73.75           C
ATOM   3614  C   LEU A 241      -9.525 -16.055 -23.844  1.00 73.75           C
ATOM   3615  O   LEU A 241      -9.073 -16.361 -24.946  1.00 73.75           O
ATOM   3616  HA  LEU A 241      -9.050 -13.981 -24.086  1.00 73.75           H
ATOM   3617  CB  LEU A 241      -8.110 -14.598 -22.283  1.00 73.75           C
ATOM   3618 1HB  LEU A 241      -8.452 -14.969 -21.317  1.00 73.75           H
ATOM   3619 2HB  LEU A 241      -7.334 -15.281 -22.630  1.00 73.75           H
ATOM   3620  CG  LEU A 241      -7.481 -13.219 -22.075  1.00 73.75           C
ATOM   3621  HG  LEU A 241      -8.267 -12.527 -21.772  1.00 73.75           H
ATOM   3622  CD1 LEU A 241      -6.448 -13.252 -20.948  1.00 73.75           C
ATOM   3623 1HD1 LEU A 241      -6.931 -13.558 -20.020  1.00 73.75           H
ATOM   3624 2HD1 LEU A 241      -5.659 -13.961 -21.198  1.00 73.75           H
ATOM   3625 3HD1 LEU A 241      -6.016 -12.259 -20.821  1.00 73.75           H
ATOM   3626  CD2 LEU A 241      -6.888 -12.684 -23.381  1.00 73.75           C
ATOM   3627 1HD2 LEU A 241      -6.119 -13.369 -23.738  1.00 73.75           H
ATOM   3628 2HD2 LEU A 241      -7.676 -12.600 -24.130  1.00 73.75           H
ATOM   3629 3HD2 LEU A 241      -6.448 -11.703 -23.205  1.00 73.75           H
ATOM   3630  HN  LEU A 241     -10.437 -14.041 -21.646  1.00 73.75           H
ATOM   3631  N   ILE A 242     -10.240 -16.864 -23.075  1.00 74.31           N
ATOM   3632  CA  ILE A 242     -10.555 -18.216 -23.501  1.00 74.31           C
ATOM   3633  C   ILE A 242     -11.406 -18.161 -24.772  1.00 74.31           C
ATOM   3634  O   ILE A 242     -11.244 -18.987 -25.668  1.00 74.31           O
ATOM   3635  HA  ILE A 242      -9.614 -18.713 -23.737  1.00 74.31           H
ATOM   3636  CB  ILE A 242     -11.207 -18.999 -22.359  1.00 74.31           C
ATOM   3637  HB  ILE A 242     -11.978 -18.373 -21.912  1.00 74.31           H
ATOM   3638  CG1 ILE A 242     -10.189 -19.316 -21.261  1.00 74.31           C
ATOM   3639 1HG1 ILE A 242      -9.496 -20.080 -21.613  1.00 74.31           H
ATOM   3640 2HG1 ILE A 242      -9.598 -18.427 -21.041  1.00 74.31           H
ATOM   3641  CG2 ILE A 242     -11.896 -20.261 -22.883  1.00 74.31           C
ATOM   3642 1HG2 ILE A 242     -12.668 -19.982 -23.600  1.00 74.31           H
ATOM   3643 2HG2 ILE A 242     -11.161 -20.901 -23.371  1.00 74.31           H
ATOM   3644 3HG2 ILE A 242     -12.350 -20.799 -22.050  1.00 74.31           H
ATOM   3645  CD1 ILE A 242     -10.887 -19.800 -19.989  1.00 74.31           C
ATOM   3646 1HD1 ILE A 242     -11.562 -19.023 -19.627  1.00 74.31           H
ATOM   3647 2HD1 ILE A 242     -11.458 -20.703 -20.208  1.00 74.31           H
ATOM   3648 3HD1 ILE A 242     -10.141 -20.018 -19.225  1.00 74.31           H
ATOM   3649  HN  ILE A 242     -10.599 -16.608 -22.177  1.00 74.31           H
ATOM   3650  N   GLN A 243     -12.294 -17.178 -24.808  1.00 73.15           N
ATOM   3651  CA  GLN A 243     -13.264 -17.086 -25.887  1.00 73.15           C
ATOM   3652  C   GLN A 243     -12.577 -16.649 -27.182  1.00 73.15           C
ATOM   3653  O   GLN A 243     -12.966 -17.072 -28.269  1.00 73.15           O
ATOM   3654  HA  GLN A 243     -13.665 -18.092 -26.002  1.00 73.15           H
ATOM   3655  CB  GLN A 243     -14.402 -16.131 -25.521  1.00 73.15           C
ATOM   3656 1HB  GLN A 243     -13.993 -15.235 -25.054  1.00 73.15           H
ATOM   3657 2HB  GLN A 243     -14.919 -15.812 -26.425  1.00 73.15           H
ATOM   3658  CG  GLN A 243     -15.394 -16.801 -24.568  1.00 73.15           C
ATOM   3659 1HG  GLN A 243     -15.681 -17.776 -24.963  1.00 73.15           H
ATOM   3660 2HG  GLN A 243     -14.918 -16.975 -23.604  1.00 73.15           H
ATOM   3661  CD  GLN A 243     -16.642 -15.935 -24.379  1.00 73.15           C
ATOM   3662  OE1 GLN A 243     -16.649 -14.745 -24.646  1.00 73.15           O
ATOM   3663  NE2 GLN A 243     -17.692 -16.597 -23.902  1.00 73.15           N
ATOM   3664 1HE2 GLN A 243     -17.619 -17.575 -23.703  1.00 73.15           H
ATOM   3665 2HE2 GLN A 243     -18.555 -16.118 -23.744  1.00 73.15           H
ATOM   3666  HN  GLN A 243     -12.358 -16.456 -24.120  1.00 73.15           H
ATOM   3667  N   ALA A 244     -11.566 -15.807 -27.023  1.00 66.59           N
ATOM   3668  CA  ALA A 244     -10.816 -15.314 -28.166  1.00 66.59           C
ATOM   3669  C   ALA A 244     -10.127 -16.488 -28.864  1.00 66.59           C
ATOM   3670  O   ALA A 244      -9.981 -17.562 -28.282  1.00 66.59           O
ATOM   3671  HA  ALA A 244     -11.525 -14.857 -28.856  1.00 66.59           H
ATOM   3672  CB  ALA A 244      -9.822 -14.247 -27.703  1.00 66.59           C
ATOM   3673 1HB  ALA A 244     -10.364 -13.422 -27.241  1.00 66.59           H
ATOM   3674 2HB  ALA A 244      -9.134 -14.681 -26.977  1.00 66.59           H
ATOM   3675 3HB  ALA A 244      -9.260 -13.877 -28.560  1.00 66.59           H
ATOM   3676  HN  ALA A 244     -11.258 -15.463 -26.136  1.00 66.59           H
ATOM   3677  N   LYS A 245      -9.723 -16.245 -30.102  1.00 59.64           N
ATOM   3678  CA  LYS A 245      -9.099 -17.284 -30.903  1.00 59.64           C
ATOM   3679  C   LYS A 245      -7.604 -16.988 -31.038  1.00 59.64           C
ATOM   3680  O   LYS A 245      -6.829 -17.857 -31.435  1.00 59.64           O
ATOM   3681  HA  LYS A 245      -9.217 -18.225 -30.367  1.00 59.64           H
ATOM   3682  CB  LYS A 245      -9.820 -17.433 -32.244  1.00 59.64           C
ATOM   3683 1HB  LYS A 245      -9.988 -16.449 -32.682  1.00 59.64           H
ATOM   3684 2HB  LYS A 245      -9.190 -17.987 -32.940  1.00 59.64           H
ATOM   3685  CG  LYS A 245     -11.157 -18.156 -32.071  1.00 59.64           C
ATOM   3686 1HG  LYS A 245     -11.005 -19.078 -31.510  1.00 59.64           H
ATOM   3687 2HG  LYS A 245     -11.836 -17.535 -31.486  1.00 59.64           H
ATOM   3688  CD  LYS A 245     -11.788 -18.474 -33.427  1.00 59.64           C
ATOM   3689 1HD  LYS A 245     -12.031 -17.547 -33.946  1.00 59.64           H
ATOM   3690 2HD  LYS A 245     -11.071 -19.009 -34.050  1.00 59.64           H
ATOM   3691  CE  LYS A 245     -13.054 -19.318 -33.259  1.00 59.64           C
ATOM   3692 1HE  LYS A 245     -12.830 -20.206 -32.668  1.00 59.64           H
ATOM   3693 2HE  LYS A 245     -13.805 -18.750 -32.709  1.00 59.64           H
ATOM   3694  NZ  LYS A 245     -13.591 -19.715 -34.579  1.00 59.64           N
ATOM   3695 1HZ  LYS A 245     -14.434 -20.264 -34.449  1.00 59.64           H
ATOM   3696 2HZ  LYS A 245     -13.809 -18.885 -35.119  1.00 59.64           H
ATOM   3697 3HZ  LYS A 245     -12.900 -20.269 -35.073  1.00 59.64           H
ATOM   3698  HN  LYS A 245      -9.817 -15.359 -30.557  1.00 59.64           H
ATOM   3699  N   LYS A 246      -7.243 -15.758 -30.701  1.00 57.23           N
ATOM   3700  CA  LYS A 246      -5.886 -15.289 -30.923  1.00 57.23           C
ATOM   3701  C   LYS A 246      -4.938 -16.011 -29.963  1.00 57.23           C
ATOM   3702  O   LYS A 246      -5.188 -16.063 -28.760  1.00 57.23           O
ATOM   3703  HA  LYS A 246      -5.612 -15.553 -31.944  1.00 57.23           H
ATOM   3704  CB  LYS A 246      -5.823 -13.763 -30.818  1.00 57.23           C
ATOM   3705 1HB  LYS A 246      -6.458 -13.425 -29.999  1.00 57.23           H
ATOM   3706 2HB  LYS A 246      -4.806 -13.453 -30.582  1.00 57.23           H
ATOM   3707  CG  LYS A 246      -6.273 -13.105 -32.124  1.00 57.23           C
ATOM   3708 1HG  LYS A 246      -5.726 -13.540 -32.961  1.00 57.23           H
ATOM   3709 2HG  LYS A 246      -7.330 -13.309 -32.294  1.00 57.23           H
ATOM   3710  CD  LYS A 246      -6.039 -11.594 -32.085  1.00 57.23           C
ATOM   3711 1HD  LYS A 246      -6.713 -11.136 -31.361  1.00 57.23           H
ATOM   3712 2HD  LYS A 246      -5.023 -11.388 -31.748  1.00 57.23           H
ATOM   3713  CE  LYS A 246      -6.261 -10.968 -33.464  1.00 57.23           C
ATOM   3714 1HE  LYS A 246      -5.600 -11.437 -34.193  1.00 57.23           H
ATOM   3715 2HE  LYS A 246      -7.283 -11.155 -33.794  1.00 57.23           H
ATOM   3716  NZ  LYS A 246      -6.007  -9.511 -33.419  1.00 57.23           N
ATOM   3717 1HZ  LYS A 246      -6.168  -9.112 -34.337  1.00 57.23           H
ATOM   3718 2HZ  LYS A 246      -6.634  -9.079 -32.749  1.00 57.23           H
ATOM   3719 3HZ  LYS A 246      -5.047  -9.344 -33.141  1.00 57.23           H
ATOM   3720  HN  LYS A 246      -7.859 -15.089 -30.285  1.00 57.23           H
ATOM   3721  N   SER A 247      -3.870 -16.550 -30.532  1.00 56.19           N
ATOM   3722  CA  SER A 247      -2.922 -17.330 -29.755  1.00 56.19           C
ATOM   3723  C   SER A 247      -2.397 -16.499 -28.582  1.00 56.19           C
ATOM   3724  O   SER A 247      -2.154 -17.031 -27.500  1.00 56.19           O
ATOM   3725  HA  SER A 247      -3.485 -18.190 -29.392  1.00 56.19           H
ATOM   3726  CB  SER A 247      -1.760 -17.812 -30.626  1.00 56.19           C
ATOM   3727 1HB  SER A 247      -1.126 -18.482 -30.046  1.00 56.19           H
ATOM   3728 2HB  SER A 247      -2.151 -18.389 -31.464  1.00 56.19           H
ATOM   3729  OG  SER A 247      -0.978 -16.729 -31.120  1.00 56.19           O
ATOM   3730  HG  SER A 247      -0.240 -17.075 -31.699  1.00 56.19           H
ATOM   3731  HN  SER A 247      -3.648 -16.460 -31.503  1.00 56.19           H
ATOM   3732  N   SER A 248      -2.238 -15.209 -28.837  1.00 59.51           N
ATOM   3733  CA  SER A 248      -1.501 -14.351 -27.925  1.00 59.51           C
ATOM   3734  C   SER A 248      -2.184 -14.332 -26.557  1.00 59.51           C
ATOM   3735  O   SER A 248      -1.708 -13.678 -25.630  1.00 59.51           O
ATOM   3736  HA  SER A 248      -0.508 -14.795 -27.851  1.00 59.51           H
ATOM   3737  CB  SER A 248      -1.382 -12.930 -28.480  1.00 59.51           C
ATOM   3738 1HB  SER A 248      -0.735 -12.340 -27.831  1.00 59.51           H
ATOM   3739 2HB  SER A 248      -0.907 -12.962 -29.460  1.00 59.51           H
ATOM   3740  OG  SER A 248      -2.652 -12.292 -28.589  1.00 59.51           O
ATOM   3741  HG  SER A 248      -2.540 -11.368 -28.954  1.00 59.51           H
ATOM   3742  HN  SER A 248      -2.602 -14.750 -29.648  1.00 59.51           H
ATOM   3743  N   LYS A 249      -3.291 -15.056 -26.473  1.00 62.39           N
ATOM   3744  CA  LYS A 249      -4.005 -15.189 -25.215  1.00 62.39           C
ATOM   3745  C   LYS A 249      -3.026 -15.623 -24.121  1.00 62.39           C
ATOM   3746  O   LYS A 249      -2.990 -15.028 -23.045  1.00 62.39           O
ATOM   3747  HA  LYS A 249      -4.398 -14.206 -24.956  1.00 62.39           H
ATOM   3748  CB  LYS A 249      -5.203 -16.127 -25.375  1.00 62.39           C
ATOM   3749 1HB  LYS A 249      -4.869 -17.086 -25.772  1.00 62.39           H
ATOM   3750 2HB  LYS A 249      -5.648 -16.325 -24.400  1.00 62.39           H
ATOM   3751  CG  LYS A 249      -6.253 -15.521 -26.308  1.00 62.39           C
ATOM   3752 1HG  LYS A 249      -6.901 -14.849 -25.745  1.00 62.39           H
ATOM   3753 2HG  LYS A 249      -5.761 -14.921 -27.074  1.00 62.39           H
ATOM   3754  CD  LYS A 249      -7.095 -16.614 -26.970  1.00 62.39           C
ATOM   3755 1HD  LYS A 249      -6.452 -17.263 -27.565  1.00 62.39           H
ATOM   3756 2HD  LYS A 249      -7.556 -17.237 -26.204  1.00 62.39           H
ATOM   3757  CE  LYS A 249      -8.180 -16.006 -27.861  1.00 62.39           C
ATOM   3758 1HE  LYS A 249      -8.340 -16.640 -28.733  1.00 62.39           H
ATOM   3759 2HE  LYS A 249      -9.124 -15.965 -27.319  1.00 62.39           H
ATOM   3760  NZ  LYS A 249      -7.792 -14.645 -28.295  1.00 62.39           N
ATOM   3761 1HZ  LYS A 249      -8.458 -14.305 -28.979  1.00 62.39           H
ATOM   3762 2HZ  LYS A 249      -7.784 -14.024 -27.493  1.00 62.39           H
ATOM   3763 3HZ  LYS A 249      -6.867 -14.673 -28.709  1.00 62.39           H
ATOM   3764  HN  LYS A 249      -3.698 -15.546 -27.244  1.00 62.39           H
ATOM   3765  N   HIS A 250      -2.258 -16.656 -24.435  1.00 67.39           N
ATOM   3766  CA  HIS A 250      -1.522 -17.379 -23.412  1.00 67.39           C
ATOM   3767  C   HIS A 250      -0.521 -16.439 -22.738  1.00 67.39           C
ATOM   3768  O   HIS A 250      -0.336 -16.490 -21.523  1.00 67.39           O
ATOM   3769  HA  HIS A 250      -2.254 -17.706 -22.673  1.00 67.39           H
ATOM   3770  CB  HIS A 250      -0.861 -18.628 -23.999  1.00 67.39           C
ATOM   3771 1HB  HIS A 250      -0.269 -18.339 -24.867  1.00 67.39           H
ATOM   3772 2HB  HIS A 250      -0.168 -19.039 -23.264  1.00 67.39           H
ATOM   3773  CG  HIS A 250      -1.837 -19.705 -24.407  1.00 67.39           C
ATOM   3774  ND1 HIS A 250      -2.436 -20.559 -23.498  1.00 67.39           N
ATOM   3775  HD1 HIS A 250      -2.291 -20.554 -22.508  1.00 67.39           H
ATOM   3776  CD2 HIS A 250      -2.312 -20.057 -25.637  1.00 67.39           C
ATOM   3777  HD2 HIS A 250      -2.045 -19.586 -26.582  1.00 67.39           H
ATOM   3778  CE1 HIS A 250      -3.233 -21.384 -24.160  1.00 67.39           C
ATOM   3779  HE1 HIS A 250      -3.844 -22.174 -23.723  1.00 67.39           H
ATOM   3780  NE2 HIS A 250      -3.154 -21.072 -25.486  1.00 67.39           N
ATOM   3781  HN  HIS A 250      -2.134 -16.998 -25.366  1.00 67.39           H
ATOM   3782  N   LYS A 251       0.100 -15.602 -23.557  1.00 68.92           N
ATOM   3783  CA  LYS A 251       1.079 -14.652 -23.056  1.00 68.92           C
ATOM   3784  C   LYS A 251       0.391 -13.673 -22.102  1.00 68.92           C
ATOM   3785  O   LYS A 251       0.843 -13.476 -20.976  1.00 68.92           O
ATOM   3786  HA  LYS A 251       1.823 -15.216 -22.493  1.00 68.92           H
ATOM   3787  CB  LYS A 251       1.808 -13.971 -24.216  1.00 68.92           C
ATOM   3788 1HB  LYS A 251       2.096 -14.717 -24.957  1.00 68.92           H
ATOM   3789 2HB  LYS A 251       1.135 -13.272 -24.712  1.00 68.92           H
ATOM   3790  CG  LYS A 251       3.051 -13.229 -23.722  1.00 68.92           C
ATOM   3791 1HG  LYS A 251       2.751 -12.370 -23.122  1.00 68.92           H
ATOM   3792 2HG  LYS A 251       3.635 -13.882 -23.074  1.00 68.92           H
ATOM   3793  CD  LYS A 251       3.913 -12.762 -24.896  1.00 68.92           C
ATOM   3794 1HD  LYS A 251       4.062 -13.586 -25.593  1.00 68.92           H
ATOM   3795 2HD  LYS A 251       3.395 -11.973 -25.441  1.00 68.92           H
ATOM   3796  CE  LYS A 251       5.270 -12.248 -24.410  1.00 68.92           C
ATOM   3797 1HE  LYS A 251       5.145 -11.280 -23.923  1.00 68.92           H
ATOM   3798 2HE  LYS A 251       5.678 -12.930 -23.664  1.00 68.92           H
ATOM   3799  NZ  LYS A 251       6.213 -12.121 -25.543  1.00 68.92           N
ATOM   3800 1HZ  LYS A 251       7.139 -11.905 -25.190  1.00 68.92           H
ATOM   3801 2HZ  LYS A 251       6.243 -12.995 -26.057  1.00 68.92           H
ATOM   3802 3HZ  LYS A 251       5.904 -11.377 -26.159  1.00 68.92           H
ATOM   3803  HN  LYS A 251      -0.056 -15.566 -24.544  1.00 68.92           H
ATOM   3804  N   ALA A 252      -0.692 -13.084 -22.589  1.00 67.58           N
ATOM   3805  CA  ALA A 252      -1.408 -12.081 -21.821  1.00 67.58           C
ATOM   3806  C   ALA A 252      -1.904 -12.703 -20.514  1.00 67.58           C
ATOM   3807  O   ALA A 252      -1.897 -12.053 -19.470  1.00 67.58           O
ATOM   3808  HA  ALA A 252      -0.708 -11.278 -21.588  1.00 67.58           H
ATOM   3809  CB  ALA A 252      -2.549 -11.509 -22.664  1.00 67.58           C
ATOM   3810 1HB  ALA A 252      -2.141 -11.053 -23.566  1.00 67.58           H
ATOM   3811 2HB  ALA A 252      -3.234 -12.312 -22.941  1.00 67.58           H
ATOM   3812 3HB  ALA A 252      -3.086 -10.757 -22.087  1.00 67.58           H
ATOM   3813  HN  ALA A 252      -1.079 -13.282 -23.490  1.00 67.58           H
ATOM   3814  N   LEU A 253      -2.323 -13.956 -20.615  1.00 72.34           N
ATOM   3815  CA  LEU A 253      -2.824 -14.673 -19.454  1.00 72.34           C
ATOM   3816  C   LEU A 253      -1.700 -14.819 -18.426  1.00 72.34           C
ATOM   3817  O   LEU A 253      -1.897 -14.546 -17.243  1.00 72.34           O
ATOM   3818  HA  LEU A 253      -3.618 -14.069 -19.015  1.00 72.34           H
ATOM   3819  CB  LEU A 253      -3.448 -16.005 -19.876  1.00 72.34           C
ATOM   3820 1HB  LEU A 253      -4.026 -15.841 -20.785  1.00 72.34           H
ATOM   3821 2HB  LEU A 253      -2.645 -16.696 -20.129  1.00 72.34           H
ATOM   3822  CG  LEU A 253      -4.355 -16.677 -18.843  1.00 72.34           C
ATOM   3823  HG  LEU A 253      -3.931 -16.506 -17.853  1.00 72.34           H
ATOM   3824  CD1 LEU A 253      -5.752 -16.053 -18.850  1.00 72.34           C
ATOM   3825 1HD1 LEU A 253      -5.677 -14.992 -18.611  1.00 72.34           H
ATOM   3826 2HD1 LEU A 253      -6.198 -16.172 -19.837  1.00 72.34           H
ATOM   3827 3HD1 LEU A 253      -6.376 -16.549 -18.107  1.00 72.34           H
ATOM   3828  CD2 LEU A 253      -4.403 -18.191 -19.058  1.00 72.34           C
ATOM   3829 1HD2 LEU A 253      -4.791 -18.404 -20.055  1.00 72.34           H
ATOM   3830 2HD2 LEU A 253      -3.399 -18.604 -18.963  1.00 72.34           H
ATOM   3831 3HD2 LEU A 253      -5.055 -18.644 -18.311  1.00 72.34           H
ATOM   3832  HN  LEU A 253      -2.324 -14.479 -21.467  1.00 72.34           H
ATOM   3833  N   LYS A 254      -0.546 -15.249 -18.915  1.00 74.29           N
ATOM   3834  CA  LYS A 254       0.591 -15.492 -18.044  1.00 74.29           C
ATOM   3835  C   LYS A 254       0.937 -14.205 -17.292  1.00 74.29           C
ATOM   3836  O   LYS A 254       1.084 -14.216 -16.071  1.00 74.29           O
ATOM   3837  HA  LYS A 254       0.291 -16.247 -17.317  1.00 74.29           H
ATOM   3838  CB  LYS A 254       1.762 -16.072 -18.841  1.00 74.29           C
ATOM   3839 1HB  LYS A 254       1.427 -16.943 -19.405  1.00 74.29           H
ATOM   3840 2HB  LYS A 254       2.111 -15.338 -19.567  1.00 74.29           H
ATOM   3841  CG  LYS A 254       2.913 -16.469 -17.915  1.00 74.29           C
ATOM   3842 1HG  LYS A 254       3.316 -15.580 -17.429  1.00 74.29           H
ATOM   3843 2HG  LYS A 254       2.540 -17.122 -17.126  1.00 74.29           H
ATOM   3844  CD  LYS A 254       4.022 -17.180 -18.692  1.00 74.29           C
ATOM   3845 1HD  LYS A 254       3.619 -18.068 -19.178  1.00 74.29           H
ATOM   3846 2HD  LYS A 254       4.394 -16.526 -19.481  1.00 74.29           H
ATOM   3847  CE  LYS A 254       5.174 -17.576 -17.766  1.00 74.29           C
ATOM   3848 1HE  LYS A 254       5.651 -16.681 -17.366  1.00 74.29           H
ATOM   3849 2HE  LYS A 254       4.787 -18.138 -16.916  1.00 74.29           H
ATOM   3850  NZ  LYS A 254       6.169 -18.392 -18.496  1.00 74.29           N
ATOM   3851 1HZ  LYS A 254       6.936 -18.625 -17.875  1.00 74.29           H
ATOM   3852 2HZ  LYS A 254       5.730 -19.244 -18.826  1.00 74.29           H
ATOM   3853 3HZ  LYS A 254       6.523 -17.866 -19.287  1.00 74.29           H
ATOM   3854  HN  LYS A 254      -0.383 -15.431 -19.885  1.00 74.29           H
ATOM   3855  N   VAL A 255       1.056 -13.127 -18.053  1.00 72.10           N
ATOM   3856  CA  VAL A 255       1.366 -11.832 -17.472  1.00 72.10           C
ATOM   3857  C   VAL A 255       0.380 -11.537 -16.340  1.00 72.10           C
ATOM   3858  O   VAL A 255       0.781 -11.115 -15.257  1.00 72.10           O
ATOM   3859  HA  VAL A 255       2.371 -11.890 -17.055  1.00 72.10           H
ATOM   3860  CB  VAL A 255       1.366 -10.757 -18.561  1.00 72.10           C
ATOM   3861  HB  VAL A 255       0.453 -10.872 -19.146  1.00 72.10           H
ATOM   3862  CG1 VAL A 255       1.357  -9.355 -17.947  1.00 72.10           C
ATOM   3863 1HG1 VAL A 255       0.463  -9.232 -17.335  1.00 72.10           H
ATOM   3864 2HG1 VAL A 255       2.243  -9.225 -17.327  1.00 72.10           H
ATOM   3865 3HG1 VAL A 255       1.357  -8.610 -18.743  1.00 72.10           H
ATOM   3866  CG2 VAL A 255       2.555 -10.934 -19.507  1.00 72.10           C
ATOM   3867 1HG2 VAL A 255       3.484 -10.858 -18.941  1.00 72.10           H
ATOM   3868 2HG2 VAL A 255       2.499 -11.913 -19.982  1.00 72.10           H
ATOM   3869 3HG2 VAL A 255       2.531 -10.157 -20.270  1.00 72.10           H
ATOM   3870  HN  VAL A 255       0.945 -13.129 -19.047  1.00 72.10           H
ATOM   3871  N   THR A 256      -0.892 -11.770 -16.630  1.00 72.50           N
ATOM   3872  CA  THR A 256      -1.954 -11.351 -15.731  1.00 72.50           C
ATOM   3873  C   THR A 256      -1.879 -12.131 -14.418  1.00 72.50           C
ATOM   3874  O   THR A 256      -1.971 -11.548 -13.339  1.00 72.50           O
ATOM   3875  HA  THR A 256      -1.802 -10.299 -15.487  1.00 72.50           H
ATOM   3876  CB  THR A 256      -3.287 -11.518 -16.463  1.00 72.50           C
ATOM   3877  HB  THR A 256      -3.413 -12.543 -16.812  1.00 72.50           H
ATOM   3878  OG1 THR A 256      -3.251 -10.522 -17.482  1.00 72.50           O
ATOM   3879  HG1 THR A 256      -3.274 -10.954 -18.383  1.00 72.50           H
ATOM   3880  CG2 THR A 256      -4.484 -11.122 -15.597  1.00 72.50           C
ATOM   3881 1HG2 THR A 256      -4.391 -10.076 -15.304  1.00 72.50           H
ATOM   3882 2HG2 THR A 256      -4.510 -11.748 -14.705  1.00 72.50           H
ATOM   3883 3HG2 THR A 256      -5.405 -11.260 -16.164  1.00 72.50           H
ATOM   3884  HN  THR A 256      -1.200 -12.235 -17.460  1.00 72.50           H
ATOM   3885  N   ILE A 257      -1.714 -13.439 -14.552  1.00 76.02           N
ATOM   3886  CA  ILE A 257      -1.644 -14.308 -13.390  1.00 76.02           C
ATOM   3887  C   ILE A 257      -0.461 -13.887 -12.514  1.00 76.02           C
ATOM   3888  O   ILE A 257      -0.584 -13.815 -11.293  1.00 76.02           O
ATOM   3889  HA  ILE A 257      -2.562 -14.167 -12.820  1.00 76.02           H
ATOM   3890  CB  ILE A 257      -1.599 -15.776 -13.820  1.00 76.02           C
ATOM   3891  HB  ILE A 257      -0.838 -15.882 -14.592  1.00 76.02           H
ATOM   3892  CG1 ILE A 257      -2.931 -16.207 -14.436  1.00 76.02           C
ATOM   3893 1HG1 ILE A 257      -3.689 -16.283 -13.656  1.00 76.02           H
ATOM   3894 2HG1 ILE A 257      -3.273 -15.449 -15.140  1.00 76.02           H
ATOM   3895  CG2 ILE A 257      -1.188 -16.677 -12.653  1.00 76.02           C
ATOM   3896 1HG2 ILE A 257      -0.198 -16.386 -12.301  1.00 76.02           H
ATOM   3897 2HG2 ILE A 257      -1.908 -16.572 -11.842  1.00 76.02           H
ATOM   3898 3HG2 ILE A 257      -1.164 -17.714 -12.987  1.00 76.02           H
ATOM   3899  CD1 ILE A 257      -2.794 -17.552 -15.152  1.00 76.02           C
ATOM   3900 1HD1 ILE A 257      -2.053 -17.466 -15.947  1.00 76.02           H
ATOM   3901 2HD1 ILE A 257      -2.475 -18.313 -14.439  1.00 76.02           H
ATOM   3902 3HD1 ILE A 257      -3.755 -17.835 -15.581  1.00 76.02           H
ATOM   3903  HN  ILE A 257      -1.628 -13.904 -15.433  1.00 76.02           H
ATOM   3904  N   THR A 258       0.657 -13.621 -13.174  1.00 77.83           N
ATOM   3905  CA  THR A 258       1.887 -13.311 -12.466  1.00 77.83           C
ATOM   3906  C   THR A 258       1.681 -12.112 -11.538  1.00 77.83           C
ATOM   3907  O   THR A 258       2.083 -12.145 -10.376  1.00 77.83           O
ATOM   3908  HA  THR A 258       2.145 -14.162 -11.836  1.00 77.83           H
ATOM   3909  CB  THR A 258       2.988 -13.092 -13.505  1.00 77.83           C
ATOM   3910  HB  THR A 258       2.741 -12.261 -14.165  1.00 77.83           H
ATOM   3911  OG1 THR A 258       3.124 -14.361 -14.139  1.00 77.83           O
ATOM   3912  HG1 THR A 258       2.480 -14.434 -14.900  1.00 77.83           H
ATOM   3913  CG2 THR A 258       4.356 -12.846 -12.866  1.00 77.83           C
ATOM   3914 1HG2 THR A 258       4.634 -13.708 -12.259  1.00 77.83           H
ATOM   3915 2HG2 THR A 258       4.309 -11.958 -12.236  1.00 77.83           H
ATOM   3916 3HG2 THR A 258       5.101 -12.697 -13.648  1.00 77.83           H
ATOM   3917  HN  THR A 258       0.730 -13.615 -14.171  1.00 77.83           H
ATOM   3918  N   VAL A 259       1.054 -11.081 -12.085  1.00 73.89           N
ATOM   3919  CA  VAL A 259       0.860  -9.845 -11.347  1.00 73.89           C
ATOM   3920  C   VAL A 259      -0.019 -10.118 -10.125  1.00 73.89           C
ATOM   3921  O   VAL A 259       0.264  -9.631  -9.032  1.00 73.89           O
ATOM   3922  HA  VAL A 259       1.839  -9.508 -11.007  1.00 73.89           H
ATOM   3923  CB  VAL A 259       0.284  -8.769 -12.270  1.00 73.89           C
ATOM   3924  HB  VAL A 259      -0.608  -9.178 -12.745  1.00 73.89           H
ATOM   3925  CG1 VAL A 259      -0.133  -7.530 -11.475  1.00 73.89           C
ATOM   3926 1HG1 VAL A 259      -0.893  -7.807 -10.743  1.00 73.89           H
ATOM   3927 2HG1 VAL A 259       0.735  -7.120 -10.959  1.00 73.89           H
ATOM   3928 3HG1 VAL A 259      -0.539  -6.782 -12.155  1.00 73.89           H
ATOM   3929  CG2 VAL A 259       1.279  -8.403 -13.374  1.00 73.89           C
ATOM   3930 1HG2 VAL A 259       2.196  -8.023 -12.924  1.00 73.89           H
ATOM   3931 2HG2 VAL A 259       1.505  -9.289 -13.968  1.00 73.89           H
ATOM   3932 3HG2 VAL A 259       0.844  -7.637 -14.015  1.00 73.89           H
ATOM   3933  HN  VAL A 259       0.682 -11.082 -13.014  1.00 73.89           H
ATOM   3934  N   LEU A 260      -1.068 -10.895 -10.352  1.00 75.71           N
ATOM   3935  CA  LEU A 260      -2.011 -11.207  -9.293  1.00 75.71           C
ATOM   3936  C   LEU A 260      -1.282 -11.941  -8.165  1.00 75.71           C
ATOM   3937  O   LEU A 260      -1.440 -11.601  -6.994  1.00 75.71           O
ATOM   3938  HA  LEU A 260      -2.388 -10.262  -8.902  1.00 75.71           H
ATOM   3939  CB  LEU A 260      -3.210 -11.975  -9.852  1.00 75.71           C
ATOM   3940 1HB  LEU A 260      -3.677 -11.367 -10.627  1.00 75.71           H
ATOM   3941 2HB  LEU A 260      -2.843 -12.881 -10.335  1.00 75.71           H
ATOM   3942  CG  LEU A 260      -4.285 -12.372  -8.838  1.00 75.71           C
ATOM   3943  HG  LEU A 260      -3.813 -12.964  -8.054  1.00 75.71           H
ATOM   3944  CD1 LEU A 260      -4.890 -11.136  -8.168  1.00 75.71           C
ATOM   3945 1HD1 LEU A 260      -4.106 -10.584  -7.649  1.00 75.71           H
ATOM   3946 2HD1 LEU A 260      -5.343 -10.497  -8.926  1.00 75.71           H
ATOM   3947 3HD1 LEU A 260      -5.651 -11.446  -7.452  1.00 75.71           H
ATOM   3948  CD2 LEU A 260      -5.354 -13.252  -9.488  1.00 75.71           C
ATOM   3949 1HD2 LEU A 260      -5.828 -12.706 -10.304  1.00 75.71           H
ATOM   3950 2HD2 LEU A 260      -4.891 -14.158  -9.878  1.00 75.71           H
ATOM   3951 3HD2 LEU A 260      -6.106 -13.519  -8.745  1.00 75.71           H
ATOM   3952  HN  LEU A 260      -1.276 -11.308 -11.239  1.00 75.71           H
ATOM   3953  N   THR A 261      -0.499 -12.935  -8.559  1.00 83.00           N
ATOM   3954  CA  THR A 261       0.169 -13.789  -7.592  1.00 83.00           C
ATOM   3955  C   THR A 261       1.112 -12.964  -6.714  1.00 83.00           C
ATOM   3956  O   THR A 261       1.166 -13.161  -5.501  1.00 83.00           O
ATOM   3957  HA  THR A 261      -0.586 -14.220  -6.935  1.00 83.00           H
ATOM   3958  CB  THR A 261       0.877 -14.908  -8.359  1.00 83.00           C
ATOM   3959  HB  THR A 261       1.650 -14.503  -9.013  1.00 83.00           H
ATOM   3960  OG1 THR A 261      -0.181 -15.602  -9.015  1.00 83.00           O
ATOM   3961  HG1 THR A 261      -0.363 -15.186  -9.906  1.00 83.00           H
ATOM   3962  CG2 THR A 261       1.491 -15.957  -7.430  1.00 83.00           C
ATOM   3963 1HG2 THR A 261       0.707 -16.410  -6.824  1.00 83.00           H
ATOM   3964 2HG2 THR A 261       2.224 -15.481  -6.780  1.00 83.00           H
ATOM   3965 3HG2 THR A 261       1.980 -16.728  -8.026  1.00 83.00           H
ATOM   3966  HN  THR A 261      -0.319 -13.159  -9.517  1.00 83.00           H
ATOM   3967  N   VAL A 262       1.832 -12.059  -7.360  1.00 81.80           N
ATOM   3968  CA  VAL A 262       2.819 -11.251  -6.664  1.00 81.80           C
ATOM   3969  C   VAL A 262       2.117 -10.391  -5.611  1.00 81.80           C
ATOM   3970  O   VAL A 262       2.599 -10.265  -4.487  1.00 81.80           O
ATOM   3971  HA  VAL A 262       3.505 -11.932  -6.161  1.00 81.80           H
ATOM   3972  CB  VAL A 262       3.623 -10.426  -7.671  1.00 81.80           C
ATOM   3973  HB  VAL A 262       2.917  -9.901  -8.315  1.00 81.80           H
ATOM   3974  CG1 VAL A 262       4.479  -9.376  -6.959  1.00 81.80           C
ATOM   3975 1HG1 VAL A 262       3.834  -8.704  -6.393  1.00 81.80           H
ATOM   3976 2HG1 VAL A 262       5.172  -9.872  -6.281  1.00 81.80           H
ATOM   3977 3HG1 VAL A 262       5.040  -8.803  -7.698  1.00 81.80           H
ATOM   3978  CG2 VAL A 262       4.485 -11.328  -8.556  1.00 81.80           C
ATOM   3979 1HG2 VAL A 262       5.179 -11.892  -7.932  1.00 81.80           H
ATOM   3980 2HG2 VAL A 262       3.844 -12.020  -9.103  1.00 81.80           H
ATOM   3981 3HG2 VAL A 262       5.046 -10.716  -9.262  1.00 81.80           H
ATOM   3982  HN  VAL A 262       1.749 -11.874  -8.340  1.00 81.80           H
ATOM   3983  N   PHE A 263       0.990  -9.823  -6.013  1.00 77.67           N
ATOM   3984  CA  PHE A 263       0.229  -8.960  -5.125  1.00 77.67           C
ATOM   3985  C   PHE A 263      -0.266  -9.734  -3.901  1.00 77.67           C
ATOM   3986  O   PHE A 263      -0.074  -9.297  -2.767  1.00 77.67           O
ATOM   3987  HA  PHE A 263       0.894  -8.160  -4.802  1.00 77.67           H
ATOM   3988  CB  PHE A 263      -0.979  -8.457  -5.918  1.00 77.67           C
ATOM   3989 1HB  PHE A 263      -0.625  -7.912  -6.793  1.00 77.67           H
ATOM   3990 2HB  PHE A 263      -1.545  -9.314  -6.283  1.00 77.67           H
ATOM   3991  CG  PHE A 263      -1.916  -7.551  -5.116  1.00 77.67           C
ATOM   3992  CD1 PHE A 263      -3.027  -8.070  -4.529  1.00 77.67           C
ATOM   3993  HD1 PHE A 263      -3.250  -9.132  -4.629  1.00 77.67           H
ATOM   3994  CD2 PHE A 263      -1.637  -6.225  -4.991  1.00 77.67           C
ATOM   3995  HD2 PHE A 263      -0.747  -5.809  -5.461  1.00 77.67           H
ATOM   3996  CE1 PHE A 263      -3.896  -7.229  -3.784  1.00 77.67           C
ATOM   3997  HE1 PHE A 263      -4.787  -7.646  -3.314  1.00 77.67           H
ATOM   3998  CE2 PHE A 263      -2.506  -5.384  -4.246  1.00 77.67           C
ATOM   3999  HE2 PHE A 263      -2.283  -4.322  -4.146  1.00 77.67           H
ATOM   4000  CZ  PHE A 263      -3.617  -5.904  -3.659  1.00 77.67           C
ATOM   4001  HZ  PHE A 263      -4.284  -5.258  -3.088  1.00 77.67           H
ATOM   4002  HN  PHE A 263       0.597  -9.943  -6.925  1.00 77.67           H
ATOM   4003  N   VAL A 264      -0.894 -10.869  -4.171  1.00 82.99           N
ATOM   4004  CA  VAL A 264      -1.508 -11.654  -3.115  1.00 82.99           C
ATOM   4005  C   VAL A 264      -0.433 -12.083  -2.113  1.00 82.99           C
ATOM   4006  O   VAL A 264      -0.613 -11.939  -0.905  1.00 82.99           O
ATOM   4007  HA  VAL A 264      -2.228 -11.014  -2.604  1.00 82.99           H
ATOM   4008  CB  VAL A 264      -2.269 -12.837  -3.717  1.00 82.99           C
ATOM   4009  HB  VAL A 264      -1.587 -13.376  -4.374  1.00 82.99           H
ATOM   4010  CG1 VAL A 264      -2.733 -13.804  -2.626  1.00 82.99           C
ATOM   4011 1HG1 VAL A 264      -1.866 -14.185  -2.086  1.00 82.99           H
ATOM   4012 2HG1 VAL A 264      -3.391 -13.281  -1.932  1.00 82.99           H
ATOM   4013 3HG1 VAL A 264      -3.271 -14.635  -3.081  1.00 82.99           H
ATOM   4014  CG2 VAL A 264      -3.451 -12.355  -4.561  1.00 82.99           C
ATOM   4015 1HG2 VAL A 264      -4.135 -11.782  -3.935  1.00 82.99           H
ATOM   4016 2HG2 VAL A 264      -3.086 -11.725  -5.372  1.00 82.99           H
ATOM   4017 3HG2 VAL A 264      -3.975 -13.216  -4.977  1.00 82.99           H
ATOM   4018  HN  VAL A 264      -0.986 -11.251  -5.091  1.00 82.99           H
ATOM   4019  N   LEU A 265       0.660 -12.601  -2.653  1.00 87.91           N
ATOM   4020  CA  LEU A 265       1.691 -13.203  -1.824  1.00 87.91           C
ATOM   4021  C   LEU A 265       2.328 -12.124  -0.947  1.00 87.91           C
ATOM   4022  O   LEU A 265       2.801 -12.411   0.152  1.00 87.91           O
ATOM   4023  HA  LEU A 265       1.204 -13.932  -1.176  1.00 87.91           H
ATOM   4024  CB  LEU A 265       2.696 -13.965  -2.689  1.00 87.91           C
ATOM   4025 1HB  LEU A 265       3.033 -13.304  -3.488  1.00 87.91           H
ATOM   4026 2HB  LEU A 265       3.569 -14.197  -2.078  1.00 87.91           H
ATOM   4027  CG  LEU A 265       2.190 -15.264  -3.320  1.00 87.91           C
ATOM   4028  HG  LEU A 265       1.330 -15.027  -3.946  1.00 87.91           H
ATOM   4029  CD1 LEU A 265       3.254 -15.884  -4.228  1.00 87.91           C
ATOM   4030 1HD1 LEU A 265       3.504 -15.183  -5.025  1.00 87.91           H
ATOM   4031 2HD1 LEU A 265       4.147 -16.104  -3.644  1.00 87.91           H
ATOM   4032 3HD1 LEU A 265       2.868 -16.805  -4.663  1.00 87.91           H
ATOM   4033  CD2 LEU A 265       1.711 -16.244  -2.247  1.00 87.91           C
ATOM   4034 1HD2 LEU A 265       2.537 -16.480  -1.576  1.00 87.91           H
ATOM   4035 2HD2 LEU A 265       0.899 -15.792  -1.678  1.00 87.91           H
ATOM   4036 3HD2 LEU A 265       1.357 -17.159  -2.722  1.00 87.91           H
ATOM   4037  HN  LEU A 265       0.847 -12.614  -3.635  1.00 87.91           H
ATOM   4038  N   SER A 266       2.319 -10.904  -1.464  1.00 87.25           N
ATOM   4039  CA  SER A 266       2.980  -9.800  -0.789  1.00 87.25           C
ATOM   4040  C   SER A 266       2.052  -9.204   0.271  1.00 87.25           C
ATOM   4041  O   SER A 266       2.495  -8.859   1.366  1.00 87.25           O
ATOM   4042  HA  SER A 266       3.864 -10.235  -0.322  1.00 87.25           H
ATOM   4043  CB  SER A 266       3.409  -8.722  -1.786  1.00 87.25           C
ATOM   4044 1HB  SER A 266       3.861  -7.889  -1.247  1.00 87.25           H
ATOM   4045 2HB  SER A 266       4.175  -9.125  -2.449  1.00 87.25           H
ATOM   4046  OG  SER A 266       2.313  -8.246  -2.562  1.00 87.25           O
ATOM   4047  HG  SER A 266       2.260  -8.749  -3.424  1.00 87.25           H
ATOM   4048  HN  SER A 266       1.872 -10.665  -2.326  1.00 87.25           H
ATOM   4049  N   GLN A 267       0.782  -9.101  -0.091  1.00 86.21           N
ATOM   4050  CA  GLN A 267      -0.159  -8.320   0.694  1.00 86.21           C
ATOM   4051  C   GLN A 267      -0.890  -9.218   1.694  1.00 86.21           C
ATOM   4052  O   GLN A 267      -1.215  -8.786   2.799  1.00 86.21           O
ATOM   4053  HA  GLN A 267       0.446  -7.587   1.228  1.00 86.21           H
ATOM   4054  CB  GLN A 267      -1.152  -7.587  -0.211  1.00 86.21           C
ATOM   4055 1HB  GLN A 267      -1.695  -8.308  -0.821  1.00 86.21           H
ATOM   4056 2HB  GLN A 267      -1.890  -7.066   0.400  1.00 86.21           H
ATOM   4057  CG  GLN A 267      -0.432  -6.584  -1.115  1.00 86.21           C
ATOM   4058 1HG  GLN A 267       0.280  -7.109  -1.751  1.00 86.21           H
ATOM   4059 2HG  GLN A 267      -1.153  -6.101  -1.775  1.00 86.21           H
ATOM   4060  CD  GLN A 267       0.299  -5.525  -0.287  1.00 86.21           C
ATOM   4061  OE1 GLN A 267      -0.201  -5.021   0.705  1.00 86.21           O
ATOM   4062  NE2 GLN A 267       1.508  -5.218  -0.749  1.00 86.21           N
ATOM   4063 1HE2 GLN A 267       1.860  -5.669  -1.569  1.00 86.21           H
ATOM   4064 2HE2 GLN A 267       2.065  -4.535  -0.276  1.00 86.21           H
ATOM   4065  HN  GLN A 267       0.394  -9.538  -0.903  1.00 86.21           H
ATOM   4066  N   PHE A 268      -1.126 -10.451   1.271  1.00 88.49           N
ATOM   4067  CA  PHE A 268      -1.980 -11.351   2.028  1.00 88.49           C
ATOM   4068  C   PHE A 268      -1.457 -11.534   3.454  1.00 88.49           C
ATOM   4069  O   PHE A 268      -2.195 -11.342   4.419  1.00 88.49           O
ATOM   4070  HA  PHE A 268      -2.973 -10.903   2.061  1.00 88.49           H
ATOM   4071  CB  PHE A 268      -1.952 -12.702   1.310  1.00 88.49           C
ATOM   4072 1HB  PHE A 268      -2.276 -12.561   0.279  1.00 88.49           H
ATOM   4073 2HB  PHE A 268      -0.924 -13.063   1.275  1.00 88.49           H
ATOM   4074  CG  PHE A 268      -2.830 -13.772   1.963  1.00 88.49           C
ATOM   4075  CD1 PHE A 268      -2.257 -14.787   2.664  1.00 88.49           C
ATOM   4076  HD1 PHE A 268      -1.173 -14.839   2.760  1.00 88.49           H
ATOM   4077  CD2 PHE A 268      -4.183 -13.707   1.843  1.00 88.49           C
ATOM   4078  HD2 PHE A 268      -4.642 -12.894   1.282  1.00 88.49           H
ATOM   4079  CE1 PHE A 268      -3.072 -15.780   3.270  1.00 88.49           C
ATOM   4080  HE1 PHE A 268      -2.613 -16.593   3.831  1.00 88.49           H
ATOM   4081  CE2 PHE A 268      -4.998 -14.700   2.450  1.00 88.49           C
ATOM   4082  HE2 PHE A 268      -6.082 -14.648   2.353  1.00 88.49           H
ATOM   4083  CZ  PHE A 268      -4.425 -15.715   3.150  1.00 88.49           C
ATOM   4084  HZ  PHE A 268      -5.051 -16.477   3.615  1.00 88.49           H
ATOM   4085  HN  PHE A 268      -0.746 -10.836   0.430  1.00 88.49           H
ATOM   4086  N   PRO A 269      -0.179 -11.907   3.613  1.00 93.12           N
ATOM   4087  CA  PRO A 269       0.352 -12.234   4.938  1.00 93.12           C
ATOM   4088  C   PRO A 269       0.100 -11.127   5.949  1.00 93.12           C
ATOM   4089  O   PRO A 269      -0.301 -11.395   7.081  1.00 93.12           O
ATOM   4090  HA  PRO A 269      -0.158 -13.109   5.341  1.00 93.12           H
ATOM   4091  CB  PRO A 269       1.847 -12.444   4.687  1.00 93.12           C
ATOM   4092 1HB  PRO A 269       2.412 -11.523   4.833  1.00 93.12           H
ATOM   4093 2HB  PRO A 269       2.267 -13.185   5.367  1.00 93.12           H
ATOM   4094  CG  PRO A 269       1.899 -12.915   3.239  1.00 93.12           C
ATOM   4095 1HG  PRO A 269       2.888 -12.772   2.802  1.00 93.12           H
ATOM   4096 2HG  PRO A 269       1.675 -13.978   3.150  1.00 93.12           H
ATOM   4097  CD  PRO A 269       0.846 -12.051   2.563  1.00 93.12           C
ATOM   4098 1HD  PRO A 269       1.248 -11.084   2.262  1.00 93.12           H
ATOM   4099 2HD  PRO A 269       0.451 -12.524   1.664  1.00 93.12           H
ATOM   4100  N   TYR A 270       0.345  -9.901   5.510  1.00 91.57           N
ATOM   4101  CA  TYR A 270       0.220  -8.752   6.390  1.00 91.57           C
ATOM   4102  C   TYR A 270      -1.229  -8.563   6.843  1.00 91.57           C
ATOM   4103  O   TYR A 270      -1.488  -8.304   8.018  1.00 91.57           O
ATOM   4104  HA  TYR A 270       0.846  -8.929   7.265  1.00 91.57           H
ATOM   4105  CB  TYR A 270       0.645  -7.538   5.562  1.00 91.57           C
ATOM   4106 1HB  TYR A 270       1.714  -7.605   5.360  1.00 91.57           H
ATOM   4107 2HB  TYR A 270       0.136  -7.572   4.599  1.00 91.57           H
ATOM   4108  CG  TYR A 270       0.351  -6.194   6.231  1.00 91.57           C
ATOM   4109  CD1 TYR A 270      -0.583  -5.339   5.682  1.00 91.57           C
ATOM   4110  HD1 TYR A 270      -1.110  -5.622   4.771  1.00 91.57           H
ATOM   4111  CD2 TYR A 270       1.020  -5.837   7.385  1.00 91.57           C
ATOM   4112  HD2 TYR A 270       1.757  -6.512   7.819  1.00 91.57           H
ATOM   4113  CE1 TYR A 270      -0.859  -4.074   6.312  1.00 91.57           C
ATOM   4114  HE1 TYR A 270      -1.594  -3.390   5.888  1.00 91.57           H
ATOM   4115  CE2 TYR A 270       0.743  -4.572   8.015  1.00 91.57           C
ATOM   4116  HE2 TYR A 270       1.264  -4.277   8.926  1.00 91.57           H
ATOM   4117  CZ  TYR A 270      -0.183  -3.753   7.447  1.00 91.57           C
ATOM   4118  OH  TYR A 270      -0.445  -2.558   8.042  1.00 91.57           O
ATOM   4119  HH  TYR A 270      -0.046  -2.538   8.959  1.00 91.57           H
ATOM   4120  HN  TYR A 270       0.622  -9.688   4.573  1.00 91.57           H
ATOM   4121  N   ASN A 271      -2.137  -8.699   5.888  1.00 89.64           N
ATOM   4122  CA  ASN A 271      -3.546  -8.470   6.156  1.00 89.64           C
ATOM   4123  C   ASN A 271      -4.074  -9.577   7.070  1.00 89.64           C
ATOM   4124  O   ASN A 271      -5.032  -9.370   7.814  1.00 89.64           O
ATOM   4125  HA  ASN A 271      -3.593  -7.486   6.623  1.00 89.64           H
ATOM   4126  CB  ASN A 271      -4.364  -8.494   4.863  1.00 89.64           C
ATOM   4127 1HB  ASN A 271      -4.049  -9.335   4.245  1.00 89.64           H
ATOM   4128 2HB  ASN A 271      -5.417  -8.649   5.098  1.00 89.64           H
ATOM   4129  CG  ASN A 271      -4.196  -7.189   4.083  1.00 89.64           C
ATOM   4130  OD1 ASN A 271      -4.652  -6.132   4.485  1.00 89.64           O
ATOM   4131  ND2 ASN A 271      -3.517  -7.322   2.947  1.00 89.64           N
ATOM   4132 1HD2 ASN A 271      -3.169  -8.219   2.674  1.00 89.64           H
ATOM   4133 2HD2 ASN A 271      -3.354  -6.524   2.366  1.00 89.64           H
ATOM   4134  HN  ASN A 271      -1.923  -8.961   4.946  1.00 89.64           H
ATOM   4135  N   CYS A 272      -3.426 -10.730   6.985  1.00 93.04           N
ATOM   4136  CA  CYS A 272      -3.744 -11.834   7.874  1.00 93.04           C
ATOM   4137  C   CYS A 272      -3.482 -11.384   9.313  1.00 93.04           C
ATOM   4138  O   CYS A 272      -4.331 -11.559  10.186  1.00 93.04           O
ATOM   4139  HA  CYS A 272      -4.800 -12.062   7.726  1.00 93.04           H
ATOM   4140  CB  CYS A 272      -2.952 -13.094   7.517  1.00 93.04           C
ATOM   4141 1HB  CYS A 272      -1.892 -12.855   7.432  1.00 93.04           H
ATOM   4142 2HB  CYS A 272      -3.049 -13.832   8.313  1.00 93.04           H
ATOM   4143  SG  CYS A 272      -3.564 -13.792   5.940  1.00 93.04           S
ATOM   4144  HG  CYS A 272      -2.990 -12.884   5.155  1.00 93.04           H
ATOM   4145  HN  CYS A 272      -2.697 -10.914   6.326  1.00 93.04           H
ATOM   4146  N   ILE A 273      -2.303 -10.814   9.515  1.00 93.23           N
ATOM   4147  CA  ILE A 273      -1.901 -10.378  10.842  1.00 93.23           C
ATOM   4148  C   ILE A 273      -2.793  -9.218  11.286  1.00 93.23           C
ATOM   4149  O   ILE A 273      -3.177  -9.136  12.451  1.00 93.23           O
ATOM   4150  HA  ILE A 273      -2.059 -11.215  11.522  1.00 93.23           H
ATOM   4151  CB  ILE A 273      -0.407 -10.050  10.867  1.00 93.23           C
ATOM   4152  HB  ILE A 273      -0.209  -9.298  10.103  1.00 93.23           H
ATOM   4153  CG1 ILE A 273       0.431 -11.281  10.517  1.00 93.23           C
ATOM   4154 1HG1 ILE A 273       0.160 -11.639   9.524  1.00 93.23           H
ATOM   4155 2HG1 ILE A 273       1.486 -11.009  10.481  1.00 93.23           H
ATOM   4156  CG2 ILE A 273      -0.001  -9.444  12.213  1.00 93.23           C
ATOM   4157 1HG2 ILE A 273      -0.564  -8.526  12.382  1.00 93.23           H
ATOM   4158 2HG2 ILE A 273      -0.217 -10.155  13.011  1.00 93.23           H
ATOM   4159 3HG2 ILE A 273       1.065  -9.220  12.204  1.00 93.23           H
ATOM   4160  CD1 ILE A 273       0.221 -12.397  11.543  1.00 93.23           C
ATOM   4161 1HD1 ILE A 273       0.516 -12.043  12.531  1.00 93.23           H
ATOM   4162 2HD1 ILE A 273      -0.830 -12.683  11.558  1.00 93.23           H
ATOM   4163 3HD1 ILE A 273       0.829 -13.260  11.270  1.00 93.23           H
ATOM   4164  HN  ILE A 273      -1.631 -10.648   8.794  1.00 93.23           H
ATOM   4165  N   LEU A 274      -3.098  -8.349  10.333  1.00 91.76           N
ATOM   4166  CA  LEU A 274      -3.923  -7.187  10.615  1.00 91.76           C
ATOM   4167  C   LEU A 274      -5.299  -7.649  11.098  1.00 91.76           C
ATOM   4168  O   LEU A 274      -5.906  -7.012  11.957  1.00 91.76           O
ATOM   4169  HA  LEU A 274      -3.442  -6.633  11.421  1.00 91.76           H
ATOM   4170  CB  LEU A 274      -3.978  -6.261   9.398  1.00 91.76           C
ATOM   4171 1HB  LEU A 274      -2.986  -6.228   8.946  1.00 91.76           H
ATOM   4172 2HB  LEU A 274      -4.649  -6.701   8.661  1.00 91.76           H
ATOM   4173  CG  LEU A 274      -4.432  -4.825   9.669  1.00 91.76           C
ATOM   4174  HG  LEU A 274      -5.260  -4.856  10.377  1.00 91.76           H
ATOM   4175  CD1 LEU A 274      -3.313  -4.008  10.318  1.00 91.76           C
ATOM   4176 1HD1 LEU A 274      -3.029  -4.469  11.264  1.00 91.76           H
ATOM   4177 2HD1 LEU A 274      -2.450  -3.982   9.653  1.00 91.76           H
ATOM   4178 3HD1 LEU A 274      -3.663  -2.992  10.499  1.00 91.76           H
ATOM   4179  CD2 LEU A 274      -4.955  -4.166   8.391  1.00 91.76           C
ATOM   4180 1HD2 LEU A 274      -4.164  -4.146   7.642  1.00 91.76           H
ATOM   4181 2HD2 LEU A 274      -5.803  -4.735   8.009  1.00 91.76           H
ATOM   4182 3HD2 LEU A 274      -5.272  -3.146   8.611  1.00 91.76           H
ATOM   4183  HN  LEU A 274      -2.791  -8.429   9.384  1.00 91.76           H
ATOM   4184  N   LEU A 275      -5.751  -8.755  10.525  1.00 93.71           N
ATOM   4185  CA  LEU A 275      -7.024  -9.335  10.918  1.00 93.71           C
ATOM   4186  C   LEU A 275      -6.951  -9.769  12.383  1.00 93.71           C
ATOM   4187  O   LEU A 275      -7.859  -9.488  13.164  1.00 93.71           O
ATOM   4188  HA  LEU A 275      -7.781  -8.556  10.826  1.00 93.71           H
ATOM   4189  CB  LEU A 275      -7.418 -10.462   9.961  1.00 93.71           C
ATOM   4190 1HB  LEU A 275      -7.509 -10.046   8.958  1.00 93.71           H
ATOM   4191 2HB  LEU A 275      -6.605 -11.188   9.932  1.00 93.71           H
ATOM   4192  CG  LEU A 275      -8.714 -11.204  10.296  1.00 93.71           C
ATOM   4193  HG  LEU A 275      -8.642 -11.572  11.319  1.00 93.71           H
ATOM   4194  CD1 LEU A 275      -9.916 -10.259  10.238  1.00 93.71           C
ATOM   4195 1HD1 LEU A 275      -9.779  -9.453  10.958  1.00 93.71           H
ATOM   4196 2HD1 LEU A 275     -10.002  -9.841   9.235  1.00 93.71           H
ATOM   4197 3HD1 LEU A 275     -10.824 -10.812  10.480  1.00 93.71           H
ATOM   4198  CD2 LEU A 275      -8.898 -12.422   9.389  1.00 93.71           C
ATOM   4199 1HD2 LEU A 275      -8.939 -12.098   8.349  1.00 93.71           H
ATOM   4200 2HD2 LEU A 275      -8.059 -13.105   9.523  1.00 93.71           H
ATOM   4201 3HD2 LEU A 275      -9.826 -12.931   9.647  1.00 93.71           H
ATOM   4202  HN  LEU A 275      -5.265  -9.251   9.805  1.00 93.71           H
ATOM   4203  N   VAL A 276      -5.861 -10.447  12.712  1.00 94.43           N
ATOM   4204  CA  VAL A 276      -5.661 -10.931  14.068  1.00 94.43           C
ATOM   4205  C   VAL A 276      -5.703  -9.749  15.038  1.00 94.43           C
ATOM   4206  O   VAL A 276      -6.370  -9.811  16.069  1.00 94.43           O
ATOM   4207  HA  VAL A 276      -6.485 -11.606  14.301  1.00 94.43           H
ATOM   4208  CB  VAL A 276      -4.358 -11.729  14.152  1.00 94.43           C
ATOM   4209  HB  VAL A 276      -3.556 -11.102  13.762  1.00 94.43           H
ATOM   4210  CG1 VAL A 276      -4.020 -12.075  15.604  1.00 94.43           C
ATOM   4211 1HG1 VAL A 276      -3.906 -11.156  16.179  1.00 94.43           H
ATOM   4212 2HG1 VAL A 276      -4.825 -12.674  16.031  1.00 94.43           H
ATOM   4213 3HG1 VAL A 276      -3.090 -12.641  15.635  1.00 94.43           H
ATOM   4214  CG2 VAL A 276      -4.431 -12.990  13.290  1.00 94.43           C
ATOM   4215 1HG2 VAL A 276      -5.249 -13.621  13.637  1.00 94.43           H
ATOM   4216 2HG2 VAL A 276      -4.603 -12.711  12.250  1.00 94.43           H
ATOM   4217 3HG2 VAL A 276      -3.491 -13.538  13.368  1.00 94.43           H
ATOM   4218  HN  VAL A 276      -5.124 -10.666  12.072  1.00 94.43           H
ATOM   4219  N   GLN A 277      -4.981  -8.699  14.673  1.00 92.87           N
ATOM   4220  CA  GLN A 277      -4.915  -7.511  15.506  1.00 92.87           C
ATOM   4221  C   GLN A 277      -6.309  -6.903  15.675  1.00 92.87           C
ATOM   4222  O   GLN A 277      -6.625  -6.349  16.727  1.00 92.87           O
ATOM   4223  HA  GLN A 277      -4.541  -7.854  16.471  1.00 92.87           H
ATOM   4224  CB  GLN A 277      -3.937  -6.488  14.925  1.00 92.87           C
ATOM   4225 1HB  GLN A 277      -4.128  -6.361  13.859  1.00 92.87           H
ATOM   4226 2HB  GLN A 277      -4.098  -5.517  15.394  1.00 92.87           H
ATOM   4227  CG  GLN A 277      -2.488  -6.930  15.139  1.00 92.87           C
ATOM   4228 1HG  GLN A 277      -2.304  -7.078  16.203  1.00 92.87           H
ATOM   4229 2HG  GLN A 277      -2.321  -7.890  14.650  1.00 92.87           H
ATOM   4230  CD  GLN A 277      -1.510  -5.892  14.586  1.00 92.87           C
ATOM   4231  OE1 GLN A 277      -1.829  -5.106  13.709  1.00 92.87           O
ATOM   4232  NE2 GLN A 277      -0.304  -5.933  15.146  1.00 92.87           N
ATOM   4233 1HE2 GLN A 277      -0.108  -6.603  15.861  1.00 92.87           H
ATOM   4234 2HE2 GLN A 277       0.405  -5.293  14.851  1.00 92.87           H
ATOM   4235  HN  GLN A 277      -4.450  -8.653  13.827  1.00 92.87           H
ATOM   4236  N   THR A 278      -7.105  -7.026  14.623  1.00 93.44           N
ATOM   4237  CA  THR A 278      -8.451  -6.478  14.635  1.00 93.44           C
ATOM   4238  C   THR A 278      -9.329  -7.242  15.627  1.00 93.44           C
ATOM   4239  O   THR A 278     -10.065  -6.636  16.404  1.00 93.44           O
ATOM   4240  HA  THR A 278      -8.398  -5.446  14.983  1.00 93.44           H
ATOM   4241  CB  THR A 278      -8.985  -6.507  13.202  1.00 93.44           C
ATOM   4242  HB  THR A 278      -9.117  -7.532  12.856  1.00 93.44           H
ATOM   4243  OG1 THR A 278      -8.048  -5.726  12.466  1.00 93.44           O
ATOM   4244  HG1 THR A 278      -7.357  -6.319  12.053  1.00 93.44           H
ATOM   4245  CG2 THR A 278     -10.304  -5.745  13.053  1.00 93.44           C
ATOM   4246 1HG2 THR A 278     -10.155  -4.702  13.335  1.00 93.44           H
ATOM   4247 2HG2 THR A 278     -11.057  -6.192  13.702  1.00 93.44           H
ATOM   4248 3HG2 THR A 278     -10.639  -5.797  12.017  1.00 93.44           H
ATOM   4249  HN  THR A 278      -6.845  -7.489  13.776  1.00 93.44           H
ATOM   4250  N   ILE A 279      -9.223  -8.561  15.568  1.00 94.93           N
ATOM   4251  CA  ILE A 279     -10.012  -9.415  16.440  1.00 94.93           C
ATOM   4252  C   ILE A 279      -9.612  -9.161  17.894  1.00 94.93           C
ATOM   4253  O   ILE A 279     -10.470  -9.064  18.770  1.00 94.93           O
ATOM   4254  HA  ILE A 279     -11.057  -9.133  16.315  1.00 94.93           H
ATOM   4255  CB  ILE A 279      -9.884 -10.879  16.014  1.00 94.93           C
ATOM   4256  HB  ILE A 279      -8.824 -11.127  15.957  1.00 94.93           H
ATOM   4257  CG1 ILE A 279     -10.476 -11.099  14.620  1.00 94.93           C
ATOM   4258 1HG1 ILE A 279     -11.564 -11.072  14.675  1.00 94.93           H
ATOM   4259 2HG1 ILE A 279     -10.170 -10.287  13.960  1.00 94.93           H
ATOM   4260  CG2 ILE A 279     -10.510 -11.810  17.055  1.00 94.93           C
ATOM   4261 1HG2 ILE A 279     -10.003 -11.678  18.011  1.00 94.93           H
ATOM   4262 2HG2 ILE A 279     -11.567 -11.570  17.169  1.00 94.93           H
ATOM   4263 3HG2 ILE A 279     -10.405 -12.844  16.728  1.00 94.93           H
ATOM   4264  CD1 ILE A 279     -10.022 -12.438  14.036  1.00 94.93           C
ATOM   4265 1HD1 ILE A 279      -8.934 -12.451  13.961  1.00 94.93           H
ATOM   4266 2HD1 ILE A 279     -10.350 -13.248  14.687  1.00 94.93           H
ATOM   4267 3HD1 ILE A 279     -10.456 -12.569  13.045  1.00 94.93           H
ATOM   4268  HN  ILE A 279      -8.613  -9.046  14.941  1.00 94.93           H
ATOM   4269  N   ASP A 280      -8.308  -9.060  18.107  1.00 93.97           N
ATOM   4270  CA  ASP A 280      -7.779  -8.900  19.451  1.00 93.97           C
ATOM   4271  C   ASP A 280      -8.172  -7.522  19.988  1.00 93.97           C
ATOM   4272  O   ASP A 280      -8.419  -7.365  21.183  1.00 93.97           O
ATOM   4273  HA  ASP A 280      -8.216  -9.713  20.030  1.00 93.97           H
ATOM   4274  CB  ASP A 280      -6.252  -8.991  19.456  1.00 93.97           C
ATOM   4275 1HB  ASP A 280      -5.935  -9.887  18.923  1.00 93.97           H
ATOM   4276 2HB  ASP A 280      -5.831  -8.138  18.923  1.00 93.97           H
ATOM   4277  CG  ASP A 280      -5.709  -9.023  20.886  1.00 93.97           C
ATOM   4278  OD1 ASP A 280      -6.218  -9.855  21.668  1.00 93.97           O
ATOM   4279  OD2 ASP A 280      -4.798  -8.214  21.166  1.00 93.97           O
ATOM   4280  HN  ASP A 280      -7.619  -9.086  17.382  1.00 93.97           H
ATOM   4281  N   ALA A 281      -8.218  -6.559  19.080  1.00 92.20           N
ATOM   4282  CA  ALA A 281      -8.618  -5.209  19.440  1.00 92.20           C
ATOM   4283  C   ALA A 281     -10.032  -5.239  20.023  1.00 92.20           C
ATOM   4284  O   ALA A 281     -10.379  -4.408  20.861  1.00 92.20           O
ATOM   4285  HA  ALA A 281      -7.927  -4.850  20.203  1.00 92.20           H
ATOM   4286  CB  ALA A 281      -8.512  -4.301  18.213  1.00 92.20           C
ATOM   4287 1HB  ALA A 281      -7.483  -4.291  17.855  1.00 92.20           H
ATOM   4288 2HB  ALA A 281      -9.167  -4.676  17.426  1.00 92.20           H
ATOM   4289 3HB  ALA A 281      -8.813  -3.288  18.483  1.00 92.20           H
ATOM   4290  HN  ALA A 281      -7.988  -6.688  18.115  1.00 92.20           H
ATOM   4291  N   TYR A 282     -10.809  -6.206  19.557  1.00 90.80           N
ATOM   4292  CA  TYR A 282     -12.183  -6.345  20.010  1.00 90.80           C
ATOM   4293  C   TYR A 282     -12.267  -7.266  21.229  1.00 90.80           C
ATOM   4294  O   TYR A 282     -12.907  -6.929  22.223  1.00 90.80           O
ATOM   4295  HA  TYR A 282     -12.548  -5.356  20.286  1.00 90.80           H
ATOM   4296  CB  TYR A 282     -12.947  -6.985  18.849  1.00 90.80           C
ATOM   4297 1HB  TYR A 282     -12.795  -6.384  17.953  1.00 90.80           H
ATOM   4298 2HB  TYR A 282     -12.525  -7.969  18.648  1.00 90.80           H
ATOM   4299  CG  TYR A 282     -14.449  -7.132  19.099  1.00 90.80           C
ATOM   4300  CD1 TYR A 282     -14.975  -8.361  19.439  1.00 90.80           C
ATOM   4301  HD1 TYR A 282     -14.320  -9.228  19.530  1.00 90.80           H
ATOM   4302  CD2 TYR A 282     -15.278  -6.034  18.984  1.00 90.80           C
ATOM   4303  HD2 TYR A 282     -14.863  -5.063  18.715  1.00 90.80           H
ATOM   4304  CE1 TYR A 282     -16.389  -8.499  19.674  1.00 90.80           C
ATOM   4305  HE1 TYR A 282     -16.818  -9.465  19.944  1.00 90.80           H
ATOM   4306  CE2 TYR A 282     -16.692  -6.172  19.219  1.00 90.80           C
ATOM   4307  HE2 TYR A 282     -17.358  -5.314  19.132  1.00 90.80           H
ATOM   4308  CZ  TYR A 282     -17.178  -7.398  19.553  1.00 90.80           C
ATOM   4309  OH  TYR A 282     -18.513  -7.529  19.775  1.00 90.80           O
ATOM   4310  HH  TYR A 282     -18.965  -6.642  19.675  1.00 90.80           H
ATOM   4311  HN  TYR A 282     -10.516  -6.884  18.883  1.00 90.80           H
ATOM   4312  N   ALA A 283     -11.610  -8.411  21.112  1.00 92.61           N
ATOM   4313  CA  ALA A 283     -11.842  -9.505  22.040  1.00 92.61           C
ATOM   4314  C   ALA A 283     -10.789  -9.460  23.149  1.00 92.61           C
ATOM   4315  O   ALA A 283     -10.981 -10.038  24.217  1.00 92.61           O
ATOM   4316  HA  ALA A 283     -12.828  -9.362  22.482  1.00 92.61           H
ATOM   4317  CB  ALA A 283     -11.830 -10.832  21.279  1.00 92.61           C
ATOM   4318 1HB  ALA A 283     -12.616 -10.824  20.523  1.00 92.61           H
ATOM   4319 2HB  ALA A 283     -10.862 -10.965  20.795  1.00 92.61           H
ATOM   4320 3HB  ALA A 283     -12.004 -11.652  21.975  1.00 92.61           H
ATOM   4321  HN  ALA A 283     -10.932  -8.597  20.401  1.00 92.61           H
ATOM   4322  N   MET A 284      -9.698  -8.766  22.857  1.00 90.61           N
ATOM   4323  CA  MET A 284      -8.600  -8.665  23.803  1.00 90.61           C
ATOM   4324  C   MET A 284      -8.234 -10.039  24.368  1.00 90.61           C
ATOM   4325  O   MET A 284      -8.097 -10.199  25.580  1.00 90.61           O
ATOM   4326  HA  MET A 284      -7.761  -8.262  23.237  1.00 90.61           H
ATOM   4327  CB  MET A 284      -8.998  -7.731  24.948  1.00 90.61           C
ATOM   4328 1HB  MET A 284      -9.851  -8.149  25.484  1.00 90.61           H
ATOM   4329 2HB  MET A 284      -8.178  -7.656  25.663  1.00 90.61           H
ATOM   4330  CG  MET A 284      -9.352  -6.338  24.423  1.00 90.61           C
ATOM   4331 1HG  MET A 284      -8.473  -5.877  23.972  1.00 90.61           H
ATOM   4332 2HG  MET A 284     -10.107  -6.417  23.641  1.00 90.61           H
ATOM   4333  SD  MET A 284      -9.959  -5.319  25.756  1.00 90.61           S
ATOM   4334  CE  MET A 284     -11.400  -4.613  24.975  1.00 90.61           C
ATOM   4335 1HE  MET A 284     -11.096  -4.052  24.091  1.00 90.61           H
ATOM   4336 2HE  MET A 284     -12.082  -5.411  24.682  1.00 90.61           H
ATOM   4337 3HE  MET A 284     -11.902  -3.944  25.674  1.00 90.61           H
ATOM   4338  HN  MET A 284      -9.558  -8.281  21.994  1.00 90.61           H
ATOM   4339  N   PHE A 285      -8.087 -10.995  23.463  1.00 91.06           N
ATOM   4340  CA  PHE A 285      -7.909 -12.381  23.861  1.00 91.06           C
ATOM   4341  C   PHE A 285      -6.428 -12.708  24.065  1.00 91.06           C
ATOM   4342  O   PHE A 285      -6.091 -13.712  24.691  1.00 91.06           O
ATOM   4343  HA  PHE A 285      -8.442 -12.518  24.802  1.00 91.06           H
ATOM   4344  CB  PHE A 285      -8.458 -13.247  22.726  1.00 91.06           C
ATOM   4345 1HB  PHE A 285      -8.572 -14.270  23.084  1.00 91.06           H
ATOM   4346 2HB  PHE A 285      -9.453 -12.890  22.459  1.00 91.06           H
ATOM   4347  CG  PHE A 285      -7.583 -13.256  21.471  1.00 91.06           C
ATOM   4348  CD1 PHE A 285      -7.790 -12.336  20.491  1.00 91.06           C
ATOM   4349  HD1 PHE A 285      -8.579 -11.592  20.599  1.00 91.06           H
ATOM   4350  CD2 PHE A 285      -6.598 -14.183  21.336  1.00 91.06           C
ATOM   4351  HD2 PHE A 285      -6.432 -14.920  22.122  1.00 91.06           H
ATOM   4352  CE1 PHE A 285      -6.977 -12.345  19.326  1.00 91.06           C
ATOM   4353  HE1 PHE A 285      -7.143 -11.608  18.540  1.00 91.06           H
ATOM   4354  CE2 PHE A 285      -5.785 -14.192  20.172  1.00 91.06           C
ATOM   4355  HE2 PHE A 285      -4.995 -14.935  20.063  1.00 91.06           H
ATOM   4356  CZ  PHE A 285      -5.992 -13.272  19.191  1.00 91.06           C
ATOM   4357  HZ  PHE A 285      -5.368 -13.279  18.297  1.00 91.06           H
ATOM   4358  HN  PHE A 285      -8.087 -10.836  22.476  1.00 91.06           H
ATOM   4359  N   ILE A 286      -5.584 -11.841  23.526  1.00 91.67           N
ATOM   4360  CA  ILE A 286      -4.148 -12.014  23.657  1.00 91.67           C
ATOM   4361  C   ILE A 286      -3.682 -11.396  24.977  1.00 91.67           C
ATOM   4362  O   ILE A 286      -3.328 -10.219  25.025  1.00 91.67           O
ATOM   4363  HA  ILE A 286      -3.949 -13.085  23.689  1.00 91.67           H
ATOM   4364  CB  ILE A 286      -3.426 -11.456  22.429  1.00 91.67           C
ATOM   4365  HB  ILE A 286      -3.625 -10.386  22.373  1.00 91.67           H
ATOM   4366  CG1 ILE A 286      -3.967 -12.084  21.143  1.00 91.67           C
ATOM   4367 1HG1 ILE A 286      -3.677 -13.134  21.096  1.00 91.67           H
ATOM   4368 2HG1 ILE A 286      -5.057 -12.055  21.150  1.00 91.67           H
ATOM   4369  CG2 ILE A 286      -1.911 -11.628  22.557  1.00 91.67           C
ATOM   4370 1HG2 ILE A 286      -1.559 -11.096  23.441  1.00 91.67           H
ATOM   4371 2HG2 ILE A 286      -1.673 -12.687  22.652  1.00 91.67           H
ATOM   4372 3HG2 ILE A 286      -1.423 -11.223  21.671  1.00 91.67           H
ATOM   4373  CD1 ILE A 286      -3.440 -11.348  19.909  1.00 91.67           C
ATOM   4374 1HD1 ILE A 286      -3.753 -10.305  19.947  1.00 91.67           H
ATOM   4375 2HD1 ILE A 286      -2.351 -11.401  19.893  1.00 91.67           H
ATOM   4376 3HD1 ILE A 286      -3.840 -11.815  19.009  1.00 91.67           H
ATOM   4377  HN  ILE A 286      -5.867 -11.033  23.008  1.00 91.67           H
ATOM   4378  N   SER A 287      -3.698 -12.217  26.016  1.00 89.16           N
ATOM   4379  CA  SER A 287      -3.249 -11.776  27.326  1.00 89.16           C
ATOM   4380  C   SER A 287      -1.790 -12.184  27.543  1.00 89.16           C
ATOM   4381  O   SER A 287      -1.120 -11.656  28.429  1.00 89.16           O
ATOM   4382  HA  SER A 287      -3.344 -10.690  27.313  1.00 89.16           H
ATOM   4383  CB  SER A 287      -4.132 -12.352  28.434  1.00 89.16           C
ATOM   4384 1HB  SER A 287      -3.753 -12.029  29.404  1.00 89.16           H
ATOM   4385 2HB  SER A 287      -5.142 -11.953  28.338  1.00 89.16           H
ATOM   4386  OG  SER A 287      -4.179 -13.776  28.394  1.00 89.16           O
ATOM   4387  HG  SER A 287      -4.798 -14.118  29.101  1.00 89.16           H
ATOM   4388  HN  SER A 287      -4.010 -13.166  25.974  1.00 89.16           H
ATOM   4389  N   ASN A 288      -1.342 -13.120  26.720  1.00 92.38           N
ATOM   4390  CA  ASN A 288      -0.021 -13.701  26.894  1.00 92.38           C
ATOM   4391  C   ASN A 288       1.014 -12.821  26.192  1.00 92.38           C
ATOM   4392  O   ASN A 288       0.914 -12.577  24.990  1.00 92.38           O
ATOM   4393  HA  ASN A 288       0.132 -13.745  27.973  1.00 92.38           H
ATOM   4394  CB  ASN A 288       0.051 -15.100  26.279  1.00 92.38           C
ATOM   4395 1HB  ASN A 288      -0.785 -15.701  26.635  1.00 92.38           H
ATOM   4396 2HB  ASN A 288      -0.045 -15.030  25.196  1.00 92.38           H
ATOM   4397  CG  ASN A 288       1.371 -15.788  26.636  1.00 92.38           C
ATOM   4398  OD1 ASN A 288       2.431 -15.185  26.651  1.00 92.38           O
ATOM   4399  ND2 ASN A 288       1.246 -17.081  26.922  1.00 92.38           N
ATOM   4400 1HD2 ASN A 288       0.346 -17.515  26.891  1.00 92.38           H
ATOM   4401 2HD2 ASN A 288       2.053 -17.618  27.167  1.00 92.38           H
ATOM   4402  HN  ASN A 288      -1.863 -13.482  25.947  1.00 92.38           H
ATOM   4403  N   CYS A 289       1.986 -12.368  26.971  1.00 91.71           N
ATOM   4404  CA  CYS A 289       2.971 -11.426  26.469  1.00 91.71           C
ATOM   4405  C   CYS A 289       3.795 -12.124  25.385  1.00 91.71           C
ATOM   4406  O   CYS A 289       4.203 -11.497  24.409  1.00 91.71           O
ATOM   4407  HA  CYS A 289       2.416 -10.586  26.051  1.00 91.71           H
ATOM   4408  CB  CYS A 289       3.853 -10.876  27.592  1.00 91.71           C
ATOM   4409 1HB  CYS A 289       3.233 -10.406  28.355  1.00 91.71           H
ATOM   4410 2HB  CYS A 289       4.390 -11.692  28.076  1.00 91.71           H
ATOM   4411  SG  CYS A 289       5.042  -9.661  26.916  1.00 91.71           S
ATOM   4412  HN  CYS A 289       2.105 -12.634  27.928  1.00 91.71           H
ATOM   4413  N   ALA A 290       4.016 -13.414  25.594  1.00 93.75           N
ATOM   4414  CA  ALA A 290       4.837 -14.191  24.681  1.00 93.75           C
ATOM   4415  C   ALA A 290       4.168 -14.224  23.305  1.00 93.75           C
ATOM   4416  O   ALA A 290       4.830 -14.039  22.285  1.00 93.75           O
ATOM   4417  HA  ALA A 290       5.801 -13.691  24.594  1.00 93.75           H
ATOM   4418  CB  ALA A 290       5.056 -15.591  25.256  1.00 93.75           C
ATOM   4419 1HB  ALA A 290       5.560 -15.513  26.219  1.00 93.75           H
ATOM   4420 2HB  ALA A 290       4.094 -16.085  25.388  1.00 93.75           H
ATOM   4421 3HB  ALA A 290       5.672 -16.173  24.570  1.00 93.75           H
ATOM   4422  HN  ALA A 290       3.646 -13.926  26.370  1.00 93.75           H
ATOM   4423  N   VAL A 291       2.865 -14.461  23.321  1.00 93.78           N
ATOM   4424  CA  VAL A 291       2.101 -14.529  22.087  1.00 93.78           C
ATOM   4425  C   VAL A 291       2.093 -13.151  21.421  1.00 93.78           C
ATOM   4426  O   VAL A 291       2.283 -13.041  20.211  1.00 93.78           O
ATOM   4427  HA  VAL A 291       2.605 -15.234  21.426  1.00 93.78           H
ATOM   4428  CB  VAL A 291       0.696 -15.064  22.369  1.00 93.78           C
ATOM   4429  HB  VAL A 291       0.223 -14.400  23.093  1.00 93.78           H
ATOM   4430  CG1 VAL A 291      -0.158 -15.060  21.100  1.00 93.78           C
ATOM   4431 1HG1 VAL A 291      -0.242 -14.042  20.722  1.00 93.78           H
ATOM   4432 2HG1 VAL A 291       0.311 -15.691  20.344  1.00 93.78           H
ATOM   4433 3HG1 VAL A 291      -1.151 -15.446  21.329  1.00 93.78           H
ATOM   4434  CG2 VAL A 291       0.756 -16.464  22.985  1.00 93.78           C
ATOM   4435 1HG2 VAL A 291       1.257 -17.143  22.295  1.00 93.78           H
ATOM   4436 2HG2 VAL A 291       1.311 -16.425  23.923  1.00 93.78           H
ATOM   4437 3HG2 VAL A 291      -0.256 -16.821  23.176  1.00 93.78           H
ATOM   4438  HN  VAL A 291       2.333 -14.606  24.155  1.00 93.78           H
ATOM   4439  N   SER A 292       1.871 -12.134  22.241  1.00 92.64           N
ATOM   4440  CA  SER A 292       1.794 -10.772  21.741  1.00 92.64           C
ATOM   4441  C   SER A 292       3.116 -10.384  21.076  1.00 92.64           C
ATOM   4442  O   SER A 292       3.122  -9.767  20.012  1.00 92.64           O
ATOM   4443  HA  SER A 292       0.985 -10.778  21.010  1.00 92.64           H
ATOM   4444  CB  SER A 292       1.457  -9.791  22.865  1.00 92.64           C
ATOM   4445 1HB  SER A 292       0.575 -10.142  23.401  1.00 92.64           H
ATOM   4446 2HB  SER A 292       2.277  -9.766  23.583  1.00 92.64           H
ATOM   4447  OG  SER A 292       1.219  -8.475  22.372  1.00 92.64           O
ATOM   4448  HG  SER A 292       0.343  -8.444  21.890  1.00 92.64           H
ATOM   4449  HN  SER A 292       1.745 -12.230  23.229  1.00 92.64           H
ATOM   4450  N   THR A 293       4.204 -10.761  21.731  1.00 92.76           N
ATOM   4451  CA  THR A 293       5.529 -10.436  21.231  1.00 92.76           C
ATOM   4452  C   THR A 293       5.737 -11.039  19.840  1.00 92.76           C
ATOM   4453  O   THR A 293       6.227 -10.367  18.935  1.00 92.76           O
ATOM   4454  HA  THR A 293       5.601  -9.354  21.124  1.00 92.76           H
ATOM   4455  CB  THR A 293       6.554 -10.916  22.260  1.00 92.76           C
ATOM   4456  HB  THR A 293       6.413 -11.973  22.487  1.00 92.76           H
ATOM   4457  OG1 THR A 293       6.387 -10.024  23.359  1.00 92.76           O
ATOM   4458  HG1 THR A 293       5.751 -10.415  24.023  1.00 92.76           H
ATOM   4459  CG2 THR A 293       7.996 -10.681  21.805  1.00 92.76           C
ATOM   4460 1HG2 THR A 293       8.156  -9.615  21.643  1.00 92.76           H
ATOM   4461 2HG2 THR A 293       8.176 -11.220  20.875  1.00 92.76           H
ATOM   4462 3HG2 THR A 293       8.682 -11.039  22.572  1.00 92.76           H
ATOM   4463  HN  THR A 293       4.191 -11.278  22.587  1.00 92.76           H
ATOM   4464  N   ASN A 294       5.352 -12.301  19.714  1.00 94.36           N
ATOM   4465  CA  ASN A 294       5.548 -13.022  18.467  1.00 94.36           C
ATOM   4466  C   ASN A 294       4.673 -12.397  17.379  1.00 94.36           C
ATOM   4467  O   ASN A 294       5.088 -12.298  16.225  1.00 94.36           O
ATOM   4468  HA  ASN A 294       6.612 -12.933  18.249  1.00 94.36           H
ATOM   4469  CB  ASN A 294       5.145 -14.491  18.612  1.00 94.36           C
ATOM   4470 1HB  ASN A 294       4.182 -14.560  19.118  1.00 94.36           H
ATOM   4471 2HB  ASN A 294       5.018 -14.935  17.624  1.00 94.36           H
ATOM   4472  CG  ASN A 294       6.198 -15.274  19.398  1.00 94.36           C
ATOM   4473  OD1 ASN A 294       7.325 -14.841  19.578  1.00 94.36           O
ATOM   4474  ND2 ASN A 294       5.771 -16.448  19.854  1.00 94.36           N
ATOM   4475 1HD2 ASN A 294       4.834 -16.744  19.671  1.00 94.36           H
ATOM   4476 2HD2 ASN A 294       6.387 -17.034  20.380  1.00 94.36           H
ATOM   4477  HN  ASN A 294       4.916 -12.828  20.443  1.00 94.36           H
ATOM   4478  N   ILE A 295       3.479 -11.990  17.785  1.00 93.18           N
ATOM   4479  CA  ILE A 295       2.526 -11.415  16.850  1.00 93.18           C
ATOM   4480  C   ILE A 295       3.076 -10.090  16.319  1.00 93.18           C
ATOM   4481  O   ILE A 295       2.925  -9.780  15.139  1.00 93.18           O
ATOM   4482  HA  ILE A 295       2.430 -12.109  16.015  1.00 93.18           H
ATOM   4483  CB  ILE A 295       1.146 -11.293  17.499  1.00 93.18           C
ATOM   4484  HB  ILE A 295       1.279 -10.925  18.517  1.00 93.18           H
ATOM   4485  CG1 ILE A 295       0.464 -12.659  17.598  1.00 93.18           C
ATOM   4486 1HG1 ILE A 295       0.190 -13.005  16.601  1.00 93.18           H
ATOM   4487 2HG1 ILE A 295       1.161 -13.389  18.009  1.00 93.18           H
ATOM   4488  CG2 ILE A 295       0.281 -10.271  16.759  1.00 93.18           C
ATOM   4489 1HG2 ILE A 295       0.767  -9.296  16.785  1.00 93.18           H
ATOM   4490 2HG2 ILE A 295       0.154 -10.586  15.723  1.00 93.18           H
ATOM   4491 3HG2 ILE A 295      -0.694 -10.204  17.241  1.00 93.18           H
ATOM   4492  CD1 ILE A 295      -0.785 -12.585  18.478  1.00 93.18           C
ATOM   4493 1HD1 ILE A 295      -0.505 -12.262  19.481  1.00 93.18           H
ATOM   4494 2HD1 ILE A 295      -1.490 -11.872  18.051  1.00 93.18           H
ATOM   4495 3HD1 ILE A 295      -1.251 -13.569  18.531  1.00 93.18           H
ATOM   4496  HN  ILE A 295       3.160 -12.049  18.731  1.00 93.18           H
ATOM   4497  N   ASP A 296       3.702  -9.344  17.217  1.00 93.21           N
ATOM   4498  CA  ASP A 296       4.245  -8.043  16.862  1.00 93.21           C
ATOM   4499  C   ASP A 296       5.399  -8.229  15.875  1.00 93.21           C
ATOM   4500  O   ASP A 296       5.521  -7.479  14.908  1.00 93.21           O
ATOM   4501  HA  ASP A 296       3.410  -7.493  16.428  1.00 93.21           H
ATOM   4502  CB  ASP A 296       4.789  -7.318  18.095  1.00 93.21           C
ATOM   4503 1HB  ASP A 296       5.448  -7.984  18.652  1.00 93.21           H
ATOM   4504 2HB  ASP A 296       5.389  -6.464  17.783  1.00 93.21           H
ATOM   4505  CG  ASP A 296       3.650  -6.845  19.000  1.00 93.21           C
ATOM   4506  OD1 ASP A 296       2.507  -6.798  18.496  1.00 93.21           O
ATOM   4507  OD2 ASP A 296       3.948  -6.542  20.175  1.00 93.21           O
ATOM   4508  HN  ASP A 296       3.841  -9.613  18.170  1.00 93.21           H
ATOM   4509  N   ILE A 297       6.217  -9.234  16.153  1.00 94.10           N
ATOM   4510  CA  ILE A 297       7.325  -9.562  15.273  1.00 94.10           C
ATOM   4511  C   ILE A 297       6.780  -9.963  13.901  1.00 94.10           C
ATOM   4512  O   ILE A 297       7.292  -9.523  12.872  1.00 94.10           O
ATOM   4513  HA  ILE A 297       7.927  -8.661  15.155  1.00 94.10           H
ATOM   4514  CB  ILE A 297       8.222 -10.624  15.912  1.00 94.10           C
ATOM   4515  HB  ILE A 297       7.586 -11.426  16.289  1.00 94.10           H
ATOM   4516  CG1 ILE A 297       8.983 -10.051  17.109  1.00 94.10           C
ATOM   4517 1HG1 ILE A 297       9.726  -9.333  16.762  1.00 94.10           H
ATOM   4518 2HG1 ILE A 297       8.294  -9.509  17.757  1.00 94.10           H
ATOM   4519  CG2 ILE A 297       9.163 -11.243  14.877  1.00 94.10           C
ATOM   4520 1HG2 ILE A 297       8.576 -11.711  14.086  1.00 94.10           H
ATOM   4521 2HG2 ILE A 297       9.794 -10.465  14.449  1.00 94.10           H
ATOM   4522 3HG2 ILE A 297       9.788 -11.995  15.359  1.00 94.10           H
ATOM   4523  CD1 ILE A 297       9.672 -11.162  17.904  1.00 94.10           C
ATOM   4524 1HD1 ILE A 297       8.923 -11.865  18.270  1.00 94.10           H
ATOM   4525 2HD1 ILE A 297      10.377 -11.686  17.260  1.00 94.10           H
ATOM   4526 3HD1 ILE A 297      10.206 -10.727  18.749  1.00 94.10           H
ATOM   4527  HN  ILE A 297       6.132  -9.817  16.961  1.00 94.10           H
ATOM   4528  N   CYS A 298       5.748 -10.793  13.929  1.00 94.42           N
ATOM   4529  CA  CYS A 298       5.126 -11.256  12.700  1.00 94.42           C
ATOM   4530  C   CYS A 298       4.656 -10.034  11.909  1.00 94.42           C
ATOM   4531  O   CYS A 298       4.794  -9.990  10.688  1.00 94.42           O
ATOM   4532  HA  CYS A 298       5.891 -11.803  12.149  1.00 94.42           H
ATOM   4533  CB  CYS A 298       3.979 -12.230  12.979  1.00 94.42           C
ATOM   4534 1HB  CYS A 298       3.365 -11.857  13.798  1.00 94.42           H
ATOM   4535 2HB  CYS A 298       3.333 -12.304  12.104  1.00 94.42           H
ATOM   4536  SG  CYS A 298       4.649 -13.880  13.402  1.00 94.42           S
ATOM   4537  HG  CYS A 298       5.009 -13.570  14.644  1.00 94.42           H
ATOM   4538  HN  CYS A 298       5.338 -11.147  14.770  1.00 94.42           H
ATOM   4539  N   PHE A 299       4.111  -9.070  12.638  1.00 92.96           N
ATOM   4540  CA  PHE A 299       3.618  -7.852  12.019  1.00 92.96           C
ATOM   4541  C   PHE A 299       4.738  -7.123  11.274  1.00 92.96           C
ATOM   4542  O   PHE A 299       4.555  -6.693  10.136  1.00 92.96           O
ATOM   4543  HA  PHE A 299       2.841  -8.140  11.311  1.00 92.96           H
ATOM   4544  CB  PHE A 299       3.103  -6.954  13.146  1.00 92.96           C
ATOM   4545 1HB  PHE A 299       2.343  -7.496  13.709  1.00 92.96           H
ATOM   4546 2HB  PHE A 299       3.922  -6.748  13.835  1.00 92.96           H
ATOM   4547  CG  PHE A 299       2.514  -5.627  12.665  1.00 92.96           C
ATOM   4548  CD1 PHE A 299       3.304  -4.524  12.577  1.00 92.96           C
ATOM   4549  HD1 PHE A 299       4.358  -4.586  12.849  1.00 92.96           H
ATOM   4550  CD2 PHE A 299       1.199  -5.551  12.326  1.00 92.96           C
ATOM   4551  HD2 PHE A 299       0.565  -6.435  12.396  1.00 92.96           H
ATOM   4552  CE1 PHE A 299       2.757  -3.292  12.131  1.00 92.96           C
ATOM   4553  HE1 PHE A 299       3.390  -2.408  12.060  1.00 92.96           H
ATOM   4554  CE2 PHE A 299       0.652  -4.319  11.879  1.00 92.96           C
ATOM   4555  HE2 PHE A 299      -0.402  -4.257  11.607  1.00 92.96           H
ATOM   4556  CZ  PHE A 299       1.442  -3.216  11.791  1.00 92.96           C
ATOM   4557  HZ  PHE A 299       1.022  -2.270  11.448  1.00 92.96           H
ATOM   4558  HN  PHE A 299       4.005  -9.113  13.631  1.00 92.96           H
ATOM   4559  N   GLN A 300       5.874  -7.006  11.946  1.00 93.23           N
ATOM   4560  CA  GLN A 300       7.009  -6.298  11.380  1.00 93.23           C
ATOM   4561  C   GLN A 300       7.438  -6.949  10.063  1.00 93.23           C
ATOM   4562  O   GLN A 300       7.648  -6.261   9.066  1.00 93.23           O
ATOM   4563  HA  GLN A 300       6.655  -5.284  11.193  1.00 93.23           H
ATOM   4564  CB  GLN A 300       8.174  -6.248  12.371  1.00 93.23           C
ATOM   4565 1HB  GLN A 300       8.378  -7.249  12.749  1.00 93.23           H
ATOM   4566 2HB  GLN A 300       9.076  -5.910  11.860  1.00 93.23           H
ATOM   4567  CG  GLN A 300       7.860  -5.309  13.538  1.00 93.23           C
ATOM   4568 1HG  GLN A 300       7.626  -4.315  13.158  1.00 93.23           H
ATOM   4569 2HG  GLN A 300       6.976  -5.665  14.067  1.00 93.23           H
ATOM   4570  CD  GLN A 300       9.042  -5.226  14.507  1.00 93.23           C
ATOM   4571  OE1 GLN A 300      10.181  -5.494  14.162  1.00 93.23           O
ATOM   4572  NE2 GLN A 300       8.708  -4.840  15.735  1.00 93.23           N
ATOM   4573 1HE2 GLN A 300       7.754  -4.635  15.953  1.00 93.23           H
ATOM   4574 2HE2 GLN A 300       9.411  -4.755  16.441  1.00 93.23           H
ATOM   4575  HN  GLN A 300       6.025  -7.384  12.860  1.00 93.23           H
ATOM   4576  N   VAL A 301       7.554  -8.268  10.103  1.00 95.04           N
ATOM   4577  CA  VAL A 301       8.064  -9.009   8.961  1.00 95.04           C
ATOM   4578  C   VAL A 301       7.113  -8.831   7.777  1.00 95.04           C
ATOM   4579  O   VAL A 301       7.535  -8.439   6.690  1.00 95.04           O
ATOM   4580  HA  VAL A 301       9.033  -8.584   8.700  1.00 95.04           H
ATOM   4581  CB  VAL A 301       8.277 -10.476   9.342  1.00 95.04           C
ATOM   4582  HB  VAL A 301       7.336 -10.859   9.737  1.00 95.04           H
ATOM   4583  CG1 VAL A 301       8.647 -11.312   8.116  1.00 95.04           C
ATOM   4584 1HG1 VAL A 301       7.844 -11.255   7.381  1.00 95.04           H
ATOM   4585 2HG1 VAL A 301       9.568 -10.928   7.678  1.00 95.04           H
ATOM   4586 3HG1 VAL A 301       8.792 -12.350   8.415  1.00 95.04           H
ATOM   4587  CG2 VAL A 301       9.336 -10.610  10.438  1.00 95.04           C
ATOM   4588 1HG2 VAL A 301      10.281 -10.201  10.081  1.00 95.04           H
ATOM   4589 2HG2 VAL A 301       9.014 -10.062  11.323  1.00 95.04           H
ATOM   4590 3HG2 VAL A 301       9.467 -11.662  10.689  1.00 95.04           H
ATOM   4591  HN  VAL A 301       7.308  -8.828  10.894  1.00 95.04           H
ATOM   4592  N   THR A 302       5.846  -9.127   8.026  1.00 94.12           N
ATOM   4593  CA  THR A 302       4.857  -9.141   6.962  1.00 94.12           C
ATOM   4594  C   THR A 302       4.660  -7.732   6.398  1.00 94.12           C
ATOM   4595  O   THR A 302       4.421  -7.566   5.203  1.00 94.12           O
ATOM   4596  HA  THR A 302       5.235  -9.761   6.149  1.00 94.12           H
ATOM   4597  CB  THR A 302       3.572  -9.757   7.519  1.00 94.12           C
ATOM   4598  HB  THR A 302       2.793  -9.789   6.757  1.00 94.12           H
ATOM   4599  OG1 THR A 302       3.276  -8.966   8.667  1.00 94.12           O
ATOM   4600  HG1 THR A 302       3.634  -9.410   9.489  1.00 94.12           H
ATOM   4601  CG2 THR A 302       3.792 -11.163   8.082  1.00 94.12           C
ATOM   4602 1HG2 THR A 302       4.522 -11.120   8.890  1.00 94.12           H
ATOM   4603 2HG2 THR A 302       4.163 -11.816   7.292  1.00 94.12           H
ATOM   4604 3HG2 THR A 302       2.849 -11.553   8.463  1.00 94.12           H
ATOM   4605  HN  THR A 302       5.493  -9.354   8.934  1.00 94.12           H
ATOM   4606  N   GLN A 303       4.768  -6.754   7.285  1.00 93.01           N
ATOM   4607  CA  GLN A 303       4.655  -5.362   6.883  1.00 93.01           C
ATOM   4608  C   GLN A 303       5.761  -5.006   5.888  1.00 93.01           C
ATOM   4609  O   GLN A 303       5.516  -4.309   4.905  1.00 93.01           O
ATOM   4610  HA  GLN A 303       3.682  -5.279   6.399  1.00 93.01           H
ATOM   4611  CB  GLN A 303       4.691  -4.435   8.099  1.00 93.01           C
ATOM   4612 1HB  GLN A 303       3.864  -4.673   8.767  1.00 93.01           H
ATOM   4613 2HB  GLN A 303       5.612  -4.600   8.659  1.00 93.01           H
ATOM   4614  CG  GLN A 303       4.604  -2.968   7.672  1.00 93.01           C
ATOM   4615 1HG  GLN A 303       5.553  -2.654   7.239  1.00 93.01           H
ATOM   4616 2HG  GLN A 303       3.847  -2.856   6.896  1.00 93.01           H
ATOM   4617  CD  GLN A 303       4.258  -2.071   8.862  1.00 93.01           C
ATOM   4618  OE1 GLN A 303       5.114  -1.644   9.620  1.00 93.01           O
ATOM   4619  NE2 GLN A 303       2.960  -1.810   8.984  1.00 93.01           N
ATOM   4620 1HE2 GLN A 303       2.309  -2.192   8.328  1.00 93.01           H
ATOM   4621 2HE2 GLN A 303       2.634  -1.232   9.732  1.00 93.01           H
ATOM   4622  HN  GLN A 303       4.930  -6.899   8.262  1.00 93.01           H
ATOM   4623  N   THR A 304       6.956  -5.501   6.178  1.00 93.84           N
ATOM   4624  CA  THR A 304       8.113  -5.192   5.356  1.00 93.84           C
ATOM   4625  C   THR A 304       7.956  -5.804   3.962  1.00 93.84           C
ATOM   4626  O   THR A 304       8.301  -5.176   2.962  1.00 93.84           O
ATOM   4627  HA  THR A 304       8.165  -4.111   5.226  1.00 93.84           H
ATOM   4628  CB  THR A 304       9.362  -5.679   6.095  1.00 93.84           C
ATOM   4629  HB  THR A 304       9.370  -6.766   6.170  1.00 93.84           H
ATOM   4630  OG1 THR A 304       9.326  -4.977   7.335  1.00 93.84           O
ATOM   4631  HG1 THR A 304       8.959  -5.569   8.052  1.00 93.84           H
ATOM   4632  CG2 THR A 304      10.657  -5.202   5.434  1.00 93.84           C
ATOM   4633 1HG2 THR A 304      10.678  -4.113   5.420  1.00 93.84           H
ATOM   4634 2HG2 THR A 304      10.703  -5.580   4.412  1.00 93.84           H
ATOM   4635 3HG2 THR A 304      11.511  -5.575   5.998  1.00 93.84           H
ATOM   4636  HN  THR A 304       7.138  -6.101   6.956  1.00 93.84           H
ATOM   4637  N   ILE A 305       7.434  -7.021   3.940  1.00 93.69           N
ATOM   4638  CA  ILE A 305       7.190  -7.709   2.684  1.00 93.69           C
ATOM   4639  C   ILE A 305       6.224  -6.882   1.834  1.00 93.69           C
ATOM   4640  O   ILE A 305       6.390  -6.781   0.619  1.00 93.69           O
ATOM   4641  HA  ILE A 305       8.143  -7.775   2.158  1.00 93.69           H
ATOM   4642  CB  ILE A 305       6.714  -9.140   2.940  1.00 93.69           C
ATOM   4643  HB  ILE A 305       5.879  -9.102   3.639  1.00 93.69           H
ATOM   4644  CG1 ILE A 305       7.815  -9.976   3.596  1.00 93.69           C
ATOM   4645 1HG1 ILE A 305       8.595 -10.193   2.866  1.00 93.69           H
ATOM   4646 2HG1 ILE A 305       8.280  -9.404   4.399  1.00 93.69           H
ATOM   4647  CG2 ILE A 305       6.196  -9.785   1.652  1.00 93.69           C
ATOM   4648 1HG2 ILE A 305       5.360  -9.202   1.265  1.00 93.69           H
ATOM   4649 2HG2 ILE A 305       6.996  -9.809   0.911  1.00 93.69           H
ATOM   4650 3HG2 ILE A 305       5.864 -10.801   1.862  1.00 93.69           H
ATOM   4651  CD1 ILE A 305       7.252 -11.284   4.153  1.00 93.69           C
ATOM   4652 1HD1 ILE A 305       6.489 -11.063   4.900  1.00 93.69           H
ATOM   4653 2HD1 ILE A 305       6.810 -11.864   3.343  1.00 93.69           H
ATOM   4654 3HD1 ILE A 305       8.056 -11.859   4.614  1.00 93.69           H
ATOM   4655  HN  ILE A 305       7.179  -7.535   4.759  1.00 93.69           H
ATOM   4656  N   ALA A 306       5.235  -6.311   2.506  1.00 90.77           N
ATOM   4657  CA  ALA A 306       4.203  -5.553   1.819  1.00 90.77           C
ATOM   4658  C   ALA A 306       4.833  -4.324   1.159  1.00 90.77           C
ATOM   4659  O   ALA A 306       4.397  -3.896   0.092  1.00 90.77           O
ATOM   4660  HA  ALA A 306       3.780  -6.193   1.045  1.00 90.77           H
ATOM   4661  CB  ALA A 306       3.098  -5.180   2.809  1.00 90.77           C
ATOM   4662 1HB  ALA A 306       2.664  -6.089   3.227  1.00 90.77           H
ATOM   4663 2HB  ALA A 306       3.519  -4.576   3.613  1.00 90.77           H
ATOM   4664 3HB  ALA A 306       2.325  -4.611   2.294  1.00 90.77           H
ATOM   4665  HN  ALA A 306       5.132  -6.361   3.499  1.00 90.77           H
ATOM   4666  N   PHE A 307       5.850  -3.792   1.823  1.00 92.09           N
ATOM   4667  CA  PHE A 307       6.480  -2.565   1.367  1.00 92.09           C
ATOM   4668  C   PHE A 307       7.309  -2.810   0.105  1.00 92.09           C
ATOM   4669  O   PHE A 307       7.419  -1.933  -0.750  1.00 92.09           O
ATOM   4670  HA  PHE A 307       5.683  -1.856   1.144  1.00 92.09           H
ATOM   4671  CB  PHE A 307       7.408  -2.095   2.489  1.00 92.09           C
ATOM   4672 1HB  PHE A 307       8.037  -2.929   2.799  1.00 92.09           H
ATOM   4673 2HB  PHE A 307       8.071  -1.323   2.099  1.00 92.09           H
ATOM   4674  CG  PHE A 307       6.674  -1.546   3.714  1.00 92.09           C
ATOM   4675  CD1 PHE A 307       5.315  -1.559   3.755  1.00 92.09           C
ATOM   4676  HD1 PHE A 307       4.748  -1.960   2.915  1.00 92.09           H
ATOM   4677  CD2 PHE A 307       7.381  -1.045   4.762  1.00 92.09           C
ATOM   4678  HD2 PHE A 307       8.471  -1.035   4.730  1.00 92.09           H
ATOM   4679  CE1 PHE A 307       4.634  -1.049   4.892  1.00 92.09           C
ATOM   4680  HE1 PHE A 307       3.544  -1.059   4.924  1.00 92.09           H
ATOM   4681  CE2 PHE A 307       6.700  -0.535   5.899  1.00 92.09           C
ATOM   4682  HE2 PHE A 307       7.267  -0.134   6.739  1.00 92.09           H
ATOM   4683  CZ  PHE A 307       5.341  -0.548   5.940  1.00 92.09           C
ATOM   4684  HZ  PHE A 307       4.818  -0.156   6.813  1.00 92.09           H
ATOM   4685  HN  PHE A 307       6.241  -4.185   2.655  1.00 92.09           H
ATOM   4686  N   PHE A 308       7.872  -4.008   0.029  1.00 91.60           N
ATOM   4687  CA  PHE A 308       8.670  -4.387  -1.125  1.00 91.60           C
ATOM   4688  C   PHE A 308       7.849  -4.300  -2.413  1.00 91.60           C
ATOM   4689  O   PHE A 308       8.405  -4.145  -3.499  1.00 91.60           O
ATOM   4690  HA  PHE A 308       9.507  -3.692  -1.182  1.00 91.60           H
ATOM   4691  CB  PHE A 308       9.106  -5.838  -0.909  1.00 91.60           C
ATOM   4692 1HB  PHE A 308       8.386  -6.329  -0.254  1.00 91.60           H
ATOM   4693 2HB  PHE A 308       9.076  -6.362  -1.865  1.00 91.60           H
ATOM   4694  CG  PHE A 308      10.505  -5.985  -0.308  1.00 91.60           C
ATOM   4695  CD1 PHE A 308      11.602  -5.880  -1.104  1.00 91.60           C
ATOM   4696  HD1 PHE A 308      11.485  -5.691  -2.171  1.00 91.60           H
ATOM   4697  CD2 PHE A 308      10.651  -6.221   1.024  1.00 91.60           C
ATOM   4698  HD2 PHE A 308       9.772  -6.305   1.662  1.00 91.60           H
ATOM   4699  CE1 PHE A 308      12.901  -6.016  -0.546  1.00 91.60           C
ATOM   4700  HE1 PHE A 308      13.780  -5.932  -1.185  1.00 91.60           H
ATOM   4701  CE2 PHE A 308      11.950  -6.357   1.582  1.00 91.60           C
ATOM   4702  HE2 PHE A 308      12.067  -6.546   2.649  1.00 91.60           H
ATOM   4703  CZ  PHE A 308      13.047  -6.251   0.785  1.00 91.60           C
ATOM   4704  HZ  PHE A 308      14.044  -6.356   1.214  1.00 91.60           H
ATOM   4705  HN  PHE A 308       7.790  -4.710   0.736  1.00 91.60           H
ATOM   4706  N   HIS A 309       6.538  -4.403  -2.249  1.00 87.49           N
ATOM   4707  CA  HIS A 309       5.639  -4.410  -3.390  1.00 87.49           C
ATOM   4708  C   HIS A 309       5.801  -3.108  -4.178  1.00 87.49           C
ATOM   4709  O   HIS A 309       5.714  -3.105  -5.405  1.00 87.49           O
ATOM   4710  HA  HIS A 309       5.941  -5.245  -4.022  1.00 87.49           H
ATOM   4711  CB  HIS A 309       4.197  -4.658  -2.945  1.00 87.49           C
ATOM   4712 1HB  HIS A 309       4.168  -5.556  -2.327  1.00 87.49           H
ATOM   4713 2HB  HIS A 309       3.873  -3.828  -2.317  1.00 87.49           H
ATOM   4714  CG  HIS A 309       3.221  -4.818  -4.086  1.00 87.49           C
ATOM   4715  ND1 HIS A 309       2.562  -3.747  -4.665  1.00 87.49           N
ATOM   4716  HD1 HIS A 309       2.659  -2.788  -4.399  1.00 87.49           H
ATOM   4717  CD2 HIS A 309       2.799  -5.933  -4.749  1.00 87.49           C
ATOM   4718  HD2 HIS A 309       3.122  -6.954  -4.547  1.00 87.49           H
ATOM   4719  CE1 HIS A 309       1.782  -4.209  -5.631  1.00 87.49           C
ATOM   4720  HE1 HIS A 309       1.135  -3.611  -6.273  1.00 87.49           H
ATOM   4721  NE2 HIS A 309       1.930  -5.564  -5.681  1.00 87.49           N
ATOM   4722  HN  HIS A 309       6.090  -4.482  -1.358  1.00 87.49           H
ATOM   4723  N   SER A 310       6.032  -2.032  -3.439  1.00 87.84           N
ATOM   4724  CA  SER A 310       6.065  -0.708  -4.036  1.00 87.84           C
ATOM   4725  C   SER A 310       7.315  -0.556  -4.905  1.00 87.84           C
ATOM   4726  O   SER A 310       7.417   0.383  -5.693  1.00 87.84           O
ATOM   4727  HA  SER A 310       5.164  -0.644  -4.647  1.00 87.84           H
ATOM   4728  CB  SER A 310       6.030   0.382  -2.962  1.00 87.84           C
ATOM   4729 1HB  SER A 310       6.805   0.185  -2.221  1.00 87.84           H
ATOM   4730 2HB  SER A 310       6.261   1.346  -3.416  1.00 87.84           H
ATOM   4731  OG  SER A 310       4.763   0.453  -2.315  1.00 87.84           O
ATOM   4732  HG  SER A 310       4.090   0.871  -2.926  1.00 87.84           H
ATOM   4733  HN  SER A 310       6.195  -2.055  -2.453  1.00 87.84           H
ATOM   4734  N   CYS A 311       8.234  -1.495  -4.733  1.00 90.84           N
ATOM   4735  CA  CYS A 311       9.461  -1.492  -5.511  1.00 90.84           C
ATOM   4736  C   CYS A 311       9.364  -2.597  -6.565  1.00 90.84           C
ATOM   4737  O   CYS A 311      10.223  -2.704  -7.439  1.00 90.84           O
ATOM   4738  HA  CYS A 311       9.531  -0.512  -5.983  1.00 90.84           H
ATOM   4739  CB  CYS A 311      10.695  -1.659  -4.622  1.00 90.84           C
ATOM   4740 1HB  CYS A 311      11.596  -1.423  -5.188  1.00 90.84           H
ATOM   4741 2HB  CYS A 311      10.650  -0.958  -3.788  1.00 90.84           H
ATOM   4742  SG  CYS A 311      10.785  -3.374  -3.991  1.00 90.84           S
ATOM   4743  HG  CYS A 311      11.912  -3.210  -3.303  1.00 90.84           H
ATOM   4744  HN  CYS A 311       8.151  -2.245  -4.077  1.00 90.84           H
ATOM   4745  N   LEU A 312       8.311  -3.392  -6.447  1.00 87.07           N
ATOM   4746  CA  LEU A 312       8.146  -4.550  -7.310  1.00 87.07           C
ATOM   4747  C   LEU A 312       7.440  -4.123  -8.598  1.00 87.07           C
ATOM   4748  O   LEU A 312       7.664  -4.709  -9.656  1.00 87.07           O
ATOM   4749  HA  LEU A 312       9.142  -4.911  -7.565  1.00 87.07           H
ATOM   4750  CB  LEU A 312       7.433  -5.678  -6.563  1.00 87.07           C
ATOM   4751 1HB  LEU A 312       6.561  -5.260  -6.060  1.00 87.07           H
ATOM   4752 2HB  LEU A 312       7.064  -6.396  -7.295  1.00 87.07           H
ATOM   4753  CG  LEU A 312       8.271  -6.432  -5.528  1.00 87.07           C
ATOM   4754  HG  LEU A 312       8.625  -5.715  -4.787  1.00 87.07           H
ATOM   4755  CD1 LEU A 312       7.424  -7.469  -4.787  1.00 87.07           C
ATOM   4756 1HD1 LEU A 312       6.604  -6.968  -4.274  1.00 87.07           H
ATOM   4757 2HD1 LEU A 312       7.022  -8.187  -5.501  1.00 87.07           H
ATOM   4758 3HD1 LEU A 312       8.045  -7.990  -4.058  1.00 87.07           H
ATOM   4759  CD2 LEU A 312       9.507  -7.059  -6.176  1.00 87.07           C
ATOM   4760 1HD2 LEU A 312       9.196  -7.760  -6.951  1.00 87.07           H
ATOM   4761 2HD2 LEU A 312      10.122  -6.276  -6.620  1.00 87.07           H
ATOM   4762 3HD2 LEU A 312      10.085  -7.589  -5.419  1.00 87.07           H
ATOM   4763  HN  LEU A 312       7.580  -3.257  -5.778  1.00 87.07           H
ATOM   4764  N   ASN A 313       6.601  -3.106  -8.467  1.00 79.54           N
ATOM   4765  CA  ASN A 313       5.751  -2.689  -9.569  1.00 79.54           C
ATOM   4766  C   ASN A 313       6.621  -2.383 -10.790  1.00 79.54           C
ATOM   4767  O   ASN A 313       6.411  -2.946 -11.863  1.00 79.54           O
ATOM   4768  HA  ASN A 313       5.073  -3.525  -9.740  1.00 79.54           H
ATOM   4769  CB  ASN A 313       4.971  -1.422  -9.214  1.00 79.54           C
ATOM   4770 1HB  ASN A 313       5.629  -0.714  -8.710  1.00 79.54           H
ATOM   4771 2HB  ASN A 313       4.622  -0.938 -10.127  1.00 79.54           H
ATOM   4772  CG  ASN A 313       3.777  -1.747  -8.314  1.00 79.54           C
ATOM   4773  OD1 ASN A 313       3.249  -2.847  -8.312  1.00 79.54           O
ATOM   4774  ND2 ASN A 313       3.382  -0.731  -7.552  1.00 79.54           N
ATOM   4775 1HD2 ASN A 313       3.858   0.146  -7.602  1.00 79.54           H
ATOM   4776 2HD2 ASN A 313       2.608  -0.845  -6.929  1.00 79.54           H
ATOM   4777  HN  ASN A 313       6.497  -2.571  -7.628  1.00 79.54           H
ATOM   4778  N   PRO A 314       7.608  -1.487 -10.651  1.00 79.16           N
ATOM   4779  CA  PRO A 314       8.460  -1.121 -11.785  1.00 79.16           C
ATOM   4780  C   PRO A 314       9.075  -2.336 -12.460  1.00 79.16           C
ATOM   4781  O   PRO A 314       9.160  -2.392 -13.686  1.00 79.16           O
ATOM   4782  HA  PRO A 314       7.865  -0.635 -12.559  1.00 79.16           H
ATOM   4783  CB  PRO A 314       9.526  -0.218 -11.160  1.00 79.16           C
ATOM   4784 1HB  PRO A 314      10.404  -0.786 -10.854  1.00 79.16           H
ATOM   4785 2HB  PRO A 314       9.868   0.542 -11.862  1.00 79.16           H
ATOM   4786  CG  PRO A 314       8.809   0.400  -9.966  1.00 79.16           C
ATOM   4787 1HG  PRO A 314       9.512   0.783  -9.226  1.00 79.16           H
ATOM   4788 2HG  PRO A 314       8.184   1.243 -10.260  1.00 79.16           H
ATOM   4789  CD  PRO A 314       7.987  -0.759  -9.426  1.00 79.16           C
ATOM   4790 1HD  PRO A 314       8.567  -1.387  -8.751  1.00 79.16           H
ATOM   4791 2HD  PRO A 314       7.118  -0.413  -8.867  1.00 79.16           H
ATOM   4792  N   VAL A 315       9.492  -3.284 -11.634  1.00 81.26           N
ATOM   4793  CA  VAL A 315      10.218  -4.442 -12.130  1.00 81.26           C
ATOM   4794  C   VAL A 315       9.300  -5.264 -13.037  1.00 81.26           C
ATOM   4795  O   VAL A 315       9.730  -5.756 -14.079  1.00 81.26           O
ATOM   4796  HA  VAL A 315      11.058  -4.076 -12.720  1.00 81.26           H
ATOM   4797  CB  VAL A 315      10.778  -5.249 -10.957  1.00 81.26           C
ATOM   4798  HB  VAL A 315       9.939  -5.580 -10.346  1.00 81.26           H
ATOM   4799  CG1 VAL A 315      11.518  -6.493 -11.452  1.00 81.26           C
ATOM   4800 1HG1 VAL A 315      10.831  -7.125 -12.014  1.00 81.26           H
ATOM   4801 2HG1 VAL A 315      12.345  -6.192 -12.096  1.00 81.26           H
ATOM   4802 3HG1 VAL A 315      11.907  -7.048 -10.598  1.00 81.26           H
ATOM   4803  CG2 VAL A 315      11.686  -4.384 -10.080  1.00 81.26           C
ATOM   4804 1HG2 VAL A 315      12.518  -4.010 -10.677  1.00 81.26           H
ATOM   4805 2HG2 VAL A 315      11.115  -3.543  -9.685  1.00 81.26           H
ATOM   4806 3HG2 VAL A 315      12.071  -4.982  -9.254  1.00 81.26           H
ATOM   4807  HN  VAL A 315       9.341  -3.271 -10.646  1.00 81.26           H
ATOM   4808  N   LEU A 316       8.053  -5.388 -12.607  1.00 77.16           N
ATOM   4809  CA  LEU A 316       7.074  -6.154 -13.360  1.00 77.16           C
ATOM   4810  C   LEU A 316       6.949  -5.569 -14.768  1.00 77.16           C
ATOM   4811  O   LEU A 316       6.850  -6.309 -15.745  1.00 77.16           O
ATOM   4812  HA  LEU A 316       7.450  -7.173 -13.442  1.00 77.16           H
ATOM   4813  CB  LEU A 316       5.747  -6.220 -12.602  1.00 77.16           C
ATOM   4814 1HB  LEU A 316       5.434  -5.203 -12.367  1.00 77.16           H
ATOM   4815 2HB  LEU A 316       4.992  -6.640 -13.267  1.00 77.16           H
ATOM   4816  CG  LEU A 316       5.755  -7.034 -11.306  1.00 77.16           C
ATOM   4817  HG  LEU A 316       6.558  -6.658 -10.672  1.00 77.16           H
ATOM   4818  CD1 LEU A 316       4.446  -6.850 -10.535  1.00 77.16           C
ATOM   4819 1HD1 LEU A 316       4.316  -5.797 -10.286  1.00 77.16           H
ATOM   4820 2HD1 LEU A 316       3.611  -7.183 -11.152  1.00 77.16           H
ATOM   4821 3HD1 LEU A 316       4.478  -7.439  -9.619  1.00 77.16           H
ATOM   4822  CD2 LEU A 316       6.053  -8.508 -11.586  1.00 77.16           C
ATOM   4823 1HD2 LEU A 316       5.288  -8.914 -12.249  1.00 77.16           H
ATOM   4824 2HD2 LEU A 316       7.030  -8.598 -12.061  1.00 77.16           H
ATOM   4825 3HD2 LEU A 316       6.052  -9.064 -10.648  1.00 77.16           H
ATOM   4826  HN  LEU A 316       7.708  -4.976 -11.763  1.00 77.16           H
ATOM   4827  N   TYR A 317       6.958  -4.245 -14.828  1.00 74.18           N
ATOM   4828  CA  TYR A 317       6.793  -3.552 -16.094  1.00 74.18           C
ATOM   4829  C   TYR A 317       7.978  -3.820 -17.024  1.00 74.18           C
ATOM   4830  O   TYR A 317       7.804  -3.955 -18.234  1.00 74.18           O
ATOM   4831  HA  TYR A 317       5.881  -3.921 -16.564  1.00 74.18           H
ATOM   4832  CB  TYR A 317       6.753  -2.060 -15.756  1.00 74.18           C
ATOM   4833 1HB  TYR A 317       7.714  -1.768 -15.333  1.00 74.18           H
ATOM   4834 2HB  TYR A 317       6.624  -1.492 -16.677  1.00 74.18           H
ATOM   4835  CG  TYR A 317       5.642  -1.674 -14.777  1.00 74.18           C
ATOM   4836  CD1 TYR A 317       4.487  -2.425 -14.713  1.00 74.18           C
ATOM   4837  HD1 TYR A 317       4.365  -3.293 -15.361  1.00 74.18           H
ATOM   4838  CD2 TYR A 317       5.797  -0.574 -13.957  1.00 74.18           C
ATOM   4839  HD2 TYR A 317       6.710   0.019 -14.007  1.00 74.18           H
ATOM   4840  CE1 TYR A 317       3.441  -2.062 -13.792  1.00 74.18           C
ATOM   4841  HE1 TYR A 317       2.523  -2.646 -13.731  1.00 74.18           H
ATOM   4842  CE2 TYR A 317       4.752  -0.211 -13.036  1.00 74.18           C
ATOM   4843  HE2 TYR A 317       4.861   0.655 -12.383  1.00 74.18           H
ATOM   4844  CZ  TYR A 317       3.626  -0.972 -12.998  1.00 74.18           C
ATOM   4845  OH  TYR A 317       2.639  -0.629 -12.128  1.00 74.18           O
ATOM   4846  HH  TYR A 317       1.974  -1.373 -12.054  1.00 74.18           H
ATOM   4847  HN  TYR A 317       7.075  -3.650 -14.032  1.00 74.18           H
ATOM   4848  N   VAL A 318       9.157  -3.888 -16.424  1.00 72.72           N
ATOM   4849  CA  VAL A 318      10.374  -4.108 -17.187  1.00 72.72           C
ATOM   4850  C   VAL A 318      10.305  -5.479 -17.864  1.00 72.72           C
ATOM   4851  O   VAL A 318      10.432  -5.579 -19.083  1.00 72.72           O
ATOM   4852  HA  VAL A 318      10.423  -3.339 -17.957  1.00 72.72           H
ATOM   4853  CB  VAL A 318      11.596  -3.950 -16.280  1.00 72.72           C
ATOM   4854  HB  VAL A 318      11.468  -4.614 -15.425  1.00 72.72           H
ATOM   4855  CG1 VAL A 318      12.876  -4.364 -17.008  1.00 72.72           C
ATOM   4856 1HG1 VAL A 318      12.800  -5.408 -17.313  1.00 72.72           H
ATOM   4857 2HG1 VAL A 318      13.012  -3.737 -17.890  1.00 72.72           H
ATOM   4858 3HG1 VAL A 318      13.730  -4.242 -16.341  1.00 72.72           H
ATOM   4859  CG2 VAL A 318      11.705  -2.519 -15.751  1.00 72.72           C
ATOM   4860 1HG2 VAL A 318      11.799  -1.828 -16.588  1.00 72.72           H
ATOM   4861 2HG2 VAL A 318      10.810  -2.275 -15.177  1.00 72.72           H
ATOM   4862 3HG2 VAL A 318      12.582  -2.434 -15.109  1.00 72.72           H
ATOM   4863  HN  VAL A 318       9.288  -3.796 -15.437  1.00 72.72           H
ATOM   4864  N   PHE A 319      10.105  -6.499 -17.043  1.00 72.39           N
ATOM   4865  CA  PHE A 319      10.240  -7.870 -17.506  1.00 72.39           C
ATOM   4866  C   PHE A 319       9.043  -8.279 -18.367  1.00 72.39           C
ATOM   4867  O   PHE A 319       9.197  -9.014 -19.341  1.00 72.39           O
ATOM   4868  HA  PHE A 319      11.150  -7.920 -18.105  1.00 72.39           H
ATOM   4869  CB  PHE A 319      10.287  -8.760 -16.263  1.00 72.39           C
ATOM   4870 1HB  PHE A 319       9.530  -8.419 -15.556  1.00 72.39           H
ATOM   4871 2HB  PHE A 319      10.022  -9.778 -16.547  1.00 72.39           H
ATOM   4872  CG  PHE A 319      11.647  -8.779 -15.562  1.00 72.39           C
ATOM   4873  CD1 PHE A 319      12.730  -9.304 -16.194  1.00 72.39           C
ATOM   4874  HD1 PHE A 319      12.630  -9.711 -17.200  1.00 72.39           H
ATOM   4875  CD2 PHE A 319      11.772  -8.270 -14.306  1.00 72.39           C
ATOM   4876  HD2 PHE A 319      10.903  -7.850 -13.800  1.00 72.39           H
ATOM   4877  CE1 PHE A 319      13.992  -9.321 -15.543  1.00 72.39           C
ATOM   4878  HE1 PHE A 319      14.861  -9.742 -16.049  1.00 72.39           H
ATOM   4879  CE2 PHE A 319      13.034  -8.288 -13.656  1.00 72.39           C
ATOM   4880  HE2 PHE A 319      13.134  -7.881 -12.650  1.00 72.39           H
ATOM   4881  CZ  PHE A 319      14.117  -8.813 -14.288  1.00 72.39           C
ATOM   4882  HZ  PHE A 319      15.086  -8.826 -13.788  1.00 72.39           H
ATOM   4883  HN  PHE A 319       9.854  -6.402 -16.080  1.00 72.39           H
ATOM   4884  N   VAL A 320       7.878  -7.784 -17.976  1.00 68.86           N
ATOM   4885  CA  VAL A 320       6.628  -8.326 -18.482  1.00 68.86           C
ATOM   4886  C   VAL A 320       6.066  -7.386 -19.551  1.00 68.86           C
ATOM   4887  O   VAL A 320       5.374  -7.826 -20.468  1.00 68.86           O
ATOM   4888  HA  VAL A 320       6.849  -9.289 -18.943  1.00 68.86           H
ATOM   4889  CB  VAL A 320       5.655  -8.565 -17.326  1.00 68.86           C
ATOM   4890  HB  VAL A 320       5.271  -7.597 -17.005  1.00 68.86           H
ATOM   4891  CG1 VAL A 320       4.467  -9.417 -17.777  1.00 68.86           C
ATOM   4892 1HG1 VAL A 320       3.936  -8.904 -18.579  1.00 68.86           H
ATOM   4893 2HG1 VAL A 320       4.826 -10.381 -18.136  1.00 68.86           H
ATOM   4894 3HG1 VAL A 320       3.791  -9.572 -16.936  1.00 68.86           H
ATOM   4895  CG2 VAL A 320       6.368  -9.206 -16.133  1.00 68.86           C
ATOM   4896 1HG2 VAL A 320       6.794 -10.163 -16.436  1.00 68.86           H
ATOM   4897 2HG2 VAL A 320       7.165  -8.547 -15.789  1.00 68.86           H
ATOM   4898 3HG2 VAL A 320       5.654  -9.366 -15.326  1.00 68.86           H
ATOM   4899  HN  VAL A 320       7.780  -7.030 -17.327  1.00 68.86           H
ATOM   4900  N   GLY A 321       6.385  -6.109 -19.398  1.00 70.99           N
ATOM   4901  CA  GLY A 321       5.895  -5.100 -20.321  1.00 70.99           C
ATOM   4902  C   GLY A 321       6.780  -5.021 -21.567  1.00 70.99           C
ATOM   4903  O   GLY A 321       7.848  -4.412 -21.537  1.00 70.99           O
ATOM   4904 1HA  GLY A 321       4.871  -5.334 -20.612  1.00 70.99           H
ATOM   4905 2HA  GLY A 321       5.871  -4.129 -19.825  1.00 70.99           H
ATOM   4906  HN  GLY A 321       6.965  -5.762 -18.661  1.00 70.99           H
ATOM   4907  N   GLU A 322       6.302  -5.645 -22.634  1.00 75.48           N
ATOM   4908  CA  GLU A 322       6.901  -5.454 -23.943  1.00 75.48           C
ATOM   4909  C   GLU A 322       6.878  -3.974 -24.327  1.00 75.48           C
ATOM   4910  O   GLU A 322       7.879  -3.435 -24.797  1.00 75.48           O
ATOM   4911  HA  GLU A 322       7.931  -5.795 -23.843  1.00 75.48           H
ATOM   4912  CB  GLU A 322       6.193  -6.305 -24.999  1.00 75.48           C
ATOM   4913 1HB  GLU A 322       5.114  -6.171 -24.917  1.00 75.48           H
ATOM   4914 2HB  GLU A 322       6.583  -6.063 -25.988  1.00 75.48           H
ATOM   4915  CG  GLU A 322       6.469  -7.794 -24.780  1.00 75.48           C
ATOM   4916 1HG  GLU A 322       7.544  -7.964 -24.725  1.00 75.48           H
ATOM   4917 2HG  GLU A 322       6.048  -8.109 -23.825  1.00 75.48           H
ATOM   4918  CD  GLU A 322       5.871  -8.635 -25.909  1.00 75.48           C
ATOM   4919  OE1 GLU A 322       6.201  -9.840 -25.955  1.00 75.48           O
ATOM   4920  OE2 GLU A 322       5.098  -8.055 -26.701  1.00 75.48           O
ATOM   4921  HN  GLU A 322       5.521  -6.270 -22.613  1.00 75.48           H
ATOM   4922  N   ARG A 323       5.725  -3.357 -24.113  1.00 75.88           N
ATOM   4923  CA  ARG A 323       5.541  -1.964 -24.483  1.00 75.88           C
ATOM   4924  C   ARG A 323       6.538  -1.079 -23.733  1.00 75.88           C
ATOM   4925  O   ARG A 323       7.141  -0.181 -24.320  1.00 75.88           O
ATOM   4926  HA  ARG A 323       5.722  -1.936 -25.558  1.00 75.88           H
ATOM   4927  CB  ARG A 323       4.118  -1.495 -24.172  1.00 75.88           C
ATOM   4928 1HB  ARG A 323       3.412  -2.296 -24.388  1.00 75.88           H
ATOM   4929 2HB  ARG A 323       4.030  -1.271 -23.109  1.00 75.88           H
ATOM   4930  CG  ARG A 323       3.758  -0.255 -24.992  1.00 75.88           C
ATOM   4931 1HG  ARG A 323       4.443   0.558 -24.750  1.00 75.88           H
ATOM   4932 2HG  ARG A 323       3.881  -0.468 -26.054  1.00 75.88           H
ATOM   4933  CD  ARG A 323       2.319   0.186 -24.718  1.00 75.88           C
ATOM   4934 1HD  ARG A 323       1.672  -0.688 -24.634  1.00 75.88           H
ATOM   4935 2HD  ARG A 323       2.267   0.713 -23.765  1.00 75.88           H
ATOM   4936  NE  ARG A 323       1.842   1.065 -25.808  1.00 75.88           N
ATOM   4937  HE  ARG A 323       2.431   1.182 -26.608  1.00 75.88           H
ATOM   4938  CZ  ARG A 323       0.669   1.714 -25.792  1.00 75.88           C
ATOM   4939  NH1 ARG A 323      -0.160   1.593 -24.746  1.00 75.88           N
ATOM   4940 1HH1 ARG A 323       0.094   1.015 -23.971  1.00 75.88           H
ATOM   4941 2HH1 ARG A 323      -1.033   2.080 -24.742  1.00 75.88           H
ATOM   4942  NH2 ARG A 323       0.339   2.485 -26.836  1.00 75.88           N
ATOM   4943 1HH2 ARG A 323      -0.532   2.976 -26.840  1.00 75.88           H
ATOM   4944 2HH2 ARG A 323       0.964   2.570 -27.613  1.00 75.88           H
ATOM   4945  HN  ARG A 323       4.928  -3.792 -23.695  1.00 75.88           H
ATOM   4946  N   PHE A 324       6.682  -1.363 -22.447  1.00 77.98           N
ATOM   4947  CA  PHE A 324       7.544  -0.561 -21.596  1.00 77.98           C
ATOM   4948  C   PHE A 324       9.008  -0.686 -22.024  1.00 77.98           C
ATOM   4949  O   PHE A 324       9.728   0.309 -22.084  1.00 77.98           O
ATOM   4950  HA  PHE A 324       7.225   0.476 -21.697  1.00 77.98           H
ATOM   4951  CB  PHE A 324       7.394  -1.101 -20.172  1.00 77.98           C
ATOM   4952 1HB  PHE A 324       6.334  -1.168 -19.930  1.00 77.98           H
ATOM   4953 2HB  PHE A 324       7.794  -2.114 -20.135  1.00 77.98           H
ATOM   4954  CG  PHE A 324       8.093  -0.252 -19.108  1.00 77.98           C
ATOM   4955  CD1 PHE A 324       9.349  -0.574 -18.698  1.00 77.98           C
ATOM   4956  HD1 PHE A 324       9.858  -1.437 -19.129  1.00 77.98           H
ATOM   4957  CD2 PHE A 324       7.458   0.824 -18.571  1.00 77.98           C
ATOM   4958  HD2 PHE A 324       6.451   1.082 -18.899  1.00 77.98           H
ATOM   4959  CE1 PHE A 324       9.998   0.213 -17.711  1.00 77.98           C
ATOM   4960  HE1 PHE A 324      11.005  -0.045 -17.382  1.00 77.98           H
ATOM   4961  CE2 PHE A 324       8.106   1.611 -17.584  1.00 77.98           C
ATOM   4962  HE2 PHE A 324       7.597   2.474 -17.153  1.00 77.98           H
ATOM   4963  CZ  PHE A 324       9.363   1.289 -17.174  1.00 77.98           C
ATOM   4964  HZ  PHE A 324       9.860   1.894 -16.416  1.00 77.98           H
ATOM   4965  HN  PHE A 324       6.223  -2.123 -21.988  1.00 77.98           H
ATOM   4966  N   ARG A 325       9.404  -1.917 -22.312  1.00 80.89           N
ATOM   4967  CA  ARG A 325      10.765  -2.183 -22.747  1.00 80.89           C
ATOM   4968  C   ARG A 325      11.088  -1.374 -24.004  1.00 80.89           C
ATOM   4969  O   ARG A 325      12.170  -0.799 -24.116  1.00 80.89           O
ATOM   4970  HA  ARG A 325      11.390  -1.874 -21.909  1.00 80.89           H
ATOM   4971  CB  ARG A 325      10.968  -3.671 -23.040  1.00 80.89           C
ATOM   4972 1HB  ARG A 325      10.073  -4.078 -23.510  1.00 80.89           H
ATOM   4973 2HB  ARG A 325      11.786  -3.797 -23.749  1.00 80.89           H
ATOM   4974  CG  ARG A 325      11.275  -4.446 -21.756  1.00 80.89           C
ATOM   4975 1HG  ARG A 325      12.142  -4.009 -21.262  1.00 80.89           H
ATOM   4976 2HG  ARG A 325      10.436  -4.358 -21.065  1.00 80.89           H
ATOM   4977  CD  ARG A 325      11.542  -5.922 -22.058  1.00 80.89           C
ATOM   4978 1HD  ARG A 325      12.145  -6.014 -22.961  1.00 80.89           H
ATOM   4979 2HD  ARG A 325      12.115  -6.369 -21.245  1.00 80.89           H
ATOM   4980  NE  ARG A 325      10.261  -6.643 -22.229  1.00 80.89           N
ATOM   4981  HE  ARG A 325       9.413  -6.133 -22.088  1.00 80.89           H
ATOM   4982  CZ  ARG A 325      10.167  -7.938 -22.562  1.00 80.89           C
ATOM   4983  NH1 ARG A 325      11.271  -8.670 -22.764  1.00 80.89           N
ATOM   4984 1HH1 ARG A 325      12.174  -8.251 -22.666  1.00 80.89           H
ATOM   4985 2HH1 ARG A 325      11.192  -9.636 -23.012  1.00 80.89           H
ATOM   4986  NH2 ARG A 325       8.953  -8.489 -22.691  1.00 80.89           N
ATOM   4987 1HH2 ARG A 325       8.865  -9.454 -22.939  1.00 80.89           H
ATOM   4988 2HH2 ARG A 325       8.134  -7.935 -22.539  1.00 80.89           H
ATOM   4989  HN  ARG A 325       8.814  -2.723 -22.252  1.00 80.89           H
ATOM   4990  N   ARG A 326      10.130  -1.354 -24.919  1.00 81.84           N
ATOM   4991  CA  ARG A 326      10.287  -0.601 -26.152  1.00 81.84           C
ATOM   4992  C   ARG A 326      10.433   0.891 -25.847  1.00 81.84           C
ATOM   4993  O   ARG A 326      11.298   1.561 -26.409  1.00 81.84           O
ATOM   4994  HA  ARG A 326      11.194  -0.999 -26.607  1.00 81.84           H
ATOM   4995  CB  ARG A 326       9.090  -0.810 -27.082  1.00 81.84           C
ATOM   4996 1HB  ARG A 326       8.164  -0.708 -26.517  1.00 81.84           H
ATOM   4997 2HB  ARG A 326       9.083  -0.037 -27.850  1.00 81.84           H
ATOM   4998  CG  ARG A 326       9.143  -2.190 -27.740  1.00 81.84           C
ATOM   4999 1HG  ARG A 326      10.047  -2.276 -28.343  1.00 81.84           H
ATOM   5000 2HG  ARG A 326       9.198  -2.962 -26.973  1.00 81.84           H
ATOM   5001  CD  ARG A 326       7.913  -2.425 -28.620  1.00 81.84           C
ATOM   5002 1HD  ARG A 326       7.010  -2.145 -28.079  1.00 81.84           H
ATOM   5003 2HD  ARG A 326       7.963  -1.791 -29.506  1.00 81.84           H
ATOM   5004  NE  ARG A 326       7.842  -3.848 -29.021  1.00 81.84           N
ATOM   5005  HE  ARG A 326       7.991  -4.541 -28.316  1.00 81.84           H
ATOM   5006  CZ  ARG A 326       7.590  -4.265 -30.269  1.00 81.84           C
ATOM   5007  NH1 ARG A 326       7.382  -3.379 -31.253  1.00 81.84           N
ATOM   5008 1HH1 ARG A 326       7.415  -2.399 -31.059  1.00 81.84           H
ATOM   5009 2HH1 ARG A 326       7.195  -3.699 -32.182  1.00 81.84           H
ATOM   5010  NH2 ARG A 326       7.548  -5.581 -30.519  1.00 81.84           N
ATOM   5011 1HH2 ARG A 326       7.361  -5.909 -31.445  1.00 81.84           H
ATOM   5012 2HH2 ARG A 326       7.704  -6.235 -29.779  1.00 81.84           H
ATOM   5013  HN  ARG A 326       9.260  -1.840 -24.829  1.00 81.84           H
ATOM   5014  N   ASP A 327       9.573   1.368 -24.958  1.00 82.93           N
ATOM   5015  CA  ASP A 327       9.561   2.779 -24.611  1.00 82.93           C
ATOM   5016  C   ASP A 327      10.873   3.138 -23.910  1.00 82.93           C
ATOM   5017  O   ASP A 327      11.448   4.195 -24.166  1.00 82.93           O
ATOM   5018  HA  ASP A 327       9.436   3.306 -25.557  1.00 82.93           H
ATOM   5019  CB  ASP A 327       8.411   3.101 -23.655  1.00 82.93           C
ATOM   5020 1HB  ASP A 327       8.503   2.495 -22.753  1.00 82.93           H
ATOM   5021 2HB  ASP A 327       8.472   4.144 -23.346  1.00 82.93           H
ATOM   5022  CG  ASP A 327       7.057   2.837 -24.317  1.00 82.93           C
ATOM   5023  OD1 ASP A 327       6.989   3.003 -25.554  1.00 82.93           O
ATOM   5024  OD2 ASP A 327       6.121   2.476 -23.571  1.00 82.93           O
ATOM   5025  HN  ASP A 327       8.895   0.809 -24.481  1.00 82.93           H
ATOM   5026  N   LEU A 328      11.308   2.238 -23.040  1.00 84.38           N
ATOM   5027  CA  LEU A 328      12.514   2.470 -22.264  1.00 84.38           C
ATOM   5028  C   LEU A 328      13.700   2.650 -23.214  1.00 84.38           C
ATOM   5029  O   LEU A 328      14.451   3.618 -23.099  1.00 84.38           O
ATOM   5030  HA  LEU A 328      12.373   3.398 -21.709  1.00 84.38           H
ATOM   5031  CB  LEU A 328      12.713   1.354 -21.237  1.00 84.38           C
ATOM   5032 1HB  LEU A 328      11.869   1.368 -20.546  1.00 84.38           H
ATOM   5033 2HB  LEU A 328      12.682   0.397 -21.758  1.00 84.38           H
ATOM   5034  CG  LEU A 328      14.005   1.416 -20.420  1.00 84.38           C
ATOM   5035  HG  LEU A 328      14.844   1.483 -21.113  1.00 84.38           H
ATOM   5036  CD1 LEU A 328      14.041   2.671 -19.545  1.00 84.38           C
ATOM   5037 1HD1 LEU A 328      13.984   3.557 -20.177  1.00 84.38           H
ATOM   5038 2HD1 LEU A 328      13.194   2.659 -18.859  1.00 84.38           H
ATOM   5039 3HD1 LEU A 328      14.970   2.690 -18.975  1.00 84.38           H
ATOM   5040  CD2 LEU A 328      14.197   0.139 -19.599  1.00 84.38           C
ATOM   5041 1HD2 LEU A 328      13.357   0.017 -18.916  1.00 84.38           H
ATOM   5042 2HD2 LEU A 328      14.248  -0.719 -20.269  1.00 84.38           H
ATOM   5043 3HD2 LEU A 328      15.123   0.210 -19.029  1.00 84.38           H
ATOM   5044  HN  LEU A 328      10.852   1.366 -22.863  1.00 84.38           H
ATOM   5045  N   VAL A 329      13.832   1.702 -24.131  1.00 83.93           N
ATOM   5046  CA  VAL A 329      14.958   1.701 -25.049  1.00 83.93           C
ATOM   5047  C   VAL A 329      14.919   2.972 -25.899  1.00 83.93           C
ATOM   5048  O   VAL A 329      15.961   3.548 -26.210  1.00 83.93           O
ATOM   5049  HA  VAL A 329      15.870   1.707 -24.451  1.00 83.93           H
ATOM   5050  CB  VAL A 329      14.949   0.420 -25.886  1.00 83.93           C
ATOM   5051  HB  VAL A 329      13.984   0.356 -26.389  1.00 83.93           H
ATOM   5052  CG1 VAL A 329      16.037   0.461 -26.961  1.00 83.93           C
ATOM   5053 1HG1 VAL A 329      15.865   1.311 -27.621  1.00 83.93           H
ATOM   5054 2HG1 VAL A 329      17.013   0.560 -26.486  1.00 83.93           H
ATOM   5055 3HG1 VAL A 329      16.008  -0.461 -27.542  1.00 83.93           H
ATOM   5056  CG2 VAL A 329      15.100  -0.816 -24.999  1.00 83.93           C
ATOM   5057 1HG2 VAL A 329      16.044  -0.761 -24.456  1.00 83.93           H
ATOM   5058 2HG2 VAL A 329      14.274  -0.857 -24.288  1.00 83.93           H
ATOM   5059 3HG2 VAL A 329      15.090  -1.712 -25.619  1.00 83.93           H
ATOM   5060  HN  VAL A 329      13.188   0.947 -24.251  1.00 83.93           H
ATOM   5061  N   LYS A 330      13.706   3.372 -26.252  1.00 82.81           N
[truncated: 117,320 more chars]
