# Supplementary material for: Noncanonical roles of chemokine regions in CCR9 activation revealed by structural modeling and mutational mapping
Source: Nat Commun. 2025 Aug 18;16:7695. doi: 10.1038/s41467-025-62321-9 (PMC12361432; doi:10.1038/s41467-025-62321-9)
Supplement: Supplementary file 4 — Supplementary Data 2 [file 41467_2025_62321_MOESM4_ESM.zip › CCR9_CCL25_rnk129.pdb]

SSBOND   1 CYS A   38    CYS A  289 
SSBOND   2 CYS A  119    CYS A  198 
SSBOND   3 CYS B    7    CYS B   35 
SSBOND   4 CYS B    8    CYS B   52 
ATOM      1  N   GLU A  20      -2.546  -4.254  61.452  1.00 51.31           N
ATOM      2  CA  GLU A  20      -2.677  -3.749  60.096  1.00 51.31           C
ATOM      3  C   GLU A  20      -1.383  -3.985  59.314  1.00 51.31           C
ATOM      4  O   GLU A  20      -1.410  -4.144  58.095  1.00 51.31           O
ATOM      5  HA  GLU A  20      -3.488  -4.325  59.650  1.00 51.31           H
ATOM      6  CB  GLU A  20      -3.055  -2.267  60.097  1.00 51.31           C
ATOM      7 1HB  GLU A  20      -2.678  -1.792  61.003  1.00 51.31           H
ATOM      8 2HB  GLU A  20      -2.696  -1.795  59.182  1.00 51.31           H
ATOM      9  CG  GLU A  20      -4.575  -2.088  60.106  1.00 51.31           C
ATOM     10 1HG  GLU A  20      -5.041  -2.882  59.521  1.00 51.31           H
ATOM     11 2HG  GLU A  20      -4.949  -2.181  61.125  1.00 51.31           H
ATOM     12  CD  GLU A  20      -4.970  -0.726  59.533  1.00 51.31           C
ATOM     13  OE1 GLU A  20      -6.138  -0.608  59.103  1.00 51.31           O
ATOM     14  OE2 GLU A  20      -4.095   0.167  59.538  1.00 51.31           O
ATOM     15  HN  GLU A  20      -1.651  -4.642  61.674  1.00 51.31           H
ATOM     16  N   SER A  21      -0.280  -3.999  60.048  1.00 56.92           N
ATOM     17  CA  SER A  21       1.024  -4.183  59.435  1.00 56.92           C
ATOM     18  C   SER A  21       1.162  -5.615  58.915  1.00 56.92           C
ATOM     19  O   SER A  21       1.647  -5.833  57.807  1.00 56.92           O
ATOM     20  HA  SER A  21       1.058  -3.471  58.610  1.00 56.92           H
ATOM     21  CB  SER A  21       2.147  -3.868  60.426  1.00 56.92           C
ATOM     22 1HB  SER A  21       3.068  -3.668  59.878  1.00 56.92           H
ATOM     23 2HB  SER A  21       1.901  -2.959  60.976  1.00 56.92           H
ATOM     24  OG  SER A  21       2.364  -4.935  61.345  1.00 56.92           O
ATOM     25  HG  SER A  21       3.109  -4.703  61.969  1.00 56.92           H
ATOM     26  HN  SER A  21      -0.268  -3.889  61.042  1.00 56.92           H
ATOM     27  N   THR A  22       0.725  -6.555  59.741  1.00 57.68           N
ATOM     28  CA  THR A  22       0.926  -7.963  59.445  1.00 57.68           C
ATOM     29  C   THR A  22       0.039  -8.394  58.275  1.00 57.68           C
ATOM     30  O   THR A  22       0.523  -8.979  57.308  1.00 57.68           O
ATOM     31  HA  THR A  22       1.960  -8.104  59.132  1.00 57.68           H
ATOM     32  CB  THR A  22       0.668  -8.757  60.728  1.00 57.68           C
ATOM     33  HB  THR A  22      -0.345  -9.160  60.738  1.00 57.68           H
ATOM     34  OG1 THR A  22       0.975  -7.838  61.773  1.00 57.68           O
ATOM     35  HG1 THR A  22       0.628  -8.184  62.645  1.00 57.68           H
ATOM     36  CG2 THR A  22       1.672  -9.894  60.924  1.00 57.68           C
ATOM     37 1HG2 THR A  22       2.680  -9.484  60.981  1.00 57.68           H
ATOM     38 2HG2 THR A  22       1.608 -10.585  60.083  1.00 57.68           H
ATOM     39 3HG2 THR A  22       1.443 -10.425  61.848  1.00 57.68           H
ATOM     40  HN  THR A  22       0.243  -6.367  60.597  1.00 57.68           H
ATOM     41  N   SER A  23      -1.244  -8.087  58.402  1.00 60.39           N
ATOM     42  CA  SER A  23      -2.208  -8.468  57.384  1.00 60.39           C
ATOM     43  C   SER A  23      -1.862  -7.791  56.056  1.00 60.39           C
ATOM     44  O   SER A  23      -1.992  -8.398  54.994  1.00 60.39           O
ATOM     45  HA  SER A  23      -2.122  -9.551  57.296  1.00 60.39           H
ATOM     46  CB  SER A  23      -3.632  -8.103  57.811  1.00 60.39           C
ATOM     47 1HB  SER A  23      -4.332  -8.410  57.034  1.00 60.39           H
ATOM     48 2HB  SER A  23      -3.893  -8.656  58.713  1.00 60.39           H
ATOM     49  OG  SER A  23      -3.775  -6.706  58.053  1.00 60.39           O
ATOM     50  HG  SER A  23      -4.717  -6.500  58.319  1.00 60.39           H
ATOM     51  HN  SER A  23      -1.625  -7.590  59.181  1.00 60.39           H
ATOM     52  N   SER A  24      -1.427  -6.544  56.160  1.00 66.17           N
ATOM     53  CA  SER A  24      -1.055  -5.781  54.981  1.00 66.17           C
ATOM     54  C   SER A  24       0.156  -6.423  54.303  1.00 66.17           C
ATOM     55  O   SER A  24       0.344  -6.282  53.095  1.00 66.17           O
ATOM     56  HA  SER A  24      -1.925  -5.819  54.326  1.00 66.17           H
ATOM     57  CB  SER A  24      -0.752  -4.325  55.340  1.00 66.17           C
ATOM     58 1HB  SER A  24      -0.852  -3.703  54.450  1.00 66.17           H
ATOM     59 2HB  SER A  24      -1.487  -3.969  56.062  1.00 66.17           H
ATOM     60  OG  SER A  24       0.557  -4.170  55.881  1.00 66.17           O
ATOM     61  HG  SER A  24       0.676  -4.776  56.668  1.00 66.17           H
ATOM     62  HN  SER A  24      -1.328  -6.057  57.028  1.00 66.17           H
ATOM     63  N   MET A  25       0.947  -7.116  55.109  1.00 67.32           N
ATOM     64  CA  MET A  25       2.125  -7.797  54.598  1.00 67.32           C
ATOM     65  C   MET A  25       1.743  -9.102  53.896  1.00 67.32           C
ATOM     66  O   MET A  25       2.284  -9.424  52.840  1.00 67.32           O
ATOM     67  HA  MET A  25       2.574  -7.109  53.881  1.00 67.32           H
ATOM     68  CB  MET A  25       3.081  -8.100  55.753  1.00 67.32           C
ATOM     69 1HB  MET A  25       3.073  -7.273  56.463  1.00 67.32           H
ATOM     70 2HB  MET A  25       2.739  -8.985  56.291  1.00 67.32           H
ATOM     71  CG  MET A  25       4.505  -8.326  55.242  1.00 67.32           C
ATOM     72 1HG  MET A  25       5.100  -8.826  56.006  1.00 67.32           H
ATOM     73 2HG  MET A  25       4.488  -8.982  54.371  1.00 67.32           H
ATOM     74  SD  MET A  25       5.255  -6.764  54.812  1.00 67.32           S
ATOM     75  CE  MET A  25       6.959  -7.271  54.657  1.00 67.32           C
ATOM     76 1HE  MET A  25       7.304  -7.681  55.606  1.00 67.32           H
ATOM     77 2HE  MET A  25       7.043  -8.031  53.880  1.00 67.32           H
ATOM     78 3HE  MET A  25       7.572  -6.409  54.390  1.00 67.32           H
ATOM     79  HN  MET A  25       0.795  -7.216  56.092  1.00 67.32           H
ATOM     80  N   GLU A  26       0.813  -9.817  54.511  1.00 68.52           N
ATOM     81  CA  GLU A  26       0.332 -11.066  53.945  1.00 68.52           C
ATOM     82  C   GLU A  26      -0.387 -10.806  52.619  1.00 68.52           C
ATOM     83  O   GLU A  26      -0.165 -11.515  51.639  1.00 68.52           O
ATOM     84  HA  GLU A  26       1.224 -11.667  53.770  1.00 68.52           H
ATOM     85  CB  GLU A  26      -0.581 -11.799  54.929  1.00 68.52           C
ATOM     86 1HB  GLU A  26      -1.307 -11.101  55.347  1.00 68.52           H
ATOM     87 2HB  GLU A  26      -1.042 -12.655  54.435  1.00 68.52           H
ATOM     88  CG  GLU A  26       0.219 -12.360  56.106  1.00 68.52           C
ATOM     89 1HG  GLU A  26       0.995 -13.030  55.737  1.00 68.52           H
ATOM     90 2HG  GLU A  26       0.723 -11.547  56.629  1.00 68.52           H
ATOM     91  CD  GLU A  26      -0.692 -13.112  57.079  1.00 68.52           C
ATOM     92  OE1 GLU A  26      -0.146 -13.933  57.848  1.00 68.52           O
ATOM     93  OE2 GLU A  26      -1.913 -12.849  57.033  1.00 68.52           O
ATOM     94  HN  GLU A  26       0.390  -9.557  55.380  1.00 68.52           H
ATOM     95  N   ASP A  27      -1.232  -9.786  52.632  1.00 68.73           N
ATOM     96  CA  ASP A  27      -2.006  -9.441  51.452  1.00 68.73           C
ATOM     97  C   ASP A  27      -1.057  -9.207  50.275  1.00 68.73           C
ATOM     98  O   ASP A  27      -1.349  -9.606  49.148  1.00 68.73           O
ATOM     99  HA  ASP A  27      -2.672 -10.288  51.288  1.00 68.73           H
ATOM    100  CB  ASP A  27      -2.808  -8.157  51.674  1.00 68.73           C
ATOM    101 1HB  ASP A  27      -2.187  -7.419  52.182  1.00 68.73           H
ATOM    102 2HB  ASP A  27      -3.090  -7.728  50.713  1.00 68.73           H
ATOM    103  CG  ASP A  27      -4.064  -8.432  52.504  1.00 68.73           C
ATOM    104  OD1 ASP A  27      -4.399  -9.628  52.648  1.00 68.73           O
ATOM    105  OD2 ASP A  27      -4.661  -7.440  52.976  1.00 68.73           O
ATOM    106  HN  ASP A  27      -1.392  -9.202  53.428  1.00 68.73           H
ATOM    107  N   TYR A  28       0.060  -8.562  50.576  1.00 71.01           N
ATOM    108  CA  TYR A  28       1.039  -8.242  49.551  1.00 71.01           C
ATOM    109  C   TYR A  28       1.760  -9.503  49.069  1.00 71.01           C
ATOM    110  O   TYR A  28       2.101  -9.616  47.893  1.00 71.01           O
ATOM    111  HA  TYR A  28       0.512  -7.790  48.711  1.00 71.01           H
ATOM    112  CB  TYR A  28       2.056  -7.311  50.215  1.00 71.01           C
ATOM    113 1HB  TYR A  28       1.531  -6.444  50.616  1.00 71.01           H
ATOM    114 2HB  TYR A  28       2.509  -7.828  51.060  1.00 71.01           H
ATOM    115  CG  TYR A  28       3.163  -6.828  49.276  1.00 71.01           C
ATOM    116  CD1 TYR A  28       4.369  -7.498  49.230  1.00 71.01           C
ATOM    117  HD1 TYR A  28       4.532  -8.370  49.863  1.00 71.01           H
ATOM    118  CD2 TYR A  28       2.956  -5.723  48.476  1.00 71.01           C
ATOM    119  HD2 TYR A  28       2.004  -5.194  48.512  1.00 71.01           H
ATOM    120  CE1 TYR A  28       5.412  -7.044  48.347  1.00 71.01           C
ATOM    121  HE1 TYR A  28       6.369  -7.563  48.301  1.00 71.01           H
ATOM    122  CE2 TYR A  28       3.999  -5.269  47.592  1.00 71.01           C
ATOM    123  HE2 TYR A  28       3.849  -4.398  46.954  1.00 71.01           H
ATOM    124  CZ  TYR A  28       5.175  -5.952  47.571  1.00 71.01           C
ATOM    125  OH  TYR A  28       6.160  -5.523  46.737  1.00 71.01           O
ATOM    126  HH  TYR A  28       5.821  -4.778  46.163  1.00 71.01           H
ATOM    127  HN  TYR A  28       0.300  -8.259  51.499  1.00 71.01           H
ATOM    128  N   VAL A  29       1.971 -10.419  50.003  1.00 67.95           N
ATOM    129  CA  VAL A  29       2.723 -11.627  49.710  1.00 67.95           C
ATOM    130  C   VAL A  29       1.847 -12.586  48.902  1.00 67.95           C
ATOM    131  O   VAL A  29       2.339 -13.290  48.022  1.00 67.95           O
ATOM    132  HA  VAL A  29       3.582 -11.340  49.103  1.00 67.95           H
ATOM    133  CB  VAL A  29       3.246 -12.245  51.008  1.00 67.95           C
ATOM    134  HB  VAL A  29       2.402 -12.360  51.689  1.00 67.95           H
ATOM    135  CG1 VAL A  29       3.838 -13.633  50.755  1.00 67.95           C
ATOM    136 1HG1 VAL A  29       3.068 -14.286  50.342  1.00 67.95           H
ATOM    137 2HG1 VAL A  29       4.664 -13.553  50.048  1.00 67.95           H
ATOM    138 3HG1 VAL A  29       4.202 -14.050  51.694  1.00 67.95           H
ATOM    139  CG2 VAL A  29       4.270 -11.327  51.679  1.00 67.95           C
ATOM    140 1HG2 VAL A  29       5.111 -11.167  51.005  1.00 67.95           H
ATOM    141 2HG2 VAL A  29       3.803 -10.370  51.912  1.00 67.95           H
ATOM    142 3HG2 VAL A  29       4.625 -11.791  52.600  1.00 67.95           H
ATOM    143  HN  VAL A  29       1.638 -10.346  50.943  1.00 67.95           H
ATOM    144  N   ASN A  30       0.563 -12.582  49.230  1.00 71.43           N
ATOM    145  CA  ASN A  30      -0.363 -13.532  48.638  1.00 71.43           C
ATOM    146  C   ASN A  30      -0.851 -12.992  47.292  1.00 71.43           C
ATOM    147  O   ASN A  30      -1.505 -13.705  46.533  1.00 71.43           O
ATOM    148  HA  ASN A  30       0.203 -14.458  48.535  1.00 71.43           H
ATOM    149  CB  ASN A  30      -1.586 -13.741  49.535  1.00 71.43           C
ATOM    150 1HB  ASN A  30      -1.910 -12.784  49.942  1.00 71.43           H
ATOM    151 2HB  ASN A  30      -2.413 -14.133  48.942  1.00 71.43           H
ATOM    152  CG  ASN A  30      -1.268 -14.707  50.678  1.00 71.43           C
ATOM    153  OD1 ASN A  30      -0.337 -15.493  50.620  1.00 71.43           O
ATOM    154  ND2 ASN A  30      -2.091 -14.604  51.718  1.00 71.43           N
ATOM    155 1HD2 ASN A  30      -2.836 -13.937  51.701  1.00 71.43           H
ATOM    156 2HD2 ASN A  30      -1.965 -15.193  52.515  1.00 71.43           H
ATOM    157  HN  ASN A  30       0.155 -11.946  49.885  1.00 71.43           H
ATOM    158  N   PHE A  31      -0.515 -11.736  47.038  1.00 77.21           N
ATOM    159  CA  PHE A  31      -0.889 -11.100  45.786  1.00 77.21           C
ATOM    160  C   PHE A  31      -0.195 -11.773  44.601  1.00 77.21           C
ATOM    161  O   PHE A  31       1.033 -11.827  44.544  1.00 77.21           O
ATOM    162  HA  PHE A  31      -1.968 -11.204  45.680  1.00 77.21           H
ATOM    163  CB  PHE A  31      -0.429  -9.643  45.870  1.00 77.21           C
ATOM    164 1HB  PHE A  31      -0.848  -9.192  46.770  1.00 77.21           H
ATOM    165 2HB  PHE A  31       0.655  -9.620  45.977  1.00 77.21           H
ATOM    166  CG  PHE A  31      -0.826  -8.794  44.660  1.00 77.21           C
ATOM    167  CD1 PHE A  31       0.067  -8.583  43.656  1.00 77.21           C
ATOM    168  HD1 PHE A  31       1.065  -9.018  43.714  1.00 77.21           H
ATOM    169  CD2 PHE A  31      -2.071  -8.252  44.588  1.00 77.21           C
ATOM    170  HD2 PHE A  31      -2.786  -8.421  45.393  1.00 77.21           H
ATOM    171  CE1 PHE A  31      -0.301  -7.796  42.533  1.00 77.21           C
ATOM    172  HE1 PHE A  31       0.414  -7.626  41.728  1.00 77.21           H
ATOM    173  CE2 PHE A  31      -2.439  -7.465  43.465  1.00 77.21           C
ATOM    174  HE2 PHE A  31      -3.437  -7.030  43.408  1.00 77.21           H
ATOM    175  CZ  PHE A  31      -1.546  -7.253  42.461  1.00 77.21           C
ATOM    176  HZ  PHE A  31      -1.829  -6.649  41.599  1.00 77.21           H
ATOM    177  HN  PHE A  31       0.002 -11.156  47.668  1.00 77.21           H
ATOM    178  N   ASN A  32      -1.011 -12.270  43.683  1.00 74.50           N
ATOM    179  CA  ASN A  32      -0.491 -12.894  42.478  1.00 74.50           C
ATOM    180  C   ASN A  32      -0.051 -11.806  41.495  1.00 74.50           C
ATOM    181  O   ASN A  32      -0.879 -11.226  40.795  1.00 74.50           O
ATOM    182  HA  ASN A  32       0.341 -13.514  42.812  1.00 74.50           H
ATOM    183  CB  ASN A  32      -1.561 -13.746  41.792  1.00 74.50           C
ATOM    184 1HB  ASN A  32      -2.081 -14.349  42.536  1.00 74.50           H
ATOM    185 2HB  ASN A  32      -2.306 -13.098  41.330  1.00 74.50           H
ATOM    186  CG  ASN A  32      -0.940 -14.657  40.731  1.00 74.50           C
ATOM    187  OD1 ASN A  32       0.261 -14.674  40.516  1.00 74.50           O
ATOM    188  ND2 ASN A  32      -1.823 -15.410  40.082  1.00 74.50           N
ATOM    189 1HD2 ASN A  32      -2.795 -15.348  40.307  1.00 74.50           H
ATOM    190 2HD2 ASN A  32      -1.514 -16.039  39.369  1.00 74.50           H
ATOM    191  HN  ASN A  32      -2.008 -12.252  43.753  1.00 74.50           H
ATOM    192  N   PHE A  33       1.251 -11.563  41.475  1.00 76.83           N
ATOM    193  CA  PHE A  33       1.824 -10.632  40.517  1.00 76.83           C
ATOM    194  C   PHE A  33       2.008 -11.294  39.150  1.00 76.83           C
ATOM    195  O   PHE A  33       3.119 -11.346  38.626  1.00 76.83           O
ATOM    196  HA  PHE A  33       1.130  -9.797  40.424  1.00 76.83           H
ATOM    197  CB  PHE A  33       3.194 -10.220  41.059  1.00 76.83           C
ATOM    198 1HB  PHE A  33       3.781 -11.117  41.255  1.00 76.83           H
ATOM    199 2HB  PHE A  33       3.722  -9.655  40.291  1.00 76.83           H
ATOM    200  CG  PHE A  33       3.131  -9.380  42.337  1.00 76.83           C
ATOM    201  CD1 PHE A  33       2.975  -8.031  42.257  1.00 76.83           C
ATOM    202  HD1 PHE A  33       2.895  -7.548  41.282  1.00 76.83           H
ATOM    203  CD2 PHE A  33       3.230  -9.982  43.552  1.00 76.83           C
ATOM    204  HD2 PHE A  33       3.355 -11.063  43.616  1.00 76.83           H
ATOM    205  CE1 PHE A  33       2.916  -7.251  43.442  1.00 76.83           C
ATOM    206  HE1 PHE A  33       2.792  -6.171  43.378  1.00 76.83           H
ATOM    207  CE2 PHE A  33       3.171  -9.202  44.737  1.00 76.83           C
ATOM    208  HE2 PHE A  33       3.251  -9.685  45.712  1.00 76.83           H
ATOM    209  CZ  PHE A  33       3.016  -7.854  44.657  1.00 76.83           C
ATOM    210  HZ  PHE A  33       2.971  -7.255  45.567  1.00 76.83           H
ATOM    211  HN  PHE A  33       1.909 -11.990  42.095  1.00 76.83           H
ATOM    212  N   THR A  34       0.900 -11.785  38.612  1.00 77.06           N
ATOM    213  CA  THR A  34       0.869 -12.213  37.224  1.00 77.06           C
ATOM    214  C   THR A  34       1.381 -11.099  36.310  1.00 77.06           C
ATOM    215  O   THR A  34       0.974  -9.945  36.443  1.00 77.06           O
ATOM    216  HA  THR A  34       1.549 -13.058  37.110  1.00 77.06           H
ATOM    217  CB  THR A  34      -0.558 -12.658  36.899  1.00 77.06           C
ATOM    218  HB  THR A  34      -1.088 -11.888  36.339  1.00 77.06           H
ATOM    219  OG1 THR A  34      -1.116 -12.990  38.167  1.00 77.06           O
ATOM    220  HG1 THR A  34      -2.114 -13.019  38.105  1.00 77.06           H
ATOM    221  CG2 THR A  34      -0.598 -13.974  36.119  1.00 77.06           C
ATOM    222 1HG2 THR A  34      -0.127 -14.761  36.709  1.00 77.06           H
ATOM    223 2HG2 THR A  34      -0.060 -13.855  35.178  1.00 77.06           H
ATOM    224 3HG2 THR A  34      -1.634 -14.244  35.914  1.00 77.06           H
ATOM    225  HN  THR A  34       0.038 -11.890  39.107  1.00 77.06           H
ATOM    226  N   ASP A  35       2.267 -11.482  35.402  1.00 83.16           N
ATOM    227  CA  ASP A  35       2.988 -10.506  34.602  1.00 83.16           C
ATOM    228  C   ASP A  35       2.111 -10.067  33.428  1.00 83.16           C
ATOM    229  O   ASP A  35       2.327 -10.492  32.295  1.00 83.16           O
ATOM    230  HA  ASP A  35       3.213  -9.687  35.285  1.00 83.16           H
ATOM    231  CB  ASP A  35       4.276 -11.106  34.032  1.00 83.16           C
ATOM    232 1HB  ASP A  35       4.668 -11.854  34.720  1.00 83.16           H
ATOM    233 2HB  ASP A  35       4.059 -11.617  33.094  1.00 83.16           H
ATOM    234  CG  ASP A  35       5.328 -10.020  33.796  1.00 83.16           C
ATOM    235  OD1 ASP A  35       5.111  -8.899  34.306  1.00 83.16           O
ATOM    236  OD2 ASP A  35       6.325 -10.336  33.112  1.00 83.16           O
ATOM    237  HN  ASP A  35       2.493 -12.436  35.210  1.00 83.16           H
ATOM    238  N   PHE A  36       1.141  -9.220  33.741  1.00 90.86           N
ATOM    239  CA  PHE A  36       0.254  -8.689  32.720  1.00 90.86           C
ATOM    240  C   PHE A  36       0.882  -7.479  32.025  1.00 90.86           C
ATOM    241  O   PHE A  36       0.396  -7.033  30.986  1.00 90.86           O
ATOM    242  HA  PHE A  36       0.091  -9.481  31.989  1.00 90.86           H
ATOM    243  CB  PHE A  36      -1.029  -8.247  33.427  1.00 90.86           C
ATOM    244 1HB  PHE A  36      -0.767  -7.586  34.253  1.00 90.86           H
ATOM    245 2HB  PHE A  36      -1.633  -7.664  32.732  1.00 90.86           H
ATOM    246  CG  PHE A  36      -1.872  -9.404  33.967  1.00 90.86           C
ATOM    247  CD1 PHE A  36      -2.023 -10.537  33.229  1.00 90.86           C
ATOM    248  HD1 PHE A  36      -1.544 -10.620  32.254  1.00 90.86           H
ATOM    249  CD2 PHE A  36      -2.470  -9.300  35.184  1.00 90.86           C
ATOM    250  HD2 PHE A  36      -2.349  -8.392  35.775  1.00 90.86           H
ATOM    251  CE1 PHE A  36      -2.806 -11.610  33.730  1.00 90.86           C
ATOM    252  HE1 PHE A  36      -2.927 -12.518  33.139  1.00 90.86           H
ATOM    253  CE2 PHE A  36      -3.253 -10.374  35.684  1.00 90.86           C
ATOM    254  HE2 PHE A  36      -3.732 -10.290  36.659  1.00 90.86           H
ATOM    255  CZ  PHE A  36      -3.404 -11.506  34.947  1.00 90.86           C
ATOM    256  HZ  PHE A  36      -4.005 -12.331  35.331  1.00 90.86           H
ATOM    257  HN  PHE A  36       0.956  -8.899  34.670  1.00 90.86           H
ATOM    258  N   TYR A  37       1.953  -6.981  32.626  1.00 92.28           N
ATOM    259  CA  TYR A  37       2.747  -5.939  31.997  1.00 92.28           C
ATOM    260  C   TYR A  37       3.833  -6.542  31.104  1.00 92.28           C
ATOM    261  O   TYR A  37       4.727  -7.235  31.589  1.00 92.28           O
ATOM    262  HA  TYR A  37       2.081  -5.331  31.386  1.00 92.28           H
ATOM    263  CB  TYR A  37       3.413  -5.169  33.140  1.00 92.28           C
ATOM    264 1HB  TYR A  37       2.640  -4.806  33.817  1.00 92.28           H
ATOM    265 2HB  TYR A  37       4.040  -5.854  33.710  1.00 92.28           H
ATOM    266  CG  TYR A  37       4.264  -3.985  32.678  1.00 92.28           C
ATOM    267  CD1 TYR A  37       5.596  -4.172  32.370  1.00 92.28           C
ATOM    268  HD1 TYR A  37       6.041  -5.163  32.454  1.00 92.28           H
ATOM    269  CD2 TYR A  37       3.701  -2.730  32.571  1.00 92.28           C
ATOM    270  HD2 TYR A  37       2.649  -2.582  32.815  1.00 92.28           H
ATOM    271  CE1 TYR A  37       6.398  -3.057  31.935  1.00 92.28           C
ATOM    272  HE1 TYR A  37       7.451  -3.191  31.688  1.00 92.28           H
ATOM    273  CE2 TYR A  37       4.503  -1.615  32.137  1.00 92.28           C
ATOM    274  HE2 TYR A  37       4.070  -0.619  32.048  1.00 92.28           H
ATOM    275  CZ  TYR A  37       5.812  -1.834  31.841  1.00 92.28           C
ATOM    276  OH  TYR A  37       6.569  -0.781  31.431  1.00 92.28           O
ATOM    277  HH  TYR A  37       7.251  -1.089  30.768  1.00 92.28           H
ATOM    278  HN  TYR A  37       2.278  -7.277  33.524  1.00 92.28           H
ATOM    279  N   CYS A  38       3.720  -6.257  29.815  1.00 91.86           N
ATOM    280  CA  CYS A  38       4.625  -6.839  28.838  1.00 91.86           C
ATOM    281  C   CYS A  38       5.654  -5.778  28.444  1.00 91.86           C
ATOM    282  O   CYS A  38       5.303  -4.757  27.855  1.00 91.86           O
ATOM    283  HA  CYS A  38       5.109  -7.686  29.325  1.00 91.86           H
ATOM    284  CB  CYS A  38       3.871  -7.383  27.623  1.00 91.86           C
ATOM    285 1HB  CYS A  38       3.072  -8.050  27.948  1.00 91.86           H
ATOM    286 2HB  CYS A  38       3.400  -6.563  27.080  1.00 91.86           H
ATOM    287  SG  CYS A  38       5.024  -8.280  26.520  1.00 91.86           S
ATOM    288  HN  CYS A  38       3.028  -5.643  29.437  1.00 91.86           H
ATOM    289  N   GLU A  39       6.904  -6.056  28.784  1.00 90.24           N
ATOM    290  CA  GLU A  39       8.014  -5.286  28.249  1.00 90.24           C
ATOM    291  C   GLU A  39       8.359  -5.764  26.837  1.00 90.24           C
ATOM    292  O   GLU A  39       8.755  -6.912  26.646  1.00 90.24           O
ATOM    293  HA  GLU A  39       7.662  -4.255  28.216  1.00 90.24           H
ATOM    294  CB  GLU A  39       9.233  -5.370  29.170  1.00 90.24           C
ATOM    295 1HB  GLU A  39       9.402  -6.407  29.462  1.00 90.24           H
ATOM    296 2HB  GLU A  39      10.094  -4.914  28.681  1.00 90.24           H
ATOM    297  CG  GLU A  39       9.002  -4.581  30.460  1.00 90.24           C
ATOM    298 1HG  GLU A  39       8.696  -3.563  30.218  1.00 90.24           H
ATOM    299 2HG  GLU A  39       8.187  -5.033  31.025  1.00 90.24           H
ATOM    300  CD  GLU A  39      10.268  -4.549  31.317  1.00 90.24           C
ATOM    301  OE1 GLU A  39      10.184  -3.990  32.432  1.00 90.24           O
ATOM    302  OE2 GLU A  39      11.292  -5.083  30.839  1.00 90.24           O
ATOM    303  HN  GLU A  39       7.162  -6.790  29.412  1.00 90.24           H
ATOM    304  N   LYS A  40       8.196  -4.857  25.884  1.00 89.86           N
ATOM    305  CA  LYS A  40       8.346  -5.210  24.483  1.00 89.86           C
ATOM    306  C   LYS A  40       9.761  -4.857  24.021  1.00 89.86           C
ATOM    307  O   LYS A  40       9.973  -4.523  22.856  1.00 89.86           O
ATOM    308  HA  LYS A  40       8.215  -6.289  24.401  1.00 89.86           H
ATOM    309  CB  LYS A  40       7.245  -4.556  23.645  1.00 89.86           C
ATOM    310 1HB  LYS A  40       7.319  -3.471  23.723  1.00 89.86           H
ATOM    311 2HB  LYS A  40       7.383  -4.810  22.594  1.00 89.86           H
ATOM    312  CG  LYS A  40       5.860  -5.013  24.108  1.00 89.86           C
ATOM    313 1HG  LYS A  40       5.886  -6.075  24.350  1.00 89.86           H
ATOM    314 2HG  LYS A  40       5.585  -4.484  25.020  1.00 89.86           H
ATOM    315  CD  LYS A  40       4.809  -4.756  23.026  1.00 89.86           C
ATOM    316 1HD  LYS A  40       4.795  -3.697  22.771  1.00 89.86           H
ATOM    317 2HD  LYS A  40       5.075  -5.299  22.119  1.00 89.86           H
ATOM    318  CE  LYS A  40       3.419  -5.191  23.498  1.00 89.86           C
ATOM    319 1HE  LYS A  40       3.429  -6.252  23.748  1.00 89.86           H
ATOM    320 2HE  LYS A  40       3.152  -4.651  24.406  1.00 89.86           H
ATOM    321  NZ  LYS A  40       2.411  -4.933  22.446  1.00 89.86           N
ATOM    322 1HZ  LYS A  40       1.510  -5.287  22.748  1.00 89.86           H
ATOM    323 2HZ  LYS A  40       2.344  -3.935  22.279  1.00 89.86           H
ATOM    324 3HZ  LYS A  40       2.688  -5.401  21.590  1.00 89.86           H
ATOM    325  HN  LYS A  40       7.967  -3.900  26.057  1.00 89.86           H
ATOM    326  N   ASN A  41      10.694  -4.945  24.958  1.00 88.44           N
ATOM    327  CA  ASN A  41      12.076  -4.600  24.672  1.00 88.44           C
ATOM    328  C   ASN A  41      12.594  -5.486  23.538  1.00 88.44           C
ATOM    329  O   ASN A  41      13.298  -5.012  22.647  1.00 88.44           O
ATOM    330  HA  ASN A  41      12.058  -3.544  24.401  1.00 88.44           H
ATOM    331  CB  ASN A  41      12.965  -4.830  25.896  1.00 88.44           C
ATOM    332 1HB  ASN A  41      12.699  -5.773  26.372  1.00 88.44           H
ATOM    333 2HB  ASN A  41      14.006  -4.914  25.583  1.00 88.44           H
ATOM    334  CG  ASN A  41      12.820  -3.686  26.902  1.00 88.44           C
ATOM    335  OD1 ASN A  41      12.542  -2.550  26.554  1.00 88.44           O
ATOM    336  ND2 ASN A  41      13.024  -4.048  28.165  1.00 88.44           N
ATOM    337 1HD2 ASN A  41      13.250  -4.998  28.383  1.00 88.44           H
ATOM    338 2HD2 ASN A  41      12.952  -3.371  28.897  1.00 88.44           H
ATOM    339  HN  ASN A  41      10.518  -5.244  25.896  1.00 88.44           H
ATOM    340  N   ASN A  42      12.226  -6.757  23.608  1.00 90.86           N
ATOM    341  CA  ASN A  42      12.686  -7.724  22.625  1.00 90.86           C
ATOM    342  C   ASN A  42      12.186  -7.313  21.239  1.00 90.86           C
ATOM    343  O   ASN A  42      12.914  -7.429  20.254  1.00 90.86           O
ATOM    344  HA  ASN A  42      13.773  -7.711  22.698  1.00 90.86           H
ATOM    345  CB  ASN A  42      12.139  -9.121  22.930  1.00 90.86           C
ATOM    346 1HB  ASN A  42      11.060  -9.070  23.072  1.00 90.86           H
ATOM    347 2HB  ASN A  42      12.318  -9.778  22.079  1.00 90.86           H
ATOM    348  CG  ASN A  42      12.797  -9.706  24.181  1.00 90.86           C
ATOM    349  OD1 ASN A  42      13.787  -9.203  24.687  1.00 90.86           O
ATOM    350  ND2 ASN A  42      12.193 -10.794  24.651  1.00 90.86           N
ATOM    351 1HD2 ASN A  42      11.384 -11.156  24.188  1.00 90.86           H
ATOM    352 2HD2 ASN A  42      12.549 -11.250  25.466  1.00 90.86           H
ATOM    353  HN  ASN A  42      11.627  -7.128  24.317  1.00 90.86           H
ATOM    354  N   VAL A  43      10.949  -6.841  21.207  1.00 91.25           N
ATOM    355  CA  VAL A  43      10.341  -6.418  19.957  1.00 91.25           C
ATOM    356  C   VAL A  43      11.128  -5.235  19.388  1.00 91.25           C
ATOM    357  O   VAL A  43      11.408  -5.189  18.191  1.00 91.25           O
ATOM    358  HA  VAL A  43      10.410  -7.252  19.258  1.00 91.25           H
ATOM    359  CB  VAL A  43       8.860  -6.102  20.175  1.00 91.25           C
ATOM    360  HB  VAL A  43       8.796  -5.222  20.815  1.00 91.25           H
ATOM    361  CG1 VAL A  43       8.170  -5.770  18.850  1.00 91.25           C
ATOM    362 1HG1 VAL A  43       8.649  -4.902  18.398  1.00 91.25           H
ATOM    363 2HG1 VAL A  43       8.250  -6.622  18.176  1.00 91.25           H
ATOM    364 3HG1 VAL A  43       7.118  -5.549  19.034  1.00 91.25           H
ATOM    365  CG2 VAL A  43       8.153  -7.255  20.888  1.00 91.25           C
ATOM    366 1HG2 VAL A  43       8.232  -8.159  20.284  1.00 91.25           H
ATOM    367 2HG2 VAL A  43       8.621  -7.425  21.858  1.00 91.25           H
ATOM    368 3HG2 VAL A  43       7.102  -7.005  21.031  1.00 91.25           H
ATOM    369  HN  VAL A  43      10.365  -6.747  22.013  1.00 91.25           H
ATOM    370  N   ARG A  44      11.461  -4.306  20.273  1.00 89.88           N
ATOM    371  CA  ARG A  44      12.152  -3.096  19.863  1.00 89.88           C
ATOM    372  C   ARG A  44      13.552  -3.434  19.345  1.00 89.88           C
ATOM    373  O   ARG A  44      14.002  -2.867  18.350  1.00 89.88           O
ATOM    374  HA  ARG A  44      11.532  -2.675  19.072  1.00 89.88           H
ATOM    375  CB  ARG A  44      12.272  -2.109  21.027  1.00 89.88           C
ATOM    376 1HB  ARG A  44      12.735  -2.603  21.881  1.00 89.88           H
ATOM    377 2HB  ARG A  44      12.925  -1.284  20.743  1.00 89.88           H
ATOM    378  CG  ARG A  44      10.899  -1.566  21.428  1.00 89.88           C
ATOM    379 1HG  ARG A  44      10.335  -1.297  20.534  1.00 89.88           H
ATOM    380 2HG  ARG A  44      10.331  -2.343  21.940  1.00 89.88           H
ATOM    381  CD  ARG A  44      11.037  -0.344  22.337  1.00 89.88           C
ATOM    382 1HD  ARG A  44      11.856   0.287  21.991  1.00 89.88           H
ATOM    383 2HD  ARG A  44      10.130   0.259  22.292  1.00 89.88           H
ATOM    384  NE  ARG A  44      11.286  -0.776  23.731  1.00 89.88           N
ATOM    385  HE  ARG A  44      12.193  -1.131  23.956  1.00 89.88           H
ATOM    386  CZ  ARG A  44      10.373  -0.720  24.709  1.00 89.88           C
ATOM    387  NH1 ARG A  44       9.141  -0.253  24.464  1.00 89.88           N
ATOM    388 1HH1 ARG A  44       8.898   0.057  23.545  1.00 89.88           H
ATOM    389 2HH1 ARG A  44       8.465  -0.215  25.200  1.00 89.88           H
ATOM    390  NH2 ARG A  44      10.709  -1.139  25.937  1.00 89.88           N
ATOM    391 1HH2 ARG A  44      10.039  -1.105  26.678  1.00 89.88           H
ATOM    392 2HH2 ARG A  44      11.630  -1.486  26.112  1.00 89.88           H
ATOM    393  HN  ARG A  44      11.267  -4.372  21.252  1.00 89.88           H
ATOM    394  N   GLN A  45      14.200  -4.355  20.042  1.00 91.70           N
ATOM    395  CA  GLN A  45      15.563  -4.728  19.704  1.00 91.70           C
ATOM    396  C   GLN A  45      15.611  -5.354  18.308  1.00 91.70           C
ATOM    397  O   GLN A  45      16.504  -5.050  17.518  1.00 91.70           O
ATOM    398  HA  GLN A  45      16.129  -3.797  19.711  1.00 91.70           H
ATOM    399  CB  GLN A  45      16.147  -5.678  20.751  1.00 91.70           C
ATOM    400 1HB  GLN A  45      16.043  -5.240  21.743  1.00 91.70           H
ATOM    401 2HB  GLN A  45      15.585  -6.612  20.754  1.00 91.70           H
ATOM    402  CG  GLN A  45      17.623  -5.967  20.467  1.00 91.70           C
ATOM    403 1HG  GLN A  45      17.727  -6.409  19.476  1.00 91.70           H
ATOM    404 2HG  GLN A  45      18.185  -5.033  20.460  1.00 91.70           H
ATOM    405  CD  GLN A  45      18.209  -6.913  21.517  1.00 91.70           C
ATOM    406  OE1 GLN A  45      17.515  -7.441  22.370  1.00 91.70           O
ATOM    407  NE2 GLN A  45      19.521  -7.097  21.407  1.00 91.70           N
ATOM    408 1HE2 GLN A  45      20.032  -6.634  20.683  1.00 91.70           H
ATOM    409 2HE2 GLN A  45      19.997  -7.699  22.048  1.00 91.70           H
ATOM    410  HN  GLN A  45      13.811  -4.841  20.824  1.00 91.70           H
ATOM    411  N   PHE A  46      14.639  -6.216  18.047  1.00 93.48           N
ATOM    412  CA  PHE A  46      14.535  -6.855  16.747  1.00 93.48           C
ATOM    413  C   PHE A  46      14.339  -5.817  15.640  1.00 93.48           C
ATOM    414  O   PHE A  46      15.035  -5.847  14.626  1.00 93.48           O
ATOM    415  HA  PHE A  46      15.466  -7.394  16.576  1.00 93.48           H
ATOM    416  CB  PHE A  46      13.309  -7.769  16.794  1.00 93.48           C
ATOM    417 1HB  PHE A  46      13.492  -8.568  17.513  1.00 93.48           H
ATOM    418 2HB  PHE A  46      12.457  -7.198  17.163  1.00 93.48           H
ATOM    419  CG  PHE A  46      12.943  -8.390  15.445  1.00 93.48           C
ATOM    420  CD1 PHE A  46      11.917  -7.876  14.715  1.00 93.48           C
ATOM    421  HD1 PHE A  46      11.356  -7.021  15.092  1.00 93.48           H
ATOM    422  CD2 PHE A  46      13.644  -9.457  14.975  1.00 93.48           C
ATOM    423  HD2 PHE A  46      14.466  -9.870  15.560  1.00 93.48           H
ATOM    424  CE1 PHE A  46      11.578  -8.452  13.463  1.00 93.48           C
ATOM    425  HE1 PHE A  46      10.755  -8.040  12.878  1.00 93.48           H
ATOM    426  CE2 PHE A  46      13.304 -10.034  13.723  1.00 93.48           C
ATOM    427  HE2 PHE A  46      13.865 -10.889  13.346  1.00 93.48           H
ATOM    428  CZ  PHE A  46      12.278  -9.519  12.993  1.00 93.48           C
ATOM    429  HZ  PHE A  46      12.018  -9.962  12.032  1.00 93.48           H
ATOM    430  HN  PHE A  46      13.933  -6.478  18.705  1.00 93.48           H
ATOM    431  N   ALA A  47      13.389  -4.923  15.872  1.00 92.09           N
ATOM    432  CA  ALA A  47      13.017  -3.947  14.862  1.00 92.09           C
ATOM    433  C   ALA A  47      14.235  -3.087  14.516  1.00 92.09           C
ATOM    434  O   ALA A  47      14.450  -2.748  13.354  1.00 92.09           O
ATOM    435  HA  ALA A  47      12.705  -4.493  13.972  1.00 92.09           H
ATOM    436  CB  ALA A  47      11.839  -3.112  15.367  1.00 92.09           C
ATOM    437 1HB  ALA A  47      10.991  -3.767  15.570  1.00 92.09           H
ATOM    438 2HB  ALA A  47      12.126  -2.596  16.283  1.00 92.09           H
ATOM    439 3HB  ALA A  47      11.560  -2.381  14.609  1.00 92.09           H
ATOM    440  HN  ALA A  47      12.879  -4.859  16.729  1.00 92.09           H
ATOM    441  N   SER A  48      14.999  -2.759  15.548  1.00 92.26           N
ATOM    442  CA  SER A  48      16.081  -1.800  15.402  1.00 92.26           C
ATOM    443  C   SER A  48      17.160  -2.364  14.475  1.00 92.26           C
ATOM    444  O   SER A  48      17.878  -1.609  13.822  1.00 92.26           O
ATOM    445  HA  SER A  48      15.623  -0.914  14.962  1.00 92.26           H
ATOM    446  CB  SER A  48      16.684  -1.440  16.761  1.00 92.26           C
ATOM    447 1HB  SER A  48      17.346  -0.581  16.648  1.00 92.26           H
ATOM    448 2HB  SER A  48      15.889  -1.142  17.444  1.00 92.26           H
ATOM    449  OG  SER A  48      17.412  -2.527  17.327  1.00 92.26           O
ATOM    450  HG  SER A  48      17.796  -2.259  18.211  1.00 92.26           H
ATOM    451  HN  SER A  48      14.890  -3.136  16.467  1.00 92.26           H
ATOM    452  N   HIS A  49      17.239  -3.686  14.447  1.00 93.68           N
ATOM    453  CA  HIS A  49      18.246  -4.359  13.644  1.00 93.68           C
ATOM    454  C   HIS A  49      17.664  -4.698  12.270  1.00 93.68           C
ATOM    455  O   HIS A  49      18.354  -4.593  11.257  1.00 93.68           O
ATOM    456  HA  HIS A  49      19.067  -3.654  13.518  1.00 93.68           H
ATOM    457  CB  HIS A  49      18.793  -5.586  14.376  1.00 93.68           C
ATOM    458 1HB  HIS A  49      17.959  -6.223  14.670  1.00 93.68           H
ATOM    459 2HB  HIS A  49      19.407  -6.164  13.686  1.00 93.68           H
ATOM    460  CG  HIS A  49      19.612  -5.256  15.601  1.00 93.68           C
ATOM    461  ND1 HIS A  49      19.042  -4.964  16.828  1.00 93.68           N
ATOM    462  HD1 HIS A  49      18.062  -4.941  17.027  1.00 93.68           H
ATOM    463  CD2 HIS A  49      20.963  -5.176  15.776  1.00 93.68           C
ATOM    464  HD2 HIS A  49      21.715  -5.349  15.006  1.00 93.68           H
ATOM    465  CE1 HIS A  49      20.015  -4.720  17.694  1.00 93.68           C
ATOM    466  HE1 HIS A  49      19.887  -4.460  18.744  1.00 93.68           H
ATOM    467  NE2 HIS A  49      21.204  -4.852  17.039  1.00 93.68           N
ATOM    468  HN  HIS A  49      16.631  -4.294  14.959  1.00 93.68           H
ATOM    469  N   PHE A  50      16.401  -5.099  12.280  1.00 94.79           N
ATOM    470  CA  PHE A  50      15.808  -5.730  11.114  1.00 94.79           C
ATOM    471  C   PHE A  50      15.318  -4.682  10.113  1.00 94.79           C
ATOM    472  O   PHE A  50      15.569  -4.798   8.914  1.00 94.79           O
ATOM    473  HA  PHE A  50      16.581  -6.342  10.648  1.00 94.79           H
ATOM    474  CB  PHE A  50      14.610  -6.545  11.607  1.00 94.79           C
ATOM    475 1HB  PHE A  50      14.957  -7.273  12.341  1.00 94.79           H
ATOM    476 2HB  PHE A  50      13.917  -5.879  12.121  1.00 94.79           H
ATOM    477  CG  PHE A  50      13.858  -7.281  10.496  1.00 94.79           C
ATOM    478  CD1 PHE A  50      12.634  -6.842  10.098  1.00 94.79           C
ATOM    479  HD1 PHE A  50      12.189  -5.966  10.570  1.00 94.79           H
ATOM    480  CD2 PHE A  50      14.414  -8.373   9.907  1.00 94.79           C
ATOM    481  HD2 PHE A  50      15.395  -8.725  10.226  1.00 94.79           H
ATOM    482  CE1 PHE A  50      11.936  -7.525   9.067  1.00 94.79           C
ATOM    483  HE1 PHE A  50      10.955  -7.173   8.748  1.00 94.79           H
ATOM    484  CE2 PHE A  50      13.716  -9.056   8.876  1.00 94.79           C
ATOM    485  HE2 PHE A  50      14.161  -9.932   8.403  1.00 94.79           H
ATOM    486  CZ  PHE A  50      12.492  -8.617   8.477  1.00 94.79           C
ATOM    487  HZ  PHE A  50      11.956  -9.141   7.686  1.00 94.79           H
ATOM    488  HN  PHE A  50      15.789  -5.000  13.064  1.00 94.79           H
ATOM    489  N   LEU A  51      14.629  -3.681  10.642  1.00 94.69           N
ATOM    490  CA  LEU A  51      13.801  -2.822   9.813  1.00 94.69           C
ATOM    491  C   LEU A  51      14.698  -1.882   9.005  1.00 94.69           C
ATOM    492  O   LEU A  51      14.577  -1.799   7.784  1.00 94.69           O
ATOM    493  HA  LEU A  51      13.258  -3.463   9.118  1.00 94.69           H
ATOM    494  CB  LEU A  51      12.760  -2.095  10.666  1.00 94.69           C
ATOM    495 1HB  LEU A  51      13.284  -1.474  11.393  1.00 94.69           H
ATOM    496 2HB  LEU A  51      12.195  -1.423  10.021  1.00 94.69           H
ATOM    497  CG  LEU A  51      11.769  -2.987  11.419  1.00 94.69           C
ATOM    498  HG  LEU A  51      12.335  -3.645  12.078  1.00 94.69           H
ATOM    499  CD1 LEU A  51      10.842  -2.150  12.303  1.00 94.69           C
ATOM    500 1HD1 LEU A  51      11.435  -1.596  13.030  1.00 94.69           H
ATOM    501 2HD1 LEU A  51      10.281  -1.451  11.682  1.00 94.69           H
ATOM    502 3HD1 LEU A  51      10.148  -2.809  12.826  1.00 94.69           H
ATOM    503  CD2 LEU A  51      10.989  -3.878  10.451  1.00 94.69           C
ATOM    504 1HD2 LEU A  51      10.435  -3.254   9.749  1.00 94.69           H
ATOM    505 2HD2 LEU A  51      11.684  -4.514   9.902  1.00 94.69           H
ATOM    506 3HD2 LEU A  51      10.292  -4.501  11.012  1.00 94.69           H
ATOM    507  HN  LEU A  51      14.630  -3.455  11.616  1.00 94.69           H
ATOM    508  N   PRO A  52      15.612  -1.160   9.668  1.00 95.46           N
ATOM    509  CA  PRO A  52      16.309  -0.046   9.021  1.00 95.46           C
ATOM    510  C   PRO A  52      16.957  -0.456   7.708  1.00 95.46           C
ATOM    511  O   PRO A  52      16.749   0.188   6.681  1.00 95.46           O
ATOM    512  HA  PRO A  52      15.598   0.736   8.755  1.00 95.46           H
ATOM    513  CB  PRO A  52      17.349   0.383  10.058  1.00 95.46           C
ATOM    514 1HB  PRO A  52      18.300  -0.127   9.907  1.00 95.46           H
ATOM    515 2HB  PRO A  52      17.550   1.453  10.005  1.00 95.46           H
ATOM    516  CG  PRO A  52      16.705  -0.005  11.384  1.00 95.46           C
ATOM    517 1HG  PRO A  52      17.443  -0.092  12.181  1.00 95.46           H
ATOM    518 2HG  PRO A  52      15.982   0.740  11.716  1.00 95.46           H
ATOM    519  CD  PRO A  52      16.048  -1.337  11.066  1.00 95.46           C
ATOM    520 1HD  PRO A  52      16.747  -2.168  11.164  1.00 95.46           H
ATOM    521 2HD  PRO A  52      15.212  -1.547  11.734  1.00 95.46           H
ATOM    522  N   PRO A  53      17.754  -1.533   7.710  1.00 96.36           N
ATOM    523  CA  PRO A  53      18.422  -1.979   6.485  1.00 96.36           C
ATOM    524  C   PRO A  53      17.448  -2.169   5.333  1.00 96.36           C
ATOM    525  O   PRO A  53      17.728  -1.768   4.205  1.00 96.36           O
ATOM    526  HA  PRO A  53      19.123  -1.219   6.142  1.00 96.36           H
ATOM    527  CB  PRO A  53      19.083  -3.298   6.892  1.00 96.36           C
ATOM    528 1HB  PRO A  53      18.435  -4.150   6.692  1.00 96.36           H
ATOM    529 2HB  PRO A  53      20.010  -3.468   6.343  1.00 96.36           H
ATOM    530  CG  PRO A  53      19.337  -3.119   8.384  1.00 96.36           C
ATOM    531 1HG  PRO A  53      19.473  -4.076   8.889  1.00 96.36           H
ATOM    532 2HG  PRO A  53      20.240  -2.540   8.575  1.00 96.36           H
ATOM    533  CD  PRO A  53      18.085  -2.398   8.857  1.00 96.36           C
ATOM    534 1HD  PRO A  53      17.276  -3.094   9.080  1.00 96.36           H
ATOM    535 2HD  PRO A  53      18.267  -1.825   9.766  1.00 96.36           H
ATOM    536  N   LEU A  54      16.317  -2.783   5.652  1.00 95.68           N
ATOM    537  CA  LEU A  54      15.355  -3.157   4.629  1.00 95.68           C
ATOM    538  C   LEU A  54      14.701  -1.895   4.064  1.00 95.68           C
ATOM    539  O   LEU A  54      14.541  -1.764   2.851  1.00 95.68           O
ATOM    540  HA  LEU A  54      15.905  -3.650   3.828  1.00 95.68           H
ATOM    541  CB  LEU A  54      14.354  -4.173   5.182  1.00 95.68           C
ATOM    542 1HB  LEU A  54      13.922  -3.768   6.097  1.00 95.68           H
ATOM    543 2HB  LEU A  54      13.540  -4.279   4.465  1.00 95.68           H
ATOM    544  CG  LEU A  54      14.911  -5.565   5.488  1.00 95.68           C
ATOM    545  HG  LEU A  54      15.745  -5.455   6.181  1.00 95.68           H
ATOM    546  CD1 LEU A  54      13.860  -6.436   6.180  1.00 95.68           C
ATOM    547 1HD1 LEU A  54      13.559  -5.967   7.116  1.00 95.68           H
ATOM    548 2HD1 LEU A  54      12.991  -6.542   5.530  1.00 95.68           H
ATOM    549 3HD1 LEU A  54      14.282  -7.420   6.385  1.00 95.68           H
ATOM    550  CD2 LEU A  54      15.460  -6.226   4.222  1.00 95.68           C
ATOM    551 1HD2 LEU A  54      14.661  -6.323   3.487  1.00 95.68           H
ATOM    552 2HD2 LEU A  54      16.261  -5.612   3.810  1.00 95.68           H
ATOM    553 3HD2 LEU A  54      15.849  -7.214   4.468  1.00 95.68           H
ATOM    554  HN  LEU A  54      16.055  -3.023   6.587  1.00 95.68           H
ATOM    555  N   TYR A  55      14.340  -0.997   4.969  1.00 94.94           N
ATOM    556  CA  TYR A  55      13.638   0.215   4.583  1.00 94.94           C
ATOM    557  C   TYR A  55      14.514   1.096   3.691  1.00 94.94           C
ATOM    558  O   TYR A  55      14.019   1.732   2.762  1.00 94.94           O
ATOM    559  HA  TYR A  55      12.745  -0.076   4.029  1.00 94.94           H
ATOM    560  CB  TYR A  55      13.341   0.963   5.884  1.00 94.94           C
ATOM    561 1HB  TYR A  55      14.242   0.976   6.497  1.00 94.94           H
ATOM    562 2HB  TYR A  55      13.100   1.999   5.649  1.00 94.94           H
ATOM    563  CG  TYR A  55      12.195   0.361   6.700  1.00 94.94           C
ATOM    564  CD1 TYR A  55      11.503  -0.730   6.217  1.00 94.94           C
ATOM    565  HD1 TYR A  55      11.772  -1.164   5.254  1.00 94.94           H
ATOM    566  CD2 TYR A  55      11.854   0.910   7.920  1.00 94.94           C
ATOM    567  HD2 TYR A  55      12.401   1.772   8.302  1.00 94.94           H
ATOM    568  CE1 TYR A  55      10.424  -1.297   6.985  1.00 94.94           C
ATOM    569  HE1 TYR A  55       9.869  -2.159   6.615  1.00 94.94           H
ATOM    570  CE2 TYR A  55      10.776   0.343   8.688  1.00 94.94           C
ATOM    571  HE2 TYR A  55      10.496   0.767   9.653  1.00 94.94           H
ATOM    572  CZ  TYR A  55      10.114  -0.732   8.183  1.00 94.94           C
ATOM    573  OH  TYR A  55       9.096  -1.267   8.908  1.00 94.94           O
ATOM    574  HH  TYR A  55       8.659  -2.004   8.393  1.00 94.94           H
ATOM    575  HN  TYR A  55      14.520  -1.088   5.949  1.00 94.94           H
ATOM    576  N   TRP A  56      15.802   1.105   4.004  1.00 96.12           N
ATOM    577  CA  TRP A  56      16.764   1.829   3.192  1.00 96.12           C
ATOM    578  C   TRP A  56      16.835   1.149   1.823  1.00 96.12           C
ATOM    579  O   TRP A  56      16.847   1.821   0.792  1.00 96.12           O
ATOM    580  HA  TRP A  56      16.405   2.852   3.082  1.00 96.12           H
ATOM    581  CB  TRP A  56      18.123   1.907   3.891  1.00 96.12           C
ATOM    582 1HB  TRP A  56      18.264   1.007   4.489  1.00 96.12           H
ATOM    583 2HB  TRP A  56      18.909   1.914   3.136  1.00 96.12           H
ATOM    584  CG  TRP A  56      18.290   3.133   4.791  1.00 96.12           C
ATOM    585  CD1 TRP A  56      18.397   3.167   6.126  1.00 96.12           C
ATOM    586  HD1 TRP A  56      18.378   2.285   6.766  1.00 96.12           H
ATOM    587  CD2 TRP A  56      18.366   4.509   4.364  1.00 96.12           C
ATOM    588  NE1 TRP A  56      18.535   4.460   6.590  1.00 96.12           N
ATOM    589  HE1 TRP A  56      18.632   4.739   7.545  1.00 96.12           H
ATOM    590  CE2 TRP A  56      18.515   5.302   5.484  1.00 96.12           C
ATOM    591  CE3 TRP A  56      18.309   5.066   3.075  1.00 96.12           C
ATOM    592  HE3 TRP A  56      18.191   4.462   2.175  1.00 96.12           H
ATOM    593  CZ2 TRP A  56      18.621   6.697   5.427  1.00 96.12           C
ATOM    594  HZ2 TRP A  56      18.739   7.301   6.327  1.00 96.12           H
ATOM    595  CZ3 TRP A  56      18.416   6.462   3.035  1.00 96.12           C
ATOM    596  HZ3 TRP A  56      18.378   6.945   2.059  1.00 96.12           H
ATOM    597  CH2 TRP A  56      18.567   7.274   4.153  1.00 96.12           C
ATOM    598  HH2 TRP A  56      18.644   8.355   4.038  1.00 96.12           H
ATOM    599  HN  TRP A  56      16.188   0.630   4.794  1.00 96.12           H
ATOM    600  N   LEU A  57      16.879  -0.175   1.857  1.00 96.30           N
ATOM    601  CA  LEU A  57      16.956  -0.952   0.632  1.00 96.30           C
ATOM    602  C   LEU A  57      15.734  -0.649  -0.238  1.00 96.30           C
ATOM    603  O   LEU A  57      15.872  -0.315  -1.413  1.00 96.30           O
ATOM    604  HA  LEU A  57      17.849  -0.631   0.096  1.00 96.30           H
ATOM    605  CB  LEU A  57      17.129  -2.439   0.951  1.00 96.30           C
ATOM    606 1HB  LEU A  57      17.992  -2.550   1.608  1.00 96.30           H
ATOM    607 2HB  LEU A  57      16.256  -2.774   1.511  1.00 96.30           H
ATOM    608  CG  LEU A  57      17.316  -3.366  -0.252  1.00 96.30           C
ATOM    609  HG  LEU A  57      16.951  -2.850  -1.140  1.00 96.30           H
ATOM    610  CD1 LEU A  57      18.798  -3.671  -0.483  1.00 96.30           C
ATOM    611 1HD1 LEU A  57      19.336  -2.742  -0.671  1.00 96.30           H
ATOM    612 2HD1 LEU A  57      19.211  -4.158   0.401  1.00 96.30           H
ATOM    613 3HD1 LEU A  57      18.902  -4.332  -1.344  1.00 96.30           H
ATOM    614  CD2 LEU A  57      16.485  -4.641  -0.096  1.00 96.30           C
ATOM    615 1HD2 LEU A  57      16.797  -5.170   0.805  1.00 96.30           H
ATOM    616 2HD2 LEU A  57      15.430  -4.379  -0.017  1.00 96.30           H
ATOM    617 3HD2 LEU A  57      16.637  -5.282  -0.965  1.00 96.30           H
ATOM    618  HN  LEU A  57      16.863  -0.713   2.699  1.00 96.30           H
ATOM    619  N   VAL A  58      14.565  -0.776   0.375  1.00 95.41           N
ATOM    620  CA  VAL A  58      13.318  -0.618  -0.353  1.00 95.41           C
ATOM    621  C   VAL A  58      13.246   0.797  -0.932  1.00 95.41           C
ATOM    622  O   VAL A  58      12.841   0.982  -2.079  1.00 95.41           O
ATOM    623  HA  VAL A  58      13.324  -1.333  -1.176  1.00 95.41           H
ATOM    624  CB  VAL A  58      12.135  -0.952   0.557  1.00 95.41           C
ATOM    625  HB  VAL A  58      12.225  -0.348   1.460  1.00 95.41           H
ATOM    626  CG1 VAL A  58      10.808  -0.597  -0.116  1.00 95.41           C
ATOM    627 1HG1 VAL A  58      10.787   0.470  -0.338  1.00 95.41           H
ATOM    628 2HG1 VAL A  58      10.707  -1.162  -1.042  1.00 95.41           H
ATOM    629 3HG1 VAL A  58       9.983  -0.845   0.553  1.00 95.41           H
ATOM    630  CG2 VAL A  58      12.162  -2.425   0.972  1.00 95.41           C
ATOM    631 1HG2 VAL A  58      12.108  -3.054   0.084  1.00 95.41           H
ATOM    632 2HG2 VAL A  58      13.087  -2.634   1.510  1.00 95.41           H
ATOM    633 3HG2 VAL A  58      11.310  -2.635   1.619  1.00 95.41           H
ATOM    634  HN  VAL A  58      14.464  -0.982   1.348  1.00 95.41           H
ATOM    635  N   PHE A  59      13.645   1.758  -0.112  1.00 96.85           N
ATOM    636  CA  PHE A  59      13.640   3.149  -0.532  1.00 96.85           C
ATOM    637  C   PHE A  59      14.451   3.338  -1.815  1.00 96.85           C
ATOM    638  O   PHE A  59      13.954   3.895  -2.792  1.00 96.85           O
ATOM    639  HA  PHE A  59      12.602   3.428  -0.716  1.00 96.85           H
ATOM    640  CB  PHE A  59      14.291   3.958   0.592  1.00 96.85           C
ATOM    641 1HB  PHE A  59      13.660   3.900   1.480  1.00 96.85           H
ATOM    642 2HB  PHE A  59      15.245   3.499   0.850  1.00 96.85           H
ATOM    643  CG  PHE A  59      14.525   5.429   0.245  1.00 96.85           C
ATOM    644  CD1 PHE A  59      15.790   5.927   0.213  1.00 96.85           C
ATOM    645  HD1 PHE A  59      16.637   5.278   0.435  1.00 96.85           H
ATOM    646  CD2 PHE A  59      13.468   6.239  -0.031  1.00 96.85           C
ATOM    647  HD2 PHE A  59      12.454   5.840  -0.005  1.00 96.85           H
ATOM    648  CE1 PHE A  59      16.007   7.293  -0.109  1.00 96.85           C
ATOM    649  HE1 PHE A  59      17.021   7.692  -0.134  1.00 96.85           H
ATOM    650  CE2 PHE A  59      13.685   7.605  -0.353  1.00 96.85           C
ATOM    651  HE2 PHE A  59      12.838   8.255  -0.574  1.00 96.85           H
ATOM    652  CZ  PHE A  59      14.951   8.103  -0.385  1.00 96.85           C
ATOM    653  HZ  PHE A  59      15.117   9.152  -0.632  1.00 96.85           H
ATOM    654  HN  PHE A  59      13.966   1.599   0.821  1.00 96.85           H
ATOM    655  N   ILE A  60      15.687   2.862  -1.771  1.00 96.89           N
ATOM    656  CA  ILE A  60      16.623   3.109  -2.855  1.00 96.89           C
ATOM    657  C   ILE A  60      16.090   2.470  -4.139  1.00 96.89           C
ATOM    658  O   ILE A  60      15.987   3.133  -5.170  1.00 96.89           O
ATOM    659  HA  ILE A  60      16.675   4.188  -3.002  1.00 96.89           H
ATOM    660  CB  ILE A  60      18.026   2.636  -2.469  1.00 96.89           C
ATOM    661  HB  ILE A  60      17.950   1.620  -2.081  1.00 96.89           H
ATOM    662  CG1 ILE A  60      18.609   3.503  -1.352  1.00 96.89           C
ATOM    663 1HG1 ILE A  60      18.861   4.488  -1.745  1.00 96.89           H
ATOM    664 2HG1 ILE A  60      17.860   3.653  -0.574  1.00 96.89           H
ATOM    665  CG2 ILE A  60      18.943   2.585  -3.693  1.00 96.89           C
ATOM    666 1HG2 ILE A  60      18.531   1.893  -4.427  1.00 96.89           H
ATOM    667 2HG2 ILE A  60      19.018   3.579  -4.133  1.00 96.89           H
ATOM    668 3HG2 ILE A  60      19.934   2.246  -3.390  1.00 96.89           H
ATOM    669  CD1 ILE A  60      19.856   2.855  -0.748  1.00 96.89           C
ATOM    670 1HD1 ILE A  60      19.595   1.881  -0.335  1.00 96.89           H
ATOM    671 2HD1 ILE A  60      20.612   2.729  -1.524  1.00 96.89           H
ATOM    672 3HD1 ILE A  60      20.251   3.492   0.043  1.00 96.89           H
ATOM    673  HN  ILE A  60      16.050   2.318  -1.015  1.00 96.89           H
ATOM    674  N   VAL A  61      15.765   1.190  -4.034  1.00 94.90           N
ATOM    675  CA  VAL A  61      15.379   0.418  -5.203  1.00 94.90           C
ATOM    676  C   VAL A  61      14.075   0.981  -5.772  1.00 94.90           C
ATOM    677  O   VAL A  61      13.934   1.124  -6.986  1.00 94.90           O
ATOM    678  HA  VAL A  61      16.166   0.534  -5.948  1.00 94.90           H
ATOM    679  CB  VAL A  61      15.282  -1.066  -4.842  1.00 94.90           C
ATOM    680  HB  VAL A  61      14.570  -1.166  -4.023  1.00 94.90           H
ATOM    681  CG1 VAL A  61      14.758  -1.885  -6.023  1.00 94.90           C
ATOM    682 1HG1 VAL A  61      13.767  -1.528  -6.302  1.00 94.90           H
ATOM    683 2HG1 VAL A  61      15.436  -1.774  -6.870  1.00 94.90           H
ATOM    684 3HG1 VAL A  61      14.700  -2.935  -5.739  1.00 94.90           H
ATOM    685  CG2 VAL A  61      16.632  -1.601  -4.359  1.00 94.90           C
ATOM    686 1HG2 VAL A  61      17.374  -1.481  -5.148  1.00 94.90           H
ATOM    687 2HG2 VAL A  61      16.948  -1.046  -3.475  1.00 94.90           H
ATOM    688 3HG2 VAL A  61      16.535  -2.658  -4.109  1.00 94.90           H
ATOM    689  HN  VAL A  61      15.762   0.682  -3.173  1.00 94.90           H
ATOM    690  N   GLY A  62      13.154   1.284  -4.869  1.00 95.16           N
ATOM    691  CA  GLY A  62      11.839   1.753  -5.270  1.00 95.16           C
ATOM    692  C   GLY A  62      11.925   3.132  -5.927  1.00 95.16           C
ATOM    693  O   GLY A  62      11.255   3.392  -6.925  1.00 95.16           O
ATOM    694 1HA  GLY A  62      11.391   1.043  -5.965  1.00 95.16           H
ATOM    695 2HA  GLY A  62      11.185   1.802  -4.399  1.00 95.16           H
ATOM    696  HN  GLY A  62      13.295   1.214  -3.882  1.00 95.16           H
ATOM    697  N   ALA A  63      12.756   3.981  -5.340  1.00 95.75           N
ATOM    698  CA  ALA A  63      12.891   5.347  -5.816  1.00 95.75           C
ATOM    699  C   ALA A  63      13.421   5.332  -7.251  1.00 95.75           C
ATOM    700  O   ALA A  63      12.914   6.050  -8.112  1.00 95.75           O
ATOM    701  HA  ALA A  63      11.900   5.800  -5.809  1.00 95.75           H
ATOM    702  CB  ALA A  63      13.799   6.132  -4.867  1.00 95.75           C
ATOM    703 1HB  ALA A  63      13.363   6.137  -3.868  1.00 95.75           H
ATOM    704 2HB  ALA A  63      14.782   5.661  -4.832  1.00 95.75           H
ATOM    705 3HB  ALA A  63      13.900   7.156  -5.225  1.00 95.75           H
ATOM    706  HN  ALA A  63      13.330   3.749  -4.554  1.00 95.75           H
ATOM    707  N   LEU A  64      14.436   4.507  -7.465  1.00 93.63           N
ATOM    708  CA  LEU A  64      15.052   4.402  -8.777  1.00 93.63           C
ATOM    709  C   LEU A  64      14.026   3.860  -9.775  1.00 93.63           C
ATOM    710  O   LEU A  64      13.871   4.404 -10.867  1.00 93.63           O
ATOM    711  HA  LEU A  64      15.336   5.408  -9.085  1.00 93.63           H
ATOM    712  CB  LEU A  64      16.335   3.572  -8.701  1.00 93.63           C
ATOM    713 1HB  LEU A  64      16.100   2.619  -8.227  1.00 93.63           H
ATOM    714 2HB  LEU A  64      16.661   3.350  -9.718  1.00 93.63           H
ATOM    715  CG  LEU A  64      17.503   4.210  -7.948  1.00 93.63           C
ATOM    716  HG  LEU A  64      17.155   4.494  -6.955  1.00 93.63           H
ATOM    717  CD1 LEU A  64      18.644   3.209  -7.757  1.00 93.63           C
ATOM    718 1HD1 LEU A  64      18.285   2.353  -7.185  1.00 93.63           H
ATOM    719 2HD1 LEU A  64      18.999   2.871  -8.731  1.00 93.63           H
ATOM    720 3HD1 LEU A  64      19.462   3.688  -7.218  1.00 93.63           H
ATOM    721  CD2 LEU A  64      17.973   5.488  -8.646  1.00 93.63           C
ATOM    722 1HD2 LEU A  64      18.298   5.250  -9.658  1.00 93.63           H
ATOM    723 2HD2 LEU A  64      17.151   6.203  -8.686  1.00 93.63           H
ATOM    724 3HD2 LEU A  64      18.804   5.921  -8.089  1.00 93.63           H
ATOM    725  HN  LEU A  64      14.836   3.919  -6.762  1.00 93.63           H
ATOM    726  N   GLY A  65      13.353   2.796  -9.363  1.00 91.62           N
ATOM    727  CA  GLY A  65      12.455   2.087 -10.259  1.00 91.62           C
ATOM    728  C   GLY A  65      11.311   2.992 -10.719  1.00 91.62           C
ATOM    729  O   GLY A  65      11.053   3.113 -11.915  1.00 91.62           O
ATOM    730 1HA  GLY A  65      13.009   1.727 -11.126  1.00 91.62           H
ATOM    731 2HA  GLY A  65      12.049   1.210  -9.754  1.00 91.62           H
ATOM    732  HN  GLY A  65      13.413   2.419  -8.439  1.00 91.62           H
ATOM    733  N   ASN A  66      10.655   3.605  -9.744  1.00 93.33           N
ATOM    734  CA  ASN A  66       9.454   4.375 -10.018  1.00 93.33           C
ATOM    735  C   ASN A  66       9.832   5.652 -10.771  1.00 93.33           C
ATOM    736  O   ASN A  66       9.081   6.117 -11.628  1.00 93.33           O
ATOM    737  HA  ASN A  66       8.820   3.714 -10.610  1.00 93.33           H
ATOM    738  CB  ASN A  66       8.752   4.781  -8.721  1.00 93.33           C
ATOM    739 1HB  ASN A  66       9.485   5.158  -8.009  1.00 93.33           H
ATOM    740 2HB  ASN A  66       8.054   5.595  -8.921  1.00 93.33           H
ATOM    741  CG  ASN A  66       8.001   3.597  -8.110  1.00 93.33           C
ATOM    742  OD1 ASN A  66       7.034   3.092  -8.657  1.00 93.33           O
ATOM    743  ND2 ASN A  66       8.498   3.183  -6.948  1.00 93.33           N
ATOM    744 1HD2 ASN A  66       9.294   3.641  -6.553  1.00 93.33           H
ATOM    745 2HD2 ASN A  66       8.076   2.413  -6.469  1.00 93.33           H
ATOM    746  HN  ASN A  66      10.932   3.583  -8.783  1.00 93.33           H
ATOM    747  N   SER A  67      10.996   6.182 -10.425  1.00 92.08           N
ATOM    748  CA  SER A  67      11.503   7.372 -11.087  1.00 92.08           C
ATOM    749  C   SER A  67      11.715   7.092 -12.576  1.00 92.08           C
ATOM    750  O   SER A  67      11.458   7.952 -13.417  1.00 92.08           O
ATOM    751  HA  SER A  67      10.733   8.131 -10.947  1.00 92.08           H
ATOM    752  CB  SER A  67      12.808   7.846 -10.445  1.00 92.08           C
ATOM    753 1HB  SER A  67      13.552   7.052 -10.509  1.00 92.08           H
ATOM    754 2HB  SER A  67      13.200   8.696 -11.005  1.00 92.08           H
ATOM    755  OG  SER A  67      12.628   8.219  -9.082  1.00 92.08           O
ATOM    756  HG  SER A  67      13.104   7.573  -8.485  1.00 92.08           H
ATOM    757  HN  SER A  67      11.587   5.814  -9.707  1.00 92.08           H
ATOM    758  N   LEU A  68      12.182   5.884 -12.858  1.00 88.49           N
ATOM    759  CA  LEU A  68      12.417   5.474 -14.232  1.00 88.49           C
ATOM    760  C   LEU A  68      11.085   5.438 -14.984  1.00 88.49           C
ATOM    761  O   LEU A  68      11.007   5.863 -16.136  1.00 88.49           O
ATOM    762  HA  LEU A  68      13.054   6.229 -14.693  1.00 88.49           H
ATOM    763  CB  LEU A  68      13.183   4.150 -14.272  1.00 88.49           C
ATOM    764 1HB  LEU A  68      14.127   4.283 -13.743  1.00 88.49           H
ATOM    765 2HB  LEU A  68      12.610   3.405 -13.720  1.00 88.49           H
ATOM    766  CG  LEU A  68      13.485   3.592 -15.665  1.00 88.49           C
ATOM    767  HG  LEU A  68      12.546   3.520 -16.214  1.00 88.49           H
ATOM    768  CD1 LEU A  68      14.396   4.539 -16.449  1.00 88.49           C
ATOM    769 1HD1 LEU A  68      13.907   5.506 -16.559  1.00 88.49           H
ATOM    770 2HD1 LEU A  68      15.336   4.666 -15.912  1.00 88.49           H
ATOM    771 3HD1 LEU A  68      14.595   4.118 -17.435  1.00 88.49           H
ATOM    772  CD2 LEU A  68      14.066   2.180 -15.575  1.00 88.49           C
ATOM    773 1HD2 LEU A  68      14.992   2.204 -15.000  1.00 88.49           H
ATOM    774 2HD2 LEU A  68      13.349   1.523 -15.083  1.00 88.49           H
ATOM    775 3HD2 LEU A  68      14.271   1.807 -16.579  1.00 88.49           H
ATOM    776  HN  LEU A  68      12.397   5.193 -12.168  1.00 88.49           H
ATOM    777  N   VAL A  69      10.071   4.926 -14.303  1.00 87.56           N
ATOM    778  CA  VAL A  69       8.756   4.791 -14.906  1.00 87.56           C
ATOM    779  C   VAL A  69       8.269   6.166 -15.369  1.00 87.56           C
ATOM    780  O   VAL A  69       7.783   6.311 -16.489  1.00 87.56           O
ATOM    781  HA  VAL A  69       8.858   4.144 -15.776  1.00 87.56           H
ATOM    782  CB  VAL A  69       7.796   4.117 -13.923  1.00 87.56           C
ATOM    783  HB  VAL A  69       7.840   4.665 -12.982  1.00 87.56           H
ATOM    784  CG1 VAL A  69       6.356   4.178 -14.435  1.00 87.56           C
ATOM    785 1HG1 VAL A  69       6.057   5.220 -14.557  1.00 87.56           H
ATOM    786 2HG1 VAL A  69       6.289   3.667 -15.395  1.00 87.56           H
ATOM    787 3HG1 VAL A  69       5.694   3.692 -13.718  1.00 87.56           H
ATOM    788  CG2 VAL A  69       8.219   2.673 -13.647  1.00 87.56           C
ATOM    789 1HG2 VAL A  69       8.218   2.109 -14.580  1.00 87.56           H
ATOM    790 2HG2 VAL A  69       9.222   2.664 -13.219  1.00 87.56           H
ATOM    791 3HG2 VAL A  69       7.520   2.218 -12.946  1.00 87.56           H
ATOM    792  HN  VAL A  69      10.137   4.607 -13.357  1.00 87.56           H
ATOM    793  N   ILE A  70       8.417   7.140 -14.484  1.00 88.98           N
ATOM    794  CA  ILE A  70       7.941   8.484 -14.763  1.00 88.98           C
ATOM    795  C   ILE A  70       8.683   9.041 -15.980  1.00 88.98           C
ATOM    796  O   ILE A  70       8.078   9.677 -16.842  1.00 88.98           O
ATOM    797  HA  ILE A  70       6.882   8.411 -15.008  1.00 88.98           H
ATOM    798  CB  ILE A  70       8.058   9.364 -13.517  1.00 88.98           C
ATOM    799  HB  ILE A  70       9.082   9.298 -13.147  1.00 88.98           H
ATOM    800  CG1 ILE A  70       7.141   8.859 -12.401  1.00 88.98           C
ATOM    801 1HG1 ILE A  70       6.102   8.915 -12.727  1.00 88.98           H
ATOM    802 2HG1 ILE A  70       7.355   7.811 -12.196  1.00 88.98           H
ATOM    803  CG2 ILE A  70       7.795  10.833 -13.856  1.00 88.98           C
ATOM    804 1HG2 ILE A  70       8.522  11.172 -14.593  1.00 88.98           H
ATOM    805 2HG2 ILE A  70       6.789  10.936 -14.264  1.00 88.98           H
ATOM    806 3HG2 ILE A  70       7.884  11.436 -12.952  1.00 88.98           H
ATOM    807  CD1 ILE A  70       7.326   9.682 -11.125  1.00 88.98           C
ATOM    808 1HD1 ILE A  70       8.360   9.605 -10.789  1.00 88.98           H
ATOM    809 2HD1 ILE A  70       7.088  10.726 -11.328  1.00 88.98           H
ATOM    810 3HD1 ILE A  70       6.662   9.303 -10.348  1.00 88.98           H
ATOM    811  HN  ILE A  70       8.853   7.023 -13.591  1.00 88.98           H
ATOM    812  N   LEU A  71       9.981   8.780 -16.012  1.00 86.39           N
ATOM    813  CA  LEU A  71      10.832   9.341 -17.048  1.00 86.39           C
ATOM    814  C   LEU A  71      10.392   8.801 -18.411  1.00 86.39           C
ATOM    815  O   LEU A  71      10.265   9.559 -19.371  1.00 86.39           O
ATOM    816  HA  LEU A  71      10.686  10.421 -17.042  1.00 86.39           H
ATOM    817  CB  LEU A  71      12.306   9.081 -16.731  1.00 86.39           C
ATOM    818 1HB  LEU A  71      12.472   9.293 -15.675  1.00 86.39           H
ATOM    819 2HB  LEU A  71      12.507   8.020 -16.878  1.00 86.39           H
ATOM    820  CG  LEU A  71      13.320   9.882 -17.549  1.00 86.39           C
ATOM    821  HG  LEU A  71      12.903  10.872 -17.734  1.00 86.39           H
ATOM    822  CD1 LEU A  71      14.621  10.078 -16.769  1.00 86.39           C
ATOM    823 1HD1 LEU A  71      14.413  10.618 -15.845  1.00 86.39           H
ATOM    824 2HD1 LEU A  71      15.053   9.106 -16.533  1.00 86.39           H
ATOM    825 3HD1 LEU A  71      15.325  10.651 -17.374  1.00 86.39           H
ATOM    826  CD2 LEU A  71      13.561   9.231 -18.913  1.00 86.39           C
ATOM    827 1HD2 LEU A  71      13.947   8.222 -18.770  1.00 86.39           H
ATOM    828 2HD2 LEU A  71      12.623   9.187 -19.465  1.00 86.39           H
ATOM    829 3HD2 LEU A  71      14.286   9.821 -19.474  1.00 86.39           H
ATOM    830  HN  LEU A  71      10.452   8.199 -15.348  1.00 86.39           H
ATOM    831  N   VAL A  72      10.172   7.495 -18.451  1.00 81.34           N
ATOM    832  CA  VAL A  72       9.809   6.835 -19.694  1.00 81.34           C
ATOM    833  C   VAL A  72       8.484   7.408 -20.202  1.00 81.34           C
ATOM    834  O   VAL A  72       8.336   7.678 -21.393  1.00 81.34           O
ATOM    835  HA  VAL A  72      10.588   7.055 -20.423  1.00 81.34           H
ATOM    836  CB  VAL A  72       9.765   5.320 -19.489  1.00 81.34           C
ATOM    837  HB  VAL A  72       9.106   5.114 -18.646  1.00 81.34           H
ATOM    838  CG1 VAL A  72       9.188   4.616 -20.719  1.00 81.34           C
ATOM    839 1HG1 VAL A  72       8.174   4.974 -20.900  1.00 81.34           H
ATOM    840 2HG1 VAL A  72       9.811   4.834 -21.587  1.00 81.34           H
ATOM    841 3HG1 VAL A  72       9.169   3.540 -20.546  1.00 81.34           H
ATOM    842  CG2 VAL A  72      11.152   4.773 -19.144  1.00 81.34           C
ATOM    843 1HG2 VAL A  72      11.843   4.996 -19.958  1.00 81.34           H
ATOM    844 2HG2 VAL A  72      11.509   5.240 -18.227  1.00 81.34           H
ATOM    845 3HG2 VAL A  72      11.093   3.694 -19.004  1.00 81.34           H
ATOM    846  HN  VAL A  72      10.238   6.892 -17.656  1.00 81.34           H
ATOM    847  N   TYR A  73       7.554   7.577 -19.273  1.00 82.57           N
ATOM    848  CA  TYR A  73       6.219   8.032 -19.624  1.00 82.57           C
ATOM    849  C   TYR A  73       6.270   9.392 -20.324  1.00 82.57           C
ATOM    850  O   TYR A  73       5.538   9.627 -21.284  1.00 82.57           O
ATOM    851  HA  TYR A  73       5.782   7.299 -20.302  1.00 82.57           H
ATOM    852  CB  TYR A  73       5.463   8.179 -18.303  1.00 82.57           C
ATOM    853 1HB  TYR A  73       5.408   7.205 -17.816  1.00 82.57           H
ATOM    854 2HB  TYR A  73       6.031   8.834 -17.642  1.00 82.57           H
ATOM    855  CG  TYR A  73       4.046   8.737 -18.456  1.00 82.57           C
ATOM    856  CD1 TYR A  73       3.830  10.099 -18.394  1.00 82.57           C
ATOM    857  HD1 TYR A  73       4.669  10.777 -18.236  1.00 82.57           H
ATOM    858  CD2 TYR A  73       2.985   7.878 -18.655  1.00 82.57           C
ATOM    859  HD2 TYR A  73       3.155   6.803 -18.704  1.00 82.57           H
ATOM    860  CE1 TYR A  73       2.497  10.623 -18.537  1.00 82.57           C
ATOM    861  HE1 TYR A  73       2.313  11.697 -18.490  1.00 82.57           H
ATOM    862  CE2 TYR A  73       1.651   8.403 -18.799  1.00 82.57           C
ATOM    863  HE2 TYR A  73       0.804   7.736 -18.957  1.00 82.57           H
ATOM    864  CZ  TYR A  73       1.473   9.750 -18.733  1.00 82.57           C
ATOM    865  OH  TYR A  73       0.214  10.245 -18.869  1.00 82.57           O
ATOM    866  HH  TYR A  73      -0.423   9.505 -19.082  1.00 82.57           H
ATOM    867  HN  TYR A  73       7.700   7.409 -18.298  1.00 82.57           H
ATOM    868  N   TRP A  74       7.142  10.251 -19.816  1.00 83.22           N
ATOM    869  CA  TRP A  74       7.168  11.636 -20.252  1.00 83.22           C
ATOM    870  C   TRP A  74       7.833  11.686 -21.629  1.00 83.22           C
ATOM    871  O   TRP A  74       7.302  12.296 -22.557  1.00 83.22           O
ATOM    872  HA  TRP A  74       6.136  11.983 -20.323  1.00 83.22           H
ATOM    873  CB  TRP A  74       7.865  12.523 -19.219  1.00 83.22           C
ATOM    874 1HB  TRP A  74       8.638  11.941 -18.717  1.00 83.22           H
ATOM    875 2HB  TRP A  74       8.367  13.341 -19.736  1.00 83.22           H
ATOM    876  CG  TRP A  74       6.923  13.109 -18.164  1.00 83.22           C
ATOM    877  CD1 TRP A  74       6.531  12.554 -17.009  1.00 83.22           C
ATOM    878  HD1 TRP A  74       6.849  11.571 -16.662  1.00 83.22           H
ATOM    879  CD2 TRP A  74       6.268  14.394 -18.215  1.00 83.22           C
ATOM    880  NE1 TRP A  74       5.674  13.383 -16.315  1.00 83.22           N
ATOM    881  HE1 TRP A  74       5.249  13.190 -15.431  1.00 83.22           H
ATOM    882  CE2 TRP A  74       5.509  14.538 -17.072  1.00 83.22           C
ATOM    883  CE3 TRP A  74       6.315  15.401 -19.195  1.00 83.22           C
ATOM    884  HE3 TRP A  74       6.907  15.311 -20.106  1.00 83.22           H
ATOM    885  CZ2 TRP A  74       4.740  15.676 -16.801  1.00 83.22           C
ATOM    886  HZ2 TRP A  74       4.148  15.765 -15.890  1.00 83.22           H
ATOM    887  CZ3 TRP A  74       5.541  16.532 -18.910  1.00 83.22           C
ATOM    888  HZ3 TRP A  74       5.542  17.343 -19.637  1.00 83.22           H
ATOM    889  CH2 TRP A  74       4.771  16.692 -17.763  1.00 83.22           C
ATOM    890  HH2 TRP A  74       4.195  17.605 -17.614  1.00 83.22           H
ATOM    891  HN  TRP A  74       7.820  10.014 -19.121  1.00 83.22           H
ATOM    892  N   TYR A  75       8.984  11.038 -21.718  1.00 75.52           N
ATOM    893  CA  TYR A  75       9.890  11.270 -22.831  1.00 75.52           C
ATOM    894  C   TYR A  75       9.647  10.262 -23.956  1.00 75.52           C
ATOM    895  O   TYR A  75      10.049  10.489 -25.096  1.00 75.52           O
ATOM    896  HA  TYR A  75       9.707  12.276 -23.208  1.00 75.52           H
ATOM    897  CB  TYR A  75      11.301  11.066 -22.276  1.00 75.52           C
ATOM    898 1HB  TYR A  75      11.312  10.166 -21.661  1.00 75.52           H
ATOM    899 2HB  TYR A  75      11.986  10.893 -23.106  1.00 75.52           H
ATOM    900  CG  TYR A  75      11.818  12.241 -21.443  1.00 75.52           C
ATOM    901  CD1 TYR A  75      12.275  13.382 -22.070  1.00 75.52           C
ATOM    902  HD1 TYR A  75      12.267  13.447 -23.158  1.00 75.52           H
ATOM    903  CD2 TYR A  75      11.828  12.159 -20.066  1.00 75.52           C
ATOM    904  HD2 TYR A  75      11.468  11.257 -19.570  1.00 75.52           H
ATOM    905  CE1 TYR A  75      12.762  14.488 -21.286  1.00 75.52           C
ATOM    906  HE1 TYR A  75      13.125  15.395 -21.769  1.00 75.52           H
ATOM    907  CE2 TYR A  75      12.315  13.264 -19.282  1.00 75.52           C
ATOM    908  HE2 TYR A  75      12.328  13.213 -18.193  1.00 75.52           H
ATOM    909  CZ  TYR A  75      12.758  14.375 -19.931  1.00 75.52           C
ATOM    910  OH  TYR A  75      13.217  15.419 -19.191  1.00 75.52           O
ATOM    911  HH  TYR A  75      13.506  16.164 -19.793  1.00 75.52           H
ATOM    912  HN  TYR A  75       9.301  10.365 -21.049  1.00 75.52           H
ATOM    913  N   CYS A  76       8.989   9.170 -23.596  1.00 66.71           N
ATOM    914  CA  CYS A  76       8.982   7.988 -24.441  1.00 66.71           C
ATOM    915  C   CYS A  76       7.533   7.677 -24.822  1.00 66.71           C
ATOM    916  O   CYS A  76       7.274   7.119 -25.887  1.00 66.71           O
ATOM    917  HA  CYS A  76       9.571   8.232 -25.325  1.00 66.71           H
ATOM    918  CB  CYS A  76       9.660   6.799 -23.756  1.00 66.71           C
ATOM    919 1HB  CYS A  76       9.439   6.810 -22.689  1.00 66.71           H
ATOM    920 2HB  CYS A  76       9.263   5.865 -24.154  1.00 66.71           H
ATOM    921  SG  CYS A  76      11.469   6.872 -24.020  1.00 66.71           S
ATOM    922  HG  CYS A  76      11.444   6.433 -25.275  1.00 66.71           H
ATOM    923  HN  CYS A  76       8.467   9.085 -22.747  1.00 66.71           H
ATOM    924  N   THR A  77       6.627   8.052 -23.931  1.00 64.73           N
ATOM    925  CA  THR A  77       5.211   7.833 -24.167  1.00 64.73           C
ATOM    926  C   THR A  77       4.677   8.842 -25.186  1.00 64.73           C
ATOM    927  O   THR A  77       4.147   9.886 -24.812  1.00 64.73           O
ATOM    928  HA  THR A  77       5.084   6.842 -24.601  1.00 64.73           H
ATOM    929  CB  THR A  77       4.492   7.895 -22.818  1.00 64.73           C
ATOM    930  HB  THR A  77       4.443   8.920 -22.450  1.00 64.73           H
ATOM    931  OG1 THR A  77       5.213   6.981 -21.997  1.00 64.73           O
ATOM    932  HG1 THR A  77       5.257   6.085 -22.439  1.00 64.73           H
ATOM    933  CG2 THR A  77       3.080   7.307 -22.879  1.00 64.73           C
ATOM    934 1HG2 THR A  77       3.135   6.262 -23.182  1.00 64.73           H
ATOM    935 2HG2 THR A  77       2.485   7.865 -23.602  1.00 64.73           H
ATOM    936 3HG2 THR A  77       2.615   7.376 -21.895  1.00 64.73           H
ATOM    937  HN  THR A  77       6.848   8.497 -23.063  1.00 64.73           H
ATOM    938  N   ARG A  78       4.837   8.493 -26.455  1.00 61.56           N
ATOM    939  CA  ARG A  78       4.291   9.306 -27.528  1.00 61.56           C
ATOM    940  C   ARG A  78       2.768   9.389 -27.409  1.00 61.56           C
ATOM    941  O   ARG A  78       2.199  10.479 -27.428  1.00 61.56           O
ATOM    942  HA  ARG A  78       4.749  10.286 -27.396  1.00 61.56           H
ATOM    943  CB  ARG A  78       4.658   8.729 -28.897  1.00 61.56           C
ATOM    944 1HB  ARG A  78       4.547   7.645 -28.880  1.00 61.56           H
ATOM    945 2HB  ARG A  78       3.969   9.108 -29.652  1.00 61.56           H
ATOM    946  CG  ARG A  78       6.094   9.094 -29.279  1.00 61.56           C
ATOM    947 1HG  ARG A  78       6.270  10.151 -29.077  1.00 61.56           H
ATOM    948 2HG  ARG A  78       6.793   8.530 -28.662  1.00 61.56           H
ATOM    949  CD  ARG A  78       6.359   8.801 -30.757  1.00 61.56           C
ATOM    950 1HD  ARG A  78       6.222   7.738 -30.956  1.00 61.56           H
ATOM    951 2HD  ARG A  78       5.641   9.337 -31.377  1.00 61.56           H
ATOM    952  NE  ARG A  78       7.737   9.208 -31.114  1.00 61.56           N
ATOM    953  HE  ARG A  78       8.342   9.511 -30.378  1.00 61.56           H
ATOM    954  CZ  ARG A  78       8.224   9.195 -32.362  1.00 61.56           C
ATOM    955  NH1 ARG A  78       7.458   8.799 -33.388  1.00 61.56           N
ATOM    956 1HH1 ARG A  78       6.515   8.509 -33.224  1.00 61.56           H
ATOM    957 2HH1 ARG A  78       7.829   8.792 -34.316  1.00 61.56           H
ATOM    958  NH2 ARG A  78       9.489   9.586 -32.570  1.00 61.56           N
ATOM    959 1HH2 ARG A  78       9.868   9.582 -33.495  1.00 61.56           H
ATOM    960 2HH2 ARG A  78      10.054   9.880 -31.799  1.00 61.56           H
ATOM    961  HN  ARG A  78       5.328   7.674 -26.752  1.00 61.56           H
ATOM    962  N   VAL A  79       2.151   8.222 -27.289  1.00 69.62           N
ATOM    963  CA  VAL A  79       0.700   8.140 -27.276  1.00 69.62           C
ATOM    964  C   VAL A  79       0.238   7.564 -25.936  1.00 69.62           C
ATOM    965  O   VAL A  79       0.200   6.348 -25.760  1.00 69.62           O
ATOM    966  HA  VAL A  79       0.313   9.154 -27.375  1.00 69.62           H
ATOM    967  CB  VAL A  79       0.212   7.328 -28.477  1.00 69.62           C
ATOM    968  HB  VAL A  79      -0.074   6.339 -28.118  1.00 69.62           H
ATOM    969  CG1 VAL A  79      -1.023   7.973 -29.109  1.00 69.62           C
ATOM    970 1HG1 VAL A  79      -1.824   8.023 -28.372  1.00 69.62           H
ATOM    971 2HG1 VAL A  79      -0.775   8.979 -29.446  1.00 69.62           H
ATOM    972 3HG1 VAL A  79      -1.350   7.375 -29.960  1.00 69.62           H
ATOM    973  CG2 VAL A  79       1.327   7.150 -29.509  1.00 69.62           C
ATOM    974 1HG2 VAL A  79       1.657   8.128 -29.860  1.00 69.62           H
ATOM    975 2HG2 VAL A  79       2.166   6.626 -29.051  1.00 69.62           H
ATOM    976 3HG2 VAL A  79       0.952   6.569 -30.352  1.00 69.62           H
ATOM    977  HN  VAL A  79       2.625   7.346 -27.201  1.00 69.62           H
ATOM    978  N   LYS A  80      -0.102   8.466 -25.027  1.00 77.87           N
ATOM    979  CA  LYS A  80      -0.483   8.066 -23.683  1.00 77.87           C
ATOM    980  C   LYS A  80      -1.849   7.377 -23.729  1.00 77.87           C
ATOM    981  O   LYS A  80      -2.757   7.838 -24.419  1.00 77.87           O
ATOM    982  HA  LYS A  80       0.256   7.344 -23.335  1.00 77.87           H
ATOM    983  CB  LYS A  80      -0.430   9.264 -22.732  1.00 77.87           C
ATOM    984 1HB  LYS A  80      -1.106  10.043 -23.084  1.00 77.87           H
ATOM    985 2HB  LYS A  80      -0.778   8.963 -21.744  1.00 77.87           H
ATOM    986  CG  LYS A  80       0.991   9.821 -22.631  1.00 77.87           C
ATOM    987 1HG  LYS A  80       1.614   9.137 -22.055  1.00 77.87           H
ATOM    988 2HG  LYS A  80       1.430   9.889 -23.627  1.00 77.87           H
ATOM    989  CD  LYS A  80       0.993  11.201 -21.971  1.00 77.87           C
ATOM    990 1HD  LYS A  80       0.428  11.902 -22.585  1.00 77.87           H
ATOM    991 2HD  LYS A  80       0.492  11.147 -21.005  1.00 77.87           H
ATOM    992  CE  LYS A  80       2.422  11.716 -21.782  1.00 77.87           C
ATOM    993 1HE  LYS A  80       2.988  11.018 -21.167  1.00 77.87           H
ATOM    994 2HE  LYS A  80       2.925  11.771 -22.748  1.00 77.87           H
ATOM    995  NZ  LYS A  80       2.411  13.052 -21.146  1.00 77.87           N
ATOM    996 1HZ  LYS A  80       3.362  13.334 -20.936  1.00 77.87           H
ATOM    997 2HZ  LYS A  80       1.990  13.724 -21.777  1.00 77.87           H
ATOM    998 3HZ  LYS A  80       1.873  13.013 -20.287  1.00 77.87           H
ATOM    999  HN  LYS A  80      -0.119   9.451 -25.195  1.00 77.87           H
ATOM   1000  N   THR A  81      -1.951   6.286 -22.985  1.00 82.27           N
ATOM   1001  CA  THR A  81      -3.219   5.590 -22.846  1.00 82.27           C
ATOM   1002  C   THR A  81      -3.764   5.753 -21.426  1.00 82.27           C
ATOM   1003  O   THR A  81      -3.088   6.302 -20.557  1.00 82.27           O
ATOM   1004  HA  THR A  81      -3.940   6.053 -23.520  1.00 82.27           H
ATOM   1005  CB  THR A  81      -3.004   4.130 -23.251  1.00 82.27           C
ATOM   1006  HB  THR A  81      -3.957   3.612 -23.357  1.00 82.27           H
ATOM   1007  OG1 THR A  81      -2.133   3.616 -22.248  1.00 82.27           O
ATOM   1008  HG1 THR A  81      -1.181   3.794 -22.497  1.00 82.27           H
ATOM   1009  CG2 THR A  81      -2.202   3.994 -24.547  1.00 82.27           C
ATOM   1010 1HG2 THR A  81      -1.223   4.454 -24.418  1.00 82.27           H
ATOM   1011 2HG2 THR A  81      -2.734   4.492 -25.357  1.00 82.27           H
ATOM   1012 3HG2 THR A  81      -2.079   2.938 -24.788  1.00 82.27           H
ATOM   1013  HN  THR A  81      -1.188   5.877 -22.484  1.00 82.27           H
ATOM   1014  N   MET A  82      -4.981   5.267 -21.234  1.00 85.83           N
ATOM   1015  CA  MET A  82      -5.604   5.305 -19.922  1.00 85.83           C
ATOM   1016  C   MET A  82      -4.799   4.488 -18.909  1.00 85.83           C
ATOM   1017  O   MET A  82      -4.577   4.934 -17.784  1.00 85.83           O
ATOM   1018  HA  MET A  82      -5.610   6.355 -19.630  1.00 85.83           H
ATOM   1019  CB  MET A  82      -7.025   4.745 -20.015  1.00 85.83           C
ATOM   1020 1HB  MET A  82      -7.635   5.395 -20.642  1.00 85.83           H
ATOM   1021 2HB  MET A  82      -7.004   3.767 -20.495  1.00 85.83           H
ATOM   1022  CG  MET A  82      -7.659   4.625 -18.627  1.00 85.83           C
ATOM   1023 1HG  MET A  82      -7.252   3.759 -18.106  1.00 85.83           H
ATOM   1024 2HG  MET A  82      -7.413   5.502 -18.029  1.00 85.83           H
ATOM   1025  SD  MET A  82      -9.431   4.469 -18.777  1.00 85.83           S
ATOM   1026  CE  MET A  82      -9.917   4.835 -17.099  1.00 85.83           C
ATOM   1027 1HE  MET A  82      -9.464   4.110 -16.423  1.00 85.83           H
ATOM   1028 2HE  MET A  82      -9.582   5.837 -16.834  1.00 85.83           H
ATOM   1029 3HE  MET A  82     -11.003   4.780 -17.015  1.00 85.83           H
ATOM   1030  HN  MET A  82      -5.538   4.853 -21.954  1.00 85.83           H
ATOM   1031  N   THR A  83      -4.384   3.308 -19.344  1.00 83.70           N
ATOM   1032  CA  THR A  83      -3.513   2.475 -18.533  1.00 83.70           C
ATOM   1033  C   THR A  83      -2.279   3.266 -18.092  1.00 83.70           C
ATOM   1034  O   THR A  83      -1.913   3.248 -16.918  1.00 83.70           O
ATOM   1035  HA  THR A  83      -4.051   2.193 -17.629  1.00 83.70           H
ATOM   1036  CB  THR A  83      -3.174   1.220 -19.339  1.00 83.70           C
ATOM   1037  HB  THR A  83      -2.690   1.480 -20.280  1.00 83.70           H
ATOM   1038  OG1 THR A  83      -4.419   0.536 -19.456  1.00 83.70           O
ATOM   1039  HG1 THR A  83      -5.062   1.085 -19.989  1.00 83.70           H
ATOM   1040  CG2 THR A  83      -2.286   0.247 -18.561  1.00 83.70           C
ATOM   1041 1HG2 THR A  83      -2.799  -0.066 -17.652  1.00 83.70           H
ATOM   1042 2HG2 THR A  83      -1.350   0.740 -18.299  1.00 83.70           H
ATOM   1043 3HG2 THR A  83      -2.076  -0.627 -19.179  1.00 83.70           H
ATOM   1044  HN  THR A  83      -4.633   2.920 -20.232  1.00 83.70           H
ATOM   1045  N   ASP A  84      -1.672   3.940 -19.058  1.00 84.17           N
ATOM   1046  CA  ASP A  84      -0.420   4.636 -18.812  1.00 84.17           C
ATOM   1047  C   ASP A  84      -0.644   5.723 -17.759  1.00 84.17           C
ATOM   1048  O   ASP A  84       0.240   6.002 -16.950  1.00 84.17           O
ATOM   1049  HA  ASP A  84       0.274   3.866 -18.474  1.00 84.17           H
ATOM   1050  CB  ASP A  84       0.095   5.309 -20.085  1.00 84.17           C
ATOM   1051 1HB  ASP A  84      -0.588   6.105 -20.382  1.00 84.17           H
ATOM   1052 2HB  ASP A  84       1.061   5.775 -19.889  1.00 84.17           H
ATOM   1053  CG  ASP A  84       0.233   4.297 -21.224  1.00 84.17           C
ATOM   1054  OD1 ASP A  84       0.733   3.187 -20.939  1.00 84.17           O
ATOM   1055  OD2 ASP A  84      -0.166   4.655 -22.353  1.00 84.17           O
ATOM   1056  HN  ASP A  84      -2.021   4.016 -19.992  1.00 84.17           H
ATOM   1057  N   MET A  85      -1.832   6.309 -17.803  1.00 89.65           N
ATOM   1058  CA  MET A  85      -2.187   7.354 -16.858  1.00 89.65           C
ATOM   1059  C   MET A  85      -2.204   6.816 -15.426  1.00 89.65           C
ATOM   1060  O   MET A  85      -1.712   7.469 -14.508  1.00 89.65           O
ATOM   1061  HA  MET A  85      -1.413   8.115 -16.958  1.00 89.65           H
ATOM   1062  CB  MET A  85      -3.567   7.914 -17.210  1.00 89.65           C
ATOM   1063 1HB  MET A  85      -3.583   8.222 -18.255  1.00 89.65           H
ATOM   1064 2HB  MET A  85      -4.319   7.133 -17.096  1.00 89.65           H
ATOM   1065  CG  MET A  85      -3.920   9.104 -16.315  1.00 89.65           C
ATOM   1066 1HG  MET A  85      -4.913   9.476 -16.567  1.00 89.65           H
ATOM   1067 2HG  MET A  85      -3.952   8.789 -15.272  1.00 89.65           H
ATOM   1068  SD  MET A  85      -2.713  10.402 -16.522  1.00 89.65           S
ATOM   1069  CE  MET A  85      -3.152  10.977 -18.154  1.00 89.65           C
ATOM   1070 1HE  MET A  85      -3.050  10.159 -18.867  1.00 89.65           H
ATOM   1071 2HE  MET A  85      -4.184  11.328 -18.150  1.00 89.65           H
ATOM   1072 3HE  MET A  85      -2.491  11.795 -18.442  1.00 89.65           H
ATOM   1073  HN  MET A  85      -2.544   6.081 -18.468  1.00 89.65           H
ATOM   1074  N   PHE A  86      -2.774   5.629 -15.281  1.00 90.06           N
ATOM   1075  CA  PHE A  86      -2.867   4.998 -13.976  1.00 90.06           C
ATOM   1076  C   PHE A  86      -1.491   4.534 -13.492  1.00 90.06           C
ATOM   1077  O   PHE A  86      -1.181   4.633 -12.306  1.00 90.06           O
ATOM   1078  HA  PHE A  86      -3.262   5.742 -13.284  1.00 90.06           H
ATOM   1079  CB  PHE A  86      -3.777   3.778 -14.132  1.00 90.06           C
ATOM   1080 1HB  PHE A  86      -3.375   3.135 -14.915  1.00 90.06           H
ATOM   1081 2HB  PHE A  86      -3.759   3.202 -13.206  1.00 90.06           H
ATOM   1082  CG  PHE A  86      -5.228   4.124 -14.472  1.00 90.06           C
ATOM   1083  CD1 PHE A  86      -5.824   5.202 -13.894  1.00 90.06           C
ATOM   1084  HD1 PHE A  86      -5.267   5.819 -13.190  1.00 90.06           H
ATOM   1085  CD2 PHE A  86      -5.923   3.353 -15.351  1.00 90.06           C
ATOM   1086  HD2 PHE A  86      -5.446   2.489 -15.814  1.00 90.06           H
ATOM   1087  CE1 PHE A  86      -7.170   5.523 -14.210  1.00 90.06           C
ATOM   1088  HE1 PHE A  86      -7.647   6.387 -13.747  1.00 90.06           H
ATOM   1089  CE2 PHE A  86      -7.270   3.674 -15.666  1.00 90.06           C
ATOM   1090  HE2 PHE A  86      -7.827   3.057 -16.371  1.00 90.06           H
ATOM   1091  CZ  PHE A  86      -7.865   4.752 -15.089  1.00 90.06           C
ATOM   1092  HZ  PHE A  86      -8.899   4.999 -15.331  1.00 90.06           H
ATOM   1093  HN  PHE A  86      -3.168   5.102 -16.034  1.00 90.06           H
ATOM   1094  N   LEU A  87      -0.704   4.038 -14.435  1.00 87.85           N
ATOM   1095  CA  LEU A  87       0.637   3.574 -14.123  1.00 87.85           C
ATOM   1096  C   LEU A  87       1.461   4.741 -13.575  1.00 87.85           C
ATOM   1097  O   LEU A  87       2.250   4.568 -12.647  1.00 87.85           O
ATOM   1098  HA  LEU A  87       0.548   2.818 -13.343  1.00 87.85           H
ATOM   1099  CB  LEU A  87       1.266   2.896 -15.341  1.00 87.85           C
ATOM   1100 1HB  LEU A  87       1.200   3.580 -16.188  1.00 87.85           H
ATOM   1101 2HB  LEU A  87       2.326   2.741 -15.139  1.00 87.85           H
ATOM   1102  CG  LEU A  87       0.653   1.556 -15.755  1.00 87.85           C
ATOM   1103  HG  LEU A  87      -0.392   1.725 -16.012  1.00 87.85           H
ATOM   1104  CD1 LEU A  87       1.342   0.999 -17.002  1.00 87.85           C
ATOM   1105 1HD1 LEU A  87       1.229   1.705 -17.825  1.00 87.85           H
ATOM   1106 2HD1 LEU A  87       2.402   0.850 -16.795  1.00 87.85           H
ATOM   1107 3HD1 LEU A  87       0.887   0.047 -17.274  1.00 87.85           H
ATOM   1108  CD2 LEU A  87       0.678   0.561 -14.593  1.00 87.85           C
ATOM   1109 1HD2 LEU A  87       1.708   0.392 -14.281  1.00 87.85           H
ATOM   1110 2HD2 LEU A  87       0.106   0.964 -13.757  1.00 87.85           H
ATOM   1111 3HD2 LEU A  87       0.236  -0.383 -14.914  1.00 87.85           H
ATOM   1112  HN  LEU A  87      -0.968   3.951 -15.396  1.00 87.85           H
ATOM   1113  N   LEU A  88       1.250   5.905 -14.173  1.00 89.89           N
ATOM   1114  CA  LEU A  88       1.950   7.104 -13.745  1.00 89.89           C
ATOM   1115  C   LEU A  88       1.602   7.399 -12.285  1.00 89.89           C
ATOM   1116  O   LEU A  88       2.491   7.580 -11.455  1.00 89.89           O
ATOM   1117  HA  LEU A  88       3.019   6.899 -13.810  1.00 89.89           H
ATOM   1118  CB  LEU A  88       1.654   8.266 -14.695  1.00 89.89           C
ATOM   1119 1HB  LEU A  88       2.050   8.015 -15.679  1.00 89.89           H
ATOM   1120 2HB  LEU A  88       0.573   8.356 -14.800  1.00 89.89           H
ATOM   1121  CG  LEU A  88       2.214   9.629 -14.283  1.00 89.89           C
ATOM   1122  HG  LEU A  88       1.958   9.802 -13.238  1.00 89.89           H
ATOM   1123  CD1 LEU A  88       3.740   9.648 -14.384  1.00 89.89           C
ATOM   1124 1HD1 LEU A  88       4.157   8.885 -13.726  1.00 89.89           H
ATOM   1125 2HD1 LEU A  88       4.039   9.443 -15.412  1.00 89.89           H
ATOM   1126 3HD1 LEU A  88       4.112  10.628 -14.085  1.00 89.89           H
ATOM   1127  CD2 LEU A  88       1.572  10.754 -15.098  1.00 89.89           C
ATOM   1128 1HD2 LEU A  88       1.776  10.598 -16.157  1.00 89.89           H
ATOM   1129 2HD2 LEU A  88       0.495  10.754 -14.931  1.00 89.89           H
ATOM   1130 3HD2 LEU A  88       1.988  11.712 -14.785  1.00 89.89           H
ATOM   1131  HN  LEU A  88       0.615   6.036 -14.934  1.00 89.89           H
ATOM   1132  N   ASN A  89       0.305   7.440 -12.016  1.00 93.28           N
ATOM   1133  CA  ASN A  89      -0.175   7.841 -10.704  1.00 93.28           C
ATOM   1134  C   ASN A  89       0.258   6.802  -9.668  1.00 93.28           C
ATOM   1135  O   ASN A  89       0.479   7.135  -8.505  1.00 93.28           O
ATOM   1136  HA  ASN A  89       0.268   8.820 -10.524  1.00 93.28           H
ATOM   1137  CB  ASN A  89      -1.703   7.925 -10.679  1.00 93.28           C
ATOM   1138 1HB  ASN A  89      -2.125   7.112 -11.270  1.00 93.28           H
ATOM   1139 2HB  ASN A  89      -2.061   7.796  -9.658  1.00 93.28           H
ATOM   1140  CG  ASN A  89      -2.187   9.268 -11.229  1.00 93.28           C
ATOM   1141  OD1 ASN A  89      -2.459  10.206 -10.498  1.00 93.28           O
ATOM   1142  ND2 ASN A  89      -2.279   9.307 -12.556  1.00 93.28           N
ATOM   1143 1HD2 ASN A  89      -2.041   8.502 -13.098  1.00 93.28           H
ATOM   1144 2HD2 ASN A  89      -2.587  10.143 -13.011  1.00 93.28           H
ATOM   1145  HN  ASN A  89      -0.410   7.205 -12.674  1.00 93.28           H
ATOM   1146  N   LEU A  90       0.367   5.564 -10.128  1.00 91.45           N
ATOM   1147  CA  LEU A  90       0.775   4.475  -9.256  1.00 91.45           C
ATOM   1148  C   LEU A  90       2.219   4.703  -8.804  1.00 91.45           C
ATOM   1149  O   LEU A  90       2.536   4.548  -7.626  1.00 91.45           O
ATOM   1150  HA  LEU A  90       0.130   4.500  -8.378  1.00 91.45           H
ATOM   1151  CB  LEU A  90       0.552   3.126  -9.943  1.00 91.45           C
ATOM   1152 1HB  LEU A  90      -0.452   3.119 -10.367  1.00 91.45           H
ATOM   1153 2HB  LEU A  90       1.250   3.046 -10.776  1.00 91.45           H
ATOM   1154  CG  LEU A  90       0.711   1.888  -9.059  1.00 91.45           C
ATOM   1155  HG  LEU A  90       1.648   1.980  -8.508  1.00 91.45           H
ATOM   1156  CD1 LEU A  90      -0.414   1.804  -8.025  1.00 91.45           C
ATOM   1157 1HD1 LEU A  90      -0.393   2.691  -7.392  1.00 91.45           H
ATOM   1158 2HD1 LEU A  90      -1.374   1.746  -8.538  1.00 91.45           H
ATOM   1159 3HD1 LEU A  90      -0.276   0.915  -7.410  1.00 91.45           H
ATOM   1160  CD2 LEU A  90       0.808   0.618  -9.906  1.00 91.45           C
ATOM   1161 1HD2 LEU A  90      -0.098   0.508 -10.500  1.00 91.45           H
ATOM   1162 2HD2 LEU A  90       1.671   0.688 -10.568  1.00 91.45           H
ATOM   1163 3HD2 LEU A  90       0.921  -0.247  -9.252  1.00 91.45           H
ATOM   1164  HN  LEU A  90       0.183   5.301 -11.075  1.00 91.45           H
ATOM   1165  N   ALA A  91       3.056   5.068  -9.765  1.00 92.41           N
ATOM   1166  CA  ALA A  91       4.463   5.297  -9.484  1.00 92.41           C
ATOM   1167  C   ALA A  91       4.602   6.488  -8.534  1.00 92.41           C
ATOM   1168  O   ALA A  91       5.471   6.494  -7.664  1.00 92.41           O
ATOM   1169  HA  ALA A  91       4.853   4.405  -8.995  1.00 92.41           H
ATOM   1170  CB  ALA A  91       5.218   5.509 -10.798  1.00 92.41           C
ATOM   1171 1HB  ALA A  91       5.112   4.623 -11.425  1.00 92.41           H
ATOM   1172 2HB  ALA A  91       4.806   6.374 -11.319  1.00 92.41           H
ATOM   1173 3HB  ALA A  91       6.273   5.681 -10.587  1.00 92.41           H
ATOM   1174  HN  ALA A  91       2.787   5.207 -10.718  1.00 92.41           H
ATOM   1175  N   ILE A  92       3.732   7.468  -8.732  1.00 94.43           N
ATOM   1176  CA  ILE A  92       3.742   8.658  -7.899  1.00 94.43           C
ATOM   1177  C   ILE A  92       3.380   8.273  -6.463  1.00 94.43           C
ATOM   1178  O   ILE A  92       4.030   8.713  -5.516  1.00 94.43           O
ATOM   1179  HA  ILE A  92       4.759   9.052  -7.905  1.00 94.43           H
ATOM   1180  CB  ILE A  92       2.835   9.737  -8.494  1.00 94.43           C
ATOM   1181  HB  ILE A  92       1.873   9.282  -8.731  1.00 94.43           H
ATOM   1182  CG1 ILE A  92       3.413  10.277  -9.804  1.00 94.43           C
ATOM   1183 1HG1 ILE A  92       4.303  10.870  -9.595  1.00 94.43           H
ATOM   1184 2HG1 ILE A  92       3.724   9.448 -10.438  1.00 94.43           H
ATOM   1185  CG2 ILE A  92       2.571  10.852  -7.480  1.00 94.43           C
ATOM   1186 1HG2 ILE A  92       2.085  10.433  -6.599  1.00 94.43           H
ATOM   1187 2HG2 ILE A  92       3.516  11.311  -7.191  1.00 94.43           H
ATOM   1188 3HG2 ILE A  92       1.924  11.605  -7.929  1.00 94.43           H
ATOM   1189  CD1 ILE A  92       2.384  11.135 -10.544  1.00 94.43           C
ATOM   1190 1HD1 ILE A  92       1.506  10.532 -10.772  1.00 94.43           H
ATOM   1191 2HD1 ILE A  92       2.094  11.977  -9.916  1.00 94.43           H
ATOM   1192 3HD1 ILE A  92       2.821  11.507 -11.471  1.00 94.43           H
ATOM   1193  HN  ILE A  92       3.031   7.457  -9.445  1.00 94.43           H
ATOM   1194  N   ALA A  93       2.343   7.457  -6.347  1.00 95.17           N
ATOM   1195  CA  ALA A  93       1.846   7.060  -5.040  1.00 95.17           C
ATOM   1196  C   ALA A  93       2.950   6.320  -4.282  1.00 95.17           C
ATOM   1197  O   ALA A  93       3.135   6.532  -3.085  1.00 95.17           O
ATOM   1198  HA  ALA A  93       1.587   7.967  -4.494  1.00 95.17           H
ATOM   1199  CB  ALA A  93       0.585   6.210  -5.210  1.00 95.17           C
ATOM   1200 1HB  ALA A  93      -0.178   6.791  -5.728  1.00 95.17           H
ATOM   1201 2HB  ALA A  93       0.823   5.321  -5.794  1.00 95.17           H
ATOM   1202 3HB  ALA A  93       0.213   5.913  -4.230  1.00 95.17           H
ATOM   1203  HN  ALA A  93       1.847   7.069  -7.123  1.00 95.17           H
ATOM   1204  N   ASP A  94       3.655   5.467  -5.011  1.00 94.65           N
ATOM   1205  CA  ASP A  94       4.721   4.679  -4.417  1.00 94.65           C
ATOM   1206  C   ASP A  94       5.830   5.613  -3.928  1.00 94.65           C
ATOM   1207  O   ASP A  94       6.329   5.460  -2.814  1.00 94.65           O
ATOM   1208  HA  ASP A  94       4.251   4.128  -3.603  1.00 94.65           H
ATOM   1209  CB  ASP A  94       5.331   3.717  -5.440  1.00 94.65           C
ATOM   1210 1HB  ASP A  94       5.471   4.233  -6.390  1.00 94.65           H
ATOM   1211 2HB  ASP A  94       6.316   3.398  -5.102  1.00 94.65           H
ATOM   1212  CG  ASP A  94       4.434   2.495  -5.645  1.00 94.65           C
ATOM   1213  OD1 ASP A  94       3.760   2.114  -4.664  1.00 94.65           O
ATOM   1214  OD2 ASP A  94       4.443   1.968  -6.779  1.00 94.65           O
ATOM   1215  HN  ASP A  94       3.508   5.312  -5.988  1.00 94.65           H
ATOM   1216  N   LEU A  95       6.182   6.560  -4.785  1.00 95.89           N
ATOM   1217  CA  LEU A  95       7.268   7.477  -4.482  1.00 95.89           C
ATOM   1218  C   LEU A  95       6.949   8.229  -3.188  1.00 95.89           C
ATOM   1219  O   LEU A  95       7.813   8.385  -2.327  1.00 95.89           O
ATOM   1220  HA  LEU A  95       8.165   6.879  -4.321  1.00 95.89           H
ATOM   1221  CB  LEU A  95       7.543   8.395  -5.675  1.00 95.89           C
ATOM   1222 1HB  LEU A  95       6.587   8.716  -6.089  1.00 95.89           H
ATOM   1223 2HB  LEU A  95       8.050   9.288  -5.311  1.00 95.89           H
ATOM   1224  CG  LEU A  95       8.379   7.792  -6.806  1.00 95.89           C
ATOM   1225  HG  LEU A  95       7.853   6.920  -7.192  1.00 95.89           H
ATOM   1226  CD1 LEU A  95       8.528   8.780  -7.964  1.00 95.89           C
ATOM   1227 1HD1 LEU A  95       7.543   9.033  -8.355  1.00 95.89           H
ATOM   1228 2HD1 LEU A  95       9.021   9.685  -7.609  1.00 95.89           H
ATOM   1229 3HD1 LEU A  95       9.127   8.327  -8.754  1.00 95.89           H
ATOM   1230  CD2 LEU A  95       9.735   7.309  -6.287  1.00 95.89           C
ATOM   1231 1HD2 LEU A  95      10.281   8.149  -5.858  1.00 95.89           H
ATOM   1232 2HD2 LEU A  95       9.581   6.547  -5.522  1.00 95.89           H
ATOM   1233 3HD2 LEU A  95      10.309   6.885  -7.111  1.00 95.89           H
ATOM   1234  HN  LEU A  95       5.741   6.706  -5.670  1.00 95.89           H
ATOM   1235  N   LEU A  96       5.705   8.676  -3.093  1.00 95.92           N
ATOM   1236  CA  LEU A  96       5.290   9.500  -1.970  1.00 95.92           C
ATOM   1237  C   LEU A  96       5.529   8.736  -0.666  1.00 95.92           C
ATOM   1238  O   LEU A  96       5.977   9.314   0.323  1.00 95.92           O
ATOM   1239  HA  LEU A  96       5.918  10.390  -1.969  1.00 95.92           H
ATOM   1240  CB  LEU A  96       3.844   9.966  -2.153  1.00 95.92           C
ATOM   1241 1HB  LEU A  96       3.236   9.102  -2.419  1.00 95.92           H
ATOM   1242 2HB  LEU A  96       3.477  10.332  -1.195  1.00 95.92           H
ATOM   1243  CG  LEU A  96       3.619  11.056  -3.204  1.00 95.92           C
ATOM   1244  HG  LEU A  96       3.904  10.656  -4.177  1.00 95.92           H
ATOM   1245  CD1 LEU A  96       2.140  11.439  -3.287  1.00 95.92           C
ATOM   1246 1HD1 LEU A  96       1.553  10.563  -3.561  1.00 95.92           H
ATOM   1247 2HD1 LEU A  96       1.806  11.812  -2.319  1.00 95.92           H
ATOM   1248 3HD1 LEU A  96       2.008  12.215  -4.041  1.00 95.92           H
ATOM   1249  CD2 LEU A  96       4.512  12.269  -2.935  1.00 95.92           C
ATOM   1250 1HD2 LEU A  96       4.281  12.679  -1.951  1.00 95.92           H
ATOM   1251 2HD2 LEU A  96       5.558  11.964  -2.966  1.00 95.92           H
ATOM   1252 3HD2 LEU A  96       4.331  13.028  -3.696  1.00 95.92           H
ATOM   1253  HN  LEU A  96       4.989   8.483  -3.763  1.00 95.92           H
ATOM   1254  N   PHE A  97       5.220   7.448  -0.707  1.00 96.49           N
ATOM   1255  CA  PHE A  97       5.368   6.605   0.467  1.00 96.49           C
ATOM   1256  C   PHE A  97       6.845   6.335   0.765  1.00 96.49           C
ATOM   1257  O   PHE A  97       7.284   6.458   1.907  1.00 96.49           O
ATOM   1258  HA  PHE A  97       4.922   7.138   1.307  1.00 96.49           H
ATOM   1259  CB  PHE A  97       4.672   5.279   0.157  1.00 96.49           C
ATOM   1260 1HB  PHE A  97       3.596   5.446   0.116  1.00 96.49           H
ATOM   1261 2HB  PHE A  97       4.980   4.941  -0.833  1.00 96.49           H
ATOM   1262  CG  PHE A  97       4.964   4.171   1.171  1.00 96.49           C
ATOM   1263  CD1 PHE A  97       5.573   3.023   0.768  1.00 96.49           C
ATOM   1264  HD1 PHE A  97       5.854   2.893  -0.277  1.00 96.49           H
ATOM   1265  CD2 PHE A  97       4.613   4.333   2.475  1.00 96.49           C
ATOM   1266  HD2 PHE A  97       4.125   5.252   2.798  1.00 96.49           H
ATOM   1267  CE1 PHE A  97       5.843   1.995   1.709  1.00 96.49           C
ATOM   1268  HE1 PHE A  97       6.332   1.076   1.386  1.00 96.49           H
ATOM   1269  CE2 PHE A  97       4.884   3.305   3.416  1.00 96.49           C
ATOM   1270  HE2 PHE A  97       4.603   3.435   4.461  1.00 96.49           H
ATOM   1271  CZ  PHE A  97       5.493   2.157   3.013  1.00 96.49           C
ATOM   1272  HZ  PHE A  97       5.701   1.368   3.736  1.00 96.49           H
ATOM   1273  HN  PHE A  97       4.874   6.981  -1.521  1.00 96.49           H
ATOM   1274  N   LEU A  98       7.570   5.972  -0.283  1.00 96.14           N
ATOM   1275  CA  LEU A  98       8.944   5.528  -0.124  1.00 96.14           C
ATOM   1276  C   LEU A  98       9.743   6.609   0.607  1.00 96.14           C
ATOM   1277  O   LEU A  98      10.620   6.299   1.413  1.00 96.14           O
ATOM   1278  HA  LEU A  98       8.929   4.632   0.495  1.00 96.14           H
ATOM   1279  CB  LEU A  98       9.540   5.134  -1.477  1.00 96.14           C
ATOM   1280 1HB  LEU A  98       9.368   5.950  -2.179  1.00 96.14           H
ATOM   1281 2HB  LEU A  98      10.619   5.034  -1.362  1.00 96.14           H
ATOM   1282  CG  LEU A  98       9.000   3.843  -2.097  1.00 96.14           C
ATOM   1283  HG  LEU A  98       7.914   3.847  -2.003  1.00 96.14           H
ATOM   1284  CD1 LEU A  98       9.324   3.774  -3.590  1.00 96.14           C
ATOM   1285 1HD1 LEU A  98       8.869   4.624  -4.100  1.00 96.14           H
ATOM   1286 2HD1 LEU A  98      10.404   3.803  -3.730  1.00 96.14           H
ATOM   1287 3HD1 LEU A  98       8.929   2.847  -4.006  1.00 96.14           H
ATOM   1288  CD2 LEU A  98       9.514   2.616  -1.342  1.00 96.14           C
ATOM   1289 1HD2 LEU A  98      10.603   2.594  -1.382  1.00 96.14           H
ATOM   1290 2HD2 LEU A  98       9.190   2.667  -0.302  1.00 96.14           H
ATOM   1291 3HD2 LEU A  98       9.115   1.712  -1.803  1.00 96.14           H
ATOM   1292  HN  LEU A  98       7.234   5.978  -1.225  1.00 96.14           H
ATOM   1293  N   VAL A  99       9.412   7.855   0.300  1.00 96.26           N
ATOM   1294  CA  VAL A  99      10.127   8.982   0.874  1.00 96.26           C
ATOM   1295  C   VAL A  99       9.953   8.971   2.394  1.00 96.26           C
ATOM   1296  O   VAL A  99      10.717   9.611   3.115  1.00 96.26           O
ATOM   1297  HA  VAL A  99      11.185   8.854   0.641  1.00 96.26           H
ATOM   1298  CB  VAL A  99       9.654  10.285   0.228  1.00 96.26           C
ATOM   1299  HB  VAL A  99       8.565  10.307   0.275  1.00 96.26           H
ATOM   1300  CG1 VAL A  99      10.182  11.500   0.993  1.00 96.26           C
ATOM   1301 1HG1 VAL A  99       9.820  11.468   2.021  1.00 96.26           H
ATOM   1302 2HG1 VAL A  99      11.272  11.485   0.992  1.00 96.26           H
ATOM   1303 3HG1 VAL A  99       9.831  12.413   0.513  1.00 96.26           H
ATOM   1304  CG2 VAL A  99      10.062  10.346  -1.246  1.00 96.26           C
ATOM   1305 1HG2 VAL A  99      11.147  10.291  -1.325  1.00 96.26           H
ATOM   1306 2HG2 VAL A  99       9.615   9.508  -1.781  1.00 96.26           H
ATOM   1307 3HG2 VAL A  99       9.713  11.283  -1.681  1.00 96.26           H
ATOM   1308  HN  VAL A  99       8.672   8.098  -0.326  1.00 96.26           H
ATOM   1309  N   THR A 100       8.943   8.236   2.837  1.00 95.52           N
ATOM   1310  CA  THR A 100       8.626   8.176   4.253  1.00 95.52           C
ATOM   1311  C   THR A 100       9.447   7.081   4.937  1.00 95.52           C
ATOM   1312  O   THR A 100       9.572   7.066   6.161  1.00 95.52           O
ATOM   1313  HA  THR A 100       8.913   9.123   4.710  1.00 95.52           H
ATOM   1314  CB  THR A 100       7.115   7.978   4.392  1.00 95.52           C
ATOM   1315  HB  THR A 100       6.788   8.181   5.411  1.00 95.52           H
ATOM   1316  OG1 THR A 100       6.895   6.649   3.928  1.00 95.52           O
ATOM   1317  HG1 THR A 100       6.852   6.638   2.929  1.00 95.52           H
ATOM   1318  CG2 THR A 100       6.319   8.849   3.418  1.00 95.52           C
ATOM   1319 1HG2 THR A 100       6.598   8.598   2.394  1.00 95.52           H
ATOM   1320 2HG2 THR A 100       6.539   9.900   3.607  1.00 95.52           H
ATOM   1321 3HG2 THR A 100       5.253   8.670   3.558  1.00 95.52           H
ATOM   1322  HN  THR A 100       8.348   7.691   2.247  1.00 95.52           H
ATOM   1323  N   LEU A 101       9.986   6.190   4.117  1.00 95.26           N
ATOM   1324  CA  LEU A 101      10.644   5.001   4.632  1.00 95.26           C
ATOM   1325  C   LEU A 101      11.883   5.414   5.429  1.00 95.26           C
ATOM   1326  O   LEU A 101      12.158   4.856   6.490  1.00 95.26           O
ATOM   1327  HA  LEU A 101       9.946   4.509   5.309  1.00 95.26           H
ATOM   1328  CB  LEU A 101      10.942   4.020   3.496  1.00 95.26           C
ATOM   1329 1HB  LEU A 101      11.450   4.562   2.698  1.00 95.26           H
ATOM   1330 2HB  LEU A 101      11.641   3.269   3.865  1.00 95.26           H
ATOM   1331  CG  LEU A 101       9.733   3.300   2.897  1.00 95.26           C
ATOM   1332  HG  LEU A 101       9.102   4.042   2.406  1.00 95.26           H
ATOM   1333  CD1 LEU A 101      10.167   2.297   1.826  1.00 95.26           C
ATOM   1334 1HD1 LEU A 101      10.692   2.821   1.028  1.00 95.26           H
ATOM   1335 2HD1 LEU A 101      10.830   1.555   2.272  1.00 95.26           H
ATOM   1336 3HD1 LEU A 101       9.287   1.799   1.417  1.00 95.26           H
ATOM   1337  CD2 LEU A 101       8.889   2.643   3.990  1.00 95.26           C
ATOM   1338 1HD2 LEU A 101       9.496   1.916   4.530  1.00 95.26           H
ATOM   1339 2HD2 LEU A 101       8.533   3.406   4.683  1.00 95.26           H
ATOM   1340 3HD2 LEU A 101       8.035   2.138   3.537  1.00 95.26           H
ATOM   1341  HN  LEU A 101       9.978   6.271   3.120  1.00 95.26           H
ATOM   1342  N   PRO A 102      12.651   6.396   4.935  1.00 94.79           N
ATOM   1343  CA  PRO A 102      13.856   6.838   5.640  1.00 94.79           C
ATOM   1344  C   PRO A 102      13.576   7.201   7.089  1.00 94.79           C
ATOM   1345  O   PRO A 102      14.375   6.898   7.974  1.00 94.79           O
ATOM   1346  HA  PRO A 102      14.583   6.027   5.685  1.00 94.79           H
ATOM   1347  CB  PRO A 102      14.325   8.049   4.832  1.00 94.79           C
ATOM   1348 1HB  PRO A 102      13.913   8.978   5.226  1.00 94.79           H
ATOM   1349 2HB  PRO A 102      15.410   8.150   4.852  1.00 94.79           H
ATOM   1350  CG  PRO A 102      13.812   7.757   3.427  1.00 94.79           C
ATOM   1351 1HG  PRO A 102      13.751   8.661   2.822  1.00 94.79           H
ATOM   1352 2HG  PRO A 102      14.468   7.072   2.891  1.00 94.79           H
ATOM   1353  CD  PRO A 102      12.442   7.150   3.686  1.00 94.79           C
ATOM   1354 1HD  PRO A 102      11.676   7.916   3.804  1.00 94.79           H
ATOM   1355 2HD  PRO A 102      12.123   6.507   2.865  1.00 94.79           H
ATOM   1356  N   PHE A 103      12.438   7.847   7.295  1.00 94.45           N
ATOM   1357  CA  PHE A 103      12.064   8.301   8.624  1.00 94.45           C
ATOM   1358  C   PHE A 103      11.732   7.117   9.534  1.00 94.45           C
ATOM   1359  O   PHE A 103      12.088   7.116  10.712  1.00 94.45           O
ATOM   1360  HA  PHE A 103      12.917   8.843   9.032  1.00 94.45           H
ATOM   1361  CB  PHE A 103      10.817   9.172   8.465  1.00 94.45           C
ATOM   1362 1HB  PHE A 103      10.048   8.598   7.947  1.00 94.45           H
ATOM   1363 2HB  PHE A 103      10.424   9.411   9.453  1.00 94.45           H
ATOM   1364  CG  PHE A 103      11.061  10.475   7.700  1.00 94.45           C
ATOM   1365  CD1 PHE A 103      11.451  11.593   8.369  1.00 94.45           C
ATOM   1366  HD1 PHE A 103      11.589  11.561   9.450  1.00 94.45           H
ATOM   1367  CD2 PHE A 103      10.889  10.515   6.352  1.00 94.45           C
ATOM   1368  HD2 PHE A 103      10.576   9.619   5.816  1.00 94.45           H
ATOM   1369  CE1 PHE A 103      11.678  12.802   7.660  1.00 94.45           C
ATOM   1370  HE1 PHE A 103      11.990  13.698   8.196  1.00 94.45           H
ATOM   1371  CE2 PHE A 103      11.116  11.724   5.643  1.00 94.45           C
ATOM   1372  HE2 PHE A 103      10.977  11.756   4.562  1.00 94.45           H
ATOM   1373  CZ  PHE A 103      11.505  12.842   6.312  1.00 94.45           C
ATOM   1374  HZ  PHE A 103      11.680  13.770   5.767  1.00 94.45           H
ATOM   1375  HN  PHE A 103      11.778   8.060   6.575  1.00 94.45           H
ATOM   1376  N   TRP A 104      11.053   6.138   8.955  1.00 92.33           N
ATOM   1377  CA  TRP A 104      10.710   4.930   9.686  1.00 92.33           C
ATOM   1378  C   TRP A 104      12.012   4.257  10.124  1.00 92.33           C
ATOM   1379  O   TRP A 104      12.099   3.725  11.229  1.00 92.33           O
ATOM   1380  HA  TRP A 104      10.129   5.223  10.560  1.00 92.33           H
ATOM   1381  CB  TRP A 104       9.817   4.015   8.845  1.00 92.33           C
ATOM   1382 1HB  TRP A 104      10.164   4.035   7.812  1.00 92.33           H
ATOM   1383 2HB  TRP A 104       9.929   2.990   9.199  1.00 92.33           H
ATOM   1384  CG  TRP A 104       8.335   4.391   8.877  1.00 92.33           C
ATOM   1385  CD1 TRP A 104       7.547   4.730   7.847  1.00 92.33           C
ATOM   1386  HD1 TRP A 104       7.880   4.782   6.811  1.00 92.33           H
ATOM   1387  CD2 TRP A 104       7.488   4.453  10.045  1.00 92.33           C
ATOM   1388  NE1 TRP A 104       6.260   5.005   8.264  1.00 92.33           N
ATOM   1389  HE1 TRP A 104       5.495   5.278   7.681  1.00 92.33           H
ATOM   1390  CE2 TRP A 104       6.224   4.831   9.643  1.00 92.33           C
ATOM   1391  CE3 TRP A 104       7.782   4.198  11.396  1.00 92.33           C
ATOM   1392  HE3 TRP A 104       8.772   3.898  11.738  1.00 92.33           H
ATOM   1393  CZ2 TRP A 104       5.152   4.988  10.530  1.00 92.33           C
ATOM   1394  HZ2 TRP A 104       4.162   5.288  10.187  1.00 92.33           H
ATOM   1395  CZ3 TRP A 104       6.701   4.359  12.270  1.00 92.33           C
ATOM   1396  HZ3 TRP A 104       6.874   4.174  13.330  1.00 92.33           H
ATOM   1397  CH2 TRP A 104       5.421   4.739  11.881  1.00 92.33           C
ATOM   1398  HH2 TRP A 104       4.631   4.843  12.625  1.00 92.33           H
ATOM   1399  HN  TRP A 104      10.739   6.161   8.005  1.00 92.33           H
ATOM   1400  N   ALA A 105      12.993   4.302   9.234  1.00 94.08           N
ATOM   1401  CA  ALA A 105      14.256   3.628   9.478  1.00 94.08           C
ATOM   1402  C   ALA A 105      14.928   4.242  10.708  1.00 94.08           C
ATOM   1403  O   ALA A 105      15.392   3.522  11.590  1.00 94.08           O
ATOM   1404  HA  ALA A 105      14.039   2.579   9.679  1.00 94.08           H
ATOM   1405  CB  ALA A 105      15.134   3.719   8.227  1.00 94.08           C
ATOM   1406 1HB  ALA A 105      14.623   3.243   7.390  1.00 94.08           H
ATOM   1407 2HB  ALA A 105      15.321   4.766   7.991  1.00 94.08           H
ATOM   1408 3HB  ALA A 105      16.081   3.213   8.411  1.00 94.08           H
ATOM   1409  HN  ALA A 105      12.934   4.788   8.361  1.00 94.08           H
ATOM   1410  N   ILE A 106      14.959   5.566  10.726  1.00 93.67           N
ATOM   1411  CA  ILE A 106      15.607   6.284  11.810  1.00 93.67           C
ATOM   1412  C   ILE A 106      14.877   5.987  13.121  1.00 93.67           C
ATOM   1413  O   ILE A 106      15.511   5.761  14.151  1.00 93.67           O
ATOM   1414  HA  ILE A 106      16.627   5.907  11.889  1.00 93.67           H
ATOM   1415  CB  ILE A 106      15.701   7.776  11.484  1.00 93.67           C
ATOM   1416  HB  ILE A 106      14.724   8.112  11.136  1.00 93.67           H
ATOM   1417  CG1 ILE A 106      16.696   8.027  10.348  1.00 93.67           C
ATOM   1418 1HG1 ILE A 106      17.713   7.880  10.711  1.00 93.67           H
ATOM   1419 2HG1 ILE A 106      16.534   7.301   9.551  1.00 93.67           H
ATOM   1420  CG2 ILE A 106      16.041   8.591  12.734  1.00 93.67           C
ATOM   1421 1HG2 ILE A 106      15.264   8.446  13.484  1.00 93.67           H
ATOM   1422 2HG2 ILE A 106      16.999   8.259  13.134  1.00 93.67           H
ATOM   1423 3HG2 ILE A 106      16.102   9.647  12.473  1.00 93.67           H
ATOM   1424  CD1 ILE A 106      16.546   9.445   9.792  1.00 93.67           C
ATOM   1425 1HD1 ILE A 106      15.536   9.580   9.408  1.00 93.67           H
ATOM   1426 2HD1 ILE A 106      16.733  10.168  10.586  1.00 93.67           H
ATOM   1427 3HD1 ILE A 106      17.265   9.597   8.987  1.00 93.67           H
ATOM   1428  HN  ILE A 106      14.553   6.145  10.019  1.00 93.67           H
ATOM   1429  N   ALA A 107      13.555   5.996  13.041  1.00 92.18           N
ATOM   1430  CA  ALA A 107      12.731   5.826  14.226  1.00 92.18           C
ATOM   1431  C   ALA A 107      12.947   4.421  14.793  1.00 92.18           C
ATOM   1432  O   ALA A 107      12.895   4.223  16.006  1.00 92.18           O
ATOM   1433  HA  ALA A 107      13.055   6.560  14.963  1.00 92.18           H
ATOM   1434  CB  ALA A 107      11.267   6.093  13.873  1.00 92.18           C
ATOM   1435 1HB  ALA A 107      11.163   7.113  13.502  1.00 92.18           H
ATOM   1436 2HB  ALA A 107      10.945   5.392  13.103  1.00 92.18           H
ATOM   1437 3HB  ALA A 107      10.650   5.965  14.762  1.00 92.18           H
ATOM   1438  HN  ALA A 107      13.047   6.117  12.187  1.00 92.18           H
ATOM   1439  N   ALA A 108      13.185   3.482  13.889  1.00 91.47           N
ATOM   1440  CA  ALA A 108      13.379   2.097  14.282  1.00 91.47           C
ATOM   1441  C   ALA A 108      14.779   1.931  14.876  1.00 91.47           C
ATOM   1442  O   ALA A 108      14.981   1.124  15.782  1.00 91.47           O
ATOM   1443  HA  ALA A 108      12.638   1.862  15.047  1.00 91.47           H
ATOM   1444  CB  ALA A 108      13.146   1.186  13.075  1.00 91.47           C
ATOM   1445 1HB  ALA A 108      12.128   1.321  12.709  1.00 91.47           H
ATOM   1446 2HB  ALA A 108      13.852   1.442  12.286  1.00 91.47           H
ATOM   1447 3HB  ALA A 108      13.291   0.147  13.371  1.00 91.47           H
ATOM   1448  HN  ALA A 108      13.246   3.655  12.906  1.00 91.47           H
ATOM   1449  N   ALA A 109      15.710   2.708  14.342  1.00 91.38           N
ATOM   1450  CA  ALA A 109      17.107   2.568  14.716  1.00 91.38           C
ATOM   1451  C   ALA A 109      17.289   3.020  16.166  1.00 91.38           C
ATOM   1452  O   ALA A 109      18.094   2.450  16.901  1.00 91.38           O
ATOM   1453  HA  ALA A 109      17.367   1.512  14.638  1.00 91.38           H
ATOM   1454  CB  ALA A 109      17.978   3.364  13.743  1.00 91.38           C
ATOM   1455 1HB  ALA A 109      17.833   2.984  12.731  1.00 91.38           H
ATOM   1456 2HB  ALA A 109      17.696   4.416  13.780  1.00 91.38           H
ATOM   1457 3HB  ALA A 109      19.026   3.259  14.024  1.00 91.38           H
ATOM   1458  HN  ALA A 109      15.522   3.421  13.666  1.00 91.38           H
ATOM   1459  N   ASP A 110      16.529   4.040  16.535  1.00 87.67           N
ATOM   1460  CA  ASP A 110      16.692   4.662  17.838  1.00 87.67           C
ATOM   1461  C   ASP A 110      15.321   5.082  18.373  1.00 87.67           C
ATOM   1462  O   ASP A 110      14.587   4.261  18.921  1.00 87.67           O
ATOM   1463  HA  ASP A 110      17.168   3.905  18.460  1.00 87.67           H
ATOM   1464  CB  ASP A 110      17.566   5.914  17.745  1.00 87.67           C
ATOM   1465 1HB  ASP A 110      18.529   5.658  17.304  1.00 87.67           H
ATOM   1466 2HB  ASP A 110      17.096   6.642  17.083  1.00 87.67           H
ATOM   1467  CG  ASP A 110      17.780   6.537  19.126  1.00 87.67           C
ATOM   1468  OD1 ASP A 110      17.485   5.835  20.117  1.00 87.67           O
ATOM   1469  OD2 ASP A 110      18.234   7.702  19.159  1.00 87.67           O
ATOM   1470  HN  ASP A 110      15.813   4.440  15.962  1.00 87.67           H
ATOM   1471  N   GLN A 111      15.017   6.359  18.195  1.00 87.24           N
ATOM   1472  CA  GLN A 111      13.733   6.889  18.621  1.00 87.24           C
ATOM   1473  C   GLN A 111      13.235   7.938  17.625  1.00 87.24           C
ATOM   1474  O   GLN A 111      13.986   8.382  16.758  1.00 87.24           O
ATOM   1475  HA  GLN A 111      13.056   6.036  18.630  1.00 87.24           H
ATOM   1476  CB  GLN A 111      13.823   7.473  20.033  1.00 87.24           C
ATOM   1477 1HB  GLN A 111      12.846   7.845  20.340  1.00 87.24           H
ATOM   1478 2HB  GLN A 111      14.101   6.688  20.738  1.00 87.24           H
ATOM   1479  CG  GLN A 111      14.849   8.606  20.094  1.00 87.24           C
ATOM   1480 1HG  GLN A 111      15.834   8.225  19.826  1.00 87.24           H
ATOM   1481 2HG  GLN A 111      14.593   9.372  19.361  1.00 87.24           H
ATOM   1482  CD  GLN A 111      14.898   9.227  21.491  1.00 87.24           C
ATOM   1483  OE1 GLN A 111      13.885   9.481  22.122  1.00 87.24           O
ATOM   1484  NE2 GLN A 111      16.130   9.456  21.938  1.00 87.24           N
ATOM   1485 1HE2 GLN A 111      16.919   9.224  21.370  1.00 87.24           H
ATOM   1486 2HE2 GLN A 111      16.266   9.860  22.843  1.00 87.24           H
ATOM   1487  HN  GLN A 111      15.629   7.025  17.768  1.00 87.24           H
ATOM   1488  N   TRP A 112      11.971   8.304  17.783  1.00 89.93           N
ATOM   1489  CA  TRP A 112      11.373   9.318  16.931  1.00 89.93           C
ATOM   1490  C   TRP A 112      11.953  10.675  17.333  1.00 89.93           C
ATOM   1491  O   TRP A 112      11.676  11.174  18.422  1.00 89.93           O
ATOM   1492  HA  TRP A 112      11.643   9.088  15.900  1.00 89.93           H
ATOM   1493  CB  TRP A 112       9.846   9.272  17.012  1.00 89.93           C
ATOM   1494 1HB  TRP A 112       9.512   8.254  16.811  1.00 89.93           H
ATOM   1495 2HB  TRP A 112       9.540   9.512  18.030  1.00 89.93           H
ATOM   1496  CG  TRP A 112       9.143  10.225  16.044  1.00 89.93           C
ATOM   1497  CD1 TRP A 112       8.715  11.473  16.280  1.00 89.93           C
ATOM   1498  HD1 TRP A 112       8.820  11.987  17.235  1.00 89.93           H
ATOM   1499  CD2 TRP A 112       8.800   9.955  14.669  1.00 89.93           C
ATOM   1500  NE1 TRP A 112       8.124  12.025  15.162  1.00 89.93           N
ATOM   1501  HE1 TRP A 112       7.730  12.941  15.092  1.00 89.93           H
ATOM   1502  CE2 TRP A 112       8.178  11.073  14.151  1.00 89.93           C
ATOM   1503  CE3 TRP A 112       9.010   8.805  13.888  1.00 89.93           C
ATOM   1504  HE3 TRP A 112       9.499   7.911  14.273  1.00 89.93           H
ATOM   1505  CZ2 TRP A 112       7.714  11.150  12.832  1.00 89.93           C
ATOM   1506  HZ2 TRP A 112       7.225  12.045  12.447  1.00 89.93           H
ATOM   1507  CZ3 TRP A 112       8.540   8.898  12.572  1.00 89.93           C
ATOM   1508  HZ3 TRP A 112       8.677   8.033  11.923  1.00 89.93           H
ATOM   1509  CH2 TRP A 112       7.911  10.016  12.035  1.00 89.93           C
ATOM   1510  HH2 TRP A 112       7.574  10.009  10.999  1.00 89.93           H
ATOM   1511  HN  TRP A 112      11.360   7.921  18.476  1.00 89.93           H
ATOM   1512  N   LYS A 113      12.747  11.234  16.431  1.00 91.11           N
ATOM   1513  CA  LYS A 113      13.477  12.455  16.731  1.00 91.11           C
ATOM   1514  C   LYS A 113      12.771  13.641  16.071  1.00 91.11           C
ATOM   1515  O   LYS A 113      13.211  14.782  16.204  1.00 91.11           O
ATOM   1516  HA  LYS A 113      13.450  12.594  17.811  1.00 91.11           H
ATOM   1517  CB  LYS A 113      14.946  12.312  16.329  1.00 91.11           C
ATOM   1518 1HB  LYS A 113      15.015  12.042  15.276  1.00 91.11           H
ATOM   1519 2HB  LYS A 113      15.453  13.270  16.445  1.00 91.11           H
ATOM   1520  CG  LYS A 113      15.647  11.251  17.180  1.00 91.11           C
ATOM   1521 1HG  LYS A 113      15.612  11.541  18.231  1.00 91.11           H
ATOM   1522 2HG  LYS A 113      15.118  10.302  17.094  1.00 91.11           H
ATOM   1523  CD  LYS A 113      17.102  11.071  16.744  1.00 91.11           C
ATOM   1524 1HD  LYS A 113      17.140  10.826  15.682  1.00 91.11           H
ATOM   1525 2HD  LYS A 113      17.643  12.009  16.873  1.00 91.11           H
ATOM   1526  CE  LYS A 113      17.785   9.967  17.553  1.00 91.11           C
ATOM   1527 1HE  LYS A 113      17.774  10.224  18.612  1.00 91.11           H
ATOM   1528 2HE  LYS A 113      17.231   9.034  17.446  1.00 91.11           H
ATOM   1529  NZ  LYS A 113      19.180   9.777  17.097  1.00 91.11           N
ATOM   1530 1HZ  LYS A 113      19.595   8.997  17.594  1.00 91.11           H
ATOM   1531 2HZ  LYS A 113      19.187   9.585  16.101  1.00 91.11           H
ATOM   1532 3HZ  LYS A 113      19.714  10.619  17.283  1.00 91.11           H
ATOM   1533  HN  LYS A 113      12.895  10.868  15.512  1.00 91.11           H
ATOM   1534  N   PHE A 114      11.688  13.331  15.373  1.00 92.48           N
ATOM   1535  CA  PHE A 114      11.056  14.305  14.500  1.00 92.48           C
ATOM   1536  C   PHE A 114       9.818  14.913  15.162  1.00 92.48           C
ATOM   1537  O   PHE A 114       9.346  14.411  16.181  1.00 92.48           O
ATOM   1538  HA  PHE A 114      11.787  15.091  14.310  1.00 92.48           H
ATOM   1539  CB  PHE A 114      10.629  13.560  13.234  1.00 92.48           C
ATOM   1540 1HB  PHE A 114       9.820  12.875  13.483  1.00 92.48           H
ATOM   1541 2HB  PHE A 114      10.228  14.280  12.519  1.00 92.48           H
ATOM   1542  CG  PHE A 114      11.757  12.773  12.564  1.00 92.48           C
ATOM   1543  CD1 PHE A 114      12.715  13.428  11.854  1.00 92.48           C
ATOM   1544  HD1 PHE A 114      12.679  14.513  11.763  1.00 92.48           H
ATOM   1545  CD2 PHE A 114      11.802  11.419  12.679  1.00 92.48           C
ATOM   1546  HD2 PHE A 114      11.035  10.894  13.248  1.00 92.48           H
ATOM   1547  CE1 PHE A 114      13.762  12.697  11.233  1.00 92.48           C
ATOM   1548  HE1 PHE A 114      14.530  13.222  10.664  1.00 92.48           H
ATOM   1549  CE2 PHE A 114      12.849  10.688  12.058  1.00 92.48           C
ATOM   1550  HE2 PHE A 114      12.885   9.602  12.149  1.00 92.48           H
ATOM   1551  CZ  PHE A 114      13.807  11.343  11.348  1.00 92.48           C
ATOM   1552  HZ  PHE A 114      14.611  10.782  10.871  1.00 92.48           H
ATOM   1553  HN  PHE A 114      11.245  12.435  15.397  1.00 92.48           H
ATOM   1554  N   GLN A 115       9.328  15.984  14.556  1.00 93.10           N
ATOM   1555  CA  GLN A 115       8.181  16.692  15.100  1.00 93.10           C
ATOM   1556  C   GLN A 115       6.905  15.873  14.894  1.00 93.10           C
ATOM   1557  O   GLN A 115       6.885  14.940  14.092  1.00 93.10           O
ATOM   1558  HA  GLN A 115       8.385  16.799  16.165  1.00 93.10           H
ATOM   1559  CB  GLN A 115       8.047  18.081  14.473  1.00 93.10           C
ATOM   1560 1HB  GLN A 115       8.061  17.997  13.386  1.00 93.10           H
ATOM   1561 2HB  GLN A 115       7.085  18.516  14.746  1.00 93.10           H
ATOM   1562  CG  GLN A 115       9.179  19.002  14.933  1.00 93.10           C
ATOM   1563 1HG  GLN A 115      10.141  18.536  14.721  1.00 93.10           H
ATOM   1564 2HG  GLN A 115       9.145  19.935  14.370  1.00 93.10           H
ATOM   1565  CD  GLN A 115       9.069  19.300  16.430  1.00 93.10           C
ATOM   1566  OE1 GLN A 115       8.026  19.147  17.044  1.00 93.10           O
ATOM   1567  NE2 GLN A 115      10.200  19.731  16.980  1.00 93.10           N
ATOM   1568 1HE2 GLN A 115      11.021  19.835  16.419  1.00 93.10           H
ATOM   1569 2HE2 GLN A 115      10.229  19.953  17.955  1.00 93.10           H
ATOM   1570  HN  GLN A 115       9.700  16.368  13.711  1.00 93.10           H
ATOM   1571  N   THR A 116       5.872  16.250  15.633  1.00 93.63           N
ATOM   1572  CA  THR A 116       4.619  15.516  15.598  1.00 93.63           C
ATOM   1573  C   THR A 116       4.031  15.534  14.185  1.00 93.63           C
ATOM   1574  O   THR A 116       3.433  14.552  13.746  1.00 93.63           O
ATOM   1575  HA  THR A 116       4.823  14.475  15.846  1.00 93.63           H
ATOM   1576  CB  THR A 116       3.687  16.120  16.651  1.00 93.63           C
ATOM   1577  HB  THR A 116       3.343  17.108  16.346  1.00 93.63           H
ATOM   1578  OG1 THR A 116       4.451  16.078  17.854  1.00 93.63           O
ATOM   1579  HG1 THR A 116       4.046  16.686  18.537  1.00 93.63           H
ATOM   1580  CG2 THR A 116       2.480  15.227  16.945  1.00 93.63           C
ATOM   1581 1HG2 THR A 116       2.823  14.261  17.315  1.00 93.63           H
ATOM   1582 2HG2 THR A 116       1.904  15.083  16.031  1.00 93.63           H
ATOM   1583 3HG2 THR A 116       1.852  15.703  17.699  1.00 93.63           H
ATOM   1584  HN  THR A 116       5.882  17.040  16.247  1.00 93.63           H
ATOM   1585  N   PHE A 117       4.221  16.660  13.513  1.00 94.53           N
ATOM   1586  CA  PHE A 117       3.716  16.818  12.160  1.00 94.53           C
ATOM   1587  C   PHE A 117       4.190  15.675  11.261  1.00 94.53           C
ATOM   1588  O   PHE A 117       3.401  15.099  10.514  1.00 94.53           O
ATOM   1589  HA  PHE A 117       2.628  16.805  12.217  1.00 94.53           H
ATOM   1590  CB  PHE A 117       4.276  18.138  11.625  1.00 94.53           C
ATOM   1591 1HB  PHE A 117       3.886  18.957  12.229  1.00 94.53           H
ATOM   1592 2HB  PHE A 117       5.359  18.138  11.748  1.00 94.53           H
ATOM   1593  CG  PHE A 117       3.944  18.404  10.156  1.00 94.53           C
ATOM   1594  CD1 PHE A 117       4.902  18.249   9.203  1.00 94.53           C
ATOM   1595  HD1 PHE A 117       5.907  17.935   9.487  1.00 94.53           H
ATOM   1596  CD2 PHE A 117       2.691  18.796   9.802  1.00 94.53           C
ATOM   1597  HD2 PHE A 117       1.923  18.921  10.565  1.00 94.53           H
ATOM   1598  CE1 PHE A 117       4.595  18.497   7.839  1.00 94.53           C
ATOM   1599  HE1 PHE A 117       5.363  18.372   7.076  1.00 94.53           H
ATOM   1600  CE2 PHE A 117       2.383  19.044   8.438  1.00 94.53           C
ATOM   1601  HE2 PHE A 117       1.379  19.358   8.154  1.00 94.53           H
ATOM   1602  CZ  PHE A 117       3.341  18.889   7.485  1.00 94.53           C
ATOM   1603  HZ  PHE A 117       3.105  19.079   6.438  1.00 94.53           H
ATOM   1604  HN  PHE A 117       4.708  17.453  13.878  1.00 94.53           H
ATOM   1605  N   MET A 118       5.478  15.380  11.361  1.00 94.16           N
ATOM   1606  CA  MET A 118       6.076  14.345  10.535  1.00 94.16           C
ATOM   1607  C   MET A 118       5.480  12.974  10.858  1.00 94.16           C
ATOM   1608  O   MET A 118       5.325  12.136   9.970  1.00 94.16           O
ATOM   1609  HA  MET A 118       5.842  14.619   9.507  1.00 94.16           H
ATOM   1610  CB  MET A 118       7.588  14.313  10.771  1.00 94.16           C
ATOM   1611 1HB  MET A 118       7.988  15.326  10.727  1.00 94.16           H
ATOM   1612 2HB  MET A 118       7.795  13.932  11.771  1.00 94.16           H
ATOM   1613  CG  MET A 118       8.287  13.437   9.730  1.00 94.16           C
ATOM   1614 1HG  MET A 118       9.355  13.389   9.941  1.00 94.16           H
ATOM   1615 2HG  MET A 118       7.905  12.418   9.785  1.00 94.16           H
ATOM   1616  SD  MET A 118       8.019  14.101   8.095  1.00 94.16           S
ATOM   1617  CE  MET A 118       9.024  15.573   8.189  1.00 94.16           C
ATOM   1618 1HE  MET A 118       8.657  16.212   8.992  1.00 94.16           H
ATOM   1619 2HE  MET A 118      10.058  15.295   8.390  1.00 94.16           H
ATOM   1620 3HE  MET A 118       8.970  16.111   7.243  1.00 94.16           H
ATOM   1621  HN  MET A 118       6.108  15.835  11.992  1.00 94.16           H
ATOM   1622  N   CYS A 119       5.162  12.787  12.130  1.00 93.41           N
ATOM   1623  CA  CYS A 119       4.590  11.530  12.581  1.00 93.41           C
ATOM   1624  C   CYS A 119       3.245  11.334  11.879  1.00 93.41           C
ATOM   1625  O   CYS A 119       2.942  10.241  11.403  1.00 93.41           O
ATOM   1626  HA  CYS A 119       5.292  10.746  12.297  1.00 93.41           H
ATOM   1627  CB  CYS A 119       4.449  11.486  14.104  1.00 93.41           C
ATOM   1628 1HB  CYS A 119       5.435  11.500  14.569  1.00 93.41           H
ATOM   1629 2HB  CYS A 119       3.919  12.372  14.454  1.00 93.41           H
ATOM   1630  SG  CYS A 119       3.544   9.977  14.607  1.00 93.41           S
ATOM   1631  HN  CYS A 119       5.288  13.474  12.845  1.00 93.41           H
ATOM   1632  N   LYS A 120       2.474  12.411  11.835  1.00 94.41           N
ATOM   1633  CA  LYS A 120       1.157  12.365  11.223  1.00 94.41           C
ATOM   1634  C   LYS A 120       1.295  11.953   9.756  1.00 94.41           C
ATOM   1635  O   LYS A 120       0.606  11.045   9.294  1.00 94.41           O
ATOM   1636  HA  LYS A 120       0.582  11.599  11.743  1.00 94.41           H
ATOM   1637  CB  LYS A 120       0.426  13.694  11.423  1.00 94.41           C
ATOM   1638 1HB  LYS A 120       1.062  14.516  11.095  1.00 94.41           H
ATOM   1639 2HB  LYS A 120      -0.469  13.717  10.802  1.00 94.41           H
ATOM   1640  CG  LYS A 120       0.041  13.893  12.890  1.00 94.41           C
ATOM   1641 1HG  LYS A 120      -0.582  13.063  13.222  1.00 94.41           H
ATOM   1642 2HG  LYS A 120       0.939  13.886  13.509  1.00 94.41           H
ATOM   1643  CD  LYS A 120      -0.710  15.211  13.086  1.00 94.41           C
ATOM   1644 1HD  LYS A 120      -0.047  16.048  12.865  1.00 94.41           H
ATOM   1645 2HD  LYS A 120      -1.540  15.269  12.382  1.00 94.41           H
ATOM   1646  CE  LYS A 120      -1.237  15.335  14.517  1.00 94.41           C
ATOM   1647 1HE  LYS A 120      -1.233  14.357  14.998  1.00 94.41           H
ATOM   1648 2HE  LYS A 120      -0.578  15.979  15.099  1.00 94.41           H
ATOM   1649  NZ  LYS A 120      -2.609  15.889  14.518  1.00 94.41           N
ATOM   1650 1HZ  LYS A 120      -2.940  15.971  15.473  1.00 94.41           H
ATOM   1651 2HZ  LYS A 120      -2.604  16.804  14.082  1.00 94.41           H
ATOM   1652 3HZ  LYS A 120      -3.223  15.271  13.999  1.00 94.41           H
ATOM   1653  HN  LYS A 120       2.736  13.302  12.207  1.00 94.41           H
ATOM   1654  N   VAL A 121       2.191  12.641   9.063  1.00 94.13           N
ATOM   1655  CA  VAL A 121       2.366  12.421   7.638  1.00 94.13           C
ATOM   1656  C   VAL A 121       2.805  10.975   7.400  1.00 94.13           C
ATOM   1657  O   VAL A 121       2.200  10.261   6.602  1.00 94.13           O
ATOM   1658  HA  VAL A 121       1.398  12.576   7.160  1.00 94.13           H
ATOM   1659  CB  VAL A 121       3.347  13.446   7.066  1.00 94.13           C
ATOM   1660  HB  VAL A 121       4.261  13.402   7.658  1.00 94.13           H
ATOM   1661  CG1 VAL A 121       3.709  13.110   5.618  1.00 94.13           C
ATOM   1662 1HG1 VAL A 121       4.171  12.124   5.579  1.00 94.13           H
ATOM   1663 2HG1 VAL A 121       2.806  13.112   5.007  1.00 94.13           H
ATOM   1664 3HG1 VAL A 121       4.408  13.854   5.236  1.00 94.13           H
ATOM   1665  CG2 VAL A 121       2.784  14.864   7.175  1.00 94.13           C
ATOM   1666 1HG2 VAL A 121       1.848  14.928   6.619  1.00 94.13           H
ATOM   1667 2HG2 VAL A 121       2.600  15.103   8.223  1.00 94.13           H
ATOM   1668 3HG2 VAL A 121       3.501  15.573   6.761  1.00 94.13           H
ATOM   1669  HN  VAL A 121       2.790  13.337   9.460  1.00 94.13           H
ATOM   1670  N   VAL A 122       3.856  10.586   8.107  1.00 92.80           N
ATOM   1671  CA  VAL A 122       4.522   9.325   7.826  1.00 92.80           C
ATOM   1672  C   VAL A 122       3.532   8.175   8.026  1.00 92.80           C
ATOM   1673  O   VAL A 122       3.530   7.213   7.260  1.00 92.80           O
ATOM   1674  HA  VAL A 122       4.833   9.342   6.782  1.00 92.80           H
ATOM   1675  CB  VAL A 122       5.776   9.191   8.692  1.00 92.80           C
ATOM   1676  HB  VAL A 122       5.493   9.396   9.725  1.00 92.80           H
ATOM   1677  CG1 VAL A 122       6.334   7.768   8.632  1.00 92.80           C
ATOM   1678 1HG1 VAL A 122       5.582   7.067   8.995  1.00 92.80           H
ATOM   1679 2HG1 VAL A 122       6.593   7.522   7.602  1.00 92.80           H
ATOM   1680 3HG1 VAL A 122       7.225   7.700   9.256  1.00 92.80           H
ATOM   1681  CG2 VAL A 122       6.837  10.214   8.283  1.00 92.80           C
ATOM   1682 1HG2 VAL A 122       7.113  10.054   7.241  1.00 92.80           H
ATOM   1683 2HG2 VAL A 122       6.436  11.221   8.402  1.00 92.80           H
ATOM   1684 3HG2 VAL A 122       7.717  10.097   8.915  1.00 92.80           H
ATOM   1685  HN  VAL A 122       4.252  11.114   8.858  1.00 92.80           H
ATOM   1686  N   ASN A 123       2.713   8.314   9.058  1.00 91.21           N
ATOM   1687  CA  ASN A 123       1.733   7.291   9.378  1.00 91.21           C
ATOM   1688  C   ASN A 123       0.676   7.239   8.273  1.00 91.21           C
ATOM   1689  O   ASN A 123       0.247   6.160   7.869  1.00 91.21           O
ATOM   1690  HA  ASN A 123       2.300   6.363   9.455  1.00 91.21           H
ATOM   1691  CB  ASN A 123       1.022   7.602  10.697  1.00 91.21           C
ATOM   1692 1HB  ASN A 123       0.977   8.681  10.844  1.00 91.21           H
ATOM   1693 2HB  ASN A 123      -0.006   7.243  10.654  1.00 91.21           H
ATOM   1694  CG  ASN A 123       1.746   6.951  11.877  1.00 91.21           C
ATOM   1695  OD1 ASN A 123       2.506   6.007  11.729  1.00 91.21           O
ATOM   1696  ND2 ASN A 123       1.470   7.505  13.054  1.00 91.21           N
ATOM   1697 1HD2 ASN A 123       0.837   8.277  13.107  1.00 91.21           H
ATOM   1698 2HD2 ASN A 123       1.895   7.149  13.887  1.00 91.21           H
ATOM   1699  HN  ASN A 123       2.713   9.105   9.669  1.00 91.21           H
ATOM   1700  N   SER A 124       0.287   8.420   7.815  1.00 93.18           N
ATOM   1701  CA  SER A 124      -0.817   8.533   6.877  1.00 93.18           C
ATOM   1702  C   SER A 124      -0.375   8.063   5.490  1.00 93.18           C
ATOM   1703  O   SER A 124      -1.171   7.503   4.737  1.00 93.18           O
ATOM   1704  HA  SER A 124      -1.597   7.882   7.271  1.00 93.18           H
ATOM   1705  CB  SER A 124      -1.338   9.970   6.809  1.00 93.18           C
ATOM   1706 1HB  SER A 124      -2.247   9.998   6.208  1.00 93.18           H
ATOM   1707 2HB  SER A 124      -1.608  10.305   7.811  1.00 93.18           H
ATOM   1708  OG  SER A 124      -0.375  10.862   6.255  1.00 93.18           O
ATOM   1709  HG  SER A 124      -0.722  11.799   6.281  1.00 93.18           H
ATOM   1710  HN  SER A 124       0.712   9.288   8.073  1.00 93.18           H
ATOM   1711  N   MET A 125       0.893   8.308   5.193  1.00 93.85           N
ATOM   1712  CA  MET A 125       1.378   8.190   3.828  1.00 93.85           C
ATOM   1713  C   MET A 125       1.202   6.763   3.305  1.00 93.85           C
ATOM   1714  O   MET A 125       0.848   6.563   2.145  1.00 93.85           O
ATOM   1715  HA  MET A 125       0.771   8.877   3.240  1.00 93.85           H
ATOM   1716  CB  MET A 125       2.859   8.573   3.778  1.00 93.85           C
ATOM   1717 1HB  MET A 125       3.381   8.131   4.626  1.00 93.85           H
ATOM   1718 2HB  MET A 125       3.313   8.165   2.875  1.00 93.85           H
ATOM   1719  CG  MET A 125       3.033  10.093   3.801  1.00 93.85           C
ATOM   1720 1HG  MET A 125       2.443  10.523   4.610  1.00 93.85           H
ATOM   1721 2HG  MET A 125       4.075  10.345   3.996  1.00 93.85           H
ATOM   1722  SD  MET A 125       2.521  10.789   2.239  1.00 93.85           S
ATOM   1723  CE  MET A 125       1.453  12.097   2.817  1.00 93.85           C
ATOM   1724 1HE  MET A 125       0.637  11.668   3.400  1.00 93.85           H
ATOM   1725 2HE  MET A 125       2.024  12.783   3.442  1.00 93.85           H
ATOM   1726 3HE  MET A 125       1.045  12.637   1.963  1.00 93.85           H
ATOM   1727  HN  MET A 125       1.581   8.583   5.864  1.00 93.85           H
ATOM   1728  N   TYR A 126       1.457   5.808   4.187  1.00 88.33           N
ATOM   1729  CA  TYR A 126       1.346   4.405   3.825  1.00 88.33           C
ATOM   1730  C   TYR A 126      -0.089   4.054   3.426  1.00 88.33           C
ATOM   1731  O   TYR A 126      -0.313   3.414   2.400  1.00 88.33           O
ATOM   1732  HA  TYR A 126       2.006   4.223   2.977  1.00 88.33           H
ATOM   1733  CB  TYR A 126       1.722   3.614   5.080  1.00 88.33           C
ATOM   1734 1HB  TYR A 126       2.777   3.779   5.298  1.00 88.33           H
ATOM   1735 2HB  TYR A 126       1.157   4.004   5.926  1.00 88.33           H
ATOM   1736  CG  TYR A 126       1.469   2.110   4.966  1.00 88.33           C
ATOM   1737  CD1 TYR A 126       0.630   1.481   5.864  1.00 88.33           C
ATOM   1738  HD1 TYR A 126       0.147   2.057   6.653  1.00 88.33           H
ATOM   1739  CD2 TYR A 126       2.079   1.381   3.966  1.00 88.33           C
ATOM   1740  HD2 TYR A 126       2.742   1.877   3.257  1.00 88.33           H
ATOM   1741  CE1 TYR A 126       0.391   0.065   5.757  1.00 88.33           C
ATOM   1742  HE1 TYR A 126      -0.269  -0.443   6.459  1.00 88.33           H
ATOM   1743  CE2 TYR A 126       1.841  -0.035   3.859  1.00 88.33           C
ATOM   1744  HE2 TYR A 126       2.317  -0.623   3.074  1.00 88.33           H
ATOM   1745  CZ  TYR A 126       1.009  -0.623   4.759  1.00 88.33           C
ATOM   1746  OH  TYR A 126       0.783  -1.960   4.658  1.00 88.33           O
ATOM   1747  HH  TYR A 126       0.982  -2.271   3.729  1.00 88.33           H
ATOM   1748  HN  TYR A 126       1.735   5.979   5.133  1.00 88.33           H
ATOM   1749  N   LYS A 127      -1.024   4.488   4.259  1.00 88.83           N
ATOM   1750  CA  LYS A 127      -2.422   4.152   4.055  1.00 88.83           C
ATOM   1751  C   LYS A 127      -2.906   4.771   2.742  1.00 88.83           C
ATOM   1752  O   LYS A 127      -3.702   4.169   2.024  1.00 88.83           O
ATOM   1753  HA  LYS A 127      -2.488   3.067   3.970  1.00 88.83           H
ATOM   1754  CB  LYS A 127      -3.255   4.562   5.272  1.00 88.83           C
ATOM   1755 1HB  LYS A 127      -3.011   5.586   5.556  1.00 88.83           H
ATOM   1756 2HB  LYS A 127      -4.314   4.547   5.014  1.00 88.83           H
ATOM   1757  CG  LYS A 127      -2.998   3.624   6.453  1.00 88.83           C
ATOM   1758 1HG  LYS A 127      -1.933   3.606   6.683  1.00 88.83           H
ATOM   1759 2HG  LYS A 127      -3.509   4.002   7.339  1.00 88.83           H
ATOM   1760  CD  LYS A 127      -3.484   2.207   6.143  1.00 88.83           C
ATOM   1761 1HD  LYS A 127      -4.507   2.243   5.770  1.00 88.83           H
ATOM   1762 2HD  LYS A 127      -2.871   1.773   5.353  1.00 88.83           H
ATOM   1763  CE  LYS A 127      -3.421   1.321   7.390  1.00 88.83           C
ATOM   1764 1HE  LYS A 127      -2.421   1.360   7.821  1.00 88.83           H
ATOM   1765 2HE  LYS A 127      -4.109   1.698   8.146  1.00 88.83           H
ATOM   1766  NZ  LYS A 127      -3.766  -0.077   7.049  1.00 88.83           N
ATOM   1767 1HZ  LYS A 127      -3.736  -0.646   7.888  1.00 88.83           H
ATOM   1768 2HZ  LYS A 127      -4.699  -0.108   6.653  1.00 88.83           H
ATOM   1769 3HZ  LYS A 127      -3.100  -0.435   6.374  1.00 88.83           H
ATOM   1770  HN  LYS A 127      -0.838   5.059   5.059  1.00 88.83           H
ATOM   1771  N   MET A 128      -2.403   5.966   2.469  1.00 92.88           N
ATOM   1772  CA  MET A 128      -2.754   6.662   1.243  1.00 92.88           C
ATOM   1773  C   MET A 128      -2.263   5.893   0.015  1.00 92.88           C
ATOM   1774  O   MET A 128      -2.993   5.747  -0.964  1.00 92.88           O
ATOM   1775  HA  MET A 128      -3.843   6.714   1.236  1.00 92.88           H
ATOM   1776  CB  MET A 128      -2.131   8.060   1.253  1.00 92.88           C
ATOM   1777 1HB  MET A 128      -2.411   8.580   2.169  1.00 92.88           H
ATOM   1778 2HB  MET A 128      -1.044   7.977   1.252  1.00 92.88           H
ATOM   1779  CG  MET A 128      -2.588   8.872   0.039  1.00 92.88           C
ATOM   1780 1HG  MET A 128      -2.406   8.308  -0.876  1.00 92.88           H
ATOM   1781 2HG  MET A 128      -3.661   9.052   0.095  1.00 92.88           H
ATOM   1782  SD  MET A 128      -1.712  10.426  -0.020  1.00 92.88           S
ATOM   1783  CE  MET A 128      -0.060   9.839  -0.359  1.00 92.88           C
ATOM   1784 1HE  MET A 128       0.263   9.178   0.446  1.00 92.88           H
ATOM   1785 2HE  MET A 128      -0.056   9.292  -1.301  1.00 92.88           H
ATOM   1786 3HE  MET A 128       0.620  10.687  -0.428  1.00 92.88           H
ATOM   1787  HN  MET A 128      -1.769   6.456   3.066  1.00 92.88           H
ATOM   1788  N   ASN A 129      -1.028   5.421   0.107  1.00 92.22           N
ATOM   1789  CA  ASN A 129      -0.444   4.637  -0.968  1.00 92.22           C
ATOM   1790  C   ASN A 129      -1.284   3.377  -1.188  1.00 92.22           C
ATOM   1791  O   ASN A 129      -1.665   3.071  -2.317  1.00 92.22           O
ATOM   1792  HA  ASN A 129      -0.445   5.296  -1.836  1.00 92.22           H
ATOM   1793  CB  ASN A 129       0.981   4.200  -0.620  1.00 92.22           C
ATOM   1794 1HB  ASN A 129       1.640   5.068  -0.615  1.00 92.22           H
ATOM   1795 2HB  ASN A 129       1.001   3.779   0.385  1.00 92.22           H
ATOM   1796  CG  ASN A 129       1.497   3.166  -1.622  1.00 92.22           C
ATOM   1797  OD1 ASN A 129       1.326   1.969  -1.462  1.00 92.22           O
ATOM   1798  ND2 ASN A 129       2.137   3.694  -2.662  1.00 92.22           N
ATOM   1799 1HD2 ASN A 129       2.243   4.685  -2.733  1.00 92.22           H
ATOM   1800 2HD2 ASN A 129       2.512   3.098  -3.373  1.00 92.22           H
ATOM   1801  HN  ASN A 129      -0.431   5.566   0.897  1.00 92.22           H
ATOM   1802  N   PHE A 130      -1.547   2.680  -0.092  1.00 88.25           N
ATOM   1803  CA  PHE A 130      -2.219   1.394  -0.166  1.00 88.25           C
ATOM   1804  C   PHE A 130      -3.553   1.514  -0.907  1.00 88.25           C
ATOM   1805  O   PHE A 130      -3.802   0.785  -1.865  1.00 88.25           O
ATOM   1806  HA  PHE A 130      -1.562   0.717  -0.712  1.00 88.25           H
ATOM   1807  CB  PHE A 130      -2.487   0.946   1.272  1.00 88.25           C
ATOM   1808 1HB  PHE A 130      -1.535   0.855   1.796  1.00 88.25           H
ATOM   1809 2HB  PHE A 130      -3.059   1.720   1.783  1.00 88.25           H
ATOM   1810  CG  PHE A 130      -3.241  -0.381   1.380  1.00 88.25           C
ATOM   1811  CD1 PHE A 130      -4.596  -0.385   1.490  1.00 88.25           C
ATOM   1812  HD1 PHE A 130      -5.146   0.556   1.500  1.00 88.25           H
ATOM   1813  CD2 PHE A 130      -2.556  -1.555   1.367  1.00 88.25           C
ATOM   1814  HD2 PHE A 130      -1.469  -1.552   1.279  1.00 88.25           H
ATOM   1815  CE1 PHE A 130      -5.296  -1.617   1.590  1.00 88.25           C
ATOM   1816  HE1 PHE A 130      -6.383  -1.621   1.678  1.00 88.25           H
ATOM   1817  CE2 PHE A 130      -3.256  -2.787   1.467  1.00 88.25           C
ATOM   1818  HE2 PHE A 130      -2.707  -3.728   1.457  1.00 88.25           H
ATOM   1819  CZ  PHE A 130      -4.611  -2.792   1.577  1.00 88.25           C
ATOM   1820  HZ  PHE A 130      -5.148  -3.737   1.654  1.00 88.25           H
ATOM   1821  HN  PHE A 130      -1.310   2.981   0.832  1.00 88.25           H
ATOM   1822  N   TYR A 131      -4.374   2.441  -0.435  1.00 89.48           N
ATOM   1823  CA  TYR A 131      -5.715   2.597  -0.973  1.00 89.48           C
ATOM   1824  C   TYR A 131      -5.670   3.023  -2.442  1.00 89.48           C
ATOM   1825  O   TYR A 131      -6.432   2.515  -3.263  1.00 89.48           O
ATOM   1826  HA  TYR A 131      -6.221   1.635  -0.897  1.00 89.48           H
ATOM   1827  CB  TYR A 131      -6.372   3.708  -0.152  1.00 89.48           C
ATOM   1828 1HB  TYR A 131      -5.731   4.589  -0.173  1.00 89.48           H
ATOM   1829 2HB  TYR A 131      -7.313   3.987  -0.625  1.00 89.48           H
ATOM   1830  CG  TYR A 131      -6.643   3.327   1.305  1.00 89.48           C
ATOM   1831  CD1 TYR A 131      -7.088   2.058   1.616  1.00 89.48           C
ATOM   1832  HD1 TYR A 131      -7.245   1.327   0.823  1.00 89.48           H
ATOM   1833  CD2 TYR A 131      -6.443   4.253   2.309  1.00 89.48           C
ATOM   1834  HD2 TYR A 131      -6.092   5.255   2.064  1.00 89.48           H
ATOM   1835  CE1 TYR A 131      -7.343   1.700   2.987  1.00 89.48           C
ATOM   1836  HE1 TYR A 131      -7.694   0.701   3.246  1.00 89.48           H
ATOM   1837  CE2 TYR A 131      -6.699   3.895   3.680  1.00 89.48           C
ATOM   1838  HE2 TYR A 131      -6.545   4.616   4.483  1.00 89.48           H
ATOM   1839  CZ  TYR A 131      -7.136   2.636   3.951  1.00 89.48           C
ATOM   1840  OH  TYR A 131      -7.377   2.297   5.246  1.00 89.48           O
ATOM   1841  HH  TYR A 131      -7.303   3.106   5.830  1.00 89.48           H
ATOM   1842  HN  TYR A 131      -4.137   3.076   0.300  1.00 89.48           H
ATOM   1843  N   SER A 132      -4.769   3.952  -2.728  1.00 90.56           N
ATOM   1844  CA  SER A 132      -4.637   4.476  -4.077  1.00 90.56           C
ATOM   1845  C   SER A 132      -4.177   3.367  -5.026  1.00 90.56           C
ATOM   1846  O   SER A 132      -4.667   3.265  -6.150  1.00 90.56           O
ATOM   1847  HA  SER A 132      -5.634   4.824  -4.350  1.00 90.56           H
ATOM   1848  CB  SER A 132      -3.658   5.650  -4.118  1.00 90.56           C
ATOM   1849 1HB  SER A 132      -3.525   5.975  -5.150  1.00 90.56           H
ATOM   1850 2HB  SER A 132      -4.079   6.493  -3.571  1.00 90.56           H
ATOM   1851  OG  SER A 132      -2.391   5.309  -3.561  1.00 90.56           O
ATOM   1852  HG  SER A 132      -2.291   5.727  -2.658  1.00 90.56           H
ATOM   1853  HN  SER A 132      -4.139   4.344  -2.058  1.00 90.56           H
ATOM   1854  N   CYS A 133      -3.242   2.566  -4.539  1.00 85.99           N
ATOM   1855  CA  CYS A 133      -2.700   1.478  -5.335  1.00 85.99           C
ATOM   1856  C   CYS A 133      -3.846   0.532  -5.699  1.00 85.99           C
ATOM   1857  O   CYS A 133      -4.005   0.163  -6.862  1.00 85.99           O
ATOM   1858  HA  CYS A 133      -2.270   1.928  -6.230  1.00 85.99           H
ATOM   1859  CB  CYS A 133      -1.570   0.750  -4.604  1.00 85.99           C
ATOM   1860 1HB  CYS A 133      -1.848   0.582  -3.563  1.00 85.99           H
ATOM   1861 2HB  CYS A 133      -1.407  -0.230  -5.052  1.00 85.99           H
ATOM   1862  SG  CYS A 133      -0.032   1.738  -4.687  1.00 85.99           S
ATOM   1863  HG  CYS A 133      -0.409   2.656  -3.802  1.00 85.99           H
ATOM   1864  HN  CYS A 133      -2.856   2.650  -3.620  1.00 85.99           H
ATOM   1865  N   VAL A 134      -4.615   0.166  -4.684  1.00 85.05           N
ATOM   1866  CA  VAL A 134      -5.695  -0.787  -4.869  1.00 85.05           C
ATOM   1867  C   VAL A 134      -6.630  -0.285  -5.971  1.00 85.05           C
ATOM   1868  O   VAL A 134      -6.973  -1.030  -6.887  1.00 85.05           O
ATOM   1869  HA  VAL A 134      -5.251  -1.730  -5.189  1.00 85.05           H
ATOM   1870  CB  VAL A 134      -6.414  -1.028  -3.540  1.00 85.05           C
ATOM   1871  HB  VAL A 134      -6.701  -0.059  -3.133  1.00 85.05           H
ATOM   1872  CG1 VAL A 134      -7.689  -1.848  -3.747  1.00 85.05           C
ATOM   1873 1HG1 VAL A 134      -8.362  -1.310  -4.415  1.00 85.05           H
ATOM   1874 2HG1 VAL A 134      -7.434  -2.812  -4.186  1.00 85.05           H
ATOM   1875 3HG1 VAL A 134      -8.180  -2.005  -2.786  1.00 85.05           H
ATOM   1876  CG2 VAL A 134      -5.485  -1.705  -2.530  1.00 85.05           C
ATOM   1877 1HG2 VAL A 134      -5.153  -2.665  -2.927  1.00 85.05           H
ATOM   1878 2HG2 VAL A 134      -4.619  -1.068  -2.349  1.00 85.05           H
ATOM   1879 3HG2 VAL A 134      -6.020  -1.865  -1.594  1.00 85.05           H
ATOM   1880  HN  VAL A 134      -4.509   0.510  -3.751  1.00 85.05           H
ATOM   1881  N   LEU A 135      -7.017   0.976  -5.846  1.00 87.57           N
ATOM   1882  CA  LEU A 135      -8.019   1.543  -6.731  1.00 87.57           C
ATOM   1883  C   LEU A 135      -7.452   1.626  -8.150  1.00 87.57           C
ATOM   1884  O   LEU A 135      -8.168   1.396  -9.123  1.00 87.57           O
ATOM   1885  HA  LEU A 135      -8.871   0.863  -6.739  1.00 87.57           H
ATOM   1886  CB  LEU A 135      -8.516   2.885  -6.189  1.00 87.57           C
ATOM   1887 1HB  LEU A 135      -7.657   3.543  -6.060  1.00 87.57           H
ATOM   1888 2HB  LEU A 135      -9.159   3.343  -6.941  1.00 87.57           H
ATOM   1889  CG  LEU A 135      -9.285   2.830  -4.867  1.00 87.57           C
ATOM   1890  HG  LEU A 135      -8.694   2.258  -4.152  1.00 87.57           H
ATOM   1891  CD1 LEU A 135      -9.470   4.232  -4.282  1.00 87.57           C
ATOM   1892 1HD1 LEU A 135      -8.494   4.682  -4.100  1.00 87.57           H
ATOM   1893 2HD1 LEU A 135     -10.029   4.849  -4.986  1.00 87.57           H
ATOM   1894 3HD1 LEU A 135     -10.019   4.164  -3.343  1.00 87.57           H
ATOM   1895  CD2 LEU A 135     -10.618   2.100  -5.038  1.00 87.57           C
ATOM   1896 1HD2 LEU A 135     -11.228   2.623  -5.775  1.00 87.57           H
ATOM   1897 2HD2 LEU A 135     -10.433   1.081  -5.377  1.00 87.57           H
ATOM   1898 3HD2 LEU A 135     -11.144   2.075  -4.083  1.00 87.57           H
ATOM   1899  HN  LEU A 135      -6.658   1.605  -5.156  1.00 87.57           H
ATOM   1900  N   LEU A 136      -6.171   1.956  -8.222  1.00 88.84           N
ATOM   1901  CA  LEU A 136      -5.512   2.119  -9.507  1.00 88.84           C
ATOM   1902  C   LEU A 136      -5.444   0.766 -10.217  1.00 88.84           C
ATOM   1903  O   LEU A 136      -5.694   0.678 -11.418  1.00 88.84           O
ATOM   1904  HA  LEU A 136      -6.125   2.793 -10.105  1.00 88.84           H
ATOM   1905  CB  LEU A 136      -4.147   2.788  -9.328  1.00 88.84           C
ATOM   1906 1HB  LEU A 136      -3.622   2.285  -8.516  1.00 88.84           H
ATOM   1907 2HB  LEU A 136      -3.564   2.626 -10.234  1.00 88.84           H
ATOM   1908  CG  LEU A 136      -4.170   4.289  -9.031  1.00 88.84           C
ATOM   1909  HG  LEU A 136      -4.882   4.467  -8.224  1.00 88.84           H
ATOM   1910  CD1 LEU A 136      -2.803   4.772  -8.542  1.00 88.84           C
ATOM   1911 1HD1 LEU A 136      -2.535   4.239  -7.629  1.00 88.84           H
ATOM   1912 2HD1 LEU A 136      -2.054   4.579  -9.309  1.00 88.84           H
ATOM   1913 3HD1 LEU A 136      -2.847   5.842  -8.338  1.00 88.84           H
ATOM   1914  CD2 LEU A 136      -4.657   5.081 -10.246  1.00 88.84           C
ATOM   1915 1HD2 LEU A 136      -3.989   4.902 -11.088  1.00 88.84           H
ATOM   1916 2HD2 LEU A 136      -5.665   4.761 -10.508  1.00 88.84           H
ATOM   1917 3HD2 LEU A 136      -4.663   6.145 -10.007  1.00 88.84           H
ATOM   1918  HN  LEU A 136      -5.587   2.110  -7.425  1.00 88.84           H
ATOM   1919  N   ILE A 137      -5.106  -0.256  -9.444  1.00 83.08           N
ATOM   1920  CA  ILE A 137      -4.980  -1.597  -9.988  1.00 83.08           C
ATOM   1921  C   ILE A 137      -6.333  -2.045 -10.545  1.00 83.08           C
ATOM   1922  O   ILE A 137      -6.397  -2.667 -11.604  1.00 83.08           O
ATOM   1923  HA  ILE A 137      -4.267  -1.551 -10.811  1.00 83.08           H
ATOM   1924  CB  ILE A 137      -4.401  -2.549  -8.940  1.00 83.08           C
ATOM   1925  HB  ILE A 137      -4.922  -2.378  -7.998  1.00 83.08           H
ATOM   1926  CG1 ILE A 137      -2.919  -2.259  -8.696  1.00 83.08           C
ATOM   1927 1HG1 ILE A 137      -2.339  -2.544  -9.574  1.00 83.08           H
ATOM   1928 2HG1 ILE A 137      -2.773  -1.189  -8.551  1.00 83.08           H
ATOM   1929  CG2 ILE A 137      -4.643  -4.008  -9.331  1.00 83.08           C
ATOM   1930 1HG2 ILE A 137      -5.715  -4.190  -9.413  1.00 83.08           H
ATOM   1931 2HG2 ILE A 137      -4.165  -4.211 -10.289  1.00 83.08           H
ATOM   1932 3HG2 ILE A 137      -4.221  -4.663  -8.569  1.00 83.08           H
ATOM   1933  CD1 ILE A 137      -2.406  -3.020  -7.471  1.00 83.08           C
ATOM   1934 1HD1 ILE A 137      -2.971  -2.714  -6.591  1.00 83.08           H
ATOM   1935 2HD1 ILE A 137      -2.531  -4.091  -7.630  1.00 83.08           H
ATOM   1936 3HD1 ILE A 137      -1.350  -2.795  -7.320  1.00 83.08           H
ATOM   1937  HN  ILE A 137      -4.919  -0.178  -8.464  1.00 83.08           H
ATOM   1938  N   MET A 138      -7.381  -1.712  -9.805  1.00 83.49           N
ATOM   1939  CA  MET A 138      -8.733  -2.014 -10.244  1.00 83.49           C
ATOM   1940  C   MET A 138      -9.030  -1.361 -11.596  1.00 83.49           C
ATOM   1941  O   MET A 138      -9.530  -2.015 -12.509  1.00 83.49           O
ATOM   1942  HA  MET A 138      -8.775  -3.099 -10.341  1.00 83.49           H
ATOM   1943  CB  MET A 138      -9.733  -1.509  -9.202  1.00 83.49           C
ATOM   1944 1HB  MET A 138      -9.472  -1.905  -8.221  1.00 83.49           H
ATOM   1945 2HB  MET A 138      -9.674  -0.423  -9.133  1.00 83.49           H
ATOM   1946  CG  MET A 138     -11.160  -1.927  -9.564  1.00 83.49           C
ATOM   1947 1HG  MET A 138     -11.409  -1.572 -10.564  1.00 83.49           H
ATOM   1948 2HG  MET A 138     -11.236  -3.014  -9.583  1.00 83.49           H
ATOM   1949  SD  MET A 138     -12.312  -1.257  -8.376  1.00 83.49           S
ATOM   1950  CE  MET A 138     -12.117   0.487  -8.705  1.00 83.49           C
ATOM   1951 1HE  MET A 138     -11.081   0.776  -8.529  1.00 83.49           H
ATOM   1952 2HE  MET A 138     -12.380   0.693  -9.742  1.00 83.49           H
ATOM   1953 3HE  MET A 138     -12.770   1.056  -8.044  1.00 83.49           H
ATOM   1954  HN  MET A 138      -7.318  -1.246  -8.923  1.00 83.49           H
ATOM   1955  N   CYS A 139      -8.708  -0.078 -11.680  1.00 86.18           N
ATOM   1956  CA  CYS A 139      -9.053   0.704 -12.855  1.00 86.18           C
ATOM   1957  C   CYS A 139      -8.273   0.147 -14.048  1.00 86.18           C
ATOM   1958  O   CYS A 139      -8.791   0.092 -15.162  1.00 86.18           O
ATOM   1959  HA  CYS A 139     -10.126   0.587 -13.006  1.00 86.18           H
ATOM   1960  CB  CYS A 139      -8.782   2.195 -12.642  1.00 86.18           C
ATOM   1961 1HB  CYS A 139      -7.757   2.342 -12.302  1.00 86.18           H
ATOM   1962 2HB  CYS A 139      -8.885   2.730 -13.586  1.00 86.18           H
ATOM   1963  SG  CYS A 139      -9.951   2.873 -11.408  1.00 86.18           S
ATOM   1964  HG  CYS A 139      -9.306   2.415 -10.339  1.00 86.18           H
ATOM   1965  HN  CYS A 139      -8.223   0.425 -10.965  1.00 86.18           H
ATOM   1966  N   ILE A 140      -7.039  -0.251 -13.774  1.00 82.54           N
ATOM   1967  CA  ILE A 140      -6.187  -0.813 -14.808  1.00 82.54           C
ATOM   1968  C   ILE A 140      -6.861  -2.052 -15.401  1.00 82.54           C
ATOM   1969  O   ILE A 140      -6.852  -2.245 -16.616  1.00 82.54           O
ATOM   1970  HA  ILE A 140      -6.089  -0.063 -15.593  1.00 82.54           H
ATOM   1971  CB  ILE A 140      -4.784  -1.079 -14.259  1.00 82.54           C
ATOM   1972  HB  ILE A 140      -4.883  -1.562 -13.287  1.00 82.54           H
ATOM   1973  CG1 ILE A 140      -4.024   0.230 -14.038  1.00 82.54           C
ATOM   1974 1HG1 ILE A 140      -3.741   0.657 -15.000  1.00 82.54           H
ATOM   1975 2HG1 ILE A 140      -4.674   0.954 -13.547  1.00 82.54           H
ATOM   1976  CG2 ILE A 140      -4.014  -2.042 -15.166  1.00 82.54           C
ATOM   1977 1HG2 ILE A 140      -4.551  -2.989 -15.228  1.00 82.54           H
ATOM   1978 2HG2 ILE A 140      -3.924  -1.609 -16.162  1.00 82.54           H
ATOM   1979 3HG2 ILE A 140      -3.020  -2.214 -14.753  1.00 82.54           H
ATOM   1980  CD1 ILE A 140      -2.773   0.001 -13.187  1.00 82.54           C
ATOM   1981 1HD1 ILE A 140      -3.062  -0.404 -12.218  1.00 82.54           H
ATOM   1982 2HD1 ILE A 140      -2.114  -0.705 -13.693  1.00 82.54           H
ATOM   1983 3HD1 ILE A 140      -2.251   0.948 -13.045  1.00 82.54           H
ATOM   1984  HN  ILE A 140      -6.622  -0.196 -12.866  1.00 82.54           H
ATOM   1985  N   SER A 141      -7.428  -2.858 -14.517  1.00 77.73           N
ATOM   1986  CA  SER A 141      -7.993  -4.134 -14.922  1.00 77.73           C
ATOM   1987  C   SER A 141      -9.250  -3.906 -15.764  1.00 77.73           C
ATOM   1988  O   SER A 141      -9.484  -4.615 -16.741  1.00 77.73           O
ATOM   1989  HA  SER A 141      -7.218  -4.618 -15.515  1.00 77.73           H
ATOM   1990  CB  SER A 141      -8.320  -5.003 -13.705  1.00 77.73           C
ATOM   1991 1HB  SER A 141      -9.064  -4.498 -13.089  1.00 77.73           H
ATOM   1992 2HB  SER A 141      -8.765  -5.941 -14.038  1.00 77.73           H
ATOM   1993  OG  SER A 141      -7.163  -5.279 -12.920  1.00 77.73           O
ATOM   1994  HG  SER A 141      -7.030  -4.557 -12.242  1.00 77.73           H
ATOM   1995  HN  SER A 141      -7.505  -2.653 -13.541  1.00 77.73           H
ATOM   1996  N   VAL A 142     -10.027  -2.914 -15.354  1.00 79.97           N
ATOM   1997  CA  VAL A 142     -11.223  -2.545 -16.092  1.00 79.97           C
ATOM   1998  C   VAL A 142     -10.824  -2.042 -17.481  1.00 79.97           C
ATOM   1999  O   VAL A 142     -11.452  -2.397 -18.478  1.00 79.97           O
ATOM   2000  HA  VAL A 142     -11.829  -3.444 -16.206  1.00 79.97           H
ATOM   2001  CB  VAL A 142     -12.035  -1.522 -15.296  1.00 79.97           C
ATOM   2002  HB  VAL A 142     -11.380  -0.682 -15.063  1.00 79.97           H
ATOM   2003  CG1 VAL A 142     -13.207  -0.989 -16.123  1.00 79.97           C
ATOM   2004 1HG1 VAL A 142     -12.827  -0.508 -17.024  1.00 79.97           H
ATOM   2005 2HG1 VAL A 142     -13.861  -1.816 -16.400  1.00 79.97           H
ATOM   2006 3HG1 VAL A 142     -13.767  -0.264 -15.533  1.00 79.97           H
ATOM   2007  CG2 VAL A 142     -12.523  -2.119 -13.974  1.00 79.97           C
ATOM   2008 1HG2 VAL A 142     -13.153  -2.984 -14.177  1.00 79.97           H
ATOM   2009 2HG2 VAL A 142     -11.665  -2.426 -13.376  1.00 79.97           H
ATOM   2010 3HG2 VAL A 142     -13.097  -1.371 -13.428  1.00 79.97           H
ATOM   2011  HN  VAL A 142      -9.850  -2.367 -14.536  1.00 79.97           H
ATOM   2012  N   ASP A 143      -9.784  -1.222 -17.503  1.00 81.34           N
ATOM   2013  CA  ASP A 143      -9.351  -0.594 -18.739  1.00 81.34           C
ATOM   2014  C   ASP A 143      -8.881  -1.672 -19.717  1.00 81.34           C
ATOM   2015  O   ASP A 143      -9.168  -1.601 -20.911  1.00 81.34           O
ATOM   2016  HA  ASP A 143     -10.223  -0.051 -19.105  1.00 81.34           H
ATOM   2017  CB  ASP A 143      -8.183   0.362 -18.492  1.00 81.34           C
ATOM   2018 1HB  ASP A 143      -8.426   1.035 -17.670  1.00 81.34           H
ATOM   2019 2HB  ASP A 143      -7.302  -0.204 -18.190  1.00 81.34           H
ATOM   2020  CG  ASP A 143      -7.866   1.177 -19.748  1.00 81.34           C
ATOM   2021  OD1 ASP A 143      -8.827   1.735 -20.320  1.00 81.34           O
ATOM   2022  OD2 ASP A 143      -6.669   1.223 -20.107  1.00 81.34           O
ATOM   2023  HN  ASP A 143      -9.241  -0.986 -16.697  1.00 81.34           H
ATOM   2024  N   ARG A 144      -8.166  -2.647 -19.174  1.00 76.19           N
ATOM   2025  CA  ARG A 144      -7.636  -3.728 -19.987  1.00 76.19           C
ATOM   2026  C   ARG A 144      -8.778  -4.543 -20.597  1.00 76.19           C
ATOM   2027  O   ARG A 144      -8.696  -4.969 -21.748  1.00 76.19           O
ATOM   2028  HA  ARG A 144      -7.050  -3.234 -20.762  1.00 76.19           H
ATOM   2029  CB  ARG A 144      -6.744  -4.655 -19.158  1.00 76.19           C
ATOM   2030 1HB  ARG A 144      -7.208  -4.841 -18.189  1.00 76.19           H
ATOM   2031 2HB  ARG A 144      -6.651  -5.619 -19.657  1.00 76.19           H
ATOM   2032  CG  ARG A 144      -5.356  -4.043 -18.955  1.00 76.19           C
ATOM   2033 1HG  ARG A 144      -4.924  -3.784 -19.922  1.00 76.19           H
ATOM   2034 2HG  ARG A 144      -5.443  -3.117 -18.386  1.00 76.19           H
ATOM   2035  CD  ARG A 144      -4.431  -5.015 -18.220  1.00 76.19           C
ATOM   2036 1HD  ARG A 144      -4.825  -5.224 -17.226  1.00 76.19           H
ATOM   2037 2HD  ARG A 144      -4.391  -5.965 -18.753  1.00 76.19           H
ATOM   2038  NE  ARG A 144      -3.072  -4.438 -18.114  1.00 76.19           N
ATOM   2039  HE  ARG A 144      -2.912  -3.538 -18.520  1.00 76.19           H
ATOM   2040  CZ  ARG A 144      -2.043  -5.045 -17.508  1.00 76.19           C
ATOM   2041  NH1 ARG A 144      -2.201  -6.252 -16.946  1.00 76.19           N
ATOM   2042 1HH1 ARG A 144      -3.091  -6.706 -16.978  1.00 76.19           H
ATOM   2043 2HH1 ARG A 144      -1.428  -6.698 -16.496  1.00 76.19           H
ATOM   2044  NH2 ARG A 144      -0.855  -4.428 -17.471  1.00 76.19           N
ATOM   2045 1HH2 ARG A 144      -0.076  -4.868 -17.022  1.00 76.19           H
ATOM   2046 2HH2 ARG A 144      -0.745  -3.528 -17.892  1.00 76.19           H
ATOM   2047  HN  ARG A 144      -7.948  -2.704 -18.200  1.00 76.19           H
ATOM   2048  N   TYR A 145      -9.818  -4.734 -19.798  1.00 76.25           N
ATOM   2049  CA  TYR A 145     -11.000  -5.439 -20.264  1.00 76.25           C
ATOM   2050  C   TYR A 145     -11.608  -4.744 -21.484  1.00 76.25           C
ATOM   2051  O   TYR A 145     -11.860  -5.382 -22.505  1.00 76.25           O
ATOM   2052  HA  TYR A 145     -10.701  -6.450 -20.542  1.00 76.25           H
ATOM   2053  CB  TYR A 145     -12.004  -5.388 -19.111  1.00 76.25           C
ATOM   2054 1HB  TYR A 145     -11.671  -6.063 -18.322  1.00 76.25           H
ATOM   2055 2HB  TYR A 145     -12.006  -4.383 -18.689  1.00 76.25           H
ATOM   2056  CG  TYR A 145     -13.433  -5.760 -19.512  1.00 76.25           C
ATOM   2057  CD1 TYR A 145     -14.417  -4.794 -19.533  1.00 76.25           C
ATOM   2058  HD1 TYR A 145     -14.177  -3.765 -19.263  1.00 76.25           H
ATOM   2059  CD2 TYR A 145     -13.736  -7.063 -19.853  1.00 76.25           C
ATOM   2060  HD2 TYR A 145     -12.958  -7.826 -19.836  1.00 76.25           H
ATOM   2061  CE1 TYR A 145     -15.762  -5.144 -19.910  1.00 76.25           C
ATOM   2062  HE1 TYR A 145     -16.550  -4.391 -19.931  1.00 76.25           H
ATOM   2063  CE2 TYR A 145     -15.081  -7.413 -20.230  1.00 76.25           C
ATOM   2064  HE2 TYR A 145     -15.334  -8.438 -20.502  1.00 76.25           H
ATOM   2065  CZ  TYR A 145     -16.027  -6.437 -20.241  1.00 76.25           C
ATOM   2066  OH  TYR A 145     -17.297  -6.768 -20.598  1.00 76.25           O
ATOM   2067  HH  TYR A 145     -17.344  -7.738 -20.834  1.00 76.25           H
ATOM   2068  HN  TYR A 145      -9.861  -4.418 -18.850  1.00 76.25           H
ATOM   2069  N   ILE A 146     -11.824  -3.445 -21.338  1.00 77.58           N
ATOM   2070  CA  ILE A 146     -12.459  -2.669 -22.391  1.00 77.58           C
ATOM   2071  C   ILE A 146     -11.611  -2.752 -23.661  1.00 77.58           C
ATOM   2072  O   ILE A 146     -12.146  -2.887 -24.761  1.00 77.58           O
ATOM   2073  HA  ILE A 146     -13.428  -3.124 -22.592  1.00 77.58           H
ATOM   2074  CB  ILE A 146     -12.720  -1.238 -21.918  1.00 77.58           C
ATOM   2075  HB  ILE A 146     -11.786  -0.831 -21.530  1.00 77.58           H
ATOM   2076  CG1 ILE A 146     -13.734  -1.215 -20.772  1.00 77.58           C
ATOM   2077 1HG1 ILE A 146     -14.725  -1.458 -21.154  1.00 77.58           H
ATOM   2078 2HG1 ILE A 146     -13.478  -1.981 -20.040  1.00 77.58           H
ATOM   2079  CG2 ILE A 146     -13.152  -0.346 -23.083  1.00 77.58           C
ATOM   2080 1HG2 ILE A 146     -12.365  -0.327 -23.837  1.00 77.58           H
ATOM   2081 2HG2 ILE A 146     -14.067  -0.741 -23.523  1.00 77.58           H
ATOM   2082 3HG2 ILE A 146     -13.331   0.666 -22.719  1.00 77.58           H
ATOM   2083  CD1 ILE A 146     -13.764   0.156 -20.094  1.00 77.58           C
ATOM   2084 1HD1 ILE A 146     -12.777   0.385 -19.692  1.00 77.58           H
ATOM   2085 2HD1 ILE A 146     -14.044   0.916 -20.824  1.00 77.58           H
ATOM   2086 3HD1 ILE A 146     -14.493   0.145 -19.284  1.00 77.58           H
ATOM   2087  HN  ILE A 146     -11.574  -2.925 -20.522  1.00 77.58           H
ATOM   2088  N   ALA A 147     -10.303  -2.668 -23.468  1.00 77.27           N
ATOM   2089  CA  ALA A 147      -9.381  -2.634 -24.591  1.00 77.27           C
ATOM   2090  C   ALA A 147      -9.488  -3.945 -25.373  1.00 77.27           C
ATOM   2091  O   ALA A 147      -9.306  -3.963 -26.590  1.00 77.27           O
ATOM   2092  HA  ALA A 147      -9.678  -1.809 -25.239  1.00 77.27           H
ATOM   2093  CB  ALA A 147      -7.963  -2.375 -24.080  1.00 77.27           C
ATOM   2094 1HB  ALA A 147      -7.934  -1.418 -23.558  1.00 77.27           H
ATOM   2095 2HB  ALA A 147      -7.672  -3.171 -23.396  1.00 77.27           H
ATOM   2096 3HB  ALA A 147      -7.272  -2.349 -24.923  1.00 77.27           H
ATOM   2097  HN  ALA A 147      -9.872  -2.624 -22.567  1.00 77.27           H
ATOM   2098  N   ILE A 148      -9.783  -5.010 -24.643  1.00 72.34           N
ATOM   2099  CA  ILE A 148      -9.770  -6.343 -25.223  1.00 72.34           C
ATOM   2100  C   ILE A 148     -11.155  -6.662 -25.788  1.00 72.34           C
ATOM   2101  O   ILE A 148     -11.271  -7.236 -26.870  1.00 72.34           O
ATOM   2102  HA  ILE A 148      -9.055  -6.333 -26.046  1.00 72.34           H
ATOM   2103  CB  ILE A 148      -9.271  -7.367 -24.201  1.00 72.34           C
ATOM   2104  HB  ILE A 148      -9.870  -7.266 -23.296  1.00 72.34           H
ATOM   2105  CG1 ILE A 148      -7.817  -7.091 -23.814  1.00 72.34           C
ATOM   2106 1HG1 ILE A 148      -7.164  -7.312 -24.658  1.00 72.34           H
ATOM   2107 2HG1 ILE A 148      -7.693  -6.033 -23.583  1.00 72.34           H
ATOM   2108  CG2 ILE A 148      -9.466  -8.794 -24.716  1.00 72.34           C
ATOM   2109 1HG2 ILE A 148     -10.526  -8.972 -24.900  1.00 72.34           H
ATOM   2110 2HG2 ILE A 148      -8.909  -8.926 -25.643  1.00 72.34           H
ATOM   2111 3HG2 ILE A 148      -9.103  -9.502 -23.971  1.00 72.34           H
ATOM   2112  CD1 ILE A 148      -7.402  -7.934 -22.607  1.00 72.34           C
ATOM   2113 1HD1 ILE A 148      -8.041  -7.693 -21.758  1.00 72.34           H
ATOM   2114 2HD1 ILE A 148      -7.504  -8.992 -22.850  1.00 72.34           H
ATOM   2115 3HD1 ILE A 148      -6.364  -7.719 -22.352  1.00 72.34           H
ATOM   2116  HN  ILE A 148     -10.028  -4.974 -23.674  1.00 72.34           H
ATOM   2117  N   ALA A 149     -12.172  -6.277 -25.030  1.00 74.28           N
ATOM   2118  CA  ALA A 149     -13.534  -6.669 -25.349  1.00 74.28           C
ATOM   2119  C   ALA A 149     -14.086  -5.743 -26.434  1.00 74.28           C
ATOM   2120  O   ALA A 149     -14.761  -6.196 -27.357  1.00 74.28           O
ATOM   2121  HA  ALA A 149     -13.504  -7.689 -25.734  1.00 74.28           H
ATOM   2122  CB  ALA A 149     -14.383  -6.648 -24.076  1.00 74.28           C
ATOM   2123 1HB  ALA A 149     -13.965  -7.344 -23.349  1.00 74.28           H
ATOM   2124 2HB  ALA A 149     -14.383  -5.641 -23.657  1.00 74.28           H
ATOM   2125 3HB  ALA A 149     -15.404  -6.942 -24.316  1.00 74.28           H
ATOM   2126  HN  ALA A 149     -12.076  -5.708 -24.213  1.00 74.28           H
ATOM   2127  N   GLN A 150     -13.779  -4.463 -26.287  1.00 76.21           N
ATOM   2128  CA  GLN A 150     -14.348  -3.451 -27.161  1.00 76.21           C
ATOM   2129  C   GLN A 150     -13.246  -2.769 -27.973  1.00 76.21           C
ATOM   2130  O   GLN A 150     -13.283  -1.557 -28.182  1.00 76.21           O
ATOM   2131  HA  GLN A 150     -15.020  -3.990 -27.829  1.00 76.21           H
ATOM   2132  CB  GLN A 150     -15.154  -2.426 -26.360  1.00 76.21           C
ATOM   2133 1HB  GLN A 150     -14.498  -1.908 -25.661  1.00 76.21           H
ATOM   2134 2HB  GLN A 150     -15.561  -1.672 -27.034  1.00 76.21           H
ATOM   2135  CG  GLN A 150     -16.293  -3.101 -25.594  1.00 76.21           C
ATOM   2136 1HG  GLN A 150     -16.841  -3.766 -26.262  1.00 76.21           H
ATOM   2137 2HG  GLN A 150     -15.883  -3.719 -24.795  1.00 76.21           H
ATOM   2138  CD  GLN A 150     -17.248  -2.062 -25.003  1.00 76.21           C
ATOM   2139  OE1 GLN A 150     -17.104  -0.867 -25.198  1.00 76.21           O
ATOM   2140  NE2 GLN A 150     -18.229  -2.583 -24.272  1.00 76.21           N
ATOM   2141 1HE2 GLN A 150     -18.291  -3.574 -24.151  1.00 76.21           H
ATOM   2142 2HE2 GLN A 150     -18.906  -1.984 -23.843  1.00 76.21           H
ATOM   2143  HN  GLN A 150     -13.154  -4.114 -25.588  1.00 76.21           H
ATOM   2144  N   ALA A 151     -12.289  -3.576 -28.408  1.00 72.99           N
ATOM   2145  CA  ALA A 151     -11.063  -3.045 -28.978  1.00 72.99           C
ATOM   2146  C   ALA A 151     -11.410  -1.972 -30.012  1.00 72.99           C
ATOM   2147  O   ALA A 151     -10.779  -0.917 -30.053  1.00 72.99           O
ATOM   2148  HA  ALA A 151     -10.492  -2.587 -28.170  1.00 72.99           H
ATOM   2149  CB  ALA A 151     -10.241  -4.188 -29.577  1.00 72.99           C
ATOM   2150 1HB  ALA A 151      -9.996  -4.907 -28.796  1.00 72.99           H
ATOM   2151 2HB  ALA A 151     -10.820  -4.682 -30.357  1.00 72.99           H
ATOM   2152 3HB  ALA A 151      -9.321  -3.789 -30.005  1.00 72.99           H
ATOM   2153  HN  ALA A 151     -12.342  -4.574 -28.375  1.00 72.99           H
ATOM   2154  N   MET A 152     -12.412  -2.279 -30.823  1.00 69.84           N
ATOM   2155  CA  MET A 152     -12.816  -1.377 -31.889  1.00 69.84           C
ATOM   2156  C   MET A 152     -13.256  -0.025 -31.325  1.00 69.84           C
ATOM   2157  O   MET A 152     -12.747   1.017 -31.734  1.00 69.84           O
ATOM   2158  HA  MET A 152     -11.933  -1.248 -32.514  1.00 69.84           H
ATOM   2159  CB  MET A 152     -13.969  -2.002 -32.676  1.00 69.84           C
ATOM   2160 1HB  MET A 152     -14.690  -2.441 -31.987  1.00 69.84           H
ATOM   2161 2HB  MET A 152     -14.494  -1.227 -33.235  1.00 69.84           H
ATOM   2162  CG  MET A 152     -13.457  -3.075 -33.640  1.00 69.84           C
ATOM   2163 1HG  MET A 152     -12.521  -3.492 -33.269  1.00 69.84           H
ATOM   2164 2HG  MET A 152     -14.172  -3.896 -33.695  1.00 69.84           H
ATOM   2165  SD  MET A 152     -13.211  -2.372 -35.262  1.00 69.84           S
ATOM   2166  CE  MET A 152     -14.897  -2.339 -35.845  1.00 69.84           C
ATOM   2167 1HE  MET A 152     -15.297  -3.353 -35.858  1.00 69.84           H
ATOM   2168 2HE  MET A 152     -15.500  -1.720 -35.181  1.00 69.84           H
ATOM   2169 3HE  MET A 152     -14.925  -1.925 -36.853  1.00 69.84           H
ATOM   2170  HN  MET A 152     -12.943  -3.124 -30.761  1.00 69.84           H
ATOM   2171  N   ARG A 153     -14.198  -0.085 -30.395  1.00 74.17           N
ATOM   2172  CA  ARG A 153     -14.752   1.124 -29.811  1.00 74.17           C
ATOM   2173  C   ARG A 153     -13.701   1.827 -28.949  1.00 74.17           C
ATOM   2174  O   ARG A 153     -13.696   3.053 -28.847  1.00 74.17           O
ATOM   2175  HA  ARG A 153     -15.036   1.740 -30.663  1.00 74.17           H
ATOM   2176  CB  ARG A 153     -15.978   0.809 -28.951  1.00 74.17           C
ATOM   2177 1HB  ARG A 153     -15.756  -0.026 -28.287  1.00 74.17           H
ATOM   2178 2HB  ARG A 153     -16.213   1.665 -28.319  1.00 74.17           H
ATOM   2179  CG  ARG A 153     -17.186   0.466 -29.825  1.00 74.17           C
ATOM   2180 1HG  ARG A 153     -17.371   1.276 -30.530  1.00 74.17           H
ATOM   2181 2HG  ARG A 153     -16.972  -0.426 -30.413  1.00 74.17           H
ATOM   2182  CD  ARG A 153     -18.433   0.232 -28.969  1.00 74.17           C
ATOM   2183 1HD  ARG A 153     -18.294  -0.650 -28.344  1.00 74.17           H
ATOM   2184 2HD  ARG A 153     -18.587   1.077 -28.298  1.00 74.17           H
ATOM   2185  NE  ARG A 153     -19.617   0.055 -29.838  1.00 74.17           N
ATOM   2186  HE  ARG A 153     -19.484   0.104 -30.828  1.00 74.17           H
ATOM   2187  CZ  ARG A 153     -20.858  -0.166 -29.381  1.00 74.17           C
ATOM   2188  NH1 ARG A 153     -21.094  -0.241 -28.064  1.00 74.17           N
ATOM   2189 1HH1 ARG A 153     -20.343  -0.131 -27.414  1.00 74.17           H
ATOM   2190 2HH1 ARG A 153     -22.023  -0.406 -27.732  1.00 74.17           H
ATOM   2191  NH2 ARG A 153     -21.857  -0.312 -30.261  1.00 74.17           N
ATOM   2192 1HH2 ARG A 153     -22.789  -0.478 -29.937  1.00 74.17           H
ATOM   2193 2HH2 ARG A 153     -21.672  -0.255 -31.242  1.00 74.17           H
ATOM   2194  HN  ARG A 153     -14.580  -0.939 -30.041  1.00 74.17           H
ATOM   2195  N   ALA A 154     -12.836   1.021 -28.352  1.00 72.57           N
ATOM   2196  CA  ALA A 154     -11.871   1.535 -27.394  1.00 72.57           C
ATOM   2197  C   ALA A 154     -10.908   2.486 -28.108  1.00 72.57           C
ATOM   2198  O   ALA A 154     -10.371   3.407 -27.494  1.00 72.57           O
ATOM   2199  HA  ALA A 154     -12.421   2.091 -26.635  1.00 72.57           H
ATOM   2200  CB  ALA A 154     -11.146   0.368 -26.722  1.00 72.57           C
ATOM   2201 1HB  ALA A 154     -11.871  -0.261 -26.205  1.00 72.57           H
ATOM   2202 2HB  ALA A 154     -10.628  -0.222 -27.478  1.00 72.57           H
ATOM   2203 3HB  ALA A 154     -10.423   0.754 -26.004  1.00 72.57           H
ATOM   2204  HN  ALA A 154     -12.787   0.035 -28.512  1.00 72.57           H
ATOM   2205  N   HIS A 155     -10.719   2.231 -29.394  1.00 74.62           N
ATOM   2206  CA  HIS A 155      -9.807   3.034 -30.190  1.00 74.62           C
ATOM   2207  C   HIS A 155     -10.423   4.411 -30.445  1.00 74.62           C
ATOM   2208  O   HIS A 155      -9.763   5.433 -30.263  1.00 74.62           O
ATOM   2209  HA  HIS A 155      -8.899   3.154 -29.599  1.00 74.62           H
ATOM   2210  CB  HIS A 155      -9.428   2.306 -31.482  1.00 74.62           C
ATOM   2211 1HB  HIS A 155      -9.173   1.273 -31.244  1.00 74.62           H
ATOM   2212 2HB  HIS A 155     -10.298   2.276 -32.138  1.00 74.62           H
ATOM   2213  CG  HIS A 155      -8.276   2.936 -32.227  1.00 74.62           C
ATOM   2214  ND1 HIS A 155      -8.443   3.968 -33.133  1.00 74.62           N
ATOM   2215  HD1 HIS A 155      -9.314   4.392 -33.382  1.00 74.62           H
ATOM   2216  CD2 HIS A 155      -6.938   2.669 -32.190  1.00 74.62           C
ATOM   2217  HD2 HIS A 155      -6.457   1.907 -31.576  1.00 74.62           H
ATOM   2218  CE1 HIS A 155      -7.254   4.300 -33.614  1.00 74.62           C
ATOM   2219  HE1 HIS A 155      -7.054   5.080 -34.348  1.00 74.62           H
ATOM   2220  NE2 HIS A 155      -6.323   3.493 -33.028  1.00 74.62           N
ATOM   2221  HN  HIS A 155     -11.176   1.493 -29.891  1.00 74.62           H
ATOM   2222  N   THR A 156     -11.680   4.394 -30.861  1.00 75.58           N
ATOM   2223  CA  THR A 156     -12.362   5.622 -31.232  1.00 75.58           C
ATOM   2224  C   THR A 156     -12.567   6.510 -30.004  1.00 75.58           C
ATOM   2225  O   THR A 156     -12.539   7.736 -30.107  1.00 75.58           O
ATOM   2226  HA  THR A 156     -11.725   6.174 -31.923  1.00 75.58           H
ATOM   2227  CB  THR A 156     -13.669   5.244 -31.933  1.00 75.58           C
ATOM   2228  HB  THR A 156     -14.482   5.898 -31.620  1.00 75.58           H
ATOM   2229  OG1 THR A 156     -13.839   3.862 -31.629  1.00 75.58           O
ATOM   2230  HG1 THR A 156     -14.778   3.582 -31.826  1.00 75.58           H
ATOM   2231  CG2 THR A 156     -13.546   5.277 -33.458  1.00 75.58           C
ATOM   2232 1HG2 THR A 156     -12.778   4.572 -33.776  1.00 75.58           H
ATOM   2233 2HG2 THR A 156     -13.272   6.282 -33.779  1.00 75.58           H
ATOM   2234 3HG2 THR A 156     -14.501   5.001 -33.906  1.00 75.58           H
ATOM   2235  HN  THR A 156     -12.230   3.563 -30.947  1.00 75.58           H
ATOM   2236  N   TRP A 157     -12.769   5.858 -28.868  1.00 82.06           N
ATOM   2237  CA  TRP A 157     -13.146   6.565 -27.656  1.00 82.06           C
ATOM   2238  C   TRP A 157     -11.874   6.826 -26.846  1.00 82.06           C
ATOM   2239  O   TRP A 157     -11.940   7.078 -25.644  1.00 82.06           O
ATOM   2240  HA  TRP A 157     -13.602   7.510 -27.949  1.00 82.06           H
ATOM   2241  CB  TRP A 157     -14.203   5.784 -26.872  1.00 82.06           C
ATOM   2242 1HB  TRP A 157     -13.923   4.731 -26.853  1.00 82.06           H
ATOM   2243 2HB  TRP A 157     -14.206   6.132 -25.839  1.00 82.06           H
ATOM   2244  CG  TRP A 157     -15.618   5.910 -27.441  1.00 82.06           C
ATOM   2245  CD1 TRP A 157     -16.043   5.597 -28.673  1.00 82.06           C
ATOM   2246  HD1 TRP A 157     -15.403   5.195 -29.459  1.00 82.06           H
ATOM   2247  CD2 TRP A 157     -16.784   6.398 -26.745  1.00 82.06           C
ATOM   2248  NE1 TRP A 157     -17.392   5.847 -28.821  1.00 82.06           N
ATOM   2249  HE1 TRP A 157     -17.935   5.695 -29.647  1.00 82.06           H
ATOM   2250  CE2 TRP A 157     -17.857   6.350 -27.612  1.00 82.06           C
ATOM   2251  CE3 TRP A 157     -16.928   6.866 -25.427  1.00 82.06           C
ATOM   2252  HE3 TRP A 157     -16.097   6.914 -24.723  1.00 82.06           H
ATOM   2253  CZ2 TRP A 157     -19.149   6.754 -27.255  1.00 82.06           C
ATOM   2254  HZ2 TRP A 157     -19.981   6.706 -27.959  1.00 82.06           H
ATOM   2255  CZ3 TRP A 157     -18.225   7.266 -25.086  1.00 82.06           C
ATOM   2256  HZ3 TRP A 157     -18.392   7.637 -24.075  1.00 82.06           H
ATOM   2257  CH2 TRP A 157     -19.316   7.224 -25.947  1.00 82.06           C
ATOM   2258  HH2 TRP A 157     -20.297   7.554 -25.605  1.00 82.06           H
ATOM   2259  HN  TRP A 157     -12.680   4.867 -28.769  1.00 82.06           H
ATOM   2260  N   ARG A 158     -10.746   6.756 -27.538  1.00 82.00           N
ATOM   2261  CA  ARG A 158      -9.456   6.817 -26.873  1.00 82.00           C
ATOM   2262  C   ARG A 158      -9.333   8.113 -26.070  1.00 82.00           C
ATOM   2263  O   ARG A 158      -8.922   8.093 -24.911  1.00 82.00           O
ATOM   2264  HA  ARG A 158      -9.439   5.946 -26.217  1.00 82.00           H
ATOM   2265  CB  ARG A 158      -8.311   6.741 -27.885  1.00 82.00           C
ATOM   2266 1HB  ARG A 158      -8.410   5.837 -28.485  1.00 82.00           H
ATOM   2267 2HB  ARG A 158      -8.369   7.587 -28.570  1.00 82.00           H
ATOM   2268  CG  ARG A 158      -6.953   6.743 -27.178  1.00 82.00           C
ATOM   2269 1HG  ARG A 158      -6.905   7.577 -26.478  1.00 82.00           H
ATOM   2270 2HG  ARG A 158      -6.842   5.830 -26.594  1.00 82.00           H
ATOM   2271  CD  ARG A 158      -5.810   6.852 -28.189  1.00 82.00           C
ATOM   2272 1HD  ARG A 158      -5.846   6.013 -28.883  1.00 82.00           H
ATOM   2273 2HD  ARG A 158      -5.921   7.761 -28.780  1.00 82.00           H
ATOM   2274  NE  ARG A 158      -4.509   6.866 -27.481  1.00 82.00           N
ATOM   2275  HE  ARG A 158      -4.475   7.278 -26.571  1.00 82.00           H
ATOM   2276  CZ  ARG A 158      -3.375   6.360 -27.985  1.00 82.00           C
ATOM   2277  NH1 ARG A 158      -3.363   5.795 -29.200  1.00 82.00           N
ATOM   2278 1HH1 ARG A 158      -4.204   5.749 -29.738  1.00 82.00           H
ATOM   2279 2HH1 ARG A 158      -2.512   5.420 -29.568  1.00 82.00           H
ATOM   2280  NH2 ARG A 158      -2.254   6.427 -27.254  1.00 82.00           N
ATOM   2281 1HH2 ARG A 158      -1.399   6.055 -27.615  1.00 82.00           H
ATOM   2282 2HH2 ARG A 158      -2.272   6.851 -26.349  1.00 82.00           H
ATOM   2283  HN  ARG A 158     -10.705   6.661 -28.533  1.00 82.00           H
ATOM   2284  N   GLU A 159      -9.696   9.210 -26.718  1.00 84.20           N
ATOM   2285  CA  GLU A 159      -9.515  10.525 -26.126  1.00 84.20           C
ATOM   2286  C   GLU A 159     -10.426  10.687 -24.907  1.00 84.20           C
ATOM   2287  O   GLU A 159      -9.985  11.146 -23.855  1.00 84.20           O
ATOM   2288  HA  GLU A 159      -8.471  10.561 -25.815  1.00 84.20           H
ATOM   2289  CB  GLU A 159      -9.771  11.629 -27.153  1.00 84.20           C
ATOM   2290 1HB  GLU A 159     -10.720  11.448 -27.658  1.00 84.20           H
ATOM   2291 2HB  GLU A 159      -9.721  12.603 -26.666  1.00 84.20           H
ATOM   2292  CG  GLU A 159      -8.690  11.633 -28.235  1.00 84.20           C
ATOM   2293 1HG  GLU A 159      -7.704  11.647 -27.770  1.00 84.20           H
ATOM   2294 2HG  GLU A 159      -8.753  10.716 -28.821  1.00 84.20           H
ATOM   2295  CD  GLU A 159      -8.841  12.844 -29.158  1.00 84.20           C
ATOM   2296  OE1 GLU A 159      -7.858  13.141 -29.871  1.00 84.20           O
ATOM   2297  OE2 GLU A 159      -9.936  13.446 -29.128  1.00 84.20           O
ATOM   2298  HN  GLU A 159     -10.107   9.211 -27.630  1.00 84.20           H
ATOM   2299  N   LYS A 160     -11.681  10.302 -25.090  1.00 86.83           N
ATOM   2300  CA  LYS A 160     -12.652  10.377 -24.012  1.00 86.83           C
ATOM   2301  C   LYS A 160     -12.146   9.565 -22.818  1.00 86.83           C
ATOM   2302  O   LYS A 160     -12.249  10.006 -21.675  1.00 86.83           O
ATOM   2303  HA  LYS A 160     -12.726  11.423 -23.712  1.00 86.83           H
ATOM   2304  CB  LYS A 160     -14.035   9.949 -24.506  1.00 86.83           C
ATOM   2305 1HB  LYS A 160     -13.957   9.005 -25.045  1.00 86.83           H
ATOM   2306 2HB  LYS A 160     -14.692   9.775 -23.654  1.00 86.83           H
ATOM   2307  CG  LYS A 160     -14.646  11.014 -25.418  1.00 86.83           C
ATOM   2308 1HG  LYS A 160     -14.645  11.978 -24.909  1.00 86.83           H
ATOM   2309 2HG  LYS A 160     -14.034  11.126 -26.313  1.00 86.83           H
ATOM   2310  CD  LYS A 160     -16.076  10.642 -25.815  1.00 86.83           C
ATOM   2311 1HD  LYS A 160     -16.069   9.713 -26.384  1.00 86.83           H
ATOM   2312 2HD  LYS A 160     -16.671  10.464 -24.919  1.00 86.83           H
ATOM   2313  CE  LYS A 160     -16.720  11.752 -26.648  1.00 86.83           C
ATOM   2314 1HE  LYS A 160     -16.709  12.688 -26.089  1.00 86.83           H
ATOM   2315 2HE  LYS A 160     -16.140  11.916 -27.556  1.00 86.83           H
ATOM   2316  NZ  LYS A 160     -18.113  11.394 -27.000  1.00 86.83           N
ATOM   2317 1HZ  LYS A 160     -18.525  12.140 -27.549  1.00 86.83           H
ATOM   2318 2HZ  LYS A 160     -18.115  10.536 -27.539  1.00 86.83           H
ATOM   2319 3HZ  LYS A 160     -18.652  11.262 -26.151  1.00 86.83           H
ATOM   2320  HN  LYS A 160     -12.035   9.944 -25.954  1.00 86.83           H
ATOM   2321  N   ARG A 161     -11.610   8.393 -23.125  1.00 87.00           N
ATOM   2322  CA  ARG A 161     -11.111   7.504 -22.090  1.00 87.00           C
ATOM   2323  C   ARG A 161      -9.977   8.177 -21.314  1.00 87.00           C
ATOM   2324  O   ARG A 161      -9.850   7.989 -20.105  1.00 87.00           O
ATOM   2325  HA  ARG A 161     -11.970   7.317 -21.446  1.00 87.00           H
ATOM   2326  CB  ARG A 161     -10.601   6.192 -22.689  1.00 87.00           C
ATOM   2327 1HB  ARG A 161      -9.970   6.403 -23.553  1.00 87.00           H
ATOM   2328 2HB  ARG A 161      -9.980   5.672 -21.960  1.00 87.00           H
ATOM   2329  CG  ARG A 161     -11.765   5.292 -23.110  1.00 87.00           C
ATOM   2330 1HG  ARG A 161     -12.269   4.906 -22.224  1.00 87.00           H
ATOM   2331 2HG  ARG A 161     -12.499   5.877 -23.665  1.00 87.00           H
ATOM   2332  CD  ARG A 161     -11.274   4.128 -23.972  1.00 87.00           C
ATOM   2333 1HD  ARG A 161     -12.125   3.557 -24.345  1.00 87.00           H
ATOM   2334 2HD  ARG A 161     -10.741   4.509 -24.843  1.00 87.00           H
ATOM   2335  NE  ARG A 161     -10.385   3.250 -23.179  1.00 87.00           N
ATOM   2336  HE  ARG A 161     -10.529   3.207 -22.191  1.00 87.00           H
ATOM   2337  CZ  ARG A 161      -9.399   2.509 -23.703  1.00 87.00           C
ATOM   2338  NH1 ARG A 161      -9.161   2.528 -25.022  1.00 87.00           N
ATOM   2339 1HH1 ARG A 161      -9.721   3.098 -25.623  1.00 87.00           H
ATOM   2340 2HH1 ARG A 161      -8.423   1.972 -25.404  1.00 87.00           H
ATOM   2341  NH2 ARG A 161      -8.654   1.749 -22.888  1.00 87.00           N
ATOM   2342 1HH2 ARG A 161      -7.914   1.191 -23.263  1.00 87.00           H
ATOM   2343 2HH2 ARG A 161      -8.838   1.741 -21.905  1.00 87.00           H
ATOM   2344  HN  ARG A 161     -11.514   8.049 -24.060  1.00 87.00           H
ATOM   2345  N   LEU A 162      -9.181   8.947 -22.042  1.00 88.51           N
ATOM   2346  CA  LEU A 162      -8.041   9.621 -21.444  1.00 88.51           C
ATOM   2347  C   LEU A 162      -8.539  10.739 -20.525  1.00 88.51           C
ATOM   2348  O   LEU A 162      -7.919  11.030 -19.504  1.00 88.51           O
ATOM   2349  HA  LEU A 162      -7.509   8.888 -20.837  1.00 88.51           H
ATOM   2350  CB  LEU A 162      -7.073  10.101 -22.527  1.00 88.51           C
ATOM   2351 1HB  LEU A 162      -6.859   9.264 -23.192  1.00 88.51           H
ATOM   2352 2HB  LEU A 162      -7.575  10.862 -23.124  1.00 88.51           H
ATOM   2353  CG  LEU A 162      -5.744  10.675 -22.033  1.00 88.51           C
ATOM   2354  HG  LEU A 162      -5.957  11.411 -21.258  1.00 88.51           H
ATOM   2355  CD1 LEU A 162      -4.879   9.586 -21.395  1.00 88.51           C
ATOM   2356 1HD1 LEU A 162      -5.409   9.151 -20.548  1.00 88.51           H
ATOM   2357 2HD1 LEU A 162      -4.672   8.809 -22.131  1.00 88.51           H
ATOM   2358 3HD1 LEU A 162      -3.940  10.021 -21.053  1.00 88.51           H
ATOM   2359  CD2 LEU A 162      -5.009  11.404 -23.159  1.00 88.51           C
ATOM   2360 1HD2 LEU A 162      -4.807  10.707 -23.973  1.00 88.51           H
ATOM   2361 2HD2 LEU A 162      -5.628  12.223 -23.527  1.00 88.51           H
ATOM   2362 3HD2 LEU A 162      -4.067  11.803 -22.781  1.00 88.51           H
ATOM   2363  HN  LEU A 162      -9.304   9.112 -23.020  1.00 88.51           H
ATOM   2364  N   LEU A 163      -9.654  11.335 -20.923  1.00 90.82           N
ATOM   2365  CA  LEU A 163     -10.261  12.391 -20.131  1.00 90.82           C
ATOM   2366  C   LEU A 163     -10.777  11.805 -18.816  1.00 90.82           C
ATOM   2367  O   LEU A 163     -10.479  12.323 -17.741  1.00 90.82           O
ATOM   2368  HA  LEU A 163      -9.480  13.117 -19.903  1.00 90.82           H
ATOM   2369  CB  LEU A 163     -11.333  13.120 -20.943  1.00 90.82           C
ATOM   2370 1HB  LEU A 163     -10.898  13.422 -21.895  1.00 90.82           H
ATOM   2371 2HB  LEU A 163     -12.133  12.414 -21.168  1.00 90.82           H
ATOM   2372  CG  LEU A 163     -11.951  14.354 -20.283  1.00 90.82           C
ATOM   2373  HG  LEU A 163     -12.284  14.076 -19.282  1.00 90.82           H
ATOM   2374  CD1 LEU A 163     -10.914  15.467 -20.121  1.00 90.82           C
ATOM   2375 1HD1 LEU A 163     -10.093  15.111 -19.498  1.00 90.82           H
ATOM   2376 2HD1 LEU A 163     -10.529  15.751 -21.101  1.00 90.82           H
ATOM   2377 3HD1 LEU A 163     -11.380  16.332 -19.649  1.00 90.82           H
ATOM   2378  CD2 LEU A 163     -13.185  14.828 -21.053  1.00 90.82           C
ATOM   2379 1HD2 LEU A 163     -12.900  15.084 -22.074  1.00 90.82           H
ATOM   2380 2HD2 LEU A 163     -13.930  14.032 -21.072  1.00 90.82           H
ATOM   2381 3HD2 LEU A 163     -13.605  15.707 -20.562  1.00 90.82           H
ATOM   2382  HN  LEU A 163     -10.140  11.107 -21.767  1.00 90.82           H
ATOM   2383  N   TYR A 164     -11.544  10.732 -18.944  1.00 90.92           N
ATOM   2384  CA  TYR A 164     -12.122  10.082 -17.780  1.00 90.92           C
ATOM   2385  C   TYR A 164     -11.031   9.561 -16.843  1.00 90.92           C
ATOM   2386  O   TYR A 164     -11.201   9.561 -15.625  1.00 90.92           O
ATOM   2387  HA  TYR A 164     -12.726  10.819 -17.249  1.00 90.92           H
ATOM   2388  CB  TYR A 164     -12.927   8.896 -18.316  1.00 90.92           C
ATOM   2389 1HB  TYR A 164     -12.309   8.340 -19.021  1.00 90.92           H
ATOM   2390 2HB  TYR A 164     -13.154   8.221 -17.490  1.00 90.92           H
ATOM   2391  CG  TYR A 164     -14.234   9.291 -19.006  1.00 90.92           C
ATOM   2392  CD1 TYR A 164     -15.068  10.223 -18.423  1.00 90.92           C
ATOM   2393  HD1 TYR A 164     -14.796  10.677 -17.470  1.00 90.92           H
ATOM   2394  CD2 TYR A 164     -14.578   8.716 -20.213  1.00 90.92           C
ATOM   2395  HD2 TYR A 164     -13.919   7.981 -20.674  1.00 90.92           H
ATOM   2396  CE1 TYR A 164     -16.298  10.595 -19.073  1.00 90.92           C
ATOM   2397  HE1 TYR A 164     -16.966  11.329 -18.623  1.00 90.92           H
ATOM   2398  CE2 TYR A 164     -15.808   9.088 -20.863  1.00 90.92           C
ATOM   2399  HE2 TYR A 164     -16.092   8.642 -21.816  1.00 90.92           H
ATOM   2400  CZ  TYR A 164     -16.607  10.009 -20.260  1.00 90.92           C
ATOM   2401  OH  TYR A 164     -17.769  10.361 -20.874  1.00 90.92           O
ATOM   2402  HH  TYR A 164     -17.879   9.842 -21.722  1.00 90.92           H
ATOM   2403  HN  TYR A 164     -11.770  10.308 -19.821  1.00 90.92           H
ATOM   2404  N   SER A 165      -9.933   9.130 -17.448  1.00 91.68           N
ATOM   2405  CA  SER A 165      -8.829   8.574 -16.685  1.00 91.68           C
ATOM   2406  C   SER A 165      -8.239   9.642 -15.762  1.00 91.68           C
ATOM   2407  O   SER A 165      -7.797   9.337 -14.656  1.00 91.68           O
ATOM   2408  HA  SER A 165      -9.261   7.761 -16.102  1.00 91.68           H
ATOM   2409  CB  SER A 165      -7.746   8.016 -17.611  1.00 91.68           C
ATOM   2410 1HB  SER A 165      -7.113   7.325 -17.054  1.00 91.68           H
ATOM   2411 2HB  SER A 165      -8.213   7.444 -18.412  1.00 91.68           H
ATOM   2412  OG  SER A 165      -6.940   9.048 -18.173  1.00 91.68           O
ATOM   2413  HG  SER A 165      -7.515   9.818 -18.450  1.00 91.68           H
ATOM   2414  HN  SER A 165      -9.793   9.156 -18.437  1.00 91.68           H
ATOM   2415  N   LYS A 166      -8.251  10.873 -16.252  1.00 93.93           N
ATOM   2416  CA  LYS A 166      -7.779  11.998 -15.462  1.00 93.93           C
ATOM   2417  C   LYS A 166      -8.694  12.184 -14.250  1.00 93.93           C
ATOM   2418  O   LYS A 166      -8.219  12.324 -13.125  1.00 93.93           O
ATOM   2419  HA  LYS A 166      -6.780  11.749 -15.105  1.00 93.93           H
ATOM   2420  CB  LYS A 166      -7.650  13.249 -16.334  1.00 93.93           C
ATOM   2421 1HB  LYS A 166      -8.568  13.396 -16.903  1.00 93.93           H
ATOM   2422 2HB  LYS A 166      -7.524  14.126 -15.700  1.00 93.93           H
ATOM   2423  CG  LYS A 166      -6.464  13.129 -17.292  1.00 93.93           C
ATOM   2424 1HG  LYS A 166      -5.542  13.009 -16.722  1.00 93.93           H
ATOM   2425 2HG  LYS A 166      -6.577  12.237 -17.907  1.00 93.93           H
ATOM   2426  CD  LYS A 166      -6.357  14.364 -18.190  1.00 93.93           C
ATOM   2427 1HD  LYS A 166      -7.271  14.473 -18.774  1.00 93.93           H
ATOM   2428 2HD  LYS A 166      -6.264  15.259 -17.574  1.00 93.93           H
ATOM   2429  CE  LYS A 166      -5.154  14.257 -19.129  1.00 93.93           C
ATOM   2430 1HE  LYS A 166      -4.251  14.062 -18.552  1.00 93.93           H
ATOM   2431 2HE  LYS A 166      -5.288  13.413 -19.806  1.00 93.93           H
ATOM   2432  NZ  LYS A 166      -4.993  15.505 -19.908  1.00 93.93           N
ATOM   2433 1HZ  LYS A 166      -4.204  15.410 -20.538  1.00 93.93           H
ATOM   2434 2HZ  LYS A 166      -5.835  15.680 -20.445  1.00 93.93           H
ATOM   2435 3HZ  LYS A 166      -4.828  16.280 -19.275  1.00 93.93           H
ATOM   2436  HN  LYS A 166      -8.576  11.107 -17.169  1.00 93.93           H
ATOM   2437  N   MET A 167      -9.991  12.181 -14.522  1.00 95.13           N
ATOM   2438  CA  MET A 167     -10.976  12.395 -13.475  1.00 95.13           C
ATOM   2439  C   MET A 167     -10.899  11.293 -12.417  1.00 95.13           C
ATOM   2440  O   MET A 167     -10.938  11.573 -11.220  1.00 95.13           O
ATOM   2441  HA  MET A 167     -10.724  13.356 -13.028  1.00 95.13           H
ATOM   2442  CB  MET A 167     -12.377  12.417 -14.089  1.00 95.13           C
ATOM   2443 1HB  MET A 167     -12.546  11.499 -14.651  1.00 95.13           H
ATOM   2444 2HB  MET A 167     -13.125  12.448 -13.296  1.00 95.13           H
ATOM   2445  CG  MET A 167     -12.553  13.625 -15.011  1.00 95.13           C
ATOM   2446 1HG  MET A 167     -12.347  14.545 -14.463  1.00 95.13           H
ATOM   2447 2HG  MET A 167     -11.835  13.576 -15.830  1.00 95.13           H
ATOM   2448  SD  MET A 167     -14.216  13.662 -15.659  1.00 95.13           S
ATOM   2449  CE  MET A 167     -15.112  14.131 -14.188  1.00 95.13           C
ATOM   2450 1HE  MET A 167     -14.955  13.381 -13.413  1.00 95.13           H
ATOM   2451 2HE  MET A 167     -14.752  15.098 -13.837  1.00 95.13           H
ATOM   2452 3HE  MET A 167     -16.175  14.200 -14.417  1.00 95.13           H
ATOM   2453  HN  MET A 167     -10.371  12.036 -15.436  1.00 95.13           H
ATOM   2454  N   VAL A 168     -10.791  10.062 -12.896  1.00 94.85           N
ATOM   2455  CA  VAL A 168     -10.746   8.914 -12.007  1.00 94.85           C
ATOM   2456  C   VAL A 168      -9.531   9.035 -11.086  1.00 94.85           C
ATOM   2457  O   VAL A 168      -9.629   8.779  -9.887  1.00 94.85           O
ATOM   2458  HA  VAL A 168     -11.651   8.933 -11.399  1.00 94.85           H
ATOM   2459  CB  VAL A 168     -10.751   7.620 -12.823  1.00 94.85           C
ATOM   2460  HB  VAL A 168      -9.980   7.704 -13.590  1.00 94.85           H
ATOM   2461  CG1 VAL A 168     -10.409   6.416 -11.944  1.00 94.85           C
ATOM   2462 1HG1 VAL A 168      -9.418   6.552 -11.510  1.00 94.85           H
ATOM   2463 2HG1 VAL A 168     -11.146   6.328 -11.145  1.00 94.85           H
ATOM   2464 3HG1 VAL A 168     -10.419   5.509 -12.549  1.00 94.85           H
ATOM   2465  CG2 VAL A 168     -12.094   7.421 -13.528  1.00 94.85           C
ATOM   2466 1HG2 VAL A 168     -12.890   7.368 -12.785  1.00 94.85           H
ATOM   2467 2HG2 VAL A 168     -12.280   8.258 -14.200  1.00 94.85           H
ATOM   2468 3HG2 VAL A 168     -12.070   6.494 -14.101  1.00 94.85           H
ATOM   2469  HN  VAL A 168     -10.735   9.845 -13.871  1.00 94.85           H
ATOM   2470  N   CYS A 169      -8.414   9.426 -11.681  1.00 94.82           N
ATOM   2471  CA  CYS A 169      -7.177   9.569 -10.931  1.00 94.82           C
ATOM   2472  C   CYS A 169      -7.417  10.565  -9.795  1.00 94.82           C
ATOM   2473  O   CYS A 169      -7.055  10.303  -8.649  1.00 94.82           O
ATOM   2474  HA  CYS A 169      -6.934   8.583 -10.537  1.00 94.82           H
ATOM   2475  CB  CYS A 169      -6.017   9.999 -11.831  1.00 94.82           C
ATOM   2476 1HB  CYS A 169      -6.325  10.832 -12.462  1.00 94.82           H
ATOM   2477 2HB  CYS A 169      -5.184  10.351 -11.222  1.00 94.82           H
ATOM   2478  SG  CYS A 169      -5.478   8.593 -12.872  1.00 94.82           S
ATOM   2479  HG  CYS A 169      -6.470   8.685 -13.753  1.00 94.82           H
ATOM   2480  HN  CYS A 169      -8.345   9.642 -12.655  1.00 94.82           H
ATOM   2481  N   PHE A 170      -8.026  11.686 -10.152  1.00 96.34           N
ATOM   2482  CA  PHE A 170      -8.281  12.740  -9.185  1.00 96.34           C
ATOM   2483  C   PHE A 170      -9.160  12.233  -8.040  1.00 96.34           C
ATOM   2484  O   PHE A 170      -8.857  12.463  -6.871  1.00 96.34           O
ATOM   2485  HA  PHE A 170      -7.316  13.055  -8.788  1.00 96.34           H
ATOM   2486  CB  PHE A 170      -9.022  13.856  -9.924  1.00 96.34           C
ATOM   2487 1HB  PHE A 170      -8.429  14.162 -10.787  1.00 96.34           H
ATOM   2488 2HB  PHE A 170      -9.963  13.462 -10.308  1.00 96.34           H
ATOM   2489  CG  PHE A 170      -9.315  15.086  -9.063  1.00 96.34           C
ATOM   2490  CD1 PHE A 170     -10.544  15.247  -8.503  1.00 96.34           C
ATOM   2491  HD1 PHE A 170     -11.320  14.501  -8.669  1.00 96.34           H
ATOM   2492  CD2 PHE A 170      -8.346  16.018  -8.856  1.00 96.34           C
ATOM   2493  HD2 PHE A 170      -7.361  15.888  -9.304  1.00 96.34           H
ATOM   2494  CE1 PHE A 170     -10.816  16.389  -7.704  1.00 96.34           C
ATOM   2495  HE1 PHE A 170     -11.801  16.518  -7.256  1.00 96.34           H
ATOM   2496  CE2 PHE A 170      -8.618  17.159  -8.056  1.00 96.34           C
ATOM   2497  HE2 PHE A 170      -7.841  17.906  -7.890  1.00 96.34           H
ATOM   2498  CZ  PHE A 170      -9.847  17.321  -7.497  1.00 96.34           C
ATOM   2499  HZ  PHE A 170     -10.055  18.197  -6.883  1.00 96.34           H
ATOM   2500  HN  PHE A 170      -8.342  11.879 -11.081  1.00 96.34           H
ATOM   2501  N   THR A 171     -10.232  11.551  -8.417  1.00 96.47           N
ATOM   2502  CA  THR A 171     -11.170  11.029  -7.437  1.00 96.47           C
ATOM   2503  C   THR A 171     -10.459  10.075  -6.475  1.00 96.47           C
ATOM   2504  O   THR A 171     -10.741  10.072  -5.277  1.00 96.47           O
ATOM   2505  HA  THR A 171     -11.545  11.862  -6.843  1.00 96.47           H
ATOM   2506  CB  THR A 171     -12.329  10.376  -8.193  1.00 96.47           C
ATOM   2507  HB  THR A 171     -11.993   9.492  -8.733  1.00 96.47           H
ATOM   2508  OG1 THR A 171     -12.853  11.428  -9.000  1.00 96.47           O
ATOM   2509  HG1 THR A 171     -12.447  11.392  -9.913  1.00 96.47           H
ATOM   2510  CG2 THR A 171     -13.491  10.000  -7.271  1.00 96.47           C
ATOM   2511 1HG2 THR A 171     -13.872  10.897  -6.782  1.00 96.47           H
ATOM   2512 2HG2 THR A 171     -13.143   9.295  -6.517  1.00 96.47           H
ATOM   2513 3HG2 THR A 171     -14.287   9.542  -7.858  1.00 96.47           H
ATOM   2514  HN  THR A 171     -10.464  11.354  -9.370  1.00 96.47           H
ATOM   2515  N   ILE A 172      -9.551   9.289  -7.034  1.00 95.03           N
ATOM   2516  CA  ILE A 172      -8.834   8.298  -6.249  1.00 95.03           C
ATOM   2517  C   ILE A 172      -8.004   9.005  -5.176  1.00 95.03           C
ATOM   2518  O   ILE A 172      -8.003   8.595  -4.017  1.00 95.03           O
ATOM   2519  HA  ILE A 172      -9.578   7.673  -5.754  1.00 95.03           H
ATOM   2520  CB  ILE A 172      -8.011   7.386  -7.161  1.00 95.03           C
ATOM   2521  HB  ILE A 172      -7.519   8.006  -7.911  1.00 95.03           H
ATOM   2522  CG1 ILE A 172      -8.913   6.402  -7.910  1.00 95.03           C
ATOM   2523 1HG1 ILE A 172      -9.358   5.701  -7.204  1.00 95.03           H
ATOM   2524 2HG1 ILE A 172      -9.733   6.942  -8.383  1.00 95.03           H
ATOM   2525  CG2 ILE A 172      -6.912   6.670  -6.374  1.00 95.03           C
ATOM   2526 1HG2 ILE A 172      -6.247   7.409  -5.926  1.00 95.03           H
ATOM   2527 2HG2 ILE A 172      -7.363   6.064  -5.588  1.00 95.03           H
ATOM   2528 3HG2 ILE A 172      -6.342   6.029  -7.046  1.00 95.03           H
ATOM   2529  CD1 ILE A 172      -8.122   5.632  -8.971  1.00 95.03           C
ATOM   2530 1HD1 ILE A 172      -7.699   6.334  -9.689  1.00 95.03           H
ATOM   2531 2HD1 ILE A 172      -7.318   5.074  -8.491  1.00 95.03           H
ATOM   2532 3HD1 ILE A 172      -8.787   4.940  -9.488  1.00 95.03           H
ATOM   2533  HN  ILE A 172      -9.303   9.322  -8.002  1.00 95.03           H
ATOM   2534  N   TRP A 173      -7.319  10.056  -5.601  1.00 95.97           N
ATOM   2535  CA  TRP A 173      -6.428  10.780  -4.709  1.00 95.97           C
ATOM   2536  C   TRP A 173      -7.267  11.345  -3.561  1.00 95.97           C
ATOM   2537  O   TRP A 173      -6.895  11.218  -2.395  1.00 95.97           O
ATOM   2538  HA  TRP A 173      -5.696  10.071  -4.323  1.00 95.97           H
ATOM   2539  CB  TRP A 173      -5.649  11.856  -5.467  1.00 95.97           C
ATOM   2540 1HB  TRP A 173      -6.309  12.319  -6.201  1.00 95.97           H
ATOM   2541 2HB  TRP A 173      -5.355  12.638  -4.767  1.00 95.97           H
ATOM   2542  CG  TRP A 173      -4.401  11.335  -6.181  1.00 95.97           C
ATOM   2543  CD1 TRP A 173      -4.196  11.210  -7.500  1.00 95.97           C
ATOM   2544  HD1 TRP A 173      -4.928  11.477  -8.262  1.00 95.97           H
ATOM   2545  CD2 TRP A 173      -3.185  10.870  -5.558  1.00 95.97           C
ATOM   2546  NE1 TRP A 173      -2.942  10.701  -7.771  1.00 95.97           N
ATOM   2547  HE1 TRP A 173      -2.560  10.519  -8.677  1.00 95.97           H
ATOM   2548  CE2 TRP A 173      -2.308  10.488  -6.552  1.00 95.97           C
ATOM   2549  CE3 TRP A 173      -2.837  10.776  -4.199  1.00 95.97           C
ATOM   2550  HE3 TRP A 173      -3.512  11.072  -3.395  1.00 95.97           H
ATOM   2551  CZ2 TRP A 173      -1.027   9.985  -6.293  1.00 95.97           C
ATOM   2552  HZ2 TRP A 173      -0.353   9.689  -7.097  1.00 95.97           H
ATOM   2553  CZ3 TRP A 173      -1.554  10.272  -3.957  1.00 95.97           C
ATOM   2554  HZ3 TRP A 173      -1.234  10.178  -2.919  1.00 95.97           H
ATOM   2555  CH2 TRP A 173      -0.659   9.882  -4.947  1.00 95.97           C
ATOM   2556  HH2 TRP A 173       0.324   9.499  -4.675  1.00 95.97           H
ATOM   2557  HN  TRP A 173      -7.364  10.414  -6.534  1.00 95.97           H
ATOM   2558  N   VAL A 174      -8.382  11.956  -3.930  1.00 96.31           N
ATOM   2559  CA  VAL A 174      -9.239  12.605  -2.952  1.00 96.31           C
ATOM   2560  C   VAL A 174      -9.738  11.565  -1.947  1.00 96.31           C
ATOM   2561  O   VAL A 174      -9.728  11.808  -0.742  1.00 96.31           O
ATOM   2562  HA  VAL A 174      -8.635  13.343  -2.424  1.00 96.31           H
ATOM   2563  CB  VAL A 174     -10.376  13.345  -3.661  1.00 96.31           C
ATOM   2564  HB  VAL A 174     -10.875  12.636  -4.322  1.00 96.31           H
ATOM   2565  CG1 VAL A 174     -11.408  13.856  -2.655  1.00 96.31           C
ATOM   2566 1HG1 VAL A 174     -11.828  13.014  -2.105  1.00 96.31           H
ATOM   2567 2HG1 VAL A 174     -10.927  14.542  -1.957  1.00 96.31           H
ATOM   2568 3HG1 VAL A 174     -12.205  14.378  -3.185  1.00 96.31           H
ATOM   2569  CG2 VAL A 174      -9.834  14.489  -4.521  1.00 96.31           C
ATOM   2570 1HG2 VAL A 174      -9.298  15.196  -3.888  1.00 96.31           H
ATOM   2571 2HG2 VAL A 174      -9.155  14.088  -5.273  1.00 96.31           H
ATOM   2572 3HG2 VAL A 174     -10.663  14.997  -5.013  1.00 96.31           H
ATOM   2573  HN  VAL A 174      -8.703  12.013  -4.876  1.00 96.31           H
ATOM   2574  N   LEU A 175     -10.161  10.429  -2.481  1.00 94.47           N
ATOM   2575  CA  LEU A 175     -10.774   9.399  -1.660  1.00 94.47           C
ATOM   2576  C   LEU A 175      -9.729   8.833  -0.695  1.00 94.47           C
ATOM   2577  O   LEU A 175     -10.012   8.632   0.484  1.00 94.47           O
ATOM   2578  HA  LEU A 175     -11.562   9.873  -1.075  1.00 94.47           H
ATOM   2579  CB  LEU A 175     -11.437   8.337  -2.538  1.00 94.47           C
ATOM   2580 1HB  LEU A 175     -12.073   8.841  -3.267  1.00 94.47           H
ATOM   2581 2HB  LEU A 175     -10.659   7.819  -3.099  1.00 94.47           H
ATOM   2582  CG  LEU A 175     -12.281   7.291  -1.806  1.00 94.47           C
ATOM   2583  HG  LEU A 175     -12.300   7.549  -0.747  1.00 94.47           H
ATOM   2584  CD1 LEU A 175     -13.728   7.308  -2.302  1.00 94.47           C
ATOM   2585 1HD1 LEU A 175     -14.161   8.293  -2.126  1.00 94.47           H
ATOM   2586 2HD1 LEU A 175     -13.748   7.088  -3.370  1.00 94.47           H
ATOM   2587 3HD1 LEU A 175     -14.305   6.556  -1.765  1.00 94.47           H
ATOM   2588  CD2 LEU A 175     -11.652   5.901  -1.920  1.00 94.47           C
ATOM   2589 1HD2 LEU A 175     -11.581   5.620  -2.971  1.00 94.47           H
ATOM   2590 2HD2 LEU A 175     -10.654   5.917  -1.481  1.00 94.47           H
ATOM   2591 3HD2 LEU A 175     -12.271   5.177  -1.391  1.00 94.47           H
ATOM   2592  HN  LEU A 175     -10.092  10.208  -3.454  1.00 94.47           H
ATOM   2593  N   ALA A 176      -8.542   8.594  -1.233  1.00 93.95           N
ATOM   2594  CA  ALA A 176      -7.470   8.005  -0.449  1.00 93.95           C
ATOM   2595  C   ALA A 176      -7.108   8.948   0.700  1.00 93.95           C
ATOM   2596  O   ALA A 176      -6.823   8.500   1.810  1.00 93.95           O
ATOM   2597  HA  ALA A 176      -7.838   7.067  -0.035  1.00 93.95           H
ATOM   2598  CB  ALA A 176      -6.275   7.709  -1.358  1.00 93.95           C
ATOM   2599 1HB  ALA A 176      -6.578   7.012  -2.140  1.00 93.95           H
ATOM   2600 2HB  ALA A 176      -5.926   8.636  -1.813  1.00 93.95           H
ATOM   2601 3HB  ALA A 176      -5.471   7.268  -0.769  1.00 93.95           H
ATOM   2602  HN  ALA A 176      -8.308   8.794  -2.185  1.00 93.95           H
ATOM   2603  N   ALA A 177      -7.131  10.238   0.395  1.00 94.39           N
ATOM   2604  CA  ALA A 177      -6.775  11.246   1.379  1.00 94.39           C
ATOM   2605  C   ALA A 177      -7.778  11.201   2.534  1.00 94.39           C
ATOM   2606  O   ALA A 177      -7.389  11.224   3.700  1.00 94.39           O
ATOM   2607  HA  ALA A 177      -5.784  11.003   1.761  1.00 94.39           H
ATOM   2608  CB  ALA A 177      -6.722  12.619   0.707  1.00 94.39           C
ATOM   2609 1HB  ALA A 177      -5.974  12.607  -0.086  1.00 94.39           H
ATOM   2610 2HB  ALA A 177      -7.698  12.854   0.282  1.00 94.39           H
ATOM   2611 3HB  ALA A 177      -6.455  13.375   1.446  1.00 94.39           H
ATOM   2612  HN  ALA A 177      -7.385  10.595  -0.503  1.00 94.39           H
ATOM   2613  N   ALA A 178      -9.050  11.137   2.169  1.00 94.46           N
ATOM   2614  CA  ALA A 178     -10.115  11.177   3.156  1.00 94.46           C
ATOM   2615  C   ALA A 178     -10.001   9.958   4.073  1.00 94.46           C
ATOM   2616  O   ALA A 178     -10.266  10.051   5.271  1.00 94.46           O
ATOM   2617  HA  ALA A 178      -9.983  12.082   3.750  1.00 94.46           H
ATOM   2618  CB  ALA A 178     -11.468  11.248   2.445  1.00 94.46           C
ATOM   2619 1HB  ALA A 178     -11.509  12.146   1.830  1.00 94.46           H
ATOM   2620 2HB  ALA A 178     -11.593  10.368   1.813  1.00 94.46           H
ATOM   2621 3HB  ALA A 178     -12.267  11.278   3.187  1.00 94.46           H
ATOM   2622  HN  ALA A 178      -9.356  11.059   1.220  1.00 94.46           H
ATOM   2623  N   LEU A 179      -9.607   8.843   3.476  1.00 92.18           N
ATOM   2624  CA  LEU A 179      -9.553   7.585   4.200  1.00 92.18           C
ATOM   2625  C   LEU A 179      -8.391   7.623   5.194  1.00 92.18           C
ATOM   2626  O   LEU A 179      -8.318   6.795   6.101  1.00 92.18           O
ATOM   2627  HA  LEU A 179     -10.484   7.490   4.761  1.00 92.18           H
ATOM   2628  CB  LEU A 179      -9.490   6.407   3.225  1.00 92.18           C
ATOM   2629 1HB  LEU A 179      -8.686   6.593   2.514  1.00 92.18           H
ATOM   2630 2HB  LEU A 179      -9.221   5.512   3.785  1.00 92.18           H
ATOM   2631  CG  LEU A 179     -10.771   6.118   2.440  1.00 92.18           C
ATOM   2632  HG  LEU A 179     -11.045   7.017   1.889  1.00 92.18           H
ATOM   2633  CD1 LEU A 179     -10.544   5.008   1.411  1.00 92.18           C
ATOM   2634 1HD1 LEU A 179      -9.767   5.315   0.711  1.00 92.18           H
ATOM   2635 2HD1 LEU A 179     -10.234   4.097   1.922  1.00 92.18           H
ATOM   2636 3HD1 LEU A 179     -11.470   4.822   0.867  1.00 92.18           H
ATOM   2637  CD2 LEU A 179     -11.932   5.796   3.384  1.00 92.18           C
ATOM   2638 1HD2 LEU A 179     -11.682   4.919   3.981  1.00 92.18           H
ATOM   2639 2HD2 LEU A 179     -12.111   6.645   4.043  1.00 92.18           H
ATOM   2640 3HD2 LEU A 179     -12.830   5.594   2.800  1.00 92.18           H
ATOM   2641  HN  LEU A 179      -9.328   8.791   2.517  1.00 92.18           H
ATOM   2642  N   CYS A 180      -7.511   8.592   4.990  1.00 93.26           N
ATOM   2643  CA  CYS A 180      -6.295   8.678   5.781  1.00 93.26           C
ATOM   2644  C   CYS A 180      -6.523   9.692   6.904  1.00 93.26           C
ATOM   2645  O   CYS A 180      -5.602  10.010   7.654  1.00 93.26           O
ATOM   2646  HA  CYS A 180      -6.116   7.683   6.189  1.00 93.26           H
ATOM   2647  CB  CYS A 180      -5.084   9.042   4.920  1.00 93.26           C
ATOM   2648 1HB  CYS A 180      -5.264   9.987   4.406  1.00 93.26           H
ATOM   2649 2HB  CYS A 180      -4.208   9.185   5.552  1.00 93.26           H
ATOM   2650  SG  CYS A 180      -4.764   7.718   3.698  1.00 93.26           S
ATOM   2651  HG  CYS A 180      -5.838   7.956   2.950  1.00 93.26           H
ATOM   2652  HN  CYS A 180      -7.618   9.308   4.301  1.00 93.26           H
ATOM   2653  N   ILE A 181      -7.756  10.172   6.983  1.00 93.98           N
ATOM   2654  CA  ILE A 181      -8.106  11.175   7.975  1.00 93.98           C
ATOM   2655  C   ILE A 181      -7.794  10.634   9.372  1.00 93.98           C
ATOM   2656  O   ILE A 181      -7.161  11.314  10.177  1.00 93.98           O
ATOM   2657  HA  ILE A 181      -7.478  12.047   7.794  1.00 93.98           H
ATOM   2658  CB  ILE A 181      -9.559  11.619   7.798  1.00 93.98           C
ATOM   2659  HB  ILE A 181     -10.168  10.733   7.618  1.00 93.98           H
ATOM   2660  CG1 ILE A 181      -9.710  12.526   6.575  1.00 93.98           C
ATOM   2661 1HG1 ILE A 181      -9.157  13.451   6.733  1.00 93.98           H
ATOM   2662 2HG1 ILE A 181      -9.274  12.040   5.701  1.00 93.98           H
ATOM   2663  CG2 ILE A 181     -10.090  12.281   9.071  1.00 93.98           C
ATOM   2664 1HG2 ILE A 181     -10.039  11.572   9.897  1.00 93.98           H
ATOM   2665 2HG2 ILE A 181      -9.483  13.155   9.305  1.00 93.98           H
ATOM   2666 3HG2 ILE A 181     -11.124  12.587   8.917  1.00 93.98           H
ATOM   2667  CD1 ILE A 181     -11.182  12.844   6.306  1.00 93.98           C
ATOM   2668 1HD1 ILE A 181     -11.727  11.918   6.124  1.00 93.98           H
ATOM   2669 2HD1 ILE A 181     -11.608  13.352   7.172  1.00 93.98           H
ATOM   2670 3HD1 ILE A 181     -11.261  13.490   5.432  1.00 93.98           H
ATOM   2671  HN  ILE A 181      -8.506   9.888   6.386  1.00 93.98           H
ATOM   2672  N   PRO A 182      -8.232   9.406   9.684  1.00 91.70           N
ATOM   2673  CA  PRO A 182      -8.056   8.862  11.032  1.00 91.70           C
ATOM   2674  C   PRO A 182      -6.611   8.933  11.499  1.00 91.70           C
ATOM   2675  O   PRO A 182      -6.339   9.342  12.627  1.00 91.70           O
ATOM   2676  HA  PRO A 182      -8.617   9.458  11.753  1.00 91.70           H
ATOM   2677  CB  PRO A 182      -8.542   7.417  10.906  1.00 91.70           C
ATOM   2678 1HB  PRO A 182      -7.723   6.738  10.668  1.00 91.70           H
ATOM   2679 2HB  PRO A 182      -8.989   7.062  11.835  1.00 91.70           H
ATOM   2680  CG  PRO A 182      -9.564   7.485   9.778  1.00 91.70           C
ATOM   2681 1HG  PRO A 182      -9.740   6.506   9.332  1.00 91.70           H
ATOM   2682 2HG  PRO A 182     -10.532   7.841  10.130  1.00 91.70           H
ATOM   2683  CD  PRO A 182      -8.922   8.452   8.797  1.00 91.70           C
ATOM   2684 1HD  PRO A 182      -8.223   7.948   8.130  1.00 91.70           H
ATOM   2685 2HD  PRO A 182      -9.664   8.940   8.165  1.00 91.70           H
ATOM   2686  N   GLU A 183      -5.715   8.530  10.610  1.00 92.42           N
ATOM   2687  CA  GLU A 183      -4.299   8.502  10.935  1.00 92.42           C
ATOM   2688  C   GLU A 183      -3.815   9.902  11.318  1.00 92.42           C
ATOM   2689  O   GLU A 183      -3.014  10.055  12.238  1.00 92.42           O
ATOM   2690  HA  GLU A 183      -4.211   7.833  11.791  1.00 92.42           H
ATOM   2691  CB  GLU A 183      -3.481   7.938   9.771  1.00 92.42           C
ATOM   2692 1HB  GLU A 183      -3.869   8.324   8.829  1.00 92.42           H
ATOM   2693 2HB  GLU A 183      -2.425   8.157   9.925  1.00 92.42           H
ATOM   2694  CG  GLU A 183      -3.599   6.414   9.706  1.00 92.42           C
ATOM   2695 1HG  GLU A 183      -2.831   6.014   9.044  1.00 92.42           H
ATOM   2696 2HG  GLU A 183      -3.422   5.989  10.694  1.00 92.42           H
ATOM   2697  CD  GLU A 183      -4.982   5.992   9.204  1.00 92.42           C
ATOM   2698  OE1 GLU A 183      -5.298   4.792   9.353  1.00 92.42           O
ATOM   2699  OE2 GLU A 183      -5.692   6.880   8.684  1.00 92.42           O
ATOM   2700  HN  GLU A 183      -5.943   8.226   9.685  1.00 92.42           H
ATOM   2701  N   ILE A 184      -4.322  10.888  10.592  1.00 93.92           N
ATOM   2702  CA  ILE A 184      -3.834  12.249  10.734  1.00 93.92           C
ATOM   2703  C   ILE A 184      -4.256  12.797  12.098  1.00 93.92           C
ATOM   2704  O   ILE A 184      -3.520  13.564  12.718  1.00 93.92           O
ATOM   2705  HA  ILE A 184      -2.745  12.211  10.700  1.00 93.92           H
ATOM   2706  CB  ILE A 184      -4.294  13.109   9.556  1.00 93.92           C
ATOM   2707  HB  ILE A 184      -5.377  13.015   9.467  1.00 93.92           H
ATOM   2708  CG1 ILE A 184      -3.688  12.610   8.243  1.00 93.92           C
ATOM   2709 1HG1 ILE A 184      -2.617  12.809   8.234  1.00 93.92           H
ATOM   2710 2HG1 ILE A 184      -3.813  11.530   8.168  1.00 93.92           H
ATOM   2711  CG2 ILE A 184      -3.988  14.587   9.803  1.00 93.92           C
ATOM   2712 1HG2 ILE A 184      -4.506  14.920  10.703  1.00 93.92           H
ATOM   2713 2HG2 ILE A 184      -2.913  14.719   9.933  1.00 93.92           H
ATOM   2714 3HG2 ILE A 184      -4.325  15.176   8.950  1.00 93.92           H
ATOM   2715  CD1 ILE A 184      -4.348  13.289   7.041  1.00 93.92           C
ATOM   2716 1HD1 ILE A 184      -5.416  13.068   7.040  1.00 93.92           H
ATOM   2717 2HD1 ILE A 184      -4.201  14.367   7.107  1.00 93.92           H
ATOM   2718 3HD1 ILE A 184      -3.899  12.916   6.121  1.00 93.92           H
ATOM   2719  HN  ILE A 184      -5.051  10.768   9.918  1.00 93.92           H
ATOM   2720  N   LEU A 185      -5.440  12.384  12.526  1.00 93.20           N
ATOM   2721  CA  LEU A 185      -6.049  12.957  13.714  1.00 93.20           C
ATOM   2722  C   LEU A 185      -5.327  12.431  14.957  1.00 93.20           C
ATOM   2723  O   LEU A 185      -4.905  13.209  15.810  1.00 93.20           O
ATOM   2724  HA  LEU A 185      -5.908  14.037  13.665  1.00 93.20           H
ATOM   2725  CB  LEU A 185      -7.556  12.697  13.723  1.00 93.20           C
ATOM   2726 1HB  LEU A 185      -7.723  11.637  13.532  1.00 93.20           H
ATOM   2727 2HB  LEU A 185      -7.935  12.904  14.724  1.00 93.20           H
ATOM   2728  CG  LEU A 185      -8.382  13.504  12.718  1.00 93.20           C
ATOM   2729  HG  LEU A 185      -8.038  13.254  11.715  1.00 93.20           H
ATOM   2730  CD1 LEU A 185      -9.862  13.126  12.797  1.00 93.20           C
ATOM   2731 1HD1 LEU A 185      -9.979  12.066  12.573  1.00 93.20           H
ATOM   2732 2HD1 LEU A 185     -10.237  13.329  13.800  1.00 93.20           H
ATOM   2733 3HD1 LEU A 185     -10.426  13.714  12.072  1.00 93.20           H
ATOM   2734  CD2 LEU A 185      -8.163  15.006  12.910  1.00 93.20           C
ATOM   2735 1HD2 LEU A 185      -8.463  15.291  13.918  1.00 93.20           H
ATOM   2736 2HD2 LEU A 185      -7.108  15.241  12.764  1.00 93.20           H
ATOM   2737 3HD2 LEU A 185      -8.761  15.556  12.183  1.00 93.20           H
ATOM   2738  HN  LEU A 185      -5.980  11.672  12.077  1.00 93.20           H
ATOM   2739  N   TYR A 186      -5.208  11.113  15.019  1.00 92.66           N
ATOM   2740  CA  TYR A 186      -4.889  10.448  16.271  1.00 92.66           C
ATOM   2741  C   TYR A 186      -3.388  10.170  16.377  1.00 92.66           C
ATOM   2742  O   TYR A 186      -2.909   9.720  17.416  1.00 92.66           O
ATOM   2743  HA  TYR A 186      -5.188  11.106  17.086  1.00 92.66           H
ATOM   2744  CB  TYR A 186      -5.641   9.116  16.245  1.00 92.66           C
ATOM   2745 1HB  TYR A 186      -5.301   8.535  15.388  1.00 92.66           H
ATOM   2746 2HB  TYR A 186      -5.383   8.547  17.138  1.00 92.66           H
ATOM   2747  CG  TYR A 186      -7.162   9.262  16.173  1.00 92.66           C
ATOM   2748  CD1 TYR A 186      -7.823  10.062  17.084  1.00 92.66           C
ATOM   2749  HD1 TYR A 186      -7.260  10.589  17.854  1.00 92.66           H
ATOM   2750  CD2 TYR A 186      -7.874   8.594  15.197  1.00 92.66           C
ATOM   2751  HD2 TYR A 186      -7.353   7.962  14.478  1.00 92.66           H
ATOM   2752  CE1 TYR A 186      -9.255  10.199  17.016  1.00 92.66           C
ATOM   2753  HE1 TYR A 186      -9.788  10.827  17.729  1.00 92.66           H
ATOM   2754  CE2 TYR A 186      -9.306   8.732  15.130  1.00 92.66           C
ATOM   2755  HE2 TYR A 186      -9.881   8.210  14.365  1.00 92.66           H
ATOM   2756  CZ  TYR A 186      -9.926   9.527  16.042  1.00 92.66           C
ATOM   2757  OH  TYR A 186     -11.278   9.657  15.978  1.00 92.66           O
ATOM   2758  HH  TYR A 186     -11.614   9.308  15.104  1.00 92.66           H
ATOM   2759  HN  TYR A 186      -5.325  10.503  14.234  1.00 92.66           H
ATOM   2760  N   SER A 187      -2.688  10.451  15.287  1.00 93.15           N
ATOM   2761  CA  SER A 187      -1.240  10.333  15.277  1.00 93.15           C
ATOM   2762  C   SER A 187      -0.620  11.420  16.159  1.00 93.15           C
ATOM   2763  O   SER A 187      -0.805  12.609  15.907  1.00 93.15           O
ATOM   2764  HA  SER A 187      -1.028   9.344  15.683  1.00 93.15           H
ATOM   2765  CB  SER A 187      -0.689  10.428  13.853  1.00 93.15           C
ATOM   2766 1HB  SER A 187      -1.060  11.338  13.381  1.00 93.15           H
ATOM   2767 2HB  SER A 187       0.397  10.508  13.889  1.00 93.15           H
ATOM   2768  OG  SER A 187      -1.056   9.301  13.063  1.00 93.15           O
ATOM   2769  HG  SER A 187      -2.051   9.200  13.051  1.00 93.15           H
ATOM   2770  HN  SER A 187      -3.093  10.753  14.425  1.00 93.15           H
ATOM   2771  N   GLN A 188       0.101  10.971  17.176  1.00 91.64           N
ATOM   2772  CA  GLN A 188       0.884  11.880  17.997  1.00 91.64           C
ATOM   2773  C   GLN A 188       2.137  11.176  18.521  1.00 91.64           C
ATOM   2774  O   GLN A 188       2.275   9.961  18.383  1.00 91.64           O
ATOM   2775  HA  GLN A 188       1.168  12.697  17.333  1.00 91.64           H
ATOM   2776  CB  GLN A 188       0.046  12.438  19.149  1.00 91.64           C
ATOM   2777 1HB  GLN A 188       0.607  13.217  19.667  1.00 91.64           H
ATOM   2778 2HB  GLN A 188      -0.857  12.904  18.754  1.00 91.64           H
ATOM   2779  CG  GLN A 188      -0.334  11.333  20.136  1.00 91.64           C
ATOM   2780 1HG  GLN A 188      -0.899  10.557  19.620  1.00 91.64           H
ATOM   2781 2HG  GLN A 188       0.569  10.863  20.526  1.00 91.64           H
ATOM   2782  CD  GLN A 188      -1.164  11.893  21.293  1.00 91.64           C
ATOM   2783  OE1 GLN A 188      -1.672  13.001  21.247  1.00 91.64           O
ATOM   2784  NE2 GLN A 188      -1.273  11.067  22.330  1.00 91.64           N
ATOM   2785 1HE2 GLN A 188      -0.830  10.170  22.304  1.00 91.64           H
ATOM   2786 2HE2 GLN A 188      -1.796  11.343  23.136  1.00 91.64           H
ATOM   2787  HN  GLN A 188       0.156  10.009  17.442  1.00 91.64           H
ATOM   2788  N   ILE A 189       3.019  11.969  19.111  1.00 91.24           N
ATOM   2789  CA  ILE A 189       4.213  11.426  19.737  1.00 91.24           C
ATOM   2790  C   ILE A 189       3.915  11.111  21.204  1.00 91.24           C
ATOM   2791  O   ILE A 189       3.383  11.952  21.928  1.00 91.24           O
ATOM   2792  HA  ILE A 189       4.454  10.494  19.226  1.00 91.24           H
ATOM   2793  CB  ILE A 189       5.399  12.371  19.539  1.00 91.24           C
ATOM   2794  HB  ILE A 189       5.143  13.337  19.973  1.00 91.24           H
ATOM   2795  CG1 ILE A 189       5.674  12.603  18.052  1.00 91.24           C
ATOM   2796 1HG1 ILE A 189       6.053  11.685  17.601  1.00 91.24           H
ATOM   2797 2HG1 ILE A 189       4.743  12.848  17.540  1.00 91.24           H
ATOM   2798  CG2 ILE A 189       6.638  11.859  20.277  1.00 91.24           C
ATOM   2799 1HG2 ILE A 189       6.422  11.788  21.343  1.00 91.24           H
ATOM   2800 2HG2 ILE A 189       6.907  10.874  19.895  1.00 91.24           H
ATOM   2801 3HG2 ILE A 189       7.466  12.549  20.120  1.00 91.24           H
ATOM   2802  CD1 ILE A 189       6.686  13.732  17.850  1.00 91.24           C
ATOM   2803 1HD1 ILE A 189       6.293  14.653  18.281  1.00 91.24           H
ATOM   2804 2HD1 ILE A 189       7.623  13.472  18.342  1.00 91.24           H
ATOM   2805 3HD1 ILE A 189       6.863  13.876  16.784  1.00 91.24           H
ATOM   2806  HN  ILE A 189       2.929  12.963  19.165  1.00 91.24           H
ATOM   2807  N   LYS A 190       4.272   9.898  21.600  1.00 88.00           N
ATOM   2808  CA  LYS A 190       4.177   9.509  22.997  1.00 88.00           C
ATOM   2809  C   LYS A 190       5.580   9.230  23.540  1.00 88.00           C
ATOM   2810  O   LYS A 190       6.357   8.506  22.920  1.00 88.00           O
ATOM   2811  HA  LYS A 190       3.757  10.353  23.544  1.00 88.00           H
ATOM   2812  CB  LYS A 190       3.209   8.336  23.162  1.00 88.00           C
ATOM   2813 1HB  LYS A 190       2.257   8.575  22.687  1.00 88.00           H
ATOM   2814 2HB  LYS A 190       3.606   7.457  22.654  1.00 88.00           H
ATOM   2815  CG  LYS A 190       2.981   8.017  24.641  1.00 88.00           C
ATOM   2816 1HG  LYS A 190       3.901   7.630  25.079  1.00 88.00           H
ATOM   2817 2HG  LYS A 190       2.732   8.931  25.180  1.00 88.00           H
ATOM   2818  CD  LYS A 190       1.857   6.993  24.814  1.00 88.00           C
ATOM   2819 1HD  LYS A 190       0.893   7.476  24.658  1.00 88.00           H
ATOM   2820 2HD  LYS A 190       1.950   6.214  24.057  1.00 88.00           H
ATOM   2821  CE  LYS A 190       1.899   6.364  26.209  1.00 88.00           C
ATOM   2822 1HE  LYS A 190       2.933   6.258  26.535  1.00 88.00           H
ATOM   2823 2HE  LYS A 190       1.404   7.020  26.925  1.00 88.00           H
ATOM   2824  NZ  LYS A 190       1.237   5.040  26.200  1.00 88.00           N
ATOM   2825 1HZ  LYS A 190       1.322   4.614  27.116  1.00 88.00           H
ATOM   2826 2HZ  LYS A 190       0.256   5.155  25.970  1.00 88.00           H
ATOM   2827 3HZ  LYS A 190       1.679   4.446  25.508  1.00 88.00           H
ATOM   2828  HN  LYS A 190       4.619   9.189  20.987  1.00 88.00           H
ATOM   2829  N   GLU A 191       5.861   9.818  24.694  1.00 85.06           N
ATOM   2830  CA  GLU A 191       7.129   9.584  25.364  1.00 85.06           C
ATOM   2831  C   GLU A 191       6.970   8.507  26.439  1.00 85.06           C
ATOM   2832  O   GLU A 191       6.068   8.584  27.272  1.00 85.06           O
ATOM   2833  HA  GLU A 191       7.807   9.233  24.586  1.00 85.06           H
ATOM   2834  CB  GLU A 191       7.680  10.879  25.963  1.00 85.06           C
ATOM   2835 1HB  GLU A 191       6.887  11.404  26.495  1.00 85.06           H
ATOM   2836 2HB  GLU A 191       8.544  10.656  26.589  1.00 85.06           H
ATOM   2837  CG  GLU A 191       8.175  11.824  24.866  1.00 85.06           C
ATOM   2838 1HG  GLU A 191       8.910  11.312  24.245  1.00 85.06           H
ATOM   2839 2HG  GLU A 191       7.345  12.099  24.216  1.00 85.06           H
ATOM   2840  CD  GLU A 191       8.798  13.085  25.469  1.00 85.06           C
ATOM   2841  OE1 GLU A 191       9.270  13.922  24.670  1.00 85.06           O
ATOM   2842  OE2 GLU A 191       8.788  13.183  26.715  1.00 85.06           O
ATOM   2843  HN  GLU A 191       5.242  10.444  25.168  1.00 85.06           H
ATOM   2844  N   GLU A 192       7.859   7.526  26.385  1.00 76.11           N
ATOM   2845  CA  GLU A 192       7.794   6.405  27.307  1.00 76.11           C
ATOM   2846  C   GLU A 192       9.200   6.012  27.765  1.00 76.11           C
ATOM   2847  O   GLU A 192      10.035   5.620  26.951  1.00 76.11           O
ATOM   2848  HA  GLU A 192       7.214   6.763  28.157  1.00 76.11           H
ATOM   2849  CB  GLU A 192       7.071   5.215  26.672  1.00 76.11           C
ATOM   2850 1HB  GLU A 192       6.045   5.493  26.434  1.00 76.11           H
ATOM   2851 2HB  GLU A 192       7.634   4.861  25.808  1.00 76.11           H
ATOM   2852  CG  GLU A 192       6.994   4.038  27.647  1.00 76.11           C
ATOM   2853 1HG  GLU A 192       7.798   3.333  27.436  1.00 76.11           H
ATOM   2854 2HG  GLU A 192       7.142   4.394  28.666  1.00 76.11           H
ATOM   2855  CD  GLU A 192       5.643   3.326  27.541  1.00 76.11           C
ATOM   2856  OE1 GLU A 192       5.411   2.422  28.372  1.00 76.11           O
ATOM   2857  OE2 GLU A 192       4.873   3.703  26.631  1.00 76.11           O
ATOM   2858  HN  GLU A 192       8.612   7.490  25.728  1.00 76.11           H
ATOM   2859  N   SER A 193       9.418   6.130  29.066  1.00 72.30           N
ATOM   2860  CA  SER A 193      10.660   5.667  29.662  1.00 72.30           C
ATOM   2861  C   SER A 193      11.853   6.314  28.955  1.00 72.30           C
ATOM   2862  O   SER A 193      12.911   5.700  28.827  1.00 72.30           O
ATOM   2863  HA  SER A 193      10.616   5.983  30.704  1.00 72.30           H
ATOM   2864  CB  SER A 193      10.767   4.143  29.596  1.00 72.30           C
ATOM   2865 1HB  SER A 193      10.858   3.830  28.556  1.00 72.30           H
ATOM   2866 2HB  SER A 193      11.676   3.821  30.105  1.00 72.30           H
ATOM   2867  OG  SER A 193       9.640   3.502  30.187  1.00 72.30           O
ATOM   2868  HG  SER A 193       8.942   3.328  29.492  1.00 72.30           H
ATOM   2869  HN  SER A 193       8.766   6.533  29.708  1.00 72.30           H
ATOM   2870  N   GLY A 194      11.642   7.546  28.514  1.00 76.38           N
ATOM   2871  CA  GLY A 194      12.703   8.303  27.872  1.00 76.38           C
ATOM   2872  C   GLY A 194      12.807   7.950  26.387  1.00 76.38           C
ATOM   2873  O   GLY A 194      13.725   8.399  25.702  1.00 76.38           O
ATOM   2874 1HA  GLY A 194      12.512   9.370  27.984  1.00 76.38           H
ATOM   2875 2HA  GLY A 194      13.652   8.096  28.366  1.00 76.38           H
ATOM   2876  HN  GLY A 194      10.767   8.025  28.590  1.00 76.38           H
ATOM   2877  N   ILE A 195      11.853   7.150  25.933  1.00 83.12           N
ATOM   2878  CA  ILE A 195      11.781   6.795  24.526  1.00 83.12           C
ATOM   2879  C   ILE A 195      10.584   7.501  23.887  1.00 83.12           C
ATOM   2880  O   ILE A 195       9.449   7.328  24.329  1.00 83.12           O
ATOM   2881  HA  ILE A 195      12.691   7.159  24.050  1.00 83.12           H
ATOM   2882  CB  ILE A 195      11.760   5.274  24.358  1.00 83.12           C
ATOM   2883  HB  ILE A 195      10.873   4.887  24.859  1.00 83.12           H
ATOM   2884  CG1 ILE A 195      12.975   4.631  25.030  1.00 83.12           C
ATOM   2885 1HG1 ILE A 195      13.887   4.963  24.534  1.00 83.12           H
ATOM   2886 2HG1 ILE A 195      13.039   4.962  26.067  1.00 83.12           H
ATOM   2887  CG2 ILE A 195      11.650   4.887  22.882  1.00 83.12           C
ATOM   2888 1HG2 ILE A 195      10.730   5.297  22.467  1.00 83.12           H
ATOM   2889 2HG2 ILE A 195      12.505   5.287  22.337  1.00 83.12           H
ATOM   2890 3HG2 ILE A 195      11.638   3.801  22.791  1.00 83.12           H
ATOM   2891  CD1 ILE A 195      12.886   3.105  24.980  1.00 83.12           C
ATOM   2892 1HD1 ILE A 195      11.985   2.776  25.499  1.00 83.12           H
ATOM   2893 2HD1 ILE A 195      12.847   2.777  23.941  1.00 83.12           H
ATOM   2894 3HD1 ILE A 195      13.762   2.674  25.465  1.00 83.12           H
ATOM   2895  HN  ILE A 195      11.140   6.748  26.508  1.00 83.12           H
ATOM   2896  N   ALA A 196      10.878   8.281  22.858  1.00 89.85           N
ATOM   2897  CA  ALA A 196       9.830   8.923  22.082  1.00 89.85           C
ATOM   2898  C   ALA A 196       9.326   7.953  21.012  1.00 89.85           C
ATOM   2899  O   ALA A 196      10.117   7.396  20.252  1.00 89.85           O
ATOM   2900  HA  ALA A 196       9.011   9.158  22.762  1.00 89.85           H
ATOM   2901  CB  ALA A 196      10.363  10.226  21.484  1.00 89.85           C
ATOM   2902 1HB  ALA A 196      10.681  10.892  22.286  1.00 89.85           H
ATOM   2903 2HB  ALA A 196      11.212  10.007  20.836  1.00 89.85           H
ATOM   2904 3HB  ALA A 196       9.577  10.707  20.902  1.00 89.85           H
ATOM   2905  HN  ALA A 196      11.810   8.476  22.552  1.00 89.85           H
ATOM   2906  N   ILE A 197       8.013   7.780  20.986  1.00 88.85           N
ATOM   2907  CA  ILE A 197       7.398   6.855  20.050  1.00 88.85           C
ATOM   2908  C   ILE A 197       6.294   7.578  19.276  1.00 88.85           C
ATOM   2909  O   ILE A 197       5.432   8.221  19.872  1.00 88.85           O
ATOM   2910  HA  ILE A 197       8.168   6.544  19.344  1.00 88.85           H
ATOM   2911  CB  ILE A 197       6.917   5.597  20.777  1.00 88.85           C
ATOM   2912  HB  ILE A 197       6.198   5.897  21.540  1.00 88.85           H
ATOM   2913  CG1 ILE A 197       8.075   4.902  21.495  1.00 88.85           C
ATOM   2914 1HG1 ILE A 197       8.823   4.587  20.767  1.00 88.85           H
ATOM   2915 2HG1 ILE A 197       8.564   5.606  22.170  1.00 88.85           H
ATOM   2916  CG2 ILE A 197       6.189   4.654  19.817  1.00 88.85           C
ATOM   2917 1HG2 ILE A 197       5.325   5.164  19.392  1.00 88.85           H
ATOM   2918 2HG2 ILE A 197       6.866   4.357  19.016  1.00 88.85           H
ATOM   2919 3HG2 ILE A 197       5.858   3.768  20.360  1.00 88.85           H
ATOM   2920  CD1 ILE A 197       7.581   3.689  22.285  1.00 88.85           C
ATOM   2921 1HD1 ILE A 197       6.852   4.011  23.029  1.00 88.85           H
ATOM   2922 2HD1 ILE A 197       7.115   2.977  21.604  1.00 88.85           H
ATOM   2923 3HD1 ILE A 197       8.425   3.214  22.786  1.00 88.85           H
ATOM   2924  HN  ILE A 197       7.374   8.258  21.589  1.00 88.85           H
ATOM   2925  N   CYS A 198       6.356   7.448  17.959  1.00 91.80           N
ATOM   2926  CA  CYS A 198       5.277   7.922  17.108  1.00 91.80           C
ATOM   2927  C   CYS A 198       4.185   6.851  17.076  1.00 91.80           C
ATOM   2928  O   CYS A 198       4.385   5.772  16.520  1.00 91.80           O
ATOM   2929  HA  CYS A 198       4.904   8.841  17.559  1.00 91.80           H
ATOM   2930  CB  CYS A 198       5.776   8.271  15.705  1.00 91.80           C
ATOM   2931 1HB  CYS A 198       6.407   9.159  15.745  1.00 91.80           H
ATOM   2932 2HB  CYS A 198       6.391   7.460  15.316  1.00 91.80           H
ATOM   2933  SG  CYS A 198       4.354   8.566  14.591  1.00 91.80           S
ATOM   2934  HN  CYS A 198       7.123   7.028  17.474  1.00 91.80           H
ATOM   2935  N   THR A 199       3.054   7.186  17.678  1.00 90.94           N
ATOM   2936  CA  THR A 199       1.957   6.240  17.792  1.00 90.94           C
ATOM   2937  C   THR A 199       0.616   6.952  17.609  1.00 90.94           C
ATOM   2938  O   THR A 199       0.549   8.180  17.657  1.00 90.94           O
ATOM   2939  HA  THR A 199       2.046   5.512  16.985  1.00 90.94           H
ATOM   2940  CB  THR A 199       2.087   5.526  19.140  1.00 90.94           C
ATOM   2941  HB  THR A 199       3.109   5.182  19.301  1.00 90.94           H
ATOM   2942  OG1 THR A 199       1.095   4.504  19.089  1.00 90.94           O
ATOM   2943  HG1 THR A 199       1.211   3.876  19.858  1.00 90.94           H
ATOM   2944  CG2 THR A 199       1.655   6.407  20.313  1.00 90.94           C
ATOM   2945 1HG2 THR A 199       0.611   6.696  20.185  1.00 90.94           H
ATOM   2946 2HG2 THR A 199       2.278   7.301  20.345  1.00 90.94           H
ATOM   2947 3HG2 THR A 199       1.767   5.853  21.245  1.00 90.94           H
ATOM   2948  HN  THR A 199       2.881   8.084  18.083  1.00 90.94           H
ATOM   2949  N   MET A 200      -0.420   6.152  17.404  1.00 91.59           N
ATOM   2950  CA  MET A 200      -1.781   6.649  17.506  1.00 91.59           C
ATOM   2951  C   MET A 200      -2.309   6.513  18.935  1.00 91.59           C
ATOM   2952  O   MET A 200      -2.185   5.455  19.549  1.00 91.59           O
ATOM   2953  HA  MET A 200      -1.731   7.702  17.228  1.00 91.59           H
ATOM   2954  CB  MET A 200      -2.684   5.865  16.551  1.00 91.59           C
ATOM   2955 1HB  MET A 200      -2.574   4.796  16.736  1.00 91.59           H
ATOM   2956 2HB  MET A 200      -3.727   6.115  16.744  1.00 91.59           H
ATOM   2957  CG  MET A 200      -2.340   6.174  15.093  1.00 91.59           C
ATOM   2958 1HG  MET A 200      -2.426   7.245  14.909  1.00 91.59           H
ATOM   2959 2HG  MET A 200      -1.305   5.898  14.888  1.00 91.59           H
ATOM   2960  SD  MET A 200      -3.435   5.279  14.004  1.00 91.59           S
ATOM   2961  CE  MET A 200      -3.019   3.603  14.455  1.00 91.59           C
ATOM   2962 1HE  MET A 200      -1.961   3.427  14.261  1.00 91.59           H
ATOM   2963 2HE  MET A 200      -3.224   3.449  15.514  1.00 91.59           H
ATOM   2964 3HE  MET A 200      -3.617   2.908  13.864  1.00 91.59           H
ATOM   2965  HN  MET A 200      -0.340   5.182  17.173  1.00 91.59           H
ATOM   2966  N   VAL A 201      -2.887   7.601  19.425  1.00 91.95           N
ATOM   2967  CA  VAL A 201      -3.540   7.582  20.723  1.00 91.95           C
ATOM   2968  C   VAL A 201      -5.002   8.001  20.560  1.00 91.95           C
ATOM   2969  O   VAL A 201      -5.295   9.007  19.916  1.00 91.95           O
ATOM   2970  HA  VAL A 201      -3.507   6.557  21.092  1.00 91.95           H
ATOM   2971  CB  VAL A 201      -2.771   8.466  21.707  1.00 91.95           C
ATOM   2972  HB  VAL A 201      -2.833   9.495  21.353  1.00 91.95           H
ATOM   2973  CG1 VAL A 201      -3.401   8.410  23.101  1.00 91.95           C
ATOM   2974 1HG1 VAL A 201      -4.432   8.760  23.048  1.00 91.95           H
ATOM   2975 2HG1 VAL A 201      -3.384   7.383  23.466  1.00 91.95           H
ATOM   2976 3HG1 VAL A 201      -2.835   9.046  23.781  1.00 91.95           H
ATOM   2977  CG2 VAL A 201      -1.293   8.073  21.758  1.00 91.95           C
ATOM   2978 1HG2 VAL A 201      -1.203   7.035  22.076  1.00 91.95           H
ATOM   2979 2HG2 VAL A 201      -0.853   8.189  20.767  1.00 91.95           H
ATOM   2980 3HG2 VAL A 201      -0.770   8.717  22.465  1.00 91.95           H
ATOM   2981  HN  VAL A 201      -2.914   8.481  18.951  1.00 91.95           H
ATOM   2982  N   TYR A 202      -5.881   7.207  21.154  1.00 90.67           N
ATOM   2983  CA  TYR A 202      -7.309   7.449  21.033  1.00 90.67           C
ATOM   2984  C   TYR A 202      -7.857   8.133  22.287  1.00 90.67           C
ATOM   2985  O   TYR A 202      -8.020   7.495  23.326  1.00 90.67           O
ATOM   2986  HA  TYR A 202      -7.468   8.101  20.174  1.00 90.67           H
ATOM   2987  CB  TYR A 202      -7.960   6.072  20.893  1.00 90.67           C
ATOM   2988 1HB  TYR A 202      -7.706   5.470  21.766  1.00 90.67           H
ATOM   2989 2HB  TYR A 202      -9.043   6.191  20.892  1.00 90.67           H
ATOM   2990  CG  TYR A 202      -7.544   5.313  19.631  1.00 90.67           C
ATOM   2991  CD1 TYR A 202      -8.199   5.546  18.438  1.00 90.67           C
ATOM   2992  HD1 TYR A 202      -9.013   6.270  18.396  1.00 90.67           H
ATOM   2993  CD2 TYR A 202      -6.514   4.396  19.685  1.00 90.67           C
ATOM   2994  HD2 TYR A 202      -5.997   4.212  20.626  1.00 90.67           H
ATOM   2995  CE1 TYR A 202      -7.808   4.832  17.251  1.00 90.67           C
ATOM   2996  HE1 TYR A 202      -8.317   5.006  16.303  1.00 90.67           H
ATOM   2997  CE2 TYR A 202      -6.123   3.682  18.497  1.00 90.67           C
ATOM   2998  HE2 TYR A 202      -5.312   2.955  18.525  1.00 90.67           H
ATOM   2999  CZ  TYR A 202      -6.789   3.935  17.338  1.00 90.67           C
ATOM   3000  OH  TYR A 202      -6.420   3.261  16.217  1.00 90.67           O
ATOM   3001  HH  TYR A 202      -5.752   2.554  16.447  1.00 90.67           H
ATOM   3002  HN  TYR A 202      -5.633   6.413  21.708  1.00 90.67           H
ATOM   3003  N   PRO A 203      -8.151   9.439  22.214  1.00 79.69           N
ATOM   3004  CA  PRO A 203      -8.711  10.152  23.364  1.00 79.69           C
ATOM   3005  C   PRO A 203     -10.130   9.708  23.682  1.00 79.69           C
ATOM   3006  O   PRO A 203     -10.741   8.970  22.911  1.00 79.69           O
ATOM   3007  HA  PRO A 203      -8.136   9.928  24.263  1.00 79.69           H
ATOM   3008  CB  PRO A 203      -8.658  11.621  22.942  1.00 79.69           C
ATOM   3009 1HB  PRO A 203      -9.485  12.191  23.365  1.00 79.69           H
ATOM   3010 2HB  PRO A 203      -7.738  12.101  23.275  1.00 79.69           H
ATOM   3011  CG  PRO A 203      -8.738  11.563  21.443  1.00 79.69           C
ATOM   3012 1HG  PRO A 203      -9.773  11.509  21.105  1.00 79.69           H
ATOM   3013 2HG  PRO A 203      -8.302  12.454  20.990  1.00 79.69           H
ATOM   3014  CD  PRO A 203      -7.977  10.330  21.053  1.00 79.69           C
ATOM   3015 1HD  PRO A 203      -8.374   9.884  20.141  1.00 79.69           H
ATOM   3016 2HD  PRO A 203      -6.925  10.549  20.869  1.00 79.69           H
ATOM   3017  N   SER A 204     -10.620  10.174  24.822  1.00 71.19           N
ATOM   3018  CA  SER A 204     -12.023  10.001  25.159  1.00 71.19           C
ATOM   3019  C   SER A 204     -12.219   8.698  25.936  1.00 71.19           C
ATOM   3020  O   SER A 204     -11.386   7.796  25.862  1.00 71.19           O
ATOM   3021  HA  SER A 204     -12.278  10.860  25.780  1.00 71.19           H
ATOM   3022  CB  SER A 204     -12.896  10.006  23.902  1.00 71.19           C
ATOM   3023 1HB  SER A 204     -13.905  10.326  24.163  1.00 71.19           H
ATOM   3024 2HB  SER A 204     -12.505  10.733  23.191  1.00 71.19           H
ATOM   3025  OG  SER A 204     -12.950   8.722  23.286  1.00 71.19           O
ATOM   3026  HG  SER A 204     -13.516   8.762  22.462  1.00 71.19           H
ATOM   3027  HN  SER A 204     -10.078  10.660  25.507  1.00 71.19           H
ATOM   3028  N   ASP A 205     -13.324   8.642  26.665  1.00 70.69           N
ATOM   3029  CA  ASP A 205     -13.629   7.472  27.471  1.00 70.69           C
ATOM   3030  C   ASP A 205     -13.845   6.267  26.553  1.00 70.69           C
ATOM   3031  O   ASP A 205     -13.679   5.124  26.973  1.00 70.69           O
ATOM   3032  HA  ASP A 205     -12.770   7.345  28.130  1.00 70.69           H
ATOM   3033  CB  ASP A 205     -14.908   7.682  28.284  1.00 70.69           C
ATOM   3034 1HB  ASP A 205     -15.662   8.167  27.664  1.00 70.69           H
ATOM   3035 2HB  ASP A 205     -15.315   6.716  28.584  1.00 70.69           H
ATOM   3036  CG  ASP A 205     -14.635   8.534  29.525  1.00 70.69           C
ATOM   3037  OD1 ASP A 205     -13.617   8.254  30.193  1.00 70.69           O
ATOM   3038  OD2 ASP A 205     -15.451   9.447  29.777  1.00 70.69           O
ATOM   3039  HN  ASP A 205     -14.002   9.375  26.711  1.00 70.69           H
ATOM   3040  N   GLU A 206     -14.213   6.566  25.315  1.00 83.24           N
ATOM   3041  CA  GLU A 206     -14.580   5.523  24.372  1.00 83.24           C
ATOM   3042  C   GLU A 206     -13.407   5.216  23.438  1.00 83.24           C
ATOM   3043  O   GLU A 206     -13.610   4.836  22.286  1.00 83.24           O
ATOM   3044  HA  GLU A 206     -14.808   4.648  24.981  1.00 83.24           H
ATOM   3045  CB  GLU A 206     -15.826   5.918  23.576  1.00 83.24           C
ATOM   3046 1HB  GLU A 206     -15.674   6.895  23.117  1.00 83.24           H
ATOM   3047 2HB  GLU A 206     -16.064   5.136  22.855  1.00 83.24           H
ATOM   3048  CG  GLU A 206     -17.044   6.045  24.492  1.00 83.24           C
ATOM   3049 1HG  GLU A 206     -16.788   6.650  25.362  1.00 83.24           H
ATOM   3050 2HG  GLU A 206     -17.846   6.566  23.967  1.00 83.24           H
ATOM   3051  CD  GLU A 206     -17.535   4.669  24.946  1.00 83.24           C
ATOM   3052  OE1 GLU A 206     -18.600   4.634  25.599  1.00 83.24           O
ATOM   3053  OE2 GLU A 206     -16.833   3.684  24.631  1.00 83.24           O
ATOM   3054  HN  GLU A 206     -14.263   7.498  24.956  1.00 83.24           H
ATOM   3055  N   SER A 207     -12.207   5.392  23.971  1.00 89.08           N
ATOM   3056  CA  SER A 207     -11.003   5.212  23.177  1.00 89.08           C
ATOM   3057  C   SER A 207     -10.941   3.783  22.636  1.00 89.08           C
ATOM   3058  O   SER A 207     -10.471   3.557  21.522  1.00 89.08           O
ATOM   3059  HA  SER A 207     -11.087   5.928  22.360  1.00 89.08           H
ATOM   3060  CB  SER A 207      -9.750   5.523  23.999  1.00 89.08           C
ATOM   3061 1HB  SER A 207      -8.866   5.217  23.441  1.00 89.08           H
ATOM   3062 2HB  SER A 207      -9.675   6.599  24.152  1.00 89.08           H
ATOM   3063  OG  SER A 207      -9.764   4.865  25.263  1.00 89.08           O
ATOM   3064  HG  SER A 207      -9.003   5.187  25.826  1.00 89.08           H
ATOM   3065  HN  SER A 207     -12.050   5.652  24.924  1.00 89.08           H
ATOM   3066  N   THR A 208     -11.423   2.855  23.449  1.00 89.61           N
ATOM   3067  CA  THR A 208     -11.391   1.449  23.083  1.00 89.61           C
ATOM   3068  C   THR A 208     -12.304   1.189  21.883  1.00 89.61           C
ATOM   3069  O   THR A 208     -11.904   0.528  20.926  1.00 89.61           O
ATOM   3070  HA  THR A 208     -10.376   1.198  22.773  1.00 89.61           H
ATOM   3071  CB  THR A 208     -11.764   0.629  24.320  1.00 89.61           C
ATOM   3072  HB  THR A 208     -11.719  -0.439  24.107  1.00 89.61           H
ATOM   3073  OG1 THR A 208     -13.046   1.128  24.693  1.00 89.61           O
ATOM   3074  HG1 THR A 208     -13.501   0.480  25.303  1.00 89.61           H
ATOM   3075  CG2 THR A 208     -10.875   0.948  25.524  1.00 89.61           C
ATOM   3076 1HG2 THR A 208     -10.973   2.003  25.778  1.00 89.61           H
ATOM   3077 2HG2 THR A 208      -9.837   0.728  25.276  1.00 89.61           H
ATOM   3078 3HG2 THR A 208     -11.183   0.339  26.374  1.00 89.61           H
ATOM   3079  HN  THR A 208     -11.829   3.049  24.342  1.00 89.61           H
ATOM   3080  N   LYS A 209     -13.513   1.722  21.974  1.00 91.24           N
ATOM   3081  CA  LYS A 209     -14.476   1.583  20.895  1.00 91.24           C
ATOM   3082  C   LYS A 209     -13.924   2.252  19.635  1.00 91.24           C
ATOM   3083  O   LYS A 209     -14.091   1.737  18.530  1.00 91.24           O
ATOM   3084  HA  LYS A 209     -14.593   0.517  20.697  1.00 91.24           H
ATOM   3085  CB  LYS A 209     -15.844   2.116  21.325  1.00 91.24           C
ATOM   3086 1HB  LYS A 209     -15.742   3.136  21.693  1.00 91.24           H
ATOM   3087 2HB  LYS A 209     -16.511   2.153  20.464  1.00 91.24           H
ATOM   3088  CG  LYS A 209     -16.459   1.234  22.415  1.00 91.24           C
ATOM   3089 1HG  LYS A 209     -16.362   0.185  22.136  1.00 91.24           H
ATOM   3090 2HG  LYS A 209     -15.911   1.368  23.347  1.00 91.24           H
ATOM   3091  CD  LYS A 209     -17.934   1.576  22.630  1.00 91.24           C
ATOM   3092 1HD  LYS A 209     -18.064   2.658  22.628  1.00 91.24           H
ATOM   3093 2HD  LYS A 209     -18.527   1.183  21.803  1.00 91.24           H
ATOM   3094  CE  LYS A 209     -18.444   0.997  23.951  1.00 91.24           C
ATOM   3095 1HE  LYS A 209     -18.914   0.030  23.774  1.00 91.24           H
ATOM   3096 2HE  LYS A 209     -17.607   0.826  24.627  1.00 91.24           H
ATOM   3097  NZ  LYS A 209     -19.417   1.919  24.579  1.00 91.24           N
ATOM   3098 1HZ  LYS A 209     -19.960   1.416  25.272  1.00 91.24           H
ATOM   3099 2HZ  LYS A 209     -18.919   2.681  25.028  1.00 91.24           H
ATOM   3100 3HZ  LYS A 209     -20.037   2.292  23.869  1.00 91.24           H
ATOM   3101  HN  LYS A 209     -13.838   2.241  22.765  1.00 91.24           H
ATOM   3102  N   LEU A 210     -13.278   3.390  19.843  1.00 92.27           N
ATOM   3103  CA  LEU A 210     -12.752   4.165  18.732  1.00 92.27           C
ATOM   3104  C   LEU A 210     -11.664   3.357  18.021  1.00 92.27           C
ATOM   3105  O   LEU A 210     -11.666   3.252  16.796  1.00 92.27           O
ATOM   3106  HA  LEU A 210     -13.571   4.331  18.033  1.00 92.27           H
ATOM   3107  CB  LEU A 210     -12.282   5.539  19.213  1.00 92.27           C
ATOM   3108 1HB  LEU A 210     -13.097   6.008  19.764  1.00 92.27           H
ATOM   3109 2HB  LEU A 210     -11.463   5.395  19.918  1.00 92.27           H
ATOM   3110  CG  LEU A 210     -11.816   6.508  18.125  1.00 92.27           C
ATOM   3111  HG  LEU A 210     -11.016   6.028  17.560  1.00 92.27           H
ATOM   3112  CD1 LEU A 210     -12.946   6.810  17.139  1.00 92.27           C
ATOM   3113 1HD1 LEU A 210     -13.273   5.884  16.666  1.00 92.27           H
ATOM   3114 2HD1 LEU A 210     -13.783   7.260  17.673  1.00 92.27           H
ATOM   3115 3HD1 LEU A 210     -12.588   7.501  16.376  1.00 92.27           H
ATOM   3116  CD2 LEU A 210     -11.234   7.783  18.738  1.00 92.27           C
ATOM   3117 1HD2 LEU A 210     -11.996   8.277  19.341  1.00 92.27           H
ATOM   3118 2HD2 LEU A 210     -10.381   7.528  19.367  1.00 92.27           H
ATOM   3119 3HD2 LEU A 210     -10.911   8.454  17.942  1.00 92.27           H
ATOM   3120  HN  LEU A 210     -13.112   3.782  20.748  1.00 92.27           H
ATOM   3121  N   LYS A 211     -10.762   2.808  18.821  1.00 92.60           N
ATOM   3122  CA  LYS A 211      -9.688   1.988  18.286  1.00 92.60           C
ATOM   3123  C   LYS A 211     -10.286   0.850  17.456  1.00 92.60           C
ATOM   3124  O   LYS A 211      -9.886   0.635  16.313  1.00 92.60           O
ATOM   3125  HA  LYS A 211      -9.092   2.620  17.627  1.00 92.60           H
ATOM   3126  CB  LYS A 211      -8.767   1.511  19.410  1.00 92.60           C
ATOM   3127 1HB  LYS A 211      -8.299   2.369  19.892  1.00 92.60           H
ATOM   3128 2HB  LYS A 211      -9.354   0.999  20.173  1.00 92.60           H
ATOM   3129  CG  LYS A 211      -7.687   0.570  18.873  1.00 92.60           C
ATOM   3130 1HG  LYS A 211      -8.144  -0.365  18.548  1.00 92.60           H
ATOM   3131 2HG  LYS A 211      -7.215   1.015  17.997  1.00 92.60           H
ATOM   3132  CD  LYS A 211      -6.629   0.283  19.939  1.00 92.60           C
ATOM   3133 1HD  LYS A 211      -6.204   1.221  20.297  1.00 92.60           H
ATOM   3134 2HD  LYS A 211      -7.094  -0.204  20.797  1.00 92.60           H
ATOM   3135  CE  LYS A 211      -5.516  -0.608  19.383  1.00 92.60           C
ATOM   3136 1HE  LYS A 211      -5.912  -1.600  19.164  1.00 92.60           H
ATOM   3137 2HE  LYS A 211      -5.150  -0.196  18.442  1.00 92.60           H
ATOM   3138  NZ  LYS A 211      -4.403  -0.714  20.352  1.00 92.60           N
ATOM   3139 1HZ  LYS A 211      -3.578  -1.069  19.882  1.00 92.60           H
ATOM   3140 2HZ  LYS A 211      -4.204   0.202  20.739  1.00 92.60           H
ATOM   3141 3HZ  LYS A 211      -4.665  -1.347  21.100  1.00 92.60           H
ATOM   3142  HN  LYS A 211     -10.757   2.915  19.815  1.00 92.60           H
ATOM   3143  N   SER A 212     -11.234   0.152  18.063  1.00 91.52           N
ATOM   3144  CA  SER A 212     -11.845  -0.999  17.420  1.00 91.52           C
ATOM   3145  C   SER A 212     -12.416  -0.595  16.059  1.00 91.52           C
ATOM   3146  O   SER A 212     -12.153  -1.252  15.052  1.00 91.52           O
ATOM   3147  HA  SER A 212     -11.039  -1.722  17.297  1.00 91.52           H
ATOM   3148  CB  SER A 212     -12.942  -1.603  18.298  1.00 91.52           C
ATOM   3149 1HB  SER A 212     -12.521  -1.880  19.265  1.00 91.52           H
ATOM   3150 2HB  SER A 212     -13.709  -0.852  18.488  1.00 91.52           H
ATOM   3151  OG  SER A 212     -13.539  -2.748  17.695  1.00 91.52           O
ATOM   3152  HG  SER A 212     -12.833  -3.413  17.452  1.00 91.52           H
ATOM   3153  HN  SER A 212     -11.584   0.361  18.976  1.00 91.52           H
ATOM   3154  N   ALA A 213     -13.187   0.482  16.072  1.00 92.18           N
ATOM   3155  CA  ALA A 213     -13.861   0.935  14.867  1.00 92.18           C
ATOM   3156  C   ALA A 213     -12.817   1.278  13.803  1.00 92.18           C
ATOM   3157  O   ALA A 213     -12.971   0.916  12.637  1.00 92.18           O
ATOM   3158  HA  ALA A 213     -14.481   0.115  14.505  1.00 92.18           H
ATOM   3159  CB  ALA A 213     -14.763   2.125  15.203  1.00 92.18           C
ATOM   3160 1HB  ALA A 213     -15.505   1.821  15.941  1.00 92.18           H
ATOM   3161 2HB  ALA A 213     -14.158   2.936  15.608  1.00 92.18           H
ATOM   3162 3HB  ALA A 213     -15.268   2.464  14.299  1.00 92.18           H
ATOM   3163  HN  ALA A 213     -13.354   1.040  16.885  1.00 92.18           H
ATOM   3164  N   VAL A 214     -11.776   1.972  14.241  1.00 91.81           N
ATOM   3165  CA  VAL A 214     -10.736   2.417  13.330  1.00 91.81           C
ATOM   3166  C   VAL A 214     -10.046   1.197  12.716  1.00 91.81           C
ATOM   3167  O   VAL A 214      -9.761   1.178  11.519  1.00 91.81           O
ATOM   3168  HA  VAL A 214     -11.217   2.985  12.534  1.00 91.81           H
ATOM   3169  CB  VAL A 214      -9.766   3.349  14.059  1.00 91.81           C
ATOM   3170  HB  VAL A 214      -9.495   2.879  15.004  1.00 91.81           H
ATOM   3171  CG1 VAL A 214      -8.483   3.547  13.248  1.00 91.81           C
ATOM   3172 1HG1 VAL A 214      -7.996   2.584  13.098  1.00 91.81           H
ATOM   3173 2HG1 VAL A 214      -8.728   3.985  12.281  1.00 91.81           H
ATOM   3174 3HG1 VAL A 214      -7.811   4.214  13.789  1.00 91.81           H
ATOM   3175  CG2 VAL A 214     -10.428   4.692  14.374  1.00 91.81           C
ATOM   3176 1HG2 VAL A 214     -10.741   5.169  13.445  1.00 91.81           H
ATOM   3177 2HG2 VAL A 214     -11.299   4.527  15.009  1.00 91.81           H
ATOM   3178 3HG2 VAL A 214      -9.717   5.335  14.892  1.00 91.81           H
ATOM   3179  HN  VAL A 214     -11.639   2.229  15.198  1.00 91.81           H
ATOM   3180  N   LEU A 215      -9.796   0.209  13.563  1.00 91.69           N
ATOM   3181  CA  LEU A 215      -9.138  -1.008  13.120  1.00 91.69           C
ATOM   3182  C   LEU A 215     -10.052  -1.751  12.144  1.00 91.69           C
ATOM   3183  O   LEU A 215      -9.596  -2.244  11.113  1.00 91.69           O
ATOM   3184  HA  LEU A 215      -8.232  -0.715  12.590  1.00 91.69           H
ATOM   3185  CB  LEU A 215      -8.706  -1.851  14.322  1.00 91.69           C
ATOM   3186 1HB  LEU A 215      -9.375  -1.632  15.154  1.00 91.69           H
ATOM   3187 2HB  LEU A 215      -8.844  -2.903  14.071  1.00 91.69           H
ATOM   3188  CG  LEU A 215      -7.265  -1.653  14.797  1.00 91.69           C
ATOM   3189  HG  LEU A 215      -6.648  -1.425  13.928  1.00 91.69           H
ATOM   3190  CD1 LEU A 215      -7.161  -0.462  15.751  1.00 91.69           C
ATOM   3191 1HD1 LEU A 215      -7.488   0.443  15.239  1.00 91.69           H
ATOM   3192 2HD1 LEU A 215      -7.795  -0.637  16.621  1.00 91.69           H
ATOM   3193 3HD1 LEU A 215      -6.127  -0.344  16.074  1.00 91.69           H
ATOM   3194  CD2 LEU A 215      -6.712  -2.937  15.420  1.00 91.69           C
ATOM   3195 1HD2 LEU A 215      -7.326  -3.220  16.274  1.00 91.69           H
ATOM   3196 2HD2 LEU A 215      -6.730  -3.737  14.679  1.00 91.69           H
ATOM   3197 3HD2 LEU A 215      -5.687  -2.768  15.749  1.00 91.69           H
ATOM   3198  HN  LEU A 215     -10.036   0.231  14.534  1.00 91.69           H
ATOM   3199  N   THR A 216     -11.326  -1.809  12.504  1.00 92.38           N
ATOM   3200  CA  THR A 216     -12.309  -2.480  11.671  1.00 92.38           C
ATOM   3201  C   THR A 216     -12.317  -1.879  10.264  1.00 92.38           C
ATOM   3202  O   THR A 216     -12.349  -2.607   9.274  1.00 92.38           O
ATOM   3203  HA  THR A 216     -12.017  -3.526  11.570  1.00 92.38           H
ATOM   3204  CB  THR A 216     -13.664  -2.394  12.376  1.00 92.38           C
ATOM   3205  HB  THR A 216     -13.968  -1.356  12.509  1.00 92.38           H
ATOM   3206  OG1 THR A 216     -13.479  -3.140  13.576  1.00 92.38           O
ATOM   3207  HG1 THR A 216     -13.126  -2.545  14.297  1.00 92.38           H
ATOM   3208  CG2 THR A 216     -14.762  -3.155  11.630  1.00 92.38           C
ATOM   3209 1HG2 THR A 216     -14.489  -4.208  11.556  1.00 92.38           H
ATOM   3210 2HG2 THR A 216     -14.877  -2.739  10.629  1.00 92.38           H
ATOM   3211 3HG2 THR A 216     -15.703  -3.062  12.172  1.00 92.38           H
ATOM   3212  HN  THR A 216     -11.689  -1.408  13.345  1.00 92.38           H
ATOM   3213  N   LEU A 217     -12.287  -0.555  10.221  1.00 90.38           N
ATOM   3214  CA  LEU A 217     -12.285   0.153   8.952  1.00 90.38           C
ATOM   3215  C   LEU A 217     -11.051  -0.257   8.146  1.00 90.38           C
ATOM   3216  O   LEU A 217     -11.136  -0.465   6.937  1.00 90.38           O
ATOM   3217  HA  LEU A 217     -13.174  -0.157   8.404  1.00 90.38           H
ATOM   3218  CB  LEU A 217     -12.397   1.662   9.180  1.00 90.38           C
ATOM   3219 1HB  LEU A 217     -13.295   1.855   9.768  1.00 90.38           H
ATOM   3220 2HB  LEU A 217     -11.547   1.983   9.783  1.00 90.38           H
ATOM   3221  CG  LEU A 217     -12.450   2.529   7.921  1.00 90.38           C
ATOM   3222  HG  LEU A 217     -11.579   2.295   7.309  1.00 90.38           H
ATOM   3223  CD1 LEU A 217     -13.690   2.206   7.085  1.00 90.38           C
ATOM   3224 1HD1 LEU A 217     -13.665   1.158   6.787  1.00 90.38           H
ATOM   3225 2HD1 LEU A 217     -14.586   2.394   7.676  1.00 90.38           H
ATOM   3226 3HD1 LEU A 217     -13.703   2.836   6.195  1.00 90.38           H
ATOM   3227  CD2 LEU A 217     -12.368   4.015   8.274  1.00 90.38           C
ATOM   3228 1HD2 LEU A 217     -13.206   4.282   8.917  1.00 90.38           H
ATOM   3229 2HD2 LEU A 217     -11.431   4.213   8.796  1.00 90.38           H
ATOM   3230 3HD2 LEU A 217     -12.407   4.608   7.360  1.00 90.38           H
ATOM   3231  HN  LEU A 217     -12.264   0.031  11.032  1.00 90.38           H
ATOM   3232  N   LYS A 218      -9.932  -0.360   8.848  1.00 88.29           N
ATOM   3233  CA  LYS A 218      -8.674  -0.702   8.206  1.00 88.29           C
ATOM   3234  C   LYS A 218      -8.765  -2.121   7.641  1.00 88.29           C
ATOM   3235  O   LYS A 218      -8.226  -2.402   6.572  1.00 88.29           O
ATOM   3236  HA  LYS A 218      -8.531  -0.009   7.378  1.00 88.29           H
ATOM   3237  CB  LYS A 218      -7.506  -0.499   9.173  1.00 88.29           C
ATOM   3238 1HB  LYS A 218      -7.717  -1.005  10.116  1.00 88.29           H
ATOM   3239 2HB  LYS A 218      -6.606  -0.954   8.762  1.00 88.29           H
ATOM   3240  CG  LYS A 218      -7.261   0.989   9.431  1.00 88.29           C
ATOM   3241 1HG  LYS A 218      -6.983   1.482   8.499  1.00 88.29           H
ATOM   3242 2HG  LYS A 218      -8.181   1.459   9.778  1.00 88.29           H
ATOM   3243  CD  LYS A 218      -6.155   1.190  10.470  1.00 88.29           C
ATOM   3244 1HD  LYS A 218      -6.286   0.481  11.287  1.00 88.29           H
ATOM   3245 2HD  LYS A 218      -5.185   0.982  10.019  1.00 88.29           H
ATOM   3246  CE  LYS A 218      -6.172   2.619  11.019  1.00 88.29           C
ATOM   3247 1HE  LYS A 218      -6.565   3.300  10.264  1.00 88.29           H
ATOM   3248 2HE  LYS A 218      -6.840   2.676  11.878  1.00 88.29           H
ATOM   3249  NZ  LYS A 218      -4.809   3.038  11.413  1.00 88.29           N
ATOM   3250 1HZ  LYS A 218      -4.869   3.716  12.166  1.00 88.29           H
ATOM   3251 2HZ  LYS A 218      -4.284   2.230  11.728  1.00 88.29           H
ATOM   3252 3HZ  LYS A 218      -4.341   3.457  10.618  1.00 88.29           H
ATOM   3253  HN  LYS A 218      -9.877  -0.215   9.836  1.00 88.29           H
ATOM   3254  N   VAL A 219      -9.450  -2.978   8.385  1.00 88.44           N
ATOM   3255  CA  VAL A 219      -9.616  -4.361   7.972  1.00 88.44           C
ATOM   3256  C   VAL A 219     -10.483  -4.412   6.712  1.00 88.44           C
ATOM   3257  O   VAL A 219     -10.153  -5.113   5.756  1.00 88.44           O
ATOM   3258  HA  VAL A 219      -8.627  -4.754   7.734  1.00 88.44           H
ATOM   3259  CB  VAL A 219     -10.189  -5.186   9.126  1.00 88.44           C
ATOM   3260  HB  VAL A 219     -11.061  -4.660   9.514  1.00 88.44           H
ATOM   3261  CG1 VAL A 219     -10.648  -6.562   8.641  1.00 88.44           C
ATOM   3262 1HG1 VAL A 219     -11.420  -6.441   7.881  1.00 88.44           H
ATOM   3263 2HG1 VAL A 219      -9.800  -7.099   8.214  1.00 88.44           H
ATOM   3264 3HG1 VAL A 219     -11.051  -7.128   9.481  1.00 88.44           H
ATOM   3265  CG2 VAL A 219      -9.174  -5.316  10.264  1.00 88.44           C
ATOM   3266 1HG2 VAL A 219      -8.275  -5.810   9.894  1.00 88.44           H
ATOM   3267 2HG2 VAL A 219      -8.917  -4.325  10.637  1.00 88.44           H
ATOM   3268 3HG2 VAL A 219      -9.607  -5.907  11.071  1.00 88.44           H
ATOM   3269  HN  VAL A 219      -9.886  -2.740   9.253  1.00 88.44           H
ATOM   3270  N   ILE A 220     -11.574  -3.662   6.752  1.00 88.45           N
ATOM   3271  CA  ILE A 220     -12.519  -3.656   5.649  1.00 88.45           C
ATOM   3272  C   ILE A 220     -11.810  -3.186   4.378  1.00 88.45           C
ATOM   3273  O   ILE A 220     -11.911  -3.827   3.333  1.00 88.45           O
ATOM   3274  HA  ILE A 220     -12.852  -4.683   5.499  1.00 88.45           H
ATOM   3275  CB  ILE A 220     -13.755  -2.828   6.006  1.00 88.45           C
ATOM   3276  HB  ILE A 220     -13.421  -1.880   6.427  1.00 88.45           H
ATOM   3277  CG1 ILE A 220     -14.592  -3.527   7.079  1.00 88.45           C
ATOM   3278 1HG1 ILE A 220     -15.069  -4.411   6.655  1.00 88.45           H
ATOM   3279 2HG1 ILE A 220     -13.943  -3.872   7.885  1.00 88.45           H
ATOM   3280  CG2 ILE A 220     -14.578  -2.504   4.758  1.00 88.45           C
ATOM   3281 1HG2 ILE A 220     -13.967  -1.935   4.057  1.00 88.45           H
ATOM   3282 2HG2 ILE A 220     -14.903  -3.432   4.287  1.00 88.45           H
ATOM   3283 3HG2 ILE A 220     -15.450  -1.915   5.041  1.00 88.45           H
ATOM   3284  CD1 ILE A 220     -15.658  -2.586   7.643  1.00 88.45           C
ATOM   3285 1HD1 ILE A 220     -15.176  -1.716   8.088  1.00 88.45           H
ATOM   3286 2HD1 ILE A 220     -16.319  -2.263   6.839  1.00 88.45           H
ATOM   3287 3HD1 ILE A 220     -16.239  -3.108   8.404  1.00 88.45           H
ATOM   3288  HN  ILE A 220     -11.815  -3.066   7.518  1.00 88.45           H
ATOM   3289  N   LEU A 221     -11.109  -2.069   4.508  1.00 84.31           N
ATOM   3290  CA  LEU A 221     -10.480  -1.441   3.358  1.00 84.31           C
ATOM   3291  C   LEU A 221      -9.180  -2.176   3.029  1.00 84.31           C
ATOM   3292  O   LEU A 221      -8.696  -2.113   1.900  1.00 84.31           O
ATOM   3293  HA  LEU A 221     -11.161  -1.550   2.514  1.00 84.31           H
ATOM   3294  CB  LEU A 221     -10.295   0.058   3.601  1.00 84.31           C
ATOM   3295 1HB  LEU A 221      -9.617   0.188   4.444  1.00 84.31           H
ATOM   3296 2HB  LEU A 221      -9.806   0.490   2.728  1.00 84.31           H
ATOM   3297  CG  LEU A 221     -11.571   0.855   3.882  1.00 84.31           C
ATOM   3298  HG  LEU A 221     -12.116   0.355   4.682  1.00 84.31           H
ATOM   3299  CD1 LEU A 221     -11.240   2.266   4.371  1.00 84.31           C
ATOM   3300 1HD1 LEU A 221     -10.657   2.204   5.291  1.00 84.31           H
ATOM   3301 2HD1 LEU A 221     -10.662   2.789   3.610  1.00 84.31           H
ATOM   3302 3HD1 LEU A 221     -12.164   2.810   4.563  1.00 84.31           H
ATOM   3303  CD2 LEU A 221     -12.486   0.874   2.655  1.00 84.31           C
ATOM   3304 1HD2 LEU A 221     -11.962   1.335   1.818  1.00 84.31           H
ATOM   3305 2HD2 LEU A 221     -12.762  -0.147   2.392  1.00 84.31           H
ATOM   3306 3HD2 LEU A 221     -13.385   1.446   2.882  1.00 84.31           H
ATOM   3307  HN  LEU A 221     -10.967  -1.596   5.378  1.00 84.31           H
ATOM   3308  N   GLY A 222      -8.650  -2.856   4.035  1.00 77.52           N
ATOM   3309  CA  GLY A 222      -7.356  -3.504   3.902  1.00 77.52           C
ATOM   3310  C   GLY A 222      -7.494  -4.871   3.230  1.00 77.52           C
ATOM   3311  O   GLY A 222      -6.641  -5.265   2.437  1.00 77.52           O
ATOM   3312 1HA  GLY A 222      -6.688  -2.872   3.317  1.00 77.52           H
ATOM   3313 2HA  GLY A 222      -6.902  -3.622   4.886  1.00 77.52           H
ATOM   3314  HN  GLY A 222      -9.089  -2.968   4.927  1.00 77.52           H
ATOM   3315  N   PHE A 223      -8.575  -5.557   3.572  1.00 77.39           N
ATOM   3316  CA  PHE A 223      -8.721  -6.955   3.204  1.00 77.39           C
ATOM   3317  C   PHE A 223      -9.850  -7.139   2.188  1.00 77.39           C
ATOM   3318  O   PHE A 223      -9.611  -7.566   1.059  1.00 77.39           O
ATOM   3319  HA  PHE A 223      -7.779  -7.273   2.758  1.00 77.39           H
ATOM   3320  CB  PHE A 223      -9.072  -7.719   4.482  1.00 77.39           C
ATOM   3321 1HB  PHE A 223      -8.371  -7.435   5.267  1.00 77.39           H
ATOM   3322 2HB  PHE A 223     -10.064  -7.415   4.814  1.00 77.39           H
ATOM   3323  CG  PHE A 223      -9.047  -9.241   4.323  1.00 77.39           C
ATOM   3324  CD1 PHE A 223     -10.213  -9.936   4.251  1.00 77.39           C
ATOM   3325  HD1 PHE A 223     -11.166  -9.410   4.306  1.00 77.39           H
ATOM   3326  CD2 PHE A 223      -7.858  -9.898   4.255  1.00 77.39           C
ATOM   3327  HD2 PHE A 223      -6.923  -9.341   4.313  1.00 77.39           H
ATOM   3328  CE1 PHE A 223     -10.190 -11.349   4.104  1.00 77.39           C
ATOM   3329  HE1 PHE A 223     -11.125 -11.906   4.046  1.00 77.39           H
ATOM   3330  CE2 PHE A 223      -7.835 -11.310   4.108  1.00 77.39           C
ATOM   3331  HE2 PHE A 223      -6.882 -11.837   4.053  1.00 77.39           H
ATOM   3332  CZ  PHE A 223      -9.002 -12.006   4.036  1.00 77.39           C
ATOM   3333  HZ  PHE A 223      -8.984 -13.090   3.923  1.00 77.39           H
ATOM   3334  HN  PHE A 223      -9.340  -5.174   4.089  1.00 77.39           H
ATOM   3335  N   PHE A 224     -11.057  -6.808   2.625  1.00 82.96           N
ATOM   3336  CA  PHE A 224     -12.248  -7.156   1.869  1.00 82.96           C
ATOM   3337  C   PHE A 224     -12.279  -6.424   0.526  1.00 82.96           C
ATOM   3338  O   PHE A 224     -12.619  -7.014  -0.498  1.00 82.96           O
ATOM   3339  HA  PHE A 224     -12.217  -8.231   1.695  1.00 82.96           H
ATOM   3340  CB  PHE A 224     -13.452  -6.715   2.705  1.00 82.96           C
ATOM   3341 1HB  PHE A 224     -13.236  -5.744   3.151  1.00 82.96           H
ATOM   3342 2HB  PHE A 224     -14.309  -6.579   2.045  1.00 82.96           H
ATOM   3343  CG  PHE A 224     -13.833  -7.697   3.814  1.00 82.96           C
ATOM   3344  CD1 PHE A 224     -14.599  -8.783   3.527  1.00 82.96           C
ATOM   3345  HD1 PHE A 224     -14.942  -8.954   2.507  1.00 82.96           H
ATOM   3346  CD2 PHE A 224     -13.405  -7.484   5.087  1.00 82.96           C
ATOM   3347  HD2 PHE A 224     -12.790  -6.614   5.317  1.00 82.96           H
ATOM   3348  CE1 PHE A 224     -14.953  -9.695   4.557  1.00 82.96           C
ATOM   3349  HE1 PHE A 224     -15.567 -10.565   4.327  1.00 82.96           H
ATOM   3350  CE2 PHE A 224     -13.758  -8.396   6.117  1.00 82.96           C
ATOM   3351  HE2 PHE A 224     -13.415  -8.225   7.138  1.00 82.96           H
ATOM   3352  CZ  PHE A 224     -14.525  -9.482   5.830  1.00 82.96           C
ATOM   3353  HZ  PHE A 224     -14.796 -10.182   6.621  1.00 82.96           H
ATOM   3354  HN  PHE A 224     -11.226  -6.312   3.477  1.00 82.96           H
ATOM   3355  N   LEU A 225     -11.918  -5.150   0.574  1.00 79.85           N
ATOM   3356  CA  LEU A 225     -11.952  -4.317  -0.616  1.00 79.85           C
ATOM   3357  C   LEU A 225     -11.001  -4.896  -1.665  1.00 79.85           C
ATOM   3358  O   LEU A 225     -11.409  -5.174  -2.792  1.00 79.85           O
ATOM   3359  HA  LEU A 225     -12.967  -4.355  -1.012  1.00 79.85           H
ATOM   3360  CB  LEU A 225     -11.660  -2.859  -0.258  1.00 79.85           C
ATOM   3361 1HB  LEU A 225     -12.440  -2.508   0.417  1.00 79.85           H
ATOM   3362 2HB  LEU A 225     -10.721  -2.822   0.294  1.00 79.85           H
ATOM   3363  CG  LEU A 225     -11.566  -1.885  -1.435  1.00 79.85           C
ATOM   3364  HG  LEU A 225     -10.904  -2.318  -2.184  1.00 79.85           H
ATOM   3365  CD1 LEU A 225     -12.932  -1.692  -2.096  1.00 79.85           C
ATOM   3366 1HD1 LEU A 225     -13.297  -2.651  -2.464  1.00 79.85           H
ATOM   3367 2HD1 LEU A 225     -13.636  -1.291  -1.366  1.00 79.85           H
ATOM   3368 3HD1 LEU A 225     -12.837  -0.995  -2.929  1.00 79.85           H
ATOM   3369  CD2 LEU A 225     -10.947  -0.556  -0.998  1.00 79.85           C
ATOM   3370 1HD2 LEU A 225     -11.563  -0.106  -0.220  1.00 79.85           H
ATOM   3371 2HD2 LEU A 225      -9.944  -0.733  -0.610  1.00 79.85           H
ATOM   3372 3HD2 LEU A 225     -10.892   0.117  -1.854  1.00 79.85           H
ATOM   3373  HN  LEU A 225     -11.608  -4.688   1.405  1.00 79.85           H
ATOM   3374  N   PRO A 226      -9.721  -5.086  -1.317  1.00 77.10           N
ATOM   3375  CA  PRO A 226      -8.774  -5.718  -2.240  1.00 77.10           C
ATOM   3376  C   PRO A 226      -9.280  -7.053  -2.761  1.00 77.10           C
ATOM   3377  O   PRO A 226      -9.176  -7.338  -3.953  1.00 77.10           O
ATOM   3378  HA  PRO A 226      -8.644  -5.097  -3.126  1.00 77.10           H
ATOM   3379  CB  PRO A 226      -7.505  -5.879  -1.401  1.00 77.10           C
ATOM   3380 1HB  PRO A 226      -7.470  -6.851  -0.909  1.00 77.10           H
ATOM   3381 2HB  PRO A 226      -6.607  -5.802  -2.014  1.00 77.10           H
ATOM   3382  CG  PRO A 226      -7.600  -4.740  -0.394  1.00 77.10           C
ATOM   3383 1HG  PRO A 226      -6.973  -4.920   0.480  1.00 77.10           H
ATOM   3384 2HG  PRO A 226      -7.267  -3.794  -0.820  1.00 77.10           H
ATOM   3385  CD  PRO A 226      -9.078  -4.720  -0.042  1.00 77.10           C
ATOM   3386 1HD  PRO A 226      -9.317  -5.434   0.746  1.00 77.10           H
ATOM   3387 2HD  PRO A 226      -9.397  -3.740   0.313  1.00 77.10           H
ATOM   3388  N   PHE A 227      -9.820  -7.844  -1.844  1.00 81.91           N
ATOM   3389  CA  PHE A 227     -10.288  -9.176  -2.187  1.00 81.91           C
ATOM   3390  C   PHE A 227     -11.393  -9.114  -3.243  1.00 81.91           C
ATOM   3391  O   PHE A 227     -11.360  -9.853  -4.226  1.00 81.91           O
ATOM   3392  HA  PHE A 227      -9.435  -9.725  -2.588  1.00 81.91           H
ATOM   3393  CB  PHE A 227     -10.855  -9.794  -0.908  1.00 81.91           C
ATOM   3394 1HB  PHE A 227     -10.062  -9.851  -0.162  1.00 81.91           H
ATOM   3395 2HB  PHE A 227     -11.623  -9.132  -0.507  1.00 81.91           H
ATOM   3396  CG  PHE A 227     -11.454 -11.188  -1.102  1.00 81.91           C
ATOM   3397  CD1 PHE A 227     -12.803 -11.343  -1.186  1.00 81.91           C
ATOM   3398  HD1 PHE A 227     -13.457 -10.474  -1.115  1.00 81.91           H
ATOM   3399  CD2 PHE A 227     -10.638 -12.272  -1.192  1.00 81.91           C
ATOM   3400  HD2 PHE A 227      -9.557 -12.148  -1.125  1.00 81.91           H
ATOM   3401  CE1 PHE A 227     -13.359 -12.637  -1.367  1.00 81.91           C
ATOM   3402  HE1 PHE A 227     -14.439 -12.761  -1.434  1.00 81.91           H
ATOM   3403  CE2 PHE A 227     -11.194 -13.566  -1.373  1.00 81.91           C
ATOM   3404  HE2 PHE A 227     -10.540 -14.435  -1.444  1.00 81.91           H
ATOM   3405  CZ  PHE A 227     -12.543 -13.721  -1.456  1.00 81.91           C
ATOM   3406  HZ  PHE A 227     -12.969 -14.715  -1.595  1.00 81.91           H
ATOM   3407  HN  PHE A 227      -9.939  -7.588  -0.885  1.00 81.91           H
ATOM   3408  N   VAL A 228     -12.346  -8.225  -3.004  1.00 83.61           N
ATOM   3409  CA  VAL A 228     -13.447  -8.040  -3.934  1.00 83.61           C
ATOM   3410  C   VAL A 228     -12.893  -7.621  -5.297  1.00 83.61           C
ATOM   3411  O   VAL A 228     -13.334  -8.121  -6.331  1.00 83.61           O
ATOM   3412  HA  VAL A 228     -13.952  -9.000  -4.041  1.00 83.61           H
ATOM   3413  CB  VAL A 228     -14.452  -7.037  -3.364  1.00 83.61           C
ATOM   3414  HB  VAL A 228     -13.900  -6.149  -3.055  1.00 83.61           H
ATOM   3415  CG1 VAL A 228     -15.467  -6.613  -4.427  1.00 83.61           C
ATOM   3416 1HG1 VAL A 228     -14.945  -6.148  -5.263  1.00 83.61           H
ATOM   3417 2HG1 VAL A 228     -16.011  -7.489  -4.780  1.00 83.61           H
ATOM   3418 3HG1 VAL A 228     -16.169  -5.900  -3.994  1.00 83.61           H
ATOM   3419  CG2 VAL A 228     -15.155  -7.607  -2.130  1.00 83.61           C
ATOM   3420 1HG2 VAL A 228     -15.688  -8.517  -2.403  1.00 83.61           H
ATOM   3421 2HG2 VAL A 228     -14.415  -7.835  -1.363  1.00 83.61           H
ATOM   3422 3HG2 VAL A 228     -15.863  -6.873  -1.744  1.00 83.61           H
ATOM   3423  HN  VAL A 228     -12.374  -7.639  -2.194  1.00 83.61           H
ATOM   3424  N   VAL A 229     -11.933  -6.708  -5.255  1.00 75.99           N
ATOM   3425  CA  VAL A 229     -11.326  -6.203  -6.475  1.00 75.99           C
ATOM   3426  C   VAL A 229     -10.676  -7.362  -7.234  1.00 75.99           C
ATOM   3427  O   VAL A 229     -10.853  -7.493  -8.444  1.00 75.99           O
ATOM   3428  HA  VAL A 229     -12.123  -5.785  -7.090  1.00 75.99           H
ATOM   3429  CB  VAL A 229     -10.343  -5.079  -6.143  1.00 75.99           C
ATOM   3430  HB  VAL A 229      -9.700  -5.424  -5.333  1.00 75.99           H
ATOM   3431  CG1 VAL A 229      -9.452  -4.758  -7.345  1.00 75.99           C
ATOM   3432 1HG1 VAL A 229      -8.886  -5.647  -7.626  1.00 75.99           H
ATOM   3433 2HG1 VAL A 229     -10.073  -4.443  -8.184  1.00 75.99           H
ATOM   3434 3HG1 VAL A 229      -8.763  -3.956  -7.082  1.00 75.99           H
ATOM   3435  CG2 VAL A 229     -11.081  -3.830  -5.659  1.00 75.99           C
ATOM   3436 1HG2 VAL A 229     -11.759  -3.483  -6.439  1.00 75.99           H
ATOM   3437 2HG2 VAL A 229     -11.652  -4.070  -4.762  1.00 75.99           H
ATOM   3438 3HG2 VAL A 229     -10.358  -3.047  -5.430  1.00 75.99           H
ATOM   3439  HN  VAL A 229     -11.572  -6.316  -4.409  1.00 75.99           H
ATOM   3440  N   MET A 230      -9.938  -8.174  -6.491  1.00 77.82           N
ATOM   3441  CA  MET A 230      -9.233  -9.297  -7.084  1.00 77.82           C
ATOM   3442  C   MET A 230     -10.201 -10.229  -7.816  1.00 77.82           C
ATOM   3443  O   MET A 230      -9.969 -10.589  -8.969  1.00 77.82           O
ATOM   3444  HA  MET A 230      -8.531  -8.860  -7.795  1.00 77.82           H
ATOM   3445  CB  MET A 230      -8.502 -10.077  -5.989  1.00 77.82           C
ATOM   3446 1HB  MET A 230      -9.202 -10.341  -5.197  1.00 77.82           H
ATOM   3447 2HB  MET A 230      -8.117 -11.011  -6.399  1.00 77.82           H
ATOM   3448  CG  MET A 230      -7.350  -9.256  -5.407  1.00 77.82           C
ATOM   3449 1HG  MET A 230      -6.521  -9.225  -6.114  1.00 77.82           H
ATOM   3450 2HG  MET A 230      -7.670  -8.227  -5.247  1.00 77.82           H
ATOM   3451  SD  MET A 230      -6.808  -9.973  -3.864  1.00 77.82           S
ATOM   3452  CE  MET A 230      -6.216  -8.508  -3.033  1.00 77.82           C
ATOM   3453 1HE  MET A 230      -5.414  -8.058  -3.618  1.00 77.82           H
ATOM   3454 2HE  MET A 230      -7.033  -7.795  -2.928  1.00 77.82           H
ATOM   3455 3HE  MET A 230      -5.839  -8.777  -2.047  1.00 77.82           H
ATOM   3456  HN  MET A 230      -9.819  -8.075  -5.503  1.00 77.82           H
ATOM   3457  N   ALA A 231     -11.265 -10.592  -7.115  1.00 82.26           N
ATOM   3458  CA  ALA A 231     -12.225 -11.542  -7.651  1.00 82.26           C
ATOM   3459  C   ALA A 231     -12.799 -10.996  -8.960  1.00 82.26           C
ATOM   3460  O   ALA A 231     -12.843 -11.703  -9.966  1.00 82.26           O
ATOM   3461  HA  ALA A 231     -11.694 -12.471  -7.857  1.00 82.26           H
ATOM   3462  CB  ALA A 231     -13.310 -11.815  -6.608  1.00 82.26           C
ATOM   3463 1HB  ALA A 231     -12.854 -12.229  -5.709  1.00 82.26           H
ATOM   3464 2HB  ALA A 231     -13.820 -10.884  -6.361  1.00 82.26           H
ATOM   3465 3HB  ALA A 231     -14.031 -12.527  -7.011  1.00 82.26           H
ATOM   3466  HN  ALA A 231     -11.475 -10.250  -6.199  1.00 82.26           H
ATOM   3467  N   CYS A 232     -13.225  -9.742  -8.906  1.00 79.03           N
ATOM   3468  CA  CYS A 232     -13.804  -9.097 -10.071  1.00 79.03           C
ATOM   3469  C   CYS A 232     -12.776  -9.139 -11.204  1.00 79.03           C
ATOM   3470  O   CYS A 232     -13.113  -9.465 -12.341  1.00 79.03           O
ATOM   3471  HA  CYS A 232     -14.694  -9.668 -10.335  1.00 79.03           H
ATOM   3472  CB  CYS A 232     -14.254  -7.668  -9.762  1.00 79.03           C
ATOM   3473 1HB  CYS A 232     -13.433  -7.107  -9.316  1.00 79.03           H
ATOM   3474 2HB  CYS A 232     -14.526  -7.156 -10.685  1.00 79.03           H
ATOM   3475  SG  CYS A 232     -15.683  -7.696  -8.619  1.00 79.03           S
ATOM   3476  HG  CYS A 232     -14.968  -7.827  -7.505  1.00 79.03           H
ATOM   3477  HN  CYS A 232     -13.178  -9.171  -8.086  1.00 79.03           H
ATOM   3478  N   CYS A 233     -11.543  -8.804 -10.854  1.00 73.65           N
ATOM   3479  CA  CYS A 233     -10.482  -8.715 -11.843  1.00 73.65           C
ATOM   3480  C   CYS A 233     -10.359 -10.072 -12.539  1.00 73.65           C
ATOM   3481  O   CYS A 233     -10.363 -10.147 -13.766  1.00 73.65           O
ATOM   3482  HA  CYS A 233     -10.780  -7.942 -12.552  1.00 73.65           H
ATOM   3483  CB  CYS A 233      -9.159  -8.272 -11.215  1.00 73.65           C
ATOM   3484 1HB  CYS A 233      -8.940  -8.885 -10.340  1.00 73.65           H
ATOM   3485 2HB  CYS A 233      -8.343  -8.423 -11.922  1.00 73.65           H
ATOM   3486  SG  CYS A 233      -9.253  -6.509 -10.736  1.00 73.65           S
ATOM   3487  HG  CYS A 233     -10.010  -6.697  -9.658  1.00 73.65           H
ATOM   3488  HN  CYS A 233     -11.265  -8.596  -9.916  1.00 73.65           H
ATOM   3489  N   TYR A 234     -10.251 -11.111 -11.724  1.00 76.59           N
ATOM   3490  CA  TYR A 234     -10.056 -12.453 -12.244  1.00 76.59           C
ATOM   3491  C   TYR A 234     -11.285 -12.922 -13.027  1.00 76.59           C
ATOM   3492  O   TYR A 234     -11.154 -13.551 -14.075  1.00 76.59           O
ATOM   3493  HA  TYR A 234      -9.195 -12.433 -12.913  1.00 76.59           H
ATOM   3494  CB  TYR A 234      -9.869 -13.356 -11.023  1.00 76.59           C
ATOM   3495 1HB  TYR A 234     -10.533 -13.017 -10.228  1.00 76.59           H
ATOM   3496 2HB  TYR A 234     -10.175 -14.370 -11.283  1.00 76.59           H
ATOM   3497  CG  TYR A 234      -8.435 -13.392 -10.490  1.00 76.59           C
ATOM   3498  CD1 TYR A 234      -7.414 -13.865 -11.289  1.00 76.59           C
ATOM   3499  HD1 TYR A 234      -7.628 -14.212 -12.300  1.00 76.59           H
ATOM   3500  CD2 TYR A 234      -8.163 -12.953  -9.211  1.00 76.59           C
ATOM   3501  HD2 TYR A 234      -8.970 -12.580  -8.580  1.00 76.59           H
ATOM   3502  CE1 TYR A 234      -6.064 -13.899 -10.788  1.00 76.59           C
ATOM   3503  HE1 TYR A 234      -5.248 -14.269 -11.408  1.00 76.59           H
ATOM   3504  CE2 TYR A 234      -6.814 -12.987  -8.709  1.00 76.59           C
ATOM   3505  HE2 TYR A 234      -6.586 -12.643  -7.700  1.00 76.59           H
ATOM   3506  CZ  TYR A 234      -5.831 -13.458  -9.522  1.00 76.59           C
ATOM   3507  OH  TYR A 234      -4.557 -13.490  -9.049  1.00 76.59           O
ATOM   3508  HH  TYR A 234      -4.511 -13.034  -8.160  1.00 76.59           H
ATOM   3509  HN  TYR A 234     -10.296 -11.047 -10.727  1.00 76.59           H
ATOM   3510  N   THR A 235     -12.450 -12.597 -12.486  1.00 81.91           N
ATOM   3511  CA  THR A 235     -13.701 -12.951 -13.136  1.00 81.91           C
ATOM   3512  C   THR A 235     -13.740 -12.389 -14.559  1.00 81.91           C
ATOM   3513  O   THR A 235     -14.107 -13.094 -15.498  1.00 81.91           O
ATOM   3514  HA  THR A 235     -13.749 -14.037 -13.220  1.00 81.91           H
ATOM   3515  CB  THR A 235     -14.848 -12.454 -12.255  1.00 81.91           C
ATOM   3516  HB  THR A 235     -14.859 -11.365 -12.207  1.00 81.91           H
ATOM   3517  OG1 THR A 235     -14.646 -13.122 -11.012  1.00 81.91           O
ATOM   3518  HG1 THR A 235     -14.108 -12.546 -10.397  1.00 81.91           H
ATOM   3519  CG2 THR A 235     -16.212 -12.957 -12.731  1.00 81.91           C
ATOM   3520 1HG2 THR A 235     -16.224 -14.047 -12.714  1.00 81.91           H
ATOM   3521 2HG2 THR A 235     -16.394 -12.608 -13.747  1.00 81.91           H
ATOM   3522 3HG2 THR A 235     -16.991 -12.576 -12.071  1.00 81.91           H
ATOM   3523  HN  THR A 235     -12.548 -12.102 -11.623  1.00 81.91           H
ATOM   3524  N   ILE A 236     -13.357 -11.126 -14.673  1.00 76.60           N
ATOM   3525  CA  ILE A 236     -13.379 -10.451 -15.959  1.00 76.60           C
ATOM   3526  C   ILE A 236     -12.306 -11.057 -16.866  1.00 76.60           C
ATOM   3527  O   ILE A 236     -12.543 -11.273 -18.054  1.00 76.60           O
ATOM   3528  HA  ILE A 236     -14.355 -10.634 -16.408  1.00 76.60           H
ATOM   3529  CB  ILE A 236     -13.243  -8.938 -15.773  1.00 76.60           C
ATOM   3530  HB  ILE A 236     -12.383  -8.749 -15.131  1.00 76.60           H
ATOM   3531  CG1 ILE A 236     -14.471  -8.361 -15.065  1.00 76.60           C
ATOM   3532 1HG1 ILE A 236     -15.318  -8.348 -15.751  1.00 76.60           H
ATOM   3533 2HG1 ILE A 236     -14.748  -9.002 -14.228  1.00 76.60           H
ATOM   3534  CG2 ILE A 236     -12.972  -8.243 -17.108  1.00 76.60           C
ATOM   3535 1HG2 ILE A 236     -12.045  -8.627 -17.536  1.00 76.60           H
ATOM   3536 2HG2 ILE A 236     -13.796  -8.438 -17.794  1.00 76.60           H
ATOM   3537 3HG2 ILE A 236     -12.879  -7.169 -16.947  1.00 76.60           H
ATOM   3538  CD1 ILE A 236     -14.196  -6.943 -14.560  1.00 76.60           C
ATOM   3539 1HD1 ILE A 236     -13.364  -6.963 -13.856  1.00 76.60           H
ATOM   3540 2HD1 ILE A 236     -13.943  -6.299 -15.403  1.00 76.60           H
ATOM   3541 3HD1 ILE A 236     -15.085  -6.556 -14.061  1.00 76.60           H
ATOM   3542  HN  ILE A 236     -13.038 -10.567 -13.907  1.00 76.60           H
ATOM   3543  N   ILE A 237     -11.150 -11.314 -16.272  1.00 73.47           N
ATOM   3544  CA  ILE A 237     -10.036 -11.879 -17.015  1.00 73.47           C
ATOM   3545  C   ILE A 237     -10.472 -13.199 -17.654  1.00 73.47           C
ATOM   3546  O   ILE A 237     -10.281 -13.407 -18.851  1.00 73.47           O
ATOM   3547  HA  ILE A 237      -9.785 -11.177 -17.811  1.00 73.47           H
ATOM   3548  CB  ILE A 237      -8.804 -12.007 -16.118  1.00 73.47           C
ATOM   3549  HB  ILE A 237      -9.136 -12.294 -15.120  1.00 73.47           H
ATOM   3550  CG1 ILE A 237      -8.081 -10.665 -15.984  1.00 73.47           C
ATOM   3551 1HG1 ILE A 237      -7.646 -10.385 -16.944  1.00 73.47           H
ATOM   3552 2HG1 ILE A 237      -8.798  -9.886 -15.721  1.00 73.47           H
ATOM   3553  CG2 ILE A 237      -7.872 -13.112 -16.620  1.00 73.47           C
ATOM   3554 1HG2 ILE A 237      -8.404 -14.063 -16.620  1.00 73.47           H
ATOM   3555 2HG2 ILE A 237      -7.545 -12.878 -17.633  1.00 73.47           H
ATOM   3556 3HG2 ILE A 237      -7.004 -13.181 -15.964  1.00 73.47           H
ATOM   3557  CD1 ILE A 237      -6.984 -10.736 -14.921  1.00 73.47           C
ATOM   3558 1HD1 ILE A 237      -7.427 -10.992 -13.958  1.00 73.47           H
ATOM   3559 2HD1 ILE A 237      -6.256 -11.498 -15.200  1.00 73.47           H
ATOM   3560 3HD1 ILE A 237      -6.486  -9.769 -14.846  1.00 73.47           H
ATOM   3561  HN  ILE A 237     -10.969 -11.143 -15.304  1.00 73.47           H
ATOM   3562  N   ILE A 238     -11.049 -14.058 -16.826  1.00 75.92           N
ATOM   3563  CA  ILE A 238     -11.473 -15.370 -17.284  1.00 75.92           C
ATOM   3564  C   ILE A 238     -12.475 -15.206 -18.429  1.00 75.92           C
ATOM   3565  O   ILE A 238     -12.356 -15.863 -19.462  1.00 75.92           O
ATOM   3566  HA  ILE A 238     -10.591 -15.883 -17.669  1.00 75.92           H
ATOM   3567  CB  ILE A 238     -12.005 -16.200 -16.115  1.00 75.92           C
ATOM   3568  HB  ILE A 238     -12.707 -15.585 -15.551  1.00 75.92           H
ATOM   3569  CG1 ILE A 238     -10.876 -16.589 -15.159  1.00 75.92           C
ATOM   3570 1HG1 ILE A 238     -10.278 -17.386 -15.601  1.00 75.92           H
ATOM   3571 2HG1 ILE A 238     -10.211 -15.737 -15.010  1.00 75.92           H
ATOM   3572  CG2 ILE A 238     -12.778 -17.422 -16.616  1.00 75.92           C
ATOM   3573 1HG2 ILE A 238     -13.621 -17.094 -17.225  1.00 75.92           H
ATOM   3574 2HG2 ILE A 238     -12.118 -18.048 -17.217  1.00 75.92           H
ATOM   3575 3HG2 ILE A 238     -13.145 -17.994 -15.764  1.00 75.92           H
ATOM   3576  CD1 ILE A 238     -11.433 -17.050 -13.810  1.00 75.92           C
ATOM   3577 1HD1 ILE A 238     -12.009 -16.241 -13.360  1.00 75.92           H
ATOM   3578 2HD1 ILE A 238     -12.077 -17.916 -13.960  1.00 75.92           H
ATOM   3579 3HD1 ILE A 238     -10.608 -17.320 -13.150  1.00 75.92           H
ATOM   3580  HN  ILE A 238     -11.227 -13.870 -15.860  1.00 75.92           H
ATOM   3581  N   HIS A 239     -13.440 -14.326 -18.206  1.00 76.99           N
ATOM   3582  CA  HIS A 239     -14.505 -14.122 -19.174  1.00 76.99           C
ATOM   3583  C   HIS A 239     -13.907 -13.661 -20.504  1.00 76.99           C
ATOM   3584  O   HIS A 239     -14.357 -14.081 -21.570  1.00 76.99           O
ATOM   3585  HA  HIS A 239     -14.987 -15.089 -19.317  1.00 76.99           H
ATOM   3586  CB  HIS A 239     -15.556 -13.153 -18.629  1.00 76.99           C
ATOM   3587 1HB  HIS A 239     -15.812 -13.446 -17.610  1.00 76.99           H
ATOM   3588 2HB  HIS A 239     -15.122 -12.155 -18.574  1.00 76.99           H
ATOM   3589  CG  HIS A 239     -16.821 -13.092 -19.452  1.00 76.99           C
ATOM   3590  ND1 HIS A 239     -17.016 -12.162 -20.457  1.00 76.99           N
ATOM   3591  HD1 HIS A 239     -16.365 -11.456 -20.736  1.00 76.99           H
ATOM   3592  CD2 HIS A 239     -17.950 -13.856 -19.409  1.00 76.99           C
ATOM   3593  HD2 HIS A 239     -18.132 -14.687 -18.727  1.00 76.99           H
ATOM   3594  CE1 HIS A 239     -18.213 -12.365 -20.988  1.00 76.99           C
ATOM   3595  HE1 HIS A 239     -18.659 -11.793 -21.802  1.00 76.99           H
ATOM   3596  NE2 HIS A 239     -18.791 -13.415 -20.336  1.00 76.99           N
ATOM   3597  HN  HIS A 239     -13.502 -13.759 -17.384  1.00 76.99           H
ATOM   3598  N   THR A 240     -12.903 -12.803 -20.400  1.00 72.35           N
ATOM   3599  CA  THR A 240     -12.265 -12.249 -21.583  1.00 72.35           C
ATOM   3600  C   THR A 240     -11.529 -13.346 -22.354  1.00 72.35           C
ATOM   3601  O   THR A 240     -11.587 -13.393 -23.582  1.00 72.35           O
ATOM   3602  HA  THR A 240     -13.042 -11.861 -22.242  1.00 72.35           H
ATOM   3603  CB  THR A 240     -11.355 -11.104 -21.136  1.00 72.35           C
ATOM   3604  HB  THR A 240     -10.518 -11.479 -20.546  1.00 72.35           H
ATOM   3605  OG1 THR A 240     -12.231 -10.206 -20.460  1.00 72.35           O
ATOM   3606  HG1 THR A 240     -12.121 -10.301 -19.471  1.00 72.35           H
ATOM   3607  CG2 THR A 240     -10.821 -10.287 -22.315  1.00 72.35           C
ATOM   3608 1HG2 THR A 240     -11.657  -9.856 -22.866  1.00 72.35           H
ATOM   3609 2HG2 THR A 240     -10.246 -10.935 -22.976  1.00 72.35           H
ATOM   3610 3HG2 THR A 240     -10.181  -9.487 -21.942  1.00 72.35           H
ATOM   3611  HN  THR A 240     -12.526 -12.487 -19.529  1.00 72.35           H
ATOM   3612  N   LEU A 241     -10.852 -14.201 -21.602  1.00 72.90           N
ATOM   3613  CA  LEU A 241     -10.095 -15.288 -22.200  1.00 72.90           C
ATOM   3614  C   LEU A 241     -11.038 -16.166 -23.026  1.00 72.90           C
ATOM   3615  O   LEU A 241     -10.701 -16.570 -24.138  1.00 72.90           O
ATOM   3616  HA  LEU A 241      -9.361 -14.844 -22.872  1.00 72.90           H
ATOM   3617  CB  LEU A 241      -9.321 -16.056 -21.128  1.00 72.90           C
ATOM   3618 1HB  LEU A 241      -9.951 -16.140 -20.242  1.00 72.90           H
ATOM   3619 2HB  LEU A 241      -9.144 -17.069 -21.490  1.00 72.90           H
ATOM   3620  CG  LEU A 241      -7.978 -15.453 -20.708  1.00 72.90           C
ATOM   3621  HG  LEU A 241      -8.170 -14.493 -20.230  1.00 72.90           H
ATOM   3622  CD1 LEU A 241      -7.277 -16.340 -19.677  1.00 72.90           C
ATOM   3623 1HD1 LEU A 241      -7.908 -16.438 -18.794  1.00 72.90           H
ATOM   3624 2HD1 LEU A 241      -7.099 -17.326 -20.107  1.00 72.90           H
ATOM   3625 3HD1 LEU A 241      -6.326 -15.888 -19.397  1.00 72.90           H
ATOM   3626  CD2 LEU A 241      -7.094 -15.182 -21.927  1.00 72.90           C
ATOM   3627 1HD2 LEU A 241      -6.908 -16.117 -22.456  1.00 72.90           H
ATOM   3628 2HD2 LEU A 241      -7.599 -14.483 -22.594  1.00 72.90           H
ATOM   3629 3HD2 LEU A 241      -6.147 -14.754 -21.601  1.00 72.90           H
ATOM   3630  HN  LEU A 241     -10.815 -14.161 -20.604  1.00 72.90           H
ATOM   3631  N   ILE A 242     -12.200 -16.436 -22.449  1.00 74.53           N
ATOM   3632  CA  ILE A 242     -13.156 -17.333 -23.076  1.00 74.53           C
ATOM   3633  C   ILE A 242     -13.628 -16.724 -24.398  1.00 74.53           C
ATOM   3634  O   ILE A 242     -13.816 -17.438 -25.382  1.00 74.53           O
ATOM   3635  HA  ILE A 242     -12.636 -18.266 -23.292  1.00 74.53           H
ATOM   3636  CB  ILE A 242     -14.295 -17.662 -22.110  1.00 74.53           C
ATOM   3637  HB  ILE A 242     -14.692 -16.725 -21.717  1.00 74.53           H
ATOM   3638  CG1 ILE A 242     -13.785 -18.472 -20.916  1.00 74.53           C
ATOM   3639 1HG1 ILE A 242     -13.572 -19.494 -21.231  1.00 74.53           H
ATOM   3640 2HG1 ILE A 242     -12.848 -18.047 -20.558  1.00 74.53           H
ATOM   3641  CG2 ILE A 242     -15.442 -18.369 -22.835  1.00 74.53           C
ATOM   3642 1HG2 ILE A 242     -15.828 -17.722 -23.623  1.00 74.53           H
ATOM   3643 2HG2 ILE A 242     -15.077 -19.298 -23.274  1.00 74.53           H
ATOM   3644 3HG2 ILE A 242     -16.239 -18.592 -22.125  1.00 74.53           H
ATOM   3645  CD1 ILE A 242     -14.813 -18.485 -19.783  1.00 74.53           C
ATOM   3646 1HD1 ILE A 242     -15.005 -17.464 -19.455  1.00 74.53           H
ATOM   3647 2HD1 ILE A 242     -15.741 -18.933 -20.139  1.00 74.53           H
ATOM   3648 3HD1 ILE A 242     -14.425 -19.068 -18.948  1.00 74.53           H
ATOM   3649  HN  ILE A 242     -12.490 -16.055 -21.571  1.00 74.53           H
ATOM   3650  N   GLN A 243     -13.805 -15.411 -24.379  1.00 69.93           N
ATOM   3651  CA  GLN A 243     -14.306 -14.706 -25.546  1.00 69.93           C
ATOM   3652  C   GLN A 243     -13.177 -14.477 -26.553  1.00 69.93           C
ATOM   3653  O   GLN A 243     -13.430 -14.266 -27.738  1.00 69.93           O
ATOM   3654  HA  GLN A 243     -15.060 -15.363 -25.980  1.00 69.93           H
ATOM   3655  CB  GLN A 243     -14.962 -13.383 -25.148  1.00 69.93           C
ATOM   3656 1HB  GLN A 243     -14.269 -12.795 -24.547  1.00 69.93           H
ATOM   3657 2HB  GLN A 243     -15.184 -12.799 -26.041  1.00 69.93           H
ATOM   3658  CG  GLN A 243     -16.250 -13.625 -24.358  1.00 69.93           C
ATOM   3659 1HG  GLN A 243     -16.886 -14.326 -24.899  1.00 69.93           H
ATOM   3660 2HG  GLN A 243     -16.012 -14.086 -23.400  1.00 69.93           H
ATOM   3661  CD  GLN A 243     -17.006 -12.316 -24.126  1.00 69.93           C
ATOM   3662  OE1 GLN A 243     -16.450 -11.231 -24.175  1.00 69.93           O
ATOM   3663  NE2 GLN A 243     -18.302 -12.476 -23.872  1.00 69.93           N
ATOM   3664 1HE2 GLN A 243     -18.696 -13.395 -23.847  1.00 69.93           H
ATOM   3665 2HE2 GLN A 243     -18.882 -11.679 -23.707  1.00 69.93           H
ATOM   3666  HN  GLN A 243     -13.613 -14.833 -23.586  1.00 69.93           H
ATOM   3667  N   ALA A 244     -11.954 -14.525 -26.044  1.00 64.23           N
ATOM   3668  CA  ALA A 244     -10.792 -14.208 -26.856  1.00 64.23           C
ATOM   3669  C   ALA A 244     -10.533 -15.353 -27.837  1.00 64.23           C
ATOM   3670  O   ALA A 244      -9.767 -16.268 -27.541  1.00 64.23           O
ATOM   3671  HA  ALA A 244     -11.018 -13.302 -27.419  1.00 64.23           H
ATOM   3672  CB  ALA A 244      -9.592 -13.937 -25.946  1.00 64.23           C
ATOM   3673 1HB  ALA A 244      -9.816 -13.097 -25.289  1.00 64.23           H
ATOM   3674 2HB  ALA A 244      -9.384 -14.823 -25.346  1.00 64.23           H
ATOM   3675 3HB  ALA A 244      -8.720 -13.700 -26.556  1.00 64.23           H
ATOM   3676  HN  ALA A 244     -11.753 -14.776 -25.097  1.00 64.23           H
ATOM   3677  N   LYS A 245     -11.187 -15.264 -28.986  1.00 58.23           N
ATOM   3678  CA  LYS A 245     -11.006 -16.259 -30.029  1.00 58.23           C
ATOM   3679  C   LYS A 245      -9.530 -16.311 -30.429  1.00 58.23           C
ATOM   3680  O   LYS A 245      -9.060 -17.321 -30.949  1.00 58.23           O
ATOM   3681  HA  LYS A 245     -11.285 -17.226 -29.610  1.00 58.23           H
ATOM   3682  CB  LYS A 245     -11.952 -15.985 -31.201  1.00 58.23           C
ATOM   3683 1HB  LYS A 245     -11.897 -14.933 -31.479  1.00 58.23           H
ATOM   3684 2HB  LYS A 245     -11.634 -16.561 -32.071  1.00 58.23           H
ATOM   3685  CG  LYS A 245     -13.393 -16.349 -30.839  1.00 58.23           C
ATOM   3686 1HG  LYS A 245     -13.417 -17.334 -30.371  1.00 58.23           H
ATOM   3687 2HG  LYS A 245     -13.779 -15.639 -30.108  1.00 58.23           H
ATOM   3688  CD  LYS A 245     -14.287 -16.347 -32.081  1.00 58.23           C
ATOM   3689 1HD  LYS A 245     -14.344 -15.339 -32.491  1.00 58.23           H
ATOM   3690 2HD  LYS A 245     -13.847 -16.980 -32.852  1.00 58.23           H
ATOM   3691  CE  LYS A 245     -15.693 -16.847 -31.745  1.00 58.23           C
ATOM   3692 1HE  LYS A 245     -15.631 -17.798 -31.215  1.00 58.23           H
ATOM   3693 2HE  LYS A 245     -16.186 -16.141 -31.077  1.00 58.23           H
ATOM   3694  NZ  LYS A 245     -16.493 -17.012 -32.979  1.00 58.23           N
ATOM   3695 1HZ  LYS A 245     -17.429 -17.320 -32.737  1.00 58.23           H
ATOM   3696 2HZ  LYS A 245     -16.546 -16.126 -33.469  1.00 58.23           H
ATOM   3697 3HZ  LYS A 245     -16.054 -17.703 -33.577  1.00 58.23           H
ATOM   3698  HN  LYS A 245     -11.829 -14.530 -29.209  1.00 58.23           H
ATOM   3699  N   LYS A 246      -8.842 -15.209 -30.171  1.00 56.49           N
ATOM   3700  CA  LYS A 246      -7.489 -15.038 -30.672  1.00 56.49           C
ATOM   3701  C   LYS A 246      -6.494 -15.260 -29.531  1.00 56.49           C
ATOM   3702  O   LYS A 246      -6.601 -14.633 -28.479  1.00 56.49           O
ATOM   3703  HA  LYS A 246      -7.322 -15.803 -31.430  1.00 56.49           H
ATOM   3704  CB  LYS A 246      -7.341 -13.679 -31.361  1.00 56.49           C
ATOM   3705 1HB  LYS A 246      -7.845 -12.912 -30.773  1.00 56.49           H
ATOM   3706 2HB  LYS A 246      -6.287 -13.404 -31.407  1.00 56.49           H
ATOM   3707  CG  LYS A 246      -7.926 -13.714 -32.774  1.00 56.49           C
ATOM   3708 1HG  LYS A 246      -7.613 -14.628 -33.279  1.00 56.49           H
ATOM   3709 2HG  LYS A 246      -9.015 -13.737 -32.720  1.00 56.49           H
ATOM   3710  CD  LYS A 246      -7.476 -12.498 -33.585  1.00 56.49           C
ATOM   3711 1HD  LYS A 246      -7.898 -11.591 -33.151  1.00 56.49           H
ATOM   3712 2HD  LYS A 246      -6.391 -12.402 -33.531  1.00 56.49           H
ATOM   3713  CE  LYS A 246      -7.910 -12.621 -35.046  1.00 56.49           C
ATOM   3714 1HE  LYS A 246      -7.614 -13.594 -35.439  1.00 56.49           H
ATOM   3715 2HE  LYS A 246      -8.997 -12.568 -35.115  1.00 56.49           H
ATOM   3716  NZ  LYS A 246      -7.303 -11.545 -35.860  1.00 56.49           N
ATOM   3717 1HZ  LYS A 246      -7.619 -11.627 -36.820  1.00 56.49           H
ATOM   3718 2HZ  LYS A 246      -7.580 -10.643 -35.490  1.00 56.49           H
ATOM   3719 3HZ  LYS A 246      -6.293 -11.626 -35.829  1.00 56.49           H
ATOM   3720  HN  LYS A 246      -9.192 -14.444 -29.631  1.00 56.49           H
ATOM   3721  N   SER A 247      -5.549 -16.155 -29.778  1.00 54.95           N
ATOM   3722  CA  SER A 247      -4.664 -16.619 -28.724  1.00 54.95           C
ATOM   3723  C   SER A 247      -3.867 -15.444 -28.155  1.00 54.95           C
ATOM   3724  O   SER A 247      -3.579 -15.406 -26.959  1.00 54.95           O
ATOM   3725  HA  SER A 247      -5.319 -17.042 -27.962  1.00 54.95           H
ATOM   3726  CB  SER A 247      -3.715 -17.704 -29.239  1.00 54.95           C
ATOM   3727 1HB  SER A 247      -3.371 -18.312 -28.402  1.00 54.95           H
ATOM   3728 2HB  SER A 247      -4.256 -18.368 -29.914  1.00 54.95           H
ATOM   3729  OG  SER A 247      -2.590 -17.151 -29.917  1.00 54.95           O
ATOM   3730  HG  SER A 247      -2.004 -17.885 -30.261  1.00 54.95           H
ATOM   3731  HN  SER A 247      -5.384 -16.560 -30.678  1.00 54.95           H
ATOM   3732  N   SER A 248      -3.533 -14.514 -29.037  1.00 56.39           N
ATOM   3733  CA  SER A 248      -2.531 -13.510 -28.723  1.00 56.39           C
ATOM   3734  C   SER A 248      -2.920 -12.764 -27.445  1.00 56.39           C
ATOM   3735  O   SER A 248      -2.084 -12.107 -26.827  1.00 56.39           O
ATOM   3736  HA  SER A 248      -1.604 -14.063 -28.576  1.00 56.39           H
ATOM   3737  CB  SER A 248      -2.358 -12.524 -29.880  1.00 56.39           C
ATOM   3738 1HB  SER A 248      -1.527 -11.852 -29.663  1.00 56.39           H
ATOM   3739 2HB  SER A 248      -2.096 -13.071 -30.786  1.00 56.39           H
ATOM   3740  OG  SER A 248      -3.538 -11.760 -30.112  1.00 56.39           O
ATOM   3741  HG  SER A 248      -3.386 -11.114 -30.860  1.00 56.39           H
ATOM   3742  HN  SER A 248      -3.934 -14.440 -29.950  1.00 56.39           H
ATOM   3743  N   LYS A 249      -4.189 -12.892 -27.086  1.00 60.12           N
ATOM   3744  CA  LYS A 249      -4.719 -12.169 -25.942  1.00 60.12           C
ATOM   3745  C   LYS A 249      -4.143 -12.764 -24.656  1.00 60.12           C
ATOM   3746  O   LYS A 249      -4.167 -12.124 -23.606  1.00 60.12           O
ATOM   3747  HA  LYS A 249      -4.384 -11.135 -26.025  1.00 60.12           H
ATOM   3748  CB  LYS A 249      -6.249 -12.154 -25.981  1.00 60.12           C
ATOM   3749 1HB  LYS A 249      -6.624 -13.172 -26.084  1.00 60.12           H
ATOM   3750 2HB  LYS A 249      -6.636 -11.766 -25.039  1.00 60.12           H
ATOM   3751  CG  LYS A 249      -6.760 -11.297 -27.141  1.00 60.12           C
ATOM   3752 1HG  LYS A 249      -6.481 -10.256 -26.978  1.00 60.12           H
ATOM   3753 2HG  LYS A 249      -6.283 -11.612 -28.069  1.00 60.12           H
ATOM   3754  CD  LYS A 249      -8.279 -11.409 -27.278  1.00 60.12           C
ATOM   3755 1HD  LYS A 249      -8.540 -12.386 -27.684  1.00 60.12           H
ATOM   3756 2HD  LYS A 249      -8.743 -11.339 -26.294  1.00 60.12           H
ATOM   3757  CE  LYS A 249      -8.830 -10.309 -28.188  1.00 60.12           C
ATOM   3758 1HE  LYS A 249      -8.359  -9.357 -27.944  1.00 60.12           H
ATOM   3759 2HE  LYS A 249      -8.584 -10.531 -29.226  1.00 60.12           H
ATOM   3760  NZ  LYS A 249     -10.298 -10.196 -28.033  1.00 60.12           N
ATOM   3761 1HZ  LYS A 249     -10.625  -9.364 -28.512  1.00 60.12           H
ATOM   3762 2HZ  LYS A 249     -10.744 -11.014 -28.434  1.00 60.12           H
ATOM   3763 3HZ  LYS A 249     -10.530 -10.133 -27.048  1.00 60.12           H
ATOM   3764  HN  LYS A 249      -4.848 -13.475 -27.561  1.00 60.12           H
ATOM   3765  N   HIS A 250      -3.637 -13.983 -24.780  1.00 64.58           N
ATOM   3766  CA  HIS A 250      -3.138 -14.707 -23.624  1.00 64.58           C
ATOM   3767  C   HIS A 250      -2.003 -13.915 -22.972  1.00 64.58           C
ATOM   3768  O   HIS A 250      -1.896 -13.870 -21.748  1.00 64.58           O
ATOM   3769  HA  HIS A 250      -3.967 -14.783 -22.921  1.00 64.58           H
ATOM   3770  CB  HIS A 250      -2.723 -16.128 -24.011  1.00 64.58           C
ATOM   3771 1HB  HIS A 250      -2.057 -16.079 -24.872  1.00 64.58           H
ATOM   3772 2HB  HIS A 250      -2.152 -16.565 -23.191  1.00 64.58           H
ATOM   3773  CG  HIS A 250      -3.882 -17.039 -24.339  1.00 64.58           C
ATOM   3774  ND1 HIS A 250      -4.828 -17.416 -23.402  1.00 64.58           N
ATOM   3775  HD1 HIS A 250      -4.844 -17.136 -22.442  1.00 64.58           H
ATOM   3776  CD2 HIS A 250      -4.238 -17.642 -25.510  1.00 64.58           C
ATOM   3777  HD2 HIS A 250      -3.706 -17.557 -26.457  1.00 64.58           H
ATOM   3778  CE1 HIS A 250      -5.708 -18.211 -23.993  1.00 64.58           C
ATOM   3779  HE1 HIS A 250      -6.574 -18.672 -23.518  1.00 64.58           H
ATOM   3780  NE2 HIS A 250      -5.340 -18.350 -25.299  1.00 64.58           N
ATOM   3781  HN  HIS A 250      -3.565 -14.472 -25.649  1.00 64.58           H
ATOM   3782  N   LYS A 251      -1.184 -13.309 -23.820  1.00 64.26           N
ATOM   3783  CA  LYS A 251       0.041 -12.680 -23.356  1.00 64.26           C
ATOM   3784  C   LYS A 251      -0.309 -11.446 -22.523  1.00 64.26           C
ATOM   3785  O   LYS A 251       0.235 -11.252 -21.436  1.00 64.26           O
ATOM   3786  HA  LYS A 251       0.554 -13.396 -22.714  1.00 64.26           H
ATOM   3787  CB  LYS A 251       0.970 -12.383 -24.535  1.00 64.26           C
ATOM   3788 1HB  LYS A 251       0.988 -13.236 -25.213  1.00 64.26           H
ATOM   3789 2HB  LYS A 251       0.585 -11.535 -25.101  1.00 64.26           H
ATOM   3790  CG  LYS A 251       2.389 -12.079 -24.052  1.00 64.26           C
ATOM   3791 1HG  LYS A 251       2.393 -11.146 -23.488  1.00 64.26           H
ATOM   3792 2HG  LYS A 251       2.722 -12.864 -23.372  1.00 64.26           H
ATOM   3793  CD  LYS A 251       3.359 -11.973 -25.230  1.00 64.26           C
ATOM   3794 1HD  LYS A 251       3.229 -12.830 -25.891  1.00 64.26           H
ATOM   3795 2HD  LYS A 251       3.130 -11.082 -25.815  1.00 64.26           H
ATOM   3796  CE  LYS A 251       4.809 -11.913 -24.744  1.00 64.26           C
ATOM   3797 1HE  LYS A 251       4.982 -10.975 -24.216  1.00 64.26           H
ATOM   3798 2HE  LYS A 251       4.994 -12.718 -24.033  1.00 64.26           H
ATOM   3799  NZ  LYS A 251       5.743 -12.026 -25.886  1.00 64.26           N
ATOM   3800 1HZ  LYS A 251       6.696 -12.067 -25.540  1.00 64.26           H
ATOM   3801 2HZ  LYS A 251       5.537 -12.870 -26.409  1.00 64.26           H
ATOM   3802 3HZ  LYS A 251       5.638 -11.219 -26.491  1.00 64.26           H
ATOM   3803  HN  LYS A 251      -1.346 -13.245 -24.804  1.00 64.26           H
ATOM   3804  N   ALA A 252      -1.214 -10.643 -23.063  1.00 63.74           N
ATOM   3805  CA  ALA A 252      -1.618  -9.416 -22.398  1.00 63.74           C
ATOM   3806  C   ALA A 252      -2.199  -9.753 -21.024  1.00 63.74           C
ATOM   3807  O   ALA A 252      -2.054  -8.980 -20.078  1.00 63.74           O
ATOM   3808  HA  ALA A 252      -0.727  -8.802 -22.266  1.00 63.74           H
ATOM   3809  CB  ALA A 252      -2.612  -8.660 -23.282  1.00 63.74           C
ATOM   3810 1HB  ALA A 252      -2.140  -8.418 -24.235  1.00 63.74           H
ATOM   3811 2HB  ALA A 252      -3.489  -9.283 -23.458  1.00 63.74           H
ATOM   3812 3HB  ALA A 252      -2.915  -7.739 -22.783  1.00 63.74           H
ATOM   3813  HN  ALA A 252      -1.667 -10.820 -23.936  1.00 63.74           H
ATOM   3814  N   LEU A 253      -2.846 -10.908 -20.957  1.00 70.06           N
ATOM   3815  CA  LEU A 253      -3.592 -11.280 -19.767  1.00 70.06           C
ATOM   3816  C   LEU A 253      -2.620 -11.777 -18.695  1.00 70.06           C
ATOM   3817  O   LEU A 253      -2.841 -11.562 -17.504  1.00 70.06           O
ATOM   3818  HA  LEU A 253      -4.085 -10.382 -19.397  1.00 70.06           H
ATOM   3819  CB  LEU A 253      -4.689 -12.288 -20.117  1.00 70.06           C
ATOM   3820 1HB  LEU A 253      -5.129 -12.000 -21.072  1.00 70.06           H
ATOM   3821 2HB  LEU A 253      -4.226 -13.264 -20.260  1.00 70.06           H
ATOM   3822  CG  LEU A 253      -5.816 -12.434 -19.092  1.00 70.06           C
ATOM   3823  HG  LEU A 253      -5.648 -11.711 -18.294  1.00 70.06           H
ATOM   3824  CD1 LEU A 253      -7.173 -12.108 -19.719  1.00 70.06           C
ATOM   3825 1HD1 LEU A 253      -7.166 -11.082 -20.087  1.00 70.06           H
ATOM   3826 2HD1 LEU A 253      -7.363 -12.790 -20.548  1.00 70.06           H
ATOM   3827 3HD1 LEU A 253      -7.956 -12.220 -18.970  1.00 70.06           H
ATOM   3828  CD2 LEU A 253      -5.799 -13.824 -18.453  1.00 70.06           C
ATOM   3829 1HD2 LEU A 253      -5.929 -14.581 -19.226  1.00 70.06           H
ATOM   3830 2HD2 LEU A 253      -4.845 -13.980 -17.948  1.00 70.06           H
ATOM   3831 3HD2 LEU A 253      -6.610 -13.901 -17.729  1.00 70.06           H
ATOM   3832  HN  LEU A 253      -2.864 -11.582 -21.696  1.00 70.06           H
ATOM   3833  N   LYS A 254      -1.564 -12.431 -19.156  1.00 72.30           N
ATOM   3834  CA  LYS A 254      -0.515 -12.886 -18.259  1.00 72.30           C
ATOM   3835  C   LYS A 254      -0.046 -11.715 -17.394  1.00 72.30           C
ATOM   3836  O   LYS A 254       0.163 -11.871 -16.192  1.00 72.30           O
ATOM   3837  HA  LYS A 254      -0.950 -13.644 -17.607  1.00 72.30           H
ATOM   3838  CB  LYS A 254       0.610 -13.558 -19.048  1.00 72.30           C
ATOM   3839 1HB  LYS A 254       0.197 -14.343 -19.682  1.00 72.30           H
ATOM   3840 2HB  LYS A 254       1.081 -12.830 -19.709  1.00 72.30           H
ATOM   3841  CG  LYS A 254       1.659 -14.154 -18.107  1.00 72.30           C
ATOM   3842 1HG  LYS A 254       2.131 -13.358 -17.532  1.00 72.30           H
ATOM   3843 2HG  LYS A 254       1.175 -14.820 -17.393  1.00 72.30           H
ATOM   3844  CD  LYS A 254       2.724 -14.924 -18.891  1.00 72.30           C
ATOM   3845 1HD  LYS A 254       2.254 -15.728 -19.457  1.00 72.30           H
ATOM   3846 2HD  LYS A 254       3.199 -14.261 -19.614  1.00 72.30           H
ATOM   3847  CE  LYS A 254       3.783 -15.505 -17.952  1.00 72.30           C
ATOM   3848 1HE  LYS A 254       4.326 -14.696 -17.462  1.00 72.30           H
ATOM   3849 2HE  LYS A 254       3.301 -16.087 -17.166  1.00 72.30           H
ATOM   3850  NZ  LYS A 254       4.728 -16.361 -18.703  1.00 72.30           N
ATOM   3851 1HZ  LYS A 254       5.434 -16.721 -18.070  1.00 72.30           H
ATOM   3852 2HZ  LYS A 254       4.224 -17.134 -19.122  1.00 72.30           H
ATOM   3853 3HZ  LYS A 254       5.175 -15.814 -19.430  1.00 72.30           H
ATOM   3854  HN  LYS A 254      -1.419 -12.649 -20.121  1.00 72.30           H
ATOM   3855  N   VAL A 255       0.107 -10.568 -18.040  1.00 73.49           N
ATOM   3856  CA  VAL A 255       0.612  -9.388 -17.359  1.00 73.49           C
ATOM   3857  C   VAL A 255      -0.276  -9.081 -16.151  1.00 73.49           C
ATOM   3858  O   VAL A 255       0.225  -8.832 -15.056  1.00 73.49           O
ATOM   3859  HA  VAL A 255       1.618  -9.617 -17.006  1.00 73.49           H
ATOM   3860  CB  VAL A 255       0.709  -8.219 -18.342  1.00 73.49           C
ATOM   3861  HB  VAL A 255      -0.305  -7.914 -18.602  1.00 73.49           H
ATOM   3862  CG1 VAL A 255       1.409  -7.019 -17.699  1.00 73.49           C
ATOM   3863 1HG1 VAL A 255       0.845  -6.695 -16.825  1.00 73.49           H
ATOM   3864 2HG1 VAL A 255       2.416  -7.306 -17.396  1.00 73.49           H
ATOM   3865 3HG1 VAL A 255       1.465  -6.203 -18.419  1.00 73.49           H
ATOM   3866  CG2 VAL A 255       1.418  -8.642 -19.630  1.00 73.49           C
ATOM   3867 1HG2 VAL A 255       2.425  -8.985 -19.394  1.00 73.49           H
ATOM   3868 2HG2 VAL A 255       0.860  -9.451 -20.102  1.00 73.49           H
ATOM   3869 3HG2 VAL A 255       1.473  -7.792 -20.310  1.00 73.49           H
ATOM   3870  HN  VAL A 255      -0.108 -10.438 -19.008  1.00 73.49           H
ATOM   3871  N   THR A 256      -1.578  -9.110 -16.392  1.00 71.50           N
ATOM   3872  CA  THR A 256      -2.536  -8.705 -15.377  1.00 71.50           C
ATOM   3873  C   THR A 256      -2.497  -9.671 -14.192  1.00 71.50           C
ATOM   3874  O   THR A 256      -2.486  -9.244 -13.038  1.00 71.50           O
ATOM   3875  HA  THR A 256      -2.243  -7.725 -15.000  1.00 71.50           H
ATOM   3876  CB  THR A 256      -3.913  -8.608 -16.038  1.00 71.50           C
ATOM   3877  HB  THR A 256      -4.424  -9.570 -16.013  1.00 71.50           H
ATOM   3878  OG1 THR A 256      -3.639  -8.090 -17.337  1.00 71.50           O
ATOM   3879  HG1 THR A 256      -4.384  -8.322 -17.962  1.00 71.50           H
ATOM   3880  CG2 THR A 256      -4.799  -7.542 -15.391  1.00 71.50           C
ATOM   3881 1HG2 THR A 256      -4.317  -6.568 -15.475  1.00 71.50           H
ATOM   3882 2HG2 THR A 256      -4.948  -7.783 -14.338  1.00 71.50           H
ATOM   3883 3HG2 THR A 256      -5.764  -7.515 -15.897  1.00 71.50           H
ATOM   3884  HN  THR A 256      -1.980  -9.402 -17.260  1.00 71.50           H
ATOM   3885  N   ILE A 257      -2.479 -10.956 -14.517  1.00 75.68           N
ATOM   3886  CA  ILE A 257      -2.501 -11.987 -13.493  1.00 75.68           C
ATOM   3887  C   ILE A 257      -1.292 -11.812 -12.572  1.00 75.68           C
ATOM   3888  O   ILE A 257      -1.426 -11.854 -11.351  1.00 75.68           O
ATOM   3889  HA  ILE A 257      -3.407 -11.843 -12.904  1.00 75.68           H
ATOM   3890  CB  ILE A 257      -2.592 -13.374 -14.132  1.00 75.68           C
ATOM   3891  HB  ILE A 257      -1.823 -13.447 -14.902  1.00 75.68           H
ATOM   3892  CG1 ILE A 257      -3.943 -13.572 -14.823  1.00 75.68           C
ATOM   3893 1HG1 ILE A 257      -4.746 -13.473 -14.093  1.00 75.68           H
ATOM   3894 2HG1 ILE A 257      -4.091 -12.792 -15.569  1.00 75.68           H
ATOM   3895  CG2 ILE A 257      -2.307 -14.471 -13.105  1.00 75.68           C
ATOM   3896 1HG2 ILE A 257      -1.304 -14.338 -12.699  1.00 75.68           H
ATOM   3897 2HG2 ILE A 257      -3.036 -14.410 -12.297  1.00 75.68           H
ATOM   3898 3HG2 ILE A 257      -2.378 -15.447 -13.585  1.00 75.68           H
ATOM   3899  CD1 ILE A 257      -4.020 -14.946 -15.492  1.00 75.68           C
ATOM   3900 1HD1 ILE A 257      -3.230 -15.032 -16.238  1.00 75.68           H
ATOM   3901 2HD1 ILE A 257      -3.895 -15.724 -14.739  1.00 75.68           H
ATOM   3902 3HD1 ILE A 257      -4.991 -15.061 -15.975  1.00 75.68           H
ATOM   3903  HN  ILE A 257      -2.449 -11.294 -15.457  1.00 75.68           H
ATOM   3904  N   THR A 258      -0.138 -11.619 -13.194  1.00 78.69           N
ATOM   3905  CA  THR A 258       1.108 -11.533 -12.451  1.00 78.69           C
ATOM   3906  C   THR A 258       1.052 -10.377 -11.450  1.00 78.69           C
ATOM   3907  O   THR A 258       1.381 -10.550 -10.277  1.00 78.69           O
ATOM   3908  HA  THR A 258       1.228 -12.450 -11.874  1.00 78.69           H
ATOM   3909  CB  THR A 258       2.252 -11.410 -13.458  1.00 78.69           C
ATOM   3910  HB  THR A 258       2.184 -10.474 -14.013  1.00 78.69           H
ATOM   3911  OG1 THR A 258       2.155 -12.597 -14.241  1.00 78.69           O
ATOM   3912  HG1 THR A 258       1.548 -12.444 -15.020  1.00 78.69           H
ATOM   3913  CG2 THR A 258       3.628 -11.511 -12.797  1.00 78.69           C
ATOM   3914 1HG2 THR A 258       3.722 -12.476 -12.299  1.00 78.69           H
ATOM   3915 2HG2 THR A 258       3.739 -10.711 -12.064  1.00 78.69           H
ATOM   3916 3HG2 THR A 258       4.404 -11.417 -13.556  1.00 78.69           H
ATOM   3917  HN  THR A 258      -0.046 -11.523 -14.185  1.00 78.69           H
ATOM   3918  N   VAL A 259       0.633  -9.223 -11.949  1.00 77.13           N
ATOM   3919  CA  VAL A 259       0.576  -8.028 -11.126  1.00 77.13           C
ATOM   3920  C   VAL A 259      -0.357  -8.276  -9.938  1.00 77.13           C
ATOM   3921  O   VAL A 259      -0.021  -7.946  -8.802  1.00 77.13           O
ATOM   3922  HA  VAL A 259       1.581  -7.840 -10.749  1.00 77.13           H
ATOM   3923  CB  VAL A 259       0.156  -6.827 -11.975  1.00 77.13           C
ATOM   3924  HB  VAL A 259      -0.748  -7.101 -12.519  1.00 77.13           H
ATOM   3925  CG1 VAL A 259      -0.174  -5.620 -11.094  1.00 77.13           C
ATOM   3926 1HG1 VAL A 259      -0.992  -5.875 -10.420  1.00 77.13           H
ATOM   3927 2HG1 VAL A 259       0.705  -5.345 -10.510  1.00 77.13           H
ATOM   3928 3HG1 VAL A 259      -0.470  -4.781 -11.723  1.00 77.13           H
ATOM   3929  CG2 VAL A 259       1.235  -6.477 -13.002  1.00 77.13           C
ATOM   3930 1HG2 VAL A 259       2.162  -6.232 -12.485  1.00 77.13           H
ATOM   3931 2HG2 VAL A 259       1.400  -7.330 -13.660  1.00 77.13           H
ATOM   3932 3HG2 VAL A 259       0.910  -5.620 -13.592  1.00 77.13           H
ATOM   3933  HN  VAL A 259       0.336  -9.099 -12.896  1.00 77.13           H
ATOM   3934  N   LEU A 260      -1.509  -8.855 -10.242  1.00 77.08           N
ATOM   3935  CA  LEU A 260      -2.531  -9.064  -9.231  1.00 77.08           C
ATOM   3936  C   LEU A 260      -1.996 -10.018  -8.161  1.00 77.08           C
ATOM   3937  O   LEU A 260      -2.105  -9.742  -6.968  1.00 77.08           O
ATOM   3938  HA  LEU A 260      -2.732  -8.100  -8.765  1.00 77.08           H
ATOM   3939  CB  LEU A 260      -3.836  -9.535  -9.878  1.00 77.08           C
ATOM   3940 1HB  LEU A 260      -4.061  -8.876 -10.716  1.00 77.08           H
ATOM   3941 2HB  LEU A 260      -3.675 -10.531 -10.290  1.00 77.08           H
ATOM   3942  CG  LEU A 260      -5.059  -9.584  -8.960  1.00 77.08           C
ATOM   3943  HG  LEU A 260      -4.847 -10.276  -8.145  1.00 77.08           H
ATOM   3944  CD1 LEU A 260      -5.329  -8.215  -8.333  1.00 77.08           C
ATOM   3945 1HD1 LEU A 260      -4.464  -7.907  -7.746  1.00 77.08           H
ATOM   3946 2HD1 LEU A 260      -5.512  -7.484  -9.121  1.00 77.08           H
ATOM   3947 3HD1 LEU A 260      -6.204  -8.278  -7.686  1.00 77.08           H
ATOM   3948  CD2 LEU A 260      -6.281 -10.125  -9.705  1.00 77.08           C
ATOM   3949 1HD2 LEU A 260      -6.506  -9.478 -10.553  1.00 77.08           H
ATOM   3950 2HD2 LEU A 260      -6.072 -11.133 -10.063  1.00 77.08           H
ATOM   3951 3HD2 LEU A 260      -7.137 -10.149  -9.030  1.00 77.08           H
ATOM   3952  HN  LEU A 260      -1.748  -9.177 -11.158  1.00 77.08           H
ATOM   3953  N   THR A 261      -1.428 -11.121  -8.627  1.00 80.43           N
ATOM   3954  CA  THR A 261      -0.973 -12.167  -7.727  1.00 80.43           C
ATOM   3955  C   THR A 261       0.082 -11.619  -6.764  1.00 80.43           C
ATOM   3956  O   THR A 261       0.052 -11.914  -5.570  1.00 80.43           O
ATOM   3957  HA  THR A 261      -1.820 -12.492  -7.122  1.00 80.43           H
ATOM   3958  CB  THR A 261      -0.472 -13.337  -8.576  1.00 80.43           C
ATOM   3959  HB  THR A 261       0.365 -13.032  -9.203  1.00 80.43           H
ATOM   3960  OG1 THR A 261      -1.633 -13.781  -9.273  1.00 80.43           O
ATOM   3961  HG1 THR A 261      -1.743 -13.261 -10.120  1.00 80.43           H
ATOM   3962  CG2 THR A 261      -0.063 -14.542  -7.728  1.00 80.43           C
ATOM   3963 1HG2 THR A 261      -0.920 -14.889  -7.151  1.00 80.43           H
ATOM   3964 2HG2 THR A 261       0.739 -14.253  -7.048  1.00 80.43           H
ATOM   3965 3HG2 THR A 261       0.285 -15.344  -8.379  1.00 80.43           H
ATOM   3966  HN  THR A 261      -1.279 -11.305  -9.599  1.00 80.43           H
ATOM   3967  N   VAL A 262       0.991 -10.830  -7.319  1.00 84.68           N
ATOM   3968  CA  VAL A 262       2.089 -10.288  -6.537  1.00 84.68           C
ATOM   3969  C   VAL A 262       1.529  -9.377  -5.443  1.00 84.68           C
ATOM   3970  O   VAL A 262       2.006  -9.397  -4.309  1.00 84.68           O
ATOM   3971  HA  VAL A 262       2.603 -11.127  -6.066  1.00 84.68           H
ATOM   3972  CB  VAL A 262       3.085  -9.578  -7.456  1.00 84.68           C
ATOM   3973  HB  VAL A 262       2.530  -8.862  -8.062  1.00 84.68           H
ATOM   3974  CG1 VAL A 262       4.123  -8.801  -6.643  1.00 84.68           C
ATOM   3975 1HG1 VAL A 262       3.619  -8.054  -6.029  1.00 84.68           H
ATOM   3976 2HG1 VAL A 262       4.671  -9.490  -6.000  1.00 84.68           H
ATOM   3977 3HG1 VAL A 262       4.818  -8.306  -7.320  1.00 84.68           H
ATOM   3978  CG2 VAL A 262       3.762 -10.571  -8.403  1.00 84.68           C
ATOM   3979 1HG2 VAL A 262       4.297 -11.321  -7.821  1.00 84.68           H
ATOM   3980 2HG2 VAL A 262       3.006 -11.059  -9.018  1.00 84.68           H
ATOM   3981 3HG2 VAL A 262       4.464 -10.039  -9.045  1.00 84.68           H
ATOM   3982  HN  VAL A 262       0.985 -10.562  -8.282  1.00 84.68           H
ATOM   3983  N   PHE A 263       0.526  -8.599  -5.822  1.00 81.38           N
ATOM   3984  CA  PHE A 263      -0.118  -7.696  -4.882  1.00 81.38           C
ATOM   3985  C   PHE A 263      -0.789  -8.474  -3.748  1.00 81.38           C
ATOM   3986  O   PHE A 263      -0.611  -8.145  -2.576  1.00 81.38           O
ATOM   3987  HA  PHE A 263       0.659  -7.052  -4.469  1.00 81.38           H
ATOM   3988  CB  PHE A 263      -1.188  -6.928  -5.661  1.00 81.38           C
ATOM   3989 1HB  PHE A 263      -0.722  -6.449  -6.522  1.00 81.38           H
ATOM   3990 2HB  PHE A 263      -1.920  -7.637  -6.047  1.00 81.38           H
ATOM   3991  CG  PHE A 263      -1.915  -5.865  -4.835  1.00 81.38           C
ATOM   3992  CD1 PHE A 263      -3.150  -6.125  -4.328  1.00 81.38           C
ATOM   3993  HD1 PHE A 263      -3.621  -7.091  -4.509  1.00 81.38           H
ATOM   3994  CD2 PHE A 263      -1.327  -4.660  -4.608  1.00 81.38           C
ATOM   3995  HD2 PHE A 263      -0.337  -4.452  -5.015  1.00 81.38           H
ATOM   3996  CE1 PHE A 263      -3.825  -5.139  -3.561  1.00 81.38           C
ATOM   3997  HE1 PHE A 263      -4.815  -5.347  -3.155  1.00 81.38           H
ATOM   3998  CE2 PHE A 263      -2.002  -3.674  -3.842  1.00 81.38           C
ATOM   3999  HE2 PHE A 263      -1.531  -2.708  -3.660  1.00 81.38           H
ATOM   4000  CZ  PHE A 263      -3.237  -3.934  -3.335  1.00 81.38           C
ATOM   4001  HZ  PHE A 263      -3.755  -3.176  -2.746  1.00 81.38           H
ATOM   4002  HN  PHE A 263       0.153  -8.578  -6.750  1.00 81.38           H
ATOM   4003  N   VAL A 264      -1.546  -9.489  -4.136  1.00 82.04           N
ATOM   4004  CA  VAL A 264      -2.286 -10.283  -3.170  1.00 82.04           C
ATOM   4005  C   VAL A 264      -1.314 -10.862  -2.140  1.00 82.04           C
ATOM   4006  O   VAL A 264      -1.516 -10.712  -0.937  1.00 82.04           O
ATOM   4007  HA  VAL A 264      -2.981  -9.616  -2.659  1.00 82.04           H
ATOM   4008  CB  VAL A 264      -3.103 -11.357  -3.891  1.00 82.04           C
ATOM   4009  HB  VAL A 264      -2.406 -12.077  -4.320  1.00 82.04           H
ATOM   4010  CG1 VAL A 264      -4.009 -12.106  -2.912  1.00 82.04           C
ATOM   4011 1HG1 VAL A 264      -3.399 -12.586  -2.147  1.00 82.04           H
ATOM   4012 2HG1 VAL A 264      -4.695 -11.402  -2.441  1.00 82.04           H
ATOM   4013 3HG1 VAL A 264      -4.579 -12.863  -3.451  1.00 82.04           H
ATOM   4014  CG2 VAL A 264      -3.916 -10.750  -5.036  1.00 82.04           C
ATOM   4015 1HG2 VAL A 264      -4.599  -9.999  -4.639  1.00 82.04           H
ATOM   4016 2HG2 VAL A 264      -3.241 -10.283  -5.754  1.00 82.04           H
ATOM   4017 3HG2 VAL A 264      -4.487 -11.535  -5.532  1.00 82.04           H
ATOM   4018  HN  VAL A 264      -1.657  -9.771  -5.089  1.00 82.04           H
ATOM   4019  N   LEU A 265      -0.279 -11.513  -2.652  1.00 85.63           N
ATOM   4020  CA  LEU A 265       0.573 -12.340  -1.814  1.00 85.63           C
ATOM   4021  C   LEU A 265       1.354 -11.446  -0.849  1.00 85.63           C
ATOM   4022  O   LEU A 265       1.716 -11.875   0.245  1.00 85.63           O
ATOM   4023  HA  LEU A 265      -0.076 -12.993  -1.231  1.00 85.63           H
ATOM   4024  CB  LEU A 265       1.463 -13.238  -2.676  1.00 85.63           C
ATOM   4025 1HB  LEU A 265       1.985 -12.612  -3.399  1.00 85.63           H
ATOM   4026 2HB  LEU A 265       2.222 -13.687  -2.035  1.00 85.63           H
ATOM   4027  CG  LEU A 265       0.749 -14.359  -3.435  1.00 85.63           C
ATOM   4028  HG  LEU A 265      -0.013 -13.909  -4.071  1.00 85.63           H
ATOM   4029  CD1 LEU A 265       1.720 -15.104  -4.353  1.00 85.63           C
ATOM   4030 1HD1 LEU A 265       2.145 -14.408  -5.076  1.00 85.63           H
ATOM   4031 2HD1 LEU A 265       2.521 -15.541  -3.756  1.00 85.63           H
ATOM   4032 3HD1 LEU A 265       1.187 -15.895  -4.880  1.00 85.63           H
ATOM   4033  CD2 LEU A 265       0.032 -15.304  -2.470  1.00 85.63           C
ATOM   4034 1HD2 LEU A 265       0.759 -15.750  -1.791  1.00 85.63           H
ATOM   4035 2HD2 LEU A 265      -0.707 -14.746  -1.895  1.00 85.63           H
ATOM   4036 3HD2 LEU A 265      -0.467 -16.091  -3.035  1.00 85.63           H
ATOM   4037  HN  LEU A 265      -0.021 -11.482  -3.617  1.00 85.63           H
ATOM   4038  N   SER A 266       1.590 -10.219  -1.289  1.00 88.59           N
ATOM   4039  CA  SER A 266       2.382  -9.283  -0.509  1.00 88.59           C
ATOM   4040  C   SER A 266       1.519  -8.652   0.585  1.00 88.59           C
ATOM   4041  O   SER A 266       1.980  -8.455   1.708  1.00 88.59           O
ATOM   4042  HA  SER A 266       3.182  -9.879  -0.069  1.00 88.59           H
ATOM   4043  CB  SER A 266       2.988  -8.197  -1.400  1.00 88.59           C
ATOM   4044 1HB  SER A 266       3.547  -7.493  -0.784  1.00 88.59           H
ATOM   4045 2HB  SER A 266       3.698  -8.649  -2.092  1.00 88.59           H
ATOM   4046  OG  SER A 266       1.991  -7.494  -2.137  1.00 88.59           O
ATOM   4047  HG  SER A 266       1.799  -7.971  -2.995  1.00 88.59           H
ATOM   4048  HN  SER A 266       1.252  -9.862  -2.160  1.00 88.59           H
ATOM   4049  N   GLN A 267       0.281  -8.352   0.219  1.00 87.50           N
ATOM   4050  CA  GLN A 267      -0.579  -7.553   1.074  1.00 87.50           C
ATOM   4051  C   GLN A 267      -1.344  -8.453   2.047  1.00 87.50           C
ATOM   4052  O   GLN A 267      -1.643  -8.046   3.169  1.00 87.50           O
ATOM   4053  HA  GLN A 267       0.091  -6.895   1.627  1.00 87.50           H
ATOM   4054  CB  GLN A 267      -1.542  -6.703   0.242  1.00 87.50           C
ATOM   4055 1HB  GLN A 267      -2.150  -7.350  -0.390  1.00 87.50           H
ATOM   4056 2HB  GLN A 267      -2.225  -6.169   0.902  1.00 87.50           H
ATOM   4057  CG  GLN A 267      -0.778  -5.702  -0.628  1.00 87.50           C
ATOM   4058 1HG  GLN A 267      -0.126  -6.238  -1.317  1.00 87.50           H
ATOM   4059 2HG  GLN A 267      -1.481  -5.131  -1.233  1.00 87.50           H
ATOM   4060  CD  GLN A 267       0.053  -4.750   0.234  1.00 87.50           C
ATOM   4061  OE1 GLN A 267      -0.371  -4.287   1.280  1.00 87.50           O
ATOM   4062  NE2 GLN A 267       1.258  -4.484  -0.263  1.00 87.50           N
ATOM   4063 1HE2 GLN A 267       1.545  -4.897  -1.127  1.00 87.50           H
ATOM   4064 2HE2 GLN A 267       1.877  -3.871   0.228  1.00 87.50           H
ATOM   4065  HN  GLN A 267      -0.133  -8.645  -0.643  1.00 87.50           H
ATOM   4066  N   PHE A 268      -1.638  -9.658   1.582  1.00 88.16           N
ATOM   4067  CA  PHE A 268      -2.531 -10.543   2.310  1.00 88.16           C
ATOM   4068  C   PHE A 268      -2.006 -10.814   3.721  1.00 88.16           C
ATOM   4069  O   PHE A 268      -2.731 -10.647   4.700  1.00 88.16           O
ATOM   4070  HA  PHE A 268      -3.499 -10.045   2.374  1.00 88.16           H
ATOM   4071  CB  PHE A 268      -2.583 -11.862   1.535  1.00 88.16           C
ATOM   4072 1HB  PHE A 268      -2.941 -11.664   0.525  1.00 88.16           H
ATOM   4073 2HB  PHE A 268      -1.571 -12.257   1.444  1.00 88.16           H
ATOM   4074  CG  PHE A 268      -3.475 -12.926   2.178  1.00 88.16           C
ATOM   4075  CD1 PHE A 268      -2.926 -13.887   2.969  1.00 88.16           C
ATOM   4076  HD1 PHE A 268      -1.850 -13.898   3.145  1.00 88.16           H
ATOM   4077  CD2 PHE A 268      -4.817 -12.912   1.958  1.00 88.16           C
ATOM   4078  HD2 PHE A 268      -5.257 -12.142   1.324  1.00 88.16           H
ATOM   4079  CE1 PHE A 268      -3.754 -14.874   3.565  1.00 88.16           C
ATOM   4080  HE1 PHE A 268      -3.313 -15.644   4.198  1.00 88.16           H
ATOM   4081  CE2 PHE A 268      -5.645 -13.900   2.554  1.00 88.16           C
ATOM   4082  HE2 PHE A 268      -6.720 -13.888   2.377  1.00 88.16           H
ATOM   4083  CZ  PHE A 268      -5.096 -14.860   3.345  1.00 88.16           C
ATOM   4084  HZ  PHE A 268      -5.731 -15.618   3.802  1.00 88.16           H
ATOM   4085  HN  PHE A 268      -1.277 -10.031   0.727  1.00 88.16           H
ATOM   4086  N   PRO A 269      -0.741 -11.237   3.851  1.00 92.02           N
ATOM   4087  CA  PRO A 269      -0.203 -11.617   5.159  1.00 92.02           C
ATOM   4088  C   PRO A 269      -0.401 -10.530   6.203  1.00 92.02           C
ATOM   4089  O   PRO A 269      -0.795 -10.814   7.333  1.00 92.02           O
ATOM   4090  HA  PRO A 269      -0.738 -12.484   5.546  1.00 92.02           H
ATOM   4091  CB  PRO A 269       1.280 -11.874   4.881  1.00 92.02           C
ATOM   4092 1HB  PRO A 269       1.879 -10.978   5.042  1.00 92.02           H
ATOM   4093 2HB  PRO A 269       1.683 -12.647   5.535  1.00 92.02           H
ATOM   4094  CG  PRO A 269       1.295 -12.307   3.420  1.00 92.02           C
ATOM   4095 1HG  PRO A 269       2.282 -12.187   2.972  1.00 92.02           H
ATOM   4096 2HG  PRO A 269       1.032 -13.358   3.306  1.00 92.02           H
ATOM   4097  CD  PRO A 269       0.264 -11.389   2.783  1.00 92.02           C
ATOM   4098 1HD  PRO A 269       0.697 -10.429   2.501  1.00 92.02           H
ATOM   4099 2HD  PRO A 269      -0.160 -11.822   1.877  1.00 92.02           H
ATOM   4100  N   TYR A 270      -0.120  -9.302   5.792  1.00 91.55           N
ATOM   4101  CA  TYR A 270      -0.189  -8.173   6.705  1.00 91.55           C
ATOM   4102  C   TYR A 270      -1.619  -7.962   7.207  1.00 91.55           C
ATOM   4103  O   TYR A 270      -1.835  -7.733   8.396  1.00 91.55           O
ATOM   4104  HA  TYR A 270       0.459  -8.388   7.555  1.00 91.55           H
ATOM   4105  CB  TYR A 270       0.240  -6.949   5.894  1.00 91.55           C
ATOM   4106 1HB  TYR A 270       1.298  -7.041   5.648  1.00 91.55           H
ATOM   4107 2HB  TYR A 270      -0.307  -6.939   4.952  1.00 91.55           H
ATOM   4108  CG  TYR A 270       0.014  -5.617   6.612  1.00 91.55           C
ATOM   4109  CD1 TYR A 270      -0.942  -4.736   6.148  1.00 91.55           C
ATOM   4110  HD1 TYR A 270      -1.535  -4.990   5.269  1.00 91.55           H
ATOM   4111  CD2 TYR A 270       0.765  -5.296   7.725  1.00 91.55           C
ATOM   4112  HD2 TYR A 270       1.520  -5.991   8.092  1.00 91.55           H
ATOM   4113  CE1 TYR A 270      -1.155  -3.483   6.824  1.00 91.55           C
ATOM   4114  HE1 TYR A 270      -1.907  -2.778   6.467  1.00 91.55           H
ATOM   4115  CE2 TYR A 270       0.552  -4.042   8.401  1.00 91.55           C
ATOM   4116  HE2 TYR A 270       1.138  -3.777   9.280  1.00 91.55           H
ATOM   4117  CZ  TYR A 270      -0.398  -3.198   7.917  1.00 91.55           C
ATOM   4118  OH  TYR A 270      -0.600  -2.014   8.555  1.00 91.55           O
ATOM   4119  HH  TYR A 270       0.035  -1.927   9.323  1.00 91.55           H
ATOM   4120  HN  TYR A 270       0.151  -9.073   4.857  1.00 91.55           H
ATOM   4121  N   ASN A 271      -2.558  -8.046   6.276  1.00 89.35           N
ATOM   4122  CA  ASN A 271      -3.953  -7.792   6.595  1.00 89.35           C
ATOM   4123  C   ASN A 271      -4.470  -8.899   7.516  1.00 89.35           C
ATOM   4124  O   ASN A 271      -5.382  -8.674   8.310  1.00 89.35           O
ATOM   4125  HA  ASN A 271      -3.964  -6.813   7.073  1.00 89.35           H
ATOM   4126  CB  ASN A 271      -4.815  -7.788   5.331  1.00 89.35           C
ATOM   4127 1HB  ASN A 271      -4.537  -8.628   4.694  1.00 89.35           H
ATOM   4128 2HB  ASN A 271      -5.862  -7.926   5.600  1.00 89.35           H
ATOM   4129  CG  ASN A 271      -4.649  -6.478   4.558  1.00 89.35           C
ATOM   4130  OD1 ASN A 271      -5.126  -5.428   4.956  1.00 89.35           O
ATOM   4131  ND2 ASN A 271      -3.948  -6.598   3.434  1.00 89.35           N
ATOM   4132 1HD2 ASN A 271      -3.584  -7.490   3.165  1.00 89.35           H
ATOM   4133 2HD2 ASN A 271      -3.784  -5.797   2.859  1.00 89.35           H
ATOM   4134  HN  ASN A 271      -2.379  -8.281   5.321  1.00 89.35           H
ATOM   4135  N   CYS A 272      -3.865 -10.070   7.380  1.00 91.44           N
ATOM   4136  CA  CYS A 272      -4.192 -11.187   8.249  1.00 91.44           C
ATOM   4137  C   CYS A 272      -3.867 -10.787   9.690  1.00 91.44           C
ATOM   4138  O   CYS A 272      -4.680 -10.986  10.591  1.00 91.44           O
ATOM   4139  HA  CYS A 272      -5.260 -11.373   8.131  1.00 91.44           H
ATOM   4140  CB  CYS A 272      -3.458 -12.463   7.832  1.00 91.44           C
ATOM   4141 1HB  CYS A 272      -2.395 -12.256   7.709  1.00 91.44           H
ATOM   4142 2HB  CYS A 272      -3.548 -13.216   8.614  1.00 91.44           H
ATOM   4143  SG  CYS A 272      -4.155 -13.102   6.265  1.00 91.44           S
ATOM   4144  HG  CYS A 272      -3.584 -12.195   5.478  1.00 91.44           H
ATOM   4145  HN  CYS A 272      -3.163 -10.260   6.693  1.00 91.44           H
ATOM   4146  N   ILE A 273      -2.677 -10.231   9.861  1.00 92.77           N
ATOM   4147  CA  ILE A 273      -2.221  -9.832  11.182  1.00 92.77           C
ATOM   4148  C   ILE A 273      -3.085  -8.676  11.689  1.00 92.77           C
ATOM   4149  O   ILE A 273      -3.434  -8.627  12.867  1.00 92.77           O
ATOM   4150  HA  ILE A 273      -2.360 -10.685  11.847  1.00 92.77           H
ATOM   4151  CB  ILE A 273      -0.724  -9.517  11.159  1.00 92.77           C
ATOM   4152  HB  ILE A 273      -0.549  -8.744  10.410  1.00 92.77           H
ATOM   4153  CG1 ILE A 273       0.089 -10.743  10.741  1.00 92.77           C
ATOM   4154 1HG1 ILE A 273      -0.227 -11.073   9.751  1.00 92.77           H
ATOM   4155 2HG1 ILE A 273       1.144 -10.478  10.667  1.00 92.77           H
ATOM   4156  CG2 ILE A 273      -0.261  -8.954  12.504  1.00 92.77           C
ATOM   4157 1HG2 ILE A 273      -0.808  -8.037  12.722  1.00 92.77           H
ATOM   4158 2HG2 ILE A 273      -0.452  -9.686  13.289  1.00 92.77           H
ATOM   4159 3HG2 ILE A 273       0.806  -8.738  12.460  1.00 92.77           H
ATOM   4160  CD1 ILE A 273      -0.086 -11.885  11.744  1.00 92.77           C
ATOM   4161 1HD1 ILE A 273       0.254 -11.560  12.727  1.00 92.77           H
ATOM   4162 2HD1 ILE A 273      -1.138 -12.164  11.797  1.00 92.77           H
ATOM   4163 3HD1 ILE A 273       0.503 -12.745  11.423  1.00 92.77           H
ATOM   4164  HN  ILE A 273      -2.031 -10.052   9.119  1.00 92.77           H
ATOM   4165  N   LEU A 274      -3.407  -7.774  10.773  1.00 91.63           N
ATOM   4166  CA  LEU A 274      -4.219  -6.619  11.114  1.00 91.63           C
ATOM   4167  C   LEU A 274      -5.569  -7.092  11.656  1.00 91.63           C
ATOM   4168  O   LEU A 274      -6.122  -6.485  12.572  1.00 91.63           O
ATOM   4169  HA  LEU A 274      -3.701  -6.077  11.905  1.00 91.63           H
ATOM   4170  CB  LEU A 274      -4.334  -5.673   9.917  1.00 91.63           C
ATOM   4171 1HB  LEU A 274      -3.361  -5.617   9.428  1.00 91.63           H
ATOM   4172 2HB  LEU A 274      -5.027  -6.112   9.198  1.00 91.63           H
ATOM   4173  CG  LEU A 274      -4.800  -4.250  10.229  1.00 91.63           C
ATOM   4174  HG  LEU A 274      -5.367  -4.272  11.160  1.00 91.63           H
ATOM   4175  CD1 LEU A 274      -3.607  -3.318  10.449  1.00 91.63           C
ATOM   4176 1HD1 LEU A 274      -3.011  -3.682  11.286  1.00 91.63           H
ATOM   4177 2HD1 LEU A 274      -2.993  -3.295   9.548  1.00 91.63           H
ATOM   4178 3HD1 LEU A 274      -3.967  -2.313  10.669  1.00 91.63           H
ATOM   4179  CD2 LEU A 274      -5.741  -3.730   9.140  1.00 91.63           C
ATOM   4180 1HD2 LEU A 274      -5.220  -3.725   8.182  1.00 91.63           H
ATOM   4181 2HD2 LEU A 274      -6.615  -4.377   9.075  1.00 91.63           H
ATOM   4182 3HD2 LEU A 274      -6.057  -2.716   9.386  1.00 91.63           H
ATOM   4183  HN  LEU A 274      -3.122  -7.824   9.816  1.00 91.63           H
ATOM   4184  N   LEU A 275      -6.062  -8.172  11.067  1.00 93.09           N
ATOM   4185  CA  LEU A 275      -7.324  -8.749  11.497  1.00 93.09           C
ATOM   4186  C   LEU A 275      -7.201  -9.206  12.952  1.00 93.09           C
ATOM   4187  O   LEU A 275      -8.071  -8.919  13.772  1.00 93.09           O
ATOM   4188  HA  LEU A 275      -8.078  -7.964  11.444  1.00 93.09           H
ATOM   4189  CB  LEU A 275      -7.759  -9.860  10.539  1.00 93.09           C
ATOM   4190 1HB  LEU A 275      -7.899  -9.425   9.549  1.00 93.09           H
ATOM   4191 2HB  LEU A 275      -6.946 -10.582  10.458  1.00 93.09           H
ATOM   4192  CG  LEU A 275      -9.036 -10.612  10.920  1.00 93.09           C
ATOM   4193  HG  LEU A 275      -8.921 -10.986  11.937  1.00 93.09           H
ATOM   4194  CD1 LEU A 275     -10.246  -9.676  10.916  1.00 93.09           C
ATOM   4195 1HD1 LEU A 275     -10.086  -8.872  11.635  1.00 93.09           H
ATOM   4196 2HD1 LEU A 275     -10.374  -9.252   9.920  1.00 93.09           H
ATOM   4197 3HD1 LEU A 275     -11.140 -10.236  11.190  1.00 93.09           H
ATOM   4198  CD2 LEU A 275      -9.248 -11.827  10.014  1.00 93.09           C
ATOM   4199 1HD2 LEU A 275      -9.332 -11.497   8.978  1.00 93.09           H
ATOM   4200 2HD2 LEU A 275      -8.400 -12.505  10.111  1.00 93.09           H
ATOM   4201 3HD2 LEU A 275     -10.162 -12.343  10.306  1.00 93.09           H
ATOM   4202  HN  LEU A 275      -5.615  -8.649  10.310  1.00 93.09           H
ATOM   4203  N   VAL A 276      -6.112  -9.909  13.228  1.00 94.16           N
ATOM   4204  CA  VAL A 276      -5.874 -10.424  14.566  1.00 94.16           C
ATOM   4205  C   VAL A 276      -5.859  -9.261  15.560  1.00 94.16           C
ATOM   4206  O   VAL A 276      -6.496  -9.329  16.610  1.00 94.16           O
ATOM   4207  HA  VAL A 276      -6.701 -11.088  14.816  1.00 94.16           H
ATOM   4208  CB  VAL A 276      -4.583 -11.245  14.588  1.00 94.16           C
ATOM   4209  HB  VAL A 276      -3.780 -10.618  14.199  1.00 94.16           H
ATOM   4210  CG1 VAL A 276      -4.214 -11.648  16.017  1.00 94.16           C
ATOM   4211 1HG1 VAL A 276      -4.068 -10.752  16.621  1.00 94.16           H
ATOM   4212 2HG1 VAL A 276      -5.017 -12.248  16.444  1.00 94.16           H
ATOM   4213 3HG1 VAL A 276      -3.292 -12.230  16.004  1.00 94.16           H
ATOM   4214  CG2 VAL A 276      -4.700 -12.474  13.685  1.00 94.16           C
ATOM   4215 1HG2 VAL A 276      -5.520 -13.103  14.031  1.00 94.16           H
ATOM   4216 2HG2 VAL A 276      -4.894 -12.155  12.660  1.00 94.16           H
ATOM   4217 3HG2 VAL A 276      -3.768 -13.040  13.719  1.00 94.16           H
ATOM   4218  HN  VAL A 276      -5.403 -10.128  12.558  1.00 94.16           H
ATOM   4219  N   GLN A 277      -5.125  -8.220  15.194  1.00 92.91           N
ATOM   4220  CA  GLN A 277      -5.002  -7.053  16.051  1.00 92.91           C
ATOM   4221  C   GLN A 277      -6.375  -6.425  16.294  1.00 92.91           C
ATOM   4222  O   GLN A 277      -6.625  -5.863  17.359  1.00 92.91           O
ATOM   4223  HA  GLN A 277      -4.594  -7.426  16.990  1.00 92.91           H
ATOM   4224  CB  GLN A 277      -4.031  -6.034  15.452  1.00 92.91           C
ATOM   4225 1HB  GLN A 277      -4.266  -5.877  14.399  1.00 92.91           H
ATOM   4226 2HB  GLN A 277      -4.152  -5.073  15.952  1.00 92.91           H
ATOM   4227  CG  GLN A 277      -2.583  -6.508  15.592  1.00 92.91           C
ATOM   4228 1HG  GLN A 277      -2.358  -6.696  16.641  1.00 92.91           H
ATOM   4229 2HG  GLN A 277      -2.453  -7.452  15.063  1.00 92.91           H
ATOM   4230  CD  GLN A 277      -1.609  -5.467  15.035  1.00 92.91           C
ATOM   4231  OE1 GLN A 277      -1.955  -4.632  14.216  1.00 92.91           O
ATOM   4232  NE2 GLN A 277      -0.376  -5.565  15.523  1.00 92.91           N
ATOM   4233 1HE2 GLN A 277      -0.158  -6.274  16.193  1.00 92.91           H
ATOM   4234 2HE2 GLN A 277       0.334  -4.929  15.220  1.00 92.91           H
ATOM   4235  HN  GLN A 277      -4.622  -8.166  14.332  1.00 92.91           H
ATOM   4236  N   THR A 278      -7.230  -6.542  15.288  1.00 92.98           N
ATOM   4237  CA  THR A 278      -8.561  -5.965  15.367  1.00 92.98           C
ATOM   4238  C   THR A 278      -9.413  -6.726  16.385  1.00 92.98           C
ATOM   4239  O   THR A 278     -10.100  -6.117  17.203  1.00 92.98           O
ATOM   4240  HA  THR A 278      -8.471  -4.940  15.728  1.00 92.98           H
ATOM   4241  CB  THR A 278      -9.158  -5.959  13.958  1.00 92.98           C
ATOM   4242  HB  THR A 278      -9.338  -6.976  13.608  1.00 92.98           H
ATOM   4243  OG1 THR A 278      -8.229  -5.199  13.190  1.00 92.98           O
ATOM   4244  HG1 THR A 278      -7.568  -5.809  12.752  1.00 92.98           H
ATOM   4245  CG2 THR A 278     -10.457  -5.154  13.875  1.00 92.98           C
ATOM   4246 1HG2 THR A 278     -10.262  -4.120  14.161  1.00 92.98           H
ATOM   4247 2HG2 THR A 278     -11.195  -5.585  14.551  1.00 92.98           H
ATOM   4248 3HG2 THR A 278     -10.838  -5.183  12.855  1.00 92.98           H
ATOM   4249  HN  THR A 278      -7.026  -7.019  14.433  1.00 92.98           H
ATOM   4250  N   ILE A 279      -9.340  -8.046  16.300  1.00 94.39           N
ATOM   4251  CA  ILE A 279     -10.111  -8.896  17.191  1.00 94.39           C
ATOM   4252  C   ILE A 279      -9.655  -8.663  18.633  1.00 94.39           C
ATOM   4253  O   ILE A 279     -10.479  -8.564  19.540  1.00 94.39           O
ATOM   4254  HA  ILE A 279     -11.156  -8.597  17.107  1.00 94.39           H
ATOM   4255  CB  ILE A 279     -10.022 -10.358  16.747  1.00 94.39           C
ATOM   4256  HB  ILE A 279      -8.969 -10.627  16.666  1.00 94.39           H
ATOM   4257  CG1 ILE A 279     -10.645 -10.549  15.363  1.00 94.39           C
ATOM   4258 1HG1 ILE A 279     -11.731 -10.490  15.438  1.00 94.39           H
ATOM   4259 2HG1 ILE A 279     -10.327  -9.743  14.703  1.00 94.39           H
ATOM   4260  CG2 ILE A 279     -10.646 -11.287  17.790  1.00 94.39           C
ATOM   4261 1HG2 ILE A 279     -10.118 -11.177  18.737  1.00 94.39           H
ATOM   4262 2HG2 ILE A 279     -11.696 -11.026  17.927  1.00 94.39           H
ATOM   4263 3HG2 ILE A 279     -10.569 -12.319  17.449  1.00 94.39           H
ATOM   4264  CD1 ILE A 279     -10.242 -11.897  14.762  1.00 94.39           C
ATOM   4265 1HD1 ILE A 279      -9.157 -11.942  14.666  1.00 94.39           H
ATOM   4266 2HD1 ILE A 279     -10.583 -12.702  15.413  1.00 94.39           H
ATOM   4267 3HD1 ILE A 279     -10.698 -12.007  13.778  1.00 94.39           H
ATOM   4268  HN  ILE A 279      -8.769  -8.533  15.640  1.00 94.39           H
ATOM   4269  N   ASP A 280      -8.343  -8.582  18.799  1.00 94.13           N
ATOM   4270  CA  ASP A 280      -7.764  -8.431  20.123  1.00 94.13           C
ATOM   4271  C   ASP A 280      -8.104  -7.042  20.668  1.00 94.13           C
ATOM   4272  O   ASP A 280      -8.298  -6.874  21.871  1.00 94.13           O
ATOM   4273  HA  ASP A 280      -8.201  -9.231  20.720  1.00 94.13           H
ATOM   4274  CB  ASP A 280      -6.240  -8.561  20.077  1.00 94.13           C
ATOM   4275 1HB  ASP A 280      -5.965  -9.472  19.545  1.00 94.13           H
ATOM   4276 2HB  ASP A 280      -5.818  -7.726  19.518  1.00 94.13           H
ATOM   4277  CG  ASP A 280      -5.649  -8.589  21.487  1.00 94.13           C
ATOM   4278  OD1 ASP A 280      -6.170  -9.378  22.305  1.00 94.13           O
ATOM   4279  OD2 ASP A 280      -4.689  -7.821  21.716  1.00 94.13           O
ATOM   4280  HN  ASP A 280      -7.681  -8.619  18.050  1.00 94.13           H
ATOM   4281  N   ALA A 281      -8.165  -6.083  19.757  1.00 91.82           N
ATOM   4282  CA  ALA A 281      -8.509  -4.720  20.126  1.00 91.82           C
ATOM   4283  C   ALA A 281      -9.906  -4.703  20.750  1.00 91.82           C
ATOM   4284  O   ALA A 281     -10.201  -3.861  21.597  1.00 91.82           O
ATOM   4285  HA  ALA A 281      -7.785  -4.384  20.868  1.00 91.82           H
ATOM   4286  CB  ALA A 281      -8.410  -3.817  18.895  1.00 91.82           C
ATOM   4287 1HB  ALA A 281      -7.391  -3.841  18.508  1.00 91.82           H
ATOM   4288 2HB  ALA A 281      -9.099  -4.170  18.128  1.00 91.82           H
ATOM   4289 3HB  ALA A 281      -8.668  -2.795  19.173  1.00 91.82           H
ATOM   4290  HN  ALA A 281      -7.985  -6.224  18.783  1.00 91.82           H
ATOM   4291  N   TYR A 282     -10.729  -5.643  20.308  1.00 90.51           N
ATOM   4292  CA  TYR A 282     -12.093  -5.736  20.800  1.00 90.51           C
ATOM   4293  C   TYR A 282     -12.174  -6.657  22.019  1.00 90.51           C
ATOM   4294  O   TYR A 282     -12.758  -6.294  23.038  1.00 90.51           O
ATOM   4295  HA  TYR A 282     -12.415  -4.735  21.088  1.00 90.51           H
ATOM   4296  CB  TYR A 282     -12.912  -6.344  19.660  1.00 90.51           C
ATOM   4297 1HB  TYR A 282     -12.746  -5.760  18.755  1.00 90.51           H
ATOM   4298 2HB  TYR A 282     -12.546  -7.351  19.460  1.00 90.51           H
ATOM   4299  CG  TYR A 282     -14.415  -6.410  19.939  1.00 90.51           C
ATOM   4300  CD1 TYR A 282     -14.995  -7.604  20.315  1.00 90.51           C
ATOM   4301  HD1 TYR A 282     -14.383  -8.500  20.413  1.00 90.51           H
ATOM   4302  CD2 TYR A 282     -15.190  -5.274  19.816  1.00 90.51           C
ATOM   4303  HD2 TYR A 282     -14.731  -4.331  19.519  1.00 90.51           H
ATOM   4304  CE1 TYR A 282     -16.410  -7.665  20.579  1.00 90.51           C
ATOM   4305  HE1 TYR A 282     -16.881  -8.602  20.876  1.00 90.51           H
ATOM   4306  CE2 TYR A 282     -16.604  -5.336  20.079  1.00 90.51           C
ATOM   4307  HE2 TYR A 282     -17.227  -4.447  19.985  1.00 90.51           H
ATOM   4308  CZ  TYR A 282     -17.144  -6.528  20.447  1.00 90.51           C
ATOM   4309  OH  TYR A 282     -18.480  -6.586  20.696  1.00 90.51           O
ATOM   4310  HH  TYR A 282     -18.736  -7.512  20.974  1.00 90.51           H
ATOM   4311  HN  TYR A 282     -10.477  -6.331  19.627  1.00 90.51           H
ATOM   4312  N   ALA A 283     -11.580  -7.833  21.873  1.00 92.04           N
ATOM   4313  CA  ALA A 283     -11.824  -8.916  22.810  1.00 92.04           C
ATOM   4314  C   ALA A 283     -10.740  -8.905  23.889  1.00 92.04           C
ATOM   4315  O   ALA A 283     -10.925  -9.468  24.967  1.00 92.04           O
ATOM   4316  HA  ALA A 283     -12.792  -8.738  23.278  1.00 92.04           H
ATOM   4317  CB  ALA A 283     -11.879 -10.244  22.053  1.00 92.04           C
ATOM   4318 1HB  ALA A 283     -12.684 -10.211  21.319  1.00 92.04           H
ATOM   4319 2HB  ALA A 283     -10.930 -10.411  21.543  1.00 92.04           H
ATOM   4320 3HB  ALA A 283     -12.062 -11.056  22.756  1.00 92.04           H
ATOM   4321  HN  ALA A 283     -10.944  -8.050  21.132  1.00 92.04           H
ATOM   4322  N   MET A 284      -9.631  -8.257  23.562  1.00 90.32           N
ATOM   4323  CA  MET A 284      -8.498  -8.207  24.470  1.00 90.32           C
ATOM   4324  C   MET A 284      -8.170  -9.599  25.015  1.00 90.32           C
ATOM   4325  O   MET A 284      -8.014  -9.775  26.222  1.00 90.32           O
ATOM   4326  HA  MET A 284      -7.662  -7.836  23.877  1.00 90.32           H
ATOM   4327  CB  MET A 284      -8.816  -7.265  25.633  1.00 90.32           C
ATOM   4328 1HB  MET A 284      -9.733  -7.588  26.126  1.00 90.32           H
ATOM   4329 2HB  MET A 284      -8.020  -7.316  26.376  1.00 90.32           H
ATOM   4330  CG  MET A 284      -8.974  -5.824  25.144  1.00 90.32           C
ATOM   4331 1HG  MET A 284      -8.019  -5.450  24.774  1.00 90.32           H
ATOM   4332 2HG  MET A 284      -9.674  -5.788  24.310  1.00 90.32           H
ATOM   4333  SD  MET A 284      -9.558  -4.788  26.475  1.00 90.32           S
ATOM   4334  CE  MET A 284     -11.310  -5.120  26.379  1.00 90.32           C
ATOM   4335 1HE  MET A 284     -11.681  -4.830  25.396  1.00 90.32           H
ATOM   4336 2HE  MET A 284     -11.487  -6.184  26.535  1.00 90.32           H
ATOM   4337 3HE  MET A 284     -11.830  -4.548  27.147  1.00 90.32           H
ATOM   4338  HN  MET A 284      -9.501  -7.773  22.697  1.00 90.32           H
ATOM   4339  N   PHE A 285      -8.077 -10.551  24.099  1.00 90.79           N
ATOM   4340  CA  PHE A 285      -7.936 -11.946  24.481  1.00 90.79           C
ATOM   4341  C   PHE A 285      -6.462 -12.322  24.650  1.00 90.79           C
ATOM   4342  O   PHE A 285      -6.146 -13.357  25.235  1.00 90.79           O
ATOM   4343  HA  PHE A 285      -8.454 -12.075  25.431  1.00 90.79           H
ATOM   4344  CB  PHE A 285      -8.536 -12.782  23.349  1.00 90.79           C
ATOM   4345 1HB  PHE A 285      -8.676 -13.804  23.701  1.00 90.79           H
ATOM   4346 2HB  PHE A 285      -9.524 -12.391  23.106  1.00 90.79           H
ATOM   4347  CG  PHE A 285      -7.687 -12.808  22.076  1.00 90.79           C
ATOM   4348  CD1 PHE A 285      -7.890 -11.879  21.104  1.00 90.79           C
ATOM   4349  HD1 PHE A 285      -8.657 -11.116  21.232  1.00 90.79           H
ATOM   4350  CD2 PHE A 285      -6.729 -13.761  21.917  1.00 90.79           C
ATOM   4351  HD2 PHE A 285      -6.567 -14.506  22.696  1.00 90.79           H
ATOM   4352  CE1 PHE A 285      -7.101 -11.903  19.924  1.00 90.79           C
ATOM   4353  HE1 PHE A 285      -7.264 -11.159  19.144  1.00 90.79           H
ATOM   4354  CE2 PHE A 285      -5.941 -13.785  20.736  1.00 90.79           C
ATOM   4355  HE2 PHE A 285      -5.174 -14.549  20.609  1.00 90.79           H
ATOM   4356  CZ  PHE A 285      -6.144 -12.856  19.764  1.00 90.79           C
ATOM   4357  HZ  PHE A 285      -5.539 -12.874  18.858  1.00 90.79           H
ATOM   4358  HN  PHE A 285      -8.096 -10.383  23.113  1.00 90.79           H
ATOM   4359  N   ILE A 286      -5.601 -11.460  24.129  1.00 91.32           N
ATOM   4360  CA  ILE A 286      -4.168 -11.669  24.249  1.00 91.32           C
ATOM   4361  C   ILE A 286      -3.682 -11.085  25.577  1.00 91.32           C
ATOM   4362  O   ILE A 286      -3.369  -9.898  25.660  1.00 91.32           O
ATOM   4363  HA  ILE A 286      -3.995 -12.745  24.261  1.00 91.32           H
ATOM   4364  CB  ILE A 286      -3.440 -11.107  23.027  1.00 91.32           C
ATOM   4365  HB  ILE A 286      -3.629 -10.034  22.980  1.00 91.32           H
ATOM   4366  CG1 ILE A 286      -3.986 -11.718  21.735  1.00 91.32           C
ATOM   4367 1HG1 ILE A 286      -3.724 -12.775  21.690  1.00 91.32           H
ATOM   4368 2HG1 ILE A 286      -5.074 -11.659  21.731  1.00 91.32           H
ATOM   4369  CG2 ILE A 286      -1.927 -11.294  23.155  1.00 91.32           C
ATOM   4370 1HG2 ILE A 286      -1.571 -10.773  24.044  1.00 91.32           H
ATOM   4371 2HG2 ILE A 286      -1.699 -12.356  23.240  1.00 91.32           H
ATOM   4372 3HG2 ILE A 286      -1.434 -10.886  22.273  1.00 91.32           H
ATOM   4373  CD1 ILE A 286      -3.426 -10.996  20.507  1.00 91.32           C
ATOM   4374 1HD1 ILE A 286      -3.711  -9.944  20.544  1.00 91.32           H
ATOM   4375 2HD1 ILE A 286      -2.340 -11.078  20.501  1.00 91.32           H
ATOM   4376 3HD1 ILE A 286      -3.830 -11.451  19.603  1.00 91.32           H
ATOM   4377  HN  ILE A 286      -5.868 -10.634  23.633  1.00 91.32           H
ATOM   4378  N   SER A 287      -3.633 -11.946  26.583  1.00 89.52           N
ATOM   4379  CA  SER A 287      -3.151 -11.540  27.892  1.00 89.52           C
ATOM   4380  C   SER A 287      -1.690 -11.960  28.065  1.00 89.52           C
ATOM   4381  O   SER A 287      -1.001 -11.471  28.959  1.00 89.52           O
ATOM   4382  HA  SER A 287      -3.241 -10.454  27.910  1.00 89.52           H
ATOM   4383  CB  SER A 287      -4.011 -12.141  29.006  1.00 89.52           C
ATOM   4384 1HB  SER A 287      -3.629 -11.815  29.974  1.00 89.52           H
ATOM   4385 2HB  SER A 287      -5.029 -11.762  28.922  1.00 89.52           H
ATOM   4386  OG  SER A 287      -4.029 -13.565  28.958  1.00 89.52           O
ATOM   4387  HG  SER A 287      -4.619 -13.924  29.681  1.00 89.52           H
ATOM   4388  HN  SER A 287      -3.915 -12.903  26.515  1.00 89.52           H
ATOM   4389  N   ASN A 288      -1.260 -12.863  27.195  1.00 92.83           N
ATOM   4390  CA  ASN A 288       0.063 -13.451  27.319  1.00 92.83           C
ATOM   4391  C   ASN A 288       1.076 -12.576  26.579  1.00 92.83           C
ATOM   4392  O   ASN A 288       0.921 -12.314  25.387  1.00 92.83           O
ATOM   4393  HA  ASN A 288       0.257 -13.497  28.391  1.00 92.83           H
ATOM   4394  CB  ASN A 288       0.104 -14.849  26.700  1.00 92.83           C
ATOM   4395 1HB  ASN A 288      -0.730 -15.442  27.077  1.00 92.83           H
ATOM   4396 2HB  ASN A 288      -0.019 -14.777  25.620  1.00 92.83           H
ATOM   4397  CG  ASN A 288       1.424 -15.553  27.023  1.00 92.83           C
ATOM   4398  OD1 ASN A 288       2.498 -14.982  26.939  1.00 92.83           O
ATOM   4399  ND2 ASN A 288       1.283 -16.822  27.395  1.00 92.83           N
ATOM   4400 1HD2 ASN A 288       0.372 -17.231  27.443  1.00 92.83           H
ATOM   4401 2HD2 ASN A 288       2.089 -17.368  27.627  1.00 92.83           H
ATOM   4402  HN  ASN A 288      -1.798 -13.192  26.419  1.00 92.83           H
ATOM   4403  N   CYS A 289       2.092 -12.149  27.315  1.00 91.88           N
ATOM   4404  CA  CYS A 289       3.065 -11.214  26.778  1.00 91.88           C
ATOM   4405  C   CYS A 289       3.838 -11.915  25.659  1.00 91.88           C
ATOM   4406  O   CYS A 289       4.203 -11.289  24.665  1.00 91.88           O
ATOM   4407  HA  CYS A 289       2.502 -10.366  26.387  1.00 91.88           H
ATOM   4408  CB  CYS A 289       3.997 -10.679  27.867  1.00 91.88           C
ATOM   4409 1HB  CYS A 289       3.413 -10.207  28.657  1.00 91.88           H
ATOM   4410 2HB  CYS A 289       4.546 -11.503  28.324  1.00 91.88           H
ATOM   4411  SG  CYS A 289       5.169  -9.470  27.150  1.00 91.88           S
ATOM   4412  HN  CYS A 289       2.254 -12.431  28.261  1.00 91.88           H
ATOM   4413  N   ALA A 290       4.064 -13.205  25.858  1.00 93.88           N
ATOM   4414  CA  ALA A 290       4.830 -13.987  24.902  1.00 93.88           C
ATOM   4415  C   ALA A 290       4.100 -13.999  23.558  1.00 93.88           C
ATOM   4416  O   ALA A 290       4.724 -13.862  22.507  1.00 93.88           O
ATOM   4417  HA  ALA A 290       5.798 -13.501  24.776  1.00 93.88           H
ATOM   4418  CB  ALA A 290       5.055 -15.395  25.457  1.00 93.88           C
ATOM   4419 1HB  ALA A 290       5.603 -15.332  26.397  1.00 93.88           H
ATOM   4420 2HB  ALA A 290       4.091 -15.875  25.629  1.00 93.88           H
ATOM   4421 3HB  ALA A 290       5.629 -15.981  24.740  1.00 93.88           H
ATOM   4422  HN  ALA A 290       3.734 -13.715  26.653  1.00 93.88           H
ATOM   4423  N   VAL A 291       2.788 -14.165  23.635  1.00 93.78           N
ATOM   4424  CA  VAL A 291       1.967 -14.205  22.437  1.00 93.78           C
ATOM   4425  C   VAL A 291       1.963 -12.823  21.779  1.00 93.78           C
ATOM   4426  O   VAL A 291       2.082 -12.712  20.560  1.00 93.78           O
ATOM   4427  HA  VAL A 291       2.422 -14.919  21.750  1.00 93.78           H
ATOM   4428  CB  VAL A 291       0.563 -14.707  22.781  1.00 93.78           C
ATOM   4429  HB  VAL A 291       0.136 -14.027  23.518  1.00 93.78           H
ATOM   4430  CG1 VAL A 291      -0.342 -14.691  21.547  1.00 93.78           C
ATOM   4431 1HG1 VAL A 291      -0.419 -13.673  21.165  1.00 93.78           H
ATOM   4432 2HG1 VAL A 291       0.081 -15.337  20.778  1.00 93.78           H
ATOM   4433 3HG1 VAL A 291      -1.334 -15.053  21.820  1.00 93.78           H
ATOM   4434  CG2 VAL A 291       0.617 -16.103  23.404  1.00 93.78           C
ATOM   4435 1HG2 VAL A 291       1.074 -16.798  22.699  1.00 93.78           H
ATOM   4436 2HG2 VAL A 291       1.210 -16.070  24.318  1.00 93.78           H
ATOM   4437 3HG2 VAL A 291      -0.394 -16.435  23.639  1.00 93.78           H
ATOM   4438  HN  VAL A 291       2.287 -14.270  24.494  1.00 93.78           H
ATOM   4439  N   SER A 292       1.826 -11.805  22.616  1.00 93.61           N
ATOM   4440  CA  SER A 292       1.798 -10.436  22.131  1.00 93.61           C
ATOM   4441  C   SER A 292       3.101 -10.115  21.395  1.00 93.61           C
ATOM   4442  O   SER A 292       3.078  -9.537  20.309  1.00 93.61           O
ATOM   4443  HA  SER A 292       0.951 -10.389  21.447  1.00 93.61           H
ATOM   4444  CB  SER A 292       1.581  -9.449  23.279  1.00 93.61           C
ATOM   4445 1HB  SER A 292       0.632  -9.667  23.770  1.00 93.61           H
ATOM   4446 2HB  SER A 292       2.364  -9.583  24.026  1.00 93.61           H
ATOM   4447  OG  SER A 292       1.582  -8.097  22.829  1.00 93.61           O
ATOM   4448  HG  SER A 292       0.791  -7.933  22.239  1.00 93.61           H
ATOM   4449  HN  SER A 292       1.734 -11.904  23.607  1.00 93.61           H
ATOM   4450  N   THR A 293       4.205 -10.505  22.015  1.00 93.32           N
ATOM   4451  CA  THR A 293       5.516 -10.209  21.464  1.00 93.32           C
ATOM   4452  C   THR A 293       5.646 -10.787  20.054  1.00 93.32           C
ATOM   4453  O   THR A 293       6.098 -10.103  19.137  1.00 93.32           O
ATOM   4454  HA  THR A 293       5.616  -9.127  21.376  1.00 93.32           H
ATOM   4455  CB  THR A 293       6.569 -10.741  22.438  1.00 93.32           C
ATOM   4456  HB  THR A 293       6.445 -11.811  22.599  1.00 93.32           H
ATOM   4457  OG1 THR A 293       6.416  -9.923  23.595  1.00 93.32           O
ATOM   4458  HG1 THR A 293       5.776 -10.350  24.234  1.00 93.32           H
ATOM   4459  CG2 THR A 293       7.998 -10.458  21.969  1.00 93.32           C
ATOM   4460 1HG2 THR A 293       8.143  -9.382  21.873  1.00 93.32           H
ATOM   4461 2HG2 THR A 293       8.163 -10.935  21.002  1.00 93.32           H
ATOM   4462 3HG2 THR A 293       8.705 -10.856  22.696  1.00 93.32           H
ATOM   4463  HN  THR A 293       4.213 -11.013  22.876  1.00 93.32           H
ATOM   4464  N   ASN A 294       5.241 -12.042  19.924  1.00 94.41           N
ATOM   4465  CA  ASN A 294       5.392 -12.751  18.664  1.00 94.41           C
ATOM   4466  C   ASN A 294       4.504 -12.095  17.605  1.00 94.41           C
ATOM   4467  O   ASN A 294       4.906 -11.961  16.450  1.00 94.41           O
ATOM   4468  HA  ASN A 294       6.453 -12.680  18.422  1.00 94.41           H
ATOM   4469  CB  ASN A 294       4.964 -14.213  18.801  1.00 94.41           C
ATOM   4470 1HB  ASN A 294       4.004 -14.269  19.314  1.00 94.41           H
ATOM   4471 2HB  ASN A 294       4.822 -14.648  17.811  1.00 94.41           H
ATOM   4472  CG  ASN A 294       6.009 -15.021  19.573  1.00 94.41           C
ATOM   4473  OD1 ASN A 294       7.145 -14.610  19.747  1.00 94.41           O
ATOM   4474  ND2 ASN A 294       5.564 -16.190  20.024  1.00 94.41           N
ATOM   4475 1HD2 ASN A 294       4.620 -16.468  19.846  1.00 94.41           H
ATOM   4476 2HD2 ASN A 294       6.173 -16.791  20.542  1.00 94.41           H
ATOM   4477  HN  ASN A 294       4.817 -12.572  20.658  1.00 94.41           H
ATOM   4478  N   ILE A 295       3.314 -11.703  18.036  1.00 93.44           N
ATOM   4479  CA  ILE A 295       2.346 -11.113  17.128  1.00 93.44           C
ATOM   4480  C   ILE A 295       2.896  -9.789  16.593  1.00 93.44           C
ATOM   4481  O   ILE A 295       2.737  -9.478  15.414  1.00 93.44           O
ATOM   4482  HA  ILE A 295       2.223 -11.799  16.290  1.00 93.44           H
ATOM   4483  CB  ILE A 295       0.982 -10.982  17.809  1.00 93.44           C
ATOM   4484  HB  ILE A 295       1.142 -10.628  18.828  1.00 93.44           H
ATOM   4485  CG1 ILE A 295       0.286 -12.341  17.907  1.00 93.44           C
ATOM   4486 1HG1 ILE A 295      -0.027 -12.666  16.915  1.00 93.44           H
ATOM   4487 2HG1 ILE A 295       0.987 -13.087  18.281  1.00 93.44           H
ATOM   4488  CG2 ILE A 295       0.113  -9.942  17.100  1.00 93.44           C
ATOM   4489 1HG2 ILE A 295       0.611  -8.973  17.127  1.00 93.44           H
ATOM   4490 2HG2 ILE A 295      -0.042 -10.243  16.064  1.00 93.44           H
ATOM   4491 3HG2 ILE A 295      -0.851  -9.869  17.605  1.00 93.44           H
ATOM   4492  CD1 ILE A 295      -0.930 -12.268  18.833  1.00 93.44           C
ATOM   4493 1HD1 ILE A 295      -0.610 -11.967  19.830  1.00 93.44           H
ATOM   4494 2HD1 ILE A 295      -1.640 -11.539  18.443  1.00 93.44           H
ATOM   4495 3HD1 ILE A 295      -1.407 -13.247  18.885  1.00 93.44           H
ATOM   4496  HN  ILE A 295       3.009 -11.784  18.985  1.00 93.44           H
ATOM   4497  N   ASP A 296       3.532  -9.045  17.487  1.00 93.43           N
ATOM   4498  CA  ASP A 296       4.071  -7.744  17.130  1.00 93.43           C
ATOM   4499  C   ASP A 296       5.227  -7.929  16.146  1.00 93.43           C
ATOM   4500  O   ASP A 296       5.396  -7.132  15.223  1.00 93.43           O
ATOM   4501  HA  ASP A 296       3.235  -7.198  16.693  1.00 93.43           H
ATOM   4502  CB  ASP A 296       4.610  -7.014  18.362  1.00 93.43           C
ATOM   4503 1HB  ASP A 296       5.274  -7.675  18.919  1.00 93.43           H
ATOM   4504 2HB  ASP A 296       5.204  -6.156  18.049  1.00 93.43           H
ATOM   4505  CG  ASP A 296       3.468  -6.549  19.267  1.00 93.43           C
ATOM   4506  OD1 ASP A 296       2.334  -6.456  18.748  1.00 93.43           O
ATOM   4507  OD2 ASP A 296       3.754  -6.297  20.457  1.00 93.43           O
ATOM   4508  HN  ASP A 296       3.680  -9.318  18.437  1.00 93.43           H
ATOM   4509  N   ILE A 297       5.995  -8.984  16.375  1.00 94.25           N
ATOM   4510  CA  ILE A 297       7.086  -9.325  15.478  1.00 94.25           C
ATOM   4511  C   ILE A 297       6.517  -9.703  14.110  1.00 94.25           C
ATOM   4512  O   ILE A 297       7.024  -9.263  13.079  1.00 94.25           O
ATOM   4513  HA  ILE A 297       7.704  -8.434  15.361  1.00 94.25           H
ATOM   4514  CB  ILE A 297       7.970 -10.410  16.098  1.00 94.25           C
ATOM   4515  HB  ILE A 297       7.323 -11.197  16.485  1.00 94.25           H
ATOM   4516  CG1 ILE A 297       8.768  -9.858  17.281  1.00 94.25           C
ATOM   4517 1HG1 ILE A 297       9.506  -9.141  16.923  1.00 94.25           H
ATOM   4518 2HG1 ILE A 297       8.101  -9.319  17.954  1.00 94.25           H
ATOM   4519  CG2 ILE A 297       8.876 -11.047  15.043  1.00 94.25           C
ATOM   4520 1HG2 ILE A 297       8.264 -11.499  14.262  1.00 94.25           H
ATOM   4521 2HG2 ILE A 297       9.517 -10.282  14.604  1.00 94.25           H
ATOM   4522 3HG2 ILE A 297       9.493 -11.815  15.510  1.00 94.25           H
ATOM   4523  CD1 ILE A 297       9.469 -10.984  18.042  1.00 94.25           C
ATOM   4524 1HD1 ILE A 297       8.726 -11.686  18.419  1.00 94.25           H
ATOM   4525 2HD1 ILE A 297      10.153 -11.505  17.372  1.00 94.25           H
ATOM   4526 3HD1 ILE A 297      10.029 -10.565  18.878  1.00 94.25           H
ATOM   4527  HN  ILE A 297       5.881  -9.599  17.155  1.00 94.25           H
ATOM   4528  N   CYS A 298       5.470 -10.514  14.143  1.00 94.40           N
ATOM   4529  CA  CYS A 298       4.828 -10.959  12.918  1.00 94.40           C
ATOM   4530  C   CYS A 298       4.354  -9.724  12.149  1.00 94.40           C
ATOM   4531  O   CYS A 298       4.463  -9.671  10.925  1.00 94.40           O
ATOM   4532  HA  CYS A 298       5.582 -11.503  12.349  1.00 94.40           H
ATOM   4533  CB  CYS A 298       3.680 -11.931  13.201  1.00 94.40           C
ATOM   4534 1HB  CYS A 298       3.047 -11.536  13.996  1.00 94.40           H
ATOM   4535 2HB  CYS A 298       3.054 -12.034  12.315  1.00 94.40           H
ATOM   4536  SG  CYS A 298       4.349 -13.563  13.687  1.00 94.40           S
ATOM   4537  HG  CYS A 298       4.696 -13.210  14.922  1.00 94.40           H
ATOM   4538  HN  CYS A 298       5.062 -10.866  14.986  1.00 94.40           H
ATOM   4539  N   PHE A 299       3.836  -8.762  12.898  1.00 93.58           N
ATOM   4540  CA  PHE A 299       3.353  -7.528  12.303  1.00 93.58           C
ATOM   4541  C   PHE A 299       4.470  -6.811  11.542  1.00 93.58           C
ATOM   4542  O   PHE A 299       4.277  -6.385  10.405  1.00 93.58           O
ATOM   4543  HA  PHE A 299       2.556  -7.794  11.609  1.00 93.58           H
ATOM   4544  CB  PHE A 299       2.879  -6.634  13.450  1.00 93.58           C
ATOM   4545 1HB  PHE A 299       2.112  -7.163  14.017  1.00 93.58           H
ATOM   4546 2HB  PHE A 299       3.713  -6.458  14.130  1.00 93.58           H
ATOM   4547  CG  PHE A 299       2.317  -5.285  12.997  1.00 93.58           C
ATOM   4548  CD1 PHE A 299       3.131  -4.197  12.931  1.00 93.58           C
ATOM   4549  HD1 PHE A 299       4.183  -4.286  13.202  1.00 93.58           H
ATOM   4550  CD2 PHE A 299       1.005  -5.173  12.659  1.00 93.58           C
ATOM   4551  HD2 PHE A 299       0.352  -6.045  12.712  1.00 93.58           H
ATOM   4552  CE1 PHE A 299       2.610  -2.945  12.510  1.00 93.58           C
ATOM   4553  HE1 PHE A 299       3.262  -2.073  12.458  1.00 93.58           H
ATOM   4554  CE2 PHE A 299       0.484  -3.921  12.238  1.00 93.58           C
ATOM   4555  HE2 PHE A 299      -0.569  -3.832  11.967  1.00 93.58           H
ATOM   4556  CZ  PHE A 299       1.297  -2.833  12.173  1.00 93.58           C
ATOM   4557  HZ  PHE A 299       0.897  -1.872  11.849  1.00 93.58           H
ATOM   4558  HN  PHE A 299       3.745  -8.815  13.893  1.00 93.58           H
ATOM   4559  N   GLN A 300       5.615  -6.701  12.201  1.00 93.01           N
ATOM   4560  CA  GLN A 300       6.742  -5.985  11.628  1.00 93.01           C
ATOM   4561  C   GLN A 300       7.194  -6.658  10.331  1.00 93.01           C
ATOM   4562  O   GLN A 300       7.492  -5.982   9.348  1.00 93.01           O
ATOM   4563  HA  GLN A 300       6.370  -4.983  11.415  1.00 93.01           H
ATOM   4564  CB  GLN A 300       7.896  -5.890  12.628  1.00 93.01           C
ATOM   4565 1HB  GLN A 300       8.115  -6.878  13.032  1.00 93.01           H
ATOM   4566 2HB  GLN A 300       8.797  -5.548  12.118  1.00 93.01           H
ATOM   4567  CG  GLN A 300       7.555  -4.930  13.770  1.00 93.01           C
ATOM   4568 1HG  GLN A 300       6.622  -5.238  14.242  1.00 93.01           H
ATOM   4569 2HG  GLN A 300       8.330  -4.979  14.534  1.00 93.01           H
ATOM   4570  CD  GLN A 300       7.424  -3.494  13.258  1.00 93.01           C
ATOM   4571  OE1 GLN A 300       7.692  -3.191  12.107  1.00 93.01           O
ATOM   4572  NE2 GLN A 300       6.998  -2.630  14.175  1.00 93.01           N
ATOM   4573 1HE2 GLN A 300       6.795  -2.945  15.103  1.00 93.01           H
ATOM   4574 2HE2 GLN A 300       6.880  -1.666  13.937  1.00 93.01           H
ATOM   4575  HN  GLN A 300       5.778  -7.090  13.108  1.00 93.01           H
ATOM   4576  N   VAL A 301       7.231  -7.982  10.370  1.00 94.36           N
ATOM   4577  CA  VAL A 301       7.720  -8.751   9.238  1.00 94.36           C
ATOM   4578  C   VAL A 301       6.779  -8.551   8.048  1.00 94.36           C
ATOM   4579  O   VAL A 301       7.223  -8.213   6.951  1.00 94.36           O
ATOM   4580  HA  VAL A 301       8.704  -8.363   8.977  1.00 94.36           H
ATOM   4581  CB  VAL A 301       7.879 -10.220   9.633  1.00 94.36           C
ATOM   4582  HB  VAL A 301       6.927 -10.564  10.038  1.00 94.36           H
ATOM   4583  CG1 VAL A 301       8.210 -11.083   8.414  1.00 94.36           C
ATOM   4584 1HG1 VAL A 301       7.406 -11.003   7.683  1.00 94.36           H
ATOM   4585 2HG1 VAL A 301       9.143 -10.738   7.967  1.00 94.36           H
ATOM   4586 3HG1 VAL A 301       8.319 -12.123   8.723  1.00 94.36           H
ATOM   4587  CG2 VAL A 301       8.940 -10.383  10.724  1.00 94.36           C
ATOM   4588 1HG2 VAL A 301       9.897 -10.013  10.358  1.00 94.36           H
ATOM   4589 2HG2 VAL A 301       8.644  -9.814  11.606  1.00 94.36           H
ATOM   4590 3HG2 VAL A 301       9.033 -11.436  10.986  1.00 94.36           H
ATOM   4591  HN  VAL A 301       6.936  -8.527  11.155  1.00 94.36           H
ATOM   4592  N   THR A 302       5.498  -8.767   8.304  1.00 93.40           N
ATOM   4593  CA  THR A 302       4.505  -8.728   7.243  1.00 93.40           C
ATOM   4594  C   THR A 302       4.367  -7.306   6.694  1.00 93.40           C
ATOM   4595  O   THR A 302       4.136  -7.117   5.501  1.00 93.40           O
ATOM   4596  HA  THR A 302       4.854  -9.355   6.423  1.00 93.40           H
ATOM   4597  CB  THR A 302       3.197  -9.295   7.798  1.00 93.40           C
ATOM   4598  HB  THR A 302       2.413  -9.276   7.041  1.00 93.40           H
ATOM   4599  OG1 THR A 302       2.946  -8.512   8.962  1.00 93.40           O
ATOM   4600  HG1 THR A 302       3.344  -8.956   9.765  1.00 93.40           H
ATOM   4601  CG2 THR A 302       3.356 -10.719   8.334  1.00 93.40           C
ATOM   4602 1HG2 THR A 302       4.092 -10.725   9.137  1.00 93.40           H
ATOM   4603 2HG2 THR A 302       3.691 -11.374   7.529  1.00 93.40           H
ATOM   4604 3HG2 THR A 302       2.399 -11.073   8.715  1.00 93.40           H
ATOM   4605  HN  THR A 302       5.135  -8.966   9.214  1.00 93.40           H
ATOM   4606  N   GLN A 303       4.516  -6.343   7.592  1.00 92.37           N
ATOM   4607  CA  GLN A 303       4.482  -4.944   7.201  1.00 92.37           C
ATOM   4608  C   GLN A 303       5.597  -4.647   6.196  1.00 92.37           C
ATOM   4609  O   GLN A 303       5.384  -3.926   5.222  1.00 92.37           O
ATOM   4610  HA  GLN A 303       3.510  -4.799   6.729  1.00 92.37           H
ATOM   4611  CB  GLN A 303       4.588  -4.030   8.423  1.00 92.37           C
ATOM   4612 1HB  GLN A 303       3.709  -4.159   9.055  1.00 92.37           H
ATOM   4613 2HB  GLN A 303       5.454  -4.314   9.020  1.00 92.37           H
ATOM   4614  CG  GLN A 303       4.709  -2.564   8.003  1.00 92.37           C
ATOM   4615 1HG  GLN A 303       5.754  -2.322   7.812  1.00 92.37           H
ATOM   4616 2HG  GLN A 303       4.169  -2.404   7.070  1.00 92.37           H
ATOM   4617  CD  GLN A 303       4.154  -1.636   9.085  1.00 92.37           C
ATOM   4618  OE1 GLN A 303       4.766  -1.406  10.115  1.00 92.37           O
ATOM   4619  NE2 GLN A 303       2.965  -1.116   8.795  1.00 92.37           N
ATOM   4620 1HE2 GLN A 303       2.516  -1.346   7.931  1.00 92.37           H
ATOM   4621 2HE2 GLN A 303       2.519  -0.496   9.441  1.00 92.37           H
ATOM   4622  HN  GLN A 303       4.657  -6.505   8.568  1.00 92.37           H
ATOM   4623  N   THR A 304       6.762  -5.217   6.467  1.00 92.49           N
ATOM   4624  CA  THR A 304       7.926  -4.974   5.632  1.00 92.49           C
ATOM   4625  C   THR A 304       7.713  -5.565   4.236  1.00 92.49           C
ATOM   4626  O   THR A 304       8.098  -4.959   3.237  1.00 92.49           O
ATOM   4627  HA  THR A 304       8.043  -3.898   5.509  1.00 92.49           H
ATOM   4628  CB  THR A 304       9.151  -5.542   6.352  1.00 92.49           C
ATOM   4629  HB  THR A 304       9.093  -6.629   6.419  1.00 92.49           H
ATOM   4630  OG1 THR A 304       9.174  -4.849   7.597  1.00 92.49           O
ATOM   4631  HG1 THR A 304       8.759  -5.414   8.310  1.00 92.49           H
ATOM   4632  CG2 THR A 304      10.464  -5.142   5.677  1.00 92.49           C
ATOM   4633 1HG2 THR A 304      10.553  -4.055   5.671  1.00 92.49           H
ATOM   4634 2HG2 THR A 304      10.475  -5.513   4.653  1.00 92.49           H
ATOM   4635 3HG2 THR A 304      11.301  -5.571   6.228  1.00 92.49           H
ATOM   4636  HN  THR A 304       6.917  -5.833   7.239  1.00 92.49           H
ATOM   4637  N   ILE A 305       7.101  -6.740   4.213  1.00 92.72           N
ATOM   4638  CA  ILE A 305       6.795  -7.399   2.954  1.00 92.72           C
ATOM   4639  C   ILE A 305       5.841  -6.520   2.143  1.00 92.72           C
ATOM   4640  O   ILE A 305       5.986  -6.398   0.927  1.00 92.72           O
ATOM   4641  HA  ILE A 305       7.729  -7.497   2.401  1.00 92.72           H
ATOM   4642  CB  ILE A 305       6.266  -8.812   3.205  1.00 92.72           C
ATOM   4643  HB  ILE A 305       5.449  -8.749   3.923  1.00 92.72           H
ATOM   4644  CG1 ILE A 305       7.346  -9.700   3.826  1.00 92.72           C
ATOM   4645 1HG1 ILE A 305       8.111  -9.922   3.082  1.00 92.72           H
ATOM   4646 2HG1 ILE A 305       7.838  -9.166   4.639  1.00 92.72           H
ATOM   4647  CG2 ILE A 305       5.693  -9.419   1.922  1.00 92.72           C
ATOM   4648 1HG2 ILE A 305       4.873  -8.797   1.561  1.00 92.72           H
ATOM   4649 2HG2 ILE A 305       6.474  -9.467   1.163  1.00 92.72           H
ATOM   4650 3HG2 ILE A 305       5.324 -10.423   2.128  1.00 92.72           H
ATOM   4651  CD1 ILE A 305       6.747 -11.005   4.354  1.00 92.72           C
ATOM   4652 1HD1 ILE A 305       6.000 -10.779   5.115  1.00 92.72           H
ATOM   4653 2HD1 ILE A 305       6.277 -11.547   3.534  1.00 92.72           H
ATOM   4654 3HD1 ILE A 305       7.536 -11.617   4.790  1.00 92.72           H
ATOM   4655  HN  ILE A 305       6.817  -7.239   5.031  1.00 92.72           H
ATOM   4656  N   ALA A 306       4.887  -5.930   2.847  1.00 90.87           N
ATOM   4657  CA  ALA A 306       3.873  -5.116   2.199  1.00 90.87           C
ATOM   4658  C   ALA A 306       4.539  -3.904   1.545  1.00 90.87           C
ATOM   4659  O   ALA A 306       4.122  -3.464   0.474  1.00 90.87           O
ATOM   4660  HA  ALA A 306       3.404  -5.724   1.425  1.00 90.87           H
ATOM   4661  CB  ALA A 306       2.809  -4.715   3.223  1.00 90.87           C
ATOM   4662 1HB  ALA A 306       2.346  -5.611   3.636  1.00 90.87           H
ATOM   4663 2HB  ALA A 306       3.274  -4.143   4.026  1.00 90.87           H
ATOM   4664 3HB  ALA A 306       2.048  -4.104   2.736  1.00 90.87           H
ATOM   4665  HN  ALA A 306       4.800  -6.001   3.841  1.00 90.87           H
ATOM   4666  N   PHE A 307       5.563  -3.397   2.217  1.00 90.65           N
ATOM   4667  CA  PHE A 307       6.253  -2.209   1.745  1.00 90.65           C
ATOM   4668  C   PHE A 307       7.102  -2.522   0.510  1.00 90.65           C
ATOM   4669  O   PHE A 307       7.235  -1.687  -0.383  1.00 90.65           O
ATOM   4670  HA  PHE A 307       5.491  -1.475   1.483  1.00 90.65           H
ATOM   4671  CB  PHE A 307       7.173  -1.747   2.877  1.00 90.65           C
ATOM   4672 1HB  PHE A 307       7.749  -2.600   3.234  1.00 90.65           H
ATOM   4673 2HB  PHE A 307       7.885  -1.024   2.480  1.00 90.65           H
ATOM   4674  CG  PHE A 307       6.434  -1.117   4.060  1.00 90.65           C
ATOM   4675  CD1 PHE A 307       5.075  -1.086   4.075  1.00 90.65           C
ATOM   4676  HD1 PHE A 307       4.511  -1.510   3.244  1.00 90.65           H
ATOM   4677  CD2 PHE A 307       7.138  -0.587   5.097  1.00 90.65           C
ATOM   4678  HD2 PHE A 307       8.227  -0.612   5.085  1.00 90.65           H
ATOM   4679  CE1 PHE A 307       4.390  -0.501   5.173  1.00 90.65           C
ATOM   4680  HE1 PHE A 307       3.300  -0.477   5.184  1.00 90.65           H
ATOM   4681  CE2 PHE A 307       6.453  -0.003   6.194  1.00 90.65           C
ATOM   4682  HE2 PHE A 307       7.016   0.422   7.025  1.00 90.65           H
ATOM   4683  CZ  PHE A 307       5.093   0.028   6.209  1.00 90.65           C
ATOM   4684  HZ  PHE A 307       4.567   0.477   7.052  1.00 90.65           H
ATOM   4685  HN  PHE A 307       5.921  -3.784   3.066  1.00 90.65           H
ATOM   4686  N   PHE A 308       7.653  -3.726   0.501  1.00 91.17           N
ATOM   4687  CA  PHE A 308       8.522  -4.142  -0.587  1.00 91.17           C
ATOM   4688  C   PHE A 308       7.770  -4.144  -1.920  1.00 91.17           C
ATOM   4689  O   PHE A 308       8.385  -4.084  -2.983  1.00 91.17           O
ATOM   4690  HA  PHE A 308       9.344  -3.428  -0.637  1.00 91.17           H
ATOM   4691  CB  PHE A 308       8.981  -5.568  -0.273  1.00 91.17           C
ATOM   4692 1HB  PHE A 308       9.308  -5.612   0.766  1.00 91.17           H
ATOM   4693 2HB  PHE A 308       8.131  -6.242  -0.369  1.00 91.17           H
ATOM   4694  CG  PHE A 308      10.115  -6.069  -1.170  1.00 91.17           C
ATOM   4695  CD1 PHE A 308       9.838  -6.881  -2.225  1.00 91.17           C
ATOM   4696  HD1 PHE A 308       8.809  -7.175  -2.432  1.00 91.17           H
ATOM   4697  CD2 PHE A 308      11.399  -5.702  -0.913  1.00 91.17           C
ATOM   4698  HD2 PHE A 308      11.621  -5.051  -0.067  1.00 91.17           H
ATOM   4699  CE1 PHE A 308      10.890  -7.346  -3.058  1.00 91.17           C
ATOM   4700  HE1 PHE A 308      10.668  -7.997  -3.904  1.00 91.17           H
ATOM   4701  CE2 PHE A 308      12.451  -6.167  -1.746  1.00 91.17           C
ATOM   4702  HE2 PHE A 308      13.480  -5.873  -1.539  1.00 91.17           H
ATOM   4703  CZ  PHE A 308      12.174  -6.979  -2.801  1.00 91.17           C
ATOM   4704  HZ  PHE A 308      12.981  -7.336  -3.440  1.00 91.17           H
ATOM   4705  HN  PHE A 308       7.515  -4.410   1.217  1.00 91.17           H
ATOM   4706  N   HIS A 309       6.451  -4.213  -1.818  1.00 88.72           N
ATOM   4707  CA  HIS A 309       5.610  -4.251  -3.002  1.00 88.72           C
ATOM   4708  C   HIS A 309       5.838  -2.987  -3.834  1.00 88.72           C
ATOM   4709  O   HIS A 309       5.823  -3.037  -5.063  1.00 88.72           O
ATOM   4710  HA  HIS A 309       5.925  -5.118  -3.582  1.00 88.72           H
ATOM   4711  CB  HIS A 309       4.142  -4.452  -2.620  1.00 88.72           C
ATOM   4712 1HB  HIS A 309       4.056  -5.353  -2.013  1.00 88.72           H
ATOM   4713 2HB  HIS A 309       3.821  -3.616  -1.999  1.00 88.72           H
ATOM   4714  CG  HIS A 309       3.210  -4.569  -3.803  1.00 88.72           C
ATOM   4715  ND1 HIS A 309       2.604  -3.472  -4.391  1.00 88.72           N
ATOM   4716  HD1 HIS A 309       2.714  -2.520  -4.105  1.00 88.72           H
ATOM   4717  CD2 HIS A 309       2.788  -5.662  -4.501  1.00 88.72           C
ATOM   4718  HD2 HIS A 309       3.076  -6.694  -4.302  1.00 88.72           H
ATOM   4719  CE1 HIS A 309       1.853  -3.898  -5.395  1.00 88.72           C
ATOM   4720  HE1 HIS A 309       1.249  -3.273  -6.053  1.00 88.72           H
ATOM   4721  NE2 HIS A 309       1.968  -5.256  -5.462  1.00 88.72           N
ATOM   4722  HN  HIS A 309       5.958  -4.242  -0.949  1.00 88.72           H
ATOM   4723  N   SER A 310       6.044  -1.883  -3.131  1.00 87.19           N
ATOM   4724  CA  SER A 310       6.070  -0.580  -3.774  1.00 87.19           C
ATOM   4725  C   SER A 310       7.302  -0.465  -4.675  1.00 87.19           C
ATOM   4726  O   SER A 310       7.361   0.404  -5.543  1.00 87.19           O
ATOM   4727  HA  SER A 310       5.157  -0.533  -4.367  1.00 87.19           H
ATOM   4728  CB  SER A 310       6.063   0.545  -2.738  1.00 87.19           C
ATOM   4729 1HB  SER A 310       6.867   0.381  -2.019  1.00 87.19           H
ATOM   4730 2HB  SER A 310       6.267   1.495  -3.232  1.00 87.19           H
ATOM   4731  OG  SER A 310       4.820   0.628  -2.047  1.00 87.19           O
ATOM   4732  HG  SER A 310       4.124   1.030  -2.642  1.00 87.19           H
ATOM   4733  HN  SER A 310       6.192  -1.869  -2.142  1.00 87.19           H
ATOM   4734  N   CYS A 311       8.255  -1.355  -4.437  1.00 89.22           N
ATOM   4735  CA  CYS A 311       9.467  -1.385  -5.237  1.00 89.22           C
ATOM   4736  C   CYS A 311       9.296  -2.444  -6.328  1.00 89.22           C
ATOM   4737  O   CYS A 311      10.091  -2.510  -7.264  1.00 89.22           O
ATOM   4738  HA  CYS A 311       9.578  -0.393  -5.675  1.00 89.22           H
ATOM   4739  CB  CYS A 311      10.706  -1.645  -4.378  1.00 89.22           C
ATOM   4740 1HB  CYS A 311      11.607  -1.514  -4.976  1.00 89.22           H
ATOM   4741 2HB  CYS A 311      10.754  -0.920  -3.565  1.00 89.22           H
ATOM   4742  SG  CYS A 311      10.650  -3.343  -3.696  1.00 89.22           S
ATOM   4743  HG  CYS A 311      11.817  -3.277  -3.063  1.00 89.22           H
ATOM   4744  HN  CYS A 311       8.208  -2.044  -3.714  1.00 89.22           H
ATOM   4745  N   LEU A 312       8.254  -3.247  -6.170  1.00 87.68           N
ATOM   4746  CA  LEU A 312       8.025  -4.362  -7.073  1.00 87.68           C
ATOM   4747  C   LEU A 312       7.231  -3.875  -8.287  1.00 87.68           C
ATOM   4748  O   LEU A 312       7.399  -4.391  -9.391  1.00 87.68           O
ATOM   4749  HA  LEU A 312       9.000  -4.711  -7.415  1.00 87.68           H
ATOM   4750  CB  LEU A 312       7.364  -5.526  -6.331  1.00 87.68           C
ATOM   4751 1HB  LEU A 312       6.540  -5.130  -5.737  1.00 87.68           H
ATOM   4752 2HB  LEU A 312       6.929  -6.200  -7.069  1.00 87.68           H
ATOM   4753  CG  LEU A 312       8.275  -6.340  -5.411  1.00 87.68           C
ATOM   4754  HG  LEU A 312       8.616  -5.689  -4.606  1.00 87.68           H
ATOM   4755  CD1 LEU A 312       7.510  -7.496  -4.765  1.00 87.68           C
ATOM   4756 1HD1 LEU A 312       6.683  -7.100  -4.176  1.00 87.68           H
ATOM   4757 2HD1 LEU A 312       7.121  -8.154  -5.542  1.00 87.68           H
ATOM   4758 3HD1 LEU A 312       8.181  -8.058  -4.116  1.00 87.68           H
ATOM   4759  CD2 LEU A 312       9.519  -6.823  -6.159  1.00 87.68           C
ATOM   4760 1HD2 LEU A 312       9.218  -7.451  -6.998  1.00 87.68           H
ATOM   4761 2HD2 LEU A 312      10.076  -5.963  -6.531  1.00 87.68           H
ATOM   4762 3HD2 LEU A 312      10.150  -7.399  -5.482  1.00 87.68           H
ATOM   4763  HN  LEU A 312       7.575  -3.146  -5.443  1.00 87.68           H
ATOM   4764  N   ASN A 313       6.383  -2.888  -8.041  1.00 78.52           N
ATOM   4765  CA  ASN A 313       5.455  -2.428  -9.060  1.00 78.52           C
ATOM   4766  C   ASN A 313       6.226  -2.123 -10.346  1.00 78.52           C
ATOM   4767  O   ASN A 313       5.884  -2.629 -11.414  1.00 78.52           O
ATOM   4768  HA  ASN A 313       4.740  -3.241  -9.185  1.00 78.52           H
ATOM   4769  CB  ASN A 313       4.744  -1.146  -8.620  1.00 78.52           C
ATOM   4770 1HB  ASN A 313       5.423  -0.536  -8.024  1.00 78.52           H
ATOM   4771 2HB  ASN A 313       4.473  -0.557  -9.496  1.00 78.52           H
ATOM   4772  CG  ASN A 313       3.490  -1.467  -7.805  1.00 78.52           C
ATOM   4773  OD1 ASN A 313       2.945  -2.557  -7.858  1.00 78.52           O
ATOM   4774  ND2 ASN A 313       3.063  -0.458  -7.049  1.00 78.52           N
ATOM   4775 1HD2 ASN A 313       3.557   0.411  -7.051  1.00 78.52           H
ATOM   4776 2HD2 ASN A 313       2.250  -0.570  -6.479  1.00 78.52           H
ATOM   4777  HN  ASN A 313       6.324  -2.406  -7.167  1.00 78.52           H
ATOM   4778  N   PRO A 314       7.276  -1.294 -10.268  1.00 77.40           N
ATOM   4779  CA  PRO A 314       8.046  -0.938 -11.463  1.00 77.40           C
ATOM   4780  C   PRO A 314       8.521  -2.162 -12.229  1.00 77.40           C
ATOM   4781  O   PRO A 314       8.393  -2.223 -13.450  1.00 77.40           O
ATOM   4782  HA  PRO A 314       7.417  -0.390 -12.164  1.00 77.40           H
ATOM   4783  CB  PRO A 314       9.217  -0.124 -10.909  1.00 77.40           C
ATOM   4784 1HB  PRO A 314      10.081  -0.755 -10.701  1.00 77.40           H
ATOM   4785 2HB  PRO A 314       9.544   0.640 -11.615  1.00 77.40           H
ATOM   4786  CG  PRO A 314       8.649   0.491  -9.636  1.00 77.40           C
ATOM   4787 1HG  PRO A 314       9.438   0.804  -8.951  1.00 77.40           H
ATOM   4788 2HG  PRO A 314       8.055   1.381  -9.847  1.00 77.40           H
ATOM   4789  CD  PRO A 314       7.807  -0.635  -9.061  1.00 77.40           C
ATOM   4790 1HD  PRO A 314       8.404  -1.322  -8.461  1.00 77.40           H
ATOM   4791 2HD  PRO A 314       7.014  -0.259  -8.415  1.00 77.40           H
ATOM   4792  N   VAL A 315       9.063  -3.114 -11.483  1.00 75.97           N
ATOM   4793  CA  VAL A 315       9.664  -4.289 -12.090  1.00 75.97           C
ATOM   4794  C   VAL A 315       8.613  -5.019 -12.928  1.00 75.97           C
ATOM   4795  O   VAL A 315       8.903  -5.478 -14.032  1.00 75.97           O
ATOM   4796  HA  VAL A 315      10.463  -3.947 -12.748  1.00 75.97           H
ATOM   4797  CB  VAL A 315      10.288  -5.175 -11.009  1.00 75.97           C
ATOM   4798  HB  VAL A 315       9.490  -5.500 -10.341  1.00 75.97           H
ATOM   4799  CG1 VAL A 315      10.923  -6.424 -11.624  1.00 75.97           C
ATOM   4800 1HG1 VAL A 315      10.161  -6.998 -12.150  1.00 75.97           H
ATOM   4801 2HG1 VAL A 315      11.703  -6.127 -12.325  1.00 75.97           H
ATOM   4802 3HG1 VAL A 315      11.359  -7.036 -10.834  1.00 75.97           H
ATOM   4803  CG2 VAL A 315      11.307  -4.393 -10.179  1.00 75.97           C
ATOM   4804 1HG2 VAL A 315      12.100  -4.025 -10.831  1.00 75.97           H
ATOM   4805 2HG2 VAL A 315      10.813  -3.549  -9.697  1.00 75.97           H
ATOM   4806 3HG2 VAL A 315      11.735  -5.046  -9.419  1.00 75.97           H
ATOM   4807  HN  VAL A 315       9.096  -3.091 -10.484  1.00 75.97           H
ATOM   4808  N   LEU A 316       7.413  -5.102 -12.373  1.00 75.40           N
ATOM   4809  CA  LEU A 316       6.352  -5.875 -12.995  1.00 75.40           C
ATOM   4810  C   LEU A 316       6.058  -5.304 -14.384  1.00 75.40           C
ATOM   4811  O   LEU A 316       5.910  -6.053 -15.348  1.00 75.40           O
ATOM   4812  HA  LEU A 316       6.717  -6.896 -13.112  1.00 75.40           H
ATOM   4813  CB  LEU A 316       5.126  -5.935 -12.082  1.00 75.40           C
ATOM   4814 1HB  LEU A 316       4.801  -4.915 -11.877  1.00 75.40           H
ATOM   4815 2HB  LEU A 316       4.317  -6.424 -12.625  1.00 75.40           H
ATOM   4816  CG  LEU A 316       5.317  -6.658 -10.748  1.00 75.40           C
ATOM   4817  HG  LEU A 316       6.203  -6.249 -10.262  1.00 75.40           H
ATOM   4818  CD1 LEU A 316       4.132  -6.408  -9.814  1.00 75.40           C
ATOM   4819 1HD1 LEU A 316       4.039  -5.339  -9.622  1.00 75.40           H
ATOM   4820 2HD1 LEU A 316       3.217  -6.774 -10.281  1.00 75.40           H
ATOM   4821 3HD1 LEU A 316       4.294  -6.934  -8.873  1.00 75.40           H
ATOM   4822  CD2 LEU A 316       5.571  -8.151 -10.965  1.00 75.40           C
ATOM   4823 1HD2 LEU A 316       4.720  -8.593 -11.483  1.00 75.40           H
ATOM   4824 2HD2 LEU A 316       6.471  -8.283 -11.566  1.00 75.40           H
ATOM   4825 3HD2 LEU A 316       5.704  -8.641 -10.001  1.00 75.40           H
ATOM   4826  HN  LEU A 316       7.161  -4.654 -11.515  1.00 75.40           H
ATOM   4827  N   TYR A 317       5.982  -3.983 -14.441  1.00 67.23           N
ATOM   4828  CA  TYR A 317       5.605  -3.307 -15.671  1.00 67.23           C
ATOM   4829  C   TYR A 317       6.764  -3.298 -16.669  1.00 67.23           C
ATOM   4830  O   TYR A 317       6.550  -3.401 -17.876  1.00 67.23           O
ATOM   4831  HA  TYR A 317       4.764  -3.847 -16.107  1.00 67.23           H
ATOM   4832  CB  TYR A 317       5.275  -1.866 -15.277  1.00 67.23           C
ATOM   4833 1HB  TYR A 317       6.157  -1.413 -14.825  1.00 67.23           H
ATOM   4834 2HB  TYR A 317       5.050  -1.296 -16.178  1.00 67.23           H
ATOM   4835  CG  TYR A 317       4.100  -1.741 -14.305  1.00 67.23           C
ATOM   4836  CD1 TYR A 317       2.914  -2.397 -14.567  1.00 67.23           C
ATOM   4837  HD1 TYR A 317       2.815  -3.004 -15.467  1.00 67.23           H
ATOM   4838  CD2 TYR A 317       4.226  -0.971 -13.166  1.00 67.23           C
ATOM   4839  HD2 TYR A 317       5.162  -0.453 -12.959  1.00 67.23           H
ATOM   4840  CE1 TYR A 317       1.808  -2.278 -13.653  1.00 67.23           C
ATOM   4841  HE1 TYR A 317       0.867  -2.791 -13.848  1.00 67.23           H
ATOM   4842  CE2 TYR A 317       3.120  -0.853 -12.252  1.00 67.23           C
ATOM   4843  HE2 TYR A 317       3.205  -0.248 -11.349  1.00 67.23           H
ATOM   4844  CZ  TYR A 317       1.966  -1.512 -12.540  1.00 67.23           C
ATOM   4845  OH  TYR A 317       0.921  -1.400 -11.676  1.00 67.23           O
ATOM   4846  HH  TYR A 317       0.089  -1.763 -12.097  1.00 67.23           H
ATOM   4847  HN  TYR A 317       6.173  -3.378 -13.668  1.00 67.23           H
ATOM   4848  N   VAL A 318       7.967  -3.172 -16.129  1.00 64.12           N
ATOM   4849  CA  VAL A 318       9.157  -3.099 -16.960  1.00 64.12           C
ATOM   4850  C   VAL A 318       9.344  -4.427 -17.695  1.00 64.12           C
ATOM   4851  O   VAL A 318       9.453  -4.453 -18.920  1.00 64.12           O
ATOM   4852  HA  VAL A 318       8.996  -2.310 -17.695  1.00 64.12           H
ATOM   4853  CB  VAL A 318      10.367  -2.712 -16.108  1.00 64.12           C
ATOM   4854  HB  VAL A 318      10.495  -3.475 -15.340  1.00 64.12           H
ATOM   4855  CG1 VAL A 318      11.643  -2.676 -16.951  1.00 64.12           C
ATOM   4856 1HG1 VAL A 318      11.821  -3.661 -17.384  1.00 64.12           H
ATOM   4857 2HG1 VAL A 318      11.530  -1.943 -17.751  1.00 64.12           H
ATOM   4858 3HG1 VAL A 318      12.488  -2.398 -16.321  1.00 64.12           H
ATOM   4859  CG2 VAL A 318      10.137  -1.372 -15.405  1.00 64.12           C
ATOM   4860 1HG2 VAL A 318       9.972  -0.594 -16.150  1.00 64.12           H
ATOM   4861 2HG2 VAL A 318       9.264  -1.447 -14.757  1.00 64.12           H
ATOM   4862 3HG2 VAL A 318      11.013  -1.121 -14.806  1.00 64.12           H
ATOM   4863  HN  VAL A 318       8.136  -3.122 -15.144  1.00 64.12           H
ATOM   4864  N   PHE A 319       9.375  -5.499 -16.916  1.00 62.69           N
ATOM   4865  CA  PHE A 319       9.780  -6.793 -17.439  1.00 62.69           C
ATOM   4866  C   PHE A 319       8.620  -7.477 -18.166  1.00 62.69           C
ATOM   4867  O   PHE A 319       8.837  -8.243 -19.104  1.00 62.69           O
ATOM   4868  HA  PHE A 319      10.594  -6.617 -18.142  1.00 62.69           H
ATOM   4869  CB  PHE A 319      10.192  -7.650 -16.241  1.00 62.69           C
ATOM   4870 1HB  PHE A 319       9.462  -7.515 -15.442  1.00 62.69           H
ATOM   4871 2HB  PHE A 319      10.157  -8.701 -16.530  1.00 62.69           H
ATOM   4872  CG  PHE A 319      11.586  -7.332 -15.698  1.00 62.69           C
ATOM   4873  CD1 PHE A 319      12.682  -7.917 -16.251  1.00 62.69           C
ATOM   4874  HD1 PHE A 319      12.566  -8.614 -17.081  1.00 62.69           H
ATOM   4875  CD2 PHE A 319      11.730  -6.463 -14.661  1.00 62.69           C
ATOM   4876  HD2 PHE A 319      10.852  -5.993 -14.218  1.00 62.69           H
ATOM   4877  CE1 PHE A 319      13.976  -7.622 -15.747  1.00 62.69           C
ATOM   4878  HE1 PHE A 319      14.854  -8.091 -16.190  1.00 62.69           H
ATOM   4879  CE2 PHE A 319      13.024  -6.167 -14.157  1.00 62.69           C
ATOM   4880  HE2 PHE A 319      13.140  -5.470 -13.327  1.00 62.69           H
ATOM   4881  CZ  PHE A 319      14.120  -6.753 -14.711  1.00 62.69           C
ATOM   4882  HZ  PHE A 319      15.113  -6.525 -14.324  1.00 62.69           H
ATOM   4883  HN  PHE A 319       9.131  -5.492 -15.946  1.00 62.69           H
ATOM   4884  N   VAL A 320       7.415  -7.176 -17.706  1.00 62.98           N
ATOM   4885  CA  VAL A 320       6.237  -7.886 -18.173  1.00 62.98           C
ATOM   4886  C   VAL A 320       5.557  -7.070 -19.274  1.00 62.98           C
ATOM   4887  O   VAL A 320       4.811  -7.615 -20.086  1.00 62.98           O
ATOM   4888  HA  VAL A 320       6.570  -8.835 -18.594  1.00 62.98           H
ATOM   4889  CB  VAL A 320       5.308  -8.190 -16.996  1.00 62.98           C
ATOM   4890  HB  VAL A 320       4.729  -7.291 -16.785  1.00 62.98           H
ATOM   4891  CG1 VAL A 320       4.327  -9.310 -17.346  1.00 62.98           C
ATOM   4892 1HG1 VAL A 320       3.721  -9.008 -18.200  1.00 62.98           H
ATOM   4893 2HG1 VAL A 320       4.882 -10.215 -17.596  1.00 62.98           H
ATOM   4894 3HG1 VAL A 320       3.679  -9.506 -16.492  1.00 62.98           H
ATOM   4895  CG2 VAL A 320       6.111  -8.537 -15.740  1.00 62.98           C
ATOM   4896 1HG2 VAL A 320       6.728  -9.415 -15.934  1.00 62.98           H
ATOM   4897 2HG2 VAL A 320       6.750  -7.696 -15.473  1.00 62.98           H
ATOM   4898 3HG2 VAL A 320       5.426  -8.749 -14.918  1.00 62.98           H
ATOM   4899  HN  VAL A 320       7.237  -6.462 -17.028  1.00 62.98           H
ATOM   4900  N   GLY A 321       5.841  -5.775 -19.268  1.00 63.46           N
ATOM   4901  CA  GLY A 321       5.292  -4.884 -20.275  1.00 63.46           C
ATOM   4902  C   GLY A 321       6.168  -4.868 -21.530  1.00 63.46           C
ATOM   4903  O   GLY A 321       7.261  -4.304 -21.521  1.00 63.46           O
ATOM   4904 1HA  GLY A 321       4.282  -5.202 -20.537  1.00 63.46           H
ATOM   4905 2HA  GLY A 321       5.213  -3.875 -19.870  1.00 63.46           H
ATOM   4906  HN  GLY A 321       6.432  -5.336 -18.592  1.00 63.46           H
ATOM   4907  N   GLU A 322       5.656  -5.495 -22.578  1.00 64.92           N
ATOM   4908  CA  GLU A 322       6.342  -5.495 -23.859  1.00 64.92           C
ATOM   4909  C   GLU A 322       6.533  -4.061 -24.358  1.00 64.92           C
ATOM   4910  O   GLU A 322       7.620  -3.695 -24.805  1.00 64.92           O
ATOM   4911  HA  GLU A 322       7.312  -5.953 -23.668  1.00 64.92           H
ATOM   4912  CB  GLU A 322       5.584  -6.337 -24.888  1.00 64.92           C
ATOM   4913 1HB  GLU A 322       4.525  -6.083 -24.861  1.00 64.92           H
ATOM   4914 2HB  GLU A 322       6.034  -6.207 -25.872  1.00 64.92           H
ATOM   4915  CG  GLU A 322       5.688  -7.828 -24.560  1.00 64.92           C
ATOM   4916 1HG  GLU A 322       6.729  -8.089 -24.366  1.00 64.92           H
ATOM   4917 2HG  GLU A 322       5.131  -8.043 -23.648  1.00 64.92           H
ATOM   4918  CD  GLU A 322       5.147  -8.681 -25.708  1.00 64.92           C
ATOM   4919  OE1 GLU A 322       5.771  -9.730 -25.979  1.00 64.92           O
ATOM   4920  OE2 GLU A 322       4.122  -8.265 -26.290  1.00 64.92           O
ATOM   4921  HN  GLU A 322       4.790  -5.996 -22.563  1.00 64.92           H
ATOM   4922  N   ARG A 323       5.461  -3.288 -24.266  1.00 64.38           N
ATOM   4923  CA  ARG A 323       5.492  -1.908 -24.719  1.00 64.38           C
ATOM   4924  C   ARG A 323       6.566  -1.125 -23.961  1.00 64.38           C
ATOM   4925  O   ARG A 323       7.321  -0.361 -24.560  1.00 64.38           O
ATOM   4926  HA  ARG A 323       5.728  -1.969 -25.782  1.00 64.38           H
ATOM   4927  CB  ARG A 323       4.136  -1.230 -24.514  1.00 64.38           C
ATOM   4928 1HB  ARG A 323       3.686  -1.582 -23.586  1.00 64.38           H
ATOM   4929 2HB  ARG A 323       4.275  -0.154 -24.414  1.00 64.38           H
ATOM   4930  CG  ARG A 323       3.195  -1.521 -25.686  1.00 64.38           C
ATOM   4931 1HG  ARG A 323       3.705  -1.313 -26.626  1.00 64.38           H
ATOM   4932 2HG  ARG A 323       2.934  -2.580 -25.692  1.00 64.38           H
ATOM   4933  CD  ARG A 323       1.924  -0.676 -25.590  1.00 64.38           C
ATOM   4934 1HD  ARG A 323       1.396  -0.901 -24.663  1.00 64.38           H
ATOM   4935 2HD  ARG A 323       2.182   0.382 -25.561  1.00 64.38           H
ATOM   4936  NE  ARG A 323       1.046  -0.951 -26.750  1.00 64.38           N
ATOM   4937  HE  ARG A 323       1.348  -1.633 -27.416  1.00 64.38           H
ATOM   4938  CZ  ARG A 323      -0.129  -0.342 -26.963  1.00 64.38           C
ATOM   4939  NH1 ARG A 323      -0.583   0.580 -26.104  1.00 64.38           N
ATOM   4940 1HH1 ARG A 323      -0.045   0.819 -25.295  1.00 64.38           H
ATOM   4941 2HH1 ARG A 323      -1.461   1.029 -26.270  1.00 64.38           H
ATOM   4942  NH2 ARG A 323      -0.843  -0.670 -28.049  1.00 64.38           N
ATOM   4943 1HH2 ARG A 323      -1.721  -0.225 -28.223  1.00 64.38           H
ATOM   4944 2HH2 ARG A 323      -0.496  -1.359 -28.686  1.00 64.38           H
ATOM   4945  HN  ARG A 323       4.585  -3.590 -23.891  1.00 64.38           H
ATOM   4946  N   PHE A 324       6.599  -1.341 -22.654  1.00 67.18           N
ATOM   4947  CA  PHE A 324       7.511  -0.603 -21.797  1.00 67.18           C
ATOM   4948  C   PHE A 324       8.967  -0.875 -22.180  1.00 67.18           C
ATOM   4949  O   PHE A 324       9.784   0.043 -22.219  1.00 67.18           O
ATOM   4950  HA  PHE A 324       7.293   0.457 -21.930  1.00 67.18           H
ATOM   4951  CB  PHE A 324       7.273  -1.091 -20.366  1.00 67.18           C
ATOM   4952 1HB  PHE A 324       6.200  -1.178 -20.196  1.00 67.18           H
ATOM   4953 2HB  PHE A 324       7.694  -2.091 -20.260  1.00 67.18           H
ATOM   4954  CG  PHE A 324       7.874  -0.184 -19.291  1.00 67.18           C
ATOM   4955  CD1 PHE A 324       9.200  -0.259 -19.001  1.00 67.18           C
ATOM   4956  HD1 PHE A 324       9.836  -0.966 -19.535  1.00 67.18           H
ATOM   4957  CD2 PHE A 324       7.081   0.698 -18.625  1.00 67.18           C
ATOM   4958  HD2 PHE A 324       6.018   0.758 -18.857  1.00 67.18           H
ATOM   4959  CE1 PHE A 324       9.758   0.583 -18.003  1.00 67.18           C
ATOM   4960  HE1 PHE A 324      10.821   0.523 -17.771  1.00 67.18           H
ATOM   4961  CE2 PHE A 324       7.638   1.540 -17.627  1.00 67.18           C
ATOM   4962  HE2 PHE A 324       7.003   2.247 -17.093  1.00 67.18           H
ATOM   4963  CZ  PHE A 324       8.965   1.465 -17.337  1.00 67.18           C
ATOM   4964  HZ  PHE A 324       9.393   2.112 -16.571  1.00 67.18           H
ATOM   4965  HN  PHE A 324       6.020  -2.006 -22.183  1.00 67.18           H
ATOM   4966  N   ARG A 325       9.246  -2.141 -22.455  1.00 68.70           N
ATOM   4967  CA  ARG A 325      10.574  -2.535 -22.894  1.00 68.70           C
ATOM   4968  C   ARG A 325      10.969  -1.760 -24.153  1.00 68.70           C
ATOM   4969  O   ARG A 325      12.085  -1.251 -24.248  1.00 68.70           O
ATOM   4970  HA  ARG A 325      11.229  -2.287 -22.059  1.00 68.70           H
ATOM   4971  CB  ARG A 325      10.634  -4.036 -23.188  1.00 68.70           C
ATOM   4972 1HB  ARG A 325       9.821  -4.311 -23.860  1.00 68.70           H
ATOM   4973 2HB  ARG A 325      11.566  -4.273 -23.700  1.00 68.70           H
ATOM   4974  CG  ARG A 325      10.533  -4.851 -21.897  1.00 68.70           C
ATOM   4975 1HG  ARG A 325      11.269  -4.492 -21.177  1.00 68.70           H
ATOM   4976 2HG  ARG A 325       9.551  -4.708 -21.447  1.00 68.70           H
ATOM   4977  CD  ARG A 325      10.763  -6.339 -22.170  1.00 68.70           C
ATOM   4978 1HD  ARG A 325       9.994  -6.717 -22.844  1.00 68.70           H
ATOM   4979 2HD  ARG A 325      11.722  -6.483 -22.667  1.00 68.70           H
ATOM   4980  NE  ARG A 325      10.736  -7.097 -20.898  1.00 68.70           N
ATOM   4981  HE  ARG A 325      10.428  -6.620 -20.075  1.00 68.70           H
ATOM   4982  CZ  ARG A 325      11.098  -8.381 -20.782  1.00 68.70           C
ATOM   4983  NH1 ARG A 325      11.519  -9.069 -21.852  1.00 68.70           N
ATOM   4984 1HH1 ARG A 325      11.564  -8.624 -22.746  1.00 68.70           H
ATOM   4985 2HH1 ARG A 325      11.788 -10.028 -21.756  1.00 68.70           H
ATOM   4986  NH2 ARG A 325      11.033  -8.968 -19.578  1.00 68.70           N
ATOM   4987 1HH2 ARG A 325      11.300  -9.926 -19.474  1.00 68.70           H
ATOM   4988 2HH2 ARG A 325      10.718  -8.447 -18.785  1.00 68.70           H
ATOM   4989  HN  ARG A 325       8.586  -2.888 -22.382  1.00 68.70           H
ATOM   4990  N   ARG A 326      10.032  -1.695 -25.087  1.00 71.54           N
ATOM   4991  CA  ARG A 326      10.265  -0.982 -26.332  1.00 71.54           C
ATOM   4992  C   ARG A 326      10.516   0.501 -26.055  1.00 71.54           C
ATOM   4993  O   ARG A 326      11.444   1.091 -26.606  1.00 71.54           O
ATOM   4994  HA  ARG A 326      11.147  -1.455 -26.763  1.00 71.54           H
ATOM   4995  CB  ARG A 326       9.072  -1.123 -27.279  1.00 71.54           C
ATOM   4996 1HB  ARG A 326       8.143  -1.014 -26.718  1.00 71.54           H
ATOM   4997 2HB  ARG A 326       9.093  -0.322 -28.018  1.00 71.54           H
ATOM   4998  CG  ARG A 326       9.090  -2.479 -27.987  1.00 71.54           C
ATOM   4999 1HG  ARG A 326       9.995  -2.566 -28.589  1.00 71.54           H
ATOM   5000 2HG  ARG A 326       9.122  -3.279 -27.248  1.00 71.54           H
ATOM   5001  CD  ARG A 326       7.859  -2.648 -28.879  1.00 71.54           C
ATOM   5002 1HD  ARG A 326       6.956  -2.662 -28.268  1.00 71.54           H
ATOM   5003 2HD  ARG A 326       7.771  -1.800 -29.558  1.00 71.54           H
ATOM   5004  NE  ARG A 326       7.964  -3.905 -29.653  1.00 71.54           N
ATOM   5005  HE  ARG A 326       8.369  -4.701 -29.203  1.00 71.54           H
ATOM   5006  CZ  ARG A 326       7.550  -4.044 -30.920  1.00 71.54           C
ATOM   5007  NH1 ARG A 326       6.999  -3.012 -31.572  1.00 71.54           N
ATOM   5008 1HH1 ARG A 326       6.894  -2.129 -31.114  1.00 71.54           H
ATOM   5009 2HH1 ARG A 326       6.692  -3.124 -32.518  1.00 71.54           H
ATOM   5010  NH2 ARG A 326       7.695  -5.231 -31.524  1.00 71.54           N
ATOM   5011 1HH2 ARG A 326       7.391  -5.352 -32.470  1.00 71.54           H
ATOM   5012 2HH2 ARG A 326       8.107  -5.997 -31.030  1.00 71.54           H
ATOM   5013  HN  ARG A 326       9.130  -2.117 -25.005  1.00 71.54           H
ATOM   5014  N   ASP A 327       9.672   1.062 -25.202  1.00 69.78           N
ATOM   5015  CA  ASP A 327       9.698   2.494 -24.955  1.00 69.78           C
ATOM   5016  C   ASP A 327      10.926   2.839 -24.110  1.00 69.78           C
ATOM   5017  O   ASP A 327      11.517   3.905 -24.273  1.00 69.78           O
ATOM   5018  HA  ASP A 327       9.729   2.955 -25.942  1.00 69.78           H
ATOM   5019  CB  ASP A 327       8.454   2.943 -24.186  1.00 69.78           C
ATOM   5020 1HB  ASP A 327       8.323   2.319 -23.302  1.00 69.78           H
ATOM   5021 2HB  ASP A 327       8.588   3.967 -23.836  1.00 69.78           H
ATOM   5022  CG  ASP A 327       7.205   2.858 -25.066  1.00 69.78           C
ATOM   5023  OD1 ASP A 327       7.385   2.791 -26.301  1.00 69.78           O
ATOM   5024  OD2 ASP A 327       6.099   2.863 -24.483  1.00 69.78           O
ATOM   5025  HN  ASP A 327       8.980   0.557 -24.685  1.00 69.78           H
ATOM   5026  N   LEU A 328      11.274   1.916 -23.225  1.00 69.68           N
ATOM   5027  CA  LEU A 328      12.473   2.067 -22.417  1.00 69.68           C
ATOM   5028  C   LEU A 328      13.695   2.134 -23.335  1.00 69.68           C
ATOM   5029  O   LEU A 328      14.540   3.015 -23.186  1.00 69.68           O
ATOM   5030  HA  LEU A 328      12.390   3.014 -21.884  1.00 69.68           H
ATOM   5031  CB  LEU A 328      12.553   0.960 -21.365  1.00 69.68           C
ATOM   5032 1HB  LEU A 328      11.668   1.022 -20.732  1.00 69.68           H
ATOM   5033 2HB  LEU A 328      12.512  -0.003 -21.875  1.00 69.68           H
ATOM   5034  CG  LEU A 328      13.791   0.977 -20.466  1.00 69.68           C
ATOM   5035  HG  LEU A 328      14.674   1.032 -21.103  1.00 69.68           H
ATOM   5036  CD1 LEU A 328      13.801   2.218 -19.571  1.00 69.68           C
ATOM   5037 1HD1 LEU A 328      13.807   3.114 -20.192  1.00 69.68           H
ATOM   5038 2HD1 LEU A 328      12.912   2.218 -18.941  1.00 69.68           H
ATOM   5039 3HD1 LEU A 328      14.692   2.205 -18.943  1.00 69.68           H
ATOM   5040  CD2 LEU A 328      13.898  -0.316 -19.655  1.00 69.68           C
ATOM   5041 1HD2 LEU A 328      13.013  -0.426 -19.029  1.00 69.68           H
ATOM   5042 2HD2 LEU A 328      13.971  -1.165 -20.334  1.00 69.68           H
ATOM   5043 3HD2 LEU A 328      14.787  -0.277 -19.025  1.00 69.68           H
ATOM   5044  HN  LEU A 328      10.754   1.079 -23.056  1.00 69.68           H
ATOM   5045  N   VAL A 329      13.750   1.190 -24.264  1.00 72.61           N
ATOM   5046  CA  VAL A 329      14.877   1.103 -25.177  1.00 72.61           C
ATOM   5047  C   VAL A 329      14.922   2.362 -26.045  1.00 72.61           C
ATOM   5048  O   VAL A 329      16.000   2.830 -26.411  1.00 72.61           O
ATOM   5049  HA  VAL A 329      15.785   1.060 -24.575  1.00 72.61           H
ATOM   5050  CB  VAL A 329      14.789  -0.186 -25.996  1.00 72.61           C
ATOM   5051  HB  VAL A 329      13.795  -0.232 -26.442  1.00 72.61           H
ATOM   5052  CG1 VAL A 329      15.814  -0.185 -27.132  1.00 72.61           C
ATOM   5053 1HG1 VAL A 329      15.625   0.662 -27.791  1.00 72.61           H
ATOM   5054 2HG1 VAL A 329      16.818  -0.104 -26.715  1.00 72.61           H
ATOM   5055 3HG1 VAL A 329      15.730  -1.112 -27.698  1.00 72.61           H
ATOM   5056  CG2 VAL A 329      14.961  -1.416 -25.103  1.00 72.61           C
ATOM   5057 1HG2 VAL A 329      15.935  -1.378 -24.615  1.00 72.61           H
ATOM   5058 2HG2 VAL A 329      14.176  -1.428 -24.346  1.00 72.61           H
ATOM   5059 3HG2 VAL A 329      14.894  -2.318 -25.711  1.00 72.61           H
ATOM   5060  HN  VAL A 329      13.043   0.495 -24.397  1.00 72.61           H
ATOM   5061  N   LYS A 330      13.739   2.875 -26.350  1.00 71.78           N
[truncated: 117,320 more chars]
