# Supplementary material for: Noncanonical roles of chemokine regions in CCR9 activation revealed by structural modeling and mutational mapping
Source: Nat Commun. 2025 Aug 18;16:7695. doi: 10.1038/s41467-025-62321-9 (PMC12361432; doi:10.1038/s41467-025-62321-9)
Supplement: Supplementary file 4 — Supplementary Data 2 [file 41467_2025_62321_MOESM4_ESM.zip › CCR9_CCL25_rnk12.pdb]

SSBOND   1 CYS A   38    CYS A  289 
SSBOND   2 CYS A  119    CYS A  198 
SSBOND   3 CYS B    7    CYS B   35 
SSBOND   4 CYS B    8    CYS B   52 
ATOM      1  N   GLU A  20       0.275  -3.675  61.370  1.00 41.91           N
ATOM      2  CA  GLU A  20      -0.236  -3.575  60.013  1.00 41.91           C
ATOM      3  C   GLU A  20       0.872  -3.883  59.004  1.00 41.91           C
ATOM      4  O   GLU A  20       0.597  -4.143  57.834  1.00 41.91           O
ATOM      5  HA  GLU A  20      -1.020  -4.328  59.942  1.00 41.91           H
ATOM      6  CB  GLU A  20      -0.843  -2.194  59.757  1.00 41.91           C
ATOM      7 1HB  GLU A  20      -0.374  -1.459  60.411  1.00 41.91           H
ATOM      8 2HB  GLU A  20      -0.757  -1.945  58.699  1.00 41.91           H
ATOM      9  CG  GLU A  20      -2.338  -2.183  60.081  1.00 41.91           C
ATOM     10 1HG  GLU A  20      -2.786  -3.130  59.779  1.00 41.91           H
ATOM     11 2HG  GLU A  20      -2.479  -2.093  61.158  1.00 41.91           H
ATOM     12  CD  GLU A  20      -3.045  -1.027  59.370  1.00 41.91           C
ATOM     13  OE1 GLU A  20      -4.263  -0.876  59.607  1.00 41.91           O
ATOM     14  OE2 GLU A  20      -2.352  -0.322  58.606  1.00 41.91           O
ATOM     15  HN  GLU A  20       1.248  -3.892  61.439  1.00 41.91           H
ATOM     16  N   SER A  21       2.103  -3.842  59.495  1.00 46.33           N
ATOM     17  CA  SER A  21       3.259  -3.996  58.628  1.00 46.33           C
ATOM     18  C   SER A  21       3.355  -5.441  58.135  1.00 46.33           C
ATOM     19  O   SER A  21       3.735  -5.686  56.991  1.00 46.33           O
ATOM     20  HA  SER A  21       3.086  -3.317  57.793  1.00 46.33           H
ATOM     21  CB  SER A  21       4.546  -3.596  59.352  1.00 46.33           C
ATOM     22 1HB  SER A  21       5.325  -3.390  58.618  1.00 46.33           H
ATOM     23 2HB  SER A  21       4.379  -2.672  59.906  1.00 46.33           H
ATOM     24  OG  SER A  21       4.994  -4.611  60.246  1.00 46.33           O
ATOM     25  HG  SER A  21       5.834  -4.318  60.703  1.00 46.33           H
ATOM     26  HN  SER A  21       2.315  -3.708  60.463  1.00 46.33           H
ATOM     27  N   THR A  22       3.003  -6.360  59.022  1.00 48.52           N
ATOM     28  CA  THR A  22       3.271  -7.769  58.786  1.00 48.52           C
ATOM     29  C   THR A  22       2.310  -8.326  57.734  1.00 48.52           C
ATOM     30  O   THR A  22       2.742  -8.868  56.718  1.00 48.52           O
ATOM     31  HA  THR A  22       4.279  -7.864  58.381  1.00 48.52           H
ATOM     32  CB  THR A  22       3.190  -8.497  60.129  1.00 48.52           C
ATOM     33  HB  THR A  22       2.180  -8.860  60.315  1.00 48.52           H
ATOM     34  OG1 THR A  22       3.684  -7.546  61.069  1.00 48.52           O
ATOM     35  HG1 THR A  22       4.621  -7.288  60.834  1.00 48.52           H
ATOM     36  CG2 THR A  22       4.177  -9.662  60.224  1.00 48.52           C
ATOM     37 1HG2 THR A  22       5.194  -9.288  60.106  1.00 48.52           H
ATOM     38 2HG2 THR A  22       3.962 -10.385  59.437  1.00 48.52           H
ATOM     39 3HG2 THR A  22       4.078 -10.144  61.197  1.00 48.52           H
ATOM     40  HN  THR A  22       2.544  -6.156  59.886  1.00 48.52           H
ATOM     41  N   SER A  23       1.024  -8.173  58.014  1.00 49.90           N
ATOM     42  CA  SER A  23      -0.002  -8.661  57.108  1.00 49.90           C
ATOM     43  C   SER A  23       0.125  -7.966  55.751  1.00 49.90           C
ATOM     44  O   SER A  23      -0.039  -8.597  54.708  1.00 49.90           O
ATOM     45  HA  SER A  23       0.185  -9.730  57.009  1.00 49.90           H
ATOM     46  CB  SER A  23      -1.400  -8.440  57.689  1.00 49.90           C
ATOM     47 1HB  SER A  23      -2.148  -8.772  56.970  1.00 49.90           H
ATOM     48 2HB  SER A  23      -1.523  -9.052  58.583  1.00 49.90           H
ATOM     49  OG  SER A  23      -1.632  -7.072  58.016  1.00 49.90           O
ATOM     50  HG  SER A  23      -2.553  -6.961  58.390  1.00 49.90           H
ATOM     51  HN  SER A  23       0.681  -7.727  58.841  1.00 49.90           H
ATOM     52  N   SER A  24       0.415  -6.674  55.809  1.00 53.94           N
ATOM     53  CA  SER A  24       0.535  -5.880  54.598  1.00 53.94           C
ATOM     54  C   SER A  24       1.754  -6.334  53.793  1.00 53.94           C
ATOM     55  O   SER A  24       1.814  -6.129  52.581  1.00 53.94           O
ATOM     56  HA  SER A  24      -0.383  -6.063  54.040  1.00 53.94           H
ATOM     57  CB  SER A  24       0.642  -4.389  54.926  1.00 53.94           C
ATOM     58 1HB  SER A  24       0.598  -3.811  54.003  1.00 53.94           H
ATOM     59 2HB  SER A  24      -0.213  -4.089  55.531  1.00 53.94           H
ATOM     60  OG  SER A  24       1.847  -4.080  55.621  1.00 53.94           O
ATOM     61  HG  SER A  24       1.880  -4.580  56.487  1.00 53.94           H
ATOM     62  HN  SER A  24       0.567  -6.172  56.660  1.00 53.94           H
ATOM     63  N   MET A  25       2.696  -6.943  54.498  1.00 55.29           N
ATOM     64  CA  MET A  25       3.867  -7.511  53.851  1.00 55.29           C
ATOM     65  C   MET A  25       3.540  -8.863  53.213  1.00 55.29           C
ATOM     66  O   MET A  25       3.973  -9.148  52.098  1.00 55.29           O
ATOM     67  HA  MET A  25       4.150  -6.796  53.078  1.00 55.29           H
ATOM     68  CB  MET A  25       4.984  -7.688  54.881  1.00 55.29           C
ATOM     69 1HB  MET A  25       5.037  -6.808  55.521  1.00 55.29           H
ATOM     70 2HB  MET A  25       4.757  -8.538  55.526  1.00 55.29           H
ATOM     71  CG  MET A  25       6.333  -7.908  54.194  1.00 55.29           C
ATOM     72 1HG  MET A  25       7.074  -8.233  54.924  1.00 55.29           H
ATOM     73 2HG  MET A  25       6.248  -8.702  53.452  1.00 55.29           H
ATOM     74  SD  MET A  25       6.873  -6.398  53.410  1.00 55.29           S
ATOM     75  CE  MET A  25       8.199  -5.934  54.511  1.00 55.29           C
ATOM     76 1HE  MET A  25       7.805  -5.795  55.517  1.00 55.29           H
ATOM     77 2HE  MET A  25       8.954  -6.721  54.522  1.00 55.29           H
ATOM     78 3HE  MET A  25       8.650  -5.004  54.165  1.00 55.29           H
ATOM     79  HN  MET A  25       2.668  -7.052  55.492  1.00 55.29           H
ATOM     80  N   GLU A  26       2.778  -9.659  53.949  1.00 54.94           N
ATOM     81  CA  GLU A  26       2.394 -10.977  53.473  1.00 54.94           C
ATOM     82  C   GLU A  26       1.530 -10.855  52.216  1.00 54.94           C
ATOM     83  O   GLU A  26       1.752 -11.563  51.235  1.00 54.94           O
ATOM     84  HA  GLU A  26       3.329 -11.482  53.232  1.00 54.94           H
ATOM     85  CB  GLU A  26       1.665 -11.763  54.564  1.00 54.94           C
ATOM     86 1HB  GLU A  26       0.963 -11.110  55.082  1.00 54.94           H
ATOM     87 2HB  GLU A  26       1.193 -12.644  54.129  1.00 54.94           H
ATOM     88  CG  GLU A  26       2.648 -12.277  55.618  1.00 54.94           C
ATOM     89 1HG  GLU A  26       3.416 -12.884  55.139  1.00 54.94           H
ATOM     90 2HG  GLU A  26       3.154 -11.435  56.090  1.00 54.94           H
ATOM     91  CD  GLU A  26       1.926 -13.107  56.682  1.00 54.94           C
ATOM     92  OE1 GLU A  26       2.611 -13.942  57.312  1.00 54.94           O
ATOM     93  OE2 GLU A  26       0.706 -12.887  56.842  1.00 54.94           O
ATOM     94  HN  GLU A  26       2.427  -9.418  54.854  1.00 54.94           H
ATOM     95  N   ASP A  27       0.563  -9.952  52.286  1.00 55.99           N
ATOM     96  CA  ASP A  27      -0.319  -9.711  51.157  1.00 55.99           C
ATOM     97  C   ASP A  27       0.518  -9.349  49.928  1.00 55.99           C
ATOM     98  O   ASP A  27       0.165  -9.706  48.805  1.00 55.99           O
ATOM     99  HA  ASP A  27      -0.875 -10.639  51.024  1.00 55.99           H
ATOM    100  CB  ASP A  27      -1.271  -8.546  51.440  1.00 55.99           C
ATOM    101 1HB  ASP A  27      -0.737  -7.756  51.967  1.00 55.99           H
ATOM    102 2HB  ASP A  27      -1.621  -8.121  50.499  1.00 55.99           H
ATOM    103  CG  ASP A  27      -2.467  -9.006  52.275  1.00 55.99           C
ATOM    104  OD1 ASP A  27      -2.644 -10.239  52.382  1.00 55.99           O
ATOM    105  OD2 ASP A  27      -3.178  -8.115  52.787  1.00 55.99           O
ATOM    106  HN  ASP A  27       0.379  -9.391  53.093  1.00 55.99           H
ATOM    107  N   TYR A  28       1.611  -8.645  50.184  1.00 58.80           N
ATOM    108  CA  TYR A  28       2.488  -8.210  49.110  1.00 58.80           C
ATOM    109  C   TYR A  28       3.260  -9.391  48.519  1.00 58.80           C
ATOM    110  O   TYR A  28       3.585  -9.394  47.333  1.00 58.80           O
ATOM    111  HA  TYR A  28       1.871  -7.763  48.331  1.00 58.80           H
ATOM    112  CB  TYR A  28       3.481  -7.235  49.746  1.00 58.80           C
ATOM    113 1HB  TYR A  28       3.087  -6.907  50.708  1.00 58.80           H
ATOM    114 2HB  TYR A  28       4.414  -7.761  49.946  1.00 58.80           H
ATOM    115  CG  TYR A  28       3.780  -6.004  48.888  1.00 58.80           C
ATOM    116  CD1 TYR A  28       4.776  -6.053  47.934  1.00 58.80           C
ATOM    117  HD1 TYR A  28       5.349  -6.969  47.791  1.00 58.80           H
ATOM    118  CD2 TYR A  28       3.055  -4.844  49.069  1.00 58.80           C
ATOM    119  HD2 TYR A  28       2.268  -4.804  49.823  1.00 58.80           H
ATOM    120  CE1 TYR A  28       5.057  -4.895  47.126  1.00 58.80           C
ATOM    121  HE1 TYR A  28       5.841  -4.920  46.369  1.00 58.80           H
ATOM    122  CE2 TYR A  28       3.336  -3.685  48.261  1.00 58.80           C
ATOM    123  HE2 TYR A  28       2.771  -2.763  48.394  1.00 58.80           H
ATOM    124  CZ  TYR A  28       4.324  -3.768  47.330  1.00 58.80           C
ATOM    125  OH  TYR A  28       4.589  -2.674  46.567  1.00 58.80           O
ATOM    126  HH  TYR A  28       5.576  -2.514  46.530  1.00 58.80           H
ATOM    127  HN  TYR A  28       1.900  -8.374  51.102  1.00 58.80           H
ATOM    128  N   VAL A  29       3.532 -10.367  49.374  1.00 56.43           N
ATOM    129  CA  VAL A  29       4.306 -11.526  48.965  1.00 56.43           C
ATOM    130  C   VAL A  29       3.381 -12.537  48.284  1.00 56.43           C
ATOM    131  O   VAL A  29       3.774 -13.190  47.318  1.00 56.43           O
ATOM    132  HA  VAL A  29       5.048 -11.188  48.242  1.00 56.43           H
ATOM    133  CB  VAL A  29       5.048 -12.111  50.168  1.00 56.43           C
ATOM    134  HB  VAL A  29       4.312 -12.332  50.941  1.00 56.43           H
ATOM    135  CG1 VAL A  29       5.748 -13.420  49.797  1.00 56.43           C
ATOM    136 1HG1 VAL A  29       5.008 -14.144  49.458  1.00 56.43           H
ATOM    137 2HG1 VAL A  29       6.468 -13.234  49.000  1.00 56.43           H
ATOM    138 3HG1 VAL A  29       6.268 -13.814  50.671  1.00 56.43           H
ATOM    139  CG2 VAL A  29       6.043 -11.100  50.743  1.00 56.43           C
ATOM    140 1HG2 VAL A  29       6.772 -10.834  49.978  1.00 56.43           H
ATOM    141 2HG2 VAL A  29       5.508 -10.206  51.063  1.00 56.43           H
ATOM    142 3HG2 VAL A  29       6.556 -11.542  51.597  1.00 56.43           H
ATOM    143  HN  VAL A  29       3.233 -10.373  50.328  1.00 56.43           H
ATOM    144  N   ASN A  30       2.171 -12.635  48.814  1.00 56.56           N
ATOM    145  CA  ASN A  30       1.243 -13.664  48.377  1.00 56.56           C
ATOM    146  C   ASN A  30       0.551 -13.207  47.091  1.00 56.56           C
ATOM    147  O   ASN A  30      -0.062 -14.013  46.392  1.00 56.56           O
ATOM    148  HA  ASN A  30       1.853 -14.555  48.228  1.00 56.56           H
ATOM    149  CB  ASN A  30       0.163 -13.916  49.431  1.00 56.56           C
ATOM    150 1HB  ASN A  30      -0.152 -12.968  49.868  1.00 56.56           H
ATOM    151 2HB  ASN A  30      -0.715 -14.357  48.959  1.00 56.56           H
ATOM    152  CG  ASN A  30       0.678 -14.845  50.532  1.00 56.56           C
ATOM    153  OD1 ASN A  30       1.705 -15.492  50.404  1.00 56.56           O
ATOM    154  ND2 ASN A  30      -0.090 -14.875  51.617  1.00 56.56           N
ATOM    155 1HD2 ASN A  30      -0.920 -14.320  51.658  1.00 56.56           H
ATOM    156 2HD2 ASN A  30       0.163 -15.454  52.393  1.00 56.56           H
ATOM    157  HN  ASN A  30       1.823 -12.028  49.528  1.00 56.56           H
ATOM    158  N   PHE A  31       0.673 -11.917  46.817  1.00 59.88           N
ATOM    159  CA  PHE A  31       0.129 -11.357  45.591  1.00 59.88           C
ATOM    160  C   PHE A  31       0.760 -12.014  44.362  1.00 59.88           C
ATOM    161  O   PHE A  31       1.958 -11.874  44.124  1.00 59.88           O
ATOM    162  HA  PHE A  31      -0.943 -11.551  45.595  1.00 59.88           H
ATOM    163  CB  PHE A  31       0.472  -9.866  45.590  1.00 59.88           C
ATOM    164 1HB  PHE A  31       0.361  -9.477  46.602  1.00 59.88           H
ATOM    165 2HB  PHE A  31       1.520  -9.745  45.315  1.00 59.88           H
ATOM    166  CG  PHE A  31      -0.389  -9.030  44.641  1.00 59.88           C
ATOM    167  CD1 PHE A  31       0.070  -8.724  43.398  1.00 59.88           C
ATOM    168  HD1 PHE A  31       1.051  -9.074  43.078  1.00 59.88           H
ATOM    169  CD2 PHE A  31      -1.614  -8.594  45.040  1.00 59.88           C
ATOM    170  HD2 PHE A  31      -1.982  -8.839  46.036  1.00 59.88           H
ATOM    171  CE1 PHE A  31      -0.730  -7.948  42.517  1.00 59.88           C
ATOM    172  HE1 PHE A  31      -0.362  -7.703  41.521  1.00 59.88           H
ATOM    173  CE2 PHE A  31      -2.413  -7.819  44.159  1.00 59.88           C
ATOM    174  HE2 PHE A  31      -3.395  -7.469  44.479  1.00 59.88           H
ATOM    175  CZ  PHE A  31      -1.954  -7.512  42.916  1.00 59.88           C
ATOM    176  HZ  PHE A  31      -2.568  -6.917  42.240  1.00 59.88           H
ATOM    177  HN  PHE A  31       1.132 -11.259  47.415  1.00 59.88           H
ATOM    178  N   ASN A  32      -0.076 -12.718  43.612  1.00 60.50           N
ATOM    179  CA  ASN A  32       0.381 -13.384  42.404  1.00 60.50           C
ATOM    180  C   ASN A  32       0.572 -12.346  41.296  1.00 60.50           C
ATOM    181  O   ASN A  32      -0.362 -12.046  40.554  1.00 60.50           O
ATOM    182  HA  ASN A  32       1.314 -13.873  42.683  1.00 60.50           H
ATOM    183  CB  ASN A  32      -0.645 -14.410  41.919  1.00 60.50           C
ATOM    184 1HB  ASN A  32      -1.204 -14.801  42.770  1.00 60.50           H
ATOM    185 2HB  ASN A  32      -1.366 -13.926  41.260  1.00 60.50           H
ATOM    186  CG  ASN A  32       0.039 -15.561  41.179  1.00 60.50           C
ATOM    187  OD1 ASN A  32       1.243 -15.579  40.983  1.00 60.50           O
ATOM    188  ND2 ASN A  32      -0.794 -16.519  40.780  1.00 60.50           N
ATOM    189 1HD2 ASN A  32      -1.773 -16.443  40.973  1.00 60.50           H
ATOM    190 2HD2 ASN A  32      -0.442 -17.314  40.287  1.00 60.50           H
ATOM    191  HN  ASN A  32      -1.048 -12.836  43.818  1.00 60.50           H
ATOM    192  N   PHE A  33       1.788 -11.827  41.219  1.00 63.60           N
ATOM    193  CA  PHE A  33       2.137 -10.892  40.163  1.00 63.60           C
ATOM    194  C   PHE A  33       2.311 -11.614  38.826  1.00 63.60           C
ATOM    195  O   PHE A  33       3.406 -11.635  38.266  1.00 63.60           O
ATOM    196  HA  PHE A  33       1.319 -10.175  40.083  1.00 63.60           H
ATOM    197  CB  PHE A  33       3.467 -10.247  40.558  1.00 63.60           C
ATOM    198 1HB  PHE A  33       4.212 -11.030  40.696  1.00 63.60           H
ATOM    199 2HB  PHE A  33       3.813  -9.619  39.737  1.00 63.60           H
ATOM    200  CG  PHE A  33       3.395  -9.402  41.831  1.00 63.60           C
ATOM    201  CD1 PHE A  33       3.099  -8.077  41.752  1.00 63.60           C
ATOM    202  HD1 PHE A  33       2.912  -7.617  40.782  1.00 63.60           H
ATOM    203  CD2 PHE A  33       3.627  -9.975  43.042  1.00 63.60           C
ATOM    204  HD2 PHE A  33       3.865 -11.037  43.106  1.00 63.60           H
ATOM    205  CE1 PHE A  33       3.032  -7.292  42.934  1.00 63.60           C
ATOM    206  HE1 PHE A  33       2.794  -6.230  42.870  1.00 63.60           H
ATOM    207  CE2 PHE A  33       3.561  -9.191  44.224  1.00 63.60           C
ATOM    208  HE2 PHE A  33       3.747  -9.650  45.195  1.00 63.60           H
ATOM    209  CZ  PHE A  33       3.264  -7.866  44.145  1.00 63.60           C
ATOM    210  HZ  PHE A  33       3.213  -7.264  45.052  1.00 63.60           H
ATOM    211  HN  PHE A  33       2.527 -12.035  41.860  1.00 63.60           H
ATOM    212  N   THR A  34       1.215 -12.190  38.353  1.00 66.47           N
ATOM    213  CA  THR A  34       1.104 -12.548  36.950  1.00 66.47           C
ATOM    214  C   THR A  34       1.490 -11.361  36.064  1.00 66.47           C
ATOM    215  O   THR A  34       0.878 -10.297  36.145  1.00 66.47           O
ATOM    216  HA  THR A  34       1.815 -13.347  36.741  1.00 66.47           H
ATOM    217  CB  THR A  34      -0.319 -13.053  36.702  1.00 66.47           C
ATOM    218  HB  THR A  34      -1.008 -12.221  36.560  1.00 66.47           H
ATOM    219  OG1 THR A  34      -0.590 -13.892  37.822  1.00 66.47           O
ATOM    220  HG1 THR A  34      -1.573 -14.053  37.899  1.00 66.47           H
ATOM    221  CG2 THR A  34      -0.405 -13.996  35.500  1.00 66.47           C
ATOM    222 1HG2 THR A  34       0.234 -14.863  35.672  1.00 66.47           H
ATOM    223 2HG2 THR A  34      -0.074 -13.473  34.603  1.00 66.47           H
ATOM    224 3HG2 THR A  34      -1.436 -14.325  35.369  1.00 66.47           H
ATOM    225  HN  THR A  34       0.415 -12.410  38.911  1.00 66.47           H
ATOM    226  N   ASP A  35       2.503 -11.584  35.240  1.00 78.54           N
ATOM    227  CA  ASP A  35       3.176 -10.486  34.567  1.00 78.54           C
ATOM    228  C   ASP A  35       2.325 -10.020  33.384  1.00 78.54           C
ATOM    229  O   ASP A  35       2.609 -10.362  32.237  1.00 78.54           O
ATOM    230  HA  ASP A  35       3.293  -9.713  35.327  1.00 78.54           H
ATOM    231  CB  ASP A  35       4.538 -10.924  34.026  1.00 78.54           C
ATOM    232 1HB  ASP A  35       4.818 -11.881  34.466  1.00 78.54           H
ATOM    233 2HB  ASP A  35       4.474 -11.075  32.948  1.00 78.54           H
ATOM    234  CG  ASP A  35       5.613  -9.880  34.337  1.00 78.54           C
ATOM    235  OD1 ASP A  35       5.230  -8.806  34.849  1.00 78.54           O
ATOM    236  OD2 ASP A  35       6.794 -10.180  34.056  1.00 78.54           O
ATOM    237  HN  ASP A  35       2.863 -12.493  35.030  1.00 78.54           H
ATOM    238  N   PHE A  36       1.298  -9.247  33.703  1.00 88.25           N
ATOM    239  CA  PHE A  36       0.416  -8.713  32.679  1.00 88.25           C
ATOM    240  C   PHE A  36       1.028  -7.477  32.018  1.00 88.25           C
ATOM    241  O   PHE A  36       0.542  -7.016  30.986  1.00 88.25           O
ATOM    242  HA  PHE A  36       0.279  -9.494  31.931  1.00 88.25           H
ATOM    243  CB  PHE A  36      -0.887  -8.312  33.375  1.00 88.25           C
ATOM    244 1HB  PHE A  36      -0.652  -7.649  34.208  1.00 88.25           H
ATOM    245 2HB  PHE A  36      -1.499  -7.743  32.677  1.00 88.25           H
ATOM    246  CG  PHE A  36      -1.702  -9.496  33.899  1.00 88.25           C
ATOM    247  CD1 PHE A  36      -1.848 -10.612  33.136  1.00 88.25           C
ATOM    248  HD1 PHE A  36      -1.384 -10.663  32.151  1.00 88.25           H
ATOM    249  CD2 PHE A  36      -2.282  -9.432  35.128  1.00 88.25           C
ATOM    250  HD2 PHE A  36      -2.165  -8.537  35.740  1.00 88.25           H
ATOM    251  CE1 PHE A  36      -2.606 -11.710  33.622  1.00 88.25           C
ATOM    252  HE1 PHE A  36      -2.723 -12.605  33.011  1.00 88.25           H
ATOM    253  CE2 PHE A  36      -3.039 -10.530  35.614  1.00 88.25           C
ATOM    254  HE2 PHE A  36      -3.503 -10.479  36.599  1.00 88.25           H
ATOM    255  CZ  PHE A  36      -3.185 -11.646  34.851  1.00 88.25           C
ATOM    256  HZ  PHE A  36      -3.766 -12.489  35.225  1.00 88.25           H
ATOM    257  HN  PHE A  36       1.065  -8.984  34.640  1.00 88.25           H
ATOM    258  N   TYR A  37       2.086  -6.976  32.638  1.00 91.37           N
ATOM    259  CA  TYR A  37       2.905  -5.951  32.013  1.00 91.37           C
ATOM    260  C   TYR A  37       3.973  -6.576  31.113  1.00 91.37           C
ATOM    261  O   TYR A  37       4.838  -7.310  31.588  1.00 91.37           O
ATOM    262  HA  TYR A  37       2.252  -5.323  31.407  1.00 91.37           H
ATOM    263  CB  TYR A  37       3.592  -5.204  33.158  1.00 91.37           C
ATOM    264 1HB  TYR A  37       2.834  -4.861  33.861  1.00 91.37           H
ATOM    265 2HB  TYR A  37       4.236  -5.899  33.697  1.00 91.37           H
ATOM    266  CG  TYR A  37       4.428  -4.005  32.705  1.00 91.37           C
ATOM    267  CD1 TYR A  37       5.757  -4.175  32.376  1.00 91.37           C
ATOM    268  HD1 TYR A  37       6.212  -5.164  32.438  1.00 91.37           H
ATOM    269  CD2 TYR A  37       3.852  -2.753  32.626  1.00 91.37           C
ATOM    270  HD2 TYR A  37       2.802  -2.619  32.886  1.00 91.37           H
ATOM    271  CE1 TYR A  37       6.543  -3.047  31.950  1.00 91.37           C
ATOM    272  HE1 TYR A  37       7.594  -3.167  31.687  1.00 91.37           H
ATOM    273  CE2 TYR A  37       4.638  -1.625  32.200  1.00 91.37           C
ATOM    274  HE2 TYR A  37       4.196  -0.631  32.133  1.00 91.37           H
ATOM    275  CZ  TYR A  37       5.945  -1.827  31.883  1.00 91.37           C
ATOM    276  OH  TYR A  37       6.688  -0.761  31.480  1.00 91.37           O
ATOM    277  HH  TYR A  37       7.335  -1.044  30.772  1.00 91.37           H
ATOM    278  HN  TYR A  37       2.385  -7.258  33.550  1.00 91.37           H
ATOM    279  N   CYS A  38       3.877  -6.262  29.830  1.00 91.19           N
ATOM    280  CA  CYS A  38       4.751  -6.873  28.843  1.00 91.19           C
ATOM    281  C   CYS A  38       5.781  -5.831  28.402  1.00 91.19           C
ATOM    282  O   CYS A  38       5.425  -4.810  27.816  1.00 91.19           O
ATOM    283  HA  CYS A  38       5.238  -7.715  29.335  1.00 91.19           H
ATOM    284  CB  CYS A  38       3.962  -7.432  27.657  1.00 91.19           C
ATOM    285 1HB  CYS A  38       3.151  -8.066  28.016  1.00 91.19           H
ATOM    286 2HB  CYS A  38       3.504  -6.616  27.097  1.00 91.19           H
ATOM    287  SG  CYS A  38       5.071  -8.394  26.564  1.00 91.19           S
ATOM    288  HN  CYS A  38       3.220  -5.604  29.462  1.00 91.19           H
ATOM    289  N   GLU A  39       7.038  -6.125  28.702  1.00 89.86           N
ATOM    290  CA  GLU A  39       8.136  -5.322  28.191  1.00 89.86           C
ATOM    291  C   GLU A  39       8.477  -5.739  26.759  1.00 89.86           C
ATOM    292  O   GLU A  39       8.839  -6.888  26.513  1.00 89.86           O
ATOM    293  HA  GLU A  39       7.773  -4.295  28.201  1.00 89.86           H
ATOM    294  CB  GLU A  39       9.363  -5.430  29.100  1.00 89.86           C
ATOM    295 1HB  GLU A  39       9.551  -6.476  29.341  1.00 89.86           H
ATOM    296 2HB  GLU A  39      10.213  -4.937  28.629  1.00 89.86           H
ATOM    297  CG  GLU A  39       9.127  -4.707  30.427  1.00 89.86           C
ATOM    298 1HG  GLU A  39       8.799  -3.685  30.236  1.00 89.86           H
ATOM    299 2HG  GLU A  39       8.327  -5.201  30.978  1.00 89.86           H
ATOM    300  CD  GLU A  39      10.401  -4.688  31.275  1.00 89.86           C
ATOM    301  OE1 GLU A  39      10.338  -4.108  32.381  1.00 89.86           O
ATOM    302  OE2 GLU A  39      11.408  -5.253  30.798  1.00 89.86           O
ATOM    303  HN  GLU A  39       7.310  -6.893  29.282  1.00 89.86           H
ATOM    304  N   LYS A  40       8.348  -4.782  25.852  1.00 89.91           N
ATOM    305  CA  LYS A  40       8.462  -5.075  24.433  1.00 89.91           C
ATOM    306  C   LYS A  40       9.896  -4.802  23.974  1.00 89.91           C
ATOM    307  O   LYS A  40      10.127  -4.466  22.814  1.00 89.91           O
ATOM    308  HA  LYS A  40       8.253  -6.136  24.301  1.00 89.91           H
ATOM    309  CB  LYS A  40       7.405  -4.303  23.640  1.00 89.91           C
ATOM    310 1HB  LYS A  40       7.532  -3.233  23.803  1.00 89.91           H
ATOM    311 2HB  LYS A  40       7.544  -4.482  22.574  1.00 89.91           H
ATOM    312  CG  LYS A  40       5.994  -4.724  24.055  1.00 89.91           C
ATOM    313 1HG  LYS A  40       5.884  -4.628  25.135  1.00 89.91           H
ATOM    314 2HG  LYS A  40       5.263  -4.055  23.600  1.00 89.91           H
ATOM    315  CD  LYS A  40       5.705  -6.166  23.633  1.00 89.91           C
ATOM    316 1HD  LYS A  40       5.985  -6.306  22.589  1.00 89.91           H
ATOM    317 2HD  LYS A  40       6.317  -6.850  24.221  1.00 89.91           H
ATOM    318  CE  LYS A  40       4.226  -6.506  23.821  1.00 89.91           C
ATOM    319 1HE  LYS A  40       4.030  -6.738  24.868  1.00 89.91           H
ATOM    320 2HE  LYS A  40       3.612  -5.642  23.566  1.00 89.91           H
ATOM    321  NZ  LYS A  40       3.847  -7.659  22.973  1.00 89.91           N
ATOM    322 1HZ  LYS A  40       2.866  -7.874  23.114  1.00 89.91           H
ATOM    323 2HZ  LYS A  40       4.005  -7.427  21.998  1.00 89.91           H
ATOM    324 3HZ  LYS A  40       4.410  -8.463  23.224  1.00 89.91           H
ATOM    325  HN  LYS A  40       8.170  -3.823  26.072  1.00 89.91           H
ATOM    326  N   ASN A  41      10.822  -4.956  24.909  1.00 88.03           N
ATOM    327  CA  ASN A  41      12.215  -4.641  24.642  1.00 88.03           C
ATOM    328  C   ASN A  41      12.723  -5.522  23.498  1.00 88.03           C
ATOM    329  O   ASN A  41      13.426  -5.045  22.608  1.00 88.03           O
ATOM    330  HA  ASN A  41      12.225  -3.581  24.388  1.00 88.03           H
ATOM    331  CB  ASN A  41      13.087  -4.912  25.870  1.00 88.03           C
ATOM    332 1HB  ASN A  41      12.821  -5.877  26.303  1.00 88.03           H
ATOM    333 2HB  ASN A  41      14.133  -4.974  25.571  1.00 88.03           H
ATOM    334  CG  ASN A  41      12.915  -3.811  26.918  1.00 88.03           C
ATOM    335  OD1 ASN A  41      12.537  -2.690  26.622  1.00 88.03           O
ATOM    336  ND2 ASN A  41      13.211  -4.193  28.157  1.00 88.03           N
ATOM    337 1HD2 ASN A  41      13.516  -5.129  28.332  1.00 88.03           H
ATOM    338 2HD2 ASN A  41      13.130  -3.544  28.913  1.00 88.03           H
ATOM    339  HN  ASN A  41      10.634  -5.290  25.833  1.00 88.03           H
ATOM    340  N   ASN A  42      12.346  -6.790  23.559  1.00 89.36           N
ATOM    341  CA  ASN A  42      12.799  -7.754  22.570  1.00 89.36           C
ATOM    342  C   ASN A  42      12.299  -7.333  21.187  1.00 89.36           C
ATOM    343  O   ASN A  42      13.022  -7.449  20.199  1.00 89.36           O
ATOM    344  HA  ASN A  42      13.887  -7.746  22.640  1.00 89.36           H
ATOM    345  CB  ASN A  42      12.248  -9.150  22.868  1.00 89.36           C
ATOM    346 1HB  ASN A  42      11.167  -9.097  22.999  1.00 89.36           H
ATOM    347 2HB  ASN A  42      12.434  -9.807  22.018  1.00 89.36           H
ATOM    348  CG  ASN A  42      12.892  -9.737  24.125  1.00 89.36           C
ATOM    349  OD1 ASN A  42      13.823  -9.188  24.691  1.00 89.36           O
ATOM    350  ND2 ASN A  42      12.346 -10.881  24.528  1.00 89.36           N
ATOM    351 1HD2 ASN A  42      11.584 -11.279  24.018  1.00 89.36           H
ATOM    352 2HD2 ASN A  42      12.699 -11.344  25.342  1.00 89.36           H
ATOM    353  HN  ASN A  42      11.744  -7.162  24.265  1.00 89.36           H
ATOM    354  N   VAL A  43      11.065  -6.851  21.161  1.00 90.56           N
ATOM    355  CA  VAL A  43      10.449  -6.440  19.911  1.00 90.56           C
ATOM    356  C   VAL A  43      11.222  -5.252  19.333  1.00 90.56           C
ATOM    357  O   VAL A  43      11.485  -5.203  18.133  1.00 90.56           O
ATOM    358  HA  VAL A  43      10.522  -7.277  19.217  1.00 90.56           H
ATOM    359  CB  VAL A  43       8.966  -6.136  20.134  1.00 90.56           C
ATOM    360  HB  VAL A  43       8.896  -5.282  20.807  1.00 90.56           H
ATOM    361  CG1 VAL A  43       8.280  -5.756  18.819  1.00 90.56           C
ATOM    362 1HG1 VAL A  43       8.760  -4.870  18.403  1.00 90.56           H
ATOM    363 2HG1 VAL A  43       8.366  -6.582  18.113  1.00 90.56           H
ATOM    364 3HG1 VAL A  43       7.227  -5.546  19.006  1.00 90.56           H
ATOM    365  CG2 VAL A  43       8.258  -7.319  20.799  1.00 90.56           C
ATOM    366 1HG2 VAL A  43       8.343  -8.198  20.161  1.00 90.56           H
ATOM    367 2HG2 VAL A  43       8.722  -7.523  21.764  1.00 90.56           H
ATOM    368 3HG2 VAL A  43       7.206  -7.076  20.946  1.00 90.56           H
ATOM    369  HN  VAL A  43      10.490  -6.742  21.972  1.00 90.56           H
ATOM    370  N   ARG A  44      11.563  -4.324  20.215  1.00 89.99           N
ATOM    371  CA  ARG A  44      12.227  -3.101  19.796  1.00 89.99           C
ATOM    372  C   ARG A  44      13.644  -3.408  19.308  1.00 89.99           C
ATOM    373  O   ARG A  44      14.117  -2.805  18.346  1.00 89.99           O
ATOM    374  HA  ARG A  44      11.609  -2.712  18.986  1.00 89.99           H
ATOM    375  CB  ARG A  44      12.296  -2.091  20.942  1.00 89.99           C
ATOM    376 1HB  ARG A  44      12.739  -2.562  21.820  1.00 89.99           H
ATOM    377 2HB  ARG A  44      12.947  -1.262  20.663  1.00 89.99           H
ATOM    378  CG  ARG A  44      10.904  -1.559  21.290  1.00 89.99           C
ATOM    379 1HG  ARG A  44      10.389  -1.257  20.378  1.00 89.99           H
ATOM    380 2HG  ARG A  44      10.311  -2.352  21.744  1.00 89.99           H
ATOM    381  CD  ARG A  44      10.995  -0.370  22.248  1.00 89.99           C
ATOM    382 1HD  ARG A  44      11.794   0.301  21.933  1.00 89.99           H
ATOM    383 2HD  ARG A  44      10.068   0.202  22.220  1.00 89.99           H
ATOM    384  NE  ARG A  44      11.251  -0.849  23.625  1.00 89.99           N
ATOM    385  HE  ARG A  44      12.182  -1.131  23.858  1.00 89.99           H
ATOM    386  CZ  ARG A  44      10.314  -0.927  24.579  1.00 89.99           C
ATOM    387  NH1 ARG A  44       9.050  -0.562  24.323  1.00 89.99           N
ATOM    388 1HH1 ARG A  44       8.801  -0.228  23.414  1.00 89.99           H
ATOM    389 2HH1 ARG A  44       8.356  -0.624  25.041  1.00 89.99           H
ATOM    390  NH2 ARG A  44      10.659  -1.376  25.794  1.00 89.99           N
ATOM    391 1HH2 ARG A  44       9.971  -1.441  26.517  1.00 89.99           H
ATOM    392 2HH2 ARG A  44      11.604  -1.647  25.977  1.00 89.99           H
ATOM    393  HN  ARG A  44      11.393  -4.397  21.198  1.00 89.99           H
ATOM    394  N   GLN A  45      14.283  -4.344  19.995  1.00 91.10           N
ATOM    395  CA  GLN A  45      15.650  -4.711  19.668  1.00 91.10           C
ATOM    396  C   GLN A  45      15.713  -5.334  18.272  1.00 91.10           C
ATOM    397  O   GLN A  45      16.614  -5.031  17.493  1.00 91.10           O
ATOM    398  HA  GLN A  45      16.212  -3.777  19.681  1.00 91.10           H
ATOM    399  CB  GLN A  45      16.229  -5.660  20.719  1.00 91.10           C
ATOM    400 1HB  GLN A  45      16.100  -5.231  21.712  1.00 91.10           H
ATOM    401 2HB  GLN A  45      15.682  -6.602  20.704  1.00 91.10           H
ATOM    402  CG  GLN A  45      17.714  -5.923  20.460  1.00 91.10           C
ATOM    403 1HG  GLN A  45      17.845  -6.338  19.461  1.00 91.10           H
ATOM    404 2HG  GLN A  45      18.264  -4.982  20.489  1.00 91.10           H
ATOM    405  CD  GLN A  45      18.289  -6.888  21.499  1.00 91.10           C
ATOM    406  OE1 GLN A  45      17.577  -7.487  22.289  1.00 91.10           O
ATOM    407  NE2 GLN A  45      19.613  -7.005  21.455  1.00 91.10           N
ATOM    408 1HE2 GLN A  45      20.138  -6.485  20.782  1.00 91.10           H
ATOM    409 2HE2 GLN A  45      20.083  -7.614  22.095  1.00 91.10           H
ATOM    410  HN  GLN A  45      13.882  -4.847  20.761  1.00 91.10           H
ATOM    411  N   PHE A  46      14.743  -6.195  17.999  1.00 92.55           N
ATOM    412  CA  PHE A  46      14.649  -6.827  16.694  1.00 92.55           C
ATOM    413  C   PHE A  46      14.440  -5.785  15.593  1.00 92.55           C
ATOM    414  O   PHE A  46      15.125  -5.810  14.572  1.00 92.55           O
ATOM    415  HA  PHE A  46      15.588  -7.353  16.521  1.00 92.55           H
ATOM    416  CB  PHE A  46      13.435  -7.758  16.734  1.00 92.55           C
ATOM    417 1HB  PHE A  46      13.616  -8.542  17.470  1.00 92.55           H
ATOM    418 2HB  PHE A  46      12.568  -7.193  17.076  1.00 92.55           H
ATOM    419  CG  PHE A  46      13.104  -8.408  15.389  1.00 92.55           C
ATOM    420  CD1 PHE A  46      12.057  -7.951  14.653  1.00 92.55           C
ATOM    421  HD1 PHE A  46      11.453  -7.121  15.021  1.00 92.55           H
ATOM    422  CD2 PHE A  46      13.858  -9.443  14.930  1.00 92.55           C
ATOM    423  HD2 PHE A  46      14.698  -9.809  15.521  1.00 92.55           H
ATOM    424  CE1 PHE A  46      11.750  -8.554  13.404  1.00 92.55           C
ATOM    425  HE1 PHE A  46      10.910  -8.188  12.814  1.00 92.55           H
ATOM    426  CE2 PHE A  46      13.551 -10.046  13.682  1.00 92.55           C
ATOM    427  HE2 PHE A  46      14.155 -10.876  13.314  1.00 92.55           H
ATOM    428  CZ  PHE A  46      12.503  -9.589  12.946  1.00 92.55           C
ATOM    429  HZ  PHE A  46      12.268 -10.052  11.987  1.00 92.55           H
ATOM    430  HN  PHE A  46      14.031  -6.460  18.649  1.00 92.55           H
ATOM    431  N   ALA A  47      13.492  -4.893  15.839  1.00 92.11           N
ATOM    432  CA  ALA A  47      13.125  -3.898  14.845  1.00 92.11           C
ATOM    433  C   ALA A  47      14.354  -3.060  14.491  1.00 92.11           C
ATOM    434  O   ALA A  47      14.580  -2.746  13.323  1.00 92.11           O
ATOM    435  HA  ALA A  47      12.788  -4.428  13.954  1.00 92.11           H
ATOM    436  CB  ALA A  47      11.971  -3.046  15.378  1.00 92.11           C
ATOM    437 1HB  ALA A  47      11.113  -3.685  15.586  1.00 92.11           H
ATOM    438 2HB  ALA A  47      12.283  -2.545  16.295  1.00 92.11           H
ATOM    439 3HB  ALA A  47      11.696  -2.300  14.632  1.00 92.11           H
ATOM    440  HN  ALA A  47      12.979  -4.844  16.696  1.00 92.11           H
ATOM    441  N   SER A  48      15.117  -2.721  15.520  1.00 92.17           N
ATOM    442  CA  SER A  48      16.181  -1.743  15.373  1.00 92.17           C
ATOM    443  C   SER A  48      17.264  -2.285  14.438  1.00 92.17           C
ATOM    444  O   SER A  48      17.989  -1.514  13.810  1.00 92.17           O
ATOM    445  HA  SER A  48      15.706  -0.863  14.940  1.00 92.17           H
ATOM    446  CB  SER A  48      16.786  -1.379  16.731  1.00 92.17           C
ATOM    447 1HB  SER A  48      17.384  -0.473  16.630  1.00 92.17           H
ATOM    448 2HB  SER A  48      15.986  -1.156  17.436  1.00 92.17           H
ATOM    449  OG  SER A  48      17.598  -2.428  17.252  1.00 92.17           O
ATOM    450  HG  SER A  48      17.968  -2.164  18.143  1.00 92.17           H
ATOM    451  HN  SER A  48      15.016  -3.101  16.440  1.00 92.17           H
ATOM    452  N   HIS A  49      17.339  -3.606  14.374  1.00 92.91           N
ATOM    453  CA  HIS A  49      18.352  -4.259  13.563  1.00 92.91           C
ATOM    454  C   HIS A  49      17.764  -4.613  12.195  1.00 92.91           C
ATOM    455  O   HIS A  49      18.440  -4.492  11.175  1.00 92.91           O
ATOM    456  HA  HIS A  49      19.158  -3.538  13.427  1.00 92.91           H
ATOM    457  CB  HIS A  49      18.931  -5.474  14.291  1.00 92.91           C
ATOM    458 1HB  HIS A  49      18.114  -6.131  14.588  1.00 92.91           H
ATOM    459 2HB  HIS A  49      19.557  -6.036  13.598  1.00 92.91           H
ATOM    460  CG  HIS A  49      19.747  -5.125  15.513  1.00 92.91           C
ATOM    461  ND1 HIS A  49      19.174  -4.839  16.740  1.00 92.91           N
ATOM    462  HD1 HIS A  49      18.195  -4.832  16.941  1.00 92.91           H
ATOM    463  CD2 HIS A  49      21.096  -5.022  15.685  1.00 92.91           C
ATOM    464  HD2 HIS A  49      21.851  -5.184  14.915  1.00 92.91           H
ATOM    465  CE1 HIS A  49      20.145  -4.575  17.603  1.00 92.91           C
ATOM    466  HE1 HIS A  49      20.014  -4.313  18.653  1.00 92.91           H
ATOM    467  NE2 HIS A  49      21.335  -4.688  16.947  1.00 92.91           N
ATOM    468  HN  HIS A  49      16.725  -4.225  14.864  1.00 92.91           H
ATOM    469  N   PHE A  50      16.511  -5.044  12.218  1.00 94.06           N
ATOM    470  CA  PHE A  50      15.920  -5.689  11.059  1.00 94.06           C
ATOM    471  C   PHE A  50      15.411  -4.653  10.054  1.00 94.06           C
ATOM    472  O   PHE A  50      15.662  -4.770   8.856  1.00 94.06           O
ATOM    473  HA  PHE A  50      16.699  -6.293  10.592  1.00 94.06           H
ATOM    474  CB  PHE A  50      14.737  -6.518  11.563  1.00 94.06           C
ATOM    475 1HB  PHE A  50      15.093  -7.222  12.314  1.00 94.06           H
ATOM    476 2HB  PHE A  50      14.028  -5.855  12.059  1.00 94.06           H
ATOM    477  CG  PHE A  50      14.006  -7.292  10.464  1.00 94.06           C
ATOM    478  CD1 PHE A  50      12.758  -6.913  10.080  1.00 94.06           C
ATOM    479  HD1 PHE A  50      12.278  -6.058  10.555  1.00 94.06           H
ATOM    480  CD2 PHE A  50      14.606  -8.359   9.871  1.00 94.06           C
ATOM    481  HD2 PHE A  50      15.606  -8.663  10.178  1.00 94.06           H
ATOM    482  CE1 PHE A  50      12.080  -7.632   9.060  1.00 94.06           C
ATOM    483  HE1 PHE A  50      11.079  -7.328   8.753  1.00 94.06           H
ATOM    484  CE2 PHE A  50      13.928  -9.078   8.851  1.00 94.06           C
ATOM    485  HE2 PHE A  50      14.408  -9.933   8.375  1.00 94.06           H
ATOM    486  CZ  PHE A  50      12.679  -8.699   8.467  1.00 94.06           C
ATOM    487  HZ  PHE A  50      12.159  -9.251   7.684  1.00 94.06           H
ATOM    488  HN  PHE A  50      15.905  -4.957  13.009  1.00 94.06           H
ATOM    489  N   LEU A  51      14.706  -3.663  10.581  1.00 94.95           N
ATOM    490  CA  LEU A  51      13.866  -2.818   9.749  1.00 94.95           C
ATOM    491  C   LEU A  51      14.749  -1.861   8.945  1.00 94.95           C
ATOM    492  O   LEU A  51      14.622  -1.770   7.725  1.00 94.95           O
ATOM    493  HA  LEU A  51      13.338  -3.468   9.052  1.00 94.95           H
ATOM    494  CB  LEU A  51      12.808  -2.111  10.599  1.00 94.95           C
ATOM    495 1HB  LEU A  51      13.318  -1.479  11.326  1.00 94.95           H
ATOM    496 2HB  LEU A  51      12.233  -1.450   9.951  1.00 94.95           H
ATOM    497  CG  LEU A  51      11.834  -3.020  11.349  1.00 94.95           C
ATOM    498  HG  LEU A  51      12.407  -3.646  12.033  1.00 94.95           H
ATOM    499  CD1 LEU A  51      10.860  -2.199  12.198  1.00 94.95           C
ATOM    500 1HD1 LEU A  51      11.420  -1.611  12.925  1.00 94.95           H
ATOM    501 2HD1 LEU A  51      10.290  -1.532  11.553  1.00 94.95           H
ATOM    502 3HD1 LEU A  51      10.179  -2.870  12.721  1.00 94.95           H
ATOM    503  CD2 LEU A  51      11.103  -3.956  10.384  1.00 94.95           C
ATOM    504 1HD2 LEU A  51      10.543  -3.366   9.659  1.00 94.95           H
ATOM    505 2HD2 LEU A  51      11.830  -4.579   9.862  1.00 94.95           H
ATOM    506 3HD2 LEU A  51      10.417  -4.592  10.944  1.00 94.95           H
ATOM    507  HN  LEU A  51      14.703  -3.434  11.554  1.00 94.95           H
ATOM    508  N   PRO A  52      15.656  -1.134   9.610  1.00 95.80           N
ATOM    509  CA  PRO A  52      16.335  -0.004   8.970  1.00 95.80           C
ATOM    510  C   PRO A  52      16.982  -0.394   7.650  1.00 95.80           C
ATOM    511  O   PRO A  52      16.740   0.241   6.625  1.00 95.80           O
ATOM    512  HA  PRO A  52      15.613   0.771   8.715  1.00 95.80           H
ATOM    513  CB  PRO A  52      17.374   0.429  10.006  1.00 95.80           C
ATOM    514 1HB  PRO A  52      18.332  -0.067   9.845  1.00 95.80           H
ATOM    515 2HB  PRO A  52      17.561   1.502   9.962  1.00 95.80           H
ATOM    516  CG  PRO A  52      16.743   0.021  11.331  1.00 95.80           C
ATOM    517 1HG  PRO A  52      17.486  -0.064  12.124  1.00 95.80           H
ATOM    518 2HG  PRO A  52      16.012   0.753  11.674  1.00 95.80           H
ATOM    519  CD  PRO A  52      16.101  -1.318  11.004  1.00 95.80           C
ATOM    520 1HD  PRO A  52      16.812  -2.139  11.092  1.00 95.80           H
ATOM    521 2HD  PRO A  52      15.272  -1.544  11.674  1.00 95.80           H
ATOM    522  N   PRO A  53      17.817  -1.442   7.644  1.00 96.30           N
ATOM    523  CA  PRO A  53      18.500  -1.856   6.416  1.00 96.30           C
ATOM    524  C   PRO A  53      17.532  -2.071   5.263  1.00 96.30           C
ATOM    525  O   PRO A  53      17.806  -1.666   4.135  1.00 96.30           O
ATOM    526  HA  PRO A  53      19.174  -1.068   6.079  1.00 96.30           H
ATOM    527  CB  PRO A  53      19.207  -3.153   6.814  1.00 96.30           C
ATOM    528 1HB  PRO A  53      18.589  -4.026   6.608  1.00 96.30           H
ATOM    529 2HB  PRO A  53      20.139  -3.286   6.264  1.00 96.30           H
ATOM    530  CG  PRO A  53      19.454  -2.977   8.307  1.00 96.30           C
ATOM    531 1HG  PRO A  53      19.624  -3.931   8.805  1.00 96.30           H
ATOM    532 2HG  PRO A  53      20.337  -2.367   8.502  1.00 96.30           H
ATOM    533  CD  PRO A  53      18.178  -2.303   8.785  1.00 96.30           C
ATOM    534 1HD  PRO A  53      17.394  -3.029   9.003  1.00 96.30           H
ATOM    535 2HD  PRO A  53      18.340  -1.730   9.698  1.00 96.30           H
ATOM    536  N   LEU A  54      16.416  -2.710   5.581  1.00 96.14           N
ATOM    537  CA  LEU A  54      15.466  -3.111   4.557  1.00 96.14           C
ATOM    538  C   LEU A  54      14.791  -1.866   3.978  1.00 96.14           C
ATOM    539  O   LEU A  54      14.659  -1.737   2.762  1.00 96.14           O
ATOM    540  HA  LEU A  54      16.029  -3.600   3.762  1.00 96.14           H
ATOM    541  CB  LEU A  54      14.482  -4.142   5.114  1.00 96.14           C
ATOM    542 1HB  LEU A  54      14.010  -3.722   6.003  1.00 96.14           H
ATOM    543 2HB  LEU A  54      13.693  -4.296   4.378  1.00 96.14           H
ATOM    544  CG  LEU A  54      15.073  -5.505   5.481  1.00 96.14           C
ATOM    545  HG  LEU A  54      15.849  -5.350   6.230  1.00 96.14           H
ATOM    546  CD1 LEU A  54      14.012  -6.411   6.108  1.00 96.14           C
ATOM    547 1HD1 LEU A  54      13.624  -5.944   7.013  1.00 96.14           H
ATOM    548 2HD1 LEU A  54      13.198  -6.563   5.400  1.00 96.14           H
ATOM    549 3HD1 LEU A  54      14.459  -7.373   6.359  1.00 96.14           H
ATOM    550  CD2 LEU A  54      15.740  -6.157   4.268  1.00 96.14           C
ATOM    551 1HD2 LEU A  54      15.001  -6.297   3.479  1.00 96.14           H
ATOM    552 2HD2 LEU A  54      16.542  -5.514   3.905  1.00 96.14           H
ATOM    553 3HD2 LEU A  54      16.151  -7.124   4.556  1.00 96.14           H
ATOM    554  HN  LEU A  54      16.158  -2.953   6.516  1.00 96.14           H
ATOM    555  N   TYR A  55      14.382  -0.982   4.876  1.00 96.42           N
ATOM    556  CA  TYR A  55      13.653   0.209   4.475  1.00 96.42           C
ATOM    557  C   TYR A  55      14.529   1.125   3.619  1.00 96.42           C
ATOM    558  O   TYR A  55      14.036   1.786   2.706  1.00 96.42           O
ATOM    559  HA  TYR A  55      12.789  -0.106   3.890  1.00 96.42           H
ATOM    560  CB  TYR A  55      13.289   0.936   5.771  1.00 96.42           C
ATOM    561 1HB  TYR A  55      14.170   0.981   6.411  1.00 96.42           H
ATOM    562 2HB  TYR A  55      13.015   1.965   5.534  1.00 96.42           H
ATOM    563  CG  TYR A  55      12.144   0.285   6.550  1.00 96.42           C
ATOM    564  CD1 TYR A  55      11.478  -0.800   6.018  1.00 96.42           C
ATOM    565  HD1 TYR A  55      11.768  -1.194   5.044  1.00 96.42           H
ATOM    566  CD2 TYR A  55      11.778   0.784   7.783  1.00 96.42           C
ATOM    567  HD2 TYR A  55      12.304   1.641   8.203  1.00 96.42           H
ATOM    568  CE1 TYR A  55      10.400  -1.413   6.751  1.00 96.42           C
ATOM    569  HE1 TYR A  55       9.866  -2.271   6.343  1.00 96.42           H
ATOM    570  CE2 TYR A  55      10.700   0.171   8.516  1.00 96.42           C
ATOM    571  HE2 TYR A  55      10.400   0.555   9.491  1.00 96.42           H
ATOM    572  CZ  TYR A  55      10.065  -0.897   7.964  1.00 96.42           C
ATOM    573  OH  TYR A  55       9.047  -1.476   8.656  1.00 96.42           O
ATOM    574  HH  TYR A  55       8.849  -0.946   9.480  1.00 96.42           H
ATOM    575  HN  TYR A  55      14.541  -1.070   5.860  1.00 96.42           H
ATOM    576  N   TRP A  56      15.813   1.136   3.944  1.00 96.75           N
ATOM    577  CA  TRP A  56      16.779   1.881   3.154  1.00 96.75           C
ATOM    578  C   TRP A  56      16.874   1.221   1.777  1.00 96.75           C
ATOM    579  O   TRP A  56      16.898   1.906   0.756  1.00 96.75           O
ATOM    580  HA  TRP A  56      16.410   2.902   3.053  1.00 96.75           H
ATOM    581  CB  TRP A  56      18.127   1.964   3.872  1.00 96.75           C
ATOM    582 1HB  TRP A  56      18.279   1.050   4.445  1.00 96.75           H
ATOM    583 2HB  TRP A  56      18.922   2.009   3.127  1.00 96.75           H
ATOM    584  CG  TRP A  56      18.260   3.166   4.810  1.00 96.75           C
ATOM    585  CD1 TRP A  56      18.385   3.160   6.145  1.00 96.75           C
ATOM    586  HD1 TRP A  56      18.409   2.257   6.755  1.00 96.75           H
ATOM    587  CD2 TRP A  56      18.276   4.557   4.429  1.00 96.75           C
ATOM    588  NE1 TRP A  56      18.480   4.441   6.649  1.00 96.75           N
ATOM    589  HE1 TRP A  56      18.579   4.693   7.611  1.00 96.75           H
ATOM    590  CE2 TRP A  56      18.411   5.318   5.572  1.00 96.75           C
ATOM    591  CE3 TRP A  56      18.178   5.154   3.159  1.00 96.75           C
ATOM    592  HE3 TRP A  56      18.071   4.575   2.242  1.00 96.75           H
ATOM    593  CZ2 TRP A  56      18.461   6.717   5.561  1.00 96.75           C
ATOM    594  HZ2 TRP A  56      18.569   7.295   6.478  1.00 96.75           H
ATOM    595  CZ3 TRP A  56      18.230   6.553   3.165  1.00 96.75           C
ATOM    596  HZ3 TRP A  56      18.159   7.066   2.206  1.00 96.75           H
ATOM    597  CH2 TRP A  56      18.366   7.333   4.307  1.00 96.75           C
ATOM    598  HH2 TRP A  56      18.399   8.419   4.227  1.00 96.75           H
ATOM    599  HN  TRP A  56      16.196   0.649   4.729  1.00 96.75           H
ATOM    600  N   LEU A  57      16.927  -0.103   1.794  1.00 96.66           N
ATOM    601  CA  LEU A  57      17.040  -0.864   0.561  1.00 96.66           C
ATOM    602  C   LEU A  57      15.805  -0.607  -0.306  1.00 96.66           C
ATOM    603  O   LEU A  57      15.927  -0.304  -1.492  1.00 96.66           O
ATOM    604  HA  LEU A  57      17.917  -0.496   0.029  1.00 96.66           H
ATOM    605  CB  LEU A  57      17.281  -2.344   0.864  1.00 96.66           C
ATOM    606 1HB  LEU A  57      18.196  -2.430   1.450  1.00 96.66           H
ATOM    607 2HB  LEU A  57      16.466  -2.703   1.492  1.00 96.66           H
ATOM    608  CG  LEU A  57      17.397  -3.267  -0.350  1.00 96.66           C
ATOM    609  HG  LEU A  57      16.524  -3.108  -0.984  1.00 96.66           H
ATOM    610  CD1 LEU A  57      18.631  -2.921  -1.186  1.00 96.66           C
ATOM    611 1HD1 LEU A  57      18.557  -1.892  -1.535  1.00 96.66           H
ATOM    612 2HD1 LEU A  57      19.527  -3.034  -0.575  1.00 96.66           H
ATOM    613 3HD1 LEU A  57      18.690  -3.593  -2.043  1.00 96.66           H
ATOM    614  CD2 LEU A  57      17.386  -4.736   0.075  1.00 96.66           C
ATOM    615 1HD2 LEU A  57      18.227  -4.928   0.741  1.00 96.66           H
ATOM    616 2HD2 LEU A  57      16.453  -4.957   0.594  1.00 96.66           H
ATOM    617 3HD2 LEU A  57      17.469  -5.371  -0.808  1.00 96.66           H
ATOM    618  HN  LEU A  57      16.894  -0.654   2.628  1.00 96.66           H
ATOM    619  N   VAL A  58      14.645  -0.737   0.320  1.00 96.85           N
ATOM    620  CA  VAL A  58      13.388  -0.581  -0.393  1.00 96.85           C
ATOM    621  C   VAL A  58      13.300   0.837  -0.959  1.00 96.85           C
ATOM    622  O   VAL A  58      12.882   1.029  -2.100  1.00 96.85           O
ATOM    623  HA  VAL A  58      13.390  -1.290  -1.221  1.00 96.85           H
ATOM    624  CB  VAL A  58      12.217  -0.931   0.527  1.00 96.85           C
ATOM    625  HB  VAL A  58      12.304  -0.322   1.427  1.00 96.85           H
ATOM    626  CG1 VAL A  58      10.880  -0.599  -0.137  1.00 96.85           C
ATOM    627 1HG1 VAL A  58      10.840   0.466  -0.362  1.00 96.85           H
ATOM    628 2HG1 VAL A  58      10.781  -1.170  -1.060  1.00 96.85           H
ATOM    629 3HG1 VAL A  58      10.064  -0.858   0.539  1.00 96.85           H
ATOM    630  CG2 VAL A  58      12.271  -2.402   0.948  1.00 96.85           C
ATOM    631 1HG2 VAL A  58      12.220  -3.035   0.062  1.00 96.85           H
ATOM    632 2HG2 VAL A  58      13.203  -2.594   1.479  1.00 96.85           H
ATOM    633 3HG2 VAL A  58      11.427  -2.623   1.602  1.00 96.85           H
ATOM    634  HN  VAL A  58      14.555  -0.943   1.294  1.00 96.85           H
ATOM    635  N   PHE A  59      13.701   1.795  -0.136  1.00 97.88           N
ATOM    636  CA  PHE A  59      13.683   3.189  -0.545  1.00 97.88           C
ATOM    637  C   PHE A  59      14.487   3.394  -1.830  1.00 97.88           C
ATOM    638  O   PHE A  59      13.983   3.959  -2.799  1.00 97.88           O
ATOM    639  HA  PHE A  59      12.643   3.461  -0.722  1.00 97.88           H
ATOM    640  CB  PHE A  59      14.333   3.994   0.583  1.00 97.88           C
ATOM    641 1HB  PHE A  59      13.702   3.931   1.470  1.00 97.88           H
ATOM    642 2HB  PHE A  59      15.288   3.537   0.838  1.00 97.88           H
ATOM    643  CG  PHE A  59      14.563   5.468   0.242  1.00 97.88           C
ATOM    644  CD1 PHE A  59      15.830   5.958   0.168  1.00 97.88           C
ATOM    645  HD1 PHE A  59      16.680   5.301   0.351  1.00 97.88           H
ATOM    646  CD2 PHE A  59      13.502   6.287   0.014  1.00 97.88           C
ATOM    647  HD2 PHE A  59      12.487   5.894   0.074  1.00 97.88           H
ATOM    648  CE1 PHE A  59      16.044   7.326  -0.148  1.00 97.88           C
ATOM    649  HE1 PHE A  59      17.059   7.719  -0.207  1.00 97.88           H
ATOM    650  CE2 PHE A  59      13.716   7.655  -0.302  1.00 97.88           C
ATOM    651  HE2 PHE A  59      12.866   8.312  -0.485  1.00 97.88           H
ATOM    652  CZ  PHE A  59      14.983   8.145  -0.376  1.00 97.88           C
ATOM    653  HZ  PHE A  59      15.147   9.195  -0.619  1.00 97.88           H
ATOM    654  HN  PHE A  59      14.032   1.631   0.793  1.00 97.88           H
ATOM    655  N   ILE A  60      15.725   2.923  -1.797  1.00 97.56           N
ATOM    656  CA  ILE A  60      16.656   3.186  -2.881  1.00 97.56           C
ATOM    657  C   ILE A  60      16.123   2.555  -4.169  1.00 97.56           C
ATOM    658  O   ILE A  60      16.021   3.223  -5.197  1.00 97.56           O
ATOM    659  HA  ILE A  60      16.699   4.267  -3.019  1.00 97.56           H
ATOM    660  CB  ILE A  60      18.064   2.721  -2.505  1.00 97.56           C
ATOM    661  HB  ILE A  60      17.996   1.701  -2.125  1.00 97.56           H
ATOM    662  CG1 ILE A  60      18.644   3.583  -1.382  1.00 97.56           C
ATOM    663 1HG1 ILE A  60      18.894   4.571  -1.770  1.00 97.56           H
ATOM    664 2HG1 ILE A  60      17.895   3.727  -0.604  1.00 97.56           H
ATOM    665  CG2 ILE A  60      18.977   2.686  -3.732  1.00 97.56           C
ATOM    666 1HG2 ILE A  60      18.567   1.997  -4.470  1.00 97.56           H
ATOM    667 2HG2 ILE A  60      19.043   3.685  -4.164  1.00 97.56           H
ATOM    668 3HG2 ILE A  60      19.971   2.352  -3.436  1.00 97.56           H
ATOM    669  CD1 ILE A  60      19.893   2.935  -0.782  1.00 97.56           C
ATOM    670 1HD1 ILE A  60      19.635   1.958  -0.374  1.00 97.56           H
ATOM    671 2HD1 ILE A  60      20.649   2.815  -1.558  1.00 97.56           H
ATOM    672 3HD1 ILE A  60      20.286   3.568   0.013  1.00 97.56           H
ATOM    673  HN  ILE A  60      16.094   2.371  -1.049  1.00 97.56           H
ATOM    674  N   VAL A  61      15.798   1.274  -4.072  1.00 96.54           N
ATOM    675  CA  VAL A  61      15.402   0.511  -5.243  1.00 96.54           C
ATOM    676  C   VAL A  61      14.089   1.074  -5.792  1.00 96.54           C
ATOM    677  O   VAL A  61      13.926   1.210  -7.004  1.00 96.54           O
ATOM    678  HA  VAL A  61      16.179   0.637  -5.997  1.00 96.54           H
ATOM    679  CB  VAL A  61      15.316  -0.976  -4.895  1.00 96.54           C
ATOM    680  HB  VAL A  61      14.617  -1.087  -4.066  1.00 96.54           H
ATOM    681  CG1 VAL A  61      14.775  -1.785  -6.076  1.00 96.54           C
ATOM    682 1HG1 VAL A  61      13.778  -1.429  -6.335  1.00 96.54           H
ATOM    683 2HG1 VAL A  61      15.438  -1.665  -6.933  1.00 96.54           H
ATOM    684 3HG1 VAL A  61      14.724  -2.839  -5.801  1.00 96.54           H
ATOM    685  CG2 VAL A  61      16.674  -1.512  -4.440  1.00 96.54           C
ATOM    686 1HG2 VAL A  61      17.403  -1.382  -5.240  1.00 96.54           H
ATOM    687 2HG2 VAL A  61      17.003  -0.965  -3.556  1.00 96.54           H
ATOM    688 3HG2 VAL A  61      16.585  -2.571  -4.198  1.00 96.54           H
ATOM    689  HN  VAL A  61      15.803   0.759  -3.214  1.00 96.54           H
ATOM    690  N   GLY A  62      13.186   1.385  -4.874  1.00 97.33           N
ATOM    691  CA  GLY A  62      11.866   1.859  -5.253  1.00 97.33           C
ATOM    692  C   GLY A  62      11.945   3.246  -5.894  1.00 97.33           C
ATOM    693  O   GLY A  62      11.258   3.519  -6.877  1.00 97.33           O
ATOM    694 1HA  GLY A  62      11.409   1.157  -5.950  1.00 97.33           H
ATOM    695 2HA  GLY A  62      11.223   1.898  -4.373  1.00 97.33           H
ATOM    696  HN  GLY A  62      13.344   1.317  -3.889  1.00 97.33           H
ATOM    697  N   ALA A  63      12.790   4.085  -5.313  1.00 97.42           N
ATOM    698  CA  ALA A  63      12.927   5.453  -5.781  1.00 97.42           C
ATOM    699  C   ALA A  63      13.441   5.446  -7.222  1.00 97.42           C
ATOM    700  O   ALA A  63      12.912   6.155  -8.077  1.00 97.42           O
ATOM    701  HA  ALA A  63      11.938   5.912  -5.759  1.00 97.42           H
ATOM    702  CB  ALA A  63      13.850   6.226  -4.837  1.00 97.42           C
ATOM    703 1HB  ALA A  63      13.425   6.227  -3.833  1.00 97.42           H
ATOM    704 2HB  ALA A  63      14.830   5.749  -4.816  1.00 97.42           H
ATOM    705 3HB  ALA A  63      13.953   7.253  -5.188  1.00 97.42           H
ATOM    706  HN  ALA A  63      13.372   3.843  -4.537  1.00 97.42           H
ATOM    707  N   LEU A  64      14.466   4.636  -7.447  1.00 96.05           N
ATOM    708  CA  LEU A  64      15.071   4.544  -8.764  1.00 96.05           C
ATOM    709  C   LEU A  64      14.049   3.980  -9.752  1.00 96.05           C
ATOM    710  O   LEU A  64      13.886   4.507 -10.852  1.00 96.05           O
ATOM    711  HA  LEU A  64      15.331   5.556  -9.076  1.00 96.05           H
ATOM    712  CB  LEU A  64      16.372   3.742  -8.700  1.00 96.05           C
ATOM    713 1HB  LEU A  64      16.161   2.780  -8.232  1.00 96.05           H
ATOM    714 2HB  LEU A  64      16.699   3.535  -9.720  1.00 96.05           H
ATOM    715  CG  LEU A  64      17.530   4.400  -7.948  1.00 96.05           C
ATOM    716  HG  LEU A  64      17.186   4.653  -6.945  1.00 96.05           H
ATOM    717  CD1 LEU A  64      18.704   3.431  -7.792  1.00 96.05           C
ATOM    718 1HD1 LEU A  64      18.379   2.553  -7.234  1.00 96.05           H
ATOM    719 2HD1 LEU A  64      19.057   3.125  -8.777  1.00 96.05           H
ATOM    720 3HD1 LEU A  64      19.513   3.925  -7.253  1.00 96.05           H
ATOM    721  CD2 LEU A  64      17.951   5.706  -8.624  1.00 96.05           C
ATOM    722 1HD2 LEU A  64      18.271   5.500  -9.645  1.00 96.05           H
ATOM    723 2HD2 LEU A  64      17.107   6.396  -8.639  1.00 96.05           H
ATOM    724 3HD2 LEU A  64      18.776   6.153  -8.068  1.00 96.05           H
ATOM    725  HN  LEU A  64      14.880   4.052  -6.749  1.00 96.05           H
ATOM    726  N   GLY A  65      13.385   2.915  -9.325  1.00 95.02           N
ATOM    727  CA  GLY A  65      12.487   2.189 -10.207  1.00 95.02           C
ATOM    728  C   GLY A  65      11.335   3.082 -10.671  1.00 95.02           C
ATOM    729  O   GLY A  65      11.091   3.215 -11.869  1.00 95.02           O
ATOM    730 1HA  GLY A  65      13.039   1.823 -11.073  1.00 95.02           H
ATOM    731 2HA  GLY A  65      12.091   1.316  -9.689  1.00 95.02           H
ATOM    732  HN  GLY A  65      13.454   2.549  -8.397  1.00 95.02           H
ATOM    733  N   ASN A  66      10.655   3.670  -9.698  1.00 96.73           N
ATOM    734  CA  ASN A  66       9.433   4.405  -9.976  1.00 96.73           C
ATOM    735  C   ASN A  66       9.780   5.708 -10.697  1.00 96.73           C
ATOM    736  O   ASN A  66       9.005   6.192 -11.521  1.00 96.73           O
ATOM    737  HA  ASN A  66       8.830   3.736 -10.591  1.00 96.73           H
ATOM    738  CB  ASN A  66       8.697   4.761  -8.683  1.00 96.73           C
ATOM    739 1HB  ASN A  66       9.400   5.185  -7.965  1.00 96.73           H
ATOM    740 2HB  ASN A  66       7.949   5.527  -8.885  1.00 96.73           H
ATOM    741  CG  ASN A  66       8.023   3.528  -8.077  1.00 96.73           C
ATOM    742  OD1 ASN A  66       7.134   2.927  -8.658  1.00 96.73           O
ATOM    743  ND2 ASN A  66       8.495   3.186  -6.882  1.00 96.73           N
ATOM    744 1HD2 ASN A  66       9.226   3.722  -6.461  1.00 96.73           H
ATOM    745 2HD2 ASN A  66       8.118   2.392  -6.404  1.00 96.73           H
ATOM    746  HN  ASN A  66      10.926   3.650  -8.735  1.00 96.73           H
ATOM    747  N   SER A  67      10.945   6.241 -10.361  1.00 95.58           N
ATOM    748  CA  SER A  67      11.448   7.427 -11.034  1.00 95.58           C
ATOM    749  C   SER A  67      11.655   7.137 -12.522  1.00 95.58           C
ATOM    750  O   SER A  67      11.390   7.990 -13.367  1.00 95.58           O
ATOM    751  HA  SER A  67      10.678   8.186 -10.896  1.00 95.58           H
ATOM    752  CB  SER A  67      12.755   7.907 -10.400  1.00 95.58           C
ATOM    753 1HB  SER A  67      13.498   7.111 -10.453  1.00 95.58           H
ATOM    754 2HB  SER A  67      13.148   8.748 -10.972  1.00 95.58           H
ATOM    755  OG  SER A  67      12.577   8.301  -9.042  1.00 95.58           O
ATOM    756  HG  SER A  67      13.051   7.662  -8.436  1.00 95.58           H
ATOM    757  HN  SER A  67      11.541   5.877  -9.645  1.00 95.58           H
ATOM    758  N   LEU A  68      12.127   5.929 -12.796  1.00 93.19           N
ATOM    759  CA  LEU A  68      12.352   5.508 -14.169  1.00 93.19           C
ATOM    760  C   LEU A  68      11.012   5.436 -14.902  1.00 93.19           C
ATOM    761  O   LEU A  68      10.915   5.823 -16.065  1.00 93.19           O
ATOM    762  HA  LEU A  68      12.967   6.270 -14.647  1.00 93.19           H
ATOM    763  CB  LEU A  68      13.144   4.199 -14.204  1.00 93.19           C
ATOM    764 1HB  LEU A  68      14.074   4.345 -13.655  1.00 93.19           H
ATOM    765 2HB  LEU A  68      12.575   3.439 -13.670  1.00 93.19           H
ATOM    766  CG  LEU A  68      13.485   3.659 -15.594  1.00 93.19           C
ATOM    767  HG  LEU A  68      12.560   3.574 -16.164  1.00 93.19           H
ATOM    768  CD1 LEU A  68      14.394   4.629 -16.352  1.00 93.19           C
ATOM    769 1HD1 LEU A  68      13.889   5.588 -16.464  1.00 93.19           H
ATOM    770 2HD1 LEU A  68      15.321   4.769 -15.794  1.00 93.19           H
ATOM    771 3HD1 LEU A  68      14.621   4.221 -17.337  1.00 93.19           H
ATOM    772  CD2 LEU A  68      14.091   2.257 -15.505  1.00 93.19           C
ATOM    773 1HD2 LEU A  68      15.004   2.293 -14.910  1.00 93.19           H
ATOM    774 2HD2 LEU A  68      13.376   1.582 -15.033  1.00 93.19           H
ATOM    775 3HD2 LEU A  68      14.323   1.897 -16.507  1.00 93.19           H
ATOM    776  HN  LEU A  68      12.354   5.246 -12.102  1.00 93.19           H
ATOM    777  N   VAL A  69      10.011   4.937 -14.191  1.00 93.62           N
ATOM    778  CA  VAL A  69       8.688   4.776 -14.771  1.00 93.62           C
ATOM    779  C   VAL A  69       8.171   6.139 -15.237  1.00 93.62           C
ATOM    780  O   VAL A  69       7.656   6.265 -16.347  1.00 93.62           O
ATOM    781  HA  VAL A  69       8.787   4.123 -15.639  1.00 93.62           H
ATOM    782  CB  VAL A  69       7.756   4.094 -13.768  1.00 93.62           C
ATOM    783  HB  VAL A  69       7.770   4.677 -12.847  1.00 93.62           H
ATOM    784  CG1 VAL A  69       6.317   4.069 -14.286  1.00 93.62           C
ATOM    785 1HG1 VAL A  69       5.971   5.090 -14.447  1.00 93.62           H
ATOM    786 2HG1 VAL A  69       6.279   3.520 -15.228  1.00 93.62           H
ATOM    787 3HG1 VAL A  69       5.676   3.578 -13.554  1.00 93.62           H
ATOM    788  CG2 VAL A  69       8.245   2.682 -13.438  1.00 93.62           C
ATOM    789 1HG2 VAL A  69       8.274   2.085 -14.350  1.00 93.62           H
ATOM    790 2HG2 VAL A  69       9.245   2.735 -13.006  1.00 93.62           H
ATOM    791 3HG2 VAL A  69       7.565   2.220 -12.723  1.00 93.62           H
ATOM    792  HN  VAL A  69      10.092   4.646 -13.238  1.00 93.62           H
ATOM    793  N   ILE A  70       8.327   7.124 -14.365  1.00 94.34           N
ATOM    794  CA  ILE A  70       7.844   8.464 -14.656  1.00 94.34           C
ATOM    795  C   ILE A  70       8.599   9.023 -15.864  1.00 94.34           C
ATOM    796  O   ILE A  70       8.000   9.638 -16.744  1.00 94.34           O
ATOM    797  HA  ILE A  70       6.789   8.381 -14.917  1.00 94.34           H
ATOM    798  CB  ILE A  70       7.934   9.348 -13.411  1.00 94.34           C
ATOM    799  HB  ILE A  70       8.951   9.287 -13.022  1.00 94.34           H
ATOM    800  CG1 ILE A  70       6.998   8.843 -12.311  1.00 94.34           C
ATOM    801 1HG1 ILE A  70       5.963   8.925 -12.643  1.00 94.34           H
ATOM    802 2HG1 ILE A  70       7.190   7.787 -12.122  1.00 94.34           H
ATOM    803  CG2 ILE A  70       7.671  10.814 -13.759  1.00 94.34           C
ATOM    804 1HG2 ILE A  70       8.411  11.154 -14.484  1.00 94.34           H
ATOM    805 2HG2 ILE A  70       6.673  10.913 -14.186  1.00 94.34           H
ATOM    806 3HG2 ILE A  70       7.741  11.421 -12.856  1.00 94.34           H
ATOM    807  CD1 ILE A  70       7.189   9.641 -11.019  1.00 94.34           C
ATOM    808 1HD1 ILE A  70       8.219   9.537 -10.677  1.00 94.34           H
ATOM    809 2HD1 ILE A  70       6.973  10.693 -11.207  1.00 94.34           H
ATOM    810 3HD1 ILE A  70       6.512   9.262 -10.254  1.00 94.34           H
ATOM    811  HN  ILE A  70       8.772   7.019 -13.476  1.00 94.34           H
ATOM    812  N   LEU A  71       9.903   8.788 -15.866  1.00 91.89           N
ATOM    813  CA  LEU A  71      10.761   9.342 -16.899  1.00 91.89           C
ATOM    814  C   LEU A  71      10.390   8.726 -18.249  1.00 91.89           C
ATOM    815  O   LEU A  71      10.332   9.424 -19.260  1.00 91.89           O
ATOM    816  HA  LEU A  71      10.568  10.414 -16.944  1.00 91.89           H
ATOM    817  CB  LEU A  71      12.234   9.162 -16.526  1.00 91.89           C
ATOM    818 1HB  LEU A  71      12.386   9.562 -15.523  1.00 91.89           H
ATOM    819 2HB  LEU A  71      12.449   8.095 -16.479  1.00 91.89           H
ATOM    820  CG  LEU A  71      13.249   9.817 -17.465  1.00 91.89           C
ATOM    821  HG  LEU A  71      12.848  10.779 -17.784  1.00 91.89           H
ATOM    822  CD1 LEU A  71      14.567  10.095 -16.740  1.00 91.89           C
ATOM    823 1HD1 LEU A  71      14.385  10.766 -15.900  1.00 91.89           H
ATOM    824 2HD1 LEU A  71      14.985   9.158 -16.373  1.00 91.89           H
ATOM    825 3HD1 LEU A  71      15.270  10.561 -17.430  1.00 91.89           H
ATOM    826  CD2 LEU A  71      13.454   8.973 -18.725  1.00 91.89           C
ATOM    827 1HD2 LEU A  71      13.823   7.987 -18.444  1.00 91.89           H
ATOM    828 2HD2 LEU A  71      12.506   8.870 -19.252  1.00 91.89           H
ATOM    829 3HD2 LEU A  71      14.180   9.462 -19.375  1.00 91.89           H
ATOM    830  HN  LEU A  71      10.372   8.232 -15.180  1.00 91.89           H
ATOM    831  N   VAL A  72      10.147   7.423 -18.223  1.00 90.25           N
ATOM    832  CA  VAL A  72       9.772   6.707 -19.430  1.00 90.25           C
ATOM    833  C   VAL A  72       8.463   7.283 -19.974  1.00 90.25           C
ATOM    834  O   VAL A  72       8.331   7.506 -21.177  1.00 90.25           O
ATOM    835  HA  VAL A  72      10.559   6.869 -20.166  1.00 90.25           H
ATOM    836  CB  VAL A  72       9.692   5.206 -19.145  1.00 90.25           C
ATOM    837  HB  VAL A  72       9.032   5.062 -18.290  1.00 90.25           H
ATOM    838  CG1 VAL A  72       9.093   4.453 -20.334  1.00 90.25           C
ATOM    839 1HG1 VAL A  72       8.088   4.825 -20.531  1.00 90.25           H
ATOM    840 2HG1 VAL A  72       9.717   4.609 -21.214  1.00 90.25           H
ATOM    841 3HG1 VAL A  72       9.048   3.388 -20.104  1.00 90.25           H
ATOM    842  CG2 VAL A  72      11.067   4.644 -18.776  1.00 90.25           C
ATOM    843 1HG2 VAL A  72      11.759   4.806 -19.602  1.00 90.25           H
ATOM    844 2HG2 VAL A  72      11.439   5.150 -17.885  1.00 90.25           H
ATOM    845 3HG2 VAL A  72      10.982   3.576 -18.578  1.00 90.25           H
ATOM    846  HN  VAL A  72      10.202   6.861 -17.398  1.00 90.25           H
ATOM    847  N   TYR A  73       7.528   7.506 -19.063  1.00 90.07           N
ATOM    848  CA  TYR A  73       6.234   8.051 -19.436  1.00 90.07           C
ATOM    849  C   TYR A  73       6.386   9.418 -20.105  1.00 90.07           C
ATOM    850  O   TYR A  73       5.686   9.723 -21.069  1.00 90.07           O
ATOM    851  HA  TYR A  73       5.769   7.360 -20.140  1.00 90.07           H
ATOM    852  CB  TYR A  73       5.454   8.219 -18.130  1.00 90.07           C
ATOM    853 1HB  TYR A  73       5.389   7.252 -17.631  1.00 90.07           H
ATOM    854 2HB  TYR A  73       6.012   8.882 -17.469  1.00 90.07           H
ATOM    855  CG  TYR A  73       4.042   8.777 -18.316  1.00 90.07           C
ATOM    856  CD1 TYR A  73       3.839  10.142 -18.357  1.00 90.07           C
ATOM    857  HD1 TYR A  73       4.685  10.822 -18.257  1.00 90.07           H
ATOM    858  CD2 TYR A  73       2.971   7.916 -18.443  1.00 90.07           C
ATOM    859  HD2 TYR A  73       3.131   6.839 -18.411  1.00 90.07           H
ATOM    860  CE1 TYR A  73       2.510  10.667 -18.532  1.00 90.07           C
ATOM    861  HE1 TYR A  73       2.336  11.743 -18.566  1.00 90.07           H
ATOM    862  CE2 TYR A  73       1.642   8.442 -18.618  1.00 90.07           C
ATOM    863  HE2 TYR A  73       0.787   7.773 -18.720  1.00 90.07           H
ATOM    864  CZ  TYR A  73       1.477   9.791 -18.654  1.00 90.07           C
ATOM    865  OH  TYR A  73       0.222  10.288 -18.819  1.00 90.07           O
ATOM    866  HH  TYR A  73      -0.409   9.550 -19.061  1.00 90.07           H
ATOM    867  HN  TYR A  73       7.643   7.323 -18.086  1.00 90.07           H
ATOM    868  N   TRP A  74       7.306  10.206 -19.566  1.00 88.88           N
ATOM    869  CA  TRP A  74       7.454  11.586 -19.996  1.00 88.88           C
ATOM    870  C   TRP A  74       7.954  11.580 -21.442  1.00 88.88           C
ATOM    871  O   TRP A  74       7.350  12.203 -22.313  1.00 88.88           O
ATOM    872  HA  TRP A  74       6.473  12.058 -19.942  1.00 88.88           H
ATOM    873  CB  TRP A  74       8.374  12.359 -19.048  1.00 88.88           C
ATOM    874 1HB  TRP A  74       8.120  12.100 -18.020  1.00 88.88           H
ATOM    875 2HB  TRP A  74       9.402  12.037 -19.213  1.00 88.88           H
ATOM    876  CG  TRP A  74       8.298  13.879 -19.210  1.00 88.88           C
ATOM    877  CD1 TRP A  74       9.029  14.660 -20.017  1.00 88.88           C
ATOM    878  HD1 TRP A  74       9.804  14.292 -20.689  1.00 88.88           H
ATOM    879  CD2 TRP A  74       7.408  14.774 -18.511  1.00 88.88           C
ATOM    880  NE1 TRP A  74       8.677  15.988 -19.889  1.00 88.88           N
ATOM    881  HE1 TRP A  74       9.080  16.757 -20.385  1.00 88.88           H
ATOM    882  CE2 TRP A  74       7.660  16.060 -18.945  1.00 88.88           C
ATOM    883  CE3 TRP A  74       6.423  14.507 -17.544  1.00 88.88           C
ATOM    884  HE3 TRP A  74       6.205  13.501 -17.186  1.00 88.88           H
ATOM    885  CZ2 TRP A  74       6.969  17.179 -18.466  1.00 88.88           C
ATOM    886  HZ2 TRP A  74       7.187  18.185 -18.825  1.00 88.88           H
ATOM    887  CZ3 TRP A  74       5.741  15.637 -17.076  1.00 88.88           C
ATOM    888  HZ3 TRP A  74       4.966  15.485 -16.325  1.00 88.88           H
ATOM    889  CH2 TRP A  74       5.983  16.937 -17.503  1.00 88.88           C
ATOM    890  HH2 TRP A  74       5.407  17.765 -17.089  1.00 88.88           H
ATOM    891  HN  TRP A  74       7.941   9.915 -18.851  1.00 88.88           H
ATOM    892  N   TYR A  75       9.053  10.870 -21.651  1.00 85.87           N
ATOM    893  CA  TYR A  75       9.786  10.978 -22.901  1.00 85.87           C
ATOM    894  C   TYR A  75       9.216  10.028 -23.956  1.00 85.87           C
ATOM    895  O   TYR A  75       9.633  10.057 -25.113  1.00 85.87           O
ATOM    896  HA  TYR A  75       9.693  12.004 -23.258  1.00 85.87           H
ATOM    897  CB  TYR A  75      11.224  10.563 -22.583  1.00 85.87           C
ATOM    898 1HB  TYR A  75      11.204   9.680 -21.944  1.00 85.87           H
ATOM    899 2HB  TYR A  75      11.722  10.276 -23.509  1.00 85.87           H
ATOM    900  CG  TYR A  75      12.049  11.654 -21.895  1.00 85.87           C
ATOM    901  CD1 TYR A  75      12.592  12.681 -22.639  1.00 85.87           C
ATOM    902  HD1 TYR A  75      12.433  12.716 -23.717  1.00 85.87           H
ATOM    903  CD2 TYR A  75      12.249  11.610 -20.530  1.00 85.87           C
ATOM    904  HD2 TYR A  75      11.820  10.798 -19.942  1.00 85.87           H
ATOM    905  CE1 TYR A  75      13.367  13.707 -21.992  1.00 85.87           C
ATOM    906  HE1 TYR A  75      13.802  14.524 -22.568  1.00 85.87           H
ATOM    907  CE2 TYR A  75      13.025  12.636 -19.883  1.00 85.87           C
ATOM    908  HE2 TYR A  75      13.191  12.613 -18.806  1.00 85.87           H
ATOM    909  CZ  TYR A  75      13.546  13.634 -20.646  1.00 85.87           C
ATOM    910  OH  TYR A  75      14.278  14.603 -20.035  1.00 85.87           O
ATOM    911  HH  TYR A  75      14.592  15.271 -20.709  1.00 85.87           H
ATOM    912  HN  TYR A  75       9.441  10.231 -20.987  1.00 85.87           H
ATOM    913  N   CYS A  76       8.271   9.208 -23.519  1.00 80.22           N
ATOM    914  CA  CYS A  76       7.618   8.272 -24.418  1.00 80.22           C
ATOM    915  C   CYS A  76       6.849   9.074 -25.470  1.00 80.22           C
ATOM    916  O   CYS A  76       5.907   9.793 -25.142  1.00 80.22           O
ATOM    917  HA  CYS A  76       8.407   7.681 -24.882  1.00 80.22           H
ATOM    918  CB  CYS A  76       6.707   7.303 -23.661  1.00 80.22           C
ATOM    919 1HB  CYS A  76       7.289   6.740 -22.931  1.00 80.22           H
ATOM    920 2HB  CYS A  76       5.952   7.859 -23.107  1.00 80.22           H
ATOM    921  SG  CYS A  76       5.901   6.155 -24.837  1.00 80.22           S
ATOM    922  HG  CYS A  76       7.021   5.567 -25.247  1.00 80.22           H
ATOM    923  HN  CYS A  76       7.952   9.177 -22.572  1.00 80.22           H
ATOM    924  N   THR A  77       7.281   8.924 -26.714  1.00 75.47           N
ATOM    925  CA  THR A  77       6.771   9.758 -27.789  1.00 75.47           C
ATOM    926  C   THR A  77       5.396   9.264 -28.242  1.00 75.47           C
ATOM    927  O   THR A  77       4.698   9.953 -28.984  1.00 75.47           O
ATOM    928  HA  THR A  77       6.637  10.769 -27.405  1.00 75.47           H
ATOM    929  CB  THR A  77       7.812   9.772 -28.911  1.00 75.47           C
ATOM    930  HB  THR A  77       7.498  10.426 -29.724  1.00 75.47           H
ATOM    931  OG1 THR A  77       7.971   8.398 -29.253  1.00 75.47           O
ATOM    932  HG1 THR A  77       8.408   8.317 -30.149  1.00 75.47           H
ATOM    933  CG2 THR A  77       9.197  10.196 -28.419  1.00 75.47           C
ATOM    934 1HG2 THR A  77       9.539   9.501 -27.652  1.00 75.47           H
ATOM    935 2HG2 THR A  77       9.142  11.201 -28.000  1.00 75.47           H
ATOM    936 3HG2 THR A  77       9.897  10.189 -29.255  1.00 75.47           H
ATOM    937  HN  THR A  77       7.964   8.248 -26.991  1.00 75.47           H
ATOM    938  N   ARG A  78       5.048   8.073 -27.776  1.00 76.51           N
ATOM    939  CA  ARG A  78       3.806   7.442 -28.190  1.00 76.51           C
ATOM    940  C   ARG A  78       2.628   8.022 -27.404  1.00 76.51           C
ATOM    941  O   ARG A  78       2.778   8.402 -26.244  1.00 76.51           O
ATOM    942  HA  ARG A  78       3.718   7.669 -29.252  1.00 76.51           H
ATOM    943  CB  ARG A  78       3.859   5.928 -27.973  1.00 76.51           C
ATOM    944 1HB  ARG A  78       3.150   5.437 -28.639  1.00 76.51           H
ATOM    945 2HB  ARG A  78       4.850   5.555 -28.231  1.00 76.51           H
ATOM    946  CG  ARG A  78       3.534   5.571 -26.521  1.00 76.51           C
ATOM    947 1HG  ARG A  78       4.104   6.212 -25.849  1.00 76.51           H
ATOM    948 2HG  ARG A  78       2.479   5.759 -26.323  1.00 76.51           H
ATOM    949  CD  ARG A  78       3.859   4.104 -26.232  1.00 76.51           C
ATOM    950 1HD  ARG A  78       3.081   3.462 -26.646  1.00 76.51           H
ATOM    951 2HD  ARG A  78       4.793   3.826 -26.720  1.00 76.51           H
ATOM    952  NE  ARG A  78       3.968   3.888 -24.772  1.00 76.51           N
ATOM    953  HE  ARG A  78       4.863   3.642 -24.400  1.00 76.51           H
ATOM    954  CZ  ARG A  78       2.943   4.001 -23.917  1.00 76.51           C
ATOM    955  NH1 ARG A  78       1.721   4.328 -24.360  1.00 76.51           N
ATOM    956 1HH1 ARG A  78       1.569   4.490 -25.335  1.00 76.51           H
ATOM    957 2HH1 ARG A  78       0.961   4.411 -23.715  1.00 76.51           H
ATOM    958  NH2 ARG A  78       3.157   3.782 -22.612  1.00 76.51           N
ATOM    959 1HH2 ARG A  78       2.403   3.863 -21.961  1.00 76.51           H
ATOM    960 2HH2 ARG A  78       4.072   3.538 -22.290  1.00 76.51           H
ATOM    961  HN  ARG A  78       5.596   7.543 -27.130  1.00 76.51           H
ATOM    962  N   VAL A  79       1.483   8.072 -28.068  1.00 80.79           N
ATOM    963  CA  VAL A  79       0.261   8.519 -27.420  1.00 80.79           C
ATOM    964  C   VAL A  79       0.072   7.749 -26.111  1.00 80.79           C
ATOM    965  O   VAL A  79       0.221   6.528 -26.078  1.00 80.79           O
ATOM    966  HA  VAL A  79       0.379   9.578 -27.190  1.00 80.79           H
ATOM    967  CB  VAL A  79      -0.923   8.371 -28.377  1.00 80.79           C
ATOM    968  HB  VAL A  79      -1.087   7.307 -28.545  1.00 80.79           H
ATOM    969  CG1 VAL A  79      -2.199   8.952 -27.764  1.00 80.79           C
ATOM    970 1HG1 VAL A  79      -2.430   8.425 -26.838  1.00 80.79           H
ATOM    971 2HG1 VAL A  79      -2.051  10.011 -27.552  1.00 80.79           H
ATOM    972 3HG1 VAL A  79      -3.025   8.834 -28.465  1.00 80.79           H
ATOM    973  CG2 VAL A  79      -0.620   9.019 -29.729  1.00 80.79           C
ATOM    974 1HG2 VAL A  79      -0.417  10.081 -29.586  1.00 80.79           H
ATOM    975 2HG2 VAL A  79       0.252   8.540 -30.175  1.00 80.79           H
ATOM    976 3HG2 VAL A  79      -1.478   8.900 -30.390  1.00 80.79           H
ATOM    977  HN  VAL A  79       1.381   7.814 -29.029  1.00 80.79           H
ATOM    978  N   LYS A  80      -0.254   8.494 -25.065  1.00 85.16           N
ATOM    979  CA  LYS A  80      -0.539   7.889 -23.775  1.00 85.16           C
ATOM    980  C   LYS A  80      -1.828   7.070 -23.875  1.00 85.16           C
ATOM    981  O   LYS A  80      -2.623   7.267 -24.792  1.00 85.16           O
ATOM    982  HA  LYS A  80       0.283   7.212 -23.542  1.00 85.16           H
ATOM    983  CB  LYS A  80      -0.572   8.955 -22.679  1.00 85.16           C
ATOM    984 1HB  LYS A  80      -1.469   9.566 -22.786  1.00 85.16           H
ATOM    985 2HB  LYS A  80      -0.629   8.476 -21.701  1.00 85.16           H
ATOM    986  CG  LYS A  80       0.669   9.847 -22.744  1.00 85.16           C
ATOM    987 1HG  LYS A  80       0.657  10.427 -23.667  1.00 85.16           H
ATOM    988 2HG  LYS A  80       0.653  10.560 -21.920  1.00 85.16           H
ATOM    989  CD  LYS A  80       1.949   9.011 -22.677  1.00 85.16           C
ATOM    990 1HD  LYS A  80       1.892   8.320 -21.836  1.00 85.16           H
ATOM    991 2HD  LYS A  80       2.041   8.408 -23.580  1.00 85.16           H
ATOM    992  CE  LYS A  80       3.181   9.906 -22.527  1.00 85.16           C
ATOM    993 1HE  LYS A  80       3.028  10.840 -23.067  1.00 85.16           H
ATOM    994 2HE  LYS A  80       3.325  10.164 -21.477  1.00 85.16           H
ATOM    995  NZ  LYS A  80       4.386   9.220 -23.044  1.00 85.16           N
ATOM    996 1HZ  LYS A  80       5.215   9.727 -22.753  1.00 85.16           H
ATOM    997 2HZ  LYS A  80       4.421   8.275 -22.676  1.00 85.16           H
ATOM    998 3HZ  LYS A  80       4.348   9.186 -24.056  1.00 85.16           H
ATOM    999  HN  LYS A  80      -0.323   9.491 -25.089  1.00 85.16           H
ATOM   1000  N   THR A  81      -1.994   6.168 -22.919  1.00 85.25           N
ATOM   1001  CA  THR A  81      -3.247   5.446 -22.780  1.00 85.25           C
ATOM   1002  C   THR A  81      -3.761   5.541 -21.342  1.00 85.25           C
ATOM   1003  O   THR A  81      -3.020   5.923 -20.438  1.00 85.25           O
ATOM   1004  HA  THR A  81      -3.991   5.923 -23.418  1.00 85.25           H
ATOM   1005  CB  THR A  81      -3.018   4.008 -23.250  1.00 85.25           C
ATOM   1006  HB  THR A  81      -3.956   3.453 -23.276  1.00 85.25           H
ATOM   1007  OG1 THR A  81      -2.030   3.503 -22.356  1.00 85.25           O
ATOM   1008  HG1 THR A  81      -1.152   3.951 -22.529  1.00 85.25           H
ATOM   1009  CG2 THR A  81      -2.348   3.940 -24.624  1.00 85.25           C
ATOM   1010 1HG2 THR A  81      -1.379   4.437 -24.580  1.00 85.25           H
ATOM   1011 2HG2 THR A  81      -2.978   4.438 -25.361  1.00 85.25           H
ATOM   1012 3HG2 THR A  81      -2.209   2.897 -24.909  1.00 85.25           H
ATOM   1013  HN  THR A  81      -1.292   5.929 -22.248  1.00 85.25           H
ATOM   1014  N   MET A  82      -5.027   5.186 -21.176  1.00 87.99           N
ATOM   1015  CA  MET A  82      -5.648   5.224 -19.863  1.00 87.99           C
ATOM   1016  C   MET A  82      -4.847   4.399 -18.853  1.00 87.99           C
ATOM   1017  O   MET A  82      -4.646   4.826 -17.718  1.00 87.99           O
ATOM   1018  HA  MET A  82      -5.646   6.273 -19.568  1.00 87.99           H
ATOM   1019  CB  MET A  82      -7.073   4.674 -19.956  1.00 87.99           C
ATOM   1020 1HB  MET A  82      -7.588   5.129 -20.802  1.00 87.99           H
ATOM   1021 2HB  MET A  82      -7.040   3.601 -20.143  1.00 87.99           H
ATOM   1022  CG  MET A  82      -7.852   4.950 -18.668  1.00 87.99           C
ATOM   1023 1HG  MET A  82      -7.407   4.400 -17.839  1.00 87.99           H
ATOM   1024 2HG  MET A  82      -7.792   6.009 -18.417  1.00 87.99           H
ATOM   1025  SD  MET A  82      -9.558   4.468 -18.873  1.00 87.99           S
ATOM   1026  CE  MET A  82     -10.185   4.847 -17.245  1.00 87.99           C
ATOM   1027 1HE  MET A  82      -9.645   4.261 -16.502  1.00 87.99           H
ATOM   1028 2HE  MET A  82     -10.046   5.909 -17.040  1.00 87.99           H
ATOM   1029 3HE  MET A  82     -11.246   4.605 -17.198  1.00 87.99           H
ATOM   1030  HN  MET A  82      -5.623   4.878 -21.917  1.00 87.99           H
ATOM   1031  N   THR A  83      -4.411   3.232 -19.304  1.00 86.22           N
ATOM   1032  CA  THR A  83      -3.556   2.386 -18.488  1.00 86.22           C
ATOM   1033  C   THR A  83      -2.306   3.153 -18.054  1.00 86.22           C
ATOM   1034  O   THR A  83      -1.899   3.080 -16.895  1.00 86.22           O
ATOM   1035  HA  THR A  83      -4.100   2.122 -17.582  1.00 86.22           H
ATOM   1036  CB  THR A  83      -3.245   1.119 -19.286  1.00 86.22           C
ATOM   1037  HB  THR A  83      -2.665   1.353 -20.178  1.00 86.22           H
ATOM   1038  OG1 THR A  83      -4.523   0.533 -19.520  1.00 86.22           O
ATOM   1039  HG1 THR A  83      -5.243   1.130 -19.166  1.00 86.22           H
ATOM   1040  CG2 THR A  83      -2.502   0.071 -18.455  1.00 86.22           C
ATOM   1041 1HG2 THR A  83      -3.113  -0.213 -17.598  1.00 86.22           H
ATOM   1042 2HG2 THR A  83      -1.557   0.488 -18.105  1.00 86.22           H
ATOM   1043 3HG2 THR A  83      -2.306  -0.808 -19.069  1.00 86.22           H
ATOM   1044  HN  THR A  83      -4.632   2.864 -20.207  1.00 86.22           H
ATOM   1045  N   ASP A  84      -1.730   3.872 -19.007  1.00 88.31           N
ATOM   1046  CA  ASP A  84      -0.471   4.558 -18.770  1.00 88.31           C
ATOM   1047  C   ASP A  84      -0.673   5.629 -17.697  1.00 88.31           C
ATOM   1048  O   ASP A  84       0.216   5.873 -16.883  1.00 88.31           O
ATOM   1049  HA  ASP A  84       0.225   3.779 -18.456  1.00 88.31           H
ATOM   1050  CB  ASP A  84       0.027   5.249 -20.040  1.00 88.31           C
ATOM   1051 1HB  ASP A  84      -0.656   6.055 -20.312  1.00 88.31           H
ATOM   1052 2HB  ASP A  84       0.999   5.705 -19.853  1.00 88.31           H
ATOM   1053  CG  ASP A  84       0.138   4.255 -21.198  1.00 88.31           C
ATOM   1054  OD1 ASP A  84       0.864   3.254 -21.019  1.00 88.31           O
ATOM   1055  OD2 ASP A  84      -0.506   4.520 -22.237  1.00 88.31           O
ATOM   1056  HN  ASP A  84      -2.108   3.988 -19.925  1.00 88.31           H
ATOM   1057  N   MET A  85      -1.849   6.240 -17.729  1.00 92.41           N
ATOM   1058  CA  MET A  85      -2.179   7.280 -16.770  1.00 92.41           C
ATOM   1059  C   MET A  85      -2.205   6.723 -15.345  1.00 92.41           C
ATOM   1060  O   MET A  85      -1.692   7.351 -14.420  1.00 92.41           O
ATOM   1061  HA  MET A  85      -1.389   8.025 -16.862  1.00 92.41           H
ATOM   1062  CB  MET A  85      -3.547   7.873 -17.111  1.00 92.41           C
ATOM   1063 1HB  MET A  85      -3.559   8.194 -18.153  1.00 92.41           H
ATOM   1064 2HB  MET A  85      -4.317   7.109 -17.004  1.00 92.41           H
ATOM   1065  CG  MET A  85      -3.871   9.061 -16.203  1.00 92.41           C
ATOM   1066 1HG  MET A  85      -4.859   9.454 -16.442  1.00 92.41           H
ATOM   1067 2HG  MET A  85      -3.901   8.737 -15.163  1.00 92.41           H
ATOM   1068  SD  MET A  85      -2.642  10.339 -16.407  1.00 92.41           S
ATOM   1069  CE  MET A  85      -3.058  10.910 -18.047  1.00 92.41           C
ATOM   1070 1HE  MET A  85      -2.962  10.086 -18.754  1.00 92.41           H
ATOM   1071 2HE  MET A  85      -4.084  11.278 -18.054  1.00 92.41           H
ATOM   1072 3HE  MET A  85      -2.382  11.716 -18.334  1.00 92.41           H
ATOM   1073  HN  MET A  85      -2.567   6.035 -18.394  1.00 92.41           H
ATOM   1074  N   PHE A  86      -2.807   5.550 -15.213  1.00 93.54           N
ATOM   1075  CA  PHE A  86      -2.916   4.907 -13.915  1.00 93.54           C
ATOM   1076  C   PHE A  86      -1.552   4.410 -13.433  1.00 93.54           C
ATOM   1077  O   PHE A  86      -1.230   4.519 -12.251  1.00 93.54           O
ATOM   1078  HA  PHE A  86      -3.297   5.651 -13.216  1.00 93.54           H
ATOM   1079  CB  PHE A  86      -3.851   3.708 -14.087  1.00 93.54           C
ATOM   1080 1HB  PHE A  86      -3.449   3.055 -14.861  1.00 93.54           H
ATOM   1081 2HB  PHE A  86      -3.863   3.134 -13.160  1.00 93.54           H
ATOM   1082  CG  PHE A  86      -5.288   4.086 -14.454  1.00 93.54           C
ATOM   1083  CD1 PHE A  86      -5.860   5.193 -13.908  1.00 93.54           C
ATOM   1084  HD1 PHE A  86      -5.295   5.811 -13.210  1.00 93.54           H
ATOM   1085  CD2 PHE A  86      -5.992   3.316 -15.325  1.00 93.54           C
ATOM   1086  HD2 PHE A  86      -5.534   2.429 -15.762  1.00 93.54           H
ATOM   1087  CE1 PHE A  86      -7.193   5.544 -14.249  1.00 93.54           C
ATOM   1088  HE1 PHE A  86      -7.651   6.431 -13.812  1.00 93.54           H
ATOM   1089  CE2 PHE A  86      -7.325   3.667 -15.666  1.00 93.54           C
ATOM   1090  HE2 PHE A  86      -7.890   3.050 -16.364  1.00 93.54           H
ATOM   1091  CZ  PHE A  86      -7.897   4.774 -15.120  1.00 93.54           C
ATOM   1092  HZ  PHE A  86      -8.921   5.044 -15.382  1.00 93.54           H
ATOM   1093  HN  PHE A  86      -3.215   5.042 -15.972  1.00 93.54           H
ATOM   1094  N   LEU A  87      -0.787   3.874 -14.373  1.00 90.95           N
ATOM   1095  CA  LEU A  87       0.535   3.359 -14.059  1.00 90.95           C
ATOM   1096  C   LEU A  87       1.418   4.503 -13.559  1.00 90.95           C
ATOM   1097  O   LEU A  87       2.262   4.306 -12.687  1.00 90.95           O
ATOM   1098  HA  LEU A  87       0.420   2.634 -13.252  1.00 90.95           H
ATOM   1099  CB  LEU A  87       1.117   2.611 -15.259  1.00 90.95           C
ATOM   1100 1HB  LEU A  87       1.082   3.271 -16.126  1.00 90.95           H
ATOM   1101 2HB  LEU A  87       2.169   2.405 -15.058  1.00 90.95           H
ATOM   1102  CG  LEU A  87       0.430   1.294 -15.628  1.00 90.95           C
ATOM   1103  HG  LEU A  87      -0.622   1.502 -15.825  1.00 90.95           H
ATOM   1104  CD1 LEU A  87       1.024   0.706 -16.909  1.00 90.95           C
ATOM   1105 1HD1 LEU A  87       0.890   1.411 -17.729  1.00 90.95           H
ATOM   1106 2HD1 LEU A  87       2.087   0.516 -16.763  1.00 90.95           H
ATOM   1107 3HD1 LEU A  87       0.517  -0.229 -17.148  1.00 90.95           H
ATOM   1108  CD2 LEU A  87       0.484   0.303 -14.463  1.00 90.95           C
ATOM   1109 1HD2 LEU A  87       1.523   0.096 -14.210  1.00 90.95           H
ATOM   1110 2HD2 LEU A  87      -0.022   0.732 -13.598  1.00 90.95           H
ATOM   1111 3HD2 LEU A  87      -0.012  -0.624 -14.752  1.00 90.95           H
ATOM   1112  HN  LEU A  87      -1.057   3.790 -15.332  1.00 90.95           H
ATOM   1113  N   LEU A  88       1.194   5.676 -14.134  1.00 93.64           N
ATOM   1114  CA  LEU A  88       1.924   6.863 -13.723  1.00 93.64           C
ATOM   1115  C   LEU A  88       1.592   7.181 -12.264  1.00 93.64           C
ATOM   1116  O   LEU A  88       2.491   7.346 -11.441  1.00 93.64           O
ATOM   1117  HA  LEU A  88       2.987   6.633 -13.793  1.00 93.64           H
ATOM   1118  CB  LEU A  88       1.646   8.022 -14.683  1.00 93.64           C
ATOM   1119 1HB  LEU A  88       2.038   7.756 -15.665  1.00 93.64           H
ATOM   1120 2HB  LEU A  88       0.567   8.130 -14.789  1.00 93.64           H
ATOM   1121  CG  LEU A  88       2.230   9.378 -14.283  1.00 93.64           C
ATOM   1122  HG  LEU A  88       1.965   9.571 -13.243  1.00 93.64           H
ATOM   1123  CD1 LEU A  88       3.757   9.364 -14.365  1.00 93.64           C
ATOM   1124 1HD1 LEU A  88       4.150   8.602 -13.691  1.00 93.64           H
ATOM   1125 2HD1 LEU A  88       4.064   9.139 -15.386  1.00 93.64           H
ATOM   1126 3HD1 LEU A  88       4.146  10.340 -14.075  1.00 93.64           H
ATOM   1127  CD2 LEU A  88       1.621  10.505 -15.120  1.00 93.64           C
ATOM   1128 1HD2 LEU A  88       1.835  10.330 -16.175  1.00 93.64           H
ATOM   1129 2HD2 LEU A  88       0.542  10.530 -14.967  1.00 93.64           H
ATOM   1130 3HD2 LEU A  88       2.053  11.458 -14.816  1.00 93.64           H
ATOM   1131  HN  LEU A  88       0.528   5.821 -14.866  1.00 93.64           H
ATOM   1132  N   ASN A  89       0.298   7.257 -11.987  1.00 96.36           N
ATOM   1133  CA  ASN A  89      -0.163   7.661 -10.670  1.00 96.36           C
ATOM   1134  C   ASN A  89       0.246   6.602  -9.645  1.00 96.36           C
ATOM   1135  O   ASN A  89       0.456   6.914  -8.474  1.00 96.36           O
ATOM   1136  HA  ASN A  89       0.309   8.625 -10.484  1.00 96.36           H
ATOM   1137  CB  ASN A  89      -1.688   7.788 -10.635  1.00 96.36           C
ATOM   1138 1HB  ASN A  89      -2.137   6.982 -11.216  1.00 96.36           H
ATOM   1139 2HB  ASN A  89      -2.042   7.679  -9.610  1.00 96.36           H
ATOM   1140  CG  ASN A  89      -2.138   9.139 -11.195  1.00 96.36           C
ATOM   1141  OD1 ASN A  89      -2.371  10.093 -10.471  1.00 96.36           O
ATOM   1142  ND2 ASN A  89      -2.247   9.167 -12.520  1.00 96.36           N
ATOM   1143 1HD2 ASN A  89      -2.041   8.348 -13.056  1.00 96.36           H
ATOM   1144 2HD2 ASN A  89      -2.535  10.006 -12.981  1.00 96.36           H
ATOM   1145  HN  ASN A  89      -0.427   7.050 -12.644  1.00 96.36           H
ATOM   1146  N   LEU A  90       0.347   5.370 -10.122  1.00 94.12           N
ATOM   1147  CA  LEU A  90       0.752   4.267  -9.267  1.00 94.12           C
ATOM   1148  C   LEU A  90       2.197   4.484  -8.812  1.00 94.12           C
ATOM   1149  O   LEU A  90       2.516   4.303  -7.638  1.00 94.12           O
ATOM   1150  HA  LEU A  90       0.108   4.281  -8.388  1.00 94.12           H
ATOM   1151  CB  LEU A  90       0.525   2.929  -9.974  1.00 94.12           C
ATOM   1152 1HB  LEU A  90      -0.449   2.960 -10.462  1.00 94.12           H
ATOM   1153 2HB  LEU A  90       1.272   2.825 -10.761  1.00 94.12           H
ATOM   1154  CG  LEU A  90       0.581   1.684  -9.087  1.00 94.12           C
ATOM   1155  HG  LEU A  90       1.496   1.727  -8.496  1.00 94.12           H
ATOM   1156  CD1 LEU A  90      -0.592   1.657  -8.105  1.00 94.12           C
ATOM   1157 1HD1 LEU A  90      -0.553   2.541  -7.469  1.00 94.12           H
ATOM   1158 2HD1 LEU A  90      -1.530   1.649  -8.660  1.00 94.12           H
ATOM   1159 3HD1 LEU A  90      -0.527   0.761  -7.487  1.00 94.12           H
ATOM   1160  CD2 LEU A  90       0.649   0.411  -9.933  1.00 94.12           C
ATOM   1161 1HD2 LEU A  90      -0.235   0.348 -10.568  1.00 94.12           H
ATOM   1162 2HD2 LEU A  90       1.543   0.437 -10.557  1.00 94.12           H
ATOM   1163 3HD2 LEU A  90       0.688  -0.459  -9.278  1.00 94.12           H
ATOM   1164  HN  LEU A  90       0.159   5.121 -11.072  1.00 94.12           H
ATOM   1165  N   ALA A  91       3.033   4.869  -9.765  1.00 96.31           N
ATOM   1166  CA  ALA A  91       4.440   5.093  -9.481  1.00 96.31           C
ATOM   1167  C   ALA A  91       4.581   6.290  -8.539  1.00 96.31           C
ATOM   1168  O   ALA A  91       5.451   6.300  -7.669  1.00 96.31           O
ATOM   1169  HA  ALA A  91       4.824   4.202  -8.984  1.00 96.31           H
ATOM   1170  CB  ALA A  91       5.200   5.291 -10.794  1.00 96.31           C
ATOM   1171 1HB  ALA A  91       5.092   4.402 -11.415  1.00 96.31           H
ATOM   1172 2HB  ALA A  91       4.795   6.154 -11.322  1.00 96.31           H
ATOM   1173 3HB  ALA A  91       6.256   5.459 -10.581  1.00 96.31           H
ATOM   1174  HN  ALA A  91       2.763   5.027 -10.715  1.00 96.31           H
ATOM   1175  N   ILE A  92       3.714   7.270  -8.744  1.00 97.15           N
ATOM   1176  CA  ILE A  92       3.729   8.468  -7.922  1.00 97.15           C
ATOM   1177  C   ILE A  92       3.357   8.100  -6.484  1.00 97.15           C
ATOM   1178  O   ILE A  92       3.991   8.562  -5.537  1.00 97.15           O
ATOM   1179  HA  ILE A  92       4.749   8.854  -7.926  1.00 97.15           H
ATOM   1180  CB  ILE A  92       2.834   9.548  -8.532  1.00 97.15           C
ATOM   1181  HB  ILE A  92       1.870   9.098  -8.770  1.00 97.15           H
ATOM   1182  CG1 ILE A  92       3.423  10.073  -9.843  1.00 97.15           C
ATOM   1183 1HG1 ILE A  92       4.319  10.658  -9.634  1.00 97.15           H
ATOM   1184 2HG1 ILE A  92       3.728   9.235 -10.470  1.00 97.15           H
ATOM   1185  CG2 ILE A  92       2.572  10.674  -7.529  1.00 97.15           C
ATOM   1186 1HG2 ILE A  92       2.078  10.267  -6.647  1.00 97.15           H
ATOM   1187 2HG2 ILE A  92       3.519  11.128  -7.238  1.00 97.15           H
ATOM   1188 3HG2 ILE A  92       1.933  11.428  -7.989  1.00 97.15           H
ATOM   1189  CD1 ILE A  92       2.407  10.936 -10.594  1.00 97.15           C
ATOM   1190 1HD1 ILE A  92       1.523  10.341 -10.822  1.00 97.15           H
ATOM   1191 2HD1 ILE A  92       2.123  11.786  -9.973  1.00 97.15           H
ATOM   1192 3HD1 ILE A  92       2.851  11.296 -11.521  1.00 97.15           H
ATOM   1193  HN  ILE A  92       3.010   7.255  -9.455  1.00 97.15           H
ATOM   1194  N   ALA A  93       2.330   7.271  -6.367  1.00 97.24           N
ATOM   1195  CA  ALA A  93       1.840   6.866  -5.060  1.00 97.24           C
ATOM   1196  C   ALA A  93       2.955   6.141  -4.304  1.00 97.24           C
ATOM   1197  O   ALA A  93       3.146   6.363  -3.110  1.00 97.24           O
ATOM   1198  HA  ALA A  93       1.570   7.769  -4.513  1.00 97.24           H
ATOM   1199  CB  ALA A  93       0.590   6.000  -5.229  1.00 97.24           C
ATOM   1200 1HB  ALA A  93      -0.181   6.571  -5.745  1.00 97.24           H
ATOM   1201 2HB  ALA A  93       0.839   5.114  -5.814  1.00 97.24           H
ATOM   1202 3HB  ALA A  93       0.223   5.697  -4.248  1.00 97.24           H
ATOM   1203  HN  ALA A  93       1.836   6.878  -7.143  1.00 97.24           H
ATOM   1204  N   ASP A  94       3.662   5.288  -5.032  1.00 96.88           N
ATOM   1205  CA  ASP A  94       4.740   4.515  -4.441  1.00 96.88           C
ATOM   1206  C   ASP A  94       5.834   5.465  -3.949  1.00 96.88           C
ATOM   1207  O   ASP A  94       6.327   5.325  -2.831  1.00 96.88           O
ATOM   1208  HA  ASP A  94       4.278   3.954  -3.628  1.00 96.88           H
ATOM   1209  CB  ASP A  94       5.364   3.566  -5.466  1.00 96.88           C
ATOM   1210 1HB  ASP A  94       5.493   4.085  -6.416  1.00 96.88           H
ATOM   1211 2HB  ASP A  94       6.356   3.263  -5.131  1.00 96.88           H
ATOM   1212  CG  ASP A  94       4.489   2.327  -5.671  1.00 96.88           C
ATOM   1213  OD1 ASP A  94       3.766   1.978  -4.712  1.00 96.88           O
ATOM   1214  OD2 ASP A  94       4.562   1.758  -6.781  1.00 96.88           O
ATOM   1215  HN  ASP A  94       3.508   5.123  -6.006  1.00 96.88           H
ATOM   1216  N   LEU A  95       6.182   6.411  -4.810  1.00 97.61           N
ATOM   1217  CA  LEU A  95       7.254   7.342  -4.504  1.00 97.61           C
ATOM   1218  C   LEU A  95       6.916   8.098  -3.217  1.00 97.61           C
ATOM   1219  O   LEU A  95       7.771   8.267  -2.350  1.00 97.61           O
ATOM   1220  HA  LEU A  95       8.157   6.757  -4.333  1.00 97.61           H
ATOM   1221  CB  LEU A  95       7.527   8.256  -5.701  1.00 97.61           C
ATOM   1222 1HB  LEU A  95       6.571   8.544  -6.138  1.00 97.61           H
ATOM   1223 2HB  LEU A  95       7.998   9.169  -5.335  1.00 97.61           H
ATOM   1224  CG  LEU A  95       8.405   7.669  -6.807  1.00 97.61           C
ATOM   1225  HG  LEU A  95       7.907   6.785  -7.206  1.00 97.61           H
ATOM   1226  CD1 LEU A  95       8.566   8.658  -7.963  1.00 97.61           C
ATOM   1227 1HD1 LEU A  95       7.586   8.890  -8.381  1.00 97.61           H
ATOM   1228 2HD1 LEU A  95       9.030   9.573  -7.596  1.00 97.61           H
ATOM   1229 3HD1 LEU A  95       9.195   8.215  -8.735  1.00 97.61           H
ATOM   1230  CD2 LEU A  95       9.756   7.214  -6.250  1.00 97.61           C
ATOM   1231 1HD2 LEU A  95      10.273   8.066  -5.809  1.00 97.61           H
ATOM   1232 2HD2 LEU A  95       9.596   6.451  -5.489  1.00 97.61           H
ATOM   1233 3HD2 LEU A  95      10.361   6.800  -7.058  1.00 97.61           H
ATOM   1234  HN  LEU A  95       5.745   6.545  -5.699  1.00 97.61           H
ATOM   1235  N   LEU A  96       5.667   8.533  -3.135  1.00 97.30           N
ATOM   1236  CA  LEU A  96       5.242   9.383  -2.036  1.00 97.30           C
ATOM   1237  C   LEU A  96       5.482   8.655  -0.712  1.00 97.30           C
ATOM   1238  O   LEU A  96       5.935   9.259   0.259  1.00 97.30           O
ATOM   1239  HA  LEU A  96       5.863  10.278  -2.055  1.00 97.30           H
ATOM   1240  CB  LEU A  96       3.793   9.832  -2.236  1.00 97.30           C
ATOM   1241 1HB  LEU A  96       3.196   8.960  -2.503  1.00 97.30           H
ATOM   1242 2HB  LEU A  96       3.412  10.199  -1.283  1.00 97.30           H
ATOM   1243  CG  LEU A  96       3.567  10.914  -3.294  1.00 97.30           C
ATOM   1244  HG  LEU A  96       3.889  10.521  -4.258  1.00 97.30           H
ATOM   1245  CD1 LEU A  96       2.081  11.256  -3.419  1.00 97.30           C
ATOM   1246 1HD1 LEU A  96       1.526  10.364  -3.708  1.00 97.30           H
ATOM   1247 2HD1 LEU A  96       1.710  11.621  -2.462  1.00 97.30           H
ATOM   1248 3HD1 LEU A  96       1.948  12.027  -4.178  1.00 97.30           H
ATOM   1249  CD2 LEU A  96       4.417  12.152  -3.003  1.00 97.30           C
ATOM   1250 1HD2 LEU A  96       4.149  12.556  -2.027  1.00 97.30           H
ATOM   1251 2HD2 LEU A  96       5.472  11.877  -3.005  1.00 97.30           H
ATOM   1252 3HD2 LEU A  96       4.237  12.905  -3.770  1.00 97.30           H
ATOM   1253  HN  LEU A  96       4.954   8.314  -3.801  1.00 97.30           H
ATOM   1254  N   PHE A  97       5.168   7.368  -0.715  1.00 97.57           N
ATOM   1255  CA  PHE A  97       5.335   6.553   0.477  1.00 97.57           C
ATOM   1256  C   PHE A  97       6.815   6.286   0.755  1.00 97.57           C
ATOM   1257  O   PHE A  97       7.270   6.414   1.891  1.00 97.57           O
ATOM   1258  HA  PHE A  97       4.904   7.108   1.310  1.00 97.57           H
ATOM   1259  CB  PHE A  97       4.629   5.222   0.211  1.00 97.57           C
ATOM   1260 1HB  PHE A  97       3.555   5.397   0.149  1.00 97.57           H
ATOM   1261 2HB  PHE A  97       4.947   4.841  -0.760  1.00 97.57           H
ATOM   1262  CG  PHE A  97       4.896   4.154   1.274  1.00 97.57           C
ATOM   1263  CD1 PHE A  97       5.494   2.983   0.926  1.00 97.57           C
ATOM   1264  HD1 PHE A  97       5.784   2.806  -0.110  1.00 97.57           H
ATOM   1265  CD2 PHE A  97       4.535   4.375   2.566  1.00 97.57           C
ATOM   1266  HD2 PHE A  97       4.055   5.313   2.845  1.00 97.57           H
ATOM   1267  CE1 PHE A  97       5.742   1.991   1.912  1.00 97.57           C
ATOM   1268  HE1 PHE A  97       6.221   1.053   1.633  1.00 97.57           H
ATOM   1269  CE2 PHE A  97       4.782   3.383   3.552  1.00 97.57           C
ATOM   1270  HE2 PHE A  97       4.493   3.561   4.588  1.00 97.57           H
ATOM   1271  CZ  PHE A  97       5.380   2.213   3.204  1.00 97.57           C
ATOM   1272  HZ  PHE A  97       5.571   1.452   3.961  1.00 97.57           H
ATOM   1273  HN  PHE A  97       4.806   6.882  -1.511  1.00 97.57           H
ATOM   1274  N   LEU A  98       7.526   5.919  -0.301  1.00 97.61           N
ATOM   1275  CA  LEU A  98       8.911   5.501  -0.162  1.00 97.61           C
ATOM   1276  C   LEU A  98       9.699   6.592   0.565  1.00 97.61           C
ATOM   1277  O   LEU A  98      10.579   6.295   1.371  1.00 97.61           O
ATOM   1278  HA  LEU A  98       8.920   4.601   0.452  1.00 97.61           H
ATOM   1279  CB  LEU A  98       9.496   5.125  -1.525  1.00 97.61           C
ATOM   1280 1HB  LEU A  98       9.267   5.924  -2.230  1.00 97.61           H
ATOM   1281 2HB  LEU A  98      10.581   5.082  -1.433  1.00 97.61           H
ATOM   1282  CG  LEU A  98       9.010   3.802  -2.121  1.00 97.61           C
ATOM   1283  HG  LEU A  98       7.931   3.741  -1.982  1.00 97.61           H
ATOM   1284  CD1 LEU A  98       9.276   3.749  -3.627  1.00 97.61           C
ATOM   1285 1HD1 LEU A  98       8.749   4.568  -4.118  1.00 97.61           H
ATOM   1286 2HD1 LEU A  98      10.346   3.844  -3.811  1.00 97.61           H
ATOM   1287 3HD1 LEU A  98       8.921   2.799  -4.026  1.00 97.61           H
ATOM   1288  CD2 LEU A  98       9.629   2.610  -1.388  1.00 97.61           C
ATOM   1289 1HD2 LEU A  98      10.715   2.654  -1.474  1.00 97.61           H
ATOM   1290 2HD2 LEU A  98       9.346   2.644  -0.336  1.00 97.61           H
ATOM   1291 3HD2 LEU A  98       9.267   1.683  -1.832  1.00 97.61           H
ATOM   1292  HN  LEU A  98       7.172   5.906  -1.236  1.00 97.61           H
ATOM   1293  N   VAL A  99       9.354   7.833   0.255  1.00 97.13           N
ATOM   1294  CA  VAL A  99      10.058   8.970   0.822  1.00 97.13           C
ATOM   1295  C   VAL A  99       9.889   8.962   2.343  1.00 97.13           C
ATOM   1296  O   VAL A  99      10.643   9.620   3.058  1.00 97.13           O
ATOM   1297  HA  VAL A  99      11.116   8.853   0.586  1.00 97.13           H
ATOM   1298  CB  VAL A  99       9.568  10.266   0.174  1.00 97.13           C
ATOM   1299  HB  VAL A  99       8.479  10.271   0.214  1.00 97.13           H
ATOM   1300  CG1 VAL A  99      10.072  11.489   0.943  1.00 97.13           C
ATOM   1301 1HG1 VAL A  99       9.704  11.450   1.969  1.00 97.13           H
ATOM   1302 2HG1 VAL A  99      11.162  11.491   0.949  1.00 97.13           H
ATOM   1303 3HG1 VAL A  99       9.709  12.397   0.461  1.00 97.13           H
ATOM   1304  CG2 VAL A  99       9.984  10.335  -1.297  1.00 97.13           C
ATOM   1305 1HG2 VAL A  99      11.071  10.297  -1.369  1.00 97.13           H
ATOM   1306 2HG2 VAL A  99       9.555   9.490  -1.836  1.00 97.13           H
ATOM   1307 3HG2 VAL A  99       9.623  11.266  -1.734  1.00 97.13           H
ATOM   1308  HN  VAL A  99       8.609   8.067  -0.371  1.00 97.13           H
ATOM   1309  N   THR A 100       8.896   8.208   2.792  1.00 96.41           N
ATOM   1310  CA  THR A 100       8.594   8.136   4.211  1.00 96.41           C
ATOM   1311  C   THR A 100       9.438   7.050   4.882  1.00 96.41           C
ATOM   1312  O   THR A 100       9.606   7.053   6.100  1.00 96.41           O
ATOM   1313  HA  THR A 100       8.872   9.085   4.670  1.00 96.41           H
ATOM   1314  CB  THR A 100       7.088   7.916   4.364  1.00 96.41           C
ATOM   1315  HB  THR A 100       6.768   8.107   5.388  1.00 96.41           H
ATOM   1316  OG1 THR A 100       6.882   6.587   3.893  1.00 96.41           O
ATOM   1317  HG1 THR A 100       6.839   6.581   2.894  1.00 96.41           H
ATOM   1318  CG2 THR A 100       6.269   8.782   3.404  1.00 96.41           C
ATOM   1319 1HG2 THR A 100       6.541   8.542   2.376  1.00 96.41           H
ATOM   1320 2HG2 THR A 100       6.476   9.835   3.598  1.00 96.41           H
ATOM   1321 3HG2 THR A 100       5.208   8.587   3.554  1.00 96.41           H
ATOM   1322  HN  THR A 100       8.305   7.655   2.205  1.00 96.41           H
ATOM   1323  N   LEU A 101       9.945   6.146   4.056  1.00 96.28           N
ATOM   1324  CA  LEU A 101      10.617   4.962   4.564  1.00 96.28           C
ATOM   1325  C   LEU A 101      11.849   5.386   5.368  1.00 96.28           C
ATOM   1326  O   LEU A 101      12.153   4.793   6.402  1.00 96.28           O
ATOM   1327  HA  LEU A 101       9.924   4.456   5.236  1.00 96.28           H
ATOM   1328  CB  LEU A 101      10.931   3.993   3.423  1.00 96.28           C
ATOM   1329 1HB  LEU A 101      11.430   4.548   2.628  1.00 96.28           H
ATOM   1330 2HB  LEU A 101      11.642   3.252   3.788  1.00 96.28           H
ATOM   1331  CG  LEU A 101       9.734   3.257   2.819  1.00 96.28           C
ATOM   1332  HG  LEU A 101       9.114   3.985   2.296  1.00 96.28           H
ATOM   1333  CD1 LEU A 101      10.189   2.225   1.786  1.00 96.28           C
ATOM   1334 1HD1 LEU A 101      10.730   2.727   0.984  1.00 96.28           H
ATOM   1335 2HD1 LEU A 101      10.842   1.495   2.264  1.00 96.28           H
ATOM   1336 3HD1 LEU A 101       9.318   1.716   1.372  1.00 96.28           H
ATOM   1337  CD2 LEU A 101       8.867   2.630   3.913  1.00 96.28           C
ATOM   1338 1HD2 LEU A 101       9.463   1.918   4.485  1.00 96.28           H
ATOM   1339 2HD2 LEU A 101       8.499   3.412   4.577  1.00 96.28           H
ATOM   1340 3HD2 LEU A 101       8.023   2.113   3.456  1.00 96.28           H
ATOM   1341  HN  LEU A 101       9.903   6.213   3.059  1.00 96.28           H
ATOM   1342  N   PRO A 102      12.576   6.414   4.910  1.00 95.83           N
ATOM   1343  CA  PRO A 102      13.753   6.889   5.641  1.00 95.83           C
ATOM   1344  C   PRO A 102      13.443   7.199   7.096  1.00 95.83           C
ATOM   1345  O   PRO A 102      14.250   6.916   7.980  1.00 95.83           O
ATOM   1346  HA  PRO A 102      14.515   6.111   5.671  1.00 95.83           H
ATOM   1347  CB  PRO A 102      14.175   8.143   4.872  1.00 95.83           C
ATOM   1348 1HB  PRO A 102      13.718   9.041   5.287  1.00 95.83           H
ATOM   1349 2HB  PRO A 102      15.254   8.291   4.906  1.00 95.83           H
ATOM   1350  CG  PRO A 102      13.689   7.867   3.454  1.00 95.83           C
ATOM   1351 1HG  PRO A 102      13.594   8.785   2.873  1.00 95.83           H
ATOM   1352 2HG  PRO A 102      14.381   7.228   2.906  1.00 95.83           H
ATOM   1353  CD  PRO A 102      12.346   7.193   3.680  1.00 95.83           C
ATOM   1354 1HD  PRO A 102      11.545   7.920   3.811  1.00 95.83           H
ATOM   1355 2HD  PRO A 102      12.064   6.560   2.839  1.00 95.83           H
ATOM   1356  N   PHE A 103      12.270   7.777   7.308  1.00 95.04           N
ATOM   1357  CA  PHE A 103      11.863   8.177   8.645  1.00 95.04           C
ATOM   1358  C   PHE A 103      11.522   6.958   9.503  1.00 95.04           C
ATOM   1359  O   PHE A 103      11.820   6.930  10.695  1.00 95.04           O
ATOM   1360  HA  PHE A 103      12.703   8.710   9.092  1.00 95.04           H
ATOM   1361  CB  PHE A 103      10.612   9.044   8.490  1.00 95.04           C
ATOM   1362 1HB  PHE A 103       9.854   8.478   7.950  1.00 95.04           H
ATOM   1363 2HB  PHE A 103      10.206   9.257   9.479  1.00 95.04           H
ATOM   1364  CG  PHE A 103      10.857  10.367   7.760  1.00 95.04           C
ATOM   1365  CD1 PHE A 103      11.205  11.477   8.464  1.00 95.04           C
ATOM   1366  HD1 PHE A 103      11.310  11.426   9.548  1.00 95.04           H
ATOM   1367  CD2 PHE A 103      10.727  10.431   6.408  1.00 95.04           C
ATOM   1368  HD2 PHE A 103      10.448   9.541   5.845  1.00 95.04           H
ATOM   1369  CE1 PHE A 103      11.433  12.704   7.786  1.00 95.04           C
ATOM   1370  HE1 PHE A 103      11.712  13.595   8.350  1.00 95.04           H
ATOM   1371  CE2 PHE A 103      10.954  11.658   5.731  1.00 95.04           C
ATOM   1372  HE2 PHE A 103      10.850  11.710   4.647  1.00 95.04           H
ATOM   1373  CZ  PHE A 103      11.303  12.769   6.434  1.00 95.04           C
ATOM   1374  HZ  PHE A 103      11.477  13.711   5.914  1.00 95.04           H
ATOM   1375  HN  PHE A 103      11.604   7.972   6.588  1.00 95.04           H
ATOM   1376  N   TRP A 104      10.900   5.978   8.861  1.00 92.63           N
ATOM   1377  CA  TRP A 104      10.584   4.728   9.531  1.00 92.63           C
ATOM   1378  C   TRP A 104      11.893   4.120  10.038  1.00 92.63           C
ATOM   1379  O   TRP A 104      11.953   3.613  11.157  1.00 92.63           O
ATOM   1380  HA  TRP A 104       9.929   4.957  10.371  1.00 92.63           H
ATOM   1381  CB  TRP A 104       9.809   3.790   8.603  1.00 92.63           C
ATOM   1382 1HB  TRP A 104      10.329   3.731   7.647  1.00 92.63           H
ATOM   1383 2HB  TRP A 104       9.813   2.788   9.031  1.00 92.63           H
ATOM   1384  CG  TRP A 104       8.361   4.217   8.355  1.00 92.63           C
ATOM   1385  CD1 TRP A 104       7.850   4.807   7.266  1.00 92.63           C
ATOM   1386  HD1 TRP A 104       8.430   5.068   6.381  1.00 92.63           H
ATOM   1387  CD2 TRP A 104       7.251   4.062   9.264  1.00 92.63           C
ATOM   1388  NE1 TRP A 104       6.498   5.043   7.406  1.00 92.63           N
ATOM   1389  HE1 TRP A 104       5.898   5.471   6.730  1.00 92.63           H
ATOM   1390  CE2 TRP A 104       6.122   4.575   8.660  1.00 92.63           C
ATOM   1391  CE3 TRP A 104       7.203   3.506  10.555  1.00 92.63           C
ATOM   1392  HE3 TRP A 104       8.081   3.094  11.054  1.00 92.63           H
ATOM   1393  CZ2 TRP A 104       4.862   4.584   9.271  1.00 92.63           C
ATOM   1394  HZ2 TRP A 104       3.985   4.996   8.772  1.00 92.63           H
ATOM   1395  CZ3 TRP A 104       5.937   3.522  11.152  1.00 92.63           C
ATOM   1396  HZ3 TRP A 104       5.844   3.103  12.154  1.00 92.63           H
ATOM   1397  CH2 TRP A 104       4.790   4.035  10.557  1.00 92.63           C
ATOM   1398  HH2 TRP A 104       3.839   4.011  11.089  1.00 92.63           H
ATOM   1399  HN  TRP A 104      10.615   6.029   7.904  1.00 92.63           H
ATOM   1400  N   ALA A 105      12.909   4.190   9.191  1.00 94.26           N
ATOM   1401  CA  ALA A 105      14.177   3.545   9.487  1.00 94.26           C
ATOM   1402  C   ALA A 105      14.804   4.204  10.718  1.00 94.26           C
ATOM   1403  O   ALA A 105      15.237   3.516  11.641  1.00 94.26           O
ATOM   1404  HA  ALA A 105      13.973   2.498   9.711  1.00 94.26           H
ATOM   1405  CB  ALA A 105      15.087   3.619   8.260  1.00 94.26           C
ATOM   1406 1HB  ALA A 105      14.609   3.112   7.422  1.00 94.26           H
ATOM   1407 2HB  ALA A 105      15.263   4.663   8.000  1.00 94.26           H
ATOM   1408 3HB  ALA A 105      16.038   3.135   8.483  1.00 94.26           H
ATOM   1409  HN  ALA A 105      12.876   4.675   8.317  1.00 94.26           H
ATOM   1410  N   ILE A 106      14.832   5.528  10.691  1.00 93.60           N
ATOM   1411  CA  ILE A 106      15.457   6.285  11.763  1.00 93.60           C
ATOM   1412  C   ILE A 106      14.731   5.994  13.078  1.00 93.60           C
ATOM   1413  O   ILE A 106      15.368   5.811  14.114  1.00 93.60           O
ATOM   1414  HA  ILE A 106      16.486   5.937  11.851  1.00 93.60           H
ATOM   1415  CB  ILE A 106      15.511   7.772  11.407  1.00 93.60           C
ATOM   1416  HB  ILE A 106      14.529   8.072  11.041  1.00 93.60           H
ATOM   1417  CG1 ILE A 106      16.511   8.029  10.277  1.00 93.60           C
ATOM   1418 1HG1 ILE A 106      17.528   7.927  10.657  1.00 93.60           H
ATOM   1419 2HG1 ILE A 106      16.385   7.279   9.497  1.00 93.60           H
ATOM   1420  CG2 ILE A 106      15.812   8.621  12.643  1.00 93.60           C
ATOM   1421 1HG2 ILE A 106      15.031   8.469  13.388  1.00 93.60           H
ATOM   1422 2HG2 ILE A 106      16.775   8.327  13.061  1.00 93.60           H
ATOM   1423 3HG2 ILE A 106      15.845   9.674  12.362  1.00 93.60           H
ATOM   1424  CD1 ILE A 106      16.321   9.427   9.685  1.00 93.60           C
ATOM   1425 1HD1 ILE A 106      15.311   9.518   9.285  1.00 93.60           H
ATOM   1426 2HD1 ILE A 106      16.472  10.175  10.463  1.00 93.60           H
ATOM   1427 3HD1 ILE A 106      17.045   9.584   8.884  1.00 93.60           H
ATOM   1428  HN  ILE A 106      14.438   6.081   9.957  1.00 93.60           H
ATOM   1429  N   ALA A 107      13.410   5.960  12.993  1.00 91.92           N
ATOM   1430  CA  ALA A 107      12.588   5.773  14.176  1.00 91.92           C
ATOM   1431  C   ALA A 107      12.849   4.383  14.759  1.00 91.92           C
ATOM   1432  O   ALA A 107      12.808   4.197  15.974  1.00 91.92           O
ATOM   1433  HA  ALA A 107      12.884   6.525  14.908  1.00 91.92           H
ATOM   1434  CB  ALA A 107      11.117   5.988  13.816  1.00 91.92           C
ATOM   1435 1HB  ALA A 107      10.980   7.000  13.435  1.00 91.92           H
ATOM   1436 2HB  ALA A 107      10.821   5.269  13.052  1.00 91.92           H
ATOM   1437 3HB  ALA A 107      10.501   5.848  14.704  1.00 91.92           H
ATOM   1438  HN  ALA A 107      12.902   6.057  12.137  1.00 91.92           H
ATOM   1439  N   ALA A 108      13.111   3.441  13.864  1.00 91.37           N
ATOM   1440  CA  ALA A 108      13.353   2.068  14.272  1.00 91.37           C
ATOM   1441  C   ALA A 108      14.766   1.954  14.848  1.00 91.37           C
ATOM   1442  O   ALA A 108      15.006   1.168  15.764  1.00 91.37           O
ATOM   1443  HA  ALA A 108      12.632   1.820  15.051  1.00 91.37           H
ATOM   1444  CB  ALA A 108      13.133   1.134  13.080  1.00 91.37           C
ATOM   1445 1HB  ALA A 108      12.106   1.232  12.727  1.00 91.37           H
ATOM   1446 2HB  ALA A 108      13.820   1.401  12.277  1.00 91.37           H
ATOM   1447 3HB  ALA A 108      13.315   0.104  13.387  1.00 91.37           H
ATOM   1448  HN  ALA A 108      13.158   3.604  12.879  1.00 91.37           H
ATOM   1449  N   ALA A 109      15.665   2.750  14.288  1.00 90.59           N
ATOM   1450  CA  ALA A 109      17.073   2.647  14.632  1.00 90.59           C
ATOM   1451  C   ALA A 109      17.276   3.115  16.075  1.00 90.59           C
ATOM   1452  O   ALA A 109      18.124   2.583  16.790  1.00 90.59           O
ATOM   1453  HA  ALA A 109      17.358   1.598  14.556  1.00 90.59           H
ATOM   1454  CB  ALA A 109      17.903   3.458  13.635  1.00 90.59           C
ATOM   1455 1HB  ALA A 109      17.746   3.067  12.629  1.00 90.59           H
ATOM   1456 2HB  ALA A 109      17.596   4.503  13.671  1.00 90.59           H
ATOM   1457 3HB  ALA A 109      18.959   3.381  13.894  1.00 90.59           H
ATOM   1458  HN  ALA A 109      15.446   3.453  13.612  1.00 90.59           H
ATOM   1459  N   ASP A 110      16.484   4.105  16.459  1.00 86.33           N
ATOM   1460  CA  ASP A 110      16.649   4.733  17.759  1.00 86.33           C
ATOM   1461  C   ASP A 110      15.276   5.127  18.308  1.00 86.33           C
ATOM   1462  O   ASP A 110      14.557   4.289  18.851  1.00 86.33           O
ATOM   1463  HA  ASP A 110      17.146   3.987  18.378  1.00 86.33           H
ATOM   1464  CB  ASP A 110      17.497   6.002  17.654  1.00 86.33           C
ATOM   1465 1HB  ASP A 110      18.458   5.765  17.198  1.00 86.33           H
ATOM   1466 2HB  ASP A 110      17.003   6.721  17.000  1.00 86.33           H
ATOM   1467  CG  ASP A 110      17.721   6.628  19.032  1.00 86.33           C
ATOM   1468  OD1 ASP A 110      17.409   5.937  20.026  1.00 86.33           O
ATOM   1469  OD2 ASP A 110      18.199   7.783  19.061  1.00 86.33           O
ATOM   1470  HN  ASP A 110      15.743   4.477  15.901  1.00 86.33           H
ATOM   1471  N   GLN A 111      14.953   6.402  18.148  1.00 86.15           N
ATOM   1472  CA  GLN A 111      13.658   6.905  18.572  1.00 86.15           C
ATOM   1473  C   GLN A 111      13.146   7.954  17.583  1.00 86.15           C
ATOM   1474  O   GLN A 111      13.886   8.401  16.708  1.00 86.15           O
ATOM   1475  HA  GLN A 111      12.995   6.039  18.569  1.00 86.15           H
ATOM   1476  CB  GLN A 111      13.729   7.476  19.990  1.00 86.15           C
ATOM   1477 1HB  GLN A 111      12.740   7.815  20.299  1.00 86.15           H
ATOM   1478 2HB  GLN A 111      14.030   6.694  20.686  1.00 86.15           H
ATOM   1479  CG  GLN A 111      14.719   8.641  20.062  1.00 86.15           C
ATOM   1480 1HG  GLN A 111      15.720   8.287  19.819  1.00 86.15           H
ATOM   1481 2HG  GLN A 111      14.456   9.393  19.318  1.00 86.15           H
ATOM   1482  CD  GLN A 111      14.720   9.273  21.456  1.00 86.15           C
ATOM   1483  OE1 GLN A 111      13.689   9.617  22.011  1.00 86.15           O
ATOM   1484  NE2 GLN A 111      15.931   9.406  21.988  1.00 86.15           N
ATOM   1485 1HE2 GLN A 111      16.737   9.103  21.479  1.00 86.15           H
ATOM   1486 2HE2 GLN A 111      16.036   9.809  22.897  1.00 86.15           H
ATOM   1487  HN  GLN A 111      15.558   7.085  17.738  1.00 86.15           H
ATOM   1488  N   TRP A 112      11.883   8.318  17.755  1.00 90.99           N
ATOM   1489  CA  TRP A 112      11.269   9.319  16.900  1.00 90.99           C
ATOM   1490  C   TRP A 112      11.842  10.685  17.285  1.00 90.99           C
ATOM   1491  O   TRP A 112      11.548  11.204  18.361  1.00 90.99           O
ATOM   1492  HA  TRP A 112      11.531   9.083  15.869  1.00 90.99           H
ATOM   1493  CB  TRP A 112       9.744   9.262  16.997  1.00 90.99           C
ATOM   1494 1HB  TRP A 112       9.416   8.239  16.812  1.00 90.99           H
ATOM   1495 2HB  TRP A 112       9.444   9.513  18.014  1.00 90.99           H
ATOM   1496  CG  TRP A 112       9.023  10.196  16.023  1.00 90.99           C
ATOM   1497  CD1 TRP A 112       8.594  11.446  16.243  1.00 90.99           C
ATOM   1498  HD1 TRP A 112       8.711  11.977  17.188  1.00 90.99           H
ATOM   1499  CD2 TRP A 112       8.662   9.902  14.657  1.00 90.99           C
ATOM   1500  NE1 TRP A 112       7.986  11.977  15.124  1.00 90.99           N
ATOM   1501  HE1 TRP A 112       7.587  12.891  15.044  1.00 90.99           H
ATOM   1502  CE2 TRP A 112       8.028  11.008  14.129  1.00 90.99           C
ATOM   1503  CE3 TRP A 112       8.864   8.739  13.893  1.00 90.99           C
ATOM   1504  HE3 TRP A 112       9.362   7.853  14.286  1.00 90.99           H
ATOM   1505  CZ2 TRP A 112       7.545  11.061  12.816  1.00 90.99           C
ATOM   1506  HZ2 TRP A 112       7.048  11.947  12.422  1.00 90.99           H
ATOM   1507  CZ3 TRP A 112       8.376   8.808  12.583  1.00 90.99           C
ATOM   1508  HZ3 TRP A 112       8.507   7.932  11.946  1.00 90.99           H
ATOM   1509  CH2 TRP A 112       7.735   9.914  12.036  1.00 90.99           C
ATOM   1510  HH2 TRP A 112       7.383   9.888  11.005  1.00 90.99           H
ATOM   1511  HN  TRP A 112      11.285   7.941  18.462  1.00 90.99           H
ATOM   1512  N   LYS A 113      12.650  11.227  16.386  1.00 90.45           N
ATOM   1513  CA  LYS A 113      13.366  12.459  16.670  1.00 90.45           C
ATOM   1514  C   LYS A 113      12.637  13.632  16.011  1.00 90.45           C
ATOM   1515  O   LYS A 113      13.057  14.780  16.141  1.00 90.45           O
ATOM   1516  HA  LYS A 113      13.350  12.605  17.750  1.00 90.45           H
ATOM   1517  CB  LYS A 113      14.833  12.334  16.252  1.00 90.45           C
ATOM   1518 1HB  LYS A 113      14.893  12.069  15.196  1.00 90.45           H
ATOM   1519 2HB  LYS A 113      15.331  13.297  16.366  1.00 90.45           H
ATOM   1520  CG  LYS A 113      15.554  11.278  17.091  1.00 90.45           C
ATOM   1521 1HG  LYS A 113      15.507  11.551  18.145  1.00 90.45           H
ATOM   1522 2HG  LYS A 113      15.047  10.318  16.988  1.00 90.45           H
ATOM   1523  CD  LYS A 113      17.015  11.138  16.659  1.00 90.45           C
ATOM   1524 1HD  LYS A 113      17.063  10.894  15.598  1.00 90.45           H
ATOM   1525 2HD  LYS A 113      17.529  12.090  16.790  1.00 90.45           H
ATOM   1526  CE  LYS A 113      17.725  10.053  17.471  1.00 90.45           C
ATOM   1527 1HE  LYS A 113      17.710  10.313  18.529  1.00 90.45           H
ATOM   1528 2HE  LYS A 113      17.194   9.107  17.367  1.00 90.45           H
ATOM   1529  NZ  LYS A 113      19.124   9.895  17.013  1.00 90.45           N
ATOM   1530 1HZ  LYS A 113      19.556   9.122  17.507  1.00 90.45           H
ATOM   1531 2HZ  LYS A 113      19.134   9.708  16.016  1.00 90.45           H
ATOM   1532 3HZ  LYS A 113      19.640  10.747  17.202  1.00 90.45           H
ATOM   1533  HN  LYS A 113      12.817  10.840  15.479  1.00 90.45           H
ATOM   1534  N   PHE A 114      11.556  13.302  15.319  1.00 93.10           N
ATOM   1535  CA  PHE A 114      10.900  14.265  14.452  1.00 93.10           C
ATOM   1536  C   PHE A 114       9.655  14.849  15.123  1.00 93.10           C
ATOM   1537  O   PHE A 114       9.205  14.343  16.150  1.00 93.10           O
ATOM   1538  HA  PHE A 114      11.614  15.065  14.257  1.00 93.10           H
ATOM   1539  CB  PHE A 114      10.478  13.514  13.187  1.00 93.10           C
ATOM   1540 1HB  PHE A 114       9.702  12.794  13.447  1.00 93.10           H
ATOM   1541 2HB  PHE A 114      10.034  14.222  12.487  1.00 93.10           H
ATOM   1542  CG  PHE A 114      11.623  12.778  12.489  1.00 93.10           C
ATOM   1543  CD1 PHE A 114      12.512  13.471  11.728  1.00 93.10           C
ATOM   1544  HD1 PHE A 114      12.409  14.551  11.616  1.00 93.10           H
ATOM   1545  CD2 PHE A 114      11.752  11.432  12.628  1.00 93.10           C
ATOM   1546  HD2 PHE A 114      11.039  10.876  13.238  1.00 93.10           H
ATOM   1547  CE1 PHE A 114      13.575  12.788  11.080  1.00 93.10           C
ATOM   1548  HE1 PHE A 114      14.288  13.344  10.470  1.00 93.10           H
ATOM   1549  CE2 PHE A 114      12.815  10.749  11.980  1.00 93.10           C
ATOM   1550  HE2 PHE A 114      12.918   9.670  12.092  1.00 93.10           H
ATOM   1551  CZ  PHE A 114      13.704  11.442  11.219  1.00 93.10           C
ATOM   1552  HZ  PHE A 114      14.520  10.918  10.722  1.00 93.10           H
ATOM   1553  HN  PHE A 114      11.131  12.397  15.343  1.00 93.10           H
ATOM   1554  N   GLN A 115       9.135  15.905  14.517  1.00 92.71           N
ATOM   1555  CA  GLN A 115       7.975  16.587  15.065  1.00 92.71           C
ATOM   1556  C   GLN A 115       6.710  15.760  14.825  1.00 92.71           C
ATOM   1557  O   GLN A 115       6.711  14.840  14.008  1.00 92.71           O
ATOM   1558  HA  GLN A 115       8.166  16.668  16.135  1.00 92.71           H
ATOM   1559  CB  GLN A 115       7.833  17.991  14.473  1.00 92.71           C
ATOM   1560 1HB  GLN A 115       7.810  17.930  13.385  1.00 92.71           H
ATOM   1561 2HB  GLN A 115       6.886  18.428  14.788  1.00 92.71           H
ATOM   1562  CG  GLN A 115       8.988  18.891  14.914  1.00 92.71           C
ATOM   1563 1HG  GLN A 115       9.938  18.436  14.632  1.00 92.71           H
ATOM   1564 2HG  GLN A 115       8.927  19.848  14.396  1.00 92.71           H
ATOM   1565  CD  GLN A 115       8.957  19.122  16.427  1.00 92.71           C
ATOM   1566  OE1 GLN A 115       7.929  19.020  17.075  1.00 92.71           O
ATOM   1567  NE2 GLN A 115      10.138  19.437  16.950  1.00 92.71           N
ATOM   1568 1HE2 GLN A 115      10.944  19.503  16.362  1.00 92.71           H
ATOM   1569 2HE2 GLN A 115      10.221  19.606  17.932  1.00 92.71           H
ATOM   1570  HN  GLN A 115       9.491  16.294  13.667  1.00 92.71           H
ATOM   1571  N   THR A 116       5.661  16.118  15.550  1.00 93.73           N
ATOM   1572  CA  THR A 116       4.413  15.377  15.478  1.00 93.73           C
ATOM   1573  C   THR A 116       3.859  15.402  14.052  1.00 93.73           C
ATOM   1574  O   THR A 116       3.280  14.420  13.590  1.00 93.73           O
ATOM   1575  HA  THR A 116       4.618  14.334  15.723  1.00 93.73           H
ATOM   1576  CB  THR A 116       3.453  15.965  16.514  1.00 93.73           C
ATOM   1577  HB  THR A 116       3.176  16.986  16.251  1.00 93.73           H
ATOM   1578  OG1 THR A 116       4.142  15.814  17.752  1.00 93.73           O
ATOM   1579  HG1 THR A 116       3.733  16.408  18.445  1.00 93.73           H
ATOM   1580  CG2 THR A 116       2.188  15.122  16.686  1.00 93.73           C
ATOM   1581 1HG2 THR A 116       2.462  14.119  17.014  1.00 93.73           H
ATOM   1582 2HG2 THR A 116       1.660  15.061  15.734  1.00 93.73           H
ATOM   1583 3HG2 THR A 116       1.541  15.584  17.431  1.00 93.73           H
ATOM   1584  HN  THR A 116       5.654  16.897  16.178  1.00 93.73           H
ATOM   1585  N   PHE A 117       4.057  16.535  13.395  1.00 94.75           N
ATOM   1586  CA  PHE A 117       3.593  16.698  12.028  1.00 94.75           C
ATOM   1587  C   PHE A 117       4.086  15.553  11.141  1.00 94.75           C
ATOM   1588  O   PHE A 117       3.315  14.983  10.371  1.00 94.75           O
ATOM   1589  HA  PHE A 117       2.503  16.692  12.053  1.00 94.75           H
ATOM   1590  CB  PHE A 117       4.176  18.015  11.511  1.00 94.75           C
ATOM   1591 1HB  PHE A 117       3.783  18.835  12.112  1.00 94.75           H
ATOM   1592 2HB  PHE A 117       5.256  18.004  11.656  1.00 94.75           H
ATOM   1593  CG  PHE A 117       3.876  18.293  10.037  1.00 94.75           C
ATOM   1594  CD1 PHE A 117       4.848  18.122   9.101  1.00 94.75           C
ATOM   1595  HD1 PHE A 117       5.841  17.787   9.402  1.00 94.75           H
ATOM   1596  CD2 PHE A 117       2.637  18.710   9.662  1.00 94.75           C
ATOM   1597  HD2 PHE A 117       1.858  18.847  10.412  1.00 94.75           H
ATOM   1598  CE1 PHE A 117       4.570  18.380   7.733  1.00 94.75           C
ATOM   1599  HE1 PHE A 117       5.349  18.243   6.983  1.00 94.75           H
ATOM   1600  CE2 PHE A 117       2.359  18.968   8.293  1.00 94.75           C
ATOM   1601  HE2 PHE A 117       1.366  19.303   7.993  1.00 94.75           H
ATOM   1602  CZ  PHE A 117       3.331  18.797   7.358  1.00 94.75           C
ATOM   1603  HZ  PHE A 117       3.117  18.995   6.308  1.00 94.75           H
ATOM   1604  HN  PHE A 117       4.525  17.331  13.780  1.00 94.75           H
ATOM   1605  N   MET A 118       5.369  15.252  11.278  1.00 94.50           N
ATOM   1606  CA  MET A 118       5.985  14.216  10.466  1.00 94.50           C
ATOM   1607  C   MET A 118       5.393  12.842  10.789  1.00 94.50           C
ATOM   1608  O   MET A 118       5.265  11.995   9.906  1.00 94.50           O
ATOM   1609  HA  MET A 118       5.763  14.481   9.433  1.00 94.50           H
ATOM   1610  CB  MET A 118       7.493  14.195  10.724  1.00 94.50           C
ATOM   1611 1HB  MET A 118       7.889  15.209  10.671  1.00 94.50           H
ATOM   1612 2HB  MET A 118       7.689  13.828  11.731  1.00 94.50           H
ATOM   1613  CG  MET A 118       8.211  13.307   9.705  1.00 94.50           C
ATOM   1614 1HG  MET A 118       9.280  13.288   9.916  1.00 94.50           H
ATOM   1615 2HG  MET A 118       7.851  12.281   9.786  1.00 94.50           H
ATOM   1616  SD  MET A 118       7.927  13.922   8.053  1.00 94.50           S
ATOM   1617  CE  MET A 118       8.892  15.423   8.111  1.00 94.50           C
ATOM   1618 1HE  MET A 118       8.507  16.072   8.898  1.00 94.50           H
ATOM   1619 2HE  MET A 118       9.933  15.178   8.320  1.00 94.50           H
ATOM   1620 3HE  MET A 118       8.825  15.936   7.152  1.00 94.50           H
ATOM   1621  HN  MET A 118       5.983  15.701  11.927  1.00 94.50           H
ATOM   1622  N   CYS A 119       5.047  12.665  12.055  1.00 94.04           N
ATOM   1623  CA  CYS A 119       4.476  11.407  12.506  1.00 94.04           C
ATOM   1624  C   CYS A 119       3.140  11.202  11.790  1.00 94.04           C
ATOM   1625  O   CYS A 119       2.845  10.104  11.320  1.00 94.04           O
ATOM   1626  HA  CYS A 119       5.185  10.625  12.232  1.00 94.04           H
ATOM   1627  CB  CYS A 119       4.321  11.369  14.028  1.00 94.04           C
ATOM   1628 1HB  CYS A 119       5.301  11.415  14.503  1.00 94.04           H
ATOM   1629 2HB  CYS A 119       3.762  12.241  14.366  1.00 94.04           H
ATOM   1630  SG  CYS A 119       3.454   9.838  14.530  1.00 94.04           S
ATOM   1631  HN  CYS A 119       5.151  13.360  12.766  1.00 94.04           H
ATOM   1632  N   LYS A 120       2.366  12.276  11.731  1.00 94.86           N
ATOM   1633  CA  LYS A 120       1.066  12.228  11.083  1.00 94.86           C
ATOM   1634  C   LYS A 120       1.247  11.830   9.617  1.00 94.86           C
ATOM   1635  O   LYS A 120       0.566  10.931   9.125  1.00 94.86           O
ATOM   1636  HA  LYS A 120       0.482  11.454  11.581  1.00 94.86           H
ATOM   1637  CB  LYS A 120       0.323  13.551  11.275  1.00 94.86           C
ATOM   1638 1HB  LYS A 120       0.962  14.380  10.971  1.00 94.86           H
ATOM   1639 2HB  LYS A 120      -0.556  13.575  10.630  1.00 94.86           H
ATOM   1640  CG  LYS A 120      -0.102  13.735  12.733  1.00 94.86           C
ATOM   1641 1HG  LYS A 120      -0.711  12.888  13.048  1.00 94.86           H
ATOM   1642 2HG  LYS A 120       0.780  13.749  13.373  1.00 94.86           H
ATOM   1643  CD  LYS A 120      -0.892  15.033  12.914  1.00 94.86           C
ATOM   1644 1HD  LYS A 120      -0.245  15.887  12.716  1.00 94.86           H
ATOM   1645 2HD  LYS A 120      -1.704  15.073  12.189  1.00 94.86           H
ATOM   1646  CE  LYS A 120      -1.461  15.135  14.331  1.00 94.86           C
ATOM   1647 1HE  LYS A 120      -1.764  14.148  14.680  1.00 94.86           H
ATOM   1648 2HE  LYS A 120      -0.690  15.491  15.014  1.00 94.86           H
ATOM   1649  NZ  LYS A 120      -2.619  16.055  14.359  1.00 94.86           N
ATOM   1650 1HZ  LYS A 120      -2.964  16.136  15.309  1.00 94.86           H
ATOM   1651 2HZ  LYS A 120      -2.334  16.969  14.025  1.00 94.86           H
ATOM   1652 3HZ  LYS A 120      -3.354  15.691  13.763  1.00 94.86           H
ATOM   1653  HN  LYS A 120       2.614  13.166  12.114  1.00 94.86           H
ATOM   1654  N   VAL A 121       2.167  12.520   8.958  1.00 94.41           N
ATOM   1655  CA  VAL A 121       2.378  12.318   7.535  1.00 94.41           C
ATOM   1656  C   VAL A 121       2.813  10.871   7.289  1.00 94.41           C
ATOM   1657  O   VAL A 121       2.264  10.193   6.422  1.00 94.41           O
ATOM   1658  HA  VAL A 121       1.426  12.488   7.034  1.00 94.41           H
ATOM   1659  CB  VAL A 121       3.383  13.342   7.005  1.00 94.41           C
ATOM   1660  HB  VAL A 121       4.274  13.294   7.631  1.00 94.41           H
ATOM   1661  CG1 VAL A 121       3.799  13.010   5.570  1.00 94.41           C
ATOM   1662 1HG1 VAL A 121       4.260  12.023   5.545  1.00 94.41           H
ATOM   1663 2HG1 VAL A 121       2.920  13.017   4.926  1.00 94.41           H
ATOM   1664 3HG1 VAL A 121       4.513  13.754   5.218  1.00 94.41           H
ATOM   1665  CG2 VAL A 121       2.820  14.762   7.098  1.00 94.41           C
ATOM   1666 1HG2 VAL A 121       1.907  14.829   6.506  1.00 94.41           H
ATOM   1667 2HG2 VAL A 121       2.597  14.997   8.138  1.00 94.41           H
ATOM   1668 3HG2 VAL A 121       3.554  15.470   6.714  1.00 94.41           H
ATOM   1669  HN  VAL A 121       2.760  13.206   9.381  1.00 94.41           H
ATOM   1670  N   VAL A 122       3.795  10.442   8.069  1.00 93.45           N
ATOM   1671  CA  VAL A 122       4.455   9.173   7.810  1.00 93.45           C
ATOM   1672  C   VAL A 122       3.441   8.037   7.955  1.00 93.45           C
ATOM   1673  O   VAL A 122       3.409   7.120   7.136  1.00 93.45           O
ATOM   1674  HA  VAL A 122       4.814   9.193   6.781  1.00 93.45           H
ATOM   1675  CB  VAL A 122       5.665   9.016   8.732  1.00 93.45           C
ATOM   1676  HB  VAL A 122       5.341   9.228   9.750  1.00 93.45           H
ATOM   1677  CG1 VAL A 122       6.197   7.581   8.698  1.00 93.45           C
ATOM   1678 1HG1 VAL A 122       5.416   6.896   9.027  1.00 93.45           H
ATOM   1679 2HG1 VAL A 122       6.497   7.329   7.681  1.00 93.45           H
ATOM   1680 3HG1 VAL A 122       7.058   7.497   9.362  1.00 93.45           H
ATOM   1681  CG2 VAL A 122       6.764  10.017   8.370  1.00 93.45           C
ATOM   1682 1HG2 VAL A 122       7.084   9.849   7.341  1.00 93.45           H
ATOM   1683 2HG2 VAL A 122       6.379  11.031   8.469  1.00 93.45           H
ATOM   1684 3HG2 VAL A 122       7.613   9.883   9.040  1.00 93.45           H
ATOM   1685  HN  VAL A 122       4.139  10.943   8.862  1.00 93.45           H
ATOM   1686  N   ASN A 123       2.637   8.134   9.004  1.00 92.17           N
ATOM   1687  CA  ASN A 123       1.656   7.102   9.294  1.00 92.17           C
ATOM   1688  C   ASN A 123       0.599   7.084   8.188  1.00 92.17           C
ATOM   1689  O   ASN A 123       0.128   6.019   7.791  1.00 92.17           O
ATOM   1690  HA  ASN A 123       2.224   6.172   9.343  1.00 92.17           H
ATOM   1691  CB  ASN A 123       0.947   7.373  10.622  1.00 92.17           C
ATOM   1692 1HB  ASN A 123       0.757   8.441  10.725  1.00 92.17           H
ATOM   1693 2HB  ASN A 123      -0.023   6.875  10.629  1.00 92.17           H
ATOM   1694  CG  ASN A 123       1.787   6.882  11.803  1.00 92.17           C
ATOM   1695  OD1 ASN A 123       2.674   6.056  11.666  1.00 92.17           O
ATOM   1696  ND2 ASN A 123       1.460   7.436  12.967  1.00 92.17           N
ATOM   1697 1HD2 ASN A 123       0.721   8.109  13.010  1.00 92.17           H
ATOM   1698 2HD2 ASN A 123       1.952   7.180  13.798  1.00 92.17           H
ATOM   1699  HN  ASN A 123       2.648   8.899   9.648  1.00 92.17           H
ATOM   1700  N   SER A 124       0.257   8.276   7.721  1.00 94.64           N
ATOM   1701  CA  SER A 124      -0.867   8.429   6.813  1.00 94.64           C
ATOM   1702  C   SER A 124      -0.453   8.026   5.396  1.00 94.64           C
ATOM   1703  O   SER A 124      -1.278   7.551   4.617  1.00 94.64           O
ATOM   1704  HA  SER A 124      -1.638   7.758   7.192  1.00 94.64           H
ATOM   1705  CB  SER A 124      -1.391   9.866   6.824  1.00 94.64           C
ATOM   1706 1HB  SER A 124      -0.648  10.527   6.378  1.00 94.64           H
ATOM   1707 2HB  SER A 124      -2.286   9.930   6.204  1.00 94.64           H
ATOM   1708  OG  SER A 124      -1.695  10.314   8.142  1.00 94.64           O
ATOM   1709  HG  SER A 124      -1.077  11.057   8.401  1.00 94.64           H
ATOM   1710  HN  SER A 124       0.731   9.125   7.954  1.00 94.64           H
ATOM   1711  N   MET A 125       0.823   8.229   5.106  1.00 95.99           N
ATOM   1712  CA  MET A 125       1.308   8.117   3.741  1.00 95.99           C
ATOM   1713  C   MET A 125       1.125   6.694   3.209  1.00 95.99           C
ATOM   1714  O   MET A 125       0.760   6.503   2.050  1.00 95.99           O
ATOM   1715  HA  MET A 125       0.703   8.811   3.157  1.00 95.99           H
ATOM   1716  CB  MET A 125       2.790   8.495   3.692  1.00 95.99           C
ATOM   1717 1HB  MET A 125       2.956   9.406   4.267  1.00 95.99           H
ATOM   1718 2HB  MET A 125       3.384   7.710   4.160  1.00 95.99           H
ATOM   1719  CG  MET A 125       3.255   8.704   2.250  1.00 95.99           C
ATOM   1720 1HG  MET A 125       4.333   8.866   2.226  1.00 95.99           H
ATOM   1721 2HG  MET A 125       3.055   7.809   1.661  1.00 95.99           H
ATOM   1722  SD  MET A 125       2.413  10.105   1.533  1.00 95.99           S
ATOM   1723  CE  MET A 125       3.224  11.434   2.407  1.00 95.99           C
ATOM   1724 1HE  MET A 125       3.059  11.318   3.478  1.00 95.99           H
ATOM   1725 2HE  MET A 125       4.293  11.406   2.199  1.00 95.99           H
ATOM   1726 3HE  MET A 125       2.814  12.389   2.078  1.00 95.99           H
ATOM   1727  HN  MET A 125       1.520   8.467   5.783  1.00 95.99           H
ATOM   1728  N   TYR A 126       1.388   5.733   4.082  1.00 92.91           N
ATOM   1729  CA  TYR A 126       1.272   4.333   3.710  1.00 92.91           C
ATOM   1730  C   TYR A 126      -0.166   3.987   3.320  1.00 92.91           C
ATOM   1731  O   TYR A 126      -0.397   3.326   2.309  1.00 92.91           O
ATOM   1732  HA  TYR A 126       1.925   4.156   2.855  1.00 92.91           H
ATOM   1733  CB  TYR A 126       1.657   3.532   4.956  1.00 92.91           C
ATOM   1734 1HB  TYR A 126       2.716   3.686   5.162  1.00 92.91           H
ATOM   1735 2HB  TYR A 126       1.106   3.924   5.811  1.00 92.91           H
ATOM   1736  CG  TYR A 126       1.387   2.031   4.839  1.00 92.91           C
ATOM   1737  CD1 TYR A 126       0.517   1.416   5.716  1.00 92.91           C
ATOM   1738  HD1 TYR A 126       0.022   1.999   6.492  1.00 92.91           H
ATOM   1739  CD2 TYR A 126       2.014   1.292   3.856  1.00 92.91           C
ATOM   1740  HD2 TYR A 126       2.702   1.778   3.164  1.00 92.91           H
ATOM   1741  CE1 TYR A 126       0.264   0.002   5.605  1.00 92.91           C
ATOM   1742  HE1 TYR A 126      -0.421  -0.496   6.292  1.00 92.91           H
ATOM   1743  CE2 TYR A 126       1.761  -0.121   3.746  1.00 92.91           C
ATOM   1744  HE2 TYR A 126       2.249  -0.716   2.975  1.00 92.91           H
ATOM   1745  CZ  TYR A 126       0.898  -0.696   4.626  1.00 92.91           C
ATOM   1746  OH  TYR A 126       0.658  -2.031   4.522  1.00 92.91           O
ATOM   1747  HH  TYR A 126       0.829  -2.337   3.585  1.00 92.91           H
ATOM   1748  HN  TYR A 126       1.676   5.897   5.025  1.00 92.91           H
ATOM   1749  N   LYS A 127      -1.096   4.448   4.143  1.00 91.48           N
ATOM   1750  CA  LYS A 127      -2.500   4.133   3.939  1.00 91.48           C
ATOM   1751  C   LYS A 127      -2.971   4.754   2.622  1.00 91.48           C
ATOM   1752  O   LYS A 127      -3.765   4.155   1.898  1.00 91.48           O
ATOM   1753  HA  LYS A 127      -2.583   3.049   3.859  1.00 91.48           H
ATOM   1754  CB  LYS A 127      -3.327   4.562   5.152  1.00 91.48           C
ATOM   1755 1HB  LYS A 127      -3.066   5.582   5.434  1.00 91.48           H
ATOM   1756 2HB  LYS A 127      -4.386   4.565   4.892  1.00 91.48           H
ATOM   1757  CG  LYS A 127      -3.090   3.623   6.337  1.00 91.48           C
ATOM   1758 1HG  LYS A 127      -2.028   3.599   6.579  1.00 91.48           H
ATOM   1759 2HG  LYS A 127      -3.609   4.004   7.217  1.00 91.48           H
ATOM   1760  CD  LYS A 127      -3.580   2.209   6.022  1.00 91.48           C
ATOM   1761 1HD  LYS A 127      -4.581   2.253   5.593  1.00 91.48           H
ATOM   1762 2HD  LYS A 127      -2.932   1.754   5.274  1.00 91.48           H
ATOM   1763  CE  LYS A 127      -3.599   1.342   7.283  1.00 91.48           C
ATOM   1764 1HE  LYS A 127      -2.596   1.285   7.708  1.00 91.48           H
ATOM   1765 2HE  LYS A 127      -4.239   1.800   8.037  1.00 91.48           H
ATOM   1766  NZ  LYS A 127      -4.088  -0.019   6.969  1.00 91.48           N
ATOM   1767 1HZ  LYS A 127      -4.105  -0.576   7.816  1.00 91.48           H
ATOM   1768 2HZ  LYS A 127      -5.024   0.039   6.584  1.00 91.48           H
ATOM   1769 3HZ  LYS A 127      -3.470  -0.453   6.292  1.00 91.48           H
ATOM   1770  HN  LYS A 127      -0.904   5.027   4.936  1.00 91.48           H
ATOM   1771  N   MET A 128      -2.463   5.947   2.352  1.00 94.77           N
ATOM   1772  CA  MET A 128      -2.797   6.642   1.121  1.00 94.77           C
ATOM   1773  C   MET A 128      -2.288   5.872  -0.099  1.00 94.77           C
ATOM   1774  O   MET A 128      -2.993   5.750  -1.099  1.00 94.77           O
ATOM   1775  HA  MET A 128      -3.886   6.693   1.099  1.00 94.77           H
ATOM   1776  CB  MET A 128      -2.175   8.040   1.138  1.00 94.77           C
ATOM   1777 1HB  MET A 128      -2.443   8.549   2.064  1.00 94.77           H
ATOM   1778 2HB  MET A 128      -1.089   7.959   1.121  1.00 94.77           H
ATOM   1779  CG  MET A 128      -2.649   8.866  -0.060  1.00 94.77           C
ATOM   1780 1HG  MET A 128      -2.307   8.406  -0.987  1.00 94.77           H
ATOM   1781 2HG  MET A 128      -3.739   8.879  -0.094  1.00 94.77           H
ATOM   1782  SD  MET A 128      -2.023  10.533   0.062  1.00 94.77           S
ATOM   1783  CE  MET A 128      -0.321  10.259  -0.401  1.00 94.77           C
ATOM   1784 1HE  MET A 128       0.138   9.561   0.299  1.00 94.77           H
ATOM   1785 2HE  MET A 128      -0.281   9.843  -1.408  1.00 94.77           H
ATOM   1786 3HE  MET A 128       0.219  11.206  -0.378  1.00 94.77           H
ATOM   1787  HN  MET A 128      -1.834   6.437   2.957  1.00 94.77           H
ATOM   1788  N   ASN A 129      -1.067   5.371   0.024  1.00 94.80           N
ATOM   1789  CA  ASN A 129      -0.478   4.566  -1.032  1.00 94.80           C
ATOM   1790  C   ASN A 129      -1.342   3.324  -1.263  1.00 94.80           C
ATOM   1791  O   ASN A 129      -1.737   3.040  -2.392  1.00 94.80           O
ATOM   1792  HA  ASN A 129      -0.445   5.219  -1.905  1.00 94.80           H
ATOM   1793  CB  ASN A 129       0.928   4.100  -0.650  1.00 94.80           C
ATOM   1794 1HB  ASN A 129       1.610   4.951  -0.650  1.00 94.80           H
ATOM   1795 2HB  ASN A 129       0.919   3.699   0.363  1.00 94.80           H
ATOM   1796  CG  ASN A 129       1.435   3.033  -1.623  1.00 94.80           C
ATOM   1797  OD1 ASN A 129       1.255   1.842  -1.427  1.00 94.80           O
ATOM   1798  ND2 ASN A 129       2.077   3.525  -2.678  1.00 94.80           N
ATOM   1799 1HD2 ASN A 129       2.191   4.513  -2.779  1.00 94.80           H
ATOM   1800 2HD2 ASN A 129       2.447   2.906  -3.372  1.00 94.80           H
ATOM   1801  HN  ASN A 129      -0.485   5.508   0.826  1.00 94.80           H
ATOM   1802  N   PHE A 130      -1.609   2.618  -0.174  1.00 92.92           N
ATOM   1803  CA  PHE A 130      -2.290   1.337  -0.261  1.00 92.92           C
ATOM   1804  C   PHE A 130      -3.626   1.476  -0.992  1.00 92.92           C
ATOM   1805  O   PHE A 130      -3.885   0.763  -1.960  1.00 92.92           O
ATOM   1806  HA  PHE A 130      -1.640   0.663  -0.819  1.00 92.92           H
ATOM   1807  CB  PHE A 130      -2.551   0.872   1.173  1.00 92.92           C
ATOM   1808 1HB  PHE A 130      -1.597   0.763   1.689  1.00 92.92           H
ATOM   1809 2HB  PHE A 130      -3.112   1.645   1.698  1.00 92.92           H
ATOM   1810  CG  PHE A 130      -3.319  -0.448   1.268  1.00 92.92           C
ATOM   1811  CD1 PHE A 130      -4.677  -0.442   1.341  1.00 92.92           C
ATOM   1812  HD1 PHE A 130      -5.219   0.504   1.332  1.00 92.92           H
ATOM   1813  CD2 PHE A 130      -2.643  -1.629   1.279  1.00 92.92           C
ATOM   1814  HD2 PHE A 130      -1.555  -1.634   1.221  1.00 92.92           H
ATOM   1815  CE1 PHE A 130      -5.389  -1.667   1.429  1.00 92.92           C
ATOM   1816  HE1 PHE A 130      -6.478  -1.661   1.488  1.00 92.92           H
ATOM   1817  CE2 PHE A 130      -3.356  -2.854   1.367  1.00 92.92           C
ATOM   1818  HE2 PHE A 130      -2.814  -3.800   1.377  1.00 92.92           H
ATOM   1819  CZ  PHE A 130      -4.714  -2.847   1.440  1.00 92.92           C
ATOM   1820  HZ  PHE A 130      -5.260  -3.788   1.508  1.00 92.92           H
ATOM   1821  HN  PHE A 130      -1.369   2.907   0.753  1.00 92.92           H
ATOM   1822  N   TYR A 131      -4.441   2.398  -0.500  1.00 92.40           N
ATOM   1823  CA  TYR A 131      -5.791   2.554  -1.013  1.00 92.40           C
ATOM   1824  C   TYR A 131      -5.773   3.013  -2.473  1.00 92.40           C
ATOM   1825  O   TYR A 131      -6.570   2.543  -3.284  1.00 92.40           O
ATOM   1826  HA  TYR A 131      -6.290   1.587  -0.950  1.00 92.40           H
ATOM   1827  CB  TYR A 131      -6.444   3.642  -0.158  1.00 92.40           C
ATOM   1828 1HB  TYR A 131      -5.820   4.536  -0.186  1.00 92.40           H
ATOM   1829 2HB  TYR A 131      -7.404   3.910  -0.599  1.00 92.40           H
ATOM   1830  CG  TYR A 131      -6.665   3.238   1.301  1.00 92.40           C
ATOM   1831  CD1 TYR A 131      -7.062   1.952   1.608  1.00 92.40           C
ATOM   1832  HD1 TYR A 131      -7.219   1.225   0.811  1.00 92.40           H
ATOM   1833  CD2 TYR A 131      -6.466   4.158   2.310  1.00 92.40           C
ATOM   1834  HD2 TYR A 131      -6.153   5.174   2.068  1.00 92.40           H
ATOM   1835  CE1 TYR A 131      -7.270   1.572   2.982  1.00 92.40           C
ATOM   1836  HE1 TYR A 131      -7.584   0.560   3.238  1.00 92.40           H
ATOM   1837  CE2 TYR A 131      -6.674   3.778   3.683  1.00 92.40           C
ATOM   1838  HE2 TYR A 131      -6.521   4.495   4.490  1.00 92.40           H
ATOM   1839  CZ  TYR A 131      -7.066   2.503   3.951  1.00 92.40           C
ATOM   1840  OH  TYR A 131      -7.262   2.143   5.248  1.00 92.40           O
ATOM   1841  HH  TYR A 131      -7.209   2.949   5.838  1.00 92.40           H
ATOM   1842  HN  TYR A 131      -4.192   3.029   0.235  1.00 92.40           H
ATOM   1843  N   SER A 132      -4.856   3.924  -2.762  1.00 93.91           N
ATOM   1844  CA  SER A 132      -4.735   4.462  -4.106  1.00 93.91           C
ATOM   1845  C   SER A 132      -4.301   3.360  -5.075  1.00 93.91           C
ATOM   1846  O   SER A 132      -4.795   3.286  -6.198  1.00 93.91           O
ATOM   1847  HA  SER A 132      -5.729   4.826  -4.362  1.00 93.91           H
ATOM   1848  CB  SER A 132      -3.741   5.625  -4.146  1.00 93.91           C
ATOM   1849 1HB  SER A 132      -3.646   5.986  -5.170  1.00 93.91           H
ATOM   1850 2HB  SER A 132      -4.127   6.453  -3.551  1.00 93.91           H
ATOM   1851  OG  SER A 132      -2.457   5.247  -3.656  1.00 93.91           O
ATOM   1852  HG  SER A 132      -2.307   5.643  -2.750  1.00 93.91           H
ATOM   1853  HN  SER A 132      -4.205   4.293  -2.099  1.00 93.91           H
ATOM   1854  N   CYS A 133      -3.381   2.531  -4.603  1.00 91.97           N
ATOM   1855  CA  CYS A 133      -2.873   1.437  -5.414  1.00 91.97           C
ATOM   1856  C   CYS A 133      -4.040   0.507  -5.751  1.00 91.97           C
ATOM   1857  O   CYS A 133      -4.231   0.140  -6.910  1.00 91.97           O
ATOM   1858  HA  CYS A 133      -2.460   1.884  -6.319  1.00 91.97           H
ATOM   1859  CB  CYS A 133      -1.734   0.694  -4.712  1.00 91.97           C
ATOM   1860 1HB  CYS A 133      -2.016   0.469  -3.684  1.00 91.97           H
ATOM   1861 2HB  CYS A 133      -1.551  -0.259  -5.208  1.00 91.97           H
ATOM   1862  SG  CYS A 133      -0.214   1.713  -4.734  1.00 91.97           S
ATOM   1863  HG  CYS A 133      -0.598   2.556  -3.780  1.00 91.97           H
ATOM   1864  HN  CYS A 133      -2.985   2.597  -3.687  1.00 91.97           H
ATOM   1865  N   VAL A 134      -4.789   0.151  -4.718  1.00 89.60           N
ATOM   1866  CA  VAL A 134      -5.888  -0.785  -4.878  1.00 89.60           C
ATOM   1867  C   VAL A 134      -6.838  -0.270  -5.961  1.00 89.60           C
ATOM   1868  O   VAL A 134      -7.223  -1.016  -6.860  1.00 89.60           O
ATOM   1869  HA  VAL A 134      -5.466  -1.736  -5.204  1.00 89.60           H
ATOM   1870  CB  VAL A 134      -6.582  -1.012  -3.533  1.00 89.60           C
ATOM   1871  HB  VAL A 134      -6.851  -0.038  -3.126  1.00 89.60           H
ATOM   1872  CG1 VAL A 134      -7.870  -1.819  -3.710  1.00 89.60           C
ATOM   1873 1HG1 VAL A 134      -8.550  -1.278  -4.367  1.00 89.60           H
ATOM   1874 2HG1 VAL A 134      -7.634  -2.788  -4.150  1.00 89.60           H
ATOM   1875 3HG1 VAL A 134      -8.343  -1.966  -2.739  1.00 89.60           H
ATOM   1876  CG2 VAL A 134      -5.640  -1.694  -2.538  1.00 89.60           C
ATOM   1877 1HG2 VAL A 134      -5.327  -2.659  -2.937  1.00 89.60           H
ATOM   1878 2HG2 VAL A 134      -4.764  -1.066  -2.378  1.00 89.60           H
ATOM   1879 3HG2 VAL A 134      -6.158  -1.843  -1.591  1.00 89.60           H
ATOM   1880  HN  VAL A 134      -4.655   0.491  -3.787  1.00 89.60           H
ATOM   1881  N   LEU A 135      -7.188   1.002  -5.840  1.00 90.42           N
ATOM   1882  CA  LEU A 135      -8.187   1.590  -6.716  1.00 90.42           C
ATOM   1883  C   LEU A 135      -7.625   1.678  -8.136  1.00 90.42           C
ATOM   1884  O   LEU A 135      -8.349   1.471  -9.108  1.00 90.42           O
ATOM   1885  HA  LEU A 135      -9.047   0.921  -6.726  1.00 90.42           H
ATOM   1886  CB  LEU A 135      -8.665   2.932  -6.159  1.00 90.42           C
ATOM   1887 1HB  LEU A 135      -7.795   3.574  -6.015  1.00 90.42           H
ATOM   1888 2HB  LEU A 135      -9.294   3.411  -6.909  1.00 90.42           H
ATOM   1889  CG  LEU A 135      -9.443   2.874  -4.843  1.00 90.42           C
ATOM   1890  HG  LEU A 135      -8.848   2.319  -4.118  1.00 90.42           H
ATOM   1891  CD1 LEU A 135      -9.660   4.277  -4.271  1.00 90.42           C
ATOM   1892 1HD1 LEU A 135      -8.694   4.746  -4.085  1.00 90.42           H
ATOM   1893 2HD1 LEU A 135     -10.224   4.877  -4.985  1.00 90.42           H
ATOM   1894 3HD1 LEU A 135     -10.216   4.206  -3.336  1.00 90.42           H
ATOM   1895  CD2 LEU A 135     -10.761   2.117  -5.019  1.00 90.42           C
ATOM   1896 1HD2 LEU A 135     -11.374   2.623  -5.766  1.00 90.42           H
ATOM   1897 2HD2 LEU A 135     -10.554   1.099  -5.348  1.00 90.42           H
ATOM   1898 3HD2 LEU A 135     -11.295   2.091  -4.069  1.00 90.42           H
ATOM   1899  HN  LEU A 135      -6.803   1.626  -5.160  1.00 90.42           H
ATOM   1900  N   LEU A 136      -6.338   1.986  -8.211  1.00 91.97           N
ATOM   1901  CA  LEU A 136      -5.679   2.141  -9.497  1.00 91.97           C
ATOM   1902  C   LEU A 136      -5.644   0.789 -10.212  1.00 91.97           C
ATOM   1903  O   LEU A 136      -5.908   0.710 -11.411  1.00 91.97           O
ATOM   1904  HA  LEU A 136      -6.279   2.830 -10.091  1.00 91.97           H
ATOM   1905  CB  LEU A 136      -4.300   2.778  -9.319  1.00 91.97           C
ATOM   1906 1HB  LEU A 136      -3.793   2.276  -8.494  1.00 91.97           H
ATOM   1907 2HB  LEU A 136      -3.714   2.585 -10.217  1.00 91.97           H
ATOM   1908  CG  LEU A 136      -4.287   4.284  -9.048  1.00 91.97           C
ATOM   1909  HG  LEU A 136      -5.000   4.493  -8.250  1.00 91.97           H
ATOM   1910  CD1 LEU A 136      -2.912   4.740  -8.556  1.00 91.97           C
ATOM   1911 1HD1 LEU A 136      -2.664   4.217  -7.632  1.00 91.97           H
ATOM   1912 2HD1 LEU A 136      -2.161   4.515  -9.314  1.00 91.97           H
ATOM   1913 3HD1 LEU A 136      -2.930   5.814  -8.371  1.00 91.97           H
ATOM   1914  CD2 LEU A 136      -4.744   5.067 -10.280  1.00 91.97           C
ATOM   1915 1HD2 LEU A 136      -4.074   4.856 -11.113  1.00 91.97           H
ATOM   1916 2HD2 LEU A 136      -5.758   4.768 -10.545  1.00 91.97           H
ATOM   1917 3HD2 LEU A 136      -4.725   6.134 -10.060  1.00 91.97           H
ATOM   1918  HN  LEU A 136      -5.750   2.129  -7.415  1.00 91.97           H
ATOM   1919  N   ILE A 137      -5.317  -0.242  -9.447  1.00 87.25           N
ATOM   1920  CA  ILE A 137      -5.215  -1.582  -9.999  1.00 87.25           C
ATOM   1921  C   ILE A 137      -6.578  -2.008 -10.548  1.00 87.25           C
ATOM   1922  O   ILE A 137      -6.659  -2.625 -11.609  1.00 87.25           O
ATOM   1923  HA  ILE A 137      -4.507  -1.541 -10.828  1.00 87.25           H
ATOM   1924  CB  ILE A 137      -4.641  -2.547  -8.961  1.00 87.25           C
ATOM   1925  HB  ILE A 137      -5.151  -2.373  -8.013  1.00 87.25           H
ATOM   1926  CG1 ILE A 137      -3.152  -2.281  -8.728  1.00 87.25           C
ATOM   1927 1HG1 ILE A 137      -2.585  -2.568  -9.612  1.00 87.25           H
ATOM   1928 2HG1 ILE A 137      -2.990  -1.213  -8.578  1.00 87.25           H
ATOM   1929  CG2 ILE A 137      -4.907  -4.001  -9.357  1.00 87.25           C
ATOM   1930 1HG2 ILE A 137      -5.982  -4.166  -9.431  1.00 87.25           H
ATOM   1931 2HG2 ILE A 137      -4.441  -4.206 -10.320  1.00 87.25           H
ATOM   1932 3HG2 ILE A 137      -4.489  -4.666  -8.601  1.00 87.25           H
ATOM   1933  CD1 ILE A 137      -2.640  -3.056  -7.512  1.00 87.25           C
ATOM   1934 1HD1 ILE A 137      -3.193  -2.747  -6.625  1.00 87.25           H
ATOM   1935 2HD1 ILE A 137      -2.782  -4.124  -7.676  1.00 87.25           H
ATOM   1936 3HD1 ILE A 137      -1.580  -2.848  -7.369  1.00 87.25           H
ATOM   1937  HN  ILE A 137      -5.123  -0.172  -8.468  1.00 87.25           H
ATOM   1938  N   MET A 138      -7.616  -1.662  -9.799  1.00 87.25           N
ATOM   1939  CA  MET A 138      -8.975  -1.927 -10.237  1.00 87.25           C
ATOM   1940  C   MET A 138      -9.263  -1.247 -11.577  1.00 87.25           C
ATOM   1941  O   MET A 138      -9.783  -1.875 -12.497  1.00 87.25           O
ATOM   1942  HA  MET A 138      -9.042  -3.009 -10.350  1.00 87.25           H
ATOM   1943  CB  MET A 138      -9.960  -1.416  -9.183  1.00 87.25           C
ATOM   1944 1HB  MET A 138      -9.687  -1.810  -8.204  1.00 87.25           H
ATOM   1945 2HB  MET A 138      -9.897  -0.330  -9.118  1.00 87.25           H
ATOM   1946  CG  MET A 138     -11.393  -1.830  -9.525  1.00 87.25           C
ATOM   1947 1HG  MET A 138     -11.671  -1.433 -10.501  1.00 87.25           H
ATOM   1948 2HG  MET A 138     -11.461  -2.916  -9.590  1.00 87.25           H
ATOM   1949  SD  MET A 138     -12.517  -1.223  -8.278  1.00 87.25           S
ATOM   1950  CE  MET A 138     -12.247   0.533  -8.444  1.00 87.25           C
ATOM   1951 1HE  MET A 138     -11.199   0.760  -8.244  1.00 87.25           H
ATOM   1952 2HE  MET A 138     -12.499   0.845  -9.458  1.00 87.25           H
ATOM   1953 3HE  MET A 138     -12.876   1.067  -7.732  1.00 87.25           H
ATOM   1954  HN  MET A 138      -7.538  -1.209  -8.911  1.00 87.25           H
ATOM   1955  N   CYS A 139      -8.912   0.029 -11.644  1.00 89.73           N
ATOM   1956  CA  CYS A 139      -9.230   0.833 -12.812  1.00 89.73           C
ATOM   1957  C   CYS A 139      -8.462   0.265 -14.008  1.00 89.73           C
ATOM   1958  O   CYS A 139      -8.965   0.268 -15.130  1.00 89.73           O
ATOM   1959  HA  CYS A 139     -10.305   0.748 -12.967  1.00 89.73           H
ATOM   1960  CB  CYS A 139      -8.917   2.313 -12.583  1.00 89.73           C
ATOM   1961 1HB  CYS A 139      -7.896   2.424 -12.216  1.00 89.73           H
ATOM   1962 2HB  CYS A 139      -8.977   2.856 -13.526  1.00 89.73           H
ATOM   1963  SG  CYS A 139     -10.095   3.022 -11.377  1.00 89.73           S
ATOM   1964  HG  CYS A 139      -9.504   2.523 -10.295  1.00 89.73           H
ATOM   1965  HN  CYS A 139      -8.420   0.513 -10.919  1.00 89.73           H
ATOM   1966  N   ILE A 140      -7.257  -0.208 -13.727  1.00 85.98           N
ATOM   1967  CA  ILE A 140      -6.427  -0.804 -14.760  1.00 85.98           C
ATOM   1968  C   ILE A 140      -7.150  -2.014 -15.354  1.00 85.98           C
ATOM   1969  O   ILE A 140      -7.208  -2.171 -16.572  1.00 85.98           O
ATOM   1970  HA  ILE A 140      -6.299  -0.059 -15.546  1.00 85.98           H
ATOM   1971  CB  ILE A 140      -5.037  -1.127 -14.210  1.00 85.98           C
ATOM   1972  HB  ILE A 140      -5.156  -1.595 -13.233  1.00 85.98           H
ATOM   1973  CG1 ILE A 140      -4.219   0.150 -14.002  1.00 85.98           C
ATOM   1974 1HG1 ILE A 140      -3.885   0.533 -14.966  1.00 85.98           H
ATOM   1975 2HG1 ILE A 140      -4.847   0.919 -13.553  1.00 85.98           H
ATOM   1976  CG2 ILE A 140      -4.312  -2.132 -15.108  1.00 85.98           C
ATOM   1977 1HG2 ILE A 140      -4.890  -3.054 -15.161  1.00 85.98           H
ATOM   1978 2HG2 ILE A 140      -4.204  -1.713 -16.108  1.00 85.98           H
ATOM   1979 3HG2 ILE A 140      -3.326  -2.344 -14.694  1.00 85.98           H
ATOM   1980  CD1 ILE A 140      -3.008  -0.115 -13.105  1.00 85.98           C
ATOM   1981 1HD1 ILE A 140      -3.347  -0.475 -12.134  1.00 85.98           H
ATOM   1982 2HD1 ILE A 140      -2.370  -0.867 -13.569  1.00 85.98           H
ATOM   1983 3HD1 ILE A 140      -2.444   0.809 -12.974  1.00 85.98           H
ATOM   1984  HN  ILE A 140      -6.848  -0.188 -12.815  1.00 85.98           H
ATOM   1985  N   SER A 141      -7.684  -2.839 -14.465  1.00 82.93           N
ATOM   1986  CA  SER A 141      -8.296  -4.090 -14.878  1.00 82.93           C
ATOM   1987  C   SER A 141      -9.554  -3.810 -15.703  1.00 82.93           C
ATOM   1988  O   SER A 141      -9.833  -4.511 -16.674  1.00 82.93           O
ATOM   1989  HA  SER A 141      -7.544  -4.593 -15.487  1.00 82.93           H
ATOM   1990  CB  SER A 141      -8.638  -4.962 -13.668  1.00 82.93           C
ATOM   1991 1HB  SER A 141      -9.339  -4.431 -13.025  1.00 82.93           H
ATOM   1992 2HB  SER A 141      -9.140  -5.870 -14.005  1.00 82.93           H
ATOM   1993  OG  SER A 141      -7.478  -5.313 -12.918  1.00 82.93           O
ATOM   1994  HG  SER A 141      -7.291  -4.612 -12.230  1.00 82.93           H
ATOM   1995  HN  SER A 141      -7.702  -2.665 -13.480  1.00 82.93           H
ATOM   1996  N   VAL A 142     -10.280  -2.784 -15.285  1.00 82.55           N
ATOM   1997  CA  VAL A 142     -11.461  -2.356 -16.016  1.00 82.55           C
ATOM   1998  C   VAL A 142     -11.045  -1.858 -17.402  1.00 82.55           C
ATOM   1999  O   VAL A 142     -11.707  -2.152 -18.395  1.00 82.55           O
ATOM   2000  HA  VAL A 142     -12.107  -3.225 -16.135  1.00 82.55           H
ATOM   2001  CB  VAL A 142     -12.224  -1.305 -15.208  1.00 82.55           C
ATOM   2002  HB  VAL A 142     -11.531  -0.499 -14.965  1.00 82.55           H
ATOM   2003  CG1 VAL A 142     -13.369  -0.707 -16.028  1.00 82.55           C
ATOM   2004 1HG1 VAL A 142     -12.967  -0.235 -16.923  1.00 82.55           H
ATOM   2005 2HG1 VAL A 142     -14.062  -1.499 -16.315  1.00 82.55           H
ATOM   2006 3HG1 VAL A 142     -13.895   0.036 -15.429  1.00 82.55           H
ATOM   2007  CG2 VAL A 142     -12.740  -1.893 -13.893  1.00 82.55           C
ATOM   2008 1HG2 VAL A 142     -13.411  -2.725 -14.105  1.00 82.55           H
ATOM   2009 2HG2 VAL A 142     -11.898  -2.247 -13.298  1.00 82.55           H
ATOM   2010 3HG2 VAL A 142     -13.279  -1.125 -13.338  1.00 82.55           H
ATOM   2011  HN  VAL A 142     -10.074  -2.249 -14.465  1.00 82.55           H
ATOM   2012  N   ASP A 143      -9.950  -1.112 -17.423  1.00 83.44           N
ATOM   2013  CA  ASP A 143      -9.481  -0.507 -18.658  1.00 83.44           C
ATOM   2014  C   ASP A 143      -9.073  -1.608 -19.639  1.00 83.44           C
ATOM   2015  O   ASP A 143      -9.334  -1.506 -20.836  1.00 83.44           O
ATOM   2016  HA  ASP A 143     -10.320   0.086 -19.023  1.00 83.44           H
ATOM   2017  CB  ASP A 143      -8.259   0.380 -18.408  1.00 83.44           C
ATOM   2018 1HB  ASP A 143      -8.476   1.085 -17.606  1.00 83.44           H
ATOM   2019 2HB  ASP A 143      -7.422  -0.234 -18.075  1.00 83.44           H
ATOM   2020  CG  ASP A 143      -7.867   1.143 -19.675  1.00 83.44           C
ATOM   2021  OD1 ASP A 143      -6.707   0.968 -20.106  1.00 83.44           O
ATOM   2022  OD2 ASP A 143      -8.736   1.884 -20.183  1.00 83.44           O
ATOM   2023  HN  ASP A 143      -9.388  -0.920 -16.619  1.00 83.44           H
ATOM   2024  N   ARG A 144      -8.440  -2.636 -19.094  1.00 78.10           N
ATOM   2025  CA  ARG A 144      -7.997  -3.758 -19.904  1.00 78.10           C
ATOM   2026  C   ARG A 144      -9.199  -4.475 -20.521  1.00 78.10           C
ATOM   2027  O   ARG A 144      -9.178  -4.832 -21.697  1.00 78.10           O
ATOM   2028  HA  ARG A 144      -7.368  -3.313 -20.676  1.00 78.10           H
ATOM   2029  CB  ARG A 144      -7.189  -4.755 -19.071  1.00 78.10           C
ATOM   2030 1HB  ARG A 144      -7.730  -4.990 -18.155  1.00 78.10           H
ATOM   2031 2HB  ARG A 144      -7.076  -5.688 -19.623  1.00 78.10           H
ATOM   2032  CG  ARG A 144      -5.810  -4.190 -18.726  1.00 78.10           C
ATOM   2033 1HG  ARG A 144      -5.921  -3.220 -18.241  1.00 78.10           H
ATOM   2034 2HG  ARG A 144      -5.312  -4.848 -18.013  1.00 78.10           H
ATOM   2035  CD  ARG A 144      -4.947  -4.043 -19.981  1.00 78.10           C
ATOM   2036 1HD  ARG A 144      -3.913  -4.302 -19.754  1.00 78.10           H
ATOM   2037 2HD  ARG A 144      -5.288  -4.736 -20.750  1.00 78.10           H
ATOM   2038  NE  ARG A 144      -5.021  -2.654 -20.485  1.00 78.10           N
ATOM   2039  HE  ARG A 144      -5.370  -1.949 -19.868  1.00 78.10           H
ATOM   2040  CZ  ARG A 144      -4.649  -2.281 -21.718  1.00 78.10           C
ATOM   2041  NH1 ARG A 144      -4.174  -3.184 -22.587  1.00 78.10           N
ATOM   2042 1HH1 ARG A 144      -4.094  -4.144 -22.317  1.00 78.10           H
ATOM   2043 2HH1 ARG A 144      -3.898  -2.898 -23.504  1.00 78.10           H
ATOM   2044  NH2 ARG A 144      -4.759  -0.993 -22.068  1.00 78.10           N
ATOM   2045 1HH2 ARG A 144      -4.486  -0.698 -22.984  1.00 78.10           H
ATOM   2046 2HH2 ARG A 144      -5.115  -0.325 -21.414  1.00 78.10           H
ATOM   2047  HN  ARG A 144      -8.229  -2.710 -18.119  1.00 78.10           H
ATOM   2048  N   TYR A 145     -10.220  -4.665 -19.698  1.00 78.52           N
ATOM   2049  CA  TYR A 145     -11.452  -5.280 -20.162  1.00 78.52           C
ATOM   2050  C   TYR A 145     -12.001  -4.550 -21.389  1.00 78.52           C
ATOM   2051  O   TYR A 145     -12.209  -5.160 -22.437  1.00 78.52           O
ATOM   2052  HA  TYR A 145     -11.231  -6.313 -20.432  1.00 78.52           H
ATOM   2053  CB  TYR A 145     -12.452  -5.144 -19.012  1.00 78.52           C
ATOM   2054 1HB  TYR A 145     -12.062  -5.670 -18.141  1.00 78.52           H
ATOM   2055 2HB  TYR A 145     -12.533  -4.092 -18.738  1.00 78.52           H
ATOM   2056  CG  TYR A 145     -13.847  -5.682 -19.334  1.00 78.52           C
ATOM   2057  CD1 TYR A 145     -14.943  -4.845 -19.264  1.00 78.52           C
ATOM   2058  HD1 TYR A 145     -14.813  -3.801 -18.979  1.00 78.52           H
ATOM   2059  CD2 TYR A 145     -14.011  -7.004 -19.694  1.00 78.52           C
ATOM   2060  HD2 TYR A 145     -13.146  -7.665 -19.749  1.00 78.52           H
ATOM   2061  CE1 TYR A 145     -16.256  -5.351 -19.566  1.00 78.52           C
ATOM   2062  HE1 TYR A 145     -17.130  -4.701 -19.515  1.00 78.52           H
ATOM   2063  CE2 TYR A 145     -15.324  -7.510 -19.997  1.00 78.52           C
ATOM   2064  HE2 TYR A 145     -15.468  -8.552 -20.282  1.00 78.52           H
ATOM   2065  CZ  TYR A 145     -16.382  -6.659 -19.918  1.00 78.52           C
ATOM   2066  OH  TYR A 145     -17.623  -7.137 -20.204  1.00 78.52           O
ATOM   2067  HH  TYR A 145     -17.566  -8.101 -20.464  1.00 78.52           H
ATOM   2068  HN  TYR A 145     -10.216  -4.406 -18.732  1.00 78.52           H
ATOM   2069  N   ILE A 146     -12.220  -3.255 -21.219  1.00 77.97           N
ATOM   2070  CA  ILE A 146     -12.857  -2.461 -22.255  1.00 77.97           C
ATOM   2071  C   ILE A 146     -12.009  -2.516 -23.527  1.00 77.97           C
ATOM   2072  O   ILE A 146     -12.544  -2.599 -24.632  1.00 77.97           O
ATOM   2073  HA  ILE A 146     -13.826  -2.915 -22.466  1.00 77.97           H
ATOM   2074  CB  ILE A 146     -13.123  -1.040 -21.754  1.00 77.97           C
ATOM   2075  HB  ILE A 146     -12.187  -0.630 -21.375  1.00 77.97           H
ATOM   2076  CG1 ILE A 146     -14.118  -1.045 -20.591  1.00 77.97           C
ATOM   2077 1HG1 ILE A 146     -15.114  -1.287 -20.962  1.00 77.97           H
ATOM   2078 2HG1 ILE A 146     -13.845  -1.824 -19.879  1.00 77.97           H
ATOM   2079  CG2 ILE A 146     -13.583  -0.132 -22.897  1.00 77.97           C
ATOM   2080 1HG2 ILE A 146     -12.809  -0.093 -23.664  1.00 77.97           H
ATOM   2081 2HG2 ILE A 146     -14.502  -0.529 -23.328  1.00 77.97           H
ATOM   2082 3HG2 ILE A 146     -13.765   0.871 -22.513  1.00 77.97           H
ATOM   2083  CD1 ILE A 146     -14.144   0.312 -19.886  1.00 77.97           C
ATOM   2084 1HD1 ILE A 146     -13.152   0.539 -19.496  1.00 77.97           H
ATOM   2085 2HD1 ILE A 146     -14.441   1.084 -20.596  1.00 77.97           H
ATOM   2086 3HD1 ILE A 146     -14.859   0.280 -19.064  1.00 77.97           H
ATOM   2087  HN  ILE A 146     -11.971  -2.750 -20.392  1.00 77.97           H
ATOM   2088  N   ALA A 147     -10.700  -2.467 -23.330  1.00 77.41           N
ATOM   2089  CA  ALA A 147      -9.775  -2.423 -24.450  1.00 77.41           C
ATOM   2090  C   ALA A 147      -9.931  -3.695 -25.285  1.00 77.41           C
ATOM   2091  O   ALA A 147      -9.741  -3.671 -26.500  1.00 77.41           O
ATOM   2092  HA  ALA A 147     -10.038  -1.561 -25.063  1.00 77.41           H
ATOM   2093  CB  ALA A 147      -8.349  -2.239 -23.927  1.00 77.41           C
ATOM   2094 1HB  ALA A 147      -8.284  -1.307 -23.366  1.00 77.41           H
ATOM   2095 2HB  ALA A 147      -8.090  -3.074 -23.276  1.00 77.41           H
ATOM   2096 3HB  ALA A 147      -7.655  -2.206 -24.768  1.00 77.41           H
ATOM   2097  HN  ALA A 147     -10.270  -2.458 -22.427  1.00 77.41           H
ATOM   2098  N   ILE A 148     -10.276  -4.776 -24.600  1.00 74.01           N
ATOM   2099  CA  ILE A 148     -10.264  -6.090 -25.220  1.00 74.01           C
ATOM   2100  C   ILE A 148     -11.676  -6.437 -25.698  1.00 74.01           C
ATOM   2101  O   ILE A 148     -11.847  -7.028 -26.762  1.00 74.01           O
ATOM   2102  HA  ILE A 148      -9.609  -6.035 -26.090  1.00 74.01           H
ATOM   2103  CB  ILE A 148      -9.665  -7.126 -24.267  1.00 74.01           C
ATOM   2104  HB  ILE A 148     -10.238  -7.109 -23.340  1.00 74.01           H
ATOM   2105  CG1 ILE A 148      -8.220  -6.773 -23.911  1.00 74.01           C
ATOM   2106 1HG1 ILE A 148      -7.579  -6.935 -24.778  1.00 74.01           H
ATOM   2107 2HG1 ILE A 148      -8.152  -5.715 -23.658  1.00 74.01           H
ATOM   2108  CG2 ILE A 148      -9.785  -8.537 -24.846  1.00 74.01           C
ATOM   2109 1HG2 ILE A 148     -10.837  -8.776 -25.006  1.00 74.01           H
ATOM   2110 2HG2 ILE A 148      -9.253  -8.587 -25.795  1.00 74.01           H
ATOM   2111 3HG2 ILE A 148      -9.352  -9.254 -24.148  1.00 74.01           H
ATOM   2112  CD1 ILE A 148      -7.722  -7.618 -22.737  1.00 74.01           C
ATOM   2113 1HD1 ILE A 148      -8.351  -7.435 -21.865  1.00 74.01           H
ATOM   2114 2HD1 ILE A 148      -7.769  -8.674 -23.003  1.00 74.01           H
ATOM   2115 3HD1 ILE A 148      -6.692  -7.347 -22.505  1.00 74.01           H
ATOM   2116  HN  ILE A 148     -10.559  -4.763 -23.641  1.00 74.01           H
ATOM   2117  N   ALA A 149     -12.651  -6.054 -24.887  1.00 73.67           N
ATOM   2118  CA  ALA A 149     -14.033  -6.414 -25.156  1.00 73.67           C
ATOM   2119  C   ALA A 149     -14.594  -5.491 -26.240  1.00 73.67           C
ATOM   2120  O   ALA A 149     -15.280  -5.946 -27.154  1.00 73.67           O
ATOM   2121  HA  ALA A 149     -14.043  -7.440 -25.523  1.00 73.67           H
ATOM   2122  CB  ALA A 149     -14.840  -6.346 -23.858  1.00 73.67           C
ATOM   2123 1HB  ALA A 149     -14.419  -7.041 -23.132  1.00 73.67           H
ATOM   2124 2HB  ALA A 149     -14.800  -5.334 -23.458  1.00 73.67           H
ATOM   2125 3HB  ALA A 149     -15.877  -6.616 -24.061  1.00 73.67           H
ATOM   2126  HN  ALA A 149     -12.510  -5.509 -24.060  1.00 73.67           H
ATOM   2127  N   GLN A 150     -14.280  -4.211 -26.103  1.00 75.94           N
ATOM   2128  CA  GLN A 150     -14.787  -3.213 -27.030  1.00 75.94           C
ATOM   2129  C   GLN A 150     -13.651  -2.670 -27.899  1.00 75.94           C
ATOM   2130  O   GLN A 150     -13.622  -1.482 -28.218  1.00 75.94           O
ATOM   2131  HA  GLN A 150     -15.511  -3.738 -27.653  1.00 75.94           H
ATOM   2132  CB  GLN A 150     -15.495  -2.081 -26.283  1.00 75.94           C
ATOM   2133 1HB  GLN A 150     -14.793  -1.589 -25.610  1.00 75.94           H
ATOM   2134 2HB  GLN A 150     -15.836  -1.328 -26.994  1.00 75.94           H
ATOM   2135  CG  GLN A 150     -16.688  -2.612 -25.485  1.00 75.94           C
ATOM   2136 1HG  GLN A 150     -17.274  -3.289 -26.107  1.00 75.94           H
ATOM   2137 2HG  GLN A 150     -16.331  -3.191 -24.633  1.00 75.94           H
ATOM   2138  CD  GLN A 150     -17.574  -1.466 -24.994  1.00 75.94           C
ATOM   2139  OE1 GLN A 150     -17.318  -0.299 -25.242  1.00 75.94           O
ATOM   2140  NE2 GLN A 150     -18.629  -1.862 -24.287  1.00 75.94           N
ATOM   2141 1HE2 GLN A 150     -18.782  -2.836 -24.120  1.00 75.94           H
ATOM   2142 2HE2 GLN A 150     -19.268  -1.185 -23.922  1.00 75.94           H
ATOM   2143  HN  GLN A 150     -13.693  -3.854 -25.377  1.00 75.94           H
ATOM   2144  N   ALA A 151     -12.743  -3.566 -28.257  1.00 72.57           N
ATOM   2145  CA  ALA A 151     -11.515  -3.162 -28.921  1.00 72.57           C
ATOM   2146  C   ALA A 151     -11.854  -2.246 -30.098  1.00 72.57           C
ATOM   2147  O   ALA A 151     -11.128  -1.293 -30.377  1.00 72.57           O
ATOM   2148  HA  ALA A 151     -10.916  -2.606 -28.200  1.00 72.57           H
ATOM   2149  CB  ALA A 151     -10.736  -4.406 -29.354  1.00 72.57           C
ATOM   2150 1HB  ALA A 151     -10.495  -5.007 -28.478  1.00 72.57           H
ATOM   2151 2HB  ALA A 151     -11.344  -4.993 -30.042  1.00 72.57           H
ATOM   2152 3HB  ALA A 151      -9.815  -4.102 -29.852  1.00 72.57           H
ATOM   2153  HN  ALA A 151     -12.836  -4.549 -28.102  1.00 72.57           H
ATOM   2154  N   MET A 152     -12.957  -2.567 -30.758  1.00 69.62           N
ATOM   2155  CA  MET A 152     -13.361  -1.831 -31.944  1.00 69.62           C
ATOM   2156  C   MET A 152     -13.717  -0.384 -31.596  1.00 69.62           C
ATOM   2157  O   MET A 152     -13.334   0.542 -32.308  1.00 69.62           O
ATOM   2158  HA  MET A 152     -12.498  -1.849 -32.609  1.00 69.62           H
ATOM   2159  CB  MET A 152     -14.571  -2.516 -32.583  1.00 69.62           C
ATOM   2160 1HB  MET A 152     -15.344  -2.672 -31.830  1.00 69.62           H
ATOM   2161 2HB  MET A 152     -14.998  -1.868 -33.348  1.00 69.62           H
ATOM   2162  CG  MET A 152     -14.177  -3.857 -33.204  1.00 69.62           C
ATOM   2163 1HG  MET A 152     -13.128  -4.068 -32.999  1.00 69.62           H
ATOM   2164 2HG  MET A 152     -14.758  -4.661 -32.751  1.00 69.62           H
ATOM   2165  SD  MET A 152     -14.458  -3.820 -34.966  1.00 69.62           S
ATOM   2166  CE  MET A 152     -16.240  -3.931 -34.998  1.00 69.62           C
ATOM   2167 1HE  MET A 152     -16.555  -4.857 -34.518  1.00 69.62           H
ATOM   2168 2HE  MET A 152     -16.666  -3.081 -34.464  1.00 69.62           H
ATOM   2169 3HE  MET A 152     -16.586  -3.920 -36.032  1.00 69.62           H
ATOM   2170  HN  MET A 152     -13.568  -3.314 -30.496  1.00 69.62           H
ATOM   2171  N   ARG A 153     -14.447  -0.236 -30.500  1.00 70.33           N
ATOM   2172  CA  ARG A 153     -14.905   1.077 -30.078  1.00 70.33           C
ATOM   2173  C   ARG A 153     -13.829   1.771 -29.240  1.00 70.33           C
ATOM   2174  O   ARG A 153     -13.844   2.992 -29.092  1.00 70.33           O
ATOM   2175  HA  ARG A 153     -15.090   1.619 -31.006  1.00 70.33           H
ATOM   2176  CB  ARG A 153     -16.193   0.974 -29.258  1.00 70.33           C
ATOM   2177 1HB  ARG A 153     -16.047   0.280 -28.431  1.00 70.33           H
ATOM   2178 2HB  ARG A 153     -16.429   1.945 -28.822  1.00 70.33           H
ATOM   2179  CG  ARG A 153     -17.360   0.502 -30.127  1.00 70.33           C
ATOM   2180 1HG  ARG A 153     -17.459   1.154 -30.995  1.00 70.33           H
ATOM   2181 2HG  ARG A 153     -17.155  -0.501 -30.504  1.00 70.33           H
ATOM   2182  CD  ARG A 153     -18.668   0.498 -29.334  1.00 70.33           C
ATOM   2183 1HD  ARG A 153     -18.602  -0.216 -28.513  1.00 70.33           H
ATOM   2184 2HD  ARG A 153     -18.837   1.479 -28.890  1.00 70.33           H
ATOM   2185  NE  ARG A 153     -19.798   0.144 -30.222  1.00 70.33           N
ATOM   2186  HE  ARG A 153     -19.595  -0.061 -31.180  1.00 70.33           H
ATOM   2187  CZ  ARG A 153     -21.075   0.081 -29.823  1.00 70.33           C
ATOM   2188  NH1 ARG A 153     -21.405   0.345 -28.552  1.00 70.33           N
ATOM   2189 1HH1 ARG A 153     -20.695   0.592 -27.892  1.00 70.33           H
ATOM   2190 2HH1 ARG A 153     -22.361   0.296 -28.263  1.00 70.33           H
ATOM   2191  NH2 ARG A 153     -22.019  -0.251 -30.716  1.00 70.33           N
ATOM   2192 1HH2 ARG A 153     -22.977  -0.302 -30.434  1.00 70.33           H
ATOM   2193 2HH2 ARG A 153     -21.764  -0.447 -31.663  1.00 70.33           H
ATOM   2194  HN  ARG A 153     -14.725  -0.991 -29.906  1.00 70.33           H
ATOM   2195  N   ALA A 154     -12.921   0.962 -28.714  1.00 70.09           N
ATOM   2196  CA  ALA A 154     -11.971   1.445 -27.727  1.00 70.09           C
ATOM   2197  C   ALA A 154     -11.066   2.499 -28.369  1.00 70.09           C
ATOM   2198  O   ALA A 154     -10.538   3.370 -27.680  1.00 70.09           O
ATOM   2199  HA  ALA A 154     -12.538   1.908 -26.919  1.00 70.09           H
ATOM   2200  CB  ALA A 154     -11.179   0.265 -27.160  1.00 70.09           C
ATOM   2201 1HB  ALA A 154     -11.865  -0.440 -26.690  1.00 70.09           H
ATOM   2202 2HB  ALA A 154     -10.642  -0.234 -27.967  1.00 70.09           H
ATOM   2203 3HB  ALA A 154     -10.466   0.627 -26.419  1.00 70.09           H
ATOM   2204  HN  ALA A 154     -12.829  -0.005 -28.952  1.00 70.09           H
ATOM   2205  N   HIS A 155     -10.917   2.385 -29.680  1.00 70.03           N
ATOM   2206  CA  HIS A 155     -10.002   3.249 -30.407  1.00 70.03           C
ATOM   2207  C   HIS A 155     -10.601   4.653 -30.517  1.00 70.03           C
ATOM   2208  O   HIS A 155      -9.933   5.642 -30.219  1.00 70.03           O
ATOM   2209  HA  HIS A 155      -9.086   3.299 -29.820  1.00 70.03           H
ATOM   2210  CB  HIS A 155      -9.651   2.646 -31.769  1.00 70.03           C
ATOM   2211 1HB  HIS A 155      -9.365   1.604 -31.630  1.00 70.03           H
ATOM   2212 2HB  HIS A 155     -10.542   2.651 -32.397  1.00 70.03           H
ATOM   2213  CG  HIS A 155      -8.538   3.367 -32.491  1.00 70.03           C
ATOM   2214  ND1 HIS A 155      -8.766   4.425 -33.353  1.00 70.03           N
ATOM   2215  HD1 HIS A 155      -9.660   4.812 -33.581  1.00 70.03           H
ATOM   2216  CD2 HIS A 155      -7.188   3.172 -32.470  1.00 70.03           C
ATOM   2217  HD2 HIS A 155      -6.664   2.412 -31.890  1.00 70.03           H
ATOM   2218  CE1 HIS A 155      -7.599   4.840 -33.824  1.00 70.03           C
ATOM   2219  HE1 HIS A 155      -7.446   5.659 -34.527  1.00 70.03           H
ATOM   2220  NE2 HIS A 155      -6.623   4.061 -33.276  1.00 70.03           N
ATOM   2221  HN  HIS A 155     -11.406   1.719 -30.243  1.00 70.03           H
ATOM   2222  N   THR A 156     -11.854   4.695 -30.946  1.00 74.00           N
ATOM   2223  CA  THR A 156     -12.513   5.964 -31.208  1.00 74.00           C
ATOM   2224  C   THR A 156     -12.738   6.728 -29.901  1.00 74.00           C
ATOM   2225  O   THR A 156     -12.866   7.951 -29.907  1.00 74.00           O
ATOM   2226  HA  THR A 156     -11.852   6.573 -31.825  1.00 74.00           H
ATOM   2227  CB  THR A 156     -13.806   5.676 -31.973  1.00 74.00           C
ATOM   2228  HB  THR A 156     -14.469   6.541 -31.957  1.00 74.00           H
ATOM   2229  OG1 THR A 156     -14.318   4.496 -31.359  1.00 74.00           O
ATOM   2230  HG1 THR A 156     -15.292   4.399 -31.563  1.00 74.00           H
ATOM   2231  CG2 THR A 156     -13.547   5.259 -33.423  1.00 74.00           C
ATOM   2232 1HG2 THR A 156     -12.940   4.354 -33.438  1.00 74.00           H
ATOM   2233 2HG2 THR A 156     -13.020   6.059 -33.942  1.00 74.00           H
ATOM   2234 3HG2 THR A 156     -14.498   5.067 -33.920  1.00 74.00           H
ATOM   2235  HN  THR A 156     -12.415   3.885 -31.114  1.00 74.00           H
ATOM   2236  N   TRP A 157     -12.778   5.974 -28.812  1.00 79.84           N
ATOM   2237  CA  TRP A 157     -13.134   6.542 -27.522  1.00 79.84           C
ATOM   2238  C   TRP A 157     -11.840   6.828 -26.758  1.00 79.84           C
ATOM   2239  O   TRP A 157     -11.867   7.066 -25.552  1.00 79.84           O
ATOM   2240  HA  TRP A 157     -13.673   7.471 -27.705  1.00 79.84           H
ATOM   2241  CB  TRP A 157     -14.086   5.617 -26.761  1.00 79.84           C
ATOM   2242 1HB  TRP A 157     -13.693   4.601 -26.794  1.00 79.84           H
ATOM   2243 2HB  TRP A 157     -14.106   5.917 -25.713  1.00 79.84           H
ATOM   2244  CG  TRP A 157     -15.517   5.613 -27.303  1.00 79.84           C
ATOM   2245  CD1 TRP A 157     -15.924   5.842 -28.559  1.00 79.84           C
ATOM   2246  HD1 TRP A 157     -15.255   6.071 -29.388  1.00 79.84           H
ATOM   2247  CD2 TRP A 157     -16.721   5.357 -26.550  1.00 79.84           C
ATOM   2248  NE1 TRP A 157     -17.296   5.753 -28.670  1.00 79.84           N
ATOM   2249  HE1 TRP A 157     -17.833   5.884 -29.504  1.00 79.84           H
ATOM   2250  CE2 TRP A 157     -17.797   5.449 -27.409  1.00 79.84           C
ATOM   2251  CE3 TRP A 157     -16.895   5.058 -25.187  1.00 79.84           C
ATOM   2252  HE3 TRP A 157     -16.062   4.980 -24.488  1.00 79.84           H
ATOM   2253  CZ2 TRP A 157     -19.122   5.255 -27.002  1.00 79.84           C
ATOM   2254  HZ2 TRP A 157     -19.955   5.333 -27.701  1.00 79.84           H
ATOM   2255  CZ3 TRP A 157     -18.226   4.867 -24.796  1.00 79.84           C
ATOM   2256  HZ3 TRP A 157     -18.418   4.633 -23.749  1.00 79.84           H
ATOM   2257  CH2 TRP A 157     -19.320   4.956 -25.649  1.00 79.84           C
ATOM   2258  HH2 TRP A 157     -20.327   4.794 -25.266  1.00 79.84           H
ATOM   2259  HN  TRP A 157     -12.573   4.996 -28.801  1.00 79.84           H
ATOM   2260  N   ARG A 158     -10.738   6.796 -27.492  1.00 78.59           N
ATOM   2261  CA  ARG A 158      -9.424   6.824 -26.872  1.00 78.59           C
ATOM   2262  C   ARG A 158      -9.235   8.125 -26.088  1.00 78.59           C
ATOM   2263  O   ARG A 158      -8.769   8.105 -24.950  1.00 78.59           O
ATOM   2264  HA  ARG A 158      -9.412   5.960 -26.207  1.00 78.59           H
ATOM   2265  CB  ARG A 158      -8.317   6.703 -27.920  1.00 78.59           C
ATOM   2266 1HB  ARG A 158      -8.476   5.807 -28.521  1.00 78.59           H
ATOM   2267 2HB  ARG A 158      -8.359   7.554 -28.599  1.00 78.59           H
ATOM   2268  CG  ARG A 158      -6.939   6.640 -27.258  1.00 78.59           C
ATOM   2269 1HG  ARG A 158      -6.768   7.547 -26.679  1.00 78.59           H
ATOM   2270 2HG  ARG A 158      -6.906   5.804 -26.558  1.00 78.59           H
ATOM   2271  CD  ARG A 158      -5.834   6.480 -28.304  1.00 78.59           C
ATOM   2272 1HD  ARG A 158      -6.038   5.611 -28.930  1.00 78.59           H
ATOM   2273 2HD  ARG A 158      -5.816   7.350 -28.961  1.00 78.59           H
ATOM   2274  NE  ARG A 158      -4.523   6.324 -27.636  1.00 78.59           N
ATOM   2275  HE  ARG A 158      -4.468   6.526 -26.658  1.00 78.59           H
ATOM   2276  CZ  ARG A 158      -3.404   5.930 -28.259  1.00 78.59           C
ATOM   2277  NH1 ARG A 158      -3.419   5.646 -29.569  1.00 78.59           N
ATOM   2278 1HH1 ARG A 158      -4.270   5.728 -30.088  1.00 78.59           H
ATOM   2279 2HH1 ARG A 158      -2.580   5.353 -30.027  1.00 78.59           H
ATOM   2280  NH2 ARG A 158      -2.270   5.823 -27.553  1.00 78.59           N
ATOM   2281 1HH2 ARG A 158      -1.427   5.530 -28.004  1.00 78.59           H
ATOM   2282 2HH2 ARG A 158      -2.267   6.037 -26.576  1.00 78.59           H
ATOM   2283  HN  ARG A 158     -10.732   6.752 -28.491  1.00 78.59           H
ATOM   2284  N   GLU A 159      -9.605   9.223 -26.729  1.00 81.63           N
ATOM   2285  CA  GLU A 159      -9.392  10.537 -26.146  1.00 81.63           C
ATOM   2286  C   GLU A 159     -10.276  10.720 -24.911  1.00 81.63           C
ATOM   2287  O   GLU A 159      -9.802  11.159 -23.864  1.00 81.63           O
ATOM   2288  HA  GLU A 159      -8.342  10.559 -25.856  1.00 81.63           H
ATOM   2289  CB  GLU A 159      -9.651  11.641 -27.174  1.00 81.63           C
ATOM   2290 1HB  GLU A 159     -10.613  11.473 -27.659  1.00 81.63           H
ATOM   2291 2HB  GLU A 159      -9.577  12.616 -26.692  1.00 81.63           H
ATOM   2292  CG  GLU A 159      -8.591  11.624 -28.276  1.00 81.63           C
ATOM   2293 1HG  GLU A 159      -7.597  11.661 -27.831  1.00 81.63           H
ATOM   2294 2HG  GLU A 159      -8.656  10.689 -28.834  1.00 81.63           H
ATOM   2295  CD  GLU A 159      -8.773  12.807 -29.230  1.00 81.63           C
ATOM   2296  OE1 GLU A 159      -7.823  13.065 -30.001  1.00 81.63           O
ATOM   2297  OE2 GLU A 159      -9.857  13.425 -29.167  1.00 81.63           O
ATOM   2298  HN  GLU A 159     -10.043   9.226 -27.628  1.00 81.63           H
ATOM   2299  N   LYS A 160     -11.544  10.373 -25.073  1.00 85.15           N
ATOM   2300  CA  LYS A 160     -12.492  10.467 -23.976  1.00 85.15           C
ATOM   2301  C   LYS A 160     -11.975   9.653 -22.789  1.00 85.15           C
ATOM   2302  O   LYS A 160     -12.052  10.098 -21.645  1.00 85.15           O
ATOM   2303  HA  LYS A 160     -12.545  11.515 -23.679  1.00 85.15           H
ATOM   2304  CB  LYS A 160     -13.891  10.058 -24.440  1.00 85.15           C
ATOM   2305 1HB  LYS A 160     -13.850   9.075 -24.909  1.00 85.15           H
ATOM   2306 2HB  LYS A 160     -14.553   9.972 -23.579  1.00 85.15           H
ATOM   2307  CG  LYS A 160     -14.461  11.077 -25.429  1.00 85.15           C
ATOM   2308 1HG  LYS A 160     -14.412  12.076 -24.996  1.00 85.15           H
ATOM   2309 2HG  LYS A 160     -13.853  11.091 -26.333  1.00 85.15           H
ATOM   2310  CD  LYS A 160     -15.910  10.741 -25.788  1.00 85.15           C
ATOM   2311 1HD  LYS A 160     -15.952   9.768 -26.276  1.00 85.15           H
ATOM   2312 2HD  LYS A 160     -16.506  10.668 -24.878  1.00 85.15           H
ATOM   2313  CE  LYS A 160     -16.507  11.806 -26.710  1.00 85.15           C
ATOM   2314 1HE  LYS A 160     -16.433  12.787 -26.239  1.00 85.15           H
ATOM   2315 2HE  LYS A 160     -15.937  11.854 -27.637  1.00 85.15           H
ATOM   2316  NZ  LYS A 160     -17.924  11.499 -27.008  1.00 85.15           N
ATOM   2317 1HZ  LYS A 160     -18.306  12.218 -27.612  1.00 85.15           H
ATOM   2318 2HZ  LYS A 160     -17.984  10.600 -27.472  1.00 85.15           H
ATOM   2319 3HZ  LYS A 160     -18.452  11.468 -26.143  1.00 85.15           H
ATOM   2320  HN  LYS A 160     -11.925  10.033 -25.933  1.00 85.15           H
ATOM   2321  N   ARG A 161     -11.459   8.473 -23.102  1.00 86.25           N
ATOM   2322  CA  ARG A 161     -10.959   7.578 -22.072  1.00 86.25           C
ATOM   2323  C   ARG A 161      -9.792   8.227 -21.325  1.00 86.25           C
ATOM   2324  O   ARG A 161      -9.607   7.993 -20.132  1.00 86.25           O
ATOM   2325  HA  ARG A 161     -11.808   7.415 -21.408  1.00 86.25           H
ATOM   2326  CB  ARG A 161     -10.495   6.250 -22.674  1.00 86.25           C
ATOM   2327 1HB  ARG A 161      -9.853   6.442 -23.534  1.00 86.25           H
ATOM   2328 2HB  ARG A 161      -9.895   5.706 -21.944  1.00 86.25           H
ATOM   2329  CG  ARG A 161     -11.689   5.395 -23.102  1.00 86.25           C
ATOM   2330 1HG  ARG A 161     -12.218   5.035 -22.219  1.00 86.25           H
ATOM   2331 2HG  ARG A 161     -12.392   6.004 -23.669  1.00 86.25           H
ATOM   2332  CD  ARG A 161     -11.235   4.205 -23.950  1.00 86.25           C
ATOM   2333 1HD  ARG A 161     -12.100   3.717 -24.399  1.00 86.25           H
ATOM   2334 2HD  ARG A 161     -10.604   4.552 -24.769  1.00 86.25           H
ATOM   2335  NE  ARG A 161     -10.489   3.240 -23.112  1.00 86.25           N
ATOM   2336  HE  ARG A 161     -10.520   3.360 -22.120  1.00 86.25           H
ATOM   2337  CZ  ARG A 161      -9.775   2.217 -23.599  1.00 86.25           C
ATOM   2338  NH1 ARG A 161      -9.699   2.009 -24.921  1.00 86.25           N
ATOM   2339 1HH1 ARG A 161     -10.177   2.620 -25.552  1.00 86.25           H
ATOM   2340 2HH1 ARG A 161      -9.163   1.243 -25.277  1.00 86.25           H
ATOM   2341  NH2 ARG A 161      -9.138   1.404 -22.745  1.00 86.25           N
ATOM   2342 1HH2 ARG A 161      -8.601   0.635 -23.093  1.00 86.25           H
ATOM   2343 2HH2 ARG A 161      -9.201   1.566 -21.760  1.00 86.25           H
ATOM   2344  HN  ARG A 161     -11.380   8.127 -24.037  1.00 86.25           H
ATOM   2345  N   LEU A 162      -9.036   9.031 -22.058  1.00 87.98           N
ATOM   2346  CA  LEU A 162      -7.883   9.703 -21.484  1.00 87.98           C
ATOM   2347  C   LEU A 162      -8.361  10.796 -20.525  1.00 87.98           C
ATOM   2348  O   LEU A 162      -7.760  11.009 -19.473  1.00 87.98           O
ATOM   2349  HA  LEU A 162      -7.324   8.963 -20.912  1.00 87.98           H
ATOM   2350  CB  LEU A 162      -6.957  10.216 -22.589  1.00 87.98           C
ATOM   2351 1HB  LEU A 162      -6.771   9.401 -23.288  1.00 87.98           H
ATOM   2352 2HB  LEU A 162      -7.480  10.997 -23.141  1.00 87.98           H
ATOM   2353  CG  LEU A 162      -5.608  10.773 -22.128  1.00 87.98           C
ATOM   2354  HG  LEU A 162      -5.793  11.528 -21.364  1.00 87.98           H
ATOM   2355  CD1 LEU A 162      -4.754   9.679 -21.485  1.00 87.98           C
ATOM   2356 1HD1 LEU A 162      -5.277   9.271 -20.621  1.00 87.98           H
ATOM   2357 2HD1 LEU A 162      -4.575   8.885 -22.210  1.00 87.98           H
ATOM   2358 3HD1 LEU A 162      -3.801  10.102 -21.167  1.00 87.98           H
ATOM   2359  CD2 LEU A 162      -4.879  11.467 -23.281  1.00 87.98           C
ATOM   2360 1HD2 LEU A 162      -4.706  10.751 -24.084  1.00 87.98           H
ATOM   2361 2HD2 LEU A 162      -5.488  12.290 -23.653  1.00 87.98           H
ATOM   2362 3HD2 LEU A 162      -3.924  11.853 -22.926  1.00 87.98           H
ATOM   2363  HN  LEU A 162      -9.199   9.224 -23.026  1.00 87.98           H
ATOM   2364  N   LEU A 163      -9.437  11.458 -20.923  1.00 90.32           N
ATOM   2365  CA  LEU A 163     -10.018  12.505 -20.099  1.00 90.32           C
ATOM   2366  C   LEU A 163     -10.561  11.889 -18.808  1.00 90.32           C
ATOM   2367  O   LEU A 163     -10.289  12.387 -17.717  1.00 90.32           O
ATOM   2368  HA  LEU A 163      -9.219  13.199 -19.841  1.00 90.32           H
ATOM   2369  CB  LEU A 163     -11.063  13.292 -20.892  1.00 90.32           C
ATOM   2370 1HB  LEU A 163     -10.611  13.618 -21.828  1.00 90.32           H
ATOM   2371 2HB  LEU A 163     -11.879  12.616 -21.150  1.00 90.32           H
ATOM   2372  CG  LEU A 163     -11.655  14.516 -20.190  1.00 90.32           C
ATOM   2373  HG  LEU A 163     -11.965  14.219 -19.188  1.00 90.32           H
ATOM   2374  CD1 LEU A 163     -10.606  15.618 -20.031  1.00 90.32           C
ATOM   2375 1HD1 LEU A 163      -9.773  15.243 -19.436  1.00 90.32           H
ATOM   2376 2HD1 LEU A 163     -10.244  15.919 -21.014  1.00 90.32           H
ATOM   2377 3HD1 LEU A 163     -11.053  16.476 -19.530  1.00 90.32           H
ATOM   2378  CD2 LEU A 163     -12.904  15.015 -20.919  1.00 90.32           C
ATOM   2379 1HD2 LEU A 163     -12.643  15.291 -21.941  1.00 90.32           H
ATOM   2380 2HD2 LEU A 163     -13.655  14.225 -20.937  1.00 90.32           H
ATOM   2381 3HD2 LEU A 163     -13.305  15.886 -20.400  1.00 90.32           H
ATOM   2382  HN  LEU A 163      -9.908  11.291 -21.789  1.00 90.32           H
ATOM   2383  N   TYR A 164     -11.318  10.815 -18.975  1.00 91.25           N
ATOM   2384  CA  TYR A 164     -11.924  10.142 -17.839  1.00 91.25           C
ATOM   2385  C   TYR A 164     -10.855   9.613 -16.881  1.00 91.25           C
ATOM   2386  O   TYR A 164     -11.044   9.627 -15.666  1.00 91.25           O
ATOM   2387  HA  TYR A 164     -12.547  10.865 -17.313  1.00 91.25           H
ATOM   2388  CB  TYR A 164     -12.705   8.960 -18.416  1.00 91.25           C
ATOM   2389 1HB  TYR A 164     -12.096   8.471 -19.176  1.00 91.25           H
ATOM   2390 2HB  TYR A 164     -12.876   8.229 -17.625  1.00 91.25           H
ATOM   2391  CG  TYR A 164     -14.051   9.345 -19.034  1.00 91.25           C
ATOM   2392  CD1 TYR A 164     -15.010   9.970 -18.263  1.00 91.25           C
ATOM   2393  HD1 TYR A 164     -14.809  10.189 -17.214  1.00 91.25           H
ATOM   2394  CD2 TYR A 164     -14.306   9.067 -20.361  1.00 91.25           C
ATOM   2395  HD2 TYR A 164     -13.548   8.573 -20.970  1.00 91.25           H
ATOM   2396  CE1 TYR A 164     -16.277  10.332 -18.844  1.00 91.25           C
ATOM   2397  HE1 TYR A 164     -17.043  10.826 -18.247  1.00 91.25           H
ATOM   2398  CE2 TYR A 164     -15.572   9.430 -20.942  1.00 91.25           C
ATOM   2399  HE2 TYR A 164     -15.787   9.216 -21.990  1.00 91.25           H
ATOM   2400  CZ  TYR A 164     -16.495  10.044 -20.155  1.00 91.25           C
ATOM   2401  OH  TYR A 164     -17.692  10.387 -20.704  1.00 91.25           O
ATOM   2402  HH  TYR A 164     -17.705  10.143 -21.674  1.00 91.25           H
ATOM   2403  HN  TYR A 164     -11.519  10.405 -19.865  1.00 91.25           H
ATOM   2404  N   SER A 165      -9.756   9.158 -17.465  1.00 92.85           N
ATOM   2405  CA  SER A 165      -8.648   8.644 -16.677  1.00 92.85           C
ATOM   2406  C   SER A 165      -8.121   9.734 -15.743  1.00 92.85           C
ATOM   2407  O   SER A 165      -7.773   9.459 -14.595  1.00 92.85           O
ATOM   2408  HA  SER A 165      -9.063   7.815 -16.103  1.00 92.85           H
ATOM   2409  CB  SER A 165      -7.525   8.128 -17.578  1.00 92.85           C
ATOM   2410 1HB  SER A 165      -6.564   8.291 -17.089  1.00 92.85           H
ATOM   2411 2HB  SER A 165      -7.635   7.052 -17.714  1.00 92.85           H
ATOM   2412  OG  SER A 165      -7.524   8.769 -18.851  1.00 92.85           O
ATOM   2413  HG  SER A 165      -7.351   9.747 -18.741  1.00 92.85           H
ATOM   2414  HN  SER A 165      -9.616   9.137 -18.455  1.00 92.85           H
ATOM   2415  N   LYS A 166      -8.077  10.950 -16.269  1.00 94.15           N
ATOM   2416  CA  LYS A 166      -7.576  12.079 -15.503  1.00 94.15           C
ATOM   2417  C   LYS A 166      -8.482  12.311 -14.293  1.00 94.15           C
ATOM   2418  O   LYS A 166      -7.999  12.464 -13.172  1.00 94.15           O
ATOM   2419  HA  LYS A 166      -6.581  11.815 -15.145  1.00 94.15           H
ATOM   2420  CB  LYS A 166      -7.422  13.308 -16.401  1.00 94.15           C
ATOM   2421 1HB  LYS A 166      -8.335  13.459 -16.978  1.00 94.15           H
ATOM   2422 2HB  LYS A 166      -7.284  14.197 -15.786  1.00 94.15           H
ATOM   2423  CG  LYS A 166      -6.233  13.149 -17.350  1.00 94.15           C
ATOM   2424 1HG  LYS A 166      -5.321  12.994 -16.774  1.00 94.15           H
ATOM   2425 2HG  LYS A 166      -6.373  12.262 -17.969  1.00 94.15           H
ATOM   2426  CD  LYS A 166      -6.075  14.381 -18.243  1.00 94.15           C
ATOM   2427 1HD  LYS A 166      -6.972  14.514 -18.848  1.00 94.15           H
ATOM   2428 2HD  LYS A 166      -5.973  15.273 -17.625  1.00 94.15           H
ATOM   2429  CE  LYS A 166      -4.855  14.244 -19.156  1.00 94.15           C
ATOM   2430 1HE  LYS A 166      -3.973  14.007 -18.561  1.00 94.15           H
ATOM   2431 2HE  LYS A 166      -5.003  13.416 -19.850  1.00 94.15           H
ATOM   2432  NZ  LYS A 166      -4.629  15.497 -19.911  1.00 94.15           N
ATOM   2433 1HZ  LYS A 166      -3.830  15.382 -20.525  1.00 94.15           H
ATOM   2434 2HZ  LYS A 166      -5.452  15.712 -20.463  1.00 94.15           H
ATOM   2435 3HZ  LYS A 166      -4.450  16.255 -19.262  1.00 94.15           H
ATOM   2436  HN  LYS A 166      -8.375  11.168 -17.198  1.00 94.15           H
ATOM   2437  N   MET A 167      -9.779  12.330 -14.559  1.00 95.59           N
ATOM   2438  CA  MET A 167     -10.755  12.580 -13.512  1.00 95.59           C
ATOM   2439  C   MET A 167     -10.736  11.463 -12.467  1.00 95.59           C
ATOM   2440  O   MET A 167     -10.778  11.730 -11.267  1.00 95.59           O
ATOM   2441  HA  MET A 167     -10.457  13.522 -13.052  1.00 95.59           H
ATOM   2442  CB  MET A 167     -12.152  12.679 -14.129  1.00 95.59           C
ATOM   2443 1HB  MET A 167     -12.360  11.782 -14.713  1.00 95.59           H
ATOM   2444 2HB  MET A 167     -12.900  12.724 -13.338  1.00 95.59           H
ATOM   2445  CG  MET A 167     -12.271  13.915 -15.022  1.00 95.59           C
ATOM   2446 1HG  MET A 167     -11.935  14.799 -14.480  1.00 95.59           H
ATOM   2447 2HG  MET A 167     -11.622  13.810 -15.892  1.00 95.59           H
ATOM   2448  SD  MET A 167     -13.963  14.129 -15.547  1.00 95.59           S
ATOM   2449  CE  MET A 167     -14.150  12.689 -16.585  1.00 95.59           C
ATOM   2450 1HE  MET A 167     -13.425  12.731 -17.398  1.00 95.59           H
ATOM   2451 2HE  MET A 167     -13.980  11.790 -15.993  1.00 95.59           H
ATOM   2452 3HE  MET A 167     -15.159  12.667 -16.998  1.00 95.59           H
ATOM   2453  HN  MET A 167     -10.165  12.178 -15.469  1.00 95.59           H
ATOM   2454  N   VAL A 168     -10.674  10.235 -12.961  1.00 95.81           N
ATOM   2455  CA  VAL A 168     -10.686   9.075 -12.086  1.00 95.81           C
ATOM   2456  C   VAL A 168      -9.481   9.139 -11.145  1.00 95.81           C
ATOM   2457  O   VAL A 168      -9.606   8.867  -9.952  1.00 95.81           O
ATOM   2458  HA  VAL A 168     -11.598   9.120 -11.491  1.00 95.81           H
ATOM   2459  CB  VAL A 168     -10.727   7.792 -12.919  1.00 95.81           C
ATOM   2460  HB  VAL A 168      -9.948   7.860 -13.678  1.00 95.81           H
ATOM   2461  CG1 VAL A 168     -10.432   6.566 -12.052  1.00 95.81           C
ATOM   2462 1HG1 VAL A 168      -9.441   6.664 -11.609  1.00 95.81           H
ATOM   2463 2HG1 VAL A 168     -11.178   6.493 -11.260  1.00 95.81           H
ATOM   2464 3HG1 VAL A 168     -10.468   5.668 -12.668  1.00 95.81           H
ATOM   2465  CG2 VAL A 168     -12.071   7.646 -13.636  1.00 95.81           C
ATOM   2466 1HG2 VAL A 168     -12.873   7.610 -12.899  1.00 95.81           H
ATOM   2467 2HG2 VAL A 168     -12.223   8.498 -14.298  1.00 95.81           H
ATOM   2468 3HG2 VAL A 168     -12.073   6.726 -14.220  1.00 95.81           H
ATOM   2469  HN  VAL A 168     -10.616  10.027 -13.937  1.00 95.81           H
ATOM   2470  N   CYS A 169      -8.342   9.499 -11.717  1.00 96.38           N
ATOM   2471  CA  CYS A 169      -7.113   9.586 -10.948  1.00 96.38           C
ATOM   2472  C   CYS A 169      -7.324  10.596  -9.818  1.00 96.38           C
ATOM   2473  O   CYS A 169      -6.977  10.328  -8.669  1.00 96.38           O
ATOM   2474  HA  CYS A 169      -6.923   8.590 -10.547  1.00 96.38           H
ATOM   2475  CB  CYS A 169      -5.919   9.957 -11.830  1.00 96.38           C
ATOM   2476 1HB  CYS A 169      -6.172  10.810 -12.459  1.00 96.38           H
ATOM   2477 2HB  CYS A 169      -5.077  10.260 -11.207  1.00 96.38           H
ATOM   2478  SG  CYS A 169      -5.443   8.530 -12.872  1.00 96.38           S
ATOM   2479  HG  CYS A 169      -6.408   8.689 -13.774  1.00 96.38           H
ATOM   2480  HN  CYS A 169      -8.251   9.728 -12.686  1.00 96.38           H
ATOM   2481  N   PHE A 170      -7.891  11.736 -10.185  1.00 96.90           N
ATOM   2482  CA  PHE A 170      -8.133  12.795  -9.220  1.00 96.90           C
ATOM   2483  C   PHE A 170      -9.050  12.313  -8.094  1.00 96.90           C
ATOM   2484  O   PHE A 170      -8.777  12.556  -6.920  1.00 96.90           O
ATOM   2485  HA  PHE A 170      -7.167  13.080  -8.803  1.00 96.90           H
ATOM   2486  CB  PHE A 170      -8.825  13.935  -9.972  1.00 96.90           C
ATOM   2487 1HB  PHE A 170      -8.201  14.232 -10.815  1.00 96.90           H
ATOM   2488 2HB  PHE A 170      -9.764  13.567 -10.385  1.00 96.90           H
ATOM   2489  CG  PHE A 170      -9.111  15.165  -9.109  1.00 96.90           C
ATOM   2490  CD1 PHE A 170     -10.354  15.360  -8.593  1.00 96.90           C
ATOM   2491  HD1 PHE A 170     -11.147  14.639  -8.794  1.00 96.90           H
ATOM   2492  CD2 PHE A 170      -8.123  16.065  -8.858  1.00 96.90           C
ATOM   2493  HD2 PHE A 170      -7.126  15.909  -9.272  1.00 96.90           H
ATOM   2494  CE1 PHE A 170     -10.620  16.502  -7.793  1.00 96.90           C
ATOM   2495  HE1 PHE A 170     -11.617  16.658  -7.379  1.00 96.90           H
ATOM   2496  CE2 PHE A 170      -8.388  17.207  -8.058  1.00 96.90           C
ATOM   2497  HE2 PHE A 170      -7.596  17.928  -7.857  1.00 96.90           H
ATOM   2498  CZ  PHE A 170      -9.632  17.402  -7.542  1.00 96.90           C
ATOM   2499  HZ  PHE A 170      -9.836  18.278  -6.927  1.00 96.90           H
ATOM   2500  HN  PHE A 170      -8.183  11.940 -11.119  1.00 96.90           H
ATOM   2501  N   THR A 171     -10.118  11.637  -8.492  1.00 96.86           N
ATOM   2502  CA  THR A 171     -11.081  11.126  -7.532  1.00 96.86           C
ATOM   2503  C   THR A 171     -10.403  10.159  -6.559  1.00 96.86           C
ATOM   2504  O   THR A 171     -10.705  10.159  -5.367  1.00 96.86           O
ATOM   2505  HA  THR A 171     -11.455  11.963  -6.942  1.00 96.86           H
ATOM   2506  CB  THR A 171     -12.236  10.494  -8.311  1.00 96.86           C
ATOM   2507  HB  THR A 171     -11.903   9.607  -8.850  1.00 96.86           H
ATOM   2508  OG1 THR A 171     -12.731  11.556  -9.122  1.00 96.86           O
ATOM   2509  HG1 THR A 171     -13.174  11.186  -9.938  1.00 96.86           H
ATOM   2510  CG2 THR A 171     -13.419  10.130  -7.412  1.00 96.86           C
ATOM   2511 1HG2 THR A 171     -13.796  11.029  -6.925  1.00 96.86           H
ATOM   2512 2HG2 THR A 171     -13.094   9.416  -6.655  1.00 96.86           H
ATOM   2513 3HG2 THR A 171     -14.211   9.685  -8.015  1.00 96.86           H
ATOM   2514  HN  THR A 171     -10.329  11.438  -9.449  1.00 96.86           H
ATOM   2515  N   ILE A 172      -9.499   9.359  -7.105  1.00 96.56           N
ATOM   2516  CA  ILE A 172      -8.815   8.351  -6.311  1.00 96.56           C
ATOM   2517  C   ILE A 172      -7.985   9.040  -5.226  1.00 96.56           C
ATOM   2518  O   ILE A 172      -8.002   8.625  -4.069  1.00 96.56           O
ATOM   2519  HA  ILE A 172      -9.579   7.743  -5.827  1.00 96.56           H
ATOM   2520  CB  ILE A 172      -8.000   7.422  -7.212  1.00 96.56           C
ATOM   2521  HB  ILE A 172      -7.477   8.032  -7.948  1.00 96.56           H
ATOM   2522  CG1 ILE A 172      -8.913   6.467  -7.984  1.00 96.56           C
ATOM   2523 1HG1 ILE A 172      -9.385   5.770  -7.292  1.00 96.56           H
ATOM   2524 2HG1 ILE A 172      -9.714   7.031  -8.463  1.00 96.56           H
ATOM   2525  CG2 ILE A 172      -6.936   6.672  -6.408  1.00 96.56           C
ATOM   2526 1HG2 ILE A 172      -6.260   7.390  -5.943  1.00 96.56           H
ATOM   2527 2HG2 ILE A 172      -7.420   6.075  -5.635  1.00 96.56           H
ATOM   2528 3HG2 ILE A 172      -6.372   6.019  -7.073  1.00 96.56           H
ATOM   2529  CD1 ILE A 172      -8.126   5.690  -9.042  1.00 96.56           C
ATOM   2530 1HD1 ILE A 172      -7.676   6.390  -9.746  1.00 96.56           H
ATOM   2531 2HD1 ILE A 172      -7.342   5.109  -8.556  1.00 96.56           H
ATOM   2532 3HD1 ILE A 172      -8.799   5.019  -9.575  1.00 96.56           H
ATOM   2533  HN  ILE A 172      -9.233   9.390  -8.068  1.00 96.56           H
ATOM   2534  N   TRP A 173      -7.278  10.082  -5.640  1.00 96.92           N
ATOM   2535  CA  TRP A 173      -6.389  10.790  -4.734  1.00 96.92           C
ATOM   2536  C   TRP A 173      -7.234  11.366  -3.596  1.00 96.92           C
ATOM   2537  O   TRP A 173      -6.875  11.241  -2.427  1.00 96.92           O
ATOM   2538  HA  TRP A 173      -5.673  10.069  -4.338  1.00 96.92           H
ATOM   2539  CB  TRP A 173      -5.582  11.856  -5.479  1.00 96.92           C
ATOM   2540 1HB  TRP A 173      -6.232  12.350  -6.200  1.00 96.92           H
ATOM   2541 2HB  TRP A 173      -5.260  12.616  -4.767  1.00 96.92           H
ATOM   2542  CG  TRP A 173      -4.355  11.309  -6.210  1.00 96.92           C
ATOM   2543  CD1 TRP A 173      -4.139  11.253  -7.531  1.00 96.92           C
ATOM   2544  HD1 TRP A 173      -4.844  11.607  -8.284  1.00 96.92           H
ATOM   2545  CD2 TRP A 173      -3.176  10.739  -5.604  1.00 96.92           C
ATOM   2546  NE1 TRP A 173      -2.912  10.692  -7.820  1.00 96.92           N
ATOM   2547  HE1 TRP A 173      -2.528  10.544  -8.731  1.00 96.92           H
ATOM   2548  CE2 TRP A 173      -2.307  10.369  -6.610  1.00 96.92           C
ATOM   2549  CE3 TRP A 173      -2.853  10.543  -4.249  1.00 96.92           C
ATOM   2550  HE3 TRP A 173      -3.521  10.827  -3.436  1.00 96.92           H
ATOM   2551  CZ2 TRP A 173      -1.060   9.780  -6.369  1.00 96.92           C
ATOM   2552  HZ2 TRP A 173      -0.392   9.497  -7.182  1.00 96.92           H
ATOM   2553  CZ3 TRP A 173      -1.603   9.954  -4.025  1.00 96.92           C
ATOM   2554  HZ3 TRP A 173      -1.304   9.779  -2.992  1.00 96.92           H
ATOM   2555  CH2 TRP A 173      -0.718   9.575  -5.027  1.00 96.92           C
ATOM   2556  HH2 TRP A 173       0.239   9.121  -4.770  1.00 96.92           H
ATOM   2557  HN  TRP A 173      -7.305  10.442  -6.572  1.00 96.92           H
ATOM   2558  N   VAL A 174      -8.341  11.986  -3.980  1.00 96.87           N
ATOM   2559  CA  VAL A 174      -9.207  12.639  -3.012  1.00 96.87           C
ATOM   2560  C   VAL A 174      -9.742  11.597  -2.028  1.00 96.87           C
ATOM   2561  O   VAL A 174      -9.747  11.824  -0.819  1.00 96.87           O
ATOM   2562  HA  VAL A 174      -8.601  13.360  -2.464  1.00 96.87           H
ATOM   2563  CB  VAL A 174     -10.317  13.404  -3.736  1.00 96.87           C
ATOM   2564  HB  VAL A 174     -10.818  12.709  -4.410  1.00 96.87           H
ATOM   2565  CG1 VAL A 174     -11.356  13.929  -2.744  1.00 96.87           C
ATOM   2566 1HG1 VAL A 174     -11.802  13.092  -2.207  1.00 96.87           H
ATOM   2567 2HG1 VAL A 174     -10.874  14.601  -2.034  1.00 96.87           H
ATOM   2568 3HG1 VAL A 174     -12.134  14.469  -3.285  1.00 96.87           H
ATOM   2569  CG2 VAL A 174      -9.738  14.542  -4.579  1.00 96.87           C
ATOM   2570 1HG2 VAL A 174      -9.200  15.235  -3.933  1.00 96.87           H
ATOM   2571 2HG2 VAL A 174      -9.054  14.132  -5.322  1.00 96.87           H
ATOM   2572 3HG2 VAL A 174     -10.549  15.069  -5.082  1.00 96.87           H
ATOM   2573  HN  VAL A 174      -8.649  12.045  -4.929  1.00 96.87           H
ATOM   2574  N   LEU A 175     -10.180  10.476  -2.583  1.00 95.49           N
ATOM   2575  CA  LEU A 175     -10.808   9.440  -1.781  1.00 95.49           C
ATOM   2576  C   LEU A 175      -9.784   8.871  -0.796  1.00 95.49           C
ATOM   2577  O   LEU A 175     -10.083   8.694   0.383  1.00 95.49           O
ATOM   2578  HA  LEU A 175     -11.611   9.909  -1.212  1.00 95.49           H
ATOM   2579  CB  LEU A 175     -11.450   8.381  -2.680  1.00 95.49           C
ATOM   2580 1HB  LEU A 175     -12.136   8.881  -3.364  1.00 95.49           H
ATOM   2581 2HB  LEU A 175     -10.667   7.927  -3.289  1.00 95.49           H
ATOM   2582  CG  LEU A 175     -12.212   7.265  -1.963  1.00 95.49           C
ATOM   2583  HG  LEU A 175     -11.538   6.797  -1.246  1.00 95.49           H
ATOM   2584  CD1 LEU A 175     -13.394   7.828  -1.173  1.00 95.49           C
ATOM   2585 1HD1 LEU A 175     -13.030   8.536  -0.429  1.00 95.49           H
ATOM   2586 2HD1 LEU A 175     -14.077   8.337  -1.854  1.00 95.49           H
ATOM   2587 3HD1 LEU A 175     -13.919   7.014  -0.673  1.00 95.49           H
ATOM   2588  CD2 LEU A 175     -12.647   6.178  -2.949  1.00 95.49           C
ATOM   2589 1HD2 LEU A 175     -13.297   6.614  -3.707  1.00 95.49           H
ATOM   2590 2HD2 LEU A 175     -11.767   5.749  -3.428  1.00 95.49           H
ATOM   2591 3HD2 LEU A 175     -13.186   5.397  -2.413  1.00 95.49           H
ATOM   2592  HN  LEU A 175     -10.111  10.271  -3.559  1.00 95.49           H
ATOM   2593  N   ALA A 176      -8.596   8.601  -1.318  1.00 95.47           N
ATOM   2594  CA  ALA A 176      -7.548   7.992  -0.517  1.00 95.47           C
ATOM   2595  C   ALA A 176      -7.185   8.929   0.637  1.00 95.47           C
ATOM   2596  O   ALA A 176      -6.941   8.477   1.755  1.00 95.47           O
ATOM   2597  HA  ALA A 176      -7.941   7.061  -0.108  1.00 95.47           H
ATOM   2598  CB  ALA A 176      -6.346   7.671  -1.407  1.00 95.47           C
ATOM   2599 1HB  ALA A 176      -6.650   6.980  -2.193  1.00 95.47           H
ATOM   2600 2HB  ALA A 176      -5.971   8.590  -1.857  1.00 95.47           H
ATOM   2601 3HB  ALA A 176      -5.560   7.214  -0.806  1.00 95.47           H
ATOM   2602  HN  ALA A 176      -8.346   8.791  -2.267  1.00 95.47           H
ATOM   2603  N   ALA A 177      -7.161  10.217   0.327  1.00 95.33           N
ATOM   2604  CA  ALA A 177      -6.801  11.218   1.316  1.00 95.33           C
ATOM   2605  C   ALA A 177      -7.814  11.183   2.463  1.00 95.33           C
ATOM   2606  O   ALA A 177      -7.435  11.225   3.632  1.00 95.33           O
ATOM   2607  HA  ALA A 177      -5.816  10.962   1.706  1.00 95.33           H
ATOM   2608  CB  ALA A 177      -6.725  12.592   0.648  1.00 95.33           C
ATOM   2609 1HB  ALA A 177      -5.971  12.572  -0.139  1.00 95.33           H
ATOM   2610 2HB  ALA A 177      -7.695  12.840   0.216  1.00 95.33           H
ATOM   2611 3HB  ALA A 177      -6.455  13.343   1.390  1.00 95.33           H
ATOM   2612  HN  ALA A 177      -7.381  10.578  -0.579  1.00 95.33           H
ATOM   2613  N   ALA A 178      -9.083  11.106   2.087  1.00 95.33           N
ATOM   2614  CA  ALA A 178     -10.156  11.145   3.065  1.00 95.33           C
ATOM   2615  C   ALA A 178     -10.063   9.913   3.968  1.00 95.33           C
ATOM   2616  O   ALA A 178     -10.328   9.996   5.166  1.00 95.33           O
ATOM   2617  HA  ALA A 178     -10.021  12.041   3.672  1.00 95.33           H
ATOM   2618  CB  ALA A 178     -11.502  11.238   2.343  1.00 95.33           C
ATOM   2619 1HB  ALA A 178     -11.528  12.145   1.739  1.00 95.33           H
ATOM   2620 2HB  ALA A 178     -11.629  10.368   1.699  1.00 95.33           H
ATOM   2621 3HB  ALA A 178     -12.307  11.267   3.077  1.00 95.33           H
ATOM   2622  HN  ALA A 178      -9.380  11.020   1.136  1.00 95.33           H
ATOM   2623  N   LEU A 179      -9.684   8.800   3.358  1.00 93.67           N
ATOM   2624  CA  LEU A 179      -9.654   7.531   4.067  1.00 93.67           C
ATOM   2625  C   LEU A 179      -8.477   7.526   5.045  1.00 93.67           C
ATOM   2626  O   LEU A 179      -8.404   6.674   5.929  1.00 93.67           O
ATOM   2627  HA  LEU A 179     -10.579   7.455   4.639  1.00 93.67           H
ATOM   2628  CB  LEU A 179      -9.636   6.365   3.077  1.00 93.67           C
ATOM   2629 1HB  LEU A 179      -8.811   6.517   2.381  1.00 93.67           H
ATOM   2630 2HB  LEU A 179      -9.423   5.449   3.629  1.00 93.67           H
ATOM   2631  CG  LEU A 179     -10.917   6.153   2.267  1.00 93.67           C
ATOM   2632  HG  LEU A 179     -11.126   7.068   1.713  1.00 93.67           H
ATOM   2633  CD1 LEU A 179     -10.736   5.034   1.239  1.00 93.67           C
ATOM   2634 1HD1 LEU A 179      -9.929   5.295   0.555  1.00 93.67           H
ATOM   2635 2HD1 LEU A 179     -10.490   4.105   1.753  1.00 93.67           H
ATOM   2636 3HD1 LEU A 179     -11.661   4.904   0.677  1.00 93.67           H
ATOM   2637  CD2 LEU A 179     -12.112   5.899   3.187  1.00 93.67           C
ATOM   2638 1HD2 LEU A 179     -11.926   5.008   3.787  1.00 93.67           H
ATOM   2639 2HD2 LEU A 179     -12.253   6.757   3.845  1.00 93.67           H
ATOM   2640 3HD2 LEU A 179     -13.009   5.752   2.586  1.00 93.67           H
ATOM   2641  HN  LEU A 179      -9.402   8.755   2.400  1.00 93.67           H
ATOM   2642  N   CYS A 180      -7.585   8.487   4.853  1.00 94.63           N
ATOM   2643  CA  CYS A 180      -6.372   8.552   5.649  1.00 94.63           C
ATOM   2644  C   CYS A 180      -6.598   9.548   6.789  1.00 94.63           C
ATOM   2645  O   CYS A 180      -5.680   9.841   7.553  1.00 94.63           O
ATOM   2646  HA  CYS A 180      -6.200   7.549   6.040  1.00 94.63           H
ATOM   2647  CB  CYS A 180      -5.156   8.924   4.799  1.00 94.63           C
ATOM   2648 1HB  CYS A 180      -5.327   9.880   4.304  1.00 94.63           H
ATOM   2649 2HB  CYS A 180      -4.280   9.047   5.436  1.00 94.63           H
ATOM   2650  SG  CYS A 180      -4.843   7.623   3.551  1.00 94.63           S
ATOM   2651  HG  CYS A 180      -5.938   7.854   2.832  1.00 94.63           H
ATOM   2652  HN  CYS A 180      -7.681   9.211   4.169  1.00 94.63           H
ATOM   2653  N   ILE A 181      -7.826  10.041   6.866  1.00 94.92           N
ATOM   2654  CA  ILE A 181      -8.170  11.036   7.867  1.00 94.92           C
ATOM   2655  C   ILE A 181      -7.877  10.475   9.260  1.00 94.92           C
ATOM   2656  O   ILE A 181      -7.254  11.144  10.083  1.00 94.92           O
ATOM   2657  HA  ILE A 181      -7.529  11.902   7.701  1.00 94.92           H
ATOM   2658  CB  ILE A 181      -9.616  11.502   7.683  1.00 94.92           C
ATOM   2659  HB  ILE A 181     -10.235  10.626   7.489  1.00 94.92           H
ATOM   2660  CG1 ILE A 181      -9.745  12.424   6.469  1.00 94.92           C
ATOM   2661 1HG1 ILE A 181      -9.187  13.343   6.646  1.00 94.92           H
ATOM   2662 2HG1 ILE A 181      -9.303  11.945   5.596  1.00 94.92           H
ATOM   2663  CG2 ILE A 181     -10.148  12.157   8.960  1.00 94.92           C
ATOM   2664 1HG2 ILE A 181     -10.113  11.438   9.779  1.00 94.92           H
ATOM   2665 2HG2 ILE A 181      -9.531  13.020   9.209  1.00 94.92           H
ATOM   2666 3HG2 ILE A 181     -11.177  12.478   8.802  1.00 94.92           H
ATOM   2667  CD1 ILE A 181     -11.212  12.757   6.187  1.00 94.92           C
ATOM   2668 1HD1 ILE A 181     -11.761  11.837   5.987  1.00 94.92           H
ATOM   2669 2HD1 ILE A 181     -11.644  13.257   7.054  1.00 94.92           H
ATOM   2670 3HD1 ILE A 181     -11.275  13.414   5.320  1.00 94.92           H
ATOM   2671  HN  ILE A 181      -8.576   9.771   6.262  1.00 94.92           H
ATOM   2672  N   PRO A 182      -8.319   9.244   9.548  1.00 93.68           N
ATOM   2673  CA  PRO A 182      -8.151   8.676  10.888  1.00 93.68           C
ATOM   2674  C   PRO A 182      -6.709   8.736  11.364  1.00 93.68           C
ATOM   2675  O   PRO A 182      -6.441   9.125  12.499  1.00 93.68           O
ATOM   2676  HA  PRO A 182      -8.715   9.260  11.616  1.00 93.68           H
ATOM   2677  CB  PRO A 182      -8.639   7.234  10.735  1.00 93.68           C
ATOM   2678 1HB  PRO A 182      -7.821   6.558  10.490  1.00 93.68           H
ATOM   2679 2HB  PRO A 182      -9.092   6.864  11.655  1.00 93.68           H
ATOM   2680  CG  PRO A 182      -9.655   7.324   9.603  1.00 93.68           C
ATOM   2681 1HG  PRO A 182      -9.831   6.353   9.139  1.00 93.68           H
ATOM   2682 2HG  PRO A 182     -10.625   7.675   9.955  1.00 93.68           H
ATOM   2683  CD  PRO A 182      -9.006   8.306   8.642  1.00 93.68           C
ATOM   2684 1HD  PRO A 182      -8.304   7.812   7.970  1.00 93.68           H
ATOM   2685 2HD  PRO A 182      -9.744   8.806   8.014  1.00 93.68           H
ATOM   2686  N   GLU A 183      -5.809   8.345  10.473  1.00 93.62           N
ATOM   2687  CA  GLU A 183      -4.393   8.323  10.800  1.00 93.62           C
ATOM   2688  C   GLU A 183      -3.914   9.726  11.177  1.00 93.62           C
ATOM   2689  O   GLU A 183      -3.118   9.887  12.101  1.00 93.62           O
ATOM   2690  HA  GLU A 183      -4.304   7.659  11.659  1.00 93.62           H
ATOM   2691  CB  GLU A 183      -3.572   7.756   9.640  1.00 93.62           C
ATOM   2692 1HB  GLU A 183      -3.982   8.108   8.693  1.00 93.62           H
ATOM   2693 2HB  GLU A 183      -2.521   8.011   9.775  1.00 93.62           H
ATOM   2694  CG  GLU A 183      -3.644   6.228   9.612  1.00 93.62           C
ATOM   2695 1HG  GLU A 183      -2.872   5.836   8.951  1.00 93.62           H
ATOM   2696 2HG  GLU A 183      -3.442   5.833  10.608  1.00 93.62           H
ATOM   2697  CD  GLU A 183      -5.019   5.753   9.138  1.00 93.62           C
ATOM   2698  OE1 GLU A 183      -5.297   4.548   9.320  1.00 93.62           O
ATOM   2699  OE2 GLU A 183      -5.762   6.606   8.605  1.00 93.62           O
ATOM   2700  HN  GLU A 183      -6.033   8.047   9.545  1.00 93.62           H
ATOM   2701  N   ILE A 184      -4.418  10.707  10.442  1.00 94.82           N
ATOM   2702  CA  ILE A 184      -3.955  12.075  10.600  1.00 94.82           C
ATOM   2703  C   ILE A 184      -4.364  12.591  11.981  1.00 94.82           C
ATOM   2704  O   ILE A 184      -3.619  13.337  12.614  1.00 94.82           O
ATOM   2705  HA  ILE A 184      -2.867  12.060  10.545  1.00 94.82           H
ATOM   2706  CB  ILE A 184      -4.454  12.946   9.445  1.00 94.82           C
ATOM   2707  HB  ILE A 184      -5.538  12.846   9.385  1.00 94.82           H
ATOM   2708  CG1 ILE A 184      -3.882  12.467   8.110  1.00 94.82           C
ATOM   2709 1HG1 ILE A 184      -2.803  12.624   8.095  1.00 94.82           H
ATOM   2710 2HG1 ILE A 184      -4.050  11.396   8.001  1.00 94.82           H
ATOM   2711  CG2 ILE A 184      -4.151  14.424   9.702  1.00 94.82           C
ATOM   2712 1HG2 ILE A 184      -4.646  14.742  10.620  1.00 94.82           H
ATOM   2713 2HG2 ILE A 184      -3.075  14.561   9.804  1.00 94.82           H
ATOM   2714 3HG2 ILE A 184      -4.516  15.020   8.866  1.00 94.82           H
ATOM   2715  CD1 ILE A 184      -4.526  13.212   6.938  1.00 94.82           C
ATOM   2716 1HD1 ILE A 184      -5.601  13.034   6.942  1.00 94.82           H
ATOM   2717 2HD1 ILE A 184      -4.335  14.281   7.038  1.00 94.82           H
ATOM   2718 3HD1 ILE A 184      -4.101  12.852   6.001  1.00 94.82           H
ATOM   2719  HN  ILE A 184      -5.129  10.578   9.750  1.00 94.82           H
ATOM   2720  N   LEU A 185      -5.547  12.173  12.407  1.00 93.69           N
ATOM   2721  CA  LEU A 185      -6.161  12.748  13.592  1.00 93.69           C
ATOM   2722  C   LEU A 185      -5.445  12.223  14.838  1.00 93.69           C
ATOM   2723  O   LEU A 185      -5.059  13.001  15.710  1.00 93.69           O
ATOM   2724  HA  LEU A 185      -6.021  13.827  13.541  1.00 93.69           H
ATOM   2725  CB  LEU A 185      -7.669  12.486  13.594  1.00 93.69           C
ATOM   2726 1HB  LEU A 185      -7.834  11.424  13.414  1.00 93.69           H
ATOM   2727 2HB  LEU A 185      -8.054  12.704  14.590  1.00 93.69           H
ATOM   2728  CG  LEU A 185      -8.489  13.281  12.576  1.00 93.69           C
ATOM   2729  HG  LEU A 185      -8.140  13.019  11.577  1.00 93.69           H
ATOM   2730  CD1 LEU A 185      -9.970  12.904  12.650  1.00 93.69           C
ATOM   2731 1HD1 LEU A 185     -10.085  11.841  12.438  1.00 93.69           H
ATOM   2732 2HD1 LEU A 185     -10.350  13.118  13.649  1.00 93.69           H
ATOM   2733 3HD1 LEU A 185     -10.530  13.483  11.916  1.00 93.69           H
ATOM   2734  CD2 LEU A 185      -8.271  14.785  12.751  1.00 93.69           C
ATOM   2735 1HD2 LEU A 185      -8.577  15.082  13.754  1.00 93.69           H
ATOM   2736 2HD2 LEU A 185      -7.216  15.018  12.608  1.00 93.69           H
ATOM   2737 3HD2 LEU A 185      -8.866  15.326  12.014  1.00 93.69           H
ATOM   2738  HN  LEU A 185      -6.082  11.457  11.958  1.00 93.69           H
ATOM   2739  N   TYR A 186      -5.287  10.909  14.882  1.00 93.75           N
ATOM   2740  CA  TYR A 186      -4.939  10.238  16.123  1.00 93.75           C
ATOM   2741  C   TYR A 186      -3.430  10.004  16.215  1.00 93.75           C
ATOM   2742  O   TYR A 186      -2.922   9.613  17.264  1.00 93.75           O
ATOM   2743  HA  TYR A 186      -5.252  10.876  16.949  1.00 93.75           H
ATOM   2744  CB  TYR A 186      -5.651   8.884  16.085  1.00 93.75           C
ATOM   2745 1HB  TYR A 186      -5.315   8.333  15.207  1.00 93.75           H
ATOM   2746 2HB  TYR A 186      -5.355   8.304  16.958  1.00 93.75           H
ATOM   2747  CG  TYR A 186      -7.178   8.985  16.051  1.00 93.75           C
ATOM   2748  CD1 TYR A 186      -7.843   9.701  17.025  1.00 93.75           C
ATOM   2749  HD1 TYR A 186      -7.282  10.195  17.818  1.00 93.75           H
ATOM   2750  CD2 TYR A 186      -7.889   8.359  15.047  1.00 93.75           C
ATOM   2751  HD2 TYR A 186      -7.363   7.794  14.278  1.00 93.75           H
ATOM   2752  CE1 TYR A 186      -9.280   9.796  16.994  1.00 93.75           C
ATOM   2753  HE1 TYR A 186      -9.818  10.358  17.757  1.00 93.75           H
ATOM   2754  CE2 TYR A 186      -9.325   8.454  15.016  1.00 93.75           C
ATOM   2755  HE2 TYR A 186      -9.899   7.965  14.229  1.00 93.75           H
ATOM   2756  CZ  TYR A 186      -9.950   9.168  15.991  1.00 93.75           C
ATOM   2757  OH  TYR A 186     -11.307   9.257  15.961  1.00 93.75           O
ATOM   2758  HH  TYR A 186     -11.620   9.921  16.640  1.00 93.75           H
ATOM   2759  HN  TYR A 186      -5.394  10.306  14.091  1.00 93.75           H
ATOM   2760  N   SER A 187      -2.756  10.254  15.102  1.00 94.20           N
ATOM   2761  CA  SER A 187      -1.309  10.130  15.060  1.00 94.20           C
ATOM   2762  C   SER A 187      -0.667  11.192  15.955  1.00 94.20           C
ATOM   2763  O   SER A 187      -0.841  12.388  15.728  1.00 94.20           O
ATOM   2764  HA  SER A 187      -1.093   9.131  15.437  1.00 94.20           H
ATOM   2765  CB  SER A 187      -0.786  10.257  13.627  1.00 94.20           C
ATOM   2766 1HB  SER A 187      -1.152  11.185  13.189  1.00 94.20           H
ATOM   2767 2HB  SER A 187       0.302  10.319  13.642  1.00 94.20           H
ATOM   2768  OG  SER A 187      -1.187   9.158  12.814  1.00 94.20           O
ATOM   2769  HG  SER A 187      -1.699   9.488  12.021  1.00 94.20           H
ATOM   2770  HN  SER A 187      -3.181  10.535  14.242  1.00 94.20           H
ATOM   2771  N   GLN A 188       0.063  10.716  16.954  1.00 91.91           N
ATOM   2772  CA  GLN A 188       0.731  11.610  17.884  1.00 91.91           C
ATOM   2773  C   GLN A 188       2.058  11.002  18.344  1.00 91.91           C
ATOM   2774  O   GLN A 188       2.315   9.821  18.116  1.00 91.91           O
ATOM   2775  HA  GLN A 188       0.918  12.525  17.323  1.00 91.91           H
ATOM   2776  CB  GLN A 188      -0.169  11.930  19.079  1.00 91.91           C
ATOM   2777 1HB  GLN A 188      -0.435  11.008  19.596  1.00 91.91           H
ATOM   2778 2HB  GLN A 188       0.374  12.550  19.792  1.00 91.91           H
ATOM   2779  CG  GLN A 188      -1.440  12.654  18.630  1.00 91.91           C
ATOM   2780 1HG  GLN A 188      -1.178  13.477  17.964  1.00 91.91           H
ATOM   2781 2HG  GLN A 188      -2.070  11.971  18.060  1.00 91.91           H
ATOM   2782  CD  GLN A 188      -2.219  13.192  19.832  1.00 91.91           C
ATOM   2783  OE1 GLN A 188      -1.709  13.305  20.935  1.00 91.91           O
ATOM   2784  NE2 GLN A 188      -3.479  13.516  19.559  1.00 91.91           N
ATOM   2785 1HE2 GLN A 188      -3.836  13.399  18.632  1.00 91.91           H
ATOM   2786 2HE2 GLN A 188      -4.070  13.878  20.280  1.00 91.91           H
ATOM   2787  HN  GLN A 188       0.200   9.742  17.131  1.00 91.91           H
ATOM   2788  N   ILE A 189       2.864  11.836  18.984  1.00 92.16           N
ATOM   2789  CA  ILE A 189       4.076  11.360  19.628  1.00 92.16           C
ATOM   2790  C   ILE A 189       3.773  11.021  21.089  1.00 92.16           C
ATOM   2791  O   ILE A 189       3.228  11.846  21.820  1.00 92.16           O
ATOM   2792  HA  ILE A 189       4.379  10.446  19.118  1.00 92.16           H
ATOM   2793  CB  ILE A 189       5.209  12.373  19.454  1.00 92.16           C
ATOM   2794  HB  ILE A 189       4.880  13.328  19.863  1.00 92.16           H
ATOM   2795  CG1 ILE A 189       5.520  12.599  17.973  1.00 92.16           C
ATOM   2796 1HG1 ILE A 189       5.949  11.693  17.545  1.00 92.16           H
ATOM   2797 2HG1 ILE A 189       4.596  12.801  17.430  1.00 92.16           H
ATOM   2798  CG2 ILE A 189       6.451  11.948  20.241  1.00 92.16           C
ATOM   2799 1HG2 ILE A 189       6.203  11.879  21.300  1.00 92.16           H
ATOM   2800 2HG2 ILE A 189       6.792  10.976  19.884  1.00 92.16           H
ATOM   2801 3HG2 ILE A 189       7.241  12.685  20.099  1.00 92.16           H
ATOM   2802  CD1 ILE A 189       6.492  13.766  17.788  1.00 92.16           C
ATOM   2803 1HD1 ILE A 189       6.049  14.675  18.195  1.00 92.16           H
ATOM   2804 2HD1 ILE A 189       7.423  13.550  18.311  1.00 92.16           H
ATOM   2805 3HD1 ILE A 189       6.695  13.905  16.726  1.00 92.16           H
ATOM   2806  HN  ILE A 189       2.701  12.820  19.065  1.00 92.16           H
ATOM   2807  N   LYS A 190       4.139   9.806  21.470  1.00 87.94           N
ATOM   2808  CA  LYS A 190       4.023   9.390  22.857  1.00 87.94           C
ATOM   2809  C   LYS A 190       5.421   9.201  23.448  1.00 87.94           C
ATOM   2810  O   LYS A 190       6.255   8.508  22.868  1.00 87.94           O
ATOM   2811  HA  LYS A 190       3.525  10.195  23.399  1.00 87.94           H
ATOM   2812  CB  LYS A 190       3.134   8.150  22.971  1.00 87.94           C
ATOM   2813 1HB  LYS A 190       2.216   8.301  22.403  1.00 87.94           H
ATOM   2814 2HB  LYS A 190       3.643   7.292  22.532  1.00 87.94           H
ATOM   2815  CG  LYS A 190       2.792   7.853  24.433  1.00 87.94           C
ATOM   2816 1HG  LYS A 190       3.708   7.665  24.993  1.00 87.94           H
ATOM   2817 2HG  LYS A 190       2.316   8.724  24.883  1.00 87.94           H
ATOM   2818  CD  LYS A 190       1.862   6.643  24.544  1.00 87.94           C
ATOM   2819 1HD  LYS A 190       0.907   6.870  24.071  1.00 87.94           H
ATOM   2820 2HD  LYS A 190       2.292   5.799  24.005  1.00 87.94           H
ATOM   2821  CE  LYS A 190       1.635   6.259  26.007  1.00 87.94           C
ATOM   2822 1HE  LYS A 190       2.584   6.269  26.543  1.00 87.94           H
ATOM   2823 2HE  LYS A 190       0.990   6.995  26.487  1.00 87.94           H
ATOM   2824  NZ  LYS A 190       1.020   4.916  26.100  1.00 87.94           N
ATOM   2825 1HZ  LYS A 190       1.019   4.611  27.067  1.00 87.94           H
ATOM   2826 2HZ  LYS A 190       0.066   4.956  25.758  1.00 87.94           H
ATOM   2827 3HZ  LYS A 190       1.552   4.260  25.540  1.00 87.94           H
ATOM   2828  HN  LYS A 190       4.509   9.114  20.851  1.00 87.94           H
ATOM   2829  N   GLU A 191       5.635   9.830  24.594  1.00 86.32           N
ATOM   2830  CA  GLU A 191       6.881   9.659  25.321  1.00 86.32           C
ATOM   2831  C   GLU A 191       6.734   8.562  26.377  1.00 86.32           C
ATOM   2832  O   GLU A 191       5.792   8.579  27.167  1.00 86.32           O
ATOM   2833  HA  GLU A 191       7.614   9.357  24.573  1.00 86.32           H
ATOM   2834  CB  GLU A 191       7.330  10.976  25.958  1.00 86.32           C
ATOM   2835 1HB  GLU A 191       6.491  11.436  26.481  1.00 86.32           H
ATOM   2836 2HB  GLU A 191       8.192  10.798  26.600  1.00 86.32           H
ATOM   2837  CG  GLU A 191       7.785  11.974  24.891  1.00 86.32           C
ATOM   2838 1HG  GLU A 191       8.548  11.517  24.262  1.00 86.32           H
ATOM   2839 2HG  GLU A 191       6.946  12.226  24.243  1.00 86.32           H
ATOM   2840  CD  GLU A 191       8.341  13.247  25.533  1.00 86.32           C
ATOM   2841  OE1 GLU A 191       8.748  14.141  24.760  1.00 86.32           O
ATOM   2842  OE2 GLU A 191       8.346  13.297  26.782  1.00 86.32           O
ATOM   2843  HN  GLU A 191       4.975  10.447  25.025  1.00 86.32           H
ATOM   2844  N   GLU A 192       7.679   7.633  26.355  1.00 78.66           N
ATOM   2845  CA  GLU A 192       7.672   6.536  27.307  1.00 78.66           C
ATOM   2846  C   GLU A 192       9.087   6.272  27.823  1.00 78.66           C
ATOM   2847  O   GLU A 192       9.963   5.863  27.063  1.00 78.66           O
ATOM   2848  HA  GLU A 192       7.034   6.868  28.127  1.00 78.66           H
ATOM   2849  CB  GLU A 192       7.071   5.274  26.685  1.00 78.66           C
ATOM   2850 1HB  GLU A 192       6.030   5.456  26.416  1.00 78.66           H
ATOM   2851 2HB  GLU A 192       7.683   4.953  25.842  1.00 78.66           H
ATOM   2852  CG  GLU A 192       7.072   4.115  27.684  1.00 78.66           C
ATOM   2853 1HG  GLU A 192       7.996   3.545  27.584  1.00 78.66           H
ATOM   2854 2HG  GLU A 192       7.048   4.508  28.701  1.00 78.66           H
ATOM   2855  CD  GLU A 192       5.871   3.195  27.458  1.00 78.66           C
ATOM   2856  OE1 GLU A 192       5.767   2.202  28.210  1.00 78.66           O
ATOM   2857  OE2 GLU A 192       5.084   3.505  26.538  1.00 78.66           O
ATOM   2858  HN  GLU A 192       8.438   7.623  25.704  1.00 78.66           H
ATOM   2859  N   SER A 193       9.268   6.517  29.113  1.00 74.53           N
ATOM   2860  CA  SER A 193      10.514   6.169  29.774  1.00 74.53           C
ATOM   2861  C   SER A 193      11.693   6.809  29.037  1.00 74.53           C
ATOM   2862  O   SER A 193      12.770   6.220  28.953  1.00 74.53           O
ATOM   2863  HA  SER A 193      10.429   6.574  30.782  1.00 74.53           H
ATOM   2864  CB  SER A 193      10.694   4.652  29.847  1.00 74.53           C
ATOM   2865 1HB  SER A 193      10.875   4.260  28.846  1.00 74.53           H
ATOM   2866 2HB  SER A 193      11.575   4.419  30.445  1.00 74.53           H
ATOM   2867  OG  SER A 193       9.555   4.006  30.410  1.00 74.53           O
ATOM   2868  HG  SER A 193       9.667   3.013  30.363  1.00 74.53           H
ATOM   2869  HN  SER A 193       8.582   6.945  29.702  1.00 74.53           H
ATOM   2870  N   GLY A 194      11.450   8.005  28.523  1.00 75.96           N
ATOM   2871  CA  GLY A 194      12.498   8.763  27.862  1.00 75.96           C
ATOM   2872  C   GLY A 194      12.609   8.375  26.386  1.00 75.96           C
ATOM   2873  O   GLY A 194      13.481   8.871  25.674  1.00 75.96           O
ATOM   2874 1HA  GLY A 194      12.290   9.830  27.947  1.00 75.96           H
ATOM   2875 2HA  GLY A 194      13.451   8.584  28.361  1.00 75.96           H
ATOM   2876  HN  GLY A 194      10.557   8.455  28.552  1.00 75.96           H
ATOM   2877  N   ILE A 195      11.713   7.492  25.971  1.00 81.54           N
ATOM   2878  CA  ILE A 195      11.654   7.085  24.577  1.00 81.54           C
ATOM   2879  C   ILE A 195      10.432   7.725  23.915  1.00 81.54           C
ATOM   2880  O   ILE A 195       9.305   7.536  24.370  1.00 81.54           O
ATOM   2881  HA  ILE A 195      12.550   7.465  24.087  1.00 81.54           H
ATOM   2882  CB  ILE A 195      11.687   5.560  24.462  1.00 81.54           C
ATOM   2883  HB  ILE A 195      10.827   5.158  24.999  1.00 81.54           H
ATOM   2884  CG1 ILE A 195      12.941   4.987  25.125  1.00 81.54           C
ATOM   2885 1HG1 ILE A 195      13.829   5.353  24.608  1.00 81.54           H
ATOM   2886 2HG1 ILE A 195      13.005   5.338  26.155  1.00 81.54           H
ATOM   2887  CG2 ILE A 195      11.556   5.117  23.003  1.00 81.54           C
ATOM   2888 1HG2 ILE A 195      10.611   5.478  22.597  1.00 81.54           H
ATOM   2889 2HG2 ILE A 195      12.382   5.530  22.423  1.00 81.54           H
ATOM   2890 3HG2 ILE A 195      11.583   4.029  22.950  1.00 81.54           H
ATOM   2891  CD1 ILE A 195      12.924   3.458  25.101  1.00 81.54           C
ATOM   2892 1HD1 ILE A 195      12.049   3.096  25.639  1.00 81.54           H
ATOM   2893 2HD1 ILE A 195      12.885   3.111  24.068  1.00 81.54           H
ATOM   2894 3HD1 ILE A 195      13.827   3.077  25.578  1.00 81.54           H
ATOM   2895  HN  ILE A 195      11.038   7.057  26.567  1.00 81.54           H
ATOM   2896  N   ALA A 196      10.696   8.470  22.852  1.00 89.64           N
ATOM   2897  CA  ALA A 196       9.626   9.038  22.050  1.00 89.64           C
ATOM   2898  C   ALA A 196       9.180   8.014  21.004  1.00 89.64           C
ATOM   2899  O   ALA A 196      10.002   7.489  20.255  1.00 89.64           O
ATOM   2900  HA  ALA A 196       8.790   9.251  22.716  1.00 89.64           H
ATOM   2901  CB  ALA A 196      10.100  10.348  21.419  1.00 89.64           C
ATOM   2902 1HB  ALA A 196      10.377  11.051  22.205  1.00 89.64           H
ATOM   2903 2HB  ALA A 196      10.965  10.153  20.784  1.00 89.64           H
ATOM   2904 3HB  ALA A 196       9.296  10.773  20.817  1.00 89.64           H
ATOM   2905  HN  ALA A 196      11.620   8.687  22.537  1.00 89.64           H
ATOM   2906  N   ILE A 197       7.880   7.760  20.987  1.00 88.76           N
ATOM   2907  CA  ILE A 197       7.315   6.808  20.047  1.00 88.76           C
ATOM   2908  C   ILE A 197       6.222   7.495  19.225  1.00 88.76           C
ATOM   2909  O   ILE A 197       5.317   8.112  19.784  1.00 88.76           O
ATOM   2910  HA  ILE A 197       8.114   6.503  19.371  1.00 88.76           H
ATOM   2911  CB  ILE A 197       6.837   5.552  20.778  1.00 88.76           C
ATOM   2912  HB  ILE A 197       6.135   5.855  21.555  1.00 88.76           H
ATOM   2913  CG1 ILE A 197       8.002   4.845  21.473  1.00 88.76           C
ATOM   2914 1HG1 ILE A 197       8.697   4.461  20.726  1.00 88.76           H
ATOM   2915 2HG1 ILE A 197       8.554   5.559  22.084  1.00 88.76           H
ATOM   2916  CG2 ILE A 197       6.084   4.618  19.829  1.00 88.76           C
ATOM   2917 1HG2 ILE A 197       5.216   5.136  19.421  1.00 88.76           H
ATOM   2918 2HG2 ILE A 197       6.743   4.318  19.015  1.00 88.76           H
ATOM   2919 3HG2 ILE A 197       5.755   3.733  20.375  1.00 88.76           H
ATOM   2920  CD1 ILE A 197       7.502   3.695  22.350  1.00 88.76           C
ATOM   2921 1HD1 ILE A 197       6.826   4.086  23.111  1.00 88.76           H
ATOM   2922 2HD1 ILE A 197       6.972   2.970  21.731  1.00 88.76           H
ATOM   2923 3HD1 ILE A 197       8.351   3.210  22.832  1.00 88.76           H
ATOM   2924  HN  ILE A 197       7.218   8.192  21.600  1.00 88.76           H
ATOM   2925  N   CYS A 198       6.343   7.364  17.912  1.00 91.67           N
ATOM   2926  CA  CYS A 198       5.284   7.796  17.017  1.00 91.67           C
ATOM   2927  C   CYS A 198       4.208   6.709  16.985  1.00 91.67           C
ATOM   2928  O   CYS A 198       4.433   5.623  16.454  1.00 91.67           O
ATOM   2929  HA  CYS A 198       4.885   8.724  17.428  1.00 91.67           H
ATOM   2930  CB  CYS A 198       5.818   8.111  15.618  1.00 91.67           C
ATOM   2931 1HB  CYS A 198       6.455   8.995  15.654  1.00 91.67           H
ATOM   2932 2HB  CYS A 198       6.437   7.287  15.263  1.00 91.67           H
ATOM   2933  SG  CYS A 198       4.426   8.389  14.464  1.00 91.67           S
ATOM   2934  HN  CYS A 198       7.144   6.972  17.461  1.00 91.67           H
ATOM   2935  N   THR A 199       3.061   7.039  17.561  1.00 91.11           N
ATOM   2936  CA  THR A 199       1.966   6.088  17.648  1.00 91.11           C
ATOM   2937  C   THR A 199       0.632   6.784  17.370  1.00 91.11           C
ATOM   2938  O   THR A 199       0.580   8.007  17.242  1.00 91.11           O
ATOM   2939  HA  THR A 199       2.101   5.336  16.870  1.00 91.11           H
ATOM   2940  CB  THR A 199       2.028   5.419  19.022  1.00 91.11           C
ATOM   2941  HB  THR A 199       3.047   5.115  19.261  1.00 91.11           H
ATOM   2942  OG1 THR A 199       1.075   4.362  18.937  1.00 91.11           O
ATOM   2943  HG1 THR A 199       1.205   3.723  19.695  1.00 91.11           H
ATOM   2944  CG2 THR A 199       1.488   6.318  20.136  1.00 91.11           C
ATOM   2945 1HG2 THR A 199       0.447   6.566  19.930  1.00 91.11           H
ATOM   2946 2HG2 THR A 199       2.078   7.233  20.182  1.00 91.11           H
ATOM   2947 3HG2 THR A 199       1.555   5.795  21.090  1.00 91.11           H
ATOM   2948  HN  THR A 199       2.875   7.935  17.964  1.00 91.11           H
ATOM   2949  N   MET A 200      -0.415   5.976  17.286  1.00 92.63           N
ATOM   2950  CA  MET A 200      -1.769   6.493  17.385  1.00 92.63           C
ATOM   2951  C   MET A 200      -2.276   6.431  18.827  1.00 92.63           C
ATOM   2952  O   MET A 200      -2.207   5.384  19.469  1.00 92.63           O
ATOM   2953  HA  MET A 200      -1.712   7.531  17.057  1.00 92.63           H
ATOM   2954  CB  MET A 200      -2.695   5.675  16.483  1.00 92.63           C
ATOM   2955 1HB  MET A 200      -2.619   4.618  16.740  1.00 92.63           H
ATOM   2956 2HB  MET A 200      -3.730   5.970  16.654  1.00 92.63           H
ATOM   2957  CG  MET A 200      -2.340   5.873  15.008  1.00 92.63           C
ATOM   2958 1HG  MET A 200      -2.358   6.935  14.761  1.00 92.63           H
ATOM   2959 2HG  MET A 200      -1.327   5.519  14.818  1.00 92.63           H
ATOM   2960  SD  MET A 200      -3.498   4.988  13.977  1.00 92.63           S
ATOM   2961  CE  MET A 200      -3.189   3.319  14.527  1.00 92.63           C
ATOM   2962 1HE  MET A 200      -2.146   3.062  14.342  1.00 92.63           H
ATOM   2963 2HE  MET A 200      -3.399   3.243  15.594  1.00 92.63           H
ATOM   2964 3HE  MET A 200      -3.834   2.631  13.980  1.00 92.63           H
ATOM   2965  HN  MET A 200      -0.348   4.987  17.153  1.00 92.63           H
ATOM   2966  N   VAL A 201      -2.773   7.566  19.295  1.00 92.94           N
ATOM   2967  CA  VAL A 201      -3.435   7.617  20.588  1.00 92.94           C
ATOM   2968  C   VAL A 201      -4.912   7.960  20.387  1.00 92.94           C
ATOM   2969  O   VAL A 201      -5.243   8.903  19.670  1.00 92.94           O
ATOM   2970  HA  VAL A 201      -3.362   6.625  21.034  1.00 92.94           H
ATOM   2971  CB  VAL A 201      -2.712   8.604  21.507  1.00 92.94           C
ATOM   2972  HB  VAL A 201      -2.810   9.599  21.074  1.00 92.94           H
ATOM   2973  CG1 VAL A 201      -3.353   8.630  22.896  1.00 92.94           C
ATOM   2974 1HG1 VAL A 201      -4.397   8.934  22.809  1.00 92.94           H
ATOM   2975 2HG1 VAL A 201      -3.300   7.636  23.340  1.00 92.94           H
ATOM   2976 3HG1 VAL A 201      -2.820   9.339  23.529  1.00 92.94           H
ATOM   2977  CG2 VAL A 201      -1.220   8.276  21.598  1.00 92.94           C
ATOM   2978 1HG2 VAL A 201      -1.093   7.270  21.997  1.00 92.94           H
ATOM   2979 2HG2 VAL A 201      -0.774   8.333  20.605  1.00 92.94           H
ATOM   2980 3HG2 VAL A 201      -0.731   8.993  22.258  1.00 92.94           H
ATOM   2981  HN  VAL A 201      -2.730   8.439  18.808  1.00 92.94           H
ATOM   2982  N   TYR A 202      -5.762   7.175  21.033  1.00 92.08           N
ATOM   2983  CA  TYR A 202      -7.197   7.365  20.912  1.00 92.08           C
ATOM   2984  C   TYR A 202      -7.763   8.069  22.148  1.00 92.08           C
ATOM   2985  O   TYR A 202      -7.986   7.436  23.179  1.00 92.08           O
ATOM   2986  HA  TYR A 202      -7.381   7.985  20.034  1.00 92.08           H
ATOM   2987  CB  TYR A 202      -7.802   5.963  20.816  1.00 92.08           C
ATOM   2988 1HB  TYR A 202      -7.505   5.389  21.694  1.00 92.08           H
ATOM   2989 2HB  TYR A 202      -8.889   6.045  20.842  1.00 92.08           H
ATOM   2990  CG  TYR A 202      -7.393   5.194  19.559  1.00 92.08           C
ATOM   2991  CD1 TYR A 202      -8.040   5.431  18.363  1.00 92.08           C
ATOM   2992  HD1 TYR A 202      -8.843   6.167  18.315  1.00 92.08           H
ATOM   2993  CD2 TYR A 202      -6.377   4.262  19.620  1.00 92.08           C
ATOM   2994  HD2 TYR A 202      -5.865   4.075  20.565  1.00 92.08           H
ATOM   2995  CE1 TYR A 202      -7.655   4.707  17.180  1.00 92.08           C
ATOM   2996  HE1 TYR A 202      -8.158   4.885  16.229  1.00 92.08           H
ATOM   2997  CE2 TYR A 202      -5.992   3.538  18.437  1.00 92.08           C
ATOM   2998  HE2 TYR A 202      -5.191   2.799  18.471  1.00 92.08           H
ATOM   2999  CZ  TYR A 202      -6.650   3.796  17.275  1.00 92.08           C
ATOM   3000  OH  TYR A 202      -6.286   3.112  16.157  1.00 92.08           O
ATOM   3001  HH  TYR A 202      -5.699   2.341  16.404  1.00 92.08           H
ATOM   3002  HN  TYR A 202      -5.484   6.422  21.630  1.00 92.08           H
ATOM   3003  N   PRO A 203      -8.004   9.384  22.067  1.00 82.67           N
ATOM   3004  CA  PRO A 203      -8.642  10.103  23.173  1.00 82.67           C
ATOM   3005  C   PRO A 203     -10.098   9.706  23.356  1.00 82.67           C
ATOM   3006  O   PRO A 203     -10.836   9.574  22.381  1.00 82.67           O
ATOM   3007  HA  PRO A 203      -8.158   9.850  24.116  1.00 82.67           H
ATOM   3008  CB  PRO A 203      -8.500  11.575  22.778  1.00 82.67           C
ATOM   3009 1HB  PRO A 203      -9.342  12.169  23.133  1.00 82.67           H
ATOM   3010 2HB  PRO A 203      -7.598  12.018  23.199  1.00 82.67           H
ATOM   3011  CG  PRO A 203      -8.447  11.537  21.277  1.00 82.67           C
ATOM   3012 1HG  PRO A 203      -9.449  11.522  20.847  1.00 82.67           H
ATOM   3013 2HG  PRO A 203      -7.942  12.416  20.878  1.00 82.67           H
ATOM   3014  CD  PRO A 203      -7.696  10.282  20.939  1.00 82.67           C
ATOM   3015 1HD  PRO A 203      -8.025   9.861  19.989  1.00 82.67           H
ATOM   3016 2HD  PRO A 203      -6.625  10.466  20.854  1.00 82.67           H
ATOM   3017  N   SER A 204     -10.475   9.525  24.613  1.00 73.69           N
ATOM   3018  CA  SER A 204     -11.881   9.489  24.975  1.00 73.69           C
ATOM   3019  C   SER A 204     -12.125   8.403  26.025  1.00 73.69           C
ATOM   3020  O   SER A 204     -11.306   7.501  26.191  1.00 73.69           O
ATOM   3021  HA  SER A 204     -12.098  10.475  25.387  1.00 73.69           H
ATOM   3022  CB  SER A 204     -12.760   9.246  23.746  1.00 73.69           C
ATOM   3023 1HB  SER A 204     -13.810   9.296  24.036  1.00 73.69           H
ATOM   3024 2HB  SER A 204     -12.593  10.040  23.018  1.00 73.69           H
ATOM   3025  OG  SER A 204     -12.495   7.984  23.141  1.00 73.69           O
ATOM   3026  HG  SER A 204     -13.073   7.863  22.335  1.00 73.69           H
ATOM   3027  HN  SER A 204      -9.839   9.404  25.376  1.00 73.69           H
ATOM   3028  N   ASP A 205     -13.254   8.526  26.707  1.00 78.41           N
ATOM   3029  CA  ASP A 205     -13.684   7.495  27.635  1.00 78.41           C
ATOM   3030  C   ASP A 205     -13.977   6.208  26.862  1.00 78.41           C
ATOM   3031  O   ASP A 205     -13.965   5.119  27.434  1.00 78.41           O
ATOM   3032  HA  ASP A 205     -12.858   7.380  28.338  1.00 78.41           H
ATOM   3033  CB  ASP A 205     -14.963   7.909  28.366  1.00 78.41           C
ATOM   3034 1HB  ASP A 205     -15.761   8.078  27.642  1.00 78.41           H
ATOM   3035 2HB  ASP A 205     -15.291   7.101  29.019  1.00 78.41           H
ATOM   3036  CG  ASP A 205     -14.737   9.179  29.189  1.00 78.41           C
ATOM   3037  OD1 ASP A 205     -13.658   9.265  29.814  1.00 78.41           O
ATOM   3038  OD2 ASP A 205     -15.649  10.034  29.176  1.00 78.41           O
ATOM   3039  HN  ASP A 205     -13.870   9.311  26.632  1.00 78.41           H
ATOM   3040  N   GLU A 206     -14.233   6.376  25.572  1.00 88.16           N
ATOM   3041  CA  GLU A 206     -14.561   5.244  24.721  1.00 88.16           C
ATOM   3042  C   GLU A 206     -13.398   4.936  23.777  1.00 88.16           C
ATOM   3043  O   GLU A 206     -13.609   4.487  22.652  1.00 88.16           O
ATOM   3044  HA  GLU A 206     -14.719   4.407  25.401  1.00 88.16           H
ATOM   3045  CB  GLU A 206     -15.849   5.504  23.937  1.00 88.16           C
ATOM   3046 1HB  GLU A 206     -15.740   6.409  23.341  1.00 88.16           H
ATOM   3047 2HB  GLU A 206     -16.101   4.625  23.344  1.00 88.16           H
ATOM   3048  CG  GLU A 206     -17.029   5.738  24.883  1.00 88.16           C
ATOM   3049 1HG  GLU A 206     -16.829   5.265  25.844  1.00 88.16           H
ATOM   3050 2HG  GLU A 206     -17.143   6.806  25.071  1.00 88.16           H
ATOM   3051  CD  GLU A 206     -18.325   5.178  24.293  1.00 88.16           C
ATOM   3052  OE1 GLU A 206     -19.127   4.645  25.090  1.00 88.16           O
ATOM   3053  OE2 GLU A 206     -18.483   5.294  23.059  1.00 88.16           O
ATOM   3054  HN  GLU A 206     -14.219   7.262  25.110  1.00 88.16           H
ATOM   3055  N   SER A 207     -12.194   5.188  24.271  1.00 91.19           N
ATOM   3056  CA  SER A 207     -11.003   5.039  23.452  1.00 91.19           C
ATOM   3057  C   SER A 207     -10.947   3.629  22.861  1.00 91.19           C
ATOM   3058  O   SER A 207     -10.485   3.441  21.736  1.00 91.19           O
ATOM   3059  HA  SER A 207     -11.103   5.782  22.660  1.00 91.19           H
ATOM   3060  CB  SER A 207      -9.738   5.326  24.262  1.00 91.19           C
ATOM   3061 1HB  SER A 207      -8.860   5.082  23.663  1.00 91.19           H
ATOM   3062 2HB  SER A 207      -9.684   6.391  24.487  1.00 91.19           H
ATOM   3063  OG  SER A 207      -9.703   4.582  25.478  1.00 91.19           O
ATOM   3064  HG  SER A 207      -8.955   4.908  26.056  1.00 91.19           H
ATOM   3065  HN  SER A 207     -12.026   5.488  25.210  1.00 91.19           H
ATOM   3066  N   THR A 208     -11.424   2.674  23.645  1.00 91.85           N
ATOM   3067  CA  THR A 208     -11.399   1.282  23.230  1.00 91.85           C
ATOM   3068  C   THR A 208     -12.318   1.068  22.025  1.00 91.85           C
ATOM   3069  O   THR A 208     -11.958   0.364  21.083  1.00 91.85           O
ATOM   3070  HA  THR A 208     -10.387   1.038  22.907  1.00 91.85           H
ATOM   3071  CB  THR A 208     -11.771   0.421  24.439  1.00 91.85           C
ATOM   3072  HB  THR A 208     -11.736  -0.639  24.187  1.00 91.85           H
ATOM   3073  OG1 THR A 208     -13.046   0.916  24.839  1.00 91.85           O
ATOM   3074  HG1 THR A 208     -13.503   0.249  25.427  1.00 91.85           H
ATOM   3075  CG2 THR A 208     -10.872   0.688  25.647  1.00 91.85           C
ATOM   3076 1HG2 THR A 208     -10.958   1.734  25.941  1.00 91.85           H
ATOM   3077 2HG2 THR A 208      -9.837   0.468  25.385  1.00 91.85           H
ATOM   3078 3HG2 THR A 208     -11.179   0.051  26.476  1.00 91.85           H
ATOM   3079  HN  THR A 208     -11.822   2.838  24.548  1.00 91.85           H
ATOM   3080  N   LYS A 209     -13.487   1.688  22.096  1.00 92.52           N
ATOM   3081  CA  LYS A 209     -14.451   1.593  21.013  1.00 92.52           C
ATOM   3082  C   LYS A 209     -13.862   2.233  19.754  1.00 92.52           C
ATOM   3083  O   LYS A 209     -14.006   1.698  18.656  1.00 92.52           O
ATOM   3084  HA  LYS A 209     -14.617   0.534  20.816  1.00 92.52           H
ATOM   3085  CB  LYS A 209     -15.793   2.192  21.436  1.00 92.52           C
ATOM   3086 1HB  LYS A 209     -15.640   3.196  21.831  1.00 92.52           H
ATOM   3087 2HB  LYS A 209     -16.443   2.288  20.567  1.00 92.52           H
ATOM   3088  CG  LYS A 209     -16.473   1.320  22.494  1.00 92.52           C
ATOM   3089 1HG  LYS A 209     -16.607   0.310  22.107  1.00 92.52           H
ATOM   3090 2HG  LYS A 209     -15.832   1.242  23.372  1.00 92.52           H
ATOM   3091  CD  LYS A 209     -17.829   1.903  22.896  1.00 92.52           C
ATOM   3092 1HD  LYS A 209     -17.704   2.936  23.221  1.00 92.52           H
ATOM   3093 2HD  LYS A 209     -18.493   1.919  22.031  1.00 92.52           H
ATOM   3094  CE  LYS A 209     -18.467   1.083  24.019  1.00 92.52           C
ATOM   3095 1HE  LYS A 209     -18.698   0.080  23.660  1.00 92.52           H
ATOM   3096 2HE  LYS A 209     -17.762   0.972  24.842  1.00 92.52           H
ATOM   3097  NZ  LYS A 209     -19.703   1.740  24.503  1.00 92.52           N
ATOM   3098 1HZ  LYS A 209     -20.168   1.135  25.170  1.00 92.52           H
ATOM   3099 2HZ  LYS A 209     -19.465   2.618  24.950  1.00 92.52           H
ATOM   3100 3HZ  LYS A 209     -20.321   1.916  23.718  1.00 92.52           H
ATOM   3101  HN  LYS A 209     -13.778   2.246  22.873  1.00 92.52           H
ATOM   3102  N   LEU A 210     -13.210   3.369  19.955  1.00 93.43           N
ATOM   3103  CA  LEU A 210     -12.673   4.131  18.841  1.00 93.43           C
ATOM   3104  C   LEU A 210     -11.608   3.298  18.125  1.00 93.43           C
ATOM   3105  O   LEU A 210     -11.618   3.192  16.900  1.00 93.43           O
ATOM   3106  HA  LEU A 210     -13.492   4.315  18.146  1.00 93.43           H
ATOM   3107  CB  LEU A 210     -12.169   5.495  19.318  1.00 93.43           C
ATOM   3108 1HB  LEU A 210     -12.957   5.965  19.907  1.00 93.43           H
ATOM   3109 2HB  LEU A 210     -11.324   5.334  19.988  1.00 93.43           H
ATOM   3110  CG  LEU A 210     -11.737   6.471  18.223  1.00 93.43           C
ATOM   3111  HG  LEU A 210     -10.945   6.001  17.639  1.00 93.43           H
ATOM   3112  CD1 LEU A 210     -12.892   6.765  17.263  1.00 93.43           C
ATOM   3113 1HD1 LEU A 210     -13.220   5.837  16.795  1.00 93.43           H
ATOM   3114 2HD1 LEU A 210     -13.721   7.206  17.817  1.00 93.43           H
ATOM   3115 3HD1 LEU A 210     -12.558   7.461  16.494  1.00 93.43           H
ATOM   3116  CD2 LEU A 210     -11.154   7.750  18.827  1.00 93.43           C
ATOM   3117 1HD2 LEU A 210     -11.907   8.234  19.449  1.00 93.43           H
ATOM   3118 2HD2 LEU A 210     -10.285   7.501  19.436  1.00 93.43           H
ATOM   3119 3HD2 LEU A 210     -10.855   8.427  18.026  1.00 93.43           H
ATOM   3120  HN  LEU A 210     -13.048   3.768  20.858  1.00 93.43           H
ATOM   3121  N   LYS A 211     -10.715   2.728  18.921  1.00 93.75           N
ATOM   3122  CA  LYS A 211      -9.661   1.886  18.381  1.00 93.75           C
ATOM   3123  C   LYS A 211     -10.286   0.769  17.543  1.00 93.75           C
ATOM   3124  O   LYS A 211      -9.880   0.539  16.405  1.00 93.75           O
ATOM   3125  HA  LYS A 211      -9.050   2.507  17.726  1.00 93.75           H
ATOM   3126  CB  LYS A 211      -8.753   1.379  19.502  1.00 93.75           C
ATOM   3127 1HB  LYS A 211      -8.258   2.222  19.984  1.00 93.75           H
ATOM   3128 2HB  LYS A 211      -9.353   0.883  20.265  1.00 93.75           H
ATOM   3129  CG  LYS A 211      -7.703   0.407  18.960  1.00 93.75           C
ATOM   3130 1HG  LYS A 211      -8.185  -0.524  18.660  1.00 93.75           H
ATOM   3131 2HG  LYS A 211      -7.238   0.827  18.068  1.00 93.75           H
ATOM   3132  CD  LYS A 211      -6.630   0.116  20.012  1.00 93.75           C
ATOM   3133 1HD  LYS A 211      -6.192   1.052  20.358  1.00 93.75           H
ATOM   3134 2HD  LYS A 211      -7.086  -0.363  20.879  1.00 93.75           H
ATOM   3135  CE  LYS A 211      -5.534  -0.786  19.442  1.00 93.75           C
ATOM   3136 1HE  LYS A 211      -5.937  -1.780  19.247  1.00 93.75           H
ATOM   3137 2HE  LYS A 211      -5.188  -0.389  18.487  1.00 93.75           H
ATOM   3138  NZ  LYS A 211      -4.398  -0.882  20.386  1.00 93.75           N
ATOM   3139 1HZ  LYS A 211      -3.584  -1.243  19.900  1.00 93.75           H
ATOM   3140 2HZ  LYS A 211      -4.189   0.038  20.757  1.00 93.75           H
ATOM   3141 3HZ  LYS A 211      -4.643  -1.506  21.146  1.00 93.75           H
ATOM   3142  HN  LYS A 211     -10.704   2.834  19.915  1.00 93.75           H
ATOM   3143  N   SER A 212     -11.265   0.103  18.139  1.00 93.52           N
ATOM   3144  CA  SER A 212     -11.890  -1.042  17.497  1.00 93.52           C
ATOM   3145  C   SER A 212     -12.476  -0.628  16.146  1.00 93.52           C
ATOM   3146  O   SER A 212     -12.258  -1.299  15.139  1.00 93.52           O
ATOM   3147  HA  SER A 212     -11.090  -1.769  17.361  1.00 93.52           H
ATOM   3148  CB  SER A 212     -12.979  -1.644  18.387  1.00 93.52           C
ATOM   3149 1HB  SER A 212     -13.733  -0.886  18.601  1.00 93.52           H
ATOM   3150 2HB  SER A 212     -13.481  -2.449  17.850  1.00 93.52           H
ATOM   3151  OG  SER A 212     -12.451  -2.147  19.611  1.00 93.52           O
ATOM   3152  HG  SER A 212     -12.402  -1.414  20.289  1.00 93.52           H
ATOM   3153  HN  SER A 212     -11.629   0.333  19.041  1.00 93.52           H
ATOM   3154  N   ALA A 213     -13.210   0.475  16.168  1.00 93.74           N
ATOM   3155  CA  ALA A 213     -13.891   0.945  14.974  1.00 93.74           C
ATOM   3156  C   ALA A 213     -12.856   1.265  13.894  1.00 93.74           C
ATOM   3157  O   ALA A 213     -13.031   0.898  12.733  1.00 93.74           O
ATOM   3158  HA  ALA A 213     -14.535   0.139  14.620  1.00 93.74           H
ATOM   3159  CB  ALA A 213     -14.762   2.153  15.324  1.00 93.74           C
ATOM   3160 1HB  ALA A 213     -15.499   1.864  16.073  1.00 93.74           H
ATOM   3161 2HB  ALA A 213     -14.134   2.951  15.721  1.00 93.74           H
ATOM   3162 3HB  ALA A 213     -15.273   2.505  14.428  1.00 93.74           H
ATOM   3163  HN  ALA A 213     -13.341   1.043  16.980  1.00 93.74           H
ATOM   3164  N   VAL A 214     -11.801   1.947  14.314  1.00 93.34           N
ATOM   3165  CA  VAL A 214     -10.768   2.375  13.387  1.00 93.34           C
ATOM   3166  C   VAL A 214     -10.082   1.143  12.791  1.00 93.34           C
ATOM   3167  O   VAL A 214      -9.747   1.126  11.608  1.00 93.34           O
ATOM   3168  HA  VAL A 214     -11.255   2.928  12.583  1.00 93.34           H
ATOM   3169  CB  VAL A 214      -9.792   3.321  14.089  1.00 93.34           C
ATOM   3170  HB  VAL A 214      -9.504   2.862  15.036  1.00 93.34           H
ATOM   3171  CG1 VAL A 214      -8.523   3.517  13.257  1.00 93.34           C
ATOM   3172 1HG1 VAL A 214      -8.033   2.555  13.110  1.00 93.34           H
ATOM   3173 2HG1 VAL A 214      -8.786   3.943  12.289  1.00 93.34           H
ATOM   3174 3HG1 VAL A 214      -7.847   4.194  13.780  1.00 93.34           H
ATOM   3175  CG2 VAL A 214     -10.457   4.663  14.400  1.00 93.34           C
ATOM   3176 1HG2 VAL A 214     -10.787   5.128  13.472  1.00 93.34           H
ATOM   3177 2HG2 VAL A 214     -11.317   4.500  15.051  1.00 93.34           H
ATOM   3178 3HG2 VAL A 214      -9.742   5.316  14.900  1.00 93.34           H
ATOM   3179  HN  VAL A 214     -11.647   2.207  15.268  1.00 93.34           H
ATOM   3180  N   LEU A 215      -9.894   0.142  13.639  1.00 93.31           N
ATOM   3181  CA  LEU A 215      -9.246  -1.087  13.213  1.00 93.31           C
ATOM   3182  C   LEU A 215     -10.148  -1.814  12.213  1.00 93.31           C
ATOM   3183  O   LEU A 215      -9.675  -2.303  11.188  1.00 93.31           O
ATOM   3184  HA  LEU A 215      -8.321  -0.810  12.707  1.00 93.31           H
ATOM   3185  CB  LEU A 215      -8.862  -1.937  14.426  1.00 93.31           C
ATOM   3186 1HB  LEU A 215      -9.666  -1.873  15.159  1.00 93.31           H
ATOM   3187 2HB  LEU A 215      -8.802  -2.979  14.109  1.00 93.31           H
ATOM   3188  CG  LEU A 215      -7.548  -1.566  15.116  1.00 93.31           C
ATOM   3189  HG  LEU A 215      -7.542  -0.489  15.282  1.00 93.31           H
ATOM   3190  CD1 LEU A 215      -7.441  -2.236  16.487  1.00 93.31           C
ATOM   3191 1HD1 LEU A 215      -8.270  -1.912  17.116  1.00 93.31           H
ATOM   3192 2HD1 LEU A 215      -7.478  -3.319  16.366  1.00 93.31           H
ATOM   3193 3HD1 LEU A 215      -6.497  -1.956  16.956  1.00 93.31           H
ATOM   3194  CD2 LEU A 215      -6.349  -1.892  14.223  1.00 93.31           C
ATOM   3195 1HD2 LEU A 215      -6.339  -2.959  14.004  1.00 93.31           H
ATOM   3196 2HD2 LEU A 215      -6.425  -1.330  13.292  1.00 93.31           H
ATOM   3197 3HD2 LEU A 215      -5.428  -1.618  14.738  1.00 93.31           H
ATOM   3198  HN  LEU A 215     -10.175   0.162  14.598  1.00 93.31           H
ATOM   3199  N   THR A 216     -11.429  -1.861  12.546  1.00 93.66           N
ATOM   3200  CA  THR A 216     -12.403  -2.506  11.682  1.00 93.66           C
ATOM   3201  C   THR A 216     -12.374  -1.882  10.286  1.00 93.66           C
ATOM   3202  O   THR A 216     -12.388  -2.594   9.283  1.00 93.66           O
ATOM   3203  HA  THR A 216     -12.123  -3.554  11.570  1.00 93.66           H
ATOM   3204  CB  THR A 216     -13.772  -2.414  12.361  1.00 93.66           C
ATOM   3205  HB  THR A 216     -14.078  -1.374  12.478  1.00 93.66           H
ATOM   3206  OG1 THR A 216     -13.609  -3.147  13.572  1.00 93.66           O
ATOM   3207  HG1 THR A 216     -13.266  -2.545  14.293  1.00 93.66           H
ATOM   3208  CG2 THR A 216     -14.855  -3.183  11.602  1.00 93.66           C
ATOM   3209 1HG2 THR A 216     -14.579  -4.236  11.544  1.00 93.66           H
ATOM   3210 2HG2 THR A 216     -14.951  -2.777  10.595  1.00 93.66           H
ATOM   3211 3HG2 THR A 216     -15.805  -3.085  12.126  1.00 93.66           H
ATOM   3212  HN  THR A 216     -11.804  -1.469  13.386  1.00 93.66           H
ATOM   3213  N   LEU A 217     -12.335  -0.558  10.265  1.00 91.93           N
ATOM   3214  CA  LEU A 217     -12.300   0.170   9.008  1.00 91.93           C
ATOM   3215  C   LEU A 217     -11.056  -0.244   8.218  1.00 91.93           C
ATOM   3216  O   LEU A 217     -11.121  -0.430   7.004  1.00 91.93           O
ATOM   3217  HA  LEU A 217     -13.183  -0.119   8.438  1.00 91.93           H
ATOM   3218  CB  LEU A 217     -12.395   1.676   9.258  1.00 91.93           C
ATOM   3219 1HB  LEU A 217     -13.307   1.874   9.822  1.00 91.93           H
ATOM   3220 2HB  LEU A 217     -11.559   1.973   9.891  1.00 91.93           H
ATOM   3221  CG  LEU A 217     -12.397   2.565   8.012  1.00 91.93           C
ATOM   3222  HG  LEU A 217     -11.514   2.324   7.420  1.00 91.93           H
ATOM   3223  CD1 LEU A 217     -13.619   2.280   7.137  1.00 91.93           C
ATOM   3224 1HD1 LEU A 217     -13.605   1.236   6.823  1.00 91.93           H
ATOM   3225 2HD1 LEU A 217     -14.527   2.475   7.707  1.00 91.93           H
ATOM   3226 3HD1 LEU A 217     -13.595   2.925   6.259  1.00 91.93           H
ATOM   3227  CD2 LEU A 217     -12.297   4.043   8.393  1.00 91.93           C
ATOM   3228 1HD2 LEU A 217     -13.147   4.316   9.018  1.00 91.93           H
ATOM   3229 2HD2 LEU A 217     -11.372   4.215   8.943  1.00 91.93           H
ATOM   3230 3HD2 LEU A 217     -12.300   4.652   7.489  1.00 91.93           H
ATOM   3231  HN  LEU A 217     -12.327   0.014  11.085  1.00 91.93           H
ATOM   3232  N   LYS A 218      -9.953  -0.378   8.940  1.00 89.74           N
ATOM   3233  CA  LYS A 218      -8.689  -0.729   8.316  1.00 89.74           C
ATOM   3234  C   LYS A 218      -8.804  -2.119   7.688  1.00 89.74           C
ATOM   3235  O   LYS A 218      -8.260  -2.365   6.612  1.00 89.74           O
ATOM   3236  HA  LYS A 218      -8.504  -0.006   7.522  1.00 89.74           H
ATOM   3237  CB  LYS A 218      -7.542  -0.601   9.321  1.00 89.74           C
ATOM   3238 1HB  LYS A 218      -7.815  -1.092  10.255  1.00 89.74           H
ATOM   3239 2HB  LYS A 218      -6.660  -1.115   8.938  1.00 89.74           H
ATOM   3240  CG  LYS A 218      -7.208   0.868   9.588  1.00 89.74           C
ATOM   3241 1HG  LYS A 218      -6.889   1.346   8.662  1.00 89.74           H
ATOM   3242 2HG  LYS A 218      -8.102   1.392   9.926  1.00 89.74           H
ATOM   3243  CD  LYS A 218      -6.106   0.997  10.641  1.00 89.74           C
ATOM   3244 1HD  LYS A 218      -6.270   0.269  11.436  1.00 89.74           H
ATOM   3245 2HD  LYS A 218      -5.140   0.766  10.192  1.00 89.74           H
ATOM   3246  CE  LYS A 218      -6.075   2.407  11.233  1.00 89.74           C
ATOM   3247 1HE  LYS A 218      -6.540   3.109  10.540  1.00 89.74           H
ATOM   3248 2HE  LYS A 218      -6.658   2.435  12.153  1.00 89.74           H
ATOM   3249  NZ  LYS A 218      -4.682   2.824  11.509  1.00 89.74           N
ATOM   3250 1HZ  LYS A 218      -4.684   3.593  12.169  1.00 89.74           H
ATOM   3251 2HZ  LYS A 218      -4.168   2.043  11.901  1.00 89.74           H
ATOM   3252 3HZ  LYS A 218      -4.241   3.120  10.645  1.00 89.74           H
ATOM   3253  HN  LYS A 218      -9.915  -0.250   9.931  1.00 89.74           H
ATOM   3254  N   VAL A 219      -9.515  -2.992   8.386  1.00 90.44           N
ATOM   3255  CA  VAL A 219      -9.668  -4.365   7.935  1.00 90.44           C
ATOM   3256  C   VAL A 219     -10.551  -4.392   6.686  1.00 90.44           C
ATOM   3257  O   VAL A 219     -10.242  -5.083   5.717  1.00 90.44           O
ATOM   3258  HA  VAL A 219      -8.677  -4.737   7.672  1.00 90.44           H
ATOM   3259  CB  VAL A 219     -10.213  -5.232   9.072  1.00 90.44           C
ATOM   3260  HB  VAL A 219     -11.104  -4.745   9.468  1.00 90.44           H
ATOM   3261  CG1 VAL A 219     -10.622  -6.614   8.559  1.00 90.44           C
ATOM   3262 1HG1 VAL A 219     -11.396  -6.506   7.800  1.00 90.44           H
ATOM   3263 2HG1 VAL A 219      -9.755  -7.112   8.125  1.00 90.44           H
ATOM   3264 3HG1 VAL A 219     -11.005  -7.210   9.388  1.00 90.44           H
ATOM   3265  CG2 VAL A 219      -9.196  -5.347  10.209  1.00 90.44           C
ATOM   3266 1HG2 VAL A 219      -8.279  -5.801   9.832  1.00 90.44           H
ATOM   3267 2HG2 VAL A 219      -8.975  -4.355  10.602  1.00 90.44           H
ATOM   3268 3HG2 VAL A 219      -9.609  -5.969  11.004  1.00 90.44           H
ATOM   3269  HN  VAL A 219      -9.982  -2.775   9.244  1.00 90.44           H
ATOM   3270  N   ILE A 220     -11.634  -3.631   6.750  1.00 90.43           N
ATOM   3271  CA  ILE A 220     -12.586  -3.589   5.653  1.00 90.43           C
ATOM   3272  C   ILE A 220     -11.875  -3.111   4.385  1.00 90.43           C
ATOM   3273  O   ILE A 220     -11.966  -3.750   3.339  1.00 90.43           O
ATOM   3274  HA  ILE A 220     -12.938  -4.608   5.487  1.00 90.43           H
ATOM   3275  CB  ILE A 220     -13.804  -2.745   6.031  1.00 90.43           C
ATOM   3276  HB  ILE A 220     -13.450  -1.816   6.478  1.00 90.43           H
ATOM   3277  CG1 ILE A 220     -14.658  -3.455   7.083  1.00 90.43           C
ATOM   3278 1HG1 ILE A 220     -15.140  -4.325   6.638  1.00 90.43           H
ATOM   3279 2HG1 ILE A 220     -14.021  -3.821   7.888  1.00 90.43           H
ATOM   3280  CG2 ILE A 220     -14.617  -2.368   4.791  1.00 90.43           C
ATOM   3281 1HG2 ILE A 220     -13.992  -1.794   4.107  1.00 90.43           H
ATOM   3282 2HG2 ILE A 220     -14.961  -3.275   4.293  1.00 90.43           H
ATOM   3283 3HG2 ILE A 220     -15.477  -1.768   5.088  1.00 90.43           H
ATOM   3284  CD1 ILE A 220     -15.720  -2.513   7.654  1.00 90.43           C
ATOM   3285 1HD1 ILE A 220     -15.233  -1.656   8.120  1.00 90.43           H
ATOM   3286 2HD1 ILE A 220     -16.370  -2.168   6.850  1.00 90.43           H
ATOM   3287 3HD1 ILE A 220     -16.313  -3.043   8.399  1.00 90.43           H
ATOM   3288  HN  ILE A 220     -11.865  -3.051   7.532  1.00 90.43           H
ATOM   3289  N   LEU A 221     -11.182  -1.989   4.521  1.00 87.31           N
ATOM   3290  CA  LEU A 221     -10.562  -1.349   3.374  1.00 87.31           C
ATOM   3291  C   LEU A 221      -9.266  -2.084   3.024  1.00 87.31           C
ATOM   3292  O   LEU A 221      -8.810  -2.038   1.883  1.00 87.31           O
ATOM   3293  HA  LEU A 221     -11.250  -1.445   2.534  1.00 87.31           H
ATOM   3294  CB  LEU A 221     -10.369   0.146   3.633  1.00 87.31           C
ATOM   3295 1HB  LEU A 221      -9.675   0.264   4.466  1.00 87.31           H
ATOM   3296 2HB  LEU A 221      -9.895   0.589   2.757  1.00 87.31           H
ATOM   3297  CG  LEU A 221     -11.638   0.941   3.948  1.00 87.31           C
ATOM   3298  HG  LEU A 221     -12.161   0.441   4.763  1.00 87.31           H
ATOM   3299  CD1 LEU A 221     -11.296   2.353   4.428  1.00 87.31           C
ATOM   3300 1HD1 LEU A 221     -10.689   2.292   5.331  1.00 87.31           H
ATOM   3301 2HD1 LEU A 221     -10.739   2.876   3.651  1.00 87.31           H
ATOM   3302 3HD1 LEU A 221     -12.216   2.896   4.644  1.00 87.31           H
ATOM   3303  CD2 LEU A 221     -12.586   0.958   2.747  1.00 87.31           C
ATOM   3304 1HD2 LEU A 221     -12.086   1.421   1.896  1.00 87.31           H
ATOM   3305 2HD2 LEU A 221     -12.868  -0.063   2.491  1.00 87.31           H
ATOM   3306 3HD2 LEU A 221     -13.480   1.530   2.997  1.00 87.31           H
ATOM   3307  HN  LEU A 221     -11.043  -1.520   5.393  1.00 87.31           H
ATOM   3308  N   GLY A 222      -8.709  -2.746   4.028  1.00 82.63           N
ATOM   3309  CA  GLY A 222      -7.378  -3.315   3.903  1.00 82.63           C
ATOM   3310  C   GLY A 222      -7.436  -4.714   3.287  1.00 82.63           C
ATOM   3311  O   GLY A 222      -6.546  -5.101   2.531  1.00 82.63           O
ATOM   3312 1HA  GLY A 222      -6.759  -2.667   3.283  1.00 82.63           H
ATOM   3313 2HA  GLY A 222      -6.906  -3.364   4.884  1.00 82.63           H
ATOM   3314  HN  GLY A 222      -9.151  -2.895   4.913  1.00 82.63           H
ATOM   3315  N   PHE A 223      -8.492  -5.436   3.634  1.00 82.07           N
ATOM   3316  CA  PHE A 223      -8.566  -6.853   3.322  1.00 82.07           C
ATOM   3317  C   PHE A 223      -9.671  -7.133   2.302  1.00 82.07           C
ATOM   3318  O   PHE A 223      -9.404  -7.653   1.220  1.00 82.07           O
ATOM   3319  HA  PHE A 223      -7.603  -7.142   2.901  1.00 82.07           H
ATOM   3320  CB  PHE A 223      -8.895  -7.581   4.627  1.00 82.07           C
ATOM   3321 1HB  PHE A 223      -8.215  -7.237   5.405  1.00 82.07           H
ATOM   3322 2HB  PHE A 223      -9.903  -7.306   4.940  1.00 82.07           H
ATOM   3323  CG  PHE A 223      -8.806  -9.105   4.528  1.00 82.07           C
ATOM   3324  CD1 PHE A 223      -9.937  -9.844   4.369  1.00 82.07           C
ATOM   3325  HD1 PHE A 223     -10.907  -9.350   4.311  1.00 82.07           H
ATOM   3326  CD2 PHE A 223      -7.596  -9.722   4.600  1.00 82.07           C
ATOM   3327  HD2 PHE A 223      -6.690  -9.130   4.729  1.00 82.07           H
ATOM   3328  CE1 PHE A 223      -9.854 -11.258   4.277  1.00 82.07           C
ATOM   3329  HE1 PHE A 223     -10.761 -11.850   4.149  1.00 82.07           H
ATOM   3330  CE2 PHE A 223      -7.513 -11.136   4.509  1.00 82.07           C
ATOM   3331  HE2 PHE A 223      -6.543 -11.631   4.567  1.00 82.07           H
ATOM   3332  CZ  PHE A 223      -8.644 -11.875   4.349  1.00 82.07           C
ATOM   3333  HZ  PHE A 223      -8.581 -12.961   4.279  1.00 82.07           H
ATOM   3334  HN  PHE A 223      -9.286  -5.068   4.118  1.00 82.07           H
ATOM   3335  N   PHE A 224     -10.888  -6.777   2.683  1.00 84.79           N
ATOM   3336  CA  PHE A 224     -12.061  -7.208   1.942  1.00 84.79           C
ATOM   3337  C   PHE A 224     -12.164  -6.473   0.604  1.00 84.79           C
ATOM   3338  O   PHE A 224     -12.504  -7.074  -0.414  1.00 84.79           O
ATOM   3339  HA  PHE A 224     -11.954  -8.277   1.759  1.00 84.79           H
ATOM   3340  CB  PHE A 224     -13.283  -6.862   2.796  1.00 84.79           C
ATOM   3341 1HB  PHE A 224     -13.189  -5.834   3.146  1.00 84.79           H
ATOM   3342 2HB  PHE A 224     -14.174  -6.906   2.170  1.00 84.79           H
ATOM   3343  CG  PHE A 224     -13.478  -7.781   4.003  1.00 84.79           C
ATOM   3344  CD1 PHE A 224     -14.042  -9.008   3.839  1.00 84.79           C
ATOM   3345  HD1 PHE A 224     -14.353  -9.337   2.848  1.00 84.79           H
ATOM   3346  CD2 PHE A 224     -13.089  -7.371   5.240  1.00 84.79           C
ATOM   3347  HD2 PHE A 224     -12.638  -6.388   5.371  1.00 84.79           H
ATOM   3348  CE1 PHE A 224     -14.223  -9.861   4.960  1.00 84.79           C
ATOM   3349  HE1 PHE A 224     -14.675 -10.844   4.828  1.00 84.79           H
ATOM   3350  CE2 PHE A 224     -13.271  -8.224   6.360  1.00 84.79           C
ATOM   3351  HE2 PHE A 224     -12.959  -7.896   7.352  1.00 84.79           H
ATOM   3352  CZ  PHE A 224     -13.834  -9.451   6.197  1.00 84.79           C
ATOM   3353  HZ  PHE A 224     -13.973 -10.106   7.057  1.00 84.79           H
ATOM   3354  HN  PHE A 224     -11.080  -6.205   3.481  1.00 84.79           H
ATOM   3355  N   LEU A 225     -11.865  -5.183   0.649  1.00 81.59           N
ATOM   3356  CA  LEU A 225     -11.956  -4.352  -0.540  1.00 81.59           C
ATOM   3357  C   LEU A 225     -11.038  -4.918  -1.624  1.00 81.59           C
ATOM   3358  O   LEU A 225     -11.481  -5.184  -2.741  1.00 81.59           O
ATOM   3359  HA  LEU A 225     -12.985  -4.403  -0.896  1.00 81.59           H
ATOM   3360  CB  LEU A 225     -11.669  -2.889  -0.193  1.00 81.59           C
ATOM   3361 1HB  LEU A 225     -12.447  -2.537   0.484  1.00 81.59           H
ATOM   3362 2HB  LEU A 225     -10.727  -2.843   0.352  1.00 81.59           H
ATOM   3363  CG  LEU A 225     -11.588  -1.923  -1.377  1.00 81.59           C
ATOM   3364  HG  LEU A 225     -10.920  -2.353  -2.124  1.00 81.59           H
ATOM   3365  CD1 LEU A 225     -12.957  -1.752  -2.040  1.00 81.59           C
ATOM   3366 1HD1 LEU A 225     -13.309  -2.719  -2.401  1.00 81.59           H
ATOM   3367 2HD1 LEU A 225     -13.666  -1.356  -1.313  1.00 81.59           H
ATOM   3368 3HD1 LEU A 225     -12.871  -1.061  -2.878  1.00 81.59           H
ATOM   3369  CD2 LEU A 225     -10.987  -0.583  -0.951  1.00 81.59           C
ATOM   3370 1HD2 LEU A 225     -11.609  -0.135  -0.176  1.00 81.59           H
ATOM   3371 2HD2 LEU A 225      -9.981  -0.743  -0.561  1.00 81.59           H
ATOM   3372 3HD2 LEU A 225     -10.941   0.085  -1.811  1.00 81.59           H
ATOM   3373  HN  LEU A 225     -11.566  -4.707   1.476  1.00 81.59           H
ATOM   3374  N   PRO A 226      -9.748  -5.112  -1.318  1.00 80.06           N
ATOM   3375  CA  PRO A 226      -8.825  -5.712  -2.285  1.00 80.06           C
ATOM   3376  C   PRO A 226      -9.339  -7.034  -2.831  1.00 80.06           C
ATOM   3377  O   PRO A 226      -9.205  -7.313  -4.021  1.00 80.06           O
ATOM   3378  HA  PRO A 226      -8.723  -5.065  -3.157  1.00 80.06           H
ATOM   3379  CB  PRO A 226      -7.531  -5.891  -1.488  1.00 80.06           C
ATOM   3380 1HB  PRO A 226      -7.478  -6.877  -1.026  1.00 80.06           H
ATOM   3381 2HB  PRO A 226      -6.651  -5.791  -2.124  1.00 80.06           H
ATOM   3382  CG  PRO A 226      -7.602  -4.782  -0.445  1.00 80.06           C
ATOM   3383 1HG  PRO A 226      -6.951  -4.984   0.405  1.00 80.06           H
ATOM   3384 2HG  PRO A 226      -7.286  -3.822  -0.853  1.00 80.06           H
ATOM   3385  CD  PRO A 226      -9.070  -4.780  -0.052  1.00 80.06           C
ATOM   3386 1HD  PRO A 226      -9.283  -5.518   0.721  1.00 80.06           H
ATOM   3387 2HD  PRO A 226      -9.383  -3.812   0.341  1.00 80.06           H
ATOM   3388  N   PHE A 227      -9.921  -7.820  -1.937  1.00 82.58           N
ATOM   3389  CA  PHE A 227     -10.384  -9.149  -2.298  1.00 82.58           C
ATOM   3390  C   PHE A 227     -11.521  -9.075  -3.319  1.00 82.58           C
ATOM   3391  O   PHE A 227     -11.526  -9.814  -4.302  1.00 82.58           O
ATOM   3392  HA  PHE A 227      -9.538  -9.678  -2.736  1.00 82.58           H
ATOM   3393  CB  PHE A 227     -10.907  -9.804  -1.017  1.00 82.58           C
ATOM   3394 1HB  PHE A 227     -10.148  -9.715  -0.240  1.00 82.58           H
ATOM   3395 2HB  PHE A 227     -11.782  -9.254  -0.671  1.00 82.58           H
ATOM   3396  CG  PHE A 227     -11.281 -11.278  -1.180  1.00 82.58           C
ATOM   3397  CD1 PHE A 227     -12.579 -11.633  -1.376  1.00 82.58           C
ATOM   3398  HD1 PHE A 227     -13.353 -10.867  -1.417  1.00 82.58           H
ATOM   3399  CD2 PHE A 227     -10.315 -12.234  -1.129  1.00 82.58           C
ATOM   3400  HD2 PHE A 227      -9.275 -11.950  -0.972  1.00 82.58           H
ATOM   3401  CE1 PHE A 227     -12.926 -13.002  -1.527  1.00 82.58           C
ATOM   3402  HE1 PHE A 227     -13.967 -13.286  -1.684  1.00 82.58           H
ATOM   3403  CE2 PHE A 227     -10.662 -13.603  -1.280  1.00 82.58           C
ATOM   3404  HE2 PHE A 227      -9.888 -14.369  -1.239  1.00 82.58           H
ATOM   3405  CZ  PHE A 227     -11.960 -13.958  -1.476  1.00 82.58           C
ATOM   3406  HZ  PHE A 227     -12.227 -15.008  -1.592  1.00 82.58           H
ATOM   3407  HN  PHE A 227     -10.077  -7.562  -0.983  1.00 82.58           H
ATOM   3408  N   VAL A 228     -12.457  -8.176  -3.052  1.00 83.97           N
ATOM   3409  CA  VAL A 228     -13.572  -7.963  -3.959  1.00 83.97           C
ATOM   3410  C   VAL A 228     -13.037  -7.511  -5.319  1.00 83.97           C
ATOM   3411  O   VAL A 228     -13.484  -7.996  -6.358  1.00 83.97           O
ATOM   3412  HA  VAL A 228     -14.082  -8.918  -4.082  1.00 83.97           H
ATOM   3413  CB  VAL A 228     -14.563  -6.971  -3.346  1.00 83.97           C
ATOM   3414  HB  VAL A 228     -14.010  -6.074  -3.068  1.00 83.97           H
ATOM   3415  CG1 VAL A 228     -15.633  -6.568  -4.362  1.00 83.97           C
ATOM   3416 1HG1 VAL A 228     -15.158  -6.099  -5.224  1.00 83.97           H
ATOM   3417 2HG1 VAL A 228     -16.180  -7.454  -4.686  1.00 83.97           H
ATOM   3418 3HG1 VAL A 228     -16.324  -5.863  -3.901  1.00 83.97           H
ATOM   3419  CG2 VAL A 228     -15.199  -7.544  -2.078  1.00 83.97           C
ATOM   3420 1HG2 VAL A 228     -15.730  -8.464  -2.322  1.00 83.97           H
ATOM   3421 2HG2 VAL A 228     -14.420  -7.758  -1.346  1.00 83.97           H
ATOM   3422 3HG2 VAL A 228     -15.899  -6.819  -1.663  1.00 83.97           H
ATOM   3423  HN  VAL A 228     -12.461  -7.599  -2.234  1.00 83.97           H
ATOM   3424  N   VAL A 229     -12.089  -6.587  -5.270  1.00 78.54           N
ATOM   3425  CA  VAL A 229     -11.493  -6.060  -6.486  1.00 78.54           C
ATOM   3426  C   VAL A 229     -10.854  -7.205  -7.274  1.00 78.54           C
ATOM   3427  O   VAL A 229     -11.064  -7.326  -8.480  1.00 78.54           O
ATOM   3428  HA  VAL A 229     -12.295  -5.627  -7.084  1.00 78.54           H
ATOM   3429  CB  VAL A 229     -10.504  -4.945  -6.143  1.00 78.54           C
ATOM   3430  HB  VAL A 229      -9.864  -5.301  -5.335  1.00 78.54           H
ATOM   3431  CG1 VAL A 229      -9.609  -4.618  -7.340  1.00 78.54           C
ATOM   3432 1HG1 VAL A 229      -9.048  -5.507  -7.628  1.00 78.54           H
ATOM   3433 2HG1 VAL A 229     -10.227  -4.291  -8.177  1.00 78.54           H
ATOM   3434 3HG1 VAL A 229      -8.916  -3.822  -7.069  1.00 78.54           H
ATOM   3435  CG2 VAL A 229     -11.235  -3.695  -5.647  1.00 78.54           C
ATOM   3436 1HG2 VAL A 229     -11.910  -3.337  -6.425  1.00 78.54           H
ATOM   3437 2HG2 VAL A 229     -11.809  -3.941  -4.754  1.00 78.54           H
ATOM   3438 3HG2 VAL A 229     -10.508  -2.919  -5.411  1.00 78.54           H
ATOM   3439  HN  VAL A 229     -11.728  -6.201  -4.421  1.00 78.54           H
ATOM   3440  N   MET A 230     -10.087  -8.016  -6.560  1.00 81.56           N
ATOM   3441  CA  MET A 230      -9.412  -9.144  -7.179  1.00 81.56           C
ATOM   3442  C   MET A 230     -10.399 -10.013  -7.960  1.00 81.56           C
ATOM   3443  O   MET A 230     -10.183 -10.297  -9.138  1.00 81.56           O
ATOM   3444  HA  MET A 230      -8.680  -8.710  -7.860  1.00 81.56           H
ATOM   3445  CB  MET A 230      -8.733  -9.988  -6.098  1.00 81.56           C
ATOM   3446 1HB  MET A 230      -9.409 -10.116  -5.253  1.00 81.56           H
ATOM   3447 2HB  MET A 230      -8.520 -10.983  -6.489  1.00 81.56           H
ATOM   3448  CG  MET A 230      -7.435  -9.331  -5.624  1.00 81.56           C
ATOM   3449 1HG  MET A 230      -6.770  -9.167  -6.472  1.00 81.56           H
ATOM   3450 2HG  MET A 230      -7.648  -8.353  -5.193  1.00 81.56           H
ATOM   3451  SD  MET A 230      -6.632 -10.369  -4.413  1.00 81.56           S
ATOM   3452  CE  MET A 230      -6.881  -9.382  -2.947  1.00 81.56           C
ATOM   3453 1HE  MET A 230      -6.408  -8.409  -3.079  1.00 81.56           H
ATOM   3454 2HE  MET A 230      -7.949  -9.247  -2.776  1.00 81.56           H
ATOM   3455 3HE  MET A 230      -6.437  -9.888  -2.089  1.00 81.56           H
ATOM   3456  HN  MET A 230      -9.925  -7.913  -5.579  1.00 81.56           H
ATOM   3457  N   ALA A 231     -11.460 -10.410  -7.274  1.00 82.53           N
ATOM   3458  CA  ALA A 231     -12.407 -11.355  -7.841  1.00 82.53           C
ATOM   3459  C   ALA A 231     -13.016 -10.760  -9.112  1.00 82.53           C
ATOM   3460  O   ALA A 231     -13.158 -11.451 -10.120  1.00 82.53           O
ATOM   3461  HA  ALA A 231     -11.858 -12.260  -8.102  1.00 82.53           H
ATOM   3462  CB  ALA A 231     -13.467 -11.706  -6.795  1.00 82.53           C
ATOM   3463 1HB  ALA A 231     -12.986 -12.152  -5.925  1.00 82.53           H
ATOM   3464 2HB  ALA A 231     -13.994 -10.800  -6.495  1.00 82.53           H
ATOM   3465 3HB  ALA A 231     -14.177 -12.415  -7.221  1.00 82.53           H
ATOM   3466  HN  ALA A 231     -11.677 -10.098  -6.349  1.00 82.53           H
ATOM   3467  N   CYS A 232     -13.360  -9.483  -9.023  1.00 81.54           N
ATOM   3468  CA  CYS A 232     -13.916  -8.777 -10.165  1.00 81.54           C
ATOM   3469  C   CYS A 232     -12.876  -8.784 -11.287  1.00 81.54           C
ATOM   3470  O   CYS A 232     -13.208  -9.032 -12.445  1.00 81.54           O
ATOM   3471  HA  CYS A 232     -14.812  -9.321 -10.464  1.00 81.54           H
ATOM   3472  CB  CYS A 232     -14.347  -7.356  -9.796  1.00 81.54           C
ATOM   3473 1HB  CYS A 232     -13.520  -6.827  -9.324  1.00 81.54           H
ATOM   3474 2HB  CYS A 232     -14.608  -6.801 -10.697  1.00 81.54           H
ATOM   3475  SG  CYS A 232     -15.781  -7.413  -8.660  1.00 81.54           S
ATOM   3476  HG  CYS A 232     -15.074  -7.621  -7.553  1.00 81.54           H
ATOM   3477  HN  CYS A 232     -13.265  -8.935  -8.193  1.00 81.54           H
ATOM   3478  N   CYS A 233     -11.638  -8.509 -10.905  1.00 79.93           N
ATOM   3479  CA  CYS A 233     -10.570  -8.354 -11.878  1.00 79.93           C
ATOM   3480  C   CYS A 233     -10.418  -9.673 -12.638  1.00 79.93           C
ATOM   3481  O   CYS A 233     -10.426  -9.690 -13.868  1.00 79.93           O
ATOM   3482  HA  CYS A 233     -10.875  -7.552 -12.552  1.00 79.93           H
ATOM   3483  CB  CYS A 233      -9.260  -7.921 -11.218  1.00 79.93           C
ATOM   3484 1HB  CYS A 233      -9.002  -8.613 -10.416  1.00 79.93           H
ATOM   3485 2HB  CYS A 233      -8.448  -7.957 -11.944  1.00 79.93           H
ATOM   3486  SG  CYS A 233      -9.426  -6.225 -10.550  1.00 79.93           S
ATOM   3487  HG  CYS A 233      -8.179  -6.132 -10.097  1.00 79.93           H
ATOM   3488  HN  CYS A 233     -11.360  -8.392  -9.951  1.00 79.93           H
ATOM   3489  N   TYR A 234     -10.283 -10.747 -11.874  1.00 80.94           N
ATOM   3490  CA  TYR A 234     -10.054 -12.057 -12.458  1.00 80.94           C
ATOM   3491  C   TYR A 234     -11.278 -12.527 -13.247  1.00 80.94           C
ATOM   3492  O   TYR A 234     -11.141 -13.128 -14.312  1.00 80.94           O
ATOM   3493  HA  TYR A 234      -9.203 -11.980 -13.135  1.00 80.94           H
ATOM   3494  CB  TYR A 234      -9.824 -13.009 -11.283  1.00 80.94           C
ATOM   3495 1HB  TYR A 234     -10.519 -12.756 -10.482  1.00 80.94           H
ATOM   3496 2HB  TYR A 234     -10.059 -14.025 -11.600  1.00 80.94           H
ATOM   3497  CG  TYR A 234      -8.398 -12.980 -10.729  1.00 80.94           C
ATOM   3498  CD1 TYR A 234      -7.341 -13.374 -11.524  1.00 80.94           C
ATOM   3499  HD1 TYR A 234      -7.521 -13.706 -12.546  1.00 80.94           H
ATOM   3500  CD2 TYR A 234      -8.169 -12.559  -9.434  1.00 80.94           C
ATOM   3501  HD2 TYR A 234      -9.004 -12.248  -8.807  1.00 80.94           H
ATOM   3502  CE1 TYR A 234      -5.998 -13.347 -11.002  1.00 80.94           C
ATOM   3503  HE1 TYR A 234      -5.155 -13.655 -11.619  1.00 80.94           H
ATOM   3504  CE2 TYR A 234      -6.827 -12.532  -8.913  1.00 80.94           C
ATOM   3505  HE2 TYR A 234      -6.632 -12.202  -7.893  1.00 80.94           H
ATOM   3506  CZ  TYR A 234      -5.808 -12.927  -9.723  1.00 80.94           C
ATOM   3507  OH  TYR A 234      -4.540 -12.901  -9.230  1.00 80.94           O
ATOM   3508  HH  TYR A 234      -3.900 -13.249  -9.915  1.00 80.94           H
ATOM   3509  HN  TYR A 234     -10.328 -10.732 -10.875  1.00 80.94           H
ATOM   3510  N   THR A 235     -12.446 -12.236 -12.695  1.00 84.35           N
ATOM   3511  CA  THR A 235     -13.693 -12.567 -13.363  1.00 84.35           C
ATOM   3512  C   THR A 235     -13.748 -11.913 -14.745  1.00 84.35           C
ATOM   3513  O   THR A 235     -14.103 -12.561 -15.728  1.00 84.35           O
ATOM   3514  HA  THR A 235     -13.725 -13.645 -13.517  1.00 84.35           H
ATOM   3515  CB  THR A 235     -14.846 -12.148 -12.447  1.00 84.35           C
ATOM   3516  HB  THR A 235     -14.864 -11.067 -12.314  1.00 84.35           H
ATOM   3517  OG1 THR A 235     -14.640 -12.910 -11.261  1.00 84.35           O
ATOM   3518  HG1 THR A 235     -14.261 -12.328 -10.541  1.00 84.35           H
ATOM   3519  CG2 THR A 235     -16.206 -12.622 -12.964  1.00 84.35           C
ATOM   3520 1HG2 THR A 235     -16.209 -13.710 -13.032  1.00 84.35           H
ATOM   3521 2HG2 THR A 235     -16.388 -12.195 -13.950  1.00 84.35           H
ATOM   3522 3HG2 THR A 235     -16.988 -12.298 -12.277  1.00 84.35           H
ATOM   3523  HN  THR A 235     -12.548 -11.783 -11.809  1.00 84.35           H
ATOM   3524  N   ILE A 236     -13.390 -10.638 -14.776  1.00 78.34           N
ATOM   3525  CA  ILE A 236     -13.343  -9.904 -16.029  1.00 78.34           C
ATOM   3526  C   ILE A 236     -12.323 -10.560 -16.962  1.00 78.34           C
ATOM   3527  O   ILE A 236     -12.594 -10.754 -18.146  1.00 78.34           O
ATOM   3528  HA  ILE A 236     -14.329  -9.978 -16.488  1.00 78.34           H
ATOM   3529  CB  ILE A 236     -13.074  -8.420 -15.771  1.00 78.34           C
ATOM   3530  HB  ILE A 236     -12.369  -8.339 -14.944  1.00 78.34           H
ATOM   3531  CG1 ILE A 236     -14.353  -7.696 -15.346  1.00 78.34           C
ATOM   3532 1HG1 ILE A 236     -15.049  -7.658 -16.184  1.00 78.34           H
ATOM   3533 2HG1 ILE A 236     -14.845  -8.256 -14.550  1.00 78.34           H
ATOM   3534  CG2 ILE A 236     -12.421  -7.761 -16.988  1.00 78.34           C
ATOM   3535 1HG2 ILE A 236     -11.474  -8.256 -17.204  1.00 78.34           H
ATOM   3536 2HG2 ILE A 236     -13.083  -7.852 -17.849  1.00 78.34           H
ATOM   3537 3HG2 ILE A 236     -12.241  -6.707 -16.778  1.00 78.34           H
ATOM   3538  CD1 ILE A 236     -14.047  -6.277 -14.864  1.00 78.34           C
ATOM   3539 1HD1 ILE A 236     -13.370  -6.321 -14.011  1.00 78.34           H
ATOM   3540 2HD1 ILE A 236     -13.578  -5.713 -15.671  1.00 78.34           H
ATOM   3541 3HD1 ILE A 236     -14.973  -5.786 -14.568  1.00 78.34           H
ATOM   3542  HN  ILE A 236     -13.136 -10.108 -13.966  1.00 78.34           H
ATOM   3543  N   ILE A 237     -11.172 -10.885 -16.393  1.00 74.43           N
ATOM   3544  CA  ILE A 237     -10.074 -11.423 -17.178  1.00 74.43           C
ATOM   3545  C   ILE A 237     -10.519 -12.729 -17.841  1.00 74.43           C
ATOM   3546  O   ILE A 237     -10.319 -12.921 -19.039  1.00 74.43           O
ATOM   3547  HA  ILE A 237      -9.847 -10.699 -17.961  1.00 74.43           H
ATOM   3548  CB  ILE A 237      -8.818 -11.567 -16.316  1.00 74.43           C
ATOM   3549  HB  ILE A 237      -9.110 -11.996 -15.357  1.00 74.43           H
ATOM   3550  CG1 ILE A 237      -8.191 -10.202 -16.029  1.00 74.43           C
ATOM   3551 1HG1 ILE A 237      -7.785  -9.783 -16.950  1.00 74.43           H
ATOM   3552 2HG1 ILE A 237      -8.958  -9.512 -15.676  1.00 74.43           H
ATOM   3553  CG2 ILE A 237      -7.821 -12.533 -16.958  1.00 74.43           C
ATOM   3554 1HG2 ILE A 237      -8.283 -13.514 -17.068  1.00 74.43           H
ATOM   3555 2HG2 ILE A 237      -7.530 -12.156 -17.939  1.00 74.43           H
ATOM   3556 3HG2 ILE A 237      -6.937 -12.617 -16.325  1.00 74.43           H
ATOM   3557  CD1 ILE A 237      -7.081 -10.318 -14.982  1.00 74.43           C
ATOM   3558 1HD1 ILE A 237      -7.496 -10.714 -14.055  1.00 74.43           H
ATOM   3559 2HD1 ILE A 237      -6.304 -10.989 -15.349  1.00 74.43           H
ATOM   3560 3HD1 ILE A 237      -6.652  -9.333 -14.797  1.00 74.43           H
ATOM   3561  HN  ILE A 237     -10.983 -10.786 -15.416  1.00 74.43           H
ATOM   3562  N   ILE A 238     -11.114 -13.593 -17.031  1.00 78.95           N
ATOM   3563  CA  ILE A 238     -11.529 -14.901 -17.508  1.00 78.95           C
ATOM   3564  C   ILE A 238     -12.516 -14.728 -18.665  1.00 78.95           C
ATOM   3565  O   ILE A 238     -12.365 -15.354 -19.712  1.00 78.95           O
ATOM   3566  HA  ILE A 238     -10.641 -15.409 -17.885  1.00 78.95           H
ATOM   3567  CB  ILE A 238     -12.077 -15.743 -16.354  1.00 78.95           C
ATOM   3568  HB  ILE A 238     -12.768 -15.126 -15.779  1.00 78.95           H
ATOM   3569  CG1 ILE A 238     -10.955 -16.168 -15.405  1.00 78.95           C
ATOM   3570 1HG1 ILE A 238     -10.363 -16.958 -15.866  1.00 78.95           H
ATOM   3571 2HG1 ILE A 238     -10.283 -15.327 -15.230  1.00 78.95           H
ATOM   3572  CG2 ILE A 238     -12.869 -16.942 -16.878  1.00 78.95           C
ATOM   3573 1HG2 ILE A 238     -13.706 -16.589 -17.481  1.00 78.95           H
ATOM   3574 2HG2 ILE A 238     -12.219 -17.568 -17.489  1.00 78.95           H
ATOM   3575 3HG2 ILE A 238     -13.247 -17.524 -16.037  1.00 78.95           H
ATOM   3576  CD1 ILE A 238     -11.521 -16.660 -14.071  1.00 78.95           C
ATOM   3577 1HD1 ILE A 238     -12.092 -15.860 -13.601  1.00 78.95           H
ATOM   3578 2HD1 ILE A 238     -12.173 -17.516 -14.248  1.00 78.95           H
ATOM   3579 3HD1 ILE A 238     -10.702 -16.956 -13.416  1.00 78.95           H
ATOM   3580  HN  ILE A 238     -11.311 -13.412 -16.068  1.00 78.95           H
ATOM   3581  N   HIS A 239     -13.503 -13.874 -18.436  1.00 80.18           N
ATOM   3582  CA  HIS A 239     -14.540 -13.646 -19.427  1.00 80.18           C
ATOM   3583  C   HIS A 239     -13.909 -13.123 -20.719  1.00 80.18           C
ATOM   3584  O   HIS A 239     -14.338 -13.485 -21.814  1.00 80.18           O
ATOM   3585  HA  HIS A 239     -15.003 -14.614 -19.624  1.00 80.18           H
ATOM   3586  CB  HIS A 239     -15.623 -12.716 -18.877  1.00 80.18           C
ATOM   3587 1HB  HIS A 239     -15.939 -13.081 -17.900  1.00 80.18           H
ATOM   3588 2HB  HIS A 239     -15.193 -11.726 -18.723  1.00 80.18           H
ATOM   3589  CG  HIS A 239     -16.835 -12.589 -19.768  1.00 80.18           C
ATOM   3590  ND1 HIS A 239     -17.037 -11.510 -20.610  1.00 80.18           N
ATOM   3591  HD1 HIS A 239     -16.424 -10.727 -20.715  1.00 80.18           H
ATOM   3592  CD2 HIS A 239     -17.906 -13.417 -19.940  1.00 80.18           C
ATOM   3593  HD2 HIS A 239     -18.067 -14.365 -19.426  1.00 80.18           H
ATOM   3594  CE1 HIS A 239     -18.181 -11.690 -21.255  1.00 80.18           C
ATOM   3595  HE1 HIS A 239     -18.616 -11.013 -21.989  1.00 80.18           H
ATOM   3596  NE2 HIS A 239     -18.718 -12.873 -20.837  1.00 80.18           N
ATOM   3597  HN  HIS A 239     -13.600 -13.345 -17.593  1.00 80.18           H
ATOM   3598  N   THR A 240     -12.901 -12.281 -20.549  1.00 73.58           N
ATOM   3599  CA  THR A 240     -12.208 -11.703 -21.688  1.00 73.58           C
ATOM   3600  C   THR A 240     -11.469 -12.791 -22.470  1.00 73.58           C
ATOM   3601  O   THR A 240     -11.470 -12.785 -23.700  1.00 73.58           O
ATOM   3602  HA  THR A 240     -12.951 -11.274 -22.361  1.00 73.58           H
ATOM   3603  CB  THR A 240     -11.288 -10.596 -21.170  1.00 73.58           C
ATOM   3604  HB  THR A 240     -10.510 -11.006 -20.526  1.00 73.58           H
ATOM   3605  OG1 THR A 240     -12.175  -9.670 -20.548  1.00 73.58           O
ATOM   3606  HG1 THR A 240     -12.057  -9.696 -19.556  1.00 73.58           H
ATOM   3607  CG2 THR A 240     -10.643  -9.793 -22.301  1.00 73.58           C
ATOM   3608 1HG2 THR A 240     -11.422  -9.327 -22.905  1.00 73.58           H
ATOM   3609 2HG2 THR A 240     -10.048 -10.459 -22.926  1.00 73.58           H
ATOM   3610 3HG2 THR A 240     -10.001  -9.021 -21.878  1.00 73.58           H
ATOM   3611  HN  THR A 240     -12.558 -11.993 -19.655  1.00 73.58           H
ATOM   3612  N   LEU A 241     -10.856 -13.698 -21.724  1.00 75.12           N
ATOM   3613  CA  LEU A 241     -10.065 -14.755 -22.331  1.00 75.12           C
ATOM   3614  C   LEU A 241     -10.986 -15.688 -23.120  1.00 75.12           C
ATOM   3615  O   LEU A 241     -10.592 -16.228 -24.152  1.00 75.12           O
ATOM   3616  HA  LEU A 241      -9.371 -14.285 -23.027  1.00 75.12           H
ATOM   3617  CB  LEU A 241      -9.226 -15.472 -21.271  1.00 75.12           C
ATOM   3618 1HB  LEU A 241      -9.863 -15.681 -20.411  1.00 75.12           H
ATOM   3619 2HB  LEU A 241      -8.911 -16.434 -21.675  1.00 75.12           H
ATOM   3620  CG  LEU A 241      -7.984 -14.725 -20.780  1.00 75.12           C
ATOM   3621  HG  LEU A 241      -8.297 -13.750 -20.407  1.00 75.12           H
ATOM   3622  CD1 LEU A 241      -7.323 -15.465 -19.615  1.00 75.12           C
ATOM   3623 1HD1 LEU A 241      -8.030 -15.548 -18.790  1.00 75.12           H
ATOM   3624 2HD1 LEU A 241      -7.026 -16.463 -19.940  1.00 75.12           H
ATOM   3625 3HD1 LEU A 241      -6.443 -14.913 -19.286  1.00 75.12           H
ATOM   3626  CD2 LEU A 241      -7.005 -14.476 -21.929  1.00 75.12           C
ATOM   3627 1HD2 LEU A 241      -6.694 -15.430 -22.355  1.00 75.12           H
ATOM   3628 2HD2 LEU A 241      -7.492 -13.876 -22.698  1.00 75.12           H
ATOM   3629 3HD2 LEU A 241      -6.131 -13.943 -21.553  1.00 75.12           H
ATOM   3630  HN  LEU A 241     -10.894 -13.719 -20.725  1.00 75.12           H
ATOM   3631  N   ILE A 242     -12.196 -15.848 -22.604  1.00 76.20           N
ATOM   3632  CA  ILE A 242     -13.176 -16.707 -23.246  1.00 76.20           C
ATOM   3633  C   ILE A 242     -13.617 -16.073 -24.566  1.00 76.20           C
ATOM   3634  O   ILE A 242     -13.745 -16.761 -25.578  1.00 76.20           O
ATOM   3635  HA  ILE A 242     -12.685 -17.655 -23.465  1.00 76.20           H
ATOM   3636  CB  ILE A 242     -14.333 -17.007 -22.291  1.00 76.20           C
ATOM   3637  HB  ILE A 242     -14.684 -16.064 -21.872  1.00 76.20           H
ATOM   3638  CG1 ILE A 242     -13.867 -17.876 -21.121  1.00 76.20           C
ATOM   3639 1HG1 ILE A 242     -13.662 -18.887 -21.473  1.00 76.20           H
ATOM   3640 2HG1 ILE A 242     -12.933 -17.482 -20.720  1.00 76.20           H
ATOM   3641  CG2 ILE A 242     -15.511 -17.635 -23.038  1.00 76.20           C
ATOM   3642 1HG2 ILE A 242     -15.862 -16.948 -23.807  1.00 76.20           H
ATOM   3643 2HG2 ILE A 242     -15.191 -18.568 -23.503  1.00 76.20           H
ATOM   3644 3HG2 ILE A 242     -16.320 -17.838 -22.336  1.00 76.20           H
ATOM   3645  CD1 ILE A 242     -14.925 -17.920 -20.016  1.00 76.20           C
ATOM   3646 1HD1 ILE A 242     -15.110 -16.910 -19.650  1.00 76.20           H
ATOM   3647 2HD1 ILE A 242     -15.849 -18.337 -20.414  1.00 76.20           H
ATOM   3648 3HD1 ILE A 242     -14.568 -18.544 -19.196  1.00 76.20           H
ATOM   3649  HN  ILE A 242     -12.509 -15.403 -21.764  1.00 76.20           H
ATOM   3650  N   GLN A 243     -13.836 -14.767 -24.515  1.00 71.65           N
ATOM   3651  CA  GLN A 243     -14.240 -14.028 -25.699  1.00 71.65           C
ATOM   3652  C   GLN A 243     -13.046 -13.828 -26.633  1.00 71.65           C
ATOM   3653  O   GLN A 243     -13.211 -13.409 -27.778  1.00 71.65           O
ATOM   3654  HA  GLN A 243     -14.991 -14.651 -26.186  1.00 71.65           H
ATOM   3655  CB  GLN A 243     -14.871 -12.687 -25.320  1.00 71.65           C
ATOM   3656 1HB  GLN A 243     -14.189 -12.128 -24.679  1.00 71.65           H
ATOM   3657 2HB  GLN A 243     -15.028 -12.088 -26.217  1.00 71.65           H
ATOM   3658  CG  GLN A 243     -16.204 -12.892 -24.597  1.00 71.65           C
ATOM   3659 1HG  GLN A 243     -16.822 -13.593 -25.160  1.00 71.65           H
ATOM   3660 2HG  GLN A 243     -16.027 -13.338 -23.619  1.00 71.65           H
ATOM   3661  CD  GLN A 243     -16.948 -11.566 -24.432  1.00 71.65           C
ATOM   3662  OE1 GLN A 243     -16.394 -10.490 -24.587  1.00 71.65           O
ATOM   3663  NE2 GLN A 243     -18.232 -11.702 -24.110  1.00 71.65           N
ATOM   3664 1HE2 GLN A 243     -18.625 -12.615 -23.999  1.00 71.65           H
ATOM   3665 2HE2 GLN A 243     -18.803 -10.892 -23.980  1.00 71.65           H
ATOM   3666  HN  GLN A 243     -13.742 -14.217 -23.685  1.00 71.65           H
ATOM   3667  N   ALA A 244     -11.868 -14.136 -26.110  1.00 64.74           N
ATOM   3668  CA  ALA A 244     -10.639 -13.926 -26.856  1.00 64.74           C
ATOM   3669  C   ALA A 244     -10.504 -15.013 -27.925  1.00 64.74           C
ATOM   3670  O   ALA A 244      -9.852 -16.032 -27.700  1.00 64.74           O
ATOM   3671  HA  ALA A 244     -10.710 -12.955 -27.346  1.00 64.74           H
ATOM   3672  CB  ALA A 244      -9.452 -13.907 -25.891  1.00 64.74           C
ATOM   3673 1HB  ALA A 244      -9.582 -13.099 -25.172  1.00 64.74           H
ATOM   3674 2HB  ALA A 244      -9.398 -14.859 -25.363  1.00 64.74           H
ATOM   3675 3HB  ALA A 244      -8.531 -13.749 -26.452  1.00 64.74           H
ATOM   3676  HN  ALA A 244     -11.746 -14.522 -25.195  1.00 64.74           H
ATOM   3677  N   LYS A 245     -11.132 -14.760 -29.064  1.00 61.22           N
ATOM   3678  CA  LYS A 245     -10.964 -15.625 -30.219  1.00 61.22           C
ATOM   3679  C   LYS A 245      -9.489 -15.647 -30.624  1.00 61.22           C
ATOM   3680  O   LYS A 245      -9.057 -16.528 -31.365  1.00 61.22           O
ATOM   3681  HA  LYS A 245     -11.254 -16.632 -29.919  1.00 61.22           H
ATOM   3682  CB  LYS A 245     -11.905 -15.200 -31.348  1.00 61.22           C
ATOM   3683 1HB  LYS A 245     -11.806 -14.129 -31.526  1.00 61.22           H
ATOM   3684 2HB  LYS A 245     -11.621 -15.703 -32.272  1.00 61.22           H
ATOM   3685  CG  LYS A 245     -13.358 -15.533 -31.005  1.00 61.22           C
ATOM   3686 1HG  LYS A 245     -13.416 -16.539 -30.590  1.00 61.22           H
ATOM   3687 2HG  LYS A 245     -13.720 -14.849 -30.236  1.00 61.22           H
ATOM   3688  CD  LYS A 245     -14.251 -15.434 -32.244  1.00 61.22           C
ATOM   3689 1HD  LYS A 245     -14.261 -14.407 -32.608  1.00 61.22           H
ATOM   3690 2HD  LYS A 245     -13.840 -16.052 -33.042  1.00 61.22           H
ATOM   3691  CE  LYS A 245     -15.679 -15.883 -31.928  1.00 61.22           C
ATOM   3692 1HE  LYS A 245     -15.659 -16.842 -31.411  1.00 61.22           H
ATOM   3693 2HE  LYS A 245     -16.151 -15.168 -31.254  1.00 61.22           H
ATOM   3694  NZ  LYS A 245     -16.473 -15.999 -33.172  1.00 61.22           N
ATOM   3695 1HZ  LYS A 245     -17.424 -16.264 -32.942  1.00 61.22           H
ATOM   3696 2HZ  LYS A 245     -16.478 -15.107 -33.654  1.00 61.22           H
ATOM   3697 3HZ  LYS A 245     -16.060 -16.705 -33.771  1.00 61.22           H
ATOM   3698  HN  LYS A 245     -11.745 -13.983 -29.203  1.00 61.22           H
ATOM   3699  N   LYS A 246      -8.755 -14.665 -30.119  1.00 58.69           N
ATOM   3700  CA  LYS A 246      -7.368 -14.488 -30.515  1.00 58.69           C
ATOM   3701  C   LYS A 246      -6.462 -14.736 -29.308  1.00 58.69           C
ATOM   3702  O   LYS A 246      -6.644 -14.128 -28.255  1.00 58.69           O
ATOM   3703  HA  LYS A 246      -7.147 -15.238 -31.274  1.00 58.69           H
ATOM   3704  CB  LYS A 246      -7.168 -13.116 -31.163  1.00 58.69           C
ATOM   3705 1HB  LYS A 246      -7.617 -12.345 -30.538  1.00 58.69           H
ATOM   3706 2HB  LYS A 246      -6.103 -12.893 -31.228  1.00 58.69           H
ATOM   3707  CG  LYS A 246      -7.789 -13.074 -32.561  1.00 58.69           C
ATOM   3708 1HG  LYS A 246      -7.557 -13.996 -33.094  1.00 58.69           H
ATOM   3709 2HG  LYS A 246      -8.874 -13.017 -32.478  1.00 58.69           H
ATOM   3710  CD  LYS A 246      -7.269 -11.874 -33.356  1.00 58.69           C
ATOM   3711 1HD  LYS A 246      -7.574 -10.949 -32.866  1.00 58.69           H
ATOM   3712 2HD  LYS A 246      -6.179 -11.885 -33.366  1.00 58.69           H
ATOM   3713  CE  LYS A 246      -7.799 -11.897 -34.791  1.00 58.69           C
ATOM   3714 1HE  LYS A 246      -7.688 -12.897 -35.210  1.00 58.69           H
ATOM   3715 2HE  LYS A 246      -8.864 -11.666 -34.795  1.00 58.69           H
ATOM   3716  NZ  LYS A 246      -7.069 -10.918 -35.628  1.00 58.69           N
ATOM   3717 1HZ  LYS A 246      -7.458 -10.918 -36.564  1.00 58.69           H
ATOM   3718 2HZ  LYS A 246      -7.162  -9.992 -35.224  1.00 58.69           H
ATOM   3719 3HZ  LYS A 246      -6.089 -11.172 -35.668  1.00 58.69           H
ATOM   3720  HN  LYS A 246      -9.093 -14.001 -29.453  1.00 58.69           H
ATOM   3721  N   SER A 247      -5.504 -15.632 -29.502  1.00 57.19           N
ATOM   3722  CA  SER A 247      -4.654 -16.066 -28.407  1.00 57.19           C
ATOM   3723  C   SER A 247      -3.824 -14.889 -27.890  1.00 57.19           C
ATOM   3724  O   SER A 247      -3.442 -14.861 -26.721  1.00 57.19           O
ATOM   3725  HA  SER A 247      -5.336 -16.422 -27.635  1.00 57.19           H
ATOM   3726  CB  SER A 247      -3.737 -17.211 -28.843  1.00 57.19           C
ATOM   3727 1HB  SER A 247      -3.377 -17.743 -27.962  1.00 57.19           H
ATOM   3728 2HB  SER A 247      -4.306 -17.925 -29.437  1.00 57.19           H
ATOM   3729  OG  SER A 247      -2.624 -16.744 -29.601  1.00 57.19           O
ATOM   3730  HG  SER A 247      -2.058 -17.516 -29.889  1.00 57.19           H
ATOM   3731  HN  SER A 247      -5.307 -16.057 -30.385  1.00 57.19           H
ATOM   3732  N   SER A 248      -3.571 -13.946 -28.785  1.00 60.58           N
ATOM   3733  CA  SER A 248      -2.685 -12.837 -28.474  1.00 60.58           C
ATOM   3734  C   SER A 248      -3.189 -12.098 -27.233  1.00 60.58           C
ATOM   3735  O   SER A 248      -2.453 -11.321 -26.627  1.00 60.58           O
ATOM   3736  HA  SER A 248      -1.713 -13.290 -28.280  1.00 60.58           H
ATOM   3737  CB  SER A 248      -2.572 -11.874 -29.657  1.00 60.58           C
ATOM   3738 1HB  SER A 248      -1.840 -11.100 -29.425  1.00 60.58           H
ATOM   3739 2HB  SER A 248      -2.201 -12.412 -30.529  1.00 60.58           H
ATOM   3740  OG  SER A 248      -3.822 -11.265 -29.971  1.00 60.58           O
ATOM   3741  HG  SER A 248      -3.713 -10.639 -30.743  1.00 60.58           H
ATOM   3742  HN  SER A 248      -3.957 -13.932 -29.707  1.00 60.58           H
ATOM   3743  N   LYS A 249      -4.442 -12.365 -26.892  1.00 64.68           N
ATOM   3744  CA  LYS A 249      -5.074 -11.686 -25.774  1.00 64.68           C
ATOM   3745  C   LYS A 249      -4.445 -12.172 -24.466  1.00 64.68           C
ATOM   3746  O   LYS A 249      -4.434 -11.449 -23.472  1.00 64.68           O
ATOM   3747  HA  LYS A 249      -4.869 -10.621 -25.880  1.00 64.68           H
ATOM   3748  CB  LYS A 249      -6.593 -11.863 -25.829  1.00 64.68           C
ATOM   3749 1HB  LYS A 249      -6.835 -12.916 -25.968  1.00 64.68           H
ATOM   3750 2HB  LYS A 249      -7.033 -11.558 -24.879  1.00 64.68           H
ATOM   3751  CG  LYS A 249      -7.199 -11.039 -26.966  1.00 64.68           C
ATOM   3752 1HG  LYS A 249      -7.042  -9.977 -26.775  1.00 64.68           H
ATOM   3753 2HG  LYS A 249      -6.691 -11.273 -27.902  1.00 64.68           H
ATOM   3754  CD  LYS A 249      -8.697 -11.320 -27.109  1.00 64.68           C
ATOM   3755 1HD  LYS A 249      -8.845 -12.312 -27.536  1.00 64.68           H
ATOM   3756 2HD  LYS A 249      -9.165 -11.324 -26.125  1.00 64.68           H
ATOM   3757  CE  LYS A 249      -9.370 -10.271 -27.996  1.00 64.68           C
ATOM   3758 1HE  LYS A 249      -8.941  -9.288 -27.796  1.00 64.68           H
ATOM   3759 2HE  LYS A 249      -9.177 -10.495 -29.045  1.00 64.68           H
ATOM   3760  NZ  LYS A 249     -10.828 -10.241 -27.748  1.00 64.68           N
ATOM   3761 1HZ  LYS A 249     -11.180  -9.305 -27.913  1.00 64.68           H
ATOM   3762 2HZ  LYS A 249     -11.291 -10.891 -28.375  1.00 64.68           H
ATOM   3763 3HZ  LYS A 249     -11.014 -10.508 -26.788  1.00 64.68           H
ATOM   3764  HN  LYS A 249      -5.020 -13.030 -27.365  1.00 64.68           H
ATOM   3765  N   HIS A 250      -3.937 -13.395 -24.510  1.00 68.56           N
ATOM   3766  CA  HIS A 250      -3.287 -13.978 -23.348  1.00 68.56           C
ATOM   3767  C   HIS A 250      -2.067 -13.137 -22.967  1.00 68.56           C
ATOM   3768  O   HIS A 250      -1.839 -12.866 -21.789  1.00 68.56           O
ATOM   3769  HA  HIS A 250      -4.011 -13.942 -22.534  1.00 68.56           H
ATOM   3770  CB  HIS A 250      -2.940 -15.447 -23.600  1.00 68.56           C
ATOM   3771 1HB  HIS A 250      -2.403 -15.526 -24.545  1.00 68.56           H
ATOM   3772 2HB  HIS A 250      -2.261 -15.788 -22.818  1.00 68.56           H
ATOM   3773  CG  HIS A 250      -4.139 -16.363 -23.640  1.00 68.56           C
ATOM   3774  ND1 HIS A 250      -4.670 -16.953 -22.507  1.00 68.56           N
ATOM   3775  HD1 HIS A 250      -4.329 -16.840 -21.574  1.00 68.56           H
ATOM   3776  CD2 HIS A 250      -4.905 -16.784 -24.688  1.00 68.56           C
ATOM   3777  HD2 HIS A 250      -4.763 -16.507 -25.732  1.00 68.56           H
ATOM   3778  CE1 HIS A 250      -5.708 -17.694 -22.868  1.00 68.56           C
ATOM   3779  HE1 HIS A 250      -6.337 -18.285 -22.201  1.00 68.56           H
ATOM   3780  NE2 HIS A 250      -5.851 -17.588 -24.220  1.00 68.56           N
ATOM   3781  HN  HIS A 250      -3.965 -13.984 -25.318  1.00 68.56           H
ATOM   3782  N   LYS A 251      -1.315 -12.748 -23.986  1.00 69.86           N
ATOM   3783  CA  LYS A 251      -0.065 -12.041 -23.766  1.00 69.86           C
ATOM   3784  C   LYS A 251      -0.358 -10.679 -23.134  1.00 69.86           C
ATOM   3785  O   LYS A 251       0.408 -10.201 -22.298  1.00 69.86           O
ATOM   3786  HA  LYS A 251       0.524 -12.630 -23.062  1.00 69.86           H
ATOM   3787  CB  LYS A 251       0.738 -11.956 -25.066  1.00 69.86           C
ATOM   3788 1HB  LYS A 251       0.576 -12.856 -25.659  1.00 69.86           H
ATOM   3789 2HB  LYS A 251       0.384 -11.114 -25.662  1.00 69.86           H
ATOM   3790  CG  LYS A 251       2.232 -11.791 -24.778  1.00 69.86           C
ATOM   3791 1HG  LYS A 251       2.395 -10.887 -24.192  1.00 69.86           H
ATOM   3792 2HG  LYS A 251       2.584 -12.629 -24.176  1.00 69.86           H
ATOM   3793  CD  LYS A 251       3.036 -11.716 -26.078  1.00 69.86           C
ATOM   3794 1HD  LYS A 251       2.743 -12.532 -26.738  1.00 69.86           H
ATOM   3795 2HD  LYS A 251       2.806 -10.786 -26.598  1.00 69.86           H
ATOM   3796  CE  LYS A 251       4.538 -11.793 -25.798  1.00 69.86           C
ATOM   3797 1HE  LYS A 251       4.783 -11.188 -24.925  1.00 69.86           H
ATOM   3798 2HE  LYS A 251       4.818 -12.820 -25.563  1.00 69.86           H
ATOM   3799  NZ  LYS A 251       5.308 -11.318 -26.970  1.00 69.86           N
ATOM   3800 1HZ  LYS A 251       6.297 -11.315 -26.745  1.00 69.86           H
ATOM   3801 2HZ  LYS A 251       5.142 -11.936 -27.756  1.00 69.86           H
ATOM   3802 3HZ  LYS A 251       5.013 -10.378 -27.210  1.00 69.86           H
ATOM   3803  HN  LYS A 251      -1.547 -12.907 -24.946  1.00 69.86           H
ATOM   3804  N   ALA A 252      -1.468 -10.093 -23.556  1.00 71.18           N
ATOM   3805  CA  ALA A 252      -1.817  -8.751 -23.123  1.00 71.18           C
ATOM   3806  C   ALA A 252      -2.241  -8.788 -21.653  1.00 71.18           C
ATOM   3807  O   ALA A 252      -2.174  -7.775 -20.958  1.00 71.18           O
ATOM   3808  HA  ALA A 252      -0.927  -8.129 -23.219  1.00 71.18           H
ATOM   3809  CB  ALA A 252      -2.912  -8.189 -24.032  1.00 71.18           C
ATOM   3810 1HB  ALA A 252      -2.549  -8.156 -25.060  1.00 71.18           H
ATOM   3811 2HB  ALA A 252      -3.793  -8.828 -23.978  1.00 71.18           H
ATOM   3812 3HB  ALA A 252      -3.173  -7.182 -23.707  1.00 71.18           H
ATOM   3813  HN  ALA A 252      -2.122 -10.518 -24.182  1.00 71.18           H
ATOM   3814  N   LEU A 253      -2.669  -9.966 -21.224  1.00 78.78           N
ATOM   3815  CA  LEU A 253      -3.268 -10.111 -19.908  1.00 78.78           C
ATOM   3816  C   LEU A 253      -2.182 -10.484 -18.896  1.00 78.78           C
ATOM   3817  O   LEU A 253      -2.393 -10.384 -17.689  1.00 78.78           O
ATOM   3818  HA  LEU A 253      -3.681  -9.141 -19.629  1.00 78.78           H
ATOM   3819  CB  LEU A 253      -4.432 -11.103 -19.955  1.00 78.78           C
ATOM   3820 1HB  LEU A 253      -4.111 -11.983 -20.512  1.00 78.78           H
ATOM   3821 2HB  LEU A 253      -4.645 -11.430 -18.937  1.00 78.78           H
ATOM   3822  CG  LEU A 253      -5.730 -10.585 -20.577  1.00 78.78           C
ATOM   3823  HG  LEU A 253      -5.492 -10.145 -21.546  1.00 78.78           H
ATOM   3824  CD1 LEU A 253      -6.712 -11.730 -20.829  1.00 78.78           C
ATOM   3825 1HD1 LEU A 253      -6.261 -12.452 -21.511  1.00 78.78           H
ATOM   3826 2HD1 LEU A 253      -6.948 -12.221 -19.885  1.00 78.78           H
ATOM   3827 3HD1 LEU A 253      -7.626 -11.334 -21.272  1.00 78.78           H
ATOM   3828  CD2 LEU A 253      -6.347  -9.479 -19.718  1.00 78.78           C
ATOM   3829 1HD2 LEU A 253      -6.567  -9.871 -18.725  1.00 78.78           H
ATOM   3830 2HD2 LEU A 253      -5.644  -8.650 -19.634  1.00 78.78           H
ATOM   3831 3HD2 LEU A 253      -7.268  -9.129 -20.184  1.00 78.78           H
ATOM   3832  HN  LEU A 253      -2.612 -10.810 -21.757  1.00 78.78           H
ATOM   3833  N   LYS A 254      -1.043 -10.905 -19.427  1.00 79.56           N
ATOM   3834  CA  LYS A 254       0.027 -11.421 -18.590  1.00 79.56           C
ATOM   3835  C   LYS A 254       0.405 -10.367 -17.547  1.00 79.56           C
ATOM   3836  O   LYS A 254       0.577 -10.686 -16.372  1.00 79.56           O
ATOM   3837  HA  LYS A 254      -0.359 -12.298 -18.071  1.00 79.56           H
ATOM   3838  CB  LYS A 254       1.204 -11.885 -19.451  1.00 79.56           C
ATOM   3839 1HB  LYS A 254       0.845 -12.549 -20.237  1.00 79.56           H
ATOM   3840 2HB  LYS A 254       1.660 -11.026 -19.943  1.00 79.56           H
ATOM   3841  CG  LYS A 254       2.251 -12.609 -18.603  1.00 79.56           C
ATOM   3842 1HG  LYS A 254       2.592 -11.953 -17.802  1.00 79.56           H
ATOM   3843 2HG  LYS A 254       1.801 -13.482 -18.130  1.00 79.56           H
ATOM   3844  CD  LYS A 254       3.444 -13.043 -19.457  1.00 79.56           C
ATOM   3845 1HD  LYS A 254       3.107 -13.723 -20.240  1.00 79.56           H
ATOM   3846 2HD  LYS A 254       3.875 -12.174 -19.953  1.00 79.56           H
ATOM   3847  CE  LYS A 254       4.510 -13.730 -18.601  1.00 79.56           C
ATOM   3848 1HE  LYS A 254       4.899 -13.029 -17.862  1.00 79.56           H
ATOM   3849 2HE  LYS A 254       4.065 -14.558 -18.051  1.00 79.56           H
ATOM   3850  NZ  LYS A 254       5.615 -14.228 -19.451  1.00 79.56           N
ATOM   3851 1HZ  LYS A 254       6.315 -14.673 -18.868  1.00 79.56           H
ATOM   3852 2HZ  LYS A 254       5.252 -14.901 -20.117  1.00 79.56           H
ATOM   3853 3HZ  LYS A 254       6.034 -13.451 -19.950  1.00 79.56           H
ATOM   3854  HN  LYS A 254      -0.847 -10.899 -20.408  1.00 79.56           H
ATOM   3855  N   VAL A 255       0.524  -9.133 -18.015  1.00 79.50           N
ATOM   3856  CA  VAL A 255       0.985  -8.051 -17.163  1.00 79.50           C
ATOM   3857  C   VAL A 255       0.011  -7.874 -15.997  1.00 79.50           C
ATOM   3858  O   VAL A 255       0.422  -7.855 -14.838  1.00 79.50           O
ATOM   3859  HA  VAL A 255       1.959  -8.337 -16.766  1.00 79.50           H
ATOM   3860  CB  VAL A 255       1.166  -6.776 -17.989  1.00 79.50           C
ATOM   3861  HB  VAL A 255       0.212  -6.544 -18.462  1.00 79.50           H
ATOM   3862  CG1 VAL A 255       1.548  -5.593 -17.096  1.00 79.50           C
ATOM   3863 1HG1 VAL A 255       0.761  -5.425 -16.361  1.00 79.50           H
ATOM   3864 2HG1 VAL A 255       2.484  -5.813 -16.583  1.00 79.50           H
ATOM   3865 3HG1 VAL A 255       1.670  -4.700 -17.708  1.00 79.50           H
ATOM   3866  CG2 VAL A 255       2.201  -6.982 -19.097  1.00 79.50           C
ATOM   3867 1HG2 VAL A 255       3.160  -7.250 -18.653  1.00 79.50           H
ATOM   3868 2HG2 VAL A 255       1.871  -7.783 -19.759  1.00 79.50           H
ATOM   3869 3HG2 VAL A 255       2.310  -6.060 -19.669  1.00 79.50           H
ATOM   3870  HN  VAL A 255       0.311  -8.869 -18.956  1.00 79.50           H
ATOM   3871  N   THR A 256      -1.262  -7.750 -16.344  1.00 78.96           N
ATOM   3872  CA  THR A 256      -2.283  -7.458 -15.353  1.00 78.96           C
ATOM   3873  C   THR A 256      -2.313  -8.549 -14.281  1.00 78.96           C
ATOM   3874  O   THR A 256      -2.409  -8.252 -13.091  1.00 78.96           O
ATOM   3875  HA  THR A 256      -2.020  -6.526 -14.854  1.00 78.96           H
ATOM   3876  CB  THR A 256      -3.616  -7.288 -16.084  1.00 78.96           C
ATOM   3877  HB  THR A 256      -3.965  -8.240 -16.484  1.00 78.96           H
ATOM   3878  OG1 THR A 256      -3.356  -6.273 -17.050  1.00 78.96           O
ATOM   3879  HG1 THR A 256      -3.028  -5.444 -16.596  1.00 78.96           H
ATOM   3880  CG2 THR A 256      -4.701  -6.682 -15.190  1.00 78.96           C
ATOM   3881 1HG2 THR A 256      -4.379  -5.699 -14.845  1.00 78.96           H
ATOM   3882 2HG2 THR A 256      -4.869  -7.332 -14.332  1.00 78.96           H
ATOM   3883 3HG2 THR A 256      -5.626  -6.583 -15.758  1.00 78.96           H
ATOM   3884  HN  THR A 256      -1.597  -7.846 -17.281  1.00 78.96           H
ATOM   3885  N   ILE A 257      -2.228  -9.789 -14.740  1.00 82.07           N
ATOM   3886  CA  ILE A 257      -2.273 -10.926 -13.837  1.00 82.07           C
ATOM   3887  C   ILE A 257      -1.116 -10.828 -12.842  1.00 82.07           C
ATOM   3888  O   ILE A 257      -1.306 -11.021 -11.642  1.00 82.07           O
ATOM   3889  HA  ILE A 257      -3.210 -10.867 -13.284  1.00 82.07           H
ATOM   3890  CB  ILE A 257      -2.296 -12.236 -14.627  1.00 82.07           C
ATOM   3891  HB  ILE A 257      -1.482 -12.212 -15.352  1.00 82.07           H
ATOM   3892  CG1 ILE A 257      -3.599 -12.379 -15.415  1.00 82.07           C
ATOM   3893 1HG1 ILE A 257      -4.427 -12.549 -14.727  1.00 82.07           H
ATOM   3894 2HG1 ILE A 257      -3.811 -11.452 -15.946  1.00 82.07           H
ATOM   3895  CG2 ILE A 257      -2.046 -13.434 -13.709  1.00 82.07           C
ATOM   3896 1HG2 ILE A 257      -1.072 -13.330 -13.232  1.00 82.07           H
ATOM   3897 2HG2 ILE A 257      -2.822 -13.474 -12.944  1.00 82.07           H
ATOM   3898 3HG2 ILE A 257      -2.068 -14.353 -14.295  1.00 82.07           H
ATOM   3899  CD1 ILE A 257      -3.513 -13.537 -16.412  1.00 82.07           C
ATOM   3900 1HD1 ILE A 257      -2.699 -13.352 -17.113  1.00 82.07           H
ATOM   3901 2HD1 ILE A 257      -3.326 -14.466 -15.875  1.00 82.07           H
ATOM   3902 3HD1 ILE A 257      -4.453 -13.616 -16.959  1.00 82.07           H
ATOM   3903  HN  ILE A 257      -2.131 -10.021 -15.708  1.00 82.07           H
ATOM   3904  N   THR A 258       0.059 -10.528 -13.377  1.00 85.54           N
ATOM   3905  CA  THR A 258       1.271 -10.537 -12.575  1.00 85.54           C
ATOM   3906  C   THR A 258       1.188  -9.481 -11.471  1.00 85.54           C
ATOM   3907  O   THR A 258       1.470  -9.770 -10.309  1.00 85.54           O
ATOM   3908  HA  THR A 258       1.350 -11.507 -12.084  1.00 85.54           H
ATOM   3909  CB  THR A 258       2.461 -10.341 -13.515  1.00 85.54           C
ATOM   3910  HB  THR A 258       2.498  -9.318 -13.889  1.00 85.54           H
ATOM   3911  OG1 THR A 258       2.292 -11.352 -14.506  1.00 85.54           O
ATOM   3912  HG1 THR A 258       2.223 -12.250 -14.070  1.00 85.54           H
ATOM   3913  CG2 THR A 258       3.795 -10.690 -12.852  1.00 85.54           C
ATOM   3914 1HG2 THR A 258       3.783 -11.734 -12.539  1.00 85.54           H
ATOM   3915 2HG2 THR A 258       3.946 -10.052 -11.982  1.00 85.54           H
ATOM   3916 3HG2 THR A 258       4.607 -10.534 -13.563  1.00 85.54           H
ATOM   3917  HN  THR A 258       0.190 -10.281 -14.337  1.00 85.54           H
ATOM   3918  N   VAL A 259       0.801  -8.280 -11.873  1.00 84.69           N
ATOM   3919  CA  VAL A 259       0.747  -7.162 -10.947  1.00 84.69           C
ATOM   3920  C   VAL A 259      -0.247  -7.480  -9.827  1.00 84.69           C
ATOM   3921  O   VAL A 259       0.032  -7.231  -8.655  1.00 84.69           O
ATOM   3922  HA  VAL A 259       1.740  -7.046 -10.512  1.00 84.69           H
ATOM   3923  CB  VAL A 259       0.406  -5.874 -11.700  1.00 84.69           C
ATOM   3924  HB  VAL A 259      -0.498  -6.055 -12.281  1.00 84.69           H
ATOM   3925  CG1 VAL A 259       0.118  -4.730 -10.726  1.00 84.69           C
ATOM   3926 1HG1 VAL A 259      -0.727  -4.997 -10.091  1.00 84.69           H
ATOM   3927 2HG1 VAL A 259       0.996  -4.550 -10.106  1.00 84.69           H
ATOM   3928 3HG1 VAL A 259      -0.121  -3.826 -11.288  1.00 84.69           H
ATOM   3929  CG2 VAL A 259       1.524  -5.497 -12.674  1.00 84.69           C
ATOM   3930 1HG2 VAL A 259       2.451  -5.344 -12.121  1.00 84.69           H
ATOM   3931 2HG2 VAL A 259       1.661  -6.300 -13.398  1.00 84.69           H
ATOM   3932 3HG2 VAL A 259       1.257  -4.578 -13.195  1.00 84.69           H
ATOM   3933  HN  VAL A 259       0.527  -8.065 -12.811  1.00 84.69           H
ATOM   3934  N   LEU A 260      -1.386  -8.026 -10.228  1.00 83.59           N
ATOM   3935  CA  LEU A 260      -2.438  -8.343  -9.278  1.00 83.59           C
ATOM   3936  C   LEU A 260      -1.913  -9.360  -8.263  1.00 83.59           C
ATOM   3937  O   LEU A 260      -2.038  -9.159  -7.056  1.00 83.59           O
ATOM   3938  HA  LEU A 260      -2.688  -7.424  -8.748  1.00 83.59           H
ATOM   3939  CB  LEU A 260      -3.701  -8.801 -10.011  1.00 83.59           C
ATOM   3940 1HB  LEU A 260      -3.937  -8.067 -10.781  1.00 83.59           H
ATOM   3941 2HB  LEU A 260      -3.481  -9.739 -10.521  1.00 83.59           H
ATOM   3942  CG  LEU A 260      -4.944  -9.005  -9.142  1.00 83.59           C
ATOM   3943  HG  LEU A 260      -4.695  -9.712  -8.350  1.00 83.59           H
ATOM   3944  CD1 LEU A 260      -5.361  -7.698  -8.466  1.00 83.59           C
ATOM   3945 1HD1 LEU A 260      -4.548  -7.339  -7.835  1.00 83.59           H
ATOM   3946 2HD1 LEU A 260      -5.586  -6.951  -9.228  1.00 83.59           H
ATOM   3947 3HD1 LEU A 260      -6.247  -7.871  -7.855  1.00 83.59           H
ATOM   3948  CD2 LEU A 260      -6.085  -9.621  -9.954  1.00 83.59           C
ATOM   3949 1HD2 LEU A 260      -6.342  -8.958 -10.780  1.00 83.59           H
ATOM   3950 2HD2 LEU A 260      -5.771 -10.588 -10.347  1.00 83.59           H
ATOM   3951 3HD2 LEU A 260      -6.956  -9.755  -9.312  1.00 83.59           H
ATOM   3952  HN  LEU A 260      -1.594  -8.250 -11.180  1.00 83.59           H
ATOM   3953  N   THR A 261      -1.337 -10.431  -8.789  1.00 86.18           N
ATOM   3954  CA  THR A 261      -0.893 -11.531  -7.950  1.00 86.18           C
ATOM   3955  C   THR A 261       0.148 -11.044  -6.940  1.00 86.18           C
ATOM   3956  O   THR A 261       0.095 -11.406  -5.766  1.00 86.18           O
ATOM   3957  HA  THR A 261      -1.747 -11.894  -7.379  1.00 86.18           H
ATOM   3958  CB  THR A 261      -0.379 -12.645  -8.864  1.00 86.18           C
ATOM   3959  HB  THR A 261       0.489 -12.311  -9.434  1.00 86.18           H
ATOM   3960  OG1 THR A 261      -1.518 -13.014  -9.637  1.00 86.18           O
ATOM   3961  HG1 THR A 261      -1.548 -12.475 -10.479  1.00 86.18           H
ATOM   3962  CG2 THR A 261      -0.024 -13.918  -8.092  1.00 86.18           C
ATOM   3963 1HG2 THR A 261      -0.909 -14.289  -7.576  1.00 86.18           H
ATOM   3964 2HG2 THR A 261       0.755 -13.695  -7.363  1.00 86.18           H
ATOM   3965 3HG2 THR A 261       0.336 -14.676  -8.788  1.00 86.18           H
ATOM   3966  HN  THR A 261      -1.173 -10.553  -9.768  1.00 86.18           H
ATOM   3967  N   VAL A 262       1.070 -10.231  -7.434  1.00 88.93           N
ATOM   3968  CA  VAL A 262       2.192  -9.791  -6.623  1.00 88.93           C
ATOM   3969  C   VAL A 262       1.678  -8.904  -5.487  1.00 88.93           C
ATOM   3970  O   VAL A 262       2.146  -9.007  -4.354  1.00 88.93           O
ATOM   3971  HA  VAL A 262       2.655 -10.679  -6.192  1.00 88.93           H
ATOM   3972  CB  VAL A 262       3.232  -9.094  -7.502  1.00 88.93           C
ATOM   3973  HB  VAL A 262       2.721  -8.323  -8.078  1.00 88.93           H
ATOM   3974  CG1 VAL A 262       4.302  -8.410  -6.648  1.00 88.93           C
ATOM   3975 1HG1 VAL A 262       3.833  -7.665  -6.005  1.00 88.93           H
ATOM   3976 2HG1 VAL A 262       4.807  -9.155  -6.033  1.00 88.93           H
ATOM   3977 3HG1 VAL A 262       5.029  -7.922  -7.298  1.00 88.93           H
ATOM   3978  CG2 VAL A 262       3.864 -10.077  -8.489  1.00 88.93           C
ATOM   3979 1HG2 VAL A 262       4.354 -10.880  -7.938  1.00 88.93           H
ATOM   3980 2HG2 VAL A 262       3.089 -10.497  -9.130  1.00 88.93           H
ATOM   3981 3HG2 VAL A 262       4.600  -9.555  -9.101  1.00 88.93           H
ATOM   3982  HN  VAL A 262       1.059  -9.875  -8.368  1.00 88.93           H
ATOM   3983  N   PHE A 263       0.722  -8.053  -5.830  1.00 87.44           N
ATOM   3984  CA  PHE A 263       0.118  -7.171  -4.846  1.00 87.44           C
ATOM   3985  C   PHE A 263      -0.533  -7.972  -3.717  1.00 87.44           C
ATOM   3986  O   PHE A 263      -0.364  -7.647  -2.543  1.00 87.44           O
ATOM   3987  HA  PHE A 263       0.914  -6.550  -4.436  1.00 87.44           H
ATOM   3988  CB  PHE A 263      -0.962  -6.365  -5.572  1.00 87.44           C
ATOM   3989 1HB  PHE A 263      -0.502  -5.823  -6.398  1.00 87.44           H
ATOM   3990 2HB  PHE A 263      -1.685  -7.055  -6.006  1.00 87.44           H
ATOM   3991  CG  PHE A 263      -1.702  -5.369  -4.677  1.00 87.44           C
ATOM   3992  CD1 PHE A 263      -2.901  -5.707  -4.131  1.00 87.44           C
ATOM   3993  HD1 PHE A 263      -3.335  -6.686  -4.331  1.00 87.44           H
ATOM   3994  CD2 PHE A 263      -1.161  -4.147  -4.427  1.00 87.44           C
ATOM   3995  HD2 PHE A 263      -0.200  -3.876  -4.864  1.00 87.44           H
ATOM   3996  CE1 PHE A 263      -3.588  -4.782  -3.300  1.00 87.44           C
ATOM   3997  HE1 PHE A 263      -4.550  -5.053  -2.863  1.00 87.44           H
ATOM   3998  CE2 PHE A 263      -1.848  -3.222  -3.596  1.00 87.44           C
ATOM   3999  HE2 PHE A 263      -1.415  -2.243  -3.396  1.00 87.44           H
ATOM   4000  CZ  PHE A 263      -3.047  -3.560  -3.050  1.00 87.44           C
ATOM   4001  HZ  PHE A 263      -3.575  -2.850  -2.413  1.00 87.44           H
ATOM   4002  HN  PHE A 263       0.362  -7.961  -6.758  1.00 87.44           H
ATOM   4003  N   VAL A 264      -1.263  -9.005  -4.112  1.00 84.33           N
ATOM   4004  CA  VAL A 264      -2.080  -9.749  -3.168  1.00 84.33           C
ATOM   4005  C   VAL A 264      -1.169 -10.505  -2.199  1.00 84.33           C
ATOM   4006  O   VAL A 264      -1.386 -10.478  -0.988  1.00 84.33           O
ATOM   4007  HA  VAL A 264      -2.671  -9.027  -2.604  1.00 84.33           H
ATOM   4008  CB  VAL A 264      -3.045 -10.667  -3.921  1.00 84.33           C
ATOM   4009  HB  VAL A 264      -2.457 -11.295  -4.591  1.00 84.33           H
ATOM   4010  CG1 VAL A 264      -3.795 -11.585  -2.954  1.00 84.33           C
ATOM   4011 1HG1 VAL A 264      -3.080 -12.201  -2.409  1.00 84.33           H
ATOM   4012 2HG1 VAL A 264      -4.366 -10.981  -2.249  1.00 84.33           H
ATOM   4013 3HG1 VAL A 264      -4.474 -12.226  -3.515  1.00 84.33           H
ATOM   4014  CG2 VAL A 264      -4.021  -9.854  -4.775  1.00 84.33           C
ATOM   4015 1HG2 VAL A 264      -4.599  -9.190  -4.133  1.00 84.33           H
ATOM   4016 2HG2 VAL A 264      -3.463  -9.263  -5.501  1.00 84.33           H
ATOM   4017 3HG2 VAL A 264      -4.695 -10.531  -5.299  1.00 84.33           H
ATOM   4018  HN  VAL A 264      -1.303  -9.333  -5.056  1.00 84.33           H
ATOM   4019  N   LEU A 265      -0.169 -11.162  -2.767  1.00 89.43           N
ATOM   4020  CA  LEU A 265       0.695 -12.031  -1.986  1.00 89.43           C
ATOM   4021  C   LEU A 265       1.471 -11.191  -0.970  1.00 89.43           C
ATOM   4022  O   LEU A 265       1.833 -11.682   0.099  1.00 89.43           O
ATOM   4023  HA  LEU A 265       0.055 -12.726  -1.443  1.00 89.43           H
ATOM   4024  CB  LEU A 265       1.589 -12.865  -2.906  1.00 89.43           C
ATOM   4025 1HB  LEU A 265       2.091 -12.191  -3.600  1.00 89.43           H
ATOM   4026 2HB  LEU A 265       2.365 -13.333  -2.300  1.00 89.43           H
ATOM   4027  CG  LEU A 265       0.886 -13.956  -3.717  1.00 89.43           C
ATOM   4028  HG  LEU A 265       0.097 -13.488  -4.306  1.00 89.43           H
ATOM   4029  CD1 LEU A 265       1.853 -14.617  -4.701  1.00 89.43           C
ATOM   4030 1HD1 LEU A 265       2.242 -13.866  -5.389  1.00 89.43           H
ATOM   4031 2HD1 LEU A 265       2.680 -15.068  -4.151  1.00 89.43           H
ATOM   4032 3HD1 LEU A 265       1.328 -15.388  -5.264  1.00 89.43           H
ATOM   4033  CD2 LEU A 265       0.218 -14.978  -2.796  1.00 89.43           C
ATOM   4034 1HD2 LEU A 265       0.972 -15.445  -2.162  1.00 89.43           H
ATOM   4035 2HD2 LEU A 265      -0.521 -14.476  -2.171  1.00 89.43           H
ATOM   4036 3HD2 LEU A 265      -0.274 -15.742  -3.397  1.00 89.43           H
ATOM   4037  HN  LEU A 265       0.054 -11.108  -3.740  1.00 89.43           H
ATOM   4038  N   SER A 266       1.705  -9.940  -1.339  1.00 91.75           N
ATOM   4039  CA  SER A 266       2.512  -9.056  -0.516  1.00 91.75           C
ATOM   4040  C   SER A 266       1.654  -8.447   0.595  1.00 91.75           C
ATOM   4041  O   SER A 266       2.110  -8.302   1.728  1.00 91.75           O
ATOM   4042  HA  SER A 266       3.293  -9.688  -0.093  1.00 91.75           H
ATOM   4043  CB  SER A 266       3.152  -7.951  -1.359  1.00 91.75           C
ATOM   4044 1HB  SER A 266       3.684  -7.259  -0.706  1.00 91.75           H
ATOM   4045 2HB  SER A 266       3.891  -8.388  -2.030  1.00 91.75           H
ATOM   4046  OG  SER A 266       2.185  -7.233  -2.121  1.00 91.75           O
ATOM   4047  HG  SER A 266       2.141  -7.600  -3.050  1.00 91.75           H
ATOM   4048  HN  SER A 266       1.354  -9.531  -2.181  1.00 91.75           H
ATOM   4049  N   GLN A 267       0.426  -8.106   0.231  1.00 90.64           N
ATOM   4050  CA  GLN A 267      -0.427  -7.327   1.112  1.00 90.64           C
ATOM   4051  C   GLN A 267      -1.183  -8.250   2.071  1.00 90.64           C
ATOM   4052  O   GLN A 267      -1.495  -7.861   3.196  1.00 90.64           O
ATOM   4053  HA  GLN A 267       0.249  -6.683   1.675  1.00 90.64           H
ATOM   4054  CB  GLN A 267      -1.397  -6.458   0.310  1.00 90.64           C
ATOM   4055 1HB  GLN A 267      -1.997  -7.087  -0.347  1.00 90.64           H
ATOM   4056 2HB  GLN A 267      -2.087  -5.955   0.987  1.00 90.64           H
ATOM   4057  CG  GLN A 267      -0.642  -5.418  -0.521  1.00 90.64           C
ATOM   4058 1HG  GLN A 267       0.013  -5.922  -1.232  1.00 90.64           H
ATOM   4059 2HG  GLN A 267      -1.350  -4.828  -1.103  1.00 90.64           H
ATOM   4060  CD  GLN A 267       0.184  -4.494   0.376  1.00 90.64           C
ATOM   4061  OE1 GLN A 267      -0.272  -4.006   1.396  1.00 90.64           O
ATOM   4062  NE2 GLN A 267       1.423  -4.282  -0.061  1.00 90.64           N
ATOM   4063 1HE2 GLN A 267       1.735  -4.713  -0.907  1.00 90.64           H
ATOM   4064 2HE2 GLN A 267       2.041  -3.691   0.457  1.00 90.64           H
ATOM   4065  HN  GLN A 267       0.014  -8.353  -0.646  1.00 90.64           H
ATOM   4066  N   PHE A 268      -1.455  -9.454   1.591  1.00 90.84           N
ATOM   4067  CA  PHE A 268      -2.356 -10.353   2.292  1.00 90.84           C
ATOM   4068  C   PHE A 268      -1.854 -10.638   3.709  1.00 90.84           C
ATOM   4069  O   PHE A 268      -2.595 -10.476   4.678  1.00 90.84           O
ATOM   4070  HA  PHE A 268      -3.327  -9.860   2.345  1.00 90.84           H
ATOM   4071  CB  PHE A 268      -2.387 -11.662   1.501  1.00 90.84           C
ATOM   4072 1HB  PHE A 268      -2.701 -11.450   0.479  1.00 90.84           H
ATOM   4073 2HB  PHE A 268      -1.376 -12.066   1.447  1.00 90.84           H
ATOM   4074  CG  PHE A 268      -3.314 -12.725   2.094  1.00 90.84           C
ATOM   4075  CD1 PHE A 268      -2.798 -13.735   2.844  1.00 90.84           C
ATOM   4076  HD1 PHE A 268      -1.724 -13.787   3.024  1.00 90.84           H
ATOM   4077  CD2 PHE A 268      -4.654 -12.661   1.870  1.00 90.84           C
ATOM   4078  HD2 PHE A 268      -5.067 -11.852   1.268  1.00 90.84           H
ATOM   4079  CE1 PHE A 268      -3.658 -14.722   3.394  1.00 90.84           C
ATOM   4080  HE1 PHE A 268      -3.245 -15.531   3.996  1.00 90.84           H
ATOM   4081  CE2 PHE A 268      -5.514 -13.648   2.420  1.00 90.84           C
ATOM   4082  HE2 PHE A 268      -6.588 -13.596   2.240  1.00 90.84           H
ATOM   4083  CZ  PHE A 268      -4.998 -14.658   3.170  1.00 90.84           C
ATOM   4084  HZ  PHE A 268      -5.658 -15.415   3.593  1.00 90.84           H
ATOM   4085  HN  PHE A 268      -1.072  -9.818   0.742  1.00 90.84           H
ATOM   4086  N   PRO A 269      -0.593 -11.066   3.855  1.00 94.13           N
ATOM   4087  CA  PRO A 269      -0.082 -11.474   5.166  1.00 94.13           C
ATOM   4088  C   PRO A 269      -0.298 -10.407   6.227  1.00 94.13           C
ATOM   4089  O   PRO A 269      -0.716 -10.712   7.343  1.00 94.13           O
ATOM   4090  HA  PRO A 269      -0.627 -12.347   5.526  1.00 94.13           H
ATOM   4091  CB  PRO A 269       1.405 -11.729   4.912  1.00 94.13           C
ATOM   4092 1HB  PRO A 269       2.003 -10.839   5.102  1.00 94.13           H
ATOM   4093 2HB  PRO A 269       1.793 -12.517   5.558  1.00 94.13           H
ATOM   4094  CG  PRO A 269       1.448 -12.134   3.443  1.00 94.13           C
ATOM   4095 1HG  PRO A 269       2.444 -12.008   3.018  1.00 94.13           H
ATOM   4096 2HG  PRO A 269       1.185 -13.182   3.304  1.00 94.13           H
ATOM   4097  CD  PRO A 269       0.432 -11.200   2.805  1.00 94.13           C
ATOM   4098 1HD  PRO A 269       0.872 -10.236   2.550  1.00 94.13           H
ATOM   4099 2HD  PRO A 269       0.025 -11.615   1.882  1.00 94.13           H
ATOM   4100  N   TYR A 270      -0.004  -9.172   5.847  1.00 94.59           N
ATOM   4101  CA  TYR A 270      -0.056  -8.067   6.788  1.00 94.59           C
ATOM   4102  C   TYR A 270      -1.487  -7.828   7.275  1.00 94.59           C
ATOM   4103  O   TYR A 270      -1.715  -7.625   8.467  1.00 94.59           O
ATOM   4104  HA  TYR A 270       0.573  -8.322   7.642  1.00 94.59           H
ATOM   4105  CB  TYR A 270       0.421  -6.834   6.018  1.00 94.59           C
ATOM   4106 1HB  TYR A 270       1.462  -6.978   5.730  1.00 94.59           H
ATOM   4107 2HB  TYR A 270      -0.156  -6.748   5.097  1.00 94.59           H
ATOM   4108  CG  TYR A 270       0.300  -5.525   6.802  1.00 94.59           C
ATOM   4109  CD1 TYR A 270      -0.576  -4.547   6.380  1.00 94.59           C
ATOM   4110  HD1 TYR A 270      -1.183  -4.705   5.488  1.00 94.59           H
ATOM   4111  CD2 TYR A 270       1.068  -5.325   7.931  1.00 94.59           C
ATOM   4112  HD2 TYR A 270       1.760  -6.098   8.264  1.00 94.59           H
ATOM   4113  CE1 TYR A 270      -0.690  -3.315   7.118  1.00 94.59           C
ATOM   4114  HE1 TYR A 270      -1.378  -2.534   6.796  1.00 94.59           H
ATOM   4115  CE2 TYR A 270       0.954  -4.093   8.669  1.00 94.59           C
ATOM   4116  HE2 TYR A 270       1.555  -3.921   9.562  1.00 94.59           H
ATOM   4117  CZ  TYR A 270       0.081  -3.149   8.226  1.00 94.59           C
ATOM   4118  OH  TYR A 270      -0.026  -1.986   8.923  1.00 94.59           O
ATOM   4119  HH  TYR A 270       0.380  -2.093   9.830  1.00 94.59           H
ATOM   4120  HN  TYR A 270       0.265  -8.923   4.917  1.00 94.59           H
ATOM   4121  N   ASN A 271      -2.413  -7.860   6.328  1.00 91.36           N
ATOM   4122  CA  ASN A 271      -3.804  -7.572   6.633  1.00 91.36           C
ATOM   4123  C   ASN A 271      -4.382  -8.708   7.480  1.00 91.36           C
ATOM   4124  O   ASN A 271      -5.336  -8.504   8.229  1.00 91.36           O
ATOM   4125  HA  ASN A 271      -3.790  -6.621   7.164  1.00 91.36           H
ATOM   4126  CB  ASN A 271      -4.637  -7.465   5.354  1.00 91.36           C
ATOM   4127 1HB  ASN A 271      -4.409  -8.304   4.695  1.00 91.36           H
ATOM   4128 2HB  ASN A 271      -5.697  -7.532   5.599  1.00 91.36           H
ATOM   4129  CG  ASN A 271      -4.358  -6.148   4.626  1.00 91.36           C
ATOM   4130  OD1 ASN A 271      -4.745  -5.076   5.060  1.00 91.36           O
ATOM   4131  ND2 ASN A 271      -3.667  -6.289   3.498  1.00 91.36           N
ATOM   4132 1HD2 ASN A 271      -3.380  -7.199   3.198  1.00 91.36           H
ATOM   4133 2HD2 ASN A 271      -3.435  -5.485   2.951  1.00 91.36           H
ATOM   4134  HN  ASN A 271      -2.226  -8.078   5.370  1.00 91.36           H
ATOM   4135  N   CYS A 272      -3.780  -9.879   7.332  1.00 93.09           N
ATOM   4136  CA  CYS A 272      -4.144 -11.017   8.159  1.00 93.09           C
ATOM   4137  C   CYS A 272      -3.837 -10.669   9.617  1.00 93.09           C
ATOM   4138  O   CYS A 272      -4.651 -10.922  10.504  1.00 93.09           O
ATOM   4139  HA  CYS A 272      -5.213 -11.178   8.017  1.00 93.09           H
ATOM   4140  CB  CYS A 272      -3.427 -12.292   7.714  1.00 93.09           C
ATOM   4141 1HB  CYS A 272      -2.361 -12.098   7.597  1.00 93.09           H
ATOM   4142 2HB  CYS A 272      -3.528 -13.063   8.478  1.00 93.09           H
ATOM   4143  SG  CYS A 272      -4.130 -12.886   6.132  1.00 93.09           S
ATOM   4144  HG  CYS A 272      -3.558 -11.959   5.369  1.00 93.09           H
ATOM   4145  HN  CYS A 272      -3.058 -10.056   6.664  1.00 93.09           H
ATOM   4146  N   ILE A 273      -2.661 -10.094   9.820  1.00 93.95           N
ATOM   4147  CA  ILE A 273      -2.222  -9.740  11.159  1.00 93.95           C
ATOM   4148  C   ILE A 273      -3.095  -8.603  11.694  1.00 93.95           C
ATOM   4149  O   ILE A 273      -3.446  -8.588  12.873  1.00 93.95           O
ATOM   4150  HA  ILE A 273      -2.367 -10.615  11.792  1.00 93.95           H
ATOM   4151  CB  ILE A 273      -0.725  -9.421  11.165  1.00 93.95           C
ATOM   4152  HB  ILE A 273      -0.542  -8.630  10.438  1.00 93.95           H
ATOM   4153  CG1 ILE A 273       0.096 -10.636  10.729  1.00 93.95           C
ATOM   4154 1HG1 ILE A 273      -0.199 -10.937   9.724  1.00 93.95           H
ATOM   4155 2HG1 ILE A 273       1.152 -10.369  10.684  1.00 93.95           H
ATOM   4156  CG2 ILE A 273      -0.283  -8.891  12.530  1.00 93.95           C
ATOM   4157 1HG2 ILE A 273      -0.836  -7.980  12.762  1.00 93.95           H
ATOM   4158 2HG2 ILE A 273      -0.484  -9.642  13.294  1.00 93.95           H
ATOM   4159 3HG2 ILE A 273       0.784  -8.672  12.507  1.00 93.95           H
ATOM   4160  CD1 ILE A 273      -0.099 -11.806  11.696  1.00 93.95           C
ATOM   4161 1HD1 ILE A 273       0.220 -11.508  12.695  1.00 93.95           H
ATOM   4162 2HD1 ILE A 273      -1.152 -12.086  11.719  1.00 93.95           H
ATOM   4163 3HD1 ILE A 273       0.496 -12.656  11.362  1.00 93.95           H
ATOM   4164  HN  ILE A 273      -2.015  -9.870   9.090  1.00 93.95           H
ATOM   4165  N   LEU A 274      -3.421  -7.680  10.802  1.00 93.07           N
ATOM   4166  CA  LEU A 274      -4.282  -6.566  11.158  1.00 93.07           C
ATOM   4167  C   LEU A 274      -5.617  -7.104  11.677  1.00 93.07           C
ATOM   4168  O   LEU A 274      -6.191  -6.552  12.614  1.00 93.07           O
ATOM   4169  HA  LEU A 274      -3.793  -6.020  11.965  1.00 93.07           H
ATOM   4170  CB  LEU A 274      -4.425  -5.600   9.980  1.00 93.07           C
ATOM   4171 1HB  LEU A 274      -4.568  -6.185   9.072  1.00 93.07           H
ATOM   4172 2HB  LEU A 274      -5.330  -5.011  10.126  1.00 93.07           H
ATOM   4173  CG  LEU A 274      -3.256  -4.639   9.755  1.00 93.07           C
ATOM   4174  HG  LEU A 274      -2.360  -5.230   9.561  1.00 93.07           H
ATOM   4175  CD1 LEU A 274      -3.495  -3.763   8.524  1.00 93.07           C
ATOM   4176 1HD1 LEU A 274      -3.602  -4.396   7.643  1.00 93.07           H
ATOM   4177 2HD1 LEU A 274      -4.405  -3.180   8.664  1.00 93.07           H
ATOM   4178 3HD1 LEU A 274      -2.649  -3.090   8.387  1.00 93.07           H
ATOM   4179  CD2 LEU A 274      -2.983  -3.804  11.008  1.00 93.07           C
ATOM   4180 1HD2 LEU A 274      -3.871  -3.223  11.257  1.00 93.07           H
ATOM   4181 2HD2 LEU A 274      -2.737  -4.466  11.839  1.00 93.07           H
ATOM   4182 3HD2 LEU A 274      -2.148  -3.130  10.821  1.00 93.07           H
ATOM   4183  HN  LEU A 274      -3.107  -7.684   9.852  1.00 93.07           H
ATOM   4184  N   LEU A 275      -6.072  -8.176  11.044  1.00 93.58           N
ATOM   4185  CA  LEU A 275      -7.319  -8.806  11.442  1.00 93.58           C
ATOM   4186  C   LEU A 275      -7.204  -9.288  12.889  1.00 93.58           C
ATOM   4187  O   LEU A 275      -8.094  -9.041  13.702  1.00 93.58           O
ATOM   4188  HA  LEU A 275      -8.099  -8.046  11.392  1.00 93.58           H
ATOM   4189  CB  LEU A 275      -7.700  -9.911  10.454  1.00 93.58           C
ATOM   4190 1HB  LEU A 275      -7.826  -9.462   9.469  1.00 93.58           H
ATOM   4191 2HB  LEU A 275      -6.866 -10.609  10.382  1.00 93.58           H
ATOM   4192  CG  LEU A 275      -8.965 -10.704  10.789  1.00 93.58           C
ATOM   4193  HG  LEU A 275      -8.865 -11.094  11.802  1.00 93.58           H
ATOM   4194  CD1 LEU A 275     -10.199  -9.799  10.773  1.00 93.58           C
ATOM   4195 1HD1 LEU A 275     -10.078  -9.006  11.511  1.00 93.58           H
ATOM   4196 2HD1 LEU A 275     -10.314  -9.359   9.783  1.00 93.58           H
ATOM   4197 3HD1 LEU A 275     -11.084 -10.388  11.015  1.00 93.58           H
ATOM   4198  CD2 LEU A 275      -9.123 -11.905   9.855  1.00 93.58           C
ATOM   4199 1HD2 LEU A 275      -9.191 -11.557   8.824  1.00 93.58           H
ATOM   4200 2HD2 LEU A 275      -8.260 -12.563   9.960  1.00 93.58           H
ATOM   4201 3HD2 LEU A 275     -10.030 -12.450  10.115  1.00 93.58           H
ATOM   4202  HN  LEU A 275      -5.604  -8.612  10.276  1.00 93.58           H
ATOM   4203  N   VAL A 276      -6.101  -9.967  13.167  1.00 94.43           N
ATOM   4204  CA  VAL A 276      -5.871 -10.511  14.495  1.00 94.43           C
ATOM   4205  C   VAL A 276      -5.868  -9.371  15.515  1.00 94.43           C
ATOM   4206  O   VAL A 276      -6.501  -9.471  16.565  1.00 94.43           O
ATOM   4207  HA  VAL A 276      -6.699 -11.183  14.722  1.00 94.43           H
ATOM   4208  CB  VAL A 276      -4.579 -11.330  14.508  1.00 94.43           C
ATOM   4209  HB  VAL A 276      -3.772 -10.688  14.155  1.00 94.43           H
ATOM   4210  CG1 VAL A 276      -4.232 -11.782  15.928  1.00 94.43           C
ATOM   4211 1HG1 VAL A 276      -4.098 -10.908  16.566  1.00 94.43           H
ATOM   4212 2HG1 VAL A 276      -5.040 -12.399  16.321  1.00 94.43           H
ATOM   4213 3HG1 VAL A 276      -3.309 -12.362  15.909  1.00 94.43           H
ATOM   4214  CG2 VAL A 276      -4.678 -12.527  13.560  1.00 94.43           C
ATOM   4215 1HG2 VAL A 276      -5.501 -13.169  13.871  1.00 94.43           H
ATOM   4216 2HG2 VAL A 276      -4.856 -12.172  12.545  1.00 94.43           H
ATOM   4217 3HG2 VAL A 276      -3.746 -13.091  13.589  1.00 94.43           H
ATOM   4218  HN  VAL A 276      -5.373 -10.147  12.505  1.00 94.43           H
ATOM   4219  N   GLN A 277      -5.148  -8.314  15.170  1.00 93.68           N
ATOM   4220  CA  GLN A 277      -5.041  -7.162  16.049  1.00 93.68           C
ATOM   4221  C   GLN A 277      -6.424  -6.556  16.300  1.00 93.68           C
ATOM   4222  O   GLN A 277      -6.679  -6.004  17.369  1.00 93.68           O
ATOM   4223  HA  GLN A 277      -4.631  -7.547  16.983  1.00 93.68           H
ATOM   4224  CB  GLN A 277      -4.081  -6.119  15.473  1.00 93.68           C
ATOM   4225 1HB  GLN A 277      -4.310  -5.951  14.421  1.00 93.68           H
ATOM   4226 2HB  GLN A 277      -4.222  -5.167  15.986  1.00 93.68           H
ATOM   4227  CG  GLN A 277      -2.627  -6.572  15.618  1.00 93.68           C
ATOM   4228 1HG  GLN A 277      -2.409  -6.775  16.667  1.00 93.68           H
ATOM   4229 2HG  GLN A 277      -2.478  -7.506  15.076  1.00 93.68           H
ATOM   4230  CD  GLN A 277      -1.665  -5.508  15.087  1.00 93.68           C
ATOM   4231  OE1 GLN A 277      -2.026  -4.641  14.308  1.00 93.68           O
ATOM   4232  NE2 GLN A 277      -0.424  -5.621  15.552  1.00 93.68           N
ATOM   4233 1HE2 GLN A 277      -0.194  -6.355  16.190  1.00 93.68           H
ATOM   4234 2HE2 GLN A 277       0.279  -4.971  15.263  1.00 93.68           H
ATOM   4235  HN  GLN A 277      -4.644  -8.236  14.310  1.00 93.68           H
ATOM   4236  N   THR A 278      -7.279  -6.679  15.296  1.00 93.75           N
ATOM   4237  CA  THR A 278      -8.620  -6.125  15.382  1.00 93.75           C
ATOM   4238  C   THR A 278      -9.466  -6.927  16.373  1.00 93.75           C
ATOM   4239  O   THR A 278     -10.184  -6.352  17.189  1.00 93.75           O
ATOM   4240  HA  THR A 278      -8.547  -5.109  15.773  1.00 93.75           H
ATOM   4241  CB  THR A 278      -9.208  -6.088  13.970  1.00 93.75           C
ATOM   4242  HB  THR A 278      -9.377  -7.097  13.593  1.00 93.75           H
ATOM   4243  OG1 THR A 278      -8.281  -5.301  13.228  1.00 93.75           O
ATOM   4244  HG1 THR A 278      -7.638  -5.894  12.744  1.00 93.75           H
ATOM   4245  CG2 THR A 278     -10.513  -5.292  13.900  1.00 93.75           C
ATOM   4246 1HG2 THR A 278     -10.329  -4.265  14.214  1.00 93.75           H
ATOM   4247 2HG2 THR A 278     -11.252  -5.747  14.560  1.00 93.75           H
ATOM   4248 3HG2 THR A 278     -10.888  -5.298  12.877  1.00 93.75           H
ATOM   4249  HN  THR A 278      -7.070  -7.147  14.437  1.00 93.75           H
ATOM   4250  N   ILE A 279      -9.353  -8.243  16.269  1.00 94.76           N
ATOM   4251  CA  ILE A 279     -10.105  -9.130  17.139  1.00 94.76           C
ATOM   4252  C   ILE A 279      -9.645  -8.929  18.585  1.00 94.76           C
ATOM   4253  O   ILE A 279     -10.464  -8.892  19.501  1.00 94.76           O
ATOM   4254  HA  ILE A 279     -11.155  -8.844  17.069  1.00 94.76           H
ATOM   4255  CB  ILE A 279      -9.995 -10.577  16.654  1.00 94.76           C
ATOM   4256  HB  ILE A 279      -8.939 -10.824  16.552  1.00 94.76           H
ATOM   4257  CG1 ILE A 279     -10.634 -10.742  15.274  1.00 94.76           C
ATOM   4258 1HG1 ILE A 279     -11.719 -10.710  15.365  1.00 94.76           H
ATOM   4259 2HG1 ILE A 279     -10.343  -9.909  14.633  1.00 94.76           H
ATOM   4260  CG2 ILE A 279     -10.588 -11.545  17.680  1.00 94.76           C
ATOM   4261 1HG2 ILE A 279     -10.050 -11.451  18.622  1.00 94.76           H
ATOM   4262 2HG2 ILE A 279     -11.641 -11.308  17.837  1.00 94.76           H
ATOM   4263 3HG2 ILE A 279     -10.498 -12.566  17.310  1.00 94.76           H
ATOM   4264  CD1 ILE A 279     -10.209 -12.062  14.628  1.00 94.76           C
ATOM   4265 1HD1 ILE A 279      -9.125 -12.081  14.516  1.00 94.76           H
ATOM   4266 2HD1 ILE A 279     -10.523 -12.893  15.260  1.00 94.76           H
ATOM   4267 3HD1 ILE A 279     -10.677 -12.154  13.648  1.00 94.76           H
ATOM   4268  HN  ILE A 279      -8.761  -8.702  15.606  1.00 94.76           H
ATOM   4269  N   ASP A 280      -8.335  -8.805  18.744  1.00 94.04           N
ATOM   4270  CA  ASP A 280      -7.752  -8.670  20.067  1.00 94.04           C
ATOM   4271  C   ASP A 280      -8.132  -7.308  20.651  1.00 94.04           C
ATOM   4272  O   ASP A 280      -8.293  -7.172  21.863  1.00 94.04           O
ATOM   4273  HA  ASP A 280      -8.158  -9.500  20.646  1.00 94.04           H
ATOM   4274  CB  ASP A 280      -6.225  -8.749  20.007  1.00 94.04           C
ATOM   4275 1HB  ASP A 280      -5.925  -9.630  19.438  1.00 94.04           H
ATOM   4276 2HB  ASP A 280      -5.833  -7.880  19.478  1.00 94.04           H
ATOM   4277  CG  ASP A 280      -5.623  -8.813  21.412  1.00 94.04           C
ATOM   4278  OD1 ASP A 280      -6.099  -9.662  22.195  1.00 94.04           O
ATOM   4279  OD2 ASP A 280      -4.700  -8.011  21.670  1.00 94.04           O
ATOM   4280  HN  ASP A 280      -7.679  -8.796  17.989  1.00 94.04           H
ATOM   4281  N   ALA A 281      -8.264  -6.335  19.762  1.00 92.67           N
ATOM   4282  CA  ALA A 281      -8.661  -4.998  20.170  1.00 92.67           C
ATOM   4283  C   ALA A 281     -10.032  -5.062  20.846  1.00 92.67           C
ATOM   4284  O   ALA A 281     -10.317  -4.282  21.753  1.00 92.67           O
ATOM   4285  HA  ALA A 281      -7.926  -4.639  20.890  1.00 92.67           H
ATOM   4286  CB  ALA A 281      -8.653  -4.070  18.953  1.00 92.67           C
ATOM   4287 1HB  ALA A 281      -7.650  -4.037  18.528  1.00 92.67           H
ATOM   4288 2HB  ALA A 281      -9.352  -4.444  18.206  1.00 92.67           H
ATOM   4289 3HB  ALA A 281      -8.951  -3.067  19.260  1.00 92.67           H
ATOM   4290  HN  ALA A 281      -8.105  -6.448  18.781  1.00 92.67           H
ATOM   4291  N   TYR A 282     -10.844  -5.998  20.378  1.00 91.37           N
ATOM   4292  CA  TYR A 282     -12.190  -6.153  20.904  1.00 91.37           C
ATOM   4293  C   TYR A 282     -12.202  -7.093  22.110  1.00 91.37           C
ATOM   4294  O   TYR A 282     -12.788  -6.775  23.144  1.00 91.37           O
ATOM   4295  HA  TYR A 282     -12.544  -5.170  21.215  1.00 91.37           H
ATOM   4296  CB  TYR A 282     -13.014  -6.778  19.776  1.00 91.37           C
ATOM   4297 1HB  TYR A 282     -12.812  -6.240  18.850  1.00 91.37           H
ATOM   4298 2HB  TYR A 282     -12.684  -7.806  19.626  1.00 91.37           H
ATOM   4299  CG  TYR A 282     -14.522  -6.774  20.032  1.00 91.37           C
ATOM   4300  CD1 TYR A 282     -15.143  -7.909  20.514  1.00 91.37           C
ATOM   4301  HD1 TYR A 282     -14.559  -8.807  20.711  1.00 91.37           H
ATOM   4302  CD2 TYR A 282     -15.262  -5.636  19.782  1.00 91.37           C
ATOM   4303  HD2 TYR A 282     -14.771  -4.740  19.402  1.00 91.37           H
ATOM   4304  CE1 TYR A 282     -16.563  -7.905  20.755  1.00 91.37           C
ATOM   4305  HE1 TYR A 282     -17.066  -8.794  21.134  1.00 91.37           H
ATOM   4306  CE2 TYR A 282     -16.681  -5.632  20.023  1.00 91.37           C
ATOM   4307  HE2 TYR A 282     -17.277  -4.740  19.830  1.00 91.37           H
ATOM   4308  CZ  TYR A 282     -17.262  -6.767  20.498  1.00 91.37           C
ATOM   4309  OH  TYR A 282     -18.603  -6.763  20.725  1.00 91.37           O
ATOM   4310  HH  TYR A 282     -18.982  -5.861  20.520  1.00 91.37           H
ATOM   4311  HN  TYR A 282     -10.597  -6.642  19.654  1.00 91.37           H
ATOM   4312  N   ALA A 283     -11.548  -8.233  21.939  1.00 91.95           N
ATOM   4313  CA  ALA A 283     -11.720  -9.341  22.863  1.00 91.95           C
ATOM   4314  C   ALA A 283     -10.620  -9.289  23.925  1.00 91.95           C
ATOM   4315  O   ALA A 283     -10.763  -9.869  25.000  1.00 91.95           O
ATOM   4316  HA  ALA A 283     -12.688  -9.221  23.349  1.00 91.95           H
ATOM   4317  CB  ALA A 283     -11.719 -10.659  22.086  1.00 91.95           C
ATOM   4318 1HB  ALA A 283     -12.537 -10.657  21.365  1.00 91.95           H
ATOM   4319 2HB  ALA A 283     -10.771 -10.769  21.559  1.00 91.95           H
ATOM   4320 3HB  ALA A 283     -11.848 -11.490  22.779  1.00 91.95           H
ATOM   4321  HN  ALA A 283     -10.912  -8.405  21.186  1.00 91.95           H
ATOM   4322  N   MET A 284      -9.547  -8.590  23.586  1.00 90.00           N
ATOM   4323  CA  MET A 284      -8.394  -8.514  24.467  1.00 90.00           C
ATOM   4324  C   MET A 284      -8.005  -9.901  24.982  1.00 90.00           C
ATOM   4325  O   MET A 284      -7.780 -10.083  26.177  1.00 90.00           O
ATOM   4326  HA  MET A 284      -7.587  -8.105  23.859  1.00 90.00           H
ATOM   4327  CB  MET A 284      -8.716  -7.601  25.652  1.00 90.00           C
ATOM   4328 1HB  MET A 284      -9.607  -7.964  26.163  1.00 90.00           H
ATOM   4329 2HB  MET A 284      -7.899  -7.633  26.372  1.00 90.00           H
ATOM   4330  CG  MET A 284      -8.939  -6.160  25.189  1.00 90.00           C
ATOM   4331 1HG  MET A 284      -8.018  -5.759  24.764  1.00 90.00           H
ATOM   4332 2HG  MET A 284      -9.691  -6.134  24.400  1.00 90.00           H
ATOM   4333  SD  MET A 284      -9.464  -5.151  26.564  1.00 90.00           S
ATOM   4334  CE  MET A 284     -11.204  -5.548  26.593  1.00 90.00           C
ATOM   4335 1HE  MET A 284     -11.657  -5.270  25.641  1.00 90.00           H
ATOM   4336 2HE  MET A 284     -11.330  -6.619  26.755  1.00 90.00           H
ATOM   4337 3HE  MET A 284     -11.689  -4.999  27.400  1.00 90.00           H
ATOM   4338  HN  MET A 284      -9.458  -8.082  22.729  1.00 90.00           H
ATOM   4339  N   PHE A 285      -7.938 -10.844  24.054  1.00 90.70           N
ATOM   4340  CA  PHE A 285      -7.752 -12.239  24.416  1.00 90.70           C
ATOM   4341  C   PHE A 285      -6.267 -12.576  24.556  1.00 90.70           C
ATOM   4342  O   PHE A 285      -5.911 -13.601  25.137  1.00 90.70           O
ATOM   4343  HA  PHE A 285      -8.250 -12.393  25.374  1.00 90.70           H
ATOM   4344  CB  PHE A 285      -8.349 -13.079  23.285  1.00 90.70           C
ATOM   4345 1HB  PHE A 285      -8.469 -14.105  23.632  1.00 90.70           H
ATOM   4346 2HB  PHE A 285      -9.346 -12.702  23.054  1.00 90.70           H
ATOM   4347  CG  PHE A 285      -7.512 -13.083  22.005  1.00 90.70           C
ATOM   4348  CD1 PHE A 285      -7.728 -12.142  21.047  1.00 90.70           C
ATOM   4349  HD1 PHE A 285      -8.498 -11.384  21.192  1.00 90.70           H
ATOM   4350  CD2 PHE A 285      -6.551 -14.029  21.824  1.00 90.70           C
ATOM   4351  HD2 PHE A 285      -6.378 -14.783  22.591  1.00 90.70           H
ATOM   4352  CE1 PHE A 285      -6.950 -12.146  19.859  1.00 90.70           C
ATOM   4353  HE1 PHE A 285      -7.124 -11.391  19.092  1.00 90.70           H
ATOM   4354  CE2 PHE A 285      -5.773 -14.033  20.636  1.00 90.70           C
ATOM   4355  HE2 PHE A 285      -5.003 -14.791  20.491  1.00 90.70           H
ATOM   4356  CZ  PHE A 285      -5.989 -13.091  19.679  1.00 90.70           C
ATOM   4357  HZ  PHE A 285      -5.393 -13.094  18.767  1.00 90.70           H
ATOM   4358  HN  PHE A 285      -8.008 -10.669  23.072  1.00 90.70           H
ATOM   4359  N   ILE A 286      -5.439 -11.694  24.015  1.00 91.36           N
ATOM   4360  CA  ILE A 286      -3.999 -11.865  24.108  1.00 91.36           C
ATOM   4361  C   ILE A 286      -3.501 -11.252  25.418  1.00 91.36           C
ATOM   4362  O   ILE A 286      -3.072 -10.100  25.445  1.00 91.36           O
ATOM   4363  HA  ILE A 286      -3.797 -12.936  24.128  1.00 91.36           H
ATOM   4364  CB  ILE A 286      -3.311 -11.298  22.864  1.00 91.36           C
ATOM   4365  HB  ILE A 286      -3.491 -10.224  22.833  1.00 91.36           H
ATOM   4366  CG1 ILE A 286      -3.910 -11.893  21.588  1.00 91.36           C
ATOM   4367 1HG1 ILE A 286      -3.641 -12.947  21.512  1.00 91.36           H
ATOM   4368 2HG1 ILE A 286      -4.998 -11.844  21.635  1.00 91.36           H
ATOM   4369  CG2 ILE A 286      -1.796 -11.501  22.935  1.00 91.36           C
ATOM   4370 1HG2 ILE A 286      -1.402 -10.992  23.814  1.00 91.36           H
ATOM   4371 2HG2 ILE A 286      -1.575 -12.566  23.002  1.00 91.36           H
ATOM   4372 3HG2 ILE A 286      -1.332 -11.089  22.038  1.00 91.36           H
ATOM   4373  CD1 ILE A 286      -3.414 -11.145  20.349  1.00 91.36           C
ATOM   4374 1HD1 ILE A 286      -3.705 -10.097  20.416  1.00 91.36           H
ATOM   4375 2HD1 ILE A 286      -2.327 -11.217  20.292  1.00 91.36           H
ATOM   4376 3HD1 ILE A 286      -3.854 -11.588  19.456  1.00 91.36           H
ATOM   4377  HN  ILE A 286      -5.737 -10.878  23.521  1.00 91.36           H
ATOM   4378  N   SER A 287      -3.574 -12.051  26.473  1.00 88.23           N
ATOM   4379  CA  SER A 287      -3.102 -11.615  27.776  1.00 88.23           C
ATOM   4380  C   SER A 287      -1.649 -12.049  27.979  1.00 88.23           C
ATOM   4381  O   SER A 287      -0.964 -11.541  28.865  1.00 88.23           O
ATOM   4382  HA  SER A 287      -3.178 -10.527  27.762  1.00 88.23           H
ATOM   4383  CB  SER A 287      -3.983 -12.172  28.896  1.00 88.23           C
ATOM   4384 1HB  SER A 287      -3.602 -11.833  29.859  1.00 88.23           H
ATOM   4385 2HB  SER A 287      -4.993 -11.774  28.795  1.00 88.23           H
ATOM   4386  OG  SER A 287      -4.031 -13.596  28.879  1.00 88.23           O
ATOM   4387  HG  SER A 287      -4.637 -13.926  29.603  1.00 88.23           H
ATOM   4388  HN  SER A 287      -3.947 -12.978  26.447  1.00 88.23           H
ATOM   4389  N   ASN A 288      -1.222 -12.983  27.142  1.00 91.75           N
ATOM   4390  CA  ASN A 288       0.102 -13.565  27.283  1.00 91.75           C
ATOM   4391  C   ASN A 288       1.124 -12.676  26.572  1.00 91.75           C
ATOM   4392  O   ASN A 288       0.997 -12.410  25.378  1.00 91.75           O
ATOM   4393  HA  ASN A 288       0.276 -13.624  28.357  1.00 91.75           H
ATOM   4394  CB  ASN A 288       0.163 -14.956  26.647  1.00 91.75           C
ATOM   4395 1HB  ASN A 288      -0.668 -15.562  27.009  1.00 91.75           H
ATOM   4396 2HB  ASN A 288       0.048 -14.871  25.566  1.00 91.75           H
ATOM   4397  CG  ASN A 288       1.487 -15.650  26.972  1.00 91.75           C
ATOM   4398  OD1 ASN A 288       2.554 -15.061  26.925  1.00 91.75           O
ATOM   4399  ND2 ASN A 288       1.359 -16.932  27.303  1.00 91.75           N
ATOM   4400 1HD2 ASN A 288       0.453 -17.355  27.322  1.00 91.75           H
ATOM   4401 2HD2 ASN A 288       2.168 -17.472  27.533  1.00 91.75           H
ATOM   4402  HN  ASN A 288      -1.762 -13.341  26.380  1.00 91.75           H
ATOM   4403  N   CYS A 289       2.114 -12.240  27.336  1.00 91.47           N
ATOM   4404  CA  CYS A 289       3.093 -11.295  26.826  1.00 91.47           C
ATOM   4405  C   CYS A 289       3.883 -11.979  25.708  1.00 91.47           C
ATOM   4406  O   CYS A 289       4.258 -11.338  24.727  1.00 91.47           O
ATOM   4407  HA  CYS A 289       2.534 -10.443  26.440  1.00 91.47           H
ATOM   4408  CB  CYS A 289       4.009 -10.775  27.936  1.00 91.47           C
ATOM   4409 1HB  CYS A 289       3.415 -10.299  28.716  1.00 91.47           H
ATOM   4410 2HB  CYS A 289       4.539 -11.606  28.401  1.00 91.47           H
ATOM   4411  SG  CYS A 289       5.210  -9.578  27.247  1.00 91.47           S
ATOM   4412  HN  CYS A 289       2.253 -12.521  28.286  1.00 91.47           H
ATOM   4413  N   ALA A 290       4.113 -13.270  25.893  1.00 92.88           N
ATOM   4414  CA  ALA A 290       4.908 -14.033  24.946  1.00 92.88           C
ATOM   4415  C   ALA A 290       4.198 -14.052  23.590  1.00 92.88           C
ATOM   4416  O   ALA A 290       4.823 -13.824  22.556  1.00 92.88           O
ATOM   4417  HA  ALA A 290       5.868 -13.529  24.837  1.00 92.88           H
ATOM   4418  CB  ALA A 290       5.149 -15.440  25.497  1.00 92.88           C
ATOM   4419 1HB  ALA A 290       5.681 -15.372  26.446  1.00 92.88           H
ATOM   4420 2HB  ALA A 290       4.192 -15.938  25.652  1.00 92.88           H
ATOM   4421 3HB  ALA A 290       5.745 -16.011  24.786  1.00 92.88           H
ATOM   4422  HN  ALA A 290       3.766 -13.794  26.672  1.00 92.88           H
ATOM   4423  N   VAL A 291       2.903 -14.325  23.640  1.00 93.51           N
ATOM   4424  CA  VAL A 291       2.104 -14.387  22.428  1.00 93.51           C
ATOM   4425  C   VAL A 291       2.055 -13.000  21.783  1.00 93.51           C
ATOM   4426  O   VAL A 291       2.183 -12.872  20.567  1.00 93.51           O
ATOM   4427  HA  VAL A 291       2.599 -15.075  21.742  1.00 93.51           H
ATOM   4428  CB  VAL A 291       0.716 -14.949  22.744  1.00 93.51           C
ATOM   4429  HB  VAL A 291       0.246 -14.290  23.473  1.00 93.51           H
ATOM   4430  CG1 VAL A 291      -0.164 -14.969  21.493  1.00 93.51           C
ATOM   4431 1HG1 VAL A 291      -0.277 -13.955  21.111  1.00 93.51           H
ATOM   4432 2HG1 VAL A 291       0.301 -15.595  20.731  1.00 93.51           H
ATOM   4433 3HG1 VAL A 291      -1.145 -15.373  21.745  1.00 93.51           H
ATOM   4434  CG2 VAL A 291       0.818 -16.343  23.366  1.00 93.51           C
ATOM   4435 1HG2 VAL A 291       1.317 -17.016  22.669  1.00 93.51           H
ATOM   4436 2HG2 VAL A 291       1.391 -16.287  24.291  1.00 93.51           H
ATOM   4437 3HG2 VAL A 291      -0.182 -16.719  23.580  1.00 93.51           H
ATOM   4438  HN  VAL A 291       2.400 -14.501  24.486  1.00 93.51           H
ATOM   4439  N   SER A 292       1.868 -11.996  22.628  1.00 93.15           N
ATOM   4440  CA  SER A 292       1.776 -10.626  22.153  1.00 93.15           C
ATOM   4441  C   SER A 292       3.072 -10.230  21.443  1.00 93.15           C
ATOM   4442  O   SER A 292       3.038  -9.599  20.387  1.00 93.15           O
ATOM   4443  HA  SER A 292       0.939 -10.618  21.454  1.00 93.15           H
ATOM   4444  CB  SER A 292       1.487  -9.662  23.305  1.00 93.15           C
ATOM   4445 1HB  SER A 292       0.622 -10.017  23.866  1.00 93.15           H
ATOM   4446 2HB  SER A 292       2.332  -9.655  23.993  1.00 93.15           H
ATOM   4447  OG  SER A 292       1.240  -8.337  22.843  1.00 93.15           O
ATOM   4448  HG  SER A 292       0.348  -8.292  22.394  1.00 93.15           H
ATOM   4449  HN  SER A 292       1.781 -12.107  23.618  1.00 93.15           H
ATOM   4450  N   THR A 293       4.184 -10.617  22.050  1.00 93.28           N
ATOM   4451  CA  THR A 293       5.489 -10.263  21.518  1.00 93.28           C
ATOM   4452  C   THR A 293       5.673 -10.853  20.119  1.00 93.28           C
ATOM   4453  O   THR A 293       6.147 -10.171  19.211  1.00 93.28           O
ATOM   4454  HA  THR A 293       5.537  -9.179  21.417  1.00 93.28           H
ATOM   4455  CB  THR A 293       6.550 -10.729  22.518  1.00 93.28           C
ATOM   4456  HB  THR A 293       6.470 -11.801  22.697  1.00 93.28           H
ATOM   4457  OG1 THR A 293       6.342  -9.898  23.657  1.00 93.28           O
ATOM   4458  HG1 THR A 293       5.798 -10.384  24.341  1.00 93.28           H
ATOM   4459  CG2 THR A 293       7.971 -10.392  22.064  1.00 93.28           C
ATOM   4460 1HG2 THR A 293       8.069  -9.312  21.950  1.00 93.28           H
ATOM   4461 2HG2 THR A 293       8.173 -10.878  21.110  1.00 93.28           H
ATOM   4462 3HG2 THR A 293       8.684 -10.744  22.810  1.00 93.28           H
ATOM   4463  HN  THR A 293       4.203 -11.161  22.889  1.00 93.28           H
ATOM   4464  N   ASN A 294       5.288 -12.114  19.988  1.00 94.04           N
ATOM   4465  CA  ASN A 294       5.455 -12.821  18.729  1.00 94.04           C
ATOM   4466  C   ASN A 294       4.567 -12.173  17.664  1.00 94.04           C
ATOM   4467  O   ASN A 294       4.964 -12.060  16.505  1.00 94.04           O
ATOM   4468  HA  ASN A 294       6.516 -12.739  18.493  1.00 94.04           H
ATOM   4469  CB  ASN A 294       5.041 -14.288  18.862  1.00 94.04           C
ATOM   4470 1HB  ASN A 294       4.069 -14.352  19.352  1.00 94.04           H
ATOM   4471 2HB  ASN A 294       4.928 -14.728  17.871  1.00 94.04           H
ATOM   4472  CG  ASN A 294       6.076 -15.079  19.663  1.00 94.04           C
ATOM   4473  OD1 ASN A 294       7.212 -14.669  19.835  1.00 94.04           O
ATOM   4474  ND2 ASN A 294       5.622 -16.233  20.143  1.00 94.04           N
ATOM   4475 1HD2 ASN A 294       4.677 -16.511  19.966  1.00 94.04           H
ATOM   4476 2HD2 ASN A 294       6.224 -16.823  20.681  1.00 94.04           H
ATOM   4477  HN  ASN A 294       4.870 -12.650  20.721  1.00 94.04           H
ATOM   4478  N   ILE A 295       3.383 -11.765  18.095  1.00 93.93           N
ATOM   4479  CA  ILE A 295       2.415 -11.182  17.182  1.00 93.93           C
ATOM   4480  C   ILE A 295       2.946  -9.841  16.671  1.00 93.93           C
ATOM   4481  O   ILE A 295       2.768  -9.504  15.502  1.00 93.93           O
ATOM   4482  HA  ILE A 295       2.315 -11.859  16.334  1.00 93.93           H
ATOM   4483  CB  ILE A 295       1.041 -11.084  17.848  1.00 93.93           C
ATOM   4484  HB  ILE A 295       1.180 -10.726  18.868  1.00 93.93           H
ATOM   4485  CG1 ILE A 295       0.377 -12.460  17.940  1.00 93.93           C
ATOM   4486 1HG1 ILE A 295       0.106 -12.804  16.941  1.00 93.93           H
ATOM   4487 2HG1 ILE A 295       1.085 -13.183  18.344  1.00 93.93           H
ATOM   4488  CG2 ILE A 295       0.153 -10.067  17.129  1.00 93.93           C
ATOM   4489 1HG2 ILE A 295       0.627  -9.085  17.160  1.00 93.93           H
ATOM   4490 2HG2 ILE A 295       0.018 -10.372  16.091  1.00 93.93           H
ATOM   4491 3HG2 ILE A 295      -0.817 -10.017  17.623  1.00 93.93           H
ATOM   4492  CD1 ILE A 295      -0.870 -12.410  18.824  1.00 93.93           C
ATOM   4493 1HD1 ILE A 295      -0.591 -12.089  19.828  1.00 93.93           H
ATOM   4494 2HD1 ILE A 295      -1.586 -11.703  18.404  1.00 93.93           H
ATOM   4495 3HD1 ILE A 295      -1.322 -13.400  18.872  1.00 93.93           H
ATOM   4496  HN  ILE A 295       3.082 -11.829  19.047  1.00 93.93           H
ATOM   4497  N   ASP A 296       3.589  -9.113  17.572  1.00 93.63           N
ATOM   4498  CA  ASP A 296       4.139  -7.812  17.230  1.00 93.63           C
ATOM   4499  C   ASP A 296       5.276  -7.993  16.222  1.00 93.63           C
ATOM   4500  O   ASP A 296       5.415  -7.203  15.290  1.00 93.63           O
ATOM   4501  HA  ASP A 296       3.302  -7.248  16.818  1.00 93.63           H
ATOM   4502  CB  ASP A 296       4.708  -7.112  18.465  1.00 93.63           C
ATOM   4503 1HB  ASP A 296       5.408  -7.776  18.973  1.00 93.63           H
ATOM   4504 2HB  ASP A 296       5.270  -6.230  18.161  1.00 93.63           H
ATOM   4505  CG  ASP A 296       3.592  -6.706  19.429  1.00 93.63           C
ATOM   4506  OD1 ASP A 296       2.439  -6.610  18.954  1.00 93.63           O
ATOM   4507  OD2 ASP A 296       3.915  -6.500  20.619  1.00 93.63           O
ATOM   4508  HN  ASP A 296       3.736  -9.398  18.519  1.00 93.63           H
ATOM   4509  N   ILE A 297       6.060  -9.038  16.444  1.00 94.42           N
ATOM   4510  CA  ILE A 297       7.143  -9.367  15.534  1.00 94.42           C
ATOM   4511  C   ILE A 297       6.561  -9.746  14.170  1.00 94.42           C
ATOM   4512  O   ILE A 297       7.062  -9.310  13.135  1.00 94.42           O
ATOM   4513  HA  ILE A 297       7.752  -8.471  15.412  1.00 94.42           H
ATOM   4514  CB  ILE A 297       8.043 -10.446  16.139  1.00 94.42           C
ATOM   4515  HB  ILE A 297       7.408 -11.247  16.518  1.00 94.42           H
ATOM   4516  CG1 ILE A 297       8.834  -9.896  17.328  1.00 94.42           C
ATOM   4517 1HG1 ILE A 297       9.566  -9.168  16.976  1.00 94.42           H
ATOM   4518 2HG1 ILE A 297       8.162  -9.371  18.006  1.00 94.42           H
ATOM   4519  CG2 ILE A 297       8.957 -11.059  15.076  1.00 94.42           C
ATOM   4520 1HG2 ILE A 297       8.349 -11.510  14.292  1.00 94.42           H
ATOM   4521 2HG2 ILE A 297       9.586 -10.280  14.646  1.00 94.42           H
ATOM   4522 3HG2 ILE A 297       9.585 -11.823  15.534  1.00 94.42           H
ATOM   4523  CD1 ILE A 297       9.548 -11.022  18.079  1.00 94.42           C
ATOM   4524 1HD1 ILE A 297       8.811 -11.735  18.450  1.00 94.42           H
ATOM   4525 2HD1 ILE A 297      10.237 -11.529  17.405  1.00 94.42           H
ATOM   4526 3HD1 ILE A 297      10.103 -10.604  18.919  1.00 94.42           H
ATOM   4527  HN  ILE A 297       5.964  -9.653  17.227  1.00 94.42           H
ATOM   4528  N   CYS A 298       5.512 -10.553  14.214  1.00 94.67           N
ATOM   4529  CA  CYS A 298       4.848 -10.985  12.996  1.00 94.67           C
ATOM   4530  C   CYS A 298       4.378  -9.742  12.239  1.00 94.67           C
ATOM   4531  O   CYS A 298       4.473  -9.684  11.014  1.00 94.67           O
ATOM   4532  HA  CYS A 298       5.588 -11.536  12.415  1.00 94.67           H
ATOM   4533  CB  CYS A 298       3.693 -11.945  13.290  1.00 94.67           C
ATOM   4534 1HB  CYS A 298       3.079 -11.550  14.100  1.00 94.67           H
ATOM   4535 2HB  CYS A 298       3.050 -12.032  12.415  1.00 94.67           H
ATOM   4536  SG  CYS A 298       4.349 -13.591  13.749  1.00 94.67           S
ATOM   4537  HG  CYS A 298       4.740 -13.248  14.973  1.00 94.67           H
ATOM   4538  HN  CYS A 298       5.116 -10.910  15.060  1.00 94.67           H
ATOM   4539  N   PHE A 299       3.880  -8.778  12.999  1.00 94.81           N
ATOM   4540  CA  PHE A 299       3.403  -7.535  12.416  1.00 94.81           C
ATOM   4541  C   PHE A 299       4.522  -6.822  11.655  1.00 94.81           C
ATOM   4542  O   PHE A 299       4.325  -6.380  10.524  1.00 94.81           O
ATOM   4543  HA  PHE A 299       2.600  -7.790  11.724  1.00 94.81           H
ATOM   4544  CB  PHE A 299       2.942  -6.646  13.572  1.00 94.81           C
ATOM   4545 1HB  PHE A 299       2.158  -7.164  14.125  1.00 94.81           H
ATOM   4546 2HB  PHE A 299       3.775  -6.501  14.260  1.00 94.81           H
ATOM   4547  CG  PHE A 299       2.417  -5.278  13.134  1.00 94.81           C
ATOM   4548  CD1 PHE A 299       3.268  -4.220  13.045  1.00 94.81           C
ATOM   4549  HD1 PHE A 299       4.323  -4.348  13.286  1.00 94.81           H
ATOM   4550  CD2 PHE A 299       1.100  -5.118  12.834  1.00 94.81           C
ATOM   4551  HD2 PHE A 299       0.419  -5.966  12.905  1.00 94.81           H
ATOM   4552  CE1 PHE A 299       2.781  -2.950  12.638  1.00 94.81           C
ATOM   4553  HE1 PHE A 299       3.462  -2.102  12.567  1.00 94.81           H
ATOM   4554  CE2 PHE A 299       0.613  -3.848  12.427  1.00 94.81           C
ATOM   4555  HE2 PHE A 299      -0.442  -3.720  12.186  1.00 94.81           H
ATOM   4556  CZ  PHE A 299       1.464  -2.790  12.338  1.00 94.81           C
ATOM   4557  HZ  PHE A 299       1.090  -1.815  12.026  1.00 94.81           H
ATOM   4558  HN  PHE A 299       3.800  -8.836  13.994  1.00 94.81           H
ATOM   4559  N   GLN A 300       5.673  -6.732  12.306  1.00 93.85           N
ATOM   4560  CA  GLN A 300       6.801  -6.015  11.735  1.00 93.85           C
ATOM   4561  C   GLN A 300       7.257  -6.688  10.439  1.00 93.85           C
ATOM   4562  O   GLN A 300       7.562  -6.012   9.458  1.00 93.85           O
ATOM   4563  HA  GLN A 300       6.429  -5.013  11.521  1.00 93.85           H
ATOM   4564  CB  GLN A 300       7.952  -5.918  12.738  1.00 93.85           C
ATOM   4565 1HB  GLN A 300       8.152  -6.902  13.164  1.00 93.85           H
ATOM   4566 2HB  GLN A 300       8.861  -5.604  12.225  1.00 93.85           H
ATOM   4567  CG  GLN A 300       7.623  -4.928  13.857  1.00 93.85           C
ATOM   4568 1HG  GLN A 300       7.446  -3.940  13.433  1.00 93.85           H
ATOM   4569 2HG  GLN A 300       6.703  -5.231  14.356  1.00 93.85           H
ATOM   4570  CD  GLN A 300       8.762  -4.855  14.877  1.00 93.85           C
ATOM   4571  OE1 GLN A 300       9.697  -5.639  14.859  1.00 93.85           O
ATOM   4572  NE2 GLN A 300       8.632  -3.872  15.763  1.00 93.85           N
ATOM   4573 1HE2 GLN A 300       7.840  -3.263  15.722  1.00 93.85           H
ATOM   4574 2HE2 GLN A 300       9.326  -3.742  16.471  1.00 93.85           H
ATOM   4575  HN  GLN A 300       5.840  -7.136  13.204  1.00 93.85           H
ATOM   4576  N   VAL A 301       7.289  -8.012  10.477  1.00 94.90           N
ATOM   4577  CA  VAL A 301       7.765  -8.782   9.341  1.00 94.90           C
ATOM   4578  C   VAL A 301       6.823  -8.569   8.155  1.00 94.90           C
ATOM   4579  O   VAL A 301       7.266  -8.236   7.057  1.00 94.90           O
ATOM   4580  HA  VAL A 301       8.753  -8.403   9.077  1.00 94.90           H
ATOM   4581  CB  VAL A 301       7.912 -10.254   9.731  1.00 94.90           C
ATOM   4582  HB  VAL A 301       6.959 -10.589  10.140  1.00 94.90           H
ATOM   4583  CG1 VAL A 301       8.227 -11.117   8.507  1.00 94.90           C
ATOM   4584 1HG1 VAL A 301       7.418 -11.026   7.781  1.00 94.90           H
ATOM   4585 2HG1 VAL A 301       9.160 -10.780   8.055  1.00 94.90           H
ATOM   4586 3HG1 VAL A 301       8.326 -12.158   8.812  1.00 94.90           H
ATOM   4587  CG2 VAL A 301       8.977 -10.431  10.815  1.00 94.90           C
ATOM   4588 1HG2 VAL A 301       9.937 -10.071  10.443  1.00 94.90           H
ATOM   4589 2HG2 VAL A 301       8.693  -9.862  11.700  1.00 94.90           H
ATOM   4590 3HG2 VAL A 301       9.061 -11.487  11.073  1.00 94.90           H
ATOM   4591  HN  VAL A 301       6.998  -8.556  11.264  1.00 94.90           H
ATOM   4592  N   THR A 302       5.539  -8.769   8.416  1.00 95.04           N
ATOM   4593  CA  THR A 302       4.542  -8.707   7.361  1.00 95.04           C
ATOM   4594  C   THR A 302       4.419  -7.279   6.828  1.00 95.04           C
ATOM   4595  O   THR A 302       4.158  -7.075   5.643  1.00 95.04           O
ATOM   4596  HA  THR A 302       4.879  -9.330   6.533  1.00 95.04           H
ATOM   4597  CB  THR A 302       3.230  -9.264   7.918  1.00 95.04           C
ATOM   4598  HB  THR A 302       2.443  -9.233   7.164  1.00 95.04           H
ATOM   4599  OG1 THR A 302       2.992  -8.486   9.088  1.00 95.04           O
ATOM   4600  HG1 THR A 302       3.386  -8.940   9.887  1.00 95.04           H
ATOM   4601  CG2 THR A 302       3.376 -10.693   8.444  1.00 95.04           C
ATOM   4602 1HG2 THR A 302       4.115 -10.711   9.245  1.00 95.04           H
ATOM   4603 2HG2 THR A 302       3.702 -11.346   7.634  1.00 95.04           H
ATOM   4604 3HG2 THR A 302       2.417 -11.039   8.827  1.00 95.04           H
ATOM   4605  HN  THR A 302       5.179  -8.970   9.327  1.00 95.04           H
ATOM   4606  N   GLN A 303       4.612  -6.326   7.728  1.00 93.96           N
ATOM   4607  CA  GLN A 303       4.608  -4.924   7.346  1.00 93.96           C
ATOM   4608  C   GLN A 303       5.715  -4.648   6.327  1.00 93.96           C
ATOM   4609  O   GLN A 303       5.500  -3.930   5.351  1.00 93.96           O
ATOM   4610  HA  GLN A 303       3.633  -4.751   6.890  1.00 93.96           H
ATOM   4611  CB  GLN A 303       4.754  -4.021   8.573  1.00 93.96           C
ATOM   4612 1HB  GLN A 303       3.949  -4.227   9.279  1.00 93.96           H
ATOM   4613 2HB  GLN A 303       5.690  -4.245   9.084  1.00 93.96           H
ATOM   4614  CG  GLN A 303       4.724  -2.545   8.174  1.00 93.96           C
ATOM   4615 1HG  GLN A 303       5.632  -2.294   7.626  1.00 93.96           H
ATOM   4616 2HG  GLN A 303       3.886  -2.363   7.502  1.00 93.96           H
ATOM   4617  CD  GLN A 303       4.601  -1.646   9.406  1.00 93.96           C
ATOM   4618  OE1 GLN A 303       5.556  -1.397  10.123  1.00 93.96           O
ATOM   4619  NE2 GLN A 303       3.374  -1.175   9.611  1.00 93.96           N
ATOM   4620 1HE2 GLN A 303       2.634  -1.417   8.985  1.00 93.96           H
ATOM   4621 2HE2 GLN A 303       3.192  -0.577  10.393  1.00 93.96           H
ATOM   4622  HN  GLN A 303       4.769  -6.499   8.700  1.00 93.96           H
ATOM   4623  N   THR A 304       6.875  -5.232   6.589  1.00 94.12           N
ATOM   4624  CA  THR A 304       8.032  -5.013   5.737  1.00 94.12           C
ATOM   4625  C   THR A 304       7.774  -5.567   4.334  1.00 94.12           C
ATOM   4626  O   THR A 304       8.142  -4.943   3.340  1.00 94.12           O
ATOM   4627  HA  THR A 304       8.184  -3.938   5.634  1.00 94.12           H
ATOM   4628  CB  THR A 304       9.249  -5.638   6.423  1.00 94.12           C
ATOM   4629  HB  THR A 304       9.152  -6.722   6.475  1.00 94.12           H
ATOM   4630  OG1 THR A 304       9.324  -4.965   7.677  1.00 94.12           O
ATOM   4631  HG1 THR A 304       8.872  -5.509   8.384  1.00 94.12           H
ATOM   4632  CG2 THR A 304      10.563  -5.276   5.727  1.00 94.12           C
ATOM   4633 1HG2 THR A 304      10.692  -4.194   5.735  1.00 94.12           H
ATOM   4634 2HG2 THR A 304      10.538  -5.632   4.697  1.00 94.12           H
ATOM   4635 3HG2 THR A 304      11.394  -5.745   6.254  1.00 94.12           H
ATOM   4636  HN  THR A 304       7.031  -5.844   7.364  1.00 94.12           H
ATOM   4637  N   ILE A 305       7.143  -6.731   4.299  1.00 94.74           N
ATOM   4638  CA  ILE A 305       6.816  -7.367   3.035  1.00 94.74           C
ATOM   4639  C   ILE A 305       5.863  -6.466   2.247  1.00 94.74           C
ATOM   4640  O   ILE A 305       5.992  -6.333   1.031  1.00 94.74           O
ATOM   4641  HA  ILE A 305       7.743  -7.467   2.470  1.00 94.74           H
ATOM   4642  CB  ILE A 305       6.274  -8.779   3.269  1.00 94.74           C
ATOM   4643  HB  ILE A 305       5.456  -8.716   3.986  1.00 94.74           H
ATOM   4644  CG1 ILE A 305       7.345  -9.682   3.884  1.00 94.74           C
ATOM   4645 1HG1 ILE A 305       8.106  -9.910   3.137  1.00 94.74           H
ATOM   4646 2HG1 ILE A 305       7.844  -9.158   4.698  1.00 94.74           H
ATOM   4647  CG2 ILE A 305       5.699  -9.367   1.979  1.00 94.74           C
ATOM   4648 1HG2 ILE A 305       4.886  -8.735   1.622  1.00 94.74           H
ATOM   4649 2HG2 ILE A 305       6.482  -9.414   1.221  1.00 94.74           H
ATOM   4650 3HG2 ILE A 305       5.321 -10.370   2.174  1.00 94.74           H
ATOM   4651  CD1 ILE A 305       6.731 -10.982   4.407  1.00 94.74           C
ATOM   4652 1HD1 ILE A 305       5.988 -10.752   5.171  1.00 94.74           H
ATOM   4653 2HD1 ILE A 305       6.254 -11.515   3.585  1.00 94.74           H
ATOM   4654 3HD1 ILE A 305       7.514 -11.606   4.839  1.00 94.74           H
ATOM   4655  HN  ILE A 305       6.857  -7.237   5.113  1.00 94.74           H
ATOM   4656  N   ALA A 306       4.928  -5.870   2.972  1.00 93.89           N
ATOM   4657  CA  ALA A 306       3.922  -5.027   2.349  1.00 93.89           C
ATOM   4658  C   ALA A 306       4.604  -3.824   1.695  1.00 93.89           C
ATOM   4659  O   ALA A 306       4.207  -3.391   0.615  1.00 93.89           O
ATOM   4660  HA  ALA A 306       3.427  -5.616   1.577  1.00 93.89           H
ATOM   4661  CB  ALA A 306       2.884  -4.612   3.394  1.00 93.89           C
ATOM   4662 1HB  ALA A 306       2.408  -5.502   3.806  1.00 93.89           H
ATOM   4663 2HB  ALA A 306       3.376  -4.060   4.195  1.00 93.89           H
ATOM   4664 3HB  ALA A 306       2.130  -3.980   2.926  1.00 93.89           H
ATOM   4665  HN  ALA A 306       4.852  -5.955   3.965  1.00 93.89           H
ATOM   4666  N   PHE A 307       5.620  -3.317   2.379  1.00 94.75           N
ATOM   4667  CA  PHE A 307       6.308  -2.122   1.920  1.00 94.75           C
ATOM   4668  C   PHE A 307       7.195  -2.429   0.712  1.00 94.75           C
ATOM   4669  O   PHE A 307       7.390  -1.576  -0.152  1.00 94.75           O
ATOM   4670  HA  PHE A 307       5.545  -1.399   1.634  1.00 94.75           H
ATOM   4671  CB  PHE A 307       7.190  -1.642   3.076  1.00 94.75           C
ATOM   4672 1HB  PHE A 307       7.766  -2.487   3.454  1.00 94.75           H
ATOM   4673 2HB  PHE A 307       7.904  -0.913   2.695  1.00 94.75           H
ATOM   4674  CG  PHE A 307       6.411  -1.016   4.234  1.00 94.75           C
ATOM   4675  CD1 PHE A 307       5.052  -1.061   4.243  1.00 94.75           C
ATOM   4676  HD1 PHE A 307       4.517  -1.544   3.425  1.00 94.75           H
ATOM   4677  CD2 PHE A 307       7.078  -0.413   5.255  1.00 94.75           C
ATOM   4678  HD2 PHE A 307       8.167  -0.377   5.247  1.00 94.75           H
ATOM   4679  CE1 PHE A 307       4.329  -0.480   5.318  1.00 94.75           C
ATOM   4680  HE1 PHE A 307       3.240  -0.516   5.325  1.00 94.75           H
ATOM   4681  CE2 PHE A 307       6.355   0.168   6.330  1.00 94.75           C
ATOM   4682  HE2 PHE A 307       6.890   0.651   7.148  1.00 94.75           H
ATOM   4683  CZ  PHE A 307       4.996   0.123   6.339  1.00 94.75           C
ATOM   4684  HZ  PHE A 307       4.441   0.569   7.164  1.00 94.75           H
ATOM   4685  HN  PHE A 307       5.973  -3.707   3.229  1.00 94.75           H
ATOM   4686  N   PHE A 308       7.708  -3.651   0.690  1.00 94.62           N
ATOM   4687  CA  PHE A 308       8.599  -4.069  -0.379  1.00 94.62           C
ATOM   4688  C   PHE A 308       7.890  -4.022  -1.734  1.00 94.62           C
ATOM   4689  O   PHE A 308       8.537  -3.917  -2.774  1.00 94.62           O
ATOM   4690  HA  PHE A 308       9.441  -3.377  -0.388  1.00 94.62           H
ATOM   4691  CB  PHE A 308       9.009  -5.512  -0.080  1.00 94.62           C
ATOM   4692 1HB  PHE A 308       9.362  -5.574   0.949  1.00 94.62           H
ATOM   4693 2HB  PHE A 308       8.129  -6.152  -0.154  1.00 94.62           H
ATOM   4694  CG  PHE A 308      10.095  -6.056  -1.011  1.00 94.62           C
ATOM   4695  CD1 PHE A 308       9.762  -6.898  -2.026  1.00 94.62           C
ATOM   4696  HD1 PHE A 308       8.721  -7.186  -2.176  1.00 94.62           H
ATOM   4697  CD2 PHE A 308      11.393  -5.697  -0.824  1.00 94.62           C
ATOM   4698  HD2 PHE A 308      11.660  -5.022  -0.010  1.00 94.62           H
ATOM   4699  CE1 PHE A 308      10.770  -7.403  -2.889  1.00 94.62           C
ATOM   4700  HE1 PHE A 308      10.503  -8.078  -3.702  1.00 94.62           H
ATOM   4701  CE2 PHE A 308      12.401  -6.202  -1.687  1.00 94.62           C
ATOM   4702  HE2 PHE A 308      13.441  -5.914  -1.537  1.00 94.62           H
ATOM   4703  CZ  PHE A 308      12.068  -7.044  -2.702  1.00 94.62           C
ATOM   4704  HZ  PHE A 308      12.842  -7.431  -3.365  1.00 94.62           H
ATOM   4705  HN  PHE A 308       7.524  -4.347   1.384  1.00 94.62           H
ATOM   4706  N   HIS A 309       6.568  -4.103  -1.677  1.00 93.02           N
ATOM   4707  CA  HIS A 309       5.768  -4.129  -2.889  1.00 93.02           C
ATOM   4708  C   HIS A 309       6.052  -2.875  -3.719  1.00 93.02           C
ATOM   4709  O   HIS A 309       6.092  -2.935  -4.947  1.00 93.02           O
ATOM   4710  HA  HIS A 309       6.083  -5.007  -3.454  1.00 93.02           H
ATOM   4711  CB  HIS A 309       4.283  -4.296  -2.557  1.00 93.02           C
ATOM   4712 1HB  HIS A 309       4.153  -5.207  -1.973  1.00 93.02           H
ATOM   4713 2HB  HIS A 309       3.967  -3.465  -1.926  1.00 93.02           H
ATOM   4714  CG  HIS A 309       3.386  -4.359  -3.769  1.00 93.02           C
ATOM   4715  ND1 HIS A 309       3.312  -5.470  -4.591  1.00 93.02           N
ATOM   4716  HD1 HIS A 309       3.827  -6.320  -4.473  1.00 93.02           H
ATOM   4717  CD2 HIS A 309       2.524  -3.438  -4.290  1.00 93.02           C
ATOM   4718  HD2 HIS A 309       2.336  -2.443  -3.886  1.00 93.02           H
ATOM   4719  CE1 HIS A 309       2.444  -5.218  -5.559  1.00 93.02           C
ATOM   4720  HE1 HIS A 309       2.167  -5.898  -6.364  1.00 93.02           H
ATOM   4721  NE2 HIS A 309       1.957  -3.958  -5.371  1.00 93.02           N
ATOM   4722  HN  HIS A 309       6.047  -4.150  -0.825  1.00 93.02           H
ATOM   4723  N   SER A 310       6.241  -1.769  -3.015  1.00 93.54           N
ATOM   4724  CA  SER A 310       6.267  -0.467  -3.660  1.00 93.54           C
ATOM   4725  C   SER A 310       7.523  -0.336  -4.523  1.00 93.54           C
ATOM   4726  O   SER A 310       7.654   0.613  -5.296  1.00 93.54           O
ATOM   4727  HA  SER A 310       5.371  -0.434  -4.280  1.00 93.54           H
ATOM   4728  CB  SER A 310       6.213   0.660  -2.627  1.00 93.54           C
ATOM   4729 1HB  SER A 310       7.038   0.547  -1.923  1.00 93.54           H
ATOM   4730 2HB  SER A 310       6.351   1.618  -3.128  1.00 93.54           H
ATOM   4731  OG  SER A 310       4.980   0.672  -1.913  1.00 93.54           O
ATOM   4732  HG  SER A 310       4.247   1.011  -2.503  1.00 93.54           H
ATOM   4733  HN  SER A 310       6.374  -1.752  -2.024  1.00 93.54           H
ATOM   4734  N   CYS A 311       8.416  -1.302  -4.364  1.00 94.18           N
ATOM   4735  CA  CYS A 311       9.638  -1.329  -5.149  1.00 94.18           C
ATOM   4736  C   CYS A 311       9.489  -2.396  -6.235  1.00 94.18           C
ATOM   4737  O   CYS A 311      10.344  -2.520  -7.110  1.00 94.18           O
ATOM   4738  HA  CYS A 311       9.748  -0.339  -5.591  1.00 94.18           H
ATOM   4739  CB  CYS A 311      10.868  -1.575  -4.273  1.00 94.18           C
ATOM   4740 1HB  CYS A 311      11.775  -1.338  -4.829  1.00 94.18           H
ATOM   4741 2HB  CYS A 311      10.845  -0.915  -3.405  1.00 94.18           H
ATOM   4742  SG  CYS A 311      10.908  -3.321  -3.727  1.00 94.18           S
ATOM   4743  HG  CYS A 311       9.868  -3.233  -2.903  1.00 94.18           H
ATOM   4744  HN  CYS A 311       8.314  -2.055  -3.714  1.00 94.18           H
ATOM   4745  N   LEU A 312       8.395  -3.139  -6.143  1.00 92.12           N
ATOM   4746  CA  LEU A 312       8.229  -4.330  -6.958  1.00 92.12           C
ATOM   4747  C   LEU A 312       7.634  -3.937  -8.312  1.00 92.12           C
ATOM   4748  O   LEU A 312       7.982  -4.518  -9.339  1.00 92.12           O
ATOM   4749  HA  LEU A 312       9.220  -4.752  -7.126  1.00 92.12           H
ATOM   4750  CB  LEU A 312       7.410  -5.382  -6.209  1.00 92.12           C
ATOM   4751 1HB  LEU A 312       6.550  -4.890  -5.755  1.00 92.12           H
ATOM   4752 2HB  LEU A 312       7.021  -6.096  -6.935  1.00 92.12           H
ATOM   4753  CG  LEU A 312       8.152  -6.159  -5.119  1.00 92.12           C
ATOM   4754  HG  LEU A 312       8.409  -5.464  -4.319  1.00 92.12           H
ATOM   4755  CD1 LEU A 312       7.256  -7.238  -4.509  1.00 92.12           C
ATOM   4756 1HD1 LEU A 312       6.375  -6.773  -4.068  1.00 92.12           H
ATOM   4757 2HD1 LEU A 312       6.948  -7.937  -5.286  1.00 92.12           H
ATOM   4758 3HD1 LEU A 312       7.808  -7.775  -3.737  1.00 92.12           H
ATOM   4759  CD2 LEU A 312       9.464  -6.737  -5.654  1.00 92.12           C
ATOM   4760 1HD2 LEU A 312       9.252  -7.413  -6.482  1.00 92.12           H
ATOM   4761 2HD2 LEU A 312      10.103  -5.925  -6.002  1.00 92.12           H
ATOM   4762 3HD2 LEU A 312       9.971  -7.283  -4.859  1.00 92.12           H
ATOM   4763  HN  LEU A 312       7.634  -2.939  -5.527  1.00 92.12           H
ATOM   4764  N   ASN A 313       6.747  -2.954  -8.270  1.00 88.36           N
ATOM   4765  CA  ASN A 313       5.920  -2.642  -9.423  1.00 88.36           C
ATOM   4766  C   ASN A 313       6.820  -2.322 -10.619  1.00 88.36           C
ATOM   4767  O   ASN A 313       6.649  -2.887 -11.698  1.00 88.36           O
ATOM   4768  HA  ASN A 313       5.310  -3.530  -9.587  1.00 88.36           H
ATOM   4769  CB  ASN A 313       5.038  -1.421  -9.155  1.00 88.36           C
ATOM   4770 1HB  ASN A 313       5.625  -0.645  -8.664  1.00 88.36           H
ATOM   4771 2HB  ASN A 313       4.688  -1.006 -10.100  1.00 88.36           H
ATOM   4772  CG  ASN A 313       3.840  -1.792  -8.279  1.00 88.36           C
ATOM   4773  OD1 ASN A 313       3.324  -2.897  -8.324  1.00 88.36           O
ATOM   4774  ND2 ASN A 313       3.426  -0.810  -7.484  1.00 88.36           N
ATOM   4775 1HD2 ASN A 313       3.894   0.074  -7.496  1.00 88.36           H
ATOM   4776 2HD2 ASN A 313       2.648  -0.955  -6.873  1.00 88.36           H
ATOM   4777  HN  ASN A 313       6.590  -2.377  -7.469  1.00 88.36           H
ATOM   4778  N   PRO A 314       7.790  -1.413 -10.451  1.00 88.03           N
ATOM   4779  CA  PRO A 314       8.672  -1.037 -11.559  1.00 88.03           C
ATOM   4780  C   PRO A 314       9.325  -2.245 -12.211  1.00 88.03           C
ATOM   4781  O   PRO A 314       9.446  -2.304 -13.434  1.00 88.03           O
ATOM   4782  HA  PRO A 314       8.095  -0.562 -12.352  1.00 88.03           H
ATOM   4783  CB  PRO A 314       9.705  -0.118 -10.903  1.00 88.03           C
ATOM   4784 1HB  PRO A 314      10.581  -0.674 -10.568  1.00 88.03           H
ATOM   4785 2HB  PRO A 314      10.059   0.645 -11.596  1.00 88.03           H
ATOM   4786  CG  PRO A 314       8.943   0.492  -9.733  1.00 88.03           C
ATOM   4787 1HG  PRO A 314       9.617   0.886  -8.973  1.00 88.03           H
ATOM   4788 2HG  PRO A 314       8.316   1.326 -10.049  1.00 88.03           H
ATOM   4789  CD  PRO A 314       8.120  -0.677  -9.217  1.00 88.03           C
ATOM   4790 1HD  PRO A 314       8.688  -1.296  -8.522  1.00 88.03           H
ATOM   4791 2HD  PRO A 314       7.229  -0.342  -8.686  1.00 88.03           H
ATOM   4792  N   VAL A 315       9.732  -3.184 -11.370  1.00 86.68           N
ATOM   4793  CA  VAL A 315      10.462  -4.348 -11.844  1.00 86.68           C
ATOM   4794  C   VAL A 315       9.555  -5.178 -12.755  1.00 86.68           C
ATOM   4795  O   VAL A 315       9.998  -5.680 -13.787  1.00 86.68           O
ATOM   4796  HA  VAL A 315      11.310  -3.989 -12.427  1.00 86.68           H
ATOM   4797  CB  VAL A 315      11.006  -5.144 -10.656  1.00 86.68           C
ATOM   4798  HB  VAL A 315      10.157  -5.472 -10.056  1.00 86.68           H
ATOM   4799  CG1 VAL A 315      11.758  -6.389 -11.129  1.00 86.68           C
ATOM   4800 1HG1 VAL A 315      11.082  -7.028 -11.697  1.00 86.68           H
ATOM   4801 2HG1 VAL A 315      12.594  -6.091 -11.762  1.00 86.68           H
ATOM   4802 3HG1 VAL A 315      12.134  -6.937 -10.265  1.00 86.68           H
ATOM   4803  CG2 VAL A 315      11.896  -4.269  -9.771  1.00 86.68           C
ATOM   4804 1HG2 VAL A 315      12.737  -3.897 -10.357  1.00 86.68           H
ATOM   4805 2HG2 VAL A 315      11.317  -3.427  -9.392  1.00 86.68           H
ATOM   4806 3HG2 VAL A 315      12.270  -4.859  -8.935  1.00 86.68           H
ATOM   4807  HN  VAL A 315       9.570  -3.160 -10.384  1.00 86.68           H
ATOM   4808  N   LEU A 316       8.302  -5.297 -12.340  1.00 85.84           N
ATOM   4809  CA  LEU A 316       7.341  -6.096 -13.080  1.00 85.84           C
ATOM   4810  C   LEU A 316       7.224  -5.554 -14.506  1.00 85.84           C
ATOM   4811  O   LEU A 316       7.130  -6.323 -15.461  1.00 85.84           O
ATOM   4812  HA  LEU A 316       7.731  -7.113 -13.129  1.00 85.84           H
ATOM   4813  CB  LEU A 316       6.007  -6.158 -12.334  1.00 85.84           C
ATOM   4814 1HB  LEU A 316       5.642  -5.140 -12.198  1.00 85.84           H
ATOM   4815 2HB  LEU A 316       5.284  -6.674 -12.965  1.00 85.84           H
ATOM   4816  CG  LEU A 316       6.034  -6.846 -10.968  1.00 85.84           C
ATOM   4817  HG  LEU A 316       6.697  -6.281 -10.313  1.00 85.84           H
ATOM   4818  CD1 LEU A 316       4.647  -6.838 -10.322  1.00 85.84           C
ATOM   4819 1HD1 LEU A 316       4.314  -5.809 -10.188  1.00 85.84           H
ATOM   4820 2HD1 LEU A 316       3.943  -7.366 -10.966  1.00 85.84           H
ATOM   4821 3HD1 LEU A 316       4.694  -7.334  -9.353  1.00 85.84           H
ATOM   4822  CD2 LEU A 316       6.607  -8.261 -11.078  1.00 85.84           C
ATOM   4823 1HD2 LEU A 316       5.989  -8.851 -11.755  1.00 85.84           H
ATOM   4824 2HD2 LEU A 316       7.625  -8.211 -11.465  1.00 85.84           H
ATOM   4825 3HD2 LEU A 316       6.614  -8.728 -10.093  1.00 85.84           H
ATOM   4826  HN  LEU A 316       7.942  -4.859 -11.516  1.00 85.84           H
ATOM   4827  N   TYR A 317       7.233  -4.233 -14.605  1.00 83.01           N
ATOM   4828  CA  TYR A 317       7.060  -3.577 -15.890  1.00 83.01           C
ATOM   4829  C   TYR A 317       8.253  -3.849 -16.809  1.00 83.01           C
ATOM   4830  O   TYR A 317       8.083  -4.035 -18.013  1.00 83.01           O
ATOM   4831  HA  TYR A 317       6.157  -3.975 -16.352  1.00 83.01           H
ATOM   4832  CB  TYR A 317       6.992  -2.078 -15.593  1.00 83.01           C
ATOM   4833 1HB  TYR A 317       7.942  -1.759 -15.164  1.00 83.01           H
ATOM   4834 2HB  TYR A 317       6.870  -1.537 -16.531  1.00 83.01           H
ATOM   4835  CG  TYR A 317       5.862  -1.682 -14.641  1.00 83.01           C
ATOM   4836  CD1 TYR A 317       4.720  -2.455 -14.568  1.00 83.01           C
ATOM   4837  HD1 TYR A 317       4.625  -3.346 -15.187  1.00 83.01           H
ATOM   4838  CD2 TYR A 317       5.983  -0.553 -13.857  1.00 83.01           C
ATOM   4839  HD2 TYR A 317       6.884   0.057 -13.915  1.00 83.01           H
ATOM   4840  CE1 TYR A 317       3.656  -2.083 -13.672  1.00 83.01           C
ATOM   4841  HE1 TYR A 317       2.749  -2.684 -13.604  1.00 83.01           H
ATOM   4842  CE2 TYR A 317       4.918  -0.181 -12.961  1.00 83.01           C
ATOM   4843  HE2 TYR A 317       5.001   0.708 -12.336  1.00 83.01           H
ATOM   4844  CZ  TYR A 317       3.808  -0.964 -12.913  1.00 83.01           C
ATOM   4845  OH  TYR A 317       2.802  -0.613 -12.067  1.00 83.01           O
ATOM   4846  HH  TYR A 317       2.195  -1.393 -11.916  1.00 83.01           H
ATOM   4847  HN  TYR A 317       7.356  -3.614 -13.828  1.00 83.01           H
ATOM   4848  N   VAL A 318       9.432  -3.865 -16.207  1.00 78.61           N
ATOM   4849  CA  VAL A 318      10.655  -4.084 -16.960  1.00 78.61           C
ATOM   4850  C   VAL A 318      10.606  -5.468 -17.611  1.00 78.61           C
ATOM   4851  O   VAL A 318      10.827  -5.601 -18.814  1.00 78.61           O
ATOM   4852  HA  VAL A 318      10.698  -3.329 -17.745  1.00 78.61           H
ATOM   4853  CB  VAL A 318      11.871  -3.893 -16.052  1.00 78.61           C
ATOM   4854  HB  VAL A 318      11.745  -4.539 -15.183  1.00 78.61           H
ATOM   4855  CG1 VAL A 318      13.159  -4.311 -16.765  1.00 78.61           C
ATOM   4856 1HG1 VAL A 318      13.094  -5.362 -17.045  1.00 78.61           H
ATOM   4857 2HG1 VAL A 318      13.292  -3.704 -17.660  1.00 78.61           H
ATOM   4858 3HG1 VAL A 318      14.008  -4.165 -16.097  1.00 78.61           H
ATOM   4859  CG2 VAL A 318      11.963  -2.449 -15.556  1.00 78.61           C
ATOM   4860 1HG2 VAL A 318      12.055  -1.777 -16.409  1.00 78.61           H
ATOM   4861 2HG2 VAL A 318      11.064  -2.200 -14.992  1.00 78.61           H
ATOM   4862 3HG2 VAL A 318      12.836  -2.341 -14.912  1.00 78.61           H
ATOM   4863  HN  VAL A 318       9.560  -3.731 -15.224  1.00 78.61           H
ATOM   4864  N   PHE A 319      10.317  -6.464 -16.787  1.00 77.17           N
ATOM   4865  CA  PHE A 319      10.461  -7.848 -17.205  1.00 77.17           C
ATOM   4866  C   PHE A 319       9.246  -8.307 -18.013  1.00 77.17           C
ATOM   4867  O   PHE A 319       9.387  -9.034 -18.995  1.00 77.17           O
ATOM   4868  HA  PHE A 319      11.353  -7.906 -17.830  1.00 77.17           H
ATOM   4869  CB  PHE A 319      10.561  -8.692 -15.933  1.00 77.17           C
ATOM   4870 1HB  PHE A 319       9.807  -8.352 -15.224  1.00 77.17           H
ATOM   4871 2HB  PHE A 319      10.325  -9.728 -16.177  1.00 77.17           H
ATOM   4872  CG  PHE A 319      11.934  -8.643 -15.260  1.00 77.17           C
ATOM   4873  CD1 PHE A 319      13.020  -9.166 -15.890  1.00 77.17           C
ATOM   4874  HD1 PHE A 319      12.912  -9.620 -16.875  1.00 77.17           H
ATOM   4875  CD2 PHE A 319      12.068  -8.076 -14.030  1.00 77.17           C
ATOM   4876  HD2 PHE A 319      11.198  -7.658 -13.525  1.00 77.17           H
ATOM   4877  CE1 PHE A 319      14.294  -9.120 -15.264  1.00 77.17           C
ATOM   4878  HE1 PHE A 319      15.164  -9.539 -15.769  1.00 77.17           H
ATOM   4879  CE2 PHE A 319      13.342  -8.030 -13.405  1.00 77.17           C
ATOM   4880  HE2 PHE A 319      13.450  -7.577 -12.420  1.00 77.17           H
ATOM   4881  CZ  PHE A 319      14.428  -8.553 -14.035  1.00 77.17           C
ATOM   4882  HZ  PHE A 319      15.406  -8.518 -13.555  1.00 77.17           H
ATOM   4883  HN  PHE A 319       9.989  -6.338 -15.850  1.00 77.17           H
ATOM   4884  N   VAL A 320       8.079  -7.862 -17.570  1.00 78.79           N
ATOM   4885  CA  VAL A 320       6.830  -8.397 -18.086  1.00 78.79           C
ATOM   4886  C   VAL A 320       6.288  -7.460 -19.168  1.00 78.79           C
ATOM   4887  O   VAL A 320       5.651  -7.909 -20.120  1.00 78.79           O
ATOM   4888  HA  VAL A 320       7.047  -9.365 -18.537  1.00 78.79           H
ATOM   4889  CB  VAL A 320       5.843  -8.619 -16.938  1.00 78.79           C
ATOM   4890  HB  VAL A 320       5.477  -7.644 -16.617  1.00 78.79           H
ATOM   4891  CG1 VAL A 320       4.640  -9.443 -17.402  1.00 78.79           C
ATOM   4892 1HG1 VAL A 320       4.127  -8.916 -18.207  1.00 78.79           H
ATOM   4893 2HG1 VAL A 320       4.981 -10.414 -17.763  1.00 78.79           H
ATOM   4894 3HG1 VAL A 320       3.954  -9.587 -16.567  1.00 78.79           H
ATOM   4895  CG2 VAL A 320       6.532  -9.280 -15.743  1.00 78.79           C
ATOM   4896 1HG2 VAL A 320       6.939 -10.245 -16.046  1.00 78.79           H
ATOM   4897 2HG2 VAL A 320       7.340  -8.640 -15.389  1.00 78.79           H
ATOM   4898 3HG2 VAL A 320       5.807  -9.427 -14.942  1.00 78.79           H
ATOM   4899  HN  VAL A 320       7.979  -7.152 -16.873  1.00 78.79           H
ATOM   4900  N   GLY A 321       6.560  -6.177 -18.985  1.00 79.12           N
ATOM   4901  CA  GLY A 321       5.999  -5.161 -19.860  1.00 79.12           C
ATOM   4902  C   GLY A 321       6.795  -5.058 -21.162  1.00 79.12           C
ATOM   4903  O   GLY A 321       7.837  -4.405 -21.207  1.00 79.12           O
ATOM   4904 1HA  GLY A 321       4.960  -5.402 -20.083  1.00 79.12           H
ATOM   4905 2HA  GLY A 321       6.000  -4.197 -19.351  1.00 79.12           H
ATOM   4906  HN  GLY A 321       7.151  -5.828 -18.258  1.00 79.12           H
ATOM   4907  N   GLU A 322       6.275  -5.711 -22.190  1.00 79.23           N
ATOM   4908  CA  GLU A 322       6.843  -5.587 -23.521  1.00 79.23           C
ATOM   4909  C   GLU A 322       6.784  -4.132 -23.990  1.00 79.23           C
ATOM   4910  O   GLU A 322       7.737  -3.629 -24.584  1.00 79.23           O
ATOM   4911  HA  GLU A 322       7.882  -5.903 -23.423  1.00 79.23           H
ATOM   4912  CB  GLU A 322       6.130  -6.511 -24.510  1.00 79.23           C
ATOM   4913 1HB  GLU A 322       5.068  -6.267 -24.541  1.00 79.23           H
ATOM   4914 2HB  GLU A 322       6.615  -6.451 -25.485  1.00 79.23           H
ATOM   4915  CG  GLU A 322       6.233  -7.972 -24.068  1.00 79.23           C
ATOM   4916 1HG  GLU A 322       7.206  -8.149 -23.609  1.00 79.23           H
ATOM   4917 2HG  GLU A 322       5.480  -8.180 -23.308  1.00 79.23           H
ATOM   4918  CD  GLU A 322       6.044  -8.919 -25.255  1.00 79.23           C
ATOM   4919  OE1 GLU A 322       6.793  -9.918 -25.310  1.00 79.23           O
ATOM   4920  OE2 GLU A 322       5.153  -8.623 -26.081  1.00 79.23           O
ATOM   4921  HN  GLU A 322       5.481  -6.316 -22.124  1.00 79.23           H
ATOM   4922  N   ARG A 323       5.657  -3.497 -23.705  1.00 80.80           N
ATOM   4923  CA  ARG A 323       5.454  -2.115 -24.106  1.00 80.80           C
ATOM   4924  C   ARG A 323       6.483  -1.210 -23.426  1.00 80.80           C
ATOM   4925  O   ARG A 323       7.069  -0.339 -24.067  1.00 80.80           O
ATOM   4926  HA  ARG A 323       5.587  -2.116 -25.188  1.00 80.80           H
ATOM   4927  CB  ARG A 323       4.046  -1.638 -23.745  1.00 80.80           C
ATOM   4928 1HB  ARG A 323       3.327  -2.432 -23.943  1.00 80.80           H
ATOM   4929 2HB  ARG A 323       3.995  -1.421 -22.678  1.00 80.80           H
ATOM   4930  CG  ARG A 323       3.669  -0.389 -24.544  1.00 80.80           C
ATOM   4931 1HG  ARG A 323       4.385   0.407 -24.341  1.00 80.80           H
ATOM   4932 2HG  ARG A 323       3.726  -0.605 -25.611  1.00 80.80           H
ATOM   4933  CD  ARG A 323       2.258   0.084 -24.189  1.00 80.80           C
ATOM   4934 1HD  ARG A 323       1.587  -0.772 -24.114  1.00 80.80           H
ATOM   4935 2HD  ARG A 323       2.263   0.570 -23.213  1.00 80.80           H
ATOM   4936  NE  ARG A 323       1.765   1.024 -25.220  1.00 80.80           N
ATOM   4937  HE  ARG A 323       2.315   1.145 -26.046  1.00 80.80           H
ATOM   4938  CZ  ARG A 323       0.626   1.723 -25.116  1.00 80.80           C
ATOM   4939  NH1 ARG A 323      -0.151   1.600 -24.031  1.00 80.80           N
ATOM   4940 1HH1 ARG A 323       0.117   0.983 -23.291  1.00 80.80           H
ATOM   4941 2HH1 ARG A 323      -0.999   2.125 -23.961  1.00 80.80           H
ATOM   4942  NH2 ARG A 323       0.277   2.547 -26.113  1.00 80.80           N
ATOM   4943 1HH2 ARG A 323      -0.570   3.076 -26.051  1.00 80.80           H
ATOM   4944 2HH2 ARG A 323       0.862   2.633 -26.919  1.00 80.80           H
ATOM   4945  HN  ARG A 323       4.892  -3.911 -23.212  1.00 80.80           H
ATOM   4946  N   PHE A 324       6.671  -1.446 -22.136  1.00 84.17           N
ATOM   4947  CA  PHE A 324       7.562  -0.614 -21.344  1.00 84.17           C
ATOM   4948  C   PHE A 324       9.007  -0.745 -21.828  1.00 84.17           C
ATOM   4949  O   PHE A 324       9.722   0.250 -21.937  1.00 84.17           O
ATOM   4950  HA  PHE A 324       7.232   0.418 -21.465  1.00 84.17           H
ATOM   4951  CB  PHE A 324       7.472  -1.111 -19.900  1.00 84.17           C
ATOM   4952 1HB  PHE A 324       6.423  -1.171 -19.612  1.00 84.17           H
ATOM   4953 2HB  PHE A 324       7.875  -2.122 -19.849  1.00 84.17           H
ATOM   4954  CG  PHE A 324       8.213  -0.230 -18.892  1.00 84.17           C
ATOM   4955  CD1 PHE A 324       9.474  -0.557 -18.501  1.00 84.17           C
ATOM   4956  HD1 PHE A 324       9.957  -1.446 -18.907  1.00 84.17           H
ATOM   4957  CD2 PHE A 324       7.611   0.879 -18.387  1.00 84.17           C
ATOM   4958  HD2 PHE A 324       6.600   1.141 -18.700  1.00 84.17           H
ATOM   4959  CE1 PHE A 324      10.162   0.261 -17.566  1.00 84.17           C
ATOM   4960  HE1 PHE A 324      11.172  -0.001 -17.253  1.00 84.17           H
ATOM   4961  CE2 PHE A 324       8.298   1.697 -17.451  1.00 84.17           C
ATOM   4962  HE2 PHE A 324       7.815   2.586 -17.046  1.00 84.17           H
ATOM   4963  CZ  PHE A 324       9.559   1.370 -17.060  1.00 84.17           C
ATOM   4964  HZ  PHE A 324      10.087   1.998 -16.342  1.00 84.17           H
ATOM   4965  HN  PHE A 324       6.228  -2.188 -21.633  1.00 84.17           H
ATOM   4966  N   ARG A 325       9.395  -1.982 -22.104  1.00 85.06           N
ATOM   4967  CA  ARG A 325      10.743  -2.256 -22.574  1.00 85.06           C
ATOM   4968  C   ARG A 325      11.028  -1.468 -23.855  1.00 85.06           C
ATOM   4969  O   ARG A 325      12.113  -0.910 -24.015  1.00 85.06           O
ATOM   4970  HA  ARG A 325      11.393  -1.932 -21.762  1.00 85.06           H
ATOM   4971  CB  ARG A 325      10.938  -3.748 -22.848  1.00 85.06           C
ATOM   4972 1HB  ARG A 325      10.060  -4.146 -23.358  1.00 85.06           H
ATOM   4973 2HB  ARG A 325      11.786  -3.891 -23.517  1.00 85.06           H
ATOM   4974  CG  ARG A 325      11.172  -4.518 -21.547  1.00 85.06           C
ATOM   4975 1HG  ARG A 325      11.962  -4.036 -20.972  1.00 85.06           H
ATOM   4976 2HG  ARG A 325      10.270  -4.488 -20.935  1.00 85.06           H
ATOM   4977  CD  ARG A 325      11.554  -5.972 -21.831  1.00 85.06           C
ATOM   4978 1HD  ARG A 325      12.234  -6.019 -22.682  1.00 85.06           H
ATOM   4979 2HD  ARG A 325      12.084  -6.391 -20.976  1.00 85.06           H
ATOM   4980  NE  ARG A 325      10.338  -6.769 -22.112  1.00 85.06           N
ATOM   4981  HE  ARG A 325       9.450  -6.321 -22.012  1.00 85.06           H
ATOM   4982  CZ  ARG A 325      10.354  -8.054 -22.492  1.00 85.06           C
ATOM   4983  NH1 ARG A 325      11.516  -8.705 -22.642  1.00 85.06           N
ATOM   4984 1HH1 ARG A 325      12.380  -8.232 -22.470  1.00 85.06           H
ATOM   4985 2HH1 ARG A 325      11.518  -9.664 -22.925  1.00 85.06           H
ATOM   4986  NH2 ARG A 325       9.190  -8.678 -22.720  1.00 85.06           N
ATOM   4987 1HH2 ARG A 325       9.184  -9.637 -23.004  1.00 85.06           H
ATOM   4988 2HH2 ARG A 325       8.328  -8.185 -22.606  1.00 85.06           H
ATOM   4989  HN  ARG A 325       8.808  -2.786 -22.012  1.00 85.06           H
ATOM   4990  N   ARG A 326      10.036  -1.447 -24.733  1.00 85.68           N
ATOM   4991  CA  ARG A 326      10.171  -0.746 -25.998  1.00 85.68           C
ATOM   4992  C   ARG A 326      10.292   0.761 -25.759  1.00 85.68           C
ATOM   4993  O   ARG A 326      11.115   1.428 -26.384  1.00 85.68           O
ATOM   4994  HA  ARG A 326      11.082  -1.146 -26.443  1.00 85.68           H
ATOM   4995  CB  ARG A 326       8.972  -1.016 -26.908  1.00 85.68           C
ATOM   4996 1HB  ARG A 326       8.047  -0.817 -26.366  1.00 85.68           H
ATOM   4997 2HB  ARG A 326       8.995  -0.335 -27.759  1.00 85.68           H
ATOM   4998  CG  ARG A 326       8.976  -2.463 -27.406  1.00 85.68           C
ATOM   4999 1HG  ARG A 326       9.865  -2.640 -28.012  1.00 85.68           H
ATOM   5000 2HG  ARG A 326       9.029  -3.143 -26.556  1.00 85.68           H
ATOM   5001  CD  ARG A 326       7.723  -2.764 -28.230  1.00 85.68           C
ATOM   5002 1HD  ARG A 326       6.837  -2.415 -27.699  1.00 85.68           H
ATOM   5003 2HD  ARG A 326       7.761  -2.223 -29.176  1.00 85.68           H
ATOM   5004  NE  ARG A 326       7.620  -4.218 -28.483  1.00 85.68           N
ATOM   5005  HE  ARG A 326       8.048  -4.840 -27.827  1.00 85.68           H
ATOM   5006  CZ  ARG A 326       6.990  -4.755 -29.537  1.00 85.68           C
ATOM   5007  NH1 ARG A 326       6.399  -3.969 -30.448  1.00 85.68           N
ATOM   5008 1HH1 ARG A 326       6.426  -2.975 -30.344  1.00 85.68           H
ATOM   5009 2HH1 ARG A 326       5.931  -4.378 -31.231  1.00 85.68           H
ATOM   5010  NH2 ARG A 326       6.959  -6.088 -29.666  1.00 85.68           N
ATOM   5011 1HH2 ARG A 326       6.493  -6.504 -30.447  1.00 85.68           H
ATOM   5012 2HH2 ARG A 326       7.403  -6.667 -28.982  1.00 85.68           H
ATOM   5013  HN  ARG A 326       9.155  -1.898 -24.591  1.00 85.68           H
ATOM   5014  N   ASP A 327       9.460   1.253 -24.853  1.00 87.15           N
ATOM   5015  CA  ASP A 327       9.442   2.673 -24.545  1.00 87.15           C
ATOM   5016  C   ASP A 327      10.757   3.059 -23.865  1.00 87.15           C
ATOM   5017  O   ASP A 327      11.314   4.121 -24.141  1.00 87.15           O
ATOM   5018  HA  ASP A 327       9.306   3.172 -25.505  1.00 87.15           H
ATOM   5019  CB  ASP A 327       8.297   3.015 -23.590  1.00 87.15           C
ATOM   5020 1HB  ASP A 327       8.379   2.411 -22.687  1.00 87.15           H
ATOM   5021 2HB  ASP A 327       8.375   4.058 -23.283  1.00 87.15           H
ATOM   5022  CG  ASP A 327       6.939   2.771 -24.252  1.00 87.15           C
ATOM   5023  OD1 ASP A 327       6.883   2.896 -25.494  1.00 87.15           O
ATOM   5024  OD2 ASP A 327       5.989   2.466 -23.500  1.00 87.15           O
ATOM   5025  HN  ASP A 327       8.807   0.700 -24.334  1.00 87.15           H
ATOM   5026  N   LEU A 328      11.216   2.176 -22.990  1.00 86.06           N
ATOM   5027  CA  LEU A 328      12.441   2.424 -22.249  1.00 86.06           C
ATOM   5028  C   LEU A 328      13.598   2.608 -23.233  1.00 86.06           C
ATOM   5029  O   LEU A 328      14.346   3.580 -23.142  1.00 86.06           O
ATOM   5030  HA  LEU A 328      12.306   3.354 -21.697  1.00 86.06           H
ATOM   5031  CB  LEU A 328      12.678   1.316 -21.221  1.00 86.06           C
ATOM   5032 1HB  LEU A 328      11.855   1.328 -20.507  1.00 86.06           H
ATOM   5033 2HB  LEU A 328      12.640   0.356 -21.735  1.00 86.06           H
ATOM   5034  CG  LEU A 328      13.993   1.395 -20.443  1.00 86.06           C
ATOM   5035  HG  LEU A 328      14.814   1.408 -21.159  1.00 86.06           H
ATOM   5036  CD1 LEU A 328      14.076   2.692 -19.635  1.00 86.06           C
ATOM   5037 1HD1 LEU A 328      14.019   3.545 -20.311  1.00 86.06           H
ATOM   5038 2HD1 LEU A 328      13.248   2.733 -18.928  1.00 86.06           H
ATOM   5039 3HD1 LEU A 328      15.020   2.721 -19.092  1.00 86.06           H
ATOM   5040  CD2 LEU A 328      14.183   0.158 -19.562  1.00 86.06           C
ATOM   5041 1HD2 LEU A 328      13.360   0.088 -18.851  1.00 86.06           H
ATOM   5042 2HD2 LEU A 328      14.200  -0.734 -20.187  1.00 86.06           H
ATOM   5043 3HD2 LEU A 328      15.125   0.240 -19.020  1.00 86.06           H
ATOM   5044  HN  LEU A 328      10.766   1.307 -22.785  1.00 86.06           H
ATOM   5045  N   VAL A 329      13.709   1.659 -24.152  1.00 85.85           N
ATOM   5046  CA  VAL A 329      14.812   1.657 -25.097  1.00 85.85           C
ATOM   5047  C   VAL A 329      14.710   2.891 -25.996  1.00 85.85           C
ATOM   5048  O   VAL A 329      15.724   3.478 -26.369  1.00 85.85           O
ATOM   5049  HA  VAL A 329      15.737   1.718 -24.523  1.00 85.85           H
ATOM   5050  CB  VAL A 329      14.827   0.344 -25.882  1.00 85.85           C
ATOM   5051  HB  VAL A 329      13.839   0.206 -26.322  1.00 85.85           H
ATOM   5052  CG1 VAL A 329      15.846   0.398 -27.022  1.00 85.85           C
ATOM   5053 1HG1 VAL A 329      15.587   1.210 -27.702  1.00 85.85           H
ATOM   5054 2HG1 VAL A 329      16.841   0.572 -26.612  1.00 85.85           H
ATOM   5055 3HG1 VAL A 329      15.835  -0.547 -27.563  1.00 85.85           H
ATOM   5056  CG2 VAL A 329      15.100  -0.844 -24.958  1.00 85.85           C
ATOM   5057 1HG2 VAL A 329      16.070  -0.714 -24.476  1.00 85.85           H
ATOM   5058 2HG2 VAL A 329      14.321  -0.900 -24.197  1.00 85.85           H
ATOM   5059 3HG2 VAL A 329      15.105  -1.765 -25.541  1.00 85.85           H
ATOM   5060  HN  VAL A 329      13.062   0.903 -24.255  1.00 85.85           H
ATOM   5061  N   LYS A 330      13.475   3.247 -26.319  1.00 85.13           N
[truncated: 117,320 more chars]
