# Supplementary material for: Noncanonical roles of chemokine regions in CCR9 activation revealed by structural modeling and mutational mapping
Source: Nat Commun. 2025 Aug 18;16:7695. doi: 10.1038/s41467-025-62321-9 (PMC12361432; doi:10.1038/s41467-025-62321-9)
Supplement: Supplementary file 4 — Supplementary Data 2 [file 41467_2025_62321_MOESM4_ESM.zip › CCR9_CCL25_rnk130.pdb]

SSBOND   1 CYS A   38    CYS A  289 
SSBOND   2 CYS A  119    CYS A  198 
SSBOND   3 CYS B    7    CYS B   35 
SSBOND   4 CYS B    8    CYS B   52 
ATOM      1  N   GLU A  20      -2.450  -3.682  60.956  1.00 43.91           N
ATOM      2  CA  GLU A  20      -2.722  -3.458  59.546  1.00 43.91           C
ATOM      3  C   GLU A  20      -1.477  -3.762  58.711  1.00 43.91           C
ATOM      4  O   GLU A  20      -1.577  -4.031  57.515  1.00 43.91           O
ATOM      5  HA  GLU A  20      -3.518  -4.158  59.291  1.00 43.91           H
ATOM      6  CB  GLU A  20      -3.211  -2.030  59.302  1.00 43.91           C
ATOM      7 1HB  GLU A  20      -2.748  -1.354  60.021  1.00 43.91           H
ATOM      8 2HB  GLU A  20      -3.024  -1.749  58.265  1.00 43.91           H
ATOM      9  CG  GLU A  20      -4.724  -1.925  59.510  1.00 43.91           C
ATOM     10 1HG  GLU A  20      -5.208  -2.830  59.144  1.00 43.91           H
ATOM     11 2HG  GLU A  20      -4.944  -1.853  60.575  1.00 43.91           H
ATOM     12  CD  GLU A  20      -5.294  -0.706  58.782  1.00 43.91           C
ATOM     13  OE1 GLU A  20      -6.539  -0.618  58.712  1.00 43.91           O
ATOM     14  OE2 GLU A  20      -4.472   0.111  58.313  1.00 43.91           O
ATOM     15  HN  GLU A  20      -1.512  -3.956  61.167  1.00 43.91           H
ATOM     16  N   SER A  21      -0.331  -3.708  59.374  1.00 50.96           N
ATOM     17  CA  SER A  21       0.940  -3.849  58.684  1.00 50.96           C
ATOM     18  C   SER A  21       1.119  -5.291  58.205  1.00 50.96           C
ATOM     19  O   SER A  21       1.510  -5.525  57.063  1.00 50.96           O
ATOM     20  HA  SER A  21       0.885  -3.168  57.835  1.00 50.96           H
ATOM     21  CB  SER A  21       2.106  -3.441  59.588  1.00 50.96           C
ATOM     22 1HB  SER A  21       3.003  -3.306  58.984  1.00 50.96           H
ATOM     23 2HB  SER A  21       1.885  -2.480  60.052  1.00 50.96           H
ATOM     24  OG  SER A  21       2.359  -4.410  60.602  1.00 50.96           O
ATOM     25  HG  SER A  21       3.124  -4.115  61.174  1.00 50.96           H
ATOM     26  HN  SER A  21      -0.262  -3.573  60.362  1.00 50.96           H
ATOM     27  N   THR A  22       0.825  -6.220  59.103  1.00 52.28           N
ATOM     28  CA  THR A  22       1.039  -7.629  58.820  1.00 52.28           C
ATOM     29  C   THR A  22       0.110  -8.095  57.698  1.00 52.28           C
ATOM     30  O   THR A  22       0.565  -8.657  56.703  1.00 52.28           O
ATOM     31  HA  THR A  22       2.061  -7.756  58.462  1.00 52.28           H
ATOM     32  CB  THR A  22       0.854  -8.407  60.125  1.00 52.28           C
ATOM     33  HB  THR A  22       0.203  -9.268  59.975  1.00 52.28           H
ATOM     34  OG1 THR A  22       0.380  -7.430  61.047  1.00 52.28           O
ATOM     35  HG1 THR A  22       0.014  -7.878  61.862  1.00 52.28           H
ATOM     36  CG2 THR A  22       2.183  -8.870  60.724  1.00 52.28           C
ATOM     37 1HG2 THR A  22       2.808  -8.003  60.936  1.00 52.28           H
ATOM     38 2HG2 THR A  22       2.694  -9.521  60.014  1.00 52.28           H
ATOM     39 3HG2 THR A  22       1.995  -9.417  61.648  1.00 52.28           H
ATOM     40  HN  THR A  22       0.447  -6.023  60.008  1.00 52.28           H
ATOM     41  N   SER A  23      -1.176  -7.844  57.895  1.00 54.33           N
ATOM     42  CA  SER A  23      -2.178  -8.269  56.933  1.00 54.33           C
ATOM     43  C   SER A  23      -1.908  -7.620  55.574  1.00 54.33           C
ATOM     44  O   SER A  23      -2.063  -8.259  54.535  1.00 54.33           O
ATOM     45  HA  SER A  23      -2.073  -9.352  56.867  1.00 54.33           H
ATOM     46  CB  SER A  23      -3.588  -7.923  57.416  1.00 54.33           C
ATOM     47 1HB  SER A  23      -4.315  -8.233  56.665  1.00 54.33           H
ATOM     48 2HB  SER A  23      -3.808  -8.484  58.324  1.00 54.33           H
ATOM     49  OG  SER A  23      -3.737  -6.529  57.672  1.00 54.33           O
ATOM     50  HG  SER A  23      -4.673  -6.333  57.965  1.00 54.33           H
ATOM     51  HN  SER A  23      -1.535  -7.360  58.693  1.00 54.33           H
ATOM     52  N   SER A  24      -1.509  -6.358  55.626  1.00 59.87           N
ATOM     53  CA  SER A  24      -1.194  -5.622  54.414  1.00 59.87           C
ATOM     54  C   SER A  24       0.032  -6.235  53.734  1.00 59.87           C
ATOM     55  O   SER A  24       0.209  -6.097  52.524  1.00 59.87           O
ATOM     56  HA  SER A  24      -2.074  -5.722  53.778  1.00 59.87           H
ATOM     57  CB  SER A  24      -0.949  -4.142  54.715  1.00 59.87           C
ATOM     58 1HB  SER A  24      -1.119  -3.555  53.813  1.00 59.87           H
ATOM     59 2HB  SER A  24      -1.669  -3.799  55.458  1.00 59.87           H
ATOM     60  OG  SER A  24       0.373  -3.906  55.192  1.00 59.87           O
ATOM     61  HG  SER A  24       0.557  -4.481  55.989  1.00 59.87           H
ATOM     62  HN  SER A  24      -1.401  -5.840  56.475  1.00 59.87           H
ATOM     63  N   MET A  25       0.847  -6.899  54.541  1.00 62.10           N
ATOM     64  CA  MET A  25       2.038  -7.555  54.028  1.00 62.10           C
ATOM     65  C   MET A  25       1.686  -8.886  53.360  1.00 62.10           C
ATOM     66  O   MET A  25       2.231  -9.220  52.309  1.00 62.10           O
ATOM     67  HA  MET A  25       2.455  -6.870  53.290  1.00 62.10           H
ATOM     68  CB  MET A  25       3.019  -7.803  55.175  1.00 62.10           C
ATOM     69 1HB  MET A  25       2.927  -7.007  55.915  1.00 62.10           H
ATOM     70 2HB  MET A  25       2.766  -8.736  55.679  1.00 62.10           H
ATOM     71  CG  MET A  25       4.458  -7.867  54.662  1.00 62.10           C
ATOM     72 1HG  MET A  25       5.074  -8.442  55.353  1.00 62.10           H
ATOM     73 2HG  MET A  25       4.488  -8.383  53.702  1.00 62.10           H
ATOM     74  SD  MET A  25       5.118  -6.217  54.487  1.00 62.10           S
ATOM     75  CE  MET A  25       6.860  -6.590  54.379  1.00 62.10           C
ATOM     76 1HE  MET A  25       7.180  -7.101  55.288  1.00 62.10           H
ATOM     77 2HE  MET A  25       7.042  -7.233  53.518  1.00 62.10           H
ATOM     78 3HE  MET A  25       7.424  -5.664  54.266  1.00 62.10           H
ATOM     79  HN  MET A  25       0.704  -6.992  55.526  1.00 62.10           H
ATOM     80  N   GLU A  26       0.777  -9.609  53.997  1.00 62.74           N
ATOM     81  CA  GLU A  26       0.333 -10.887  53.468  1.00 62.74           C
ATOM     82  C   GLU A  26      -0.424 -10.684  52.154  1.00 62.74           C
ATOM     83  O   GLU A  26      -0.194 -11.405  51.184  1.00 62.74           O
ATOM     84  HA  GLU A  26       1.243 -11.458  53.287  1.00 62.74           H
ATOM     85  CB  GLU A  26      -0.531 -11.632  54.488  1.00 62.74           C
ATOM     86 1HB  GLU A  26      -1.257 -10.947  54.925  1.00 62.74           H
ATOM     87 2HB  GLU A  26      -0.989 -12.501  54.016  1.00 62.74           H
ATOM     88  CG  GLU A  26       0.321 -12.167  55.641  1.00 62.74           C
ATOM     89 1HG  GLU A  26       1.102 -12.818  55.250  1.00 62.74           H
ATOM     90 2HG  GLU A  26       0.818 -11.338  56.145  1.00 62.74           H
ATOM     91  CD  GLU A  26      -0.538 -12.939  56.645  1.00 62.74           C
ATOM     92  OE1 GLU A  26       0.043 -13.788  57.354  1.00 62.74           O
ATOM     93  OE2 GLU A  26      -1.757 -12.662  56.680  1.00 62.74           O
ATOM     94  HN  GLU A  26       0.347  -9.335  54.858  1.00 62.74           H
ATOM     95  N   ASP A  27      -1.310  -9.699  52.164  1.00 59.52           N
ATOM     96  CA  ASP A  27      -2.105  -9.396  50.987  1.00 59.52           C
ATOM     97  C   ASP A  27      -1.174  -9.126  49.803  1.00 59.52           C
ATOM     98  O   ASP A  27      -1.455  -9.542  48.680  1.00 59.52           O
ATOM     99  HA  ASP A  27      -2.734 -10.272  50.831  1.00 59.52           H
ATOM    100  CB  ASP A  27      -2.962  -8.147  51.207  1.00 59.52           C
ATOM    101 1HB  ASP A  27      -2.369  -7.378  51.702  1.00 59.52           H
ATOM    102 2HB  ASP A  27      -3.273  -7.741  50.245  1.00 59.52           H
ATOM    103  CG  ASP A  27      -4.195  -8.471  52.053  1.00 59.52           C
ATOM    104  OD1 ASP A  27      -4.474  -9.680  52.210  1.00 59.52           O
ATOM    105  OD2 ASP A  27      -4.831  -7.503  52.524  1.00 59.52           O
ATOM    106  HN  ASP A  27      -1.488  -9.115  52.956  1.00 59.52           H
ATOM    107  N   TYR A  28      -0.084  -8.432  50.095  1.00 63.09           N
ATOM    108  CA  TYR A  28       0.886  -8.093  49.067  1.00 63.09           C
ATOM    109  C   TYR A  28       1.666  -9.331  48.619  1.00 63.09           C
ATOM    110  O   TYR A  28       2.055  -9.437  47.458  1.00 63.09           O
ATOM    111  HA  TYR A  28       0.343  -7.687  48.214  1.00 63.09           H
ATOM    112  CB  TYR A  28       1.855  -7.100  49.712  1.00 63.09           C
ATOM    113 1HB  TYR A  28       1.292  -6.233  50.060  1.00 63.09           H
ATOM    114 2HB  TYR A  28       2.302  -7.563  50.591  1.00 63.09           H
ATOM    115  CG  TYR A  28       2.971  -6.625  48.779  1.00 63.09           C
ATOM    116  CD1 TYR A  28       4.218  -7.212  48.840  1.00 63.09           C
ATOM    117  HD1 TYR A  28       4.408  -8.015  49.553  1.00 63.09           H
ATOM    118  CD2 TYR A  28       2.730  -5.608  47.877  1.00 63.09           C
ATOM    119  HD2 TYR A  28       1.745  -5.144  47.829  1.00 63.09           H
ATOM    120  CE1 TYR A  28       5.268  -6.765  47.963  1.00 63.09           C
ATOM    121  HE1 TYR A  28       6.258  -7.221  48.001  1.00 63.09           H
ATOM    122  CE2 TYR A  28       3.780  -5.161  47.000  1.00 63.09           C
ATOM    123  HE2 TYR A  28       3.604  -4.360  46.282  1.00 63.09           H
ATOM    124  CZ  TYR A  28       4.998  -5.762  47.086  1.00 63.09           C
ATOM    125  OH  TYR A  28       5.990  -5.339  46.257  1.00 63.09           O
ATOM    126  HH  TYR A  28       5.655  -4.600  45.672  1.00 63.09           H
ATOM    127  HN  TYR A  28       0.141  -8.103  51.012  1.00 63.09           H
ATOM    128  N   VAL A  29       1.870 -10.236  49.565  1.00 60.82           N
ATOM    129  CA  VAL A  29       2.657 -11.429  49.302  1.00 60.82           C
ATOM    130  C   VAL A  29       1.811 -12.428  48.510  1.00 60.82           C
ATOM    131  O   VAL A  29       2.324 -13.127  47.637  1.00 60.82           O
ATOM    132  HA  VAL A  29       3.511 -11.132  48.693  1.00 60.82           H
ATOM    133  CB  VAL A  29       3.189 -12.006  50.615  1.00 60.82           C
ATOM    134  HB  VAL A  29       2.348 -12.107  51.302  1.00 60.82           H
ATOM    135  CG1 VAL A  29       3.790 -13.396  50.400  1.00 60.82           C
ATOM    136 1HG1 VAL A  29       3.024 -14.066  50.009  1.00 60.82           H
ATOM    137 2HG1 VAL A  29       4.613 -13.330  49.689  1.00 60.82           H
ATOM    138 3HG1 VAL A  29       4.160 -13.783  51.350  1.00 60.82           H
ATOM    139  CG2 VAL A  29       4.208 -11.061  51.256  1.00 60.82           C
ATOM    140 1HG2 VAL A  29       5.046 -10.914  50.574  1.00 60.82           H
ATOM    141 2HG2 VAL A  29       3.735 -10.101  51.462  1.00 60.82           H
ATOM    142 3HG2 VAL A  29       4.570 -11.495  52.188  1.00 60.82           H
ATOM    143  HN  VAL A  29       1.510 -10.164  50.495  1.00 60.82           H
ATOM    144  N   ASN A  30       0.529 -12.463  48.842  1.00 63.84           N
ATOM    145  CA  ASN A  30      -0.365 -13.456  48.271  1.00 63.84           C
ATOM    146  C   ASN A  30      -0.899 -12.944  46.931  1.00 63.84           C
ATOM    147  O   ASN A  30      -1.535 -13.690  46.187  1.00 63.84           O
ATOM    148  HA  ASN A  30       0.239 -14.357  48.162  1.00 63.84           H
ATOM    149  CB  ASN A  30      -1.561 -13.714  49.189  1.00 63.84           C
ATOM    150 1HB  ASN A  30      -1.954 -12.765  49.556  1.00 63.84           H
ATOM    151 2HB  ASN A  30      -2.361 -14.193  48.625  1.00 63.84           H
ATOM    152  CG  ASN A  30      -1.163 -14.599  50.372  1.00 63.84           C
ATOM    153  OD1 ASN A  30      -0.175 -15.314  50.341  1.00 63.84           O
ATOM    154  ND2 ASN A  30      -1.985 -14.511  51.414  1.00 63.84           N
ATOM    155 1HD2 ASN A  30      -2.779 -13.904  51.375  1.00 63.84           H
ATOM    156 2HD2 ASN A  30      -1.809 -15.052  52.237  1.00 63.84           H
ATOM    157  HN  ASN A  30       0.101 -11.830  49.487  1.00 63.84           H
ATOM    158  N   PHE A  31      -0.621 -11.677  46.665  1.00 67.52           N
ATOM    159  CA  PHE A  31      -1.026 -11.070  45.408  1.00 67.52           C
ATOM    160  C   PHE A  31      -0.322 -11.737  44.225  1.00 67.52           C
ATOM    161  O   PHE A  31       0.906 -11.754  44.159  1.00 67.52           O
ATOM    162  HA  PHE A  31      -2.103 -11.210  45.313  1.00 67.52           H
ATOM    163  CB  PHE A  31      -0.613  -9.598  45.468  1.00 67.52           C
ATOM    164 1HB  PHE A  31      -1.022  -9.153  46.375  1.00 67.52           H
ATOM    165 2HB  PHE A  31       0.473  -9.539  45.547  1.00 67.52           H
ATOM    166  CG  PHE A  31      -1.068  -8.774  44.262  1.00 67.52           C
ATOM    167  CD1 PHE A  31      -0.220  -8.570  43.219  1.00 67.52           C
ATOM    168  HD1 PHE A  31       0.784  -8.994  43.241  1.00 67.52           H
ATOM    169  CD2 PHE A  31      -2.321  -8.245  44.234  1.00 67.52           C
ATOM    170  HD2 PHE A  31      -3.000  -8.408  45.071  1.00 67.52           H
ATOM    171  CE1 PHE A  31      -0.643  -7.805  42.099  1.00 67.52           C
ATOM    172  HE1 PHE A  31       0.037  -7.642  41.263  1.00 67.52           H
ATOM    173  CE2 PHE A  31      -2.743  -7.480  43.115  1.00 67.52           C
ATOM    174  HE2 PHE A  31      -3.747  -7.056  43.092  1.00 67.52           H
ATOM    175  CZ  PHE A  31      -1.895  -7.276  42.071  1.00 67.52           C
ATOM    176  HZ  PHE A  31      -2.220  -6.689  41.212  1.00 67.52           H
ATOM    177  HN  PHE A  31      -0.130 -11.069  47.289  1.00 67.52           H
ATOM    178  N   ASN A  32      -1.130 -12.271  43.321  1.00 66.34           N
ATOM    179  CA  ASN A  32      -0.601 -12.898  42.122  1.00 66.34           C
ATOM    180  C   ASN A  32      -0.186 -11.815  41.124  1.00 66.34           C
ATOM    181  O   ASN A  32      -1.021 -11.294  40.386  1.00 66.34           O
ATOM    182  HA  ASN A  32       0.244 -13.497  42.461  1.00 66.34           H
ATOM    183  CB  ASN A  32      -1.655 -13.780  41.450  1.00 66.34           C
ATOM    184 1HB  ASN A  32      -2.170 -14.376  42.204  1.00 66.34           H
ATOM    185 2HB  ASN A  32      -2.407 -13.153  40.971  1.00 66.34           H
ATOM    186  CG  ASN A  32      -1.017 -14.704  40.412  1.00 66.34           C
ATOM    187  OD1 ASN A  32       0.184 -14.703  40.197  1.00 66.34           O
ATOM    188  ND2 ASN A  32      -1.884 -15.491  39.781  1.00 66.34           N
ATOM    189 1HD2 ASN A  32      -2.858 -15.442  40.005  1.00 66.34           H
ATOM    190 2HD2 ASN A  32      -1.563 -16.131  39.083  1.00 66.34           H
ATOM    191  HN  ASN A  32      -2.127 -12.278  43.397  1.00 66.34           H
ATOM    192  N   PHE A  33       1.103 -11.507  41.135  1.00 67.47           N
ATOM    193  CA  PHE A  33       1.659 -10.580  40.165  1.00 67.47           C
ATOM    194  C   PHE A  33       1.881 -11.266  38.815  1.00 67.47           C
ATOM    195  O   PHE A  33       2.997 -11.278  38.298  1.00 67.47           O
ATOM    196  HA  PHE A  33       0.940  -9.769  40.044  1.00 67.47           H
ATOM    197  CB  PHE A  33       3.008 -10.112  40.714  1.00 67.47           C
ATOM    198 1HB  PHE A  33       3.638 -10.984  40.891  1.00 67.47           H
ATOM    199 2HB  PHE A  33       3.506  -9.506  39.958  1.00 67.47           H
ATOM    200  CG  PHE A  33       2.906  -9.304  42.010  1.00 67.47           C
ATOM    201  CD1 PHE A  33       2.694  -7.962  41.959  1.00 67.47           C
ATOM    202  HD1 PHE A  33       2.596  -7.462  40.995  1.00 67.47           H
ATOM    203  CD2 PHE A  33       3.028  -9.929  43.212  1.00 67.47           C
ATOM    204  HD2 PHE A  33       3.198 -11.004  43.253  1.00 67.47           H
ATOM    205  CE1 PHE A  33       2.599  -7.212  43.161  1.00 67.47           C
ATOM    206  HE1 PHE A  33       2.429  -6.136  43.120  1.00 67.47           H
ATOM    207  CE2 PHE A  33       2.933  -9.179  44.414  1.00 67.47           C
ATOM    208  HE2 PHE A  33       3.030  -9.679  45.378  1.00 67.47           H
ATOM    209  CZ  PHE A  33       2.721  -7.836  44.363  1.00 67.47           C
ATOM    210  HZ  PHE A  33       2.648  -7.261  45.286  1.00 67.47           H
ATOM    211  HN  PHE A  33       1.761 -11.879  41.790  1.00 67.47           H
ATOM    212  N   THR A  34       0.801 -11.821  38.284  1.00 71.33           N
ATOM    213  CA  THR A  34       0.769 -12.205  36.884  1.00 71.33           C
ATOM    214  C   THR A  34       1.247 -11.049  36.002  1.00 71.33           C
ATOM    215  O   THR A  34       0.788  -9.918  36.154  1.00 71.33           O
ATOM    216  HA  THR A  34       1.468 -13.028  36.737  1.00 71.33           H
ATOM    217  CB  THR A  34      -0.649 -12.674  36.554  1.00 71.33           C
ATOM    218  HB  THR A  34      -1.329 -11.827  36.468  1.00 71.33           H
ATOM    219  OG1 THR A  34      -0.955 -13.606  37.588  1.00 71.33           O
ATOM    220  HG1 THR A  34      -0.235 -14.297  37.650  1.00 71.33           H
ATOM    221  CG2 THR A  34      -0.708 -13.507  35.272  1.00 71.33           C
ATOM    222 1HG2 THR A  34      -0.079 -14.391  35.384  1.00 71.33           H
ATOM    223 2HG2 THR A  34      -0.349 -12.910  34.434  1.00 71.33           H
ATOM    224 3HG2 THR A  34      -1.737 -13.814  35.085  1.00 71.33           H
ATOM    225  HN  THR A  34      -0.039 -12.008  38.793  1.00 71.33           H
ATOM    226  N   ASP A  35       2.161 -11.373  35.100  1.00 80.43           N
ATOM    227  CA  ASP A  35       2.860 -10.349  34.342  1.00 80.43           C
ATOM    228  C   ASP A  35       1.979  -9.891  33.178  1.00 80.43           C
ATOM    229  O   ASP A  35       2.244 -10.225  32.025  1.00 80.43           O
ATOM    230  HA  ASP A  35       3.058  -9.549  35.055  1.00 80.43           H
ATOM    231  CB  ASP A  35       4.167 -10.891  33.760  1.00 80.43           C
ATOM    232 1HB  ASP A  35       4.516 -11.732  34.360  1.00 80.43           H
ATOM    233 2HB  ASP A  35       3.992 -11.270  32.753  1.00 80.43           H
ATOM    234  CG  ASP A  35       5.243  -9.804  33.722  1.00 80.43           C
ATOM    235  OD1 ASP A  35       4.963  -8.710  34.258  1.00 80.43           O
ATOM    236  OD2 ASP A  35       6.321 -10.091  33.157  1.00 80.43           O
ATOM    237  HN  ASP A  35       2.426 -12.313  34.885  1.00 80.43           H
ATOM    238  N   PHE A  36       0.947  -9.134  33.522  1.00 89.69           N
ATOM    239  CA  PHE A  36       0.049  -8.591  32.517  1.00 89.69           C
ATOM    240  C   PHE A  36       0.662  -7.363  31.840  1.00 89.69           C
ATOM    241  O   PHE A  36       0.178  -6.917  30.801  1.00 89.69           O
ATOM    242  HA  PHE A  36      -0.112  -9.371  31.772  1.00 89.69           H
ATOM    243  CB  PHE A  36      -1.233  -8.174  33.240  1.00 89.69           C
ATOM    244 1HB  PHE A  36      -0.970  -7.548  34.092  1.00 89.69           H
ATOM    245 2HB  PHE A  36      -1.834  -7.562  32.568  1.00 89.69           H
ATOM    246  CG  PHE A  36      -2.080  -9.350  33.732  1.00 89.69           C
ATOM    247  CD1 PHE A  36      -2.256 -10.440  32.938  1.00 89.69           C
ATOM    248  HD1 PHE A  36      -1.793 -10.477  31.952  1.00 89.69           H
ATOM    249  CD2 PHE A  36      -2.657  -9.304  34.962  1.00 89.69           C
ATOM    250  HD2 PHE A  36      -2.516  -8.430  35.598  1.00 89.69           H
ATOM    251  CE1 PHE A  36      -3.042 -11.531  33.395  1.00 89.69           C
ATOM    252  HE1 PHE A  36      -3.184 -12.405  32.759  1.00 89.69           H
ATOM    253  CE2 PHE A  36      -3.444 -10.394  35.419  1.00 89.69           C
ATOM    254  HE2 PHE A  36      -3.906 -10.358  36.405  1.00 89.69           H
ATOM    255  CZ  PHE A  36      -3.620 -11.485  34.625  1.00 89.69           C
ATOM    256  HZ  PHE A  36      -4.223 -12.322  34.976  1.00 89.69           H
ATOM    257  HN  PHE A  36       0.722  -8.891  34.465  1.00 89.69           H
ATOM    258  N   TYR A  37       1.717  -6.852  32.457  1.00 91.22           N
ATOM    259  CA  TYR A  37       2.514  -5.808  31.836  1.00 91.22           C
ATOM    260  C   TYR A  37       3.613  -6.407  30.956  1.00 91.22           C
ATOM    261  O   TYR A  37       4.518  -7.074  31.455  1.00 91.22           O
ATOM    262  HA  TYR A  37       1.852  -5.203  31.217  1.00 91.22           H
ATOM    263  CB  TYR A  37       3.163  -5.033  32.985  1.00 91.22           C
ATOM    264 1HB  TYR A  37       2.381  -4.669  33.652  1.00 91.22           H
ATOM    265 2HB  TYR A  37       3.784  -5.716  33.565  1.00 91.22           H
ATOM    266  CG  TYR A  37       4.019  -3.849  32.531  1.00 91.22           C
ATOM    267  CD1 TYR A  37       5.359  -4.031  32.256  1.00 91.22           C
ATOM    268  HD1 TYR A  37       5.807  -5.018  32.362  1.00 91.22           H
ATOM    269  CD2 TYR A  37       3.450  -2.598  32.397  1.00 91.22           C
ATOM    270  HD2 TYR A  37       2.392  -2.454  32.614  1.00 91.22           H
ATOM    271  CE1 TYR A  37       6.164  -2.916  31.830  1.00 91.22           C
ATOM    272  HE1 TYR A  37       7.224  -3.046  31.609  1.00 91.22           H
ATOM    273  CE2 TYR A  37       4.256  -1.483  31.970  1.00 91.22           C
ATOM    274  HE2 TYR A  37       3.820  -0.490  31.860  1.00 91.22           H
ATOM    275  CZ  TYR A  37       5.573  -1.697  31.708  1.00 91.22           C
ATOM    276  OH  TYR A  37       6.333  -0.644  31.304  1.00 91.22           O
ATOM    277  HH  TYR A  37       7.011  -0.949  30.634  1.00 91.22           H
ATOM    278  HN  TYR A  37       2.028  -7.139  33.363  1.00 91.22           H
ATOM    279  N   CYS A  38       3.497  -6.148  29.662  1.00 91.60           N
ATOM    280  CA  CYS A  38       4.403  -6.746  28.696  1.00 91.60           C
ATOM    281  C   CYS A  38       5.426  -5.687  28.278  1.00 91.60           C
ATOM    282  O   CYS A  38       5.066  -4.669  27.688  1.00 91.60           O
ATOM    283  HA  CYS A  38       4.892  -7.579  29.199  1.00 91.60           H
ATOM    284  CB  CYS A  38       3.650  -7.318  27.493  1.00 91.60           C
ATOM    285 1HB  CYS A  38       2.845  -7.968  27.833  1.00 91.60           H
ATOM    286 2HB  CYS A  38       3.189  -6.510  26.925  1.00 91.60           H
ATOM    287  SG  CYS A  38       4.801  -8.256  26.422  1.00 91.60           S
ATOM    288  HN  CYS A  38       2.802  -5.544  29.272  1.00 91.60           H
ATOM    289  N   GLU A  39       6.681  -5.964  28.600  1.00 89.99           N
ATOM    290  CA  GLU A  39       7.778  -5.156  28.096  1.00 89.99           C
ATOM    291  C   GLU A  39       8.144  -5.586  26.674  1.00 89.99           C
ATOM    292  O   GLU A  39       8.439  -6.755  26.431  1.00 89.99           O
ATOM    293  HA  GLU A  39       7.404  -4.132  28.088  1.00 89.99           H
ATOM    294  CB  GLU A  39       8.992  -5.239  29.023  1.00 89.99           C
ATOM    295 1HB  GLU A  39       9.190  -6.281  29.276  1.00 89.99           H
ATOM    296 2HB  GLU A  39       9.843  -4.739  28.560  1.00 89.99           H
ATOM    297  CG  GLU A  39       8.727  -4.508  30.340  1.00 89.99           C
ATOM    298 1HG  GLU A  39       8.384  -3.494  30.135  1.00 89.99           H
ATOM    299 2HG  GLU A  39       7.928  -5.010  30.885  1.00 89.99           H
ATOM    300  CD  GLU A  39       9.989  -4.460  31.205  1.00 89.99           C
ATOM    301  OE1 GLU A  39       9.892  -3.902  32.319  1.00 89.99           O
ATOM    302  OE2 GLU A  39      11.021  -4.983  30.732  1.00 89.99           O
ATOM    303  HN  GLU A  39       6.952  -6.722  29.193  1.00 89.99           H
ATOM    304  N   LYS A  40       8.113  -4.617  25.770  1.00 89.26           N
ATOM    305  CA  LYS A  40       8.283  -4.907  24.356  1.00 89.26           C
ATOM    306  C   LYS A  40       9.734  -4.636  23.955  1.00 89.26           C
ATOM    307  O   LYS A  40      10.014  -4.327  22.798  1.00 89.26           O
ATOM    308  HA  LYS A  40       8.077  -5.967  24.213  1.00 89.26           H
ATOM    309  CB  LYS A  40       7.259  -4.131  23.524  1.00 89.26           C
ATOM    310 1HB  LYS A  40       7.392  -3.061  23.683  1.00 89.26           H
ATOM    311 2HB  LYS A  40       7.430  -4.319  22.464  1.00 89.26           H
ATOM    312  CG  LYS A  40       5.831  -4.535  23.896  1.00 89.26           C
ATOM    313 1HG  LYS A  40       5.685  -4.419  24.970  1.00 89.26           H
ATOM    314 2HG  LYS A  40       5.122  -3.869  23.405  1.00 89.26           H
ATOM    315  CD  LYS A  40       5.547  -5.982  23.489  1.00 89.26           C
ATOM    316 1HD  LYS A  40       5.846  -6.138  22.453  1.00 89.26           H
ATOM    317 2HD  LYS A  40       6.145  -6.659  24.099  1.00 89.26           H
ATOM    318  CE  LYS A  40       4.063  -6.316  23.653  1.00 89.26           C
ATOM    319 1HE  LYS A  40       3.845  -6.527  24.700  1.00 89.26           H
ATOM    320 2HE  LYS A  40       3.457  -5.456  23.368  1.00 89.26           H
ATOM    321  NZ  LYS A  40       3.699  -7.484  22.820  1.00 89.26           N
ATOM    322 1HZ  LYS A  40       2.716  -7.697  22.947  1.00 89.26           H
ATOM    323 2HZ  LYS A  40       3.876  -7.271  21.844  1.00 89.26           H
ATOM    324 3HZ  LYS A  40       4.257  -8.284  23.097  1.00 89.26           H
ATOM    325  HN  LYS A  40       7.976  -3.651  25.990  1.00 89.26           H
ATOM    326  N   ASN A  41      10.618  -4.761  24.933  1.00 88.82           N
ATOM    327  CA  ASN A  41      12.022  -4.455  24.717  1.00 88.82           C
ATOM    328  C   ASN A  41      12.569  -5.351  23.604  1.00 88.82           C
ATOM    329  O   ASN A  41      13.278  -4.880  22.715  1.00 88.82           O
ATOM    330  HA  ASN A  41      12.048  -3.398  24.452  1.00 88.82           H
ATOM    331  CB  ASN A  41      12.844  -4.717  25.981  1.00 88.82           C
ATOM    332 1HB  ASN A  41      12.514  -5.645  26.448  1.00 88.82           H
ATOM    333 2HB  ASN A  41      13.893  -4.849  25.716  1.00 88.82           H
ATOM    334  CG  ASN A  41      12.705  -3.561  26.974  1.00 88.82           C
ATOM    335  OD1 ASN A  41      12.299  -2.462  26.635  1.00 88.82           O
ATOM    336  ND2 ASN A  41      13.064  -3.871  28.217  1.00 88.82           N
ATOM    337 1HD2 ASN A  41      13.389  -4.792  28.429  1.00 88.82           H
ATOM    338 2HD2 ASN A  41      13.009  -3.181  28.940  1.00 88.82           H
ATOM    339  HN  ASN A  41      10.390  -5.065  25.858  1.00 88.82           H
ATOM    340  N   ASN A  42      12.220  -6.626  23.688  1.00 90.87           N
ATOM    341  CA  ASN A  42      12.712  -7.602  22.731  1.00 90.87           C
ATOM    342  C   ASN A  42      12.216  -7.232  21.331  1.00 90.87           C
ATOM    343  O   ASN A  42      12.952  -7.359  20.354  1.00 90.87           O
ATOM    344  HA  ASN A  42      13.798  -7.561  22.812  1.00 90.87           H
ATOM    345  CB  ASN A  42      12.196  -9.004  23.059  1.00 90.87           C
ATOM    346 1HB  ASN A  42      11.113  -8.980  23.176  1.00 90.87           H
ATOM    347 2HB  ASN A  42      12.412  -9.679  22.231  1.00 90.87           H
ATOM    348  CG  ASN A  42      12.840  -9.539  24.340  1.00 90.87           C
ATOM    349  OD1 ASN A  42      13.787  -8.981  24.870  1.00 90.87           O
ATOM    350  ND2 ASN A  42      12.275 -10.649  24.807  1.00 90.87           N
ATOM    351 1HD2 ASN A  42      11.500 -11.057  24.324  1.00 90.87           H
ATOM    352 2HD2 ASN A  42      12.625 -11.076  25.641  1.00 90.87           H
ATOM    353  HN  ASN A  42      11.613  -6.994  24.393  1.00 90.87           H
ATOM    354  N   VAL A  43      10.971  -6.781  21.279  1.00 91.43           N
ATOM    355  CA  VAL A  43      10.357  -6.422  20.012  1.00 91.43           C
ATOM    356  C   VAL A  43      11.097  -5.224  19.413  1.00 91.43           C
ATOM    357  O   VAL A  43      11.344  -5.181  18.209  1.00 91.43           O
ATOM    358  HA  VAL A  43      10.467  -7.274  19.341  1.00 91.43           H
ATOM    359  CB  VAL A  43       8.862  -6.164  20.209  1.00 91.43           C
ATOM    360  HB  VAL A  43       8.755  -5.329  20.902  1.00 91.43           H
ATOM    361  CG1 VAL A  43       8.195  -5.769  18.890  1.00 91.43           C
ATOM    362 1HG1 VAL A  43       8.659  -4.860  18.506  1.00 91.43           H
ATOM    363 2HG1 VAL A  43       8.318  -6.574  18.166  1.00 91.43           H
ATOM    364 3HG1 VAL A  43       7.133  -5.591  19.059  1.00 91.43           H
ATOM    365  CG2 VAL A  43       8.173  -7.380  20.830  1.00 91.43           C
ATOM    366 1HG2 VAL A  43       8.295  -8.242  20.173  1.00 91.43           H
ATOM    367 2HG2 VAL A  43       8.621  -7.597  21.800  1.00 91.43           H
ATOM    368 3HG2 VAL A  43       7.111  -7.170  20.959  1.00 91.43           H
ATOM    369  HN  VAL A  43      10.386  -6.660  22.082  1.00 91.43           H
ATOM    370  N   ARG A  44      11.430  -4.280  20.282  1.00 89.98           N
ATOM    371  CA  ARG A  44      12.088  -3.061  19.845  1.00 89.98           C
ATOM    372  C   ARG A  44      13.515  -3.364  19.383  1.00 89.98           C
ATOM    373  O   ARG A  44      13.998  -2.772  18.419  1.00 89.98           O
ATOM    374  HA  ARG A  44      11.478  -2.694  19.020  1.00 89.98           H
ATOM    375  CB  ARG A  44      12.134  -2.026  20.972  1.00 89.98           C
ATOM    376 1HB  ARG A  44      12.470  -2.502  21.893  1.00 89.98           H
ATOM    377 2HB  ARG A  44      12.861  -1.251  20.729  1.00 89.98           H
ATOM    378  CG  ARG A  44      10.759  -1.393  21.190  1.00 89.98           C
ATOM    379 1HG  ARG A  44      10.390  -0.981  20.251  1.00 89.98           H
ATOM    380 2HG  ARG A  44      10.048  -2.158  21.504  1.00 89.98           H
ATOM    381  CD  ARG A  44      10.825  -0.288  22.247  1.00 89.98           C
ATOM    382 1HD  ARG A  44      11.840   0.105  22.310  1.00 89.98           H
ATOM    383 2HD  ARG A  44      10.180   0.542  21.958  1.00 89.98           H
ATOM    384  NE  ARG A  44      10.406  -0.820  23.563  1.00 89.98           N
ATOM    385  HE  ARG A  44       9.676  -1.503  23.581  1.00 89.98           H
ATOM    386  CZ  ARG A  44      10.945  -0.444  24.731  1.00 89.98           C
ATOM    387  NH1 ARG A  44      11.926   0.467  24.765  1.00 89.98           N
ATOM    388 1HH1 ARG A  44      12.263   0.872  23.915  1.00 89.98           H
ATOM    389 2HH1 ARG A  44      12.323   0.742  25.641  1.00 89.98           H
ATOM    390  NH2 ARG A  44      10.486  -0.993  25.864  1.00 89.98           N
ATOM    391 1HH2 ARG A  44      10.877  -0.723  26.744  1.00 89.98           H
ATOM    392 2HH2 ARG A  44       9.753  -1.672  25.830  1.00 89.98           H
ATOM    393  HN  ARG A  44      11.257  -4.339  21.265  1.00 89.98           H
ATOM    394  N   GLN A  45      14.149  -4.287  20.091  1.00 91.70           N
ATOM    395  CA  GLN A  45      15.519  -4.658  19.781  1.00 91.70           C
ATOM    396  C   GLN A  45      15.592  -5.306  18.396  1.00 91.70           C
ATOM    397  O   GLN A  45      16.505  -5.022  17.622  1.00 91.70           O
ATOM    398  HA  GLN A  45      16.080  -3.724  19.782  1.00 91.70           H
ATOM    399  CB  GLN A  45      16.091  -5.589  20.852  1.00 91.70           C
ATOM    400 1HB  GLN A  45      15.966  -5.137  21.836  1.00 91.70           H
ATOM    401 2HB  GLN A  45      15.535  -6.527  20.859  1.00 91.70           H
ATOM    402  CG  GLN A  45      17.574  -5.870  20.599  1.00 91.70           C
ATOM    403 1HG  GLN A  45      17.700  -6.310  19.610  1.00 91.70           H
ATOM    404 2HG  GLN A  45      18.131  -4.934  20.605  1.00 91.70           H
ATOM    405  CD  GLN A  45      18.141  -6.816  21.660  1.00 91.70           C
ATOM    406  OE1 GLN A  45      17.421  -7.432  22.428  1.00 91.70           O
ATOM    407  NE2 GLN A  45      19.469  -6.895  21.659  1.00 91.70           N
ATOM    408 1HE2 GLN A  45      20.001  -6.362  21.001  1.00 91.70           H
ATOM    409 2HE2 GLN A  45      19.934  -7.487  22.316  1.00 91.70           H
ATOM    410  HN  GLN A  45      13.743  -4.776  20.864  1.00 91.70           H
ATOM    411  N   PHE A  46      14.619  -6.163  18.127  1.00 93.49           N
ATOM    412  CA  PHE A  46      14.532  -6.814  16.830  1.00 93.49           C
ATOM    413  C   PHE A  46      14.332  -5.787  15.714  1.00 93.49           C
ATOM    414  O   PHE A  46      15.028  -5.823  14.700  1.00 93.49           O
ATOM    415  HA  PHE A  46      15.471  -7.343  16.671  1.00 93.49           H
ATOM    416  CB  PHE A  46      13.317  -7.742  16.876  1.00 93.49           C
ATOM    417 1HB  PHE A  46      13.499  -8.526  17.612  1.00 93.49           H
ATOM    418 2HB  PHE A  46      12.452  -7.175  17.221  1.00 93.49           H
ATOM    419  CG  PHE A  46      12.979  -8.392  15.533  1.00 93.49           C
ATOM    420  CD1 PHE A  46      11.944  -7.917  14.789  1.00 93.49           C
ATOM    421  HD1 PHE A  46      11.356  -7.074  15.150  1.00 93.49           H
ATOM    422  CD2 PHE A  46      13.714  -9.444  15.083  1.00 93.49           C
ATOM    423  HD2 PHE A  46      14.543  -9.825  15.679  1.00 93.49           H
ATOM    424  CE1 PHE A  46      11.631  -8.520  13.542  1.00 93.49           C
ATOM    425  HE1 PHE A  46      10.802  -8.140  12.946  1.00 93.49           H
ATOM    426  CE2 PHE A  46      13.401 -10.047  13.836  1.00 93.49           C
ATOM    427  HE2 PHE A  46      13.989 -10.891  13.475  1.00 93.49           H
ATOM    428  CZ  PHE A  46      12.366  -9.573  13.092  1.00 93.49           C
ATOM    429  HZ  PHE A  46      12.125 -10.036  12.135  1.00 93.49           H
ATOM    430  HN  PHE A  46      13.900  -6.415  18.774  1.00 93.49           H
ATOM    431  N   ALA A  47      13.379  -4.894  15.938  1.00 92.64           N
ATOM    432  CA  ALA A  47      13.019  -3.914  14.927  1.00 92.64           C
ATOM    433  C   ALA A  47      14.253  -3.084  14.567  1.00 92.64           C
ATOM    434  O   ALA A  47      14.481  -2.781  13.397  1.00 92.64           O
ATOM    435  HA  ALA A  47      12.685  -4.456  14.043  1.00 92.64           H
ATOM    436  CB  ALA A  47      11.865  -3.051  15.441  1.00 92.64           C
ATOM    437 1HB  ALA A  47      11.005  -3.685  15.655  1.00 92.64           H
ATOM    438 2HB  ALA A  47      12.173  -2.537  16.352  1.00 92.64           H
ATOM    439 3HB  ALA A  47      11.596  -2.316  14.683  1.00 92.64           H
ATOM    440  HN  ALA A  47      12.857  -4.835  16.789  1.00 92.64           H
ATOM    441  N   SER A  48      15.016  -2.739  15.594  1.00 92.60           N
ATOM    442  CA  SER A  48      16.088  -1.771  15.438  1.00 92.60           C
ATOM    443  C   SER A  48      17.159  -2.323  14.496  1.00 92.60           C
ATOM    444  O   SER A  48      17.884  -1.561  13.859  1.00 92.60           O
ATOM    445  HA  SER A  48      15.618  -0.887  15.006  1.00 92.60           H
ATOM    446  CB  SER A  48      16.705  -1.410  16.790  1.00 92.60           C
ATOM    447 1HB  SER A  48      17.354  -0.542  16.673  1.00 92.60           H
ATOM    448 2HB  SER A  48      15.915  -1.125  17.485  1.00 92.60           H
ATOM    449  OG  SER A  48      17.454  -2.490  17.341  1.00 92.60           O
ATOM    450  HG  SER A  48      16.912  -3.330  17.315  1.00 92.60           H
ATOM    451  HN  SER A  48      14.911  -3.109  16.517  1.00 92.60           H
ATOM    452  N   HIS A  49      17.226  -3.646  14.438  1.00 94.23           N
ATOM    453  CA  HIS A  49      18.222  -4.309  13.613  1.00 94.23           C
ATOM    454  C   HIS A  49      17.609  -4.669  12.259  1.00 94.23           C
ATOM    455  O   HIS A  49      18.273  -4.575  11.228  1.00 94.23           O
ATOM    456  HA  HIS A  49      19.028  -3.592  13.459  1.00 94.23           H
ATOM    457  CB  HIS A  49      18.808  -5.521  14.340  1.00 94.23           C
ATOM    458 1HB  HIS A  49      17.994  -6.182  14.639  1.00 94.23           H
ATOM    459 2HB  HIS A  49      19.434  -6.081  13.644  1.00 94.23           H
ATOM    460  CG  HIS A  49      19.626  -5.170  15.559  1.00 94.23           C
ATOM    461  ND1 HIS A  49      19.060  -4.950  16.803  1.00 94.23           N
ATOM    462  HD1 HIS A  49      18.085  -4.999  17.020  1.00 94.23           H
ATOM    463  CD2 HIS A  49      20.971  -5.003  15.713  1.00 94.23           C
ATOM    464  HD2 HIS A  49      21.719  -5.103  14.927  1.00 94.23           H
ATOM    465  CE1 HIS A  49      20.030  -4.664  17.659  1.00 94.23           C
ATOM    466  HE1 HIS A  49      19.905  -4.442  18.719  1.00 94.23           H
ATOM    467  NE2 HIS A  49      21.214  -4.696  16.982  1.00 94.23           N
ATOM    468  HN  HIS A  49      16.617  -4.259  14.940  1.00 94.23           H
ATOM    469  N   PHE A  50      16.348  -5.074  12.304  1.00 95.21           N
ATOM    470  CA  PHE A  50      15.723  -5.708  11.156  1.00 95.21           C
ATOM    471  C   PHE A  50      15.233  -4.663  10.152  1.00 95.21           C
ATOM    472  O   PHE A  50      15.466  -4.793   8.951  1.00 95.21           O
ATOM    473  HA  PHE A  50      16.478  -6.337  10.683  1.00 95.21           H
ATOM    474  CB  PHE A  50      14.522  -6.499  11.679  1.00 95.21           C
ATOM    475 1HB  PHE A  50      14.871  -7.226  12.413  1.00 95.21           H
ATOM    476 2HB  PHE A  50      13.851  -5.817  12.200  1.00 95.21           H
ATOM    477  CG  PHE A  50      13.737  -7.231  10.590  1.00 95.21           C
ATOM    478  CD1 PHE A  50      12.501  -6.792  10.231  1.00 95.21           C
ATOM    479  HD1 PHE A  50      12.070  -5.918  10.719  1.00 95.21           H
ATOM    480  CD2 PHE A  50      14.275  -8.322   9.980  1.00 95.21           C
ATOM    481  HD2 PHE A  50      15.265  -8.674  10.268  1.00 95.21           H
ATOM    482  CE1 PHE A  50      11.772  -7.472   9.219  1.00 95.21           C
ATOM    483  HE1 PHE A  50      10.781  -7.121   8.932  1.00 95.21           H
ATOM    484  CE2 PHE A  50      13.546  -9.002   8.969  1.00 95.21           C
ATOM    485  HE2 PHE A  50      13.977  -9.876   8.480  1.00 95.21           H
ATOM    486  CZ  PHE A  50      12.310  -8.563   8.610  1.00 95.21           C
ATOM    487  HZ  PHE A  50      11.750  -9.085   7.834  1.00 95.21           H
ATOM    488  HN  PHE A  50      15.757  -4.975  13.105  1.00 95.21           H
ATOM    489  N   LEU A  51      14.563  -3.650  10.681  1.00 94.84           N
ATOM    490  CA  LEU A  51      13.739  -2.784   9.854  1.00 94.84           C
ATOM    491  C   LEU A  51      14.642  -1.860   9.034  1.00 94.84           C
ATOM    492  O   LEU A  51      14.513  -1.783   7.813  1.00 94.84           O
ATOM    493  HA  LEU A  51      13.183  -3.421   9.167  1.00 94.84           H
ATOM    494  CB  LEU A  51      12.715  -2.039  10.712  1.00 94.84           C
ATOM    495 1HB  LEU A  51      13.253  -1.441  11.448  1.00 94.84           H
ATOM    496 2HB  LEU A  51      12.171  -1.345  10.072  1.00 94.84           H
ATOM    497  CG  LEU A  51      11.698  -2.912  11.451  1.00 94.84           C
ATOM    498  HG  LEU A  51      12.240  -3.557  12.142  1.00 94.84           H
ATOM    499  CD1 LEU A  51      10.744  -2.055  12.286  1.00 94.84           C
ATOM    500 1HD1 LEU A  51      11.315  -1.486  13.019  1.00 94.84           H
ATOM    501 2HD1 LEU A  51      10.206  -1.368  11.632  1.00 94.84           H
ATOM    502 3HD1 LEU A  51      10.032  -2.700  12.800  1.00 94.84           H
ATOM    503  CD2 LEU A  51      10.947  -3.823  10.477  1.00 94.84           C
ATOM    504 1HD2 LEU A  51      10.418  -3.213   9.744  1.00 94.84           H
ATOM    505 2HD2 LEU A  51      11.658  -4.471   9.965  1.00 94.84           H
ATOM    506 3HD2 LEU A  51      10.231  -4.432  11.028  1.00 94.84           H
ATOM    507  HN  LEU A  51      14.576  -3.418  11.653  1.00 94.84           H
ATOM    508  N   PRO A  52      15.569  -1.146   9.686  1.00 95.70           N
ATOM    509  CA  PRO A  52      16.276  -0.045   9.026  1.00 95.70           C
ATOM    510  C   PRO A  52      16.910  -0.471   7.712  1.00 95.70           C
ATOM    511  O   PRO A  52      16.693   0.162   6.680  1.00 95.70           O
ATOM    512  HA  PRO A  52      15.573   0.745   8.760  1.00 95.70           H
ATOM    513  CB  PRO A  52      17.328   0.378  10.053  1.00 95.70           C
ATOM    514 1HB  PRO A  52      18.272  -0.145   9.900  1.00 95.70           H
ATOM    515 2HB  PRO A  52      17.542   1.445   9.992  1.00 95.70           H
ATOM    516  CG  PRO A  52      16.689   0.008  11.386  1.00 95.70           C
ATOM    517 1HG  PRO A  52      17.431  -0.084  12.179  1.00 95.70           H
ATOM    518 2HG  PRO A  52      15.977   0.764  11.718  1.00 95.70           H
ATOM    519  CD  PRO A  52      16.012  -1.319  11.081  1.00 95.70           C
ATOM    520 1HD  PRO A  52      16.702  -2.157  11.181  1.00 95.70           H
ATOM    521 2HD  PRO A  52      15.179  -1.513  11.757  1.00 95.70           H
ATOM    522  N   PRO A  53      17.704  -1.550   7.718  1.00 96.98           N
ATOM    523  CA  PRO A  53      18.374  -2.001   6.496  1.00 96.98           C
ATOM    524  C   PRO A  53      17.403  -2.191   5.342  1.00 96.98           C
ATOM    525  O   PRO A  53      17.694  -1.806   4.211  1.00 96.98           O
ATOM    526  HA  PRO A  53      19.078  -1.243   6.153  1.00 96.98           H
ATOM    527  CB  PRO A  53      19.031  -3.320   6.908  1.00 96.98           C
ATOM    528 1HB  PRO A  53      18.381  -4.172   6.708  1.00 96.98           H
ATOM    529 2HB  PRO A  53      19.958  -3.494   6.362  1.00 96.98           H
ATOM    530  CG  PRO A  53      19.280  -3.139   8.400  1.00 96.98           C
ATOM    531 1HG  PRO A  53      19.413  -4.095   8.907  1.00 96.98           H
ATOM    532 2HG  PRO A  53      20.185  -2.562   8.593  1.00 96.98           H
ATOM    533  CD  PRO A  53      18.029  -2.414   8.868  1.00 96.98           C
ATOM    534 1HD  PRO A  53      17.218  -3.107   9.090  1.00 96.98           H
ATOM    535 2HD  PRO A  53      18.211  -1.839   9.776  1.00 96.98           H
ATOM    536  N   LEU A  54      16.262  -2.785   5.662  1.00 96.47           N
ATOM    537  CA  LEU A  54      15.304  -3.166   4.639  1.00 96.47           C
ATOM    538  C   LEU A  54      14.640  -1.909   4.075  1.00 96.47           C
ATOM    539  O   LEU A  54      14.476  -1.780   2.862  1.00 96.47           O
ATOM    540  HA  LEU A  54      15.859  -3.653   3.837  1.00 96.47           H
ATOM    541  CB  LEU A  54      14.312  -4.192   5.190  1.00 96.47           C
ATOM    542 1HB  LEU A  54      13.833  -3.767   6.072  1.00 96.47           H
ATOM    543 2HB  LEU A  54      13.530  -4.347   4.446  1.00 96.47           H
ATOM    544  CG  LEU A  54      14.895  -5.555   5.567  1.00 96.47           C
ATOM    545  HG  LEU A  54      15.686  -5.397   6.301  1.00 96.47           H
ATOM    546  CD1 LEU A  54      13.837  -6.442   6.226  1.00 96.47           C
ATOM    547 1HD1 LEU A  54      13.469  -5.957   7.130  1.00 96.47           H
ATOM    548 2HD1 LEU A  54      13.009  -6.595   5.534  1.00 96.47           H
ATOM    549 3HD1 LEU A  54      14.279  -7.404   6.484  1.00 96.47           H
ATOM    550  CD2 LEU A  54      15.535  -6.232   4.353  1.00 96.47           C
ATOM    551 1HD2 LEU A  54      14.782  -6.377   3.579  1.00 96.47           H
ATOM    552 2HD2 LEU A  54      16.337  -5.603   3.967  1.00 96.47           H
ATOM    553 3HD2 LEU A  54      15.942  -7.199   4.649  1.00 96.47           H
ATOM    554  HN  LEU A  54      15.990  -3.005   6.599  1.00 96.47           H
ATOM    555  N   TYR A  55      14.274  -1.014   4.981  1.00 95.61           N
ATOM    556  CA  TYR A  55      13.575   0.200   4.594  1.00 95.61           C
ATOM    557  C   TYR A  55      14.455   1.078   3.703  1.00 95.61           C
ATOM    558  O   TYR A  55      13.962   1.715   2.772  1.00 95.61           O
ATOM    559  HA  TYR A  55      12.682  -0.089   4.040  1.00 95.61           H
ATOM    560  CB  TYR A  55      13.280   0.948   5.896  1.00 95.61           C
ATOM    561 1HB  TYR A  55      14.178   0.953   6.512  1.00 95.61           H
ATOM    562 2HB  TYR A  55      13.050   1.988   5.661  1.00 95.61           H
ATOM    563  CG  TYR A  55      12.125   0.356   6.706  1.00 95.61           C
ATOM    564  CD1 TYR A  55      11.416  -0.719   6.212  1.00 95.61           C
ATOM    565  HD1 TYR A  55      11.678  -1.147   5.244  1.00 95.61           H
ATOM    566  CD2 TYR A  55      11.793   0.897   7.931  1.00 95.61           C
ATOM    567  HD2 TYR A  55      12.354   1.747   8.322  1.00 95.61           H
ATOM    568  CE1 TYR A  55      10.329  -1.277   6.974  1.00 95.61           C
ATOM    569  HE1 TYR A  55       9.760  -2.126   6.596  1.00 95.61           H
ATOM    570  CE2 TYR A  55      10.707   0.340   8.694  1.00 95.61           C
ATOM    571  HE2 TYR A  55      10.434   0.758   9.663  1.00 95.61           H
ATOM    572  CZ  TYR A  55      10.028  -0.720   8.178  1.00 95.61           C
ATOM    573  OH  TYR A  55       9.002  -1.246   8.898  1.00 95.61           O
ATOM    574  HH  TYR A  55       8.808  -0.668   9.691  1.00 95.61           H
ATOM    575  HN  TYR A  55      14.448  -1.108   5.961  1.00 95.61           H
ATOM    576  N   TRP A  56      15.741   1.086   4.018  1.00 97.05           N
ATOM    577  CA  TRP A  56      16.706   1.809   3.208  1.00 97.05           C
ATOM    578  C   TRP A  56      16.773   1.134   1.836  1.00 97.05           C
ATOM    579  O   TRP A  56      16.810   1.809   0.809  1.00 97.05           O
ATOM    580  HA  TRP A  56      16.350   2.834   3.101  1.00 97.05           H
ATOM    581  CB  TRP A  56      18.066   1.880   3.906  1.00 97.05           C
ATOM    582 1HB  TRP A  56      18.214   0.967   4.483  1.00 97.05           H
ATOM    583 2HB  TRP A  56      18.850   1.911   3.150  1.00 97.05           H
ATOM    584  CG  TRP A  56      18.226   3.085   4.836  1.00 97.05           C
ATOM    585  CD1 TRP A  56      18.356   3.086   6.170  1.00 97.05           C
ATOM    586  HD1 TRP A  56      18.365   2.186   6.786  1.00 97.05           H
ATOM    587  CD2 TRP A  56      18.267   4.473   4.445  1.00 97.05           C
ATOM    588  NE1 TRP A  56      18.478   4.368   6.665  1.00 97.05           N
ATOM    589  HE1 TRP A  56      18.587   4.624   7.626  1.00 97.05           H
ATOM    590  CE2 TRP A  56      18.422   5.238   5.583  1.00 97.05           C
ATOM    591  CE3 TRP A  56      18.176   5.063   3.172  1.00 97.05           C
ATOM    592  HE3 TRP A  56      18.054   4.481   2.259  1.00 97.05           H
ATOM    593  CZ2 TRP A  56      18.500   6.636   5.562  1.00 97.05           C
ATOM    594  HZ2 TRP A  56      18.622   7.218   6.475  1.00 97.05           H
ATOM    595  CZ3 TRP A  56      18.255   6.461   3.168  1.00 97.05           C
ATOM    596  HZ3 TRP A  56      18.190   6.969   2.206  1.00 97.05           H
ATOM    597  CH2 TRP A  56      18.411   7.246   4.305  1.00 97.05           C
ATOM    598  HH2 TRP A  56      18.465   8.331   4.217  1.00 97.05           H
ATOM    599  HN  TRP A  56      16.126   0.610   4.809  1.00 97.05           H
ATOM    600  N   LEU A  57      16.788  -0.191   1.865  1.00 97.08           N
ATOM    601  CA  LEU A  57      16.870  -0.965   0.638  1.00 97.08           C
ATOM    602  C   LEU A  57      15.648  -0.665  -0.232  1.00 97.08           C
ATOM    603  O   LEU A  57      15.785  -0.338  -1.410  1.00 97.08           O
ATOM    604  HA  LEU A  57      17.763  -0.637   0.104  1.00 97.08           H
ATOM    605  CB  LEU A  57      17.051  -2.451   0.953  1.00 97.08           C
ATOM    606 1HB  LEU A  57      17.978  -2.573   1.515  1.00 97.08           H
ATOM    607 2HB  LEU A  57      16.238  -2.765   1.607  1.00 97.08           H
ATOM    608  CG  LEU A  57      17.091  -3.392  -0.253  1.00 97.08           C
ATOM    609  HG  LEU A  57      16.204  -3.209  -0.858  1.00 97.08           H
ATOM    610  CD1 LEU A  57      18.308  -3.103  -1.134  1.00 97.08           C
ATOM    611 1HD1 LEU A  57      18.260  -2.075  -1.494  1.00 97.08           H
ATOM    612 2HD1 LEU A  57      19.219  -3.241  -0.552  1.00 97.08           H
ATOM    613 3HD1 LEU A  57      18.312  -3.786  -1.983  1.00 97.08           H
ATOM    614  CD2 LEU A  57      17.040  -4.855   0.192  1.00 97.08           C
ATOM    615 1HD2 LEU A  57      17.896  -5.070   0.832  1.00 97.08           H
ATOM    616 2HD2 LEU A  57      16.119  -5.035   0.746  1.00 97.08           H
ATOM    617 3HD2 LEU A  57      17.070  -5.503  -0.684  1.00 97.08           H
ATOM    618  HN  LEU A  57      16.745  -0.733   2.704  1.00 97.08           H
ATOM    619  N   VAL A  58      14.480  -0.787   0.382  1.00 96.43           N
ATOM    620  CA  VAL A  58      13.232  -0.614  -0.342  1.00 96.43           C
ATOM    621  C   VAL A  58      13.170   0.805  -0.911  1.00 96.43           C
ATOM    622  O   VAL A  58      12.763   1.002  -2.054  1.00 96.43           O
ATOM    623  HA  VAL A  58      13.231  -1.324  -1.169  1.00 96.43           H
ATOM    624  CB  VAL A  58      12.049  -0.945   0.569  1.00 96.43           C
ATOM    625  HB  VAL A  58      12.137  -0.336   1.469  1.00 96.43           H
ATOM    626  CG1 VAL A  58      10.722  -0.594  -0.107  1.00 96.43           C
ATOM    627 1HG1 VAL A  58      10.700   0.472  -0.334  1.00 96.43           H
ATOM    628 2HG1 VAL A  58      10.622  -1.164  -1.030  1.00 96.43           H
ATOM    629 3HG1 VAL A  58       9.897  -0.839   0.562  1.00 96.43           H
ATOM    630  CG2 VAL A  58      12.077  -2.415   0.992  1.00 96.43           C
ATOM    631 1HG2 VAL A  58      12.024  -3.049   0.107  1.00 96.43           H
ATOM    632 2HG2 VAL A  58      13.001  -2.621   1.531  1.00 96.43           H
ATOM    633 3HG2 VAL A  58      11.224  -2.624   1.639  1.00 96.43           H
ATOM    634  HN  VAL A  58      14.379  -1.000   1.354  1.00 96.43           H
ATOM    635  N   PHE A  59      13.581   1.757  -0.086  1.00 97.42           N
ATOM    636  CA  PHE A  59      13.597   3.150  -0.500  1.00 97.42           C
ATOM    637  C   PHE A  59      14.409   3.331  -1.783  1.00 97.42           C
ATOM    638  O   PHE A  59      13.914   3.889  -2.762  1.00 97.42           O
ATOM    639  HA  PHE A  59      12.564   3.445  -0.681  1.00 97.42           H
ATOM    640  CB  PHE A  59      14.262   3.944   0.627  1.00 97.42           C
ATOM    641 1HB  PHE A  59      13.614   3.924   1.503  1.00 97.42           H
ATOM    642 2HB  PHE A  59      15.191   3.448   0.907  1.00 97.42           H
ATOM    643  CG  PHE A  59      14.566   5.399   0.267  1.00 97.42           C
ATOM    644  CD1 PHE A  59      15.855   5.828   0.198  1.00 97.42           C
ATOM    645  HD1 PHE A  59      16.671   5.134   0.399  1.00 97.42           H
ATOM    646  CD2 PHE A  59      13.547   6.265   0.017  1.00 97.42           C
ATOM    647  HD2 PHE A  59      12.514   5.921   0.072  1.00 97.42           H
ATOM    648  CE1 PHE A  59      16.137   7.179  -0.136  1.00 97.42           C
ATOM    649  HE1 PHE A  59      17.170   7.522  -0.191  1.00 97.42           H
ATOM    650  CE2 PHE A  59      13.830   7.616  -0.317  1.00 97.42           C
ATOM    651  HE2 PHE A  59      13.013   8.310  -0.518  1.00 97.42           H
ATOM    652  CZ  PHE A  59      15.118   8.044  -0.387  1.00 97.42           C
ATOM    653  HZ  PHE A  59      15.335   9.081  -0.643  1.00 97.42           H
ATOM    654  HN  PHE A  59      13.898   1.590   0.848  1.00 97.42           H
ATOM    655  N   ILE A  60      15.643   2.850  -1.738  1.00 97.57           N
ATOM    656  CA  ILE A  60      16.583   3.099  -2.818  1.00 97.57           C
ATOM    657  C   ILE A  60      16.046   2.480  -4.110  1.00 97.57           C
ATOM    658  O   ILE A  60      15.955   3.155  -5.134  1.00 97.57           O
ATOM    659  HA  ILE A  60      16.647   4.179  -2.953  1.00 97.57           H
ATOM    660  CB  ILE A  60      17.981   2.608  -2.435  1.00 97.57           C
ATOM    661  HB  ILE A  60      17.891   1.593  -2.046  1.00 97.57           H
ATOM    662  CG1 ILE A  60      18.578   3.468  -1.320  1.00 97.57           C
ATOM    663 1HG1 ILE A  60      18.859   4.443  -1.719  1.00 97.57           H
ATOM    664 2HG1 ILE A  60      17.828   3.643  -0.549  1.00 97.57           H
ATOM    665  CG2 ILE A  60      18.894   2.543  -3.661  1.00 97.57           C
ATOM    666 1HG2 ILE A  60      18.471   1.856  -4.393  1.00 97.57           H
ATOM    667 2HG2 ILE A  60      18.981   3.536  -4.101  1.00 97.57           H
ATOM    668 3HG2 ILE A  60      19.881   2.190  -3.360  1.00 97.57           H
ATOM    669  CD1 ILE A  60      19.803   2.791  -0.702  1.00 97.57           C
ATOM    670 1HD1 ILE A  60      19.513   1.828  -0.282  1.00 97.57           H
ATOM    671 2HD1 ILE A  60      20.561   2.639  -1.470  1.00 97.57           H
ATOM    672 3HD1 ILE A  60      20.208   3.424   0.088  1.00 97.57           H
ATOM    673  HN  ILE A  60      16.001   2.300  -0.984  1.00 97.57           H
ATOM    674  N   VAL A  61      15.705   1.203  -4.019  1.00 96.23           N
ATOM    675  CA  VAL A  61      15.316   0.447  -5.197  1.00 96.23           C
ATOM    676  C   VAL A  61      14.014   1.021  -5.760  1.00 96.23           C
ATOM    677  O   VAL A  61      13.866   1.160  -6.973  1.00 96.23           O
ATOM    678  HA  VAL A  61      16.104   0.569  -5.941  1.00 96.23           H
ATOM    679  CB  VAL A  61      15.215  -1.041  -4.855  1.00 96.23           C
ATOM    680  HB  VAL A  61      14.497  -1.150  -4.042  1.00 96.23           H
ATOM    681  CG1 VAL A  61      14.699  -1.845  -6.049  1.00 96.23           C
ATOM    682 1HG1 VAL A  61      13.709  -1.483  -6.330  1.00 96.23           H
ATOM    683 2HG1 VAL A  61      15.382  -1.725  -6.890  1.00 96.23           H
ATOM    684 3HG1 VAL A  61      14.636  -2.899  -5.778  1.00 96.23           H
ATOM    685  CG2 VAL A  61      16.561  -1.584  -4.369  1.00 96.23           C
ATOM    686 1HG2 VAL A  61      17.308  -1.456  -5.151  1.00 96.23           H
ATOM    687 2HG2 VAL A  61      16.872  -1.040  -3.477  1.00 96.23           H
ATOM    688 3HG2 VAL A  61      16.461  -2.643  -4.132  1.00 96.23           H
ATOM    689  HN  VAL A  61      15.692   0.687  -3.162  1.00 96.23           H
ATOM    690  N   GLY A  62      13.104   1.338  -4.851  1.00 96.44           N
ATOM    691  CA  GLY A  62      11.793   1.826  -5.244  1.00 96.44           C
ATOM    692  C   GLY A  62      11.893   3.207  -5.894  1.00 96.44           C
ATOM    693  O   GLY A  62      11.227   3.477  -6.892  1.00 96.44           O
ATOM    694 1HA  GLY A  62      11.334   1.124  -5.941  1.00 96.44           H
ATOM    695 2HA  GLY A  62      11.143   1.877  -4.370  1.00 96.44           H
ATOM    696  HN  GLY A  62      13.250   1.267  -3.864  1.00 96.44           H
ATOM    697  N   ALA A  63      12.732   4.045  -5.301  1.00 96.93           N
ATOM    698  CA  ALA A  63      12.884   5.410  -5.775  1.00 96.93           C
ATOM    699  C   ALA A  63      13.409   5.391  -7.212  1.00 96.93           C
ATOM    700  O   ALA A  63      12.885   6.092  -8.076  1.00 96.93           O
ATOM    701  HA  ALA A  63      11.900   5.878  -5.762  1.00 96.93           H
ATOM    702  CB  ALA A  63      13.807   6.179  -4.827  1.00 96.93           C
ATOM    703 1HB  ALA A  63      13.375   6.188  -3.826  1.00 96.93           H
ATOM    704 2HB  ALA A  63      14.783   5.694  -4.797  1.00 96.93           H
ATOM    705 3HB  ALA A  63      13.922   7.203  -5.182  1.00 96.93           H
ATOM    706  HN  ALA A  63      13.299   3.805  -4.514  1.00 96.93           H
ATOM    707  N   LEU A  64      14.436   4.582  -7.423  1.00 95.54           N
ATOM    708  CA  LEU A  64      15.048   4.476  -8.736  1.00 95.54           C
ATOM    709  C   LEU A  64      14.022   3.926  -9.729  1.00 95.54           C
ATOM    710  O   LEU A  64      13.849   4.474 -10.816  1.00 95.54           O
ATOM    711  HA  LEU A  64      15.326   5.482  -9.049  1.00 95.54           H
ATOM    712  CB  LEU A  64      16.335   3.652  -8.663  1.00 95.54           C
ATOM    713 1HB  LEU A  64      16.103   2.693  -8.200  1.00 95.54           H
ATOM    714 2HB  LEU A  64      16.669   3.444  -9.679  1.00 95.54           H
ATOM    715  CG  LEU A  64      17.496   4.289  -7.895  1.00 95.54           C
ATOM    716  HG  LEU A  64      17.141   4.557  -6.900  1.00 95.54           H
ATOM    717  CD1 LEU A  64      18.644   3.294  -7.714  1.00 95.54           C
ATOM    718 1HD1 LEU A  64      18.290   2.428  -7.155  1.00 95.54           H
ATOM    719 2HD1 LEU A  64      19.005   2.974  -8.691  1.00 95.54           H
ATOM    720 3HD1 LEU A  64      19.456   3.773  -7.165  1.00 95.54           H
ATOM    721  CD2 LEU A  64      17.958   5.580  -8.573  1.00 95.54           C
ATOM    722 1HD2 LEU A  64      18.289   5.360  -9.588  1.00 95.54           H
ATOM    723 2HD2 LEU A  64      17.131   6.289  -8.607  1.00 95.54           H
ATOM    724 3HD2 LEU A  64      18.784   6.012  -8.008  1.00 95.54           H
ATOM    725  HN  LEU A  64      14.849   4.007  -6.716  1.00 95.54           H
ATOM    726  N   GLY A  65      13.368   2.849  -9.319  1.00 93.92           N
ATOM    727  CA  GLY A  65      12.481   2.126 -10.215  1.00 93.92           C
ATOM    728  C   GLY A  65      11.331   3.018 -10.685  1.00 93.92           C
ATOM    729  O   GLY A  65      11.077   3.130 -11.884  1.00 93.92           O
ATOM    730 1HA  GLY A  65      13.043   1.767 -11.077  1.00 93.92           H
ATOM    731 2HA  GLY A  65      12.082   1.248  -9.707  1.00 93.92           H
ATOM    732  HN  GLY A  65      13.436   2.470  -8.396  1.00 93.92           H
ATOM    733  N   ASN A  66      10.665   3.630  -9.717  1.00 94.65           N
ATOM    734  CA  ASN A  66       9.448   4.373  -9.999  1.00 94.65           C
ATOM    735  C   ASN A  66       9.806   5.670 -10.728  1.00 94.65           C
ATOM    736  O   ASN A  66       9.039   6.149 -11.562  1.00 94.65           O
ATOM    737  HA  ASN A  66       8.840   3.706 -10.610  1.00 94.65           H
ATOM    738  CB  ASN A  66       8.716   4.742  -8.707  1.00 94.65           C
ATOM    739 1HB  ASN A  66       9.424   5.158  -7.990  1.00 94.65           H
ATOM    740 2HB  ASN A  66       7.978   5.517  -8.913  1.00 94.65           H
ATOM    741  CG  ASN A  66       8.026   3.520  -8.100  1.00 94.65           C
ATOM    742  OD1 ASN A  66       7.147   2.914  -8.690  1.00 94.65           O
ATOM    743  ND2 ASN A  66       8.471   3.192  -6.890  1.00 94.65           N
ATOM    744 1HD2 ASN A  66       9.195   3.732  -6.461  1.00 94.65           H
ATOM    745 2HD2 ASN A  66       8.081   2.407  -6.410  1.00 94.65           H
ATOM    746  HN  ASN A  66      10.943   3.624  -8.757  1.00 94.65           H
ATOM    747  N   SER A  67      10.970   6.202 -10.386  1.00 94.30           N
ATOM    748  CA  SER A  67      11.476   7.388 -11.054  1.00 94.30           C
ATOM    749  C   SER A  67      11.696   7.098 -12.540  1.00 94.30           C
ATOM    750  O   SER A  67      11.446   7.955 -13.387  1.00 94.30           O
ATOM    751  HA  SER A  67      10.703   8.145 -10.923  1.00 94.30           H
ATOM    752  CB  SER A  67      12.776   7.872 -10.410  1.00 94.30           C
ATOM    753 1HB  SER A  67      13.523   7.080 -10.462  1.00 94.30           H
ATOM    754 2HB  SER A  67      13.169   8.717 -10.974  1.00 94.30           H
ATOM    755  OG  SER A  67      12.588   8.256  -9.050  1.00 94.30           O
ATOM    756  HG  SER A  67      13.074   7.625  -8.446  1.00 94.30           H
ATOM    757  HN  SER A  67      11.563   5.836  -9.668  1.00 94.30           H
ATOM    758  N   LEU A  68      12.162   5.888 -12.812  1.00 91.67           N
ATOM    759  CA  LEU A  68      12.395   5.466 -14.182  1.00 91.67           C
ATOM    760  C   LEU A  68      11.060   5.406 -14.927  1.00 91.67           C
ATOM    761  O   LEU A  68      10.976   5.798 -16.090  1.00 91.67           O
ATOM    762  HA  LEU A  68      13.020   6.222 -14.655  1.00 91.67           H
ATOM    763  CB  LEU A  68      13.175   4.150 -14.212  1.00 91.67           C
ATOM    764 1HB  LEU A  68      14.101   4.287 -13.653  1.00 91.67           H
ATOM    765 2HB  LEU A  68      12.593   3.394 -13.685  1.00 91.67           H
ATOM    766  CG  LEU A  68      13.525   3.609 -15.600  1.00 91.67           C
ATOM    767  HG  LEU A  68      12.605   3.536 -16.180  1.00 91.67           H
ATOM    768  CD1 LEU A  68      14.454   4.569 -16.345  1.00 91.67           C
ATOM    769 1HD1 LEU A  68      13.962   5.535 -16.460  1.00 91.67           H
ATOM    770 2HD1 LEU A  68      15.376   4.697 -15.777  1.00 91.67           H
ATOM    771 3HD1 LEU A  68      14.687   4.160 -17.328  1.00 91.67           H
ATOM    772  CD2 LEU A  68      14.112   2.199 -15.507  1.00 91.67           C
ATOM    773 1HD2 LEU A  68      15.019   2.223 -14.902  1.00 91.67           H
ATOM    774 2HD2 LEU A  68      13.385   1.532 -15.045  1.00 91.67           H
ATOM    775 3HD2 LEU A  68      14.352   1.839 -16.507  1.00 91.67           H
ATOM    776  HN  LEU A  68      12.378   5.203 -12.116  1.00 91.67           H
ATOM    777  N   VAL A  69      10.049   4.912 -14.227  1.00 91.24           N
ATOM    778  CA  VAL A  69       8.731   4.760 -14.819  1.00 91.24           C
ATOM    779  C   VAL A  69       8.229   6.125 -15.294  1.00 91.24           C
ATOM    780  O   VAL A  69       7.742   6.256 -16.416  1.00 91.24           O
ATOM    781  HA  VAL A  69       8.834   4.104 -15.684  1.00 91.24           H
ATOM    782  CB  VAL A  69       7.784   4.087 -13.824  1.00 91.24           C
ATOM    783  HB  VAL A  69       7.820   4.653 -12.893  1.00 91.24           H
ATOM    784  CG1 VAL A  69       6.342   4.114 -14.335  1.00 91.24           C
ATOM    785 1HG1 VAL A  69       6.026   5.147 -14.475  1.00 91.24           H
ATOM    786 2HG1 VAL A  69       6.284   3.584 -15.285  1.00 91.24           H
ATOM    787 3HG1 VAL A  69       5.690   3.630 -13.608  1.00 91.24           H
ATOM    788  CG2 VAL A  69       8.233   2.656 -13.521  1.00 91.24           C
ATOM    789 1HG2 VAL A  69       8.240   2.075 -14.443  1.00 91.24           H
ATOM    790 2HG2 VAL A  69       9.235   2.672 -13.094  1.00 91.24           H
ATOM    791 3HG2 VAL A  69       7.542   2.202 -12.811  1.00 91.24           H
ATOM    792  HN  VAL A  69      10.120   4.620 -13.273  1.00 91.24           H
ATOM    793  N   ILE A  70       8.365   7.108 -14.416  1.00 91.75           N
ATOM    794  CA  ILE A  70       7.881   8.446 -14.710  1.00 91.75           C
ATOM    795  C   ILE A  70       8.644   9.006 -15.912  1.00 91.75           C
ATOM    796  O   ILE A  70       8.049   9.613 -16.801  1.00 91.75           O
ATOM    797  HA  ILE A  70       6.828   8.362 -14.978  1.00 91.75           H
ATOM    798  CB  ILE A  70       7.962   9.330 -13.464  1.00 91.75           C
ATOM    799  HB  ILE A  70       8.978   9.278 -13.073  1.00 91.75           H
ATOM    800  CG1 ILE A  70       7.028   8.817 -12.366  1.00 91.75           C
ATOM    801 1HG1 ILE A  70       5.995   8.866 -12.709  1.00 91.75           H
ATOM    802 2HG1 ILE A  70       7.246   7.768 -12.160  1.00 91.75           H
ATOM    803  CG2 ILE A  70       7.686  10.794 -13.812  1.00 91.75           C
ATOM    804 1HG2 ILE A  70       8.424  11.141 -14.535  1.00 91.75           H
ATOM    805 2HG2 ILE A  70       6.688  10.884 -14.240  1.00 91.75           H
ATOM    806 3HG2 ILE A  70       7.749  11.401 -12.908  1.00 91.75           H
ATOM    807  CD1 ILE A  70       7.186   9.637 -11.084  1.00 91.75           C
ATOM    808 1HD1 ILE A  70       8.214   9.565 -10.730  1.00 91.75           H
ATOM    809 2HD1 ILE A  70       6.944  10.680 -11.288  1.00 91.75           H
ATOM    810 3HD1 ILE A  70       6.511   9.251 -10.320  1.00 91.75           H
ATOM    811  HN  ILE A  70       8.795   7.001 -13.519  1.00 91.75           H
ATOM    812  N   LEU A  71       9.950   8.784 -15.899  1.00 89.64           N
ATOM    813  CA  LEU A  71      10.813   9.330 -16.933  1.00 89.64           C
ATOM    814  C   LEU A  71      10.431   8.722 -18.284  1.00 89.64           C
ATOM    815  O   LEU A  71      10.362   9.427 -19.289  1.00 89.64           O
ATOM    816  HA  LEU A  71      10.632  10.404 -16.975  1.00 89.64           H
ATOM    817  CB  LEU A  71      12.284   9.133 -16.564  1.00 89.64           C
ATOM    818 1HB  LEU A  71      12.472   9.640 -15.617  1.00 89.64           H
ATOM    819 2HB  LEU A  71      12.456   8.070 -16.395  1.00 89.64           H
ATOM    820  CG  LEU A  71      13.306   9.631 -17.588  1.00 89.64           C
ATOM    821  HG  LEU A  71      12.828  10.392 -18.205  1.00 89.64           H
ATOM    822  CD1 LEU A  71      14.498  10.293 -16.896  1.00 89.64           C
ATOM    823 1HD1 LEU A  71      14.151  11.143 -16.307  1.00 89.64           H
ATOM    824 2HD1 LEU A  71      14.985   9.571 -16.240  1.00 89.64           H
ATOM    825 3HD1 LEU A  71      15.209  10.638 -17.647  1.00 89.64           H
ATOM    826  CD2 LEU A  71      13.741   8.500 -18.522  1.00 89.64           C
ATOM    827 1HD2 LEU A  71      14.194   7.700 -17.938  1.00 89.64           H
ATOM    828 2HD2 LEU A  71      12.871   8.114 -19.055  1.00 89.64           H
ATOM    829 3HD2 LEU A  71      14.467   8.881 -19.240  1.00 89.64           H
ATOM    830  HN  LEU A  71      10.419   8.242 -15.201  1.00 89.64           H
ATOM    831  N   VAL A  72      10.194   7.418 -18.264  1.00 86.94           N
ATOM    832  CA  VAL A  72       9.837   6.703 -19.478  1.00 86.94           C
ATOM    833  C   VAL A  72       8.524   7.264 -20.027  1.00 86.94           C
ATOM    834  O   VAL A  72       8.391   7.476 -21.232  1.00 86.94           O
ATOM    835  HA  VAL A  72      10.627   6.880 -20.208  1.00 86.94           H
ATOM    836  CB  VAL A  72       9.776   5.200 -19.201  1.00 86.94           C
ATOM    837  HB  VAL A  72       9.127   5.044 -18.339  1.00 86.94           H
ATOM    838  CG1 VAL A  72       9.170   4.448 -20.388  1.00 86.94           C
ATOM    839 1HG1 VAL A  72       8.159   4.812 -20.570  1.00 86.94           H
ATOM    840 2HG1 VAL A  72       9.782   4.616 -21.274  1.00 86.94           H
ATOM    841 3HG1 VAL A  72       9.138   3.382 -20.164  1.00 86.94           H
ATOM    842  CG2 VAL A  72      11.160   4.650 -18.852  1.00 86.94           C
ATOM    843 1HG2 VAL A  72      11.841   4.824 -19.685  1.00 86.94           H
ATOM    844 2HG2 VAL A  72      11.538   5.154 -17.962  1.00 86.94           H
ATOM    845 3HG2 VAL A  72      11.088   3.579 -18.660  1.00 86.94           H
ATOM    846  HN  VAL A  72      10.242   6.854 -17.440  1.00 86.94           H
ATOM    847  N   TYR A  73       7.587   7.488 -19.118  1.00 85.25           N
ATOM    848  CA  TYR A  73       6.281   8.001 -19.499  1.00 85.25           C
ATOM    849  C   TYR A  73       6.407   9.357 -20.196  1.00 85.25           C
ATOM    850  O   TYR A  73       5.696   9.630 -21.162  1.00 85.25           O
ATOM    851  HA  TYR A  73       5.828   7.287 -20.188  1.00 85.25           H
ATOM    852  CB  TYR A  73       5.502   8.181 -18.195  1.00 85.25           C
ATOM    853 1HB  TYR A  73       5.433   7.218 -17.689  1.00 85.25           H
ATOM    854 2HB  TYR A  73       6.061   8.846 -17.538  1.00 85.25           H
ATOM    855  CG  TYR A  73       4.091   8.743 -18.386  1.00 85.25           C
ATOM    856  CD1 TYR A  73       3.892  10.108 -18.422  1.00 85.25           C
ATOM    857  HD1 TYR A  73       4.739  10.785 -18.314  1.00 85.25           H
ATOM    858  CD2 TYR A  73       3.019   7.884 -18.522  1.00 85.25           C
ATOM    859  HD2 TYR A  73       3.177   6.806 -18.494  1.00 85.25           H
ATOM    860  CE1 TYR A  73       2.565  10.637 -18.602  1.00 85.25           C
ATOM    861  HE1 TYR A  73       2.393  11.713 -18.632  1.00 85.25           H
ATOM    862  CE2 TYR A  73       1.692   8.413 -18.702  1.00 85.25           C
ATOM    863  HE2 TYR A  73       0.837   7.747 -18.811  1.00 85.25           H
ATOM    864  CZ  TYR A  73       1.530   9.763 -18.733  1.00 85.25           C
ATOM    865  OH  TYR A  73       0.277  10.263 -18.902  1.00 85.25           O
ATOM    866  HH  TYR A  73      -0.363   9.521 -19.103  1.00 85.25           H
ATOM    867  HN  TYR A  73       7.707   7.326 -18.139  1.00 85.25           H
ATOM    868  N   TRP A  74       7.316  10.170 -19.679  1.00 85.86           N
ATOM    869  CA  TRP A  74       7.429  11.548 -20.127  1.00 85.86           C
ATOM    870  C   TRP A  74       8.000  11.538 -21.547  1.00 85.86           C
ATOM    871  O   TRP A  74       7.433  12.147 -22.452  1.00 85.86           O
ATOM    872  HA  TRP A  74       6.429  11.980 -20.131  1.00 85.86           H
ATOM    873  CB  TRP A  74       8.269  12.375 -19.151  1.00 85.86           C
ATOM    874 1HB  TRP A  74       8.026  12.072 -18.133  1.00 85.86           H
ATOM    875 2HB  TRP A  74       9.322  12.145 -19.310  1.00 85.86           H
ATOM    876  CG  TRP A  74       8.065  13.886 -19.281  1.00 85.86           C
ATOM    877  CD1 TRP A  74       8.656  14.727 -20.140  1.00 85.86           C
ATOM    878  HD1 TRP A  74       9.389  14.425 -20.889  1.00 85.86           H
ATOM    879  CD2 TRP A  74       7.182  14.705 -18.487  1.00 85.86           C
ATOM    880  NE1 TRP A  74       8.220  16.024 -19.959  1.00 85.86           N
ATOM    881  HE1 TRP A  74       8.515  16.825 -20.479  1.00 85.86           H
ATOM    882  CE2 TRP A  74       7.295  16.010 -18.922  1.00 85.86           C
ATOM    883  CE3 TRP A  74       6.315  14.356 -17.436  1.00 85.86           C
ATOM    884  HE3 TRP A  74       6.208  13.333 -17.075  1.00 85.86           H
ATOM    885  CZ2 TRP A  74       6.571  17.070 -18.363  1.00 85.86           C
ATOM    886  HZ2 TRP A  74       6.678  18.093 -18.724  1.00 85.86           H
ATOM    887  CZ3 TRP A  74       5.599  15.427 -16.888  1.00 85.86           C
ATOM    888  HZ3 TRP A  74       4.913  15.211 -16.069  1.00 85.86           H
ATOM    889  CH2 TRP A  74       5.702  16.746 -17.314  1.00 85.86           C
ATOM    890  HH2 TRP A  74       5.108  17.524 -16.835  1.00 85.86           H
ATOM    891  HN  TRP A  74       7.966   9.903 -18.968  1.00 85.86           H
ATOM    892  N   TYR A  75       9.115  10.838 -21.697  1.00 81.51           N
ATOM    893  CA  TYR A  75       9.903  10.938 -22.914  1.00 81.51           C
ATOM    894  C   TYR A  75       9.357  10.007 -23.998  1.00 81.51           C
ATOM    895  O   TYR A  75       9.770  10.086 -25.154  1.00 81.51           O
ATOM    896  HA  TYR A  75       9.847  11.968 -23.267  1.00 81.51           H
ATOM    897  CB  TYR A  75      11.317  10.491 -22.538  1.00 81.51           C
ATOM    898 1HB  TYR A  75      11.251   9.627 -21.877  1.00 81.51           H
ATOM    899 2HB  TYR A  75      11.835  10.162 -23.440  1.00 81.51           H
ATOM    900  CG  TYR A  75      12.152  11.575 -21.855  1.00 81.51           C
ATOM    901  CD1 TYR A  75      12.785  12.539 -22.613  1.00 81.51           C
ATOM    902  HD1 TYR A  75      12.690  12.528 -23.699  1.00 81.51           H
ATOM    903  CD2 TYR A  75      12.273  11.589 -20.480  1.00 81.51           C
ATOM    904  HD2 TYR A  75      11.773  10.828 -19.881  1.00 81.51           H
ATOM    905  CE1 TYR A  75      13.571  13.560 -21.969  1.00 81.51           C
ATOM    906  HE1 TYR A  75      14.076  14.327 -22.556  1.00 81.51           H
ATOM    907  CE2 TYR A  75      13.059  12.610 -19.837  1.00 81.51           C
ATOM    908  HE2 TYR A  75      13.162  12.633 -18.752  1.00 81.51           H
ATOM    909  CZ  TYR A  75      13.669  13.545 -20.613  1.00 81.51           C
ATOM    910  OH  TYR A  75      14.411  14.509 -20.005  1.00 81.51           O
ATOM    911  HH  TYR A  75      14.802  15.123 -20.691  1.00 81.51           H
ATOM    912  HN  TYR A  75       9.481  10.214 -21.006  1.00 81.51           H
ATOM    913  N   CYS A  76       8.438   9.146 -23.586  1.00 75.48           N
ATOM    914  CA  CYS A  76       7.797   8.233 -24.517  1.00 75.48           C
ATOM    915  C   CYS A  76       6.970   9.057 -25.506  1.00 75.48           C
ATOM    916  O   CYS A  76       6.025   9.740 -25.112  1.00 75.48           O
ATOM    917  HA  CYS A  76       8.596   7.700 -25.032  1.00 75.48           H
ATOM    918  CB  CYS A  76       6.946   7.190 -23.791  1.00 75.48           C
ATOM    919 1HB  CYS A  76       7.565   6.626 -23.093  1.00 75.48           H
ATOM    920 2HB  CYS A  76       6.173   7.684 -23.204  1.00 75.48           H
ATOM    921  SG  CYS A  76       6.179   6.054 -25.004  1.00 75.48           S
ATOM    922  HG  CYS A  76       7.317   5.501 -25.416  1.00 75.48           H
ATOM    923  HN  CYS A  76       8.131   9.067 -22.638  1.00 75.48           H
ATOM    924  N   THR A  77       7.354   8.967 -26.770  1.00 68.98           N
ATOM    925  CA  THR A  77       6.753   9.801 -27.797  1.00 68.98           C
ATOM    926  C   THR A  77       5.444   9.181 -28.289  1.00 68.98           C
ATOM    927  O   THR A  77       4.753   9.762 -29.125  1.00 68.98           O
ATOM    928  HA  THR A  77       6.504  10.765 -27.354  1.00 68.98           H
ATOM    929  CB  THR A  77       7.786  10.001 -28.908  1.00 68.98           C
ATOM    930  HB  THR A  77       7.455  10.763 -29.614  1.00 68.98           H
ATOM    931  OG1 THR A  77       7.968   8.697 -29.452  1.00 68.98           O
ATOM    932  HG1 THR A  77       8.395   8.759 -30.354  1.00 68.98           H
ATOM    933  CG2 THR A  77       9.166  10.374 -28.364  1.00 68.98           C
ATOM    934 1HG2 THR A  77       9.526   9.580 -27.710  1.00 68.98           H
ATOM    935 2HG2 THR A  77       9.095  11.304 -27.800  1.00 68.98           H
ATOM    936 3HG2 THR A  77       9.861  10.505 -29.194  1.00 68.98           H
ATOM    937  HN  THR A  77       8.061   8.339 -27.096  1.00 68.98           H
ATOM    938  N   ARG A  78       5.141   8.009 -27.750  1.00 70.03           N
ATOM    939  CA  ARG A  78       3.937   7.295 -28.138  1.00 70.03           C
ATOM    940  C   ARG A  78       2.719   7.877 -27.418  1.00 70.03           C
ATOM    941  O   ARG A  78       2.822   8.318 -26.275  1.00 70.03           O
ATOM    942  HA  ARG A  78       3.862   7.440 -29.216  1.00 70.03           H
ATOM    943  CB  ARG A  78       4.051   5.805 -27.811  1.00 70.03           C
ATOM    944 1HB  ARG A  78       3.411   5.231 -28.481  1.00 70.03           H
ATOM    945 2HB  ARG A  78       5.074   5.468 -27.981  1.00 70.03           H
ATOM    946  CG  ARG A  78       3.653   5.531 -26.359  1.00 70.03           C
ATOM    947 1HG  ARG A  78       4.235   6.167 -25.692  1.00 70.03           H
ATOM    948 2HG  ARG A  78       2.604   5.789 -26.211  1.00 70.03           H
ATOM    949  CD  ARG A  78       3.878   4.061 -25.997  1.00 70.03           C
ATOM    950 1HD  ARG A  78       3.041   3.459 -26.349  1.00 70.03           H
ATOM    951 2HD  ARG A  78       4.772   3.688 -26.496  1.00 70.03           H
ATOM    952  NE  ARG A  78       4.022   3.918 -24.531  1.00 70.03           N
ATOM    953  HE  ARG A  78       4.936   4.016 -24.137  1.00 70.03           H
ATOM    954  CZ  ARG A  78       3.004   3.664 -23.697  1.00 70.03           C
ATOM    955  NH1 ARG A  78       1.758   3.522 -24.169  1.00 70.03           N
ATOM    956 1HH1 ARG A  78       1.582   3.606 -25.150  1.00 70.03           H
ATOM    957 2HH1 ARG A  78       1.003   3.333 -23.541  1.00 70.03           H
ATOM    958  NH2 ARG A  78       3.250   3.554 -22.385  1.00 70.03           N
ATOM    959 1HH2 ARG A  78       2.501   3.365 -21.750  1.00 70.03           H
ATOM    960 2HH2 ARG A  78       4.183   3.661 -22.041  1.00 70.03           H
ATOM    961  HN  ARG A  78       5.702   7.549 -27.061  1.00 70.03           H
ATOM    962  N   VAL A  79       1.594   7.859 -28.118  1.00 75.79           N
ATOM    963  CA  VAL A  79       0.340   8.297 -27.529  1.00 75.79           C
ATOM    964  C   VAL A  79       0.125   7.572 -26.199  1.00 75.79           C
ATOM    965  O   VAL A  79       0.242   6.349 -26.129  1.00 75.79           O
ATOM    966  HA  VAL A  79       0.423   9.367 -27.335  1.00 75.79           H
ATOM    967  CB  VAL A  79      -0.806   8.083 -28.519  1.00 75.79           C
ATOM    968  HB  VAL A  79      -0.972   7.009 -28.612  1.00 75.79           H
ATOM    969  CG1 VAL A  79      -2.101   8.716 -28.005  1.00 75.79           C
ATOM    970 1HG1 VAL A  79      -2.373   8.262 -27.052  1.00 75.79           H
ATOM    971 2HG1 VAL A  79      -1.953   9.787 -27.869  1.00 75.79           H
ATOM    972 3HG1 VAL A  79      -2.899   8.548 -28.728  1.00 75.79           H
ATOM    973  CG2 VAL A  79      -0.444   8.624 -29.903  1.00 75.79           C
ATOM    974 1HG2 VAL A  79      -0.238   9.692 -29.833  1.00 75.79           H
ATOM    975 2HG2 VAL A  79       0.441   8.107 -30.275  1.00 75.79           H
ATOM    976 3HG2 VAL A  79      -1.276   8.459 -30.588  1.00 75.79           H
ATOM    977  HN  VAL A  79       1.531   7.553 -29.068  1.00 75.79           H
ATOM    978  N   LYS A  80      -0.185   8.356 -25.177  1.00 78.46           N
ATOM    979  CA  LYS A  80      -0.481   7.798 -23.869  1.00 78.46           C
ATOM    980  C   LYS A  80      -1.788   7.006 -23.940  1.00 78.46           C
ATOM    981  O   LYS A  80      -2.614   7.242 -24.821  1.00 78.46           O
ATOM    982  HA  LYS A  80       0.326   7.109 -23.617  1.00 78.46           H
ATOM    983  CB  LYS A  80      -0.486   8.898 -22.805  1.00 78.46           C
ATOM    984 1HB  LYS A  80      -1.382   9.509 -22.913  1.00 78.46           H
ATOM    985 2HB  LYS A  80      -0.524   8.449 -21.813  1.00 78.46           H
ATOM    986  CG  LYS A  80       0.758   9.781 -22.924  1.00 78.46           C
ATOM    987 1HG  LYS A  80       0.768  10.272 -23.898  1.00 78.46           H
ATOM    988 2HG  LYS A  80       0.723  10.567 -22.171  1.00 78.46           H
ATOM    989  CD  LYS A  80       2.035   8.956 -22.750  1.00 78.46           C
ATOM    990 1HD  LYS A  80       2.050   8.509 -21.756  1.00 78.46           H
ATOM    991 2HD  LYS A  80       2.043   8.135 -23.468  1.00 78.46           H
ATOM    992  CE  LYS A  80       3.279   9.824 -22.945  1.00 78.46           C
ATOM    993 1HE  LYS A  80       3.152  10.461 -23.820  1.00 78.46           H
ATOM    994 2HE  LYS A  80       3.408  10.483 -22.086  1.00 78.46           H
ATOM    995  NZ  LYS A  80       4.481   8.976 -23.112  1.00 78.46           N
ATOM    996 1HZ  LYS A  80       5.268   9.555 -23.385  1.00 78.46           H
ATOM    997 2HZ  LYS A  80       4.691   8.511 -22.236  1.00 78.46           H
ATOM    998 3HZ  LYS A  80       4.308   8.282 -23.830  1.00 78.46           H
ATOM    999  HN  LYS A  80      -0.236   9.353 -25.233  1.00 78.46           H
ATOM   1000  N   THR A  81      -1.936   6.083 -23.001  1.00 79.74           N
ATOM   1001  CA  THR A  81      -3.197   5.379 -22.836  1.00 79.74           C
ATOM   1002  C   THR A  81      -3.746   5.594 -21.424  1.00 79.74           C
ATOM   1003  O   THR A  81      -3.039   6.085 -20.547  1.00 79.74           O
ATOM   1004  HA  THR A  81      -3.922   5.804 -23.529  1.00 79.74           H
ATOM   1005  CB  THR A  81      -2.964   3.906 -23.179  1.00 79.74           C
ATOM   1006  HB  THR A  81      -3.908   3.363 -23.224  1.00 79.74           H
ATOM   1007  OG1 THR A  81      -2.043   3.459 -22.188  1.00 79.74           O
ATOM   1008  HG1 THR A  81      -1.109   3.689 -22.460  1.00 79.74           H
ATOM   1009  CG2 THR A  81      -2.208   3.725 -24.497  1.00 79.74           C
ATOM   1010 1HG2 THR A  81      -1.235   4.211 -24.428  1.00 79.74           H
ATOM   1011 2HG2 THR A  81      -2.781   4.173 -25.309  1.00 79.74           H
ATOM   1012 3HG2 THR A  81      -2.070   2.662 -24.694  1.00 79.74           H
ATOM   1013  HN  THR A  81      -1.216   5.816 -22.361  1.00 79.74           H
ATOM   1014  N   MET A  82      -5.004   5.214 -21.249  1.00 81.65           N
ATOM   1015  CA  MET A  82      -5.623   5.257 -19.935  1.00 81.65           C
ATOM   1016  C   MET A  82      -4.821   4.435 -18.925  1.00 81.65           C
ATOM   1017  O   MET A  82      -4.626   4.861 -17.788  1.00 81.65           O
ATOM   1018  HA  MET A  82      -5.620   6.307 -19.644  1.00 81.65           H
ATOM   1019  CB  MET A  82      -7.048   4.708 -20.024  1.00 81.65           C
ATOM   1020 1HB  MET A  82      -7.644   5.338 -20.685  1.00 81.65           H
ATOM   1021 2HB  MET A  82      -7.031   3.711 -20.464  1.00 81.65           H
ATOM   1022  CG  MET A  82      -7.701   4.651 -18.641  1.00 81.65           C
ATOM   1023 1HG  MET A  82      -7.352   3.770 -18.102  1.00 81.65           H
ATOM   1024 2HG  MET A  82      -7.406   5.521 -18.055  1.00 81.65           H
ATOM   1025  SD  MET A  82      -9.477   4.601 -18.806  1.00 81.65           S
ATOM   1026  CE  MET A  82      -9.954   4.888 -17.110  1.00 81.65           C
ATOM   1027 1HE  MET A  82      -9.546   4.098 -16.479  1.00 81.65           H
ATOM   1028 2HE  MET A  82      -9.567   5.852 -16.782  1.00 81.65           H
ATOM   1029 3HE  MET A  82     -11.041   4.888 -17.034  1.00 81.65           H
ATOM   1030  HN  MET A  82      -5.596   4.883 -21.984  1.00 81.65           H
ATOM   1031  N   THR A  83      -4.378   3.271 -19.376  1.00 81.56           N
ATOM   1032  CA  THR A  83      -3.533   2.422 -18.553  1.00 81.56           C
ATOM   1033  C   THR A  83      -2.287   3.187 -18.101  1.00 81.56           C
ATOM   1034  O   THR A  83      -1.908   3.128 -16.932  1.00 81.56           O
ATOM   1035  HA  THR A  83      -4.087   2.153 -17.654  1.00 81.56           H
ATOM   1036  CB  THR A  83      -3.212   1.157 -19.352  1.00 81.56           C
ATOM   1037  HB  THR A  83      -2.507   1.372 -20.155  1.00 81.56           H
ATOM   1038  OG1 THR A  83      -4.488   0.675 -19.766  1.00 81.56           O
ATOM   1039  HG1 THR A  83      -5.210   1.126 -19.242  1.00 81.56           H
ATOM   1040  CG2 THR A  83      -2.657   0.034 -18.473  1.00 81.56           C
ATOM   1041 1HG2 THR A  83      -3.391  -0.227 -17.711  1.00 81.56           H
ATOM   1042 2HG2 THR A  83      -1.738   0.369 -17.993  1.00 81.56           H
ATOM   1043 3HG2 THR A  83      -2.447  -0.840 -19.090  1.00 81.56           H
ATOM   1044  HN  THR A  83      -4.586   2.906 -20.283  1.00 81.56           H
ATOM   1045  N   ASP A  84      -1.685   3.887 -19.051  1.00 82.98           N
ATOM   1046  CA  ASP A  84      -0.431   4.575 -18.793  1.00 82.98           C
ATOM   1047  C   ASP A  84      -0.652   5.643 -17.719  1.00 82.98           C
ATOM   1048  O   ASP A  84       0.226   5.889 -16.893  1.00 82.98           O
ATOM   1049  HA  ASP A  84       0.261   3.797 -18.470  1.00 82.98           H
ATOM   1050  CB  ASP A  84       0.085   5.271 -20.053  1.00 82.98           C
ATOM   1051 1HB  ASP A  84      -0.611   6.055 -20.351  1.00 82.98           H
ATOM   1052 2HB  ASP A  84       1.038   5.755 -19.841  1.00 82.98           H
ATOM   1053  CG  ASP A  84       0.258   4.272 -21.199  1.00 82.98           C
ATOM   1054  OD1 ASP A  84       0.921   3.241 -20.958  1.00 82.98           O
ATOM   1055  OD2 ASP A  84      -0.277   4.563 -22.291  1.00 82.98           O
ATOM   1056  HN  ASP A  84      -2.039   3.989 -19.981  1.00 82.98           H
ATOM   1057  N   MET A  85      -1.829   6.249 -17.767  1.00 87.54           N
ATOM   1058  CA  MET A  85      -2.174   7.290 -16.813  1.00 87.54           C
ATOM   1059  C   MET A  85      -2.194   6.740 -15.385  1.00 87.54           C
ATOM   1060  O   MET A  85      -1.682   7.375 -14.464  1.00 87.54           O
ATOM   1061  HA  MET A  85      -1.393   8.045 -16.908  1.00 87.54           H
ATOM   1062  CB  MET A  85      -3.549   7.864 -17.158  1.00 87.54           C
ATOM   1063 1HB  MET A  85      -3.566   8.174 -18.203  1.00 87.54           H
ATOM   1064 2HB  MET A  85      -4.309   7.091 -17.043  1.00 87.54           H
ATOM   1065  CG  MET A  85      -3.886   9.057 -16.261  1.00 87.54           C
ATOM   1066 1HG  MET A  85      -4.888   9.422 -16.489  1.00 87.54           H
ATOM   1067 2HG  MET A  85      -3.889   8.747 -15.216  1.00 87.54           H
ATOM   1068  SD  MET A  85      -2.693  10.361 -16.506  1.00 87.54           S
ATOM   1069  CE  MET A  85      -3.130  10.875 -18.159  1.00 87.54           C
ATOM   1070 1HE  MET A  85      -3.014  10.035 -18.843  1.00 87.54           H
ATOM   1071 2HE  MET A  85      -4.166  11.214 -18.172  1.00 87.54           H
ATOM   1072 3HE  MET A  85      -2.477  11.690 -18.471  1.00 87.54           H
ATOM   1073  HN  MET A  85      -2.539   6.040 -18.439  1.00 87.54           H
ATOM   1074  N   PHE A  86      -2.791   5.565 -15.246  1.00 88.62           N
ATOM   1075  CA  PHE A  86      -2.895   4.928 -13.944  1.00 88.62           C
ATOM   1076  C   PHE A  86      -1.527   4.442 -13.461  1.00 88.62           C
ATOM   1077  O   PHE A  86      -1.216   4.532 -12.274  1.00 88.62           O
ATOM   1078  HA  PHE A  86      -3.280   5.674 -13.249  1.00 88.62           H
ATOM   1079  CB  PHE A  86      -3.822   3.723 -14.109  1.00 88.62           C
ATOM   1080 1HB  PHE A  86      -3.433   3.083 -14.901  1.00 88.62           H
ATOM   1081 2HB  PHE A  86      -3.806   3.137 -13.190  1.00 88.62           H
ATOM   1082  CG  PHE A  86      -5.271   4.092 -14.436  1.00 88.62           C
ATOM   1083  CD1 PHE A  86      -5.855   5.157 -13.825  1.00 88.62           C
ATOM   1084  HD1 PHE A  86      -5.292   5.749 -13.103  1.00 88.62           H
ATOM   1085  CD2 PHE A  86      -5.974   3.355 -15.337  1.00 88.62           C
ATOM   1086  HD2 PHE A  86      -5.505   2.500 -15.826  1.00 88.62           H
ATOM   1087  CE1 PHE A  86      -7.199   5.500 -14.129  1.00 88.62           C
ATOM   1088  HE1 PHE A  86      -7.668   6.354 -13.639  1.00 88.62           H
ATOM   1089  CE2 PHE A  86      -7.318   3.697 -15.640  1.00 88.62           C
ATOM   1090  HE2 PHE A  86      -7.881   3.106 -16.362  1.00 88.62           H
ATOM   1091  CZ  PHE A  86      -7.902   4.763 -15.030  1.00 88.62           C
ATOM   1092  HZ  PHE A  86      -8.934   5.026 -15.263  1.00 88.62           H
ATOM   1093  HN  PHE A  86      -3.198   5.052 -16.001  1.00 88.62           H
ATOM   1094  N   LEU A  87      -0.746   3.937 -14.405  1.00 86.67           N
ATOM   1095  CA  LEU A  87       0.580   3.435 -14.090  1.00 86.67           C
ATOM   1096  C   LEU A  87       1.446   4.585 -13.571  1.00 86.67           C
ATOM   1097  O   LEU A  87       2.270   4.393 -12.679  1.00 86.67           O
ATOM   1098  HA  LEU A  87       0.471   2.699 -13.293  1.00 86.67           H
ATOM   1099  CB  LEU A  87       1.180   2.711 -15.297  1.00 86.67           C
ATOM   1100 1HB  LEU A  87       1.151   3.386 -16.152  1.00 86.67           H
ATOM   1101 2HB  LEU A  87       2.230   2.506 -15.088  1.00 86.67           H
ATOM   1102  CG  LEU A  87       0.502   1.399 -15.696  1.00 86.67           C
ATOM   1103  HG  LEU A  87      -0.558   1.596 -15.853  1.00 86.67           H
ATOM   1104  CD1 LEU A  87       1.065   0.871 -17.017  1.00 86.67           C
ATOM   1105 1HD1 LEU A  87       0.894   1.605 -17.804  1.00 86.67           H
ATOM   1106 2HD1 LEU A  87       2.135   0.693 -16.911  1.00 86.67           H
ATOM   1107 3HD1 LEU A  87       0.566  -0.063 -17.277  1.00 86.67           H
ATOM   1108  CD2 LEU A  87       0.607   0.364 -14.574  1.00 86.67           C
ATOM   1109 1HD2 LEU A  87       1.657   0.164 -14.361  1.00 86.67           H
ATOM   1110 2HD2 LEU A  87       0.121   0.750 -13.677  1.00 86.67           H
ATOM   1111 3HD2 LEU A  87       0.117  -0.559 -14.884  1.00 86.67           H
ATOM   1112  HN  LEU A  87      -1.007   3.868 -15.368  1.00 86.67           H
ATOM   1113  N   LEU A  88       1.229   5.756 -14.152  1.00 89.81           N
ATOM   1114  CA  LEU A  88       1.947   6.946 -13.729  1.00 89.81           C
ATOM   1115  C   LEU A  88       1.605   7.252 -12.270  1.00 89.81           C
ATOM   1116  O   LEU A  88       2.498   7.413 -11.439  1.00 89.81           O
ATOM   1117  HA  LEU A  88       3.013   6.725 -13.795  1.00 89.81           H
ATOM   1118  CB  LEU A  88       1.667   8.109 -14.683  1.00 89.81           C
ATOM   1119 1HB  LEU A  88       2.087   7.862 -15.658  1.00 89.81           H
ATOM   1120 2HB  LEU A  88       0.588   8.194 -14.813  1.00 89.81           H
ATOM   1121  CG  LEU A  88       2.210   9.474 -14.256  1.00 89.81           C
ATOM   1122  HG  LEU A  88       1.901   9.657 -13.227  1.00 89.81           H
ATOM   1123  CD1 LEU A  88       3.740   9.486 -14.277  1.00 89.81           C
ATOM   1124 1HD1 LEU A  88       4.119   8.729 -13.591  1.00 89.81           H
ATOM   1125 2HD1 LEU A  88       4.091   9.271 -15.286  1.00 89.81           H
ATOM   1126 3HD1 LEU A  88       4.099  10.468 -13.969  1.00 89.81           H
ATOM   1127  CD2 LEU A  88       1.615  10.593 -15.112  1.00 89.81           C
ATOM   1128 1HD2 LEU A  88       1.873  10.427 -16.158  1.00 89.81           H
ATOM   1129 2HD2 LEU A  88       0.531  10.599 -15.002  1.00 89.81           H
ATOM   1130 3HD2 LEU A  88       2.018  11.553 -14.787  1.00 89.81           H
ATOM   1131  HN  LEU A  88       0.577   5.898 -14.897  1.00 89.81           H
ATOM   1132  N   ASN A  89       0.309   7.323 -12.002  1.00 93.13           N
ATOM   1133  CA  ASN A  89      -0.162   7.716 -10.685  1.00 93.13           C
ATOM   1134  C   ASN A  89       0.265   6.665  -9.659  1.00 93.13           C
ATOM   1135  O   ASN A  89       0.483   6.983  -8.492  1.00 93.13           O
ATOM   1136  HA  ASN A  89       0.291   8.690 -10.497  1.00 93.13           H
ATOM   1137  CB  ASN A  89      -1.689   7.814 -10.653  1.00 93.13           C
ATOM   1138 1HB  ASN A  89      -2.122   6.998 -11.231  1.00 93.13           H
ATOM   1139 2HB  ASN A  89      -2.043   7.701  -9.628  1.00 93.13           H
ATOM   1140  CG  ASN A  89      -2.164   9.155 -11.217  1.00 93.13           C
ATOM   1141  OD1 ASN A  89      -2.391  10.115 -10.499  1.00 93.13           O
ATOM   1142  ND2 ASN A  89      -2.303   9.167 -12.540  1.00 93.13           N
ATOM   1143 1HD2 ASN A  89      -2.100   8.344 -13.071  1.00 93.13           H
ATOM   1144 2HD2 ASN A  89      -2.609   9.998 -13.003  1.00 93.13           H
ATOM   1145  HN  ASN A  89      -0.411   7.118 -12.664  1.00 93.13           H
ATOM   1146  N   LEU A  90       0.373   5.432 -10.134  1.00 91.87           N
ATOM   1147  CA  LEU A  90       0.798   4.336  -9.279  1.00 91.87           C
ATOM   1148  C   LEU A  90       2.233   4.586  -8.811  1.00 91.87           C
ATOM   1149  O   LEU A  90       2.543   4.419  -7.632  1.00 91.87           O
ATOM   1150  HA  LEU A  90       0.146   4.331  -8.406  1.00 91.87           H
ATOM   1151  CB  LEU A  90       0.609   2.996  -9.993  1.00 91.87           C
ATOM   1152 1HB  LEU A  90      -0.315   3.041 -10.570  1.00 91.87           H
ATOM   1153 2HB  LEU A  90       1.424   2.868 -10.705  1.00 91.87           H
ATOM   1154  CG  LEU A  90       0.556   1.759  -9.094  1.00 91.87           C
ATOM   1155  HG  LEU A  90       1.314   1.868  -8.318  1.00 91.87           H
ATOM   1156  CD1 LEU A  90      -0.798   1.650  -8.390  1.00 91.87           C
ATOM   1157 1HD1 LEU A  90      -0.961   2.536  -7.776  1.00 91.87           H
ATOM   1158 2HD1 LEU A  90      -1.590   1.575  -9.135  1.00 91.87           H
ATOM   1159 3HD1 LEU A  90      -0.809   0.762  -7.758  1.00 91.87           H
ATOM   1160  CD2 LEU A  90       0.895   0.493  -9.883  1.00 91.87           C
ATOM   1161 1HD2 LEU A  90       0.177   0.367 -10.694  1.00 91.87           H
ATOM   1162 2HD2 LEU A  90       1.899   0.581 -10.298  1.00 91.87           H
ATOM   1163 3HD2 LEU A  90       0.850  -0.371  -9.221  1.00 91.87           H
ATOM   1164  HN  LEU A  90       0.177   5.178 -11.081  1.00 91.87           H
ATOM   1165  N   ALA A  91       3.070   4.983  -9.758  1.00 93.95           N
ATOM   1166  CA  ALA A  91       4.475   5.214  -9.467  1.00 93.95           C
ATOM   1167  C   ALA A  91       4.605   6.409  -8.520  1.00 93.95           C
ATOM   1168  O   ALA A  91       5.475   6.424  -7.651  1.00 93.95           O
ATOM   1169  HA  ALA A  91       4.861   4.324  -8.971  1.00 93.95           H
ATOM   1170  CB  ALA A  91       5.240   5.421 -10.776  1.00 93.95           C
ATOM   1171 1HB  ALA A  91       5.140   4.532 -11.399  1.00 93.95           H
ATOM   1172 2HB  ALA A  91       4.832   6.283 -11.303  1.00 93.95           H
ATOM   1173 3HB  ALA A  91       6.294   5.594 -10.557  1.00 93.95           H
ATOM   1174  HN  ALA A  91       2.803   5.146 -10.708  1.00 93.95           H
ATOM   1175  N   ILE A  92       3.728   7.381  -8.722  1.00 95.25           N
ATOM   1176  CA  ILE A  92       3.731   8.575  -7.894  1.00 95.25           C
ATOM   1177  C   ILE A  92       3.363   8.196  -6.458  1.00 95.25           C
ATOM   1178  O   ILE A  92       4.010   8.638  -5.510  1.00 95.25           O
ATOM   1179  HA  ILE A  92       4.746   8.972  -7.897  1.00 95.25           H
ATOM   1180  CB  ILE A  92       2.823   9.648  -8.498  1.00 95.25           C
ATOM   1181  HB  ILE A  92       1.863   9.191  -8.733  1.00 95.25           H
ATOM   1182  CG1 ILE A  92       3.403  10.181  -9.810  1.00 95.25           C
ATOM   1183 1HG1 ILE A  92       4.296  10.772  -9.604  1.00 95.25           H
ATOM   1184 2HG1 ILE A  92       3.711   9.348 -10.441  1.00 95.25           H
ATOM   1185  CG2 ILE A  92       2.556  10.770  -7.492  1.00 95.25           C
ATOM   1186 1HG2 ILE A  92       2.068  10.357  -6.609  1.00 95.25           H
ATOM   1187 2HG2 ILE A  92       3.500  11.232  -7.204  1.00 95.25           H
ATOM   1188 3HG2 ILE A  92       1.908  11.519  -7.947  1.00 95.25           H
ATOM   1189  CD1 ILE A  92       2.378  11.040 -10.554  1.00 95.25           C
ATOM   1190 1HD1 ILE A  92       1.496  10.439 -10.779  1.00 95.25           H
ATOM   1191 2HD1 ILE A  92       2.091  11.886  -9.929  1.00 95.25           H
ATOM   1192 3HD1 ILE A  92       2.815  11.406 -11.482  1.00 95.25           H
ATOM   1193  HN  ILE A  92       3.026   7.362  -9.433  1.00 95.25           H
ATOM   1194  N   ALA A  93       2.325   7.380  -6.342  1.00 95.43           N
ATOM   1195  CA  ALA A  93       1.838   6.969  -5.037  1.00 95.43           C
ATOM   1196  C   ALA A  93       2.959   6.252  -4.282  1.00 95.43           C
ATOM   1197  O   ALA A  93       3.181   6.511  -3.100  1.00 95.43           O
ATOM   1198  HA  ALA A  93       1.560   7.869  -4.488  1.00 95.43           H
ATOM   1199  CB  ALA A  93       0.596   6.092  -5.208  1.00 95.43           C
ATOM   1200 1HB  ALA A  93      -0.180   6.658  -5.723  1.00 95.43           H
ATOM   1201 2HB  ALA A  93       0.852   5.210  -5.794  1.00 95.43           H
ATOM   1202 3HB  ALA A  93       0.231   5.784  -4.228  1.00 95.43           H
ATOM   1203  HN  ALA A  93       1.821   7.003  -7.119  1.00 95.43           H
ATOM   1204  N   ASP A  94       3.635   5.363  -4.995  1.00 94.56           N
ATOM   1205  CA  ASP A  94       4.705   4.582  -4.398  1.00 94.56           C
ATOM   1206  C   ASP A  94       5.801   5.524  -3.898  1.00 94.56           C
ATOM   1207  O   ASP A  94       6.294   5.371  -2.782  1.00 94.56           O
ATOM   1208  HA  ASP A  94       4.234   4.023  -3.589  1.00 94.56           H
ATOM   1209  CB  ASP A  94       5.329   3.631  -5.421  1.00 94.56           C
ATOM   1210 1HB  ASP A  94       5.464   4.150  -6.371  1.00 94.56           H
ATOM   1211 2HB  ASP A  94       6.319   3.325  -5.082  1.00 94.56           H
ATOM   1212  CG  ASP A  94       4.451   2.396  -5.630  1.00 94.56           C
ATOM   1213  OD1 ASP A  94       3.748   2.030  -4.663  1.00 94.56           O
ATOM   1214  OD2 ASP A  94       4.503   1.845  -6.750  1.00 94.56           O
ATOM   1215  HN  ASP A  94       3.463   5.175  -5.962  1.00 94.56           H
ATOM   1216  N   LEU A  95       6.150   6.479  -4.748  1.00 96.63           N
ATOM   1217  CA  LEU A  95       7.228   7.401  -4.436  1.00 96.63           C
ATOM   1218  C   LEU A  95       6.894   8.151  -3.145  1.00 96.63           C
ATOM   1219  O   LEU A  95       7.750   8.307  -2.275  1.00 96.63           O
ATOM   1220  HA  LEU A  95       8.128   6.809  -4.268  1.00 96.63           H
ATOM   1221  CB  LEU A  95       7.508   8.321  -5.626  1.00 96.63           C
ATOM   1222 1HB  LEU A  95       6.553   8.642  -6.044  1.00 96.63           H
ATOM   1223 2HB  LEU A  95       8.011   9.216  -5.258  1.00 96.63           H
ATOM   1224  CG  LEU A  95       8.351   7.722  -6.754  1.00 96.63           C
ATOM   1225  HG  LEU A  95       7.863   6.810  -7.097  1.00 96.63           H
ATOM   1226  CD1 LEU A  95       8.424   8.674  -7.949  1.00 96.63           C
ATOM   1227 1HD1 LEU A  95       7.418   8.862  -8.326  1.00 96.63           H
ATOM   1228 2HD1 LEU A  95       8.876   9.616  -7.637  1.00 96.63           H
ATOM   1229 3HD1 LEU A  95       9.029   8.224  -8.736  1.00 96.63           H
ATOM   1230  CD2 LEU A  95       9.741   7.329  -6.249  1.00 96.63           C
ATOM   1231 1HD2 LEU A  95      10.250   8.211  -5.862  1.00 96.63           H
ATOM   1232 2HD2 LEU A  95       9.642   6.588  -5.455  1.00 96.63           H
ATOM   1233 3HD2 LEU A  95      10.319   6.906  -7.070  1.00 96.63           H
ATOM   1234  HN  LEU A  95       5.712   6.626  -5.635  1.00 96.63           H
ATOM   1235  N   LEU A  96       5.649   8.594  -3.061  1.00 95.99           N
ATOM   1236  CA  LEU A  96       5.223   9.423  -1.946  1.00 95.99           C
ATOM   1237  C   LEU A  96       5.461   8.670  -0.636  1.00 95.99           C
ATOM   1238  O   LEU A  96       5.893   9.259   0.354  1.00 95.99           O
ATOM   1239  HA  LEU A  96       5.845  10.318  -1.948  1.00 95.99           H
ATOM   1240  CB  LEU A  96       3.775   9.879  -2.139  1.00 95.99           C
ATOM   1241 1HB  LEU A  96       3.178   9.013  -2.427  1.00 95.99           H
ATOM   1242 2HB  LEU A  96       3.393  10.225  -1.179  1.00 95.99           H
ATOM   1243  CG  LEU A  96       3.552  10.983  -3.174  1.00 95.99           C
ATOM   1244  HG  LEU A  96       3.863  10.606  -4.148  1.00 95.99           H
ATOM   1245  CD1 LEU A  96       2.069  11.343  -3.281  1.00 95.99           C
ATOM   1246 1HD1 LEU A  96       1.502  10.462  -3.583  1.00 95.99           H
ATOM   1247 2HD1 LEU A  96       1.709  11.693  -2.313  1.00 95.99           H
ATOM   1248 3HD1 LEU A  96       1.939  12.131  -4.023  1.00 95.99           H
ATOM   1249  CD2 LEU A  96       4.418  12.207  -2.866  1.00 95.99           C
ATOM   1250 1HD2 LEU A  96       4.161  12.594  -1.880  1.00 95.99           H
ATOM   1251 2HD2 LEU A  96       5.469  11.921  -2.881  1.00 95.99           H
ATOM   1252 3HD2 LEU A  96       4.240  12.977  -3.616  1.00 95.99           H
ATOM   1253  HN  LEU A  96       4.938   8.396  -3.736  1.00 95.99           H
ATOM   1254  N   PHE A  97       5.168   7.378  -0.671  1.00 95.98           N
ATOM   1255  CA  PHE A  97       5.329   6.541   0.506  1.00 95.98           C
ATOM   1256  C   PHE A  97       6.809   6.286   0.799  1.00 95.98           C
ATOM   1257  O   PHE A  97       7.252   6.419   1.938  1.00 95.98           O
ATOM   1258  HA  PHE A  97       4.881   7.074   1.345  1.00 95.98           H
ATOM   1259  CB  PHE A  97       4.643   5.208   0.204  1.00 95.98           C
ATOM   1260 1HB  PHE A  97       3.564   5.360   0.192  1.00 95.98           H
ATOM   1261 2HB  PHE A  97       4.929   4.882  -0.796  1.00 95.98           H
ATOM   1262  CG  PHE A  97       4.976   4.096   1.201  1.00 95.98           C
ATOM   1263  CD1 PHE A  97       5.592   2.961   0.774  1.00 95.98           C
ATOM   1264  HD1 PHE A  97       5.847   2.843  -0.279  1.00 95.98           H
ATOM   1265  CD2 PHE A  97       4.657   4.244   2.515  1.00 95.98           C
ATOM   1266  HD2 PHE A  97       4.164   5.153   2.857  1.00 95.98           H
ATOM   1267  CE1 PHE A  97       5.901   1.930   1.700  1.00 95.98           C
ATOM   1268  HE1 PHE A  97       6.394   1.020   1.357  1.00 95.98           H
ATOM   1269  CE2 PHE A  97       4.967   3.212   3.441  1.00 95.98           C
ATOM   1270  HE2 PHE A  97       4.711   3.331   4.494  1.00 95.98           H
ATOM   1271  CZ  PHE A  97       5.582   2.077   3.013  1.00 95.98           C
ATOM   1272  HZ  PHE A  97       5.820   1.286   3.724  1.00 95.98           H
ATOM   1273  HN  PHE A  97       4.827   6.904  -1.483  1.00 95.98           H
ATOM   1274  N   LEU A  98       7.532   5.923  -0.250  1.00 96.74           N
ATOM   1275  CA  LEU A  98       8.912   5.493  -0.095  1.00 96.74           C
ATOM   1276  C   LEU A  98       9.702   6.582   0.632  1.00 96.74           C
ATOM   1277  O   LEU A  98      10.590   6.283   1.429  1.00 96.74           O
ATOM   1278  HA  LEU A  98       8.907   4.597   0.526  1.00 96.74           H
ATOM   1279  CB  LEU A  98       9.506   5.102  -1.449  1.00 96.74           C
ATOM   1280 1HB  LEU A  98       9.311   5.908  -2.156  1.00 96.74           H
ATOM   1281 2HB  LEU A  98      10.589   5.028  -1.341  1.00 96.74           H
ATOM   1282  CG  LEU A  98       8.993   3.794  -2.055  1.00 96.74           C
ATOM   1283  HG  LEU A  98       7.909   3.766  -1.939  1.00 96.74           H
ATOM   1284  CD1 LEU A  98       9.289   3.731  -3.555  1.00 96.74           C
ATOM   1285 1HD1 LEU A  98       8.799   4.565  -4.057  1.00 96.74           H
ATOM   1286 2HD1 LEU A  98      10.365   3.792  -3.716  1.00 96.74           H
ATOM   1287 3HD1 LEU A  98       8.913   2.792  -3.960  1.00 96.74           H
ATOM   1288  CD2 LEU A  98       9.558   2.584  -1.308  1.00 96.74           C
ATOM   1289 1HD2 LEU A  98      10.646   2.595  -1.371  1.00 96.74           H
ATOM   1290 2HD2 LEU A  98       9.254   2.628  -0.262  1.00 96.74           H
ATOM   1291 3HD2 LEU A  98       9.177   1.668  -1.759  1.00 96.74           H
ATOM   1292  HN  LEU A  98       7.192   5.919  -1.190  1.00 96.74           H
ATOM   1293  N   VAL A  99       9.350   7.824   0.333  1.00 96.89           N
ATOM   1294  CA  VAL A  99      10.059   8.959   0.898  1.00 96.89           C
ATOM   1295  C   VAL A  99       9.900   8.948   2.420  1.00 96.89           C
ATOM   1296  O   VAL A  99      10.661   9.600   3.132  1.00 96.89           O
ATOM   1297  HA  VAL A  99      11.115   8.843   0.655  1.00 96.89           H
ATOM   1298  CB  VAL A  99       9.565  10.257   0.255  1.00 96.89           C
ATOM   1299  HB  VAL A  99       8.476  10.257   0.294  1.00 96.89           H
ATOM   1300  CG1 VAL A  99      10.062  11.478   1.032  1.00 96.89           C
ATOM   1301 1HG1 VAL A  99       9.692  11.432   2.056  1.00 96.89           H
ATOM   1302 2HG1 VAL A  99      11.152  11.484   1.040  1.00 96.89           H
ATOM   1303 3HG1 VAL A  99       9.697  12.386   0.554  1.00 96.89           H
ATOM   1304  CG2 VAL A  99       9.983  10.335  -1.214  1.00 96.89           C
ATOM   1305 1HG2 VAL A  99      11.071  10.301  -1.285  1.00 96.89           H
ATOM   1306 2HG2 VAL A  99       9.558   9.491  -1.758  1.00 96.89           H
ATOM   1307 3HG2 VAL A  99       9.620  11.267  -1.647  1.00 96.89           H
ATOM   1308  HN  VAL A  99       8.598   8.059  -0.283  1.00 96.89           H
ATOM   1309  N   THR A 100       8.905   8.200   2.873  1.00 96.18           N
ATOM   1310  CA  THR A 100       8.595   8.145   4.292  1.00 96.18           C
ATOM   1311  C   THR A 100       9.418   7.051   4.976  1.00 96.18           C
ATOM   1312  O   THR A 100       9.529   7.027   6.200  1.00 96.18           O
ATOM   1313  HA  THR A 100       8.887   9.093   4.744  1.00 96.18           H
ATOM   1314  CB  THR A 100       7.085   7.952   4.440  1.00 96.18           C
ATOM   1315  HB  THR A 100       6.762   8.171   5.457  1.00 96.18           H
ATOM   1316  OG1 THR A 100       6.861   6.616   3.997  1.00 96.18           O
ATOM   1317  HG1 THR A 100       6.806   6.591   2.999  1.00 96.18           H
ATOM   1318  CG2 THR A 100       6.286   8.809   3.456  1.00 96.18           C
ATOM   1319 1HG2 THR A 100       6.560   8.542   2.435  1.00 96.18           H
ATOM   1320 2HG2 THR A 100       6.508   9.862   3.628  1.00 96.18           H
ATOM   1321 3HG2 THR A 100       5.220   8.634   3.603  1.00 96.18           H
ATOM   1322  HN  THR A 100       8.317   7.638   2.291  1.00 96.18           H
ATOM   1323  N   LEU A 101       9.973   6.172   4.154  1.00 95.96           N
ATOM   1324  CA  LEU A 101      10.644   4.989   4.666  1.00 95.96           C
ATOM   1325  C   LEU A 101      11.871   5.414   5.474  1.00 95.96           C
ATOM   1326  O   LEU A 101      12.151   4.848   6.530  1.00 95.96           O
ATOM   1327  HA  LEU A 101       9.948   4.483   5.335  1.00 95.96           H
ATOM   1328  CB  LEU A 101      10.963   4.019   3.527  1.00 95.96           C
ATOM   1329 1HB  LEU A 101      11.470   4.572   2.736  1.00 95.96           H
ATOM   1330 2HB  LEU A 101      11.668   3.275   3.897  1.00 95.96           H
ATOM   1331  CG  LEU A 101       9.767   3.288   2.914  1.00 95.96           C
ATOM   1332  HG  LEU A 101       9.134   4.024   2.418  1.00 95.96           H
ATOM   1333  CD1 LEU A 101      10.222   2.292   1.845  1.00 95.96           C
ATOM   1334 1HD1 LEU A 101      10.750   2.824   1.054  1.00 95.96           H
ATOM   1335 2HD1 LEU A 101      10.889   1.556   2.295  1.00 95.96           H
ATOM   1336 3HD1 LEU A 101       9.353   1.786   1.426  1.00 95.96           H
ATOM   1337  CD2 LEU A 101       8.919   2.618   3.997  1.00 95.96           C
ATOM   1338 1HD2 LEU A 101       9.529   1.897   4.541  1.00 95.96           H
ATOM   1339 2HD2 LEU A 101       8.549   3.376   4.688  1.00 95.96           H
ATOM   1340 3HD2 LEU A 101       8.076   2.106   3.534  1.00 95.96           H
ATOM   1341  HN  LEU A 101       9.969   6.258   3.158  1.00 95.96           H
ATOM   1342  N   PRO A 102      12.624   6.415   4.996  1.00 95.82           N
ATOM   1343  CA  PRO A 102      13.817   6.870   5.713  1.00 95.82           C
ATOM   1344  C   PRO A 102      13.523   7.212   7.164  1.00 95.82           C
ATOM   1345  O   PRO A 102      14.310   6.890   8.053  1.00 95.82           O
ATOM   1346  HA  PRO A 102      14.558   6.072   5.752  1.00 95.82           H
ATOM   1347  CB  PRO A 102      14.269   8.099   4.921  1.00 95.82           C
ATOM   1348 1HB  PRO A 102      13.838   9.016   5.323  1.00 95.82           H
ATOM   1349 2HB  PRO A 102      15.352   8.218   4.948  1.00 95.82           H
ATOM   1350  CG  PRO A 102      13.768   7.813   3.510  1.00 95.82           C
ATOM   1351 1HG  PRO A 102      13.695   8.723   2.914  1.00 95.82           H
ATOM   1352 2HG  PRO A 102      14.440   7.147   2.970  1.00 95.82           H
ATOM   1353  CD  PRO A 102      12.409   7.179   3.754  1.00 95.82           C
ATOM   1354 1HD  PRO A 102      11.628   7.930   3.876  1.00 95.82           H
ATOM   1355 2HD  PRO A 102      12.105   6.541   2.924  1.00 95.82           H
ATOM   1356  N   PHE A 103      12.386   7.860   7.368  1.00 94.96           N
ATOM   1357  CA  PHE A 103      12.004   8.303   8.698  1.00 94.96           C
ATOM   1358  C   PHE A 103      11.658   7.113   9.594  1.00 94.96           C
ATOM   1359  O   PHE A 103      11.989   7.106  10.779  1.00 94.96           O
ATOM   1360  HA  PHE A 103      12.857   8.836   9.118  1.00 94.96           H
ATOM   1361  CB  PHE A 103      10.763   9.184   8.537  1.00 94.96           C
ATOM   1362 1HB  PHE A 103       9.989   8.613   8.024  1.00 94.96           H
ATOM   1363 2HB  PHE A 103      10.375   9.431   9.525  1.00 94.96           H
ATOM   1364  CG  PHE A 103      11.016  10.481   7.766  1.00 94.96           C
ATOM   1365  CD1 PHE A 103      11.405  11.602   8.431  1.00 94.96           C
ATOM   1366  HD1 PHE A 103      11.536  11.577   9.512  1.00 94.96           H
ATOM   1367  CD2 PHE A 103      10.852  10.513   6.417  1.00 94.96           C
ATOM   1368  HD2 PHE A 103      10.541   9.614   5.884  1.00 94.96           H
ATOM   1369  CE1 PHE A 103      11.639  12.806   7.715  1.00 94.96           C
ATOM   1370  HE1 PHE A 103      11.951  13.705   8.248  1.00 94.96           H
ATOM   1371  CE2 PHE A 103      11.087  11.717   5.701  1.00 94.96           C
ATOM   1372  HE2 PHE A 103      10.956  11.742   4.619  1.00 94.96           H
ATOM   1373  CZ  PHE A 103      11.476  12.838   6.365  1.00 94.96           C
ATOM   1374  HZ  PHE A 103      11.656  13.762   5.816  1.00 94.96           H
ATOM   1375  HN  PHE A 103      11.732   8.082   6.645  1.00 94.96           H
ATOM   1376  N   TRP A 104      10.996   6.135   8.995  1.00 93.08           N
ATOM   1377  CA  TRP A 104      10.647   4.919   9.710  1.00 93.08           C
ATOM   1378  C   TRP A 104      11.946   4.246  10.160  1.00 93.08           C
ATOM   1379  O   TRP A 104      12.019   3.705  11.262  1.00 93.08           O
ATOM   1380  HA  TRP A 104      10.054   5.202  10.580  1.00 93.08           H
ATOM   1381  CB  TRP A 104       9.770   4.008   8.849  1.00 93.08           C
ATOM   1382 1HB  TRP A 104      10.147   4.019   7.827  1.00 93.08           H
ATOM   1383 2HB  TRP A 104       9.860   2.984   9.212  1.00 93.08           H
ATOM   1384  CG  TRP A 104       8.291   4.400   8.836  1.00 93.08           C
ATOM   1385  CD1 TRP A 104       7.551   4.795   7.791  1.00 93.08           C
ATOM   1386  HD1 TRP A 104       7.929   4.890   6.773  1.00 93.08           H
ATOM   1387  CD2 TRP A 104       7.396   4.419   9.969  1.00 93.08           C
ATOM   1388  NE1 TRP A 104       6.250   5.065   8.165  1.00 93.08           N
ATOM   1389  HE1 TRP A 104       5.513   5.374   7.564  1.00 93.08           H
ATOM   1390  CE2 TRP A 104       6.154   4.829   9.532  1.00 93.08           C
ATOM   1391  CE3 TRP A 104       7.630   4.099  11.318  1.00 93.08           C
ATOM   1392  HE3 TRP A 104       8.602   3.772  11.688  1.00 93.08           H
ATOM   1393  CZ2 TRP A 104       5.047   4.959  10.380  1.00 93.08           C
ATOM   1394  HZ2 TRP A 104       4.075   5.285  10.010  1.00 93.08           H
ATOM   1395  CZ3 TRP A 104       6.514   4.233  12.152  1.00 93.08           C
ATOM   1396  HZ3 TRP A 104       6.640   3.998  13.209  1.00 93.08           H
ATOM   1397  CH2 TRP A 104       5.256   4.646  11.728  1.00 93.08           C
ATOM   1398  HH2 TRP A 104       4.436   4.725  12.442  1.00 93.08           H
ATOM   1399  HN  TRP A 104      10.699   6.163   8.040  1.00 93.08           H
ATOM   1400  N   ALA A 105      12.938   4.302   9.284  1.00 94.69           N
ATOM   1401  CA  ALA A 105      14.200   3.628   9.538  1.00 94.69           C
ATOM   1402  C   ALA A 105      14.861   4.243  10.773  1.00 94.69           C
ATOM   1403  O   ALA A 105      15.318   3.523  11.661  1.00 94.69           O
ATOM   1404  HA  ALA A 105      13.982   2.579   9.738  1.00 94.69           H
ATOM   1405  CB  ALA A 105      15.087   3.720   8.295  1.00 94.69           C
ATOM   1406 1HB  ALA A 105      14.584   3.243   7.454  1.00 94.69           H
ATOM   1407 2HB  ALA A 105      15.276   4.767   8.060  1.00 94.69           H
ATOM   1408 3HB  ALA A 105      16.034   3.214   8.487  1.00 94.69           H
ATOM   1409  HN  ALA A 105      12.890   4.795   8.415  1.00 94.69           H
ATOM   1410  N   ILE A 106      14.893   5.567  10.791  1.00 94.08           N
ATOM   1411  CA  ILE A 106      15.535   6.286  11.879  1.00 94.08           C
ATOM   1412  C   ILE A 106      14.794   5.994  13.185  1.00 94.08           C
ATOM   1413  O   ILE A 106      15.419   5.765  14.219  1.00 94.08           O
ATOM   1414  HA  ILE A 106      16.552   5.905  11.966  1.00 94.08           H
ATOM   1415  CB  ILE A 106      15.636   7.777  11.549  1.00 94.08           C
ATOM   1416  HB  ILE A 106      14.664   8.114  11.190  1.00 94.08           H
ATOM   1417  CG1 ILE A 106      16.643   8.023  10.424  1.00 94.08           C
ATOM   1418 1HG1 ILE A 106      17.657   7.903  10.806  1.00 94.08           H
ATOM   1419 2HG1 ILE A 106      16.508   7.276   9.641  1.00 94.08           H
ATOM   1420  CG2 ILE A 106      15.964   8.594  12.801  1.00 94.08           C
ATOM   1421 1HG2 ILE A 106      15.179   8.453  13.543  1.00 94.08           H
ATOM   1422 2HG2 ILE A 106      16.917   8.261  13.212  1.00 94.08           H
ATOM   1423 3HG2 ILE A 106      16.030   9.650  12.538  1.00 94.08           H
ATOM   1424  CD1 ILE A 106      16.476   9.425   9.835  1.00 94.08           C
ATOM   1425 1HD1 ILE A 106      15.469   9.532   9.432  1.00 94.08           H
ATOM   1426 2HD1 ILE A 106      16.636  10.168  10.616  1.00 94.08           H
ATOM   1427 3HD1 ILE A 106      17.204   9.573   9.037  1.00 94.08           H
ATOM   1428  HN  ILE A 106      14.490   6.146  10.082  1.00 94.08           H
ATOM   1429  N   ALA A 107      13.472   6.012  13.095  1.00 92.80           N
ATOM   1430  CA  ALA A 107      12.640   5.845  14.274  1.00 92.80           C
ATOM   1431  C   ALA A 107      12.855   4.444  14.851  1.00 92.80           C
ATOM   1432  O   ALA A 107      12.781   4.249  16.063  1.00 92.80           O
ATOM   1433  HA  ALA A 107      12.955   6.584  15.011  1.00 92.80           H
ATOM   1434  CB  ALA A 107      11.177   6.106  13.908  1.00 92.80           C
ATOM   1435 1HB  ALA A 107      11.073   7.124  13.532  1.00 92.80           H
ATOM   1436 2HB  ALA A 107      10.863   5.400  13.139  1.00 92.80           H
ATOM   1437 3HB  ALA A 107      10.553   5.980  14.793  1.00 92.80           H
ATOM   1438  HN  ALA A 107      12.971   6.138  12.239  1.00 92.80           H
ATOM   1439  N   ALA A 108      13.117   3.504  13.954  1.00 92.14           N
ATOM   1440  CA  ALA A 108      13.310   2.121  14.355  1.00 92.14           C
ATOM   1441  C   ALA A 108      14.711   1.957  14.948  1.00 92.14           C
ATOM   1442  O   ALA A 108      14.918   1.143  15.847  1.00 92.14           O
ATOM   1443  HA  ALA A 108      12.571   1.891  15.123  1.00 92.14           H
ATOM   1444  CB  ALA A 108      13.074   1.203  13.154  1.00 92.14           C
ATOM   1445 1HB  ALA A 108      12.056   1.336  12.789  1.00 92.14           H
ATOM   1446 2HB  ALA A 108      13.780   1.453  12.362  1.00 92.14           H
ATOM   1447 3HB  ALA A 108      13.220   0.166  13.455  1.00 92.14           H
ATOM   1448  HN  ALA A 108      13.198   3.674  12.972  1.00 92.14           H
ATOM   1449  N   ALA A 109      15.638   2.743  14.420  1.00 91.87           N
ATOM   1450  CA  ALA A 109      17.036   2.608  14.794  1.00 91.87           C
ATOM   1451  C   ALA A 109      17.224   3.096  16.232  1.00 91.87           C
ATOM   1452  O   ALA A 109      18.055   2.565  16.967  1.00 91.87           O
ATOM   1453  HA  ALA A 109      17.293   1.551  14.741  1.00 91.87           H
ATOM   1454  CB  ALA A 109      17.907   3.378  13.799  1.00 91.87           C
ATOM   1455 1HB  ALA A 109      17.758   2.974  12.798  1.00 91.87           H
ATOM   1456 2HB  ALA A 109      17.628   4.431  13.811  1.00 91.87           H
ATOM   1457 3HB  ALA A 109      18.955   3.276  14.080  1.00 91.87           H
ATOM   1458  HN  ALA A 109      15.447   3.461  13.750  1.00 91.87           H
ATOM   1459  N   ASP A 110      16.438   4.100  16.590  1.00 87.83           N
ATOM   1460  CA  ASP A 110      16.592   4.747  17.882  1.00 87.83           C
ATOM   1461  C   ASP A 110      15.216   5.162  18.407  1.00 87.83           C
ATOM   1462  O   ASP A 110      14.518   4.362  19.029  1.00 87.83           O
ATOM   1463  HA  ASP A 110      17.074   4.005  18.518  1.00 87.83           H
ATOM   1464  CB  ASP A 110      17.453   6.006  17.769  1.00 87.83           C
ATOM   1465 1HB  ASP A 110      18.421   5.751  17.336  1.00 87.83           H
ATOM   1466 2HB  ASP A 110      16.979   6.716  17.092  1.00 87.83           H
ATOM   1467  CG  ASP A 110      17.657   6.657  19.138  1.00 87.83           C
ATOM   1468  OD1 ASP A 110      17.283   6.005  20.137  1.00 87.83           O
ATOM   1469  OD2 ASP A 110      18.181   7.791  19.156  1.00 87.83           O
ATOM   1470  HN  ASP A 110      15.708   4.472  16.016  1.00 87.83           H
ATOM   1471  N   GLN A 111      14.867   6.411  18.138  1.00 88.21           N
ATOM   1472  CA  GLN A 111      13.586   6.941  18.574  1.00 88.21           C
ATOM   1473  C   GLN A 111      13.094   8.011  17.598  1.00 88.21           C
ATOM   1474  O   GLN A 111      13.832   8.431  16.707  1.00 88.21           O
ATOM   1475  HA  GLN A 111      12.903   6.092  18.567  1.00 88.21           H
ATOM   1476  CB  GLN A 111      13.679   7.498  19.996  1.00 88.21           C
ATOM   1477 1HB  GLN A 111      12.698   7.847  20.319  1.00 88.21           H
ATOM   1478 2HB  GLN A 111      13.978   6.705  20.682  1.00 88.21           H
ATOM   1479  CG  GLN A 111      14.685   8.649  20.070  1.00 88.21           C
ATOM   1480 1HG  GLN A 111      15.668   8.298  19.756  1.00 88.21           H
ATOM   1481 2HG  GLN A 111      14.392   9.437  19.377  1.00 88.21           H
ATOM   1482  CD  GLN A 111      14.769   9.214  21.489  1.00 88.21           C
ATOM   1483  OE1 GLN A 111      13.772   9.421  22.162  1.00 88.21           O
ATOM   1484  NE2 GLN A 111      16.009   9.453  21.904  1.00 88.21           N
ATOM   1485 1HE2 GLN A 111      16.784   9.261  21.302  1.00 88.21           H
ATOM   1486 2HE2 GLN A 111      16.168   9.824  22.819  1.00 88.21           H
ATOM   1487  HN  GLN A 111      15.440   7.055  17.632  1.00 88.21           H
ATOM   1488  N   TRP A 112      11.850   8.422  17.798  1.00 91.12           N
ATOM   1489  CA  TRP A 112      11.250   9.433  16.944  1.00 91.12           C
ATOM   1490  C   TRP A 112      11.850  10.789  17.321  1.00 91.12           C
ATOM   1491  O   TRP A 112      11.528  11.344  18.371  1.00 91.12           O
ATOM   1492  HA  TRP A 112      11.500   9.189  15.911  1.00 91.12           H
ATOM   1493  CB  TRP A 112       9.724   9.405  17.050  1.00 91.12           C
ATOM   1494 1HB  TRP A 112       9.379   8.381  16.905  1.00 91.12           H
ATOM   1495 2HB  TRP A 112       9.435   9.698  18.059  1.00 91.12           H
ATOM   1496  CG  TRP A 112       9.013  10.314  16.046  1.00 91.12           C
ATOM   1497  CD1 TRP A 112       8.594  11.574  16.227  1.00 91.12           C
ATOM   1498  HD1 TRP A 112       8.714  12.133  17.155  1.00 91.12           H
ATOM   1499  CD2 TRP A 112       8.652   9.981  14.690  1.00 91.12           C
ATOM   1500  NE1 TRP A 112       7.992  12.075  15.091  1.00 91.12           N
ATOM   1501  HE1 TRP A 112       7.602  12.990  14.982  1.00 91.12           H
ATOM   1502  CE2 TRP A 112       8.028  11.076  14.126  1.00 91.12           C
ATOM   1503  CE3 TRP A 112       8.846   8.794  13.962  1.00 91.12           C
ATOM   1504  HE3 TRP A 112       9.336   7.916  14.384  1.00 91.12           H
ATOM   1505  CZ2 TRP A 112       7.548  11.092  12.811  1.00 91.12           C
ATOM   1506  HZ2 TRP A 112       7.059  11.970  12.389  1.00 91.12           H
ATOM   1507  CZ3 TRP A 112       8.361   8.826  12.649  1.00 91.12           C
ATOM   1508  HZ3 TRP A 112       8.485   7.930  12.041  1.00 91.12           H
ATOM   1509  CH2 TRP A 112       7.731   9.920  12.067  1.00 91.12           C
ATOM   1510  HH2 TRP A 112       7.380   9.865  11.037  1.00 91.12           H
ATOM   1511  HN  TRP A 112      11.258   8.078  18.525  1.00 91.12           H
ATOM   1512  N   LYS A 113      12.713  11.283  16.445  1.00 91.72           N
ATOM   1513  CA  LYS A 113      13.449  12.503  16.727  1.00 91.72           C
ATOM   1514  C   LYS A 113      12.750  13.683  16.048  1.00 91.72           C
ATOM   1515  O   LYS A 113      13.227  14.815  16.118  1.00 91.72           O
ATOM   1516  HA  LYS A 113      13.422  12.660  17.805  1.00 91.72           H
ATOM   1517  CB  LYS A 113      14.918  12.347  16.329  1.00 91.72           C
ATOM   1518 1HB  LYS A 113      14.987  12.081  15.274  1.00 91.72           H
ATOM   1519 2HB  LYS A 113      15.435  13.299  16.451  1.00 91.72           H
ATOM   1520  CG  LYS A 113      15.605  11.274  17.177  1.00 91.72           C
ATOM   1521 1HG  LYS A 113      15.558  11.553  18.229  1.00 91.72           H
ATOM   1522 2HG  LYS A 113      15.073  10.328  17.074  1.00 91.72           H
ATOM   1523  CD  LYS A 113      17.064  11.093  16.755  1.00 91.72           C
ATOM   1524 1HD  LYS A 113      17.112  10.839  15.696  1.00 91.72           H
ATOM   1525 2HD  LYS A 113      17.602  12.033  16.882  1.00 91.72           H
ATOM   1526  CE  LYS A 113      17.741   9.996  17.580  1.00 91.72           C
ATOM   1527 1HE  LYS A 113      17.737  10.271  18.635  1.00 91.72           H
ATOM   1528 2HE  LYS A 113      17.179   9.067  17.490  1.00 91.72           H
ATOM   1529  NZ  LYS A 113      19.132   9.787  17.121  1.00 91.72           N
ATOM   1530 1HZ  LYS A 113      19.542   9.010  17.627  1.00 91.72           H
ATOM   1531 2HZ  LYS A 113      19.134   9.582  16.128  1.00 91.72           H
ATOM   1532 3HZ  LYS A 113      19.675  10.626  17.293  1.00 91.72           H
ATOM   1533  HN  LYS A 113      12.911  10.864  15.559  1.00 91.72           H
ATOM   1534  N   PHE A 114      11.632  13.378  15.406  1.00 93.69           N
ATOM   1535  CA  PHE A 114      10.987  14.339  14.528  1.00 93.69           C
ATOM   1536  C   PHE A 114       9.758  14.956  15.200  1.00 93.69           C
ATOM   1537  O   PHE A 114       9.304  14.472  16.236  1.00 93.69           O
ATOM   1538  HA  PHE A 114      11.714  15.123  14.317  1.00 93.69           H
ATOM   1539  CB  PHE A 114      10.542  13.576  13.279  1.00 93.69           C
ATOM   1540 1HB  PHE A 114       9.724  12.907  13.546  1.00 93.69           H
ATOM   1541 2HB  PHE A 114      10.148  14.287  12.553  1.00 93.69           H
ATOM   1542  CG  PHE A 114      11.655  12.760  12.620  1.00 93.69           C
ATOM   1543  CD1 PHE A 114      12.615  13.385  11.887  1.00 93.69           C
ATOM   1544  HD1 PHE A 114      12.591  14.469  11.769  1.00 93.69           H
ATOM   1545  CD2 PHE A 114      11.685  11.408  12.766  1.00 93.69           C
ATOM   1546  HD2 PHE A 114      10.915  10.906  13.353  1.00 93.69           H
ATOM   1547  CE1 PHE A 114      13.648  12.627  11.275  1.00 93.69           C
ATOM   1548  HE1 PHE A 114      14.417  13.129  10.687  1.00 93.69           H
ATOM   1549  CE2 PHE A 114      12.718  10.650  12.154  1.00 93.69           C
ATOM   1550  HE2 PHE A 114      12.741   9.566  12.272  1.00 93.69           H
ATOM   1551  CZ  PHE A 114      13.677  11.275  11.421  1.00 93.69           C
ATOM   1552  HZ  PHE A 114      14.470  10.694  10.951  1.00 93.69           H
ATOM   1553  HN  PHE A 114      11.170  12.494  15.478  1.00 93.69           H
ATOM   1554  N   GLN A 115       9.253  16.013  14.582  1.00 94.21           N
ATOM   1555  CA  GLN A 115       8.101  16.716  15.120  1.00 94.21           C
ATOM   1556  C   GLN A 115       6.828  15.899  14.893  1.00 94.21           C
ATOM   1557  O   GLN A 115       6.824  14.956  14.103  1.00 94.21           O
ATOM   1558  HA  GLN A 115       8.293  16.812  16.189  1.00 94.21           H
ATOM   1559  CB  GLN A 115       7.974  18.112  14.506  1.00 94.21           C
ATOM   1560 1HB  GLN A 115       7.969  18.036  13.419  1.00 94.21           H
ATOM   1561 2HB  GLN A 115       7.022  18.556  14.798  1.00 94.21           H
ATOM   1562  CG  GLN A 115       9.124  19.015  14.955  1.00 94.21           C
ATOM   1563 1HG  GLN A 115       9.259  18.929  16.033  1.00 94.21           H
ATOM   1564 2HG  GLN A 115      10.053  18.685  14.490  1.00 94.21           H
ATOM   1565  CD  GLN A 115       8.852  20.474  14.584  1.00 94.21           C
ATOM   1566  OE1 GLN A 115       7.936  20.793  13.844  1.00 94.21           O
ATOM   1567  NE2 GLN A 115       9.697  21.339  15.138  1.00 94.21           N
ATOM   1568 1HE2 GLN A 115      10.427  21.012  15.737  1.00 94.21           H
ATOM   1569 2HE2 GLN A 115       9.601  22.318  14.956  1.00 94.21           H
ATOM   1570  HN  GLN A 115       9.618  16.390  13.730  1.00 94.21           H
ATOM   1571  N   THR A 116       5.777  16.290  15.599  1.00 94.18           N
ATOM   1572  CA  THR A 116       4.515  15.574  15.524  1.00 94.18           C
ATOM   1573  C   THR A 116       3.969  15.605  14.095  1.00 94.18           C
ATOM   1574  O   THR A 116       3.369  14.634  13.635  1.00 94.18           O
ATOM   1575  HA  THR A 116       4.698  14.529  15.774  1.00 94.18           H
ATOM   1576  CB  THR A 116       3.562  16.186  16.553  1.00 94.18           C
ATOM   1577  HB  THR A 116       3.212  17.164  16.225  1.00 94.18           H
ATOM   1578  OG1 THR A 116       4.308  16.175  17.767  1.00 94.18           O
ATOM   1579  HG1 THR A 116       3.882  16.784  18.436  1.00 94.18           H
ATOM   1580  CG2 THR A 116       2.361  15.285  16.846  1.00 94.18           C
ATOM   1581 1HG2 THR A 116       2.710  14.330  17.238  1.00 94.18           H
ATOM   1582 2HG2 THR A 116       1.800  15.117  15.927  1.00 94.18           H
ATOM   1583 3HG2 THR A 116       1.717  15.767  17.582  1.00 94.18           H
ATOM   1584  HN  THR A 116       5.779  17.080  16.213  1.00 94.18           H
ATOM   1585  N   PHE A 117       4.195  16.730  13.433  1.00 95.22           N
ATOM   1586  CA  PHE A 117       3.726  16.903  12.069  1.00 95.22           C
ATOM   1587  C   PHE A 117       4.205  15.756  11.176  1.00 95.22           C
ATOM   1588  O   PHE A 117       3.419  15.179  10.426  1.00 95.22           O
ATOM   1589  HA  PHE A 117       2.637  16.907  12.099  1.00 95.22           H
ATOM   1590  CB  PHE A 117       4.320  18.216  11.555  1.00 95.22           C
ATOM   1591 1HB  PHE A 117       3.930  19.038  12.155  1.00 95.22           H
ATOM   1592 2HB  PHE A 117       5.399  18.197  11.702  1.00 95.22           H
ATOM   1593  CG  PHE A 117       4.025  18.497  10.080  1.00 95.22           C
ATOM   1594  CD1 PHE A 117       5.002  18.330   9.148  1.00 95.22           C
ATOM   1595  HD1 PHE A 117       5.994  17.996   9.452  1.00 95.22           H
ATOM   1596  CD2 PHE A 117       2.787  18.913   9.701  1.00 95.22           C
ATOM   1597  HD2 PHE A 117       2.005  19.047  10.448  1.00 95.22           H
ATOM   1598  CE1 PHE A 117       4.728  18.591   7.779  1.00 95.22           C
ATOM   1599  HE1 PHE A 117       5.511  18.457   7.032  1.00 95.22           H
ATOM   1600  CE2 PHE A 117       2.514  19.174   8.332  1.00 95.22           C
ATOM   1601  HE2 PHE A 117       1.522  19.507   8.028  1.00 95.22           H
ATOM   1602  CZ  PHE A 117       3.491  19.007   7.400  1.00 95.22           C
ATOM   1603  HZ  PHE A 117       3.281  19.207   6.349  1.00 95.22           H
ATOM   1604  HN  PHE A 117       4.687  17.513  13.813  1.00 95.22           H
ATOM   1605  N   MET A 118       5.492  15.462  11.285  1.00 94.89           N
ATOM   1606  CA  MET A 118       6.092  14.418  10.471  1.00 94.89           C
ATOM   1607  C   MET A 118       5.472  13.055  10.783  1.00 94.89           C
ATOM   1608  O   MET A 118       5.316  12.221   9.892  1.00 94.89           O
ATOM   1609  HA  MET A 118       5.880  14.693   9.438  1.00 94.89           H
ATOM   1610  CB  MET A 118       7.598  14.367  10.736  1.00 94.89           C
ATOM   1611 1HB  MET A 118       8.012  15.375  10.702  1.00 94.89           H
ATOM   1612 2HB  MET A 118       7.782  13.981  11.739  1.00 94.89           H
ATOM   1613  CG  MET A 118       8.306  13.484   9.706  1.00 94.89           C
ATOM   1614 1HG  MET A 118       9.372  13.432   9.931  1.00 94.89           H
ATOM   1615 2HG  MET A 118       7.919  12.466   9.760  1.00 94.89           H
ATOM   1616  SD  MET A 118       8.061  14.143   8.066  1.00 94.89           S
ATOM   1617  CE  MET A 118       9.072  15.611   8.167  1.00 94.89           C
ATOM   1618 1HE  MET A 118       8.699  16.255   8.963  1.00 94.89           H
ATOM   1619 2HE  MET A 118      10.103  15.328   8.381  1.00 94.89           H
ATOM   1620 3HE  MET A 118       9.032  16.146   7.218  1.00 94.89           H
ATOM   1621  HN  MET A 118       6.120  15.921  11.913  1.00 94.89           H
ATOM   1622  N   CYS A 119       5.135  12.870  12.051  1.00 93.63           N
ATOM   1623  CA  CYS A 119       4.549  11.616  12.495  1.00 93.63           C
ATOM   1624  C   CYS A 119       3.210  11.432  11.779  1.00 93.63           C
ATOM   1625  O   CYS A 119       2.917  10.351  11.270  1.00 93.63           O
ATOM   1626  HA  CYS A 119       5.249  10.828  12.217  1.00 93.63           H
ATOM   1627  CB  CYS A 119       4.394  11.572  14.016  1.00 93.63           C
ATOM   1628 1HB  CYS A 119       5.375  11.582  14.491  1.00 93.63           H
ATOM   1629 2HB  CYS A 119       3.863  12.458  14.362  1.00 93.63           H
ATOM   1630  SG  CYS A 119       3.479  10.065  14.508  1.00 93.63           S
ATOM   1631  HN  CYS A 119       5.257  13.556  12.768  1.00 93.63           H
ATOM   1632  N   LYS A 120       2.432  12.505  11.762  1.00 94.73           N
ATOM   1633  CA  LYS A 120       1.121  12.469  11.136  1.00 94.73           C
ATOM   1634  C   LYS A 120       1.274  12.074   9.666  1.00 94.73           C
ATOM   1635  O   LYS A 120       0.569  11.191   9.180  1.00 94.73           O
ATOM   1636  HA  LYS A 120       0.539  11.698  11.641  1.00 94.73           H
ATOM   1637  CB  LYS A 120       0.392  13.797  11.343  1.00 94.73           C
ATOM   1638 1HB  LYS A 120       1.035  14.622  11.036  1.00 94.73           H
ATOM   1639 2HB  LYS A 120      -0.495  13.832  10.710  1.00 94.73           H
ATOM   1640  CG  LYS A 120      -0.014  13.977  12.808  1.00 94.73           C
ATOM   1641 1HG  LYS A 120      -0.643  13.144  13.119  1.00 94.73           H
ATOM   1642 2HG  LYS A 120       0.874  13.960  13.439  1.00 94.73           H
ATOM   1643  CD  LYS A 120      -0.765  15.295  13.010  1.00 94.73           C
ATOM   1644 1HD  LYS A 120      -0.099  16.133  12.802  1.00 94.73           H
ATOM   1645 2HD  LYS A 120      -1.590  15.360  12.302  1.00 94.73           H
ATOM   1646  CE  LYS A 120      -1.302  15.406  14.439  1.00 94.73           C
ATOM   1647 1HE  LYS A 120      -1.503  14.411  14.836  1.00 94.73           H
ATOM   1648 2HE  LYS A 120      -0.549  15.860  15.083  1.00 94.73           H
ATOM   1649  NZ  LYS A 120      -2.540  16.216  14.466  1.00 94.73           N
ATOM   1650 1HZ  LYS A 120      -2.867  16.302  15.422  1.00 94.73           H
ATOM   1651 2HZ  LYS A 120      -2.349  17.138  14.089  1.00 94.73           H
ATOM   1652 3HZ  LYS A 120      -3.253  15.763  13.905  1.00 94.73           H
ATOM   1653  HN  LYS A 120       2.683  13.384  12.166  1.00 94.73           H
ATOM   1654  N   VAL A 121       2.200  12.747   8.998  1.00 94.78           N
ATOM   1655  CA  VAL A 121       2.386  12.550   7.571  1.00 94.78           C
ATOM   1656  C   VAL A 121       2.814  11.104   7.312  1.00 94.78           C
ATOM   1657  O   VAL A 121       2.240  10.426   6.461  1.00 94.78           O
ATOM   1658  HA  VAL A 121       1.424  12.723   7.087  1.00 94.78           H
ATOM   1659  CB  VAL A 121       3.382  13.576   7.026  1.00 94.78           C
ATOM   1660  HB  VAL A 121       4.282  13.527   7.639  1.00 94.78           H
ATOM   1661  CG1 VAL A 121       3.776  13.246   5.585  1.00 94.78           C
ATOM   1662 1HG1 VAL A 121       4.237  12.258   5.551  1.00 94.78           H
ATOM   1663 2HG1 VAL A 121       2.886  13.253   4.955  1.00 94.78           H
ATOM   1664 3HG1 VAL A 121       4.484  13.990   5.223  1.00 94.78           H
ATOM   1665  CG2 VAL A 121       2.820  14.995   7.130  1.00 94.78           C
ATOM   1666 1HG2 VAL A 121       1.897  15.063   6.553  1.00 94.78           H
ATOM   1667 2HG2 VAL A 121       2.613  15.229   8.174  1.00 94.78           H
ATOM   1668 3HG2 VAL A 121       3.548  15.704   6.736  1.00 94.78           H
ATOM   1669  HN  VAL A 121       2.815  13.416   9.416  1.00 94.78           H
ATOM   1670  N   VAL A 122       3.819  10.675   8.060  1.00 93.56           N
ATOM   1671  CA  VAL A 122       4.491   9.422   7.764  1.00 93.56           C
ATOM   1672  C   VAL A 122       3.506   8.265   7.943  1.00 93.56           C
ATOM   1673  O   VAL A 122       3.511   7.314   7.162  1.00 93.56           O
ATOM   1674  HA  VAL A 122       4.807   9.456   6.721  1.00 93.56           H
ATOM   1675  CB  VAL A 122       5.742   9.280   8.634  1.00 93.56           C
ATOM   1676  HB  VAL A 122       5.460   9.494   9.664  1.00 93.56           H
ATOM   1677  CG1 VAL A 122       6.287   7.851   8.582  1.00 93.56           C
ATOM   1678 1HG1 VAL A 122       5.528   7.160   8.947  1.00 93.56           H
ATOM   1679 2HG1 VAL A 122       6.545   7.598   7.554  1.00 93.56           H
ATOM   1680 3HG1 VAL A 122       7.176   7.779   9.209  1.00 93.56           H
ATOM   1681  CG2 VAL A 122       6.814  10.291   8.221  1.00 93.56           C
ATOM   1682 1HG2 VAL A 122       7.091  10.122   7.180  1.00 93.56           H
ATOM   1683 2HG2 VAL A 122       6.423  11.302   8.333  1.00 93.56           H
ATOM   1684 3HG2 VAL A 122       7.692  10.168   8.854  1.00 93.56           H
ATOM   1685  HN  VAL A 122       4.174  11.168   8.855  1.00 93.56           H
ATOM   1686  N   ASN A 123       2.683   8.385   8.974  1.00 92.49           N
ATOM   1687  CA  ASN A 123       1.693   7.362   9.264  1.00 92.49           C
ATOM   1688  C   ASN A 123       0.650   7.336   8.145  1.00 92.49           C
ATOM   1689  O   ASN A 123       0.172   6.269   7.761  1.00 92.49           O
ATOM   1690  HA  ASN A 123       2.254   6.430   9.332  1.00 92.49           H
ATOM   1691  CB  ASN A 123       0.967   7.654  10.579  1.00 92.49           C
ATOM   1692 1HB  ASN A 123       0.870   8.731  10.714  1.00 92.49           H
ATOM   1693 2HB  ASN A 123      -0.042   7.245  10.541  1.00 92.49           H
ATOM   1694  CG  ASN A 123       1.722   7.052  11.767  1.00 92.49           C
ATOM   1695  OD1 ASN A 123       2.516   6.136  11.631  1.00 92.49           O
ATOM   1696  ND2 ASN A 123       1.430   7.617  12.935  1.00 92.49           N
ATOM   1697 1HD2 ASN A 123       0.768   8.365  12.977  1.00 92.49           H
ATOM   1698 2HD2 ASN A 123       1.872   7.292  13.771  1.00 92.49           H
ATOM   1699  HN  ASN A 123       2.686   9.161   9.605  1.00 92.49           H
ATOM   1700  N   SER A 124       0.327   8.523   7.653  1.00 93.70           N
ATOM   1701  CA  SER A 124      -0.792   8.675   6.739  1.00 93.70           C
ATOM   1702  C   SER A 124      -0.380   8.241   5.331  1.00 93.70           C
ATOM   1703  O   SER A 124      -1.195   7.711   4.577  1.00 93.70           O
ATOM   1704  HA  SER A 124      -1.573   8.022   7.127  1.00 93.70           H
ATOM   1705  CB  SER A 124      -1.298  10.119   6.722  1.00 93.70           C
ATOM   1706 1HB  SER A 124      -0.527  10.769   6.307  1.00 93.70           H
ATOM   1707 2HB  SER A 124      -2.164  10.193   6.065  1.00 93.70           H
ATOM   1708  OG  SER A 124      -1.651  10.576   8.025  1.00 93.70           O
ATOM   1709  HG  SER A 124      -1.042  11.318   8.304  1.00 93.70           H
ATOM   1710  HN  SER A 124       0.814   9.369   7.869  1.00 93.70           H
ATOM   1711  N   MET A 125       0.885   8.483   5.018  1.00 93.85           N
ATOM   1712  CA  MET A 125       1.357   8.344   3.651  1.00 93.85           C
ATOM   1713  C   MET A 125       1.205   6.902   3.162  1.00 93.85           C
ATOM   1714  O   MET A 125       0.868   6.669   2.002  1.00 93.85           O
ATOM   1715  HA  MET A 125       0.729   9.005   3.055  1.00 93.85           H
ATOM   1716  CB  MET A 125       2.829   8.756   3.575  1.00 93.85           C
ATOM   1717 1HB  MET A 125       3.360   8.384   4.451  1.00 93.85           H
ATOM   1718 2HB  MET A 125       3.294   8.298   2.702  1.00 93.85           H
ATOM   1719  CG  MET A 125       2.969  10.277   3.495  1.00 93.85           C
ATOM   1720 1HG  MET A 125       2.474  10.742   4.348  1.00 93.85           H
ATOM   1721 2HG  MET A 125       4.021  10.557   3.546  1.00 93.85           H
ATOM   1722  SD  MET A 125       2.251  10.877   1.974  1.00 93.85           S
ATOM   1723  CE  MET A 125       1.879  12.557   2.449  1.00 93.85           C
ATOM   1724 1HE  MET A 125       1.189  12.552   3.292  1.00 93.85           H
ATOM   1725 2HE  MET A 125       2.800  13.066   2.735  1.00 93.85           H
ATOM   1726 3HE  MET A 125       1.422  13.079   1.608  1.00 93.85           H
ATOM   1727  HN  MET A 125       1.579   8.767   5.678  1.00 93.85           H
ATOM   1728  N   TYR A 126       1.460   5.972   4.071  1.00 88.27           N
ATOM   1729  CA  TYR A 126       1.352   4.560   3.748  1.00 88.27           C
ATOM   1730  C   TYR A 126      -0.085   4.192   3.373  1.00 88.27           C
ATOM   1731  O   TYR A 126      -0.316   3.517   2.371  1.00 88.27           O
ATOM   1732  HA  TYR A 126       2.004   4.358   2.898  1.00 88.27           H
ATOM   1733  CB  TYR A 126       1.744   3.805   5.019  1.00 88.27           C
ATOM   1734 1HB  TYR A 126       2.799   3.985   5.225  1.00 88.27           H
ATOM   1735 2HB  TYR A 126       1.182   4.212   5.859  1.00 88.27           H
ATOM   1736  CG  TYR A 126       1.504   2.296   4.946  1.00 88.27           C
ATOM   1737  CD1 TYR A 126       0.671   1.685   5.861  1.00 88.27           C
ATOM   1738  HD1 TYR A 126       0.184   2.277   6.636  1.00 88.27           H
ATOM   1739  CD2 TYR A 126       2.119   1.546   3.965  1.00 88.27           C
ATOM   1740  HD2 TYR A 126       2.777   2.028   3.242  1.00 88.27           H
ATOM   1741  CE1 TYR A 126       0.444   0.264   5.793  1.00 88.27           C
ATOM   1742  HE1 TYR A 126      -0.211  -0.231   6.509  1.00 88.27           H
ATOM   1743  CE2 TYR A 126       1.893   0.125   3.896  1.00 88.27           C
ATOM   1744  HE2 TYR A 126       2.373  -0.479   3.126  1.00 88.27           H
ATOM   1745  CZ  TYR A 126       1.066  -0.445   4.813  1.00 88.27           C
ATOM   1746  OH  TYR A 126       0.852  -1.787   4.748  1.00 88.27           O
ATOM   1747  HH  TYR A 126       1.249  -2.156   3.908  1.00 88.27           H
ATOM   1748  HN  TYR A 126       1.736   6.171   5.011  1.00 88.27           H
ATOM   1749  N   LYS A 127      -1.014   4.652   4.199  1.00 88.46           N
ATOM   1750  CA  LYS A 127      -2.416   4.321   4.007  1.00 88.46           C
ATOM   1751  C   LYS A 127      -2.905   4.933   2.693  1.00 88.46           C
ATOM   1752  O   LYS A 127      -3.710   4.330   1.985  1.00 88.46           O
ATOM   1753  HA  LYS A 127      -2.488   3.236   3.930  1.00 88.46           H
ATOM   1754  CB  LYS A 127      -3.238   4.744   5.226  1.00 88.46           C
ATOM   1755 1HB  LYS A 127      -3.012   5.779   5.481  1.00 88.46           H
ATOM   1756 2HB  LYS A 127      -4.300   4.700   4.986  1.00 88.46           H
ATOM   1757  CG  LYS A 127      -2.943   3.842   6.426  1.00 88.46           C
ATOM   1758 1HG  LYS A 127      -1.877   3.868   6.652  1.00 88.46           H
ATOM   1759 2HG  LYS A 127      -3.464   4.219   7.306  1.00 88.46           H
ATOM   1760  CD  LYS A 127      -3.376   2.401   6.149  1.00 88.46           C
ATOM   1761 1HD  LYS A 127      -4.424   2.383   5.850  1.00 88.46           H
ATOM   1762 2HD  LYS A 127      -2.801   1.998   5.315  1.00 88.46           H
ATOM   1763  CE  LYS A 127      -3.177   1.521   7.384  1.00 88.46           C
ATOM   1764 1HE  LYS A 127      -2.162   1.639   7.763  1.00 88.46           H
ATOM   1765 2HE  LYS A 127      -3.852   1.841   8.178  1.00 88.46           H
ATOM   1766  NZ  LYS A 127      -3.428   0.100   7.055  1.00 88.46           N
ATOM   1767 1HZ  LYS A 127      -3.309  -0.466   7.888  1.00 88.46           H
ATOM   1768 2HZ  LYS A 127      -4.374  -0.004   6.706  1.00 88.46           H
ATOM   1769 3HZ  LYS A 127      -2.771  -0.203   6.344  1.00 88.46           H
ATOM   1770  HN  LYS A 127      -0.823   5.239   4.985  1.00 88.46           H
ATOM   1771  N   MET A 128      -2.399   6.123   2.407  1.00 92.79           N
ATOM   1772  CA  MET A 128      -2.736   6.802   1.167  1.00 92.79           C
ATOM   1773  C   MET A 128      -2.254   6.002  -0.045  1.00 92.79           C
ATOM   1774  O   MET A 128      -2.993   5.829  -1.013  1.00 92.79           O
ATOM   1775  HA  MET A 128      -3.824   6.871   1.157  1.00 92.79           H
ATOM   1776  CB  MET A 128      -2.090   8.189   1.152  1.00 92.79           C
ATOM   1777 1HB  MET A 128      -2.362   8.730   2.058  1.00 92.79           H
ATOM   1778 2HB  MET A 128      -1.005   8.089   1.154  1.00 92.79           H
ATOM   1779  CG  MET A 128      -2.532   8.986  -0.077  1.00 92.79           C
ATOM   1780 1HG  MET A 128      -2.336   8.412  -0.983  1.00 92.79           H
ATOM   1781 2HG  MET A 128      -3.607   9.164  -0.038  1.00 92.79           H
ATOM   1782  SD  MET A 128      -1.659  10.542  -0.142  1.00 92.79           S
ATOM   1783  CE  MET A 128      -2.434  11.389   1.225  1.00 92.79           C
ATOM   1784 1HE  MET A 128      -3.505  11.474   1.040  1.00 92.79           H
ATOM   1785 2HE  MET A 128      -2.268  10.826   2.143  1.00 92.79           H
ATOM   1786 3HE  MET A 128      -2.003  12.385   1.327  1.00 92.79           H
ATOM   1787  HN  MET A 128      -1.770   6.622   3.004  1.00 92.79           H
ATOM   1788  N   ASN A 129      -1.018   5.534   0.048  1.00 92.56           N
ATOM   1789  CA  ASN A 129      -0.438   4.734  -1.017  1.00 92.56           C
ATOM   1790  C   ASN A 129      -1.304   3.494  -1.248  1.00 92.56           C
ATOM   1791  O   ASN A 129      -1.703   3.212  -2.376  1.00 92.56           O
ATOM   1792  HA  ASN A 129      -0.412   5.391  -1.887  1.00 92.56           H
ATOM   1793  CB  ASN A 129       0.971   4.265  -0.650  1.00 92.56           C
ATOM   1794 1HB  ASN A 129       1.654   5.115  -0.654  1.00 92.56           H
ATOM   1795 2HB  ASN A 129       0.971   3.861   0.363  1.00 92.56           H
ATOM   1796  CG  ASN A 129       1.467   3.200  -1.629  1.00 92.56           C
ATOM   1797  OD1 ASN A 129       1.230   2.014  -1.469  1.00 92.56           O
ATOM   1798  ND2 ASN A 129       2.167   3.687  -2.649  1.00 92.56           N
ATOM   1799 1HD2 ASN A 129       2.326   4.672  -2.722  1.00 92.56           H
ATOM   1800 2HD2 ASN A 129       2.535   3.069  -3.344  1.00 92.56           H
ATOM   1801  HN  ASN A 129      -0.418   5.692   0.832  1.00 92.56           H
ATOM   1802  N   PHE A 130      -1.570   2.786  -0.159  1.00 88.92           N
ATOM   1803  CA  PHE A 130      -2.253   1.507  -0.247  1.00 88.92           C
ATOM   1804  C   PHE A 130      -3.584   1.646  -0.987  1.00 88.92           C
ATOM   1805  O   PHE A 130      -3.832   0.940  -1.964  1.00 88.92           O
ATOM   1806  HA  PHE A 130      -1.601   0.829  -0.798  1.00 88.92           H
ATOM   1807  CB  PHE A 130      -2.526   1.047   1.187  1.00 88.92           C
ATOM   1808 1HB  PHE A 130      -1.580   0.991   1.726  1.00 88.92           H
ATOM   1809 2HB  PHE A 130      -3.135   1.798   1.689  1.00 88.92           H
ATOM   1810  CG  PHE A 130      -3.231  -0.308   1.282  1.00 88.92           C
ATOM   1811  CD1 PHE A 130      -4.589  -0.373   1.222  1.00 88.92           C
ATOM   1812  HD1 PHE A 130      -5.174   0.540   1.106  1.00 88.92           H
ATOM   1813  CD2 PHE A 130      -2.502  -1.446   1.426  1.00 88.92           C
ATOM   1814  HD2 PHE A 130      -1.414  -1.394   1.474  1.00 88.92           H
ATOM   1815  CE1 PHE A 130      -5.243  -1.630   1.310  1.00 88.92           C
ATOM   1816  HE1 PHE A 130      -6.331  -1.682   1.263  1.00 88.92           H
ATOM   1817  CE2 PHE A 130      -3.156  -2.703   1.515  1.00 88.92           C
ATOM   1818  HE2 PHE A 130      -2.571  -3.615   1.630  1.00 88.92           H
ATOM   1819  CZ  PHE A 130      -4.513  -2.768   1.455  1.00 88.92           C
ATOM   1820  HZ  PHE A 130      -5.016  -3.733   1.522  1.00 88.92           H
ATOM   1821  HN  PHE A 130      -1.327   3.073   0.767  1.00 88.92           H
ATOM   1822  N   TYR A 131      -4.407   2.560  -0.494  1.00 88.95           N
ATOM   1823  CA  TYR A 131      -5.753   2.716  -1.017  1.00 88.95           C
ATOM   1824  C   TYR A 131      -5.725   3.146  -2.485  1.00 88.95           C
ATOM   1825  O   TYR A 131      -6.503   2.648  -3.297  1.00 88.95           O
ATOM   1826  HA  TYR A 131      -6.258   1.753  -0.939  1.00 88.95           H
ATOM   1827  CB  TYR A 131      -6.404   3.823  -0.186  1.00 88.95           C
ATOM   1828 1HB  TYR A 131      -5.763   4.705  -0.209  1.00 88.95           H
ATOM   1829 2HB  TYR A 131      -7.349   4.104  -0.650  1.00 88.95           H
ATOM   1830  CG  TYR A 131      -6.662   3.437   1.272  1.00 88.95           C
ATOM   1831  CD1 TYR A 131      -7.153   2.184   1.577  1.00 88.95           C
ATOM   1832  HD1 TYR A 131      -7.357   1.469   0.779  1.00 88.95           H
ATOM   1833  CD2 TYR A 131      -6.403   4.342   2.281  1.00 88.95           C
ATOM   1834  HD2 TYR A 131      -6.016   5.331   2.040  1.00 88.95           H
ATOM   1835  CE1 TYR A 131      -7.396   1.820   2.949  1.00 88.95           C
ATOM   1836  HE1 TYR A 131      -7.783   0.834   3.204  1.00 88.95           H
ATOM   1837  CE2 TYR A 131      -6.646   3.978   3.653  1.00 88.95           C
ATOM   1838  HE2 TYR A 131      -6.447   4.683   4.460  1.00 88.95           H
ATOM   1839  CZ  TYR A 131      -7.130   2.735   3.919  1.00 88.95           C
ATOM   1840  OH  TYR A 131      -7.360   2.392   5.215  1.00 88.95           O
ATOM   1841  HH  TYR A 131      -7.233   3.187   5.807  1.00 88.95           H
ATOM   1842  HN  TYR A 131      -4.167   3.186   0.248  1.00 88.95           H
ATOM   1843  N   SER A 132      -4.820   4.067  -2.781  1.00 91.08           N
ATOM   1844  CA  SER A 132      -4.691   4.583  -4.134  1.00 91.08           C
ATOM   1845  C   SER A 132      -4.239   3.467  -5.078  1.00 91.08           C
ATOM   1846  O   SER A 132      -4.734   3.359  -6.199  1.00 91.08           O
ATOM   1847  HA  SER A 132      -5.686   4.934  -4.405  1.00 91.08           H
ATOM   1848  CB  SER A 132      -3.707   5.753  -4.185  1.00 91.08           C
ATOM   1849 1HB  SER A 132      -3.605   6.096  -5.215  1.00 91.08           H
ATOM   1850 2HB  SER A 132      -4.106   6.589  -3.610  1.00 91.08           H
ATOM   1851  OG  SER A 132      -2.425   5.397  -3.675  1.00 91.08           O
ATOM   1852  HG  SER A 132      -2.306   5.772  -2.756  1.00 91.08           H
ATOM   1853  HN  SER A 132      -4.183   4.459  -2.117  1.00 91.08           H
ATOM   1854  N   CYS A 133      -3.303   2.666  -4.591  1.00 87.51           N
ATOM   1855  CA  CYS A 133      -2.765   1.574  -5.384  1.00 87.51           C
ATOM   1856  C   CYS A 133      -3.907   0.610  -5.711  1.00 87.51           C
ATOM   1857  O   CYS A 133      -4.083   0.220  -6.864  1.00 87.51           O
ATOM   1858  HA  CYS A 133      -2.360   2.018  -6.294  1.00 87.51           H
ATOM   1859  CB  CYS A 133      -1.611   0.870  -4.668  1.00 87.51           C
ATOM   1860 1HB  CYS A 133      -1.856   0.730  -3.615  1.00 87.51           H
ATOM   1861 2HB  CYS A 133      -1.459  -0.122  -5.094  1.00 87.51           H
ATOM   1862  SG  CYS A 133      -0.079   1.859  -4.826  1.00 87.51           S
ATOM   1863  HG  CYS A 133      -0.427   2.795  -3.948  1.00 87.51           H
ATOM   1864  HN  CYS A 133      -2.914   2.753  -3.673  1.00 87.51           H
ATOM   1865  N   VAL A 134      -4.653   0.254  -4.676  1.00 85.73           N
ATOM   1866  CA  VAL A 134      -5.752  -0.684  -4.833  1.00 85.73           C
ATOM   1867  C   VAL A 134      -6.700  -0.175  -5.920  1.00 85.73           C
ATOM   1868  O   VAL A 134      -7.065  -0.919  -6.829  1.00 85.73           O
ATOM   1869  HA  VAL A 134      -5.328  -1.636  -5.154  1.00 85.73           H
ATOM   1870  CB  VAL A 134      -6.447  -0.904  -3.488  1.00 85.73           C
ATOM   1871  HB  VAL A 134      -6.622   0.072  -3.037  1.00 85.73           H
ATOM   1872  CG1 VAL A 134      -7.805  -1.583  -3.679  1.00 85.73           C
ATOM   1873 1HG1 VAL A 134      -8.441  -0.955  -4.302  1.00 85.73           H
ATOM   1874 2HG1 VAL A 134      -7.664  -2.550  -4.161  1.00 85.73           H
ATOM   1875 3HG1 VAL A 134      -8.278  -1.728  -2.707  1.00 85.73           H
ATOM   1876  CG2 VAL A 134      -5.560  -1.710  -2.537  1.00 85.73           C
ATOM   1877 1HG2 VAL A 134      -5.341  -2.681  -2.980  1.00 85.73           H
ATOM   1878 2HG2 VAL A 134      -4.629  -1.171  -2.365  1.00 85.73           H
ATOM   1879 3HG2 VAL A 134      -6.079  -1.852  -1.589  1.00 85.73           H
ATOM   1880  HN  VAL A 134      -4.517   0.594  -3.746  1.00 85.73           H
ATOM   1881  N   LEU A 135      -7.072   1.090  -5.792  1.00 87.94           N
ATOM   1882  CA  LEU A 135      -8.090   1.663  -6.656  1.00 87.94           C
ATOM   1883  C   LEU A 135      -7.548   1.754  -8.084  1.00 87.94           C
ATOM   1884  O   LEU A 135      -8.290   1.565  -9.046  1.00 87.94           O
ATOM   1885  HA  LEU A 135      -8.942   0.982  -6.653  1.00 87.94           H
ATOM   1886  CB  LEU A 135      -8.578   3.000  -6.096  1.00 87.94           C
ATOM   1887 1HB  LEU A 135      -7.716   3.657  -5.975  1.00 87.94           H
ATOM   1888 2HB  LEU A 135      -9.230   3.465  -6.836  1.00 87.94           H
ATOM   1889  CG  LEU A 135      -9.327   2.937  -4.764  1.00 87.94           C
ATOM   1890  HG  LEU A 135      -8.754   2.312  -4.079  1.00 87.94           H
ATOM   1891  CD1 LEU A 135      -9.433   4.324  -4.128  1.00 87.94           C
ATOM   1892 1HD1 LEU A 135      -8.433   4.719  -3.948  1.00 87.94           H
ATOM   1893 2HD1 LEU A 135      -9.971   4.992  -4.800  1.00 87.94           H
ATOM   1894 3HD1 LEU A 135      -9.970   4.251  -3.182  1.00 87.94           H
ATOM   1895  CD2 LEU A 135     -10.698   2.280  -4.937  1.00 87.94           C
ATOM   1896 1HD2 LEU A 135     -11.292   2.858  -5.644  1.00 87.94           H
ATOM   1897 2HD2 LEU A 135     -10.569   1.265  -5.314  1.00 87.94           H
ATOM   1898 3HD2 LEU A 135     -11.209   2.247  -3.974  1.00 87.94           H
ATOM   1899  HN  LEU A 135      -6.691   1.719  -5.113  1.00 87.94           H
ATOM   1900  N   LEU A 136      -6.259   2.044  -8.176  1.00 88.41           N
ATOM   1901  CA  LEU A 136      -5.615   2.191  -9.470  1.00 88.41           C
ATOM   1902  C   LEU A 136      -5.571   0.831 -10.170  1.00 88.41           C
ATOM   1903  O   LEU A 136      -5.861   0.733 -11.362  1.00 88.41           O
ATOM   1904  HA  LEU A 136      -6.229   2.866 -10.066  1.00 88.41           H
ATOM   1905  CB  LEU A 136      -4.242   2.847  -9.314  1.00 88.41           C
ATOM   1906 1HB  LEU A 136      -3.711   2.345  -8.506  1.00 88.41           H
ATOM   1907 2HB  LEU A 136      -3.672   2.672 -10.227  1.00 88.41           H
ATOM   1908  CG  LEU A 136      -4.245   4.350  -9.029  1.00 88.41           C
ATOM   1909  HG  LEU A 136      -4.956   4.543  -8.226  1.00 88.41           H
ATOM   1910  CD1 LEU A 136      -2.872   4.818  -8.541  1.00 88.41           C
ATOM   1911 1HD1 LEU A 136      -2.613   4.289  -7.624  1.00 88.41           H
ATOM   1912 2HD1 LEU A 136      -2.124   4.609  -9.305  1.00 88.41           H
ATOM   1913 3HD1 LEU A 136      -2.903   5.890  -8.345  1.00 88.41           H
ATOM   1914  CD2 LEU A 136      -4.718   5.139 -10.251  1.00 88.41           C
ATOM   1915 1HD2 LEU A 136      -4.051   4.944 -11.090  1.00 88.41           H
ATOM   1916 2HD2 LEU A 136      -5.731   4.831 -10.513  1.00 88.41           H
ATOM   1917 3HD2 LEU A 136      -4.711   6.205 -10.021  1.00 88.41           H
ATOM   1918  HN  LEU A 136      -5.658   2.177  -7.388  1.00 88.41           H
ATOM   1919  N   ILE A 137      -5.207  -0.184  -9.400  1.00 82.79           N
ATOM   1920  CA  ILE A 137      -5.093  -1.529  -9.939  1.00 82.79           C
ATOM   1921  C   ILE A 137      -6.460  -1.984 -10.455  1.00 82.79           C
ATOM   1922  O   ILE A 137      -6.549  -2.634 -11.495  1.00 82.79           O
ATOM   1923  HA  ILE A 137      -4.403  -1.486 -10.781  1.00 82.79           H
ATOM   1924  CB  ILE A 137      -4.483  -2.472  -8.900  1.00 82.79           C
ATOM   1925  HB  ILE A 137      -4.975  -2.292  -7.944  1.00 82.79           H
ATOM   1926  CG1 ILE A 137      -2.993  -2.181  -8.704  1.00 82.79           C
ATOM   1927 1HG1 ILE A 137      -2.440  -2.486  -9.592  1.00 82.79           H
ATOM   1928 2HG1 ILE A 137      -2.841  -1.108  -8.587  1.00 82.79           H
ATOM   1929  CG2 ILE A 137      -4.737  -3.934  -9.271  1.00 82.79           C
ATOM   1930 1HG2 ILE A 137      -5.811  -4.115  -9.319  1.00 82.79           H
ATOM   1931 2HG2 ILE A 137      -4.289  -4.146 -10.242  1.00 82.79           H
ATOM   1932 3HG2 ILE A 137      -4.292  -4.583  -8.516  1.00 82.79           H
ATOM   1933  CD1 ILE A 137      -2.448  -2.916  -7.478  1.00 82.79           C
ATOM   1934 1HD1 ILE A 137      -2.988  -2.589  -6.589  1.00 82.79           H
ATOM   1935 2HD1 ILE A 137      -2.580  -3.989  -7.609  1.00 82.79           H
ATOM   1936 3HD1 ILE A 137      -1.388  -2.691  -7.361  1.00 82.79           H
ATOM   1937  HN  ILE A 137      -4.992  -0.099  -8.427  1.00 82.79           H
ATOM   1938  N   MET A 138      -7.490  -1.625  -9.703  1.00 83.01           N
ATOM   1939  CA  MET A 138      -8.853  -1.914 -10.115  1.00 83.01           C
ATOM   1940  C   MET A 138      -9.157  -1.293 -11.480  1.00 83.01           C
ATOM   1941  O   MET A 138      -9.660  -1.970 -12.375  1.00 83.01           O
ATOM   1942  HA  MET A 138      -8.916  -3.000 -10.180  1.00 83.01           H
ATOM   1943  CB  MET A 138      -9.829  -1.361  -9.074  1.00 83.01           C
ATOM   1944 1HB  MET A 138      -9.628  -1.816  -8.104  1.00 83.01           H
ATOM   1945 2HB  MET A 138      -9.676  -0.288  -8.961  1.00 83.01           H
ATOM   1946  CG  MET A 138     -11.278  -1.634  -9.482  1.00 83.01           C
ATOM   1947 1HG  MET A 138     -11.519  -1.085 -10.391  1.00 83.01           H
ATOM   1948 2HG  MET A 138     -11.408  -2.693  -9.705  1.00 83.01           H
ATOM   1949  SD  MET A 138     -12.384  -1.150  -8.167  1.00 83.01           S
ATOM   1950  CE  MET A 138     -12.214   0.625  -8.257  1.00 83.01           C
ATOM   1951 1HE  MET A 138     -11.174   0.900  -8.085  1.00 83.01           H
ATOM   1952 2HE  MET A 138     -12.522   0.969  -9.244  1.00 83.01           H
ATOM   1953 3HE  MET A 138     -12.843   1.089  -7.498  1.00 83.01           H
ATOM   1954  HN  MET A 138      -7.405  -1.146  -8.829  1.00 83.01           H
ATOM   1955  N   CYS A 139      -8.838  -0.012 -11.596  1.00 84.71           N
ATOM   1956  CA  CYS A 139      -9.191   0.742 -12.787  1.00 84.71           C
ATOM   1957  C   CYS A 139      -8.421   0.155 -13.972  1.00 84.71           C
ATOM   1958  O   CYS A 139      -8.944   0.083 -15.083  1.00 84.71           O
ATOM   1959  HA  CYS A 139     -10.265   0.622 -12.927  1.00 84.71           H
ATOM   1960  CB  CYS A 139      -8.917   2.237 -12.612  1.00 84.71           C
ATOM   1961 1HB  CYS A 139      -7.888   2.391 -12.288  1.00 84.71           H
ATOM   1962 2HB  CYS A 139      -9.030   2.750 -13.567  1.00 84.71           H
ATOM   1963  SG  CYS A 139     -10.072   2.945 -11.382  1.00 84.71           S
ATOM   1964  HG  CYS A 139      -9.416   2.511 -10.310  1.00 84.71           H
ATOM   1965  HN  CYS A 139      -8.350   0.508 -10.896  1.00 84.71           H
ATOM   1966  N   ILE A 140      -7.190  -0.249 -13.695  1.00 81.68           N
ATOM   1967  CA  ILE A 140      -6.351  -0.850 -14.719  1.00 81.68           C
ATOM   1968  C   ILE A 140      -7.036  -2.107 -15.260  1.00 81.68           C
ATOM   1969  O   ILE A 140      -7.045  -2.341 -16.468  1.00 81.68           O
ATOM   1970  HA  ILE A 140      -6.260  -0.129 -15.531  1.00 81.68           H
ATOM   1971  CB  ILE A 140      -4.943  -1.103 -14.177  1.00 81.68           C
ATOM   1972  HB  ILE A 140      -5.033  -1.544 -13.184  1.00 81.68           H
ATOM   1973  CG1 ILE A 140      -4.172   0.210 -14.020  1.00 81.68           C
ATOM   1974 1HG1 ILE A 140      -3.908   0.600 -15.003  1.00 81.68           H
ATOM   1975 2HG1 ILE A 140      -4.809   0.955 -13.543  1.00 81.68           H
ATOM   1976  CG2 ILE A 140      -4.191  -2.108 -15.052  1.00 81.68           C
ATOM   1977 1HG2 ILE A 140      -4.734  -3.053 -15.068  1.00 81.68           H
ATOM   1978 2HG2 ILE A 140      -4.111  -1.717 -16.067  1.00 81.68           H
ATOM   1979 3HG2 ILE A 140      -3.193  -2.269 -14.645  1.00 81.68           H
ATOM   1980  CD1 ILE A 140      -2.905   0.006 -13.188  1.00 81.68           C
ATOM   1981 1HD1 ILE A 140      -3.176  -0.361 -12.198  1.00 81.68           H
ATOM   1982 2HD1 ILE A 140      -2.260  -0.722 -13.681  1.00 81.68           H
ATOM   1983 3HD1 ILE A 140      -2.376   0.954 -13.092  1.00 81.68           H
ATOM   1984  HN  ILE A 140      -6.766  -0.172 -12.793  1.00 81.68           H
ATOM   1985  N   SER A 141      -7.594  -2.881 -14.341  1.00 76.03           N
ATOM   1986  CA  SER A 141      -8.171  -4.166 -14.695  1.00 76.03           C
ATOM   1987  C   SER A 141      -9.411  -3.960 -15.567  1.00 76.03           C
ATOM   1988  O   SER A 141      -9.610  -4.675 -16.549  1.00 76.03           O
ATOM   1989  HA  SER A 141      -7.393  -4.688 -15.253  1.00 76.03           H
ATOM   1990  CB  SER A 141      -8.530  -4.973 -13.445  1.00 76.03           C
ATOM   1991 1HB  SER A 141      -9.254  -4.416 -12.850  1.00 76.03           H
ATOM   1992 2HB  SER A 141      -9.009  -5.906 -13.741  1.00 76.03           H
ATOM   1993  OG  SER A 141      -7.384  -5.260 -12.649  1.00 76.03           O
ATOM   1994  HG  SER A 141      -7.206  -4.504 -12.018  1.00 76.03           H
ATOM   1995  HN  SER A 141      -7.654  -2.644 -13.371  1.00 76.03           H
ATOM   1996  N   VAL A 142     -10.213  -2.980 -15.178  1.00 77.88           N
ATOM   1997  CA  VAL A 142     -11.410  -2.649 -15.932  1.00 77.88           C
ATOM   1998  C   VAL A 142     -11.011  -2.132 -17.315  1.00 77.88           C
ATOM   1999  O   VAL A 142     -11.629  -2.489 -18.317  1.00 77.88           O
ATOM   2000  HA  VAL A 142     -11.987  -3.566 -16.053  1.00 77.88           H
ATOM   2001  CB  VAL A 142     -12.265  -1.653 -15.145  1.00 77.88           C
ATOM   2002  HB  VAL A 142     -11.641  -0.791 -14.907  1.00 77.88           H
ATOM   2003  CG1 VAL A 142     -13.446  -1.161 -15.985  1.00 77.88           C
ATOM   2004 1HG1 VAL A 142     -13.073  -0.669 -16.883  1.00 77.88           H
ATOM   2005 2HG1 VAL A 142     -14.069  -2.009 -16.267  1.00 77.88           H
ATOM   2006 3HG1 VAL A 142     -14.036  -0.454 -15.402  1.00 77.88           H
ATOM   2007  CG2 VAL A 142     -12.746  -2.264 -13.827  1.00 77.88           C
ATOM   2008 1HG2 VAL A 142     -13.345  -3.150 -14.035  1.00 77.88           H
ATOM   2009 2HG2 VAL A 142     -11.884  -2.541 -13.220  1.00 77.88           H
ATOM   2010 3HG2 VAL A 142     -13.351  -1.534 -13.288  1.00 77.88           H
ATOM   2011  HN  VAL A 142     -10.056  -2.418 -14.366  1.00 77.88           H
ATOM   2012  N   ASP A 143      -9.980  -1.301 -17.326  1.00 78.02           N
ATOM   2013  CA  ASP A 143      -9.555  -0.650 -18.554  1.00 78.02           C
ATOM   2014  C   ASP A 143      -9.067  -1.709 -19.545  1.00 78.02           C
ATOM   2015  O   ASP A 143      -9.342  -1.620 -20.740  1.00 78.02           O
ATOM   2016  HA  ASP A 143     -10.435  -0.116 -18.914  1.00 78.02           H
ATOM   2017  CB  ASP A 143      -8.402   0.320 -18.293  1.00 78.02           C
ATOM   2018 1HB  ASP A 143      -8.667   0.996 -17.481  1.00 78.02           H
ATOM   2019 2HB  ASP A 143      -7.521  -0.235 -17.971  1.00 78.02           H
ATOM   2020  CG  ASP A 143      -8.071   1.129 -19.549  1.00 78.02           C
ATOM   2021  OD1 ASP A 143      -9.020   1.717 -20.111  1.00 78.02           O
ATOM   2022  OD2 ASP A 143      -6.877   1.140 -19.919  1.00 78.02           O
ATOM   2023  HN  ASP A 143      -9.439  -1.070 -16.517  1.00 78.02           H
ATOM   2024  N   ARG A 144      -8.352  -2.688 -19.011  1.00 73.55           N
ATOM   2025  CA  ARG A 144      -7.821  -3.762 -19.833  1.00 73.55           C
ATOM   2026  C   ARG A 144      -8.962  -4.598 -20.416  1.00 73.55           C
ATOM   2027  O   ARG A 144      -8.902  -5.017 -21.571  1.00 73.55           O
ATOM   2028  HA  ARG A 144      -7.261  -3.258 -20.621  1.00 73.55           H
ATOM   2029  CB  ARG A 144      -6.895  -4.670 -19.022  1.00 73.55           C
ATOM   2030 1HB  ARG A 144      -7.304  -4.814 -18.022  1.00 73.55           H
ATOM   2031 2HB  ARG A 144      -6.843  -5.654 -19.490  1.00 73.55           H
ATOM   2032  CG  ARG A 144      -5.489  -4.073 -18.923  1.00 73.55           C
ATOM   2033 1HG  ARG A 144      -5.156  -3.752 -19.910  1.00 73.55           H
ATOM   2034 2HG  ARG A 144      -5.511  -3.186 -18.291  1.00 73.55           H
ATOM   2035  CD  ARG A 144      -4.500  -5.090 -18.351  1.00 73.55           C
ATOM   2036 1HD  ARG A 144      -4.656  -5.197 -17.277  1.00 73.55           H
ATOM   2037 2HD  ARG A 144      -4.674  -6.069 -18.797  1.00 73.55           H
ATOM   2038  NE  ARG A 144      -3.112  -4.652 -18.618  1.00 73.55           N
ATOM   2039  HE  ARG A 144      -2.974  -3.903 -19.266  1.00 73.55           H
ATOM   2040  CZ  ARG A 144      -2.029  -5.196 -18.047  1.00 73.55           C
ATOM   2041  NH1 ARG A 144      -2.156  -6.203 -17.171  1.00 73.55           N
ATOM   2042 1HH1 ARG A 144      -3.063  -6.553 -16.940  1.00 73.55           H
ATOM   2043 2HH1 ARG A 144      -1.343  -6.604 -16.749  1.00 73.55           H
ATOM   2044  NH2 ARG A 144      -0.818  -4.719 -18.364  1.00 73.55           N
ATOM   2045 1HH2 ARG A 144       0.000  -5.114 -17.946  1.00 73.55           H
ATOM   2046 2HH2 ARG A 144      -0.732  -3.968 -19.018  1.00 73.55           H
ATOM   2047  HN  ARG A 144      -8.134  -2.755 -18.037  1.00 73.55           H
ATOM   2048  N   TYR A 145      -9.975  -4.816 -19.591  1.00 71.87           N
ATOM   2049  CA  TYR A 145     -11.149  -5.554 -20.025  1.00 71.87           C
ATOM   2050  C   TYR A 145     -11.809  -4.876 -21.227  1.00 71.87           C
ATOM   2051  O   TYR A 145     -12.097  -5.526 -22.230  1.00 71.87           O
ATOM   2052  HA  TYR A 145     -10.829  -6.555 -20.312  1.00 71.87           H
ATOM   2053  CB  TYR A 145     -12.122  -5.532 -18.844  1.00 71.87           C
ATOM   2054 1HB  TYR A 145     -11.722  -6.157 -18.046  1.00 71.87           H
ATOM   2055 2HB  TYR A 145     -12.180  -4.516 -18.454  1.00 71.87           H
ATOM   2056  CG  TYR A 145     -13.532  -6.012 -19.191  1.00 71.87           C
ATOM   2057  CD1 TYR A 145     -14.592  -5.129 -19.146  1.00 71.87           C
ATOM   2058  HD1 TYR A 145     -14.424  -4.090 -18.863  1.00 71.87           H
ATOM   2059  CD2 TYR A 145     -13.745  -7.327 -19.549  1.00 71.87           C
ATOM   2060  HD2 TYR A 145     -12.908  -8.025 -19.584  1.00 71.87           H
ATOM   2061  CE1 TYR A 145     -15.920  -5.581 -19.472  1.00 71.87           C
ATOM   2062  HE1 TYR A 145     -16.766  -4.894 -19.440  1.00 71.87           H
ATOM   2063  CE2 TYR A 145     -15.072  -7.779 -19.875  1.00 71.87           C
ATOM   2064  HE2 TYR A 145     -15.254  -8.816 -20.159  1.00 71.87           H
ATOM   2065  CZ  TYR A 145     -16.094  -6.884 -19.821  1.00 71.87           C
ATOM   2066  OH  TYR A 145     -17.348  -7.310 -20.129  1.00 71.87           O
ATOM   2067  HH  TYR A 145     -17.329  -8.280 -20.374  1.00 71.87           H
ATOM   2068  HN  TYR A 145     -10.002  -4.498 -18.643  1.00 71.87           H
ATOM   2069  N   ILE A 146     -12.030  -3.577 -21.086  1.00 73.59           N
ATOM   2070  CA  ILE A 146     -12.698  -2.814 -22.126  1.00 73.59           C
ATOM   2071  C   ILE A 146     -11.877  -2.891 -23.415  1.00 73.59           C
ATOM   2072  O   ILE A 146     -12.434  -3.036 -24.502  1.00 73.59           O
ATOM   2073  HA  ILE A 146     -13.666  -3.282 -22.305  1.00 73.59           H
ATOM   2074  CB  ILE A 146     -12.967  -1.384 -21.653  1.00 73.59           C
ATOM   2075  HB  ILE A 146     -12.037  -0.973 -21.261  1.00 73.59           H
ATOM   2076  CG1 ILE A 146     -13.986  -1.367 -20.512  1.00 73.59           C
ATOM   2077 1HG1 ILE A 146     -14.975  -1.608 -20.899  1.00 73.59           H
ATOM   2078 2HG1 ILE A 146     -13.732  -2.137 -19.782  1.00 73.59           H
ATOM   2079  CG2 ILE A 146     -13.399  -0.493 -22.820  1.00 73.59           C
ATOM   2080 1HG2 ILE A 146     -12.609  -0.469 -23.570  1.00 73.59           H
ATOM   2081 2HG2 ILE A 146     -14.311  -0.891 -23.264  1.00 73.59           H
ATOM   2082 3HG2 ILE A 146     -13.584   0.518 -22.455  1.00 73.59           H
ATOM   2083  CD1 ILE A 146     -14.019   0.001 -19.827  1.00 73.59           C
ATOM   2084 1HD1 ILE A 146     -13.034   0.228 -19.420  1.00 73.59           H
ATOM   2085 2HD1 ILE A 146     -14.296   0.764 -20.554  1.00 73.59           H
ATOM   2086 3HD1 ILE A 146     -14.751  -0.015 -19.020  1.00 73.59           H
ATOM   2087  HN  ILE A 146     -11.761  -3.048 -20.280  1.00 73.59           H
ATOM   2088  N   ALA A 147     -10.566  -2.790 -23.252  1.00 73.94           N
ATOM   2089  CA  ALA A 147      -9.670  -2.748 -24.395  1.00 73.94           C
ATOM   2090  C   ALA A 147      -9.770  -4.068 -25.163  1.00 73.94           C
ATOM   2091  O   ALA A 147      -9.597  -4.095 -26.381  1.00 73.94           O
ATOM   2092  HA  ALA A 147      -9.996  -1.935 -25.043  1.00 73.94           H
ATOM   2093  CB  ALA A 147      -8.246  -2.459 -23.917  1.00 73.94           C
ATOM   2094 1HB  ALA A 147      -8.223  -1.498 -23.403  1.00 73.94           H
ATOM   2095 2HB  ALA A 147      -7.925  -3.244 -23.232  1.00 73.94           H
ATOM   2096 3HB  ALA A 147      -7.574  -2.428 -24.775  1.00 73.94           H
ATOM   2097  HN  ALA A 147     -10.117  -2.736 -22.360  1.00 73.94           H
ATOM   2098  N   ILE A 148     -10.049  -5.129 -24.421  1.00 69.22           N
ATOM   2099  CA  ILE A 148     -10.058  -6.463 -24.995  1.00 69.22           C
ATOM   2100  C   ILE A 148     -11.445  -6.758 -25.568  1.00 69.22           C
ATOM   2101  O   ILE A 148     -11.565  -7.343 -26.644  1.00 69.22           O
ATOM   2102  HA  ILE A 148      -9.337  -6.471 -25.813  1.00 69.22           H
ATOM   2103  CB  ILE A 148      -9.586  -7.493 -23.966  1.00 69.22           C
ATOM   2104  HB  ILE A 148     -10.146  -7.336 -23.045  1.00 69.22           H
ATOM   2105  CG1 ILE A 148      -8.105  -7.296 -23.633  1.00 69.22           C
ATOM   2106 1HG1 ILE A 148      -7.498  -7.535 -24.506  1.00 69.22           H
ATOM   2107 2HG1 ILE A 148      -7.919  -6.249 -23.392  1.00 69.22           H
ATOM   2108  CG2 ILE A 148      -9.882  -8.917 -24.440  1.00 69.22           C
ATOM   2109 1HG2 ILE A 148     -10.956  -9.035 -24.585  1.00 69.22           H
ATOM   2110 2HG2 ILE A 148      -9.366  -9.102 -25.381  1.00 69.22           H
ATOM   2111 3HG2 ILE A 148      -9.537  -9.628 -23.690  1.00 69.22           H
ATOM   2112  CD1 ILE A 148      -7.686  -8.179 -22.456  1.00 69.22           C
ATOM   2113 1HD1 ILE A 148      -8.279  -7.920 -21.579  1.00 69.22           H
ATOM   2114 2HD1 ILE A 148      -7.851  -9.226 -22.710  1.00 69.22           H
ATOM   2115 3HD1 ILE A 148      -6.630  -8.019 -22.241  1.00 69.22           H
ATOM   2116  HN  ILE A 148     -10.267  -5.087 -23.445  1.00 69.22           H
ATOM   2117  N   ALA A 149     -12.459  -6.341 -24.824  1.00 69.29           N
ATOM   2118  CA  ALA A 149     -13.827  -6.706 -25.150  1.00 69.29           C
ATOM   2119  C   ALA A 149     -14.341  -5.795 -26.267  1.00 69.29           C
ATOM   2120  O   ALA A 149     -15.000  -6.258 -27.197  1.00 69.29           O
ATOM   2121  HA  ALA A 149     -13.819  -7.736 -25.508  1.00 69.29           H
ATOM   2122  CB  ALA A 149     -14.690  -6.628 -23.890  1.00 69.29           C
ATOM   2123 1HB  ALA A 149     -14.300  -7.315 -23.139  1.00 69.29           H
ATOM   2124 2HB  ALA A 149     -14.670  -5.611 -23.498  1.00 69.29           H
ATOM   2125 3HB  ALA A 149     -15.717  -6.902 -24.135  1.00 69.29           H
ATOM   2126  HN  ALA A 149     -12.357  -5.764 -24.014  1.00 69.29           H
ATOM   2127  N   GLN A 150     -14.021  -4.516 -26.138  1.00 69.92           N
ATOM   2128  CA  GLN A 150     -14.560  -3.515 -27.043  1.00 69.92           C
ATOM   2129  C   GLN A 150     -13.431  -2.853 -27.835  1.00 69.92           C
ATOM   2130  O   GLN A 150     -13.415  -1.634 -28.000  1.00 69.92           O
ATOM   2131  HA  GLN A 150     -15.217  -4.060 -27.720  1.00 69.92           H
ATOM   2132  CB  GLN A 150     -15.379  -2.472 -26.281  1.00 69.92           C
ATOM   2133 1HB  GLN A 150     -14.737  -1.943 -25.576  1.00 69.92           H
ATOM   2134 2HB  GLN A 150     -15.768  -1.729 -26.977  1.00 69.92           H
ATOM   2135  CG  GLN A 150     -16.539  -3.128 -25.528  1.00 69.92           C
ATOM   2136 1HG  GLN A 150     -17.027  -3.859 -26.172  1.00 69.92           H
ATOM   2137 2HG  GLN A 150     -16.155  -3.671 -24.664  1.00 69.92           H
ATOM   2138  CD  GLN A 150     -17.557  -2.083 -25.070  1.00 69.92           C
ATOM   2139  OE1 GLN A 150     -17.427  -0.897 -25.328  1.00 69.92           O
ATOM   2140  NE2 GLN A 150     -18.575  -2.586 -24.377  1.00 69.92           N
ATOM   2141 1HE2 GLN A 150     -18.622  -3.569 -24.200  1.00 69.92           H
ATOM   2142 2HE2 GLN A 150     -19.294  -1.981 -24.034  1.00 69.92           H
ATOM   2143  HN  GLN A 150     -13.406  -4.162 -25.433  1.00 69.92           H
ATOM   2144  N   ALA A 151     -12.514  -3.686 -28.306  1.00 64.79           N
ATOM   2145  CA  ALA A 151     -11.260  -3.190 -28.848  1.00 64.79           C
ATOM   2146  C   ALA A 151     -11.550  -2.065 -29.844  1.00 64.79           C
ATOM   2147  O   ALA A 151     -10.844  -1.058 -29.872  1.00 64.79           O
ATOM   2148  HA  ALA A 151     -10.676  -2.788 -28.020  1.00 64.79           H
ATOM   2149  CB  ALA A 151     -10.486  -4.346 -29.483  1.00 64.79           C
ATOM   2150 1HB  ALA A 151     -10.280  -5.104 -28.728  1.00 64.79           H
ATOM   2151 2HB  ALA A 151     -11.080  -4.784 -30.285  1.00 64.79           H
ATOM   2152 3HB  ALA A 151      -9.545  -3.973 -29.890  1.00 64.79           H
ATOM   2153  HN  ALA A 151     -12.616  -4.680 -28.320  1.00 64.79           H
ATOM   2154  N   MET A 152     -12.590  -2.274 -30.637  1.00 64.82           N
ATOM   2155  CA  MET A 152     -12.945  -1.319 -31.674  1.00 64.82           C
ATOM   2156  C   MET A 152     -13.406   0.006 -31.064  1.00 64.82           C
ATOM   2157  O   MET A 152     -12.888   1.066 -31.410  1.00 64.82           O
ATOM   2158  HA  MET A 152     -12.035  -1.163 -32.253  1.00 64.82           H
ATOM   2159  CB  MET A 152     -14.064  -1.899 -32.541  1.00 64.82           C
ATOM   2160 1HB  MET A 152     -14.817  -2.366 -31.906  1.00 64.82           H
ATOM   2161 2HB  MET A 152     -14.560  -1.096 -33.086  1.00 64.82           H
ATOM   2162  CG  MET A 152     -13.513  -2.929 -33.530  1.00 64.82           C
ATOM   2163 1HG  MET A 152     -12.436  -3.031 -33.400  1.00 64.82           H
ATOM   2164 2HG  MET A 152     -13.952  -3.907 -33.331  1.00 64.82           H
ATOM   2165  SD  MET A 152     -13.880  -2.426 -35.203  1.00 64.82           S
ATOM   2166  CE  MET A 152     -15.557  -3.020 -35.344  1.00 64.82           C
ATOM   2167 1HE  MET A 152     -15.575  -4.099 -35.192  1.00 64.82           H
ATOM   2168 2HE  MET A 152     -16.179  -2.536 -34.590  1.00 64.82           H
ATOM   2169 3HE  MET A 152     -15.943  -2.786 -36.337  1.00 64.82           H
ATOM   2170  HN  MET A 152     -13.185  -3.076 -30.581  1.00 64.82           H
ATOM   2171  N   ARG A 153     -14.375  -0.098 -30.166  1.00 64.14           N
ATOM   2172  CA  ARG A 153     -14.932   1.082 -29.526  1.00 64.14           C
ATOM   2173  C   ARG A 153     -13.870   1.770 -28.666  1.00 64.14           C
ATOM   2174  O   ARG A 153     -13.884   2.990 -28.514  1.00 64.14           O
ATOM   2175  HA  ARG A 153     -15.246   1.724 -30.349  1.00 64.14           H
ATOM   2176  CB  ARG A 153     -16.132   0.718 -28.649  1.00 64.14           C
ATOM   2177 1HB  ARG A 153     -15.878  -0.129 -28.012  1.00 64.14           H
ATOM   2178 2HB  ARG A 153     -16.371   1.553 -27.990  1.00 64.14           H
ATOM   2179  CG  ARG A 153     -17.351   0.372 -29.506  1.00 64.14           C
ATOM   2180 1HG  ARG A 153     -17.571   1.198 -30.183  1.00 64.14           H
ATOM   2181 2HG  ARG A 153     -17.131  -0.498 -30.124  1.00 64.14           H
ATOM   2182  CD  ARG A 153     -18.573   0.085 -28.630  1.00 64.14           C
ATOM   2183 1HD  ARG A 153     -18.409  -0.823 -28.050  1.00 64.14           H
ATOM   2184 2HD  ARG A 153     -18.718   0.897 -27.917  1.00 64.14           H
ATOM   2185  NE  ARG A 153     -19.778  -0.066 -29.475  1.00 64.14           N
ATOM   2186  HE  ARG A 153     -19.668   0.011 -30.466  1.00 64.14           H
ATOM   2187  CZ  ARG A 153     -21.007  -0.299 -28.996  1.00 64.14           C
ATOM   2188  NH1 ARG A 153     -21.213  -0.411 -27.677  1.00 64.14           N
ATOM   2189 1HH1 ARG A 153     -20.446  -0.321 -27.042  1.00 64.14           H
ATOM   2190 2HH1 ARG A 153     -22.134  -0.585 -27.327  1.00 64.14           H
ATOM   2191  NH2 ARG A 153     -22.028  -0.419 -29.856  1.00 64.14           N
ATOM   2192 1HH2 ARG A 153     -22.952  -0.593 -29.515  1.00 64.14           H
ATOM   2193 2HH2 ARG A 153     -21.866  -0.334 -30.839  1.00 64.14           H
ATOM   2194  HN  ARG A 153     -14.778  -0.966 -29.876  1.00 64.14           H
ATOM   2195  N   ALA A 154     -12.974   0.957 -28.125  1.00 66.30           N
ATOM   2196  CA  ALA A 154     -11.959   1.460 -27.216  1.00 66.30           C
ATOM   2197  C   ALA A 154     -11.060   2.450 -27.960  1.00 66.30           C
ATOM   2198  O   ALA A 154     -10.485   3.350 -27.350  1.00 66.30           O
ATOM   2199  HA  ALA A 154     -12.468   1.982 -26.406  1.00 66.30           H
ATOM   2200  CB  ALA A 154     -11.172   0.287 -26.628  1.00 66.30           C
ATOM   2201 1HB  ALA A 154     -11.852  -0.371 -26.086  1.00 66.30           H
ATOM   2202 2HB  ALA A 154     -10.694  -0.270 -27.434  1.00 66.30           H
ATOM   2203 3HB  ALA A 154     -10.411   0.665 -25.946  1.00 66.30           H
ATOM   2204  HN  ALA A 154     -12.936  -0.027 -28.299  1.00 66.30           H
ATOM   2205  N   HIS A 155     -10.968   2.250 -29.266  1.00 68.45           N
ATOM   2206  CA  HIS A 155     -10.077   3.054 -30.085  1.00 68.45           C
ATOM   2207  C   HIS A 155     -10.697   4.434 -30.315  1.00 68.45           C
ATOM   2208  O   HIS A 155     -10.034   5.454 -30.136  1.00 68.45           O
ATOM   2209  HA  HIS A 155      -9.152   3.170 -29.520  1.00 68.45           H
ATOM   2210  CB  HIS A 155      -9.738   2.331 -31.391  1.00 68.45           C
ATOM   2211 1HB  HIS A 155      -9.470   1.300 -31.164  1.00 68.45           H
ATOM   2212 2HB  HIS A 155     -10.630   2.298 -32.017  1.00 68.45           H
ATOM   2213  CG  HIS A 155      -8.615   2.969 -32.172  1.00 68.45           C
ATOM   2214  ND1 HIS A 155      -8.824   3.967 -33.108  1.00 68.45           N
ATOM   2215  HD1 HIS A 155      -9.710   4.358 -33.357  1.00 68.45           H
ATOM   2216  CD2 HIS A 155      -7.270   2.741 -32.147  1.00 68.45           C
ATOM   2217  HD2 HIS A 155      -6.759   2.014 -31.517  1.00 68.45           H
ATOM   2218  CE1 HIS A 155      -7.652   4.316 -33.617  1.00 68.45           C
ATOM   2219  HE1 HIS A 155      -7.485   5.078 -34.379  1.00 68.45           H
ATOM   2220  NE2 HIS A 155      -6.690   3.555 -33.021  1.00 68.45           N
ATOM   2221  HN  HIS A 155     -11.488   1.556 -29.764  1.00 68.45           H
ATOM   2222  N   THR A 156     -11.962   4.421 -30.710  1.00 70.53           N
ATOM   2223  CA  THR A 156     -12.651   5.653 -31.055  1.00 70.53           C
ATOM   2224  C   THR A 156     -12.822   6.533 -29.815  1.00 70.53           C
ATOM   2225  O   THR A 156     -12.844   7.759 -29.917  1.00 70.53           O
ATOM   2226  HA  THR A 156     -12.030   6.209 -31.758  1.00 70.53           H
ATOM   2227  CB  THR A 156     -13.975   5.282 -31.724  1.00 70.53           C
ATOM   2228  HB  THR A 156     -14.745   6.021 -31.500  1.00 70.53           H
ATOM   2229  OG1 THR A 156     -14.239   3.960 -31.264  1.00 70.53           O
ATOM   2230  HG1 THR A 156     -15.205   3.737 -31.400  1.00 70.53           H
ATOM   2231  CG2 THR A 156     -13.842   5.129 -33.241  1.00 70.53           C
ATOM   2232 1HG2 THR A 156     -13.121   4.342 -33.464  1.00 70.53           H
ATOM   2233 2HG2 THR A 156     -13.499   6.069 -33.673  1.00 70.53           H
ATOM   2234 3HG2 THR A 156     -14.810   4.866 -33.666  1.00 70.53           H
ATOM   2235  HN  THR A 156     -12.512   3.591 -30.795  1.00 70.53           H
ATOM   2236  N   TRP A 157     -12.939   5.874 -28.672  1.00 74.17           N
ATOM   2237  CA  TRP A 157     -13.279   6.565 -27.440  1.00 74.17           C
ATOM   2238  C   TRP A 157     -11.981   6.840 -26.678  1.00 74.17           C
ATOM   2239  O   TRP A 157     -12.006   7.096 -25.475  1.00 74.17           O
ATOM   2240  HA  TRP A 157     -13.761   7.506 -27.708  1.00 74.17           H
ATOM   2241  CB  TRP A 157     -14.294   5.762 -26.623  1.00 74.17           C
ATOM   2242 1HB  TRP A 157     -13.979   4.719 -26.596  1.00 74.17           H
ATOM   2243 2HB  TRP A 157     -14.285   6.125 -25.595  1.00 74.17           H
ATOM   2244  CG  TRP A 157     -15.724   5.835 -27.162  1.00 74.17           C
ATOM   2245  CD1 TRP A 157     -16.137   5.680 -28.427  1.00 74.17           C
ATOM   2246  HD1 TRP A 157     -15.475   5.474 -29.268  1.00 74.17           H
ATOM   2247  CD2 TRP A 157     -16.920   6.087 -26.395  1.00 74.17           C
ATOM   2248  NE1 TRP A 157     -17.507   5.814 -28.531  1.00 74.17           N
ATOM   2249  HE1 TRP A 157     -18.047   5.741 -29.370  1.00 74.17           H
ATOM   2250  CE2 TRP A 157     -17.998   6.070 -27.256  1.00 74.17           C
ATOM   2251  CE3 TRP A 157     -17.085   6.323 -25.019  1.00 74.17           C
ATOM   2252  HE3 TRP A 157     -16.250   6.342 -24.318  1.00 74.17           H
ATOM   2253  CZ2 TRP A 157     -19.317   6.281 -26.838  1.00 74.17           C
ATOM   2254  HZ2 TRP A 157     -20.152   6.263 -27.539  1.00 74.17           H
ATOM   2255  CZ3 TRP A 157     -18.410   6.533 -24.617  1.00 74.17           C
ATOM   2256  HZ3 TRP A 157     -18.594   6.720 -23.559  1.00 74.17           H
ATOM   2257  CH2 TRP A 157     -19.506   6.518 -25.471  1.00 74.17           C
ATOM   2258  HH2 TRP A 157     -20.508   6.691 -25.079  1.00 74.17           H
ATOM   2259  HN  TRP A 157     -12.805   4.887 -28.579  1.00 74.17           H
ATOM   2260  N   ARG A 158     -10.879   6.779 -27.410  1.00 74.61           N
ATOM   2261  CA  ARG A 158      -9.565   6.819 -26.789  1.00 74.61           C
ATOM   2262  C   ARG A 158      -9.386   8.123 -26.009  1.00 74.61           C
ATOM   2263  O   ARG A 158      -8.912   8.111 -24.874  1.00 74.61           O
ATOM   2264  HA  ARG A 158      -9.547   5.957 -26.122  1.00 74.61           H
ATOM   2265  CB  ARG A 158      -8.457   6.703 -27.837  1.00 74.61           C
ATOM   2266 1HB  ARG A 158      -8.625   5.819 -28.453  1.00 74.61           H
ATOM   2267 2HB  ARG A 158      -8.489   7.566 -28.502  1.00 74.61           H
ATOM   2268  CG  ARG A 158      -7.082   6.613 -27.173  1.00 74.61           C
ATOM   2269 1HG  ARG A 158      -6.902   7.509 -26.579  1.00 74.61           H
ATOM   2270 2HG  ARG A 158      -7.059   5.766 -26.488  1.00 74.61           H
ATOM   2271  CD  ARG A 158      -5.976   6.459 -28.220  1.00 74.61           C
ATOM   2272 1HD  ARG A 158      -6.190   5.605 -28.863  1.00 74.61           H
ATOM   2273 2HD  ARG A 158      -5.945   7.341 -28.860  1.00 74.61           H
ATOM   2274  NE  ARG A 158      -4.669   6.274 -27.552  1.00 74.61           N
ATOM   2275  HE  ARG A 158      -4.611   6.469 -26.573  1.00 74.61           H
ATOM   2276  CZ  ARG A 158      -3.558   5.860 -28.177  1.00 74.61           C
ATOM   2277  NH1 ARG A 158      -3.578   5.584 -29.488  1.00 74.61           N
ATOM   2278 1HH1 ARG A 158      -4.426   5.686 -30.007  1.00 74.61           H
ATOM   2279 2HH1 ARG A 158      -2.744   5.276 -29.946  1.00 74.61           H
ATOM   2280  NH2 ARG A 158      -2.427   5.727 -27.471  1.00 74.61           N
ATOM   2281 1HH2 ARG A 158      -1.589   5.420 -27.922  1.00 74.61           H
ATOM   2282 2HH2 ARG A 158      -2.420   5.935 -26.493  1.00 74.61           H
ATOM   2283  HN  ARG A 158     -10.873   6.704 -28.407  1.00 74.61           H
ATOM   2284  N   GLU A 159      -9.774   9.216 -26.649  1.00 77.05           N
ATOM   2285  CA  GLU A 159      -9.585  10.533 -26.064  1.00 77.05           C
ATOM   2286  C   GLU A 159     -10.482  10.701 -24.836  1.00 77.05           C
ATOM   2287  O   GLU A 159     -10.022  11.137 -23.782  1.00 77.05           O
ATOM   2288  HA  GLU A 159      -8.538  10.569 -25.765  1.00 77.05           H
ATOM   2289  CB  GLU A 159      -9.852  11.633 -27.093  1.00 77.05           C
ATOM   2290 1HB  GLU A 159     -10.789  11.431 -27.612  1.00 77.05           H
ATOM   2291 2HB  GLU A 159      -9.832  12.607 -26.603  1.00 77.05           H
ATOM   2292  CG  GLU A 159      -8.755  11.664 -28.159  1.00 77.05           C
ATOM   2293 1HG  GLU A 159      -7.776  11.639 -27.680  1.00 77.05           H
ATOM   2294 2HG  GLU A 159      -8.827  10.775 -28.786  1.00 77.05           H
ATOM   2295  CD  GLU A 159      -8.871  12.918 -29.028  1.00 77.05           C
ATOM   2296  OE1 GLU A 159      -7.854  13.259 -29.671  1.00 77.05           O
ATOM   2297  OE2 GLU A 159      -9.973  13.507 -29.031  1.00 77.05           O
ATOM   2298  HN  GLU A 159     -10.210   9.212 -27.549  1.00 77.05           H
ATOM   2299  N   LYS A 160     -11.747  10.348 -25.013  1.00 80.71           N
ATOM   2300  CA  LYS A 160     -12.708  10.439 -23.928  1.00 80.71           C
ATOM   2301  C   LYS A 160     -12.209   9.614 -22.740  1.00 80.71           C
ATOM   2302  O   LYS A 160     -12.296  10.053 -21.594  1.00 80.71           O
ATOM   2303  HA  LYS A 160     -12.761  11.484 -23.624  1.00 80.71           H
ATOM   2304  CB  LYS A 160     -14.103  10.037 -24.412  1.00 80.71           C
ATOM   2305 1HB  LYS A 160     -14.046   9.096 -24.959  1.00 80.71           H
ATOM   2306 2HB  LYS A 160     -14.755   9.868 -23.555  1.00 80.71           H
ATOM   2307  CG  LYS A 160     -14.704  11.120 -25.311  1.00 80.71           C
ATOM   2308 1HG  LYS A 160     -14.652  12.085 -24.808  1.00 80.71           H
ATOM   2309 2HG  LYS A 160     -14.116  11.205 -26.226  1.00 80.71           H
ATOM   2310  CD  LYS A 160     -16.158  10.798 -25.661  1.00 80.71           C
ATOM   2311 1HD  LYS A 160     -16.202   9.868 -26.228  1.00 80.71           H
ATOM   2312 2HD  LYS A 160     -16.729  10.640 -24.746  1.00 80.71           H
ATOM   2313  CE  LYS A 160     -16.790  11.929 -26.475  1.00 80.71           C
ATOM   2314 1HE  LYS A 160     -16.712  12.867 -25.926  1.00 80.71           H
ATOM   2315 2HE  LYS A 160     -16.245  12.060 -27.410  1.00 80.71           H
ATOM   2316  NZ  LYS A 160     -18.211  11.630 -26.760  1.00 80.71           N
ATOM   2317 1HZ  LYS A 160     -18.612  12.387 -27.303  1.00 80.71           H
ATOM   2318 2HZ  LYS A 160     -18.276  10.766 -27.286  1.00 80.71           H
ATOM   2319 3HZ  LYS A 160     -18.718  11.534 -25.888  1.00 80.71           H
ATOM   2320  HN  LYS A 160     -12.116  10.005 -25.877  1.00 80.71           H
ATOM   2321  N   ARG A 161     -11.697   8.433 -23.054  1.00 81.02           N
ATOM   2322  CA  ARG A 161     -11.204   7.534 -22.024  1.00 81.02           C
ATOM   2323  C   ARG A 161     -10.049   8.184 -21.260  1.00 81.02           C
ATOM   2324  O   ARG A 161      -9.925   8.009 -20.049  1.00 81.02           O
ATOM   2325  HA  ARG A 161     -12.059   7.362 -21.371  1.00 81.02           H
ATOM   2326  CB  ARG A 161     -10.725   6.213 -22.630  1.00 81.02           C
ATOM   2327 1HB  ARG A 161     -10.064   6.414 -23.473  1.00 81.02           H
ATOM   2328 2HB  ARG A 161     -10.143   5.660 -21.893  1.00 81.02           H
ATOM   2329  CG  ARG A 161     -11.909   5.362 -23.095  1.00 81.02           C
ATOM   2330 1HG  ARG A 161     -12.471   5.011 -22.230  1.00 81.02           H
ATOM   2331 2HG  ARG A 161     -12.588   5.972 -23.691  1.00 81.02           H
ATOM   2332  CD  ARG A 161     -11.433   4.165 -23.921  1.00 81.02           C
ATOM   2333 1HD  ARG A 161     -12.280   3.703 -24.428  1.00 81.02           H
ATOM   2334 2HD  ARG A 161     -10.741   4.498 -24.694  1.00 81.02           H
ATOM   2335  NE  ARG A 161     -10.769   3.176 -23.042  1.00 81.02           N
ATOM   2336  HE  ARG A 161     -10.922   3.248 -22.056  1.00 81.02           H
ATOM   2337  CZ  ARG A 161      -9.976   2.191 -23.484  1.00 81.02           C
ATOM   2338  NH1 ARG A 161      -9.736   2.048 -24.795  1.00 81.02           N
ATOM   2339 1HH1 ARG A 161     -10.150   2.679 -25.451  1.00 81.02           H
ATOM   2340 2HH1 ARG A 161      -9.143   1.310 -25.117  1.00 81.02           H
ATOM   2341  NH2 ARG A 161      -9.427   1.351 -22.596  1.00 81.02           N
ATOM   2342 1HH2 ARG A 161      -8.832   0.610 -22.910  1.00 81.02           H
ATOM   2343 2HH2 ARG A 161      -9.611   1.465 -21.620  1.00 81.02           H
ATOM   2344  HN  ARG A 161     -11.617   8.089 -23.989  1.00 81.02           H
ATOM   2345  N   LEU A 162      -9.233   8.922 -22.000  1.00 81.52           N
ATOM   2346  CA  LEU A 162      -8.095   9.602 -21.406  1.00 81.52           C
ATOM   2347  C   LEU A 162      -8.596  10.673 -20.435  1.00 81.52           C
ATOM   2348  O   LEU A 162      -8.027  10.854 -19.359  1.00 81.52           O
ATOM   2349  HA  LEU A 162      -7.529   8.861 -20.841  1.00 81.52           H
ATOM   2350  CB  LEU A 162      -7.168  10.145 -22.495  1.00 81.52           C
ATOM   2351 1HB  LEU A 162      -7.062   9.383 -23.268  1.00 81.52           H
ATOM   2352 2HB  LEU A 162      -7.650  11.005 -22.960  1.00 81.52           H
ATOM   2353  CG  LEU A 162      -5.769  10.565 -22.038  1.00 81.52           C
ATOM   2354  HG  LEU A 162      -5.854  11.010 -21.046  1.00 81.52           H
ATOM   2355  CD1 LEU A 162      -4.846   9.352 -21.913  1.00 81.52           C
ATOM   2356 1HD1 LEU A 162      -5.258   8.656 -21.182  1.00 81.52           H
ATOM   2357 2HD1 LEU A 162      -4.763   8.857 -22.880  1.00 81.52           H
ATOM   2358 3HD1 LEU A 162      -3.859   9.679 -21.586  1.00 81.52           H
ATOM   2359  CD2 LEU A 162      -5.188  11.635 -22.965  1.00 81.52           C
ATOM   2360 1HD2 LEU A 162      -5.120  11.240 -23.978  1.00 81.52           H
ATOM   2361 2HD2 LEU A 162      -5.836  12.512 -22.959  1.00 81.52           H
ATOM   2362 3HD2 LEU A 162      -4.194  11.916 -22.617  1.00 81.52           H
ATOM   2363  HN  LEU A 162      -9.340   9.057 -22.985  1.00 81.52           H
ATOM   2364  N   LEU A 163      -9.654  11.354 -20.849  1.00 85.10           N
ATOM   2365  CA  LEU A 163     -10.206  12.436 -20.052  1.00 85.10           C
ATOM   2366  C   LEU A 163     -10.778  11.867 -18.753  1.00 85.10           C
ATOM   2367  O   LEU A 163     -10.491  12.373 -17.669  1.00 85.10           O
ATOM   2368  HA  LEU A 163      -9.386  13.109 -19.803  1.00 85.10           H
ATOM   2369  CB  LEU A 163     -11.219  13.240 -20.870  1.00 85.10           C
ATOM   2370 1HB  LEU A 163     -10.892  13.249 -21.910  1.00 85.10           H
ATOM   2371 2HB  LEU A 163     -12.176  12.718 -20.841  1.00 85.10           H
ATOM   2372  CG  LEU A 163     -11.445  14.686 -20.423  1.00 85.10           C
ATOM   2373  HG  LEU A 163     -10.737  14.912 -19.626  1.00 85.10           H
ATOM   2374  CD1 LEU A 163     -11.166  15.663 -21.567  1.00 85.10           C
ATOM   2375 1HD1 LEU A 163     -10.132  15.556 -21.892  1.00 85.10           H
ATOM   2376 2HD1 LEU A 163     -11.834  15.447 -22.401  1.00 85.10           H
ATOM   2377 3HD1 LEU A 163     -11.335  16.683 -21.222  1.00 85.10           H
ATOM   2378  CD2 LEU A 163     -12.850  14.867 -19.844  1.00 85.10           C
ATOM   2379 1HD2 LEU A 163     -13.591  14.616 -20.602  1.00 85.10           H
ATOM   2380 2HD2 LEU A 163     -12.975  14.212 -18.982  1.00 85.10           H
ATOM   2381 3HD2 LEU A 163     -12.984  15.904 -19.534  1.00 85.10           H
ATOM   2382  HN  LEU A 163     -10.131  11.176 -21.710  1.00 85.10           H
ATOM   2383  N   TYR A 164     -11.577  10.821 -18.903  1.00 86.08           N
ATOM   2384  CA  TYR A 164     -12.154  10.148 -17.752  1.00 86.08           C
ATOM   2385  C   TYR A 164     -11.061   9.596 -16.835  1.00 86.08           C
ATOM   2386  O   TYR A 164     -11.218   9.583 -15.615  1.00 86.08           O
ATOM   2387  HA  TYR A 164     -12.749  10.875 -17.200  1.00 86.08           H
ATOM   2388  CB  TYR A 164     -12.971   8.981 -18.312  1.00 86.08           C
ATOM   2389 1HB  TYR A 164     -12.362   8.438 -19.034  1.00 86.08           H
ATOM   2390 2HB  TYR A 164     -13.198   8.288 -17.501  1.00 86.08           H
ATOM   2391  CG  TYR A 164     -14.279   9.403 -18.984  1.00 86.08           C
ATOM   2392  CD1 TYR A 164     -15.134  10.276 -18.342  1.00 86.08           C
ATOM   2393  HD1 TYR A 164     -14.877  10.665 -17.357  1.00 86.08           H
ATOM   2394  CD2 TYR A 164     -14.605   8.910 -20.231  1.00 86.08           C
ATOM   2395  HD2 TYR A 164     -13.929   8.220 -20.737  1.00 86.08           H
ATOM   2396  CE1 TYR A 164     -16.365  10.673 -18.975  1.00 86.08           C
ATOM   2397  HE1 TYR A 164     -17.049  11.362 -18.479  1.00 86.08           H
ATOM   2398  CE2 TYR A 164     -15.836   9.307 -20.863  1.00 86.08           C
ATOM   2399  HE2 TYR A 164     -16.105   8.925 -21.848  1.00 86.08           H
ATOM   2400  CZ  TYR A 164     -16.655  10.169 -20.204  1.00 86.08           C
ATOM   2401  OH  TYR A 164     -17.818  10.544 -20.801  1.00 86.08           O
ATOM   2402  HH  TYR A 164     -18.328  11.160 -20.201  1.00 86.08           H
ATOM   2403  HN  TYR A 164     -11.831  10.434 -19.790  1.00 86.08           H
ATOM   2404  N   SER A 165      -9.979   9.153 -17.457  1.00 86.46           N
ATOM   2405  CA  SER A 165      -8.869   8.582 -16.714  1.00 86.46           C
ATOM   2406  C   SER A 165      -8.280   9.629 -15.766  1.00 86.46           C
ATOM   2407  O   SER A 165      -7.847   9.299 -14.663  1.00 86.46           O
ATOM   2408  HA  SER A 165      -9.295   7.752 -16.150  1.00 86.46           H
ATOM   2409  CB  SER A 165      -7.787   8.054 -17.658  1.00 86.46           C
ATOM   2410 1HB  SER A 165      -7.173   7.322 -17.133  1.00 86.46           H
ATOM   2411 2HB  SER A 165      -8.256   7.535 -18.493  1.00 86.46           H
ATOM   2412  OG  SER A 165      -6.956   9.099 -18.156  1.00 86.46           O
ATOM   2413  HG  SER A 165      -6.202   8.713 -18.688  1.00 86.46           H
ATOM   2414  HN  SER A 165      -9.853   9.180 -18.449  1.00 86.46           H
ATOM   2415  N   LYS A 166      -8.285  10.870 -16.230  1.00 88.62           N
ATOM   2416  CA  LYS A 166      -7.773  11.970 -15.430  1.00 88.62           C
ATOM   2417  C   LYS A 166      -8.682  12.180 -14.217  1.00 88.62           C
ATOM   2418  O   LYS A 166      -8.202  12.303 -13.091  1.00 88.62           O
ATOM   2419  HA  LYS A 166      -6.783  11.682 -15.074  1.00 88.62           H
ATOM   2420  CB  LYS A 166      -7.597  13.222 -16.291  1.00 88.62           C
ATOM   2421 1HB  LYS A 166      -8.516  13.421 -16.842  1.00 88.62           H
ATOM   2422 2HB  LYS A 166      -7.418  14.086 -15.651  1.00 88.62           H
ATOM   2423  CG  LYS A 166      -6.434  13.056 -17.271  1.00 88.62           C
ATOM   2424 1HG  LYS A 166      -5.514  12.861 -16.719  1.00 88.62           H
ATOM   2425 2HG  LYS A 166      -6.612  12.191 -17.909  1.00 88.62           H
ATOM   2426  CD  LYS A 166      -6.261  14.307 -18.135  1.00 88.62           C
ATOM   2427 1HD  LYS A 166      -7.166  14.478 -18.718  1.00 88.62           H
ATOM   2428 2HD  LYS A 166      -6.125  15.179 -17.495  1.00 88.62           H
ATOM   2429  CE  LYS A 166      -5.062  14.163 -19.074  1.00 88.62           C
ATOM   2430 1HE  LYS A 166      -4.170  13.914 -18.499  1.00 88.62           H
ATOM   2431 2HE  LYS A 166      -5.233  13.341 -19.769  1.00 88.62           H
ATOM   2432  NZ  LYS A 166      -4.840  15.418 -19.826  1.00 88.62           N
ATOM   2433 1HZ  LYS A 166      -4.053  15.301 -20.455  1.00 88.62           H
ATOM   2434 2HZ  LYS A 166      -5.671  15.643 -20.362  1.00 88.62           H
ATOM   2435 3HZ  LYS A 166      -4.643  16.172 -19.176  1.00 88.62           H
ATOM   2436  HN  LYS A 166      -8.629  11.129 -17.132  1.00 88.62           H
ATOM   2437  N   MET A 167      -9.978  12.214 -14.489  1.00 91.76           N
ATOM   2438  CA  MET A 167     -10.957  12.436 -13.438  1.00 91.76           C
ATOM   2439  C   MET A 167     -10.894  11.326 -12.387  1.00 91.76           C
ATOM   2440  O   MET A 167     -10.912  11.600 -11.188  1.00 91.76           O
ATOM   2441  HA  MET A 167     -10.690  13.390 -12.985  1.00 91.76           H
ATOM   2442  CB  MET A 167     -12.360  12.482 -14.048  1.00 91.76           C
ATOM   2443 1HB  MET A 167     -12.539  11.575 -14.626  1.00 91.76           H
ATOM   2444 2HB  MET A 167     -13.105  12.506 -13.254  1.00 91.76           H
ATOM   2445  CG  MET A 167     -12.526  13.707 -14.949  1.00 91.76           C
ATOM   2446 1HG  MET A 167     -12.298  14.614 -14.389  1.00 91.76           H
ATOM   2447 2HG  MET A 167     -11.818  13.659 -15.777  1.00 91.76           H
ATOM   2448  SD  MET A 167     -14.195  13.781 -15.577  1.00 91.76           S
ATOM   2449  CE  MET A 167     -15.068  14.227 -14.086  1.00 91.76           C
ATOM   2450 1HE  MET A 167     -14.913  13.457 -13.330  1.00 91.76           H
ATOM   2451 2HE  MET A 167     -14.691  15.180 -13.715  1.00 91.76           H
ATOM   2452 3HE  MET A 167     -16.133  14.316 -14.301  1.00 91.76           H
ATOM   2453  HN  MET A 167     -10.361  12.094 -15.405  1.00 91.76           H
ATOM   2454  N   VAL A 168     -10.821  10.096 -12.874  1.00 91.14           N
ATOM   2455  CA  VAL A 168     -10.794   8.942 -11.992  1.00 91.14           C
ATOM   2456  C   VAL A 168      -9.576   9.038 -11.070  1.00 91.14           C
ATOM   2457  O   VAL A 168      -9.677   8.774  -9.873  1.00 91.14           O
ATOM   2458  HA  VAL A 168     -11.697   8.972 -11.383  1.00 91.14           H
ATOM   2459  CB  VAL A 168     -10.819   7.653 -12.816  1.00 91.14           C
ATOM   2460  HB  VAL A 168     -10.045   7.728 -13.580  1.00 91.14           H
ATOM   2461  CG1 VAL A 168     -10.501   6.438 -11.942  1.00 91.14           C
ATOM   2462 1HG1 VAL A 168      -9.509   6.554 -11.506  1.00 91.14           H
ATOM   2463 2HG1 VAL A 168     -11.241   6.358 -11.146  1.00 91.14           H
ATOM   2464 3HG1 VAL A 168     -10.525   5.535 -12.553  1.00 91.14           H
ATOM   2465  CG2 VAL A 168     -12.164   7.482 -13.524  1.00 91.14           C
ATOM   2466 1HG2 VAL A 168     -12.962   7.438 -12.783  1.00 91.14           H
ATOM   2467 2HG2 VAL A 168     -12.333   8.326 -14.192  1.00 91.14           H
ATOM   2468 3HG2 VAL A 168     -12.155   6.558 -14.103  1.00 91.14           H
ATOM   2469  HN  VAL A 168     -10.780   9.883 -13.850  1.00 91.14           H
ATOM   2470  N   CYS A 169      -8.454   9.418 -11.663  1.00 90.71           N
ATOM   2471  CA  CYS A 169      -7.214   9.534 -10.914  1.00 90.71           C
ATOM   2472  C   CYS A 169      -7.430  10.540  -9.781  1.00 90.71           C
ATOM   2473  O   CYS A 169      -7.073  10.275  -8.634  1.00 90.71           O
ATOM   2474  HA  CYS A 169      -6.995   8.544 -10.515  1.00 90.71           H
ATOM   2475  CB  CYS A 169      -6.044   9.933 -11.815  1.00 90.71           C
ATOM   2476 1HB  CYS A 169      -6.311  10.810 -12.405  1.00 90.71           H
ATOM   2477 2HB  CYS A 169      -5.183  10.209 -11.206  1.00 90.71           H
ATOM   2478  SG  CYS A 169      -5.606   8.544 -12.923  1.00 90.71           S
ATOM   2479  HG  CYS A 169      -6.506   8.825 -13.861  1.00 90.71           H
ATOM   2480  HN  CYS A 169      -8.383   9.643 -12.635  1.00 90.71           H
ATOM   2481  N   PHE A 170      -8.014  11.673 -10.142  1.00 93.36           N
ATOM   2482  CA  PHE A 170      -8.246  12.735  -9.178  1.00 93.36           C
ATOM   2483  C   PHE A 170      -9.145  12.254  -8.037  1.00 93.36           C
ATOM   2484  O   PHE A 170      -8.854  12.498  -6.868  1.00 93.36           O
ATOM   2485  HA  PHE A 170      -7.275  13.025  -8.776  1.00 93.36           H
ATOM   2486  CB  PHE A 170      -8.952  13.870  -9.924  1.00 93.36           C
ATOM   2487 1HB  PHE A 170      -8.341  14.165 -10.777  1.00 93.36           H
ATOM   2488 2HB  PHE A 170      -9.896  13.497 -10.321  1.00 93.36           H
ATOM   2489  CG  PHE A 170      -9.229  15.103  -9.062  1.00 93.36           C
ATOM   2490  CD1 PHE A 170     -10.468  15.302  -8.538  1.00 93.36           C
ATOM   2491  HD1 PHE A 170     -11.264  14.582  -8.731  1.00 93.36           H
ATOM   2492  CD2 PHE A 170      -8.237  16.001  -8.821  1.00 93.36           C
ATOM   2493  HD2 PHE A 170      -7.244  15.842  -9.241  1.00 93.36           H
ATOM   2494  CE1 PHE A 170     -10.725  16.447  -7.738  1.00 93.36           C
ATOM   2495  HE1 PHE A 170     -11.718  16.606  -7.318  1.00 93.36           H
ATOM   2496  CE2 PHE A 170      -8.494  17.146  -8.021  1.00 93.36           C
ATOM   2497  HE2 PHE A 170      -7.698  17.866  -7.827  1.00 93.36           H
ATOM   2498  CZ  PHE A 170      -9.733  17.345  -7.496  1.00 93.36           C
ATOM   2499  HZ  PHE A 170      -9.930  18.223  -6.882  1.00 93.36           H
ATOM   2500  HN  PHE A 170      -8.325  11.871 -11.071  1.00 93.36           H
ATOM   2501  N   THR A 171     -10.219  11.578  -8.418  1.00 94.54           N
ATOM   2502  CA  THR A 171     -11.168  11.069  -7.442  1.00 94.54           C
ATOM   2503  C   THR A 171     -10.473  10.112  -6.472  1.00 94.54           C
ATOM   2504  O   THR A 171     -10.760  10.119  -5.276  1.00 94.54           O
ATOM   2505  HA  THR A 171     -11.539  11.908  -6.854  1.00 94.54           H
ATOM   2506  CB  THR A 171     -12.329  10.426  -8.203  1.00 94.54           C
ATOM   2507  HB  THR A 171     -11.999   9.533  -8.734  1.00 94.54           H
ATOM   2508  OG1 THR A 171     -12.834  11.478  -9.021  1.00 94.54           O
ATOM   2509  HG1 THR A 171     -13.281  11.097  -9.831  1.00 94.54           H
ATOM   2510  CG2 THR A 171     -13.503  10.070  -7.288  1.00 94.54           C
ATOM   2511 1HG2 THR A 171     -13.876  10.975  -6.808  1.00 94.54           H
ATOM   2512 2HG2 THR A 171     -13.169   9.366  -6.526  1.00 94.54           H
ATOM   2513 3HG2 THR A 171     -14.299   9.617  -7.878  1.00 94.54           H
ATOM   2514  HN  THR A 171     -10.445  11.378  -9.372  1.00 94.54           H
ATOM   2515  N   ILE A 172      -9.572   9.312  -7.023  1.00 93.31           N
ATOM   2516  CA  ILE A 172      -8.865   8.322  -6.229  1.00 93.31           C
ATOM   2517  C   ILE A 172      -8.020   9.032  -5.170  1.00 93.31           C
ATOM   2518  O   ILE A 172      -8.019   8.637  -4.005  1.00 93.31           O
ATOM   2519  HA  ILE A 172      -9.615   7.714  -5.722  1.00 93.31           H
ATOM   2520  CB  ILE A 172      -8.060   7.386  -7.133  1.00 93.31           C
ATOM   2521  HB  ILE A 172      -7.552   7.991  -7.884  1.00 93.31           H
ATOM   2522  CG1 ILE A 172      -8.980   6.418  -7.879  1.00 93.31           C
ATOM   2523 1HG1 ILE A 172      -9.437   5.727  -7.171  1.00 93.31           H
ATOM   2524 2HG1 ILE A 172      -9.790   6.972  -8.352  1.00 93.31           H
ATOM   2525  CG2 ILE A 172      -6.978   6.652  -6.338  1.00 93.31           C
ATOM   2526 1HG2 ILE A 172      -6.299   7.378  -5.892  1.00 93.31           H
ATOM   2527 2HG2 ILE A 172      -7.445   6.061  -5.550  1.00 93.31           H
ATOM   2528 3HG2 ILE A 172      -6.421   5.994  -7.004  1.00 93.31           H
ATOM   2529  CD1 ILE A 172      -8.205   5.632  -8.939  1.00 93.31           C
ATOM   2530 1HD1 ILE A 172      -7.770   6.325  -9.659  1.00 93.31           H
ATOM   2531 2HD1 ILE A 172      -7.411   5.060  -8.459  1.00 93.31           H
ATOM   2532 3HD1 ILE A 172      -8.883   4.951  -9.454  1.00 93.31           H
ATOM   2533  HN  ILE A 172      -9.323   9.334  -7.992  1.00 93.31           H
ATOM   2534  N   TRP A 173      -7.321  10.067  -5.613  1.00 94.00           N
ATOM   2535  CA  TRP A 173      -6.416  10.789  -4.735  1.00 94.00           C
ATOM   2536  C   TRP A 173      -7.239  11.379  -3.589  1.00 94.00           C
ATOM   2537  O   TRP A 173      -6.856  11.271  -2.425  1.00 94.00           O
ATOM   2538  HA  TRP A 173      -5.691  10.075  -4.344  1.00 94.00           H
ATOM   2539  CB  TRP A 173      -5.627  11.846  -5.511  1.00 94.00           C
ATOM   2540 1HB  TRP A 173      -6.285  12.308  -6.246  1.00 94.00           H
ATOM   2541 2HB  TRP A 173      -5.317  12.632  -4.822  1.00 94.00           H
ATOM   2542  CG  TRP A 173      -4.390  11.299  -6.226  1.00 94.00           C
ATOM   2543  CD1 TRP A 173      -4.190  11.169  -7.545  1.00 94.00           C
ATOM   2544  HD1 TRP A 173      -4.917  11.451  -8.306  1.00 94.00           H
ATOM   2545  CD2 TRP A 173      -3.183  10.810  -5.604  1.00 94.00           C
ATOM   2546  NE1 TRP A 173      -2.947  10.635  -7.817  1.00 94.00           N
ATOM   2547  HE1 TRP A 173      -2.570  10.444  -8.724  1.00 94.00           H
ATOM   2548  CE2 TRP A 173      -2.316  10.409  -6.600  1.00 94.00           C
ATOM   2549  CE3 TRP A 173      -2.836  10.709  -4.245  1.00 94.00           C
ATOM   2550  HE3 TRP A 173      -3.503  11.019  -3.441  1.00 94.00           H
ATOM   2551  CZ2 TRP A 173      -1.045   9.881  -6.342  1.00 94.00           C
ATOM   2552  HZ2 TRP A 173      -0.378   9.571  -7.147  1.00 94.00           H
ATOM   2553  CZ3 TRP A 173      -1.563  10.179  -4.005  1.00 94.00           C
ATOM   2554  HZ3 TRP A 173      -1.243  10.079  -2.967  1.00 94.00           H
ATOM   2555  CH2 TRP A 173      -0.678   9.771  -4.996  1.00 94.00           C
ATOM   2556  HH2 TRP A 173       0.298   9.368  -4.725  1.00 94.00           H
ATOM   2557  HN  TRP A 173      -7.366  10.412  -6.550  1.00 94.00           H
ATOM   2558  N   VAL A 174      -8.355  11.991  -3.958  1.00 95.34           N
ATOM   2559  CA  VAL A 174      -9.201  12.658  -2.982  1.00 95.34           C
ATOM   2560  C   VAL A 174      -9.711  11.630  -1.969  1.00 95.34           C
ATOM   2561  O   VAL A 174      -9.688  11.877  -0.764  1.00 95.34           O
ATOM   2562  HA  VAL A 174      -8.586  13.390  -2.459  1.00 95.34           H
ATOM   2563  CB  VAL A 174     -10.329  13.407  -3.693  1.00 95.34           C
ATOM   2564  HB  VAL A 174     -10.835  12.703  -4.355  1.00 95.34           H
ATOM   2565  CG1 VAL A 174     -11.358  13.930  -2.689  1.00 95.34           C
ATOM   2566 1HG1 VAL A 174     -11.787  13.092  -2.139  1.00 95.34           H
ATOM   2567 2HG1 VAL A 174     -10.872  14.611  -1.991  1.00 95.34           H
ATOM   2568 3HG1 VAL A 174     -12.149  14.458  -3.221  1.00 95.34           H
ATOM   2569  CG2 VAL A 174      -9.775  14.545  -4.553  1.00 95.34           C
ATOM   2570 1HG2 VAL A 174      -9.234  15.248  -3.920  1.00 95.34           H
ATOM   2571 2HG2 VAL A 174      -9.099  14.137  -5.304  1.00 95.34           H
ATOM   2572 3HG2 VAL A 174     -10.598  15.061  -5.047  1.00 95.34           H
ATOM   2573  HN  VAL A 174      -8.682  12.036  -4.901  1.00 95.34           H
ATOM   2574  N   LEU A 175     -10.159  10.500  -2.495  1.00 93.10           N
ATOM   2575  CA  LEU A 175     -10.783   9.484  -1.665  1.00 93.10           C
ATOM   2576  C   LEU A 175      -9.739   8.896  -0.714  1.00 93.10           C
ATOM   2577  O   LEU A 175     -10.022   8.673   0.462  1.00 93.10           O
ATOM   2578  HA  LEU A 175     -11.554   9.976  -1.071  1.00 93.10           H
ATOM   2579  CB  LEU A 175     -11.482   8.437  -2.535  1.00 93.10           C
ATOM   2580 1HB  LEU A 175     -12.149   8.953  -3.225  1.00 93.10           H
ATOM   2581 2HB  LEU A 175     -10.727   7.932  -3.138  1.00 93.10           H
ATOM   2582  CG  LEU A 175     -12.290   7.375  -1.786  1.00 93.10           C
ATOM   2583  HG  LEU A 175     -12.470   7.734  -0.773  1.00 93.10           H
ATOM   2584  CD1 LEU A 175     -13.657   7.164  -2.441  1.00 93.10           C
ATOM   2585 1HD1 LEU A 175     -14.214   8.100  -2.428  1.00 93.10           H
ATOM   2586 2HD1 LEU A 175     -13.520   6.837  -3.471  1.00 93.10           H
ATOM   2587 3HD1 LEU A 175     -14.210   6.404  -1.889  1.00 93.10           H
ATOM   2588  CD2 LEU A 175     -11.503   6.068  -1.669  1.00 93.10           C
ATOM   2589 1HD2 LEU A 175     -11.271   5.693  -2.666  1.00 93.10           H
ATOM   2590 2HD2 LEU A 175     -10.576   6.250  -1.125  1.00 93.10           H
ATOM   2591 3HD2 LEU A 175     -12.100   5.331  -1.133  1.00 93.10           H
ATOM   2592  HN  LEU A 175     -10.100  10.274  -3.468  1.00 93.10           H
ATOM   2593  N   ALA A 176      -8.554   8.662  -1.258  1.00 93.14           N
ATOM   2594  CA  ALA A 176      -7.475   8.079  -0.479  1.00 93.14           C
ATOM   2595  C   ALA A 176      -7.100   9.032   0.657  1.00 93.14           C
ATOM   2596  O   ALA A 176      -6.805   8.593   1.768  1.00 93.14           O
ATOM   2597  HA  ALA A 176      -7.840   7.145  -0.053  1.00 93.14           H
ATOM   2598  CB  ALA A 176      -6.290   7.773  -1.398  1.00 93.14           C
ATOM   2599 1HB  ALA A 176      -6.602   7.069  -2.170  1.00 93.14           H
ATOM   2600 2HB  ALA A 176      -5.944   8.695  -1.865  1.00 93.14           H
ATOM   2601 3HB  ALA A 176      -5.481   7.336  -0.813  1.00 93.14           H
ATOM   2602  HN  ALA A 176      -8.327   8.863  -2.211  1.00 93.14           H
ATOM   2603  N   ALA A 177      -7.124  10.318   0.341  1.00 93.69           N
ATOM   2604  CA  ALA A 177      -6.750  11.334   1.310  1.00 93.69           C
ATOM   2605  C   ALA A 177      -7.740  11.309   2.476  1.00 93.69           C
ATOM   2606  O   ALA A 177      -7.338  11.354   3.638  1.00 93.69           O
ATOM   2607  HA  ALA A 177      -5.756  11.088   1.683  1.00 93.69           H
ATOM   2608  CB  ALA A 177      -6.695  12.700   0.622  1.00 93.69           C
ATOM   2609 1HB  ALA A 177      -5.956  12.674  -0.179  1.00 93.69           H
ATOM   2610 2HB  ALA A 177      -7.674  12.937   0.206  1.00 93.69           H
ATOM   2611 3HB  ALA A 177      -6.415  13.462   1.350  1.00 93.69           H
ATOM   2612  HN  ALA A 177      -7.391  10.668  -0.557  1.00 93.69           H
ATOM   2613  N   ALA A 178      -9.016  11.236   2.126  1.00 93.94           N
ATOM   2614  CA  ALA A 178     -10.070  11.278   3.126  1.00 93.94           C
ATOM   2615  C   ALA A 178      -9.948  10.059   4.041  1.00 93.94           C
ATOM   2616  O   ALA A 178     -10.201  10.151   5.241  1.00 93.94           O
ATOM   2617  HA  ALA A 178      -9.930  12.182   3.718  1.00 93.94           H
ATOM   2618  CB  ALA A 178     -11.431  11.351   2.430  1.00 93.94           C
ATOM   2619 1HB  ALA A 178     -11.477  12.250   1.816  1.00 93.94           H
ATOM   2620 2HB  ALA A 178     -11.564  10.472   1.799  1.00 93.94           H
ATOM   2621 3HB  ALA A 178     -12.221  11.382   3.180  1.00 93.94           H
ATOM   2622  HN  ALA A 178      -9.333  11.151   1.182  1.00 93.94           H
ATOM   2623  N   LEU A 179      -9.559   8.944   3.440  1.00 92.10           N
ATOM   2624  CA  LEU A 179      -9.486   7.688   4.167  1.00 92.10           C
ATOM   2625  C   LEU A 179      -8.296   7.729   5.128  1.00 92.10           C
ATOM   2626  O   LEU A 179      -8.159   6.862   5.990  1.00 92.10           O
ATOM   2627  HA  LEU A 179     -10.400   7.595   4.753  1.00 92.10           H
ATOM   2628  CB  LEU A 179      -9.449   6.507   3.194  1.00 92.10           C
ATOM   2629 1HB  LEU A 179      -8.666   6.691   2.460  1.00 92.10           H
ATOM   2630 2HB  LEU A 179      -9.163   5.614   3.749  1.00 92.10           H
ATOM   2631  CG  LEU A 179     -10.752   6.214   2.447  1.00 92.10           C
ATOM   2632  HG  LEU A 179     -11.034   7.106   1.889  1.00 92.10           H
ATOM   2633  CD1 LEU A 179     -10.558   5.087   1.430  1.00 92.10           C
ATOM   2634 1HD1 LEU A 179      -9.798   5.379   0.706  1.00 92.10           H
ATOM   2635 2HD1 LEU A 179     -10.240   4.182   1.947  1.00 92.10           H
ATOM   2636 3HD1 LEU A 179     -11.499   4.899   0.913  1.00 92.10           H
ATOM   2637  CD2 LEU A 179     -11.889   5.914   3.425  1.00 92.10           C
ATOM   2638 1HD2 LEU A 179     -11.629   5.044   4.029  1.00 92.10           H
ATOM   2639 2HD2 LEU A 179     -12.046   6.774   4.076  1.00 92.10           H
ATOM   2640 3HD2 LEU A 179     -12.803   5.708   2.868  1.00 92.10           H
ATOM   2641  HN  LEU A 179      -9.299   8.890   2.476  1.00 92.10           H
ATOM   2642  N   CYS A 180      -7.466   8.746   4.949  1.00 92.56           N
ATOM   2643  CA  CYS A 180      -6.252   8.870   5.737  1.00 92.56           C
ATOM   2644  C   CYS A 180      -6.514   9.865   6.869  1.00 92.56           C
ATOM   2645  O   CYS A 180      -5.609  10.190   7.636  1.00 92.56           O
ATOM   2646  HA  CYS A 180      -6.036   7.879   6.136  1.00 92.56           H
ATOM   2647  CB  CYS A 180      -5.058   9.285   4.876  1.00 92.56           C
ATOM   2648 1HB  CYS A 180      -5.269  10.232   4.379  1.00 92.56           H
ATOM   2649 2HB  CYS A 180      -4.183   9.445   5.506  1.00 92.56           H
ATOM   2650  SG  CYS A 180      -4.703   7.991   3.632  1.00 92.56           S
ATOM   2651  HG  CYS A 180      -5.829   8.149   2.942  1.00 92.56           H
ATOM   2652  HN  CYS A 180      -7.611   9.476   4.280  1.00 92.56           H
ATOM   2653  N   ILE A 181      -7.756  10.322   6.937  1.00 93.93           N
ATOM   2654  CA  ILE A 181      -8.138  11.305   7.937  1.00 93.93           C
ATOM   2655  C   ILE A 181      -7.827  10.756   9.331  1.00 93.93           C
ATOM   2656  O   ILE A 181      -7.221  11.444  10.151  1.00 93.93           O
ATOM   2657  HA  ILE A 181      -7.528  12.193   7.771  1.00 93.93           H
ATOM   2658  CB  ILE A 181      -9.599  11.719   7.750  1.00 93.93           C
ATOM   2659  HB  ILE A 181     -10.187  10.820   7.563  1.00 93.93           H
ATOM   2660  CG1 ILE A 181      -9.760  12.626   6.529  1.00 93.93           C
ATOM   2661 1HG1 ILE A 181      -9.251  13.574   6.706  1.00 93.93           H
ATOM   2662 2HG1 ILE A 181      -9.285  12.165   5.664  1.00 93.93           H
ATOM   2663  CG2 ILE A 181     -10.152  12.364   9.022  1.00 93.93           C
ATOM   2664 1HG2 ILE A 181     -10.093  11.654   9.846  1.00 93.93           H
ATOM   2665 2HG2 ILE A 181      -9.566  13.251   9.264  1.00 93.93           H
ATOM   2666 3HG2 ILE A 181     -11.193  12.649   8.862  1.00 93.93           H
ATOM   2667  CD1 ILE A 181     -11.239  12.884   6.229  1.00 93.93           C
ATOM   2668 1HD1 ILE A 181     -11.739  11.937   6.029  1.00 93.93           H
ATOM   2669 2HD1 ILE A 181     -11.705  13.367   7.088  1.00 93.93           H
ATOM   2670 3HD1 ILE A 181     -11.325  13.532   5.357  1.00 93.93           H
ATOM   2671  HN  ILE A 181      -8.492  10.032   6.327  1.00 93.93           H
ATOM   2672  N   PRO A 182      -8.234   9.514   9.623  1.00 92.19           N
ATOM   2673  CA  PRO A 182      -8.048   8.955  10.964  1.00 92.19           C
ATOM   2674  C   PRO A 182      -6.607   9.056  11.437  1.00 92.19           C
ATOM   2675  O   PRO A 182      -6.350   9.443  12.576  1.00 92.19           O
ATOM   2676  HA  PRO A 182      -8.627   9.525  11.691  1.00 92.19           H
ATOM   2677  CB  PRO A 182      -8.496   7.499  10.815  1.00 92.19           C
ATOM   2678 1HB  PRO A 182      -7.660   6.845  10.570  1.00 92.19           H
ATOM   2679 2HB  PRO A 182      -8.938   7.119  11.736  1.00 92.19           H
ATOM   2680  CG  PRO A 182      -9.516   7.557   9.684  1.00 92.19           C
ATOM   2681 1HG  PRO A 182      -9.665   6.581   9.223  1.00 92.19           H
ATOM   2682 2HG  PRO A 182     -10.494   7.883  10.037  1.00 92.19           H
ATOM   2683  CD  PRO A 182      -8.896   8.555   8.719  1.00 92.19           C
ATOM   2684 1HD  PRO A 182      -8.182   8.079   8.048  1.00 92.19           H
ATOM   2685 2HD  PRO A 182      -9.649   9.033   8.092  1.00 92.19           H
ATOM   2686  N   GLU A 183      -5.698   8.701  10.541  1.00 92.44           N
ATOM   2687  CA  GLU A 183      -4.283   8.699  10.872  1.00 92.44           C
ATOM   2688  C   GLU A 183      -3.827  10.107  11.259  1.00 92.44           C
ATOM   2689  O   GLU A 183      -3.054  10.276  12.201  1.00 92.44           O
ATOM   2690  HA  GLU A 183      -4.186   8.031  11.727  1.00 92.44           H
ATOM   2691  CB  GLU A 183      -3.449   8.153   9.711  1.00 92.44           C
ATOM   2692 1HB  GLU A 183      -3.838   8.536   8.768  1.00 92.44           H
ATOM   2693 2HB  GLU A 183      -2.397   8.388   9.872  1.00 92.44           H
ATOM   2694  CG  GLU A 183      -3.544   6.627   9.639  1.00 92.44           C
ATOM   2695 1HG  GLU A 183      -2.794   6.245   8.946  1.00 92.44           H
ATOM   2696 2HG  GLU A 183      -3.322   6.199  10.617  1.00 92.44           H
ATOM   2697  CD  GLU A 183      -4.937   6.185   9.187  1.00 92.44           C
ATOM   2698  OE1 GLU A 183      -5.253   4.996   9.406  1.00 92.44           O
ATOM   2699  OE2 GLU A 183      -5.653   7.046   8.632  1.00 92.44           O
ATOM   2700  HN  GLU A 183      -5.914   8.419   9.607  1.00 92.44           H
ATOM   2701  N   ILE A 184      -4.325  11.082  10.513  1.00 94.48           N
ATOM   2702  CA  ILE A 184      -3.878  12.455  10.680  1.00 94.48           C
ATOM   2703  C   ILE A 184      -4.294  12.958  12.063  1.00 94.48           C
ATOM   2704  O   ILE A 184      -3.562  13.716  12.698  1.00 94.48           O
ATOM   2705  HA  ILE A 184      -2.789  12.453  10.626  1.00 94.48           H
ATOM   2706  CB  ILE A 184      -4.386  13.327   9.530  1.00 94.48           C
ATOM   2707  HB  ILE A 184      -5.470  13.220   9.473  1.00 94.48           H
ATOM   2708  CG1 ILE A 184      -3.815  12.858   8.191  1.00 94.48           C
ATOM   2709 1HG1 ILE A 184      -2.741  13.046   8.163  1.00 94.48           H
ATOM   2710 2HG1 ILE A 184      -3.951  11.781   8.091  1.00 94.48           H
ATOM   2711  CG2 ILE A 184      -4.092  14.806   9.792  1.00 94.48           C
ATOM   2712 1HG2 ILE A 184      -4.587  15.117  10.712  1.00 94.48           H
ATOM   2713 2HG2 ILE A 184      -3.017  14.950   9.891  1.00 94.48           H
ATOM   2714 3HG2 ILE A 184      -4.464  15.403   8.960  1.00 94.48           H
ATOM   2715  CD1 ILE A 184      -4.494  13.575   7.023  1.00 94.48           C
ATOM   2716 1HD1 ILE A 184      -5.563  13.364   7.039  1.00 94.48           H
ATOM   2717 2HD1 ILE A 184      -4.334  14.649   7.114  1.00 94.48           H
ATOM   2718 3HD1 ILE A 184      -4.069  13.222   6.083  1.00 94.48           H
ATOM   2719  HN  ILE A 184      -5.019  10.947   9.807  1.00 94.48           H
ATOM   2720  N   LEU A 185      -5.467  12.515  12.491  1.00 93.83           N
ATOM   2721  CA  LEU A 185      -6.081  13.061  13.689  1.00 93.83           C
ATOM   2722  C   LEU A 185      -5.359  12.514  14.922  1.00 93.83           C
ATOM   2723  O   LEU A 185      -4.948  13.277  15.794  1.00 93.83           O
ATOM   2724  HA  LEU A 185      -5.947  14.142  13.662  1.00 93.83           H
ATOM   2725  CB  LEU A 185      -7.588  12.792  13.689  1.00 93.83           C
ATOM   2726 1HB  LEU A 185      -7.747  11.733  13.488  1.00 93.83           H
ATOM   2727 2HB  LEU A 185      -7.971  12.987  14.690  1.00 93.83           H
ATOM   2728  CG  LEU A 185      -8.414  13.603  12.689  1.00 93.83           C
ATOM   2729  HG  LEU A 185      -8.054  13.376  11.685  1.00 93.83           H
ATOM   2730  CD1 LEU A 185      -9.889  13.200  12.743  1.00 93.83           C
ATOM   2731 1HD1 LEU A 185      -9.986  12.142  12.499  1.00 93.83           H
ATOM   2732 2HD1 LEU A 185     -10.278  13.380  13.745  1.00 93.83           H
ATOM   2733 3HD1 LEU A 185     -10.453  13.792  12.022  1.00 93.83           H
ATOM   2734  CD2 LEU A 185      -8.221  15.105  12.909  1.00 93.83           C
ATOM   2735 1HD2 LEU A 185      -8.537  15.368  13.918  1.00 93.83           H
ATOM   2736 2HD2 LEU A 185      -7.169  15.358  12.780  1.00 93.83           H
ATOM   2737 3HD2 LEU A 185      -8.819  15.658  12.185  1.00 93.83           H
ATOM   2738  HN  LEU A 185      -5.995  11.799  12.034  1.00 93.83           H
ATOM   2739  N   TYR A 186      -5.227  11.196  14.954  1.00 92.93           N
ATOM   2740  CA  TYR A 186      -4.902  10.506  16.191  1.00 92.93           C
ATOM   2741  C   TYR A 186      -3.396  10.263  16.305  1.00 92.93           C
ATOM   2742  O   TYR A 186      -2.908   9.852  17.356  1.00 92.93           O
ATOM   2743  HA  TYR A 186      -5.225  11.135  17.021  1.00 92.93           H
ATOM   2744  CB  TYR A 186      -5.621   9.157  16.123  1.00 92.93           C
ATOM   2745 1HB  TYR A 186      -5.262   8.609  15.252  1.00 92.93           H
ATOM   2746 2HB  TYR A 186      -5.354   8.570  17.002  1.00 92.93           H
ATOM   2747  CG  TYR A 186      -7.145   9.267  16.046  1.00 92.93           C
ATOM   2748  CD1 TYR A 186      -7.826  10.060  16.947  1.00 92.93           C
ATOM   2749  HD1 TYR A 186      -7.279  10.607  17.714  1.00 92.93           H
ATOM   2750  CD2 TYR A 186      -7.838   8.574  15.074  1.00 92.93           C
ATOM   2751  HD2 TYR A 186      -7.300   7.948  14.362  1.00 92.93           H
ATOM   2752  CE1 TYR A 186      -9.261  10.163  16.874  1.00 92.93           C
ATOM   2753  HE1 TYR A 186      -9.811  10.785  17.580  1.00 92.93           H
ATOM   2754  CE2 TYR A 186      -9.273   8.678  15.002  1.00 92.93           C
ATOM   2755  HE2 TYR A 186      -9.833   8.136  14.239  1.00 92.93           H
ATOM   2756  CZ  TYR A 186      -9.913   9.467  15.905  1.00 92.93           C
ATOM   2757  OH  TYR A 186     -11.268   9.565  15.836  1.00 92.93           O
ATOM   2758  HH  TYR A 186     -11.597  10.234  16.503  1.00 92.93           H
ATOM   2759  HN  TYR A 186      -5.337  10.603  14.156  1.00 92.93           H
ATOM   2760  N   SER A 187      -2.702  10.527  15.208  1.00 93.41           N
ATOM   2761  CA  SER A 187      -1.253  10.424  15.196  1.00 93.41           C
ATOM   2762  C   SER A 187      -0.644  11.501  16.097  1.00 93.41           C
ATOM   2763  O   SER A 187      -0.835  12.693  15.862  1.00 93.41           O
ATOM   2764  HA  SER A 187      -1.031   9.430  15.585  1.00 93.41           H
ATOM   2765  CB  SER A 187      -0.703  10.550  13.774  1.00 93.41           C
ATOM   2766 1HB  SER A 187      -1.064  11.475  13.326  1.00 93.41           H
ATOM   2767 2HB  SER A 187       0.385  10.617  13.810  1.00 93.41           H
ATOM   2768  OG  SER A 187      -1.083   9.447  12.956  1.00 93.41           O
ATOM   2769  HG  SER A 187      -2.079   9.369  12.928  1.00 93.41           H
ATOM   2770  HN  SER A 187      -3.113  10.807  14.340  1.00 93.41           H
ATOM   2771  N   GLN A 188       0.075  11.042  17.111  1.00 92.42           N
ATOM   2772  CA  GLN A 188       0.823  11.946  17.968  1.00 92.42           C
ATOM   2773  C   GLN A 188       2.095  11.265  18.476  1.00 92.42           C
ATOM   2774  O   GLN A 188       2.282  10.065  18.281  1.00 92.42           O
ATOM   2775  HA  GLN A 188       1.085  12.795  17.335  1.00 92.42           H
ATOM   2776  CB  GLN A 188      -0.039  12.437  19.132  1.00 92.42           C
ATOM   2777 1HB  GLN A 188       0.499  13.203  19.690  1.00 92.42           H
ATOM   2778 2HB  GLN A 188      -0.947  12.902  18.747  1.00 92.42           H
ATOM   2779  CG  GLN A 188      -0.408  11.282  20.066  1.00 92.42           C
ATOM   2780 1HG  GLN A 188      -0.948  10.517  19.508  1.00 92.42           H
ATOM   2781 2HG  GLN A 188       0.500  10.816  20.450  1.00 92.42           H
ATOM   2782  CD  GLN A 188      -1.268  11.773  21.232  1.00 92.42           C
ATOM   2783  OE1 GLN A 188      -1.887  12.823  21.181  1.00 92.42           O
ATOM   2784  NE2 GLN A 188      -1.271  10.958  22.283  1.00 92.42           N
ATOM   2785 1HE2 GLN A 188      -0.741  10.111  22.260  1.00 92.42           H
ATOM   2786 2HE2 GLN A 188      -1.805  11.192  23.096  1.00 92.42           H
ATOM   2787  HN  GLN A 188       0.152  10.074  17.349  1.00 92.42           H
ATOM   2788  N   ILE A 189       2.938  12.061  19.118  1.00 92.19           N
ATOM   2789  CA  ILE A 189       4.144  11.533  19.734  1.00 92.19           C
ATOM   2790  C   ILE A 189       3.852  11.180  21.194  1.00 92.19           C
ATOM   2791  O   ILE A 189       3.351  12.010  21.949  1.00 92.19           O
ATOM   2792  HA  ILE A 189       4.408  10.619  19.203  1.00 92.19           H
ATOM   2793  CB  ILE A 189       5.307  12.511  19.559  1.00 92.19           C
ATOM   2794  HB  ILE A 189       5.026  13.462  20.012  1.00 92.19           H
ATOM   2795  CG1 ILE A 189       5.579  12.780  18.077  1.00 92.19           C
ATOM   2796 1HG1 ILE A 189       5.950  11.873  17.602  1.00 92.19           H
ATOM   2797 2HG1 ILE A 189       4.648  13.045  17.575  1.00 92.19           H
ATOM   2798  CG2 ILE A 189       6.556  12.015  20.290  1.00 92.19           C
ATOM   2799 1HG2 ILE A 189       6.340  11.916  21.353  1.00 92.19           H
ATOM   2800 2HG2 ILE A 189       6.851  11.045  19.888  1.00 92.19           H
ATOM   2801 3HG2 ILE A 189       7.368  12.728  20.149  1.00 92.19           H
ATOM   2802  CD1 ILE A 189       6.598  13.908  17.903  1.00 92.19           C
ATOM   2803 1HD1 ILE A 189       6.213  14.820  18.359  1.00 92.19           H
ATOM   2804 2HD1 ILE A 189       7.535  13.629  18.385  1.00 92.19           H
ATOM   2805 3HD1 ILE A 189       6.773  14.079  16.840  1.00 92.19           H
ATOM   2806  HN  ILE A 189       2.808  13.047  19.220  1.00 92.19           H
ATOM   2807  N   LYS A 190       4.179   9.945  21.547  1.00 87.74           N
ATOM   2808  CA  LYS A 190       4.069   9.507  22.928  1.00 87.74           C
ATOM   2809  C   LYS A 190       5.469   9.258  23.493  1.00 87.74           C
ATOM   2810  O   LYS A 190       6.293   8.606  22.854  1.00 87.74           O
ATOM   2811  HA  LYS A 190       3.608  10.319  23.492  1.00 87.74           H
ATOM   2812  CB  LYS A 190       3.139   8.297  23.034  1.00 87.74           C
ATOM   2813 1HB  LYS A 190       2.193   8.516  22.537  1.00 87.74           H
ATOM   2814 2HB  LYS A 190       3.582   7.447  22.515  1.00 87.74           H
ATOM   2815  CG  LYS A 190       2.880   7.931  24.496  1.00 87.74           C
ATOM   2816 1HG  LYS A 190       3.829   7.778  25.010  1.00 87.74           H
ATOM   2817 2HG  LYS A 190       2.375   8.757  24.998  1.00 87.74           H
ATOM   2818  CD  LYS A 190       2.026   6.666  24.602  1.00 87.74           C
ATOM   2819 1HD  LYS A 190       1.027   6.863  24.213  1.00 87.74           H
ATOM   2820 2HD  LYS A 190       2.459   5.878  23.985  1.00 87.74           H
ATOM   2821  CE  LYS A 190       1.929   6.189  26.053  1.00 87.74           C
ATOM   2822 1HE  LYS A 190       2.845   6.444  26.587  1.00 87.74           H
ATOM   2823 2HE  LYS A 190       1.112   6.704  26.557  1.00 87.74           H
ATOM   2824  NZ  LYS A 190       1.709   4.727  26.104  1.00 87.74           N
ATOM   2825 1HZ  LYS A 190       1.147   4.498  26.917  1.00 87.74           H
ATOM   2826 2HZ  LYS A 190       1.225   4.428  25.264  1.00 87.74           H
ATOM   2827 3HZ  LYS A 190       2.602   4.252  26.167  1.00 87.74           H
ATOM   2828  HN  LYS A 190       4.514   9.251  20.909  1.00 87.74           H
ATOM   2829  N   GLU A 191       5.694   9.791  24.685  1.00 84.52           N
ATOM   2830  CA  GLU A 191       6.947   9.559  25.383  1.00 84.52           C
ATOM   2831  C   GLU A 191       6.788   8.422  26.395  1.00 84.52           C
ATOM   2832  O   GLU A 191       5.874   8.441  27.218  1.00 84.52           O
ATOM   2833  HA  GLU A 191       7.660   9.270  24.611  1.00 84.52           H
ATOM   2834  CB  GLU A 191       7.439  10.836  26.067  1.00 84.52           C
ATOM   2835 1HB  GLU A 191       6.615  11.303  26.608  1.00 84.52           H
ATOM   2836 2HB  GLU A 191       8.295  10.607  26.701  1.00 84.52           H
ATOM   2837  CG  GLU A 191       7.926  11.857  25.037  1.00 84.52           C
ATOM   2838 1HG  GLU A 191       8.690  11.405  24.405  1.00 84.52           H
ATOM   2839 2HG  GLU A 191       7.100  12.143  24.385  1.00 84.52           H
ATOM   2840  CD  GLU A 191       8.495  13.100  25.724  1.00 84.52           C
ATOM   2841  OE1 GLU A 191       8.928  14.009  24.984  1.00 84.52           O
ATOM   2842  OE2 GLU A 191       8.484  13.113  26.974  1.00 84.52           O
ATOM   2843  HN  GLU A 191       5.041  10.371  25.171  1.00 84.52           H
ATOM   2844  N   GLU A 192       7.691   7.457  26.300  1.00 76.74           N
ATOM   2845  CA  GLU A 192       7.590   6.254  27.108  1.00 76.74           C
ATOM   2846  C   GLU A 192       8.972   5.837  27.615  1.00 76.74           C
ATOM   2847  O   GLU A 192       9.843   5.475  26.826  1.00 76.74           O
ATOM   2848  HA  GLU A 192       6.953   6.524  27.950  1.00 76.74           H
ATOM   2849  CB  GLU A 192       6.929   5.120  26.323  1.00 76.74           C
ATOM   2850 1HB  GLU A 192       5.917   5.410  26.040  1.00 76.74           H
ATOM   2851 2HB  GLU A 192       7.553   4.850  25.471  1.00 76.74           H
ATOM   2852  CG  GLU A 192       6.802   3.860  27.181  1.00 76.74           C
ATOM   2853 1HG  GLU A 192       7.388   3.054  26.739  1.00 76.74           H
ATOM   2854 2HG  GLU A 192       7.215   4.047  28.172  1.00 76.74           H
ATOM   2855  CD  GLU A 192       5.340   3.426  27.306  1.00 76.74           C
ATOM   2856  OE1 GLU A 192       5.038   2.728  28.298  1.00 76.74           O
ATOM   2857  OE2 GLU A 192       4.558   3.801  26.406  1.00 76.74           O
ATOM   2858  HN  GLU A 192       8.480   7.488  25.685  1.00 76.74           H
ATOM   2859  N   SER A 193       9.130   5.902  28.929  1.00 72.94           N
ATOM   2860  CA  SER A 193      10.371   5.480  29.556  1.00 72.94           C
ATOM   2861  C   SER A 193      11.555   6.201  28.909  1.00 72.94           C
ATOM   2862  O   SER A 193      12.634   5.627  28.767  1.00 72.94           O
ATOM   2863  HA  SER A 193      10.276   5.764  30.604  1.00 72.94           H
ATOM   2864  CB  SER A 193      10.552   3.964  29.453  1.00 72.94           C
ATOM   2865 1HB  SER A 193      11.546   3.693  29.807  1.00 72.94           H
ATOM   2866 2HB  SER A 193       9.834   3.468  30.107  1.00 72.94           H
ATOM   2867  OG  SER A 193      10.380   3.495  28.119  1.00 72.94           O
ATOM   2868  HG  SER A 193      11.185   3.719  27.571  1.00 72.94           H
ATOM   2869  HN  SER A 193       8.429   6.235  29.560  1.00 72.94           H
ATOM   2870  N   GLY A 194      11.314   7.449  28.534  1.00 76.53           N
ATOM   2871  CA  GLY A 194      12.365   8.276  27.966  1.00 76.53           C
ATOM   2872  C   GLY A 194      12.537   7.993  26.472  1.00 76.53           C
ATOM   2873  O   GLY A 194      13.483   8.476  25.850  1.00 76.53           O
ATOM   2874 1HA  GLY A 194      12.126   9.328  28.115  1.00 76.53           H
ATOM   2875 2HA  GLY A 194      13.304   8.085  28.486  1.00 76.53           H
ATOM   2876  HN  GLY A 194      10.423   7.894  28.613  1.00 76.53           H
ATOM   2877  N   ILE A 195      11.609   7.213  25.939  1.00 84.01           N
ATOM   2878  CA  ILE A 195      11.610   6.912  24.517  1.00 84.01           C
ATOM   2879  C   ILE A 195      10.414   7.599  23.855  1.00 84.01           C
ATOM   2880  O   ILE A 195       9.272   7.401  24.268  1.00 84.01           O
ATOM   2881  HA  ILE A 195      12.524   7.330  24.096  1.00 84.01           H
ATOM   2882  CB  ILE A 195      11.655   5.400  24.289  1.00 84.01           C
ATOM   2883  HB  ILE A 195      10.806   4.952  24.806  1.00 84.01           H
ATOM   2884  CG1 ILE A 195      12.923   4.792  24.892  1.00 84.01           C
ATOM   2885 1HG1 ILE A 195      13.792   5.113  24.317  1.00 84.01           H
ATOM   2886 2HG1 ILE A 195      13.060   5.161  25.908  1.00 84.01           H
ATOM   2887  CG2 ILE A 195      11.508   5.065  22.804  1.00 84.01           C
ATOM   2888 1HG2 ILE A 195      10.555   5.445  22.438  1.00 84.01           H
ATOM   2889 2HG2 ILE A 195      12.322   5.527  22.245  1.00 84.01           H
ATOM   2890 3HG2 ILE A 195      11.544   3.984  22.670  1.00 84.01           H
ATOM   2891  CD1 ILE A 195      12.847   3.264  24.903  1.00 84.01           C
ATOM   2892 1HD1 ILE A 195      11.990   2.948  25.499  1.00 84.01           H
ATOM   2893 2HD1 ILE A 195      12.735   2.899  23.883  1.00 84.01           H
ATOM   2894 3HD1 ILE A 195      13.761   2.858  25.337  1.00 84.01           H
ATOM   2895  HN  ILE A 195      10.867   6.790  26.460  1.00 84.01           H
ATOM   2896  N   ALA A 196      10.716   8.392  22.837  1.00 90.18           N
ATOM   2897  CA  ALA A 196       9.675   9.037  22.055  1.00 90.18           C
ATOM   2898  C   ALA A 196       9.185   8.073  20.973  1.00 90.18           C
ATOM   2899  O   ALA A 196       9.987   7.515  20.225  1.00 90.18           O
ATOM   2900  HA  ALA A 196       8.848   9.264  22.728  1.00 90.18           H
ATOM   2901  CB  ALA A 196      10.210  10.346  21.472  1.00 90.18           C
ATOM   2902 1HB  ALA A 196      10.517  11.006  22.283  1.00 90.18           H
ATOM   2903 2HB  ALA A 196      11.067  10.135  20.832  1.00 90.18           H
ATOM   2904 3HB  ALA A 196       9.429  10.829  20.886  1.00 90.18           H
ATOM   2905  HN  ALA A 196      11.651   8.596  22.546  1.00 90.18           H
ATOM   2906  N   ILE A 197       7.872   7.907  20.923  1.00 89.33           N
ATOM   2907  CA  ILE A 197       7.270   6.982  19.977  1.00 89.33           C
ATOM   2908  C   ILE A 197       6.185   7.710  19.180  1.00 89.33           C
ATOM   2909  O   ILE A 197       5.318   8.363  19.758  1.00 89.33           O
ATOM   2910  HA  ILE A 197       8.052   6.666  19.287  1.00 89.33           H
ATOM   2911  CB  ILE A 197       6.768   5.730  20.697  1.00 89.33           C
ATOM   2912  HB  ILE A 197       6.082   6.041  21.486  1.00 89.33           H
ATOM   2913  CG1 ILE A 197       7.922   4.985  21.371  1.00 89.33           C
ATOM   2914 1HG1 ILE A 197       8.603   4.600  20.612  1.00 89.33           H
ATOM   2915 2HG1 ILE A 197       8.493   5.676  21.991  1.00 89.33           H
ATOM   2916  CG2 ILE A 197       5.982   4.827  19.745  1.00 89.33           C
ATOM   2917 1HG2 ILE A 197       5.123   5.372  19.353  1.00 89.33           H
ATOM   2918 2HG2 ILE A 197       6.625   4.521  18.920  1.00 89.33           H
ATOM   2919 3HG2 ILE A 197       5.636   3.944  20.282  1.00 89.33           H
ATOM   2920  CD1 ILE A 197       7.403   3.830  22.230  1.00 89.33           C
ATOM   2921 1HD1 ILE A 197       6.741   4.222  23.003  1.00 89.33           H
ATOM   2922 2HD1 ILE A 197       6.853   3.129  21.602  1.00 89.33           H
ATOM   2923 3HD1 ILE A 197       8.244   3.318  22.697  1.00 89.33           H
ATOM   2924  HN  ILE A 197       7.224   8.389  21.513  1.00 89.33           H
ATOM   2925  N   CYS A 198       6.269   7.572  17.865  1.00 91.98           N
ATOM   2926  CA  CYS A 198       5.199   8.029  16.995  1.00 91.98           C
ATOM   2927  C   CYS A 198       4.120   6.946  16.950  1.00 91.98           C
ATOM   2928  O   CYS A 198       4.322   5.887  16.357  1.00 91.98           O
ATOM   2929  HA  CYS A 198       4.808   8.947  17.434  1.00 91.98           H
ATOM   2930  CB  CYS A 198       5.716   8.378  15.597  1.00 91.98           C
ATOM   2931 1HB  CYS A 198       6.349   9.263  15.645  1.00 91.98           H
ATOM   2932 2HB  CYS A 198       6.334   7.564  15.216  1.00 91.98           H
ATOM   2933  SG  CYS A 198       4.309   8.676  14.466  1.00 91.98           S
ATOM   2934  HN  CYS A 198       7.048   7.157  17.395  1.00 91.98           H
ATOM   2935  N   THR A 199       2.997   7.248  17.584  1.00 91.61           N
ATOM   2936  CA  THR A 199       1.894   6.303  17.645  1.00 91.61           C
ATOM   2937  C   THR A 199       0.560   7.027  17.454  1.00 91.61           C
ATOM   2938  O   THR A 199       0.500   8.254  17.520  1.00 91.61           O
ATOM   2939  HA  THR A 199       1.998   5.600  16.819  1.00 91.61           H
ATOM   2940  CB  THR A 199       1.991   5.548  18.973  1.00 91.61           C
ATOM   2941  HB  THR A 199       3.014   5.221  19.161  1.00 91.61           H
ATOM   2942  OG1 THR A 199       1.025   4.508  18.852  1.00 91.61           O
ATOM   2943  HG1 THR A 199       1.159   3.831  19.576  1.00 91.61           H
ATOM   2944  CG2 THR A 199       1.496   6.381  20.157  1.00 91.61           C
ATOM   2945 1HG2 THR A 199       0.452   6.652  20.000  1.00 91.61           H
ATOM   2946 2HG2 THR A 199       2.097   7.287  20.241  1.00 91.61           H
ATOM   2947 3HG2 THR A 199       1.587   5.799  21.074  1.00 91.61           H
ATOM   2948  HN  THR A 199       2.834   8.117  18.050  1.00 91.61           H
ATOM   2949  N   MET A 200      -0.477   6.236  17.220  1.00 91.97           N
ATOM   2950  CA  MET A 200      -1.838   6.735  17.333  1.00 91.97           C
ATOM   2951  C   MET A 200      -2.356   6.596  18.766  1.00 91.97           C
ATOM   2952  O   MET A 200      -2.206   5.544  19.385  1.00 91.97           O
ATOM   2953  HA  MET A 200      -1.788   7.788  17.057  1.00 91.97           H
ATOM   2954  CB  MET A 200      -2.748   5.953  16.383  1.00 91.97           C
ATOM   2955 1HB  MET A 200      -2.653   4.885  16.579  1.00 91.97           H
ATOM   2956 2HB  MET A 200      -3.788   6.220  16.568  1.00 91.97           H
ATOM   2957  CG  MET A 200      -2.394   6.242  14.923  1.00 91.97           C
ATOM   2958 1HG  MET A 200      -2.467   7.312  14.727  1.00 91.97           H
ATOM   2959 2HG  MET A 200      -1.362   5.952  14.726  1.00 91.97           H
ATOM   2960  SD  MET A 200      -3.495   5.348  13.839  1.00 91.97           S
ATOM   2961  CE  MET A 200      -3.209   3.682  14.413  1.00 91.97           C
ATOM   2962 1HE  MET A 200      -2.157   3.428  14.283  1.00 91.97           H
ATOM   2963 2HE  MET A 200      -3.472   3.611  15.468  1.00 91.97           H
ATOM   2964 3HE  MET A 200      -3.824   2.989  13.838  1.00 91.97           H
ATOM   2965  HN  MET A 200      -0.400   5.274  16.960  1.00 91.97           H
ATOM   2966  N   VAL A 201      -2.955   7.674  19.251  1.00 92.65           N
ATOM   2967  CA  VAL A 201      -3.624   7.642  20.540  1.00 92.65           C
ATOM   2968  C   VAL A 201      -5.091   8.035  20.359  1.00 92.65           C
ATOM   2969  O   VAL A 201      -5.392   9.055  19.741  1.00 92.65           O
ATOM   2970  HA  VAL A 201      -3.579   6.617  20.909  1.00 92.65           H
ATOM   2971  CB  VAL A 201      -2.883   8.536  21.536  1.00 92.65           C
ATOM   2972  HB  VAL A 201      -2.900   9.555  21.148  1.00 92.65           H
ATOM   2973  CG1 VAL A 201      -3.584   8.540  22.896  1.00 92.65           C
ATOM   2974 1HG1 VAL A 201      -4.601   8.914  22.780  1.00 92.65           H
ATOM   2975 2HG1 VAL A 201      -3.613   7.525  23.293  1.00 92.65           H
ATOM   2976 3HG1 VAL A 201      -3.037   9.184  23.585  1.00 92.65           H
ATOM   2977  CG2 VAL A 201      -1.420   8.110  21.674  1.00 92.65           C
ATOM   2978 1HG2 VAL A 201      -1.374   7.080  22.028  1.00 92.65           H
ATOM   2979 2HG2 VAL A 201      -0.928   8.183  20.705  1.00 92.65           H
ATOM   2980 3HG2 VAL A 201      -0.918   8.763  22.388  1.00 92.65           H
ATOM   2981  HN  VAL A 201      -2.988   8.555  18.779  1.00 92.65           H
ATOM   2982  N   TYR A 202      -5.965   7.206  20.910  1.00 91.63           N
ATOM   2983  CA  TYR A 202      -7.395   7.410  20.749  1.00 91.63           C
ATOM   2984  C   TYR A 202      -7.994   8.088  21.982  1.00 91.63           C
ATOM   2985  O   TYR A 202      -8.174   7.451  23.019  1.00 91.63           O
ATOM   2986  HA  TYR A 202      -7.547   8.052  19.881  1.00 91.63           H
ATOM   2987  CB  TYR A 202      -8.007   6.016  20.600  1.00 91.63           C
ATOM   2988 1HB  TYR A 202      -7.731   5.415  21.468  1.00 91.63           H
ATOM   2989 2HB  TYR A 202      -9.093   6.104  20.606  1.00 91.63           H
ATOM   2990  CG  TYR A 202      -7.575   5.279  19.331  1.00 91.63           C
ATOM   2991  CD1 TYR A 202      -8.241   5.504  18.143  1.00 91.63           C
ATOM   2992  HD1 TYR A 202      -9.073   6.208  18.109  1.00 91.63           H
ATOM   2993  CD2 TYR A 202      -6.522   4.389  19.374  1.00 91.63           C
ATOM   2994  HD2 TYR A 202      -5.996   4.211  20.312  1.00 91.63           H
ATOM   2995  CE1 TYR A 202      -7.835   4.811  16.948  1.00 91.63           C
ATOM   2996  HE1 TYR A 202      -8.352   4.980  16.003  1.00 91.63           H
ATOM   2997  CE2 TYR A 202      -6.116   3.696  18.178  1.00 91.63           C
ATOM   2998  HE2 TYR A 202      -5.285   2.990  18.198  1.00 91.63           H
ATOM   2999  CZ  TYR A 202      -6.793   3.941  17.024  1.00 91.63           C
ATOM   3000  OH  TYR A 202      -6.409   3.286  15.896  1.00 91.63           O
ATOM   3001  HH  TYR A 202      -5.962   2.424  16.135  1.00 91.63           H
ATOM   3002  HN  TYR A 202      -5.712   6.408  21.456  1.00 91.63           H
ATOM   3003  N   PRO A 203      -8.312   9.387  21.894  1.00 82.88           N
ATOM   3004  CA  PRO A 203      -8.942  10.087  23.016  1.00 82.88           C
ATOM   3005  C   PRO A 203     -10.364   9.613  23.268  1.00 82.88           C
ATOM   3006  O   PRO A 203     -10.948   8.922  22.434  1.00 82.88           O
ATOM   3007  HA  PRO A 203      -8.405   9.876  23.941  1.00 82.88           H
ATOM   3008  CB  PRO A 203      -8.900  11.558  22.595  1.00 82.88           C
ATOM   3009 1HB  PRO A 203      -9.759  12.109  22.979  1.00 82.88           H
ATOM   3010 2HB  PRO A 203      -8.008  12.058  22.971  1.00 82.88           H
ATOM   3011  CG  PRO A 203      -8.908  11.498  21.094  1.00 82.88           C
ATOM   3012 1HG  PRO A 203      -9.925  11.421  20.709  1.00 82.88           H
ATOM   3013 2HG  PRO A 203      -8.471  12.398  20.662  1.00 82.88           H
ATOM   3014  CD  PRO A 203      -8.103  10.282  20.742  1.00 82.88           C
ATOM   3015 1HD  PRO A 203      -8.447   9.828  19.813  1.00 82.88           H
ATOM   3016 2HD  PRO A 203      -7.049  10.524  20.608  1.00 82.88           H
ATOM   3017  N   SER A 204     -10.888  10.000  24.421  1.00 73.12           N
ATOM   3018  CA  SER A 204     -12.285   9.746  24.732  1.00 73.12           C
ATOM   3019  C   SER A 204     -12.408   8.495  25.604  1.00 73.12           C
ATOM   3020  O   SER A 204     -11.522   7.643  25.602  1.00 73.12           O
ATOM   3021  HA  SER A 204     -12.624  10.628  25.276  1.00 73.12           H
ATOM   3022  CB  SER A 204     -13.112   9.587  23.455  1.00 73.12           C
ATOM   3023 1HB  SER A 204     -14.148   9.859  23.658  1.00 73.12           H
ATOM   3024 2HB  SER A 204     -12.745  10.278  22.696  1.00 73.12           H
ATOM   3025  OG  SER A 204     -13.062   8.256  22.948  1.00 73.12           O
ATOM   3026  HG  SER A 204     -13.578   8.195  22.094  1.00 73.12           H
ATOM   3027  HN  SER A 204     -10.376  10.477  25.136  1.00 73.12           H
ATOM   3028  N   ASP A 205     -13.515   8.425  26.328  1.00 75.83           N
ATOM   3029  CA  ASP A 205     -13.791   7.269  27.164  1.00 75.83           C
ATOM   3030  C   ASP A 205     -14.056   6.053  26.274  1.00 75.83           C
ATOM   3031  O   ASP A 205     -13.944   4.914  26.723  1.00 75.83           O
ATOM   3032  HA  ASP A 205     -12.903   7.146  27.784  1.00 75.83           H
ATOM   3033  CB  ASP A 205     -15.030   7.499  28.031  1.00 75.83           C
ATOM   3034 1HB  ASP A 205     -15.876   7.769  27.399  1.00 75.83           H
ATOM   3035 2HB  ASP A 205     -15.297   6.574  28.543  1.00 75.83           H
ATOM   3036  CG  ASP A 205     -14.782   8.604  29.060  1.00 75.83           C
ATOM   3037  OD1 ASP A 205     -13.666   8.615  29.623  1.00 75.83           O
ATOM   3038  OD2 ASP A 205     -15.714   9.412  29.260  1.00 75.83           O
ATOM   3039  HN  ASP A 205     -14.216   9.139  26.350  1.00 75.83           H
ATOM   3040  N   GLU A 206     -14.403   6.337  25.027  1.00 85.87           N
ATOM   3041  CA  GLU A 206     -14.727   5.283  24.081  1.00 85.87           C
ATOM   3042  C   GLU A 206     -13.536   5.012  23.159  1.00 85.87           C
ATOM   3043  O   GLU A 206     -13.713   4.571  22.025  1.00 85.87           O
ATOM   3044  HA  GLU A 206     -14.932   4.402  24.689  1.00 85.87           H
ATOM   3045  CB  GLU A 206     -15.977   5.636  23.273  1.00 85.87           C
ATOM   3046 1HB  GLU A 206     -15.829   6.589  22.765  1.00 85.87           H
ATOM   3047 2HB  GLU A 206     -16.218   4.819  22.593  1.00 85.87           H
ATOM   3048  CG  GLU A 206     -17.191   5.808  24.188  1.00 85.87           C
ATOM   3049 1HG  GLU A 206     -16.988   5.353  25.157  1.00 85.87           H
ATOM   3050 2HG  GLU A 206     -17.370   6.869  24.365  1.00 85.87           H
ATOM   3051  CD  GLU A 206     -18.438   5.171  23.570  1.00 85.87           C
ATOM   3052  OE1 GLU A 206     -19.210   4.569  24.346  1.00 85.87           O
ATOM   3053  OE2 GLU A 206     -18.589   5.302  22.337  1.00 85.87           O
ATOM   3054  HN  GLU A 206     -14.463   7.266  24.661  1.00 85.87           H
ATOM   3055  N   SER A 207     -12.350   5.288  23.681  1.00 90.26           N
ATOM   3056  CA  SER A 207     -11.135   5.142  22.897  1.00 90.26           C
ATOM   3057  C   SER A 207     -11.040   3.721  22.338  1.00 90.26           C
ATOM   3058  O   SER A 207     -10.550   3.519  21.228  1.00 90.26           O
ATOM   3059  HA  SER A 207     -11.226   5.867  22.087  1.00 90.26           H
ATOM   3060  CB  SER A 207      -9.897   5.468  23.734  1.00 90.26           C
ATOM   3061 1HB  SER A 207      -9.001   5.193  23.178  1.00 90.26           H
ATOM   3062 2HB  SER A 207      -9.847   6.543  23.906  1.00 90.26           H
ATOM   3063  OG  SER A 207      -9.905   4.788  24.986  1.00 90.26           O
ATOM   3064  HG  SER A 207     -10.113   5.431  25.724  1.00 90.26           H
ATOM   3065  HN  SER A 207     -12.212   5.604  24.620  1.00 90.26           H
ATOM   3066  N   THR A 208     -11.515   2.774  23.133  1.00 91.15           N
ATOM   3067  CA  THR A 208     -11.485   1.377  22.734  1.00 91.15           C
ATOM   3068  C   THR A 208     -12.383   1.150  21.517  1.00 91.15           C
ATOM   3069  O   THR A 208     -11.973   0.512  20.548  1.00 91.15           O
ATOM   3070  HA  THR A 208     -10.467   1.129  22.432  1.00 91.15           H
ATOM   3071  CB  THR A 208     -11.878   0.531  23.946  1.00 91.15           C
ATOM   3072  HB  THR A 208     -11.872  -0.531  23.698  1.00 91.15           H
ATOM   3073  OG1 THR A 208     -13.139   1.061  24.345  1.00 91.15           O
ATOM   3074  HG1 THR A 208     -13.612   0.410  24.939  1.00 91.15           H
ATOM   3075  CG2 THR A 208     -10.971   0.778  25.153  1.00 91.15           C
ATOM   3076 1HG2 THR A 208     -11.030   1.827  25.443  1.00 91.15           H
ATOM   3077 2HG2 THR A 208      -9.942   0.530  24.891  1.00 91.15           H
ATOM   3078 3HG2 THR A 208     -11.294   0.152  25.985  1.00 91.15           H
ATOM   3079  HN  THR A 208     -11.916   2.948  24.033  1.00 91.15           H
ATOM   3080  N   LYS A 209     -13.592   1.685  21.605  1.00 92.37           N
ATOM   3081  CA  LYS A 209     -14.546   1.564  20.516  1.00 92.37           C
ATOM   3082  C   LYS A 209     -13.965   2.218  19.260  1.00 92.37           C
ATOM   3083  O   LYS A 209     -14.087   1.678  18.162  1.00 92.37           O
ATOM   3084  HA  LYS A 209     -14.683   0.501  20.319  1.00 92.37           H
ATOM   3085  CB  LYS A 209     -15.906   2.128  20.930  1.00 92.37           C
ATOM   3086 1HB  LYS A 209     -15.783   3.141  21.312  1.00 92.37           H
ATOM   3087 2HB  LYS A 209     -16.557   2.194  20.057  1.00 92.37           H
ATOM   3088  CG  LYS A 209     -16.562   1.250  21.997  1.00 92.37           C
ATOM   3089 1HG  LYS A 209     -16.652   0.228  21.627  1.00 92.37           H
ATOM   3090 2HG  LYS A 209     -15.929   1.214  22.883  1.00 92.37           H
ATOM   3091  CD  LYS A 209     -17.946   1.785  22.373  1.00 92.37           C
ATOM   3092 1HD  LYS A 209     -17.867   2.831  22.668  1.00 92.37           H
ATOM   3093 2HD  LYS A 209     -18.602   1.747  21.503  1.00 92.37           H
ATOM   3094  CE  LYS A 209     -18.556   0.971  23.515  1.00 92.37           C
ATOM   3095 1HE  LYS A 209     -18.755  -0.047  23.179  1.00 92.37           H
ATOM   3096 2HE  LYS A 209     -17.846   0.901  24.340  1.00 92.37           H
ATOM   3097  NZ  LYS A 209     -19.811   1.599  23.986  1.00 92.37           N
ATOM   3098 1HZ  LYS A 209     -20.226   1.023  24.710  1.00 92.37           H
ATOM   3099 2HZ  LYS A 209     -19.609   2.519  24.360  1.00 92.37           H
ATOM   3100 3HZ  LYS A 209     -20.458   1.685  23.210  1.00 92.37           H
ATOM   3101  HN  LYS A 209     -13.922   2.193  22.401  1.00 92.37           H
ATOM   3102  N   LEU A 210     -13.345   3.371  19.465  1.00 93.26           N
ATOM   3103  CA  LEU A 210     -12.805   4.138  18.355  1.00 93.26           C
ATOM   3104  C   LEU A 210     -11.717   3.320  17.657  1.00 93.26           C
ATOM   3105  O   LEU A 210     -11.713   3.202  16.433  1.00 93.26           O
ATOM   3106  HA  LEU A 210     -13.618   4.306  17.648  1.00 93.26           H
ATOM   3107  CB  LEU A 210     -12.330   5.511  18.834  1.00 93.26           C
ATOM   3108 1HB  LEU A 210     -13.155   5.999  19.353  1.00 93.26           H
ATOM   3109 2HB  LEU A 210     -11.536   5.364  19.565  1.00 93.26           H
ATOM   3110  CG  LEU A 210     -11.817   6.459  17.748  1.00 93.26           C
ATOM   3111  HG  LEU A 210     -11.009   5.960  17.213  1.00 93.26           H
ATOM   3112  CD1 LEU A 210     -12.913   6.768  16.726  1.00 93.26           C
ATOM   3113 1HD1 LEU A 210     -13.241   5.842  16.255  1.00 93.26           H
ATOM   3114 2HD1 LEU A 210     -13.757   7.238  17.230  1.00 93.26           H
ATOM   3115 3HD1 LEU A 210     -12.521   7.444  15.966  1.00 93.26           H
ATOM   3116  CD2 LEU A 210     -11.231   7.732  18.364  1.00 93.26           C
ATOM   3117 1HD2 LEU A 210     -12.002   8.245  18.939  1.00 93.26           H
ATOM   3118 2HD2 LEU A 210     -10.402   7.470  19.020  1.00 93.26           H
ATOM   3119 3HD2 LEU A 210     -10.874   8.388  17.570  1.00 93.26           H
ATOM   3120  HN  LEU A 210     -13.210   3.781  20.367  1.00 93.26           H
ATOM   3121  N   LYS A 211     -10.820   2.775  18.466  1.00 93.28           N
ATOM   3122  CA  LYS A 211      -9.737   1.960  17.942  1.00 93.28           C
ATOM   3123  C   LYS A 211     -10.321   0.814  17.114  1.00 93.28           C
ATOM   3124  O   LYS A 211      -9.904   0.588  15.979  1.00 93.28           O
ATOM   3125  HA  LYS A 211      -9.141   2.593  17.285  1.00 93.28           H
ATOM   3126  CB  LYS A 211      -8.821   1.495  19.076  1.00 93.28           C
ATOM   3127 1HB  LYS A 211      -8.367   2.359  19.560  1.00 93.28           H
ATOM   3128 2HB  LYS A 211      -9.408   0.977  19.834  1.00 93.28           H
ATOM   3129  CG  LYS A 211      -7.725   0.566  18.549  1.00 93.28           C
ATOM   3130 1HG  LYS A 211      -8.168  -0.375  18.221  1.00 93.28           H
ATOM   3131 2HG  LYS A 211      -7.251   1.016  17.676  1.00 93.28           H
ATOM   3132  CD  LYS A 211      -6.673   0.293  19.625  1.00 93.28           C
ATOM   3133 1HD  LYS A 211      -6.286   1.238  20.009  1.00 93.28           H
ATOM   3134 2HD  LYS A 211      -7.132  -0.228  20.465  1.00 93.28           H
ATOM   3135  CE  LYS A 211      -5.521  -0.545  19.066  1.00 93.28           C
ATOM   3136 1HE  LYS A 211      -5.889  -1.529  18.773  1.00 93.28           H
ATOM   3137 2HE  LYS A 211      -5.123  -0.074  18.168  1.00 93.28           H
ATOM   3138  NZ  LYS A 211      -4.448  -0.690  20.075  1.00 93.28           N
ATOM   3139 1HZ  LYS A 211      -3.610  -1.045  19.628  1.00 93.28           H
ATOM   3140 2HZ  LYS A 211      -4.252   0.213  20.492  1.00 93.28           H
ATOM   3141 3HZ  LYS A 211      -4.747  -1.338  20.796  1.00 93.28           H
ATOM   3142  HN  LYS A 211     -10.826   2.882  19.460  1.00 93.28           H
ATOM   3143  N   SER A 212     -11.278   0.121  17.714  1.00 93.04           N
ATOM   3144  CA  SER A 212     -11.892  -1.024  17.063  1.00 93.04           C
ATOM   3145  C   SER A 212     -12.461  -0.611  15.705  1.00 93.04           C
ATOM   3146  O   SER A 212     -12.234  -1.285  14.701  1.00 93.04           O
ATOM   3147  HA  SER A 212     -11.088  -1.750  16.937  1.00 93.04           H
ATOM   3148  CB  SER A 212     -12.991  -1.630  17.938  1.00 93.04           C
ATOM   3149 1HB  SER A 212     -12.599  -1.814  18.938  1.00 93.04           H
ATOM   3150 2HB  SER A 212     -13.807  -0.915  18.042  1.00 93.04           H
ATOM   3151  OG  SER A 212     -13.495  -2.848  17.395  1.00 93.04           O
ATOM   3152  HG  SER A 212     -12.745  -3.493  17.248  1.00 93.04           H
ATOM   3153  HN  SER A 212     -11.633   0.330  18.625  1.00 93.04           H
ATOM   3154  N   ALA A 213     -13.191   0.494  15.716  1.00 93.59           N
ATOM   3155  CA  ALA A 213     -13.870   0.956  14.517  1.00 93.59           C
ATOM   3156  C   ALA A 213     -12.831   1.280  13.441  1.00 93.59           C
ATOM   3157  O   ALA A 213     -12.993   0.901  12.282  1.00 93.59           O
ATOM   3158  HA  ALA A 213     -14.506   0.145  14.163  1.00 93.59           H
ATOM   3159  CB  ALA A 213     -14.749   2.160  14.859  1.00 93.59           C
ATOM   3160 1HB  ALA A 213     -15.489   1.869  15.605  1.00 93.59           H
ATOM   3161 2HB  ALA A 213     -14.128   2.963  15.257  1.00 93.59           H
ATOM   3162 3HB  ALA A 213     -15.258   2.506  13.959  1.00 93.59           H
ATOM   3163  HN  ALA A 213     -13.322   1.070  16.524  1.00 93.59           H
ATOM   3164  N   VAL A 214     -11.786   1.977  13.864  1.00 92.23           N
ATOM   3165  CA  VAL A 214     -10.749   2.404  12.940  1.00 92.23           C
ATOM   3166  C   VAL A 214     -10.056   1.173  12.354  1.00 92.23           C
ATOM   3167  O   VAL A 214      -9.732   1.144  11.168  1.00 92.23           O
ATOM   3168  HA  VAL A 214     -11.232   2.953  12.132  1.00 92.23           H
ATOM   3169  CB  VAL A 214      -9.780   3.356  13.645  1.00 92.23           C
ATOM   3170  HB  VAL A 214      -9.476   2.891  14.583  1.00 92.23           H
ATOM   3171  CG1 VAL A 214      -8.523   3.581  12.803  1.00 92.23           C
ATOM   3172 1HG1 VAL A 214      -8.019   2.628  12.640  1.00 92.23           H
ATOM   3173 2HG1 VAL A 214      -8.801   4.015  11.843  1.00 92.23           H
ATOM   3174 3HG1 VAL A 214      -7.851   4.261  13.328  1.00 92.23           H
ATOM   3175  CG2 VAL A 214     -10.462   4.684  13.979  1.00 92.23           C
ATOM   3176 1HG2 VAL A 214     -10.808   5.156  13.059  1.00 92.23           H
ATOM   3177 2HG2 VAL A 214     -11.312   4.501  14.636  1.00 92.23           H
ATOM   3178 3HG2 VAL A 214      -9.751   5.342  14.480  1.00 92.23           H
ATOM   3179  HN  VAL A 214     -11.644   2.250  14.815  1.00 92.23           H
ATOM   3180  N   LEU A 215      -9.850   0.184  13.212  1.00 92.76           N
ATOM   3181  CA  LEU A 215      -9.193  -1.043  12.796  1.00 92.76           C
ATOM   3182  C   LEU A 215     -10.085  -1.779  11.794  1.00 92.76           C
ATOM   3183  O   LEU A 215      -9.610  -2.244  10.759  1.00 92.76           O
ATOM   3184  HA  LEU A 215      -8.267  -0.764  12.293  1.00 92.76           H
ATOM   3185  CB  LEU A 215      -8.811  -1.886  14.014  1.00 92.76           C
ATOM   3186 1HB  LEU A 215      -9.594  -1.780  14.765  1.00 92.76           H
ATOM   3187 2HB  LEU A 215      -8.796  -2.934  13.716  1.00 92.76           H
ATOM   3188  CG  LEU A 215      -7.468  -1.551  14.667  1.00 92.76           C
ATOM   3189  HG  LEU A 215      -7.371  -0.467  14.711  1.00 92.76           H
ATOM   3190  CD1 LEU A 215      -7.413  -2.070  16.105  1.00 92.76           C
ATOM   3191 1HD1 LEU A 215      -8.210  -1.608  16.688  1.00 92.76           H
ATOM   3192 2HD1 LEU A 215      -7.543  -3.152  16.107  1.00 92.76           H
ATOM   3193 3HD1 LEU A 215      -6.449  -1.818  16.546  1.00 92.76           H
ATOM   3194  CD2 LEU A 215      -6.303  -2.075  13.824  1.00 92.76           C
ATOM   3195 1HD2 LEU A 215      -6.384  -3.157  13.726  1.00 92.76           H
ATOM   3196 2HD2 LEU A 215      -6.335  -1.617  12.836  1.00 92.76           H
ATOM   3197 3HD2 LEU A 215      -5.361  -1.823  14.311  1.00 92.76           H
ATOM   3198  HN  LEU A 215     -10.122   0.213  14.174  1.00 92.76           H
ATOM   3199  N   THR A 216     -11.362  -1.863  12.137  1.00 93.56           N
ATOM   3200  CA  THR A 216     -12.324  -2.536  11.282  1.00 93.56           C
ATOM   3201  C   THR A 216     -12.336  -1.902   9.889  1.00 93.56           C
ATOM   3202  O   THR A 216     -12.341  -2.607   8.882  1.00 93.56           O
ATOM   3203  HA  THR A 216     -12.009  -3.572  11.158  1.00 93.56           H
ATOM   3204  CB  THR A 216     -13.686  -2.496  11.979  1.00 93.56           C
ATOM   3205  HB  THR A 216     -14.022  -1.468  12.117  1.00 93.56           H
ATOM   3206  OG1 THR A 216     -13.486  -3.244  13.175  1.00 93.56           O
ATOM   3207  HG1 THR A 216     -13.155  -2.644  13.903  1.00 93.56           H
ATOM   3208  CG2 THR A 216     -14.755  -3.284  11.220  1.00 93.56           C
ATOM   3209 1HG2 THR A 216     -14.450  -4.327  11.141  1.00 93.56           H
ATOM   3210 2HG2 THR A 216     -14.877  -2.864  10.222  1.00 93.56           H
ATOM   3211 3HG2 THR A 216     -15.702  -3.223  11.758  1.00 93.56           H
ATOM   3212  HN  THR A 216     -11.741  -1.481  12.981  1.00 93.56           H
ATOM   3213  N   LEU A 217     -12.339  -0.577   9.878  1.00 91.16           N
ATOM   3214  CA  LEU A 217     -12.356   0.161   8.626  1.00 91.16           C
ATOM   3215  C   LEU A 217     -11.113  -0.202   7.809  1.00 91.16           C
ATOM   3216  O   LEU A 217     -11.196  -0.385   6.596  1.00 91.16           O
ATOM   3217  HA  LEU A 217     -13.238  -0.157   8.071  1.00 91.16           H
ATOM   3218  CB  LEU A 217     -12.502   1.661   8.889  1.00 91.16           C
ATOM   3219 1HB  LEU A 217     -13.398   1.818   9.489  1.00 91.16           H
ATOM   3220 2HB  LEU A 217     -11.654   1.988   9.491  1.00 91.16           H
ATOM   3221  CG  LEU A 217     -12.589   2.554   7.650  1.00 91.16           C
ATOM   3222  HG  LEU A 217     -11.733   2.336   7.012  1.00 91.16           H
ATOM   3223  CD1 LEU A 217     -13.848   2.246   6.839  1.00 91.16           C
ATOM   3224 1HD1 LEU A 217     -13.828   1.204   6.518  1.00 91.16           H
ATOM   3225 2HD1 LEU A 217     -14.730   2.419   7.456  1.00 91.16           H
ATOM   3226 3HD1 LEU A 217     -13.885   2.895   5.964  1.00 91.16           H
ATOM   3227  CD2 LEU A 217     -12.501   4.033   8.033  1.00 91.16           C
ATOM   3228 1HD2 LEU A 217     -13.323   4.284   8.703  1.00 91.16           H
ATOM   3229 2HD2 LEU A 217     -11.552   4.222   8.535  1.00 91.16           H
ATOM   3230 3HD2 LEU A 217     -12.565   4.645   7.134  1.00 91.16           H
ATOM   3231  HN  LEU A 217     -12.331  -0.010  10.702  1.00 91.16           H
ATOM   3232  N   LYS A 218      -9.991  -0.293   8.508  1.00 88.80           N
ATOM   3233  CA  LYS A 218      -8.730  -0.609   7.859  1.00 88.80           C
ATOM   3234  C   LYS A 218      -8.817  -2.003   7.235  1.00 88.80           C
ATOM   3235  O   LYS A 218      -8.275  -2.239   6.156  1.00 88.80           O
ATOM   3236  HA  LYS A 218      -8.582   0.118   7.061  1.00 88.80           H
ATOM   3237  CB  LYS A 218      -7.567  -0.445   8.841  1.00 88.80           C
ATOM   3238 1HB  LYS A 218      -7.819  -0.917   9.791  1.00 88.80           H
ATOM   3239 2HB  LYS A 218      -6.686  -0.958   8.455  1.00 88.80           H
ATOM   3240  CG  LYS A 218      -7.246   1.033   9.069  1.00 88.80           C
ATOM   3241 1HG  LYS A 218      -6.845   1.467   8.152  1.00 88.80           H
ATOM   3242 2HG  LYS A 218      -8.161   1.576   9.305  1.00 88.80           H
ATOM   3243  CD  LYS A 218      -6.236   1.205  10.205  1.00 88.80           C
ATOM   3244 1HD  LYS A 218      -6.571   0.649  11.081  1.00 88.80           H
ATOM   3245 2HD  LYS A 218      -5.275   0.786   9.909  1.00 88.80           H
ATOM   3246  CE  LYS A 218      -6.065   2.682  10.567  1.00 88.80           C
ATOM   3247 1HE  LYS A 218      -6.048   3.285   9.659  1.00 88.80           H
ATOM   3248 2HE  LYS A 218      -6.916   3.019  11.158  1.00 88.80           H
ATOM   3249  NZ  LYS A 218      -4.813   2.887  11.329  1.00 88.80           N
ATOM   3250 1HZ  LYS A 218      -4.266   3.619  10.889  1.00 88.80           H
ATOM   3251 2HZ  LYS A 218      -5.036   3.157  12.280  1.00 88.80           H
ATOM   3252 3HZ  LYS A 218      -4.278   2.026  11.339  1.00 88.80           H
ATOM   3253  HN  LYS A 218      -9.935  -0.157   9.497  1.00 88.80           H
ATOM   3254  N   VAL A 219      -9.502  -2.891   7.941  1.00 90.20           N
ATOM   3255  CA  VAL A 219      -9.627  -4.267   7.492  1.00 90.20           C
ATOM   3256  C   VAL A 219     -10.527  -4.316   6.256  1.00 90.20           C
ATOM   3257  O   VAL A 219     -10.222  -5.013   5.289  1.00 90.20           O
ATOM   3258  HA  VAL A 219      -8.632  -4.615   7.216  1.00 90.20           H
ATOM   3259  CB  VAL A 219     -10.136  -5.146   8.637  1.00 90.20           C
ATOM   3260  HB  VAL A 219     -11.046  -4.691   9.030  1.00 90.20           H
ATOM   3261  CG1 VAL A 219     -10.491  -6.547   8.136  1.00 90.20           C
ATOM   3262 1HG1 VAL A 219     -11.270  -6.476   7.377  1.00 90.20           H
ATOM   3263 2HG1 VAL A 219      -9.605  -7.014   7.704  1.00 90.20           H
ATOM   3264 3HG1 VAL A 219     -10.850  -7.151   8.969  1.00 90.20           H
ATOM   3265  CG2 VAL A 219      -9.114  -5.212   9.773  1.00 90.20           C
ATOM   3266 1HG2 VAL A 219      -8.181  -5.632   9.399  1.00 90.20           H
ATOM   3267 2HG2 VAL A 219      -8.933  -4.208  10.158  1.00 90.20           H
ATOM   3268 3HG2 VAL A 219      -9.501  -5.843  10.574  1.00 90.20           H
ATOM   3269  HN  VAL A 219      -9.964  -2.683   8.803  1.00 90.20           H
ATOM   3270  N   ILE A 220     -11.617  -3.566   6.326  1.00 90.58           N
ATOM   3271  CA  ILE A 220     -12.597  -3.568   5.254  1.00 90.58           C
ATOM   3272  C   ILE A 220     -11.951  -3.023   3.978  1.00 90.58           C
ATOM   3273  O   ILE A 220     -12.050  -3.637   2.917  1.00 90.58           O
ATOM   3274  HA  ILE A 220     -12.888  -4.603   5.078  1.00 90.58           H
ATOM   3275  CB  ILE A 220     -13.857  -2.809   5.677  1.00 90.58           C
ATOM   3276  HB  ILE A 220     -13.551  -1.866   6.130  1.00 90.58           H
ATOM   3277  CG1 ILE A 220     -14.635  -3.589   6.739  1.00 90.58           C
ATOM   3278 1HG1 ILE A 220     -15.077  -4.479   6.290  1.00 90.58           H
ATOM   3279 2HG1 ILE A 220     -13.954  -3.929   7.518  1.00 90.58           H
ATOM   3280  CG2 ILE A 220     -14.725  -2.467   4.465  1.00 90.58           C
ATOM   3281 1HG2 ILE A 220     -14.156  -1.843   3.775  1.00 90.58           H
ATOM   3282 2HG2 ILE A 220     -15.023  -3.387   3.961  1.00 90.58           H
ATOM   3283 3HG2 ILE A 220     -15.613  -1.928   4.795  1.00 90.58           H
ATOM   3284  CD1 ILE A 220     -15.735  -2.724   7.358  1.00 90.58           C
ATOM   3285 1HD1 ILE A 220     -15.288  -1.847   7.826  1.00 90.58           H
ATOM   3286 2HD1 ILE A 220     -16.428  -2.405   6.579  1.00 90.58           H
ATOM   3287 3HD1 ILE A 220     -16.273  -3.302   8.109  1.00 90.58           H
ATOM   3288  HN  ILE A 220     -11.835  -2.967   7.097  1.00 90.58           H
ATOM   3289  N   LEU A 221     -11.305  -1.876   4.124  1.00 85.28           N
ATOM   3290  CA  LEU A 221     -10.752  -1.177   2.975  1.00 85.28           C
ATOM   3291  C   LEU A 221      -9.394  -1.784   2.619  1.00 85.28           C
ATOM   3292  O   LEU A 221      -8.949  -1.692   1.476  1.00 85.28           O
ATOM   3293  HA  LEU A 221     -11.432  -1.337   2.138  1.00 85.28           H
ATOM   3294  CB  LEU A 221     -10.703   0.329   3.238  1.00 85.28           C
ATOM   3295 1HB  LEU A 221     -10.028   0.511   4.074  1.00 85.28           H
ATOM   3296 2HB  LEU A 221     -10.267   0.816   2.365  1.00 85.28           H
ATOM   3297  CG  LEU A 221     -12.043   1.001   3.545  1.00 85.28           C
ATOM   3298  HG  LEU A 221     -12.493   0.491   4.397  1.00 85.28           H
ATOM   3299  CD1 LEU A 221     -11.844   2.464   3.946  1.00 85.28           C
ATOM   3300 1HD1 LEU A 221     -11.216   2.514   4.836  1.00 85.28           H
ATOM   3301 2HD1 LEU A 221     -11.362   3.002   3.130  1.00 85.28           H
ATOM   3302 3HD1 LEU A 221     -12.812   2.917   4.159  1.00 85.28           H
ATOM   3303  CD2 LEU A 221     -13.011   0.856   2.369  1.00 85.28           C
ATOM   3304 1HD2 LEU A 221     -12.581   1.324   1.484  1.00 85.28           H
ATOM   3305 2HD2 LEU A 221     -13.187  -0.202   2.172  1.00 85.28           H
ATOM   3306 3HD2 LEU A 221     -13.956   1.342   2.614  1.00 85.28           H
ATOM   3307  HN  LEU A 221     -11.156  -1.425   5.004  1.00 85.28           H
ATOM   3308  N   GLY A 222      -8.772  -2.391   3.620  1.00 78.80           N
ATOM   3309  CA  GLY A 222      -7.419  -2.896   3.464  1.00 78.80           C
ATOM   3310  C   GLY A 222      -7.418  -4.255   2.761  1.00 78.80           C
ATOM   3311  O   GLY A 222      -6.485  -4.578   2.028  1.00 78.80           O
ATOM   3312 1HA  GLY A 222      -6.825  -2.185   2.889  1.00 78.80           H
ATOM   3313 2HA  GLY A 222      -6.946  -2.988   4.442  1.00 78.80           H
ATOM   3314  HN  GLY A 222      -9.177  -2.539   4.522  1.00 78.80           H
ATOM   3315  N   PHE A 223      -8.475  -5.014   3.009  1.00 80.22           N
ATOM   3316  CA  PHE A 223      -8.491  -6.419   2.640  1.00 80.22           C
ATOM   3317  C   PHE A 223      -9.702  -6.742   1.762  1.00 80.22           C
ATOM   3318  O   PHE A 223      -9.551  -7.063   0.584  1.00 80.22           O
ATOM   3319  HA  PHE A 223      -7.576  -6.617   2.081  1.00 80.22           H
ATOM   3320  CB  PHE A 223      -8.589  -7.222   3.938  1.00 80.22           C
ATOM   3321 1HB  PHE A 223      -7.794  -6.903   4.612  1.00 80.22           H
ATOM   3322 2HB  PHE A 223      -9.534  -6.988   4.428  1.00 80.22           H
ATOM   3323  CG  PHE A 223      -8.495  -8.737   3.742  1.00 80.22           C
ATOM   3324  CD1 PHE A 223      -9.579  -9.522   3.982  1.00 80.22           C
ATOM   3325  HD1 PHE A 223     -10.515  -9.073   4.313  1.00 80.22           H
ATOM   3326  CD2 PHE A 223      -7.327  -9.297   3.328  1.00 80.22           C
ATOM   3327  HD2 PHE A 223      -6.458  -8.668   3.137  1.00 80.22           H
ATOM   3328  CE1 PHE A 223      -9.491 -10.928   3.800  1.00 80.22           C
ATOM   3329  HE1 PHE A 223     -10.360 -11.557   3.992  1.00 80.22           H
ATOM   3330  CE2 PHE A 223      -7.239 -10.703   3.146  1.00 80.22           C
ATOM   3331  HE2 PHE A 223      -6.303 -11.152   2.815  1.00 80.22           H
ATOM   3332  CZ  PHE A 223      -8.323 -11.488   3.386  1.00 80.22           C
ATOM   3333  HZ  PHE A 223      -8.256 -12.567   3.246  1.00 80.22           H
ATOM   3334  HN  PHE A 223      -9.309  -4.684   3.453  1.00 80.22           H
ATOM   3335  N   PHE A 224     -10.876  -6.645   2.369  1.00 87.41           N
ATOM   3336  CA  PHE A 224     -12.073  -7.220   1.780  1.00 87.41           C
ATOM   3337  C   PHE A 224     -12.424  -6.526   0.463  1.00 87.41           C
ATOM   3338  O   PHE A 224     -12.698  -7.188  -0.537  1.00 87.41           O
ATOM   3339  HA  PHE A 224     -11.866  -8.274   1.590  1.00 87.41           H
ATOM   3340  CB  PHE A 224     -13.212  -7.001   2.778  1.00 87.41           C
ATOM   3341 1HB  PHE A 224     -13.135  -5.993   3.185  1.00 87.41           H
ATOM   3342 2HB  PHE A 224     -14.162  -7.059   2.247  1.00 87.41           H
ATOM   3343  CG  PHE A 224     -13.228  -8.003   3.934  1.00 87.41           C
ATOM   3344  CD1 PHE A 224     -13.658  -9.276   3.724  1.00 87.41           C
ATOM   3345  HD1 PHE A 224     -13.990  -9.583   2.733  1.00 87.41           H
ATOM   3346  CD2 PHE A 224     -12.813  -7.620   5.171  1.00 87.41           C
ATOM   3347  HD2 PHE A 224     -12.469  -6.599   5.339  1.00 87.41           H
ATOM   3348  CE1 PHE A 224     -13.673 -10.206   4.798  1.00 87.41           C
ATOM   3349  HE1 PHE A 224     -14.018 -11.226   4.630  1.00 87.41           H
ATOM   3350  CE2 PHE A 224     -12.829  -8.550   6.244  1.00 87.41           C
ATOM   3351  HE2 PHE A 224     -12.496  -8.243   7.236  1.00 87.41           H
ATOM   3352  CZ  PHE A 224     -13.258  -9.823   6.035  1.00 87.41           C
ATOM   3353  HZ  PHE A 224     -13.270 -10.537   6.859  1.00 87.41           H
ATOM   3354  HN  PHE A 224     -11.015  -6.184   3.246  1.00 87.41           H
ATOM   3355  N   LEU A 225     -12.403  -5.202   0.504  1.00 83.56           N
ATOM   3356  CA  LEU A 225     -12.768  -4.411  -0.659  1.00 83.56           C
ATOM   3357  C   LEU A 225     -11.837  -4.763  -1.821  1.00 83.56           C
ATOM   3358  O   LEU A 225     -12.298  -5.118  -2.905  1.00 83.56           O
ATOM   3359  HA  LEU A 225     -13.785  -4.687  -0.936  1.00 83.56           H
ATOM   3360  CB  LEU A 225     -12.781  -2.921  -0.311  1.00 83.56           C
ATOM   3361 1HB  LEU A 225     -13.535  -2.755   0.459  1.00 83.56           H
ATOM   3362 2HB  LEU A 225     -11.817  -2.662   0.127  1.00 83.56           H
ATOM   3363  CG  LEU A 225     -13.057  -1.964  -1.472  1.00 83.56           C
ATOM   3364  HG  LEU A 225     -12.387  -2.221  -2.293  1.00 83.56           H
ATOM   3365  CD1 LEU A 225     -14.488  -2.126  -1.988  1.00 83.56           C
ATOM   3366 1HD1 LEU A 225     -14.635  -3.148  -2.336  1.00 83.56           H
ATOM   3367 2HD1 LEU A 225     -15.191  -1.911  -1.183  1.00 83.56           H
ATOM   3368 3HD1 LEU A 225     -14.657  -1.433  -2.813  1.00 83.56           H
ATOM   3369  CD2 LEU A 225     -12.751  -0.518  -1.075  1.00 83.56           C
ATOM   3370 1HD2 LEU A 225     -13.378  -0.233  -0.230  1.00 83.56           H
ATOM   3371 2HD2 LEU A 225     -11.701  -0.433  -0.793  1.00 83.56           H
ATOM   3372 3HD2 LEU A 225     -12.955   0.141  -1.918  1.00 83.56           H
ATOM   3373  HN  LEU A 225     -12.144  -4.672   1.312  1.00 83.56           H
ATOM   3374  N   PRO A 226     -10.515  -4.672  -1.619  1.00 79.03           N
ATOM   3375  CA  PRO A 226      -9.563  -5.090  -2.651  1.00 79.03           C
ATOM   3376  C   PRO A 226      -9.826  -6.506  -3.138  1.00 79.03           C
ATOM   3377  O   PRO A 226      -9.850  -6.758  -4.341  1.00 79.03           O
ATOM   3378  HA  PRO A 226      -9.669  -4.461  -3.535  1.00 79.03           H
ATOM   3379  CB  PRO A 226      -8.204  -4.969  -1.960  1.00 79.03           C
ATOM   3380 1HB  PRO A 226      -7.907  -5.908  -1.492  1.00 79.03           H
ATOM   3381 2HB  PRO A 226      -7.417  -4.704  -2.666  1.00 79.03           H
ATOM   3382  CG  PRO A 226      -8.428  -3.871  -0.927  1.00 79.03           C
ATOM   3383 1HG  PRO A 226      -7.685  -3.907  -0.131  1.00 79.03           H
ATOM   3384 2HG  PRO A 226      -8.356  -2.878  -1.370  1.00 79.03           H
ATOM   3385  CD  PRO A 226      -9.829  -4.168  -0.416  1.00 79.03           C
ATOM   3386 1HD  PRO A 226      -9.820  -4.912   0.381  1.00 79.03           H
ATOM   3387 2HD  PRO A 226     -10.309  -3.277  -0.010  1.00 79.03           H
ATOM   3388  N   PHE A 227     -10.017  -7.401  -2.180  1.00 83.42           N
ATOM   3389  CA  PHE A 227     -10.152  -8.813  -2.492  1.00 83.42           C
ATOM   3390  C   PHE A 227     -11.346  -9.058  -3.417  1.00 83.42           C
ATOM   3391  O   PHE A 227     -11.227  -9.771  -4.413  1.00 83.42           O
ATOM   3392  HA  PHE A 227      -9.236  -9.123  -2.993  1.00 83.42           H
ATOM   3393  CB  PHE A 227     -10.391  -9.543  -1.168  1.00 83.42           C
ATOM   3394 1HB  PHE A 227      -9.537  -9.372  -0.512  1.00 83.42           H
ATOM   3395 2HB  PHE A 227     -11.262  -9.108  -0.677  1.00 83.42           H
ATOM   3396  CG  PHE A 227     -10.607 -11.050  -1.318  1.00 83.42           C
ATOM   3397  CD1 PHE A 227     -11.866 -11.564  -1.272  1.00 83.42           C
ATOM   3398  HD1 PHE A 227     -12.720 -10.902  -1.127  1.00 83.42           H
ATOM   3399  CD2 PHE A 227      -9.542 -11.875  -1.498  1.00 83.42           C
ATOM   3400  HD2 PHE A 227      -8.533 -11.463  -1.535  1.00 83.42           H
ATOM   3401  CE1 PHE A 227     -12.066 -12.963  -1.411  1.00 83.42           C
ATOM   3402  HE1 PHE A 227     -13.075 -13.375  -1.374  1.00 83.42           H
ATOM   3403  CE2 PHE A 227      -9.743 -13.274  -1.638  1.00 83.42           C
ATOM   3404  HE2 PHE A 227      -8.888 -13.936  -1.782  1.00 83.42           H
ATOM   3405  CZ  PHE A 227     -11.001 -13.788  -1.591  1.00 83.42           C
ATOM   3406  HZ  PHE A 227     -11.155 -14.862  -1.698  1.00 83.42           H
ATOM   3407  HN  PHE A 227     -10.079  -7.175  -1.208  1.00 83.42           H
ATOM   3408  N   VAL A 228     -12.468  -8.453  -3.056  1.00 85.20           N
ATOM   3409  CA  VAL A 228     -13.685  -8.609  -3.834  1.00 85.20           C
ATOM   3410  C   VAL A 228     -13.448  -8.088  -5.253  1.00 85.20           C
ATOM   3411  O   VAL A 228     -13.841  -8.729  -6.227  1.00 85.20           O
ATOM   3412  HA  VAL A 228     -13.910  -9.674  -3.884  1.00 85.20           H
ATOM   3413  CB  VAL A 228     -14.850  -7.911  -3.128  1.00 85.20           C
ATOM   3414  HB  VAL A 228     -14.527  -6.904  -2.865  1.00 85.20           H
ATOM   3415  CG1 VAL A 228     -16.059  -7.789  -4.057  1.00 85.20           C
ATOM   3416 1HG1 VAL A 228     -15.785  -7.207  -4.937  1.00 85.20           H
ATOM   3417 2HG1 VAL A 228     -16.383  -8.783  -4.365  1.00 85.20           H
ATOM   3418 3HG1 VAL A 228     -16.873  -7.289  -3.530  1.00 85.20           H
ATOM   3419  CG2 VAL A 228     -15.222  -8.639  -1.835  1.00 85.20           C
ATOM   3420 1HG2 VAL A 228     -15.517  -9.663  -2.067  1.00 85.20           H
ATOM   3421 2HG2 VAL A 228     -14.363  -8.651  -1.164  1.00 85.20           H
ATOM   3422 3HG2 VAL A 228     -16.053  -8.122  -1.354  1.00 85.20           H
ATOM   3423  HN  VAL A 228     -12.553  -7.867  -2.251  1.00 85.20           H
ATOM   3424  N   VAL A 229     -12.807  -6.931  -5.326  1.00 76.18           N
ATOM   3425  CA  VAL A 229     -12.560  -6.291  -6.607  1.00 76.18           C
ATOM   3426  C   VAL A 229     -11.678  -7.200  -7.464  1.00 76.18           C
ATOM   3427  O   VAL A 229     -11.959  -7.412  -8.643  1.00 76.18           O
ATOM   3428  HA  VAL A 229     -13.523  -6.167  -7.103  1.00 76.18           H
ATOM   3429  CB  VAL A 229     -11.956  -4.903  -6.390  1.00 76.18           C
ATOM   3430  HB  VAL A 229     -11.161  -4.995  -5.650  1.00 76.18           H
ATOM   3431  CG1 VAL A 229     -11.335  -4.367  -7.682  1.00 76.18           C
ATOM   3432 1HG1 VAL A 229     -10.548  -5.043  -8.015  1.00 76.18           H
ATOM   3433 2HG1 VAL A 229     -12.104  -4.297  -8.453  1.00 76.18           H
ATOM   3434 3HG1 VAL A 229     -10.913  -3.379  -7.500  1.00 76.18           H
ATOM   3435  CG2 VAL A 229     -13.000  -3.930  -5.839  1.00 76.18           C
ATOM   3436 1HG2 VAL A 229     -13.826  -3.845  -6.545  1.00 76.18           H
ATOM   3437 2HG2 VAL A 229     -13.374  -4.301  -4.885  1.00 76.18           H
ATOM   3438 3HG2 VAL A 229     -12.544  -2.951  -5.694  1.00 76.18           H
ATOM   3439  HN  VAL A 229     -12.460  -6.433  -4.531  1.00 76.18           H
ATOM   3440  N   MET A 230     -10.628  -7.713  -6.840  1.00 78.13           N
ATOM   3441  CA  MET A 230      -9.665  -8.539  -7.548  1.00 78.13           C
ATOM   3442  C   MET A 230     -10.316  -9.828  -8.055  1.00 78.13           C
ATOM   3443  O   MET A 230     -10.029 -10.278  -9.163  1.00 78.13           O
ATOM   3444  HA  MET A 230      -9.328  -7.938  -8.392  1.00 78.13           H
ATOM   3445  CB  MET A 230      -8.505  -8.887  -6.613  1.00 78.13           C
ATOM   3446 1HB  MET A 230      -8.894  -9.301  -5.683  1.00 78.13           H
ATOM   3447 2HB  MET A 230      -7.883  -9.657  -7.070  1.00 78.13           H
ATOM   3448  CG  MET A 230      -7.655  -7.651  -6.312  1.00 78.13           C
ATOM   3449 1HG  MET A 230      -7.436  -7.115  -7.235  1.00 78.13           H
ATOM   3450 2HG  MET A 230      -8.209  -6.966  -5.670  1.00 78.13           H
ATOM   3451  SD  MET A 230      -6.133  -8.136  -5.514  1.00 78.13           S
ATOM   3452  CE  MET A 230      -6.628  -8.019  -3.804  1.00 78.13           C
ATOM   3453 1HE  MET A 230      -6.937  -6.997  -3.584  1.00 78.13           H
ATOM   3454 2HE  MET A 230      -7.461  -8.698  -3.619  1.00 78.13           H
ATOM   3455 3HE  MET A 230      -5.789  -8.291  -3.163  1.00 78.13           H
ATOM   3456  HN  MET A 230     -10.431  -7.572  -5.869  1.00 78.13           H
ATOM   3457  N   ALA A 231     -11.181 -10.384  -7.220  1.00 82.75           N
ATOM   3458  CA  ALA A 231     -11.891 -11.600  -7.578  1.00 82.75           C
ATOM   3459  C   ALA A 231     -12.747 -11.338  -8.819  1.00 82.75           C
ATOM   3460  O   ALA A 231     -12.749 -12.135  -9.756  1.00 82.75           O
ATOM   3461  HA  ALA A 231     -11.148 -12.361  -7.815  1.00 82.75           H
ATOM   3462  CB  ALA A 231     -12.723 -12.076  -6.386  1.00 82.75           C
ATOM   3463 1HB  ALA A 231     -12.064 -12.276  -5.540  1.00 82.75           H
ATOM   3464 2HB  ALA A 231     -13.441 -11.304  -6.112  1.00 82.75           H
ATOM   3465 3HB  ALA A 231     -13.255 -12.988  -6.655  1.00 82.75           H
ATOM   3466  HN  ALA A 231     -11.398 -10.019  -6.314  1.00 82.75           H
ATOM   3467  N   CYS A 232     -13.455 -10.219  -8.785  1.00 80.43           N
ATOM   3468  CA  CYS A 232     -14.299  -9.832  -9.903  1.00 80.43           C
ATOM   3469  C   CYS A 232     -13.411  -9.654 -11.136  1.00 80.43           C
ATOM   3470  O   CYS A 232     -13.806 -10.007 -12.246  1.00 80.43           O
ATOM   3471  HA  CYS A 232     -15.011 -10.644 -10.052  1.00 80.43           H
ATOM   3472  CB  CYS A 232     -15.106  -8.570  -9.593  1.00 80.43           C
ATOM   3473 1HB  CYS A 232     -14.445  -7.790  -9.213  1.00 80.43           H
ATOM   3474 2HB  CYS A 232     -15.560  -8.185 -10.506  1.00 80.43           H
ATOM   3475  SG  CYS A 232     -16.404  -8.944  -8.359  1.00 80.43           S
ATOM   3476  HG  CYS A 232     -15.617  -8.841  -7.292  1.00 80.43           H
ATOM   3477  HN  CYS A 232     -13.458  -9.582  -8.013  1.00 80.43           H
ATOM   3478  N   CYS A 233     -12.228  -9.106 -10.899  1.00 73.15           N
ATOM   3479  CA  CYS A 233     -11.304  -8.825 -11.984  1.00 73.15           C
ATOM   3480  C   CYS A 233     -10.922 -10.150 -12.647  1.00 73.15           C
ATOM   3481  O   CYS A 233     -10.950 -10.267 -13.871  1.00 73.15           O
ATOM   3482  HA  CYS A 233     -11.832  -8.179 -12.686  1.00 73.15           H
ATOM   3483  CB  CYS A 233     -10.074  -8.057 -11.495  1.00 73.15           C
ATOM   3484 1HB  CYS A 233      -9.633  -8.568 -10.639  1.00 73.15           H
ATOM   3485 2HB  CYS A 233      -9.315  -8.032 -12.277  1.00 73.15           H
ATOM   3486  SG  CYS A 233     -10.546  -6.351 -11.028  1.00 73.15           S
ATOM   3487  HG  CYS A 233     -11.016  -6.662  -9.823  1.00 73.15           H
ATOM   3488  HN  CYS A 233     -11.899  -8.857  -9.989  1.00 73.15           H
ATOM   3489  N   TYR A 234     -10.575 -11.115 -11.809  1.00 74.27           N
ATOM   3490  CA  TYR A 234     -10.132 -12.409 -12.300  1.00 74.27           C
ATOM   3491  C   TYR A 234     -11.261 -13.131 -13.038  1.00 74.27           C
ATOM   3492  O   TYR A 234     -11.037 -13.728 -14.090  1.00 74.27           O
ATOM   3493  HA  TYR A 234      -9.305 -12.242 -12.989  1.00 74.27           H
ATOM   3494  CB  TYR A 234      -9.748 -13.221 -11.061  1.00 74.27           C
ATOM   3495 1HB  TYR A 234     -10.381 -12.916 -10.228  1.00 74.27           H
ATOM   3496 2HB  TYR A 234      -9.957 -14.274 -11.250  1.00 74.27           H
ATOM   3497  CG  TYR A 234      -8.282 -13.073 -10.649  1.00 74.27           C
ATOM   3498  CD1 TYR A 234      -7.279 -13.424 -11.530  1.00 74.27           C
ATOM   3499  HD1 TYR A 234      -7.532 -13.806 -12.519  1.00 74.27           H
ATOM   3500  CD2 TYR A 234      -7.963 -12.588  -9.397  1.00 74.27           C
ATOM   3501  HD2 TYR A 234      -8.755 -12.311  -8.702  1.00 74.27           H
ATOM   3502  CE1 TYR A 234      -5.899 -13.284 -11.142  1.00 74.27           C
ATOM   3503  HE1 TYR A 234      -5.097 -13.557 -11.828  1.00 74.27           H
ATOM   3504  CE2 TYR A 234      -6.583 -12.448  -9.010  1.00 74.27           C
ATOM   3505  HE2 TYR A 234      -6.317 -12.067  -8.024  1.00 74.27           H
ATOM   3506  CZ  TYR A 234      -5.619 -12.803  -9.902  1.00 74.27           C
ATOM   3507  OH  TYR A 234      -4.316 -12.671  -9.536  1.00 74.27           O
ATOM   3508  HH  TYR A 234      -4.250 -12.545  -8.546  1.00 74.27           H
ATOM   3509  HN  TYR A 234     -10.592 -11.025 -10.813  1.00 74.27           H
ATOM   3510  N   THR A 235     -12.449 -13.053 -12.458  1.00 82.65           N
ATOM   3511  CA  THR A 235     -13.602 -13.737 -13.019  1.00 82.65           C
ATOM   3512  C   THR A 235     -13.891 -13.226 -14.432  1.00 82.65           C
ATOM   3513  O   THR A 235     -14.156 -14.014 -15.338  1.00 82.65           O
ATOM   3514  HA  THR A 235     -13.364 -14.797 -13.104  1.00 82.65           H
ATOM   3515  CB  THR A 235     -14.776 -13.554 -12.055  1.00 82.65           C
ATOM   3516  HB  THR A 235     -15.679 -14.019 -12.448  1.00 82.65           H
ATOM   3517  OG1 THR A 235     -14.846 -12.144 -11.858  1.00 82.65           O
ATOM   3518  HG1 THR A 235     -15.749 -11.892 -11.510  1.00 82.65           H
ATOM   3519  CG2 THR A 235     -14.481 -14.110 -10.660  1.00 82.65           C
ATOM   3520 1HG2 THR A 235     -13.617 -13.596 -10.239  1.00 82.65           H
ATOM   3521 2HG2 THR A 235     -14.270 -15.177 -10.733  1.00 82.65           H
ATOM   3522 3HG2 THR A 235     -15.347 -13.954 -10.016  1.00 82.65           H
ATOM   3523  HN  THR A 235     -12.631 -12.535 -11.622  1.00 82.65           H
ATOM   3524  N   ILE A 236     -13.829 -11.911 -14.575  1.00 75.58           N
ATOM   3525  CA  ILE A 236     -14.043 -11.288 -15.870  1.00 75.58           C
ATOM   3526  C   ILE A 236     -12.926 -11.711 -16.826  1.00 75.58           C
ATOM   3527  O   ILE A 236     -13.182 -12.018 -17.989  1.00 75.58           O
ATOM   3528  HA  ILE A 236     -14.990 -11.662 -16.260  1.00 75.58           H
ATOM   3529  CB  ILE A 236     -14.183  -9.772 -15.719  1.00 75.58           C
ATOM   3530  HB  ILE A 236     -13.364  -9.414 -15.095  1.00 75.58           H
ATOM   3531  CG1 ILE A 236     -15.487  -9.409 -15.007  1.00 75.58           C
ATOM   3532 1HG1 ILE A 236     -16.332  -9.604 -15.667  1.00 75.58           H
ATOM   3533 2HG1 ILE A 236     -15.615 -10.043 -14.130  1.00 75.58           H
ATOM   3534  CG2 ILE A 236     -14.056  -9.072 -17.074  1.00 75.58           C
ATOM   3535 1HG2 ILE A 236     -13.080  -9.292 -17.507  1.00 75.58           H
ATOM   3536 2HG2 ILE A 236     -14.839  -9.430 -17.743  1.00 75.58           H
ATOM   3537 3HG2 ILE A 236     -14.158  -7.996 -16.938  1.00 75.58           H
ATOM   3538  CD1 ILE A 236     -15.490  -7.939 -14.584  1.00 75.58           C
ATOM   3539 1HD1 ILE A 236     -14.658  -7.754 -13.905  1.00 75.58           H
ATOM   3540 2HD1 ILE A 236     -15.387  -7.307 -15.467  1.00 75.58           H
ATOM   3541 3HD1 ILE A 236     -16.429  -7.707 -14.080  1.00 75.58           H
ATOM   3542  HN  ILE A 236     -13.637 -11.275 -13.827  1.00 75.58           H
ATOM   3543  N   ILE A 237     -11.710 -11.714 -16.299  1.00 71.32           N
ATOM   3544  CA  ILE A 237     -10.548 -12.054 -17.102  1.00 71.32           C
ATOM   3545  C   ILE A 237     -10.710 -13.473 -17.651  1.00 71.32           C
ATOM   3546  O   ILE A 237     -10.544 -13.703 -18.848  1.00 71.32           O
ATOM   3547  HA  ILE A 237     -10.517 -11.361 -17.942  1.00 71.32           H
ATOM   3548  CB  ILE A 237      -9.262 -11.849 -16.298  1.00 71.32           C
ATOM   3549  HB  ILE A 237      -9.476 -12.065 -15.251  1.00 71.32           H
ATOM   3550  CG1 ILE A 237      -8.795 -10.394 -16.373  1.00 71.32           C
ATOM   3551 1HG1 ILE A 237      -8.416 -10.181 -17.372  1.00 71.32           H
ATOM   3552 2HG1 ILE A 237      -9.641  -9.728 -16.204  1.00 71.32           H
ATOM   3553  CG2 ILE A 237      -8.173 -12.825 -16.747  1.00 71.32           C
ATOM   3554 1HG2 ILE A 237      -8.518 -13.848 -16.599  1.00 71.32           H
ATOM   3555 2HG2 ILE A 237      -7.954 -12.664 -17.803  1.00 71.32           H
ATOM   3556 3HG2 ILE A 237      -7.270 -12.657 -16.159  1.00 71.32           H
ATOM   3557  CD1 ILE A 237      -7.705 -10.114 -15.337  1.00 71.32           C
ATOM   3558 1HD1 ILE A 237      -8.095 -10.305 -14.337  1.00 71.32           H
ATOM   3559 2HD1 ILE A 237      -6.851 -10.766 -15.523  1.00 71.32           H
ATOM   3560 3HD1 ILE A 237      -7.391  -9.073 -15.412  1.00 71.32           H
ATOM   3561  HN  ILE A 237     -11.514 -11.490 -15.345  1.00 71.32           H
ATOM   3562  N   ILE A 238     -11.032 -14.389 -16.749  1.00 74.76           N
ATOM   3563  CA  ILE A 238     -11.156 -15.790 -17.115  1.00 74.76           C
ATOM   3564  C   ILE A 238     -12.250 -15.940 -18.174  1.00 74.76           C
ATOM   3565  O   ILE A 238     -12.074 -16.661 -19.155  1.00 74.76           O
ATOM   3566  HA  ILE A 238     -10.207 -16.098 -17.554  1.00 74.76           H
ATOM   3567  CB  ILE A 238     -11.381 -16.651 -15.871  1.00 74.76           C
ATOM   3568  HB  ILE A 238     -12.160 -16.184 -15.268  1.00 74.76           H
ATOM   3569  CG1 ILE A 238     -10.118 -16.711 -15.010  1.00 74.76           C
ATOM   3570 1HG1 ILE A 238      -9.381 -17.360 -15.483  1.00 74.76           H
ATOM   3571 2HG1 ILE A 238      -9.672 -15.719 -14.942  1.00 74.76           H
ATOM   3572  CG2 ILE A 238     -11.881 -18.046 -16.253  1.00 74.76           C
ATOM   3573 1HG2 ILE A 238     -12.824 -17.959 -16.793  1.00 74.76           H
ATOM   3574 2HG2 ILE A 238     -11.142 -18.535 -16.888  1.00 74.76           H
ATOM   3575 3HG2 ILE A 238     -12.032 -18.637 -15.350  1.00 74.76           H
ATOM   3576  CD1 ILE A 238     -10.435 -17.230 -13.606  1.00 74.76           C
ATOM   3577 1HD1 ILE A 238     -11.154 -16.565 -13.127  1.00 74.76           H
ATOM   3578 2HD1 ILE A 238     -10.859 -18.232 -13.676  1.00 74.76           H
ATOM   3579 3HD1 ILE A 238      -9.520 -17.262 -13.015  1.00 74.76           H
ATOM   3580  HN  ILE A 238     -11.206 -14.187 -15.785  1.00 74.76           H
ATOM   3581  N   HIS A 239     -13.355 -15.248 -17.939  1.00 76.56           N
ATOM   3582  CA  HIS A 239     -14.489 -15.319 -18.845  1.00 76.56           C
ATOM   3583  C   HIS A 239     -14.063 -14.849 -20.238  1.00 76.56           C
ATOM   3584  O   HIS A 239     -14.455 -15.439 -21.243  1.00 76.56           O
ATOM   3585  HA  HIS A 239     -14.782 -16.367 -18.899  1.00 76.56           H
ATOM   3586  CB  HIS A 239     -15.677 -14.530 -18.291  1.00 76.56           C
ATOM   3587 1HB  HIS A 239     -15.897 -14.884 -17.284  1.00 76.56           H
ATOM   3588 2HB  HIS A 239     -15.396 -13.481 -18.206  1.00 76.56           H
ATOM   3589  CG  HIS A 239     -16.928 -14.634 -19.131  1.00 76.56           C
ATOM   3590  ND1 HIS A 239     -17.235 -13.732 -20.134  1.00 76.56           N
ATOM   3591  HD1 HIS A 239     -16.681 -12.943 -20.401  1.00 76.56           H
ATOM   3592  CD2 HIS A 239     -17.945 -15.543 -19.106  1.00 76.56           C
ATOM   3593  HD2 HIS A 239     -18.022 -16.395 -18.431  1.00 76.56           H
ATOM   3594  CE1 HIS A 239     -18.387 -14.090 -20.681  1.00 76.56           C
ATOM   3595  HE1 HIS A 239     -18.895 -13.578 -21.499  1.00 76.56           H
ATOM   3596  NE2 HIS A 239     -18.826 -15.213 -20.042  1.00 76.56           N
ATOM   3597  HN  HIS A 239     -13.483 -14.649 -17.149  1.00 76.56           H
ATOM   3598  N   THR A 240     -13.265 -13.791 -20.252  1.00 71.08           N
ATOM   3599  CA  THR A 240     -12.821 -13.205 -21.505  1.00 71.08           C
ATOM   3600  C   THR A 240     -11.868 -14.156 -22.231  1.00 71.08           C
ATOM   3601  O   THR A 240     -11.902 -14.259 -23.456  1.00 71.08           O
ATOM   3602  HA  THR A 240     -13.691 -13.071 -22.149  1.00 71.08           H
ATOM   3603  CB  THR A 240     -12.200 -11.841 -21.196  1.00 71.08           C
ATOM   3604  HB  THR A 240     -11.265 -11.955 -20.648  1.00 71.08           H
ATOM   3605  OG1 THR A 240     -13.233 -11.137 -20.511  1.00 71.08           O
ATOM   3606  HG1 THR A 240     -13.082 -11.184 -19.524  1.00 71.08           H
ATOM   3607  CG2 THR A 240     -11.955 -11.010 -22.457  1.00 71.08           C
ATOM   3608 1HG2 THR A 240     -12.902 -10.839 -22.969  1.00 71.08           H
ATOM   3609 2HG2 THR A 240     -11.275 -11.546 -23.119  1.00 71.08           H
ATOM   3610 3HG2 THR A 240     -11.513 -10.053 -22.181  1.00 71.08           H
ATOM   3611  HN  THR A 240     -12.923 -13.337 -19.429  1.00 71.08           H
ATOM   3612  N   LEU A 241     -11.040 -14.828 -21.444  1.00 70.36           N
ATOM   3613  CA  LEU A 241     -10.105 -15.795 -21.993  1.00 70.36           C
ATOM   3614  C   LEU A 241     -10.880 -16.874 -22.750  1.00 70.36           C
ATOM   3615  O   LEU A 241     -10.526 -17.224 -23.875  1.00 70.36           O
ATOM   3616  HA  LEU A 241      -9.467 -15.267 -22.701  1.00 70.36           H
ATOM   3617  CB  LEU A 241      -9.198 -16.348 -20.891  1.00 70.36           C
ATOM   3618 1HB  LEU A 241      -9.780 -16.425 -19.973  1.00 70.36           H
ATOM   3619 2HB  LEU A 241      -8.901 -17.359 -21.167  1.00 70.36           H
ATOM   3620  CG  LEU A 241      -7.934 -15.538 -20.594  1.00 70.36           C
ATOM   3621  HG  LEU A 241      -8.230 -14.512 -20.372  1.00 70.36           H
ATOM   3622  CD1 LEU A 241      -7.216 -16.078 -19.356  1.00 70.36           C
ATOM   3623 1HD1 LEU A 241      -7.881 -16.018 -18.494  1.00 70.36           H
ATOM   3624 2HD1 LEU A 241      -6.933 -17.118 -19.524  1.00 70.36           H
ATOM   3625 3HD1 LEU A 241      -6.321 -15.485 -19.167  1.00 70.36           H
ATOM   3626  CD2 LEU A 241      -7.014 -15.489 -21.815  1.00 70.36           C
ATOM   3627 1HD2 LEU A 241      -6.723 -16.502 -22.091  1.00 70.36           H
ATOM   3628 2HD2 LEU A 241      -7.540 -15.022 -22.648  1.00 70.36           H
ATOM   3629 3HD2 LEU A 241      -6.124 -14.907 -21.576  1.00 70.36           H
ATOM   3630  HN  LEU A 241     -11.002 -14.719 -20.451  1.00 70.36           H
ATOM   3631  N   ILE A 242     -11.924 -17.372 -22.104  1.00 73.06           N
ATOM   3632  CA  ILE A 242     -12.688 -18.479 -22.655  1.00 73.06           C
ATOM   3633  C   ILE A 242     -13.292 -18.058 -23.996  1.00 73.06           C
ATOM   3634  O   ILE A 242     -13.383 -18.864 -24.920  1.00 73.06           O
ATOM   3635  HA  ILE A 242     -11.992 -19.300 -22.832  1.00 73.06           H
ATOM   3636  CB  ILE A 242     -13.723 -18.972 -21.642  1.00 73.06           C
ATOM   3637  HB  ILE A 242     -14.294 -18.113 -21.291  1.00 73.06           H
ATOM   3638  CG1 ILE A 242     -13.042 -19.593 -20.420  1.00 73.06           C
ATOM   3639 1HG1 ILE A 242     -12.654 -20.578 -20.677  1.00 73.06           H
ATOM   3640 2HG1 ILE A 242     -12.189 -18.982 -20.126  1.00 73.06           H
ATOM   3641  CG2 ILE A 242     -14.714 -19.936 -22.297  1.00 73.06           C
ATOM   3642 1HG2 ILE A 242     -15.234 -19.427 -23.108  1.00 73.06           H
ATOM   3643 2HG2 ILE A 242     -14.176 -20.797 -22.694  1.00 73.06           H
ATOM   3644 3HG2 ILE A 242     -15.439 -20.272 -21.555  1.00 73.06           H
ATOM   3645  CD1 ILE A 242     -14.020 -19.712 -19.250  1.00 73.06           C
ATOM   3646 1HD1 ILE A 242     -14.387 -18.722 -18.980  1.00 73.06           H
ATOM   3647 2HD1 ILE A 242     -14.859 -20.344 -19.540  1.00 73.06           H
ATOM   3648 3HD1 ILE A 242     -13.510 -20.156 -18.394  1.00 73.06           H
ATOM   3649  HN  ILE A 242     -12.248 -17.033 -21.221  1.00 73.06           H
ATOM   3650  N   GLN A 243     -13.688 -16.795 -24.060  1.00 68.87           N
ATOM   3651  CA  GLN A 243     -14.310 -16.266 -25.262  1.00 68.87           C
ATOM   3652  C   GLN A 243     -13.244 -15.935 -26.309  1.00 68.87           C
ATOM   3653  O   GLN A 243     -13.525 -15.935 -27.507  1.00 68.87           O
ATOM   3654  HA  GLN A 243     -14.955 -17.063 -25.630  1.00 68.87           H
ATOM   3655  CB  GLN A 243     -15.164 -15.037 -24.942  1.00 68.87           C
ATOM   3656 1HB  GLN A 243     -14.568 -14.309 -24.391  1.00 68.87           H
ATOM   3657 2HB  GLN A 243     -15.478 -14.557 -25.869  1.00 68.87           H
ATOM   3658  CG  GLN A 243     -16.394 -15.424 -24.120  1.00 68.87           C
ATOM   3659 1HG  GLN A 243     -16.903 -16.264 -24.593  1.00 68.87           H
ATOM   3660 2HG  GLN A 243     -16.084 -15.756 -23.129  1.00 68.87           H
ATOM   3661  CD  GLN A 243     -17.360 -14.244 -23.989  1.00 68.87           C
ATOM   3662  OE1 GLN A 243     -17.017 -13.099 -24.232  1.00 68.87           O
ATOM   3663  NE2 GLN A 243     -18.582 -14.587 -23.592  1.00 68.87           N
ATOM   3664 1HE2 GLN A 243     -18.798 -15.546 -23.409  1.00 68.87           H
ATOM   3665 2HE2 GLN A 243     -19.285 -13.885 -23.477  1.00 68.87           H
ATOM   3666  HN  GLN A 243     -13.590 -16.140 -23.311  1.00 68.87           H
ATOM   3667  N   ALA A 244     -12.044 -15.661 -25.820  1.00 61.40           N
ATOM   3668  CA  ALA A 244     -10.965 -15.219 -26.687  1.00 61.40           C
ATOM   3669  C   ALA A 244     -10.487 -16.396 -27.540  1.00 61.40           C
ATOM   3670  O   ALA A 244      -9.568 -17.116 -27.152  1.00 61.40           O
ATOM   3671  HA  ALA A 244     -11.362 -14.444 -27.342  1.00 61.40           H
ATOM   3672  CB  ALA A 244      -9.841 -14.620 -25.839  1.00 61.40           C
ATOM   3673 1HB  ALA A 244     -10.226 -13.770 -25.275  1.00 61.40           H
ATOM   3674 2HB  ALA A 244      -9.466 -15.374 -25.147  1.00 61.40           H
ATOM   3675 3HB  ALA A 244      -9.032 -14.288 -26.490  1.00 61.40           H
ATOM   3676  HN  ALA A 244     -11.804 -15.737 -24.852  1.00 61.40           H
ATOM   3677  N   LYS A 245     -11.133 -16.556 -28.686  1.00 56.73           N
ATOM   3678  CA  LYS A 245     -10.747 -17.596 -29.623  1.00 56.73           C
ATOM   3679  C   LYS A 245      -9.280 -17.407 -30.014  1.00 56.73           C
ATOM   3680  O   LYS A 245      -8.632 -18.342 -30.481  1.00 56.73           O
ATOM   3681  HA  LYS A 245     -10.847 -18.552 -29.110  1.00 56.73           H
ATOM   3682  CB  LYS A 245     -11.702 -17.622 -30.818  1.00 56.73           C
ATOM   3683 1HB  LYS A 245     -11.867 -16.607 -31.180  1.00 56.73           H
ATOM   3684 2HB  LYS A 245     -11.251 -18.183 -31.637  1.00 56.73           H
ATOM   3685  CG  LYS A 245     -13.041 -18.256 -30.435  1.00 56.73           C
ATOM   3686 1HG  LYS A 245     -12.866 -19.177 -29.879  1.00 56.73           H
ATOM   3687 2HG  LYS A 245     -13.590 -17.584 -29.775  1.00 56.73           H
ATOM   3688  CD  LYS A 245     -13.881 -18.557 -31.679  1.00 56.73           C
ATOM   3689 1HD  LYS A 245     -14.146 -17.624 -32.177  1.00 56.73           H
ATOM   3690 2HD  LYS A 245     -13.292 -19.140 -32.387  1.00 56.73           H
ATOM   3691  CE  LYS A 245     -15.152 -19.324 -31.310  1.00 56.73           C
ATOM   3692 1HE  LYS A 245     -14.896 -20.192 -30.702  1.00 56.73           H
ATOM   3693 2HE  LYS A 245     -15.802 -18.693 -30.705  1.00 56.73           H
ATOM   3694  NZ  LYS A 245     -15.868 -19.759 -32.530  1.00 56.73           N
ATOM   3695 1HZ  LYS A 245     -16.716 -20.249 -32.268  1.00 56.73           H
ATOM   3696 2HZ  LYS A 245     -16.106 -18.947 -33.089  1.00 56.73           H
ATOM   3697 3HZ  LYS A 245     -15.272 -20.378 -33.069  1.00 56.73           H
ATOM   3698  HN  LYS A 245     -11.905 -15.990 -28.976  1.00 56.73           H
ATOM   3699  N   LYS A 246      -8.798 -16.190 -29.807  1.00 54.33           N
ATOM   3700  CA  LYS A 246      -7.521 -15.785 -30.369  1.00 54.33           C
ATOM   3701  C   LYS A 246      -6.469 -15.747 -29.259  1.00 54.33           C
ATOM   3702  O   LYS A 246      -6.656 -15.078 -28.244  1.00 54.33           O
ATOM   3703  HA  LYS A 246      -7.228 -16.544 -31.095  1.00 54.33           H
ATOM   3704  CB  LYS A 246      -7.663 -14.464 -31.127  1.00 54.33           C
ATOM   3705 1HB  LYS A 246      -8.437 -13.854 -30.660  1.00 54.33           H
ATOM   3706 2HB  LYS A 246      -6.732 -13.901 -31.062  1.00 54.33           H
ATOM   3707  CG  LYS A 246      -8.016 -14.709 -32.595  1.00 54.33           C
ATOM   3708 1HG  LYS A 246      -7.336 -15.450 -33.017  1.00 54.33           H
ATOM   3709 2HG  LYS A 246      -9.022 -15.122 -32.667  1.00 54.33           H
ATOM   3710  CD  LYS A 246      -7.932 -13.413 -33.403  1.00 54.33           C
ATOM   3711 1HD  LYS A 246      -8.710 -12.724 -33.075  1.00 54.33           H
ATOM   3712 2HD  LYS A 246      -6.975 -12.925 -33.216  1.00 54.33           H
ATOM   3713  CE  LYS A 246      -8.085 -13.689 -34.900  1.00 54.33           C
ATOM   3714 1HE  LYS A 246      -7.338 -14.415 -35.221  1.00 54.33           H
ATOM   3715 2HE  LYS A 246      -9.062 -14.130 -35.096  1.00 54.33           H
ATOM   3716  NZ  LYS A 246      -7.935 -12.438 -35.676  1.00 54.33           N
ATOM   3717 1HZ  LYS A 246      -8.029 -12.640 -36.666  1.00 54.33           H
ATOM   3718 2HZ  LYS A 246      -8.653 -11.778 -35.397  1.00 54.33           H
ATOM   3719 3HZ  LYS A 246      -7.021 -12.037 -35.498  1.00 54.33           H
ATOM   3720  HN  LYS A 246      -9.263 -15.488 -29.268  1.00 54.33           H
ATOM   3721  N   SER A 247      -5.384 -16.473 -29.489  1.00 53.91           N
ATOM   3722  CA  SER A 247      -4.401 -16.703 -28.444  1.00 53.91           C
ATOM   3723  C   SER A 247      -3.822 -15.369 -27.969  1.00 53.91           C
ATOM   3724  O   SER A 247      -3.510 -15.208 -26.790  1.00 53.91           O
ATOM   3725  HA  SER A 247      -4.947 -17.192 -27.637  1.00 53.91           H
ATOM   3726  CB  SER A 247      -3.282 -17.623 -28.934  1.00 53.91           C
ATOM   3727 1HB  SER A 247      -2.781 -18.072 -28.076  1.00 53.91           H
ATOM   3728 2HB  SER A 247      -3.711 -18.439 -29.515  1.00 53.91           H
ATOM   3729  OG  SER A 247      -2.327 -16.926 -29.729  1.00 53.91           O
ATOM   3730  HG  SER A 247      -1.622 -17.559 -30.050  1.00 53.91           H
ATOM   3731  HN  SER A 247      -5.174 -16.900 -30.369  1.00 53.91           H
ATOM   3732  N   SER A 248      -3.695 -14.446 -28.911  1.00 55.10           N
ATOM   3733  CA  SER A 248      -2.875 -13.266 -28.697  1.00 55.10           C
ATOM   3734  C   SER A 248      -3.348 -12.519 -27.448  1.00 55.10           C
ATOM   3735  O   SER A 248      -2.603 -11.725 -26.876  1.00 55.10           O
ATOM   3736  HA  SER A 248      -1.861 -13.641 -28.557  1.00 55.10           H
ATOM   3737  CB  SER A 248      -2.912 -12.341 -29.915  1.00 55.10           C
ATOM   3738 1HB  SER A 248      -2.138 -11.580 -29.816  1.00 55.10           H
ATOM   3739 2HB  SER A 248      -2.683 -12.914 -30.813  1.00 55.10           H
ATOM   3740  OG  SER A 248      -4.181 -11.709 -30.067  1.00 55.10           O
ATOM   3741  HG  SER A 248      -4.160 -11.084 -30.847  1.00 55.10           H
ATOM   3742  HN  SER A 248      -4.140 -14.495 -29.805  1.00 55.10           H
ATOM   3743  N   LYS A 249      -4.585 -12.799 -27.063  1.00 59.29           N
ATOM   3744  CA  LYS A 249      -5.167 -12.162 -25.895  1.00 59.29           C
ATOM   3745  C   LYS A 249      -4.486 -12.698 -24.634  1.00 59.29           C
ATOM   3746  O   LYS A 249      -4.541 -12.068 -23.579  1.00 59.29           O
ATOM   3747  HA  LYS A 249      -4.963 -11.093 -25.969  1.00 59.29           H
ATOM   3748  CB  LYS A 249      -6.687 -12.333 -25.892  1.00 59.29           C
ATOM   3749 1HB  LYS A 249      -6.939 -13.381 -26.053  1.00 59.29           H
ATOM   3750 2HB  LYS A 249      -7.087 -12.055 -24.917  1.00 59.29           H
ATOM   3751  CG  LYS A 249      -7.337 -11.475 -26.979  1.00 59.29           C
ATOM   3752 1HG  LYS A 249      -7.122 -10.423 -26.794  1.00 59.29           H
ATOM   3753 2HG  LYS A 249      -6.907 -11.723 -27.950  1.00 59.29           H
ATOM   3754  CD  LYS A 249      -8.852 -11.692 -27.017  1.00 59.29           C
ATOM   3755 1HD  LYS A 249      -9.072 -12.674 -27.435  1.00 59.29           H
ATOM   3756 2HD  LYS A 249      -9.249 -11.681 -26.002  1.00 59.29           H
ATOM   3757  CE  LYS A 249      -9.540 -10.610 -27.852  1.00 59.29           C
ATOM   3758 1HE  LYS A 249      -9.163  -9.628 -27.567  1.00 59.29           H
ATOM   3759 2HE  LYS A 249      -9.301 -10.750 -28.906  1.00 59.29           H
ATOM   3760  NZ  LYS A 249     -11.006 -10.660 -27.658  1.00 59.29           N
ATOM   3761 1HZ  LYS A 249     -11.444  -9.920 -28.196  1.00 59.29           H
ATOM   3762 2HZ  LYS A 249     -11.358 -11.558 -27.971  1.00 59.29           H
ATOM   3763 3HZ  LYS A 249     -11.222 -10.537 -26.675  1.00 59.29           H
ATOM   3764  HN  LYS A 249      -5.183 -13.447 -27.534  1.00 59.29           H
ATOM   3765  N   HIS A 250      -3.859 -13.855 -24.785  1.00 61.96           N
ATOM   3766  CA  HIS A 250      -3.268 -14.540 -23.648  1.00 61.96           C
ATOM   3767  C   HIS A 250      -2.108 -13.710 -23.095  1.00 61.96           C
ATOM   3768  O   HIS A 250      -1.927 -13.620 -21.882  1.00 61.96           O
ATOM   3769  HA  HIS A 250      -4.046 -14.614 -22.888  1.00 61.96           H
ATOM   3770  CB  HIS A 250      -2.850 -15.962 -24.028  1.00 61.96           C
ATOM   3771 1HB  HIS A 250      -2.314 -15.932 -24.977  1.00 61.96           H
ATOM   3772 2HB  HIS A 250      -2.152 -16.337 -23.280  1.00 61.96           H
ATOM   3773  CG  HIS A 250      -4.003 -16.930 -24.149  1.00 61.96           C
ATOM   3774  ND1 HIS A 250      -4.369 -17.792 -23.129  1.00 61.96           N
ATOM   3775  HD1 HIS A 250      -3.924 -17.863 -22.237  1.00 61.96           H
ATOM   3776  CD2 HIS A 250      -4.869 -17.162 -25.178  1.00 61.96           C
ATOM   3777  HD2 HIS A 250      -4.864 -16.651 -26.141  1.00 61.96           H
ATOM   3778  CE1 HIS A 250      -5.407 -18.506 -23.538  1.00 61.96           C
ATOM   3779  HE1 HIS A 250      -5.925 -19.272 -22.960  1.00 61.96           H
ATOM   3780  NE2 HIS A 250      -5.715 -18.114 -24.808  1.00 61.96           N
ATOM   3781  HN  HIS A 250      -3.753 -14.323 -25.662  1.00 61.96           H
ATOM   3782  N   LYS A 251      -1.353 -13.123 -24.011  1.00 62.43           N
ATOM   3783  CA  LYS A 251      -0.148 -12.401 -23.638  1.00 62.43           C
ATOM   3784  C   LYS A 251      -0.521 -11.232 -22.725  1.00 62.43           C
ATOM   3785  O   LYS A 251       0.088 -11.042 -21.674  1.00 62.43           O
ATOM   3786  HA  LYS A 251       0.484 -13.089 -23.077  1.00 62.43           H
ATOM   3787  CB  LYS A 251       0.634 -11.982 -24.885  1.00 62.43           C
ATOM   3788 1HB  LYS A 251      -0.039 -11.932 -25.741  1.00 62.43           H
ATOM   3789 2HB  LYS A 251       1.043 -10.982 -24.743  1.00 62.43           H
ATOM   3790  CG  LYS A 251       1.768 -12.967 -25.177  1.00 62.43           C
ATOM   3791 1HG  LYS A 251       2.306 -13.191 -24.256  1.00 62.43           H
ATOM   3792 2HG  LYS A 251       1.353 -13.907 -25.541  1.00 62.43           H
ATOM   3793  CD  LYS A 251       2.737 -12.395 -26.214  1.00 62.43           C
ATOM   3794 1HD  LYS A 251       2.228 -12.287 -27.172  1.00 62.43           H
ATOM   3795 2HD  LYS A 251       3.056 -11.399 -25.908  1.00 62.43           H
ATOM   3796  CE  LYS A 251       3.960 -13.300 -26.379  1.00 62.43           C
ATOM   3797 1HE  LYS A 251       4.340 -13.589 -25.399  1.00 62.43           H
ATOM   3798 2HE  LYS A 251       3.674 -14.217 -26.894  1.00 62.43           H
ATOM   3799  NZ  LYS A 251       5.019 -12.604 -27.143  1.00 62.43           N
ATOM   3800 1HZ  LYS A 251       5.820 -13.218 -27.247  1.00 62.43           H
ATOM   3801 2HZ  LYS A 251       4.665 -12.353 -28.060  1.00 62.43           H
ATOM   3802 3HZ  LYS A 251       5.299 -11.765 -26.647  1.00 62.43           H
ATOM   3803  HN  LYS A 251      -1.552 -13.134 -24.991  1.00 62.43           H
ATOM   3804  N   ALA A 252      -1.521 -10.479 -23.159  1.00 63.17           N
ATOM   3805  CA  ALA A 252      -1.927  -9.285 -22.438  1.00 63.17           C
ATOM   3806  C   ALA A 252      -2.395  -9.676 -21.035  1.00 63.17           C
ATOM   3807  O   ALA A 252      -2.232  -8.910 -20.086  1.00 63.17           O
ATOM   3808  HA  ALA A 252      -1.056  -8.636 -22.353  1.00 63.17           H
ATOM   3809  CB  ALA A 252      -3.012  -8.553 -23.231  1.00 63.17           C
ATOM   3810 1HB  ALA A 252      -2.620  -8.271 -24.208  1.00 63.17           H
ATOM   3811 2HB  ALA A 252      -3.873  -9.210 -23.360  1.00 63.17           H
ATOM   3812 3HB  ALA A 252      -3.316  -7.658 -22.689  1.00 63.17           H
ATOM   3813  HN  ALA A 252      -2.049 -10.673 -23.986  1.00 63.17           H
ATOM   3814  N   LEU A 253      -2.966 -10.869 -20.947  1.00 70.06           N
ATOM   3815  CA  LEU A 253      -3.589 -11.311 -19.711  1.00 70.06           C
ATOM   3816  C   LEU A 253      -2.502 -11.703 -18.708  1.00 70.06           C
ATOM   3817  O   LEU A 253      -2.650 -11.480 -17.508  1.00 70.06           O
ATOM   3818  HA  LEU A 253      -4.145 -10.466 -19.305  1.00 70.06           H
ATOM   3819  CB  LEU A 253      -4.600 -12.425 -19.990  1.00 70.06           C
ATOM   3820 1HB  LEU A 253      -4.967 -12.309 -21.009  1.00 70.06           H
ATOM   3821 2HB  LEU A 253      -4.078 -13.381 -19.945  1.00 70.06           H
ATOM   3822  CG  LEU A 253      -5.804 -12.490 -19.048  1.00 70.06           C
ATOM   3823  HG  LEU A 253      -5.617 -11.820 -18.208  1.00 70.06           H
ATOM   3824  CD1 LEU A 253      -7.073 -11.996 -19.746  1.00 70.06           C
ATOM   3825 1HD1 LEU A 253      -6.933 -10.963 -20.065  1.00 70.06           H
ATOM   3826 2HD1 LEU A 253      -7.275 -12.621 -20.616  1.00 70.06           H
ATOM   3827 3HD1 LEU A 253      -7.913 -12.052 -19.054  1.00 70.06           H
ATOM   3828  CD2 LEU A 253      -5.976 -13.897 -18.474  1.00 70.06           C
ATOM   3829 1HD2 LEU A 253      -6.131 -14.605 -19.288  1.00 70.06           H
ATOM   3830 2HD2 LEU A 253      -5.082 -14.174 -17.916  1.00 70.06           H
ATOM   3831 3HD2 LEU A 253      -6.839 -13.915 -17.808  1.00 70.06           H
ATOM   3832  HN  LEU A 253      -3.007 -11.526 -21.700  1.00 70.06           H
ATOM   3833  N   LYS A 254      -1.434 -12.280 -19.238  1.00 71.79           N
ATOM   3834  CA  LYS A 254      -0.331 -12.725 -18.402  1.00 71.79           C
ATOM   3835  C   LYS A 254       0.115 -11.573 -17.499  1.00 71.79           C
ATOM   3836  O   LYS A 254       0.321 -11.764 -16.301  1.00 71.79           O
ATOM   3837  HA  LYS A 254      -0.704 -13.533 -17.773  1.00 71.79           H
ATOM   3838  CB  LYS A 254       0.794 -13.303 -19.263  1.00 71.79           C
ATOM   3839 1HB  LYS A 254       0.395 -14.077 -19.919  1.00 71.79           H
ATOM   3840 2HB  LYS A 254       1.204 -12.523 -19.904  1.00 71.79           H
ATOM   3841  CG  LYS A 254       1.905 -13.891 -18.390  1.00 71.79           C
ATOM   3842 1HG  LYS A 254       2.360 -13.100 -17.794  1.00 71.79           H
ATOM   3843 2HG  LYS A 254       1.480 -14.612 -17.691  1.00 71.79           H
ATOM   3844  CD  LYS A 254       2.974 -14.571 -19.247  1.00 71.79           C
ATOM   3845 1HD  LYS A 254       2.518 -15.365 -19.839  1.00 71.79           H
ATOM   3846 2HD  LYS A 254       3.395 -13.852 -19.949  1.00 71.79           H
ATOM   3847  CE  LYS A 254       4.087 -15.154 -18.374  1.00 71.79           C
ATOM   3848 1HE  LYS A 254       4.608 -14.349 -17.855  1.00 71.79           H
ATOM   3849 2HE  LYS A 254       3.658 -15.801 -17.610  1.00 71.79           H
ATOM   3850  NZ  LYS A 254       5.046 -15.921 -19.201  1.00 71.79           N
ATOM   3851 1HZ  LYS A 254       5.782 -16.291 -18.609  1.00 71.79           H
ATOM   3852 2HZ  LYS A 254       4.562 -16.686 -19.657  1.00 71.79           H
ATOM   3853 3HZ  LYS A 254       5.451 -15.311 -19.902  1.00 71.79           H
ATOM   3854  HN  LYS A 254      -1.314 -12.444 -20.217  1.00 71.79           H
ATOM   3855  N   VAL A 255       0.251 -10.404 -18.108  1.00 72.64           N
ATOM   3856  CA  VAL A 255       0.725  -9.236 -17.386  1.00 72.64           C
ATOM   3857  C   VAL A 255      -0.181  -8.984 -16.180  1.00 72.64           C
ATOM   3858  O   VAL A 255       0.302  -8.752 -15.073  1.00 72.64           O
ATOM   3859  HA  VAL A 255       1.731  -9.456 -17.029  1.00 72.64           H
ATOM   3860  CB  VAL A 255       0.810  -8.036 -18.332  1.00 72.64           C
ATOM   3861  HB  VAL A 255      -0.199  -7.808 -18.675  1.00 72.64           H
ATOM   3862  CG1 VAL A 255       1.350  -6.802 -17.605  1.00 72.64           C
ATOM   3863 1HG1 VAL A 255       0.687  -6.549 -16.778  1.00 72.64           H
ATOM   3864 2HG1 VAL A 255       2.347  -7.015 -17.220  1.00 72.64           H
ATOM   3865 3HG1 VAL A 255       1.400  -5.964 -18.300  1.00 72.64           H
ATOM   3866  CG2 VAL A 255       1.661  -8.365 -19.560  1.00 72.64           C
ATOM   3867 1HG2 VAL A 255       2.669  -8.632 -19.243  1.00 72.64           H
ATOM   3868 2HG2 VAL A 255       1.215  -9.202 -20.097  1.00 72.64           H
ATOM   3869 3HG2 VAL A 255       1.705  -7.495 -20.215  1.00 72.64           H
ATOM   3870  HN  VAL A 255       0.044 -10.250 -19.074  1.00 72.64           H
ATOM   3871  N   THR A 256      -1.480  -9.037 -16.435  1.00 73.68           N
ATOM   3872  CA  THR A 256      -2.458  -8.696 -15.416  1.00 73.68           C
ATOM   3873  C   THR A 256      -2.376  -9.682 -14.248  1.00 73.68           C
ATOM   3874  O   THR A 256      -2.356  -9.274 -13.087  1.00 73.68           O
ATOM   3875  HA  THR A 256      -2.213  -7.711 -15.020  1.00 73.68           H
ATOM   3876  CB  THR A 256      -3.837  -8.653 -16.078  1.00 73.68           C
ATOM   3877  HB  THR A 256      -4.277  -9.649 -16.126  1.00 73.68           H
ATOM   3878  OG1 THR A 256      -3.598  -8.025 -17.335  1.00 73.68           O
ATOM   3879  HG1 THR A 256      -4.302  -8.297 -17.992  1.00 73.68           H
ATOM   3880  CG2 THR A 256      -4.800  -7.703 -15.363  1.00 73.68           C
ATOM   3881 1HG2 THR A 256      -4.390  -6.693 -15.375  1.00 73.68           H
ATOM   3882 2HG2 THR A 256      -4.933  -8.029 -14.332  1.00 73.68           H
ATOM   3883 3HG2 THR A 256      -5.763  -7.710 -15.874  1.00 73.68           H
ATOM   3884  HN  THR A 256      -1.866  -9.306 -17.318  1.00 73.68           H
ATOM   3885  N   ILE A 257      -2.330 -10.959 -14.595  1.00 76.38           N
ATOM   3886  CA  ILE A 257      -2.343 -12.009 -13.591  1.00 76.38           C
ATOM   3887  C   ILE A 257      -1.126 -11.850 -12.678  1.00 76.38           C
ATOM   3888  O   ILE A 257      -1.243 -11.950 -11.457  1.00 76.38           O
ATOM   3889  HA  ILE A 257      -3.244 -11.877 -12.991  1.00 76.38           H
ATOM   3890  CB  ILE A 257      -2.439 -13.384 -14.254  1.00 76.38           C
ATOM   3891  HB  ILE A 257      -1.655 -13.455 -15.008  1.00 76.38           H
ATOM   3892  CG1 ILE A 257      -3.777 -13.553 -14.976  1.00 76.38           C
ATOM   3893 1HG1 ILE A 257      -4.595 -13.414 -14.270  1.00 76.38           H
ATOM   3894 2HG1 ILE A 257      -3.881 -12.783 -15.740  1.00 76.38           H
ATOM   3895  CG2 ILE A 257      -2.191 -14.501 -13.238  1.00 76.38           C
ATOM   3896 1HG2 ILE A 257      -1.195 -14.389 -12.810  1.00 76.38           H
ATOM   3897 2HG2 ILE A 257      -2.936 -14.443 -12.445  1.00 76.38           H
ATOM   3898 3HG2 ILE A 257      -2.265 -15.468 -13.736  1.00 76.38           H
ATOM   3899  CD1 ILE A 257      -3.882 -14.936 -15.621  1.00 76.38           C
ATOM   3900 1HD1 ILE A 257      -3.076 -15.062 -16.345  1.00 76.38           H
ATOM   3901 2HD1 ILE A 257      -3.801 -15.703 -14.851  1.00 76.38           H
ATOM   3902 3HD1 ILE A 257      -4.842 -15.029 -16.128  1.00 76.38           H
ATOM   3903  HN  ILE A 257      -2.286 -11.280 -15.541  1.00 76.38           H
ATOM   3904  N   THR A 258       0.016 -11.605 -13.304  1.00 80.80           N
ATOM   3905  CA  THR A 258       1.269 -11.530 -12.573  1.00 80.80           C
ATOM   3906  C   THR A 258       1.213 -10.412 -11.530  1.00 80.80           C
ATOM   3907  O   THR A 258       1.539 -10.629 -10.364  1.00 80.80           O
ATOM   3908  HA  THR A 258       1.408 -12.466 -12.032  1.00 80.80           H
ATOM   3909  CB  THR A 258       2.400 -11.356 -13.590  1.00 80.80           C
ATOM   3910  HB  THR A 258       2.305 -10.408 -14.119  1.00 80.80           H
ATOM   3911  OG1 THR A 258       2.319 -12.525 -14.401  1.00 80.80           O
ATOM   3912  HG1 THR A 258       1.679 -12.375 -15.155  1.00 80.80           H
ATOM   3913  CG2 THR A 258       3.785 -11.444 -12.946  1.00 80.80           C
ATOM   3914 1HG2 THR A 258       3.905 -12.419 -12.474  1.00 80.80           H
ATOM   3915 2HG2 THR A 258       3.886 -10.662 -12.194  1.00 80.80           H
ATOM   3916 3HG2 THR A 258       4.550 -11.314 -13.711  1.00 80.80           H
ATOM   3917  HN  THR A 258       0.092 -11.458 -14.290  1.00 80.80           H
ATOM   3918  N   VAL A 259       0.797  -9.240 -11.987  1.00 78.17           N
ATOM   3919  CA  VAL A 259       0.742  -8.075 -11.120  1.00 78.17           C
ATOM   3920  C   VAL A 259      -0.214  -8.354  -9.959  1.00 78.17           C
ATOM   3921  O   VAL A 259       0.076  -8.008  -8.815  1.00 78.17           O
ATOM   3922  HA  VAL A 259       1.743  -7.916 -10.720  1.00 78.17           H
ATOM   3923  CB  VAL A 259       0.352  -6.838 -11.931  1.00 78.17           C
ATOM   3924  HB  VAL A 259      -0.542  -7.081 -12.505  1.00 78.17           H
ATOM   3925  CG1 VAL A 259       0.015  -5.663 -11.010  1.00 78.17           C
ATOM   3926 1HG1 VAL A 259      -0.820  -5.935 -10.365  1.00 78.17           H
ATOM   3927 2HG1 VAL A 259       0.884  -5.421 -10.398  1.00 78.17           H
ATOM   3928 3HG1 VAL A 259      -0.258  -4.797 -11.612  1.00 78.17           H
ATOM   3929  CG2 VAL A 259       1.457  -6.460 -12.920  1.00 78.17           C
ATOM   3930 1HG2 VAL A 259       2.376  -6.245 -12.374  1.00 78.17           H
ATOM   3931 2HG2 VAL A 259       1.628  -7.288 -13.607  1.00 78.17           H
ATOM   3932 3HG2 VAL A 259       1.154  -5.577 -13.483  1.00 78.17           H
ATOM   3933  HN  VAL A 259       0.501  -9.080 -12.929  1.00 78.17           H
ATOM   3934  N   LEU A 260      -1.334  -8.978 -10.293  1.00 79.10           N
ATOM   3935  CA  LEU A 260      -2.401  -9.171  -9.325  1.00 79.10           C
ATOM   3936  C   LEU A 260      -1.947 -10.179  -8.267  1.00 79.10           C
ATOM   3937  O   LEU A 260      -2.232 -10.011  -7.082  1.00 79.10           O
ATOM   3938  HA  LEU A 260      -2.575  -8.212  -8.836  1.00 79.10           H
ATOM   3939  CB  LEU A 260      -3.701  -9.562 -10.030  1.00 79.10           C
ATOM   3940 1HB  LEU A 260      -3.844  -8.896 -10.881  1.00 79.10           H
ATOM   3941 2HB  LEU A 260      -3.585 -10.570 -10.430  1.00 79.10           H
ATOM   3942  CG  LEU A 260      -4.967  -9.527  -9.172  1.00 79.10           C
ATOM   3943  HG  LEU A 260      -4.849 -10.245  -8.361  1.00 79.10           H
ATOM   3944  CD1 LEU A 260      -5.157  -8.150  -8.532  1.00 79.10           C
ATOM   3945 1HD1 LEU A 260      -4.299  -7.922  -7.900  1.00 79.10           H
ATOM   3946 2HD1 LEU A 260      -5.243  -7.395  -9.314  1.00 79.10           H
ATOM   3947 3HD1 LEU A 260      -6.064  -8.153  -7.928  1.00 79.10           H
ATOM   3948  CD2 LEU A 260      -6.191  -9.957  -9.982  1.00 79.10           C
ATOM   3949 1HD2 LEU A 260      -6.323  -9.281 -10.827  1.00 79.10           H
ATOM   3950 2HD2 LEU A 260      -6.045 -10.973 -10.349  1.00 79.10           H
ATOM   3951 3HD2 LEU A 260      -7.077  -9.922  -9.348  1.00 79.10           H
ATOM   3952  HN  LEU A 260      -1.519  -9.347 -11.204  1.00 79.10           H
ATOM   3953  N   THR A 261      -1.249 -11.204  -8.733  1.00 83.44           N
ATOM   3954  CA  THR A 261      -0.761 -12.244  -7.844  1.00 83.44           C
ATOM   3955  C   THR A 261       0.281 -11.675  -6.879  1.00 83.44           C
ATOM   3956  O   THR A 261       0.266 -11.985  -5.689  1.00 83.44           O
ATOM   3957  HA  THR A 261      -1.596 -12.599  -7.239  1.00 83.44           H
ATOM   3958  CB  THR A 261      -0.230 -13.392  -8.705  1.00 83.44           C
ATOM   3959  HB  THR A 261       0.606 -13.061  -9.321  1.00 83.44           H
ATOM   3960  OG1 THR A 261      -1.376 -13.851  -9.417  1.00 83.44           O
ATOM   3961  HG1 THR A 261      -1.508 -13.302 -10.242  1.00 83.44           H
ATOM   3962  CG2 THR A 261       0.199 -14.600  -7.870  1.00 83.44           C
ATOM   3963 1HG2 THR A 261      -0.655 -14.972  -7.304  1.00 83.44           H
ATOM   3964 2HG2 THR A 261       0.990 -14.303  -7.181  1.00 83.44           H
ATOM   3965 3HG2 THR A 261       0.568 -15.385  -8.530  1.00 83.44           H
ATOM   3966  HN  THR A 261      -1.017 -11.330  -9.698  1.00 83.44           H
ATOM   3967  N   VAL A 262       1.163 -10.852  -7.429  1.00 85.34           N
ATOM   3968  CA  VAL A 262       2.248 -10.286  -6.646  1.00 85.34           C
ATOM   3969  C   VAL A 262       1.666  -9.406  -5.538  1.00 85.34           C
ATOM   3970  O   VAL A 262       2.147  -9.428  -4.406  1.00 85.34           O
ATOM   3971  HA  VAL A 262       2.790 -11.114  -6.188  1.00 85.34           H
ATOM   3972  CB  VAL A 262       3.216  -9.534  -7.561  1.00 85.34           C
ATOM   3973  HB  VAL A 262       2.635  -8.835  -8.162  1.00 85.34           H
ATOM   3974  CG1 VAL A 262       4.226  -8.725  -6.743  1.00 85.34           C
ATOM   3975 1HG1 VAL A 262       3.695  -8.001  -6.125  1.00 85.34           H
ATOM   3976 2HG1 VAL A 262       4.799  -9.397  -6.105  1.00 85.34           H
ATOM   3977 3HG1 VAL A 262       4.902  -8.200  -7.418  1.00 85.34           H
ATOM   3978  CG2 VAL A 262       3.928 -10.495  -8.515  1.00 85.34           C
ATOM   3979 1HG2 VAL A 262       4.491 -11.229  -7.938  1.00 85.34           H
ATOM   3980 2HG2 VAL A 262       3.190 -11.007  -9.132  1.00 85.34           H
ATOM   3981 3HG2 VAL A 262       4.610  -9.934  -9.153  1.00 85.34           H
ATOM   3982  HN  VAL A 262       1.144 -10.573  -8.389  1.00 85.34           H
ATOM   3983  N   PHE A 263       0.639  -8.652  -5.902  1.00 83.03           N
ATOM   3984  CA  PHE A 263      -0.019  -7.774  -4.951  1.00 83.03           C
ATOM   3985  C   PHE A 263      -0.633  -8.573  -3.800  1.00 83.03           C
ATOM   3986  O   PHE A 263      -0.407  -8.260  -2.632  1.00 83.03           O
ATOM   3987  HA  PHE A 263       0.739  -7.097  -4.557  1.00 83.03           H
ATOM   3988  CB  PHE A 263      -1.137  -7.052  -5.707  1.00 83.03           C
ATOM   3989 1HB  PHE A 263      -0.706  -6.534  -6.564  1.00 83.03           H
ATOM   3990 2HB  PHE A 263      -1.832  -7.794  -6.101  1.00 83.03           H
ATOM   3991  CG  PHE A 263      -1.914  -6.045  -4.857  1.00 83.03           C
ATOM   3992  CD1 PHE A 263      -3.062  -6.424  -4.234  1.00 83.03           C
ATOM   3993  HD1 PHE A 263      -3.427  -7.446  -4.339  1.00 83.03           H
ATOM   3994  CD2 PHE A 263      -1.458  -4.771  -4.726  1.00 83.03           C
ATOM   3995  HD2 PHE A 263      -0.538  -4.467  -5.226  1.00 83.03           H
ATOM   3996  CE1 PHE A 263      -3.783  -5.490  -3.445  1.00 83.03           C
ATOM   3997  HE1 PHE A 263      -4.703  -5.794  -2.945  1.00 83.03           H
ATOM   3998  CE2 PHE A 263      -2.179  -3.836  -3.937  1.00 83.03           C
ATOM   3999  HE2 PHE A 263      -1.813  -2.815  -3.831  1.00 83.03           H
ATOM   4000  CZ  PHE A 263      -3.327  -4.215  -3.313  1.00 83.03           C
ATOM   4001  HZ  PHE A 263      -3.880  -3.498  -2.707  1.00 83.03           H
ATOM   4002  HN  PHE A 263       0.258  -8.635  -6.827  1.00 83.03           H
ATOM   4003  N   VAL A 264      -1.396  -9.591  -4.169  1.00 84.14           N
ATOM   4004  CA  VAL A 264      -2.107 -10.389  -3.185  1.00 84.14           C
ATOM   4005  C   VAL A 264      -1.102 -11.004  -2.210  1.00 84.14           C
ATOM   4006  O   VAL A 264      -1.275 -10.916  -0.996  1.00 84.14           O
ATOM   4007  HA  VAL A 264      -2.767  -9.720  -2.633  1.00 84.14           H
ATOM   4008  CB  VAL A 264      -2.975 -11.435  -3.888  1.00 84.14           C
ATOM   4009  HB  VAL A 264      -2.338 -11.992  -4.575  1.00 84.14           H
ATOM   4010  CG1 VAL A 264      -3.561 -12.427  -2.882  1.00 84.14           C
ATOM   4011 1HG1 VAL A 264      -2.751 -12.938  -2.361  1.00 84.14           H
ATOM   4012 2HG1 VAL A 264      -4.177 -11.891  -2.159  1.00 84.14           H
ATOM   4013 3HG1 VAL A 264      -4.174 -13.159  -3.408  1.00 84.14           H
ATOM   4014  CG2 VAL A 264      -4.081 -10.768  -4.709  1.00 84.14           C
ATOM   4015 1HG2 VAL A 264      -4.714 -10.175  -4.050  1.00 84.14           H
ATOM   4016 2HG2 VAL A 264      -3.634 -10.121  -5.463  1.00 84.14           H
ATOM   4017 3HG2 VAL A 264      -4.683 -11.535  -5.198  1.00 84.14           H
ATOM   4018  HN  VAL A 264      -1.531  -9.873  -5.119  1.00 84.14           H
ATOM   4019  N   LEU A 265      -0.072 -11.614  -2.779  1.00 88.85           N
ATOM   4020  CA  LEU A 265       0.858 -12.405  -1.990  1.00 88.85           C
ATOM   4021  C   LEU A 265       1.608 -11.487  -1.022  1.00 88.85           C
ATOM   4022  O   LEU A 265       1.999 -11.911   0.064  1.00 88.85           O
ATOM   4023  HA  LEU A 265       0.271 -13.115  -1.408  1.00 88.85           H
ATOM   4024  CB  LEU A 265       1.778 -13.218  -2.903  1.00 88.85           C
ATOM   4025 1HB  LEU A 265       2.214 -12.544  -3.640  1.00 88.85           H
ATOM   4026 2HB  LEU A 265       2.600 -13.609  -2.303  1.00 88.85           H
ATOM   4027  CG  LEU A 265       1.125 -14.386  -3.645  1.00 88.85           C
ATOM   4028  HG  LEU A 265       0.304 -13.993  -4.245  1.00 88.85           H
ATOM   4029  CD1 LEU A 265       2.114 -15.047  -4.607  1.00 88.85           C
ATOM   4030 1HD1 LEU A 265       2.453 -14.314  -5.339  1.00 88.85           H
ATOM   4031 2HD1 LEU A 265       2.970 -15.423  -4.047  1.00 88.85           H
ATOM   4032 3HD1 LEU A 265       1.624 -15.874  -5.121  1.00 88.85           H
ATOM   4033  CD2 LEU A 265       0.523 -15.392  -2.661  1.00 88.85           C
ATOM   4034 1HD2 LEU A 265       1.309 -15.784  -2.016  1.00 88.85           H
ATOM   4035 2HD2 LEU A 265      -0.234 -14.897  -2.053  1.00 88.85           H
ATOM   4036 3HD2 LEU A 265       0.065 -16.212  -3.215  1.00 88.85           H
ATOM   4037  HN  LEU A 265       0.131 -11.575  -3.757  1.00 88.85           H
ATOM   4038  N   SER A 266       1.785 -10.246  -1.451  1.00 90.35           N
ATOM   4039  CA  SER A 266       2.556  -9.289  -0.675  1.00 90.35           C
ATOM   4040  C   SER A 266       1.683  -8.684   0.426  1.00 90.35           C
ATOM   4041  O   SER A 266       2.144  -8.482   1.548  1.00 90.35           O
ATOM   4042  HA  SER A 266       3.375  -9.862  -0.242  1.00 90.35           H
ATOM   4043  CB  SER A 266       3.123  -8.185  -1.570  1.00 90.35           C
ATOM   4044 1HB  SER A 266       3.669  -7.468  -0.957  1.00 90.35           H
ATOM   4045 2HB  SER A 266       3.839  -8.617  -2.269  1.00 90.35           H
ATOM   4046  OG  SER A 266       2.101  -7.507  -2.295  1.00 90.35           O
ATOM   4047  HG  SER A 266       1.928  -7.976  -3.162  1.00 90.35           H
ATOM   4048  HN  SER A 266       1.413  -9.893  -2.310  1.00 90.35           H
ATOM   4049  N   GLN A 267       0.437  -8.411   0.066  1.00 89.03           N
ATOM   4050  CA  GLN A 267      -0.434  -7.623   0.922  1.00 89.03           C
ATOM   4051  C   GLN A 267      -1.197  -8.533   1.885  1.00 89.03           C
ATOM   4052  O   GLN A 267      -1.536  -8.124   2.995  1.00 89.03           O
ATOM   4053  HA  GLN A 267       0.230  -6.964   1.482  1.00 89.03           H
ATOM   4054  CB  GLN A 267      -1.397  -6.773   0.090  1.00 89.03           C
ATOM   4055 1HB  GLN A 267      -2.012  -7.421  -0.535  1.00 89.03           H
ATOM   4056 2HB  GLN A 267      -2.074  -6.233   0.751  1.00 89.03           H
ATOM   4057  CG  GLN A 267      -0.634  -5.781  -0.790  1.00 89.03           C
ATOM   4058 1HG  GLN A 267       0.009  -6.324  -1.483  1.00 89.03           H
ATOM   4059 2HG  GLN A 267      -1.338  -5.206  -1.391  1.00 89.03           H
ATOM   4060  CD  GLN A 267       0.212  -4.832   0.062  1.00 89.03           C
ATOM   4061  OE1 GLN A 267      -0.217  -4.324   1.084  1.00 89.03           O
ATOM   4062  NE2 GLN A 267       1.436  -4.622  -0.416  1.00 89.03           N
ATOM   4063 1HE2 GLN A 267       1.726  -5.070  -1.261  1.00 89.03           H
ATOM   4064 2HE2 GLN A 267       2.065  -4.016   0.070  1.00 89.03           H
ATOM   4065  HN  GLN A 267       0.022  -8.718  -0.790  1.00 89.03           H
ATOM   4066  N   PHE A 268      -1.445  -9.751   1.427  1.00 89.80           N
ATOM   4067  CA  PHE A 268      -2.330 -10.654   2.143  1.00 89.80           C
ATOM   4068  C   PHE A 268      -1.824 -10.905   3.565  1.00 89.80           C
ATOM   4069  O   PHE A 268      -2.566 -10.732   4.531  1.00 89.80           O
ATOM   4070  HA  PHE A 268      -3.311 -10.180   2.186  1.00 89.80           H
ATOM   4071  CB  PHE A 268      -2.335 -11.978   1.375  1.00 89.80           C
ATOM   4072 1HB  PHE A 268      -2.654 -11.790   0.350  1.00 89.80           H
ATOM   4073 2HB  PHE A 268      -1.316 -12.362   1.327  1.00 89.80           H
ATOM   4074  CG  PHE A 268      -3.239 -13.049   1.988  1.00 89.80           C
ATOM   4075  CD1 PHE A 268      -2.722 -13.962   2.854  1.00 89.80           C
ATOM   4076  HD1 PHE A 268      -1.664 -13.929   3.112  1.00 89.80           H
ATOM   4077  CD2 PHE A 268      -4.560 -13.089   1.666  1.00 89.80           C
ATOM   4078  HD2 PHE A 268      -4.974 -12.358   0.972  1.00 89.80           H
ATOM   4079  CE1 PHE A 268      -3.562 -14.956   3.422  1.00 89.80           C
ATOM   4080  HE1 PHE A 268      -3.147 -15.687   4.116  1.00 89.80           H
ATOM   4081  CE2 PHE A 268      -5.400 -14.083   2.235  1.00 89.80           C
ATOM   4082  HE2 PHE A 268      -6.458 -14.116   1.977  1.00 89.80           H
ATOM   4083  CZ  PHE A 268      -4.883 -14.996   3.101  1.00 89.80           C
ATOM   4084  HZ  PHE A 268      -5.527 -15.759   3.537  1.00 89.80           H
ATOM   4085  HN  PHE A 268      -1.054 -10.122   0.585  1.00 89.80           H
ATOM   4086  N   PRO A 269      -0.558 -11.315   3.719  1.00 93.79           N
ATOM   4087  CA  PRO A 269      -0.040 -11.686   5.038  1.00 93.79           C
ATOM   4088  C   PRO A 269      -0.266 -10.597   6.074  1.00 93.79           C
ATOM   4089  O   PRO A 269      -0.682 -10.879   7.197  1.00 93.79           O
ATOM   4090  HA  PRO A 269      -0.574 -12.556   5.419  1.00 93.79           H
ATOM   4091  CB  PRO A 269       1.449 -11.930   4.787  1.00 93.79           C
ATOM   4092 1HB  PRO A 269       2.038 -11.029   4.955  1.00 93.79           H
ATOM   4093 2HB  PRO A 269       1.847 -12.698   5.451  1.00 93.79           H
ATOM   4094  CG  PRO A 269       1.494 -12.369   3.328  1.00 93.79           C
ATOM   4095 1HG  PRO A 269       2.488 -12.242   2.898  1.00 93.79           H
ATOM   4096 2HG  PRO A 269       1.243 -13.423   3.215  1.00 93.79           H
ATOM   4097  CD  PRO A 269       0.467 -11.462   2.670  1.00 93.79           C
ATOM   4098 1HD  PRO A 269       0.896 -10.500   2.392  1.00 93.79           H
ATOM   4099 2HD  PRO A 269       0.063 -11.903   1.758  1.00 93.79           H
ATOM   4100  N   TYR A 270       0.016  -9.368   5.665  1.00 92.79           N
ATOM   4101  CA  TYR A 270      -0.084  -8.237   6.571  1.00 92.79           C
ATOM   4102  C   TYR A 270      -1.527  -8.032   7.036  1.00 92.79           C
ATOM   4103  O   TYR A 270      -1.775  -7.806   8.220  1.00 92.79           O
ATOM   4104  HA  TYR A 270       0.544  -8.443   7.438  1.00 92.79           H
ATOM   4105  CB  TYR A 270       0.358  -7.012   5.767  1.00 92.79           C
ATOM   4106 1HB  TYR A 270       1.418  -7.109   5.530  1.00 92.79           H
ATOM   4107 2HB  TYR A 270      -0.180  -6.999   4.819  1.00 92.79           H
ATOM   4108  CG  TYR A 270       0.129  -5.681   6.484  1.00 92.79           C
ATOM   4109  CD1 TYR A 270      -0.775  -4.770   5.977  1.00 92.79           C
ATOM   4110  HD1 TYR A 270      -1.326  -4.999   5.065  1.00 92.79           H
ATOM   4111  CD2 TYR A 270       0.827  -5.390   7.639  1.00 92.79           C
ATOM   4112  HD2 TYR A 270       1.541  -6.110   8.040  1.00 92.79           H
ATOM   4113  CE1 TYR A 270      -0.990  -3.516   6.652  1.00 92.79           C
ATOM   4114  HE1 TYR A 270      -1.701  -2.788   6.263  1.00 92.79           H
ATOM   4115  CE2 TYR A 270       0.612  -4.137   8.314  1.00 92.79           C
ATOM   4116  HE2 TYR A 270       1.156  -3.895   9.227  1.00 92.79           H
ATOM   4117  CZ  TYR A 270      -0.286  -3.262   7.788  1.00 92.79           C
ATOM   4118  OH  TYR A 270      -0.489  -2.078   8.426  1.00 92.79           O
ATOM   4119  HH  TYR A 270       0.036  -2.053   9.276  1.00 92.79           H
ATOM   4120  HN  TYR A 270       0.307  -9.141   4.736  1.00 92.79           H
ATOM   4121  N   ASN A 271      -2.441  -8.120   6.081  1.00 91.46           N
ATOM   4122  CA  ASN A 271      -3.846  -7.878   6.365  1.00 91.46           C
ATOM   4123  C   ASN A 271      -4.369  -8.972   7.298  1.00 91.46           C
ATOM   4124  O   ASN A 271      -5.286  -8.737   8.083  1.00 91.46           O
ATOM   4125  HA  ASN A 271      -3.879  -6.889   6.822  1.00 91.46           H
ATOM   4126  CB  ASN A 271      -4.680  -7.910   5.083  1.00 91.46           C
ATOM   4127 1HB  ASN A 271      -4.341  -8.726   4.445  1.00 91.46           H
ATOM   4128 2HB  ASN A 271      -5.723  -8.110   5.329  1.00 91.46           H
ATOM   4129  CG  ASN A 271      -4.574  -6.585   4.326  1.00 91.46           C
ATOM   4130  OD1 ASN A 271      -5.063  -5.554   4.756  1.00 91.46           O
ATOM   4131  ND2 ASN A 271      -3.909  -6.670   3.177  1.00 91.46           N
ATOM   4132 1HD2 ASN A 271      -3.532  -7.548   2.882  1.00 91.46           H
ATOM   4133 2HD2 ASN A 271      -3.786  -5.857   2.609  1.00 91.46           H
ATOM   4134  HN  ASN A 271      -2.236  -8.350   5.130  1.00 91.46           H
ATOM   4135  N   CYS A 272      -3.763 -10.144   7.180  1.00 93.58           N
ATOM   4136  CA  CYS A 272      -4.113 -11.257   8.047  1.00 93.58           C
ATOM   4137  C   CYS A 272      -3.823 -10.850   9.493  1.00 93.58           C
ATOM   4138  O   CYS A 272      -4.664 -11.029  10.372  1.00 93.58           O
ATOM   4139  HA  CYS A 272      -5.177 -11.444   7.903  1.00 93.58           H
ATOM   4140  CB  CYS A 272      -3.369 -12.535   7.654  1.00 93.58           C
ATOM   4141 1HB  CYS A 272      -2.303 -12.330   7.555  1.00 93.58           H
ATOM   4142 2HB  CYS A 272      -3.478 -13.285   8.438  1.00 93.58           H
ATOM   4143  SG  CYS A 272      -4.029 -13.183   6.075  1.00 93.58           S
ATOM   4144  HG  CYS A 272      -3.442 -12.278   5.297  1.00 93.58           H
ATOM   4145  HN  CYS A 272      -3.047 -10.339   6.510  1.00 93.58           H
ATOM   4146  N   ILE A 273      -2.630 -10.310   9.694  1.00 93.70           N
ATOM   4147  CA  ILE A 273      -2.206  -9.906  11.024  1.00 93.70           C
ATOM   4148  C   ILE A 273      -3.078  -8.742  11.500  1.00 93.70           C
ATOM   4149  O   ILE A 273      -3.429  -8.666  12.677  1.00 93.70           O
ATOM   4150  HA  ILE A 273      -2.368 -10.753  11.690  1.00 93.70           H
ATOM   4151  CB  ILE A 273      -0.708  -9.598  11.038  1.00 93.70           C
ATOM   4152  HB  ILE A 273      -0.509  -8.833  10.287  1.00 93.70           H
ATOM   4153  CG1 ILE A 273       0.109 -10.832  10.653  1.00 93.70           C
ATOM   4154 1HG1 ILE A 273      -0.173 -11.163   9.653  1.00 93.70           H
ATOM   4155 2HG1 ILE A 273       1.168 -10.575  10.616  1.00 93.70           H
ATOM   4156  CG2 ILE A 273      -0.278  -9.025  12.391  1.00 93.70           C
ATOM   4157 1HG2 ILE A 273      -0.826  -8.103  12.585  1.00 93.70           H
ATOM   4158 2HG2 ILE A 273      -0.494  -9.749  13.176  1.00 93.70           H
ATOM   4159 3HG2 ILE A 273       0.791  -8.815  12.373  1.00 93.70           H
ATOM   4160  CD1 ILE A 273      -0.110 -11.969  11.653  1.00 93.70           C
ATOM   4161 1HD1 ILE A 273       0.197 -11.643  12.647  1.00 93.70           H
ATOM   4162 2HD1 ILE A 273      -1.166 -12.240  11.669  1.00 93.70           H
ATOM   4163 3HD1 ILE A 273       0.482 -12.835  11.355  1.00 93.70           H
ATOM   4164  HN  ILE A 273      -1.960 -10.148   8.970  1.00 93.70           H
ATOM   4165  N   LEU A 274      -3.402  -7.864  10.562  1.00 92.82           N
ATOM   4166  CA  LEU A 274      -4.199  -6.691  10.878  1.00 92.82           C
ATOM   4167  C   LEU A 274      -5.586  -7.134  11.347  1.00 92.82           C
ATOM   4168  O   LEU A 274      -6.195  -6.486  12.197  1.00 92.82           O
ATOM   4169  HA  LEU A 274      -3.706  -6.173  11.701  1.00 92.82           H
ATOM   4170  CB  LEU A 274      -4.230  -5.728   9.690  1.00 92.82           C
ATOM   4171 1HB  LEU A 274      -3.387  -5.960   9.038  1.00 92.82           H
ATOM   4172 2HB  LEU A 274      -5.137  -5.918   9.117  1.00 92.82           H
ATOM   4173  CG  LEU A 274      -4.179  -4.238  10.032  1.00 92.82           C
ATOM   4174  HG  LEU A 274      -3.901  -4.138  11.081  1.00 92.82           H
ATOM   4175  CD1 LEU A 274      -3.105  -3.522   9.210  1.00 92.82           C
ATOM   4176 1HD1 LEU A 274      -2.131  -3.963   9.422  1.00 92.82           H
ATOM   4177 2HD1 LEU A 274      -3.329  -3.630   8.149  1.00 92.82           H
ATOM   4178 3HD1 LEU A 274      -3.091  -2.465   9.473  1.00 92.82           H
ATOM   4179  CD2 LEU A 274      -5.555  -3.590   9.866  1.00 92.82           C
ATOM   4180 1HD2 LEU A 274      -5.886  -3.700   8.833  1.00 92.82           H
ATOM   4181 2HD2 LEU A 274      -6.269  -4.078  10.530  1.00 92.82           H
ATOM   4182 3HD2 LEU A 274      -5.491  -2.531  10.115  1.00 92.82           H
ATOM   4183  HN  LEU A 274      -3.129  -7.944   9.603  1.00 92.82           H
ATOM   4184  N   LEU A 275      -6.047  -8.235  10.771  1.00 94.64           N
ATOM   4185  CA  LEU A 275      -7.318  -8.814  11.171  1.00 94.64           C
ATOM   4186  C   LEU A 275      -7.233  -9.261  12.632  1.00 94.64           C
ATOM   4187  O   LEU A 275      -8.131  -8.982  13.424  1.00 94.64           O
ATOM   4188  HA  LEU A 275      -8.072  -8.030  11.094  1.00 94.64           H
ATOM   4189  CB  LEU A 275      -7.725  -9.931  10.209  1.00 94.64           C
ATOM   4190 1HB  LEU A 275      -7.839  -9.502   9.213  1.00 94.64           H
ATOM   4191 2HB  LEU A 275      -6.909 -10.652  10.154  1.00 94.64           H
ATOM   4192  CG  LEU A 275      -9.011 -10.683  10.560  1.00 94.64           C
ATOM   4193  HG  LEU A 275      -8.924 -11.049  11.583  1.00 94.64           H
ATOM   4194  CD1 LEU A 275     -10.222  -9.750  10.514  1.00 94.64           C
ATOM   4195 1HD1 LEU A 275     -10.084  -8.940  11.231  1.00 94.64           H
ATOM   4196 2HD1 LEU A 275     -10.323  -9.334   9.511  1.00 94.64           H
ATOM   4197 3HD1 LEU A 275     -11.122 -10.310  10.767  1.00 94.64           H
ATOM   4198  CD2 LEU A 275      -9.194 -11.905   9.658  1.00 94.64           C
ATOM   4199 1HD2 LEU A 275      -9.250 -11.584   8.618  1.00 94.64           H
ATOM   4200 2HD2 LEU A 275      -8.348 -12.581   9.784  1.00 94.64           H
ATOM   4201 3HD2 LEU A 275     -10.115 -12.422   9.928  1.00 94.64           H
ATOM   4202  HN  LEU A 275      -5.568  -8.729  10.045  1.00 94.64           H
ATOM   4203  N   VAL A 276      -6.144  -9.948  12.945  1.00 94.92           N
ATOM   4204  CA  VAL A 276      -5.941 -10.458  14.290  1.00 94.92           C
ATOM   4205  C   VAL A 276      -5.952  -9.291  15.280  1.00 94.92           C
ATOM   4206  O   VAL A 276      -6.613  -9.357  16.315  1.00 94.92           O
ATOM   4207  HA  VAL A 276      -6.775 -11.121  14.520  1.00 94.92           H
ATOM   4208  CB  VAL A 276      -4.652 -11.280  14.349  1.00 94.92           C
ATOM   4209  HB  VAL A 276      -3.841 -10.659  13.970  1.00 94.92           H
ATOM   4210  CG1 VAL A 276      -4.314 -11.667  15.790  1.00 94.92           C
ATOM   4211 1HG1 VAL A 276      -4.181 -10.765  16.387  1.00 94.92           H
ATOM   4212 2HG1 VAL A 276      -5.127 -12.261  16.207  1.00 94.92           H
ATOM   4213 3HG1 VAL A 276      -3.394 -12.251  15.804  1.00 94.92           H
ATOM   4214  CG2 VAL A 276      -4.751 -12.520  13.458  1.00 94.92           C
ATOM   4215 1HG2 VAL A 276      -5.579 -13.144  13.793  1.00 94.92           H
ATOM   4216 2HG2 VAL A 276      -4.923 -12.213  12.426  1.00 94.92           H
ATOM   4217 3HG2 VAL A 276      -3.822 -13.086  13.518  1.00 94.92           H
ATOM   4218  HN  VAL A 276      -5.410 -10.157  12.298  1.00 94.92           H
ATOM   4219  N   GLN A 277      -5.211  -8.251  14.927  1.00 93.49           N
ATOM   4220  CA  GLN A 277      -5.115  -7.078  15.779  1.00 93.49           C
ATOM   4221  C   GLN A 277      -6.497  -6.452  15.979  1.00 93.49           C
ATOM   4222  O   GLN A 277      -6.790  -5.913  17.045  1.00 93.49           O
ATOM   4223  HA  GLN A 277      -4.733  -7.443  16.733  1.00 93.49           H
ATOM   4224  CB  GLN A 277      -4.130  -6.060  15.201  1.00 93.49           C
ATOM   4225 1HB  GLN A 277      -4.334  -5.913  14.141  1.00 93.49           H
ATOM   4226 2HB  GLN A 277      -4.270  -5.095  15.689  1.00 93.49           H
ATOM   4227  CG  GLN A 277      -2.685  -6.527  15.388  1.00 93.49           C
ATOM   4228 1HG  GLN A 277      -2.482  -6.676  16.449  1.00 93.49           H
ATOM   4229 2HG  GLN A 277      -2.545  -7.491  14.898  1.00 93.49           H
ATOM   4230  CD  GLN A 277      -1.700  -5.508  14.812  1.00 93.49           C
ATOM   4231  OE1 GLN A 277      -2.025  -4.715  13.943  1.00 93.49           O
ATOM   4232  NE2 GLN A 277      -0.483  -5.572  15.344  1.00 93.49           N
ATOM   4233 1HE2 GLN A 277      -0.282  -6.247  16.054  1.00 93.49           H
ATOM   4234 2HE2 GLN A 277       0.232  -4.946  15.032  1.00 93.49           H
ATOM   4235  HN  GLN A 277      -4.685  -8.201  14.079  1.00 93.49           H
ATOM   4236  N   THR A 278      -7.309  -6.544  14.936  1.00 94.12           N
ATOM   4237  CA  THR A 278      -8.653  -5.993  14.984  1.00 94.12           C
ATOM   4238  C   THR A 278      -9.509  -6.761  15.993  1.00 94.12           C
ATOM   4239  O   THR A 278     -10.213  -6.158  16.801  1.00 94.12           O
ATOM   4240  HA  THR A 278      -8.590  -4.963  15.336  1.00 94.12           H
ATOM   4241  CB  THR A 278      -9.222  -6.013  13.564  1.00 94.12           C
ATOM   4242  HB  THR A 278      -9.375  -7.036  13.220  1.00 94.12           H
ATOM   4243  OG1 THR A 278      -8.294  -5.242  12.806  1.00 94.12           O
ATOM   4244  HG1 THR A 278      -7.627  -5.844  12.367  1.00 94.12           H
ATOM   4245  CG2 THR A 278     -10.535  -5.235  13.448  1.00 94.12           C
ATOM   4246 1HG2 THR A 278     -10.367  -4.195  13.728  1.00 94.12           H
ATOM   4247 2HG2 THR A 278     -11.278  -5.675  14.114  1.00 94.12           H
ATOM   4248 3HG2 THR A 278     -10.896  -5.282  12.421  1.00 94.12           H
ATOM   4249  HN  THR A 278      -7.063  -6.983  14.073  1.00 94.12           H
ATOM   4250  N   ILE A 279      -9.420  -8.081  15.912  1.00 95.49           N
ATOM   4251  CA  ILE A 279     -10.207  -8.938  16.782  1.00 95.49           C
ATOM   4252  C   ILE A 279      -9.783  -8.712  18.234  1.00 95.49           C
ATOM   4253  O   ILE A 279     -10.625  -8.647  19.128  1.00 95.49           O
ATOM   4254  HA  ILE A 279     -11.251  -8.640  16.677  1.00 95.49           H
ATOM   4255  CB  ILE A 279     -10.105 -10.397  16.332  1.00 95.49           C
ATOM   4256  HB  ILE A 279      -9.050 -10.657  16.252  1.00 95.49           H
ATOM   4257  CG1 ILE A 279     -10.723 -10.587  14.945  1.00 95.49           C
ATOM   4258 1HG1 ILE A 279     -11.810 -10.552  15.019  1.00 95.49           H
ATOM   4259 2HG1 ILE A 279     -10.422  -9.767  14.293  1.00 95.49           H
ATOM   4260  CG2 ILE A 279     -10.725 -11.335  17.369  1.00 95.49           C
ATOM   4261 1HG2 ILE A 279     -10.200 -11.225  18.318  1.00 95.49           H
ATOM   4262 2HG2 ILE A 279     -11.777 -11.084  17.504  1.00 95.49           H
ATOM   4263 3HG2 ILE A 279     -10.639 -12.366  17.024  1.00 95.49           H
ATOM   4264  CD1 ILE A 279     -10.291 -11.919  14.330  1.00 95.49           C
ATOM   4265 1HD1 ILE A 279      -9.205 -11.940  14.235  1.00 95.49           H
ATOM   4266 2HD1 ILE A 279     -10.615 -12.738  14.972  1.00 95.49           H
ATOM   4267 3HD1 ILE A 279     -10.744 -12.029  13.345  1.00 95.49           H
ATOM   4268  HN  ILE A 279      -8.825  -8.563  15.270  1.00 95.49           H
ATOM   4269  N   ASP A 280      -8.477  -8.597  18.425  1.00 94.29           N
ATOM   4270  CA  ASP A 280      -7.925  -8.455  19.761  1.00 94.29           C
ATOM   4271  C   ASP A 280      -8.299  -7.080  20.319  1.00 94.29           C
ATOM   4272  O   ASP A 280      -8.535  -6.936  21.518  1.00 94.29           O
ATOM   4273  HA  ASP A 280      -8.358  -9.271  20.339  1.00 94.29           H
ATOM   4274  CB  ASP A 280      -6.398  -8.557  19.740  1.00 94.29           C
ATOM   4275 1HB  ASP A 280      -6.097  -9.451  19.194  1.00 94.29           H
ATOM   4276 2HB  ASP A 280      -5.980  -7.702  19.208  1.00 94.29           H
ATOM   4277  CG  ASP A 280      -5.833  -8.606  21.161  1.00 94.29           C
ATOM   4278  OD1 ASP A 280      -6.339  -9.437  21.945  1.00 94.29           O
ATOM   4279  OD2 ASP A 280      -4.907  -7.810  21.431  1.00 94.29           O
ATOM   4280  HN  ASP A 280      -7.802  -8.601  17.687  1.00 94.29           H
ATOM   4281  N   ALA A 281      -8.343  -6.105  19.423  1.00 92.59           N
ATOM   4282  CA  ALA A 281      -8.719  -4.755  19.805  1.00 92.59           C
ATOM   4283  C   ALA A 281     -10.131  -4.771  20.395  1.00 92.59           C
ATOM   4284  O   ALA A 281     -10.462  -3.945  21.245  1.00 92.59           O
ATOM   4285  HA  ALA A 281      -8.019  -4.418  20.569  1.00 92.59           H
ATOM   4286  CB  ALA A 281      -8.606  -3.831  18.590  1.00 92.59           C
ATOM   4287 1HB  ALA A 281      -7.579  -3.832  18.227  1.00 92.59           H
ATOM   4288 2HB  ALA A 281      -9.271  -4.184  17.802  1.00 92.59           H
ATOM   4289 3HB  ALA A 281      -8.889  -2.818  18.877  1.00 92.59           H
ATOM   4290  HN  ALA A 281      -8.127  -6.226  18.454  1.00 92.59           H
ATOM   4291  N   TYR A 282     -10.925  -5.721  19.922  1.00 91.13           N
ATOM   4292  CA  TYR A 282     -12.295  -5.851  20.388  1.00 91.13           C
ATOM   4293  C   TYR A 282     -12.375  -6.771  21.608  1.00 91.13           C
ATOM   4294  O   TYR A 282     -12.987  -6.421  22.615  1.00 91.13           O
ATOM   4295  HA  TYR A 282     -12.651  -4.859  20.666  1.00 91.13           H
ATOM   4296  CB  TYR A 282     -13.074  -6.485  19.234  1.00 91.13           C
ATOM   4297 1HB  TYR A 282     -12.911  -5.896  18.331  1.00 91.13           H
ATOM   4298 2HB  TYR A 282     -12.672  -7.480  19.041  1.00 91.13           H
ATOM   4299  CG  TYR A 282     -14.579  -6.598  19.486  1.00 91.13           C
ATOM   4300  CD1 TYR A 282     -15.126  -7.807  19.863  1.00 91.13           C
ATOM   4301  HD1 TYR A 282     -14.487  -8.682  19.981  1.00 91.13           H
ATOM   4302  CD2 TYR A 282     -15.388  -5.490  19.337  1.00 91.13           C
ATOM   4303  HD2 TYR A 282     -14.956  -4.535  19.040  1.00 91.13           H
ATOM   4304  CE1 TYR A 282     -16.542  -7.914  20.101  1.00 91.13           C
ATOM   4305  HE1 TYR A 282     -16.988  -8.863  20.399  1.00 91.13           H
ATOM   4306  CE2 TYR A 282     -16.804  -5.596  19.575  1.00 91.13           C
ATOM   4307  HE2 TYR A 282     -17.455  -4.730  19.461  1.00 91.13           H
ATOM   4308  CZ  TYR A 282     -17.312  -6.803  19.945  1.00 91.13           C
ATOM   4309  OH  TYR A 282     -18.649  -6.903  20.170  1.00 91.13           O
ATOM   4310  HH  TYR A 282     -19.084  -6.011  20.048  1.00 91.13           H
ATOM   4311  HN  TYR A 282     -10.646  -6.392  19.235  1.00 91.13           H
ATOM   4312  N   ALA A 283     -11.746  -7.930  21.476  1.00 92.85           N
ATOM   4313  CA  ALA A 283     -11.992  -9.024  22.402  1.00 92.85           C
ATOM   4314  C   ALA A 283     -10.924  -9.009  23.497  1.00 92.85           C
ATOM   4315  O   ALA A 283     -11.112  -9.597  24.561  1.00 92.85           O
ATOM   4316  HA  ALA A 283     -12.969  -8.860  22.856  1.00 92.85           H
ATOM   4317  CB  ALA A 283     -12.021 -10.346  21.633  1.00 92.85           C
ATOM   4318 1HB  ALA A 283     -12.815 -10.316  20.888  1.00 92.85           H
ATOM   4319 2HB  ALA A 283     -11.062 -10.499  21.137  1.00 92.85           H
ATOM   4320 3HB  ALA A 283     -12.205 -11.166  22.328  1.00 92.85           H
ATOM   4321  HN  ALA A 283     -11.082  -8.128  20.756  1.00 92.85           H
ATOM   4322  N   MET A 284      -9.826  -8.330  23.199  1.00 90.39           N
ATOM   4323  CA  MET A 284      -8.715  -8.255  24.133  1.00 90.39           C
ATOM   4324  C   MET A 284      -8.355  -9.642  24.668  1.00 90.39           C
ATOM   4325  O   MET A 284      -8.178  -9.820  25.872  1.00 90.39           O
ATOM   4326  HA  MET A 284      -7.879  -7.849  23.563  1.00 90.39           H
ATOM   4327  CB  MET A 284      -9.091  -7.339  25.300  1.00 90.39           C
ATOM   4328 1HB  MET A 284      -9.902  -7.788  25.873  1.00 90.39           H
ATOM   4329 2HB  MET A 284      -8.241  -7.238  25.975  1.00 90.39           H
ATOM   4330  CG  MET A 284      -9.517  -5.958  24.798  1.00 90.39           C
ATOM   4331 1HG  MET A 284      -8.693  -5.485  24.264  1.00 90.39           H
ATOM   4332 2HG  MET A 284     -10.340  -6.058  24.089  1.00 90.39           H
ATOM   4333  SD  MET A 284     -10.019  -4.937  26.173  1.00 90.39           S
ATOM   4334  CE  MET A 284     -11.121  -3.810  25.336  1.00 90.39           C
ATOM   4335 1HE  MET A 284     -10.573  -3.273  24.562  1.00 90.39           H
ATOM   4336 2HE  MET A 284     -11.937  -4.371  24.880  1.00 90.39           H
ATOM   4337 3HE  MET A 284     -11.527  -3.097  26.055  1.00 90.39           H
ATOM   4338  HN  MET A 284      -9.688  -7.838  22.339  1.00 90.39           H
ATOM   4339  N   PHE A 285      -8.255 -10.589  23.747  1.00 91.09           N
ATOM   4340  CA  PHE A 285      -8.089 -11.983  24.122  1.00 91.09           C
ATOM   4341  C   PHE A 285      -6.610 -12.327  24.311  1.00 91.09           C
ATOM   4342  O   PHE A 285      -6.278 -13.340  24.925  1.00 91.09           O
ATOM   4343  HA  PHE A 285      -8.617 -12.131  25.063  1.00 91.09           H
ATOM   4344  CB  PHE A 285      -8.653 -12.825  22.976  1.00 91.09           C
ATOM   4345 1HB  PHE A 285      -8.773 -13.853  23.318  1.00 91.09           H
ATOM   4346 2HB  PHE A 285      -9.646 -12.456  22.722  1.00 91.09           H
ATOM   4347  CG  PHE A 285      -7.785 -12.821  21.715  1.00 91.09           C
ATOM   4348  CD1 PHE A 285      -7.994 -11.888  20.749  1.00 91.09           C
ATOM   4349  HD1 PHE A 285      -8.780 -11.142  20.872  1.00 91.09           H
ATOM   4350  CD2 PHE A 285      -6.806 -13.752  21.561  1.00 91.09           C
ATOM   4351  HD2 PHE A 285      -6.638 -14.500  22.336  1.00 91.09           H
ATOM   4352  CE1 PHE A 285      -7.189 -11.884  19.579  1.00 91.09           C
ATOM   4353  HE1 PHE A 285      -7.357 -11.136  18.805  1.00 91.09           H
ATOM   4354  CE2 PHE A 285      -6.001 -13.748  20.391  1.00 91.09           C
ATOM   4355  HE2 PHE A 285      -5.215 -14.494  20.268  1.00 91.09           H
ATOM   4356  CZ  PHE A 285      -6.210 -12.815  19.425  1.00 91.09           C
ATOM   4357  HZ  PHE A 285      -5.592 -12.812  18.527  1.00 91.09           H
ATOM   4358  HN  PHE A 285      -8.287 -10.417  22.762  1.00 91.09           H
ATOM   4359  N   ILE A 286      -5.761 -11.463  23.773  1.00 91.87           N
ATOM   4360  CA  ILE A 286      -4.325 -11.648  23.899  1.00 91.87           C
ATOM   4361  C   ILE A 286      -3.849 -11.034  25.217  1.00 91.87           C
ATOM   4362  O   ILE A 286      -3.477  -9.863  25.261  1.00 91.87           O
ATOM   4363  HA  ILE A 286      -4.135 -12.721  23.929  1.00 91.87           H
ATOM   4364  CB  ILE A 286      -3.604 -11.096  22.667  1.00 91.87           C
ATOM   4365  HB  ILE A 286      -3.790 -10.023  22.616  1.00 91.87           H
ATOM   4366  CG1 ILE A 286      -4.161 -11.713  21.383  1.00 91.87           C
ATOM   4367 1HG1 ILE A 286      -3.884 -12.766  21.331  1.00 91.87           H
ATOM   4368 2HG1 ILE A 286      -5.250 -11.671  21.398  1.00 91.87           H
ATOM   4369  CG2 ILE A 286      -2.091 -11.288  22.786  1.00 91.87           C
ATOM   4370 1HG2 ILE A 286      -1.726 -10.763  23.669  1.00 91.87           H
ATOM   4371 2HG2 ILE A 286      -1.865 -12.350  22.876  1.00 91.87           H
ATOM   4372 3HG2 ILE A 286      -1.603 -10.886  21.898  1.00 91.87           H
ATOM   4373  CD1 ILE A 286      -3.634 -10.979  20.148  1.00 91.87           C
ATOM   4374 1HD1 ILE A 286      -3.934  -9.932  20.192  1.00 91.87           H
ATOM   4375 2HD1 ILE A 286      -2.546 -11.044  20.124  1.00 91.87           H
ATOM   4376 3HD1 ILE A 286      -4.045 -11.438  19.250  1.00 91.87           H
ATOM   4377  HN  ILE A 286      -6.039 -10.651  23.260  1.00 91.87           H
ATOM   4378  N   SER A 287      -3.878 -11.853  26.258  1.00 89.29           N
ATOM   4379  CA  SER A 287      -3.416 -11.418  27.565  1.00 89.29           C
ATOM   4380  C   SER A 287      -1.963 -11.847  27.777  1.00 89.29           C
ATOM   4381  O   SER A 287      -1.281 -11.328  28.659  1.00 89.29           O
ATOM   4382  HA  SER A 287      -3.496 -10.331  27.552  1.00 89.29           H
ATOM   4383  CB  SER A 287      -4.303 -11.980  28.678  1.00 89.29           C
ATOM   4384 1HB  SER A 287      -3.909 -11.672  29.646  1.00 89.29           H
ATOM   4385 2HB  SER A 287      -5.304 -11.557  28.593  1.00 89.29           H
ATOM   4386  OG  SER A 287      -4.383 -13.402  28.630  1.00 89.29           O
ATOM   4387  HG  SER A 287      -5.004 -13.734  29.340  1.00 89.29           H
ATOM   4388  HN  SER A 287      -4.207 -12.796  26.219  1.00 89.29           H
ATOM   4389  N   ASN A 288      -1.532 -12.791  26.953  1.00 92.43           N
ATOM   4390  CA  ASN A 288      -0.219 -13.389  27.121  1.00 92.43           C
ATOM   4391  C   ASN A 288       0.825 -12.526  26.409  1.00 92.43           C
ATOM   4392  O   ASN A 288       0.717 -12.278  25.210  1.00 92.43           O
ATOM   4393  HA  ASN A 288      -0.059 -13.432  28.199  1.00 92.43           H
ATOM   4394  CB  ASN A 288      -0.169 -14.791  26.510  1.00 92.43           C
ATOM   4395 1HB  ASN A 288      -1.012 -15.379  26.872  1.00 92.43           H
ATOM   4396 2HB  ASN A 288      -0.270 -14.723  25.427  1.00 92.43           H
ATOM   4397  CG  ASN A 288       1.142 -15.497  26.862  1.00 92.43           C
ATOM   4398  OD1 ASN A 288       2.210 -14.908  26.873  1.00 92.43           O
ATOM   4399  ND2 ASN A 288       1.000 -16.788  27.149  1.00 92.43           N
ATOM   4400 1HD2 ASN A 288       0.094 -17.210  27.122  1.00 92.43           H
ATOM   4401 2HD2 ASN A 288       1.800 -17.336  27.392  1.00 92.43           H
ATOM   4402  HN  ASN A 288      -2.063 -13.146  26.183  1.00 92.43           H
ATOM   4403  N   CYS A 289       1.812 -12.092  27.180  1.00 91.70           N
ATOM   4404  CA  CYS A 289       2.813 -11.172  26.666  1.00 91.70           C
ATOM   4405  C   CYS A 289       3.608 -11.888  25.573  1.00 91.70           C
ATOM   4406  O   CYS A 289       4.017 -11.269  24.591  1.00 91.70           O
ATOM   4407  HA  CYS A 289       2.272 -10.319  26.256  1.00 91.70           H
ATOM   4408  CB  CYS A 289       3.720 -10.644  27.779  1.00 91.70           C
ATOM   4409 1HB  CYS A 289       3.120 -10.164  28.552  1.00 91.70           H
ATOM   4410 2HB  CYS A 289       4.247 -11.473  28.254  1.00 91.70           H
ATOM   4411  SG  CYS A 289       4.925  -9.450  27.092  1.00 91.70           S
ATOM   4412  HN  CYS A 289       1.934 -12.358  28.136  1.00 91.70           H
ATOM   4413  N   ALA A 290       3.804 -13.182  25.779  1.00 93.77           N
ATOM   4414  CA  ALA A 290       4.595 -13.976  24.854  1.00 93.77           C
ATOM   4415  C   ALA A 290       3.911 -13.988  23.486  1.00 93.77           C
ATOM   4416  O   ALA A 290       4.566 -13.814  22.459  1.00 93.77           O
ATOM   4417  HA  ALA A 290       5.571 -13.500  24.759  1.00 93.77           H
ATOM   4418  CB  ALA A 290       4.786 -15.383  25.424  1.00 93.77           C
ATOM   4419 1HB  ALA A 290       5.301 -15.321  26.382  1.00 93.77           H
ATOM   4420 2HB  ALA A 290       3.812 -15.853  25.565  1.00 93.77           H
ATOM   4421 3HB  ALA A 290       5.379 -15.979  24.730  1.00 93.77           H
ATOM   4422  HN  ALA A 290       3.433 -13.686  26.559  1.00 93.77           H
ATOM   4423  N   VAL A 291       2.603 -14.197  23.515  1.00 93.82           N
ATOM   4424  CA  VAL A 291       1.826 -14.246  22.288  1.00 93.82           C
ATOM   4425  C   VAL A 291       1.838 -12.867  21.626  1.00 93.82           C
ATOM   4426  O   VAL A 291       2.017 -12.758  20.414  1.00 93.82           O
ATOM   4427  HA  VAL A 291       2.309 -14.960  21.621  1.00 93.82           H
ATOM   4428  CB  VAL A 291       0.414 -14.755  22.584  1.00 93.82           C
ATOM   4429  HB  VAL A 291      -0.041 -14.080  23.309  1.00 93.82           H
ATOM   4430  CG1 VAL A 291      -0.451 -14.739  21.321  1.00 93.82           C
ATOM   4431 1HG1 VAL A 291      -0.519 -13.719  20.941  1.00 93.82           H
ATOM   4432 2HG1 VAL A 291       0.000 -15.380  20.564  1.00 93.82           H
ATOM   4433 3HG1 VAL A 291      -1.449 -15.105  21.560  1.00 93.82           H
ATOM   4434  CG2 VAL A 291       0.453 -16.154  23.203  1.00 93.82           C
ATOM   4435 1HG2 VAL A 291       0.936 -16.844  22.511  1.00 93.82           H
ATOM   4436 2HG2 VAL A 291       1.016 -16.122  24.136  1.00 93.82           H
ATOM   4437 3HG2 VAL A 291      -0.564 -16.491  23.403  1.00 93.82           H
ATOM   4438  HN  VAL A 291       2.077 -14.330  24.354  1.00 93.82           H
ATOM   4439  N   SER A 292       1.645 -11.848  22.450  1.00 92.80           N
ATOM   4440  CA  SER A 292       1.592 -10.483  21.954  1.00 92.80           C
ATOM   4441  C   SER A 292       2.916 -10.120  21.279  1.00 92.80           C
ATOM   4442  O   SER A 292       2.925  -9.495  20.220  1.00 92.80           O
ATOM   4443  HA  SER A 292       0.777 -10.471  21.230  1.00 92.80           H
ATOM   4444  CB  SER A 292       1.284  -9.498  23.084  1.00 92.80           C
ATOM   4445 1HB  SER A 292       0.396  -9.830  23.622  1.00 92.80           H
ATOM   4446 2HB  SER A 292       2.107  -9.497  23.798  1.00 92.80           H
ATOM   4447  OG  SER A 292       1.076  -8.175  22.596  1.00 92.80           O
ATOM   4448  HG  SER A 292       0.199  -8.120  22.121  1.00 92.80           H
ATOM   4449  HN  SER A 292       1.526 -11.943  23.439  1.00 92.80           H
ATOM   4450  N   THR A 293       4.001 -10.528  21.920  1.00 92.87           N
ATOM   4451  CA  THR A 293       5.328 -10.227  21.410  1.00 92.87           C
ATOM   4452  C   THR A 293       5.511 -10.824  20.013  1.00 92.87           C
ATOM   4453  O   THR A 293       6.010 -10.156  19.109  1.00 92.87           O
ATOM   4454  HA  THR A 293       5.422  -9.146  21.311  1.00 92.87           H
ATOM   4455  CB  THR A 293       6.352 -10.737  22.427  1.00 92.87           C
ATOM   4456  HB  THR A 293       6.199 -11.795  22.636  1.00 92.87           H
ATOM   4457  OG1 THR A 293       6.200  -9.861  23.541  1.00 92.87           O
ATOM   4458  HG1 THR A 293       5.573 -10.263  24.209  1.00 92.87           H
ATOM   4459  CG2 THR A 293       7.794 -10.511  21.969  1.00 92.87           C
ATOM   4460 1HG2 THR A 293       7.967  -9.444  21.825  1.00 92.87           H
ATOM   4461 2HG2 THR A 293       7.964 -11.037  21.030  1.00 92.87           H
ATOM   4462 3HG2 THR A 293       8.480 -10.890  22.727  1.00 92.87           H
ATOM   4463  HN  THR A 293       3.984 -11.053  22.771  1.00 92.87           H
ATOM   4464  N   ASN A 294       5.096 -12.076  19.881  1.00 94.41           N
ATOM   4465  CA  ASN A 294       5.267 -12.792  18.628  1.00 94.41           C
ATOM   4466  C   ASN A 294       4.401 -12.137  17.550  1.00 94.41           C
ATOM   4467  O   ASN A 294       4.816 -12.026  16.397  1.00 94.41           O
ATOM   4468  HA  ASN A 294       6.331 -12.727  18.403  1.00 94.41           H
ATOM   4469  CB  ASN A 294       4.830 -14.252  18.764  1.00 94.41           C
ATOM   4470 1HB  ASN A 294       3.861 -14.300  19.262  1.00 94.41           H
ATOM   4471 2HB  ASN A 294       4.702 -14.690  17.774  1.00 94.41           H
ATOM   4472  CG  ASN A 294       5.858 -15.060  19.557  1.00 94.41           C
ATOM   4473  OD1 ASN A 294       6.994 -14.655  19.744  1.00 94.41           O
ATOM   4474  ND2 ASN A 294       5.399 -16.223  20.011  1.00 94.41           N
ATOM   4475 1HD2 ASN A 294       4.455 -16.496  19.822  1.00 94.41           H
ATOM   4476 2HD2 ASN A 294       5.996 -16.824  20.542  1.00 94.41           H
ATOM   4477  HN  ASN A 294       4.652 -12.598  20.609  1.00 94.41           H
ATOM   4478  N   ILE A 295       3.212 -11.722  17.962  1.00 93.30           N
ATOM   4479  CA  ILE A 295       2.264 -11.127  17.035  1.00 93.30           C
ATOM   4480  C   ILE A 295       2.833  -9.810  16.505  1.00 93.30           C
ATOM   4481  O   ILE A 295       2.686  -9.496  15.325  1.00 93.30           O
ATOM   4482  HA  ILE A 295       2.150 -11.816  16.198  1.00 93.30           H
ATOM   4483  CB  ILE A 295       0.890 -10.983  17.693  1.00 93.30           C
ATOM   4484  HB  ILE A 295       1.035 -10.620  18.710  1.00 93.30           H
ATOM   4485  CG1 ILE A 295       0.185 -12.338  17.792  1.00 93.30           C
ATOM   4486 1HG1 ILE A 295      -0.099 -12.678  16.796  1.00 93.30           H
ATOM   4487 2HG1 ILE A 295       0.872 -13.080  18.198  1.00 93.30           H
ATOM   4488  CG2 ILE A 295       0.037  -9.946  16.960  1.00 93.30           C
ATOM   4489 1HG2 ILE A 295       0.540  -8.979  16.985  1.00 93.30           H
ATOM   4490 2HG2 ILE A 295      -0.102 -10.256  15.924  1.00 93.30           H
ATOM   4491 3HG2 ILE A 295      -0.934  -9.863  17.448  1.00 93.30           H
ATOM   4492  CD1 ILE A 295      -1.058 -12.245  18.680  1.00 93.30           C
ATOM   4493 1HD1 ILE A 295      -0.766 -11.928  19.681  1.00 93.30           H
ATOM   4494 2HD1 ILE A 295      -1.753 -11.519  18.257  1.00 93.30           H
ATOM   4495 3HD1 ILE A 295      -1.540 -13.221  18.733  1.00 93.30           H
ATOM   4496  HN  ILE A 295       2.894 -11.786  18.908  1.00 93.30           H
ATOM   4497  N   ASP A 296       3.471  -9.074  17.403  1.00 93.35           N
ATOM   4498  CA  ASP A 296       4.041  -7.785  17.047  1.00 93.35           C
ATOM   4499  C   ASP A 296       5.180  -7.995  16.047  1.00 93.35           C
ATOM   4500  O   ASP A 296       5.320  -7.233  15.091  1.00 93.35           O
ATOM   4501  HA  ASP A 296       3.214  -7.214  16.623  1.00 93.35           H
ATOM   4502  CB  ASP A 296       4.614  -7.078  18.276  1.00 93.35           C
ATOM   4503 1HB  ASP A 296       5.284  -7.753  18.809  1.00 93.35           H
ATOM   4504 2HB  ASP A 296       5.210  -6.221  17.962  1.00 93.35           H
ATOM   4505  CG  ASP A 296       3.497  -6.614  19.213  1.00 93.35           C
ATOM   4506  OD1 ASP A 296       2.342  -6.565  18.738  1.00 93.35           O
ATOM   4507  OD2 ASP A 296       3.824  -6.319  20.383  1.00 93.35           O
ATOM   4508  HN  ASP A 296       3.601  -9.344  18.357  1.00 93.35           H
ATOM   4509  N   ILE A 297       5.965  -9.031  16.302  1.00 94.16           N
ATOM   4510  CA  ILE A 297       7.058  -9.379  15.410  1.00 94.16           C
ATOM   4511  C   ILE A 297       6.492  -9.763  14.042  1.00 94.16           C
ATOM   4512  O   ILE A 297       7.011  -9.341  13.010  1.00 94.16           O
ATOM   4513  HA  ILE A 297       7.678  -8.491  15.290  1.00 94.16           H
ATOM   4514  CB  ILE A 297       7.937 -10.463  16.038  1.00 94.16           C
ATOM   4515  HB  ILE A 297       7.288 -11.253  16.415  1.00 94.16           H
ATOM   4516  CG1 ILE A 297       8.719  -9.911  17.232  1.00 94.16           C
ATOM   4517 1HG1 ILE A 297       9.477  -9.211  16.882  1.00 94.16           H
ATOM   4518 2HG1 ILE A 297       8.047  -9.354  17.885  1.00 94.16           H
ATOM   4519  CG2 ILE A 297       8.858 -11.096  14.992  1.00 94.16           C
ATOM   4520 1HG2 ILE A 297       8.256 -11.547  14.204  1.00 94.16           H
ATOM   4521 2HG2 ILE A 297       9.502 -10.328  14.564  1.00 94.16           H
ATOM   4522 3HG2 ILE A 297       9.472 -11.862  15.465  1.00 94.16           H
ATOM   4523  CD1 ILE A 297       9.385 -11.041  18.020  1.00 94.16           C
ATOM   4524 1HD1 ILE A 297       8.621 -11.726  18.389  1.00 94.16           H
ATOM   4525 2HD1 ILE A 297      10.074 -11.580  17.370  1.00 94.16           H
ATOM   4526 3HD1 ILE A 297       9.934 -10.621  18.863  1.00 94.16           H
ATOM   4527  HN  ILE A 297       5.864  -9.627  17.099  1.00 94.16           H
ATOM   4528  N   CYS A 298       5.434 -10.560  14.077  1.00 94.44           N
ATOM   4529  CA  CYS A 298       4.790 -11.005  12.853  1.00 94.44           C
ATOM   4530  C   CYS A 298       4.339  -9.770  12.071  1.00 94.44           C
ATOM   4531  O   CYS A 298       4.467  -9.723  10.848  1.00 94.44           O
ATOM   4532  HA  CYS A 298       5.538 -11.566  12.292  1.00 94.44           H
ATOM   4533  CB  CYS A 298       3.626 -11.956  13.138  1.00 94.44           C
ATOM   4534 1HB  CYS A 298       3.001 -11.550  13.933  1.00 94.44           H
ATOM   4535 2HB  CYS A 298       2.996 -12.049  12.253  1.00 94.44           H
ATOM   4536  SG  CYS A 298       4.266 -13.600  13.624  1.00 94.44           S
ATOM   4537  HG  CYS A 298       4.636 -13.248  14.853  1.00 94.44           H
ATOM   4538  HN  CYS A 298       5.018 -10.900  14.921  1.00 94.44           H
ATOM   4539  N   PHE A 299       3.821  -8.799  12.808  1.00 93.25           N
ATOM   4540  CA  PHE A 299       3.349  -7.567  12.199  1.00 93.25           C
ATOM   4541  C   PHE A 299       4.477  -6.861  11.444  1.00 93.25           C
ATOM   4542  O   PHE A 299       4.294  -6.433  10.305  1.00 93.25           O
ATOM   4543  HA  PHE A 299       2.557  -7.835  11.499  1.00 93.25           H
ATOM   4544  CB  PHE A 299       2.867  -6.662  13.335  1.00 93.25           C
ATOM   4545 1HB  PHE A 299       2.096  -7.186  13.901  1.00 93.25           H
ATOM   4546 2HB  PHE A 299       3.696  -6.482  14.019  1.00 93.25           H
ATOM   4547  CG  PHE A 299       2.310  -5.317  12.865  1.00 93.25           C
ATOM   4548  CD1 PHE A 299       3.129  -4.235  12.778  1.00 93.25           C
ATOM   4549  HD1 PHE A 299       4.183  -4.326  13.043  1.00 93.25           H
ATOM   4550  CD2 PHE A 299       0.996  -5.203  12.535  1.00 93.25           C
ATOM   4551  HD2 PHE A 299       0.339  -6.070  12.606  1.00 93.25           H
ATOM   4552  CE1 PHE A 299       2.613  -2.986  12.342  1.00 93.25           C
ATOM   4553  HE1 PHE A 299       3.269  -2.119  12.272  1.00 93.25           H
ATOM   4554  CE2 PHE A 299       0.479  -3.954  12.100  1.00 93.25           C
ATOM   4555  HE2 PHE A 299      -0.575  -3.862  11.835  1.00 93.25           H
ATOM   4556  CZ  PHE A 299       1.298  -2.872  12.012  1.00 93.25           C
ATOM   4557  HZ  PHE A 299       0.902  -1.914  11.678  1.00 93.25           H
ATOM   4558  HN  PHE A 299       3.722  -8.844  13.802  1.00 93.25           H
ATOM   4559  N   GLN A 300       5.618  -6.760  12.109  1.00 93.26           N
ATOM   4560  CA  GLN A 300       6.764  -6.080  11.530  1.00 93.26           C
ATOM   4561  C   GLN A 300       7.174  -6.754  10.219  1.00 93.26           C
ATOM   4562  O   GLN A 300       7.390  -6.081   9.212  1.00 93.26           O
ATOM   4563  HA  GLN A 300       6.428  -5.062  11.334  1.00 93.26           H
ATOM   4564  CB  GLN A 300       7.934  -6.041  12.515  1.00 93.26           C
ATOM   4565 1HB  GLN A 300       8.125  -7.043  12.899  1.00 93.26           H
ATOM   4566 2HB  GLN A 300       8.839  -5.720  11.999  1.00 93.26           H
ATOM   4567  CG  GLN A 300       7.640  -5.091  13.678  1.00 93.26           C
ATOM   4568 1HG  GLN A 300       7.418  -4.096  13.292  1.00 93.26           H
ATOM   4569 2HG  GLN A 300       6.753  -5.430  14.214  1.00 93.26           H
ATOM   4570  CD  GLN A 300       8.827  -5.018  14.640  1.00 93.26           C
ATOM   4571  OE1 GLN A 300       9.939  -5.411  14.326  1.00 93.26           O
ATOM   4572  NE2 GLN A 300       8.531  -4.493  15.826  1.00 93.26           N
ATOM   4573 1HE2 GLN A 300       7.598  -4.190  16.019  1.00 93.26           H
ATOM   4574 2HE2 GLN A 300       9.242  -4.403  16.524  1.00 93.26           H
ATOM   4575  HN  GLN A 300       5.767  -7.133  13.025  1.00 93.26           H
ATOM   4576  N   VAL A 301       7.269  -8.074  10.273  1.00 95.15           N
ATOM   4577  CA  VAL A 301       7.773  -8.836   9.143  1.00 95.15           C
ATOM   4578  C   VAL A 301       6.838  -8.644   7.947  1.00 95.15           C
ATOM   4579  O   VAL A 301       7.285  -8.307   6.852  1.00 95.15           O
ATOM   4580  HA  VAL A 301       8.754  -8.436   8.888  1.00 95.15           H
ATOM   4581  CB  VAL A 301       7.946 -10.304   9.536  1.00 95.15           C
ATOM   4582  HB  VAL A 301       6.996 -10.658   9.937  1.00 95.15           H
ATOM   4583  CG1 VAL A 301       8.291 -11.161   8.317  1.00 95.15           C
ATOM   4584 1HG1 VAL A 301       7.488 -11.089   7.583  1.00 95.15           H
ATOM   4585 2HG1 VAL A 301       9.222 -10.806   7.874  1.00 95.15           H
ATOM   4586 3HG1 VAL A 301       8.409 -12.200   8.625  1.00 95.15           H
ATOM   4587  CG2 VAL A 301       9.004 -10.457  10.631  1.00 95.15           C
ATOM   4588 1HG2 VAL A 301       9.959 -10.077  10.269  1.00 95.15           H
ATOM   4589 2HG2 VAL A 301       8.699  -9.893  11.512  1.00 95.15           H
ATOM   4590 3HG2 VAL A 301       9.107 -11.510  10.892  1.00 95.15           H
ATOM   4591  HN  VAL A 301       7.010  -8.621  11.069  1.00 95.15           H
ATOM   4592  N   THR A 302       5.556  -8.867   8.197  1.00 94.54           N
ATOM   4593  CA  THR A 302       4.569  -8.838   7.131  1.00 94.54           C
ATOM   4594  C   THR A 302       4.425  -7.420   6.575  1.00 94.54           C
ATOM   4595  O   THR A 302       4.156  -7.239   5.388  1.00 94.54           O
ATOM   4596  HA  THR A 302       4.927  -9.467   6.315  1.00 94.54           H
ATOM   4597  CB  THR A 302       3.261  -9.411   7.681  1.00 94.54           C
ATOM   4598  HB  THR A 302       2.485  -9.414   6.916  1.00 94.54           H
ATOM   4599  OG1 THR A 302       2.989  -8.613   8.830  1.00 94.54           O
ATOM   4600  HG1 THR A 302       3.370  -9.047   9.646  1.00 94.54           H
ATOM   4601  CG2 THR A 302       3.431 -10.825   8.241  1.00 94.54           C
ATOM   4602 1HG2 THR A 302       4.158 -10.809   9.052  1.00 94.54           H
ATOM   4603 2HG2 THR A 302       3.782 -11.489   7.451  1.00 94.54           H
ATOM   4604 3HG2 THR A 302       2.473 -11.183   8.618  1.00 94.54           H
ATOM   4605  HN  THR A 302       5.189  -9.064   9.106  1.00 94.54           H
ATOM   4606  N   GLN A 303       4.611  -6.451   7.459  1.00 93.48           N
ATOM   4607  CA  GLN A 303       4.556  -5.054   7.061  1.00 93.48           C
ATOM   4608  C   GLN A 303       5.658  -4.748   6.045  1.00 93.48           C
ATOM   4609  O   GLN A 303       5.413  -4.084   5.039  1.00 93.48           O
ATOM   4610  HA  GLN A 303       3.578  -4.924   6.597  1.00 93.48           H
ATOM   4611  CB  GLN A 303       4.660  -4.133   8.278  1.00 93.48           C
ATOM   4612 1HB  GLN A 303       3.816  -4.308   8.944  1.00 93.48           H
ATOM   4613 2HB  GLN A 303       5.564  -4.368   8.840  1.00 93.48           H
ATOM   4614  CG  GLN A 303       4.684  -2.664   7.852  1.00 93.48           C
ATOM   4615 1HG  GLN A 303       5.676  -2.406   7.480  1.00 93.48           H
ATOM   4616 2HG  GLN A 303       3.985  -2.507   7.031  1.00 93.48           H
ATOM   4617  CD  GLN A 303       4.319  -1.748   9.022  1.00 93.48           C
ATOM   4618  OE1 GLN A 303       5.147  -1.385   9.842  1.00 93.48           O
ATOM   4619  NE2 GLN A 303       3.037  -1.395   9.054  1.00 93.48           N
ATOM   4620 1HE2 GLN A 303       2.410  -1.728   8.350  1.00 93.48           H
ATOM   4621 2HE2 GLN A 303       2.701  -0.798   9.781  1.00 93.48           H
ATOM   4622  HN  GLN A 303       4.796  -6.607   8.429  1.00 93.48           H
ATOM   4623  N   THR A 304       6.849  -5.246   6.344  1.00 94.19           N
ATOM   4624  CA  THR A 304       7.999  -5.001   5.489  1.00 94.19           C
ATOM   4625  C   THR A 304       7.771  -5.606   4.103  1.00 94.19           C
ATOM   4626  O   THR A 304       8.110  -4.994   3.091  1.00 94.19           O
ATOM   4627  HA  THR A 304       8.104  -3.924   5.355  1.00 94.19           H
ATOM   4628  CB  THR A 304       9.239  -5.551   6.196  1.00 94.19           C
ATOM   4629  HB  THR A 304       9.153  -6.626   6.354  1.00 94.19           H
ATOM   4630  OG1 THR A 304       9.343  -4.763   7.379  1.00 94.19           O
ATOM   4631  HG1 THR A 304       8.792  -5.167   8.109  1.00 94.19           H
ATOM   4632  CG2 THR A 304      10.530  -5.250   5.433  1.00 94.19           C
ATOM   4633 1HG2 THR A 304      10.651  -4.171   5.334  1.00 94.19           H
ATOM   4634 2HG2 THR A 304      10.480  -5.701   4.442  1.00 94.19           H
ATOM   4635 3HG2 THR A 304      11.379  -5.662   5.978  1.00 94.19           H
ATOM   4636  HN  THR A 304       7.035  -5.806   7.151  1.00 94.19           H
ATOM   4637  N   ILE A 305       7.199  -6.801   4.101  1.00 94.27           N
ATOM   4638  CA  ILE A 305       6.904  -7.487   2.854  1.00 94.27           C
ATOM   4639  C   ILE A 305       5.960  -6.625   2.013  1.00 94.27           C
ATOM   4640  O   ILE A 305       6.117  -6.532   0.797  1.00 94.27           O
ATOM   4641  HA  ILE A 305       7.843  -7.599   2.313  1.00 94.27           H
ATOM   4642  CB  ILE A 305       6.370  -8.894   3.130  1.00 94.27           C
ATOM   4643  HB  ILE A 305       5.555  -8.815   3.850  1.00 94.27           H
ATOM   4644  CG1 ILE A 305       7.448  -9.775   3.764  1.00 94.27           C
ATOM   4645 1HG1 ILE A 305       8.211 -10.011   3.023  1.00 94.27           H
ATOM   4646 2HG1 ILE A 305       7.942  -9.230   4.568  1.00 94.27           H
ATOM   4647  CG2 ILE A 305       5.791  -9.520   1.860  1.00 94.27           C
ATOM   4648 1HG2 ILE A 305       4.973  -8.902   1.490  1.00 94.27           H
ATOM   4649 2HG2 ILE A 305       6.570  -9.585   1.100  1.00 94.27           H
ATOM   4650 3HG2 ILE A 305       5.419 -10.520   2.084  1.00 94.27           H
ATOM   4651  CD1 ILE A 305       6.845 -11.070   4.313  1.00 94.27           C
ATOM   4652 1HD1 ILE A 305       6.099 -10.830   5.071  1.00 94.27           H
ATOM   4653 2HD1 ILE A 305       6.373 -11.624   3.502  1.00 94.27           H
ATOM   4654 3HD1 ILE A 305       7.633 -11.678   4.758  1.00 94.27           H
ATOM   4655  HN  ILE A 305       6.938  -7.298   4.928  1.00 94.27           H
ATOM   4656  N   ALA A 306       5.000  -6.017   2.695  1.00 92.38           N
ATOM   4657  CA  ALA A 306       3.997  -5.212   2.019  1.00 92.38           C
ATOM   4658  C   ALA A 306       4.673  -4.008   1.362  1.00 92.38           C
ATOM   4659  O   ALA A 306       4.253  -3.562   0.295  1.00 92.38           O
ATOM   4660  HA  ALA A 306       3.542  -5.831   1.245  1.00 92.38           H
ATOM   4661  CB  ALA A 306       2.915  -4.799   3.020  1.00 92.38           C
ATOM   4662 1HB  ALA A 306       2.446  -5.691   3.436  1.00 92.38           H
ATOM   4663 2HB  ALA A 306       3.366  -4.217   3.823  1.00 92.38           H
ATOM   4664 3HB  ALA A 306       2.162  -4.196   2.512  1.00 92.38           H
ATOM   4665  HN  ALA A 306       4.903  -6.067   3.689  1.00 92.38           H
ATOM   4666  N   PHE A 307       5.709  -3.516   2.025  1.00 92.92           N
ATOM   4667  CA  PHE A 307       6.385  -2.312   1.572  1.00 92.92           C
ATOM   4668  C   PHE A 307       7.228  -2.593   0.326  1.00 92.92           C
ATOM   4669  O   PHE A 307       7.350  -1.739  -0.550  1.00 92.92           O
ATOM   4670  HA  PHE A 307       5.614  -1.580   1.329  1.00 92.92           H
ATOM   4671  CB  PHE A 307       7.307  -1.863   2.706  1.00 92.92           C
ATOM   4672 1HB  PHE A 307       7.897  -2.716   3.041  1.00 92.92           H
ATOM   4673 2HB  PHE A 307       8.008  -1.123   2.320  1.00 92.92           H
ATOM   4674  CG  PHE A 307       6.571  -1.267   3.908  1.00 92.92           C
ATOM   4675  CD1 PHE A 307       5.211  -1.249   3.932  1.00 92.92           C
ATOM   4676  HD1 PHE A 307       4.646  -1.658   3.094  1.00 92.92           H
ATOM   4677  CD2 PHE A 307       7.276  -0.757   4.953  1.00 92.92           C
ATOM   4678  HD2 PHE A 307       8.366  -0.771   4.934  1.00 92.92           H
ATOM   4679  CE1 PHE A 307       4.528  -0.696   5.047  1.00 92.92           C
ATOM   4680  HE1 PHE A 307       3.438  -0.681   5.066  1.00 92.92           H
ATOM   4681  CE2 PHE A 307       6.593  -0.204   6.068  1.00 92.92           C
ATOM   4682  HE2 PHE A 307       7.158   0.205   6.906  1.00 92.92           H
ATOM   4683  CZ  PHE A 307       5.233  -0.185   6.092  1.00 92.92           C
ATOM   4684  HZ  PHE A 307       4.709   0.239   6.948  1.00 92.92           H
ATOM   4685  HN  PHE A 307       6.085  -3.924   2.857  1.00 92.92           H
ATOM   4686  N   PHE A 308       7.787  -3.794   0.287  1.00 92.80           N
ATOM   4687  CA  PHE A 308       8.609  -4.201  -0.840  1.00 92.80           C
ATOM   4688  C   PHE A 308       7.825  -4.110  -2.151  1.00 92.80           C
ATOM   4689  O   PHE A 308       8.412  -3.949  -3.219  1.00 92.80           O
ATOM   4690  HA  PHE A 308       9.461  -3.522  -0.881  1.00 92.80           H
ATOM   4691  CB  PHE A 308       9.010  -5.657  -0.598  1.00 92.80           C
ATOM   4692 1HB  PHE A 308       8.310  -6.104   0.108  1.00 92.80           H
ATOM   4693 2HB  PHE A 308       8.915  -6.209  -1.533  1.00 92.80           H
ATOM   4694  CG  PHE A 308      10.432  -5.830  -0.063  1.00 92.80           C
ATOM   4695  CD1 PHE A 308      11.492  -5.753  -0.911  1.00 92.80           C
ATOM   4696  HD1 PHE A 308      11.329  -5.568  -1.972  1.00 92.80           H
ATOM   4697  CD2 PHE A 308      10.637  -6.062   1.262  1.00 92.80           C
ATOM   4698  HD2 PHE A 308       9.787  -6.124   1.942  1.00 92.80           H
ATOM   4699  CE1 PHE A 308      12.813  -5.914  -0.414  1.00 92.80           C
ATOM   4700  HE1 PHE A 308      13.663  -5.852  -1.093  1.00 92.80           H
ATOM   4701  CE2 PHE A 308      11.957  -6.223   1.759  1.00 92.80           C
ATOM   4702  HE2 PHE A 308      12.121  -6.408   2.821  1.00 92.80           H
ATOM   4703  CZ  PHE A 308      13.017  -6.145   0.911  1.00 92.80           C
ATOM   4704  HZ  PHE A 308      14.031  -6.269   1.293  1.00 92.80           H
ATOM   4705  HN  PHE A 308       7.686  -4.481   1.007  1.00 92.80           H
ATOM   4706  N   HIS A 309       6.510  -4.218  -2.026  1.00 90.32           N
ATOM   4707  CA  HIS A 309       5.645  -4.216  -3.193  1.00 90.32           C
ATOM   4708  C   HIS A 309       5.872  -2.935  -3.998  1.00 90.32           C
ATOM   4709  O   HIS A 309       5.853  -2.958  -5.227  1.00 90.32           O
ATOM   4710  HA  HIS A 309       5.936  -5.073  -3.800  1.00 90.32           H
ATOM   4711  CB  HIS A 309       4.183  -4.408  -2.785  1.00 90.32           C
ATOM   4712 1HB  HIS A 309       4.095  -5.329  -2.209  1.00 90.32           H
ATOM   4713 2HB  HIS A 309       3.889  -3.590  -2.126  1.00 90.32           H
ATOM   4714  CG  HIS A 309       3.223  -4.466  -3.950  1.00 90.32           C
ATOM   4715  ND1 HIS A 309       2.618  -3.340  -4.480  1.00 90.32           N
ATOM   4716  HD1 HIS A 309       2.747  -2.401  -4.160  1.00 90.32           H
ATOM   4717  CD2 HIS A 309       2.771  -5.525  -4.680  1.00 90.32           C
ATOM   4718  HD2 HIS A 309       3.049  -6.568  -4.529  1.00 90.32           H
ATOM   4719  CE1 HIS A 309       1.839  -3.716  -5.483  1.00 90.32           C
ATOM   4720  HE1 HIS A 309       1.229  -3.059  -6.102  1.00 90.32           H
ATOM   4721  NE2 HIS A 309       1.935  -5.071  -5.605  1.00 90.32           N
ATOM   4722  HN  HIS A 309       6.037  -4.305  -1.149  1.00 90.32           H
ATOM   4723  N   SER A 310       6.083  -1.847  -3.272  1.00 90.31           N
ATOM   4724  CA  SER A 310       6.124  -0.532  -3.888  1.00 90.31           C
ATOM   4725  C   SER A 310       7.382  -0.396  -4.749  1.00 90.31           C
ATOM   4726  O   SER A 310       7.511   0.553  -5.520  1.00 90.31           O
ATOM   4727  HA  SER A 310       5.229  -0.475  -4.507  1.00 90.31           H
ATOM   4728  CB  SER A 310       6.083   0.574  -2.831  1.00 90.31           C
ATOM   4729 1HB  SER A 310       6.864   0.397  -2.091  1.00 90.31           H
ATOM   4730 2HB  SER A 310       6.301   1.533  -3.301  1.00 90.31           H
ATOM   4731  OG  SER A 310       4.818   0.642  -2.179  1.00 90.31           O
ATOM   4732  HG  SER A 310       4.132   1.016  -2.802  1.00 90.31           H
ATOM   4733  HN  SER A 310       6.225  -1.854  -2.282  1.00 90.31           H
ATOM   4734  N   CYS A 311       8.277  -1.360  -4.589  1.00 91.94           N
ATOM   4735  CA  CYS A 311       9.506  -1.376  -5.363  1.00 91.94           C
ATOM   4736  C   CYS A 311       9.398  -2.482  -6.414  1.00 91.94           C
ATOM   4737  O   CYS A 311      10.280  -2.630  -7.258  1.00 91.94           O
ATOM   4738  HA  CYS A 311       9.591  -0.398  -5.837  1.00 91.94           H
ATOM   4739  CB  CYS A 311      10.735  -1.557  -4.469  1.00 91.94           C
ATOM   4740 1HB  CYS A 311      11.639  -1.313  -5.026  1.00 91.94           H
ATOM   4741 2HB  CYS A 311      10.686  -0.869  -3.625  1.00 91.94           H
ATOM   4742  SG  CYS A 311      10.821  -3.282  -3.864  1.00 91.94           S
ATOM   4743  HG  CYS A 311      11.960  -3.138  -3.193  1.00 91.94           H
ATOM   4744  HN  CYS A 311       8.173  -2.119  -3.945  1.00 91.94           H
ATOM   4745  N   LEU A 312       8.308  -3.231  -6.329  1.00 89.08           N
ATOM   4746  CA  LEU A 312       8.141  -4.407  -7.165  1.00 89.08           C
ATOM   4747  C   LEU A 312       7.488  -3.999  -8.487  1.00 89.08           C
ATOM   4748  O   LEU A 312       7.760  -4.596  -9.528  1.00 89.08           O
ATOM   4749  HA  LEU A 312       9.135  -4.801  -7.378  1.00 89.08           H
ATOM   4750  CB  LEU A 312       7.375  -5.496  -6.411  1.00 89.08           C
ATOM   4751 1HB  LEU A 312       6.486  -5.047  -5.969  1.00 89.08           H
ATOM   4752 2HB  LEU A 312       7.033  -6.238  -7.133  1.00 89.08           H
ATOM   4753  CG  LEU A 312       8.150  -6.219  -5.307  1.00 89.08           C
ATOM   4754  HG  LEU A 312       8.451  -5.483  -4.563  1.00 89.08           H
ATOM   4755  CD1 LEU A 312       7.264  -7.244  -4.597  1.00 89.08           C
ATOM   4756 1HD1 LEU A 312       6.409  -6.737  -4.149  1.00 89.08           H
ATOM   4757 2HD1 LEU A 312       6.912  -7.982  -5.318  1.00 89.08           H
ATOM   4758 3HD1 LEU A 312       7.839  -7.744  -3.817  1.00 89.08           H
ATOM   4759  CD2 LEU A 312       9.429  -6.852  -5.859  1.00 89.08           C
ATOM   4760 1HD2 LEU A 312       9.172  -7.573  -6.636  1.00 89.08           H
ATOM   4761 2HD2 LEU A 312      10.065  -6.075  -6.282  1.00 89.08           H
ATOM   4762 3HD2 LEU A 312       9.960  -7.359  -5.054  1.00 89.08           H
ATOM   4763  HN  LEU A 312       7.549  -3.045  -5.704  1.00 89.08           H
ATOM   4764  N   ASN A 313       6.638  -2.986  -8.403  1.00 81.42           N
ATOM   4765  CA  ASN A 313       5.807  -2.610  -9.534  1.00 81.42           C
ATOM   4766  C   ASN A 313       6.698  -2.336 -10.747  1.00 81.42           C
ATOM   4767  O   ASN A 313       6.502  -2.922 -11.810  1.00 81.42           O
ATOM   4768  HA  ASN A 313       5.137  -3.456  -9.691  1.00 81.42           H
ATOM   4769  CB  ASN A 313       5.011  -1.338  -9.234  1.00 81.42           C
ATOM   4770 1HB  ASN A 313       5.654  -0.612  -8.736  1.00 81.42           H
ATOM   4771 2HB  ASN A 313       4.681  -0.883 -10.168  1.00 81.42           H
ATOM   4772  CG  ASN A 313       3.799  -1.644  -8.353  1.00 81.42           C
ATOM   4773  OD1 ASN A 313       3.256  -2.737  -8.357  1.00 81.42           O
ATOM   4774  ND2 ASN A 313       3.406  -0.622  -7.599  1.00 81.42           N
ATOM   4775 1HD2 ASN A 313       3.896   0.249  -7.643  1.00 81.42           H
ATOM   4776 2HD2 ASN A 313       2.621  -0.723  -6.988  1.00 81.42           H
ATOM   4777  HN  ASN A 313       6.513  -2.428  -7.583  1.00 81.42           H
ATOM   4778  N   PRO A 314       7.688  -1.444 -10.611  1.00 82.07           N
ATOM   4779  CA  PRO A 314       8.554  -1.100 -11.742  1.00 82.07           C
ATOM   4780  C   PRO A 314       9.170  -2.328 -12.392  1.00 82.07           C
ATOM   4781  O   PRO A 314       9.263  -2.407 -13.616  1.00 82.07           O
ATOM   4782  HA  PRO A 314       7.970  -0.624 -12.530  1.00 82.07           H
ATOM   4783  CB  PRO A 314       9.618  -0.192 -11.121  1.00 82.07           C
ATOM   4784 1HB  PRO A 314      10.490  -0.760 -10.796  1.00 82.07           H
ATOM   4785 2HB  PRO A 314       9.972   0.555 -11.831  1.00 82.07           H
ATOM   4786  CG  PRO A 314       8.892   0.448  -9.944  1.00 82.07           C
ATOM   4787 1HG  PRO A 314       9.589   0.839  -9.203  1.00 82.07           H
ATOM   4788 2HG  PRO A 314       8.275   1.290 -10.258  1.00 82.07           H
ATOM   4789  CD  PRO A 314       8.058  -0.698  -9.395  1.00 82.07           C
ATOM   4790 1HD  PRO A 314       8.628  -1.318  -8.703  1.00 82.07           H
ATOM   4791 2HD  PRO A 314       7.185  -0.339  -8.850  1.00 82.07           H
ATOM   4792  N   VAL A 315       9.578  -3.263 -11.546  1.00 82.97           N
ATOM   4793  CA  VAL A 315      10.294  -4.437 -12.017  1.00 82.97           C
ATOM   4794  C   VAL A 315       9.371  -5.266 -12.913  1.00 82.97           C
ATOM   4795  O   VAL A 315       9.798  -5.778 -13.946  1.00 82.97           O
ATOM   4796  HA  VAL A 315      11.139  -4.090 -12.611  1.00 82.97           H
ATOM   4797  CB  VAL A 315      10.842  -5.228 -10.828  1.00 82.97           C
ATOM   4798  HB  VAL A 315       9.995  -5.557 -10.225  1.00 82.97           H
ATOM   4799  CG1 VAL A 315      11.596  -6.473 -11.299  1.00 82.97           C
ATOM   4800 1HG1 VAL A 315      10.920  -7.115 -11.864  1.00 82.97           H
ATOM   4801 2HG1 VAL A 315      12.430  -6.175 -11.934  1.00 82.97           H
ATOM   4802 3HG1 VAL A 315      11.975  -7.017 -10.433  1.00 82.97           H
ATOM   4803  CG2 VAL A 315      11.732  -4.348  -9.948  1.00 82.97           C
ATOM   4804 1HG2 VAL A 315      12.570  -3.976 -10.536  1.00 82.97           H
ATOM   4805 2HG2 VAL A 315      11.151  -3.507  -9.570  1.00 82.97           H
ATOM   4806 3HG2 VAL A 315      12.108  -4.935  -9.110  1.00 82.97           H
ATOM   4807  HN  VAL A 315       9.428  -3.228 -10.558  1.00 82.97           H
ATOM   4808  N   LEU A 316       8.122  -5.373 -12.483  1.00 80.30           N
ATOM   4809  CA  LEU A 316       7.145  -6.164 -13.212  1.00 80.30           C
ATOM   4810  C   LEU A 316       6.997  -5.604 -14.628  1.00 80.30           C
ATOM   4811  O   LEU A 316       6.870  -6.362 -15.589  1.00 80.30           O
ATOM   4812  HA  LEU A 316       7.533  -7.180 -13.281  1.00 80.30           H
ATOM   4813  CB  LEU A 316       5.827  -6.234 -12.438  1.00 80.30           C
ATOM   4814 1HB  LEU A 316       5.481  -5.216 -12.255  1.00 80.30           H
ATOM   4815 2HB  LEU A 316       5.082  -6.715 -13.071  1.00 80.30           H
ATOM   4816  CG  LEU A 316       5.873  -6.975 -11.100  1.00 80.30           C
ATOM   4817  HG  LEU A 316       6.594  -6.471 -10.456  1.00 80.30           H
ATOM   4818  CD1 LEU A 316       4.518  -6.916 -10.393  1.00 80.30           C
ATOM   4819 1HD1 LEU A 316       4.249  -5.876 -10.208  1.00 80.30           H
ATOM   4820 2HD1 LEU A 316       3.759  -7.380 -11.024  1.00 80.30           H
ATOM   4821 3HD1 LEU A 316       4.579  -7.450  -9.445  1.00 80.30           H
ATOM   4822  CD2 LEU A 316       6.361  -8.413 -11.286  1.00 80.30           C
ATOM   4823 1HD2 LEU A 316       5.683  -8.942 -11.956  1.00 80.30           H
ATOM   4824 2HD2 LEU A 316       7.363  -8.404 -11.716  1.00 80.30           H
ATOM   4825 3HD2 LEU A 316       6.385  -8.917 -10.320  1.00 80.30           H
ATOM   4826  HN  LEU A 316       7.776  -4.933 -11.655  1.00 80.30           H
ATOM   4827  N   TYR A 317       7.019  -4.282 -14.713  1.00 75.77           N
ATOM   4828  CA  TYR A 317       6.838  -3.611 -15.989  1.00 75.77           C
ATOM   4829  C   TYR A 317       8.015  -3.889 -16.927  1.00 75.77           C
ATOM   4830  O   TYR A 317       7.827  -4.056 -18.131  1.00 75.77           O
ATOM   4831  HA  TYR A 317       5.923  -3.992 -16.443  1.00 75.77           H
ATOM   4832  CB  TYR A 317       6.794  -2.114 -15.676  1.00 75.77           C
ATOM   4833 1HB  TYR A 317       7.751  -1.814 -15.249  1.00 75.77           H
ATOM   4834 2HB  TYR A 317       6.673  -1.562 -16.608  1.00 75.77           H
ATOM   4835  CG  TYR A 317       5.674  -1.713 -14.713  1.00 75.77           C
ATOM   4836  CD1 TYR A 317       4.529  -2.478 -14.629  1.00 75.77           C
ATOM   4837  HD1 TYR A 317       4.422  -3.369 -15.249  1.00 75.77           H
ATOM   4838  CD2 TYR A 317       5.810  -0.585 -13.929  1.00 75.77           C
ATOM   4839  HD2 TYR A 317       6.714   0.020 -13.996  1.00 75.77           H
ATOM   4840  CE1 TYR A 317       3.475  -2.100 -13.723  1.00 75.77           C
ATOM   4841  HE1 TYR A 317       2.566  -2.696 -13.647  1.00 75.77           H
ATOM   4842  CE2 TYR A 317       4.756  -0.207 -13.024  1.00 75.77           C
ATOM   4843  HE2 TYR A 317       4.850   0.681 -12.399  1.00 75.77           H
ATOM   4844  CZ  TYR A 317       3.641  -0.983 -12.965  1.00 75.77           C
ATOM   4845  OH  TYR A 317       2.646  -0.627 -12.110  1.00 75.77           O
ATOM   4846  HH  TYR A 317       1.987  -1.373 -12.021  1.00 75.77           H
ATOM   4847  HN  TYR A 317       7.157  -3.674 -13.932  1.00 75.77           H
ATOM   4848  N   VAL A 318       9.201  -3.930 -16.339  1.00 74.12           N
ATOM   4849  CA  VAL A 318      10.409  -4.176 -17.108  1.00 74.12           C
ATOM   4850  C   VAL A 318      10.317  -5.553 -17.768  1.00 74.12           C
ATOM   4851  O   VAL A 318      10.471  -5.675 -18.982  1.00 74.12           O
ATOM   4852  HA  VAL A 318      10.463  -3.416 -17.888  1.00 74.12           H
ATOM   4853  CB  VAL A 318      11.640  -4.023 -16.212  1.00 74.12           C
ATOM   4854  HB  VAL A 318      11.511  -4.678 -15.350  1.00 74.12           H
ATOM   4855  CG1 VAL A 318      12.910  -4.459 -16.946  1.00 74.12           C
ATOM   4856 1HG1 VAL A 318      12.819  -5.505 -17.240  1.00 74.12           H
ATOM   4857 2HG1 VAL A 318      13.046  -3.842 -17.835  1.00 74.12           H
ATOM   4858 3HG1 VAL A 318      13.770  -4.341 -16.287  1.00 74.12           H
ATOM   4859  CG2 VAL A 318      11.769  -2.588 -15.698  1.00 74.12           C
ATOM   4860 1HG2 VAL A 318      11.866  -1.907 -16.543  1.00 74.12           H
ATOM   4861 2HG2 VAL A 318      10.882  -2.328 -15.120  1.00 74.12           H
ATOM   4862 3HG2 VAL A 318      12.652  -2.508 -15.064  1.00 74.12           H
ATOM   4863  HN  VAL A 318       9.344  -3.799 -15.358  1.00 74.12           H
ATOM   4864  N   PHE A 319      10.067  -6.556 -16.939  1.00 73.68           N
ATOM   4865  CA  PHE A 319      10.204  -7.936 -17.371  1.00 73.68           C
ATOM   4866  C   PHE A 319       9.004  -8.368 -18.217  1.00 73.68           C
ATOM   4867  O   PHE A 319       9.165  -9.058 -19.222  1.00 73.68           O
ATOM   4868  HA  PHE A 319      11.111  -7.998 -17.972  1.00 73.68           H
ATOM   4869  CB  PHE A 319      10.258  -8.797 -16.108  1.00 73.68           C
ATOM   4870 1HB  PHE A 319       9.496  -8.449 -15.410  1.00 73.68           H
ATOM   4871 2HB  PHE A 319      10.005  -9.825 -16.369  1.00 73.68           H
ATOM   4872  CG  PHE A 319      11.617  -8.785 -15.404  1.00 73.68           C
ATOM   4873  CD1 PHE A 319      12.712  -9.292 -16.031  1.00 73.68           C
ATOM   4874  HD1 PHE A 319      12.622  -9.707 -17.035  1.00 73.68           H
ATOM   4875  CD2 PHE A 319      11.729  -8.267 -14.151  1.00 73.68           C
ATOM   4876  HD2 PHE A 319      10.852  -7.861 -13.649  1.00 73.68           H
ATOM   4877  CE1 PHE A 319      13.973  -9.281 -15.378  1.00 73.68           C
ATOM   4878  HE1 PHE A 319      14.850  -9.687 -15.881  1.00 73.68           H
ATOM   4879  CE2 PHE A 319      12.990  -8.256 -13.498  1.00 73.68           C
ATOM   4880  HE2 PHE A 319      13.081  -7.841 -12.495  1.00 73.68           H
ATOM   4881  CZ  PHE A 319      14.085  -8.763 -14.126  1.00 73.68           C
ATOM   4882  HZ  PHE A 319      15.053  -8.754 -13.624  1.00 73.68           H
ATOM   4883  HN  PHE A 319       9.776  -6.437 -15.990  1.00 73.68           H
ATOM   4884  N   VAL A 320       7.829  -7.943 -17.779  1.00 70.61           N
ATOM   4885  CA  VAL A 320       6.590  -8.471 -18.326  1.00 70.61           C
ATOM   4886  C   VAL A 320       6.045  -7.500 -19.374  1.00 70.61           C
ATOM   4887  O   VAL A 320       5.313  -7.902 -20.277  1.00 70.61           O
ATOM   4888  HA  VAL A 320       6.824  -9.418 -18.813  1.00 70.61           H
ATOM   4889  CB  VAL A 320       5.597  -8.752 -17.196  1.00 70.61           C
ATOM   4890  HB  VAL A 320       5.035  -7.837 -17.010  1.00 70.61           H
ATOM   4891  CG1 VAL A 320       4.602  -9.841 -17.599  1.00 70.61           C
ATOM   4892 1HG1 VAL A 320       4.047  -9.519 -18.481  1.00 70.61           H
ATOM   4893 2HG1 VAL A 320       5.142 -10.761 -17.826  1.00 70.61           H
ATOM   4894 3HG1 VAL A 320       3.907 -10.021 -16.779  1.00 70.61           H
ATOM   4895  CG2 VAL A 320       6.327  -9.126 -15.905  1.00 70.61           C
ATOM   4896 1HG2 VAL A 320       6.927 -10.020 -16.072  1.00 70.61           H
ATOM   4897 2HG2 VAL A 320       6.976  -8.304 -15.603  1.00 70.61           H
ATOM   4898 3HG2 VAL A 320       5.597  -9.320 -15.118  1.00 70.61           H
ATOM   4899  HN  VAL A 320       7.714  -7.252 -17.065  1.00 70.61           H
ATOM   4900  N   GLY A 321       6.423  -6.239 -19.219  1.00 72.06           N
ATOM   4901  CA  GLY A 321       5.918  -5.194 -20.093  1.00 72.06           C
ATOM   4902  C   GLY A 321       6.739  -5.112 -21.382  1.00 72.06           C
ATOM   4903  O   GLY A 321       7.804  -4.498 -21.405  1.00 72.06           O
ATOM   4904 1HA  GLY A 321       4.873  -5.390 -20.335  1.00 72.06           H
ATOM   4905 2HA  GLY A 321       5.950  -4.235 -19.576  1.00 72.06           H
ATOM   4906  HN  GLY A 321       7.061  -5.929 -18.514  1.00 72.06           H
ATOM   4907  N   GLU A 322       6.212  -5.740 -22.423  1.00 75.64           N
ATOM   4908  CA  GLU A 322       6.818  -5.644 -23.740  1.00 75.64           C
ATOM   4909  C   GLU A 322       6.856  -4.186 -24.202  1.00 75.64           C
ATOM   4910  O   GLU A 322       7.876  -3.717 -24.703  1.00 75.64           O
ATOM   4911  HA  GLU A 322       7.833  -6.021 -23.619  1.00 75.64           H
ATOM   4912  CB  GLU A 322       6.074  -6.520 -24.750  1.00 75.64           C
ATOM   4913 1HB  GLU A 322       5.000  -6.361 -24.654  1.00 75.64           H
ATOM   4914 2HB  GLU A 322       6.450  -6.322 -25.754  1.00 75.64           H
ATOM   4915  CG  GLU A 322       6.326  -8.004 -24.480  1.00 75.64           C
ATOM   4916 1HG  GLU A 322       7.399  -8.192 -24.431  1.00 75.64           H
ATOM   4917 2HG  GLU A 322       5.911  -8.276 -23.509  1.00 75.64           H
ATOM   4918  CD  GLU A 322       5.700  -8.875 -25.571  1.00 75.64           C
ATOM   4919  OE1 GLU A 322       5.902 -10.106 -25.500  1.00 75.64           O
ATOM   4920  OE2 GLU A 322       5.033  -8.289 -26.451  1.00 75.64           O
ATOM   4921  HN  GLU A 322       5.388  -6.304 -22.376  1.00 75.64           H
ATOM   4922  N   ARG A 323       5.732  -3.510 -24.016  1.00 76.07           N
ATOM   4923  CA  ARG A 323       5.626  -2.113 -24.402  1.00 76.07           C
ATOM   4924  C   ARG A 323       6.657  -1.273 -23.646  1.00 76.07           C
ATOM   4925  O   ARG A 323       7.348  -0.448 -24.241  1.00 76.07           O
ATOM   4926  HA  ARG A 323       5.824  -2.105 -25.474  1.00 76.07           H
ATOM   4927  CB  ARG A 323       4.225  -1.567 -24.118  1.00 76.07           C
ATOM   4928 1HB  ARG A 323       3.808  -2.066 -23.243  1.00 76.07           H
ATOM   4929 2HB  ARG A 323       4.286  -0.505 -23.880  1.00 76.07           H
ATOM   4930  CG  ARG A 323       3.302  -1.774 -25.320  1.00 76.07           C
ATOM   4931 1HG  ARG A 323       3.786  -1.404 -26.223  1.00 76.07           H
ATOM   4932 2HG  ARG A 323       3.124  -2.840 -25.467  1.00 76.07           H
ATOM   4933  CD  ARG A 323       1.968  -1.053 -25.117  1.00 76.07           C
ATOM   4934 1HD  ARG A 323       1.471  -1.434 -24.224  1.00 76.07           H
ATOM   4935 2HD  ARG A 323       2.141   0.011 -24.956  1.00 76.07           H
ATOM   4936  NE  ARG A 323       1.101  -1.250 -26.300  1.00 76.07           N
ATOM   4937  HE  ARG A 323       1.484  -1.733 -27.087  1.00 76.07           H
ATOM   4938  CZ  ARG A 323      -0.166  -0.821 -26.383  1.00 76.07           C
ATOM   4939  NH1 ARG A 323      -0.731  -0.168 -25.358  1.00 76.07           N
ATOM   4940 1HH1 ARG A 323      -0.207   0.003 -24.524  1.00 76.07           H
ATOM   4941 2HH1 ARG A 323      -1.677   0.149 -25.428  1.00 76.07           H
ATOM   4942  NH2 ARG A 323      -0.859  -1.055 -27.505  1.00 76.07           N
ATOM   4943 1HH2 ARG A 323      -1.806  -0.742 -27.583  1.00 76.07           H
ATOM   4944 2HH2 ARG A 323      -0.430  -1.543 -28.265  1.00 76.07           H
ATOM   4945  HN  ARG A 323       4.906  -3.899 -23.610  1.00 76.07           H
ATOM   4946  N   PHE A 324       6.727  -1.512 -22.344  1.00 77.95           N
ATOM   4947  CA  PHE A 324       7.567  -0.701 -21.479  1.00 77.95           C
ATOM   4948  C   PHE A 324       9.042  -0.836 -21.863  1.00 77.95           C
ATOM   4949  O   PHE A 324       9.777   0.151 -21.872  1.00 77.95           O
ATOM   4950  HA  PHE A 324       7.254   0.335 -21.603  1.00 77.95           H
ATOM   4951  CB  PHE A 324       7.374  -1.222 -20.053  1.00 77.95           C
ATOM   4952 1HB  PHE A 324       6.307  -1.271 -19.836  1.00 77.95           H
ATOM   4953 2HB  PHE A 324       7.759  -2.240 -19.994  1.00 77.95           H
ATOM   4954  CG  PHE A 324       8.060  -0.371 -18.982  1.00 77.95           C
ATOM   4955  CD1 PHE A 324       9.296  -0.714 -18.530  1.00 77.95           C
ATOM   4956  HD1 PHE A 324       9.798  -1.594 -18.931  1.00 77.95           H
ATOM   4957  CD2 PHE A 324       7.433   0.727 -18.482  1.00 77.95           C
ATOM   4958  HD2 PHE A 324       6.442   1.001 -18.844  1.00 77.95           H
ATOM   4959  CE1 PHE A 324       9.932   0.076 -17.536  1.00 77.95           C
ATOM   4960  HE1 PHE A 324      10.923  -0.198 -17.173  1.00 77.95           H
ATOM   4961  CE2 PHE A 324       8.069   1.517 -17.488  1.00 77.95           C
ATOM   4962  HE2 PHE A 324       7.566   2.397 -17.087  1.00 77.95           H
ATOM   4963  CZ  PHE A 324       9.305   1.175 -17.036  1.00 77.95           C
ATOM   4964  HZ  PHE A 324       9.793   1.781 -16.273  1.00 77.95           H
ATOM   4965  HN  PHE A 324       6.224  -2.242 -21.882  1.00 77.95           H
ATOM   4966  N   ARG A 325       9.430  -2.064 -22.172  1.00 80.32           N
ATOM   4967  CA  ARG A 325      10.790  -2.332 -22.607  1.00 80.32           C
ATOM   4968  C   ARG A 325      11.109  -1.534 -23.874  1.00 80.32           C
ATOM   4969  O   ARG A 325      12.186  -0.950 -23.989  1.00 80.32           O
ATOM   4970  HA  ARG A 325      11.417  -2.013 -21.775  1.00 80.32           H
ATOM   4971  CB  ARG A 325      10.997  -3.822 -22.886  1.00 80.32           C
ATOM   4972 1HB  ARG A 325      10.089  -4.244 -23.317  1.00 80.32           H
ATOM   4973 2HB  ARG A 325      11.789  -3.952 -23.623  1.00 80.32           H
ATOM   4974  CG  ARG A 325      11.357  -4.575 -21.604  1.00 80.32           C
ATOM   4975 1HG  ARG A 325      12.245  -4.131 -21.154  1.00 80.32           H
ATOM   4976 2HG  ARG A 325      10.548  -4.474 -20.880  1.00 80.32           H
ATOM   4977  CD  ARG A 325      11.610  -6.056 -21.891  1.00 80.32           C
ATOM   4978 1HD  ARG A 325      12.137  -6.167 -22.839  1.00 80.32           H
ATOM   4979 2HD  ARG A 325      12.252  -6.480 -21.118  1.00 80.32           H
ATOM   4980  NE  ARG A 325      10.326  -6.790 -21.938  1.00 80.32           N
ATOM   4981  HE  ARG A 325       9.490  -6.285 -21.723  1.00 80.32           H
ATOM   4982  CZ  ARG A 325      10.213  -8.087 -22.252  1.00 80.32           C
ATOM   4983  NH1 ARG A 325      11.300  -8.812 -22.550  1.00 80.32           N
ATOM   4984 1HH1 ARG A 325      12.204  -8.385 -22.538  1.00 80.32           H
ATOM   4985 2HH1 ARG A 325      11.207  -9.780 -22.783  1.00 80.32           H
ATOM   4986  NH2 ARG A 325       8.996  -8.650 -22.264  1.00 80.32           N
ATOM   4987 1HH2 ARG A 325       8.895  -9.617 -22.496  1.00 80.32           H
ATOM   4988 2HH2 ARG A 325       8.190  -8.102 -22.041  1.00 80.32           H
ATOM   4989  HN  ARG A 325       8.835  -2.866 -22.129  1.00 80.32           H
ATOM   4990  N   ARG A 326      10.153  -1.535 -24.791  1.00 81.37           N
ATOM   4991  CA  ARG A 326      10.303  -0.788 -26.028  1.00 81.37           C
ATOM   4992  C   ARG A 326      10.456   0.705 -25.732  1.00 81.37           C
ATOM   4993  O   ARG A 326      11.331   1.366 -26.288  1.00 81.37           O
ATOM   4994  HA  ARG A 326      11.205  -1.190 -26.490  1.00 81.37           H
ATOM   4995  CB  ARG A 326       9.098  -0.998 -26.948  1.00 81.37           C
ATOM   4996 1HB  ARG A 326       8.177  -0.908 -26.372  1.00 81.37           H
ATOM   4997 2HB  ARG A 326       9.076  -0.217 -27.708  1.00 81.37           H
ATOM   4998  CG  ARG A 326       9.154  -2.370 -27.621  1.00 81.37           C
ATOM   4999 1HG  ARG A 326      10.061  -2.448 -28.221  1.00 81.37           H
ATOM   5000 2HG  ARG A 326       9.207  -3.150 -26.861  1.00 81.37           H
ATOM   5001  CD  ARG A 326       7.928  -2.597 -28.508  1.00 81.37           C
ATOM   5002 1HD  ARG A 326       7.021  -2.341 -27.960  1.00 81.37           H
ATOM   5003 2HD  ARG A 326       7.972  -1.941 -29.377  1.00 81.37           H
ATOM   5004  NE  ARG A 326       7.874  -4.010 -28.944  1.00 81.37           N
ATOM   5005  HE  ARG A 326       8.012  -4.720 -28.253  1.00 81.37           H
ATOM   5006  CZ  ARG A 326       7.650  -4.398 -30.207  1.00 81.37           C
ATOM   5007  NH1 ARG A 326       7.458  -3.490 -31.174  1.00 81.37           N
ATOM   5008 1HH1 ARG A 326       7.481  -2.514 -30.955  1.00 81.37           H
ATOM   5009 2HH1 ARG A 326       7.292  -3.788 -32.114  1.00 81.37           H
ATOM   5010  NH2 ARG A 326       7.622  -5.708 -30.489  1.00 81.37           N
ATOM   5011 1HH2 ARG A 326       7.456  -6.014 -31.426  1.00 81.37           H
ATOM   5012 2HH2 ARG A 326       7.766  -6.379 -29.762  1.00 81.37           H
ATOM   5013  HN  ARG A 326       9.291  -2.033 -24.700  1.00 81.37           H
ATOM   5014  N   ASP A 327       9.590   1.193 -24.856  1.00 81.77           N
ATOM   5015  CA  ASP A 327       9.581   2.607 -24.520  1.00 81.77           C
ATOM   5016  C   ASP A 327      10.886   2.966 -23.807  1.00 81.77           C
ATOM   5017  O   ASP A 327      11.463   4.024 -24.055  1.00 81.77           O
ATOM   5018  HA  ASP A 327       9.470   3.127 -25.472  1.00 81.77           H
ATOM   5019  CB  ASP A 327       8.421   2.943 -23.581  1.00 81.77           C
ATOM   5020 1HB  ASP A 327       8.480   2.323 -22.687  1.00 81.77           H
ATOM   5021 2HB  ASP A 327       8.500   3.981 -23.256  1.00 81.77           H
ATOM   5022  CG  ASP A 327       7.074   2.722 -24.273  1.00 81.77           C
ATOM   5023  OD1 ASP A 327       7.040   2.878 -25.513  1.00 81.77           O
ATOM   5024  OD2 ASP A 327       6.109   2.402 -23.546  1.00 81.77           O
ATOM   5025  HN  ASP A 327       8.905   0.642 -24.380  1.00 81.77           H
ATOM   5026  N   LEU A 328      11.313   2.065 -22.934  1.00 83.17           N
ATOM   5027  CA  LEU A 328      12.512   2.296 -22.146  1.00 83.17           C
ATOM   5028  C   LEU A 328      13.704   2.491 -23.085  1.00 83.17           C
ATOM   5029  O   LEU A 328      14.426   3.481 -22.979  1.00 83.17           O
ATOM   5030  HA  LEU A 328      12.361   3.217 -21.584  1.00 83.17           H
ATOM   5031  CB  LEU A 328      12.708   1.171 -21.128  1.00 83.17           C
ATOM   5032 1HB  LEU A 328      11.863   1.180 -20.439  1.00 83.17           H
ATOM   5033 2HB  LEU A 328      12.678   0.219 -21.657  1.00 83.17           H
ATOM   5034  CG  LEU A 328      13.999   1.226 -20.308  1.00 83.17           C
ATOM   5035  HG  LEU A 328      14.841   1.272 -21.000  1.00 83.17           H
ATOM   5036  CD1 LEU A 328      14.050   2.492 -19.450  1.00 83.17           C
ATOM   5037 1HD1 LEU A 328      14.007   3.370 -20.094  1.00 83.17           H
ATOM   5038 2HD1 LEU A 328      13.201   2.501 -18.766  1.00 83.17           H
ATOM   5039 3HD1 LEU A 328      14.978   2.505 -18.878  1.00 83.17           H
ATOM   5040  CD2 LEU A 328      14.171  -0.042 -19.470  1.00 83.17           C
ATOM   5041 1HD2 LEU A 328      13.328  -0.144 -18.787  1.00 83.17           H
ATOM   5042 2HD2 LEU A 328      14.212  -0.910 -20.129  1.00 83.17           H
ATOM   5043 3HD2 LEU A 328      15.096   0.023 -18.898  1.00 83.17           H
ATOM   5044  HN  LEU A 328      10.856   1.192 -22.763  1.00 83.17           H
ATOM   5045  N   VAL A 329      13.874   1.530 -23.982  1.00 82.92           N
ATOM   5046  CA  VAL A 329      15.006   1.548 -24.892  1.00 82.92           C
ATOM   5047  C   VAL A 329      14.940   2.808 -25.757  1.00 82.92           C
ATOM   5048  O   VAL A 329      15.972   3.366 -26.127  1.00 82.92           O
ATOM   5049  HA  VAL A 329      15.913   1.584 -24.288  1.00 82.92           H
ATOM   5050  CB  VAL A 329      15.036   0.259 -25.715  1.00 82.92           C
ATOM   5051  HB  VAL A 329      14.134   0.230 -26.327  1.00 82.92           H
ATOM   5052  CG1 VAL A 329      16.242   0.237 -26.656  1.00 82.92           C
ATOM   5053 1HG1 VAL A 329      16.187   1.085 -27.338  1.00 82.92           H
ATOM   5054 2HG1 VAL A 329      17.160   0.299 -26.072  1.00 82.92           H
ATOM   5055 3HG1 VAL A 329      16.239  -0.690 -27.229  1.00 82.92           H
ATOM   5056  CG2 VAL A 329      15.027  -0.972 -24.807  1.00 82.92           C
ATOM   5057 1HG2 VAL A 329      15.902  -0.952 -24.158  1.00 82.92           H
ATOM   5058 2HG2 VAL A 329      14.123  -0.967 -24.197  1.00 82.92           H
ATOM   5059 3HG2 VAL A 329      15.048  -1.875 -25.418  1.00 82.92           H
ATOM   5060  HN  VAL A 329      13.255   0.752 -24.092  1.00 82.92           H
ATOM   5061  N   LYS A 330      13.716   3.220 -26.055  1.00 81.97           N
[truncated: 117,320 more chars]
