# Supplementary material for: Noncanonical roles of chemokine regions in CCR9 activation revealed by structural modeling and mutational mapping
Source: Nat Commun. 2025 Aug 18;16:7695. doi: 10.1038/s41467-025-62321-9 (PMC12361432; doi:10.1038/s41467-025-62321-9)
Supplement: Supplementary file 4 — Supplementary Data 2 [file 41467_2025_62321_MOESM4_ESM.zip › CCR9_CCL25_rnk131.pdb]

SSBOND   1 CYS A   38    CYS A  289 
SSBOND   2 CYS A  119    CYS A  198 
SSBOND   3 CYS B    7    CYS B   35 
SSBOND   4 CYS B    8    CYS B   52 
ATOM      1  N   GLU A  20       2.986  -5.870  62.226  1.00 38.12           N
ATOM      2  CA  GLU A  20       2.067  -5.849  61.101  1.00 38.12           C
ATOM      3  C   GLU A  20       2.842  -5.766  59.784  1.00 38.12           C
ATOM      4  O   GLU A  20       2.266  -5.928  58.710  1.00 38.12           O
ATOM      5  HA  GLU A  20       1.525  -6.793  61.152  1.00 38.12           H
ATOM      6  CB  GLU A  20       1.074  -4.692  61.226  1.00 38.12           C
ATOM      7 1HB  GLU A  20       1.589  -3.804  61.594  1.00 38.12           H
ATOM      8 2HB  GLU A  20       0.572  -4.534  60.272  1.00 38.12           H
ATOM      9  CG  GLU A  20      -0.023  -5.018  62.242  1.00 38.12           C
ATOM     10 1HG  GLU A  20      -0.371  -6.040  62.091  1.00 38.12           H
ATOM     11 2HG  GLU A  20       0.384  -4.966  63.251  1.00 38.12           H
ATOM     12  CD  GLU A  20      -1.199  -4.048  62.109  1.00 38.12           C
ATOM     13  OE1 GLU A  20      -2.299  -4.425  62.566  1.00 38.12           O
ATOM     14  OE2 GLU A  20      -0.971  -2.952  61.554  1.00 38.12           O
ATOM     15  HN  GLU A  20       3.955  -5.831  61.981  1.00 38.12           H
ATOM     16  N   SER A  21       4.137  -5.514  59.911  1.00 41.02           N
ATOM     17  CA  SER A  21       4.978  -5.313  58.743  1.00 41.02           C
ATOM     18  C   SER A  21       5.229  -6.650  58.043  1.00 41.02           C
ATOM     19  O   SER A  21       5.457  -6.688  56.835  1.00 41.02           O
ATOM     20  HA  SER A  21       4.415  -4.641  58.095  1.00 41.02           H
ATOM     21  CB  SER A  21       6.306  -4.657  59.127  1.00 41.02           C
ATOM     22 1HB  SER A  21       6.771  -4.233  58.238  1.00 41.02           H
ATOM     23 2HB  SER A  21       6.117  -3.831  59.813  1.00 41.02           H
ATOM     24  OG  SER A  21       7.202  -5.583  59.736  1.00 41.02           O
ATOM     25  HG  SER A  21       8.056  -5.123  59.979  1.00 41.02           H
ATOM     26  HN  SER A  21       4.610  -5.447  60.789  1.00 41.02           H
ATOM     27  N   THR A  22       5.179  -7.713  58.831  1.00 42.76           N
ATOM     28  CA  THR A  22       5.648  -9.009  58.371  1.00 42.76           C
ATOM     29  C   THR A  22       4.632  -9.634  57.413  1.00 42.76           C
ATOM     30  O   THR A  22       4.958  -9.933  56.265  1.00 42.76           O
ATOM     31  HA  THR A  22       6.569  -8.861  57.808  1.00 42.76           H
ATOM     32  CB  THR A  22       5.934  -9.873  59.601  1.00 42.76           C
ATOM     33  HB  THR A  22       5.064 -10.474  59.866  1.00 42.76           H
ATOM     34  OG1 THR A  22       6.360  -8.939  60.589  1.00 42.76           O
ATOM     35  HG1 THR A  22       6.370  -9.374  61.490  1.00 42.76           H
ATOM     36  CG2 THR A  22       7.145 -10.787  59.406  1.00 42.76           C
ATOM     37 1HG2 THR A  22       8.029 -10.182  59.207  1.00 42.76           H
ATOM     38 2HG2 THR A  22       6.965 -11.454  58.562  1.00 42.76           H
ATOM     39 3HG2 THR A  22       7.304 -11.378  60.308  1.00 42.76           H
ATOM     40  HN  THR A  22       4.826  -7.700  59.767  1.00 42.76           H
ATOM     41  N   SER A  23       3.421  -9.814  57.920  1.00 43.81           N
ATOM     42  CA  SER A  23       2.390 -10.509  57.168  1.00 43.81           C
ATOM     43  C   SER A  23       2.048  -9.724  55.900  1.00 43.81           C
ATOM     44  O   SER A  23       1.853 -10.310  54.836  1.00 43.81           O
ATOM     45  HA  SER A  23       2.822 -11.477  56.913  1.00 43.81           H
ATOM     46  CB  SER A  23       1.135 -10.719  58.017  1.00 43.81           C
ATOM     47 1HB  SER A  23       0.360 -11.185  57.409  1.00 43.81           H
ATOM     48 2HB  SER A  23       1.359 -11.408  58.831  1.00 43.81           H
ATOM     49  OG  SER A  23       0.643  -9.494  58.555  1.00 43.81           O
ATOM     50  HG  SER A  23      -0.167  -9.667  59.114  1.00 43.81           H
ATOM     51  HN  SER A  23       3.140  -9.494  58.825  1.00 43.81           H
ATOM     52  N   SER A  24       1.984  -8.409  56.055  1.00 46.23           N
ATOM     53  CA  SER A  24       1.653  -7.539  54.940  1.00 46.23           C
ATOM     54  C   SER A  24       2.800  -7.524  53.929  1.00 46.23           C
ATOM     55  O   SER A  24       2.706  -6.877  52.887  1.00 46.23           O
ATOM     56  HA  SER A  24       0.756  -7.970  54.495  1.00 46.23           H
ATOM     57  CB  SER A  24       1.351  -6.118  55.421  1.00 46.23           C
ATOM     58 1HB  SER A  24       0.907  -5.547  54.607  1.00 46.23           H
ATOM     59 2HB  SER A  24       0.613  -6.156  56.223  1.00 46.23           H
ATOM     60  OG  SER A  24       2.521  -5.452  55.886  1.00 46.23           O
ATOM     61  HG  SER A  24       2.628  -5.593  56.870  1.00 46.23           H
ATOM     62  HN  SER A  24       2.155  -7.940  56.922  1.00 46.23           H
ATOM     63  N   MET A  25       3.858  -8.245  54.271  1.00 46.37           N
ATOM     64  CA  MET A  25       4.962  -8.439  53.347  1.00 46.37           C
ATOM     65  C   MET A  25       4.847  -9.786  52.630  1.00 46.37           C
ATOM     66  O   MET A  25       5.152  -9.889  51.443  1.00 46.37           O
ATOM     67  HA  MET A  25       4.886  -7.627  52.624  1.00 46.37           H
ATOM     68  CB  MET A  25       6.286  -8.380  54.113  1.00 46.37           C
ATOM     69 1HB  MET A  25       6.248  -7.577  54.849  1.00 46.37           H
ATOM     70 2HB  MET A  25       6.434  -9.310  54.662  1.00 46.37           H
ATOM     71  CG  MET A  25       7.460  -8.150  53.160  1.00 46.37           C
ATOM     72 1HG  MET A  25       8.401  -8.352  53.673  1.00 46.37           H
ATOM     73 2HG  MET A  25       7.400  -8.842  52.321  1.00 46.37           H
ATOM     74  SD  MET A  25       7.442  -6.467  52.564  1.00 46.37           S
ATOM     75  CE  MET A  25       8.319  -5.658  53.891  1.00 46.37           C
ATOM     76 1HE  MET A  25       7.777  -5.803  54.826  1.00 46.37           H
ATOM     77 2HE  MET A  25       9.318  -6.086  53.981  1.00 46.37           H
ATOM     78 3HE  MET A  25       8.398  -4.592  53.678  1.00 46.37           H
ATOM     79  HN  MET A  25       3.967  -8.691  55.159  1.00 46.37           H
ATOM     80  N   GLU A  26       4.406 -10.784  53.381  1.00 48.14           N
ATOM     81  CA  GLU A  26       4.255 -12.122  52.835  1.00 48.14           C
ATOM     82  C   GLU A  26       3.176 -12.134  51.751  1.00 48.14           C
ATOM     83  O   GLU A  26       3.343 -12.769  50.710  1.00 48.14           O
ATOM     84  HA  GLU A  26       5.223 -12.367  52.396  1.00 48.14           H
ATOM     85  CB  GLU A  26       3.935 -13.132  53.938  1.00 48.14           C
ATOM     86 1HB  GLU A  26       3.215 -12.701  54.634  1.00 48.14           H
ATOM     87 2HB  GLU A  26       3.596 -14.068  53.493  1.00 48.14           H
ATOM     88  CG  GLU A  26       5.186 -13.470  54.752  1.00 48.14           C
ATOM     89 1HG  GLU A  26       5.990 -13.774  54.081  1.00 48.14           H
ATOM     90 2HG  GLU A  26       5.531 -12.582  55.282  1.00 48.14           H
ATOM     91  CD  GLU A  26       4.902 -14.590  55.755  1.00 48.14           C
ATOM     92  OE1 GLU A  26       5.873 -15.289  56.116  1.00 48.14           O
ATOM     93  OE2 GLU A  26       3.719 -14.722  56.138  1.00 48.14           O
ATOM     94  HN  GLU A  26       4.155 -10.690  54.345  1.00 48.14           H
ATOM     95  N   ASP A  27       2.092 -11.425  52.031  1.00 47.39           N
ATOM     96  CA  ASP A  27       0.985 -11.347  51.094  1.00 47.39           C
ATOM     97  C   ASP A  27       1.500 -10.841  49.744  1.00 47.39           C
ATOM     98  O   ASP A  27       0.992 -11.234  48.695  1.00 47.39           O
ATOM     99  HA  ASP A  27       0.588 -12.360  51.035  1.00 47.39           H
ATOM    100  CB  ASP A  27      -0.086 -10.372  51.586  1.00 47.39           C
ATOM    101 1HB  ASP A  27       0.387  -9.530  52.090  1.00 47.39           H
ATOM    102 2HB  ASP A  27      -0.634  -9.968  50.735  1.00 47.39           H
ATOM    103  CG  ASP A  27      -1.059 -11.065  52.543  1.00 47.39           C
ATOM    104  OD1 ASP A  27      -1.041 -12.314  52.564  1.00 47.39           O
ATOM    105  OD2 ASP A  27      -1.798 -10.329  53.232  1.00 47.39           O
ATOM    106  HN  ASP A  27       1.965 -10.911  52.880  1.00 47.39           H
ATOM    107  N   TYR A  28       2.502  -9.977  49.816  1.00 49.11           N
ATOM    108  CA  TYR A  28       3.074  -9.394  48.614  1.00 49.11           C
ATOM    109  C   TYR A  28       3.798 -10.454  47.781  1.00 49.11           C
ATOM    110  O   TYR A  28       3.747 -10.425  46.553  1.00 49.11           O
ATOM    111  HA  TYR A  28       2.260  -8.973  48.024  1.00 49.11           H
ATOM    112  CB  TYR A  28       4.091  -8.356  49.092  1.00 49.11           C
ATOM    113 1HB  TYR A  28       4.555  -8.713  50.011  1.00 49.11           H
ATOM    114 2HB  TYR A  28       4.883  -8.269  48.348  1.00 49.11           H
ATOM    115  CG  TYR A  28       3.494  -6.970  49.344  1.00 49.11           C
ATOM    116  CD1 TYR A  28       3.907  -5.893  48.587  1.00 49.11           C
ATOM    117  HD1 TYR A  28       4.658  -6.029  47.809  1.00 49.11           H
ATOM    118  CD2 TYR A  28       2.543  -6.797  50.329  1.00 49.11           C
ATOM    119  HD2 TYR A  28       2.217  -7.648  50.927  1.00 49.11           H
ATOM    120  CE1 TYR A  28       3.345  -4.588  48.824  1.00 49.11           C
ATOM    121  HE1 TYR A  28       3.663  -3.729  48.233  1.00 49.11           H
ATOM    122  CE2 TYR A  28       1.981  -5.493  50.566  1.00 49.11           C
ATOM    123  HE2 TYR A  28       1.229  -5.342  51.341  1.00 49.11           H
ATOM    124  CZ  TYR A  28       2.410  -4.453  49.802  1.00 49.11           C
ATOM    125  OH  TYR A  28       1.879  -3.221  50.026  1.00 49.11           O
ATOM    126  HH  TYR A  28       1.398  -3.210  50.903  1.00 49.11           H
ATOM    127  HN  TYR A  28       2.920  -9.675  50.672  1.00 49.11           H
ATOM    128  N   VAL A  29       4.455 -11.365  48.484  1.00 48.47           N
ATOM    129  CA  VAL A  29       5.259 -12.381  47.826  1.00 48.47           C
ATOM    130  C   VAL A  29       4.337 -13.446  47.227  1.00 48.47           C
ATOM    131  O   VAL A  29       4.577 -13.929  46.122  1.00 48.47           O
ATOM    132  HA  VAL A  29       5.805 -11.896  47.018  1.00 48.47           H
ATOM    133  CB  VAL A  29       6.279 -12.958  48.809  1.00 48.47           C
ATOM    134  HB  VAL A  29       5.733 -13.508  49.575  1.00 48.47           H
ATOM    135  CG1 VAL A  29       7.221 -13.940  48.108  1.00 48.47           C
ATOM    136 1HG1 VAL A  29       6.641 -14.760  47.684  1.00 48.47           H
ATOM    137 2HG1 VAL A  29       7.756 -13.424  47.311  1.00 48.47           H
ATOM    138 3HG1 VAL A  29       7.936 -14.335  48.829  1.00 48.47           H
ATOM    139  CG2 VAL A  29       7.066 -11.843  49.500  1.00 48.47           C
ATOM    140 1HG2 VAL A  29       7.596 -11.254  48.751  1.00 48.47           H
ATOM    141 2HG2 VAL A  29       6.378 -11.199  50.049  1.00 48.47           H
ATOM    142 3HG2 VAL A  29       7.785 -12.281  50.193  1.00 48.47           H
ATOM    143  HN  VAL A  29       4.444 -11.416  49.483  1.00 48.47           H
ATOM    144  N   ASN A  30       3.302 -13.779  47.984  1.00 47.88           N
ATOM    145  CA  ASN A  30       2.481 -14.934  47.662  1.00 47.88           C
ATOM    146  C   ASN A  30       1.440 -14.539  46.613  1.00 47.88           C
ATOM    147  O   ASN A  30       0.736 -15.394  46.078  1.00 47.88           O
ATOM    148  HA  ASN A  30       3.178 -15.687  47.294  1.00 47.88           H
ATOM    149  CB  ASN A  30       1.737 -15.443  48.898  1.00 47.88           C
ATOM    150 1HB  ASN A  30       1.573 -14.620  49.593  1.00 47.88           H
ATOM    151 2HB  ASN A  30       0.754 -15.815  48.608  1.00 47.88           H
ATOM    152  CG  ASN A  30       2.524 -16.556  49.593  1.00 47.88           C
ATOM    153  OD1 ASN A  30       3.561 -17.001  49.129  1.00 47.88           O
ATOM    154  ND2 ASN A  30       1.976 -16.978  50.729  1.00 47.88           N
ATOM    155 1HD2 ASN A  30       1.123 -16.570  51.054  1.00 47.88           H
ATOM    156 2HD2 ASN A  30       2.417 -17.704  51.257  1.00 47.88           H
ATOM    157  HN  ASN A  30       3.021 -13.277  48.802  1.00 47.88           H
ATOM    158  N   PHE A  31       1.376 -13.242  46.349  1.00 48.62           N
ATOM    159  CA  PHE A  31       0.831 -12.760  45.091  1.00 48.62           C
ATOM    160  C   PHE A  31       1.674 -13.240  43.908  1.00 48.62           C
ATOM    161  O   PHE A  31       2.677 -12.618  43.563  1.00 48.62           O
ATOM    162  HA  PHE A  31      -0.179 -13.160  45.002  1.00 48.62           H
ATOM    163  CB  PHE A  31       0.870 -11.231  45.143  1.00 48.62           C
ATOM    164 1HB  PHE A  31       1.626 -10.922  45.865  1.00 48.62           H
ATOM    165 2HB  PHE A  31       1.184 -10.853  44.170  1.00 48.62           H
ATOM    166  CG  PHE A  31      -0.466 -10.586  45.518  1.00 48.62           C
ATOM    167  CD1 PHE A  31      -1.418 -10.392  44.567  1.00 48.62           C
ATOM    168  HD1 PHE A  31      -1.229 -10.696  43.537  1.00 48.62           H
ATOM    169  CD2 PHE A  31      -0.701 -10.207  46.803  1.00 48.62           C
ATOM    170  HD2 PHE A  31       0.062 -10.363  47.566  1.00 48.62           H
ATOM    171  CE1 PHE A  31      -2.658  -9.794  44.915  1.00 48.62           C
ATOM    172  HE1 PHE A  31      -3.421  -9.638  44.152  1.00 48.62           H
ATOM    173  CE2 PHE A  31      -1.941  -9.609  47.151  1.00 48.62           C
ATOM    174  HE2 PHE A  31      -2.129  -9.305  48.181  1.00 48.62           H
ATOM    175  CZ  PHE A  31      -2.893  -9.415  46.200  1.00 48.62           C
ATOM    176  HZ  PHE A  31      -3.845  -8.955  46.467  1.00 48.62           H
ATOM    177  HN  PHE A  31       1.687 -12.528  46.976  1.00 48.62           H
ATOM    178  N   ASN A  32       1.235 -14.343  43.319  1.00 50.51           N
ATOM    179  CA  ASN A  32       1.599 -14.654  41.948  1.00 50.51           C
ATOM    180  C   ASN A  32       1.118 -13.529  41.029  1.00 50.51           C
ATOM    181  O   ASN A  32       0.087 -13.657  40.372  1.00 50.51           O
ATOM    182  HA  ASN A  32       2.684 -14.752  41.954  1.00 50.51           H
ATOM    183  CB  ASN A  32       0.941 -15.955  41.485  1.00 50.51           C
ATOM    184 1HB  ASN A  32       0.043 -16.143  42.074  1.00 50.51           H
ATOM    185 2HB  ASN A  32       0.626 -15.858  40.446  1.00 50.51           H
ATOM    186  CG  ASN A  32       1.903 -17.136  41.624  1.00 50.51           C
ATOM    187  OD1 ASN A  32       3.111 -16.980  41.705  1.00 50.51           O
ATOM    188  ND2 ASN A  32       1.304 -18.323  41.646  1.00 50.51           N
ATOM    189 1HD2 ASN A  32       0.308 -18.382  41.575  1.00 50.51           H
ATOM    190 2HD2 ASN A  32       1.849 -19.157  41.734  1.00 50.51           H
ATOM    191  HN  ASN A  32       0.643 -15.016  43.763  1.00 50.51           H
ATOM    192  N   PHE A  33       1.889 -12.451  41.013  1.00 54.46           N
ATOM    193  CA  PHE A  33       1.771 -11.462  39.956  1.00 54.46           C
ATOM    194  C   PHE A  33       2.138 -12.063  38.598  1.00 54.46           C
ATOM    195  O   PHE A  33       3.281 -11.958  38.157  1.00 54.46           O
ATOM    196  HA  PHE A  33       0.732 -11.132  39.936  1.00 54.46           H
ATOM    197  CB  PHE A  33       2.753 -10.336  40.285  1.00 54.46           C
ATOM    198 1HB  PHE A  33       3.708 -10.774  40.577  1.00 54.46           H
ATOM    199 2HB  PHE A  33       2.934  -9.751  39.383  1.00 54.46           H
ATOM    200  CG  PHE A  33       2.277  -9.399  41.396  1.00 54.46           C
ATOM    201  CD1 PHE A  33       1.433  -8.373  41.105  1.00 54.46           C
ATOM    202  HD1 PHE A  33       1.095  -8.219  40.080  1.00 54.46           H
ATOM    203  CD2 PHE A  33       2.698  -9.591  42.675  1.00 54.46           C
ATOM    204  HD2 PHE A  33       3.375 -10.413  42.908  1.00 54.46           H
ATOM    205  CE1 PHE A  33       0.990  -7.503  42.137  1.00 54.46           C
ATOM    206  HE1 PHE A  33       0.314  -6.681  41.904  1.00 54.46           H
ATOM    207  CE2 PHE A  33       2.256  -8.721  43.706  1.00 54.46           C
ATOM    208  HE2 PHE A  33       2.593  -8.875  44.731  1.00 54.46           H
ATOM    209  CZ  PHE A  33       1.411  -7.695  43.416  1.00 54.46           C
ATOM    210  HZ  PHE A  33       1.072  -7.028  44.207  1.00 54.46           H
ATOM    211  HN  PHE A  33       2.584 -12.250  41.704  1.00 54.46           H
ATOM    212  N   THR A  34       1.146 -12.680  37.972  1.00 63.20           N
ATOM    213  CA  THR A  34       1.167 -12.859  36.530  1.00 63.20           C
ATOM    214  C   THR A  34       1.525 -11.544  35.835  1.00 63.20           C
ATOM    215  O   THR A  34       0.769 -10.576  35.902  1.00 63.20           O
ATOM    216  HA  THR A  34       1.952 -13.575  36.284  1.00 63.20           H
ATOM    217  CB  THR A  34      -0.190 -13.422  36.104  1.00 63.20           C
ATOM    218  HB  THR A  34      -0.524 -12.968  35.171  1.00 63.20           H
ATOM    219  OG1 THR A  34      -1.030 -13.196  37.233  1.00 63.20           O
ATOM    220  HG1 THR A  34      -1.236 -12.221  37.315  1.00 63.20           H
ATOM    221  CG2 THR A  34      -0.171 -14.944  35.953  1.00 63.20           C
ATOM    222 1HG2 THR A  34       0.097 -15.401  36.905  1.00 63.20           H
ATOM    223 2HG2 THR A  34       0.561 -15.225  35.196  1.00 63.20           H
ATOM    224 3HG2 THR A  34      -1.159 -15.291  35.649  1.00 63.20           H
ATOM    225  HN  THR A  34       0.341 -13.054  38.433  1.00 63.20           H
ATOM    226  N   ASP A  35       2.679 -11.551  35.183  1.00 76.56           N
ATOM    227  CA  ASP A  35       3.268 -10.317  34.690  1.00 76.56           C
ATOM    228  C   ASP A  35       2.476  -9.830  33.475  1.00 76.56           C
ATOM    229  O   ASP A  35       2.859 -10.089  32.336  1.00 76.56           O
ATOM    230  HA  ASP A  35       3.217  -9.621  35.528  1.00 76.56           H
ATOM    231  CB  ASP A  35       4.718 -10.535  34.254  1.00 76.56           C
ATOM    232 1HB  ASP A  35       5.093 -11.467  34.677  1.00 76.56           H
ATOM    233 2HB  ASP A  35       4.764 -10.636  33.170  1.00 76.56           H
ATOM    234  CG  ASP A  35       5.605  -9.372  34.702  1.00 76.56           C
ATOM    235  OD1 ASP A  35       5.028  -8.348  35.128  1.00 76.56           O
ATOM    236  OD2 ASP A  35       6.841  -9.532  34.607  1.00 76.56           O
ATOM    237  HN  ASP A  35       3.208 -12.378  34.991  1.00 76.56           H
ATOM    238  N   PHE A  36       1.387  -9.132  33.760  1.00 87.36           N
ATOM    239  CA  PHE A  36       0.522  -8.631  32.705  1.00 87.36           C
ATOM    240  C   PHE A  36       1.135  -7.402  32.031  1.00 87.36           C
ATOM    241  O   PHE A  36       0.645  -6.946  30.999  1.00 87.36           O
ATOM    242  HA  PHE A  36       0.412  -9.429  31.970  1.00 87.36           H
ATOM    243  CB  PHE A  36      -0.800  -8.231  33.362  1.00 87.36           C
ATOM    244 1HB  PHE A  36      -0.593  -7.546  34.185  1.00 87.36           H
ATOM    245 2HB  PHE A  36      -1.404  -7.685  32.637  1.00 87.36           H
ATOM    246  CG  PHE A  36      -1.613  -9.413  33.894  1.00 87.36           C
ATOM    247  CD1 PHE A  36      -1.775 -10.526  33.130  1.00 87.36           C
ATOM    248  HD1 PHE A  36      -1.325 -10.576  32.138  1.00 87.36           H
ATOM    249  CD2 PHE A  36      -2.174  -9.351  35.132  1.00 87.36           C
ATOM    250  HD2 PHE A  36      -2.044  -8.459  35.745  1.00 87.36           H
ATOM    251  CE1 PHE A  36      -2.529 -11.623  33.624  1.00 87.36           C
ATOM    252  HE1 PHE A  36      -2.659 -12.515  33.011  1.00 87.36           H
ATOM    253  CE2 PHE A  36      -2.928 -10.448  35.626  1.00 87.36           C
ATOM    254  HE2 PHE A  36      -3.378 -10.398  36.618  1.00 87.36           H
ATOM    255  CZ  PHE A  36      -3.090 -11.561  34.861  1.00 87.36           C
ATOM    256  HZ  PHE A  36      -3.669 -12.403  35.241  1.00 87.36           H
ATOM    257  HN  PHE A  36       1.092  -8.908  34.689  1.00 87.36           H
ATOM    258  N   TYR A  37       2.198  -6.900  32.642  1.00 90.69           N
ATOM    259  CA  TYR A  37       3.019  -5.885  32.003  1.00 90.69           C
ATOM    260  C   TYR A  37       4.086  -6.524  31.112  1.00 90.69           C
ATOM    261  O   TYR A  37       4.946  -7.259  31.596  1.00 90.69           O
ATOM    262  HA  TYR A  37       2.368  -5.263  31.389  1.00 90.69           H
ATOM    263  CB  TYR A  37       3.708  -5.125  33.138  1.00 90.69           C
ATOM    264 1HB  TYR A  37       2.951  -4.770  33.837  1.00 90.69           H
ATOM    265 2HB  TYR A  37       4.350  -5.814  33.686  1.00 90.69           H
ATOM    266  CG  TYR A  37       4.546  -3.933  32.669  1.00 90.69           C
ATOM    267  CD1 TYR A  37       5.899  -4.088  32.443  1.00 90.69           C
ATOM    268  HD1 TYR A  37       6.370  -5.058  32.597  1.00 90.69           H
ATOM    269  CD2 TYR A  37       3.949  -2.704  32.473  1.00 90.69           C
ATOM    270  HD2 TYR A  37       2.881  -2.583  32.653  1.00 90.69           H
ATOM    271  CE1 TYR A  37       6.687  -2.966  32.002  1.00 90.69           C
ATOM    272  HE1 TYR A  37       7.756  -3.074  31.819  1.00 90.69           H
ATOM    273  CE2 TYR A  37       4.738  -1.583  32.033  1.00 90.69           C
ATOM    274  HE2 TYR A  37       4.279  -0.607  31.874  1.00 90.69           H
ATOM    275  CZ  TYR A  37       6.068  -1.769  31.818  1.00 90.69           C
ATOM    276  OH  TYR A  37       6.813  -0.711  31.402  1.00 90.69           O
ATOM    277  HH  TYR A  37       6.223   0.083  31.249  1.00 90.69           H
ATOM    278  HN  TYR A  37       2.500  -7.175  33.555  1.00 90.69           H
ATOM    279  N   CYS A  38       3.995  -6.222  29.825  1.00 90.56           N
ATOM    280  CA  CYS A  38       4.866  -6.849  28.846  1.00 90.56           C
ATOM    281  C   CYS A  38       5.893  -5.813  28.383  1.00 90.56           C
ATOM    282  O   CYS A  38       5.532  -4.799  27.789  1.00 90.56           O
ATOM    283  HA  CYS A  38       5.356  -7.681  29.350  1.00 90.56           H
ATOM    284  CB  CYS A  38       4.073  -7.429  27.673  1.00 90.56           C
ATOM    285 1HB  CYS A  38       3.269  -8.064  28.046  1.00 90.56           H
ATOM    286 2HB  CYS A  38       3.607  -6.625  27.105  1.00 90.56           H
ATOM    287  SG  CYS A  38       5.182  -8.399  26.587  1.00 90.56           S
ATOM    288  HN  CYS A  38       3.343  -5.563  29.450  1.00 90.56           H
ATOM    289  N   GLU A  39       7.152  -6.105  28.674  1.00 89.33           N
ATOM    290  CA  GLU A  39       8.246  -5.304  28.150  1.00 89.33           C
ATOM    291  C   GLU A  39       8.587  -5.740  26.724  1.00 89.33           C
ATOM    292  O   GLU A  39       8.961  -6.889  26.494  1.00 89.33           O
ATOM    293  HA  GLU A  39       7.878  -4.278  28.146  1.00 89.33           H
ATOM    294  CB  GLU A  39       9.474  -5.392  29.059  1.00 89.33           C
ATOM    295 1HB  GLU A  39       9.685  -6.436  29.291  1.00 89.33           H
ATOM    296 2HB  GLU A  39      10.314  -4.877  28.592  1.00 89.33           H
ATOM    297  CG  GLU A  39       9.221  -4.686  30.392  1.00 89.33           C
ATOM    298 1HG  GLU A  39       8.856  -3.676  30.209  1.00 89.33           H
ATOM    299 2HG  GLU A  39       8.442  -5.212  30.944  1.00 89.33           H
ATOM    300  CD  GLU A  39      10.499  -4.628  31.232  1.00 89.33           C
ATOM    301  OE1 GLU A  39      10.427  -4.041  32.334  1.00 89.33           O
ATOM    302  OE2 GLU A  39      11.518  -5.172  30.754  1.00 89.33           O
ATOM    303  HN  GLU A  39       7.429  -6.870  29.255  1.00 89.33           H
ATOM    304  N   LYS A  40       8.445  -4.799  25.802  1.00 89.24           N
ATOM    305  CA  LYS A  40       8.572  -5.110  24.388  1.00 89.24           C
ATOM    306  C   LYS A  40      10.010  -4.842  23.939  1.00 89.24           C
ATOM    307  O   LYS A  40      10.250  -4.509  22.780  1.00 89.24           O
ATOM    308  HA  LYS A  40       8.366  -6.174  24.268  1.00 89.24           H
ATOM    309  CB  LYS A  40       7.522  -4.351  23.575  1.00 89.24           C
ATOM    310 1HB  LYS A  40       7.664  -3.278  23.703  1.00 89.24           H
ATOM    311 2HB  LYS A  40       7.654  -4.565  22.515  1.00 89.24           H
ATOM    312  CG  LYS A  40       6.107  -4.739  24.009  1.00 89.24           C
ATOM    313 1HG  LYS A  40       6.004  -4.605  25.085  1.00 89.24           H
ATOM    314 2HG  LYS A  40       5.383  -4.076  23.534  1.00 89.24           H
ATOM    315  CD  LYS A  40       5.799  -6.191  23.637  1.00 89.24           C
ATOM    316 1HD  LYS A  40       6.075  -6.370  22.598  1.00 89.24           H
ATOM    317 2HD  LYS A  40       6.401  -6.862  24.248  1.00 89.24           H
ATOM    318  CE  LYS A  40       4.314  -6.504  23.837  1.00 89.24           C
ATOM    319 1HE  LYS A  40       4.122  -6.730  24.886  1.00 89.24           H
ATOM    320 2HE  LYS A  40       3.715  -5.630  23.584  1.00 89.24           H
ATOM    321  NZ  LYS A  40       3.909  -7.651  22.994  1.00 89.24           N
ATOM    322 1HZ  LYS A  40       2.926  -7.851  23.145  1.00 89.24           H
ATOM    323 2HZ  LYS A  40       4.062  -7.424  22.018  1.00 89.24           H
ATOM    324 3HZ  LYS A  40       4.461  -8.465  23.242  1.00 89.24           H
ATOM    325  HN  LYS A  40       8.246  -3.840  26.007  1.00 89.24           H
ATOM    326  N   ASN A  41      10.929  -4.998  24.881  1.00 87.36           N
ATOM    327  CA  ASN A  41      12.328  -4.703  24.618  1.00 87.36           C
ATOM    328  C   ASN A  41      12.825  -5.587  23.473  1.00 87.36           C
ATOM    329  O   ASN A  41      13.536  -5.119  22.586  1.00 87.36           O
ATOM    330  HA  ASN A  41      12.354  -3.642  24.368  1.00 87.36           H
ATOM    331  CB  ASN A  41      13.192  -4.991  25.847  1.00 87.36           C
ATOM    332 1HB  ASN A  41      12.902  -5.947  26.284  1.00 87.36           H
ATOM    333 2HB  ASN A  41      14.236  -5.081  25.549  1.00 87.36           H
ATOM    334  CG  ASN A  41      13.047  -3.882  26.892  1.00 87.36           C
ATOM    335  OD1 ASN A  41      12.728  -2.745  26.587  1.00 87.36           O
ATOM    336  ND2 ASN A  41      13.299  -4.276  28.137  1.00 87.36           N
ATOM    337 1HD2 ASN A  41      13.556  -5.225  28.319  1.00 87.36           H
ATOM    338 2HD2 ASN A  41      13.231  -3.622  28.891  1.00 87.36           H
ATOM    339  HN  ASN A  41      10.732  -5.319  25.807  1.00 87.36           H
ATOM    340  N   ASN A  42      12.430  -6.851  23.529  1.00 88.77           N
ATOM    341  CA  ASN A  42      12.865  -7.816  22.534  1.00 88.77           C
ATOM    342  C   ASN A  42      12.362  -7.383  21.156  1.00 88.77           C
ATOM    343  O   ASN A  42      13.081  -7.497  20.165  1.00 88.77           O
ATOM    344  HA  ASN A  42      13.953  -7.822  22.598  1.00 88.77           H
ATOM    345  CB  ASN A  42      12.298  -9.206  22.830  1.00 88.77           C
ATOM    346 1HB  ASN A  42      11.219  -9.140  22.968  1.00 88.77           H
ATOM    347 2HB  ASN A  42      12.471  -9.862  21.977  1.00 88.77           H
ATOM    348  CG  ASN A  42      12.943  -9.807  24.081  1.00 88.77           C
ATOM    349  OD1 ASN A  42      13.879  -9.268  24.648  1.00 88.77           O
ATOM    350  ND2 ASN A  42      12.391 -10.950  24.478  1.00 88.77           N
ATOM    351 1HD2 ASN A  42      11.624 -11.338  23.968  1.00 88.77           H
ATOM    352 2HD2 ASN A  42      12.742 -11.420  25.287  1.00 88.77           H
ATOM    353  HN  ASN A  42      11.825  -7.217  24.237  1.00 88.77           H
ATOM    354  N   VAL A  43      11.130  -6.896  21.137  1.00 89.82           N
ATOM    355  CA  VAL A  43      10.510  -6.477  19.892  1.00 89.82           C
ATOM    356  C   VAL A  43      11.285  -5.291  19.315  1.00 89.82           C
ATOM    357  O   VAL A  43      11.540  -5.237  18.113  1.00 89.82           O
ATOM    358  HA  VAL A  43      10.575  -7.312  19.194  1.00 89.82           H
ATOM    359  CB  VAL A  43       9.029  -6.168  20.123  1.00 89.82           C
ATOM    360  HB  VAL A  43       8.966  -5.316  20.801  1.00 89.82           H
ATOM    361  CG1 VAL A  43       8.340  -5.778  18.814  1.00 89.82           C
ATOM    362 1HG1 VAL A  43       8.821  -4.892  18.399  1.00 89.82           H
ATOM    363 2HG1 VAL A  43       8.418  -6.601  18.103  1.00 89.82           H
ATOM    364 3HG1 VAL A  43       7.288  -5.564  19.007  1.00 89.82           H
ATOM    365  CG2 VAL A  43       8.319  -7.350  20.786  1.00 89.82           C
ATOM    366 1HG2 VAL A  43       8.397  -8.227  20.144  1.00 89.82           H
ATOM    367 2HG2 VAL A  43       8.786  -7.561  21.748  1.00 89.82           H
ATOM    368 3HG2 VAL A  43       7.268  -7.103  20.938  1.00 89.82           H
ATOM    369  HN  VAL A  43      10.560  -6.786  21.951  1.00 89.82           H
ATOM    370  N   ARG A  44      11.638  -4.369  20.199  1.00 89.26           N
ATOM    371  CA  ARG A  44      12.307  -3.149  19.781  1.00 89.26           C
ATOM    372  C   ARG A  44      13.720  -3.461  19.284  1.00 89.26           C
ATOM    373  O   ARG A  44      14.191  -2.855  18.323  1.00 89.26           O
ATOM    374  HA  ARG A  44      11.687  -2.752  18.978  1.00 89.26           H
ATOM    375  CB  ARG A  44      12.389  -2.144  20.933  1.00 89.26           C
ATOM    376 1HB  ARG A  44      12.827  -2.624  21.808  1.00 89.26           H
ATOM    377 2HB  ARG A  44      13.050  -1.322  20.656  1.00 89.26           H
ATOM    378  CG  ARG A  44      11.004  -1.597  21.283  1.00 89.26           C
ATOM    379 1HG  ARG A  44      10.490  -1.288  20.373  1.00 89.26           H
ATOM    380 2HG  ARG A  44      10.402  -2.384  21.737  1.00 89.26           H
ATOM    381  CD  ARG A  44      11.110  -0.411  22.243  1.00 89.26           C
ATOM    382 1HD  ARG A  44      11.909   0.258  21.922  1.00 89.26           H
ATOM    383 2HD  ARG A  44      10.185   0.166  22.225  1.00 89.26           H
ATOM    384  NE  ARG A  44      11.377  -0.894  23.617  1.00 89.26           N
ATOM    385  HE  ARG A  44      12.317  -1.138  23.853  1.00 89.26           H
ATOM    386  CZ  ARG A  44      10.437  -1.024  24.563  1.00 89.26           C
ATOM    387  NH1 ARG A  44       9.161  -0.711  24.302  1.00 89.26           N
ATOM    388 1HH1 ARG A  44       8.903  -0.378  23.395  1.00 89.26           H
ATOM    389 2HH1 ARG A  44       8.465  -0.811  25.013  1.00 89.26           H
ATOM    390  NH2 ARG A  44      10.793  -1.472  25.775  1.00 89.26           N
ATOM    391 1HH2 ARG A  44      10.104  -1.574  26.492  1.00 89.26           H
ATOM    392 2HH2 ARG A  44      11.748  -1.703  25.962  1.00 89.26           H
ATOM    393  HN  ARG A  44      11.476  -4.447  21.183  1.00 89.26           H
ATOM    394  N   GLN A  45      14.355  -4.406  19.960  1.00 90.64           N
ATOM    395  CA  GLN A  45      15.718  -4.780  19.623  1.00 90.64           C
ATOM    396  C   GLN A  45      15.769  -5.395  18.223  1.00 90.64           C
ATOM    397  O   GLN A  45      16.668  -5.091  17.440  1.00 90.64           O
ATOM    398  HA  GLN A  45      16.286  -3.850  19.640  1.00 90.64           H
ATOM    399  CB  GLN A  45      16.298  -5.739  20.665  1.00 90.64           C
ATOM    400 1HB  GLN A  45      16.180  -5.314  21.661  1.00 90.64           H
ATOM    401 2HB  GLN A  45      15.742  -6.677  20.650  1.00 90.64           H
ATOM    402  CG  GLN A  45      17.778  -6.014  20.394  1.00 90.64           C
ATOM    403 1HG  GLN A  45      17.896  -6.438  19.396  1.00 90.64           H
ATOM    404 2HG  GLN A  45      18.335  -5.077  20.410  1.00 90.64           H
ATOM    405  CD  GLN A  45      18.357  -6.976  21.434  1.00 90.64           C
ATOM    406  OE1 GLN A  45      17.652  -7.547  22.249  1.00 90.64           O
ATOM    407  NE2 GLN A  45      19.677  -7.121  21.360  1.00 90.64           N
ATOM    408 1HE2 GLN A  45      20.197  -6.623  20.667  1.00 90.64           H
ATOM    409 2HE2 GLN A  45      20.149  -7.730  21.998  1.00 90.64           H
ATOM    410  HN  GLN A  45      13.955  -4.912  20.725  1.00 90.64           H
ATOM    411  N   PHE A  46      14.793  -6.248  17.950  1.00 92.15           N
ATOM    412  CA  PHE A  46      14.686  -6.869  16.641  1.00 92.15           C
ATOM    413  C   PHE A  46      14.471  -5.818  15.551  1.00 92.15           C
ATOM    414  O   PHE A  46      15.146  -5.838  14.523  1.00 92.15           O
ATOM    415  HA  PHE A  46      15.623  -7.396  16.456  1.00 92.15           H
ATOM    416  CB  PHE A  46      13.471  -7.798  16.685  1.00 92.15           C
ATOM    417 1HB  PHE A  46      13.650  -8.580  17.422  1.00 92.15           H
ATOM    418 2HB  PHE A  46      12.605  -7.231  17.026  1.00 92.15           H
ATOM    419  CG  PHE A  46      13.138  -8.450  15.341  1.00 92.15           C
ATOM    420  CD1 PHE A  46      12.090  -7.993  14.605  1.00 92.15           C
ATOM    421  HD1 PHE A  46      11.487  -7.162  14.972  1.00 92.15           H
ATOM    422  CD2 PHE A  46      13.890  -9.487  14.883  1.00 92.15           C
ATOM    423  HD2 PHE A  46      14.730  -9.853  15.474  1.00 92.15           H
ATOM    424  CE1 PHE A  46      11.780  -8.598  13.358  1.00 92.15           C
ATOM    425  HE1 PHE A  46      10.940  -8.232  12.768  1.00 92.15           H
ATOM    426  CE2 PHE A  46      13.580 -10.092  13.637  1.00 92.15           C
ATOM    427  HE2 PHE A  46      14.183 -10.923  13.270  1.00 92.15           H
ATOM    428  CZ  PHE A  46      12.532  -9.635  12.900  1.00 92.15           C
ATOM    429  HZ  PHE A  46      12.295 -10.099  11.943  1.00 92.15           H
ATOM    430  HN  PHE A  46      14.085  -6.515  18.604  1.00 92.15           H
ATOM    431  N   ALA A  47      13.529  -4.924  15.813  1.00 91.26           N
ATOM    432  CA  ALA A  47      13.154  -3.922  14.829  1.00 91.26           C
ATOM    433  C   ALA A  47      14.384  -3.089  14.462  1.00 91.26           C
ATOM    434  O   ALA A  47      14.602  -2.779  13.292  1.00 91.26           O
ATOM    435  HA  ALA A  47      12.801  -4.445  13.940  1.00 91.26           H
ATOM    436  CB  ALA A  47      12.014  -3.066  15.383  1.00 91.26           C
ATOM    437 1HB  ALA A  47      11.155  -3.700  15.600  1.00 91.26           H
ATOM    438 2HB  ALA A  47      12.341  -2.572  16.298  1.00 91.26           H
ATOM    439 3HB  ALA A  47      11.733  -2.314  14.645  1.00 91.26           H
ATOM    440  HN  ALA A  47      13.026  -4.878  16.676  1.00 91.26           H
ATOM    441  N   SER A  48      15.156  -2.750  15.484  1.00 91.66           N
ATOM    442  CA  SER A  48      16.220  -1.773  15.327  1.00 91.66           C
ATOM    443  C   SER A  48      17.300  -2.322  14.393  1.00 91.66           C
ATOM    444  O   SER A  48      18.025  -1.556  13.759  1.00 91.66           O
ATOM    445  HA  SER A  48      15.744  -0.896  14.888  1.00 91.66           H
ATOM    446  CB  SER A  48      16.828  -1.398  16.680  1.00 91.66           C
ATOM    447 1HB  SER A  48      17.518  -0.565  16.548  1.00 91.66           H
ATOM    448 2HB  SER A  48      16.040  -1.057  17.350  1.00 91.66           H
ATOM    449  OG  SER A  48      17.517  -2.494  17.277  1.00 91.66           O
ATOM    450  HG  SER A  48      17.902  -2.217  18.158  1.00 91.66           H
ATOM    451  HN  SER A  48      15.064  -3.130  16.405  1.00 91.66           H
ATOM    452  N   HIS A  49      17.373  -3.643  14.336  1.00 92.37           N
ATOM    453  CA  HIS A  49      18.378  -4.303  13.520  1.00 92.37           C
ATOM    454  C   HIS A  49      17.781  -4.654  12.155  1.00 92.37           C
ATOM    455  O   HIS A  49      18.453  -4.540  11.132  1.00 92.37           O
ATOM    456  HA  HIS A  49      19.187  -3.586  13.379  1.00 92.37           H
ATOM    457  CB  HIS A  49      18.954  -5.521  14.245  1.00 92.37           C
ATOM    458 1HB  HIS A  49      18.134  -6.173  14.545  1.00 92.37           H
ATOM    459 2HB  HIS A  49      19.573  -6.086  13.549  1.00 92.37           H
ATOM    460  CG  HIS A  49      19.777  -5.177  15.464  1.00 92.37           C
ATOM    461  ND1 HIS A  49      19.210  -4.854  16.684  1.00 92.37           N
ATOM    462  HD1 HIS A  49      18.231  -4.815  16.883  1.00 92.37           H
ATOM    463  CD2 HIS A  49      21.128  -5.110  15.637  1.00 92.37           C
ATOM    464  HD2 HIS A  49      21.879  -5.307  14.871  1.00 92.37           H
ATOM    465  CE1 HIS A  49      20.186  -4.605  17.546  1.00 92.37           C
ATOM    466  HE1 HIS A  49      20.061  -4.323  18.591  1.00 92.37           H
ATOM    467  NE2 HIS A  49      21.374  -4.764  16.894  1.00 92.37           N
ATOM    468  HN  HIS A  49      16.763  -4.259  14.835  1.00 92.37           H
ATOM    469  N   PHE A  50      16.524  -5.073  12.185  1.00 93.58           N
ATOM    470  CA  PHE A  50      15.921  -5.713  11.028  1.00 93.58           C
ATOM    471  C   PHE A  50      15.420  -4.672  10.025  1.00 93.58           C
ATOM    472  O   PHE A  50      15.666  -4.791   8.826  1.00 93.58           O
ATOM    473  HA  PHE A  50      16.691  -6.325  10.559  1.00 93.58           H
ATOM    474  CB  PHE A  50      14.731  -6.528  11.538  1.00 93.58           C
ATOM    475 1HB  PHE A  50      15.083  -7.238  12.286  1.00 93.58           H
ATOM    476 2HB  PHE A  50      14.032  -5.857  12.039  1.00 93.58           H
ATOM    477  CG  PHE A  50      13.985  -7.291  10.442  1.00 93.58           C
ATOM    478  CD1 PHE A  50      12.739  -6.895  10.064  1.00 93.58           C
ATOM    479  HD1 PHE A  50      12.273  -6.034  10.542  1.00 93.58           H
ATOM    480  CD2 PHE A  50      14.567  -8.366   9.845  1.00 93.58           C
ATOM    481  HD2 PHE A  50      15.564  -8.683  10.148  1.00 93.58           H
ATOM    482  CE1 PHE A  50      12.047  -7.604   9.047  1.00 93.58           C
ATOM    483  HE1 PHE A  50      11.049  -7.287   8.744  1.00 93.58           H
ATOM    484  CE2 PHE A  50      13.874  -9.075   8.828  1.00 93.58           C
ATOM    485  HE2 PHE A  50      14.341  -9.936   8.350  1.00 93.58           H
ATOM    486  CZ  PHE A  50      12.629  -8.679   8.450  1.00 93.58           C
ATOM    487  HZ  PHE A  50      12.098  -9.223   7.669  1.00 93.58           H
ATOM    488  HN  PHE A  50      15.923  -4.981  12.979  1.00 93.58           H
ATOM    489  N   LEU A  51      14.725  -3.674  10.553  1.00 94.41           N
ATOM    490  CA  LEU A  51      13.890  -2.822   9.724  1.00 94.41           C
ATOM    491  C   LEU A  51      14.780  -1.873   8.918  1.00 94.41           C
ATOM    492  O   LEU A  51      14.649  -1.779   7.699  1.00 94.41           O
ATOM    493  HA  LEU A  51      13.355  -3.467   9.027  1.00 94.41           H
ATOM    494  CB  LEU A  51      12.841  -2.106  10.577  1.00 94.41           C
ATOM    495 1HB  LEU A  51      13.358  -1.483  11.306  1.00 94.41           H
ATOM    496 2HB  LEU A  51      12.272  -1.437   9.931  1.00 94.41           H
ATOM    497  CG  LEU A  51      11.856  -3.007  11.324  1.00 94.41           C
ATOM    498  HG  LEU A  51      12.424  -3.649  11.998  1.00 94.41           H
ATOM    499  CD1 LEU A  51      10.901  -2.179  12.186  1.00 94.41           C
ATOM    500 1HD1 LEU A  51      11.473  -1.606  12.915  1.00 94.41           H
ATOM    501 2HD1 LEU A  51      10.337  -1.497  11.550  1.00 94.41           H
ATOM    502 3HD1 LEU A  51      10.211  -2.844  12.706  1.00 94.41           H
ATOM    503  CD2 LEU A  51      11.106  -3.923  10.355  1.00 94.41           C
ATOM    504 1HD2 LEU A  51      10.551  -3.317   9.638  1.00 94.41           H
ATOM    505 2HD2 LEU A  51      11.820  -4.552   9.822  1.00 94.41           H
ATOM    506 3HD2 LEU A  51      10.412  -4.553  10.912  1.00 94.41           H
ATOM    507  HN  LEU A  51      14.726  -3.446  11.527  1.00 94.41           H
ATOM    508  N   PRO A  52      15.696  -1.155   9.582  1.00 95.41           N
ATOM    509  CA  PRO A  52      16.383  -0.031   8.940  1.00 95.41           C
ATOM    510  C   PRO A  52      17.022  -0.424   7.618  1.00 95.41           C
ATOM    511  O   PRO A  52      16.780   0.213   6.594  1.00 95.41           O
ATOM    512  HA  PRO A  52      15.667   0.752   8.689  1.00 95.41           H
ATOM    513  CB  PRO A  52      17.430   0.391   9.973  1.00 95.41           C
ATOM    514 1HB  PRO A  52      18.382  -0.114   9.809  1.00 95.41           H
ATOM    515 2HB  PRO A  52      17.627   1.462   9.930  1.00 95.41           H
ATOM    516  CG  PRO A  52      16.800  -0.014  11.300  1.00 95.41           C
ATOM    517 1HG  PRO A  52      17.545  -0.107  12.091  1.00 95.41           H
ATOM    518 2HG  PRO A  52      16.077   0.725  11.647  1.00 95.41           H
ATOM    519  CD  PRO A  52      16.145  -1.346  10.973  1.00 95.41           C
ATOM    520 1HD  PRO A  52      16.848  -2.174  11.057  1.00 95.41           H
ATOM    521 2HD  PRO A  52      15.316  -1.565  11.646  1.00 95.41           H
ATOM    522  N   PRO A  53      17.849  -1.478   7.608  1.00 95.81           N
ATOM    523  CA  PRO A  53      18.524  -1.895   6.376  1.00 95.81           C
ATOM    524  C   PRO A  53      17.552  -2.103   5.227  1.00 95.81           C
ATOM    525  O   PRO A  53      17.821  -1.692   4.099  1.00 95.81           O
ATOM    526  HA  PRO A  53      19.203  -1.112   6.038  1.00 95.81           H
ATOM    527  CB  PRO A  53      19.224  -3.198   6.770  1.00 95.81           C
ATOM    528 1HB  PRO A  53      18.599  -4.067   6.565  1.00 95.81           H
ATOM    529 2HB  PRO A  53      20.153  -3.337   6.217  1.00 95.81           H
ATOM    530  CG  PRO A  53      19.477  -3.025   8.263  1.00 95.81           C
ATOM    531 1HG  PRO A  53      19.643  -3.982   8.759  1.00 95.81           H
ATOM    532 2HG  PRO A  53      20.365  -2.423   8.456  1.00 95.81           H
ATOM    533  CD  PRO A  53      18.208  -2.343   8.746  1.00 95.81           C
ATOM    534 1HD  PRO A  53      17.420  -3.064   8.965  1.00 95.81           H
ATOM    535 2HD  PRO A  53      18.377  -1.773   9.659  1.00 95.81           H
ATOM    536  N   LEU A  54      16.435  -2.741   5.546  1.00 95.55           N
ATOM    537  CA  LEU A  54      15.480  -3.135   4.524  1.00 95.55           C
ATOM    538  C   LEU A  54      14.807  -1.885   3.953  1.00 95.55           C
ATOM    539  O   LEU A  54      14.671  -1.749   2.739  1.00 95.55           O
ATOM    540  HA  LEU A  54      16.039  -3.622   3.725  1.00 95.55           H
ATOM    541  CB  LEU A  54      14.495  -4.164   5.080  1.00 95.55           C
ATOM    542 1HB  LEU A  54      14.042  -3.754   5.983  1.00 95.55           H
ATOM    543 2HB  LEU A  54      13.693  -4.299   4.355  1.00 95.55           H
ATOM    544  CG  LEU A  54      15.078  -5.539   5.415  1.00 95.55           C
ATOM    545  HG  LEU A  54      15.876  -5.402   6.146  1.00 95.55           H
ATOM    546  CD1 LEU A  54      14.023  -6.440   6.061  1.00 95.55           C
ATOM    547 1HD1 LEU A  54      13.665  -5.978   6.981  1.00 95.55           H
ATOM    548 2HD1 LEU A  54      13.189  -6.573   5.372  1.00 95.55           H
ATOM    549 3HD1 LEU A  54      14.465  -7.410   6.288  1.00 95.55           H
ATOM    550  CD2 LEU A  54      15.704  -6.185   4.178  1.00 95.55           C
ATOM    551 1HD2 LEU A  54      14.943  -6.306   3.407  1.00 95.55           H
ATOM    552 2HD2 LEU A  54      16.504  -5.548   3.801  1.00 95.55           H
ATOM    553 3HD2 LEU A  54      16.111  -7.160   4.444  1.00 95.55           H
ATOM    554  HN  LEU A  54      16.181  -2.989   6.481  1.00 95.55           H
ATOM    555  N   TYR A  55      14.403  -1.004   4.857  1.00 95.99           N
ATOM    556  CA  TYR A  55      13.673   0.189   4.465  1.00 95.99           C
ATOM    557  C   TYR A  55      14.546   1.109   3.609  1.00 95.99           C
ATOM    558  O   TYR A  55      14.049   1.775   2.702  1.00 95.99           O
ATOM    559  HA  TYR A  55      12.806  -0.123   3.882  1.00 95.99           H
ATOM    560  CB  TYR A  55      13.314   0.911   5.766  1.00 95.99           C
ATOM    561 1HB  TYR A  55      14.196   0.944   6.406  1.00 95.99           H
ATOM    562 2HB  TYR A  55      13.049   1.943   5.535  1.00 95.99           H
ATOM    563  CG  TYR A  55      12.164   0.264   6.539  1.00 95.99           C
ATOM    564  CD1 TYR A  55      11.483  -0.807   5.996  1.00 95.99           C
ATOM    565  HD1 TYR A  55      11.765  -1.191   5.016  1.00 95.99           H
ATOM    566  CD2 TYR A  55      11.807   0.751   7.780  1.00 95.99           C
ATOM    567  HD2 TYR A  55      12.344   1.597   8.209  1.00 95.99           H
ATOM    568  CE1 TYR A  55      10.400  -1.415   6.725  1.00 95.99           C
ATOM    569  HE1 TYR A  55       9.854  -2.262   6.308  1.00 95.99           H
ATOM    570  CE2 TYR A  55      10.724   0.143   8.508  1.00 95.99           C
ATOM    571  HE2 TYR A  55      10.431   0.518   9.489  1.00 95.99           H
ATOM    572  CZ  TYR A  55      10.074  -0.911   7.945  1.00 95.99           C
ATOM    573  OH  TYR A  55       9.051  -1.486   8.633  1.00 95.99           O
ATOM    574  HH  TYR A  55       8.696  -2.270   8.125  1.00 95.99           H
ATOM    575  HN  TYR A  55      14.566  -1.096   5.840  1.00 95.99           H
ATOM    576  N   TRP A  56      15.832   1.117   3.928  1.00 96.33           N
ATOM    577  CA  TRP A  56      16.794   1.865   3.138  1.00 96.33           C
ATOM    578  C   TRP A  56      16.890   1.206   1.761  1.00 96.33           C
ATOM    579  O   TRP A  56      16.911   1.891   0.740  1.00 96.33           O
ATOM    580  HA  TRP A  56      16.422   2.885   3.037  1.00 96.33           H
ATOM    581  CB  TRP A  56      18.143   1.952   3.854  1.00 96.33           C
ATOM    582 1HB  TRP A  56      18.296   1.039   4.431  1.00 96.33           H
ATOM    583 2HB  TRP A  56      18.937   1.994   3.109  1.00 96.33           H
ATOM    584  CG  TRP A  56      18.275   3.156   4.789  1.00 96.33           C
ATOM    585  CD1 TRP A  56      18.387   3.156   6.124  1.00 96.33           C
ATOM    586  HD1 TRP A  56      18.398   2.256   6.739  1.00 96.33           H
ATOM    587  CD2 TRP A  56      18.306   4.546   4.401  1.00 96.33           C
ATOM    588  NE1 TRP A  56      18.487   4.439   6.623  1.00 96.33           N
ATOM    589  HE1 TRP A  56      18.579   4.694   7.586  1.00 96.33           H
ATOM    590  CE2 TRP A  56      18.435   5.311   5.542  1.00 96.33           C
ATOM    591  CE3 TRP A  56      18.226   5.137   3.127  1.00 96.33           C
ATOM    592  HE3 TRP A  56      18.123   4.555   2.212  1.00 96.33           H
ATOM    593  CZ2 TRP A  56      18.497   6.710   5.524  1.00 96.33           C
ATOM    594  HZ2 TRP A  56      18.600   7.291   6.440  1.00 96.33           H
ATOM    595  CZ3 TRP A  56      18.288   6.536   3.127  1.00 96.33           C
ATOM    596  HZ3 TRP A  56      18.231   7.045   2.165  1.00 96.33           H
ATOM    597  CH2 TRP A  56      18.419   7.320   4.267  1.00 96.33           C
ATOM    598  HH2 TRP A  56      18.461   8.406   4.183  1.00 96.33           H
ATOM    599  HN  TRP A  56      16.217   0.625   4.709  1.00 96.33           H
ATOM    600  N   LEU A  57      16.946  -0.118   1.777  1.00 96.18           N
ATOM    601  CA  LEU A  57      17.058  -0.877   0.543  1.00 96.18           C
ATOM    602  C   LEU A  57      15.820  -0.625  -0.321  1.00 96.18           C
ATOM    603  O   LEU A  57      15.938  -0.319  -1.506  1.00 96.18           O
ATOM    604  HA  LEU A  57      17.933  -0.506   0.009  1.00 96.18           H
ATOM    605  CB  LEU A  57      17.306  -2.357   0.845  1.00 96.18           C
ATOM    606 1HB  LEU A  57      18.215  -2.439   1.439  1.00 96.18           H
ATOM    607 2HB  LEU A  57      16.486  -2.723   1.464  1.00 96.18           H
ATOM    608  CG  LEU A  57      17.440  -3.276  -0.371  1.00 96.18           C
ATOM    609  HG  LEU A  57      16.581  -3.109  -1.022  1.00 96.18           H
ATOM    610  CD1 LEU A  57      18.693  -2.937  -1.179  1.00 96.18           C
ATOM    611 1HD1 LEU A  57      18.634  -1.905  -1.526  1.00 96.18           H
ATOM    612 2HD1 LEU A  57      19.575  -3.058  -0.550  1.00 96.18           H
ATOM    613 3HD1 LEU A  57      18.764  -3.605  -2.037  1.00 96.18           H
ATOM    614  CD2 LEU A  57      17.409  -4.747   0.049  1.00 96.18           C
ATOM    615 1HD2 LEU A  57      18.234  -4.948   0.731  1.00 96.18           H
ATOM    616 2HD2 LEU A  57      16.464  -4.963   0.548  1.00 96.18           H
ATOM    617 3HD2 LEU A  57      17.506  -5.379  -0.835  1.00 96.18           H
ATOM    618  HN  LEU A  57      16.915  -0.669   2.611  1.00 96.18           H
ATOM    619  N   VAL A  58      14.662  -0.763   0.307  1.00 96.12           N
ATOM    620  CA  VAL A  58      13.403  -0.614  -0.404  1.00 96.12           C
ATOM    621  C   VAL A  58      13.305   0.805  -0.967  1.00 96.12           C
ATOM    622  O   VAL A  58      12.879   0.997  -2.105  1.00 96.12           O
ATOM    623  HA  VAL A  58      13.409  -1.321  -1.233  1.00 96.12           H
ATOM    624  CB  VAL A  58      12.236  -0.974   0.518  1.00 96.12           C
ATOM    625  HB  VAL A  58      12.324  -0.370   1.421  1.00 96.12           H
ATOM    626  CG1 VAL A  58      10.895  -0.644  -0.141  1.00 96.12           C
ATOM    627 1HG1 VAL A  58      10.851   0.423  -0.360  1.00 96.12           H
ATOM    628 2HG1 VAL A  58      10.796  -1.210  -1.067  1.00 96.12           H
ATOM    629 3HG1 VAL A  58      10.083  -0.909   0.536  1.00 96.12           H
ATOM    630  CG2 VAL A  58      12.297  -2.446   0.930  1.00 96.12           C
ATOM    631 1HG2 VAL A  58      12.246  -3.075   0.041  1.00 96.12           H
ATOM    632 2HG2 VAL A  58      13.231  -2.638   1.458  1.00 96.12           H
ATOM    633 3HG2 VAL A  58      11.456  -2.675   1.585  1.00 96.12           H
ATOM    634  HN  VAL A  58      14.575  -0.971   1.281  1.00 96.12           H
ATOM    635  N   PHE A  59      13.705   1.763  -0.144  1.00 97.48           N
ATOM    636  CA  PHE A  59      13.679   3.158  -0.550  1.00 97.48           C
ATOM    637  C   PHE A  59      14.482   3.369  -1.836  1.00 97.48           C
ATOM    638  O   PHE A  59      13.976   3.938  -2.801  1.00 97.48           O
ATOM    639  HA  PHE A  59      12.637   3.424  -0.727  1.00 97.48           H
ATOM    640  CB  PHE A  59      14.325   3.964   0.578  1.00 97.48           C
ATOM    641 1HB  PHE A  59      13.696   3.895   1.466  1.00 97.48           H
ATOM    642 2HB  PHE A  59      15.284   3.513   0.831  1.00 97.48           H
ATOM    643  CG  PHE A  59      14.545   5.440   0.241  1.00 97.48           C
ATOM    644  CD1 PHE A  59      15.808   5.939   0.164  1.00 97.48           C
ATOM    645  HD1 PHE A  59      16.663   5.288   0.343  1.00 97.48           H
ATOM    646  CD2 PHE A  59      13.478   6.254   0.018  1.00 97.48           C
ATOM    647  HD2 PHE A  59      12.466   5.854   0.079  1.00 97.48           H
ATOM    648  CE1 PHE A  59      16.012   7.309  -0.149  1.00 97.48           C
ATOM    649  HE1 PHE A  59      17.024   7.709  -0.210  1.00 97.48           H
ATOM    650  CE2 PHE A  59      13.682   7.623  -0.296  1.00 97.48           C
ATOM    651  HE2 PHE A  59      12.827   8.275  -0.474  1.00 97.48           H
ATOM    652  CZ  PHE A  59      14.945   8.122  -0.372  1.00 97.48           C
ATOM    653  HZ  PHE A  59      15.102   9.174  -0.613  1.00 97.48           H
ATOM    654  HN  PHE A  59      14.041   1.599   0.784  1.00 97.48           H
ATOM    655  N   ILE A  60      15.721   2.899  -1.806  1.00 97.01           N
ATOM    656  CA  ILE A  60      16.648   3.164  -2.893  1.00 97.01           C
ATOM    657  C   ILE A  60      16.116   2.526  -4.178  1.00 97.01           C
ATOM    658  O   ILE A  60      16.011   3.190  -5.207  1.00 97.01           O
ATOM    659  HA  ILE A  60      16.686   4.244  -3.034  1.00 97.01           H
ATOM    660  CB  ILE A  60      18.059   2.706  -2.517  1.00 97.01           C
ATOM    661  HB  ILE A  60      17.996   1.688  -2.131  1.00 97.01           H
ATOM    662  CG1 ILE A  60      18.639   3.577  -1.401  1.00 97.01           C
ATOM    663 1HG1 ILE A  60      18.884   4.564  -1.795  1.00 97.01           H
ATOM    664 2HG1 ILE A  60      17.890   3.722  -0.622  1.00 97.01           H
ATOM    665  CG2 ILE A  60      18.969   2.668  -3.746  1.00 97.01           C
ATOM    666 1HG2 ILE A  60      18.560   1.973  -4.480  1.00 97.01           H
ATOM    667 2HG2 ILE A  60      19.029   3.665  -4.184  1.00 97.01           H
ATOM    668 3HG2 ILE A  60      19.965   2.340  -3.451  1.00 97.01           H
ATOM    669  CD1 ILE A  60      19.891   2.936  -0.800  1.00 97.01           C
ATOM    670 1HD1 ILE A  60      19.637   1.961  -0.385  1.00 97.01           H
ATOM    671 2HD1 ILE A  60      20.646   2.815  -1.577  1.00 97.01           H
ATOM    672 3HD1 ILE A  60      20.283   3.576  -0.009  1.00 97.01           H
ATOM    673  HN  ILE A  60      16.092   2.348  -1.059  1.00 97.01           H
ATOM    674  N   VAL A  61      15.796   1.244  -4.075  1.00 95.72           N
ATOM    675  CA  VAL A  61      15.399   0.477  -5.244  1.00 95.72           C
ATOM    676  C   VAL A  61      14.082   1.032  -5.790  1.00 95.72           C
ATOM    677  O   VAL A  61      13.916   1.167  -7.002  1.00 95.72           O
ATOM    678  HA  VAL A  61      16.174   0.603  -6.000  1.00 95.72           H
ATOM    679  CB  VAL A  61      15.319  -1.010  -4.891  1.00 95.72           C
ATOM    680  HB  VAL A  61      14.627  -1.120  -4.056  1.00 95.72           H
ATOM    681  CG1 VAL A  61      14.772  -1.824  -6.065  1.00 95.72           C
ATOM    682 1HG1 VAL A  61      13.772  -1.471  -6.317  1.00 95.72           H
ATOM    683 2HG1 VAL A  61      15.428  -1.704  -6.927  1.00 95.72           H
ATOM    684 3HG1 VAL A  61      14.726  -2.877  -5.787  1.00 95.72           H
ATOM    685  CG2 VAL A  61      16.683  -1.541  -4.444  1.00 95.72           C
ATOM    686 1HG2 VAL A  61      17.405  -1.411  -5.250  1.00 95.72           H
ATOM    687 2HG2 VAL A  61      17.017  -0.990  -3.564  1.00 95.72           H
ATOM    688 3HG2 VAL A  61      16.598  -2.600  -4.199  1.00 95.72           H
ATOM    689  HN  VAL A  61      15.804   0.732  -3.216  1.00 95.72           H
ATOM    690  N   GLY A  62      13.179   1.340  -4.870  1.00 96.55           N
ATOM    691  CA  GLY A  62      11.858   1.813  -5.247  1.00 96.55           C
ATOM    692  C   GLY A  62      11.935   3.197  -5.894  1.00 96.55           C
ATOM    693  O   GLY A  62      11.250   3.465  -6.880  1.00 96.55           O
ATOM    694 1HA  GLY A  62      11.400   1.108  -5.942  1.00 96.55           H
ATOM    695 2HA  GLY A  62      11.217   1.853  -4.366  1.00 96.55           H
ATOM    696  HN  GLY A  62      13.338   1.271  -3.886  1.00 96.55           H
ATOM    697  N   ALA A  63      12.774   4.041  -5.311  1.00 96.76           N
ATOM    698  CA  ALA A  63      12.908   5.409  -5.784  1.00 96.76           C
ATOM    699  C   ALA A  63      13.424   5.397  -7.225  1.00 96.76           C
ATOM    700  O   ALA A  63      12.890   6.097  -8.084  1.00 96.76           O
ATOM    701  HA  ALA A  63      11.919   5.865  -5.765  1.00 96.76           H
ATOM    702  CB  ALA A  63      13.829   6.187  -4.842  1.00 96.76           C
ATOM    703 1HB  ALA A  63      13.403   6.190  -3.838  1.00 96.76           H
ATOM    704 2HB  ALA A  63      14.810   5.712  -4.819  1.00 96.76           H
ATOM    705 3HB  ALA A  63      13.930   7.212  -5.197  1.00 96.76           H
ATOM    706  HN  ALA A  63      13.354   3.805  -4.532  1.00 96.76           H
ATOM    707  N   LEU A  64      14.455   4.596  -7.444  1.00 95.22           N
ATOM    708  CA  LEU A  64      15.064   4.502  -8.760  1.00 95.22           C
ATOM    709  C   LEU A  64      14.041   3.943  -9.752  1.00 95.22           C
ATOM    710  O   LEU A  64      13.882   4.472 -10.850  1.00 95.22           O
ATOM    711  HA  LEU A  64      15.328   5.513  -9.071  1.00 95.22           H
ATOM    712  CB  LEU A  64      16.362   3.694  -8.695  1.00 95.22           C
ATOM    713 1HB  LEU A  64      16.146   2.736  -8.222  1.00 95.22           H
ATOM    714 2HB  LEU A  64      16.686   3.482  -9.713  1.00 95.22           H
ATOM    715  CG  LEU A  64      17.523   4.352  -7.946  1.00 95.22           C
ATOM    716  HG  LEU A  64      17.179   4.615  -6.946  1.00 95.22           H
ATOM    717  CD1 LEU A  64      18.690   3.376  -7.781  1.00 95.22           C
ATOM    718 1HD1 LEU A  64      18.359   2.505  -7.216  1.00 95.22           H
ATOM    719 2HD1 LEU A  64      19.042   3.060  -8.763  1.00 95.22           H
ATOM    720 3HD1 LEU A  64      19.502   3.869  -7.246  1.00 95.22           H
ATOM    721  CD2 LEU A  64      17.953   5.650  -8.633  1.00 95.22           C
ATOM    722 1HD2 LEU A  64      18.272   5.433  -9.652  1.00 95.22           H
ATOM    723 2HD2 LEU A  64      17.114   6.344  -8.655  1.00 95.22           H
ATOM    724 3HD2 LEU A  64      18.780   6.096  -8.080  1.00 95.22           H
ATOM    725  HN  LEU A  64      14.874   4.018  -6.743  1.00 95.22           H
ATOM    726  N   GLY A  65      13.374   2.879  -9.328  1.00 93.70           N
ATOM    727  CA  GLY A  65      12.473   2.159 -10.212  1.00 93.70           C
ATOM    728  C   GLY A  65      11.324   3.058 -10.673  1.00 93.70           C
ATOM    729  O   GLY A  65      11.080   3.194 -11.871  1.00 93.70           O
ATOM    730 1HA  GLY A  65      13.024   1.793 -11.078  1.00 93.70           H
ATOM    731 2HA  GLY A  65      12.073   1.286  -9.696  1.00 93.70           H
ATOM    732  HN  GLY A  65      13.441   2.510  -8.401  1.00 93.70           H
ATOM    733  N   ASN A  66      10.648   3.648  -9.699  1.00 95.71           N
ATOM    734  CA  ASN A  66       9.432   4.394  -9.976  1.00 95.71           C
ATOM    735  C   ASN A  66       9.790   5.693 -10.699  1.00 95.71           C
ATOM    736  O   ASN A  66       9.020   6.180 -11.526  1.00 95.71           O
ATOM    737  HA  ASN A  66       8.822   3.730 -10.589  1.00 95.71           H
ATOM    738  CB  ASN A  66       8.702   4.758  -8.682  1.00 95.71           C
ATOM    739 1HB  ASN A  66       9.411   5.171  -7.964  1.00 95.71           H
ATOM    740 2HB  ASN A  66       7.964   5.535  -8.883  1.00 95.71           H
ATOM    741  CG  ASN A  66       8.011   3.534  -8.078  1.00 95.71           C
ATOM    742  OD1 ASN A  66       7.100   2.959  -8.649  1.00 95.71           O
ATOM    743  ND2 ASN A  66       8.495   3.169  -6.894  1.00 95.71           N
ATOM    744 1HD2 ASN A  66       9.245   3.684  -6.480  1.00 95.71           H
ATOM    745 2HD2 ASN A  66       8.108   2.379  -6.418  1.00 95.71           H
ATOM    746  HN  ASN A  66      10.918   3.622  -8.736  1.00 95.71           H
ATOM    747  N   SER A  67      10.959   6.218 -10.362  1.00 94.37           N
ATOM    748  CA  SER A  67      11.468   7.404 -11.030  1.00 94.37           C
ATOM    749  C   SER A  67      11.673   7.117 -12.519  1.00 94.37           C
ATOM    750  O   SER A  67      11.414   7.976 -13.361  1.00 94.37           O
ATOM    751  HA  SER A  67      10.702   8.166 -10.889  1.00 94.37           H
ATOM    752  CB  SER A  67      12.778   7.875 -10.395  1.00 94.37           C
ATOM    753 1HB  SER A  67      13.518   7.077 -10.456  1.00 94.37           H
ATOM    754 2HB  SER A  67      13.172   8.719 -10.961  1.00 94.37           H
ATOM    755  OG  SER A  67      12.604   8.257  -9.034  1.00 94.37           O
ATOM    756  HG  SER A  67      13.069   7.606  -8.434  1.00 94.37           H
ATOM    757  HN  SER A  67      11.553   5.848  -9.648  1.00 94.37           H
ATOM    758  N   LEU A  68      12.136   5.908 -12.799  1.00 91.53           N
ATOM    759  CA  LEU A  68      12.363   5.492 -14.172  1.00 91.53           C
ATOM    760  C   LEU A  68      11.024   5.435 -14.911  1.00 91.53           C
ATOM    761  O   LEU A  68      10.936   5.828 -16.073  1.00 91.53           O
ATOM    762  HA  LEU A  68      12.986   6.251 -14.645  1.00 91.53           H
ATOM    763  CB  LEU A  68      13.144   4.177 -14.212  1.00 91.53           C
ATOM    764 1HB  LEU A  68      14.071   4.311 -13.654  1.00 91.53           H
ATOM    765 2HB  LEU A  68      12.564   3.417 -13.688  1.00 91.53           H
ATOM    766  CG  LEU A  68      13.490   3.644 -15.604  1.00 91.53           C
ATOM    767  HG  LEU A  68      12.569   3.574 -16.182  1.00 91.53           H
ATOM    768  CD1 LEU A  68      14.417   4.610 -16.345  1.00 91.53           C
ATOM    769 1HD1 LEU A  68      13.923   5.576 -16.453  1.00 91.53           H
ATOM    770 2HD1 LEU A  68      15.340   4.735 -15.779  1.00 91.53           H
ATOM    771 3HD1 LEU A  68      14.648   4.207 -17.331  1.00 91.53           H
ATOM    772  CD2 LEU A  68      14.080   2.235 -15.520  1.00 91.53           C
ATOM    773 1HD2 LEU A  68      14.988   2.256 -14.918  1.00 91.53           H
ATOM    774 2HD2 LEU A  68      13.354   1.564 -15.060  1.00 91.53           H
ATOM    775 3HD2 LEU A  68      14.318   1.880 -16.523  1.00 91.53           H
ATOM    776  HN  LEU A  68      12.354   5.219 -12.107  1.00 91.53           H
ATOM    777  N   VAL A  69      10.016   4.943 -14.206  1.00 91.42           N
ATOM    778  CA  VAL A  69       8.695   4.796 -14.792  1.00 91.42           C
ATOM    779  C   VAL A  69       8.190   6.166 -15.250  1.00 91.42           C
ATOM    780  O   VAL A  69       7.681   6.305 -16.362  1.00 91.42           O
ATOM    781  HA  VAL A  69       8.791   4.149 -15.664  1.00 91.42           H
ATOM    782  CB  VAL A  69       7.754   4.114 -13.797  1.00 91.42           C
ATOM    783  HB  VAL A  69       7.771   4.689 -12.871  1.00 91.42           H
ATOM    784  CG1 VAL A  69       6.315   4.107 -14.319  1.00 91.42           C
ATOM    785 1HG1 VAL A  69       5.979   5.133 -14.471  1.00 91.42           H
ATOM    786 2HG1 VAL A  69       6.275   3.567 -15.265  1.00 91.42           H
ATOM    787 3HG1 VAL A  69       5.668   3.617 -13.593  1.00 91.42           H
ATOM    788  CG2 VAL A  69       8.228   2.695 -13.478  1.00 91.42           C
ATOM    789 1HG2 VAL A  69       8.254   2.106 -14.395  1.00 91.42           H
ATOM    790 2HG2 VAL A  69       9.227   2.735 -13.044  1.00 91.42           H
ATOM    791 3HG2 VAL A  69       7.541   2.233 -12.769  1.00 91.42           H
ATOM    792  HN  VAL A  69      10.091   4.647 -13.254  1.00 91.42           H
ATOM    793  N   ILE A  70       8.348   7.144 -14.370  1.00 92.49           N
ATOM    794  CA  ILE A  70       7.873   8.488 -14.651  1.00 92.49           C
ATOM    795  C   ILE A  70       8.637   9.053 -15.851  1.00 92.49           C
ATOM    796  O   ILE A  70       8.045   9.680 -16.729  1.00 92.49           O
ATOM    797  HA  ILE A  70       6.819   8.413 -14.917  1.00 92.49           H
ATOM    798  CB  ILE A  70       7.963   9.361 -13.399  1.00 92.49           C
ATOM    799  HB  ILE A  70       8.978   9.292 -13.006  1.00 92.49           H
ATOM    800  CG1 ILE A  70       7.021   8.852 -12.306  1.00 92.49           C
ATOM    801 1HG1 ILE A  70       5.989   8.919 -12.652  1.00 92.49           H
ATOM    802 2HG1 ILE A  70       7.223   7.800 -12.107  1.00 92.49           H
ATOM    803  CG2 ILE A  70       7.709  10.832 -13.736  1.00 92.49           C
ATOM    804 1HG2 ILE A  70       8.454  11.174 -14.454  1.00 92.49           H
ATOM    805 2HG2 ILE A  70       6.713  10.939 -14.166  1.00 92.49           H
ATOM    806 3HG2 ILE A  70       7.779  11.430 -12.827  1.00 92.49           H
ATOM    807  CD1 ILE A  70       7.186   9.662 -11.018  1.00 92.49           C
ATOM    808 1HD1 ILE A  70       8.213   9.573 -10.663  1.00 92.49           H
ATOM    809 2HD1 ILE A  70       6.959  10.709 -11.216  1.00 92.49           H
ATOM    810 3HD1 ILE A  70       6.504   9.279 -10.259  1.00 92.49           H
ATOM    811  HN  ILE A  70       8.789   7.029 -13.480  1.00 92.49           H
ATOM    812  N   LEU A  71       9.939   8.810 -15.850  1.00 89.27           N
ATOM    813  CA  LEU A  71      10.805   9.367 -16.876  1.00 89.27           C
ATOM    814  C   LEU A  71      10.435   8.764 -18.232  1.00 89.27           C
ATOM    815  O   LEU A  71      10.389   9.471 -19.238  1.00 89.27           O
ATOM    816  HA  LEU A  71      10.619  10.441 -16.913  1.00 89.27           H
ATOM    817  CB  LEU A  71      12.275   9.176 -16.498  1.00 89.27           C
ATOM    818 1HB  LEU A  71      12.429   9.581 -15.498  1.00 89.27           H
ATOM    819 2HB  LEU A  71      12.479   8.106 -16.444  1.00 89.27           H
ATOM    820  CG  LEU A  71      13.298   9.815 -17.440  1.00 89.27           C
ATOM    821  HG  LEU A  71      12.918  10.789 -17.746  1.00 89.27           H
ATOM    822  CD1 LEU A  71      14.629  10.053 -16.723  1.00 89.27           C
ATOM    823 1HD1 LEU A  71      14.470  10.720 -15.875  1.00 89.27           H
ATOM    824 2HD1 LEU A  71      15.026   9.102 -16.368  1.00 89.27           H
ATOM    825 3HD1 LEU A  71      15.338  10.508 -17.415  1.00 89.27           H
ATOM    826  CD2 LEU A  71      13.473   8.978 -18.709  1.00 89.27           C
ATOM    827 1HD2 LEU A  71      13.820   7.980 -18.441  1.00 89.27           H
ATOM    828 2HD2 LEU A  71      12.518   8.903 -19.229  1.00 89.27           H
ATOM    829 3HD2 LEU A  71      14.205   9.454 -19.360  1.00 89.27           H
ATOM    830  HN  LEU A  71      10.403   8.246 -15.167  1.00 89.27           H
ATOM    831  N   VAL A  72      10.180   7.464 -18.216  1.00 86.98           N
ATOM    832  CA  VAL A  72       9.797   6.762 -19.429  1.00 86.98           C
ATOM    833  C   VAL A  72       8.496   7.358 -19.970  1.00 86.98           C
ATOM    834  O   VAL A  72       8.371   7.601 -21.169  1.00 86.98           O
ATOM    835  HA  VAL A  72      10.587   6.919 -20.164  1.00 86.98           H
ATOM    836  CB  VAL A  72       9.698   5.260 -19.155  1.00 86.98           C
ATOM    837  HB  VAL A  72       9.035   5.118 -18.301  1.00 86.98           H
ATOM    838  CG1 VAL A  72       9.090   4.523 -20.350  1.00 86.98           C
ATOM    839 1HG1 VAL A  72       8.089   4.909 -20.544  1.00 86.98           H
ATOM    840 2HG1 VAL A  72       9.716   4.677 -21.229  1.00 86.98           H
ATOM    841 3HG1 VAL A  72       9.031   3.457 -20.128  1.00 86.98           H
ATOM    842  CG2 VAL A  72      11.065   4.678 -18.789  1.00 86.98           C
ATOM    843 1HG2 VAL A  72      11.760   4.837 -19.614  1.00 86.98           H
ATOM    844 2HG2 VAL A  72      11.443   5.172 -17.895  1.00 86.98           H
ATOM    845 3HG2 VAL A  72      10.966   3.609 -18.600  1.00 86.98           H
ATOM    846  HN  VAL A  72      10.231   6.894 -17.396  1.00 86.98           H
ATOM    847  N   TYR A  73       7.558   7.575 -19.059  1.00 86.59           N
ATOM    848  CA  TYR A  73       6.269   8.133 -19.430  1.00 86.59           C
ATOM    849  C   TYR A  73       6.433   9.509 -20.078  1.00 86.59           C
ATOM    850  O   TYR A  73       5.735   9.835 -21.037  1.00 86.59           O
ATOM    851  HA  TYR A  73       5.803   7.456 -20.145  1.00 86.59           H
ATOM    852  CB  TYR A  73       5.485   8.287 -18.125  1.00 86.59           C
ATOM    853 1HB  TYR A  73       5.420   7.316 -17.635  1.00 86.59           H
ATOM    854 2HB  TYR A  73       6.039   8.946 -17.456  1.00 86.59           H
ATOM    855  CG  TYR A  73       4.072   8.844 -18.310  1.00 86.59           C
ATOM    856  CD1 TYR A  73       3.867  10.209 -18.340  1.00 86.59           C
ATOM    857  HD1 TYR A  73       4.711  10.889 -18.232  1.00 86.59           H
ATOM    858  CD2 TYR A  73       3.003   7.982 -18.447  1.00 86.59           C
ATOM    859  HD2 TYR A  73       3.165   6.905 -18.423  1.00 86.59           H
ATOM    860  CE1 TYR A  73       2.537  10.733 -18.515  1.00 86.59           C
ATOM    861  HE1 TYR A  73       2.361  11.808 -18.540  1.00 86.59           H
ATOM    862  CE2 TYR A  73       1.673   8.507 -18.621  1.00 86.59           C
ATOM    863  HE2 TYR A  73       0.820   7.837 -18.730  1.00 86.59           H
ATOM    864  CZ  TYR A  73       1.506   9.856 -18.647  1.00 86.59           C
ATOM    865  OH  TYR A  73       0.250  10.351 -18.811  1.00 86.59           O
ATOM    866  HH  TYR A  73      -0.401   9.601 -18.929  1.00 86.59           H
ATOM    867  HN  TYR A  73       7.669   7.378 -18.085  1.00 86.59           H
ATOM    868  N   TRP A  74       7.360  10.280 -19.529  1.00 85.78           N
ATOM    869  CA  TRP A  74       7.516  11.667 -19.934  1.00 85.78           C
ATOM    870  C   TRP A  74       8.010  11.683 -21.382  1.00 85.78           C
ATOM    871  O   TRP A  74       7.408  12.327 -22.240  1.00 85.78           O
ATOM    872  HA  TRP A  74       6.540  12.146 -19.868  1.00 85.78           H
ATOM    873  CB  TRP A  74       8.446  12.416 -18.977  1.00 85.78           C
ATOM    874 1HB  TRP A  74       8.204  12.130 -17.954  1.00 85.78           H
ATOM    875 2HB  TRP A  74       9.472  12.100 -19.162  1.00 85.78           H
ATOM    876  CG  TRP A  74       8.367  13.939 -19.098  1.00 85.78           C
ATOM    877  CD1 TRP A  74       9.094  14.743 -19.887  1.00 85.78           C
ATOM    878  HD1 TRP A  74       9.868  14.395 -20.571  1.00 85.78           H
ATOM    879  CD2 TRP A  74       7.478  14.814 -18.373  1.00 85.78           C
ATOM    880  NE1 TRP A  74       8.740  16.067 -19.723  1.00 85.78           N
ATOM    881  HE1 TRP A  74       9.140  16.850 -20.200  1.00 85.78           H
ATOM    882  CE2 TRP A  74       7.726  16.112 -18.773  1.00 85.78           C
ATOM    883  CE3 TRP A  74       6.496  14.520 -17.411  1.00 85.78           C
ATOM    884  HE3 TRP A  74       6.281  13.504 -17.078  1.00 85.78           H
ATOM    885  CZ2 TRP A  74       7.034  17.217 -18.264  1.00 85.78           C
ATOM    886  HZ2 TRP A  74       7.249  18.232 -18.596  1.00 85.78           H
ATOM    887  CZ3 TRP A  74       5.814  15.636 -16.911  1.00 85.78           C
ATOM    888  HZ3 TRP A  74       5.042  15.463 -16.161  1.00 85.78           H
ATOM    889  CH2 TRP A  74       6.052  16.948 -17.303  1.00 85.78           C
ATOM    890  HH2 TRP A  74       5.476  17.763 -16.865  1.00 85.78           H
ATOM    891  HN  TRP A  74       7.995   9.973 -18.821  1.00 85.78           H
ATOM    892  N   TYR A  75       9.102  10.967 -21.610  1.00 81.07           N
ATOM    893  CA  TYR A  75       9.828  11.088 -22.863  1.00 81.07           C
ATOM    894  C   TYR A  75       9.252  10.147 -23.923  1.00 81.07           C
ATOM    895  O   TYR A  75       9.676  10.173 -25.077  1.00 81.07           O
ATOM    896  HA  TYR A  75       9.731  12.117 -23.210  1.00 81.07           H
ATOM    897  CB  TYR A  75      11.268  10.672 -22.557  1.00 81.07           C
ATOM    898 1HB  TYR A  75      11.253   9.776 -21.938  1.00 81.07           H
ATOM    899 2HB  TYR A  75      11.765  10.407 -23.490  1.00 81.07           H
ATOM    900  CG  TYR A  75      12.090  11.751 -21.848  1.00 81.07           C
ATOM    901  CD1 TYR A  75      12.622  12.799 -22.570  1.00 81.07           C
ATOM    902  HD1 TYR A  75      12.458  12.858 -23.646  1.00 81.07           H
ATOM    903  CD2 TYR A  75      12.298  11.675 -20.486  1.00 81.07           C
ATOM    904  HD2 TYR A  75      11.877  10.848 -19.915  1.00 81.07           H
ATOM    905  CE1 TYR A  75      13.396  13.814 -21.903  1.00 81.07           C
ATOM    906  HE1 TYR A  75      13.822  14.647 -22.461  1.00 81.07           H
ATOM    907  CE2 TYR A  75      13.071  12.690 -19.818  1.00 81.07           C
ATOM    908  HE2 TYR A  75      13.243  12.643 -18.743  1.00 81.07           H
ATOM    909  CZ  TYR A  75      13.582  13.710 -20.560  1.00 81.07           C
ATOM    910  OH  TYR A  75      14.312  14.668 -19.929  1.00 81.07           O
ATOM    911  HH  TYR A  75      14.618  15.354 -20.589  1.00 81.07           H
ATOM    912  HN  TYR A  75       9.489  10.316 -20.958  1.00 81.07           H
ATOM    913  N   CYS A  76       8.295   9.337 -23.493  1.00 74.10           N
ATOM    914  CA  CYS A  76       7.633   8.414 -24.398  1.00 74.10           C
ATOM    915  C   CYS A  76       6.856   9.230 -25.434  1.00 74.10           C
ATOM    916  O   CYS A  76       5.902   9.927 -25.092  1.00 74.10           O
ATOM    917  HA  CYS A  76       8.417   7.828 -24.877  1.00 74.10           H
ATOM    918  CB  CYS A  76       6.727   7.436 -23.647  1.00 74.10           C
ATOM    919 1HB  CYS A  76       7.303   6.902 -22.891  1.00 74.10           H
ATOM    920 2HB  CYS A  76       5.944   7.983 -23.122  1.00 74.10           H
ATOM    921  SG  CYS A  76       5.980   6.247 -24.820  1.00 74.10           S
ATOM    922  HG  CYS A  76       7.126   5.683 -25.194  1.00 74.10           H
ATOM    923  HN  CYS A  76       7.972   9.307 -22.547  1.00 74.10           H
ATOM    924  N   THR A  77       7.295   9.117 -26.679  1.00 67.22           N
ATOM    925  CA  THR A  77       6.774   9.967 -27.736  1.00 67.22           C
ATOM    926  C   THR A  77       5.410   9.459 -28.206  1.00 67.22           C
ATOM    927  O   THR A  77       4.708  10.147 -28.945  1.00 67.22           O
ATOM    928  HA  THR A  77       6.620  10.966 -27.328  1.00 67.22           H
ATOM    929  CB  THR A  77       7.818  10.027 -28.853  1.00 67.22           C
ATOM    930  HB  THR A  77       7.491  10.685 -29.657  1.00 67.22           H
ATOM    931  OG1 THR A  77       8.016   8.663 -29.216  1.00 67.22           O
ATOM    932  HG1 THR A  77       8.455   8.608 -30.113  1.00 67.22           H
ATOM    933  CG2 THR A  77       9.190  10.480 -28.348  1.00 67.22           C
ATOM    934 1HG2 THR A  77       9.547   9.782 -27.591  1.00 67.22           H
ATOM    935 2HG2 THR A  77       9.106  11.476 -27.914  1.00 67.22           H
ATOM    936 3HG2 THR A  77       9.893  10.505 -29.181  1.00 67.22           H
ATOM    937  HN  THR A  77       7.991   8.460 -26.969  1.00 67.22           H
ATOM    938  N   ARG A  78       5.075   8.258 -27.758  1.00 71.46           N
ATOM    939  CA  ARG A  78       3.840   7.619 -28.181  1.00 71.46           C
ATOM    940  C   ARG A  78       2.654   8.183 -27.397  1.00 71.46           C
ATOM    941  O   ARG A  78       2.791   8.537 -26.227  1.00 71.46           O
ATOM    942  HA  ARG A  78       3.756   7.852 -29.242  1.00 71.46           H
ATOM    943  CB  ARG A  78       3.906   6.104 -27.974  1.00 71.46           C
ATOM    944 1HB  ARG A  78       3.191   5.612 -28.634  1.00 71.46           H
ATOM    945 2HB  ARG A  78       4.895   5.738 -28.247  1.00 71.46           H
ATOM    946  CG  ARG A  78       3.603   5.736 -26.520  1.00 71.46           C
ATOM    947 1HG  ARG A  78       4.195   6.361 -25.852  1.00 71.46           H
ATOM    948 2HG  ARG A  78       2.555   5.938 -26.301  1.00 71.46           H
ATOM    949  CD  ARG A  78       3.910   4.261 -26.253  1.00 71.46           C
ATOM    950 1HD  ARG A  78       3.124   3.635 -26.675  1.00 71.46           H
ATOM    951 2HD  ARG A  78       4.841   3.980 -26.745  1.00 71.46           H
ATOM    952  NE  ARG A  78       4.017   4.022 -24.796  1.00 71.46           N
ATOM    953  HE  ARG A  78       4.923   3.832 -24.418  1.00 71.46           H
ATOM    954  CZ  ARG A  78       2.977   4.046 -23.952  1.00 71.46           C
ATOM    955  NH1 ARG A  78       1.740   4.297 -24.404  1.00 71.46           N
ATOM    956 1HH1 ARG A  78       1.589   4.468 -25.378  1.00 71.46           H
ATOM    957 2HH1 ARG A  78       0.969   4.313 -23.768  1.00 71.46           H
ATOM    958  NH2 ARG A  78       3.191   3.815 -22.650  1.00 71.46           N
ATOM    959 1HH2 ARG A  78       2.425   3.830 -22.007  1.00 71.46           H
ATOM    960 2HH2 ARG A  78       4.117   3.629 -22.321  1.00 71.46           H
ATOM    961  HN  ARG A  78       5.629   7.725 -27.119  1.00 71.46           H
ATOM    962  N   VAL A  79       1.517   8.250 -28.072  1.00 75.42           N
ATOM    963  CA  VAL A  79       0.289   8.687 -27.430  1.00 75.42           C
ATOM    964  C   VAL A  79       0.090   7.903 -26.132  1.00 75.42           C
ATOM    965  O   VAL A  79       0.231   6.681 -26.113  1.00 75.42           O
ATOM    966  HA  VAL A  79       0.403   9.744 -27.187  1.00 75.42           H
ATOM    967  CB  VAL A  79      -0.887   8.548 -28.399  1.00 75.42           C
ATOM    968  HB  VAL A  79      -1.046   7.485 -28.582  1.00 75.42           H
ATOM    969  CG1 VAL A  79      -2.170   9.118 -27.790  1.00 75.42           C
ATOM    970 1HG1 VAL A  79      -2.407   8.579 -26.872  1.00 75.42           H
ATOM    971 2HG1 VAL A  79      -2.026  10.174 -27.564  1.00 75.42           H
ATOM    972 3HG1 VAL A  79      -2.989   9.006 -28.499  1.00 75.42           H
ATOM    973  CG2 VAL A  79      -0.574   9.214 -29.740  1.00 75.42           C
ATOM    974 1HG2 VAL A  79      -0.375  10.274 -29.582  1.00 75.42           H
ATOM    975 2HG2 VAL A  79       0.303   8.743 -30.185  1.00 75.42           H
ATOM    976 3HG2 VAL A  79      -1.426   9.100 -30.410  1.00 75.42           H
ATOM    977  HN  VAL A  79       1.426   8.011 -29.039  1.00 75.42           H
ATOM    978  N   LYS A  80      -0.235   8.637 -25.078  1.00 80.78           N
ATOM    979  CA  LYS A  80      -0.524   8.019 -23.795  1.00 80.78           C
ATOM    980  C   LYS A  80      -1.812   7.201 -23.908  1.00 80.78           C
ATOM    981  O   LYS A  80      -2.606   7.409 -24.824  1.00 80.78           O
ATOM    982  HA  LYS A  80       0.297   7.339 -23.567  1.00 80.78           H
ATOM    983  CB  LYS A  80      -0.560   9.074 -22.688  1.00 80.78           C
ATOM    984 1HB  LYS A  80      -1.454   9.689 -22.795  1.00 80.78           H
ATOM    985 2HB  LYS A  80      -0.626   8.584 -21.716  1.00 80.78           H
ATOM    986  CG  LYS A  80       0.685   9.961 -22.735  1.00 80.78           C
ATOM    987 1HG  LYS A  80       0.685  10.545 -23.655  1.00 80.78           H
ATOM    988 2HG  LYS A  80       0.663  10.670 -21.907  1.00 80.78           H
ATOM    989  CD  LYS A  80       1.961   9.120 -22.659  1.00 80.78           C
ATOM    990 1HD  LYS A  80       1.886   8.413 -21.832  1.00 80.78           H
ATOM    991 2HD  LYS A  80       2.069   8.533 -23.571  1.00 80.78           H
ATOM    992  CE  LYS A  80       3.192  10.007 -22.468  1.00 80.78           C
ATOM    993 1HE  LYS A  80       3.047  10.956 -22.984  1.00 80.78           H
ATOM    994 2HE  LYS A  80       3.322  10.236 -21.410  1.00 80.78           H
ATOM    995  NZ  LYS A  80       4.403   9.333 -22.988  1.00 80.78           N
ATOM    996 1HZ  LYS A  80       5.227   9.850 -22.702  1.00 80.78           H
ATOM    997 2HZ  LYS A  80       4.450   8.390 -22.618  1.00 80.78           H
ATOM    998 3HZ  LYS A  80       4.361   9.297 -24.001  1.00 80.78           H
ATOM    999  HN  LYS A  80      -0.301   9.635 -25.091  1.00 80.78           H
ATOM   1000  N   THR A  81      -1.980   6.287 -22.963  1.00 82.25           N
ATOM   1001  CA  THR A  81      -3.237   5.571 -22.829  1.00 82.25           C
ATOM   1002  C   THR A  81      -3.757   5.669 -21.393  1.00 82.25           C
ATOM   1003  O   THR A  81      -3.014   6.037 -20.484  1.00 82.25           O
ATOM   1004  HA  THR A  81      -3.976   6.050 -23.470  1.00 82.25           H
ATOM   1005  CB  THR A  81      -3.013   4.131 -23.296  1.00 82.25           C
ATOM   1006  HB  THR A  81      -3.952   3.579 -23.321  1.00 82.25           H
ATOM   1007  OG1 THR A  81      -2.025   3.625 -22.401  1.00 82.25           O
ATOM   1008  HG1 THR A  81      -1.136   4.033 -22.608  1.00 82.25           H
ATOM   1009  CG2 THR A  81      -2.342   4.059 -24.669  1.00 82.25           C
ATOM   1010 1HG2 THR A  81      -1.372   4.553 -24.627  1.00 82.25           H
ATOM   1011 2HG2 THR A  81      -2.971   4.557 -25.407  1.00 82.25           H
ATOM   1012 3HG2 THR A  81      -2.207   3.015 -24.953  1.00 82.25           H
ATOM   1013  HN  THR A  81      -1.277   6.035 -22.297  1.00 82.25           H
ATOM   1014  N   MET A  82      -5.029   5.334 -21.234  1.00 86.18           N
ATOM   1015  CA  MET A  82      -5.650   5.357 -19.920  1.00 86.18           C
ATOM   1016  C   MET A  82      -4.858   4.506 -18.925  1.00 86.18           C
ATOM   1017  O   MET A  82      -4.683   4.896 -17.772  1.00 86.18           O
ATOM   1018  HA  MET A  82      -5.636   6.401 -19.607  1.00 86.18           H
ATOM   1019  CB  MET A  82      -7.080   4.825 -20.023  1.00 86.18           C
ATOM   1020 1HB  MET A  82      -7.677   5.493 -20.643  1.00 86.18           H
ATOM   1021 2HB  MET A  82      -7.076   3.852 -20.515  1.00 86.18           H
ATOM   1022  CG  MET A  82      -7.719   4.699 -18.638  1.00 86.18           C
ATOM   1023 1HG  MET A  82      -7.351   3.803 -18.139  1.00 86.18           H
ATOM   1024 2HG  MET A  82      -7.434   5.549 -18.018  1.00 86.18           H
ATOM   1025  SD  MET A  82      -9.496   4.626 -18.790  1.00 86.18           S
ATOM   1026  CE  MET A  82      -9.963   4.865 -17.084  1.00 86.18           C
ATOM   1027 1HE  MET A  82      -9.537   4.067 -16.475  1.00 86.18           H
ATOM   1028 2HE  MET A  82      -9.588   5.827 -16.736  1.00 86.18           H
ATOM   1029 3HE  MET A  82     -11.050   4.846 -16.998  1.00 86.18           H
ATOM   1030  HN  MET A  82      -5.630   5.052 -21.981  1.00 86.18           H
ATOM   1031  N   THR A  83      -4.401   3.360 -19.407  1.00 84.27           N
ATOM   1032  CA  THR A  83      -3.553   2.496 -18.605  1.00 84.27           C
ATOM   1033  C   THR A  83      -2.300   3.249 -18.152  1.00 84.27           C
ATOM   1034  O   THR A  83      -1.898   3.152 -16.994  1.00 84.27           O
ATOM   1035  HA  THR A  83      -4.100   2.216 -17.705  1.00 84.27           H
ATOM   1036  CB  THR A  83      -3.244   1.242 -19.426  1.00 84.27           C
ATOM   1037  HB  THR A  83      -2.590   1.478 -20.265  1.00 84.27           H
ATOM   1038  OG1 THR A  83      -4.527   0.728 -19.770  1.00 84.27           O
ATOM   1039  HG1 THR A  83      -5.241   1.244 -19.297  1.00 84.27           H
ATOM   1040  CG2 THR A  83      -2.612   0.132 -18.584  1.00 84.27           C
ATOM   1041 1HG2 THR A  83      -3.295  -0.151 -17.783  1.00 84.27           H
ATOM   1042 2HG2 THR A  83      -1.676   0.490 -18.153  1.00 84.27           H
ATOM   1043 3HG2 THR A  83      -2.413  -0.735 -19.215  1.00 84.27           H
ATOM   1044  HN  THR A  83      -4.602   3.020 -20.326  1.00 84.27           H
ATOM   1045  N   ASP A  84      -1.719   3.983 -19.090  1.00 85.89           N
ATOM   1046  CA  ASP A  84      -0.461   4.664 -18.834  1.00 85.89           C
ATOM   1047  C   ASP A  84      -0.670   5.721 -17.747  1.00 85.89           C
ATOM   1048  O   ASP A  84       0.217   5.960 -16.930  1.00 85.89           O
ATOM   1049  HA  ASP A  84       0.231   3.881 -18.526  1.00 85.89           H
ATOM   1050  CB  ASP A  84       0.046   5.373 -20.091  1.00 85.89           C
ATOM   1051 1HB  ASP A  84      -0.638   6.178 -20.361  1.00 85.89           H
ATOM   1052 2HB  ASP A  84       1.014   5.832 -19.889  1.00 85.89           H
ATOM   1053  CG  ASP A  84       0.175   4.393 -21.259  1.00 85.89           C
ATOM   1054  OD1 ASP A  84       0.908   3.396 -21.085  1.00 85.89           O
ATOM   1055  OD2 ASP A  84      -0.462   4.664 -22.300  1.00 85.89           O
ATOM   1056  HN  ASP A  84      -2.092   4.115 -20.008  1.00 85.89           H
ATOM   1057  N   MET A  85      -1.849   6.325 -17.773  1.00 90.00           N
ATOM   1058  CA  MET A  85      -2.185   7.352 -16.802  1.00 90.00           C
ATOM   1059  C   MET A  85      -2.209   6.778 -15.384  1.00 90.00           C
ATOM   1060  O   MET A  85      -1.690   7.393 -14.453  1.00 90.00           O
ATOM   1061  HA  MET A  85      -1.399   8.103 -16.884  1.00 90.00           H
ATOM   1062  CB  MET A  85      -3.556   7.943 -17.136  1.00 90.00           C
ATOM   1063 1HB  MET A  85      -3.568   8.280 -18.173  1.00 90.00           H
ATOM   1064 2HB  MET A  85      -4.321   7.172 -17.043  1.00 90.00           H
ATOM   1065  CG  MET A  85      -3.889   9.114 -16.210  1.00 90.00           C
ATOM   1066 1HG  MET A  85      -4.899   9.471 -16.410  1.00 90.00           H
ATOM   1067 2HG  MET A  85      -3.868   8.785 -15.171  1.00 90.00           H
ATOM   1068  SD  MET A  85      -2.716  10.438 -16.454  1.00 90.00           S
ATOM   1069  CE  MET A  85      -3.239  11.024 -18.057  1.00 90.00           C
ATOM   1070 1HE  MET A  85      -3.154  10.217 -18.784  1.00 90.00           H
ATOM   1071 2HE  MET A  85      -4.276  11.356 -18.002  1.00 90.00           H
ATOM   1072 3HE  MET A  85      -2.607  11.858 -18.363  1.00 90.00           H
ATOM   1073  HN  MET A  85      -2.566   6.124 -18.441  1.00 90.00           H
ATOM   1074  N   PHE A  86      -2.815   5.606 -15.264  1.00 92.34           N
ATOM   1075  CA  PHE A  86      -2.928   4.951 -13.972  1.00 92.34           C
ATOM   1076  C   PHE A  86      -1.563   4.454 -13.489  1.00 92.34           C
ATOM   1077  O   PHE A  86      -1.253   4.540 -12.301  1.00 92.34           O
ATOM   1078  HA  PHE A  86      -3.315   5.687 -13.268  1.00 92.34           H
ATOM   1079  CB  PHE A  86      -3.857   3.750 -14.160  1.00 92.34           C
ATOM   1080 1HB  PHE A  86      -3.454   3.111 -14.945  1.00 92.34           H
ATOM   1081 2HB  PHE A  86      -3.863   3.161 -13.242  1.00 92.34           H
ATOM   1082  CG  PHE A  86      -5.296   4.126 -14.516  1.00 92.34           C
ATOM   1083  CD1 PHE A  86      -5.879   5.209 -13.936  1.00 92.34           C
ATOM   1084  HD1 PHE A  86      -5.321   5.809 -13.217  1.00 92.34           H
ATOM   1085  CD2 PHE A  86      -5.993   3.378 -15.413  1.00 92.34           C
ATOM   1086  HD2 PHE A  86      -5.525   2.510 -15.878  1.00 92.34           H
ATOM   1087  CE1 PHE A  86      -7.215   5.559 -14.266  1.00 92.34           C
ATOM   1088  HE1 PHE A  86      -7.683   6.426 -13.801  1.00 92.34           H
ATOM   1089  CE2 PHE A  86      -7.329   3.727 -15.744  1.00 92.34           C
ATOM   1090  HE2 PHE A  86      -7.887   3.128 -16.463  1.00 92.34           H
ATOM   1091  CZ  PHE A  86      -7.912   4.810 -15.163  1.00 92.34           C
ATOM   1092  HZ  PHE A  86      -8.937   5.079 -15.417  1.00 92.34           H
ATOM   1093  HN  PHE A  86      -3.224   5.108 -16.028  1.00 92.34           H
ATOM   1094  N   LEU A  87      -0.785   3.947 -14.433  1.00 89.47           N
ATOM   1095  CA  LEU A  87       0.540   3.440 -14.119  1.00 89.47           C
ATOM   1096  C   LEU A  87       1.407   4.585 -13.591  1.00 89.47           C
ATOM   1097  O   LEU A  87       2.233   4.383 -12.702  1.00 89.47           O
ATOM   1098  HA  LEU A  87       0.427   2.699 -13.327  1.00 89.47           H
ATOM   1099  CB  LEU A  87       1.140   2.722 -15.329  1.00 89.47           C
ATOM   1100 1HB  LEU A  87       1.102   3.398 -16.184  1.00 89.47           H
ATOM   1101 2HB  LEU A  87       2.192   2.524 -15.125  1.00 89.47           H
ATOM   1102  CG  LEU A  87       0.470   1.405 -15.727  1.00 89.47           C
ATOM   1103  HG  LEU A  87      -0.589   1.597 -15.895  1.00 89.47           H
ATOM   1104  CD1 LEU A  87       1.047   0.872 -17.041  1.00 89.47           C
ATOM   1105 1HD1 LEU A  87       0.880   1.601 -17.833  1.00 89.47           H
ATOM   1106 2HD1 LEU A  87       2.116   0.699 -16.925  1.00 89.47           H
ATOM   1107 3HD1 LEU A  87       0.553  -0.065 -17.300  1.00 89.47           H
ATOM   1108  CD2 LEU A  87       0.570   0.376 -14.599  1.00 89.47           C
ATOM   1109 1HD2 LEU A  87       1.619   0.182 -14.376  1.00 89.47           H
ATOM   1110 2HD2 LEU A  87       0.075   0.765 -13.709  1.00 89.47           H
ATOM   1111 3HD2 LEU A  87       0.086  -0.550 -14.908  1.00 89.47           H
ATOM   1112  HN  LEU A  87      -1.046   3.879 -15.396  1.00 89.47           H
ATOM   1113  N   LEU A  88       1.189   5.761 -14.161  1.00 91.77           N
ATOM   1114  CA  LEU A  88       1.914   6.945 -13.733  1.00 91.77           C
ATOM   1115  C   LEU A  88       1.569   7.250 -12.274  1.00 91.77           C
ATOM   1116  O   LEU A  88       2.460   7.416 -11.443  1.00 91.77           O
ATOM   1117  HA  LEU A  88       2.978   6.718 -13.796  1.00 91.77           H
ATOM   1118  CB  LEU A  88       1.643   8.112 -14.685  1.00 91.77           C
ATOM   1119 1HB  LEU A  88       2.039   7.853 -15.667  1.00 91.77           H
ATOM   1120 2HB  LEU A  88       0.564   8.222 -14.796  1.00 91.77           H
ATOM   1121  CG  LEU A  88       2.226   9.465 -14.272  1.00 91.77           C
ATOM   1122  HG  LEU A  88       1.950   9.653 -13.234  1.00 91.77           H
ATOM   1123  CD1 LEU A  88       3.755   9.446 -14.336  1.00 91.77           C
ATOM   1124 1HD1 LEU A  88       4.137   8.679 -13.662  1.00 91.77           H
ATOM   1125 2HD1 LEU A  88       4.073   9.225 -15.355  1.00 91.77           H
ATOM   1126 3HD1 LEU A  88       4.143  10.419 -14.037  1.00 91.77           H
ATOM   1127  CD2 LEU A  88       1.631  10.598 -15.110  1.00 91.77           C
ATOM   1128 1HD2 LEU A  88       1.856  10.428 -16.163  1.00 91.77           H
ATOM   1129 2HD2 LEU A  88       0.551  10.625 -14.969  1.00 91.77           H
ATOM   1130 3HD2 LEU A  88       2.063  11.548 -14.795  1.00 91.77           H
ATOM   1131  HN  LEU A  88       0.533   5.911 -14.901  1.00 91.77           H
ATOM   1132  N   ASN A  89       0.272   7.313 -12.007  1.00 95.29           N
ATOM   1133  CA  ASN A  89      -0.202   7.702 -10.690  1.00 95.29           C
ATOM   1134  C   ASN A  89       0.220   6.644  -9.668  1.00 95.29           C
ATOM   1135  O   ASN A  89       0.424   6.954  -8.496  1.00 95.29           O
ATOM   1136  HA  ASN A  89       0.253   8.673 -10.496  1.00 95.29           H
ATOM   1137  CB  ASN A  89      -1.728   7.804 -10.662  1.00 95.29           C
ATOM   1138 1HB  ASN A  89      -2.162   6.993 -11.247  1.00 95.29           H
ATOM   1139 2HB  ASN A  89      -2.086   7.686  -9.639  1.00 95.29           H
ATOM   1140  CG  ASN A  89      -2.198   9.149 -11.220  1.00 95.29           C
ATOM   1141  OD1 ASN A  89      -2.444  10.099 -10.495  1.00 95.29           O
ATOM   1142  ND2 ASN A  89      -2.308   9.176 -12.545  1.00 95.29           N
ATOM   1143 1HD2 ASN A  89      -2.090   8.361 -13.081  1.00 95.29           H
ATOM   1144 2HD2 ASN A  89      -2.609  10.012 -13.004  1.00 95.29           H
ATOM   1145  HN  ASN A  89      -0.446   7.106 -12.671  1.00 95.29           H
ATOM   1146  N   LEU A  90       0.338   5.415 -10.151  1.00 92.92           N
ATOM   1147  CA  LEU A  90       0.767   4.316  -9.302  1.00 92.92           C
ATOM   1148  C   LEU A  90       2.202   4.569  -8.835  1.00 92.92           C
ATOM   1149  O   LEU A  90       2.506   4.433  -7.651  1.00 92.92           O
ATOM   1150  HA  LEU A  90       0.116   4.305  -8.428  1.00 92.92           H
ATOM   1151  CB  LEU A  90       0.581   2.979 -10.023  1.00 92.92           C
ATOM   1152 1HB  LEU A  90      -0.349   3.021 -10.589  1.00 92.92           H
ATOM   1153 2HB  LEU A  90       1.389   2.863 -10.745  1.00 92.92           H
ATOM   1154  CG  LEU A  90       0.548   1.736  -9.132  1.00 92.92           C
ATOM   1155  HG  LEU A  90       1.298   1.856  -8.350  1.00 92.92           H
ATOM   1156  CD1 LEU A  90      -0.809   1.595  -8.438  1.00 92.92           C
ATOM   1157 1HD1 LEU A  90      -0.994   2.473  -7.820  1.00 92.92           H
ATOM   1158 2HD1 LEU A  90      -1.594   1.507  -9.189  1.00 92.92           H
ATOM   1159 3HD1 LEU A  90      -0.805   0.703  -7.811  1.00 92.92           H
ATOM   1160  CD2 LEU A  90       0.919   0.482  -9.926  1.00 92.92           C
ATOM   1161 1HD2 LEU A  90       0.210   0.346 -10.742  1.00 92.92           H
ATOM   1162 2HD2 LEU A  90       1.924   0.594 -10.332  1.00 92.92           H
ATOM   1163 3HD2 LEU A  90       0.887  -0.387  -9.268  1.00 92.92           H
ATOM   1164  HN  LEU A  90       0.146   5.167 -11.100  1.00 92.92           H
ATOM   1165  N   ALA A  91       3.046   4.931  -9.790  1.00 94.94           N
ATOM   1166  CA  ALA A  91       4.453   5.151  -9.501  1.00 94.94           C
ATOM   1167  C   ALA A  91       4.594   6.346  -8.556  1.00 94.94           C
ATOM   1168  O   ALA A  91       5.477   6.364  -7.699  1.00 94.94           O
ATOM   1169  HA  ALA A  91       4.833   4.258  -9.003  1.00 94.94           H
ATOM   1170  CB  ALA A  91       5.219   5.349 -10.810  1.00 94.94           C
ATOM   1171 1HB  ALA A  91       5.110   4.461 -11.433  1.00 94.94           H
ATOM   1172 2HB  ALA A  91       4.817   6.214 -11.339  1.00 94.94           H
ATOM   1173 3HB  ALA A  91       6.274   5.515 -10.593  1.00 94.94           H
ATOM   1174  HN  ALA A  91       2.784   5.073 -10.744  1.00 94.94           H
ATOM   1175  N   ILE A  92       3.711   7.316  -8.744  1.00 96.33           N
ATOM   1176  CA  ILE A  92       3.722   8.509  -7.915  1.00 96.33           C
ATOM   1177  C   ILE A  92       3.343   8.133  -6.481  1.00 96.33           C
ATOM   1178  O   ILE A  92       3.969   8.595  -5.528  1.00 96.33           O
ATOM   1179  HA  ILE A  92       4.742   8.896  -7.912  1.00 96.33           H
ATOM   1180  CB  ILE A  92       2.829   9.592  -8.523  1.00 96.33           C
ATOM   1181  HB  ILE A  92       1.865   9.144  -8.765  1.00 96.33           H
ATOM   1182  CG1 ILE A  92       3.422  10.122  -9.830  1.00 96.33           C
ATOM   1183 1HG1 ILE A  92       4.324  10.696  -9.618  1.00 96.33           H
ATOM   1184 2HG1 ILE A  92       3.718   9.286 -10.465  1.00 96.33           H
ATOM   1185  CG2 ILE A  92       2.566  10.714  -7.517  1.00 96.33           C
ATOM   1186 1HG2 ILE A  92       2.069  10.305  -6.637  1.00 96.33           H
ATOM   1187 2HG2 ILE A  92       3.512  11.167  -7.222  1.00 96.33           H
ATOM   1188 3HG2 ILE A  92       1.928  11.471  -7.975  1.00 96.33           H
ATOM   1189  CD1 ILE A  92       2.414  11.001 -10.573  1.00 96.33           C
ATOM   1190 1HD1 ILE A  92       1.523  10.417 -10.804  1.00 96.33           H
ATOM   1191 2HD1 ILE A  92       2.139  11.849  -9.945  1.00 96.33           H
ATOM   1192 3HD1 ILE A  92       2.861  11.364 -11.498  1.00 96.33           H
ATOM   1193  HN  ILE A  92       2.999   7.295  -9.446  1.00 96.33           H
ATOM   1194  N   ALA A  93       2.320   7.297  -6.373  1.00 96.49           N
ATOM   1195  CA  ALA A  93       1.824   6.887  -5.071  1.00 96.49           C
ATOM   1196  C   ALA A  93       2.934   6.156  -4.314  1.00 96.49           C
ATOM   1197  O   ALA A  93       3.125   6.378  -3.119  1.00 96.49           O
ATOM   1198  HA  ALA A  93       1.551   7.787  -4.521  1.00 96.49           H
ATOM   1199  CB  ALA A  93       0.574   6.022  -5.251  1.00 96.49           C
ATOM   1200 1HB  ALA A  93      -0.194   6.596  -5.768  1.00 96.49           H
ATOM   1201 2HB  ALA A  93       0.825   5.139  -5.839  1.00 96.49           H
ATOM   1202 3HB  ALA A  93       0.202   5.714  -4.274  1.00 96.49           H
ATOM   1203  HN  ALA A  93       1.835   6.904  -7.154  1.00 96.49           H
ATOM   1204  N   ASP A  94       3.639   5.301  -5.040  1.00 96.15           N
ATOM   1205  CA  ASP A  94       4.708   4.517  -4.445  1.00 96.15           C
ATOM   1206  C   ASP A  94       5.808   5.458  -3.949  1.00 96.15           C
ATOM   1207  O   ASP A  94       6.300   5.308  -2.832  1.00 96.15           O
ATOM   1208  HA  ASP A  94       4.238   3.960  -3.635  1.00 96.15           H
ATOM   1209  CB  ASP A  94       5.327   3.564  -5.469  1.00 96.15           C
ATOM   1210 1HB  ASP A  94       5.453   4.079  -6.422  1.00 96.15           H
ATOM   1211 2HB  ASP A  94       6.321   3.263  -5.137  1.00 96.15           H
ATOM   1212  CG  ASP A  94       4.452   2.325  -5.665  1.00 96.15           C
ATOM   1213  OD1 ASP A  94       3.724   1.987  -4.706  1.00 96.15           O
ATOM   1214  OD2 ASP A  94       4.530   1.743  -6.768  1.00 96.15           O
ATOM   1215  HN  ASP A  94       3.489   5.139  -6.016  1.00 96.15           H
ATOM   1216  N   LEU A  95       6.162   6.406  -4.804  1.00 97.04           N
ATOM   1217  CA  LEU A  95       7.237   7.333  -4.491  1.00 97.04           C
ATOM   1218  C   LEU A  95       6.895   8.087  -3.205  1.00 97.04           C
ATOM   1219  O   LEU A  95       7.751   8.262  -2.338  1.00 97.04           O
ATOM   1220  HA  LEU A  95       8.136   6.743  -4.317  1.00 97.04           H
ATOM   1221  CB  LEU A  95       7.519   8.248  -5.684  1.00 97.04           C
ATOM   1222 1HB  LEU A  95       6.566   8.550  -6.119  1.00 97.04           H
ATOM   1223 2HB  LEU A  95       8.002   9.153  -5.316  1.00 97.04           H
ATOM   1224  CG  LEU A  95       8.389   7.654  -6.794  1.00 97.04           C
ATOM   1225  HG  LEU A  95       7.891   6.764  -7.179  1.00 97.04           H
ATOM   1226  CD1 LEU A  95       8.532   8.633  -7.961  1.00 97.04           C
ATOM   1227 1HD1 LEU A  95       7.547   8.857  -8.371  1.00 97.04           H
ATOM   1228 2HD1 LEU A  95       8.996   9.554  -7.608  1.00 97.04           H
ATOM   1229 3HD1 LEU A  95       9.155   8.186  -8.736  1.00 97.04           H
ATOM   1230  CD2 LEU A  95       9.747   7.211  -6.248  1.00 97.04           C
ATOM   1231 1HD2 LEU A  95      10.265   8.069  -5.820  1.00 97.04           H
ATOM   1232 2HD2 LEU A  95       9.600   6.454  -5.477  1.00 97.04           H
ATOM   1233 3HD2 LEU A  95      10.345   6.792  -7.058  1.00 97.04           H
ATOM   1234  HN  LEU A  95       5.729   6.546  -5.695  1.00 97.04           H
ATOM   1235  N   LEU A  96       5.644   8.514  -3.121  1.00 96.75           N
ATOM   1236  CA  LEU A  96       5.214   9.360  -2.021  1.00 96.75           C
ATOM   1237  C   LEU A  96       5.445   8.627  -0.698  1.00 96.75           C
ATOM   1238  O   LEU A  96       5.874   9.230   0.284  1.00 96.75           O
ATOM   1239  HA  LEU A  96       5.837  10.254  -2.033  1.00 96.75           H
ATOM   1240  CB  LEU A  96       3.767   9.814  -2.228  1.00 96.75           C
ATOM   1241 1HB  LEU A  96       3.173   8.947  -2.517  1.00 96.75           H
ATOM   1242 2HB  LEU A  96       3.377  10.164  -1.272  1.00 96.75           H
ATOM   1243  CG  LEU A  96       3.552  10.915  -3.269  1.00 96.75           C
ATOM   1244  HG  LEU A  96       3.894  10.543  -4.235  1.00 96.75           H
ATOM   1245  CD1 LEU A  96       2.067  11.251  -3.413  1.00 96.75           C
ATOM   1246 1HD1 LEU A  96       1.522  10.361  -3.728  1.00 96.75           H
ATOM   1247 2HD1 LEU A  96       1.677  11.595  -2.454  1.00 96.75           H
ATOM   1248 3HD1 LEU A  96       1.942  12.036  -4.159  1.00 96.75           H
ATOM   1249  CD2 LEU A  96       4.390  12.152  -2.939  1.00 96.75           C
ATOM   1250 1HD2 LEU A  96       4.103  12.536  -1.960  1.00 96.75           H
ATOM   1251 2HD2 LEU A  96       5.447  11.883  -2.928  1.00 96.75           H
ATOM   1252 3HD2 LEU A  96       4.219  12.919  -3.695  1.00 96.75           H
ATOM   1253  HN  LEU A  96       4.931   8.291  -3.786  1.00 96.75           H
ATOM   1254  N   PHE A  97       5.149   7.335  -0.715  1.00 97.17           N
ATOM   1255  CA  PHE A  97       5.310   6.515   0.474  1.00 97.17           C
ATOM   1256  C   PHE A  97       6.788   6.245   0.759  1.00 97.17           C
ATOM   1257  O   PHE A  97       7.236   6.362   1.898  1.00 97.17           O
ATOM   1258  HA  PHE A  97       4.875   7.067   1.308  1.00 97.17           H
ATOM   1259  CB  PHE A  97       4.605   5.186   0.198  1.00 97.17           C
ATOM   1260 1HB  PHE A  97       3.530   5.359   0.148  1.00 97.17           H
ATOM   1261 2HB  PHE A  97       4.915   4.817  -0.780  1.00 97.17           H
ATOM   1262  CG  PHE A  97       4.883   4.105   1.246  1.00 97.17           C
ATOM   1263  CD1 PHE A  97       5.486   2.943   0.879  1.00 97.17           C
ATOM   1264  HD1 PHE A  97       5.771   2.781  -0.160  1.00 97.17           H
ATOM   1265  CD2 PHE A  97       4.527   4.307   2.542  1.00 97.17           C
ATOM   1266  HD2 PHE A  97       4.044   5.239   2.836  1.00 97.17           H
ATOM   1267  CE1 PHE A  97       5.744   1.940   1.851  1.00 97.17           C
ATOM   1268  HE1 PHE A  97       6.228   1.008   1.557  1.00 97.17           H
ATOM   1269  CE2 PHE A  97       4.785   3.305   3.514  1.00 97.17           C
ATOM   1270  HE2 PHE A  97       4.500   3.467   4.554  1.00 97.17           H
ATOM   1271  CZ  PHE A  97       5.389   2.142   3.148  1.00 97.17           C
ATOM   1272  HZ  PHE A  97       5.587   1.372   3.894  1.00 97.17           H
ATOM   1273  HN  PHE A  97       4.807   6.850  -1.520  1.00 97.17           H
ATOM   1274  N   LEU A  98       7.506   5.890  -0.297  1.00 97.13           N
ATOM   1275  CA  LEU A  98       8.884   5.453  -0.152  1.00 97.13           C
ATOM   1276  C   LEU A  98       9.684   6.535   0.577  1.00 97.13           C
ATOM   1277  O   LEU A  98      10.563   6.226   1.380  1.00 97.13           O
ATOM   1278  HA  LEU A  98       8.879   4.554   0.464  1.00 97.13           H
ATOM   1279  CB  LEU A  98       9.470   5.067  -1.512  1.00 97.13           C
ATOM   1280 1HB  LEU A  98       9.262   5.872  -2.217  1.00 97.13           H
ATOM   1281 2HB  LEU A  98      10.553   5.002  -1.413  1.00 97.13           H
ATOM   1282  CG  LEU A  98       8.961   3.756  -2.113  1.00 97.13           C
ATOM   1283  HG  LEU A  98       7.880   3.714  -1.976  1.00 97.13           H
ATOM   1284  CD1 LEU A  98       9.227   3.703  -3.619  1.00 97.13           C
ATOM   1285 1HD1 LEU A  98       8.717   4.533  -4.108  1.00 97.13           H
ATOM   1286 2HD1 LEU A  98      10.299   3.778  -3.801  1.00 97.13           H
ATOM   1287 3HD1 LEU A  98       8.856   2.761  -4.021  1.00 97.13           H
ATOM   1288  CD2 LEU A  98       9.556   2.550  -1.383  1.00 97.13           C
ATOM   1289 1HD2 LEU A  98      10.642   2.575  -1.467  1.00 97.13           H
ATOM   1290 2HD2 LEU A  98       9.272   2.586  -0.332  1.00 97.13           H
ATOM   1291 3HD2 LEU A  98       9.177   1.631  -1.831  1.00 97.13           H
ATOM   1292  HN  LEU A  98       7.162   5.898  -1.236  1.00 97.13           H
ATOM   1293  N   VAL A  99       9.351   7.780   0.271  1.00 96.62           N
ATOM   1294  CA  VAL A  99      10.065   8.908   0.844  1.00 96.62           C
ATOM   1295  C   VAL A  99       9.893   8.896   2.364  1.00 96.62           C
ATOM   1296  O   VAL A  99      10.648   9.550   3.083  1.00 96.62           O
ATOM   1297  HA  VAL A  99      11.122   8.782   0.609  1.00 96.62           H
ATOM   1298  CB  VAL A  99       9.588  10.211   0.199  1.00 96.62           C
ATOM   1299  HB  VAL A  99       8.499  10.230   0.245  1.00 96.62           H
ATOM   1300  CG1 VAL A  99      10.112  11.427   0.967  1.00 96.62           C
ATOM   1301 1HG1 VAL A  99       9.748  11.392   1.993  1.00 96.62           H
ATOM   1302 2HG1 VAL A  99      11.202  11.415   0.966  1.00 96.62           H
ATOM   1303 3HG1 VAL A  99       9.758  12.339   0.487  1.00 96.62           H
ATOM   1304  CG2 VAL A  99       9.997  10.275  -1.274  1.00 96.62           C
ATOM   1305 1HG2 VAL A  99      11.083  10.223  -1.352  1.00 96.62           H
ATOM   1306 2HG2 VAL A  99       9.554   9.437  -1.811  1.00 96.62           H
ATOM   1307 3HG2 VAL A  99       9.646  11.211  -1.708  1.00 96.62           H
ATOM   1308  HN  VAL A  99       8.609   8.023  -0.355  1.00 96.62           H
ATOM   1309  N   THR A 100       8.895   8.146   2.809  1.00 95.92           N
ATOM   1310  CA  THR A 100       8.593   8.068   4.228  1.00 95.92           C
ATOM   1311  C   THR A 100       9.448   6.989   4.897  1.00 95.92           C
ATOM   1312  O   THR A 100       9.617   6.992   6.115  1.00 95.92           O
ATOM   1313  HA  THR A 100       8.860   9.019   4.689  1.00 95.92           H
ATOM   1314  CB  THR A 100       7.089   7.832   4.379  1.00 95.92           C
ATOM   1315  HB  THR A 100       6.761   8.049   5.395  1.00 95.92           H
ATOM   1316  OG1 THR A 100       6.904   6.486   3.948  1.00 95.92           O
ATOM   1317  HG1 THR A 100       6.830   6.453   2.951  1.00 95.92           H
ATOM   1318  CG2 THR A 100       6.265   8.657   3.389  1.00 95.92           C
ATOM   1319 1HG2 THR A 100       6.546   8.390   2.370  1.00 95.92           H
ATOM   1320 2HG2 THR A 100       6.456   9.718   3.552  1.00 95.92           H
ATOM   1321 3HG2 THR A 100       5.205   8.452   3.539  1.00 95.92           H
ATOM   1322  HN  THR A 100       8.301   7.600   2.220  1.00 95.92           H
ATOM   1323  N   LEU A 101       9.964   6.091   4.070  1.00 95.85           N
ATOM   1324  CA  LEU A 101      10.638   4.908   4.576  1.00 95.85           C
ATOM   1325  C   LEU A 101      11.873   5.332   5.373  1.00 95.85           C
ATOM   1326  O   LEU A 101      12.175   4.750   6.414  1.00 95.85           O
ATOM   1327  HA  LEU A 101       9.948   4.403   5.252  1.00 95.85           H
ATOM   1328  CB  LEU A 101      10.946   3.937   3.434  1.00 95.85           C
ATOM   1329 1HB  LEU A 101      11.443   4.491   2.637  1.00 95.85           H
ATOM   1330 2HB  LEU A 101      11.657   3.195   3.797  1.00 95.85           H
ATOM   1331  CG  LEU A 101       9.745   3.203   2.836  1.00 95.85           C
ATOM   1332  HG  LEU A 101       9.118   3.933   2.325  1.00 95.85           H
ATOM   1333  CD1 LEU A 101      10.193   2.181   1.789  1.00 95.85           C
ATOM   1334 1HD1 LEU A 101      10.725   2.692   0.987  1.00 95.85           H
ATOM   1335 2HD1 LEU A 101      10.854   1.450   2.254  1.00 95.85           H
ATOM   1336 3HD1 LEU A 101       9.320   1.673   1.380  1.00 95.85           H
ATOM   1337  CD2 LEU A 101       8.892   2.563   3.933  1.00 95.85           C
ATOM   1338 1HD2 LEU A 101       9.495   1.848   4.492  1.00 95.85           H
ATOM   1339 2HD2 LEU A 101       8.527   3.337   4.608  1.00 95.85           H
ATOM   1340 3HD2 LEU A 101       8.045   2.047   3.480  1.00 95.85           H
ATOM   1341  HN  LEU A 101       9.927   6.163   3.073  1.00 95.85           H
ATOM   1342  N   PRO A 102      12.608   6.349   4.902  1.00 95.37           N
ATOM   1343  CA  PRO A 102      13.793   6.822   5.622  1.00 95.37           C
ATOM   1344  C   PRO A 102      13.492   7.148   7.076  1.00 95.37           C
ATOM   1345  O   PRO A 102      14.304   6.872   7.958  1.00 95.37           O
ATOM   1346  HA  PRO A 102      14.548   6.036   5.657  1.00 95.37           H
ATOM   1347  CB  PRO A 102      14.222   8.064   4.839  1.00 95.37           C
ATOM   1348 1HB  PRO A 102      13.774   8.970   5.247  1.00 95.37           H
ATOM   1349 2HB  PRO A 102      15.302   8.202   4.867  1.00 95.37           H
ATOM   1350  CG  PRO A 102      13.727   7.779   3.426  1.00 95.37           C
ATOM   1351 1HG  PRO A 102      13.637   8.691   2.836  1.00 95.37           H
ATOM   1352 2HG  PRO A 102      14.411   7.128   2.881  1.00 95.37           H
ATOM   1353  CD  PRO A 102      12.379   7.118   3.665  1.00 95.37           C
ATOM   1354 1HD  PRO A 102      11.585   7.854   3.792  1.00 95.37           H
ATOM   1355 2HD  PRO A 102      12.087   6.480   2.831  1.00 95.37           H
ATOM   1356  N   PHE A 103      12.322   7.731   7.289  1.00 94.56           N
ATOM   1357  CA  PHE A 103      11.925   8.148   8.623  1.00 94.56           C
ATOM   1358  C   PHE A 103      11.595   6.939   9.500  1.00 94.56           C
ATOM   1359  O   PHE A 103      11.910   6.925  10.688  1.00 94.56           O
ATOM   1360  HA  PHE A 103      12.765   8.690   9.056  1.00 94.56           H
ATOM   1361  CB  PHE A 103      10.669   9.008   8.467  1.00 94.56           C
ATOM   1362 1HB  PHE A 103       9.910   8.433   7.936  1.00 94.56           H
ATOM   1363 2HB  PHE A 103      10.267   9.229   9.456  1.00 94.56           H
ATOM   1364  CG  PHE A 103      10.904  10.324   7.723  1.00 94.56           C
ATOM   1365  CD1 PHE A 103      11.258  11.442   8.413  1.00 94.56           C
ATOM   1366  HD1 PHE A 103      11.374  11.399   9.496  1.00 94.56           H
ATOM   1367  CD2 PHE A 103      10.759  10.377   6.372  1.00 94.56           C
ATOM   1368  HD2 PHE A 103      10.475   9.482   5.819  1.00 94.56           H
ATOM   1369  CE1 PHE A 103      11.476  12.663   7.723  1.00 94.56           C
ATOM   1370  HE1 PHE A 103      11.760  13.559   8.276  1.00 94.56           H
ATOM   1371  CE2 PHE A 103      10.977  11.599   5.682  1.00 94.56           C
ATOM   1372  HE2 PHE A 103      10.860  11.641   4.599  1.00 94.56           H
ATOM   1373  CZ  PHE A 103      11.331  12.716   6.372  1.00 94.56           C
ATOM   1374  HZ  PHE A 103      11.499  13.653   5.841  1.00 94.56           H
ATOM   1375  HN  PHE A 103      11.652   7.920   6.570  1.00 94.56           H
ATOM   1376  N   TRP A 104      10.965   5.952   8.879  1.00 92.10           N
ATOM   1377  CA  TRP A 104      10.656   4.711   9.568  1.00 92.10           C
ATOM   1378  C   TRP A 104      11.971   4.103  10.059  1.00 92.10           C
ATOM   1379  O   TRP A 104      12.050   3.609  11.182  1.00 92.10           O
ATOM   1380  HA  TRP A 104      10.017   4.951  10.417  1.00 92.10           H
ATOM   1381  CB  TRP A 104       9.860   3.766   8.665  1.00 92.10           C
ATOM   1382 1HB  TRP A 104      10.362   3.694   7.700  1.00 92.10           H
ATOM   1383 2HB  TRP A 104       9.868   2.768   9.104  1.00 92.10           H
ATOM   1384  CG  TRP A 104       8.410   4.196   8.439  1.00 92.10           C
ATOM   1385  CD1 TRP A 104       7.875   4.749   7.342  1.00 92.10           C
ATOM   1386  HD1 TRP A 104       8.433   4.970   6.432  1.00 92.10           H
ATOM   1387  CD2 TRP A 104       7.323   4.085   9.382  1.00 92.10           C
ATOM   1388  NE1 TRP A 104       6.528   5.001   7.508  1.00 92.10           N
ATOM   1389  HE1 TRP A 104       5.914   5.409   6.832  1.00 92.10           H
ATOM   1390  CE2 TRP A 104       6.182   4.585   8.788  1.00 92.10           C
ATOM   1391  CE3 TRP A 104       7.305   3.579  10.694  1.00 92.10           C
ATOM   1392  HE3 TRP A 104       8.192   3.179  11.185  1.00 92.10           H
ATOM   1393  CZ2 TRP A 104       4.939   4.628   9.431  1.00 92.10           C
ATOM   1394  HZ2 TRP A 104       4.052   5.029   8.940  1.00 92.10           H
ATOM   1395  CZ3 TRP A 104       6.055   3.630  11.323  1.00 92.10           C
ATOM   1396  HZ3 TRP A 104       5.985   3.250  12.342  1.00 92.10           H
ATOM   1397  CH2 TRP A 104       4.897   4.130  10.738  1.00 92.10           C
ATOM   1398  HH2 TRP A 104       3.960   4.134  11.296  1.00 92.10           H
ATOM   1399  HN  TRP A 104      10.667   5.991   7.925  1.00 92.10           H
ATOM   1400  N   ALA A 105      12.972   4.158   9.191  1.00 93.86           N
ATOM   1401  CA  ALA A 105      14.243   3.513   9.473  1.00 93.86           C
ATOM   1402  C   ALA A 105      14.885   4.174  10.695  1.00 93.86           C
ATOM   1403  O   ALA A 105      15.330   3.489  11.614  1.00 93.86           O
ATOM   1404  HA  ALA A 105      14.041   2.467   9.702  1.00 93.86           H
ATOM   1405  CB  ALA A 105      15.137   3.584   8.234  1.00 93.86           C
ATOM   1406 1HB  ALA A 105      14.648   3.075   7.404  1.00 93.86           H
ATOM   1407 2HB  ALA A 105      15.310   4.627   7.970  1.00 93.86           H
ATOM   1408 3HB  ALA A 105      16.091   3.100   8.446  1.00 93.86           H
ATOM   1409  HN  ALA A 105      12.924   4.631   8.312  1.00 93.86           H
ATOM   1410  N   ILE A 106      14.914   5.499  10.664  1.00 93.06           N
ATOM   1411  CA  ILE A 106      15.551   6.258  11.726  1.00 93.06           C
ATOM   1412  C   ILE A 106      14.838   5.974  13.050  1.00 93.06           C
ATOM   1413  O   ILE A 106      15.484   5.792  14.080  1.00 93.06           O
ATOM   1414  HA  ILE A 106      16.580   5.907  11.806  1.00 93.06           H
ATOM   1415  CB  ILE A 106      15.607   7.744  11.364  1.00 93.06           C
ATOM   1416  HB  ILE A 106      14.622   8.045  11.006  1.00 93.06           H
ATOM   1417  CG1 ILE A 106      16.597   7.994  10.225  1.00 93.06           C
ATOM   1418 1HG1 ILE A 106      17.617   7.892  10.596  1.00 93.06           H
ATOM   1419 2HG1 ILE A 106      16.463   7.239   9.450  1.00 93.06           H
ATOM   1420  CG2 ILE A 106      15.921   8.597  12.594  1.00 93.06           C
ATOM   1421 1HG2 ILE A 106      15.145   8.449  13.346  1.00 93.06           H
ATOM   1422 2HG2 ILE A 106      16.886   8.301  13.005  1.00 93.06           H
ATOM   1423 3HG2 ILE A 106      15.954   9.648  12.309  1.00 93.06           H
ATOM   1424  CD1 ILE A 106      16.403   9.388   9.626  1.00 93.06           C
ATOM   1425 1HD1 ILE A 106      15.390   9.477   9.234  1.00 93.06           H
ATOM   1426 2HD1 ILE A 106      16.561  10.141  10.398  1.00 93.06           H
ATOM   1427 3HD1 ILE A 106      17.119   9.540   8.819  1.00 93.06           H
ATOM   1428  HN  ILE A 106      14.511   6.050   9.933  1.00 93.06           H
ATOM   1429  N   ALA A 107      13.516   5.945  12.978  1.00 91.18           N
ATOM   1430  CA  ALA A 107      12.705   5.767  14.171  1.00 91.18           C
ATOM   1431  C   ALA A 107      12.961   4.375  14.752  1.00 91.18           C
ATOM   1432  O   ALA A 107      12.926   4.190  15.968  1.00 91.18           O
ATOM   1433  HA  ALA A 107      13.015   6.517  14.898  1.00 91.18           H
ATOM   1434  CB  ALA A 107      11.232   5.993  13.826  1.00 91.18           C
ATOM   1435 1HB  ALA A 107      11.099   7.005  13.445  1.00 91.18           H
ATOM   1436 2HB  ALA A 107      10.922   5.275  13.066  1.00 91.18           H
ATOM   1437 3HB  ALA A 107      10.625   5.859  14.721  1.00 91.18           H
ATOM   1438  HN  ALA A 107      12.999   6.042  12.127  1.00 91.18           H
ATOM   1439  N   ALA A 108      13.213   3.431  13.856  1.00 90.65           N
ATOM   1440  CA  ALA A 108      13.450   2.057  14.263  1.00 90.65           C
ATOM   1441  C   ALA A 108      14.866   1.934  14.830  1.00 90.65           C
ATOM   1442  O   ALA A 108      15.106   1.148  15.745  1.00 90.65           O
ATOM   1443  HA  ALA A 108      12.732   1.814  15.047  1.00 90.65           H
ATOM   1444  CB  ALA A 108      13.215   1.124  13.073  1.00 90.65           C
ATOM   1445 1HB  ALA A 108      12.187   1.229  12.727  1.00 90.65           H
ATOM   1446 2HB  ALA A 108      13.899   1.387  12.266  1.00 90.65           H
ATOM   1447 3HB  ALA A 108      13.393   0.093  13.379  1.00 90.65           H
ATOM   1448  HN  ALA A 108      13.257   3.594  12.871  1.00 90.65           H
ATOM   1449  N   ALA A 109      15.766   2.723  14.263  1.00 90.15           N
ATOM   1450  CA  ALA A 109      17.176   2.612  14.599  1.00 90.15           C
ATOM   1451  C   ALA A 109      17.391   3.084  16.038  1.00 90.15           C
ATOM   1452  O   ALA A 109      18.237   2.546  16.751  1.00 90.15           O
ATOM   1453  HA  ALA A 109      17.453   1.561  14.525  1.00 90.15           H
ATOM   1454  CB  ALA A 109      18.005   3.413  13.593  1.00 90.15           C
ATOM   1455 1HB  ALA A 109      17.839   3.019  12.590  1.00 90.15           H
ATOM   1456 2HB  ALA A 109      17.705   4.460  13.626  1.00 90.15           H
ATOM   1457 3HB  ALA A 109      19.062   3.330  13.845  1.00 90.15           H
ATOM   1458  HN  ALA A 109      15.547   3.426  13.587  1.00 90.15           H
ATOM   1459  N   ASP A 110      16.611   4.084  16.422  1.00 86.42           N
ATOM   1460  CA  ASP A 110      16.789   4.716  17.718  1.00 86.42           C
ATOM   1461  C   ASP A 110      15.421   5.108  18.282  1.00 86.42           C
ATOM   1462  O   ASP A 110      14.715   4.271  18.842  1.00 86.42           O
ATOM   1463  HA  ASP A 110      17.296   3.972  18.333  1.00 86.42           H
ATOM   1464  CB  ASP A 110      17.633   5.987  17.601  1.00 86.42           C
ATOM   1465 1HB  ASP A 110      18.591   5.750  17.139  1.00 86.42           H
ATOM   1466 2HB  ASP A 110      17.132   6.701  16.947  1.00 86.42           H
ATOM   1467  CG  ASP A 110      17.865   6.620  18.974  1.00 86.42           C
ATOM   1468  OD1 ASP A 110      17.574   5.929  19.974  1.00 86.42           O
ATOM   1469  OD2 ASP A 110      18.329   7.781  18.993  1.00 86.42           O
ATOM   1470  HN  ASP A 110      15.871   4.461  15.866  1.00 86.42           H
ATOM   1471  N   GLN A 111      15.089   6.379  18.113  1.00 86.03           N
ATOM   1472  CA  GLN A 111      13.794   6.878  18.542  1.00 86.03           C
ATOM   1473  C   GLN A 111      13.275   7.926  17.556  1.00 86.03           C
ATOM   1474  O   GLN A 111      14.012   8.379  16.682  1.00 86.03           O
ATOM   1475  HA  GLN A 111      13.134   6.010  18.540  1.00 86.03           H
ATOM   1476  CB  GLN A 111      13.867   7.447  19.960  1.00 86.03           C
ATOM   1477 1HB  GLN A 111      12.879   7.786  20.272  1.00 86.03           H
ATOM   1478 2HB  GLN A 111      14.170   6.664  20.656  1.00 86.03           H
ATOM   1479  CG  GLN A 111      14.858   8.611  20.033  1.00 86.03           C
ATOM   1480 1HG  GLN A 111      15.859   8.257  19.787  1.00 86.03           H
ATOM   1481 2HG  GLN A 111      14.595   9.364  19.290  1.00 86.03           H
ATOM   1482  CD  GLN A 111      14.862   9.241  21.427  1.00 86.03           C
ATOM   1483  OE1 GLN A 111      13.832   9.574  21.989  1.00 86.03           O
ATOM   1484  NE2 GLN A 111      16.076   9.387  21.951  1.00 86.03           N
ATOM   1485 1HE2 GLN A 111      16.881   9.093  21.437  1.00 86.03           H
ATOM   1486 2HE2 GLN A 111      16.183   9.790  22.860  1.00 86.03           H
ATOM   1487  HN  GLN A 111      15.687   7.062  17.693  1.00 86.03           H
ATOM   1488  N   TRP A 112      12.011   8.282  17.730  1.00 90.68           N
ATOM   1489  CA  TRP A 112      11.389   9.277  16.874  1.00 90.68           C
ATOM   1490  C   TRP A 112      11.957  10.647  17.250  1.00 90.68           C
ATOM   1491  O   TRP A 112      11.650  11.179  18.316  1.00 90.68           O
ATOM   1492  HA  TRP A 112      11.647   9.037  15.842  1.00 90.68           H
ATOM   1493  CB  TRP A 112       9.863   9.214  16.978  1.00 90.68           C
ATOM   1494 1HB  TRP A 112       9.540   8.188  16.798  1.00 90.68           H
ATOM   1495 2HB  TRP A 112       9.568   9.468  17.996  1.00 90.68           H
ATOM   1496  CG  TRP A 112       9.134  10.141  16.004  1.00 90.68           C
ATOM   1497  CD1 TRP A 112       8.704  11.392  16.221  1.00 90.68           C
ATOM   1498  HD1 TRP A 112       8.826  11.928  17.162  1.00 90.68           H
ATOM   1499  CD2 TRP A 112       8.765   9.839  14.642  1.00 90.68           C
ATOM   1500  NE1 TRP A 112       8.087  11.915  15.103  1.00 90.68           N
ATOM   1501  HE1 TRP A 112       7.686  12.828  15.021  1.00 90.68           H
ATOM   1502  CE2 TRP A 112       8.125  10.941  14.113  1.00 90.68           C
ATOM   1503  CE3 TRP A 112       8.965   8.673  13.882  1.00 90.68           C
ATOM   1504  HE3 TRP A 112       9.467   7.790  14.277  1.00 90.68           H
ATOM   1505  CZ2 TRP A 112       7.633  10.986  12.803  1.00 90.68           C
ATOM   1506  HZ2 TRP A 112       7.131  11.869  12.408  1.00 90.68           H
ATOM   1507  CZ3 TRP A 112       8.467   8.734  12.575  1.00 90.68           C
ATOM   1508  HZ3 TRP A 112       8.596   7.856  11.943  1.00 90.68           H
ATOM   1509  CH2 TRP A 112       7.821   9.836  12.027  1.00 90.68           C
ATOM   1510  HH2 TRP A 112       7.462   9.804  10.999  1.00 90.68           H
ATOM   1511  HN  TRP A 112      11.416   7.903  18.439  1.00 90.68           H
ATOM   1512  N   LYS A 113      12.775  11.179  16.354  1.00 90.15           N
ATOM   1513  CA  LYS A 113      13.484  12.417  16.630  1.00 90.15           C
ATOM   1514  C   LYS A 113      12.742  13.582  15.972  1.00 90.15           C
ATOM   1515  O   LYS A 113      13.151  14.735  16.100  1.00 90.15           O
ATOM   1516  HA  LYS A 113      13.473  12.567  17.710  1.00 90.15           H
ATOM   1517  CB  LYS A 113      14.949  12.302  16.205  1.00 90.15           C
ATOM   1518 1HB  LYS A 113      15.006  12.014  15.155  1.00 90.15           H
ATOM   1519 2HB  LYS A 113      15.435  13.274  16.294  1.00 90.15           H
ATOM   1520  CG  LYS A 113      15.690  11.274  17.062  1.00 90.15           C
ATOM   1521 1HG  LYS A 113      15.660  11.578  18.108  1.00 90.15           H
ATOM   1522 2HG  LYS A 113      15.186  10.310  16.996  1.00 90.15           H
ATOM   1523  CD  LYS A 113      17.144  11.128  16.609  1.00 90.15           C
ATOM   1524 1HD  LYS A 113      17.174  10.843  15.558  1.00 90.15           H
ATOM   1525 2HD  LYS A 113      17.653  12.088  16.693  1.00 90.15           H
ATOM   1526  CE  LYS A 113      17.878  10.081  17.449  1.00 90.15           C
ATOM   1527 1HE  LYS A 113      17.910  10.399  18.491  1.00 90.15           H
ATOM   1528 2HE  LYS A 113      17.333   9.137  17.421  1.00 90.15           H
ATOM   1529  NZ  LYS A 113      19.254   9.881  16.943  1.00 90.15           N
ATOM   1530 1HZ  LYS A 113      19.690   9.113  17.441  1.00 90.15           H
ATOM   1531 2HZ  LYS A 113      19.222   9.667  15.952  1.00 90.15           H
ATOM   1532 3HZ  LYS A 113      19.794  10.728  17.088  1.00 90.15           H
ATOM   1533  HN  LYS A 113      12.957  10.779  15.456  1.00 90.15           H
ATOM   1534  N   PHE A 114      11.664  13.241  15.282  1.00 92.67           N
ATOM   1535  CA  PHE A 114      10.995  14.198  14.417  1.00 92.67           C
ATOM   1536  C   PHE A 114       9.756  14.782  15.100  1.00 92.67           C
ATOM   1537  O   PHE A 114       9.313  14.274  16.129  1.00 92.67           O
ATOM   1538  HA  PHE A 114      11.705  14.998  14.210  1.00 92.67           H
ATOM   1539  CB  PHE A 114      10.560  13.438  13.162  1.00 92.67           C
ATOM   1540 1HB  PHE A 114       9.777  12.729  13.432  1.00 92.67           H
ATOM   1541 2HB  PHE A 114      10.121  14.144  12.457  1.00 92.67           H
ATOM   1542  CG  PHE A 114      11.695  12.684  12.467  1.00 92.67           C
ATOM   1543  CD1 PHE A 114      12.597  13.361  11.708  1.00 92.67           C
ATOM   1544  HD1 PHE A 114      12.512  14.442  11.596  1.00 92.67           H
ATOM   1545  CD2 PHE A 114      11.800  11.335  12.607  1.00 92.67           C
ATOM   1546  HD2 PHE A 114      11.077  10.792  13.215  1.00 92.67           H
ATOM   1547  CE1 PHE A 114      13.651  12.661  11.063  1.00 92.67           C
ATOM   1548  HE1 PHE A 114      14.374  13.204  10.455  1.00 92.67           H
ATOM   1549  CE2 PHE A 114      12.854  10.635  11.962  1.00 92.67           C
ATOM   1550  HE2 PHE A 114      12.939   9.554  12.074  1.00 92.67           H
ATOM   1551  CZ  PHE A 114      13.756  11.312  11.203  1.00 92.67           C
ATOM   1552  HZ  PHE A 114      14.565  10.775  10.708  1.00 92.67           H
ATOM   1553  HN  PHE A 114      11.248  12.331  15.307  1.00 92.67           H
ATOM   1554  N   GLN A 115       9.233  15.841  14.500  1.00 92.18           N
ATOM   1555  CA  GLN A 115       8.082  16.526  15.061  1.00 92.18           C
ATOM   1556  C   GLN A 115       6.810  15.707  14.827  1.00 92.18           C
ATOM   1557  O   GLN A 115       6.800  14.791  14.007  1.00 92.18           O
ATOM   1558  HA  GLN A 115       8.282  16.601  16.130  1.00 92.18           H
ATOM   1559  CB  GLN A 115       7.943  17.934  14.477  1.00 92.18           C
ATOM   1560 1HB  GLN A 115       7.913  17.878  13.389  1.00 92.18           H
ATOM   1561 2HB  GLN A 115       6.999  18.374  14.800  1.00 92.18           H
ATOM   1562  CG  GLN A 115       9.105  18.827  14.917  1.00 92.18           C
ATOM   1563 1HG  GLN A 115      10.050  18.364  14.634  1.00 92.18           H
ATOM   1564 2HG  GLN A 115       9.050  19.783  14.397  1.00 92.18           H
ATOM   1565  CD  GLN A 115       9.077  19.059  16.429  1.00 92.18           C
ATOM   1566  OE1 GLN A 115       8.055  18.933  17.083  1.00 92.18           O
ATOM   1567  NE2 GLN A 115      10.253  19.404  16.945  1.00 92.18           N
ATOM   1568 1HE2 GLN A 115      11.053  19.490  16.352  1.00 92.18           H
ATOM   1569 2HE2 GLN A 115      10.336  19.578  17.926  1.00 92.18           H
ATOM   1570  HN  GLN A 115       9.582  16.230  13.647  1.00 92.18           H
ATOM   1571  N   THR A 116       5.769  16.068  15.563  1.00 93.25           N
ATOM   1572  CA  THR A 116       4.518  15.331  15.501  1.00 93.25           C
ATOM   1573  C   THR A 116       3.953  15.360  14.079  1.00 93.25           C
ATOM   1574  O   THR A 116       3.363  14.382  13.622  1.00 93.25           O
ATOM   1575  HA  THR A 116       4.721  14.288  15.743  1.00 93.25           H
ATOM   1576  CB  THR A 116       3.568  15.923  16.544  1.00 93.25           C
ATOM   1577  HB  THR A 116       3.287  16.942  16.281  1.00 93.25           H
ATOM   1578  OG1 THR A 116       4.271  15.777  17.775  1.00 93.25           O
ATOM   1579  HG1 THR A 116       3.873  16.376  18.470  1.00 93.25           H
ATOM   1580  CG2 THR A 116       2.307  15.078  16.733  1.00 93.25           C
ATOM   1581 1HG2 THR A 116       2.585  14.077  17.062  1.00 93.25           H
ATOM   1582 2HG2 THR A 116       1.768  15.013  15.788  1.00 93.25           H
ATOM   1583 3HG2 THR A 116       1.668  15.543  17.484  1.00 93.25           H
ATOM   1584  HN  THR A 116       5.770  16.846  16.191  1.00 93.25           H
ATOM   1585  N   PHE A 117       4.152  16.492  13.420  1.00 94.04           N
ATOM   1586  CA  PHE A 117       3.674  16.658  12.058  1.00 94.04           C
ATOM   1587  C   PHE A 117       4.148  15.509  11.166  1.00 94.04           C
ATOM   1588  O   PHE A 117       3.363  14.943  10.407  1.00 94.04           O
ATOM   1589  HA  PHE A 117       2.585  16.661  12.095  1.00 94.04           H
ATOM   1590  CB  PHE A 117       4.263  17.970  11.535  1.00 94.04           C
ATOM   1591 1HB  PHE A 117       3.881  18.794  12.138  1.00 94.04           H
ATOM   1592 2HB  PHE A 117       5.344  17.951  11.670  1.00 94.04           H
ATOM   1593  CG  PHE A 117       3.952  18.249  10.063  1.00 94.04           C
ATOM   1594  CD1 PHE A 117       4.913  18.065   9.118  1.00 94.04           C
ATOM   1595  HD1 PHE A 117       5.905  17.719   9.410  1.00 94.04           H
ATOM   1596  CD2 PHE A 117       2.715  18.680   9.699  1.00 94.04           C
ATOM   1597  HD2 PHE A 117       1.944  18.827  10.456  1.00 94.04           H
ATOM   1598  CE1 PHE A 117       4.625  18.323   7.752  1.00 94.04           C
ATOM   1599  HE1 PHE A 117       5.395  18.176   6.995  1.00 94.04           H
ATOM   1600  CE2 PHE A 117       2.426  18.938   8.333  1.00 94.04           C
ATOM   1601  HE2 PHE A 117       1.434  19.284   8.041  1.00 94.04           H
ATOM   1602  CZ  PHE A 117       3.387  18.754   7.388  1.00 94.04           C
ATOM   1603  HZ  PHE A 117       3.166  18.953   6.339  1.00 94.04           H
ATOM   1604  HN  PHE A 117       4.629  17.284  13.800  1.00 94.04           H
ATOM   1605  N   MET A 118       5.431  15.199  11.287  1.00 93.93           N
ATOM   1606  CA  MET A 118       6.032  14.165  10.461  1.00 93.93           C
ATOM   1607  C   MET A 118       5.434  12.793  10.779  1.00 93.93           C
ATOM   1608  O   MET A 118       5.291  11.953   9.892  1.00 93.93           O
ATOM   1609  HA  MET A 118       5.800  14.440   9.432  1.00 93.93           H
ATOM   1610  CB  MET A 118       7.542  14.133  10.702  1.00 93.93           C
ATOM   1611 1HB  MET A 118       7.942  15.145  10.660  1.00 93.93           H
ATOM   1612 2HB  MET A 118       7.746  13.750  11.703  1.00 93.93           H
ATOM   1613  CG  MET A 118       8.244  13.257   9.663  1.00 93.93           C
ATOM   1614 1HG  MET A 118       9.314  13.219   9.870  1.00 93.93           H
ATOM   1615 2HG  MET A 118       7.872  12.234   9.725  1.00 93.93           H
ATOM   1616  SD  MET A 118       7.964  13.909   8.025  1.00 93.93           S
ATOM   1617  CE  MET A 118       8.969  15.382   8.102  1.00 93.93           C
ATOM   1618 1HE  MET A 118       8.608  16.027   8.903  1.00 93.93           H
ATOM   1619 2HE  MET A 118      10.005  15.105   8.296  1.00 93.93           H
ATOM   1620 3HE  MET A 118       8.907  15.914   7.152  1.00 93.93           H
ATOM   1621  HN  MET A 118       6.054  15.639  11.933  1.00 93.93           H
ATOM   1622  N   CYS A 119       5.100  12.608  12.048  1.00 93.64           N
ATOM   1623  CA  CYS A 119       4.526  11.350  12.495  1.00 93.64           C
ATOM   1624  C   CYS A 119       3.183  11.157  11.788  1.00 93.64           C
ATOM   1625  O   CYS A 119       2.879  10.063  11.314  1.00 93.64           O
ATOM   1626  HA  CYS A 119       5.229  10.567  12.212  1.00 93.64           H
ATOM   1627  CB  CYS A 119       4.381  11.304  14.017  1.00 93.64           C
ATOM   1628 1HB  CYS A 119       5.363  11.352  14.486  1.00 93.64           H
ATOM   1629 2HB  CYS A 119       3.820  12.172  14.364  1.00 93.64           H
ATOM   1630  SG  CYS A 119       3.524   9.767  14.518  1.00 93.64           S
ATOM   1631  HN  CYS A 119       5.216  13.297  12.763  1.00 93.64           H
ATOM   1632  N   LYS A 120       2.416  12.236  11.738  1.00 94.43           N
ATOM   1633  CA  LYS A 120       1.109  12.196  11.104  1.00 94.43           C
ATOM   1634  C   LYS A 120       1.271  11.804   9.634  1.00 94.43           C
ATOM   1635  O   LYS A 120       0.578  10.914   9.145  1.00 94.43           O
ATOM   1636  HA  LYS A 120       0.526  11.423  11.605  1.00 94.43           H
ATOM   1637  CB  LYS A 120       0.374  13.522  11.309  1.00 94.43           C
ATOM   1638 1HB  LYS A 120       1.014  14.349  11.002  1.00 94.43           H
ATOM   1639 2HB  LYS A 120      -0.512  13.553  10.674  1.00 94.43           H
ATOM   1640  CG  LYS A 120      -0.035  13.702  12.773  1.00 94.43           C
ATOM   1641 1HG  LYS A 120      -0.638  12.852  13.093  1.00 94.43           H
ATOM   1642 2HG  LYS A 120       0.854  13.717  13.403  1.00 94.43           H
ATOM   1643  CD  LYS A 120      -0.826  14.998  12.966  1.00 94.43           C
ATOM   1644 1HD  LYS A 120      -0.181  15.854  12.769  1.00 94.43           H
ATOM   1645 2HD  LYS A 120      -1.642  15.041  12.244  1.00 94.43           H
ATOM   1646  CE  LYS A 120      -1.388  15.090  14.386  1.00 94.43           C
ATOM   1647 1HE  LYS A 120      -1.733  14.109  14.711  1.00 94.43           H
ATOM   1648 2HE  LYS A 120      -0.601  15.396  15.075  1.00 94.43           H
ATOM   1649  NZ  LYS A 120      -2.505  16.059  14.439  1.00 94.43           N
ATOM   1650 1HZ  LYS A 120      -2.847  16.129  15.391  1.00 94.43           H
ATOM   1651 2HZ  LYS A 120      -2.180  16.968  14.129  1.00 94.43           H
ATOM   1652 3HZ  LYS A 120      -3.255  15.744  13.833  1.00 94.43           H
ATOM   1653  HN  LYS A 120       2.673  13.123  12.120  1.00 94.43           H
ATOM   1654  N   VAL A 121       2.192  12.488   8.971  1.00 93.91           N
ATOM   1655  CA  VAL A 121       2.384  12.294   7.543  1.00 93.91           C
ATOM   1656  C   VAL A 121       2.816  10.850   7.283  1.00 93.91           C
ATOM   1657  O   VAL A 121       2.262  10.180   6.412  1.00 93.91           O
ATOM   1658  HA  VAL A 121       1.425  12.467   7.056  1.00 93.91           H
ATOM   1659  CB  VAL A 121       3.381  13.322   7.005  1.00 93.91           C
ATOM   1660  HB  VAL A 121       4.280  13.271   7.619  1.00 93.91           H
ATOM   1661  CG1 VAL A 121       3.778  12.999   5.563  1.00 93.91           C
ATOM   1662 1HG1 VAL A 121       4.239  12.012   5.526  1.00 93.91           H
ATOM   1663 2HG1 VAL A 121       2.890  13.010   4.931  1.00 93.91           H
ATOM   1664 3HG1 VAL A 121       4.487  13.745   5.206  1.00 93.91           H
ATOM   1665  CG2 VAL A 121       2.819  14.741   7.115  1.00 93.91           C
ATOM   1666 1HG2 VAL A 121       1.897  14.812   6.537  1.00 93.91           H
ATOM   1667 2HG2 VAL A 121       2.610  14.970   8.160  1.00 93.91           H
ATOM   1668 3HG2 VAL A 121       3.547  15.452   6.725  1.00 93.91           H
ATOM   1669  HN  VAL A 121       2.799  13.163   9.391  1.00 93.91           H
ATOM   1670  N   VAL A 122       3.801  10.412   8.053  1.00 93.02           N
ATOM   1671  CA  VAL A 122       4.459   9.146   7.779  1.00 93.02           C
ATOM   1672  C   VAL A 122       3.450   8.007   7.934  1.00 93.02           C
ATOM   1673  O   VAL A 122       3.427   7.078   7.128  1.00 93.02           O
ATOM   1674  HA  VAL A 122       4.803   9.171   6.744  1.00 93.02           H
ATOM   1675  CB  VAL A 122       5.685   8.987   8.681  1.00 93.02           C
ATOM   1676  HB  VAL A 122       5.376   9.196   9.705  1.00 93.02           H
ATOM   1677  CG1 VAL A 122       6.218   7.554   8.633  1.00 93.02           C
ATOM   1678 1HG1 VAL A 122       5.444   6.866   8.972  1.00 93.02           H
ATOM   1679 2HG1 VAL A 122       6.503   7.306   7.611  1.00 93.02           H
ATOM   1680 3HG1 VAL A 122       7.089   7.469   9.284  1.00 93.02           H
ATOM   1681  CG2 VAL A 122       6.776   9.992   8.306  1.00 93.02           C
ATOM   1682 1HG2 VAL A 122       7.080   9.828   7.272  1.00 93.02           H
ATOM   1683 2HG2 VAL A 122       6.390  11.005   8.415  1.00 93.02           H
ATOM   1684 3HG2 VAL A 122       7.635   9.857   8.963  1.00 93.02           H
ATOM   1685  HN  VAL A 122       4.148  10.905   8.851  1.00 93.02           H
ATOM   1686  N   ASN A 123       2.641   8.115   8.978  1.00 91.70           N
ATOM   1687  CA  ASN A 123       1.659   7.085   9.273  1.00 91.70           C
ATOM   1688  C   ASN A 123       0.603   7.060   8.165  1.00 91.70           C
ATOM   1689  O   ASN A 123       0.122   5.994   7.785  1.00 91.70           O
ATOM   1690  HA  ASN A 123       2.226   6.156   9.328  1.00 91.70           H
ATOM   1691  CB  ASN A 123       0.947   7.365  10.598  1.00 91.70           C
ATOM   1692 1HB  ASN A 123       0.743   8.433  10.686  1.00 91.70           H
ATOM   1693 2HB  ASN A 123      -0.015   6.855  10.613  1.00 91.70           H
ATOM   1694  CG  ASN A 123       1.795   6.903  11.784  1.00 91.70           C
ATOM   1695  OD1 ASN A 123       2.703   6.098  11.655  1.00 91.70           O
ATOM   1696  ND2 ASN A 123       1.449   7.454  12.944  1.00 91.70           N
ATOM   1697 1HD2 ASN A 123       0.694   8.108  12.981  1.00 91.70           H
ATOM   1698 2HD2 ASN A 123       1.945   7.215  13.779  1.00 91.70           H
ATOM   1699  HN  ASN A 123       2.648   8.886   9.614  1.00 91.70           H
ATOM   1700  N   SER A 124       0.275   8.248   7.679  1.00 94.31           N
ATOM   1701  CA  SER A 124      -0.859   8.402   6.783  1.00 94.31           C
ATOM   1702  C   SER A 124      -0.452   8.032   5.355  1.00 94.31           C
ATOM   1703  O   SER A 124      -1.272   7.542   4.580  1.00 94.31           O
ATOM   1704  HA  SER A 124      -1.617   7.713   7.156  1.00 94.31           H
ATOM   1705  CB  SER A 124      -1.405   9.831   6.826  1.00 94.31           C
ATOM   1706 1HB  SER A 124      -0.677  10.510   6.381  1.00 94.31           H
ATOM   1707 2HB  SER A 124      -2.309   9.892   6.221  1.00 94.31           H
ATOM   1708  OG  SER A 124      -1.694  10.252   8.156  1.00 94.31           O
ATOM   1709  HG  SER A 124      -1.076  10.991   8.423  1.00 94.31           H
ATOM   1710  HN  SER A 124       0.767   9.093   7.886  1.00 94.31           H
ATOM   1711  N   MET A 125       0.813   8.280   5.051  1.00 95.34           N
ATOM   1712  CA  MET A 125       1.296   8.147   3.687  1.00 95.34           C
ATOM   1713  C   MET A 125       1.109   6.716   3.178  1.00 95.34           C
ATOM   1714  O   MET A 125       0.734   6.508   2.025  1.00 95.34           O
ATOM   1715  HA  MET A 125       0.691   8.832   3.094  1.00 95.34           H
ATOM   1716  CB  MET A 125       2.779   8.520   3.631  1.00 95.34           C
ATOM   1717 1HB  MET A 125       3.275   8.192   4.545  1.00 95.34           H
ATOM   1718 2HB  MET A 125       3.257   7.997   2.803  1.00 95.34           H
ATOM   1719  CG  MET A 125       2.958  10.029   3.461  1.00 95.34           C
ATOM   1720 1HG  MET A 125       2.332  10.562   4.177  1.00 95.34           H
ATOM   1721 2HG  MET A 125       3.991  10.307   3.671  1.00 95.34           H
ATOM   1722  SD  MET A 125       2.524  10.512   1.798  1.00 95.34           S
ATOM   1723  CE  MET A 125       2.554  12.288   1.973  1.00 95.34           C
ATOM   1724 1HE  MET A 125       1.826  12.591   2.726  1.00 95.34           H
ATOM   1725 2HE  MET A 125       3.550  12.606   2.281  1.00 95.34           H
ATOM   1726 3HE  MET A 125       2.303  12.751   1.018  1.00 95.34           H
ATOM   1727  HN  MET A 125       1.502   8.567   5.717  1.00 95.34           H
ATOM   1728  N   TYR A 126       1.381   5.767   4.061  1.00 92.15           N
ATOM   1729  CA  TYR A 126       1.270   4.362   3.708  1.00 92.15           C
ATOM   1730  C   TYR A 126      -0.165   4.008   3.312  1.00 92.15           C
ATOM   1731  O   TYR A 126      -0.388   3.362   2.289  1.00 92.15           O
ATOM   1732  HA  TYR A 126       1.930   4.175   2.861  1.00 92.15           H
ATOM   1733  CB  TYR A 126       1.646   3.579   4.968  1.00 92.15           C
ATOM   1734 1HB  TYR A 126       2.698   3.755   5.192  1.00 92.15           H
ATOM   1735 2HB  TYR A 126       1.072   3.968   5.810  1.00 92.15           H
ATOM   1736  CG  TYR A 126       1.407   2.072   4.860  1.00 92.15           C
ATOM   1737  CD1 TYR A 126       0.555   1.443   5.745  1.00 92.15           C
ATOM   1738  HD1 TYR A 126       0.053   2.020   6.521  1.00 92.15           H
ATOM   1739  CD2 TYR A 126       2.043   1.342   3.876  1.00 92.15           C
ATOM   1740  HD2 TYR A 126       2.715   1.839   3.177  1.00 92.15           H
ATOM   1741  CE1 TYR A 126       0.330   0.024   5.642  1.00 92.15           C
ATOM   1742  HE1 TYR A 126      -0.340  -0.485   6.335  1.00 92.15           H
ATOM   1743  CE2 TYR A 126       1.817  -0.077   3.774  1.00 92.15           C
ATOM   1744  HE2 TYR A 126       2.313  -0.665   3.002  1.00 92.15           H
ATOM   1745  CZ  TYR A 126       0.972  -0.665   4.662  1.00 92.15           C
ATOM   1746  OH  TYR A 126       0.759  -2.005   4.565  1.00 92.15           O
ATOM   1747  HH  TYR A 126       0.914  -2.309   3.625  1.00 92.15           H
ATOM   1748  HN  TYR A 126       1.671   5.945   5.002  1.00 92.15           H
ATOM   1749  N   LYS A 127      -1.100   4.447   4.142  1.00 90.76           N
ATOM   1750  CA  LYS A 127      -2.499   4.110   3.939  1.00 90.76           C
ATOM   1751  C   LYS A 127      -2.984   4.734   2.629  1.00 90.76           C
ATOM   1752  O   LYS A 127      -3.789   4.138   1.915  1.00 90.76           O
ATOM   1753  HA  LYS A 127      -2.564   3.025   3.850  1.00 90.76           H
ATOM   1754  CB  LYS A 127      -3.329   4.514   5.158  1.00 90.76           C
ATOM   1755 1HB  LYS A 127      -3.066   5.527   5.463  1.00 90.76           H
ATOM   1756 2HB  LYS A 127      -4.387   4.526   4.895  1.00 90.76           H
ATOM   1757  CG  LYS A 127      -3.099   3.550   6.324  1.00 90.76           C
ATOM   1758 1HG  LYS A 127      -2.040   3.530   6.579  1.00 90.76           H
ATOM   1759 2HG  LYS A 127      -3.633   3.905   7.205  1.00 90.76           H
ATOM   1760  CD  LYS A 127      -3.570   2.138   5.969  1.00 90.76           C
ATOM   1761 1HD  LYS A 127      -4.558   2.186   5.509  1.00 90.76           H
ATOM   1762 2HD  LYS A 127      -2.897   1.701   5.232  1.00 90.76           H
ATOM   1763  CE  LYS A 127      -3.623   1.249   7.212  1.00 90.76           C
ATOM   1764 1HE  LYS A 127      -2.624   1.150   7.638  1.00 90.76           H
ATOM   1765 2HE  LYS A 127      -4.249   1.714   7.973  1.00 90.76           H
ATOM   1766  NZ  LYS A 127      -4.158  -0.088   6.871  1.00 90.76           N
ATOM   1767 1HZ  LYS A 127      -4.191  -0.662   7.706  1.00 90.76           H
ATOM   1768 2HZ  LYS A 127      -5.092   0.009   6.490  1.00 90.76           H
ATOM   1769 3HZ  LYS A 127      -3.556  -0.527   6.182  1.00 90.76           H
ATOM   1770  HN  LYS A 127      -0.915   5.021   4.939  1.00 90.76           H
ATOM   1771  N   MET A 128      -2.475   5.926   2.354  1.00 94.11           N
ATOM   1772  CA  MET A 128      -2.825   6.625   1.129  1.00 94.11           C
ATOM   1773  C   MET A 128      -2.320   5.865  -0.099  1.00 94.11           C
ATOM   1774  O   MET A 128      -3.031   5.748  -1.096  1.00 94.11           O
ATOM   1775  HA  MET A 128      -3.914   6.666   1.117  1.00 94.11           H
ATOM   1776  CB  MET A 128      -2.214   8.027   1.149  1.00 94.11           C
ATOM   1777 1HB  MET A 128      -2.478   8.529   2.080  1.00 94.11           H
ATOM   1778 2HB  MET A 128      -1.127   7.954   1.123  1.00 94.11           H
ATOM   1779  CG  MET A 128      -2.705   8.856  -0.040  1.00 94.11           C
ATOM   1780 1HG  MET A 128      -2.457   8.350  -0.973  1.00 94.11           H
ATOM   1781 2HG  MET A 128      -3.791   8.948  -0.006  1.00 94.11           H
ATOM   1782  SD  MET A 128      -1.955  10.475  -0.006  1.00 94.11           S
ATOM   1783  CE  MET A 128      -0.256  10.037  -0.332  1.00 94.11           C
ATOM   1784 1HE  MET A 128       0.103   9.367   0.449  1.00 94.11           H
ATOM   1785 2HE  MET A 128      -0.189   9.538  -1.299  1.00 94.11           H
ATOM   1786 3HE  MET A 128       0.356  10.939  -0.346  1.00 94.11           H
ATOM   1787  HN  MET A 128      -1.835   6.411   2.950  1.00 94.11           H
ATOM   1788  N   ASN A 129      -1.097   5.368   0.013  1.00 94.12           N
ATOM   1789  CA  ASN A 129      -0.512   4.573  -1.052  1.00 94.12           C
ATOM   1790  C   ASN A 129      -1.370   3.327  -1.283  1.00 94.12           C
ATOM   1791  O   ASN A 129      -1.748   3.030  -2.415  1.00 94.12           O
ATOM   1792  HA  ASN A 129      -0.489   5.230  -1.921  1.00 94.12           H
ATOM   1793  CB  ASN A 129       0.900   4.112  -0.684  1.00 94.12           C
ATOM   1794 1HB  ASN A 129       1.579   4.966  -0.693  1.00 94.12           H
ATOM   1795 2HB  ASN A 129       0.904   3.714   0.330  1.00 94.12           H
ATOM   1796  CG  ASN A 129       1.401   3.045  -1.659  1.00 94.12           C
ATOM   1797  OD1 ASN A 129       1.201   1.856  -1.475  1.00 94.12           O
ATOM   1798  ND2 ASN A 129       2.061   3.535  -2.705  1.00 94.12           N
ATOM   1799 1HD2 ASN A 129       2.190   4.522  -2.797  1.00 94.12           H
ATOM   1800 2HD2 ASN A 129       2.428   2.916  -3.399  1.00 94.12           H
ATOM   1801  HN  ASN A 129      -0.511   5.502   0.812  1.00 94.12           H
ATOM   1802  N   PHE A 130      -1.652   2.632  -0.191  1.00 91.81           N
ATOM   1803  CA  PHE A 130      -2.332   1.350  -0.275  1.00 91.81           C
ATOM   1804  C   PHE A 130      -3.658   1.481  -1.028  1.00 91.81           C
ATOM   1805  O   PHE A 130      -3.896   0.770  -2.003  1.00 91.81           O
ATOM   1806  HA  PHE A 130      -1.675   0.670  -0.817  1.00 91.81           H
ATOM   1807  CB  PHE A 130      -2.616   0.899   1.159  1.00 91.81           C
ATOM   1808 1HB  PHE A 130      -1.675   0.850   1.706  1.00 91.81           H
ATOM   1809 2HB  PHE A 130      -3.231   1.653   1.651  1.00 91.81           H
ATOM   1810  CG  PHE A 130      -3.319  -0.456   1.258  1.00 91.81           C
ATOM   1811  CD1 PHE A 130      -4.676  -0.516   1.309  1.00 91.81           C
ATOM   1812  HD1 PHE A 130      -5.264   0.401   1.279  1.00 91.81           H
ATOM   1813  CD2 PHE A 130      -2.585  -1.601   1.294  1.00 91.81           C
ATOM   1814  HD2 PHE A 130      -1.497  -1.553   1.254  1.00 91.81           H
ATOM   1815  CE1 PHE A 130      -5.328  -1.774   1.401  1.00 91.81           C
ATOM   1816  HE1 PHE A 130      -6.417  -1.822   1.442  1.00 91.81           H
ATOM   1817  CE2 PHE A 130      -3.238  -2.859   1.386  1.00 91.81           C
ATOM   1818  HE2 PHE A 130      -2.650  -3.777   1.416  1.00 91.81           H
ATOM   1819  CZ  PHE A 130      -4.595  -2.919   1.437  1.00 91.81           C
ATOM   1820  HZ  PHE A 130      -5.096  -3.885   1.508  1.00 91.81           H
ATOM   1821  HN  PHE A 130      -1.425   2.929   0.736  1.00 91.81           H
ATOM   1822  N   TYR A 131      -4.487   2.396  -0.546  1.00 91.54           N
ATOM   1823  CA  TYR A 131      -5.835   2.535  -1.072  1.00 91.54           C
ATOM   1824  C   TYR A 131      -5.810   2.989  -2.533  1.00 91.54           C
ATOM   1825  O   TYR A 131      -6.599   2.514  -3.348  1.00 91.54           O
ATOM   1826  HA  TYR A 131      -6.322   1.562  -1.010  1.00 91.54           H
ATOM   1827  CB  TYR A 131      -6.508   3.617  -0.225  1.00 91.54           C
ATOM   1828 1HB  TYR A 131      -5.907   4.526  -0.271  1.00 91.54           H
ATOM   1829 2HB  TYR A 131      -7.478   3.854  -0.661  1.00 91.54           H
ATOM   1830  CG  TYR A 131      -6.705   3.227   1.241  1.00 91.54           C
ATOM   1831  CD1 TYR A 131      -7.055   1.934   1.570  1.00 91.54           C
ATOM   1832  HD1 TYR A 131      -7.191   1.190   0.785  1.00 91.54           H
ATOM   1833  CD2 TYR A 131      -6.533   4.169   2.235  1.00 91.54           C
ATOM   1834  HD2 TYR A 131      -6.256   5.191   1.975  1.00 91.54           H
ATOM   1835  CE1 TYR A 131      -7.241   1.567   2.950  1.00 91.54           C
ATOM   1836  HE1 TYR A 131      -7.518   0.548   3.223  1.00 91.54           H
ATOM   1837  CE2 TYR A 131      -6.719   3.802   3.615  1.00 91.54           C
ATOM   1838  HE2 TYR A 131      -6.586   4.536   4.409  1.00 91.54           H
ATOM   1839  CZ  TYR A 131      -7.064   2.519   3.904  1.00 91.54           C
ATOM   1840  OH  TYR A 131      -7.239   2.172   5.207  1.00 91.54           O
ATOM   1841  HH  TYR A 131      -7.239   2.991   5.782  1.00 91.54           H
ATOM   1842  HN  TYR A 131      -4.252   3.033   0.187  1.00 91.54           H
ATOM   1843  N   SER A 132      -4.895   3.904  -2.819  1.00 93.43           N
ATOM   1844  CA  SER A 132      -4.776   4.448  -4.161  1.00 93.43           C
ATOM   1845  C   SER A 132      -4.332   3.353  -5.133  1.00 93.43           C
ATOM   1846  O   SER A 132      -4.828   3.277  -6.256  1.00 93.43           O
ATOM   1847  HA  SER A 132      -5.773   4.806  -4.417  1.00 93.43           H
ATOM   1848  CB  SER A 132      -3.790   5.618  -4.195  1.00 93.43           C
ATOM   1849 1HB  SER A 132      -3.679   5.969  -5.221  1.00 93.43           H
ATOM   1850 2HB  SER A 132      -4.194   6.449  -3.616  1.00 93.43           H
ATOM   1851  OG  SER A 132      -2.513   5.256  -3.677  1.00 93.43           O
ATOM   1852  HG  SER A 132      -2.390   5.650  -2.766  1.00 93.43           H
ATOM   1853  HN  SER A 132      -4.244   4.271  -2.155  1.00 93.43           H
ATOM   1854  N   CYS A 133      -3.403   2.532  -4.665  1.00 90.98           N
ATOM   1855  CA  CYS A 133      -2.878   1.453  -5.484  1.00 90.98           C
ATOM   1856  C   CYS A 133      -4.027   0.500  -5.818  1.00 90.98           C
ATOM   1857  O   CYS A 133      -4.203   0.115  -6.973  1.00 90.98           O
ATOM   1858  HA  CYS A 133      -2.479   1.911  -6.389  1.00 90.98           H
ATOM   1859  CB  CYS A 133      -1.720   0.730  -4.792  1.00 90.98           C
ATOM   1860 1HB  CYS A 133      -1.972   0.537  -3.749  1.00 90.98           H
ATOM   1861 2HB  CYS A 133      -1.552  -0.239  -5.263  1.00 90.98           H
ATOM   1862  SG  CYS A 133      -0.200   1.744  -4.891  1.00 90.98           S
ATOM   1863  HG  CYS A 133      -0.549   2.609  -3.942  1.00 90.98           H
ATOM   1864  HN  CYS A 133      -3.011   2.596  -3.748  1.00 90.98           H
ATOM   1865  N   VAL A 134      -4.780   0.147  -4.787  1.00 89.48           N
ATOM   1866  CA  VAL A 134      -5.875  -0.795  -4.946  1.00 89.48           C
ATOM   1867  C   VAL A 134      -6.824  -0.287  -6.033  1.00 89.48           C
ATOM   1868  O   VAL A 134      -7.200  -1.036  -6.934  1.00 89.48           O
ATOM   1869  HA  VAL A 134      -5.448  -1.744  -5.270  1.00 89.48           H
ATOM   1870  CB  VAL A 134      -6.571  -1.021  -3.603  1.00 89.48           C
ATOM   1871  HB  VAL A 134      -6.846  -0.047  -3.199  1.00 89.48           H
ATOM   1872  CG1 VAL A 134      -7.854  -1.836  -3.780  1.00 89.48           C
ATOM   1873 1HG1 VAL A 134      -8.536  -1.300  -4.441  1.00 89.48           H
ATOM   1874 2HG1 VAL A 134      -7.612  -2.805  -4.216  1.00 89.48           H
ATOM   1875 3HG1 VAL A 134      -8.328  -1.982  -2.810  1.00 89.48           H
ATOM   1876  CG2 VAL A 134      -5.628  -1.694  -2.603  1.00 89.48           C
ATOM   1877 1HG2 VAL A 134      -5.308  -2.659  -2.998  1.00 89.48           H
ATOM   1878 2HG2 VAL A 134      -4.756  -1.060  -2.443  1.00 89.48           H
ATOM   1879 3HG2 VAL A 134      -6.148  -1.844  -1.657  1.00 89.48           H
ATOM   1880  HN  VAL A 134      -4.652   0.492  -3.857  1.00 89.48           H
ATOM   1881  N   LEU A 135      -7.185   0.982  -5.913  1.00 90.64           N
ATOM   1882  CA  LEU A 135      -8.189   1.561  -6.790  1.00 90.64           C
ATOM   1883  C   LEU A 135      -7.627   1.652  -8.211  1.00 90.64           C
ATOM   1884  O   LEU A 135      -8.350   1.438  -9.183  1.00 90.64           O
ATOM   1885  HA  LEU A 135      -9.043   0.885  -6.800  1.00 90.64           H
ATOM   1886  CB  LEU A 135      -8.677   2.901  -6.235  1.00 90.64           C
ATOM   1887 1HB  LEU A 135      -7.811   3.546  -6.083  1.00 90.64           H
ATOM   1888 2HB  LEU A 135      -9.301   3.379  -6.990  1.00 90.64           H
ATOM   1889  CG  LEU A 135      -9.467   2.837  -4.926  1.00 90.64           C
ATOM   1890  HG  LEU A 135      -8.881   2.272  -4.201  1.00 90.64           H
ATOM   1891  CD1 LEU A 135      -9.679   4.236  -4.345  1.00 90.64           C
ATOM   1892 1HD1 LEU A 135      -8.712   4.698  -4.147  1.00 90.64           H
ATOM   1893 2HD1 LEU A 135     -10.233   4.846  -5.058  1.00 90.64           H
ATOM   1894 3HD1 LEU A 135     -10.243   4.161  -3.415  1.00 90.64           H
ATOM   1895  CD2 LEU A 135     -10.788   2.090  -5.120  1.00 90.64           C
ATOM   1896 1HD2 LEU A 135     -11.391   2.606  -5.867  1.00 90.64           H
ATOM   1897 2HD2 LEU A 135     -10.585   1.073  -5.455  1.00 90.64           H
ATOM   1898 3HD2 LEU A 135     -11.329   2.059  -4.174  1.00 90.64           H
ATOM   1899  HN  LEU A 135      -6.805   1.610  -5.234  1.00 90.64           H
ATOM   1900  N   LEU A 136      -6.343   1.970  -8.286  1.00 91.85           N
ATOM   1901  CA  LEU A 136      -5.686   2.133  -9.572  1.00 91.85           C
ATOM   1902  C   LEU A 136      -5.645   0.785 -10.293  1.00 91.85           C
ATOM   1903  O   LEU A 136      -5.914   0.709 -11.491  1.00 91.85           O
ATOM   1904  HA  LEU A 136      -6.291   2.822 -10.162  1.00 91.85           H
ATOM   1905  CB  LEU A 136      -4.310   2.777  -9.393  1.00 91.85           C
ATOM   1906 1HB  LEU A 136      -3.798   2.272  -8.574  1.00 91.85           H
ATOM   1907 2HB  LEU A 136      -3.726   2.595 -10.295  1.00 91.85           H
ATOM   1908  CG  LEU A 136      -4.305   4.281  -9.110  1.00 91.85           C
ATOM   1909  HG  LEU A 136      -5.021   4.481  -8.314  1.00 91.85           H
ATOM   1910  CD1 LEU A 136      -2.933   4.740  -8.612  1.00 91.85           C
ATOM   1911 1HD1 LEU A 136      -2.686   4.211  -7.691  1.00 91.85           H
ATOM   1912 2HD1 LEU A 136      -2.180   4.525  -9.369  1.00 91.85           H
ATOM   1913 3HD1 LEU A 136      -2.958   5.813  -8.419  1.00 91.85           H
ATOM   1914  CD2 LEU A 136      -4.762   5.071 -10.338  1.00 91.85           C
ATOM   1915 1HD2 LEU A 136      -4.089   4.870 -11.171  1.00 91.85           H
ATOM   1916 2HD2 LEU A 136      -5.775   4.770 -10.608  1.00 91.85           H
ATOM   1917 3HD2 LEU A 136      -4.749   6.137 -10.110  1.00 91.85           H
ATOM   1918  HN  LEU A 136      -5.755   2.115  -7.490  1.00 91.85           H
ATOM   1919  N   ILE A 137      -5.306  -0.247  -9.534  1.00 87.00           N
ATOM   1920  CA  ILE A 137      -5.199  -1.584 -10.092  1.00 87.00           C
ATOM   1921  C   ILE A 137      -6.559  -2.009 -10.649  1.00 87.00           C
ATOM   1922  O   ILE A 137      -6.633  -2.628 -11.709  1.00 87.00           O
ATOM   1923  HA  ILE A 137      -4.487  -1.539 -10.916  1.00 87.00           H
ATOM   1924  CB  ILE A 137      -4.630  -2.554  -9.054  1.00 87.00           C
ATOM   1925  HB  ILE A 137      -5.150  -2.389  -8.111  1.00 87.00           H
ATOM   1926  CG1 ILE A 137      -3.145  -2.280  -8.805  1.00 87.00           C
ATOM   1927 1HG1 ILE A 137      -2.567  -2.560  -9.685  1.00 87.00           H
ATOM   1928 2HG1 ILE A 137      -2.990  -1.212  -8.648  1.00 87.00           H
ATOM   1929  CG2 ILE A 137      -4.884  -4.006  -9.463  1.00 87.00           C
ATOM   1930 1HG2 ILE A 137      -5.957  -4.177  -9.549  1.00 87.00           H
ATOM   1931 2HG2 ILE A 137      -4.407  -4.202 -10.424  1.00 87.00           H
ATOM   1932 3HG2 ILE A 137      -4.469  -4.674  -8.708  1.00 87.00           H
ATOM   1933  CD1 ILE A 137      -2.641  -3.058  -7.588  1.00 87.00           C
ATOM   1934 1HD1 ILE A 137      -3.205  -2.757  -6.705  1.00 87.00           H
ATOM   1935 2HD1 ILE A 137      -2.776  -4.126  -7.758  1.00 87.00           H
ATOM   1936 3HD1 ILE A 137      -1.583  -2.845  -7.433  1.00 87.00           H
ATOM   1937  HN  ILE A 137      -5.106  -0.179  -8.556  1.00 87.00           H
ATOM   1938  N   MET A 138      -7.602  -1.660  -9.909  1.00 87.96           N
ATOM   1939  CA  MET A 138      -8.958  -1.932 -10.353  1.00 87.96           C
ATOM   1940  C   MET A 138      -9.241  -1.259 -11.697  1.00 87.96           C
ATOM   1941  O   MET A 138      -9.753  -1.894 -12.618  1.00 87.96           O
ATOM   1942  HA  MET A 138      -9.021  -3.014 -10.460  1.00 87.96           H
ATOM   1943  CB  MET A 138      -9.950  -1.418  -9.306  1.00 87.96           C
ATOM   1944 1HB  MET A 138      -9.653  -1.767  -8.317  1.00 87.96           H
ATOM   1945 2HB  MET A 138      -9.926  -0.329  -9.281  1.00 87.96           H
ATOM   1946  CG  MET A 138     -11.370  -1.896  -9.616  1.00 87.96           C
ATOM   1947 1HG  MET A 138     -11.674  -1.545 -10.602  1.00 87.96           H
ATOM   1948 2HG  MET A 138     -11.398  -2.986  -9.643  1.00 87.96           H
ATOM   1949  SD  MET A 138     -12.502  -1.289  -8.377  1.00 87.96           S
ATOM   1950  CE  MET A 138     -12.265   0.469  -8.576  1.00 87.96           C
ATOM   1951 1HE  MET A 138     -11.222   0.719  -8.384  1.00 87.96           H
ATOM   1952 2HE  MET A 138     -12.526   0.758  -9.594  1.00 87.96           H
ATOM   1953 3HE  MET A 138     -12.903   1.004  -7.872  1.00 87.96           H
ATOM   1954  HN  MET A 138      -7.530  -1.200  -9.024  1.00 87.96           H
ATOM   1955  N   CYS A 139      -8.895   0.019 -11.768  1.00 90.23           N
ATOM   1956  CA  CYS A 139      -9.219   0.818 -12.937  1.00 90.23           C
ATOM   1957  C   CYS A 139      -8.444   0.258 -14.132  1.00 90.23           C
ATOM   1958  O   CYS A 139      -8.945   0.254 -15.255  1.00 90.23           O
ATOM   1959  HA  CYS A 139     -10.294   0.723 -13.094  1.00 90.23           H
ATOM   1960  CB  CYS A 139      -8.921   2.301 -12.709  1.00 90.23           C
ATOM   1961 1HB  CYS A 139      -7.896   2.425 -12.359  1.00 90.23           H
ATOM   1962 2HB  CYS A 139      -9.005   2.846 -13.649  1.00 90.23           H
ATOM   1963  SG  CYS A 139     -10.088   2.992 -11.480  1.00 90.23           S
ATOM   1964  HG  CYS A 139      -9.469   2.502 -10.410  1.00 90.23           H
ATOM   1965  HN  CYS A 139      -8.404   0.506 -11.046  1.00 90.23           H
ATOM   1966  N   ILE A 140      -7.235  -0.203 -13.848  1.00 86.27           N
ATOM   1967  CA  ILE A 140      -6.398  -0.793 -14.879  1.00 86.27           C
ATOM   1968  C   ILE A 140      -7.113  -2.007 -15.476  1.00 86.27           C
ATOM   1969  O   ILE A 140      -7.175  -2.158 -16.695  1.00 86.27           O
ATOM   1970  HA  ILE A 140      -6.271  -0.047 -15.664  1.00 86.27           H
ATOM   1971  CB  ILE A 140      -5.007  -1.109 -14.325  1.00 86.27           C
ATOM   1972  HB  ILE A 140      -5.127  -1.580 -13.350  1.00 86.27           H
ATOM   1973  CG1 ILE A 140      -4.198   0.172 -14.112  1.00 86.27           C
ATOM   1974 1HG1 ILE A 140      -3.897   0.580 -15.076  1.00 86.27           H
ATOM   1975 2HG1 ILE A 140      -4.821   0.923 -13.628  1.00 86.27           H
ATOM   1976  CG2 ILE A 140      -4.274  -2.108 -15.222  1.00 86.27           C
ATOM   1977 1HG2 ILE A 140      -4.846  -3.034 -15.279  1.00 86.27           H
ATOM   1978 2HG2 ILE A 140      -4.164  -1.687 -16.221  1.00 86.27           H
ATOM   1979 3HG2 ILE A 140      -3.288  -2.315 -14.805  1.00 86.27           H
ATOM   1980  CD1 ILE A 140      -2.959  -0.099 -13.257  1.00 86.27           C
ATOM   1981 1HD1 ILE A 140      -3.265  -0.485 -12.285  1.00 86.27           H
ATOM   1982 2HD1 ILE A 140      -2.326  -0.833 -13.756  1.00 86.27           H
ATOM   1983 3HD1 ILE A 140      -2.402   0.828 -13.121  1.00 86.27           H
ATOM   1984  HN  ILE A 140      -6.826  -0.177 -12.936  1.00 86.27           H
ATOM   1985  N   SER A 141      -7.634  -2.842 -14.589  1.00 84.02           N
ATOM   1986  CA  SER A 141      -8.239  -4.096 -15.007  1.00 84.02           C
ATOM   1987  C   SER A 141      -9.477  -3.820 -15.861  1.00 84.02           C
ATOM   1988  O   SER A 141      -9.723  -4.513 -16.847  1.00 84.02           O
ATOM   1989  HA  SER A 141      -7.474  -4.604 -15.595  1.00 84.02           H
ATOM   1990  CB  SER A 141      -8.609  -4.958 -13.799  1.00 84.02           C
ATOM   1991 1HB  SER A 141      -9.321  -4.420 -13.174  1.00 84.02           H
ATOM   1992 2HB  SER A 141      -9.107  -5.866 -14.140  1.00 84.02           H
ATOM   1993  OG  SER A 141      -7.466  -5.307 -13.022  1.00 84.02           O
ATOM   1994  HG  SER A 141      -7.279  -4.592 -12.349  1.00 84.02           H
ATOM   1995  HN  SER A 141      -7.647  -2.675 -13.604  1.00 84.02           H
ATOM   1996  N   VAL A 142     -10.226  -2.806 -15.452  1.00 84.27           N
ATOM   1997  CA  VAL A 142     -11.408  -2.401 -16.193  1.00 84.27           C
ATOM   1998  C   VAL A 142     -10.990  -1.893 -17.574  1.00 84.27           C
ATOM   1999  O   VAL A 142     -11.626  -2.215 -18.577  1.00 84.27           O
ATOM   2000  HA  VAL A 142     -12.035  -3.284 -16.319  1.00 84.27           H
ATOM   2001  CB  VAL A 142     -12.201  -1.368 -15.390  1.00 84.27           C
ATOM   2002  HB  VAL A 142     -11.528  -0.546 -15.145  1.00 84.27           H
ATOM   2003  CG1 VAL A 142     -13.356  -0.799 -16.217  1.00 84.27           C
ATOM   2004 1HG1 VAL A 142     -12.960  -0.318 -17.111  1.00 84.27           H
ATOM   2005 2HG1 VAL A 142     -14.028  -1.607 -16.506  1.00 84.27           H
ATOM   2006 3HG1 VAL A 142     -13.902  -0.067 -15.622  1.00 84.27           H
ATOM   2007  CG2 VAL A 142     -12.709  -1.966 -14.077  1.00 84.27           C
ATOM   2008 1HG2 VAL A 142     -13.358  -2.815 -14.291  1.00 84.27           H
ATOM   2009 2HG2 VAL A 142     -11.862  -2.300 -13.477  1.00 84.27           H
ATOM   2010 3HG2 VAL A 142     -13.269  -1.210 -13.526  1.00 84.27           H
ATOM   2011  HN  VAL A 142     -10.035  -2.266 -14.632  1.00 84.27           H
ATOM   2012  N   ASP A 143      -9.924  -1.106 -17.582  1.00 83.64           N
ATOM   2013  CA  ASP A 143      -9.469  -0.476 -18.810  1.00 83.64           C
ATOM   2014  C   ASP A 143      -9.034  -1.556 -19.802  1.00 83.64           C
ATOM   2015  O   ASP A 143      -9.295  -1.446 -20.999  1.00 83.64           O
ATOM   2016  HA  ASP A 143     -10.321   0.102 -19.169  1.00 83.64           H
ATOM   2017  CB  ASP A 143      -8.268   0.436 -18.548  1.00 83.64           C
ATOM   2018 1HB  ASP A 143      -8.490   1.105 -17.716  1.00 83.64           H
ATOM   2019 2HB  ASP A 143      -7.408  -0.165 -18.253  1.00 83.64           H
ATOM   2020  CG  ASP A 143      -7.921   1.257 -19.792  1.00 83.64           C
ATOM   2021  OD1 ASP A 143      -6.773   1.113 -20.264  1.00 83.64           O
ATOM   2022  OD2 ASP A 143      -8.813   2.009 -20.242  1.00 83.64           O
ATOM   2023  HN  ASP A 143      -9.377  -0.897 -16.772  1.00 83.64           H
ATOM   2024  N   ARG A 144      -8.379  -2.576 -19.267  1.00 79.26           N
ATOM   2025  CA  ARG A 144      -7.916  -3.681 -20.089  1.00 79.26           C
ATOM   2026  C   ARG A 144      -9.105  -4.395 -20.737  1.00 79.26           C
ATOM   2027  O   ARG A 144      -9.064  -4.726 -21.921  1.00 79.26           O
ATOM   2028  HA  ARG A 144      -7.278  -3.220 -20.843  1.00 79.26           H
ATOM   2029  CB  ARG A 144      -7.117  -4.688 -19.259  1.00 79.26           C
ATOM   2030 1HB  ARG A 144      -7.657  -4.918 -18.341  1.00 79.26           H
ATOM   2031 2HB  ARG A 144      -7.016  -5.622 -19.812  1.00 79.26           H
ATOM   2032  CG  ARG A 144      -5.730  -4.138 -18.918  1.00 79.26           C
ATOM   2033 1HG  ARG A 144      -5.828  -3.159 -18.449  1.00 79.26           H
ATOM   2034 2HG  ARG A 144      -5.244  -4.792 -18.193  1.00 79.26           H
ATOM   2035  CD  ARG A 144      -4.862  -4.024 -20.173  1.00 79.26           C
ATOM   2036 1HD  ARG A 144      -3.834  -4.303 -19.940  1.00 79.26           H
ATOM   2037 2HD  ARG A 144      -5.215  -4.720 -20.934  1.00 79.26           H
ATOM   2038  NE  ARG A 144      -4.904  -2.640 -20.694  1.00 79.26           N
ATOM   2039  HE  ARG A 144      -5.257  -1.923 -20.093  1.00 79.26           H
ATOM   2040  CZ  ARG A 144      -4.499  -2.287 -21.922  1.00 79.26           C
ATOM   2041  NH1 ARG A 144      -4.018  -3.205 -22.770  1.00 79.26           N
ATOM   2042 1HH1 ARG A 144      -3.958  -4.163 -22.488  1.00 79.26           H
ATOM   2043 2HH1 ARG A 144      -3.717  -2.933 -23.684  1.00 79.26           H
ATOM   2044  NH2 ARG A 144      -4.584  -1.001 -22.288  1.00 79.26           N
ATOM   2045 1HH2 ARG A 144      -4.286  -0.720 -23.201  1.00 79.26           H
ATOM   2046 2HH2 ARG A 144      -4.944  -0.321 -21.649  1.00 79.26           H
ATOM   2047  HN  ARG A 144      -8.164  -2.654 -18.294  1.00 79.26           H
ATOM   2048  N   TYR A 145     -10.135  -4.611 -19.932  1.00 81.14           N
ATOM   2049  CA  TYR A 145     -11.334  -5.276 -20.413  1.00 81.14           C
ATOM   2050  C   TYR A 145     -11.949  -4.516 -21.589  1.00 81.14           C
ATOM   2051  O   TYR A 145     -12.209  -5.097 -22.641  1.00 81.14           O
ATOM   2052  HA  TYR A 145     -11.053  -6.276 -20.743  1.00 81.14           H
ATOM   2053  CB  TYR A 145     -12.319  -5.267 -19.242  1.00 81.14           C
ATOM   2054 1HB  TYR A 145     -11.931  -5.905 -18.448  1.00 81.14           H
ATOM   2055 2HB  TYR A 145     -12.378  -4.256 -18.838  1.00 81.14           H
ATOM   2056  CG  TYR A 145     -13.728  -5.736 -19.611  1.00 81.14           C
ATOM   2057  CD1 TYR A 145     -14.798  -4.874 -19.483  1.00 81.14           C
ATOM   2058  HD1 TYR A 145     -14.640  -3.859 -19.119  1.00 81.14           H
ATOM   2059  CD2 TYR A 145     -13.928  -7.022 -20.072  1.00 81.14           C
ATOM   2060  HD2 TYR A 145     -13.083  -7.702 -20.174  1.00 81.14           H
ATOM   2061  CE1 TYR A 145     -16.124  -5.316 -19.830  1.00 81.14           C
ATOM   2062  HE1 TYR A 145     -16.978  -4.646 -19.734  1.00 81.14           H
ATOM   2063  CE2 TYR A 145     -15.254  -7.463 -20.420  1.00 81.14           C
ATOM   2064  HE2 TYR A 145     -15.426  -8.476 -20.785  1.00 81.14           H
ATOM   2065  CZ  TYR A 145     -16.286  -6.589 -20.282  1.00 81.14           C
ATOM   2066  OH  TYR A 145     -17.539  -7.006 -20.610  1.00 81.14           O
ATOM   2067  HH  TYR A 145     -18.200  -6.278 -20.428  1.00 81.14           H
ATOM   2068  HN  TYR A 145     -10.159  -4.340 -18.970  1.00 81.14           H
ATOM   2069  N   ILE A 146     -12.165  -3.227 -21.370  1.00 79.33           N
ATOM   2070  CA  ILE A 146     -12.800  -2.393 -22.377  1.00 79.33           C
ATOM   2071  C   ILE A 146     -11.961  -2.416 -23.656  1.00 79.33           C
ATOM   2072  O   ILE A 146     -12.504  -2.464 -24.758  1.00 79.33           O
ATOM   2073  HA  ILE A 146     -13.774  -2.830 -22.595  1.00 79.33           H
ATOM   2074  CB  ILE A 146     -13.047  -0.986 -21.829  1.00 79.33           C
ATOM   2075  HB  ILE A 146     -12.110  -0.609 -21.421  1.00 79.33           H
ATOM   2076  CG1 ILE A 146     -14.061  -1.014 -20.683  1.00 79.33           C
ATOM   2077 1HG1 ILE A 146     -15.053  -1.237 -21.076  1.00 79.33           H
ATOM   2078 2HG1 ILE A 146     -13.807  -1.815 -19.988  1.00 79.33           H
ATOM   2079  CG2 ILE A 146     -13.471  -0.030 -22.945  1.00 79.33           C
ATOM   2080 1HG2 ILE A 146     -12.685   0.022 -23.698  1.00 79.33           H
ATOM   2081 2HG2 ILE A 146     -14.391  -0.393 -23.405  1.00 79.33           H
ATOM   2082 3HG2 ILE A 146     -13.641   0.963 -22.528  1.00 79.33           H
ATOM   2083  CD1 ILE A 146     -14.087   0.324 -19.942  1.00 79.33           C
ATOM   2084 1HD1 ILE A 146     -13.100   0.531 -19.530  1.00 79.33           H
ATOM   2085 2HD1 ILE A 146     -14.366   1.118 -20.635  1.00 79.33           H
ATOM   2086 3HD1 ILE A 146     -14.816   0.276 -19.132  1.00 79.33           H
ATOM   2087  HN  ILE A 146     -11.913  -2.753 -20.526  1.00 79.33           H
ATOM   2088  N   ALA A 147     -10.650  -2.381 -23.466  1.00 78.08           N
ATOM   2089  CA  ALA A 147      -9.733  -2.307 -24.591  1.00 78.08           C
ATOM   2090  C   ALA A 147      -9.880  -3.567 -25.447  1.00 78.08           C
ATOM   2091  O   ALA A 147      -9.702  -3.520 -26.663  1.00 78.08           O
ATOM   2092  HA  ALA A 147     -10.009  -1.438 -25.188  1.00 78.08           H
ATOM   2093  CB  ALA A 147      -8.305  -2.117 -24.074  1.00 78.08           C
ATOM   2094 1HB  ALA A 147      -8.247  -1.194 -23.498  1.00 78.08           H
ATOM   2095 2HB  ALA A 147      -8.034  -2.960 -23.439  1.00 78.08           H
ATOM   2096 3HB  ALA A 147      -7.618  -2.063 -24.918  1.00 78.08           H
ATOM   2097  HN  ALA A 147     -10.214  -2.401 -22.566  1.00 78.08           H
ATOM   2098  N   ILE A 148     -10.204  -4.664 -24.778  1.00 74.94           N
ATOM   2099  CA  ILE A 148     -10.181  -5.967 -25.421  1.00 74.94           C
ATOM   2100  C   ILE A 148     -11.583  -6.303 -25.933  1.00 74.94           C
ATOM   2101  O   ILE A 148     -11.734  -6.857 -27.021  1.00 74.94           O
ATOM   2102  HA  ILE A 148      -9.509  -5.897 -26.276  1.00 74.94           H
ATOM   2103  CB  ILE A 148      -9.603  -7.021 -24.474  1.00 74.94           C
ATOM   2104  HB  ILE A 148     -10.131  -6.952 -23.523  1.00 74.94           H
ATOM   2105  CG1 ILE A 148      -8.124  -6.751 -24.191  1.00 74.94           C
ATOM   2106 1HG1 ILE A 148      -7.536  -6.957 -25.085  1.00 74.94           H
ATOM   2107 2HG1 ILE A 148      -7.982  -5.698 -23.951  1.00 74.94           H
ATOM   2108  CG2 ILE A 148      -9.835  -8.432 -25.018  1.00 74.94           C
ATOM   2109 1HG2 ILE A 148     -10.905  -8.608 -25.126  1.00 74.94           H
ATOM   2110 2HG2 ILE A 148      -9.351  -8.531 -25.989  1.00 74.94           H
ATOM   2111 3HG2 ILE A 148      -9.415  -9.162 -24.326  1.00 74.94           H
ATOM   2112  CD1 ILE A 148      -7.621  -7.616 -23.033  1.00 74.94           C
ATOM   2113 1HD1 ILE A 148      -8.196  -7.390 -22.135  1.00 74.94           H
ATOM   2114 2HD1 ILE A 148      -7.742  -8.669 -23.287  1.00 74.94           H
ATOM   2115 3HD1 ILE A 148      -6.567  -7.405 -22.853  1.00 74.94           H
ATOM   2116  HN  ILE A 148     -10.478  -4.672 -23.816  1.00 74.94           H
ATOM   2117  N   ALA A 149     -12.573  -5.953 -25.125  1.00 76.05           N
ATOM   2118  CA  ALA A 149     -13.946  -6.328 -25.418  1.00 76.05           C
ATOM   2119  C   ALA A 149     -14.505  -5.399 -26.497  1.00 76.05           C
ATOM   2120  O   ALA A 149     -15.157  -5.854 -27.436  1.00 76.05           O
ATOM   2121  HA  ALA A 149     -13.937  -7.350 -25.799  1.00 76.05           H
ATOM   2122  CB  ALA A 149     -14.772  -6.289 -24.131  1.00 76.05           C
ATOM   2123 1HB  ALA A 149     -14.351  -6.988 -23.408  1.00 76.05           H
ATOM   2124 2HB  ALA A 149     -14.752  -5.281 -23.716  1.00 76.05           H
ATOM   2125 3HB  ALA A 149     -15.802  -6.571 -24.351  1.00 76.05           H
ATOM   2126  HN  ALA A 149     -12.450  -5.425 -24.285  1.00 76.05           H
ATOM   2127  N   GLN A 150     -14.229  -4.114 -26.328  1.00 76.60           N
ATOM   2128  CA  GLN A 150     -14.738  -3.112 -27.248  1.00 76.60           C
ATOM   2129  C   GLN A 150     -13.607  -2.572 -28.125  1.00 76.60           C
ATOM   2130  O   GLN A 150     -13.573  -1.383 -28.439  1.00 76.60           O
ATOM   2131  HA  GLN A 150     -15.470  -3.632 -27.867  1.00 76.60           H
ATOM   2132  CB  GLN A 150     -15.436  -1.978 -26.493  1.00 76.60           C
ATOM   2133 1HB  GLN A 150     -14.727  -1.494 -25.822  1.00 76.60           H
ATOM   2134 2HB  GLN A 150     -15.775  -1.221 -27.200  1.00 76.60           H
ATOM   2135  CG  GLN A 150     -16.627  -2.505 -25.691  1.00 76.60           C
ATOM   2136 1HG  GLN A 150     -17.212  -3.188 -26.307  1.00 76.60           H
ATOM   2137 2HG  GLN A 150     -16.269  -3.076 -24.834  1.00 76.60           H
ATOM   2138  CD  GLN A 150     -17.515  -1.356 -25.210  1.00 76.60           C
ATOM   2139  OE1 GLN A 150     -17.254  -0.190 -25.456  1.00 76.60           O
ATOM   2140  NE2 GLN A 150     -18.577  -1.749 -24.511  1.00 76.60           N
ATOM   2141 1HE2 GLN A 150     -18.733  -2.723 -24.345  1.00 76.60           H
ATOM   2142 2HE2 GLN A 150     -19.219  -1.071 -24.153  1.00 76.60           H
ATOM   2143  HN  GLN A 150     -13.670  -3.756 -25.580  1.00 76.60           H
ATOM   2144  N   ALA A 151     -12.707  -3.472 -28.495  1.00 72.27           N
ATOM   2145  CA  ALA A 151     -11.498  -3.076 -29.197  1.00 72.27           C
ATOM   2146  C   ALA A 151     -11.873  -2.209 -30.401  1.00 72.27           C
ATOM   2147  O   ALA A 151     -11.151  -1.275 -30.746  1.00 72.27           O
ATOM   2148  HA  ALA A 151     -10.893  -2.486 -28.509  1.00 72.27           H
ATOM   2149  CB  ALA A 151     -10.711  -4.324 -29.601  1.00 72.27           C
ATOM   2150 1HB  ALA A 151     -10.444  -4.890 -28.708  1.00 72.27           H
ATOM   2151 2HB  ALA A 151     -11.323  -4.945 -30.254  1.00 72.27           H
ATOM   2152 3HB  ALA A 151      -9.804  -4.027 -30.127  1.00 72.27           H
ATOM   2153  HN  ALA A 151     -12.795  -4.453 -28.324  1.00 72.27           H
ATOM   2154  N   MET A 152     -13.002  -2.549 -31.006  1.00 68.78           N
ATOM   2155  CA  MET A 152     -13.449  -1.853 -32.201  1.00 68.78           C
ATOM   2156  C   MET A 152     -13.774  -0.390 -31.893  1.00 68.78           C
ATOM   2157  O   MET A 152     -13.426   0.503 -32.665  1.00 68.78           O
ATOM   2158  HA  MET A 152     -12.616  -1.907 -32.901  1.00 68.78           H
ATOM   2159  CB  MET A 152     -14.693  -2.546 -32.760  1.00 68.78           C
ATOM   2160 1HB  MET A 152     -15.420  -2.696 -31.961  1.00 68.78           H
ATOM   2161 2HB  MET A 152     -15.166  -1.906 -33.505  1.00 68.78           H
ATOM   2162  CG  MET A 152     -14.334  -3.893 -33.390  1.00 68.78           C
ATOM   2163 1HG  MET A 152     -13.317  -4.174 -33.113  1.00 68.78           H
ATOM   2164 2HG  MET A 152     -14.994  -4.671 -33.007  1.00 68.78           H
ATOM   2165  SD  MET A 152     -14.475  -3.793 -35.167  1.00 68.78           S
ATOM   2166  CE  MET A 152     -16.246  -3.933 -35.345  1.00 68.78           C
ATOM   2167 1HE  MET A 152     -16.579  -4.882 -34.927  1.00 68.78           H
ATOM   2168 2HE  MET A 152     -16.730  -3.112 -34.815  1.00 68.78           H
ATOM   2169 3HE  MET A 152     -16.509  -3.888 -36.402  1.00 68.78           H
ATOM   2170  HN  MET A 152     -13.604  -3.283 -30.694  1.00 68.78           H
ATOM   2171  N   ARG A 153     -14.438  -0.189 -30.764  1.00 69.34           N
ATOM   2172  CA  ARG A 153     -14.881   1.141 -30.383  1.00 69.34           C
ATOM   2173  C   ARG A 153     -13.803   1.843 -29.554  1.00 69.34           C
ATOM   2174  O   ARG A 153     -13.830   3.062 -29.399  1.00 69.34           O
ATOM   2175  HA  ARG A 153     -15.050   1.660 -31.327  1.00 69.34           H
ATOM   2176  CB  ARG A 153     -16.177   1.079 -29.572  1.00 69.34           C
ATOM   2177 1HB  ARG A 153     -16.055   0.389 -28.737  1.00 69.34           H
ATOM   2178 2HB  ARG A 153     -16.392   2.059 -29.147  1.00 69.34           H
ATOM   2179  CG  ARG A 153     -17.349   0.628 -30.446  1.00 69.34           C
ATOM   2180 1HG  ARG A 153     -17.429   1.278 -31.318  1.00 69.34           H
ATOM   2181 2HG  ARG A 153     -17.164  -0.380 -30.817  1.00 69.34           H
ATOM   2182  CD  ARG A 153     -18.662   0.655 -29.660  1.00 69.34           C
ATOM   2183 1HD  ARG A 153     -18.619  -0.061 -28.840  1.00 69.34           H
ATOM   2184 2HD  ARG A 153     -18.809   1.640 -29.217  1.00 69.34           H
ATOM   2185  NE  ARG A 153     -19.795   0.330 -30.555  1.00 69.34           N
ATOM   2186  HE  ARG A 153     -19.592   0.129 -31.514  1.00 69.34           H
ATOM   2187  CZ  ARG A 153     -21.075   0.287 -30.162  1.00 69.34           C
ATOM   2188  NH1 ARG A 153     -21.404   0.548 -28.889  1.00 69.34           N
ATOM   2189 1HH1 ARG A 153     -20.692   0.776 -28.225  1.00 69.34           H
ATOM   2190 2HH1 ARG A 153     -22.362   0.514 -28.604  1.00 69.34           H
ATOM   2191  NH2 ARG A 153     -22.021  -0.020 -31.060  1.00 69.34           N
ATOM   2192 1HH2 ARG A 153     -22.981  -0.055 -30.783  1.00 69.34           H
ATOM   2193 2HH2 ARG A 153     -21.767  -0.213 -32.008  1.00 69.34           H
ATOM   2194  HN  ARG A 153     -14.673  -0.914 -30.117  1.00 69.34           H
ATOM   2195  N   ALA A 154     -12.879   1.041 -29.045  1.00 67.15           N
ATOM   2196  CA  ALA A 154     -11.945   1.520 -28.040  1.00 67.15           C
ATOM   2197  C   ALA A 154     -11.083   2.632 -28.640  1.00 67.15           C
ATOM   2198  O   ALA A 154     -10.626   3.523 -27.925  1.00 67.15           O
ATOM   2199  HA  ALA A 154     -12.527   1.929 -27.214  1.00 67.15           H
ATOM   2200  CB  ALA A 154     -11.108   0.349 -27.521  1.00 67.15           C
ATOM   2201 1HB  ALA A 154     -11.765  -0.399 -27.079  1.00 67.15           H
ATOM   2202 2HB  ALA A 154     -10.555  -0.096 -28.348  1.00 67.15           H
ATOM   2203 3HB  ALA A 154     -10.408   0.709 -26.768  1.00 67.15           H
ATOM   2204  HN  ALA A 154     -12.763   0.083 -29.307  1.00 67.15           H
ATOM   2205  N   HIS A 155     -10.886   2.544 -29.948  1.00 67.63           N
ATOM   2206  CA  HIS A 155     -10.009   3.476 -30.637  1.00 67.63           C
ATOM   2207  C   HIS A 155     -10.658   4.861 -30.673  1.00 67.63           C
ATOM   2208  O   HIS A 155     -10.023   5.858 -30.333  1.00 67.63           O
ATOM   2209  HA  HIS A 155      -9.090   3.530 -30.054  1.00 67.63           H
ATOM   2210  CB  HIS A 155      -9.648   2.954 -32.029  1.00 67.63           C
ATOM   2211 1HB  HIS A 155      -9.340   1.912 -31.946  1.00 67.63           H
ATOM   2212 2HB  HIS A 155     -10.540   2.974 -32.655  1.00 67.63           H
ATOM   2213  CG  HIS A 155      -8.553   3.736 -32.713  1.00 67.63           C
ATOM   2214  ND1 HIS A 155      -8.805   4.833 -33.517  1.00 67.63           N
ATOM   2215  HD1 HIS A 155      -9.707   5.212 -33.724  1.00 67.63           H
ATOM   2216  CD2 HIS A 155      -7.199   3.569 -32.704  1.00 67.63           C
ATOM   2217  HD2 HIS A 155      -6.657   2.791 -32.165  1.00 67.63           H
ATOM   2218  CE1 HIS A 155      -7.648   5.297 -33.967  1.00 67.63           C
ATOM   2219  HE1 HIS A 155      -7.514   6.156 -34.625  1.00 67.63           H
ATOM   2220  NE2 HIS A 155      -6.654   4.511 -33.462  1.00 67.63           N
ATOM   2221  HN  HIS A 155     -11.312   1.854 -30.532  1.00 67.63           H
ATOM   2222  N   THR A 156     -11.917   4.879 -31.087  1.00 71.70           N
ATOM   2223  CA  THR A 156     -12.617   6.134 -31.297  1.00 71.70           C
ATOM   2224  C   THR A 156     -12.849   6.846 -29.963  1.00 71.70           C
ATOM   2225  O   THR A 156     -13.060   8.057 -29.929  1.00 71.70           O
ATOM   2226  HA  THR A 156     -11.984   6.785 -31.901  1.00 71.70           H
ATOM   2227  CB  THR A 156     -13.911   5.833 -32.057  1.00 71.70           C
ATOM   2228  HB  THR A 156     -14.784   6.057 -31.444  1.00 71.70           H
ATOM   2229  OG1 THR A 156     -13.771   4.471 -32.454  1.00 71.70           O
ATOM   2230  HG1 THR A 156     -14.663   4.094 -32.703  1.00 71.70           H
ATOM   2231  CG2 THR A 156     -14.006   6.598 -33.378  1.00 71.70           C
ATOM   2232 1HG2 THR A 156     -13.168   6.322 -34.019  1.00 71.70           H
ATOM   2233 2HG2 THR A 156     -13.975   7.670 -33.181  1.00 71.70           H
ATOM   2234 3HG2 THR A 156     -14.942   6.348 -33.877  1.00 71.70           H
ATOM   2235  HN  THR A 156     -12.454   4.058 -31.279  1.00 71.70           H
ATOM   2236  N   TRP A 157     -12.801   6.062 -28.895  1.00 78.07           N
ATOM   2237  CA  TRP A 157     -13.163   6.566 -27.581  1.00 78.07           C
ATOM   2238  C   TRP A 157     -11.872   6.890 -26.827  1.00 78.07           C
ATOM   2239  O   TRP A 157     -11.899   7.142 -25.623  1.00 78.07           O
ATOM   2240  HA  TRP A 157     -13.751   7.473 -27.722  1.00 78.07           H
ATOM   2241  CB  TRP A 157     -14.055   5.568 -26.838  1.00 78.07           C
ATOM   2242 1HB  TRP A 157     -13.624   4.571 -26.933  1.00 78.07           H
ATOM   2243 2HB  TRP A 157     -14.055   5.817 -25.777  1.00 78.07           H
ATOM   2244  CG  TRP A 157     -15.500   5.533 -27.339  1.00 78.07           C
ATOM   2245  CD1 TRP A 157     -15.944   5.701 -28.592  1.00 78.07           C
ATOM   2246  HD1 TRP A 157     -15.299   5.892 -29.451  1.00 78.07           H
ATOM   2247  CD2 TRP A 157     -16.681   5.308 -26.541  1.00 78.07           C
ATOM   2248  NE1 TRP A 157     -17.319   5.601 -28.660  1.00 78.07           N
ATOM   2249  HE1 TRP A 157     -17.879   5.690 -29.484  1.00 78.07           H
ATOM   2250  CE2 TRP A 157     -17.781   5.354 -27.373  1.00 78.07           C
ATOM   2251  CE3 TRP A 157     -16.816   5.072 -25.161  1.00 78.07           C
ATOM   2252  HE3 TRP A 157     -15.963   5.031 -24.483  1.00 78.07           H
ATOM   2253  CZ2 TRP A 157     -19.094   5.175 -26.920  1.00 78.07           C
ATOM   2254  HZ2 TRP A 157     -19.946   5.216 -27.598  1.00 78.07           H
ATOM   2255  CZ3 TRP A 157     -18.134   4.895 -24.724  1.00 78.07           C
ATOM   2256  HZ3 TRP A 157     -18.295   4.709 -23.662  1.00 78.07           H
ATOM   2257  CH2 TRP A 157     -19.252   4.939 -25.549  1.00 78.07           C
ATOM   2258  HH2 TRP A 157     -20.247   4.791 -25.130  1.00 78.07           H
ATOM   2259  HN  TRP A 157     -12.522   5.102 -28.918  1.00 78.07           H
ATOM   2260  N   ARG A 158     -10.773   6.873 -27.566  1.00 76.88           N
ATOM   2261  CA  ARG A 158      -9.457   6.932 -26.951  1.00 76.88           C
ATOM   2262  C   ARG A 158      -9.297   8.235 -26.165  1.00 76.88           C
ATOM   2263  O   ARG A 158      -8.826   8.224 -25.029  1.00 76.88           O
ATOM   2264  HA  ARG A 158      -9.420   6.067 -26.289  1.00 76.88           H
ATOM   2265  CB  ARG A 158      -8.352   6.842 -28.006  1.00 76.88           C
ATOM   2266 1HB  ARG A 158      -8.498   5.949 -28.614  1.00 76.88           H
ATOM   2267 2HB  ARG A 158      -8.414   7.698 -28.677  1.00 76.88           H
ATOM   2268  CG  ARG A 158      -6.971   6.799 -27.350  1.00 76.88           C
ATOM   2269 1HG  ARG A 158      -6.815   7.704 -26.763  1.00 76.88           H
ATOM   2270 2HG  ARG A 158      -6.918   5.958 -26.659  1.00 76.88           H
ATOM   2271  CD  ARG A 158      -5.868   6.672 -28.402  1.00 76.88           C
ATOM   2272 1HD  ARG A 158      -6.064   5.813 -29.045  1.00 76.88           H
ATOM   2273 2HD  ARG A 158      -5.861   7.554 -29.043  1.00 76.88           H
ATOM   2274  NE  ARG A 158      -4.553   6.517 -27.741  1.00 76.88           N
ATOM   2275  HE  ARG A 158      -4.498   6.695 -26.759  1.00 76.88           H
ATOM   2276  CZ  ARG A 158      -3.430   6.155 -28.377  1.00 76.88           C
ATOM   2277  NH1 ARG A 158      -3.445   5.905 -29.694  1.00 76.88           N
ATOM   2278 1HH1 ARG A 158      -4.298   5.988 -30.209  1.00 76.88           H
ATOM   2279 2HH1 ARG A 158      -2.603   5.635 -30.161  1.00 76.88           H
ATOM   2280  NH2 ARG A 158      -2.293   6.046 -27.677  1.00 76.88           N
ATOM   2281 1HH2 ARG A 158      -1.447   5.777 -28.136  1.00 76.88           H
ATOM   2282 2HH2 ARG A 158      -2.291   6.235 -26.695  1.00 76.88           H
ATOM   2283  HN  ARG A 158     -10.771   6.820 -28.564  1.00 76.88           H
ATOM   2284  N   GLU A 159      -9.698   9.326 -26.801  1.00 79.20           N
ATOM   2285  CA  GLU A 159      -9.517  10.643 -26.214  1.00 79.20           C
ATOM   2286  C   GLU A 159     -10.402  10.798 -24.975  1.00 79.20           C
ATOM   2287  O   GLU A 159      -9.936  11.241 -23.927  1.00 79.20           O
ATOM   2288  HA  GLU A 159      -8.467  10.691 -25.927  1.00 79.20           H
ATOM   2289  CB  GLU A 159      -9.808  11.743 -27.237  1.00 79.20           C
ATOM   2290 1HB  GLU A 159     -10.763  11.547 -27.725  1.00 79.20           H
ATOM   2291 2HB  GLU A 159      -9.765  12.718 -26.750  1.00 79.20           H
ATOM   2292  CG  GLU A 159      -8.746  11.764 -28.337  1.00 79.20           C
ATOM   2293 1HG  GLU A 159      -7.755  11.845 -27.890  1.00 79.20           H
ATOM   2294 2HG  GLU A 159      -8.770  10.824 -28.889  1.00 79.20           H
ATOM   2295  CD  GLU A 159      -8.974  12.932 -29.298  1.00 79.20           C
ATOM   2296  OE1 GLU A 159      -8.037  13.222 -30.073  1.00 79.20           O
ATOM   2297  OE2 GLU A 159     -10.081  13.510 -29.236  1.00 79.20           O
ATOM   2298  HN  GLU A 159     -10.137   9.320 -27.699  1.00 79.20           H
ATOM   2299  N   LYS A 160     -11.663  10.424 -25.138  1.00 83.30           N
ATOM   2300  CA  LYS A 160     -12.612  10.498 -24.040  1.00 83.30           C
ATOM   2301  C   LYS A 160     -12.078   9.692 -22.854  1.00 83.30           C
ATOM   2302  O   LYS A 160     -12.155  10.138 -21.711  1.00 83.30           O
ATOM   2303  HA  LYS A 160     -12.686  11.543 -23.741  1.00 83.30           H
ATOM   2304  CB  LYS A 160     -14.003  10.060 -24.504  1.00 83.30           C
ATOM   2305 1HB  LYS A 160     -13.943   9.075 -24.967  1.00 83.30           H
ATOM   2306 2HB  LYS A 160     -14.665   9.967 -23.644  1.00 83.30           H
ATOM   2307  CG  LYS A 160     -14.589  11.062 -25.500  1.00 83.30           C
ATOM   2308 1HG  LYS A 160     -14.541  12.067 -25.081  1.00 83.30           H
ATOM   2309 2HG  LYS A 160     -13.991  11.068 -26.411  1.00 83.30           H
ATOM   2310  CD  LYS A 160     -16.040  10.714 -25.839  1.00 83.30           C
ATOM   2311 1HD  LYS A 160     -16.083   9.727 -26.299  1.00 83.30           H
ATOM   2312 2HD  LYS A 160     -16.629  10.665 -24.923  1.00 83.30           H
ATOM   2313  CE  LYS A 160     -16.646  11.751 -26.787  1.00 83.30           C
ATOM   2314 1HE  LYS A 160     -16.560  12.746 -26.350  1.00 83.30           H
ATOM   2315 2HE  LYS A 160     -16.089  11.766 -27.724  1.00 83.30           H
ATOM   2316  NZ  LYS A 160     -18.068  11.441 -27.054  1.00 83.30           N
ATOM   2317 1HZ  LYS A 160     -18.455  12.140 -27.678  1.00 83.30           H
ATOM   2318 2HZ  LYS A 160     -18.139  10.526 -27.486  1.00 83.30           H
ATOM   2319 3HZ  LYS A 160     -18.584  11.444 -26.181  1.00 83.30           H
ATOM   2320  HN  LYS A 160     -12.037  10.077 -25.997  1.00 83.30           H
ATOM   2321  N   ARG A 161     -11.548   8.519 -23.168  1.00 85.14           N
ATOM   2322  CA  ARG A 161     -11.033   7.631 -22.139  1.00 85.14           C
ATOM   2323  C   ARG A 161      -9.899   8.312 -21.370  1.00 85.14           C
ATOM   2324  O   ARG A 161      -9.758   8.117 -20.164  1.00 85.14           O
ATOM   2325  HA  ARG A 161     -11.885   7.434 -21.488  1.00 85.14           H
ATOM   2326  CB  ARG A 161     -10.516   6.325 -22.746  1.00 85.14           C
ATOM   2327 1HB  ARG A 161      -9.884   6.545 -23.606  1.00 85.14           H
ATOM   2328 2HB  ARG A 161      -9.895   5.803 -22.019  1.00 85.14           H
ATOM   2329  CG  ARG A 161     -11.676   5.424 -23.176  1.00 85.14           C
ATOM   2330 1HG  ARG A 161     -12.201   5.056 -22.295  1.00 85.14           H
ATOM   2331 2HG  ARG A 161     -12.394   6.002 -23.757  1.00 85.14           H
ATOM   2332  CD  ARG A 161     -11.173   4.242 -24.008  1.00 85.14           C
ATOM   2333 1HD  ARG A 161     -12.014   3.736 -24.481  1.00 85.14           H
ATOM   2334 2HD  ARG A 161     -10.525   4.600 -24.808  1.00 85.14           H
ATOM   2335  NE  ARG A 161     -10.432   3.295 -23.145  1.00 85.14           N
ATOM   2336  HE  ARG A 161     -10.373   3.499 -22.168  1.00 85.14           H
ATOM   2337  CZ  ARG A 161      -9.837   2.181 -23.591  1.00 85.14           C
ATOM   2338  NH1 ARG A 161      -9.885   1.857 -24.890  1.00 85.14           N
ATOM   2339 1HH1 ARG A 161     -10.367   2.450 -25.536  1.00 85.14           H
ATOM   2340 2HH1 ARG A 161      -9.437   1.024 -25.215  1.00 85.14           H
ATOM   2341  NH2 ARG A 161      -9.193   1.394 -22.718  1.00 85.14           N
ATOM   2342 1HH2 ARG A 161      -8.743   0.559 -23.034  1.00 85.14           H
ATOM   2343 2HH2 ARG A 161      -9.162   1.642 -21.750  1.00 85.14           H
ATOM   2344  HN  ARG A 161     -11.468   8.173 -24.103  1.00 85.14           H
ATOM   2345  N   LEU A 162      -9.119   9.096 -22.100  1.00 85.79           N
ATOM   2346  CA  LEU A 162      -7.976   9.772 -21.511  1.00 85.79           C
ATOM   2347  C   LEU A 162      -8.468  10.865 -20.561  1.00 85.79           C
ATOM   2348  O   LEU A 162      -7.866  11.101 -19.515  1.00 85.79           O
ATOM   2349  HA  LEU A 162      -7.423   9.033 -20.931  1.00 85.79           H
ATOM   2350  CB  LEU A 162      -7.035  10.285 -22.604  1.00 85.79           C
ATOM   2351 1HB  LEU A 162      -6.825   9.464 -23.289  1.00 85.79           H
ATOM   2352 2HB  LEU A 162      -7.559  11.051 -23.176  1.00 85.79           H
ATOM   2353  CG  LEU A 162      -5.704  10.866 -22.124  1.00 85.79           C
ATOM   2354  HG  LEU A 162      -5.912  11.597 -21.343  1.00 85.79           H
ATOM   2355  CD1 LEU A 162      -4.823   9.780 -21.504  1.00 85.79           C
ATOM   2356 1HD1 LEU A 162      -5.338   9.337 -20.652  1.00 85.79           H
ATOM   2357 2HD1 LEU A 162      -4.620   9.009 -22.247  1.00 85.79           H
ATOM   2358 3HD1 LEU A 162      -3.883  10.221 -21.172  1.00 85.79           H
ATOM   2359  CD2 LEU A 162      -4.989  11.607 -23.257  1.00 85.79           C
ATOM   2360 1HD2 LEU A 162      -4.794  10.916 -24.076  1.00 85.79           H
ATOM   2361 2HD2 LEU A 162      -5.619  12.423 -23.612  1.00 85.79           H
ATOM   2362 3HD2 LEU A 162      -4.046  12.010 -22.888  1.00 85.79           H
ATOM   2363  HN  LEU A 162      -9.258   9.272 -23.075  1.00 85.79           H
ATOM   2364  N   LEU A 163      -9.560  11.503 -20.959  1.00 88.08           N
ATOM   2365  CA  LEU A 163     -10.153  12.550 -20.145  1.00 88.08           C
ATOM   2366  C   LEU A 163     -10.692  11.939 -18.850  1.00 88.08           C
ATOM   2367  O   LEU A 163     -10.398  12.427 -17.760  1.00 88.08           O
ATOM   2368  HA  LEU A 163      -9.361  13.254 -19.891  1.00 88.08           H
ATOM   2369  CB  LEU A 163     -11.205  13.320 -20.946  1.00 88.08           C
ATOM   2370 1HB  LEU A 163     -10.749  13.657 -21.877  1.00 88.08           H
ATOM   2371 2HB  LEU A 163     -12.005  12.630 -21.215  1.00 88.08           H
ATOM   2372  CG  LEU A 163     -11.826  14.531 -20.247  1.00 88.08           C
ATOM   2373  HG  LEU A 163     -12.216  14.205 -19.283  1.00 88.08           H
ATOM   2374  CD1 LEU A 163     -10.772  15.604 -19.970  1.00 88.08           C
ATOM   2375 1HD1 LEU A 163      -9.994  15.192 -19.328  1.00 88.08           H
ATOM   2376 2HD1 LEU A 163     -10.331  15.932 -20.911  1.00 88.08           H
ATOM   2377 3HD1 LEU A 163     -11.241  16.454 -19.472  1.00 88.08           H
ATOM   2378  CD2 LEU A 163     -13.007  15.081 -21.050  1.00 88.08           C
ATOM   2379 1HD2 LEU A 163     -12.664  15.386 -22.038  1.00 88.08           H
ATOM   2380 2HD2 LEU A 163     -13.768  14.307 -21.152  1.00 88.08           H
ATOM   2381 3HD2 LEU A 163     -13.430  15.941 -20.531  1.00 88.08           H
ATOM   2382  HN  LEU A 163     -10.035  11.315 -21.818  1.00 88.08           H
ATOM   2383  N   TYR A 164     -11.472  10.881 -19.012  1.00 89.91           N
ATOM   2384  CA  TYR A 164     -12.043  10.189 -17.869  1.00 89.91           C
ATOM   2385  C   TYR A 164     -10.945   9.671 -16.937  1.00 89.91           C
ATOM   2386  O   TYR A 164     -11.099   9.697 -15.717  1.00 89.91           O
ATOM   2387  HA  TYR A 164     -12.667  10.898 -17.324  1.00 89.91           H
ATOM   2388  CB  TYR A 164     -12.816   8.998 -18.439  1.00 89.91           C
ATOM   2389 1HB  TYR A 164     -12.207   8.515 -19.203  1.00 89.91           H
ATOM   2390 2HB  TYR A 164     -12.971   8.266 -17.646  1.00 89.91           H
ATOM   2391  CG  TYR A 164     -14.171   9.367 -19.045  1.00 89.91           C
ATOM   2392  CD1 TYR A 164     -15.134   9.972 -18.264  1.00 89.91           C
ATOM   2393  HD1 TYR A 164     -14.930  10.186 -17.215  1.00 89.91           H
ATOM   2394  CD2 TYR A 164     -14.429   9.096 -20.373  1.00 89.91           C
ATOM   2395  HD2 TYR A 164     -13.668   8.619 -20.991  1.00 89.91           H
ATOM   2396  CE1 TYR A 164     -16.410  10.320 -18.835  1.00 89.91           C
ATOM   2397  HE1 TYR A 164     -17.180  10.798 -18.229  1.00 89.91           H
ATOM   2398  CE2 TYR A 164     -15.705   9.444 -20.944  1.00 89.91           C
ATOM   2399  HE2 TYR A 164     -15.922   9.236 -21.992  1.00 89.91           H
ATOM   2400  CZ  TYR A 164     -16.632  10.039 -20.147  1.00 89.91           C
ATOM   2401  OH  TYR A 164     -17.837  10.368 -20.686  1.00 89.91           O
ATOM   2402  HH  TYR A 164     -17.854  10.126 -21.656  1.00 89.91           H
ATOM   2403  HN  TYR A 164     -11.715  10.496 -19.903  1.00 89.91           H
ATOM   2404  N   SER A 165      -9.862   9.214 -17.548  1.00 91.39           N
ATOM   2405  CA  SER A 165      -8.759   8.646 -16.791  1.00 91.39           C
ATOM   2406  C   SER A 165      -8.182   9.697 -15.841  1.00 91.39           C
ATOM   2407  O   SER A 165      -7.738   9.368 -14.742  1.00 91.39           O
ATOM   2408  HA  SER A 165      -9.191   7.818 -16.229  1.00 91.39           H
ATOM   2409  CB  SER A 165      -7.668   8.116 -17.723  1.00 91.39           C
ATOM   2410 1HB  SER A 165      -6.996   7.467 -17.161  1.00 91.39           H
ATOM   2411 2HB  SER A 165      -8.122   7.505 -18.503  1.00 91.39           H
ATOM   2412  OG  SER A 165      -6.918   9.169 -18.321  1.00 91.39           O
ATOM   2413  HG  SER A 165      -7.503   9.968 -18.463  1.00 91.39           H
ATOM   2414  HN  SER A 165      -9.732   9.227 -18.540  1.00 91.39           H
ATOM   2415  N   LYS A 166      -8.207  10.940 -16.298  1.00 92.99           N
ATOM   2416  CA  LYS A 166      -7.697  12.042 -15.500  1.00 92.99           C
ATOM   2417  C   LYS A 166      -8.603  12.247 -14.284  1.00 92.99           C
ATOM   2418  O   LYS A 166      -8.121  12.350 -13.157  1.00 92.99           O
ATOM   2419  HA  LYS A 166      -6.705  11.759 -15.148  1.00 92.99           H
ATOM   2420  CB  LYS A 166      -7.530  13.296 -16.361  1.00 92.99           C
ATOM   2421 1HB  LYS A 166      -8.439  13.469 -16.938  1.00 92.99           H
ATOM   2422 2HB  LYS A 166      -7.390  14.166 -15.719  1.00 92.99           H
ATOM   2423  CG  LYS A 166      -6.337  13.156 -17.308  1.00 92.99           C
ATOM   2424 1HG  LYS A 166      -5.426  12.998 -16.731  1.00 92.99           H
ATOM   2425 2HG  LYS A 166      -6.471  12.277 -17.939  1.00 92.99           H
ATOM   2426  CD  LYS A 166      -6.184  14.401 -18.185  1.00 92.99           C
ATOM   2427 1HD  LYS A 166      -7.083  14.540 -18.784  1.00 92.99           H
ATOM   2428 2HD  LYS A 166      -6.081  15.283 -17.553  1.00 92.99           H
ATOM   2429  CE  LYS A 166      -4.966  14.278 -19.102  1.00 92.99           C
ATOM   2430 1HE  LYS A 166      -4.080  14.047 -18.511  1.00 92.99           H
ATOM   2431 2HE  LYS A 166      -5.109  13.452 -19.799  1.00 92.99           H
ATOM   2432  NZ  LYS A 166      -4.755  15.536 -19.853  1.00 92.99           N
ATOM   2433 1HZ  LYS A 166      -3.956  15.432 -20.470  1.00 92.99           H
ATOM   2434 2HZ  LYS A 166      -5.581  15.745 -20.402  1.00 92.99           H
ATOM   2435 3HZ  LYS A 166      -4.581  16.294 -19.202  1.00 92.99           H
ATOM   2436  HN  LYS A 166      -8.566  11.199 -17.195  1.00 92.99           H
ATOM   2437  N   MET A 167      -9.899  12.299 -14.554  1.00 94.62           N
ATOM   2438  CA  MET A 167     -10.872  12.552 -13.505  1.00 94.62           C
ATOM   2439  C   MET A 167     -10.871  11.424 -12.472  1.00 94.62           C
ATOM   2440  O   MET A 167     -10.996  11.674 -11.274  1.00 94.62           O
ATOM   2441  HA  MET A 167     -10.560  13.485 -13.034  1.00 94.62           H
ATOM   2442  CB  MET A 167     -12.266  12.679 -14.121  1.00 94.62           C
ATOM   2443 1HB  MET A 167     -12.492  11.787 -14.706  1.00 94.62           H
ATOM   2444 2HB  MET A 167     -13.014  12.740 -13.330  1.00 94.62           H
ATOM   2445  CG  MET A 167     -12.360  13.918 -15.015  1.00 94.62           C
ATOM   2446 1HG  MET A 167     -12.005  14.795 -14.473  1.00 94.62           H
ATOM   2447 2HG  MET A 167     -11.715  13.798 -15.886  1.00 94.62           H
ATOM   2448  SD  MET A 167     -14.049  14.167 -15.537  1.00 94.62           S
ATOM   2449  CE  MET A 167     -14.270  12.727 -16.568  1.00 94.62           C
ATOM   2450 1HE  MET A 167     -13.547  12.749 -17.383  1.00 94.62           H
ATOM   2451 2HE  MET A 167     -14.119  11.827 -15.972  1.00 94.62           H
ATOM   2452 3HE  MET A 167     -15.280  12.726 -16.979  1.00 94.62           H
ATOM   2453  HN  MET A 167     -10.285  12.172 -15.467  1.00 94.62           H
ATOM   2454  N   VAL A 168     -10.729  10.206 -12.973  1.00 95.07           N
ATOM   2455  CA  VAL A 168     -10.706   9.038 -12.109  1.00 95.07           C
ATOM   2456  C   VAL A 168      -9.499   9.125 -11.173  1.00 95.07           C
ATOM   2457  O   VAL A 168      -9.616   8.862  -9.977  1.00 95.07           O
ATOM   2458  HA  VAL A 168     -11.617   9.055 -11.509  1.00 95.07           H
ATOM   2459  CB  VAL A 168     -10.718   7.762 -12.952  1.00 95.07           C
ATOM   2460  HB  VAL A 168      -9.933   7.850 -13.704  1.00 95.07           H
ATOM   2461  CG1 VAL A 168     -10.410   6.534 -12.093  1.00 95.07           C
ATOM   2462 1HG1 VAL A 168      -9.425   6.645 -11.641  1.00 95.07           H
ATOM   2463 2HG1 VAL A 168     -11.162   6.441 -11.309  1.00 95.07           H
ATOM   2464 3HG1 VAL A 168     -10.425   5.641 -12.718  1.00 95.07           H
ATOM   2465  CG2 VAL A 168     -12.052   7.600 -13.683  1.00 95.07           C
ATOM   2466 1HG2 VAL A 168     -12.861   7.544 -12.954  1.00 95.07           H
ATOM   2467 2HG2 VAL A 168     -12.213   8.455 -14.340  1.00 95.07           H
ATOM   2468 3HG2 VAL A 168     -12.033   6.685 -14.275  1.00 95.07           H
ATOM   2469  HN  VAL A 168     -10.630  10.011 -13.949  1.00 95.07           H
ATOM   2470  N   CYS A 169      -8.367   9.495 -11.753  1.00 95.57           N
ATOM   2471  CA  CYS A 169      -7.132   9.586 -10.992  1.00 95.57           C
ATOM   2472  C   CYS A 169      -7.342  10.585  -9.852  1.00 95.57           C
ATOM   2473  O   CYS A 169      -7.005  10.301  -8.704  1.00 95.57           O
ATOM   2474  HA  CYS A 169      -6.930   8.589 -10.602  1.00 95.57           H
ATOM   2475  CB  CYS A 169      -5.948   9.976 -11.880  1.00 95.57           C
ATOM   2476 1HB  CYS A 169      -6.195  10.865 -12.461  1.00 95.57           H
ATOM   2477 2HB  CYS A 169      -5.086  10.228 -11.262  1.00 95.57           H
ATOM   2478  SG  CYS A 169      -5.527   8.593 -13.004  1.00 95.57           S
ATOM   2479  HG  CYS A 169      -6.351   8.955 -13.984  1.00 95.57           H
ATOM   2480  HN  CYS A 169      -8.285   9.730 -12.721  1.00 95.57           H
ATOM   2481  N   PHE A 170      -7.898  11.733 -10.209  1.00 96.11           N
ATOM   2482  CA  PHE A 170      -8.143  12.781  -9.232  1.00 96.11           C
ATOM   2483  C   PHE A 170      -9.051  12.281  -8.107  1.00 96.11           C
ATOM   2484  O   PHE A 170      -8.781  12.525  -6.932  1.00 96.11           O
ATOM   2485  HA  PHE A 170      -7.176  13.068  -8.817  1.00 96.11           H
ATOM   2486  CB  PHE A 170      -8.845  13.924  -9.969  1.00 96.11           C
ATOM   2487 1HB  PHE A 170      -8.230  14.228 -10.816  1.00 96.11           H
ATOM   2488 2HB  PHE A 170      -9.787  13.556 -10.375  1.00 96.11           H
ATOM   2489  CG  PHE A 170      -9.126  15.147  -9.095  1.00 96.11           C
ATOM   2490  CD1 PHE A 170     -10.365  15.336  -8.567  1.00 96.11           C
ATOM   2491  HD1 PHE A 170     -11.158  14.615  -8.767  1.00 96.11           H
ATOM   2492  CD2 PHE A 170      -8.137  16.047  -8.845  1.00 96.11           C
ATOM   2493  HD2 PHE A 170      -7.144  15.896  -9.268  1.00 96.11           H
ATOM   2494  CE1 PHE A 170     -10.627  16.471  -7.756  1.00 96.11           C
ATOM   2495  HE1 PHE A 170     -11.620  16.622  -7.333  1.00 96.11           H
ATOM   2496  CE2 PHE A 170      -8.398  17.183  -8.034  1.00 96.11           C
ATOM   2497  HE2 PHE A 170      -7.606  17.904  -7.834  1.00 96.11           H
ATOM   2498  CZ  PHE A 170      -9.638  17.371  -7.507  1.00 96.11           C
ATOM   2499  HZ  PHE A 170      -9.838  18.243  -6.884  1.00 96.11           H
ATOM   2500  HN  PHE A 170      -8.179  11.952 -11.143  1.00 96.11           H
ATOM   2501  N   THR A 171     -10.109  11.591  -8.506  1.00 96.39           N
ATOM   2502  CA  THR A 171     -11.083  11.094  -7.550  1.00 96.39           C
ATOM   2503  C   THR A 171     -10.421  10.124  -6.569  1.00 96.39           C
ATOM   2504  O   THR A 171     -10.735  10.127  -5.380  1.00 96.39           O
ATOM   2505  HA  THR A 171     -11.452  11.937  -6.965  1.00 96.39           H
ATOM   2506  CB  THR A 171     -12.240  10.471  -8.333  1.00 96.39           C
ATOM   2507  HB  THR A 171     -11.924   9.553  -8.829  1.00 96.39           H
ATOM   2508  OG1 THR A 171     -12.679  11.517  -9.195  1.00 96.39           O
ATOM   2509  HG1 THR A 171     -12.257  11.417 -10.096  1.00 96.39           H
ATOM   2510  CG2 THR A 171     -13.456  10.181  -7.451  1.00 96.39           C
ATOM   2511 1HG2 THR A 171     -13.813  11.110  -7.007  1.00 96.39           H
ATOM   2512 2HG2 THR A 171     -13.173   9.486  -6.660  1.00 96.39           H
ATOM   2513 3HG2 THR A 171     -14.247   9.739  -8.056  1.00 96.39           H
ATOM   2514  HN  THR A 171     -10.306  11.372  -9.462  1.00 96.39           H
ATOM   2515  N   ILE A 172      -9.516   9.318  -7.105  1.00 96.14           N
ATOM   2516  CA  ILE A 172      -8.843   8.311  -6.303  1.00 96.14           C
ATOM   2517  C   ILE A 172      -8.014   9.000  -5.217  1.00 96.14           C
ATOM   2518  O   ILE A 172      -8.033   8.585  -4.059  1.00 96.14           O
ATOM   2519  HA  ILE A 172      -9.613   7.710  -5.819  1.00 96.14           H
ATOM   2520  CB  ILE A 172      -8.029   7.371  -7.195  1.00 96.14           C
ATOM   2521  HB  ILE A 172      -7.486   7.975  -7.921  1.00 96.14           H
ATOM   2522  CG1 ILE A 172      -8.945   6.432  -7.982  1.00 96.14           C
ATOM   2523 1HG1 ILE A 172      -9.428   5.732  -7.299  1.00 96.14           H
ATOM   2524 2HG1 ILE A 172      -9.737   7.008  -8.461  1.00 96.14           H
ATOM   2525  CG2 ILE A 172      -6.988   6.604  -6.377  1.00 96.14           C
ATOM   2526 1HG2 ILE A 172      -6.308   7.310  -5.901  1.00 96.14           H
ATOM   2527 2HG2 ILE A 172      -7.491   6.012  -5.612  1.00 96.14           H
ATOM   2528 3HG2 ILE A 172      -6.424   5.943  -7.035  1.00 96.14           H
ATOM   2529  CD1 ILE A 172      -8.158   5.658  -9.041  1.00 96.14           C
ATOM   2530 1HD1 ILE A 172      -7.697   6.360  -9.736  1.00 96.14           H
ATOM   2531 2HD1 ILE A 172      -7.383   5.065  -8.556  1.00 96.14           H
ATOM   2532 3HD1 ILE A 172      -8.833   4.998  -9.586  1.00 96.14           H
ATOM   2533  HN  ILE A 172      -9.242   9.344  -8.066  1.00 96.14           H
ATOM   2534  N   TRP A 173      -7.305  10.041  -5.630  1.00 96.41           N
ATOM   2535  CA  TRP A 173      -6.417  10.748  -4.724  1.00 96.41           C
ATOM   2536  C   TRP A 173      -7.262  11.322  -3.585  1.00 96.41           C
ATOM   2537  O   TRP A 173      -6.903  11.195  -2.416  1.00 96.41           O
ATOM   2538  HA  TRP A 173      -5.700  10.028  -4.330  1.00 96.41           H
ATOM   2539  CB  TRP A 173      -5.612  11.816  -5.468  1.00 96.41           C
ATOM   2540 1HB  TRP A 173      -6.263  12.311  -6.188  1.00 96.41           H
ATOM   2541 2HB  TRP A 173      -5.290  12.575  -4.755  1.00 96.41           H
ATOM   2542  CG  TRP A 173      -4.384  11.272  -6.201  1.00 96.41           C
ATOM   2543  CD1 TRP A 173      -4.186  11.180  -7.523  1.00 96.41           C
ATOM   2544  HD1 TRP A 173      -4.908  11.497  -8.275  1.00 96.41           H
ATOM   2545  CD2 TRP A 173      -3.185  10.744  -5.595  1.00 96.41           C
ATOM   2546  NE1 TRP A 173      -2.952  10.635  -7.813  1.00 96.41           N
ATOM   2547  HE1 TRP A 173      -2.578  10.467  -8.725  1.00 96.41           H
ATOM   2548  CE2 TRP A 173      -2.324  10.361  -6.603  1.00 96.41           C
ATOM   2549  CE3 TRP A 173      -2.839  10.596  -4.240  1.00 96.41           C
ATOM   2550  HE3 TRP A 173      -3.501  10.891  -3.426  1.00 96.41           H
ATOM   2551  CZ2 TRP A 173      -1.062   9.804  -6.363  1.00 96.41           C
ATOM   2552  HZ2 TRP A 173      -0.400   9.510  -7.177  1.00 96.41           H
ATOM   2553  CZ3 TRP A 173      -1.575  10.038  -4.017  1.00 96.41           C
ATOM   2554  HZ3 TRP A 173      -1.257   9.901  -2.984  1.00 96.41           H
ATOM   2555  CH2 TRP A 173      -0.696   9.647  -5.021  1.00 96.41           C
ATOM   2556  HH2 TRP A 173       0.273   9.220  -4.764  1.00 96.41           H
ATOM   2557  HN  TRP A 173      -7.331  10.400  -6.563  1.00 96.41           H
ATOM   2558  N   VAL A 174      -8.370  11.941  -3.967  1.00 96.32           N
ATOM   2559  CA  VAL A 174      -9.235  12.592  -2.998  1.00 96.32           C
ATOM   2560  C   VAL A 174      -9.768  11.548  -2.015  1.00 96.32           C
ATOM   2561  O   VAL A 174      -9.771  11.774  -0.806  1.00 96.32           O
ATOM   2562  HA  VAL A 174      -8.631  13.314  -2.450  1.00 96.32           H
ATOM   2563  CB  VAL A 174     -10.348  13.355  -3.720  1.00 96.32           C
ATOM   2564  HB  VAL A 174     -10.850  12.659  -4.393  1.00 96.32           H
ATOM   2565  CG1 VAL A 174     -11.386  13.880  -2.727  1.00 96.32           C
ATOM   2566 1HG1 VAL A 174     -11.829  13.043  -2.188  1.00 96.32           H
ATOM   2567 2HG1 VAL A 174     -10.903  14.553  -2.019  1.00 96.32           H
ATOM   2568 3HG1 VAL A 174     -12.165  14.418  -3.266  1.00 96.32           H
ATOM   2569  CG2 VAL A 174      -9.773  14.493  -4.566  1.00 96.32           C
ATOM   2570 1HG2 VAL A 174      -9.234  15.188  -3.921  1.00 96.32           H
ATOM   2571 2HG2 VAL A 174      -9.090  14.084  -5.310  1.00 96.32           H
ATOM   2572 3HG2 VAL A 174     -10.585  15.019  -5.068  1.00 96.32           H
ATOM   2573  HN  VAL A 174      -8.677  12.002  -4.917  1.00 96.32           H
ATOM   2574  N   LEU A 175     -10.205  10.427  -2.570  1.00 94.93           N
ATOM   2575  CA  LEU A 175     -10.827   9.387  -1.767  1.00 94.93           C
ATOM   2576  C   LEU A 175      -9.797   8.822  -0.786  1.00 94.93           C
ATOM   2577  O   LEU A 175     -10.094   8.639   0.393  1.00 94.93           O
ATOM   2578  HA  LEU A 175     -11.629   9.853  -1.195  1.00 94.93           H
ATOM   2579  CB  LEU A 175     -11.467   8.327  -2.666  1.00 94.93           C
ATOM   2580 1HB  LEU A 175     -12.154   8.826  -3.350  1.00 94.93           H
ATOM   2581 2HB  LEU A 175     -10.684   7.875  -3.275  1.00 94.93           H
ATOM   2582  CG  LEU A 175     -12.227   7.210  -1.949  1.00 94.93           C
ATOM   2583  HG  LEU A 175     -11.551   6.743  -1.233  1.00 94.93           H
ATOM   2584  CD1 LEU A 175     -13.408   7.772  -1.156  1.00 94.93           C
ATOM   2585 1HD1 LEU A 175     -13.042   8.480  -0.411  1.00 94.93           H
ATOM   2586 2HD1 LEU A 175     -14.093   8.281  -1.834  1.00 94.93           H
ATOM   2587 3HD1 LEU A 175     -13.931   6.957  -0.656  1.00 94.93           H
ATOM   2588  CD2 LEU A 175     -12.663   6.124  -2.934  1.00 94.93           C
ATOM   2589 1HD2 LEU A 175     -13.315   6.560  -3.691  1.00 94.93           H
ATOM   2590 2HD2 LEU A 175     -11.784   5.695  -3.415  1.00 94.93           H
ATOM   2591 3HD2 LEU A 175     -13.201   5.342  -2.398  1.00 94.93           H
ATOM   2592  HN  LEU A 175     -10.139  10.224  -3.547  1.00 94.93           H
ATOM   2593  N   ALA A 176      -8.609   8.560  -1.311  1.00 94.88           N
ATOM   2594  CA  ALA A 176      -7.558   7.949  -0.515  1.00 94.88           C
ATOM   2595  C   ALA A 176      -7.189   8.883   0.639  1.00 94.88           C
ATOM   2596  O   ALA A 176      -6.937   8.429   1.754  1.00 94.88           O
ATOM   2597  HA  ALA A 176      -7.951   7.018  -0.106  1.00 94.88           H
ATOM   2598  CB  ALA A 176      -6.361   7.627  -1.411  1.00 94.88           C
ATOM   2599 1HB  ALA A 176      -6.669   6.937  -2.196  1.00 94.88           H
ATOM   2600 2HB  ALA A 176      -5.987   8.547  -1.862  1.00 94.88           H
ATOM   2601 3HB  ALA A 176      -5.572   7.169  -0.814  1.00 94.88           H
ATOM   2602  HN  ALA A 176      -8.360   8.757  -2.259  1.00 94.88           H
ATOM   2603  N   ALA A 177      -7.169  10.172   0.331  1.00 94.72           N
ATOM   2604  CA  ALA A 177      -6.802  11.172   1.319  1.00 94.72           C
ATOM   2605  C   ALA A 177      -7.806  11.136   2.472  1.00 94.72           C
ATOM   2606  O   ALA A 177      -7.419  11.172   3.639  1.00 94.72           O
ATOM   2607  HA  ALA A 177      -5.814  10.914   1.701  1.00 94.72           H
ATOM   2608  CB  ALA A 177      -6.729  12.547   0.652  1.00 94.72           C
ATOM   2609 1HB  ALA A 177      -5.981  12.527  -0.141  1.00 94.72           H
ATOM   2610 2HB  ALA A 177      -7.701  12.796   0.227  1.00 94.72           H
ATOM   2611 3HB  ALA A 177      -6.454  13.296   1.393  1.00 94.72           H
ATOM   2612  HN  ALA A 177      -7.397  10.535  -0.573  1.00 94.72           H
ATOM   2613  N   ALA A 178      -9.077  11.064   2.106  1.00 94.88           N
ATOM   2614  CA  ALA A 178     -10.144  11.109   3.091  1.00 94.88           C
ATOM   2615  C   ALA A 178     -10.049   9.879   3.996  1.00 94.88           C
ATOM   2616  O   ALA A 178     -10.309   9.964   5.195  1.00 94.88           O
ATOM   2617  HA  ALA A 178     -10.001  12.005   3.695  1.00 94.88           H
ATOM   2618  CB  ALA A 178     -11.494  11.206   2.378  1.00 94.88           C
ATOM   2619 1HB  ALA A 178     -11.522  12.111   1.772  1.00 94.88           H
ATOM   2620 2HB  ALA A 178     -11.629  10.335   1.736  1.00 94.88           H
ATOM   2621 3HB  ALA A 178     -12.294  11.239   3.118  1.00 94.88           H
ATOM   2622  HN  ALA A 178      -9.382  10.977   1.157  1.00 94.88           H
ATOM   2623  N   LEU A 179      -9.676   8.763   3.387  1.00 93.16           N
ATOM   2624  CA  LEU A 179      -9.649   7.496   4.097  1.00 93.16           C
ATOM   2625  C   LEU A 179      -8.461   7.481   5.061  1.00 93.16           C
ATOM   2626  O   LEU A 179      -8.362   6.604   5.917  1.00 93.16           O
ATOM   2627  HA  LEU A 179     -10.567   7.428   4.680  1.00 93.16           H
ATOM   2628  CB  LEU A 179      -9.653   6.328   3.108  1.00 93.16           C
ATOM   2629 1HB  LEU A 179      -8.827   6.466   2.410  1.00 93.16           H
ATOM   2630 2HB  LEU A 179      -9.453   5.410   3.661  1.00 93.16           H
ATOM   2631  CG  LEU A 179     -10.939   6.136   2.302  1.00 93.16           C
ATOM   2632  HG  LEU A 179     -11.132   7.052   1.744  1.00 93.16           H
ATOM   2633  CD1 LEU A 179     -10.783   5.008   1.281  1.00 93.16           C
ATOM   2634 1HD1 LEU A 179      -9.972   5.250   0.593  1.00 93.16           H
ATOM   2635 2HD1 LEU A 179     -10.553   4.077   1.799  1.00 93.16           H
ATOM   2636 3HD1 LEU A 179     -11.711   4.893   0.721  1.00 93.16           H
ATOM   2637  CD2 LEU A 179     -12.137   5.910   3.227  1.00 93.16           C
ATOM   2638 1HD2 LEU A 179     -11.966   5.019   3.831  1.00 93.16           H
ATOM   2639 2HD2 LEU A 179     -12.259   6.774   3.880  1.00 93.16           H
ATOM   2640 3HD2 LEU A 179     -13.038   5.776   2.628  1.00 93.16           H
ATOM   2641  HN  LEU A 179      -9.396   8.717   2.428  1.00 93.16           H
ATOM   2642  N   CYS A 180      -7.588   8.464   4.889  1.00 94.08           N
ATOM   2643  CA  CYS A 180      -6.370   8.529   5.678  1.00 94.08           C
ATOM   2644  C   CYS A 180      -6.588   9.529   6.816  1.00 94.08           C
ATOM   2645  O   CYS A 180      -5.663   9.827   7.570  1.00 94.08           O
ATOM   2646  HA  CYS A 180      -6.197   7.527   6.071  1.00 94.08           H
ATOM   2647  CB  CYS A 180      -5.159   8.898   4.819  1.00 94.08           C
ATOM   2648 1HB  CYS A 180      -5.331   9.854   4.324  1.00 94.08           H
ATOM   2649 2HB  CYS A 180      -4.279   9.020   5.450  1.00 94.08           H
ATOM   2650  SG  CYS A 180      -4.856   7.594   3.571  1.00 94.08           S
ATOM   2651  HG  CYS A 180      -5.947   7.836   2.849  1.00 94.08           H
ATOM   2652  HN  CYS A 180      -7.703   9.205   4.227  1.00 94.08           H
ATOM   2653  N   ILE A 181      -7.816  10.018   6.904  1.00 94.58           N
ATOM   2654  CA  ILE A 181      -8.155  11.012   7.909  1.00 94.58           C
ATOM   2655  C   ILE A 181      -7.854  10.449   9.299  1.00 94.58           C
ATOM   2656  O   ILE A 181      -7.226  11.115  10.120  1.00 94.58           O
ATOM   2657  HA  ILE A 181      -7.514  11.878   7.741  1.00 94.58           H
ATOM   2658  CB  ILE A 181      -9.602  11.478   7.734  1.00 94.58           C
ATOM   2659  HB  ILE A 181     -10.221  10.603   7.538  1.00 94.58           H
ATOM   2660  CG1 ILE A 181      -9.736  12.407   6.526  1.00 94.58           C
ATOM   2661 1HG1 ILE A 181      -9.176  13.325   6.704  1.00 94.58           H
ATOM   2662 2HG1 ILE A 181      -9.298  11.933   5.647  1.00 94.58           H
ATOM   2663  CG2 ILE A 181     -10.128  12.126   9.016  1.00 94.58           C
ATOM   2664 1HG2 ILE A 181     -10.090  11.402   9.831  1.00 94.58           H
ATOM   2665 2HG2 ILE A 181      -9.510  12.988   9.267  1.00 94.58           H
ATOM   2666 3HG2 ILE A 181     -11.158  12.448   8.864  1.00 94.58           H
ATOM   2667  CD1 ILE A 181     -11.203  12.743   6.253  1.00 94.58           C
ATOM   2668 1HD1 ILE A 181     -11.755  11.825   6.050  1.00 94.58           H
ATOM   2669 2HD1 ILE A 181     -11.631  13.239   7.124  1.00 94.58           H
ATOM   2670 3HD1 ILE A 181     -11.270  13.405   5.389  1.00 94.58           H
ATOM   2671  HN  ILE A 181      -8.570   9.747   6.306  1.00 94.58           H
ATOM   2672  N   PRO A 182      -8.295   9.217   9.588  1.00 93.33           N
ATOM   2673  CA  PRO A 182      -8.128   8.650  10.928  1.00 93.33           C
ATOM   2674  C   PRO A 182      -6.686   8.712  11.405  1.00 93.33           C
ATOM   2675  O   PRO A 182      -6.421   9.080  12.548  1.00 93.33           O
ATOM   2676  HA  PRO A 182      -8.693   9.234  11.655  1.00 93.33           H
ATOM   2677  CB  PRO A 182      -8.614   7.208  10.776  1.00 93.33           C
ATOM   2678 1HB  PRO A 182      -7.795   6.532  10.531  1.00 93.33           H
ATOM   2679 2HB  PRO A 182      -9.068   6.838  11.695  1.00 93.33           H
ATOM   2680  CG  PRO A 182      -9.629   7.296   9.642  1.00 93.33           C
ATOM   2681 1HG  PRO A 182      -9.804   6.324   9.179  1.00 93.33           H
ATOM   2682 2HG  PRO A 182     -10.600   7.647   9.994  1.00 93.33           H
ATOM   2683  CD  PRO A 182      -8.981   8.278   8.681  1.00 93.33           C
ATOM   2684 1HD  PRO A 182      -8.278   7.784   8.010  1.00 93.33           H
ATOM   2685 2HD  PRO A 182      -9.719   8.777   8.053  1.00 93.33           H
ATOM   2686  N   GLU A 183      -5.783   8.346  10.506  1.00 93.30           N
ATOM   2687  CA  GLU A 183      -4.368   8.314  10.837  1.00 93.30           C
ATOM   2688  C   GLU A 183      -3.881   9.714  11.217  1.00 93.30           C
ATOM   2689  O   GLU A 183      -3.093   9.868  12.149  1.00 93.30           O
ATOM   2690  HA  GLU A 183      -4.287   7.648  11.695  1.00 93.30           H
ATOM   2691  CB  GLU A 183      -3.548   7.744   9.679  1.00 93.30           C
ATOM   2692 1HB  GLU A 183      -3.912   8.150   8.735  1.00 93.30           H
ATOM   2693 2HB  GLU A 183      -2.488   7.935   9.850  1.00 93.30           H
ATOM   2694  CG  GLU A 183      -3.703   6.224   9.593  1.00 93.30           C
ATOM   2695 1HG  GLU A 183      -2.932   5.812   8.942  1.00 93.30           H
ATOM   2696 2HG  GLU A 183      -3.556   5.784  10.579  1.00 93.30           H
ATOM   2697  CD  GLU A 183      -5.085   5.843   9.059  1.00 93.30           C
ATOM   2698  OE1 GLU A 183      -5.437   4.651   9.194  1.00 93.30           O
ATOM   2699  OE2 GLU A 183      -5.759   6.753   8.529  1.00 93.30           O
ATOM   2700  HN  GLU A 183      -6.004   8.076   9.569  1.00 93.30           H
ATOM   2701  N   ILE A 184      -4.369  10.698  10.476  1.00 94.45           N
ATOM   2702  CA  ILE A 184      -3.903  12.063  10.645  1.00 94.45           C
ATOM   2703  C   ILE A 184      -4.302  12.567  12.033  1.00 94.45           C
ATOM   2704  O   ILE A 184      -3.548  13.298  12.673  1.00 94.45           O
ATOM   2705  HA  ILE A 184      -2.814  12.047  10.583  1.00 94.45           H
ATOM   2706  CB  ILE A 184      -4.407  12.947   9.502  1.00 94.45           C
ATOM   2707  HB  ILE A 184      -5.492  12.853   9.451  1.00 94.45           H
ATOM   2708  CG1 ILE A 184      -3.850  12.475   8.157  1.00 94.45           C
ATOM   2709 1HG1 ILE A 184      -2.768  12.607   8.141  1.00 94.45           H
ATOM   2710 2HG1 ILE A 184      -4.044  11.409   8.033  1.00 94.45           H
ATOM   2711  CG2 ILE A 184      -4.093  14.420   9.767  1.00 94.45           C
ATOM   2712 1HG2 ILE A 184      -4.577  14.734  10.692  1.00 94.45           H
ATOM   2713 2HG2 ILE A 184      -3.014  14.550   9.860  1.00 94.45           H
ATOM   2714 3HG2 ILE A 184      -4.462  15.025   8.940  1.00 94.45           H
ATOM   2715  CD1 ILE A 184      -4.481  13.251   6.999  1.00 94.45           C
ATOM   2716 1HD1 ILE A 184      -5.560  13.098   7.004  1.00 94.45           H
ATOM   2717 2HD1 ILE A 184      -4.265  14.314   7.114  1.00 94.45           H
ATOM   2718 3HD1 ILE A 184      -4.067  12.896   6.056  1.00 94.45           H
ATOM   2719  HN  ILE A 184      -5.069  10.574   9.773  1.00 94.45           H
ATOM   2720  N   LEU A 185      -5.487  12.155  12.459  1.00 93.46           N
ATOM   2721  CA  LEU A 185      -6.096  12.728  13.647  1.00 93.46           C
ATOM   2722  C   LEU A 185      -5.379  12.197  14.889  1.00 93.46           C
ATOM   2723  O   LEU A 185      -4.983  12.970  15.760  1.00 93.46           O
ATOM   2724  HA  LEU A 185      -5.952  13.807  13.600  1.00 93.46           H
ATOM   2725  CB  LEU A 185      -7.605  12.473  13.652  1.00 93.46           C
ATOM   2726 1HB  LEU A 185      -7.774  11.411  13.471  1.00 93.46           H
ATOM   2727 2HB  LEU A 185      -7.987  12.691  14.649  1.00 93.46           H
ATOM   2728  CG  LEU A 185      -8.423  13.272  12.636  1.00 93.46           C
ATOM   2729  HG  LEU A 185      -8.072  13.015  11.636  1.00 93.46           H
ATOM   2730  CD1 LEU A 185      -9.904  12.893  12.705  1.00 93.46           C
ATOM   2731 1HD1 LEU A 185     -10.019  11.831  12.489  1.00 93.46           H
ATOM   2732 2HD1 LEU A 185     -10.286  13.103  13.705  1.00 93.46           H
ATOM   2733 3HD1 LEU A 185     -10.463  13.476  11.973  1.00 93.46           H
ATOM   2734  CD2 LEU A 185      -8.207  14.775  12.818  1.00 93.46           C
ATOM   2735 1HD2 LEU A 185      -8.514  15.068  13.822  1.00 93.46           H
ATOM   2736 2HD2 LEU A 185      -7.151  15.010  12.678  1.00 93.46           H
ATOM   2737 3HD2 LEU A 185      -8.800  15.320  12.083  1.00 93.46           H
ATOM   2738  HN  LEU A 185      -6.027  11.444  12.008  1.00 93.46           H
ATOM   2739  N   TYR A 186      -5.233  10.881  14.932  1.00 93.59           N
ATOM   2740  CA  TYR A 186      -4.880  10.207  16.170  1.00 93.59           C
ATOM   2741  C   TYR A 186      -3.369   9.980  16.259  1.00 93.59           C
ATOM   2742  O   TYR A 186      -2.858   9.586  17.306  1.00 93.59           O
ATOM   2743  HA  TYR A 186      -5.194  10.840  16.999  1.00 93.59           H
ATOM   2744  CB  TYR A 186      -5.586   8.850  16.128  1.00 93.59           C
ATOM   2745 1HB  TYR A 186      -5.252   8.306  15.244  1.00 93.59           H
ATOM   2746 2HB  TYR A 186      -5.281   8.266  16.996  1.00 93.59           H
ATOM   2747  CG  TYR A 186      -7.113   8.944  16.105  1.00 93.59           C
ATOM   2748  CD1 TYR A 186      -7.777   9.623  17.106  1.00 93.59           C
ATOM   2749  HD1 TYR A 186      -7.214  10.092  17.913  1.00 93.59           H
ATOM   2750  CD2 TYR A 186      -7.826   8.349  15.084  1.00 93.59           C
ATOM   2751  HD2 TYR A 186      -7.301   7.813  14.293  1.00 93.59           H
ATOM   2752  CE1 TYR A 186      -9.214   9.711  17.085  1.00 93.59           C
ATOM   2753  HE1 TYR A 186      -9.752  10.244  17.869  1.00 93.59           H
ATOM   2754  CE2 TYR A 186      -9.263   8.438  15.063  1.00 93.59           C
ATOM   2755  HE2 TYR A 186      -9.838   7.973  14.262  1.00 93.59           H
ATOM   2756  CZ  TYR A 186      -9.886   9.114  16.064  1.00 93.59           C
ATOM   2757  OH  TYR A 186     -11.243   9.197  16.044  1.00 93.59           O
ATOM   2758  HH  TYR A 186     -11.593   8.871  15.166  1.00 93.59           H
ATOM   2759  HN  TYR A 186      -5.351  10.279  14.142  1.00 93.59           H
ATOM   2760  N   SER A 187      -2.698  10.238  15.146  1.00 93.86           N
ATOM   2761  CA  SER A 187      -1.251  10.107  15.098  1.00 93.86           C
ATOM   2762  C   SER A 187      -0.601  11.164  15.993  1.00 93.86           C
ATOM   2763  O   SER A 187      -0.779  12.361  15.776  1.00 93.86           O
ATOM   2764  HA  SER A 187      -1.039   9.106  15.472  1.00 93.86           H
ATOM   2765  CB  SER A 187      -0.734  10.235  13.664  1.00 93.86           C
ATOM   2766 1HB  SER A 187      -1.089  11.172  13.233  1.00 93.86           H
ATOM   2767 2HB  SER A 187       0.355  10.282  13.673  1.00 93.86           H
ATOM   2768  OG  SER A 187      -1.156   9.148  12.845  1.00 93.86           O
ATOM   2769  HG  SER A 187      -1.651   9.492  12.047  1.00 93.86           H
ATOM   2770  HN  SER A 187      -3.125  10.530  14.291  1.00 93.86           H
ATOM   2771  N   GLN A 188       0.141  10.682  16.980  1.00 91.62           N
ATOM   2772  CA  GLN A 188       0.812  11.570  17.914  1.00 91.62           C
ATOM   2773  C   GLN A 188       2.141  10.961  18.364  1.00 91.62           C
ATOM   2774  O   GLN A 188       2.398   9.781  18.131  1.00 91.62           O
ATOM   2775  HA  GLN A 188       0.995  12.490  17.359  1.00 91.62           H
ATOM   2776  CB  GLN A 188      -0.084  11.880  19.115  1.00 91.62           C
ATOM   2777 1HB  GLN A 188      -0.348  10.954  19.625  1.00 91.62           H
ATOM   2778 2HB  GLN A 188       0.463  12.494  19.832  1.00 91.62           H
ATOM   2779  CG  GLN A 188      -1.356  12.609  18.677  1.00 91.62           C
ATOM   2780 1HG  GLN A 188      -1.096  13.441  18.023  1.00 91.62           H
ATOM   2781 2HG  GLN A 188      -1.985  11.933  18.099  1.00 91.62           H
ATOM   2782  CD  GLN A 188      -2.134  13.129  19.888  1.00 91.62           C
ATOM   2783  OE1 GLN A 188      -1.635  13.190  21.000  1.00 91.62           O
ATOM   2784  NE2 GLN A 188      -3.381  13.500  19.611  1.00 91.62           N
ATOM   2785 1HE2 GLN A 188      -3.729  13.425  18.676  1.00 91.62           H
ATOM   2786 2HE2 GLN A 188      -3.970  13.854  20.337  1.00 91.62           H
ATOM   2787  HN  GLN A 188       0.285   9.707  17.146  1.00 91.62           H
ATOM   2788  N   ILE A 189       2.951  11.793  19.001  1.00 91.78           N
ATOM   2789  CA  ILE A 189       4.173  11.316  19.626  1.00 91.78           C
ATOM   2790  C   ILE A 189       3.890  10.968  21.089  1.00 91.78           C
ATOM   2791  O   ILE A 189       3.349  11.785  21.832  1.00 91.78           O
ATOM   2792  HA  ILE A 189       4.473  10.406  19.106  1.00 91.78           H
ATOM   2793  CB  ILE A 189       5.301  12.334  19.444  1.00 91.78           C
ATOM   2794  HB  ILE A 189       4.970  13.288  19.854  1.00 91.78           H
ATOM   2795  CG1 ILE A 189       5.601  12.560  17.961  1.00 91.78           C
ATOM   2796 1HG1 ILE A 189       6.025  11.653  17.530  1.00 91.78           H
ATOM   2797 2HG1 ILE A 189       4.674  12.764  17.425  1.00 91.78           H
ATOM   2798  CG2 ILE A 189       6.549  11.915  20.224  1.00 91.78           C
ATOM   2799 1HG2 ILE A 189       6.308  11.847  21.285  1.00 91.78           H
ATOM   2800 2HG2 ILE A 189       6.893  10.945  19.866  1.00 91.78           H
ATOM   2801 3HG2 ILE A 189       7.335  12.656  20.077  1.00 91.78           H
ATOM   2802  CD1 ILE A 189       6.574  13.725  17.769  1.00 91.78           C
ATOM   2803 1HD1 ILE A 189       6.136  14.635  18.180  1.00 91.78           H
ATOM   2804 2HD1 ILE A 189       7.509  13.507  18.286  1.00 91.78           H
ATOM   2805 3HD1 ILE A 189       6.770  13.864  16.706  1.00 91.78           H
ATOM   2806  HN  ILE A 189       2.785  12.775  19.093  1.00 91.78           H
ATOM   2807  N   LYS A 190       4.269   9.753  21.458  1.00 87.61           N
ATOM   2808  CA  LYS A 190       4.160   9.324  22.842  1.00 87.61           C
ATOM   2809  C   LYS A 190       5.563   9.134  23.424  1.00 87.61           C
ATOM   2810  O   LYS A 190       6.405   8.473  22.820  1.00 87.61           O
ATOM   2811  HA  LYS A 190       3.662  10.121  23.394  1.00 87.61           H
ATOM   2812  CB  LYS A 190       3.277   8.079  22.950  1.00 87.61           C
ATOM   2813 1HB  LYS A 190       2.356   8.232  22.388  1.00 87.61           H
ATOM   2814 2HB  LYS A 190       3.786   7.227  22.499  1.00 87.61           H
ATOM   2815  CG  LYS A 190       2.944   7.767  24.410  1.00 87.61           C
ATOM   2816 1HG  LYS A 190       3.866   7.663  24.982  1.00 87.61           H
ATOM   2817 2HG  LYS A 190       2.391   8.599  24.846  1.00 87.61           H
ATOM   2818  CD  LYS A 190       2.119   6.483  24.523  1.00 87.61           C
ATOM   2819 1HD  LYS A 190       1.186   6.598  23.972  1.00 87.61           H
ATOM   2820 2HD  LYS A 190       2.661   5.657  24.063  1.00 87.61           H
ATOM   2821  CE  LYS A 190       1.818   6.152  25.985  1.00 87.61           C
ATOM   2822 1HE  LYS A 190       2.732   6.216  26.575  1.00 87.61           H
ATOM   2823 2HE  LYS A 190       1.123   6.885  26.395  1.00 87.61           H
ATOM   2824  NZ  LYS A 190       1.240   4.794  26.101  1.00 87.61           N
ATOM   2825 1HZ  LYS A 190       1.268   4.496  27.070  1.00 87.61           H
ATOM   2826 2HZ  LYS A 190       0.279   4.807  25.779  1.00 87.61           H
ATOM   2827 3HZ  LYS A 190       1.778   4.149  25.533  1.00 87.61           H
ATOM   2828  HN  LYS A 190       4.643   9.069  20.832  1.00 87.61           H
ATOM   2829  N   GLU A 191       5.769   9.727  24.591  1.00 85.82           N
ATOM   2830  CA  GLU A 191       7.015   9.542  25.315  1.00 85.82           C
ATOM   2831  C   GLU A 191       6.864   8.432  26.357  1.00 85.82           C
ATOM   2832  O   GLU A 191       5.923   8.442  27.148  1.00 85.82           O
ATOM   2833  HA  GLU A 191       7.746   9.246  24.562  1.00 85.82           H
ATOM   2834  CB  GLU A 191       7.470  10.849  25.968  1.00 85.82           C
ATOM   2835 1HB  GLU A 191       6.633  11.306  26.495  1.00 85.82           H
ATOM   2836 2HB  GLU A 191       8.331  10.659  26.608  1.00 85.82           H
ATOM   2837  CG  GLU A 191       7.931  11.857  24.913  1.00 85.82           C
ATOM   2838 1HG  GLU A 191       8.692  11.403  24.279  1.00 85.82           H
ATOM   2839 2HG  GLU A 191       7.093  12.121  24.267  1.00 85.82           H
ATOM   2840  CD  GLU A 191       8.492  13.120  25.571  1.00 85.82           C
ATOM   2841  OE1 GLU A 191       8.922  14.013  24.809  1.00 85.82           O
ATOM   2842  OE2 GLU A 191       8.479  13.163  26.820  1.00 85.82           O
ATOM   2843  HN  GLU A 191       5.104  10.324  25.041  1.00 85.82           H
ATOM   2844  N   GLU A 192       7.806   7.500  26.323  1.00 78.35           N
ATOM   2845  CA  GLU A 192       7.817   6.413  27.287  1.00 78.35           C
ATOM   2846  C   GLU A 192       9.243   6.154  27.778  1.00 78.35           C
ATOM   2847  O   GLU A 192      10.111   5.765  26.998  1.00 78.35           O
ATOM   2848  HA  GLU A 192       7.197   6.753  28.115  1.00 78.35           H
ATOM   2849  CB  GLU A 192       7.205   5.144  26.689  1.00 78.35           C
ATOM   2850 1HB  GLU A 192       6.166   5.332  26.416  1.00 78.35           H
ATOM   2851 2HB  GLU A 192       7.815   4.800  25.854  1.00 78.35           H
ATOM   2852  CG  GLU A 192       7.193   4.007  27.713  1.00 78.35           C
ATOM   2853 1HG  GLU A 192       8.096   3.407  27.605  1.00 78.35           H
ATOM   2854 2HG  GLU A 192       7.203   4.420  28.721  1.00 78.35           H
ATOM   2855  CD  GLU A 192       5.960   3.120  27.532  1.00 78.35           C
ATOM   2856  OE1 GLU A 192       5.793   2.202  28.364  1.00 78.35           O
ATOM   2857  OE2 GLU A 192       5.211   3.379  26.565  1.00 78.35           O
ATOM   2858  HN  GLU A 192       8.550   7.481  25.655  1.00 78.35           H
ATOM   2859  N   SER A 193       9.440   6.380  29.069  1.00 74.43           N
ATOM   2860  CA  SER A 193      10.699   6.032  29.706  1.00 74.43           C
ATOM   2861  C   SER A 193      11.861   6.703  28.971  1.00 74.43           C
ATOM   2862  O   SER A 193      12.946   6.133  28.866  1.00 74.43           O
ATOM   2863  HA  SER A 193      10.621   6.411  30.725  1.00 74.43           H
ATOM   2864  CB  SER A 193      10.897   4.515  29.740  1.00 74.43           C
ATOM   2865 1HB  SER A 193      11.076   4.150  28.729  1.00 74.43           H
ATOM   2866 2HB  SER A 193      11.786   4.279  30.326  1.00 74.43           H
ATOM   2867  OG  SER A 193       9.771   3.842  30.295  1.00 74.43           O
ATOM   2868  HG  SER A 193       9.858   2.856  30.154  1.00 74.43           H
ATOM   2869  HN  SER A 193       8.760   6.793  29.674  1.00 74.43           H
ATOM   2870  N   GLY A 194      11.594   7.905  28.481  1.00 76.09           N
ATOM   2871  CA  GLY A 194      12.623   8.688  27.819  1.00 76.09           C
ATOM   2872  C   GLY A 194      12.743   8.301  26.344  1.00 76.09           C
ATOM   2873  O   GLY A 194      13.618   8.799  25.637  1.00 76.09           O
ATOM   2874 1HA  GLY A 194      12.388   9.749  27.902  1.00 76.09           H
ATOM   2875 2HA  GLY A 194      13.580   8.534  28.318  1.00 76.09           H
ATOM   2876  HN  GLY A 194      10.696   8.342  28.530  1.00 76.09           H
ATOM   2877  N   ILE A 195      11.852   7.416  25.923  1.00 81.47           N
ATOM   2878  CA  ILE A 195      11.790   7.022  24.525  1.00 81.47           C
ATOM   2879  C   ILE A 195      10.566   7.667  23.871  1.00 81.47           C
ATOM   2880  O   ILE A 195       9.440   7.473  24.327  1.00 81.47           O
ATOM   2881  HA  ILE A 195      12.686   7.408  24.037  1.00 81.47           H
ATOM   2882  CB  ILE A 195      11.825   5.498  24.396  1.00 81.47           C
ATOM   2883  HB  ILE A 195      10.971   5.090  24.937  1.00 81.47           H
ATOM   2884  CG1 ILE A 195      13.086   4.922  25.042  1.00 81.47           C
ATOM   2885 1HG1 ILE A 195      13.968   5.281  24.512  1.00 81.47           H
ATOM   2886 2HG1 ILE A 195      13.166   5.275  26.070  1.00 81.47           H
ATOM   2887  CG2 ILE A 195      11.682   5.068  22.935  1.00 81.47           C
ATOM   2888 1HG2 ILE A 195      10.732   5.431  22.541  1.00 81.47           H
ATOM   2889 2HG2 ILE A 195      12.501   5.487  22.351  1.00 81.47           H
ATOM   2890 3HG2 ILE A 195      11.709   3.980  22.872  1.00 81.47           H
ATOM   2891  CD1 ILE A 195      13.062   3.392  25.023  1.00 81.47           C
ATOM   2892 1HD1 ILE A 195      12.192   3.035  25.576  1.00 81.47           H
ATOM   2893 2HD1 ILE A 195      13.006   3.042  23.993  1.00 81.47           H
ATOM   2894 3HD1 ILE A 195      13.970   3.008  25.489  1.00 81.47           H
ATOM   2895  HN  ILE A 195      11.181   6.972  26.517  1.00 81.47           H
ATOM   2896  N   ALA A 196      10.829   8.421  22.814  1.00 89.25           N
ATOM   2897  CA  ALA A 196       9.756   9.000  22.023  1.00 89.25           C
ATOM   2898  C   ALA A 196       9.289   7.981  20.981  1.00 89.25           C
ATOM   2899  O   ALA A 196      10.099   7.439  20.231  1.00 89.25           O
ATOM   2900  HA  ALA A 196       8.929   9.222  22.697  1.00 89.25           H
ATOM   2901  CB  ALA A 196      10.238  10.305  21.386  1.00 89.25           C
ATOM   2902 1HB  ALA A 196      10.530  11.005  22.169  1.00 89.25           H
ATOM   2903 2HB  ALA A 196      11.094  10.101  20.743  1.00 89.25           H
ATOM   2904 3HB  ALA A 196       9.433  10.739  20.793  1.00 89.25           H
ATOM   2905  HN  ALA A 196      11.752   8.637  22.496  1.00 89.25           H
ATOM   2906  N   ILE A 197       7.984   7.750  20.970  1.00 88.36           N
ATOM   2907  CA  ILE A 197       7.402   6.790  20.047  1.00 88.36           C
ATOM   2908  C   ILE A 197       6.309   7.477  19.226  1.00 88.36           C
ATOM   2909  O   ILE A 197       5.415   8.112  19.784  1.00 88.36           O
ATOM   2910  HA  ILE A 197       8.193   6.469  19.368  1.00 88.36           H
ATOM   2911  CB  ILE A 197       6.919   5.549  20.799  1.00 88.36           C
ATOM   2912  HB  ILE A 197       6.238   5.871  21.587  1.00 88.36           H
ATOM   2913  CG1 ILE A 197       8.086   4.830  21.478  1.00 88.36           C
ATOM   2914 1HG1 ILE A 197       8.773   4.450  20.721  1.00 88.36           H
ATOM   2915 2HG1 ILE A 197       8.646   5.536  22.091  1.00 88.36           H
ATOM   2916  CG2 ILE A 197       6.132   4.619  19.874  1.00 88.36           C
ATOM   2917 1HG2 ILE A 197       5.265   5.148  19.478  1.00 88.36           H
ATOM   2918 2HG2 ILE A 197       6.771   4.301  19.050  1.00 88.36           H
ATOM   2919 3HG2 ILE A 197       5.800   3.745  20.434  1.00 88.36           H
ATOM   2920  CD1 ILE A 197       7.587   3.674  22.347  1.00 88.36           C
ATOM   2921 1HD1 ILE A 197       6.920   4.060  23.117  1.00 88.36           H
ATOM   2922 2HD1 ILE A 197       7.049   2.958  21.726  1.00 88.36           H
ATOM   2923 3HD1 ILE A 197       8.438   3.180  22.818  1.00 88.36           H
ATOM   2924  HN  ILE A 197       7.331   8.205  21.574  1.00 88.36           H
ATOM   2925  N   CYS A 198       6.415   7.326  17.914  1.00 91.20           N
ATOM   2926  CA  CYS A 198       5.350   7.752  17.023  1.00 91.20           C
ATOM   2927  C   CYS A 198       4.269   6.670  17.014  1.00 91.20           C
ATOM   2928  O   CYS A 198       4.484   5.577  16.492  1.00 91.20           O
ATOM   2929  HA  CYS A 198       4.959   8.686  17.426  1.00 91.20           H
ATOM   2930  CB  CYS A 198       5.874   8.048  15.616  1.00 91.20           C
ATOM   2931 1HB  CYS A 198       6.517   8.928  15.635  1.00 91.20           H
ATOM   2932 2HB  CYS A 198       6.483   7.215  15.264  1.00 91.20           H
ATOM   2933  SG  CYS A 198       4.473   8.323  14.471  1.00 91.20           S
ATOM   2934  HN  CYS A 198       7.210   6.922  17.460  1.00 91.20           H
ATOM   2935  N   THR A 199       3.130   7.011  17.598  1.00 90.70           N
ATOM   2936  CA  THR A 199       2.028   6.069  17.698  1.00 90.70           C
ATOM   2937  C   THR A 199       0.700   6.768  17.403  1.00 90.70           C
ATOM   2938  O   THR A 199       0.664   7.979  17.194  1.00 90.70           O
ATOM   2939  HA  THR A 199       2.162   5.301  16.936  1.00 90.70           H
ATOM   2940  CB  THR A 199       2.081   5.426  19.086  1.00 90.70           C
ATOM   2941  HB  THR A 199       3.101   5.140  19.343  1.00 90.70           H
ATOM   2942  OG1 THR A 199       1.143   4.357  19.009  1.00 90.70           O
ATOM   2943  HG1 THR A 199       1.302   3.708  19.754  1.00 90.70           H
ATOM   2944  CG2 THR A 199       1.518   6.340  20.176  1.00 90.70           C
ATOM   2945 1HG2 THR A 199       0.476   6.572  19.953  1.00 90.70           H
ATOM   2946 2HG2 THR A 199       2.096   7.263  20.211  1.00 90.70           H
ATOM   2947 3HG2 THR A 199       1.579   5.835  21.140  1.00 90.70           H
ATOM   2948  HN  THR A 199       2.953   7.911  17.996  1.00 90.70           H
ATOM   2949  N   MET A 200      -0.361   5.973  17.394  1.00 92.52           N
ATOM   2950  CA  MET A 200      -1.703   6.517  17.510  1.00 92.52           C
ATOM   2951  C   MET A 200      -2.209   6.427  18.951  1.00 92.52           C
ATOM   2952  O   MET A 200      -2.149   5.365  19.569  1.00 92.52           O
ATOM   2953  HA  MET A 200      -1.624   7.561  17.210  1.00 92.52           H
ATOM   2954  CB  MET A 200      -2.649   5.743  16.588  1.00 92.52           C
ATOM   2955 1HB  MET A 200      -2.642   4.687  16.859  1.00 92.52           H
ATOM   2956 2HB  MET A 200      -3.669   6.101  16.725  1.00 92.52           H
ATOM   2957  CG  MET A 200      -2.238   5.903  15.123  1.00 92.52           C
ATOM   2958 1HG  MET A 200      -2.282   6.953  14.837  1.00 92.52           H
ATOM   2959 2HG  MET A 200      -1.206   5.578  14.989  1.00 92.52           H
ATOM   2960  SD  MET A 200      -3.319   4.941  14.078  1.00 92.52           S
ATOM   2961  CE  MET A 200      -2.876   3.294  14.604  1.00 92.52           C
ATOM   2962 1HE  MET A 200      -1.815   3.127  14.417  1.00 92.52           H
ATOM   2963 2HE  MET A 200      -3.078   3.186  15.670  1.00 92.52           H
ATOM   2964 3HE  MET A 200      -3.463   2.564  14.047  1.00 92.52           H
ATOM   2965  HN  MET A 200      -0.313   4.978  17.310  1.00 92.52           H
ATOM   2966  N   VAL A 201      -2.695   7.556  19.445  1.00 92.68           N
ATOM   2967  CA  VAL A 201      -3.388   7.577  20.722  1.00 92.68           C
ATOM   2968  C   VAL A 201      -4.848   7.977  20.499  1.00 92.68           C
ATOM   2969  O   VAL A 201      -5.134   8.890  19.727  1.00 92.68           O
ATOM   2970  HA  VAL A 201      -3.360   6.566  21.129  1.00 92.68           H
ATOM   2971  CB  VAL A 201      -2.658   8.501  21.699  1.00 92.68           C
ATOM   2972  HB  VAL A 201      -2.744   9.521  21.324  1.00 92.68           H
ATOM   2973  CG1 VAL A 201      -3.303   8.454  23.085  1.00 92.68           C
ATOM   2974 1HG1 VAL A 201      -4.343   8.773  23.013  1.00 92.68           H
ATOM   2975 2HG1 VAL A 201      -3.262   7.435  23.471  1.00 92.68           H
ATOM   2976 3HG1 VAL A 201      -2.765   9.119  23.760  1.00 92.68           H
ATOM   2977  CG2 VAL A 201      -1.170   8.152  21.775  1.00 92.68           C
ATOM   2978 1HG2 VAL A 201      -1.055   7.123  22.115  1.00 92.68           H
ATOM   2979 2HG2 VAL A 201      -0.720   8.261  20.788  1.00 92.68           H
ATOM   2980 3HG2 VAL A 201      -0.675   8.824  22.476  1.00 92.68           H
ATOM   2981  HN  VAL A 201      -2.623   8.443  18.989  1.00 92.68           H
ATOM   2982  N   TYR A 202      -5.733   7.273  21.190  1.00 92.09           N
ATOM   2983  CA  TYR A 202      -7.159   7.496  21.024  1.00 92.09           C
ATOM   2984  C   TYR A 202      -7.749   8.208  22.244  1.00 92.09           C
ATOM   2985  O   TYR A 202      -8.180   7.560  23.196  1.00 92.09           O
ATOM   2986  HA  TYR A 202      -7.302   8.121  20.143  1.00 92.09           H
ATOM   2987  CB  TYR A 202      -7.791   6.107  20.904  1.00 92.09           C
ATOM   2988 1HB  TYR A 202      -7.544   5.529  21.794  1.00 92.09           H
ATOM   2989 2HB  TYR A 202      -8.876   6.214  20.885  1.00 92.09           H
ATOM   2990  CG  TYR A 202      -7.347   5.326  19.666  1.00 92.09           C
ATOM   2991  CD1 TYR A 202      -7.959   5.555  18.450  1.00 92.09           C
ATOM   2992  HD1 TYR A 202      -8.758   6.293  18.372  1.00 92.09           H
ATOM   2993  CD2 TYR A 202      -6.336   4.393  19.765  1.00 92.09           C
ATOM   2994  HD2 TYR A 202      -5.853   4.212  20.725  1.00 92.09           H
ATOM   2995  CE1 TYR A 202      -7.541   4.820  17.284  1.00 92.09           C
ATOM   2996  HE1 TYR A 202      -8.015   4.991  16.318  1.00 92.09           H
ATOM   2997  CE2 TYR A 202      -5.918   3.658  18.599  1.00 92.09           C
ATOM   2998  HE2 TYR A 202      -5.120   2.918  18.664  1.00 92.09           H
ATOM   2999  CZ  TYR A 202      -6.541   3.908  17.417  1.00 92.09           C
ATOM   3000  OH  TYR A 202      -6.146   3.214  16.316  1.00 92.09           O
ATOM   3001  HH  TYR A 202      -5.694   2.366  16.590  1.00 92.09           H
ATOM   3002  HN  TYR A 202      -5.490   6.564  21.852  1.00 92.09           H
ATOM   3003  N   PRO A 203      -7.778   9.547  22.237  1.00 81.68           N
ATOM   3004  CA  PRO A 203      -8.404  10.294  23.331  1.00 81.68           C
ATOM   3005  C   PRO A 203      -9.914  10.123  23.355  1.00 81.68           C
ATOM   3006  O   PRO A 203     -10.626  10.748  22.572  1.00 81.68           O
ATOM   3007  HA  PRO A 203      -8.059   9.913  24.292  1.00 81.68           H
ATOM   3008  CB  PRO A 203      -8.002  11.744  23.056  1.00 81.68           C
ATOM   3009 1HB  PRO A 203      -8.774  12.443  23.378  1.00 81.68           H
ATOM   3010 2HB  PRO A 203      -7.089  12.015  23.586  1.00 81.68           H
ATOM   3011  CG  PRO A 203      -7.807  11.784  21.567  1.00 81.68           C
ATOM   3012 1HG  PRO A 203      -8.752  11.953  21.051  1.00 81.68           H
ATOM   3013 2HG  PRO A 203      -7.137  12.594  21.279  1.00 81.68           H
ATOM   3014  CD  PRO A 203      -7.227  10.447  21.208  1.00 81.68           C
ATOM   3015 1HD  PRO A 203      -7.520  10.139  20.205  1.00 81.68           H
ATOM   3016 2HD  PRO A 203      -6.137  10.464  21.231  1.00 81.68           H
ATOM   3017  N   SER A 204     -10.366   9.271  24.264  1.00 73.39           N
ATOM   3018  CA  SER A 204     -11.748   9.316  24.710  1.00 73.39           C
ATOM   3019  C   SER A 204     -11.953   8.351  25.879  1.00 73.39           C
ATOM   3020  O   SER A 204     -11.136   7.458  26.102  1.00 73.39           O
ATOM   3021  HA  SER A 204     -11.915  10.344  25.029  1.00 73.39           H
ATOM   3022  CB  SER A 204     -12.707   8.975  23.567  1.00 73.39           C
ATOM   3023 1HB  SER A 204     -13.734   9.133  23.896  1.00 73.39           H
ATOM   3024 2HB  SER A 204     -12.532   9.654  22.732  1.00 73.39           H
ATOM   3025  OG  SER A 204     -12.553   7.630  23.124  1.00 73.39           O
ATOM   3026  HG  SER A 204     -13.205   7.434  22.391  1.00 73.39           H
ATOM   3027  HN  SER A 204      -9.807   8.561  24.692  1.00 73.39           H
ATOM   3028  N   ASP A 205     -13.047   8.563  26.596  1.00 78.01           N
ATOM   3029  CA  ASP A 205     -13.481   7.606  27.600  1.00 78.01           C
ATOM   3030  C   ASP A 205     -13.811   6.275  26.921  1.00 78.01           C
ATOM   3031  O   ASP A 205     -13.772   5.224  27.557  1.00 78.01           O
ATOM   3032  HA  ASP A 205     -12.647   7.524  28.297  1.00 78.01           H
ATOM   3033  CB  ASP A 205     -14.741   8.095  28.318  1.00 78.01           C
ATOM   3034 1HB  ASP A 205     -15.521   8.309  27.587  1.00 78.01           H
ATOM   3035 2HB  ASP A 205     -15.121   7.308  28.969  1.00 78.01           H
ATOM   3036  CG  ASP A 205     -14.449   9.350  29.143  1.00 78.01           C
ATOM   3037  OD1 ASP A 205     -13.352   9.395  29.740  1.00 78.01           O
ATOM   3038  OD2 ASP A 205     -15.331  10.237  29.158  1.00 78.01           O
ATOM   3039  HN  ASP A 205     -13.631   9.369  26.499  1.00 78.01           H
ATOM   3040  N   GLU A 206     -14.127   6.365  25.637  1.00 87.78           N
ATOM   3041  CA  GLU A 206     -14.442   5.178  24.860  1.00 87.78           C
ATOM   3042  C   GLU A 206     -13.290   4.844  23.911  1.00 87.78           C
ATOM   3043  O   GLU A 206     -13.515   4.383  22.793  1.00 87.78           O
ATOM   3044  HA  GLU A 206     -14.564   4.378  25.590  1.00 87.78           H
ATOM   3045  CB  GLU A 206     -15.752   5.358  24.090  1.00 87.78           C
ATOM   3046 1HB  GLU A 206     -15.671   6.217  23.423  1.00 87.78           H
ATOM   3047 2HB  GLU A 206     -16.004   4.433  23.573  1.00 87.78           H
ATOM   3048  CG  GLU A 206     -16.913   5.649  25.044  1.00 87.78           C
ATOM   3049 1HG  GLU A 206     -16.708   5.204  26.017  1.00 87.78           H
ATOM   3050 2HG  GLU A 206     -17.001   6.725  25.197  1.00 87.78           H
ATOM   3051  CD  GLU A 206     -18.228   5.097  24.490  1.00 87.78           C
ATOM   3052  OE1 GLU A 206     -19.012   4.572  25.310  1.00 87.78           O
ATOM   3053  OE2 GLU A 206     -18.420   5.213  23.261  1.00 87.78           O
ATOM   3054  HN  GLU A 206     -14.171   7.226  25.131  1.00 87.78           H
ATOM   3055  N   SER A 207     -12.079   5.090  24.391  1.00 91.11           N
ATOM   3056  CA  SER A 207     -10.901   4.969  23.549  1.00 91.11           C
ATOM   3057  C   SER A 207     -10.822   3.560  22.959  1.00 91.11           C
ATOM   3058  O   SER A 207     -10.347   3.378  21.839  1.00 91.11           O
ATOM   3059  HA  SER A 207     -11.035   5.708  22.759  1.00 91.11           H
ATOM   3060  CB  SER A 207      -9.628   5.288  24.335  1.00 91.11           C
ATOM   3061 1HB  SER A 207      -8.757   5.028  23.733  1.00 91.11           H
ATOM   3062 2HB  SER A 207      -9.577   6.360  24.524  1.00 91.11           H
ATOM   3063  OG  SER A 207      -9.575   4.585  25.573  1.00 91.11           O
ATOM   3064  HG  SER A 207      -8.828   4.939  26.136  1.00 91.11           H
ATOM   3065  HN  SER A 207     -11.898   5.366  25.335  1.00 91.11           H
ATOM   3066  N   THR A 208     -11.295   2.599  23.738  1.00 91.77           N
ATOM   3067  CA  THR A 208     -11.286   1.212  23.306  1.00 91.77           C
ATOM   3068  C   THR A 208     -12.200   1.025  22.093  1.00 91.77           C
ATOM   3069  O   THR A 208     -11.829   0.359  21.128  1.00 91.77           O
ATOM   3070  HA  THR A 208     -10.275   0.958  22.986  1.00 91.77           H
ATOM   3071  CB  THR A 208     -11.677   0.341  24.501  1.00 91.77           C
ATOM   3072  HB  THR A 208     -11.665  -0.716  24.234  1.00 91.77           H
ATOM   3073  OG1 THR A 208     -12.941   0.858  24.909  1.00 91.77           O
ATOM   3074  HG1 THR A 208     -13.409   0.196  25.494  1.00 91.77           H
ATOM   3075  CG2 THR A 208     -10.772   0.570  25.714  1.00 91.77           C
ATOM   3076 1HG2 THR A 208     -10.836   1.613  26.023  1.00 91.77           H
ATOM   3077 2HG2 THR A 208      -9.742   0.332  25.448  1.00 91.77           H
ATOM   3078 3HG2 THR A 208     -11.093  -0.073  26.533  1.00 91.77           H
ATOM   3079  HN  THR A 208     -11.678   2.755  24.649  1.00 91.77           H
ATOM   3080  N   LYS A 209     -13.378   1.626  22.182  1.00 92.63           N
ATOM   3081  CA  LYS A 209     -14.341   1.549  21.097  1.00 92.63           C
ATOM   3082  C   LYS A 209     -13.752   2.211  19.850  1.00 92.63           C
ATOM   3083  O   LYS A 209     -13.893   1.694  18.743  1.00 92.63           O
ATOM   3084  HA  LYS A 209     -14.508   0.493  20.882  1.00 92.63           H
ATOM   3085  CB  LYS A 209     -15.684   2.140  21.530  1.00 92.63           C
ATOM   3086 1HB  LYS A 209     -15.535   3.147  21.919  1.00 92.63           H
ATOM   3087 2HB  LYS A 209     -16.343   2.227  20.666  1.00 92.63           H
ATOM   3088  CG  LYS A 209     -16.348   1.269  22.599  1.00 92.63           C
ATOM   3089 1HG  LYS A 209     -16.435   0.245  22.235  1.00 92.63           H
ATOM   3090 2HG  LYS A 209     -15.721   1.238  23.489  1.00 92.63           H
ATOM   3091  CD  LYS A 209     -17.734   1.806  22.962  1.00 92.63           C
ATOM   3092 1HD  LYS A 209     -17.663   2.866  23.207  1.00 92.63           H
ATOM   3093 2HD  LYS A 209     -18.398   1.721  22.102  1.00 92.63           H
ATOM   3094  CE  LYS A 209     -18.325   1.041  24.147  1.00 92.63           C
ATOM   3095 1HE  LYS A 209     -18.539   0.013  23.854  1.00 92.63           H
ATOM   3096 2HE  LYS A 209     -17.598   0.997  24.958  1.00 92.63           H
ATOM   3097  NZ  LYS A 209     -19.565   1.696  24.620  1.00 92.63           N
ATOM   3098 1HZ  LYS A 209     -20.021   1.103  25.305  1.00 92.63           H
ATOM   3099 2HZ  LYS A 209     -19.335   2.588  25.045  1.00 92.63           H
ATOM   3100 3HZ  LYS A 209     -20.188   1.847  23.835  1.00 92.63           H
ATOM   3101  HN  LYS A 209     -13.676   2.156  22.976  1.00 92.63           H
ATOM   3102  N   LEU A 210     -13.103   3.344  20.071  1.00 93.33           N
ATOM   3103  CA  LEU A 210     -12.568   4.128  18.970  1.00 93.33           C
ATOM   3104  C   LEU A 210     -11.501   3.310  18.239  1.00 93.33           C
ATOM   3105  O   LEU A 210     -11.526   3.204  17.014  1.00 93.33           O
ATOM   3106  HA  LEU A 210     -13.388   4.322  18.279  1.00 93.33           H
ATOM   3107  CB  LEU A 210     -12.068   5.484  19.471  1.00 93.33           C
ATOM   3108 1HB  LEU A 210     -12.844   5.928  20.095  1.00 93.33           H
ATOM   3109 2HB  LEU A 210     -11.202   5.316  20.112  1.00 93.33           H
ATOM   3110  CG  LEU A 210     -11.680   6.496  18.391  1.00 93.33           C
ATOM   3111  HG  LEU A 210     -10.911   6.047  17.763  1.00 93.33           H
ATOM   3112  CD1 LEU A 210     -12.871   6.818  17.488  1.00 93.33           C
ATOM   3113 1HD1 LEU A 210     -13.216   5.904  17.003  1.00 93.33           H
ATOM   3114 2HD1 LEU A 210     -13.679   7.238  18.087  1.00 93.33           H
ATOM   3115 3HD1 LEU A 210     -12.568   7.539  16.729  1.00 93.33           H
ATOM   3116  CD2 LEU A 210     -11.075   7.757  19.013  1.00 93.33           C
ATOM   3117 1HD2 LEU A 210     -11.804   8.218  19.679  1.00 93.33           H
ATOM   3118 2HD2 LEU A 210     -10.183   7.490  19.580  1.00 93.33           H
ATOM   3119 3HD2 LEU A 210     -10.808   8.459  18.224  1.00 93.33           H
ATOM   3120  HN  LEU A 210     -12.941   3.728  20.980  1.00 93.33           H
ATOM   3121  N   LYS A 211     -10.589   2.753  19.022  1.00 93.64           N
ATOM   3122  CA  LYS A 211      -9.528   1.930  18.467  1.00 93.64           C
ATOM   3123  C   LYS A 211     -10.145   0.815  17.620  1.00 93.64           C
ATOM   3124  O   LYS A 211      -9.737   0.599  16.480  1.00 93.64           O
ATOM   3125  HA  LYS A 211      -8.927   2.565  17.816  1.00 93.64           H
ATOM   3126  CB  LYS A 211      -8.608   1.420  19.578  1.00 93.64           C
ATOM   3127 1HB  LYS A 211      -8.106   2.263  20.055  1.00 93.64           H
ATOM   3128 2HB  LYS A 211      -9.200   0.925  20.348  1.00 93.64           H
ATOM   3129  CG  LYS A 211      -7.566   0.447  19.024  1.00 93.64           C
ATOM   3130 1HG  LYS A 211      -8.053  -0.481  18.724  1.00 93.64           H
ATOM   3131 2HG  LYS A 211      -7.108   0.870  18.129  1.00 93.64           H
ATOM   3132  CD  LYS A 211      -6.485   0.149  20.065  1.00 93.64           C
ATOM   3133 1HD  LYS A 211      -6.035   1.082  20.404  1.00 93.64           H
ATOM   3134 2HD  LYS A 211      -6.936  -0.323  20.938  1.00 93.64           H
ATOM   3135  CE  LYS A 211      -5.403  -0.765  19.486  1.00 93.64           C
ATOM   3136 1HE  LYS A 211      -5.820  -1.752  19.289  1.00 93.64           H
ATOM   3137 2HE  LYS A 211      -5.057  -0.369  18.531  1.00 93.64           H
ATOM   3138  NZ  LYS A 211      -4.264  -0.878  20.424  1.00 93.64           N
ATOM   3139 1HZ  LYS A 211      -3.456  -1.244  19.933  1.00 93.64           H
ATOM   3140 2HZ  LYS A 211      -4.045   0.037  20.802  1.00 93.64           H
ATOM   3141 3HZ  LYS A 211      -4.511  -1.506  21.181  1.00 93.64           H
ATOM   3142  HN  LYS A 211     -10.566   2.857  20.017  1.00 93.64           H
ATOM   3143  N   SER A 212     -11.118   0.136  18.210  1.00 93.52           N
ATOM   3144  CA  SER A 212     -11.689  -1.047  17.589  1.00 93.52           C
ATOM   3145  C   SER A 212     -12.408  -0.662  16.294  1.00 93.52           C
ATOM   3146  O   SER A 212     -12.382  -1.412  15.320  1.00 93.52           O
ATOM   3147  HA  SER A 212     -10.842  -1.699  17.377  1.00 93.52           H
ATOM   3148  CB  SER A 212     -12.653  -1.758  18.540  1.00 93.52           C
ATOM   3149 1HB  SER A 212     -13.525  -1.126  18.711  1.00 93.52           H
ATOM   3150 2HB  SER A 212     -13.011  -2.676  18.075  1.00 93.52           H
ATOM   3151  OG  SER A 212     -12.040  -2.067  19.789  1.00 93.52           O
ATOM   3152  HG  SER A 212     -12.718  -2.450  20.417  1.00 93.52           H
ATOM   3153  HN  SER A 212     -11.514   0.382  19.095  1.00 93.52           H
ATOM   3154  N   ALA A 213     -13.032   0.506  16.326  1.00 93.83           N
ATOM   3155  CA  ALA A 213     -13.737   1.010  15.160  1.00 93.83           C
ATOM   3156  C   ALA A 213     -12.728   1.313  14.050  1.00 93.83           C
ATOM   3157  O   ALA A 213     -12.938   0.941  12.897  1.00 93.83           O
ATOM   3158  HA  ALA A 213     -14.416   0.228  14.819  1.00 93.83           H
ATOM   3159  CB  ALA A 213     -14.560   2.239  15.552  1.00 93.83           C
ATOM   3160 1HB  ALA A 213     -15.281   1.964  16.321  1.00 93.83           H
ATOM   3161 2HB  ALA A 213     -13.895   3.013  15.937  1.00 93.83           H
ATOM   3162 3HB  ALA A 213     -15.088   2.617  14.676  1.00 93.83           H
ATOM   3163  HN  ALA A 213     -13.061   1.103  17.128  1.00 93.83           H
ATOM   3164  N   VAL A 214     -11.654   1.985  14.439  1.00 93.19           N
ATOM   3165  CA  VAL A 214     -10.639   2.390  13.482  1.00 93.19           C
ATOM   3166  C   VAL A 214      -9.969   1.145  12.897  1.00 93.19           C
ATOM   3167  O   VAL A 214      -9.673   1.097  11.704  1.00 93.19           O
ATOM   3168  HA  VAL A 214     -11.141   2.929  12.678  1.00 93.19           H
ATOM   3169  CB  VAL A 214      -9.646   3.347  14.146  1.00 93.19           C
ATOM   3170  HB  VAL A 214      -9.294   2.879  15.065  1.00 93.19           H
ATOM   3171  CG1 VAL A 214      -8.432   3.588  13.246  1.00 93.19           C
ATOM   3172 1HG1 VAL A 214      -7.929   2.640  13.053  1.00 93.19           H
ATOM   3173 2HG1 VAL A 214      -8.760   4.024  12.303  1.00 93.19           H
ATOM   3174 3HG1 VAL A 214      -7.743   4.271  13.742  1.00 93.19           H
ATOM   3175  CG2 VAL A 214     -10.323   4.667  14.519  1.00 93.19           C
ATOM   3176 1HG2 VAL A 214     -10.716   5.141  13.620  1.00 93.19           H
ATOM   3177 2HG2 VAL A 214     -11.140   4.473  15.214  1.00 93.19           H
ATOM   3178 3HG2 VAL A 214      -9.595   5.328  14.989  1.00 93.19           H
ATOM   3179  HN  VAL A 214     -11.473   2.252  15.385  1.00 93.19           H
ATOM   3180  N   LEU A 215      -9.750   0.167  13.764  1.00 93.31           N
ATOM   3181  CA  LEU A 215      -9.122  -1.075  13.348  1.00 93.31           C
ATOM   3182  C   LEU A 215     -10.035  -1.796  12.355  1.00 93.31           C
ATOM   3183  O   LEU A 215      -9.569  -2.309  11.338  1.00 93.31           O
ATOM   3184  HA  LEU A 215      -8.193  -0.817  12.839  1.00 93.31           H
ATOM   3185  CB  LEU A 215      -8.750  -1.921  14.568  1.00 93.31           C
ATOM   3186 1HB  LEU A 215      -9.551  -1.838  15.301  1.00 93.31           H
ATOM   3187 2HB  LEU A 215      -8.707  -2.966  14.260  1.00 93.31           H
ATOM   3188  CG  LEU A 215      -7.429  -1.566  15.254  1.00 93.31           C
ATOM   3189  HG  LEU A 215      -7.410  -0.488  15.420  1.00 93.31           H
ATOM   3190  CD1 LEU A 215      -7.325  -2.237  16.624  1.00 93.31           C
ATOM   3191 1HD1 LEU A 215      -8.148  -1.903  17.256  1.00 93.31           H
ATOM   3192 2HD1 LEU A 215      -7.376  -3.319  16.504  1.00 93.31           H
ATOM   3193 3HD1 LEU A 215      -6.377  -1.967  17.090  1.00 93.31           H
ATOM   3194  CD2 LEU A 215      -6.237  -1.905  14.357  1.00 93.31           C
ATOM   3195 1HD2 LEU A 215      -6.240  -2.973  14.137  1.00 93.31           H
ATOM   3196 2HD2 LEU A 215      -6.310  -1.342  13.426  1.00 93.31           H
ATOM   3197 3HD2 LEU A 215      -5.311  -1.642  14.869  1.00 93.31           H
ATOM   3198  HN  LEU A 215      -9.994   0.214  14.733  1.00 93.31           H
ATOM   3199  N   THR A 216     -11.318  -1.811  12.683  1.00 93.97           N
ATOM   3200  CA  THR A 216     -12.303  -2.447  11.824  1.00 93.97           C
ATOM   3201  C   THR A 216     -12.274  -1.823  10.428  1.00 93.97           C
ATOM   3202  O   THR A 216     -12.277  -2.535   9.425  1.00 93.97           O
ATOM   3203  HA  THR A 216     -12.033  -3.497  11.711  1.00 93.97           H
ATOM   3204  CB  THR A 216     -13.667  -2.342  12.510  1.00 93.97           C
ATOM   3205  HB  THR A 216     -13.940  -1.299  12.673  1.00 93.97           H
ATOM   3206  OG1 THR A 216     -13.526  -3.132  13.687  1.00 93.97           O
ATOM   3207  HG1 THR A 216     -13.349  -2.543  14.475  1.00 93.97           H
ATOM   3208  CG2 THR A 216     -14.774  -3.042  11.720  1.00 93.97           C
ATOM   3209 1HG2 THR A 216     -14.532  -4.100  11.615  1.00 93.97           H
ATOM   3210 2HG2 THR A 216     -14.859  -2.589  10.733  1.00 93.97           H
ATOM   3211 3HG2 THR A 216     -15.721  -2.937  12.251  1.00 93.97           H
ATOM   3212  HN  THR A 216     -11.687  -1.401  13.517  1.00 93.97           H
ATOM   3213  N   LEU A 217     -12.248  -0.498  10.407  1.00 92.00           N
ATOM   3214  CA  LEU A 217     -12.226   0.230   9.150  1.00 92.00           C
ATOM   3215  C   LEU A 217     -10.983  -0.173   8.354  1.00 92.00           C
ATOM   3216  O   LEU A 217     -11.049  -0.344   7.138  1.00 92.00           O
ATOM   3217  HA  LEU A 217     -13.109  -0.067   8.584  1.00 92.00           H
ATOM   3218  CB  LEU A 217     -12.334   1.735   9.401  1.00 92.00           C
ATOM   3219 1HB  LEU A 217     -13.237   1.923   9.983  1.00 92.00           H
ATOM   3220 2HB  LEU A 217     -11.489   2.043  10.016  1.00 92.00           H
ATOM   3221  CG  LEU A 217     -12.371   2.622   8.155  1.00 92.00           C
ATOM   3222  HG  LEU A 217     -11.505   2.381   7.538  1.00 92.00           H
ATOM   3223  CD1 LEU A 217     -13.618   2.336   7.315  1.00 92.00           C
ATOM   3224 1HD1 LEU A 217     -13.612   1.292   7.001  1.00 92.00           H
ATOM   3225 2HD1 LEU A 217     -14.510   2.532   7.910  1.00 92.00           H
ATOM   3226 3HD1 LEU A 217     -13.619   2.980   6.435  1.00 92.00           H
ATOM   3227  CD2 LEU A 217     -12.261   4.101   8.531  1.00 92.00           C
ATOM   3228 1HD2 LEU A 217     -13.093   4.374   9.179  1.00 92.00           H
ATOM   3229 2HD2 LEU A 217     -11.321   4.274   9.055  1.00 92.00           H
ATOM   3230 3HD2 LEU A 217     -12.290   4.709   7.626  1.00 92.00           H
ATOM   3231  HN  LEU A 217     -12.242   0.074  11.227  1.00 92.00           H
ATOM   3232  N   LYS A 218      -9.879  -0.312   9.073  1.00 90.37           N
ATOM   3233  CA  LYS A 218      -8.617  -0.668   8.445  1.00 90.37           C
ATOM   3234  C   LYS A 218      -8.740  -2.059   7.818  1.00 90.37           C
ATOM   3235  O   LYS A 218      -8.194  -2.310   6.745  1.00 90.37           O
ATOM   3236  HA  LYS A 218      -8.432   0.054   7.650  1.00 90.37           H
ATOM   3237  CB  LYS A 218      -7.467  -0.544   9.446  1.00 90.37           C
ATOM   3238 1HB  LYS A 218      -7.755  -0.996  10.395  1.00 90.37           H
ATOM   3239 2HB  LYS A 218      -6.601  -1.097   9.081  1.00 90.37           H
ATOM   3240  CG  LYS A 218      -7.088   0.922   9.667  1.00 90.37           C
ATOM   3241 1HG  LYS A 218      -6.648   1.328   8.756  1.00 90.37           H
ATOM   3242 2HG  LYS A 218      -7.985   1.505   9.876  1.00 90.37           H
ATOM   3243  CD  LYS A 218      -6.099   1.064  10.826  1.00 90.37           C
ATOM   3244 1HD  LYS A 218      -6.574   0.748  11.755  1.00 90.37           H
ATOM   3245 2HD  LYS A 218      -5.246   0.405  10.664  1.00 90.37           H
ATOM   3246  CE  LYS A 218      -5.616   2.509  10.960  1.00 90.37           C
ATOM   3247 1HE  LYS A 218      -5.242   2.864   9.999  1.00 90.37           H
ATOM   3248 2HE  LYS A 218      -6.450   3.154  11.235  1.00 90.37           H
ATOM   3249  NZ  LYS A 218      -4.549   2.606  11.981  1.00 90.37           N
ATOM   3250 1HZ  LYS A 218      -4.279   3.577  12.096  1.00 90.37           H
ATOM   3251 2HZ  LYS A 218      -4.892   2.244  12.863  1.00 90.37           H
ATOM   3252 3HZ  LYS A 218      -3.745   2.065  11.682  1.00 90.37           H
ATOM   3253  HN  LYS A 218      -9.837  -0.186  10.064  1.00 90.37           H
ATOM   3254  N   VAL A 219      -9.459  -2.926   8.515  1.00 90.95           N
ATOM   3255  CA  VAL A 219      -9.618  -4.299   8.065  1.00 90.95           C
ATOM   3256  C   VAL A 219     -10.519  -4.324   6.829  1.00 90.95           C
ATOM   3257  O   VAL A 219     -10.229  -5.024   5.860  1.00 90.95           O
ATOM   3258  HA  VAL A 219      -8.632  -4.671   7.789  1.00 90.95           H
ATOM   3259  CB  VAL A 219     -10.148  -5.166   9.209  1.00 90.95           C
ATOM   3260  HB  VAL A 219     -11.032  -4.676   9.619  1.00 90.95           H
ATOM   3261  CG1 VAL A 219     -10.570  -6.546   8.700  1.00 90.95           C
ATOM   3262 1HG1 VAL A 219     -11.356  -6.434   7.953  1.00 90.95           H
ATOM   3263 2HG1 VAL A 219      -9.711  -7.046   8.252  1.00 90.95           H
ATOM   3264 3HG1 VAL A 219     -10.943  -7.142   9.533  1.00 90.95           H
ATOM   3265  CG2 VAL A 219      -9.115  -5.287  10.330  1.00 90.95           C
ATOM   3266 1HG2 VAL A 219      -8.205  -5.743   9.939  1.00 90.95           H
ATOM   3267 2HG2 VAL A 219      -8.885  -4.296  10.721  1.00 90.95           H
ATOM   3268 3HG2 VAL A 219      -9.517  -5.908  11.130  1.00 90.95           H
ATOM   3269  HN  VAL A 219      -9.926  -2.705   9.371  1.00 90.95           H
ATOM   3270  N   ILE A 220     -11.593  -3.552   6.902  1.00 91.04           N
ATOM   3271  CA  ILE A 220     -12.551  -3.496   5.811  1.00 91.04           C
ATOM   3272  C   ILE A 220     -11.847  -3.003   4.545  1.00 91.04           C
ATOM   3273  O   ILE A 220     -11.958  -3.622   3.488  1.00 91.04           O
ATOM   3274  HA  ILE A 220     -12.905  -4.512   5.636  1.00 91.04           H
ATOM   3275  CB  ILE A 220     -13.765  -2.654   6.207  1.00 91.04           C
ATOM   3276  HB  ILE A 220     -13.407  -1.728   6.655  1.00 91.04           H
ATOM   3277  CG1 ILE A 220     -14.608  -3.371   7.264  1.00 91.04           C
ATOM   3278 1HG1 ILE A 220     -15.082  -4.248   6.823  1.00 91.04           H
ATOM   3279 2HG1 ILE A 220     -13.964  -3.727   8.068  1.00 91.04           H
ATOM   3280  CG2 ILE A 220     -14.592  -2.272   4.977  1.00 91.04           C
ATOM   3281 1HG2 ILE A 220     -13.974  -1.693   4.290  1.00 91.04           H
ATOM   3282 2HG2 ILE A 220     -14.940  -3.176   4.478  1.00 91.04           H
ATOM   3283 3HG2 ILE A 220     -15.449  -1.674   5.287  1.00 91.04           H
ATOM   3284  CD1 ILE A 220     -15.679  -2.439   7.835  1.00 91.04           C
ATOM   3285 1HD1 ILE A 220     -15.200  -1.576   8.297  1.00 91.04           H
ATOM   3286 2HD1 ILE A 220     -16.336  -2.105   7.032  1.00 91.04           H
ATOM   3287 3HD1 ILE A 220     -16.264  -2.974   8.584  1.00 91.04           H
ATOM   3288  HN  ILE A 220     -11.813  -2.973   7.688  1.00 91.04           H
ATOM   3289  N   LEU A 221     -11.138  -1.894   4.695  1.00 87.64           N
ATOM   3290  CA  LEU A 221     -10.520  -1.241   3.553  1.00 87.64           C
ATOM   3291  C   LEU A 221      -9.222  -1.967   3.196  1.00 87.64           C
ATOM   3292  O   LEU A 221      -8.761  -1.898   2.057  1.00 87.64           O
ATOM   3293  HA  LEU A 221     -11.209  -1.331   2.713  1.00 87.64           H
ATOM   3294  CB  LEU A 221     -10.334   0.253   3.827  1.00 87.64           C
ATOM   3295 1HB  LEU A 221      -9.643   0.365   4.662  1.00 87.64           H
ATOM   3296 2HB  LEU A 221      -9.858   0.705   2.957  1.00 87.64           H
ATOM   3297  CG  LEU A 221     -11.606   1.041   4.144  1.00 87.64           C
ATOM   3298  HG  LEU A 221     -12.128   0.534   4.956  1.00 87.64           H
ATOM   3299  CD1 LEU A 221     -11.270   2.451   4.633  1.00 87.64           C
ATOM   3300 1HD1 LEU A 221     -10.664   2.388   5.537  1.00 87.64           H
ATOM   3301 2HD1 LEU A 221     -10.715   2.981   3.860  1.00 87.64           H
ATOM   3302 3HD1 LEU A 221     -12.193   2.989   4.852  1.00 87.64           H
ATOM   3303  CD2 LEU A 221     -12.552   1.061   2.942  1.00 87.64           C
ATOM   3304 1HD2 LEU A 221     -12.053   1.531   2.094  1.00 87.64           H
ATOM   3305 2HD2 LEU A 221     -12.830   0.040   2.681  1.00 87.64           H
ATOM   3306 3HD2 LEU A 221     -13.449   1.628   3.195  1.00 87.64           H
ATOM   3307  HN  LEU A 221     -10.982  -1.444   5.574  1.00 87.64           H
ATOM   3308  N   GLY A 222      -8.670  -2.648   4.189  1.00 84.39           N
ATOM   3309  CA  GLY A 222      -7.355  -3.250   4.043  1.00 84.39           C
ATOM   3310  C   GLY A 222      -7.455  -4.634   3.397  1.00 84.39           C
ATOM   3311  O   GLY A 222      -6.572  -5.034   2.640  1.00 84.39           O
ATOM   3312 1HA  GLY A 222      -6.721  -2.606   3.434  1.00 84.39           H
ATOM   3313 2HA  GLY A 222      -6.880  -3.334   5.020  1.00 84.39           H
ATOM   3314  HN  GLY A 222      -9.104  -2.791   5.078  1.00 84.39           H
ATOM   3315  N   PHE A 223      -8.537  -5.327   3.721  1.00 84.77           N
ATOM   3316  CA  PHE A 223      -8.661  -6.730   3.366  1.00 84.77           C
ATOM   3317  C   PHE A 223      -9.807  -6.946   2.376  1.00 84.77           C
ATOM   3318  O   PHE A 223      -9.586  -7.398   1.254  1.00 84.77           O
ATOM   3319  HA  PHE A 223      -7.721  -7.031   2.903  1.00 84.77           H
ATOM   3320  CB  PHE A 223      -8.967  -7.493   4.657  1.00 84.77           C
ATOM   3321 1HB  PHE A 223      -8.243  -7.203   5.419  1.00 84.77           H
ATOM   3322 2HB  PHE A 223      -9.950  -7.192   5.020  1.00 84.77           H
ATOM   3323  CG  PHE A 223      -8.941  -9.014   4.502  1.00 84.77           C
ATOM   3324  CD1 PHE A 223     -10.106  -9.716   4.475  1.00 84.77           C
ATOM   3325  HD1 PHE A 223     -11.058  -9.193   4.564  1.00 84.77           H
ATOM   3326  CD2 PHE A 223      -7.752  -9.666   4.390  1.00 84.77           C
ATOM   3327  HD2 PHE A 223      -6.819  -9.104   4.412  1.00 84.77           H
ATOM   3328  CE1 PHE A 223     -10.081 -11.128   4.331  1.00 84.77           C
ATOM   3329  HE1 PHE A 223     -11.015 -11.690   4.310  1.00 84.77           H
ATOM   3330  CE2 PHE A 223      -7.728 -11.079   4.246  1.00 84.77           C
ATOM   3331  HE2 PHE A 223      -6.775 -11.601   4.157  1.00 84.77           H
ATOM   3332  CZ  PHE A 223      -8.893 -11.780   4.220  1.00 84.77           C
ATOM   3333  HZ  PHE A 223      -8.874 -12.864   4.109  1.00 84.77           H
ATOM   3334  HN  PHE A 223      -9.317  -4.945   4.216  1.00 84.77           H
ATOM   3335  N   PHE A 224     -11.007  -6.612   2.827  1.00 86.54           N
ATOM   3336  CA  PHE A 224     -12.210  -6.990   2.105  1.00 86.54           C
ATOM   3337  C   PHE A 224     -12.315  -6.233   0.780  1.00 86.54           C
ATOM   3338  O   PHE A 224     -12.694  -6.809  -0.239  1.00 86.54           O
ATOM   3339  HA  PHE A 224     -12.145  -8.060   1.907  1.00 86.54           H
ATOM   3340  CB  PHE A 224     -13.400  -6.613   2.990  1.00 86.54           C
ATOM   3341 1HB  PHE A 224     -13.254  -5.601   3.366  1.00 86.54           H
ATOM   3342 2HB  PHE A 224     -14.303  -6.600   2.381  1.00 86.54           H
ATOM   3343  CG  PHE A 224     -13.617  -7.556   4.176  1.00 86.54           C
ATOM   3344  CD1 PHE A 224     -14.257  -8.741   3.994  1.00 86.54           C
ATOM   3345  HD1 PHE A 224     -14.616  -9.020   3.003  1.00 86.54           H
ATOM   3346  CD2 PHE A 224     -13.169  -7.208   5.412  1.00 86.54           C
ATOM   3347  HD2 PHE A 224     -12.655  -6.257   5.558  1.00 86.54           H
ATOM   3348  CE1 PHE A 224     -14.459  -9.616   5.094  1.00 86.54           C
ATOM   3349  HE1 PHE A 224     -14.972 -10.566   4.949  1.00 86.54           H
ATOM   3350  CE2 PHE A 224     -13.370  -8.082   6.513  1.00 86.54           C
ATOM   3351  HE2 PHE A 224     -13.011  -7.803   7.503  1.00 86.54           H
ATOM   3352  CZ  PHE A 224     -14.011  -9.268   6.331  1.00 86.54           C
ATOM   3353  HZ  PHE A 224     -14.165  -9.939   7.175  1.00 86.54           H
ATOM   3354  HN  PHE A 224     -11.164  -6.093   3.668  1.00 86.54           H
ATOM   3355  N   LEU A 225     -11.974  -4.954   0.837  1.00 83.09           N
ATOM   3356  CA  LEU A 225     -12.046  -4.107  -0.341  1.00 83.09           C
ATOM   3357  C   LEU A 225     -11.125  -4.671  -1.426  1.00 83.09           C
ATOM   3358  O   LEU A 225     -11.564  -4.930  -2.545  1.00 83.09           O
ATOM   3359  HA  LEU A 225     -13.072  -4.143  -0.707  1.00 83.09           H
ATOM   3360  CB  LEU A 225     -11.745  -2.653   0.025  1.00 83.09           C
ATOM   3361 1HB  LEU A 225     -12.527  -2.300   0.699  1.00 83.09           H
ATOM   3362 2HB  LEU A 225     -10.809  -2.625   0.582  1.00 83.09           H
ATOM   3363  CG  LEU A 225     -11.640  -1.674  -1.146  1.00 83.09           C
ATOM   3364  HG  LEU A 225     -10.963  -2.099  -1.887  1.00 83.09           H
ATOM   3365  CD1 LEU A 225     -12.997  -1.487  -1.828  1.00 83.09           C
ATOM   3366 1HD1 LEU A 225     -13.349  -2.447  -2.205  1.00 83.09           H
ATOM   3367 2HD1 LEU A 225     -13.714  -1.094  -1.108  1.00 83.09           H
ATOM   3368 3HD1 LEU A 225     -12.893  -0.786  -2.657  1.00 83.09           H
ATOM   3369  CD2 LEU A 225     -11.037  -0.342  -0.695  1.00 83.09           C
ATOM   3370 1HD2 LEU A 225     -11.669   0.101   0.075  1.00 83.09           H
ATOM   3371 2HD2 LEU A 225     -10.039  -0.513  -0.291  1.00 83.09           H
ATOM   3372 3HD2 LEU A 225     -10.973   0.335  -1.547  1.00 83.09           H
ATOM   3373  HN  LEU A 225     -11.653  -4.497   1.667  1.00 83.09           H
ATOM   3374  N   PRO A 226      -9.836  -4.869  -1.116  1.00 81.80           N
ATOM   3375  CA  PRO A 226      -8.917  -5.488  -2.074  1.00 81.80           C
ATOM   3376  C   PRO A 226      -9.440  -6.815  -2.601  1.00 81.80           C
ATOM   3377  O   PRO A 226      -9.325  -7.103  -3.791  1.00 81.80           O
ATOM   3378  HA  PRO A 226      -8.810  -4.854  -2.955  1.00 81.80           H
ATOM   3379  CB  PRO A 226      -7.625  -5.664  -1.274  1.00 81.80           C
ATOM   3380 1HB  PRO A 226      -7.578  -6.644  -0.797  1.00 81.80           H
ATOM   3381 2HB  PRO A 226      -6.744  -5.579  -1.911  1.00 81.80           H
ATOM   3382  CG  PRO A 226      -7.689  -4.540  -0.247  1.00 81.80           C
ATOM   3383 1HG  PRO A 226      -7.039  -4.734   0.606  1.00 81.80           H
ATOM   3384 2HG  PRO A 226      -7.366  -3.588  -0.669  1.00 81.80           H
ATOM   3385  CD  PRO A 226      -9.157  -4.523   0.145  1.00 81.80           C
ATOM   3386 1HD  PRO A 226      -9.375  -5.248   0.929  1.00 81.80           H
ATOM   3387 2HD  PRO A 226      -9.463  -3.547   0.524  1.00 81.80           H
ATOM   3388  N   PHE A 227     -10.006  -7.594  -1.691  1.00 85.77           N
ATOM   3389  CA  PHE A 227     -10.487  -8.921  -2.037  1.00 85.77           C
ATOM   3390  C   PHE A 227     -11.603  -8.844  -3.081  1.00 85.77           C
ATOM   3391  O   PHE A 227     -11.592  -9.586  -4.062  1.00 85.77           O
ATOM   3392  HA  PHE A 227      -9.643  -9.474  -2.450  1.00 85.77           H
ATOM   3393  CB  PHE A 227     -11.046  -9.542  -0.756  1.00 85.77           C
ATOM   3394 1HB  PHE A 227     -10.275  -9.519   0.014  1.00 85.77           H
ATOM   3395 2HB  PHE A 227     -11.873  -8.929  -0.397  1.00 85.77           H
ATOM   3396  CG  PHE A 227     -11.535 -10.982  -0.924  1.00 85.77           C
ATOM   3397  CD1 PHE A 227     -12.858 -11.234  -1.110  1.00 85.77           C
ATOM   3398  HD1 PHE A 227     -13.571 -10.410  -1.138  1.00 85.77           H
ATOM   3399  CD2 PHE A 227     -10.645 -12.010  -0.889  1.00 85.77           C
ATOM   3400  HD2 PHE A 227      -9.585 -11.809  -0.740  1.00 85.77           H
ATOM   3401  CE1 PHE A 227     -13.312 -12.571  -1.266  1.00 85.77           C
ATOM   3402  HE1 PHE A 227     -14.373 -12.772  -1.415  1.00 85.77           H
ATOM   3403  CE2 PHE A 227     -11.099 -13.347  -1.045  1.00 85.77           C
ATOM   3404  HE2 PHE A 227     -10.386 -14.171  -1.017  1.00 85.77           H
ATOM   3405  CZ  PHE A 227     -12.422 -13.599  -1.231  1.00 85.77           C
ATOM   3406  HZ  PHE A 227     -12.770 -14.625  -1.351  1.00 85.77           H
ATOM   3407  HN  PHE A 227     -10.136  -7.333  -0.734  1.00 85.77           H
ATOM   3408  N   VAL A 228     -12.539  -7.939  -2.835  1.00 87.39           N
ATOM   3409  CA  VAL A 228     -13.634  -7.723  -3.765  1.00 87.39           C
ATOM   3410  C   VAL A 228     -13.071  -7.251  -5.108  1.00 87.39           C
ATOM   3411  O   VAL A 228     -13.510  -7.707  -6.163  1.00 87.39           O
ATOM   3412  HA  VAL A 228     -14.135  -8.679  -3.911  1.00 87.39           H
ATOM   3413  CB  VAL A 228     -14.646  -6.745  -3.164  1.00 87.39           C
ATOM   3414  HB  VAL A 228     -14.103  -5.853  -2.849  1.00 87.39           H
ATOM   3415  CG1 VAL A 228     -15.683  -6.320  -4.206  1.00 87.39           C
ATOM   3416 1HG1 VAL A 228     -15.180  -5.833  -5.042  1.00 87.39           H
ATOM   3417 2HG1 VAL A 228     -16.218  -7.199  -4.566  1.00 87.39           H
ATOM   3418 3HG1 VAL A 228     -16.389  -5.625  -3.752  1.00 87.39           H
ATOM   3419  CG2 VAL A 228     -15.322  -7.345  -1.930  1.00 87.39           C
ATOM   3420 1HG2 VAL A 228     -15.844  -8.259  -2.211  1.00 87.39           H
ATOM   3421 2HG2 VAL A 228     -14.567  -7.573  -1.177  1.00 87.39           H
ATOM   3422 3HG2 VAL A 228     -16.036  -6.629  -1.523  1.00 87.39           H
ATOM   3423  HN  VAL A 228     -12.557  -7.361  -2.019  1.00 87.39           H
ATOM   3424  N   VAL A 229     -12.109  -6.345  -5.024  1.00 81.85           N
ATOM   3425  CA  VAL A 229     -11.493  -5.795  -6.220  1.00 81.85           C
ATOM   3426  C   VAL A 229     -10.825  -6.922  -7.010  1.00 81.85           C
ATOM   3427  O   VAL A 229     -10.949  -6.987  -8.232  1.00 81.85           O
ATOM   3428  HA  VAL A 229     -12.287  -5.362  -6.829  1.00 81.85           H
ATOM   3429  CB  VAL A 229     -10.523  -4.674  -5.841  1.00 81.85           C
ATOM   3430  HB  VAL A 229      -9.901  -5.032  -5.020  1.00 81.85           H
ATOM   3431  CG1 VAL A 229      -9.601  -4.327  -7.012  1.00 81.85           C
ATOM   3432 1HG1 VAL A 229      -9.025  -5.208  -7.294  1.00 81.85           H
ATOM   3433 2HG1 VAL A 229     -10.201  -3.998  -7.861  1.00 81.85           H
ATOM   3434 3HG1 VAL A 229      -8.922  -3.528  -6.715  1.00 81.85           H
ATOM   3435  CG2 VAL A 229     -11.278  -3.436  -5.353  1.00 81.85           C
ATOM   3436 1HG2 VAL A 229     -11.936  -3.076  -6.144  1.00 81.85           H
ATOM   3437 2HG2 VAL A 229     -11.873  -3.696  -4.476  1.00 81.85           H
ATOM   3438 3HG2 VAL A 229     -10.565  -2.655  -5.090  1.00 81.85           H
ATOM   3439  HN  VAL A 229     -11.750  -5.987  -4.162  1.00 81.85           H
ATOM   3440  N   MET A 230     -10.132  -7.783  -6.279  1.00 83.16           N
ATOM   3441  CA  MET A 230      -9.449  -8.908  -6.895  1.00 83.16           C
ATOM   3442  C   MET A 230     -10.430  -9.780  -7.683  1.00 83.16           C
ATOM   3443  O   MET A 230     -10.195 -10.083  -8.851  1.00 83.16           O
ATOM   3444  HA  MET A 230      -8.716  -8.471  -7.573  1.00 83.16           H
ATOM   3445  CB  MET A 230      -8.773  -9.751  -5.811  1.00 83.16           C
ATOM   3446 1HB  MET A 230      -9.480  -9.947  -5.005  1.00 83.16           H
ATOM   3447 2HB  MET A 230      -8.485 -10.717  -6.225  1.00 83.16           H
ATOM   3448  CG  MET A 230      -7.539  -9.039  -5.254  1.00 83.16           C
ATOM   3449 1HG  MET A 230      -6.790  -8.925  -6.037  1.00 83.16           H
ATOM   3450 2HG  MET A 230      -7.807  -8.036  -4.921  1.00 83.16           H
ATOM   3451  SD  MET A 230      -6.860  -9.971  -3.892  1.00 83.16           S
ATOM   3452  CE  MET A 230      -6.708  -8.675  -2.674  1.00 83.16           C
ATOM   3453 1HE  MET A 230      -6.045  -7.897  -3.052  1.00 83.16           H
ATOM   3454 2HE  MET A 230      -7.690  -8.248  -2.473  1.00 83.16           H
ATOM   3455 3HE  MET A 230      -6.295  -9.088  -1.753  1.00 83.16           H
ATOM   3456  HN  MET A 230     -10.033  -7.721  -5.286  1.00 83.16           H
ATOM   3457  N   ALA A 231     -11.507 -10.158  -7.011  1.00 86.20           N
ATOM   3458  CA  ALA A 231     -12.476 -11.067  -7.600  1.00 86.20           C
ATOM   3459  C   ALA A 231     -13.050 -10.439  -8.871  1.00 86.20           C
ATOM   3460  O   ALA A 231     -13.207 -11.116  -9.886  1.00 86.20           O
ATOM   3461  HA  ALA A 231     -11.951 -11.985  -7.863  1.00 86.20           H
ATOM   3462  CB  ALA A 231     -13.559 -11.395  -6.571  1.00 86.20           C
ATOM   3463 1HB  ALA A 231     -13.103 -11.866  -5.700  1.00 86.20           H
ATOM   3464 2HB  ALA A 231     -14.061 -10.477  -6.267  1.00 86.20           H
ATOM   3465 3HB  ALA A 231     -14.286 -12.077  -7.014  1.00 86.20           H
ATOM   3466  HN  ALA A 231     -11.722  -9.855  -6.082  1.00 86.20           H
ATOM   3467  N   CYS A 232     -13.347  -9.151  -8.775  1.00 86.00           N
ATOM   3468  CA  CYS A 232     -13.855  -8.413  -9.919  1.00 86.00           C
ATOM   3469  C   CYS A 232     -12.794  -8.445 -11.021  1.00 86.00           C
ATOM   3470  O   CYS A 232     -13.107  -8.704 -12.181  1.00 86.00           O
ATOM   3471  HA  CYS A 232     -14.763  -8.921 -10.241  1.00 86.00           H
ATOM   3472  CB  CYS A 232     -14.242  -6.981  -9.541  1.00 86.00           C
ATOM   3473 1HB  CYS A 232     -13.430  -6.511  -8.987  1.00 86.00           H
ATOM   3474 2HB  CYS A 232     -14.398  -6.389 -10.443  1.00 86.00           H
ATOM   3475  SG  CYS A 232     -15.767  -6.992  -8.529  1.00 86.00           S
ATOM   3476  HG  CYS A 232     -15.169  -7.301  -7.382  1.00 86.00           H
ATOM   3477  HN  CYS A 232     -13.247  -8.615  -7.937  1.00 86.00           H
ATOM   3478  N   CYS A 233     -11.560  -8.178 -10.618  1.00 82.27           N
ATOM   3479  CA  CYS A 233     -10.470  -8.061 -11.572  1.00 82.27           C
ATOM   3480  C   CYS A 233     -10.342  -9.389 -12.321  1.00 82.27           C
ATOM   3481  O   CYS A 233     -10.299  -9.411 -13.550  1.00 82.27           O
ATOM   3482  HA  CYS A 233     -10.738  -7.255 -12.256  1.00 82.27           H
ATOM   3483  CB  CYS A 233      -9.161  -7.663 -10.889  1.00 82.27           C
ATOM   3484 1HB  CYS A 233      -8.962  -8.329 -10.049  1.00 82.27           H
ATOM   3485 2HB  CYS A 233      -8.330  -7.772 -11.586  1.00 82.27           H
ATOM   3486  SG  CYS A 233      -9.262  -5.932 -10.303  1.00 82.27           S
ATOM   3487  HG  CYS A 233     -10.244  -6.138  -9.430  1.00 82.27           H
ATOM   3488  HN  CYS A 233     -11.301  -8.043  -9.662  1.00 82.27           H
ATOM   3489  N   TYR A 234     -10.285 -10.464 -11.549  1.00 84.20           N
ATOM   3490  CA  TYR A 234     -10.105 -11.788 -12.120  1.00 84.20           C
ATOM   3491  C   TYR A 234     -11.323 -12.197 -12.950  1.00 84.20           C
ATOM   3492  O   TYR A 234     -11.180 -12.789 -14.019  1.00 84.20           O
ATOM   3493  HA  TYR A 234      -9.228 -11.758 -12.767  1.00 84.20           H
ATOM   3494  CB  TYR A 234      -9.966 -12.744 -10.934  1.00 84.20           C
ATOM   3495 1HB  TYR A 234     -10.665 -12.444 -10.154  1.00 84.20           H
ATOM   3496 2HB  TYR A 234     -10.254 -13.746 -11.253  1.00 84.20           H
ATOM   3497  CG  TYR A 234      -8.556 -12.799 -10.342  1.00 84.20           C
ATOM   3498  CD1 TYR A 234      -7.495 -13.209 -11.123  1.00 84.20           C
ATOM   3499  HD1 TYR A 234      -7.661 -13.494 -12.162  1.00 84.20           H
ATOM   3500  CD2 TYR A 234      -8.346 -12.439  -9.026  1.00 84.20           C
ATOM   3501  HD2 TYR A 234      -9.185 -12.115  -8.409  1.00 84.20           H
ATOM   3502  CE1 TYR A 234      -6.168 -13.261 -10.565  1.00 84.20           C
ATOM   3503  HE1 TYR A 234      -5.321 -13.583 -11.171  1.00 84.20           H
ATOM   3504  CE2 TYR A 234      -7.020 -12.491  -8.468  1.00 84.20           C
ATOM   3505  HE2 TYR A 234      -6.840 -12.210  -7.431  1.00 84.20           H
ATOM   3506  CZ  TYR A 234      -5.996 -12.900  -9.265  1.00 84.20           C
ATOM   3507  OH  TYR A 234      -4.743 -12.949  -8.738  1.00 84.20           O
ATOM   3508  HH  TYR A 234      -4.087 -13.220  -9.442  1.00 84.20           H
ATOM   3509  HN  TYR A 234     -10.360 -10.441 -10.552  1.00 84.20           H
ATOM   3510  N   THR A 235     -12.494 -11.866 -12.427  1.00 87.26           N
ATOM   3511  CA  THR A 235     -13.735 -12.146 -13.130  1.00 87.26           C
ATOM   3512  C   THR A 235     -13.721 -11.494 -14.515  1.00 87.26           C
ATOM   3513  O   THR A 235     -14.087 -12.126 -15.505  1.00 87.26           O
ATOM   3514  HA  THR A 235     -13.807 -13.222 -13.284  1.00 87.26           H
ATOM   3515  CB  THR A 235     -14.894 -11.676 -12.249  1.00 87.26           C
ATOM   3516  HB  THR A 235     -14.873 -10.594 -12.121  1.00 87.26           H
ATOM   3517  OG1 THR A 235     -14.753 -12.440 -11.054  1.00 87.26           O
ATOM   3518  HG1 THR A 235     -14.366 -11.871 -10.328  1.00 87.26           H
ATOM   3519  CG2 THR A 235     -16.257 -12.098 -12.802  1.00 87.26           C
ATOM   3520 1HG2 THR A 235     -16.303 -13.185 -12.866  1.00 87.26           H
ATOM   3521 2HG2 THR A 235     -16.395 -11.669 -13.794  1.00 87.26           H
ATOM   3522 3HG2 THR A 235     -17.045 -11.739 -12.138  1.00 87.26           H
ATOM   3523  HN  THR A 235     -12.603 -11.415 -11.541  1.00 87.26           H
ATOM   3524  N   ILE A 236     -13.296 -10.240 -14.539  1.00 83.43           N
ATOM   3525  CA  ILE A 236     -13.222  -9.499 -15.787  1.00 83.43           C
ATOM   3526  C   ILE A 236     -12.195 -10.161 -16.708  1.00 83.43           C
ATOM   3527  O   ILE A 236     -12.434 -10.310 -17.905  1.00 83.43           O
ATOM   3528  HA  ILE A 236     -14.201  -9.560 -16.262  1.00 83.43           H
ATOM   3529  CB  ILE A 236     -12.941  -8.020 -15.516  1.00 83.43           C
ATOM   3530  HB  ILE A 236     -12.157  -7.953 -14.761  1.00 83.43           H
ATOM   3531  CG1 ILE A 236     -14.178  -7.323 -14.945  1.00 83.43           C
ATOM   3532 1HG1 ILE A 236     -14.952  -7.263 -15.710  1.00 83.43           H
ATOM   3533 2HG1 ILE A 236     -14.586  -7.913 -14.125  1.00 83.43           H
ATOM   3534  CG2 ILE A 236     -12.419  -7.321 -16.773  1.00 83.43           C
ATOM   3535 1HG2 ILE A 236     -11.494  -7.799 -17.096  1.00 83.43           H
ATOM   3536 2HG2 ILE A 236     -13.163  -7.396 -17.566  1.00 83.43           H
ATOM   3537 3HG2 ILE A 236     -12.228  -6.271 -16.552  1.00 83.43           H
ATOM   3538  CD1 ILE A 236     -13.835  -5.917 -14.448  1.00 83.43           C
ATOM   3539 1HD1 ILE A 236     -13.079  -5.983 -13.665  1.00 83.43           H
ATOM   3540 2HD1 ILE A 236     -13.450  -5.323 -15.276  1.00 83.43           H
ATOM   3541 3HD1 ILE A 236     -14.732  -5.444 -14.047  1.00 83.43           H
ATOM   3542  HN  ILE A 236     -13.006  -9.732 -13.728  1.00 83.43           H
ATOM   3543  N   ILE A 237     -11.073 -10.540 -16.114  1.00 79.43           N
ATOM   3544  CA  ILE A 237      -9.991 -11.144 -16.873  1.00 79.43           C
ATOM   3545  C   ILE A 237     -10.497 -12.424 -17.542  1.00 79.43           C
ATOM   3546  O   ILE A 237     -10.290 -12.627 -18.738  1.00 79.43           O
ATOM   3547  HA  ILE A 237      -9.704 -10.438 -17.652  1.00 79.43           H
ATOM   3548  CB  ILE A 237      -8.766 -11.359 -15.983  1.00 79.43           C
ATOM   3549  HB  ILE A 237      -9.100 -11.791 -15.040  1.00 79.43           H
ATOM   3550  CG1 ILE A 237      -8.087 -10.027 -15.654  1.00 79.43           C
ATOM   3551 1HG1 ILE A 237      -7.592  -9.638 -16.543  1.00 79.43           H
ATOM   3552 2HG1 ILE A 237      -8.839  -9.294 -15.361  1.00 79.43           H
ATOM   3553  CG2 ILE A 237      -7.794 -12.356 -16.618  1.00 79.43           C
ATOM   3554 1HG2 ILE A 237      -8.296 -13.313 -16.758  1.00 79.43           H
ATOM   3555 2HG2 ILE A 237      -7.462 -11.975 -17.583  1.00 79.43           H
ATOM   3556 3HG2 ILE A 237      -6.932 -12.490 -15.964  1.00 79.43           H
ATOM   3557  CD1 ILE A 237      -7.066 -10.196 -14.527  1.00 79.43           C
ATOM   3558 1HD1 ILE A 237      -7.570 -10.562 -13.632  1.00 79.43           H
ATOM   3559 2HD1 ILE A 237      -6.303 -10.911 -14.833  1.00 79.43           H
ATOM   3560 3HD1 ILE A 237      -6.599  -9.235 -14.313  1.00 79.43           H
ATOM   3561  HN  ILE A 237     -10.897 -10.441 -15.134  1.00 79.43           H
ATOM   3562  N   ILE A 238     -11.149 -13.254 -16.742  1.00 83.19           N
ATOM   3563  CA  ILE A 238     -11.635 -14.535 -17.227  1.00 83.19           C
ATOM   3564  C   ILE A 238     -12.595 -14.302 -18.395  1.00 83.19           C
ATOM   3565  O   ILE A 238     -12.477 -14.944 -19.438  1.00 83.19           O
ATOM   3566  HA  ILE A 238     -10.773 -15.093 -17.594  1.00 83.19           H
ATOM   3567  CB  ILE A 238     -12.245 -15.346 -16.082  1.00 83.19           C
ATOM   3568  HB  ILE A 238     -12.909 -14.692 -15.517  1.00 83.19           H
ATOM   3569  CG1 ILE A 238     -11.161 -15.832 -15.117  1.00 83.19           C
ATOM   3570 1HG1 ILE A 238     -10.567 -16.610 -15.594  1.00 83.19           H
ATOM   3571 2HG1 ILE A 238     -10.483 -15.011 -14.883  1.00 83.19           H
ATOM   3572  CG2 ILE A 238     -13.094 -16.499 -16.619  1.00 83.19           C
ATOM   3573 1HG2 ILE A 238     -13.901 -16.101 -17.233  1.00 83.19           H
ATOM   3574 2HG2 ILE A 238     -12.470 -17.160 -17.221  1.00 83.19           H
ATOM   3575 3HG2 ILE A 238     -13.515 -17.059 -15.784  1.00 83.19           H
ATOM   3576  CD1 ILE A 238     -11.780 -16.374 -13.827  1.00 83.19           C
ATOM   3577 1HD1 ILE A 238     -12.354 -15.585 -13.340  1.00 83.19           H
ATOM   3578 2HD1 ILE A 238     -12.439 -17.210 -14.063  1.00 83.19           H
ATOM   3579 3HD1 ILE A 238     -10.988 -16.712 -13.158  1.00 83.19           H
ATOM   3580  HN  ILE A 238     -11.347 -13.064 -15.780  1.00 83.19           H
ATOM   3581  N   HIS A 239     -13.524 -13.382 -18.182  1.00 84.10           N
ATOM   3582  CA  HIS A 239     -14.528 -13.084 -19.189  1.00 84.10           C
ATOM   3583  C   HIS A 239     -13.843 -12.605 -20.470  1.00 84.10           C
ATOM   3584  O   HIS A 239     -14.282 -12.930 -21.572  1.00 84.10           O
ATOM   3585  HA  HIS A 239     -15.052 -14.018 -19.394  1.00 84.10           H
ATOM   3586  CB  HIS A 239     -15.553 -12.082 -18.654  1.00 84.10           C
ATOM   3587 1HB  HIS A 239     -15.991 -12.479 -17.739  1.00 84.10           H
ATOM   3588 2HB  HIS A 239     -15.038 -11.159 -18.387  1.00 84.10           H
ATOM   3589  CG  HIS A 239     -16.661 -11.759 -19.628  1.00 84.10           C
ATOM   3590  ND1 HIS A 239     -16.778 -10.528 -20.249  1.00 84.10           N
ATOM   3591  HD1 HIS A 239     -16.163  -9.749 -20.125  1.00 84.10           H
ATOM   3592  CD2 HIS A 239     -17.700 -12.519 -20.080  1.00 84.10           C
ATOM   3593  HD2 HIS A 239     -17.909 -13.549 -19.791  1.00 84.10           H
ATOM   3594  CE1 HIS A 239     -17.843 -10.557 -21.037  1.00 84.10           C
ATOM   3595  HE1 HIS A 239     -18.201  -9.738 -21.661  1.00 84.10           H
ATOM   3596  NE2 HIS A 239     -18.413 -11.791 -20.931  1.00 84.10           N
ATOM   3597  HN  HIS A 239     -13.597 -12.846 -17.341  1.00 84.10           H
ATOM   3598  N   THR A 240     -12.777 -11.840 -20.283  1.00 77.30           N
ATOM   3599  CA  THR A 240     -12.009 -11.339 -21.410  1.00 77.30           C
ATOM   3600  C   THR A 240     -11.372 -12.499 -22.179  1.00 77.30           C
ATOM   3601  O   THR A 240     -11.381 -12.513 -23.408  1.00 77.30           O
ATOM   3602  HA  THR A 240     -12.691 -10.838 -22.096  1.00 77.30           H
ATOM   3603  CB  THR A 240     -10.989 -10.331 -20.876  1.00 77.30           C
ATOM   3604  HB  THR A 240     -10.231 -10.828 -20.270  1.00 77.30           H
ATOM   3605  OG1 THR A 240     -11.782  -9.362 -20.197  1.00 77.30           O
ATOM   3606  HG1 THR A 240     -11.723  -9.504 -19.208  1.00 77.30           H
ATOM   3607  CG2 THR A 240     -10.308  -9.539 -21.994  1.00 77.30           C
ATOM   3608 1HG2 THR A 240     -11.061  -8.988 -22.559  1.00 77.30           H
ATOM   3609 2HG2 THR A 240      -9.785 -10.225 -22.660  1.00 77.30           H
ATOM   3610 3HG2 THR A 240      -9.595  -8.838 -21.560  1.00 77.30           H
ATOM   3611  HN  THR A 240     -12.439 -11.562 -19.384  1.00 77.30           H
ATOM   3612  N   LEU A 241     -10.833 -13.444 -21.421  1.00 78.20           N
ATOM   3613  CA  LEU A 241     -10.130 -14.568 -22.015  1.00 78.20           C
ATOM   3614  C   LEU A 241     -11.112 -15.397 -22.845  1.00 78.20           C
ATOM   3615  O   LEU A 241     -10.741 -15.956 -23.877  1.00 78.20           O
ATOM   3616  HA  LEU A 241      -9.370 -14.162 -22.683  1.00 78.20           H
ATOM   3617  CB  LEU A 241      -9.402 -15.374 -20.937  1.00 78.20           C
ATOM   3618 1HB  LEU A 241     -10.092 -15.544 -20.111  1.00 78.20           H
ATOM   3619 2HB  LEU A 241      -9.152 -16.351 -21.350  1.00 78.20           H
ATOM   3620  CG  LEU A 241      -8.125 -14.745 -20.378  1.00 78.20           C
ATOM   3621  HG  LEU A 241      -8.358 -13.732 -20.049  1.00 78.20           H
ATOM   3622  CD1 LEU A 241      -7.626 -15.514 -19.153  1.00 78.20           C
ATOM   3623 1HD1 LEU A 241      -8.392 -15.499 -18.377  1.00 78.20           H
ATOM   3624 2HD1 LEU A 241      -7.414 -16.546 -19.433  1.00 78.20           H
ATOM   3625 3HD1 LEU A 241      -6.717 -15.046 -18.775  1.00 78.20           H
ATOM   3626  CD2 LEU A 241      -7.049 -14.632 -21.460  1.00 78.20           C
ATOM   3627 1HD2 LEU A 241      -6.812 -15.625 -21.842  1.00 78.20           H
ATOM   3628 2HD2 LEU A 241      -7.418 -14.009 -22.275  1.00 78.20           H
ATOM   3629 3HD2 LEU A 241      -6.152 -14.182 -21.036  1.00 78.20           H
ATOM   3630  HN  LEU A 241     -10.872 -13.449 -20.422  1.00 78.20           H
ATOM   3631  N   ILE A 242     -12.345 -15.452 -22.364  1.00 79.69           N
ATOM   3632  CA  ILE A 242     -13.372 -16.238 -23.026  1.00 79.69           C
ATOM   3633  C   ILE A 242     -13.743 -15.572 -24.353  1.00 79.69           C
ATOM   3634  O   ILE A 242     -13.892 -16.247 -25.370  1.00 79.69           O
ATOM   3635  HA  ILE A 242     -12.947 -17.219 -23.239  1.00 79.69           H
ATOM   3636  CB  ILE A 242     -14.565 -16.455 -22.093  1.00 79.69           C
ATOM   3637  HB  ILE A 242     -14.859 -15.488 -21.683  1.00 79.69           H
ATOM   3638  CG1 ILE A 242     -14.182 -17.349 -20.912  1.00 79.69           C
ATOM   3639 1HG1 ILE A 242     -14.037 -18.372 -21.259  1.00 79.69           H
ATOM   3640 2HG1 ILE A 242     -13.233 -17.017 -20.493  1.00 79.69           H
ATOM   3641  CG2 ILE A 242     -15.769 -17.004 -22.861  1.00 79.69           C
ATOM   3642 1HG2 ILE A 242     -16.058 -16.297 -23.639  1.00 79.69           H
ATOM   3643 2HG2 ILE A 242     -15.505 -17.958 -23.318  1.00 79.69           H
ATOM   3644 3HG2 ILE A 242     -16.603 -17.149 -22.174  1.00 79.69           H
ATOM   3645  CD1 ILE A 242     -15.263 -17.320 -19.829  1.00 79.69           C
ATOM   3646 1HD1 ILE A 242     -15.388 -16.299 -19.469  1.00 79.69           H
ATOM   3647 2HD1 ILE A 242     -16.205 -17.676 -20.246  1.00 79.69           H
ATOM   3648 3HD1 ILE A 242     -14.965 -17.964 -19.002  1.00 79.69           H
ATOM   3649  HN  ILE A 242     -12.646 -14.972 -21.540  1.00 79.69           H
ATOM   3650  N   GLN A 243     -13.880 -14.255 -24.299  1.00 74.92           N
ATOM   3651  CA  GLN A 243     -14.228 -13.490 -25.484  1.00 74.92           C
ATOM   3652  C   GLN A 243     -13.027 -13.395 -26.427  1.00 74.92           C
ATOM   3653  O   GLN A 243     -13.174 -13.024 -27.591  1.00 74.92           O
ATOM   3654  HA  GLN A 243     -15.032 -14.049 -25.964  1.00 74.92           H
ATOM   3655  CB  GLN A 243     -14.741 -12.098 -25.108  1.00 74.92           C
ATOM   3656 1HB  GLN A 243     -14.007 -11.595 -24.478  1.00 74.92           H
ATOM   3657 2HB  GLN A 243     -14.857 -11.494 -26.007  1.00 74.92           H
ATOM   3658  CG  GLN A 243     -16.078 -12.188 -24.370  1.00 74.92           C
ATOM   3659 1HG  GLN A 243     -16.753 -12.851 -24.912  1.00 74.92           H
ATOM   3660 2HG  GLN A 243     -15.925 -12.627 -23.384  1.00 74.92           H
ATOM   3661  CD  GLN A 243     -16.719 -10.806 -24.226  1.00 74.92           C
ATOM   3662  OE1 GLN A 243     -16.100  -9.780 -24.455  1.00 74.92           O
ATOM   3663  NE2 GLN A 243     -17.989 -10.837 -23.834  1.00 74.92           N
ATOM   3664 1HE2 GLN A 243     -18.439 -11.713 -23.662  1.00 74.92           H
ATOM   3665 2HE2 GLN A 243     -18.495  -9.983 -23.711  1.00 74.92           H
ATOM   3666  HN  GLN A 243     -13.757 -13.713 -23.468  1.00 74.92           H
ATOM   3667  N   ALA A 244     -11.865 -13.736 -25.889  1.00 67.30           N
ATOM   3668  CA  ALA A 244     -10.627 -13.606 -26.639  1.00 67.30           C
ATOM   3669  C   ALA A 244     -10.538 -14.735 -27.668  1.00 67.30           C
ATOM   3670  O   ALA A 244      -9.878 -15.746 -27.431  1.00 67.30           O
ATOM   3671  HA  ALA A 244     -10.654 -12.650 -27.162  1.00 67.30           H
ATOM   3672  CB  ALA A 244      -9.442 -13.605 -25.671  1.00 67.30           C
ATOM   3673 1HB  ALA A 244      -9.538 -12.767 -24.980  1.00 67.30           H
ATOM   3674 2HB  ALA A 244      -9.430 -14.539 -25.109  1.00 67.30           H
ATOM   3675 3HB  ALA A 244      -8.513 -13.508 -26.233  1.00 67.30           H
ATOM   3676  HN  ALA A 244     -11.762 -14.095 -24.962  1.00 67.30           H
ATOM   3677  N   LYS A 245     -11.211 -14.524 -28.789  1.00 62.79           N
ATOM   3678  CA  LYS A 245     -11.154 -15.475 -29.887  1.00 62.79           C
ATOM   3679  C   LYS A 245      -9.696 -15.670 -30.311  1.00 62.79           C
ATOM   3680  O   LYS A 245      -9.349 -16.694 -30.898  1.00 62.79           O
ATOM   3681  HA  LYS A 245     -11.535 -16.426 -29.516  1.00 62.79           H
ATOM   3682  CB  LYS A 245     -12.072 -15.033 -31.028  1.00 62.79           C
ATOM   3683 1HB  LYS A 245     -11.907 -13.977 -31.245  1.00 62.79           H
ATOM   3684 2HB  LYS A 245     -11.825 -15.586 -31.934  1.00 62.79           H
ATOM   3685  CG  LYS A 245     -13.542 -15.261 -30.669  1.00 62.79           C
ATOM   3686 1HG  LYS A 245     -13.661 -16.248 -30.221  1.00 62.79           H
ATOM   3687 2HG  LYS A 245     -13.855 -14.532 -29.921  1.00 62.79           H
ATOM   3688  CD  LYS A 245     -14.433 -15.146 -31.907  1.00 62.79           C
ATOM   3689 1HD  LYS A 245     -14.394 -14.128 -32.294  1.00 62.79           H
ATOM   3690 2HD  LYS A 245     -14.056 -15.800 -32.693  1.00 62.79           H
ATOM   3691  CE  LYS A 245     -15.880 -15.517 -31.577  1.00 62.79           C
ATOM   3692 1HE  LYS A 245     -15.905 -16.466 -31.041  1.00 62.79           H
ATOM   3693 2HE  LYS A 245     -16.313 -14.766 -30.915  1.00 62.79           H
ATOM   3694  NZ  LYS A 245     -16.684 -15.618 -32.815  1.00 62.79           N
ATOM   3695 1HZ  LYS A 245     -17.646 -15.834 -32.577  1.00 62.79           H
ATOM   3696 2HZ  LYS A 245     -16.650 -14.735 -33.314  1.00 62.79           H
ATOM   3697 3HZ  LYS A 245     -16.308 -16.353 -33.404  1.00 62.79           H
ATOM   3698  HN  LYS A 245     -11.787 -13.724 -28.954  1.00 62.79           H
ATOM   3699  N   LYS A 246      -8.883 -14.672 -29.997  1.00 58.59           N
ATOM   3700  CA  LYS A 246      -7.515 -14.640 -30.484  1.00 58.59           C
ATOM   3701  C   LYS A 246      -6.557 -14.884 -29.316  1.00 58.59           C
ATOM   3702  O   LYS A 246      -6.669 -14.243 -28.272  1.00 58.59           O
ATOM   3703  HA  LYS A 246      -7.403 -15.456 -31.198  1.00 58.59           H
ATOM   3704  CB  LYS A 246      -7.245 -13.337 -31.239  1.00 58.59           C
ATOM   3705 1HB  LYS A 246      -7.642 -12.495 -30.672  1.00 58.59           H
ATOM   3706 2HB  LYS A 246      -6.171 -13.181 -31.330  1.00 58.59           H
ATOM   3707  CG  LYS A 246      -7.882 -13.368 -32.630  1.00 58.59           C
ATOM   3708 1HG  LYS A 246      -7.723 -14.345 -33.085  1.00 58.59           H
ATOM   3709 2HG  LYS A 246      -8.959 -13.227 -32.544  1.00 58.59           H
ATOM   3710  CD  LYS A 246      -7.290 -12.279 -33.528  1.00 58.59           C
ATOM   3711 1HD  LYS A 246      -7.552 -11.297 -33.136  1.00 58.59           H
ATOM   3712 2HD  LYS A 246      -6.202 -12.346 -33.518  1.00 58.59           H
ATOM   3713  CE  LYS A 246      -7.802 -12.415 -34.963  1.00 58.59           C
ATOM   3714 1HE  LYS A 246      -7.765 -13.459 -35.272  1.00 58.59           H
ATOM   3715 2HE  LYS A 246      -8.845 -12.103 -35.015  1.00 58.59           H
ATOM   3716  NZ  LYS A 246      -6.986 -11.591 -35.884  1.00 58.59           N
ATOM   3717 1HZ  LYS A 246      -7.364 -11.660 -36.823  1.00 58.59           H
ATOM   3718 2HZ  LYS A 246      -7.008 -10.624 -35.581  1.00 58.59           H
ATOM   3719 3HZ  LYS A 246      -6.029 -11.926 -35.879  1.00 58.59           H
ATOM   3720  HN  LYS A 246      -9.146 -13.897 -29.422  1.00 58.59           H
ATOM   3721  N   SER A 247      -5.636 -15.812 -29.532  1.00 56.28           N
ATOM   3722  CA  SER A 247      -4.785 -16.286 -28.454  1.00 56.28           C
ATOM   3723  C   SER A 247      -3.892 -15.149 -27.953  1.00 56.28           C
ATOM   3724  O   SER A 247      -3.480 -15.143 -26.794  1.00 56.28           O
ATOM   3725  HA  SER A 247      -5.467 -16.611 -27.669  1.00 56.28           H
ATOM   3726  CB  SER A 247      -3.930 -17.471 -28.908  1.00 56.28           C
ATOM   3727 1HB  SER A 247      -3.570 -18.014 -28.034  1.00 56.28           H
ATOM   3728 2HB  SER A 247      -4.546 -18.164 -29.482  1.00 56.28           H
ATOM   3729  OG  SER A 247      -2.820 -17.057 -29.699  1.00 56.28           O
ATOM   3730  HG  SER A 247      -2.291 -17.854 -29.992  1.00 56.28           H
ATOM   3731  HN  SER A 247      -5.467 -16.236 -30.422  1.00 56.28           H
ATOM   3732  N   SER A 248      -3.618 -14.214 -28.852  1.00 58.80           N
ATOM   3733  CA  SER A 248      -2.659 -13.161 -28.567  1.00 58.80           C
ATOM   3734  C   SER A 248      -3.093 -12.379 -27.326  1.00 58.80           C
ATOM   3735  O   SER A 248      -2.300 -11.637 -26.747  1.00 58.80           O
ATOM   3736  HA  SER A 248      -1.714 -13.673 -28.386  1.00 58.80           H
ATOM   3737  CB  SER A 248      -2.506 -12.218 -29.762  1.00 58.80           C
ATOM   3738 1HB  SER A 248      -1.677 -11.533 -29.580  1.00 58.80           H
ATOM   3739 2HB  SER A 248      -2.252 -12.796 -30.651  1.00 58.80           H
ATOM   3740  OG  SER A 248      -3.694 -11.470 -30.007  1.00 58.80           O
ATOM   3741  HG  SER A 248      -3.552 -10.844 -30.774  1.00 58.80           H
ATOM   3742  HN  SER A 248      -4.039 -14.169 -29.758  1.00 58.80           H
ATOM   3743  N   LYS A 249      -4.350 -12.571 -26.954  1.00 63.18           N
ATOM   3744  CA  LYS A 249      -4.934 -11.805 -25.866  1.00 63.18           C
ATOM   3745  C   LYS A 249      -4.343 -12.283 -24.538  1.00 63.18           C
ATOM   3746  O   LYS A 249      -4.315 -11.535 -23.562  1.00 63.18           O
ATOM   3747  HA  LYS A 249      -4.653 -10.762 -26.013  1.00 63.18           H
ATOM   3748  CB  LYS A 249      -6.461 -11.876 -25.920  1.00 63.18           C
ATOM   3749 1HB  LYS A 249      -6.779 -12.916 -25.987  1.00 63.18           H
ATOM   3750 2HB  LYS A 249      -6.880 -11.474 -24.998  1.00 63.18           H
ATOM   3751  CG  LYS A 249      -7.004 -11.093 -27.117  1.00 63.18           C
ATOM   3752 1HG  LYS A 249      -6.751 -10.038 -27.011  1.00 63.18           H
ATOM   3753 2HG  LYS A 249      -6.527 -11.444 -28.032  1.00 63.18           H
ATOM   3754  CD  LYS A 249      -8.521 -11.250 -27.233  1.00 63.18           C
ATOM   3755 1HD  LYS A 249      -8.762 -12.263 -27.557  1.00 63.18           H
ATOM   3756 2HD  LYS A 249      -8.981 -11.112 -26.254  1.00 63.18           H
ATOM   3757  CE  LYS A 249      -9.103 -10.240 -28.223  1.00 63.18           C
ATOM   3758 1HE  LYS A 249      -8.630  -9.268 -28.081  1.00 63.18           H
ATOM   3759 2HE  LYS A 249      -8.885 -10.555 -29.244  1.00 63.18           H
ATOM   3760  NZ  LYS A 249     -10.567 -10.116 -28.038  1.00 63.18           N
ATOM   3761 1HZ  LYS A 249     -10.870  -9.198 -28.341  1.00 63.18           H
ATOM   3762 2HZ  LYS A 249     -11.038 -10.826 -28.588  1.00 63.18           H
ATOM   3763 3HZ  LYS A 249     -10.795 -10.241 -27.058  1.00 63.18           H
ATOM   3764  HN  LYS A 249      -4.964 -13.233 -27.382  1.00 63.18           H
ATOM   3765  N   HIS A 250      -3.885 -13.526 -24.544  1.00 66.95           N
ATOM   3766  CA  HIS A 250      -3.272 -14.104 -23.359  1.00 66.95           C
ATOM   3767  C   HIS A 250      -2.042 -13.284 -22.967  1.00 66.95           C
ATOM   3768  O   HIS A 250      -1.810 -13.032 -21.785  1.00 66.95           O
ATOM   3769  HA  HIS A 250      -4.012 -14.038 -22.561  1.00 66.95           H
ATOM   3770  CB  HIS A 250      -2.953 -15.584 -23.579  1.00 66.95           C
ATOM   3771 1HB  HIS A 250      -2.387 -15.689 -24.505  1.00 66.95           H
ATOM   3772 2HB  HIS A 250      -2.310 -15.931 -22.771  1.00 66.95           H
ATOM   3773  CG  HIS A 250      -4.173 -16.471 -23.649  1.00 66.95           C
ATOM   3774  ND1 HIS A 250      -4.798 -16.976 -22.522  1.00 66.95           N
ATOM   3775  HD1 HIS A 250      -4.518 -16.813 -21.575  1.00 66.95           H
ATOM   3776  CD2 HIS A 250      -4.877 -16.938 -24.720  1.00 66.95           C
ATOM   3777  HD2 HIS A 250      -4.655 -16.730 -25.767  1.00 66.95           H
ATOM   3778  CE1 HIS A 250      -5.829 -17.712 -22.909  1.00 66.95           C
ATOM   3779  HE1 HIS A 250      -6.519 -18.244 -22.254  1.00 66.95           H
ATOM   3780  NE2 HIS A 250      -5.876 -17.688 -24.272  1.00 66.95           N
ATOM   3781  HN  HIS A 250      -3.928 -14.134 -25.336  1.00 66.95           H
ATOM   3782  N   LYS A 251      -1.284 -12.890 -23.980  1.00 68.81           N
ATOM   3783  CA  LYS A 251      -0.025 -12.204 -23.750  1.00 68.81           C
ATOM   3784  C   LYS A 251      -0.300 -10.844 -23.106  1.00 68.81           C
ATOM   3785  O   LYS A 251       0.476 -10.379 -22.272  1.00 68.81           O
ATOM   3786  HA  LYS A 251       0.553 -12.807 -23.050  1.00 68.81           H
ATOM   3787  CB  LYS A 251       0.783 -12.117 -25.047  1.00 68.81           C
ATOM   3788 1HB  LYS A 251       0.640 -13.027 -25.631  1.00 68.81           H
ATOM   3789 2HB  LYS A 251       0.416 -11.289 -25.654  1.00 68.81           H
ATOM   3790  CG  LYS A 251       2.272 -11.922 -24.754  1.00 68.81           C
ATOM   3791 1HG  LYS A 251       2.418 -10.998 -24.195  1.00 68.81           H
ATOM   3792 2HG  LYS A 251       2.632 -12.735 -24.124  1.00 68.81           H
ATOM   3793  CD  LYS A 251       3.084 -11.874 -26.050  1.00 68.81           C
ATOM   3794 1HD  LYS A 251       2.848 -12.744 -26.663  1.00 68.81           H
ATOM   3795 2HD  LYS A 251       2.805 -10.992 -26.626  1.00 68.81           H
ATOM   3796  CE  LYS A 251       4.585 -11.844 -25.755  1.00 68.81           C
ATOM   3797 1HE  LYS A 251       4.786 -11.159 -24.931  1.00 68.81           H
ATOM   3798 2HE  LYS A 251       4.920 -12.831 -25.437  1.00 68.81           H
ATOM   3799  NZ  LYS A 251       5.340 -11.420 -26.955  1.00 68.81           N
ATOM   3800 1HZ  LYS A 251       6.310 -11.261 -26.705  1.00 68.81           H
ATOM   3801 2HZ  LYS A 251       5.288 -12.146 -27.661  1.00 68.81           H
ATOM   3802 3HZ  LYS A 251       4.941 -10.563 -27.321  1.00 68.81           H
ATOM   3803  HN  LYS A 251      -1.518 -13.033 -24.942  1.00 68.81           H
ATOM   3804  N   ALA A 252      -1.408 -10.243 -23.517  1.00 70.45           N
ATOM   3805  CA  ALA A 252      -1.737  -8.899 -23.077  1.00 70.45           C
ATOM   3806  C   ALA A 252      -2.171  -8.939 -21.610  1.00 70.45           C
ATOM   3807  O   ALA A 252      -2.017  -7.956 -20.886  1.00 70.45           O
ATOM   3808  HA  ALA A 252      -0.837  -8.290 -23.164  1.00 70.45           H
ATOM   3809  CB  ALA A 252      -2.818  -8.313 -23.988  1.00 70.45           C
ATOM   3810 1HB  ALA A 252      -2.450  -8.280 -25.013  1.00 70.45           H
ATOM   3811 2HB  ALA A 252      -3.710  -8.939 -23.943  1.00 70.45           H
ATOM   3812 3HB  ALA A 252      -3.065  -7.305 -23.657  1.00 70.45           H
ATOM   3813  HN  ALA A 252      -2.072 -10.659 -24.138  1.00 70.45           H
ATOM   3814  N   LEU A 253      -2.704 -10.085 -21.215  1.00 78.97           N
ATOM   3815  CA  LEU A 253      -3.298 -10.219 -19.895  1.00 78.97           C
ATOM   3816  C   LEU A 253      -2.212 -10.604 -18.889  1.00 78.97           C
ATOM   3817  O   LEU A 253      -2.408 -10.478 -17.681  1.00 78.97           O
ATOM   3818  HA  LEU A 253      -3.698  -9.244 -19.617  1.00 78.97           H
ATOM   3819  CB  LEU A 253      -4.475 -11.197 -19.934  1.00 78.97           C
ATOM   3820 1HB  LEU A 253      -4.166 -12.084 -20.486  1.00 78.97           H
ATOM   3821 2HB  LEU A 253      -4.690 -11.515 -18.914  1.00 78.97           H
ATOM   3822  CG  LEU A 253      -5.767 -10.666 -20.557  1.00 78.97           C
ATOM   3823  HG  LEU A 253      -5.523 -10.215 -21.519  1.00 78.97           H
ATOM   3824  CD1 LEU A 253      -6.753 -11.804 -20.829  1.00 78.97           C
ATOM   3825 1HD1 LEU A 253      -6.301 -12.520 -21.516  1.00 78.97           H
ATOM   3826 2HD1 LEU A 253      -6.996 -12.305 -19.892  1.00 78.97           H
ATOM   3827 3HD1 LEU A 253      -7.663 -11.399 -21.272  1.00 78.97           H
ATOM   3828  CD2 LEU A 253      -6.384  -9.568 -19.688  1.00 78.97           C
ATOM   3829 1HD2 LEU A 253      -6.612  -9.971 -18.701  1.00 78.97           H
ATOM   3830 2HD2 LEU A 253      -5.679  -8.743 -19.590  1.00 78.97           H
ATOM   3831 3HD2 LEU A 253      -7.302  -9.209 -20.154  1.00 78.97           H
ATOM   3832  HN  LEU A 253      -2.734 -10.911 -21.778  1.00 78.97           H
ATOM   3833  N   LYS A 254      -1.091 -11.065 -19.423  1.00 79.69           N
ATOM   3834  CA  LYS A 254      -0.016 -11.571 -18.587  1.00 79.69           C
ATOM   3835  C   LYS A 254       0.358 -10.511 -17.548  1.00 79.69           C
ATOM   3836  O   LYS A 254       0.456 -10.810 -16.359  1.00 79.69           O
ATOM   3837  HA  LYS A 254      -0.394 -12.449 -18.063  1.00 79.69           H
ATOM   3838  CB  LYS A 254       1.163 -12.030 -19.448  1.00 79.69           C
ATOM   3839 1HB  LYS A 254       0.813 -12.731 -20.205  1.00 79.69           H
ATOM   3840 2HB  LYS A 254       1.586 -11.176 -19.977  1.00 79.69           H
ATOM   3841  CG  LYS A 254       2.243 -12.692 -18.591  1.00 79.69           C
ATOM   3842 1HG  LYS A 254       2.618 -11.979 -17.857  1.00 79.69           H
ATOM   3843 2HG  LYS A 254       1.812 -13.524 -18.035  1.00 79.69           H
ATOM   3844  CD  LYS A 254       3.399 -13.196 -19.458  1.00 79.69           C
ATOM   3845 1HD  LYS A 254       3.028 -13.929 -20.174  1.00 79.69           H
ATOM   3846 2HD  LYS A 254       3.813 -12.368 -20.034  1.00 79.69           H
ATOM   3847  CE  LYS A 254       4.496 -13.825 -18.597  1.00 79.69           C
ATOM   3848 1HE  LYS A 254       4.936 -13.068 -17.948  1.00 79.69           H
ATOM   3849 2HE  LYS A 254       4.066 -14.589 -17.950  1.00 79.69           H
ATOM   3850  NZ  LYS A 254       5.545 -14.424 -19.452  1.00 79.69           N
ATOM   3851 1HZ  LYS A 254       6.262 -14.839 -18.867  1.00 79.69           H
ATOM   3852 2HZ  LYS A 254       5.133 -15.140 -20.041  1.00 79.69           H
ATOM   3853 3HZ  LYS A 254       5.959 -13.705 -20.035  1.00 79.69           H
ATOM   3854  HN  LYS A 254      -0.912 -11.096 -20.406  1.00 79.69           H
ATOM   3855  N   VAL A 255       0.557  -9.295 -18.035  1.00 79.33           N
ATOM   3856  CA  VAL A 255       1.033  -8.217 -17.185  1.00 79.33           C
ATOM   3857  C   VAL A 255       0.053  -8.015 -16.027  1.00 79.33           C
ATOM   3858  O   VAL A 255       0.462  -7.926 -14.871  1.00 79.33           O
ATOM   3859  HA  VAL A 255       1.998  -8.521 -16.778  1.00 79.33           H
ATOM   3860  CB  VAL A 255       1.246  -6.950 -18.016  1.00 79.33           C
ATOM   3861  HB  VAL A 255       0.296  -6.695 -18.486  1.00 79.33           H
ATOM   3862  CG1 VAL A 255       1.661  -5.776 -17.128  1.00 79.33           C
ATOM   3863 1HG1 VAL A 255       0.881  -5.584 -16.391  1.00 79.33           H
ATOM   3864 2HG1 VAL A 255       2.592  -6.018 -16.616  1.00 79.33           H
ATOM   3865 3HG1 VAL A 255       1.805  -4.888 -17.744  1.00 79.33           H
ATOM   3866  CG2 VAL A 255       2.271  -7.189 -19.126  1.00 79.33           C
ATOM   3867 1HG2 VAL A 255       3.224  -7.480 -18.683  1.00 79.33           H
ATOM   3868 2HG2 VAL A 255       1.918  -7.983 -19.783  1.00 79.33           H
ATOM   3869 3HG2 VAL A 255       2.403  -6.272 -19.701  1.00 79.33           H
ATOM   3870  HN  VAL A 255       0.398  -9.042 -18.989  1.00 79.33           H
ATOM   3871  N   THR A 256      -1.223  -7.950 -16.379  1.00 79.34           N
ATOM   3872  CA  THR A 256      -2.250  -7.607 -15.409  1.00 79.34           C
ATOM   3873  C   THR A 256      -2.329  -8.675 -14.316  1.00 79.34           C
ATOM   3874  O   THR A 256      -2.461  -8.352 -13.137  1.00 79.34           O
ATOM   3875  HA  THR A 256      -1.966  -6.673 -14.924  1.00 79.34           H
ATOM   3876  CB  THR A 256      -3.566  -7.411 -16.164  1.00 79.34           C
ATOM   3877  HB  THR A 256      -3.968  -8.367 -16.500  1.00 79.34           H
ATOM   3878  OG1 THR A 256      -3.240  -6.484 -17.196  1.00 79.34           O
ATOM   3879  HG1 THR A 256      -3.401  -6.898 -18.091  1.00 79.34           H
ATOM   3880  CG2 THR A 256      -4.618  -6.682 -15.326  1.00 79.34           C
ATOM   3881 1HG2 THR A 256      -4.242  -5.698 -15.047  1.00 79.34           H
ATOM   3882 2HG2 THR A 256      -4.830  -7.260 -14.426  1.00 79.34           H
ATOM   3883 3HG2 THR A 256      -5.533  -6.570 -15.909  1.00 79.34           H
ATOM   3884  HN  THR A 256      -1.558  -8.126 -17.304  1.00 79.34           H
ATOM   3885  N   ILE A 257      -2.245  -9.925 -14.747  1.00 81.57           N
ATOM   3886  CA  ILE A 257      -2.315 -11.042 -13.821  1.00 81.57           C
ATOM   3887  C   ILE A 257      -1.155 -10.950 -12.828  1.00 81.57           C
ATOM   3888  O   ILE A 257      -1.350 -11.103 -11.624  1.00 81.57           O
ATOM   3889  HA  ILE A 257      -3.250 -10.950 -13.268  1.00 81.57           H
ATOM   3890  CB  ILE A 257      -2.369 -12.368 -14.584  1.00 81.57           C
ATOM   3891  HB  ILE A 257      -1.545 -12.384 -15.298  1.00 81.57           H
ATOM   3892  CG1 ILE A 257      -3.666 -12.487 -15.386  1.00 81.57           C
ATOM   3893 1HG1 ILE A 257      -4.509 -12.602 -14.706  1.00 81.57           H
ATOM   3894 2HG1 ILE A 257      -3.834 -11.569 -15.950  1.00 81.57           H
ATOM   3895  CG2 ILE A 257      -2.170 -13.553 -13.637  1.00 81.57           C
ATOM   3896 1HG2 ILE A 257      -1.198 -13.470 -13.149  1.00 81.57           H
ATOM   3897 2HG2 ILE A 257      -2.956 -13.552 -12.883  1.00 81.57           H
ATOM   3898 3HG2 ILE A 257      -2.212 -14.483 -14.205  1.00 81.57           H
ATOM   3899  CD1 ILE A 257      -3.610 -13.677 -16.345  1.00 81.57           C
ATOM   3900 1HD1 ILE A 257      -2.780 -13.546 -17.040  1.00 81.57           H
ATOM   3901 2HD1 ILE A 257      -3.465 -14.596 -15.776  1.00 81.57           H
ATOM   3902 3HD1 ILE A 257      -4.544 -13.739 -16.903  1.00 81.57           H
ATOM   3903  HN  ILE A 257      -2.130 -10.179 -15.708  1.00 81.57           H
ATOM   3904  N   THR A 258       0.028 -10.701 -13.371  1.00 85.38           N
ATOM   3905  CA  THR A 258       1.237 -10.704 -12.565  1.00 85.38           C
ATOM   3906  C   THR A 258       1.159  -9.625 -11.483  1.00 85.38           C
ATOM   3907  O   THR A 258       1.442  -9.889 -10.316  1.00 85.38           O
ATOM   3908  HA  THR A 258       1.307 -11.664 -12.054  1.00 85.38           H
ATOM   3909  CB  THR A 258       2.433 -10.537 -13.505  1.00 85.38           C
ATOM   3910  HB  THR A 258       2.419  -9.556 -13.981  1.00 85.38           H
ATOM   3911  OG1 THR A 258       2.338 -11.651 -14.388  1.00 85.38           O
ATOM   3912  HG1 THR A 258       1.734 -11.430 -15.154  1.00 85.38           H
ATOM   3913  CG2 THR A 258       3.771 -10.739 -12.792  1.00 85.38           C
ATOM   3914 1HG2 THR A 258       3.811 -11.744 -12.373  1.00 85.38           H
ATOM   3915 2HG2 THR A 258       3.870 -10.007 -11.990  1.00 85.38           H
ATOM   3916 3HG2 THR A 258       4.586 -10.609 -13.505  1.00 85.38           H
ATOM   3917  HN  THR A 258       0.167 -10.500 -14.341  1.00 85.38           H
ATOM   3918  N   VAL A 259       0.774  -8.431 -11.910  1.00 84.16           N
ATOM   3919  CA  VAL A 259       0.727  -7.293 -11.008  1.00 84.16           C
ATOM   3920  C   VAL A 259      -0.254  -7.588  -9.871  1.00 84.16           C
ATOM   3921  O   VAL A 259       0.047  -7.335  -8.706  1.00 84.16           O
ATOM   3922  HA  VAL A 259       1.724  -7.166 -10.586  1.00 84.16           H
ATOM   3923  CB  VAL A 259       0.376  -6.023 -11.785  1.00 84.16           C
ATOM   3924  HB  VAL A 259      -0.522  -6.224 -12.369  1.00 84.16           H
ATOM   3925  CG1 VAL A 259       0.068  -4.865 -10.834  1.00 84.16           C
ATOM   3926 1HG1 VAL A 259      -0.777  -5.131 -10.199  1.00 84.16           H
ATOM   3927 2HG1 VAL A 259       0.940  -4.664 -10.212  1.00 84.16           H
ATOM   3928 3HG1 VAL A 259      -0.178  -3.975 -11.413  1.00 84.16           H
ATOM   3929  CG2 VAL A 259       1.495  -5.649 -12.760  1.00 84.16           C
ATOM   3930 1HG2 VAL A 259       2.417  -5.475 -12.205  1.00 84.16           H
ATOM   3931 2HG2 VAL A 259       1.646  -6.463 -13.469  1.00 84.16           H
ATOM   3932 3HG2 VAL A 259       1.219  -4.743 -13.299  1.00 84.16           H
ATOM   3933  HN  VAL A 259       0.498  -8.236 -12.851  1.00 84.16           H
ATOM   3934  N   LEU A 260      -1.406  -8.121 -10.251  1.00 83.40           N
ATOM   3935  CA  LEU A 260      -2.446  -8.422  -9.282  1.00 83.40           C
ATOM   3936  C   LEU A 260      -1.908  -9.423  -8.257  1.00 83.40           C
ATOM   3937  O   LEU A 260      -1.975  -9.181  -7.053  1.00 83.40           O
ATOM   3938  HA  LEU A 260      -2.689  -7.494  -8.764  1.00 83.40           H
ATOM   3939  CB  LEU A 260      -3.719  -8.892  -9.990  1.00 83.40           C
ATOM   3940 1HB  LEU A 260      -3.966  -8.168 -10.767  1.00 83.40           H
ATOM   3941 2HB  LEU A 260      -3.505  -9.836 -10.490  1.00 83.40           H
ATOM   3942  CG  LEU A 260      -4.949  -9.084  -9.101  1.00 83.40           C
ATOM   3943  HG  LEU A 260      -4.691  -9.787  -8.309  1.00 83.40           H
ATOM   3944  CD1 LEU A 260      -5.350  -7.770  -8.427  1.00 83.40           C
ATOM   3945 1HD1 LEU A 260      -4.525  -7.412  -7.811  1.00 83.40           H
ATOM   3946 2HD1 LEU A 260      -5.582  -7.027  -9.190  1.00 83.40           H
ATOM   3947 3HD1 LEU A 260      -6.227  -7.936  -7.802  1.00 83.40           H
ATOM   3948  CD2 LEU A 260      -6.106  -9.699  -9.891  1.00 83.40           C
ATOM   3949 1HD2 LEU A 260      -6.371  -9.041 -10.718  1.00 83.40           H
ATOM   3950 2HD2 LEU A 260      -5.802 -10.670 -10.283  1.00 83.40           H
ATOM   3951 3HD2 LEU A 260      -6.967  -9.825  -9.236  1.00 83.40           H
ATOM   3952  HN  LEU A 260      -1.634  -8.345 -11.198  1.00 83.40           H
ATOM   3953  N   THR A 261      -1.386 -10.526  -8.773  1.00 85.94           N
ATOM   3954  CA  THR A 261      -0.967 -11.625  -7.920  1.00 85.94           C
ATOM   3955  C   THR A 261       0.091 -11.152  -6.921  1.00 85.94           C
ATOM   3956  O   THR A 261       0.044 -11.511  -5.745  1.00 85.94           O
ATOM   3957  HA  THR A 261      -1.828 -11.958  -7.340  1.00 85.94           H
ATOM   3958  CB  THR A 261      -0.486 -12.765  -8.820  1.00 85.94           C
ATOM   3959  HB  THR A 261       0.372 -12.455  -9.416  1.00 85.94           H
ATOM   3960  OG1 THR A 261      -1.646 -13.138  -9.559  1.00 85.94           O
ATOM   3961  HG1 THR A 261      -1.687 -12.621 -10.414  1.00 85.94           H
ATOM   3962  CG2 THR A 261      -0.128 -14.025  -8.028  1.00 85.94           C
ATOM   3963 1HG2 THR A 261      -1.006 -14.374  -7.485  1.00 85.94           H
ATOM   3964 2HG2 THR A 261       0.669 -13.796  -7.322  1.00 85.94           H
ATOM   3965 3HG2 THR A 261       0.207 -14.803  -8.715  1.00 85.94           H
ATOM   3966  HN  THR A 261      -1.248 -10.675  -9.752  1.00 85.94           H
ATOM   3967  N   VAL A 262       1.020 -10.354  -7.425  1.00 88.43           N
ATOM   3968  CA  VAL A 262       2.138  -9.902  -6.615  1.00 88.43           C
ATOM   3969  C   VAL A 262       1.617  -9.014  -5.483  1.00 88.43           C
ATOM   3970  O   VAL A 262       2.095  -9.098  -4.353  1.00 88.43           O
ATOM   3971  HA  VAL A 262       2.608 -10.784  -6.181  1.00 88.43           H
ATOM   3972  CB  VAL A 262       3.173  -9.200  -7.497  1.00 88.43           C
ATOM   3973  HB  VAL A 262       2.657  -8.431  -8.072  1.00 88.43           H
ATOM   3974  CG1 VAL A 262       4.242  -8.512  -6.646  1.00 88.43           C
ATOM   3975 1HG1 VAL A 262       3.772  -7.770  -6.001  1.00 88.43           H
ATOM   3976 2HG1 VAL A 262       4.752  -9.256  -6.033  1.00 88.43           H
ATOM   3977 3HG1 VAL A 262       4.965  -8.021  -7.297  1.00 88.43           H
ATOM   3978  CG2 VAL A 262       3.806 -10.181  -8.486  1.00 88.43           C
ATOM   3979 1HG2 VAL A 262       4.301 -10.982  -7.937  1.00 88.43           H
ATOM   3980 2HG2 VAL A 262       3.031 -10.603  -9.125  1.00 88.43           H
ATOM   3981 3HG2 VAL A 262       4.538  -9.656  -9.100  1.00 88.43           H
ATOM   3982  HN  VAL A 262       1.017 -10.017  -8.367  1.00 88.43           H
ATOM   3983  N   PHE A 263       0.642  -8.184  -5.826  1.00 86.52           N
ATOM   3984  CA  PHE A 263       0.031  -7.303  -4.846  1.00 86.52           C
ATOM   3985  C   PHE A 263      -0.633  -8.105  -3.725  1.00 86.52           C
ATOM   3986  O   PHE A 263      -0.428  -7.819  -2.547  1.00 86.52           O
ATOM   3987  HA  PHE A 263       0.825  -6.685  -4.427  1.00 86.52           H
ATOM   3988  CB  PHE A 263      -1.040  -6.492  -5.580  1.00 86.52           C
ATOM   3989 1HB  PHE A 263      -0.576  -5.969  -6.416  1.00 86.52           H
ATOM   3990 2HB  PHE A 263      -1.775  -7.178  -6.001  1.00 86.52           H
ATOM   3991  CG  PHE A 263      -1.762  -5.473  -4.697  1.00 86.52           C
ATOM   3992  CD1 PHE A 263      -2.936  -5.805  -4.096  1.00 86.52           C
ATOM   3993  HD1 PHE A 263      -3.362  -6.797  -4.242  1.00 86.52           H
ATOM   3994  CD2 PHE A 263      -1.231  -4.234  -4.514  1.00 86.52           C
ATOM   3995  HD2 PHE A 263      -0.291  -3.968  -4.996  1.00 86.52           H
ATOM   3996  CE1 PHE A 263      -3.607  -4.858  -3.276  1.00 86.52           C
ATOM   3997  HE1 PHE A 263      -4.547  -5.125  -2.794  1.00 86.52           H
ATOM   3998  CE2 PHE A 263      -1.902  -3.288  -3.695  1.00 86.52           C
ATOM   3999  HE2 PHE A 263      -1.476  -2.295  -3.548  1.00 86.52           H
ATOM   4000  CZ  PHE A 263      -3.075  -3.620  -3.093  1.00 86.52           C
ATOM   4001  HZ  PHE A 263      -3.590  -2.894  -2.464  1.00 86.52           H
ATOM   4002  HN  PHE A 263       0.272  -8.108  -6.752  1.00 86.52           H
ATOM   4003  N   VAL A 264      -1.415  -9.094  -4.132  1.00 84.44           N
ATOM   4004  CA  VAL A 264      -2.188  -9.877  -3.183  1.00 84.44           C
ATOM   4005  C   VAL A 264      -1.237 -10.565  -2.202  1.00 84.44           C
ATOM   4006  O   VAL A 264      -1.432 -10.495  -0.990  1.00 84.44           O
ATOM   4007  HA  VAL A 264      -2.824  -9.186  -2.629  1.00 84.44           H
ATOM   4008  CB  VAL A 264      -3.093 -10.860  -3.928  1.00 84.44           C
ATOM   4009  HB  VAL A 264      -2.456 -11.525  -4.511  1.00 84.44           H
ATOM   4010  CG1 VAL A 264      -3.896 -11.717  -2.948  1.00 84.44           C
ATOM   4011 1HG1 VAL A 264      -3.212 -12.282  -2.315  1.00 84.44           H
ATOM   4012 2HG1 VAL A 264      -4.518 -11.072  -2.327  1.00 84.44           H
ATOM   4013 3HG1 VAL A 264      -4.531 -12.407  -3.505  1.00 84.44           H
ATOM   4014  CG2 VAL A 264      -4.018 -10.125  -4.900  1.00 84.44           C
ATOM   4015 1HG2 VAL A 264      -4.644  -9.425  -4.346  1.00 84.44           H
ATOM   4016 2HG2 VAL A 264      -3.420  -9.578  -5.629  1.00 84.44           H
ATOM   4017 3HG2 VAL A 264      -4.650 -10.847  -5.417  1.00 84.44           H
ATOM   4018  HN  VAL A 264      -1.524  -9.363  -5.089  1.00 84.44           H
ATOM   4019  N   LEU A 265      -0.228 -11.216  -2.763  1.00 89.00           N
ATOM   4020  CA  LEU A 265       0.630 -12.086  -1.978  1.00 89.00           C
ATOM   4021  C   LEU A 265       1.407 -11.247  -0.962  1.00 89.00           C
ATOM   4022  O   LEU A 265       1.750 -11.731   0.115  1.00 89.00           O
ATOM   4023  HA  LEU A 265      -0.014 -12.777  -1.435  1.00 89.00           H
ATOM   4024  CB  LEU A 265       1.524 -12.925  -2.894  1.00 89.00           C
ATOM   4025 1HB  LEU A 265       2.023 -12.256  -3.595  1.00 89.00           H
ATOM   4026 2HB  LEU A 265       2.301 -13.388  -2.286  1.00 89.00           H
ATOM   4027  CG  LEU A 265       0.821 -14.024  -3.694  1.00 89.00           C
ATOM   4028  HG  LEU A 265       0.033 -13.562  -4.289  1.00 89.00           H
ATOM   4029  CD1 LEU A 265       1.788 -14.696  -4.670  1.00 89.00           C
ATOM   4030 1HD1 LEU A 265       2.178 -13.953  -5.365  1.00 89.00           H
ATOM   4031 2HD1 LEU A 265       2.613 -15.142  -4.115  1.00 89.00           H
ATOM   4032 3HD1 LEU A 265       1.263 -15.473  -5.226  1.00 89.00           H
ATOM   4033  CD2 LEU A 265       0.150 -15.036  -2.764  1.00 89.00           C
ATOM   4034 1HD2 LEU A 265       0.903 -15.497  -2.124  1.00 89.00           H
ATOM   4035 2HD2 LEU A 265      -0.589 -14.527  -2.145  1.00 89.00           H
ATOM   4036 3HD2 LEU A 265      -0.342 -15.806  -3.358  1.00 89.00           H
ATOM   4037  HN  LEU A 265       0.005 -11.156  -3.734  1.00 89.00           H
ATOM   4038  N   SER A 266       1.662 -10.003  -1.341  1.00 90.89           N
ATOM   4039  CA  SER A 266       2.477  -9.123  -0.521  1.00 90.89           C
ATOM   4040  C   SER A 266       1.625  -8.508   0.591  1.00 90.89           C
ATOM   4041  O   SER A 266       2.092  -8.345   1.718  1.00 90.89           O
ATOM   4042  HA  SER A 266       3.255  -9.760  -0.099  1.00 90.89           H
ATOM   4043  CB  SER A 266       3.122  -8.023  -1.366  1.00 90.89           C
ATOM   4044 1HB  SER A 266       3.666  -7.338  -0.715  1.00 90.89           H
ATOM   4045 2HB  SER A 266       3.852  -8.467  -2.043  1.00 90.89           H
ATOM   4046  OG  SER A 266       2.157  -7.294  -2.120  1.00 90.89           O
ATOM   4047  HG  SER A 266       2.051  -7.704  -3.026  1.00 90.89           H
ATOM   4048  HN  SER A 266       1.324  -9.597  -2.189  1.00 90.89           H
ATOM   4049  N   GLN A 267       0.391  -8.182   0.236  1.00 89.61           N
ATOM   4050  CA  GLN A 267      -0.456  -7.391   1.113  1.00 89.61           C
ATOM   4051  C   GLN A 267      -1.216  -8.302   2.079  1.00 89.61           C
ATOM   4052  O   GLN A 267      -1.530  -7.902   3.199  1.00 89.61           O
ATOM   4053  HA  GLN A 267       0.224  -6.747   1.670  1.00 89.61           H
ATOM   4054  CB  GLN A 267      -1.421  -6.522   0.305  1.00 89.61           C
ATOM   4055 1HB  GLN A 267      -2.031  -7.153  -0.341  1.00 89.61           H
ATOM   4056 2HB  GLN A 267      -2.103  -6.005   0.981  1.00 89.61           H
ATOM   4057  CG  GLN A 267      -0.660  -5.499  -0.541  1.00 89.61           C
ATOM   4058 1HG  GLN A 267      -0.021  -6.017  -1.256  1.00 89.61           H
ATOM   4059 2HG  GLN A 267      -1.366  -4.903  -1.119  1.00 89.61           H
ATOM   4060  CD  GLN A 267       0.189  -4.581   0.340  1.00 89.61           C
ATOM   4061  OE1 GLN A 267      -0.252  -4.071   1.357  1.00 89.61           O
ATOM   4062  NE2 GLN A 267       1.430  -4.401  -0.104  1.00 89.61           N
ATOM   4063 1HE2 GLN A 267       1.729  -4.850  -0.947  1.00 89.61           H
ATOM   4064 2HE2 GLN A 267       2.063  -3.817   0.403  1.00 89.61           H
ATOM   4065  HN  GLN A 267      -0.030  -8.448  -0.631  1.00 89.61           H
ATOM   4066  N   PHE A 268      -1.490  -9.511   1.611  1.00 89.92           N
ATOM   4067  CA  PHE A 268      -2.385 -10.405   2.325  1.00 89.92           C
ATOM   4068  C   PHE A 268      -1.877 -10.673   3.743  1.00 89.92           C
ATOM   4069  O   PHE A 268      -2.613 -10.502   4.713  1.00 89.92           O
ATOM   4070  HA  PHE A 268      -3.358  -9.916   2.376  1.00 89.92           H
ATOM   4071  CB  PHE A 268      -2.414 -11.724   1.548  1.00 89.92           C
ATOM   4072 1HB  PHE A 268      -2.734 -11.524   0.526  1.00 89.92           H
ATOM   4073 2HB  PHE A 268      -1.401 -12.123   1.494  1.00 89.92           H
ATOM   4074  CG  PHE A 268      -3.333 -12.785   2.157  1.00 89.92           C
ATOM   4075  CD1 PHE A 268      -2.815 -13.754   2.958  1.00 89.92           C
ATOM   4076  HD1 PHE A 268      -1.746 -13.775   3.166  1.00 89.92           H
ATOM   4077  CD2 PHE A 268      -4.668 -12.758   1.897  1.00 89.92           C
ATOM   4078  HD2 PHE A 268      -5.083 -11.981   1.255  1.00 89.92           H
ATOM   4079  CE1 PHE A 268      -3.668 -14.739   3.523  1.00 89.92           C
ATOM   4080  HE1 PHE A 268      -3.253 -15.516   4.165  1.00 89.92           H
ATOM   4081  CE2 PHE A 268      -5.521 -13.743   2.462  1.00 89.92           C
ATOM   4082  HE2 PHE A 268      -6.590 -13.722   2.254  1.00 89.92           H
ATOM   4083  CZ  PHE A 268      -5.003 -14.712   3.263  1.00 89.92           C
ATOM   4084  HZ  PHE A 268      -5.658 -15.468   3.697  1.00 89.92           H
ATOM   4085  HN  PHE A 268      -1.113  -9.880   0.761  1.00 89.92           H
ATOM   4086  N   PRO A 269      -0.614 -11.097   3.888  1.00 93.64           N
ATOM   4087  CA  PRO A 269      -0.098 -11.494   5.201  1.00 93.64           C
ATOM   4088  C   PRO A 269      -0.314 -10.420   6.254  1.00 93.64           C
ATOM   4089  O   PRO A 269      -0.723 -10.718   7.375  1.00 93.64           O
ATOM   4090  HA  PRO A 269      -0.639 -12.366   5.568  1.00 93.64           H
ATOM   4091  CB  PRO A 269       1.389 -11.747   4.944  1.00 93.64           C
ATOM   4092 1HB  PRO A 269       1.986 -10.853   5.126  1.00 93.64           H
ATOM   4093 2HB  PRO A 269       1.781 -12.529   5.594  1.00 93.64           H
ATOM   4094  CG  PRO A 269       1.429 -12.162   3.478  1.00 93.64           C
ATOM   4095 1HG  PRO A 269       2.423 -12.036   3.049  1.00 93.64           H
ATOM   4096 2HG  PRO A 269       1.168 -13.212   3.347  1.00 93.64           H
ATOM   4097  CD  PRO A 269       0.409 -11.236   2.836  1.00 93.64           C
ATOM   4098 1HD  PRO A 269       0.846 -10.272   2.573  1.00 93.64           H
ATOM   4099 2HD  PRO A 269       0.000 -11.658   1.918  1.00 93.64           H
ATOM   4100  N   TYR A 270      -0.030  -9.186   5.863  1.00 93.96           N
ATOM   4101  CA  TYR A 270      -0.085  -8.074   6.796  1.00 93.96           C
ATOM   4102  C   TYR A 270      -1.516  -7.840   7.285  1.00 93.96           C
ATOM   4103  O   TYR A 270      -1.740  -7.617   8.474  1.00 93.96           O
ATOM   4104  HA  TYR A 270       0.548  -8.318   7.649  1.00 93.96           H
ATOM   4105  CB  TYR A 270       0.381  -6.844   6.014  1.00 93.96           C
ATOM   4106 1HB  TYR A 270       1.425  -6.980   5.732  1.00 93.96           H
ATOM   4107 2HB  TYR A 270      -0.192  -6.776   5.089  1.00 93.96           H
ATOM   4108  CG  TYR A 270       0.242  -5.528   6.782  1.00 93.96           C
ATOM   4109  CD1 TYR A 270      -0.648  -4.567   6.348  1.00 93.96           C
ATOM   4110  HD1 TYR A 270      -1.251  -4.745   5.458  1.00 93.96           H
ATOM   4111  CD2 TYR A 270       1.006  -5.303   7.909  1.00 93.96           C
ATOM   4112  HD2 TYR A 270       1.709  -6.063   8.252  1.00 93.96           H
ATOM   4113  CE1 TYR A 270      -0.779  -3.329   7.071  1.00 93.96           C
ATOM   4114  HE1 TYR A 270      -1.478  -2.561   6.739  1.00 93.96           H
ATOM   4115  CE2 TYR A 270       0.875  -4.065   8.632  1.00 93.96           C
ATOM   4116  HE2 TYR A 270       1.473  -3.874   9.523  1.00 93.96           H
ATOM   4117  CZ  TYR A 270      -0.011  -3.139   8.177  1.00 93.96           C
ATOM   4118  OH  TYR A 270      -0.135  -1.969   8.860  1.00 93.96           O
ATOM   4119  HH  TYR A 270       0.352  -2.029   9.732  1.00 93.96           H
ATOM   4120  HN  TYR A 270       0.234  -8.943   4.929  1.00 93.96           H
ATOM   4121  N   ASN A 271      -2.446  -7.898   6.344  1.00 90.12           N
ATOM   4122  CA  ASN A 271      -3.840  -7.624   6.652  1.00 90.12           C
ATOM   4123  C   ASN A 271      -4.391  -8.740   7.541  1.00 90.12           C
ATOM   4124  O   ASN A 271      -5.318  -8.518   8.319  1.00 90.12           O
ATOM   4125  HA  ASN A 271      -3.838  -6.655   7.151  1.00 90.12           H
ATOM   4126  CB  ASN A 271      -4.685  -7.574   5.377  1.00 90.12           C
ATOM   4127 1HB  ASN A 271      -4.433  -8.419   4.736  1.00 90.12           H
ATOM   4128 2HB  ASN A 271      -5.740  -7.673   5.633  1.00 90.12           H
ATOM   4129  CG  ASN A 271      -4.458  -6.265   4.619  1.00 90.12           C
ATOM   4130  OD1 ASN A 271      -4.855  -5.193   5.047  1.00 90.12           O
ATOM   4131  ND2 ASN A 271      -3.799  -6.410   3.473  1.00 90.12           N
ATOM   4132 1HD2 ASN A 271      -3.501  -7.319   3.180  1.00 90.12           H
ATOM   4133 2HD2 ASN A 271      -3.602  -5.612   2.905  1.00 90.12           H
ATOM   4134  HN  ASN A 271      -2.262  -8.128   5.389  1.00 90.12           H
ATOM   4135  N   CYS A 272      -3.796  -9.915   7.398  1.00 92.80           N
ATOM   4136  CA  CYS A 272      -4.151 -11.042   8.244  1.00 92.80           C
ATOM   4137  C   CYS A 272      -3.839 -10.670   9.695  1.00 92.80           C
ATOM   4138  O   CYS A 272      -4.651 -10.904  10.588  1.00 92.80           O
ATOM   4139  HA  CYS A 272      -5.220 -11.210   8.109  1.00 92.80           H
ATOM   4140  CB  CYS A 272      -3.430 -12.321   7.815  1.00 92.80           C
ATOM   4141 1HB  CYS A 272      -2.363 -12.127   7.704  1.00 92.80           H
ATOM   4142 2HB  CYS A 272      -3.537 -13.084   8.586  1.00 92.80           H
ATOM   4143  SG  CYS A 272      -4.122 -12.930   6.234  1.00 92.80           S
ATOM   4144  HG  CYS A 272      -3.530 -12.020   5.465  1.00 92.80           H
ATOM   4145  HN  CYS A 272      -3.086 -10.104   6.720  1.00 92.80           H
ATOM   4146  N   ILE A 273      -2.659 -10.096   9.885  1.00 93.71           N
ATOM   4147  CA  ILE A 273      -2.209  -9.733  11.218  1.00 93.71           C
ATOM   4148  C   ILE A 273      -3.071  -8.585  11.747  1.00 93.71           C
ATOM   4149  O   ILE A 273      -3.407  -8.551  12.930  1.00 93.71           O
ATOM   4150  HA  ILE A 273      -2.358 -10.601  11.860  1.00 93.71           H
ATOM   4151  CB  ILE A 273      -0.711  -9.425  11.212  1.00 93.71           C
ATOM   4152  HB  ILE A 273      -0.526  -8.639  10.480  1.00 93.71           H
ATOM   4153  CG1 ILE A 273       0.099 -10.648  10.776  1.00 93.71           C
ATOM   4154 1HG1 ILE A 273      -0.211 -10.956   9.777  1.00 93.71           H
ATOM   4155 2HG1 ILE A 273       1.155 -10.387  10.715  1.00 93.71           H
ATOM   4156  CG2 ILE A 273      -0.255  -8.892  12.572  1.00 93.71           C
ATOM   4157 1HG2 ILE A 273      -0.799  -7.976  12.803  1.00 93.71           H
ATOM   4158 2HG2 ILE A 273      -0.456  -9.638  13.340  1.00 93.71           H
ATOM   4159 3HG2 ILE A 273       0.814  -8.681  12.540  1.00 93.71           H
ATOM   4160  CD1 ILE A 273      -0.091 -11.809  11.755  1.00 93.71           C
ATOM   4161 1HD1 ILE A 273       0.243 -11.505  12.747  1.00 93.71           H
ATOM   4162 2HD1 ILE A 273      -1.145 -12.083  11.793  1.00 93.71           H
ATOM   4163 3HD1 ILE A 273       0.496 -12.665  11.421  1.00 93.71           H
ATOM   4164  HN  ILE A 273      -2.018  -9.881   9.149  1.00 93.71           H
ATOM   4165  N   LEU A 274      -3.404  -7.673  10.845  1.00 92.89           N
ATOM   4166  CA  LEU A 274      -4.259  -6.552  11.195  1.00 92.89           C
ATOM   4167  C   LEU A 274      -5.589  -7.080  11.737  1.00 92.89           C
ATOM   4168  O   LEU A 274      -6.152  -6.513  12.672  1.00 92.89           O
ATOM   4169  HA  LEU A 274      -3.760  -5.995  11.989  1.00 92.89           H
ATOM   4170  CB  LEU A 274      -4.413  -5.603  10.005  1.00 92.89           C
ATOM   4171 1HB  LEU A 274      -4.531  -6.201   9.102  1.00 92.89           H
ATOM   4172 2HB  LEU A 274      -5.335  -5.036  10.134  1.00 92.89           H
ATOM   4173  CG  LEU A 274      -3.266  -4.615   9.782  1.00 92.89           C
ATOM   4174  HG  LEU A 274      -2.354  -5.185   9.606  1.00 92.89           H
ATOM   4175  CD1 LEU A 274      -3.513  -3.760   8.537  1.00 92.89           C
ATOM   4176 1HD1 LEU A 274      -3.593  -4.406   7.663  1.00 92.89           H
ATOM   4177 2HD1 LEU A 274      -4.439  -3.199   8.660  1.00 92.89           H
ATOM   4178 3HD1 LEU A 274      -2.683  -3.067   8.402  1.00 92.89           H
ATOM   4179  CD2 LEU A 274      -3.030  -3.759  11.028  1.00 92.89           C
ATOM   4180 1HD2 LEU A 274      -3.936  -3.197  11.259  1.00 92.89           H
ATOM   4181 2HD2 LEU A 274      -2.778  -4.403  11.869  1.00 92.89           H
ATOM   4182 3HD2 LEU A 274      -2.210  -3.065  10.842  1.00 92.89           H
ATOM   4183  HN  LEU A 274      -3.100  -7.691   9.893  1.00 92.89           H
ATOM   4184  N   LEU A 275      -6.053  -8.160  11.125  1.00 93.68           N
ATOM   4185  CA  LEU A 275      -7.305  -8.773  11.535  1.00 93.68           C
ATOM   4186  C   LEU A 275      -7.179  -9.261  12.980  1.00 93.68           C
ATOM   4187  O   LEU A 275      -8.065  -9.023  13.799  1.00 93.68           O
ATOM   4188  HA  LEU A 275      -8.074  -8.002  11.498  1.00 93.68           H
ATOM   4189  CB  LEU A 275      -7.714  -9.869  10.549  1.00 93.68           C
ATOM   4190 1HB  LEU A 275      -7.837  -9.417   9.565  1.00 93.68           H
ATOM   4191 2HB  LEU A 275      -6.895 -10.584  10.472  1.00 93.68           H
ATOM   4192  CG  LEU A 275      -8.993 -10.636  10.892  1.00 93.68           C
ATOM   4193  HG  LEU A 275      -8.896 -11.027  11.904  1.00 93.68           H
ATOM   4194  CD1 LEU A 275     -10.209  -9.707  10.879  1.00 93.68           C
ATOM   4195 1HD1 LEU A 275     -10.069  -8.916  11.615  1.00 93.68           H
ATOM   4196 2HD1 LEU A 275     -10.320  -9.267   9.889  1.00 93.68           H
ATOM   4197 3HD1 LEU A 275     -11.104 -10.278  11.126  1.00 93.68           H
ATOM   4198  CD2 LEU A 275      -9.178 -11.836   9.960  1.00 93.68           C
ATOM   4199 1HD2 LEU A 275      -9.244 -11.488   8.929  1.00 93.68           H
ATOM   4200 2HD2 LEU A 275      -8.328 -12.510  10.063  1.00 93.68           H
ATOM   4201 3HD2 LEU A 275     -10.095 -12.363  10.225  1.00 93.68           H
ATOM   4202  HN  LEU A 275      -5.591  -8.613  10.363  1.00 93.68           H
ATOM   4203  N   VAL A 276      -6.070  -9.935  13.249  1.00 94.37           N
ATOM   4204  CA  VAL A 276      -5.826 -10.476  14.575  1.00 94.37           C
ATOM   4205  C   VAL A 276      -5.820  -9.334  15.593  1.00 94.37           C
ATOM   4206  O   VAL A 276      -6.444  -9.435  16.648  1.00 94.37           O
ATOM   4207  HA  VAL A 276      -6.648 -11.152  14.811  1.00 94.37           H
ATOM   4208  CB  VAL A 276      -4.529 -11.287  14.579  1.00 94.37           C
ATOM   4209  HB  VAL A 276      -3.730 -10.644  14.209  1.00 94.37           H
ATOM   4210  CG1 VAL A 276      -4.161 -11.726  15.997  1.00 94.37           C
ATOM   4211 1HG1 VAL A 276      -4.024 -10.846  16.626  1.00 94.37           H
ATOM   4212 2HG1 VAL A 276      -4.960 -12.344  16.405  1.00 94.37           H
ATOM   4213 3HG1 VAL A 276      -3.235 -12.300  15.971  1.00 94.37           H
ATOM   4214  CG2 VAL A 276      -4.633 -12.492  13.641  1.00 94.37           C
ATOM   4215 1HG2 VAL A 276      -5.449 -13.136  13.968  1.00 94.37           H
ATOM   4216 2HG2 VAL A 276      -4.827 -12.147  12.626  1.00 94.37           H
ATOM   4217 3HG2 VAL A 276      -3.698 -13.051  13.663  1.00 94.37           H
ATOM   4218  HN  VAL A 276      -5.348 -10.113  12.580  1.00 94.37           H
ATOM   4219  N   GLN A 277      -5.107  -8.274  15.241  1.00 93.61           N
ATOM   4220  CA  GLN A 277      -4.992  -7.123  16.122  1.00 93.61           C
ATOM   4221  C   GLN A 277      -6.373  -6.523  16.394  1.00 93.61           C
ATOM   4222  O   GLN A 277      -6.629  -6.017  17.485  1.00 93.61           O
ATOM   4223  HA  GLN A 277      -4.567  -7.509  17.049  1.00 93.61           H
ATOM   4224  CB  GLN A 277      -4.045  -6.076  15.534  1.00 93.61           C
ATOM   4225 1HB  GLN A 277      -4.286  -5.910  14.484  1.00 93.61           H
ATOM   4226 2HB  GLN A 277      -4.185  -5.124  16.047  1.00 93.61           H
ATOM   4227  CG  GLN A 277      -2.587  -6.520  15.663  1.00 93.61           C
ATOM   4228 1HG  GLN A 277      -2.359  -6.732  16.708  1.00 93.61           H
ATOM   4229 2HG  GLN A 277      -2.435  -7.447  15.110  1.00 93.61           H
ATOM   4230  CD  GLN A 277      -1.636  -5.443  15.137  1.00 93.61           C
ATOM   4231  OE1 GLN A 277      -2.007  -4.575  14.365  1.00 93.61           O
ATOM   4232  NE2 GLN A 277      -0.392  -5.548  15.596  1.00 93.61           N
ATOM   4233 1HE2 GLN A 277      -0.153  -6.285  16.228  1.00 93.61           H
ATOM   4234 2HE2 GLN A 277       0.304  -4.890  15.310  1.00 93.61           H
ATOM   4235  HN  GLN A 277      -4.615  -8.193  14.375  1.00 93.61           H
ATOM   4236  N   THR A 278      -7.226  -6.600  15.383  1.00 93.67           N
ATOM   4237  CA  THR A 278      -8.569  -6.058  15.495  1.00 93.67           C
ATOM   4238  C   THR A 278      -9.386  -6.862  16.509  1.00 93.67           C
ATOM   4239  O   THR A 278     -10.043  -6.289  17.376  1.00 93.67           O
ATOM   4240  HA  THR A 278      -8.499  -5.040  15.877  1.00 93.67           H
ATOM   4241  CB  THR A 278      -9.189  -6.037  14.096  1.00 93.67           C
ATOM   4242  HB  THR A 278      -9.352  -7.050  13.728  1.00 93.67           H
ATOM   4243  OG1 THR A 278      -8.289  -5.241  13.330  1.00 93.67           O
ATOM   4244  HG1 THR A 278      -7.603  -5.824  12.894  1.00 93.67           H
ATOM   4245  CG2 THR A 278     -10.505  -5.259  14.051  1.00 93.67           C
ATOM   4246 1HG2 THR A 278     -10.329  -4.227  14.355  1.00 93.67           H
ATOM   4247 2HG2 THR A 278     -11.224  -5.720  14.729  1.00 93.67           H
ATOM   4248 3HG2 THR A 278     -10.902  -5.275  13.035  1.00 93.67           H
ATOM   4249  HN  THR A 278      -7.012  -7.022  14.502  1.00 93.67           H
ATOM   4250  N   ILE A 279      -9.317  -8.178  16.366  1.00 94.86           N
ATOM   4251  CA  ILE A 279     -10.069  -9.065  17.237  1.00 94.86           C
ATOM   4252  C   ILE A 279      -9.603  -8.871  18.681  1.00 94.86           C
ATOM   4253  O   ILE A 279     -10.418  -8.846  19.602  1.00 94.86           O
ATOM   4254  HA  ILE A 279     -11.118  -8.776  17.171  1.00 94.86           H
ATOM   4255  CB  ILE A 279      -9.967 -10.511  16.746  1.00 94.86           C
ATOM   4256  HB  ILE A 279      -8.911 -10.758  16.631  1.00 94.86           H
ATOM   4257  CG1 ILE A 279     -10.621 -10.671  15.373  1.00 94.86           C
ATOM   4258 1HG1 ILE A 279     -11.705 -10.633  15.476  1.00 94.86           H
ATOM   4259 2HG1 ILE A 279     -10.332  -9.840  14.729  1.00 94.86           H
ATOM   4260  CG2 ILE A 279     -10.549 -11.482  17.775  1.00 94.86           C
ATOM   4261 1HG2 ILE A 279      -9.999 -11.391  18.712  1.00 94.86           H
ATOM   4262 2HG2 ILE A 279     -11.599 -11.244  17.946  1.00 94.86           H
ATOM   4263 3HG2 ILE A 279     -10.463 -12.502  17.401  1.00 94.86           H
ATOM   4264  CD1 ILE A 279     -10.212 -11.994  14.722  1.00 94.86           C
ATOM   4265 1HD1 ILE A 279      -9.129 -12.019  14.598  1.00 94.86           H
ATOM   4266 2HD1 ILE A 279     -10.524 -12.823  15.357  1.00 94.86           H
ATOM   4267 3HD1 ILE A 279     -10.691 -12.083  13.747  1.00 94.86           H
ATOM   4268  HN  ILE A 279      -8.762  -8.637  15.673  1.00 94.86           H
ATOM   4269  N   ASP A 280      -8.294  -8.739  18.834  1.00 93.92           N
ATOM   4270  CA  ASP A 280      -7.704  -8.605  20.155  1.00 93.92           C
ATOM   4271  C   ASP A 280      -8.098  -7.252  20.750  1.00 93.92           C
ATOM   4272  O   ASP A 280      -8.235  -7.120  21.965  1.00 93.92           O
ATOM   4273  HA  ASP A 280      -8.097  -9.444  20.731  1.00 93.92           H
ATOM   4274  CB  ASP A 280      -6.177  -8.665  20.086  1.00 93.92           C
ATOM   4275 1HB  ASP A 280      -5.869  -9.531  19.501  1.00 93.92           H
ATOM   4276 2HB  ASP A 280      -5.798  -7.782  19.570  1.00 93.92           H
ATOM   4277  CG  ASP A 280      -5.567  -8.745  21.486  1.00 93.92           C
ATOM   4278  OD1 ASP A 280      -6.029  -9.614  22.258  1.00 93.92           O
ATOM   4279  OD2 ASP A 280      -4.652  -7.937  21.754  1.00 93.92           O
ATOM   4280  HN  ASP A 280      -7.641  -8.723  18.076  1.00 93.92           H
ATOM   4281  N   ALA A 281      -8.270  -6.280  19.866  1.00 92.53           N
ATOM   4282  CA  ALA A 281      -8.671  -4.948  20.286  1.00 92.53           C
ATOM   4283  C   ALA A 281     -10.037  -5.025  20.972  1.00 92.53           C
ATOM   4284  O   ALA A 281     -10.298  -4.293  21.925  1.00 92.53           O
ATOM   4285  HA  ALA A 281      -7.933  -4.590  21.003  1.00 92.53           H
ATOM   4286  CB  ALA A 281      -8.679  -4.012  19.076  1.00 92.53           C
ATOM   4287 1HB  ALA A 281      -7.679  -3.970  18.643  1.00 92.53           H
ATOM   4288 2HB  ALA A 281      -9.382  -4.385  18.332  1.00 92.53           H
ATOM   4289 3HB  ALA A 281      -8.980  -3.013  19.392  1.00 92.53           H
ATOM   4290  HN  ALA A 281      -8.139  -6.391  18.881  1.00 92.53           H
ATOM   4291  N   TYR A 282     -10.871  -5.918  20.461  1.00 91.44           N
ATOM   4292  CA  TYR A 282     -12.196  -6.114  21.025  1.00 91.44           C
ATOM   4293  C   TYR A 282     -12.147  -7.069  22.220  1.00 91.44           C
ATOM   4294  O   TYR A 282     -12.721  -6.784  23.270  1.00 91.44           O
ATOM   4295  HA  TYR A 282     -12.566  -5.145  21.359  1.00 91.44           H
ATOM   4296  CB  TYR A 282     -13.037  -6.747  19.916  1.00 91.44           C
ATOM   4297 1HB  TYR A 282     -12.427  -7.475  19.381  1.00 91.44           H
ATOM   4298 2HB  TYR A 282     -13.863  -7.296  20.368  1.00 91.44           H
ATOM   4299  CG  TYR A 282     -13.602  -5.740  18.912  1.00 91.44           C
ATOM   4300  CD1 TYR A 282     -14.664  -4.934  19.267  1.00 91.44           C
ATOM   4301  HD1 TYR A 282     -15.101  -5.014  20.262  1.00 91.44           H
ATOM   4302  CD2 TYR A 282     -13.049  -5.639  17.651  1.00 91.44           C
ATOM   4303  HD2 TYR A 282     -12.211  -6.276  17.371  1.00 91.44           H
ATOM   4304  CE1 TYR A 282     -15.196  -3.986  18.322  1.00 91.44           C
ATOM   4305  HE1 TYR A 282     -16.035  -3.343  18.589  1.00 91.44           H
ATOM   4306  CE2 TYR A 282     -13.581  -4.691  16.706  1.00 91.44           C
ATOM   4307  HE2 TYR A 282     -13.154  -4.600  15.707  1.00 91.44           H
ATOM   4308  CZ  TYR A 282     -14.628  -3.911  17.088  1.00 91.44           C
ATOM   4309  OH  TYR A 282     -15.130  -3.016  16.196  1.00 91.44           O
ATOM   4310  HH  TYR A 282     -15.727  -2.365  16.664  1.00 91.44           H
ATOM   4311  HN  TYR A 282     -10.655  -6.501  19.677  1.00 91.44           H
ATOM   4312  N   ALA A 283     -11.456  -8.182  22.019  1.00 91.92           N
ATOM   4313  CA  ALA A 283     -11.612  -9.327  22.899  1.00 91.92           C
ATOM   4314  C   ALA A 283     -10.518  -9.296  23.969  1.00 91.92           C
ATOM   4315  O   ALA A 283     -10.655  -9.919  25.020  1.00 91.92           O
ATOM   4316  HA  ALA A 283     -12.585  -9.244  23.384  1.00 91.92           H
ATOM   4317  CB  ALA A 283     -11.581 -10.614  22.072  1.00 91.92           C
ATOM   4318 1HB  ALA A 283     -12.395 -10.600  21.348  1.00 91.92           H
ATOM   4319 2HB  ALA A 283     -10.629 -10.686  21.547  1.00 91.92           H
ATOM   4320 3HB  ALA A 283     -11.698 -11.474  22.733  1.00 91.92           H
ATOM   4321  HN  ALA A 283     -10.802  -8.307  21.274  1.00 91.92           H
ATOM   4322  N   MET A 284      -9.458  -8.562  23.664  1.00 89.74           N
ATOM   4323  CA  MET A 284      -8.317  -8.487  24.560  1.00 89.74           C
ATOM   4324  C   MET A 284      -7.911  -9.879  25.050  1.00 89.74           C
ATOM   4325  O   MET A 284      -7.659 -10.074  26.238  1.00 89.74           O
ATOM   4326  HA  MET A 284      -7.509  -8.052  23.971  1.00 89.74           H
ATOM   4327  CB  MET A 284      -8.667  -7.606  25.760  1.00 89.74           C
ATOM   4328 1HB  MET A 284      -9.481  -8.061  26.325  1.00 89.74           H
ATOM   4329 2HB  MET A 284      -7.811  -7.541  26.431  1.00 89.74           H
ATOM   4330  CG  MET A 284      -9.076  -6.202  25.309  1.00 89.74           C
ATOM   4331 1HG  MET A 284      -8.271  -5.748  24.731  1.00 89.74           H
ATOM   4332 2HG  MET A 284      -9.945  -6.261  24.653  1.00 89.74           H
ATOM   4333  SD  MET A 284      -9.453  -5.189  26.730  1.00 89.74           S
ATOM   4334  CE  MET A 284     -10.157  -3.765  25.917  1.00 89.74           C
ATOM   4335 1HE  MET A 284      -9.418  -3.328  25.245  1.00 89.74           H
ATOM   4336 2HE  MET A 284     -11.033  -4.069  25.345  1.00 89.74           H
ATOM   4337 3HE  MET A 284     -10.449  -3.027  26.665  1.00 89.74           H
ATOM   4338  HN  MET A 284      -9.371  -8.027  22.823  1.00 89.74           H
ATOM   4339  N   PHE A 285      -7.862 -10.811  24.109  1.00 90.02           N
ATOM   4340  CA  PHE A 285      -7.666 -12.210  24.451  1.00 90.02           C
ATOM   4341  C   PHE A 285      -6.178 -12.537  24.590  1.00 90.02           C
ATOM   4342  O   PHE A 285      -5.816 -13.564  25.163  1.00 90.02           O
ATOM   4343  HA  PHE A 285      -8.165 -12.382  25.405  1.00 90.02           H
ATOM   4344  CB  PHE A 285      -8.254 -13.037  23.306  1.00 90.02           C
ATOM   4345 1HB  PHE A 285      -8.377 -14.067  23.641  1.00 90.02           H
ATOM   4346 2HB  PHE A 285      -9.248 -12.657  23.071  1.00 90.02           H
ATOM   4347  CG  PHE A 285      -7.406 -13.027  22.032  1.00 90.02           C
ATOM   4348  CD1 PHE A 285      -7.619 -12.079  21.081  1.00 90.02           C
ATOM   4349  HD1 PHE A 285      -8.394 -11.326  21.225  1.00 90.02           H
ATOM   4350  CD2 PHE A 285      -6.439 -13.966  21.852  1.00 90.02           C
ATOM   4351  HD2 PHE A 285      -6.268 -14.726  22.615  1.00 90.02           H
ATOM   4352  CE1 PHE A 285      -6.832 -12.070  19.899  1.00 90.02           C
ATOM   4353  HE1 PHE A 285      -7.003 -11.310  19.136  1.00 90.02           H
ATOM   4354  CE2 PHE A 285      -5.652 -13.957  20.670  1.00 90.02           C
ATOM   4355  HE2 PHE A 285      -4.877 -14.710  20.526  1.00 90.02           H
ATOM   4356  CZ  PHE A 285      -5.865 -13.009  19.719  1.00 90.02           C
ATOM   4357  HZ  PHE A 285      -5.261 -13.002  18.812  1.00 90.02           H
ATOM   4358  HN  PHE A 285      -7.952 -10.624  23.131  1.00 90.02           H
ATOM   4359  N   ILE A 286      -5.356 -11.646  24.056  1.00 90.28           N
ATOM   4360  CA  ILE A 286      -3.915 -11.807  24.148  1.00 90.28           C
ATOM   4361  C   ILE A 286      -3.424 -11.213  25.470  1.00 90.28           C
ATOM   4362  O   ILE A 286      -2.986 -10.064  25.514  1.00 90.28           O
ATOM   4363  HA  ILE A 286      -3.705 -12.877  24.152  1.00 90.28           H
ATOM   4364  CB  ILE A 286      -3.230 -11.215  22.915  1.00 90.28           C
ATOM   4365  HB  ILE A 286      -3.413 -10.140  22.906  1.00 90.28           H
ATOM   4366  CG1 ILE A 286      -3.827 -11.787  21.628  1.00 90.28           C
ATOM   4367 1HG1 ILE A 286      -3.551 -12.837  21.530  1.00 90.28           H
ATOM   4368 2HG1 ILE A 286      -4.915 -11.747  21.679  1.00 90.28           H
ATOM   4369  CG2 ILE A 286      -1.714 -11.414  22.982  1.00 90.28           C
ATOM   4370 1HG2 ILE A 286      -1.322 -10.920  23.871  1.00 90.28           H
ATOM   4371 2HG2 ILE A 286      -1.489 -12.479  23.029  1.00 90.28           H
ATOM   4372 3HG2 ILE A 286      -1.252 -10.984  22.094  1.00 90.28           H
ATOM   4373  CD1 ILE A 286      -3.339 -11.009  20.404  1.00 90.28           C
ATOM   4374 1HD1 ILE A 286      -3.638  -9.965  20.495  1.00 90.28           H
ATOM   4375 2HD1 ILE A 286      -2.252 -11.072  20.344  1.00 90.28           H
ATOM   4376 3HD1 ILE A 286      -3.778 -11.436  19.503  1.00 90.28           H
ATOM   4377  HN  ILE A 286      -5.660 -10.828  23.568  1.00 90.28           H
ATOM   4378  N   SER A 287      -3.513 -12.022  26.515  1.00 87.25           N
ATOM   4379  CA  SER A 287      -3.053 -11.603  27.828  1.00 87.25           C
ATOM   4380  C   SER A 287      -1.598 -12.029  28.034  1.00 87.25           C
ATOM   4381  O   SER A 287      -0.924 -11.534  28.935  1.00 87.25           O
ATOM   4382  HA  SER A 287      -3.137 -10.516  27.829  1.00 87.25           H
ATOM   4383  CB  SER A 287      -3.937 -12.183  28.933  1.00 87.25           C
ATOM   4384 1HB  SER A 287      -3.572 -11.848  29.904  1.00 87.25           H
ATOM   4385 2HB  SER A 287      -4.952 -11.800  28.825  1.00 87.25           H
ATOM   4386  OG  SER A 287      -3.964 -13.608  28.903  1.00 87.25           O
ATOM   4387  HG  SER A 287      -4.574 -13.954  29.616  1.00 87.25           H
ATOM   4388  HN  SER A 287      -3.890 -12.948  26.475  1.00 87.25           H
ATOM   4389  N   ASN A 288      -1.157 -12.944  27.182  1.00 90.96           N
ATOM   4390  CA  ASN A 288       0.168 -13.523  27.326  1.00 90.96           C
ATOM   4391  C   ASN A 288       1.188 -12.636  26.611  1.00 90.96           C
ATOM   4392  O   ASN A 288       1.054 -12.366  25.418  1.00 90.96           O
ATOM   4393  HA  ASN A 288       0.342 -13.576  28.401  1.00 90.96           H
ATOM   4394  CB  ASN A 288       0.231 -14.917  26.698  1.00 90.96           C
ATOM   4395 1HB  ASN A 288      -0.603 -15.520  27.058  1.00 90.96           H
ATOM   4396 2HB  ASN A 288       0.122 -14.837  25.616  1.00 90.96           H
ATOM   4397  CG  ASN A 288       1.552 -15.611  27.034  1.00 90.96           C
ATOM   4398  OD1 ASN A 288       2.617 -15.014  27.023  1.00 90.96           O
ATOM   4399  ND2 ASN A 288       1.426 -16.901  27.332  1.00 90.96           N
ATOM   4400 1HD2 ASN A 288       0.522 -17.330  27.322  1.00 90.96           H
ATOM   4401 2HD2 ASN A 288       2.234 -17.441  27.566  1.00 90.96           H
ATOM   4402  HN  ASN A 288      -1.687 -13.288  26.407  1.00 90.96           H
ATOM   4403  N   CYS A 289       2.186 -12.206  27.369  1.00 90.53           N
ATOM   4404  CA  CYS A 289       3.167 -11.267  26.854  1.00 90.53           C
ATOM   4405  C   CYS A 289       3.951 -11.956  25.735  1.00 90.53           C
ATOM   4406  O   CYS A 289       4.332 -11.318  24.755  1.00 90.53           O
ATOM   4407  HA  CYS A 289       2.610 -10.413  26.467  1.00 90.53           H
ATOM   4408  CB  CYS A 289       4.088 -10.747  27.959  1.00 90.53           C
ATOM   4409 1HB  CYS A 289       3.498 -10.264  28.738  1.00 90.53           H
ATOM   4410 2HB  CYS A 289       4.614 -11.579  28.427  1.00 90.53           H
ATOM   4411  SG  CYS A 289       5.294  -9.560  27.263  1.00 90.53           S
ATOM   4412  HN  CYS A 289       2.329 -12.488  28.318  1.00 90.53           H
ATOM   4413  N   ALA A 290       4.168 -13.250  25.919  1.00 92.08           N
ATOM   4414  CA  ALA A 290       4.953 -14.020  24.969  1.00 92.08           C
ATOM   4415  C   ALA A 290       4.240 -14.031  23.616  1.00 92.08           C
ATOM   4416  O   ALA A 290       4.863 -13.801  22.580  1.00 92.08           O
ATOM   4417  HA  ALA A 290       5.918 -13.525  24.858  1.00 92.08           H
ATOM   4418  CB  ALA A 290       5.182 -15.429  25.519  1.00 92.08           C
ATOM   4419 1HB  ALA A 290       5.718 -15.367  26.466  1.00 92.08           H
ATOM   4420 2HB  ALA A 290       4.221 -15.918  25.676  1.00 92.08           H
ATOM   4421 3HB  ALA A 290       5.772 -16.006  24.806  1.00 92.08           H
ATOM   4422  HN  ALA A 290       3.819 -13.770  26.699  1.00 92.08           H
ATOM   4423  N   VAL A 291       2.944 -14.300  23.668  1.00 92.75           N
ATOM   4424  CA  VAL A 291       2.141 -14.353  22.457  1.00 92.75           C
ATOM   4425  C   VAL A 291       2.098 -12.963  21.819  1.00 92.75           C
ATOM   4426  O   VAL A 291       2.218 -12.830  20.602  1.00 92.75           O
ATOM   4427  HA  VAL A 291       2.631 -15.040  21.768  1.00 92.75           H
ATOM   4428  CB  VAL A 291       0.752 -14.909  22.775  1.00 92.75           C
ATOM   4429  HB  VAL A 291       0.284 -14.247  23.504  1.00 92.75           H
ATOM   4430  CG1 VAL A 291      -0.130 -14.928  21.524  1.00 92.75           C
ATOM   4431 1HG1 VAL A 291      -0.238 -13.913  21.141  1.00 92.75           H
ATOM   4432 2HG1 VAL A 291       0.333 -15.556  20.763  1.00 92.75           H
ATOM   4433 3HG1 VAL A 291      -1.111 -15.327  21.778  1.00 92.75           H
ATOM   4434  CG2 VAL A 291       0.849 -16.302  23.399  1.00 92.75           C
ATOM   4435 1HG2 VAL A 291       1.345 -16.978  22.703  1.00 92.75           H
ATOM   4436 2HG2 VAL A 291       1.423 -16.247  24.324  1.00 92.75           H
ATOM   4437 3HG2 VAL A 291      -0.153 -16.674  23.615  1.00 92.75           H
ATOM   4438  HN  VAL A 291       2.444 -14.481  24.515  1.00 92.75           H
ATOM   4439  N   SER A 292       1.925 -11.961  22.670  1.00 92.37           N
ATOM   4440  CA  SER A 292       1.837 -10.589  22.201  1.00 92.37           C
ATOM   4441  C   SER A 292       3.131 -10.196  21.485  1.00 92.37           C
ATOM   4442  O   SER A 292       3.093  -9.565  20.430  1.00 92.37           O
ATOM   4443  HA  SER A 292       0.996 -10.574  21.507  1.00 92.37           H
ATOM   4444  CB  SER A 292       1.558  -9.628  23.359  1.00 92.37           C
ATOM   4445 1HB  SER A 292       0.709  -9.994  23.937  1.00 92.37           H
ATOM   4446 2HB  SER A 292       2.417  -9.612  24.031  1.00 92.37           H
ATOM   4447  OG  SER A 292       1.288  -8.306  22.903  1.00 92.37           O
ATOM   4448  HG  SER A 292       0.381  -8.268  22.481  1.00 92.37           H
ATOM   4449  HN  SER A 292       1.847 -12.076  23.660  1.00 92.37           H
ATOM   4450  N   THR A 293       4.245 -10.585  22.088  1.00 92.66           N
ATOM   4451  CA  THR A 293       5.548 -10.240  21.547  1.00 92.66           C
ATOM   4452  C   THR A 293       5.716 -10.830  20.145  1.00 92.66           C
ATOM   4453  O   THR A 293       6.186 -10.150  19.234  1.00 92.66           O
ATOM   4454  HA  THR A 293       5.603  -9.156  21.446  1.00 92.66           H
ATOM   4455  CB  THR A 293       6.612 -10.715  22.538  1.00 92.66           C
ATOM   4456  HB  THR A 293       6.515 -11.784  22.731  1.00 92.66           H
ATOM   4457  OG1 THR A 293       6.437  -9.867  23.669  1.00 92.66           O
ATOM   4458  HG1 THR A 293       5.871 -10.324  24.355  1.00 92.66           H
ATOM   4459  CG2 THR A 293       8.034 -10.411  22.061  1.00 92.66           C
ATOM   4460 1HG2 THR A 293       8.152  -9.335  21.932  1.00 92.66           H
ATOM   4461 2HG2 THR A 293       8.213 -10.913  21.110  1.00 92.66           H
ATOM   4462 3HG2 THR A 293       8.750 -10.769  22.801  1.00 92.66           H
ATOM   4463  HN  THR A 293       4.266 -11.125  22.929  1.00 92.66           H
ATOM   4464  N   ASN A 294       5.324 -12.089  20.016  1.00 93.37           N
ATOM   4465  CA  ASN A 294       5.480 -12.796  18.757  1.00 93.37           C
ATOM   4466  C   ASN A 294       4.587 -12.148  17.698  1.00 93.37           C
ATOM   4467  O   ASN A 294       4.978 -12.032  16.537  1.00 93.37           O
ATOM   4468  HA  ASN A 294       6.540 -12.717  18.514  1.00 93.37           H
ATOM   4469  CB  ASN A 294       5.064 -14.262  18.894  1.00 93.37           C
ATOM   4470 1HB  ASN A 294       4.098 -14.325  19.395  1.00 93.37           H
ATOM   4471 2HB  ASN A 294       4.939 -14.702  17.904  1.00 93.37           H
ATOM   4472  CG  ASN A 294       6.107 -15.057  19.682  1.00 93.37           C
ATOM   4473  OD1 ASN A 294       7.241 -14.642  19.857  1.00 93.37           O
ATOM   4474  ND2 ASN A 294       5.661 -16.220  20.148  1.00 93.37           N
ATOM   4475 1HD2 ASN A 294       4.718 -16.503  19.970  1.00 93.37           H
ATOM   4476 2HD2 ASN A 294       6.269 -16.813  20.677  1.00 93.37           H
ATOM   4477  HN  ASN A 294       4.906 -12.622  20.752  1.00 93.37           H
ATOM   4478  N   ILE A 295       3.404 -11.743  18.135  1.00 93.29           N
ATOM   4479  CA  ILE A 295       2.430 -11.159  17.228  1.00 93.29           C
ATOM   4480  C   ILE A 295       2.963  -9.822  16.707  1.00 93.29           C
ATOM   4481  O   ILE A 295       2.776  -9.489  15.538  1.00 93.29           O
ATOM   4482  HA  ILE A 295       2.321 -11.839  16.384  1.00 93.29           H
ATOM   4483  CB  ILE A 295       1.062 -11.054  17.905  1.00 93.29           C
ATOM   4484  HB  ILE A 295       1.212 -10.694  18.923  1.00 93.29           H
ATOM   4485  CG1 ILE A 295       0.393 -12.426  18.005  1.00 93.29           C
ATOM   4486 1HG1 ILE A 295       0.117 -12.773  17.009  1.00 93.29           H
ATOM   4487 2HG1 ILE A 295       1.099 -13.150  18.411  1.00 93.29           H
ATOM   4488  CG2 ILE A 295       0.174 -10.033  17.191  1.00 93.29           C
ATOM   4489 1HG2 ILE A 295       0.652  -9.054  17.217  1.00 93.29           H
ATOM   4490 2HG2 ILE A 295       0.029 -10.340  16.155  1.00 93.29           H
ATOM   4491 3HG2 ILE A 295      -0.792  -9.978  17.693  1.00 93.29           H
ATOM   4492  CD1 ILE A 295      -0.851 -12.366  18.893  1.00 93.29           C
ATOM   4493 1HD1 ILE A 295      -0.568 -12.042  19.894  1.00 93.29           H
ATOM   4494 2HD1 ILE A 295      -1.565 -11.659  18.471  1.00 93.29           H
ATOM   4495 3HD1 ILE A 295      -1.307 -13.354  18.947  1.00 93.29           H
ATOM   4496  HN  ILE A 295       3.107 -11.808  19.088  1.00 93.29           H
ATOM   4497  N   ASP A 296       3.616  -9.093  17.600  1.00 93.04           N
ATOM   4498  CA  ASP A 296       4.165  -7.795  17.249  1.00 93.04           C
ATOM   4499  C   ASP A 296       5.295  -7.982  16.234  1.00 93.04           C
ATOM   4500  O   ASP A 296       5.423  -7.202  15.292  1.00 93.04           O
ATOM   4501  HA  ASP A 296       3.327  -7.230  16.840  1.00 93.04           H
ATOM   4502  CB  ASP A 296       4.745  -7.091  18.478  1.00 93.04           C
ATOM   4503 1HB  ASP A 296       5.438  -7.758  18.990  1.00 93.04           H
ATOM   4504 2HB  ASP A 296       5.316  -6.217  18.165  1.00 93.04           H
ATOM   4505  CG  ASP A 296       3.634  -6.664  19.440  1.00 93.04           C
ATOM   4506  OD1 ASP A 296       2.481  -6.565  18.967  1.00 93.04           O
ATOM   4507  OD2 ASP A 296       3.964  -6.447  20.626  1.00 93.04           O
ATOM   4508  HN  ASP A 296       3.771  -9.376  18.547  1.00 93.04           H
ATOM   4509  N   ILE A 297       6.086  -9.020  16.462  1.00 93.98           N
ATOM   4510  CA  ILE A 297       7.165  -9.354  15.548  1.00 93.98           C
ATOM   4511  C   ILE A 297       6.576  -9.735  14.188  1.00 93.98           C
ATOM   4512  O   ILE A 297       7.074  -9.303  13.149  1.00 93.98           O
ATOM   4513  HA  ILE A 297       7.775  -8.459  15.421  1.00 93.98           H
ATOM   4514  CB  ILE A 297       8.065 -10.433  16.152  1.00 93.98           C
ATOM   4515  HB  ILE A 297       7.430 -11.230  16.539  1.00 93.98           H
ATOM   4516  CG1 ILE A 297       8.867  -9.881  17.333  1.00 93.98           C
ATOM   4517 1HG1 ILE A 297       9.599  -9.158  16.973  1.00 93.98           H
ATOM   4518 2HG1 ILE A 297       8.201  -9.348  18.012  1.00 93.98           H
ATOM   4519  CG2 ILE A 297       8.970 -11.053  15.085  1.00 93.98           C
ATOM   4520 1HG2 ILE A 297       8.356 -11.506  14.307  1.00 93.98           H
ATOM   4521 2HG2 ILE A 297       9.599 -10.278  14.647  1.00 93.98           H
ATOM   4522 3HG2 ILE A 297       9.599 -11.817  15.542  1.00 93.98           H
ATOM   4523  CD1 ILE A 297       9.579 -11.006  18.086  1.00 93.98           C
ATOM   4524 1HD1 ILE A 297       8.842 -11.713  18.465  1.00 93.98           H
ATOM   4525 2HD1 ILE A 297      10.262 -11.520  17.410  1.00 93.98           H
ATOM   4526 3HD1 ILE A 297      10.141 -10.585  18.920  1.00 93.98           H
ATOM   4527  HN  ILE A 297       5.999  -9.627  17.252  1.00 93.98           H
ATOM   4528  N   CYS A 298       5.524 -10.539  14.239  1.00 94.23           N
ATOM   4529  CA  CYS A 298       4.855 -10.974  13.024  1.00 94.23           C
ATOM   4530  C   CYS A 298       4.385  -9.732  12.264  1.00 94.23           C
ATOM   4531  O   CYS A 298       4.476  -9.679  11.038  1.00 94.23           O
ATOM   4532  HA  CYS A 298       5.592 -11.528  12.443  1.00 94.23           H
ATOM   4533  CB  CYS A 298       3.699 -11.929  13.327  1.00 94.23           C
ATOM   4534 1HB  CYS A 298       3.092 -11.533  14.140  1.00 94.23           H
ATOM   4535 2HB  CYS A 298       3.049 -12.014  12.456  1.00 94.23           H
ATOM   4536  SG  CYS A 298       4.352 -13.577  13.781  1.00 94.23           S
ATOM   4537  HG  CYS A 298       4.750 -13.237  15.004  1.00 94.23           H
ATOM   4538  HN  CYS A 298       5.130 -10.891  15.088  1.00 94.23           H
ATOM   4539  N   PHE A 299       3.894  -8.763  13.022  1.00 94.21           N
ATOM   4540  CA  PHE A 299       3.416  -7.523  12.436  1.00 94.21           C
ATOM   4541  C   PHE A 299       4.534  -6.813  11.670  1.00 94.21           C
ATOM   4542  O   PHE A 299       4.334  -6.372  10.539  1.00 94.21           O
ATOM   4543  HA  PHE A 299       2.612  -7.779  11.746  1.00 94.21           H
ATOM   4544  CB  PHE A 299       2.958  -6.629  13.590  1.00 94.21           C
ATOM   4545 1HB  PHE A 299       2.186  -7.151  14.156  1.00 94.21           H
ATOM   4546 2HB  PHE A 299       3.797  -6.470  14.268  1.00 94.21           H
ATOM   4547  CG  PHE A 299       2.414  -5.270  13.147  1.00 94.21           C
ATOM   4548  CD1 PHE A 299       3.255  -4.208  13.026  1.00 94.21           C
ATOM   4549  HD1 PHE A 299       4.316  -4.325  13.244  1.00 94.21           H
ATOM   4550  CD2 PHE A 299       1.090  -5.123  12.874  1.00 94.21           C
ATOM   4551  HD2 PHE A 299       0.416  -5.975  12.972  1.00 94.21           H
ATOM   4552  CE1 PHE A 299       2.750  -2.946  12.614  1.00 94.21           C
ATOM   4553  HE1 PHE A 299       3.424  -2.095  12.517  1.00 94.21           H
ATOM   4554  CE2 PHE A 299       0.585  -3.862  12.463  1.00 94.21           C
ATOM   4555  HE2 PHE A 299      -0.477  -3.744  12.244  1.00 94.21           H
ATOM   4556  CZ  PHE A 299       1.425  -2.800  12.341  1.00 94.21           C
ATOM   4557  HZ  PHE A 299       1.038  -1.831  12.026  1.00 94.21           H
ATOM   4558  HN  PHE A 299       3.819  -8.816  14.018  1.00 94.21           H
ATOM   4559  N   GLN A 300       5.687  -6.724  12.316  1.00 93.17           N
ATOM   4560  CA  GLN A 300       6.817  -6.016  11.739  1.00 93.17           C
ATOM   4561  C   GLN A 300       7.256  -6.689  10.436  1.00 93.17           C
ATOM   4562  O   GLN A 300       7.546  -6.012   9.451  1.00 93.17           O
ATOM   4563  HA  GLN A 300       6.452  -5.010  11.530  1.00 93.17           H
ATOM   4564  CB  GLN A 300       7.978  -5.933  12.731  1.00 93.17           C
ATOM   4565 1HB  GLN A 300       8.174  -6.920  13.151  1.00 93.17           H
ATOM   4566 2HB  GLN A 300       8.884  -5.622  12.211  1.00 93.17           H
ATOM   4567  CG  GLN A 300       7.666  -4.946  13.859  1.00 93.17           C
ATOM   4568 1HG  GLN A 300       7.450  -3.964  13.438  1.00 93.17           H
ATOM   4569 2HG  GLN A 300       6.772  -5.269  14.392  1.00 93.17           H
ATOM   4570  CD  GLN A 300       8.839  -4.842  14.835  1.00 93.17           C
ATOM   4571  OE1 GLN A 300       9.816  -5.568  14.753  1.00 93.17           O
ATOM   4572  NE2 GLN A 300       8.688  -3.900  15.763  1.00 93.17           N
ATOM   4573 1HE2 GLN A 300       7.861  -3.338  15.775  1.00 93.17           H
ATOM   4574 2HE2 GLN A 300       9.402  -3.754  16.448  1.00 93.17           H
ATOM   4575  HN  GLN A 300       5.856  -7.125  13.217  1.00 93.17           H
ATOM   4576  N   VAL A 301       7.291  -8.013  10.475  1.00 94.36           N
ATOM   4577  CA  VAL A 301       7.762  -8.782   9.336  1.00 94.36           C
ATOM   4578  C   VAL A 301       6.811  -8.574   8.156  1.00 94.36           C
ATOM   4579  O   VAL A 301       7.246  -8.248   7.053  1.00 94.36           O
ATOM   4580  HA  VAL A 301       8.746  -8.400   9.065  1.00 94.36           H
ATOM   4581  CB  VAL A 301       7.917 -10.253   9.726  1.00 94.36           C
ATOM   4582  HB  VAL A 301       6.966 -10.593  10.138  1.00 94.36           H
ATOM   4583  CG1 VAL A 301       8.233 -11.115   8.502  1.00 94.36           C
ATOM   4584 1HG1 VAL A 301       7.423 -11.029   7.778  1.00 94.36           H
ATOM   4585 2HG1 VAL A 301       9.163 -10.774   8.048  1.00 94.36           H
ATOM   4586 3HG1 VAL A 301       8.338 -12.156   8.808  1.00 94.36           H
ATOM   4587  CG2 VAL A 301       8.985 -10.424  10.808  1.00 94.36           C
ATOM   4588 1HG2 VAL A 301       9.942 -10.060  10.434  1.00 94.36           H
ATOM   4589 2HG2 VAL A 301       8.700  -9.856  11.693  1.00 94.36           H
ATOM   4590 3HG2 VAL A 301       9.075 -11.479  11.067  1.00 94.36           H
ATOM   4591  HN  VAL A 301       7.005  -8.557  11.263  1.00 94.36           H
ATOM   4592  N   THR A 302       5.529  -8.770   8.428  1.00 94.35           N
ATOM   4593  CA  THR A 302       4.523  -8.710   7.381  1.00 94.35           C
ATOM   4594  C   THR A 302       4.399  -7.283   6.843  1.00 94.35           C
ATOM   4595  O   THR A 302       4.138  -7.084   5.658  1.00 94.35           O
ATOM   4596  HA  THR A 302       4.852  -9.337   6.553  1.00 94.35           H
ATOM   4597  CB  THR A 302       3.215  -9.261   7.951  1.00 94.35           C
ATOM   4598  HB  THR A 302       2.422  -9.232   7.203  1.00 94.35           H
ATOM   4599  OG1 THR A 302       2.987  -8.477   9.119  1.00 94.35           O
ATOM   4600  HG1 THR A 302       3.375  -8.934   9.919  1.00 94.35           H
ATOM   4601  CG2 THR A 302       3.362 -10.688   8.482  1.00 94.35           C
ATOM   4602 1HG2 THR A 302       4.107 -10.704   9.278  1.00 94.35           H
ATOM   4603 2HG2 THR A 302       3.680 -11.346   7.673  1.00 94.35           H
ATOM   4604 3HG2 THR A 302       2.404 -11.030   8.874  1.00 94.35           H
ATOM   4605  HN  THR A 302       5.176  -8.967   9.343  1.00 94.35           H
ATOM   4606  N   GLN A 303       4.592  -6.327   7.740  1.00 92.99           N
ATOM   4607  CA  GLN A 303       4.582  -4.926   7.354  1.00 92.99           C
ATOM   4608  C   GLN A 303       5.689  -4.648   6.336  1.00 92.99           C
ATOM   4609  O   GLN A 303       5.472  -3.936   5.356  1.00 92.99           O
ATOM   4610  HA  GLN A 303       3.607  -4.759   6.896  1.00 92.99           H
ATOM   4611  CB  GLN A 303       4.723  -4.020   8.579  1.00 92.99           C
ATOM   4612 1HB  GLN A 303       3.909  -4.216   9.277  1.00 92.99           H
ATOM   4613 2HB  GLN A 303       5.652  -4.249   9.100  1.00 92.99           H
ATOM   4614  CG  GLN A 303       4.710  -2.544   8.173  1.00 92.99           C
ATOM   4615 1HG  GLN A 303       5.646  -2.293   7.674  1.00 92.99           H
ATOM   4616 2HG  GLN A 303       3.908  -2.368   7.456  1.00 92.99           H
ATOM   4617  CD  GLN A 303       4.518  -1.642   9.394  1.00 92.99           C
ATOM   4618  OE1 GLN A 303       5.427  -1.405  10.172  1.00 92.99           O
ATOM   4619  NE2 GLN A 303       3.287  -1.153   9.516  1.00 92.99           N
ATOM   4620 1HE2 GLN A 303       2.586  -1.387   8.842  1.00 92.99           H
ATOM   4621 2HE2 GLN A 303       3.062  -0.552  10.283  1.00 92.99           H
ATOM   4622  HN  GLN A 303       4.753  -6.497   8.712  1.00 92.99           H
ATOM   4623  N   THR A 304       6.852  -5.224   6.602  1.00 93.40           N
ATOM   4624  CA  THR A 304       8.008  -5.006   5.748  1.00 93.40           C
ATOM   4625  C   THR A 304       7.750  -5.568   4.348  1.00 93.40           C
ATOM   4626  O   THR A 304       8.114  -4.948   3.350  1.00 93.40           O
ATOM   4627  HA  THR A 304       8.157  -3.932   5.639  1.00 93.40           H
ATOM   4628  CB  THR A 304       9.227  -5.624   6.436  1.00 93.40           C
ATOM   4629  HB  THR A 304       9.133  -6.708   6.494  1.00 93.40           H
ATOM   4630  OG1 THR A 304       9.301  -4.945   7.686  1.00 93.40           O
ATOM   4631  HG1 THR A 304       8.838  -5.478   8.393  1.00 93.40           H
ATOM   4632  CG2 THR A 304      10.539  -5.262   5.737  1.00 93.40           C
ATOM   4633 1HG2 THR A 304      10.666  -4.180   5.738  1.00 93.40           H
ATOM   4634 2HG2 THR A 304      10.515  -5.624   4.708  1.00 93.40           H
ATOM   4635 3HG2 THR A 304      11.372  -5.726   6.265  1.00 93.40           H
ATOM   4636  HN  THR A 304       7.012  -5.828   7.382  1.00 93.40           H
ATOM   4637  N   ILE A 305       7.124  -6.735   4.320  1.00 93.80           N
ATOM   4638  CA  ILE A 305       6.802  -7.382   3.059  1.00 93.80           C
ATOM   4639  C   ILE A 305       5.848  -6.489   2.262  1.00 93.80           C
ATOM   4640  O   ILE A 305       5.978  -6.367   1.045  1.00 93.80           O
ATOM   4641  HA  ILE A 305       7.731  -7.482   2.497  1.00 93.80           H
ATOM   4642  CB  ILE A 305       6.265  -8.793   3.302  1.00 93.80           C
ATOM   4643  HB  ILE A 305       5.449  -8.729   4.022  1.00 93.80           H
ATOM   4644  CG1 ILE A 305       7.340  -9.691   3.918  1.00 93.80           C
ATOM   4645 1HG1 ILE A 305       8.099  -9.920   3.170  1.00 93.80           H
ATOM   4646 2HG1 ILE A 305       7.841  -9.161   4.728  1.00 93.80           H
ATOM   4647  CG2 ILE A 305       5.688  -9.389   2.017  1.00 93.80           C
ATOM   4648 1HG2 ILE A 305       4.872  -8.761   1.660  1.00 93.80           H
ATOM   4649 2HG2 ILE A 305       6.468  -9.438   1.257  1.00 93.80           H
ATOM   4650 3HG2 ILE A 305       5.313 -10.393   2.218  1.00 93.80           H
ATOM   4651  CD1 ILE A 305       6.731 -10.990   4.450  1.00 93.80           C
ATOM   4652 1HD1 ILE A 305       5.991 -10.757   5.215  1.00 93.80           H
ATOM   4653 2HD1 ILE A 305       6.253 -11.528   3.633  1.00 93.80           H
ATOM   4654 3HD1 ILE A 305       7.518 -11.609   4.883  1.00 93.80           H
ATOM   4655  HN  ILE A 305       6.839  -7.237   5.137  1.00 93.80           H
ATOM   4656  N   ALA A 306       4.911  -5.889   2.982  1.00 93.00           N
ATOM   4657  CA  ALA A 306       3.903  -5.054   2.350  1.00 93.00           C
ATOM   4658  C   ALA A 306       4.582  -3.849   1.697  1.00 93.00           C
ATOM   4659  O   ALA A 306       4.183  -3.416   0.617  1.00 93.00           O
ATOM   4660  HA  ALA A 306       3.416  -5.649   1.578  1.00 93.00           H
ATOM   4661  CB  ALA A 306       2.858  -4.642   3.389  1.00 93.00           C
ATOM   4662 1HB  ALA A 306       2.385  -5.534   3.801  1.00 93.00           H
ATOM   4663 2HB  ALA A 306       3.342  -4.084   4.190  1.00 93.00           H
ATOM   4664 3HB  ALA A 306       2.102  -4.016   2.915  1.00 93.00           H
ATOM   4665  HN  ALA A 306       4.834  -5.966   3.976  1.00 93.00           H
ATOM   4666  N   PHE A 307       5.598  -3.340   2.379  1.00 93.59           N
ATOM   4667  CA  PHE A 307       6.287  -2.147   1.918  1.00 93.59           C
ATOM   4668  C   PHE A 307       7.169  -2.457   0.707  1.00 93.59           C
ATOM   4669  O   PHE A 307       7.355  -1.609  -0.164  1.00 93.59           O
ATOM   4670  HA  PHE A 307       5.524  -1.423   1.633  1.00 93.59           H
ATOM   4671  CB  PHE A 307       7.172  -1.668   3.070  1.00 93.59           C
ATOM   4672 1HB  PHE A 307       7.744  -2.514   3.452  1.00 93.59           H
ATOM   4673 2HB  PHE A 307       7.892  -0.945   2.685  1.00 93.59           H
ATOM   4674  CG  PHE A 307       6.399  -1.030   4.225  1.00 93.59           C
ATOM   4675  CD1 PHE A 307       5.039  -1.069   4.237  1.00 93.59           C
ATOM   4676  HD1 PHE A 307       4.501  -1.556   3.424  1.00 93.59           H
ATOM   4677  CD2 PHE A 307       7.070  -0.423   5.240  1.00 93.59           C
ATOM   4678  HD2 PHE A 307       8.160  -0.391   5.230  1.00 93.59           H
ATOM   4679  CE1 PHE A 307       4.321  -0.477   5.310  1.00 93.59           C
ATOM   4680  HE1 PHE A 307       3.232  -0.509   5.319  1.00 93.59           H
ATOM   4681  CE2 PHE A 307       6.352   0.169   6.313  1.00 93.59           C
ATOM   4682  HE2 PHE A 307       6.891   0.656   7.126  1.00 93.59           H
ATOM   4683  CZ  PHE A 307       4.993   0.130   6.325  1.00 93.59           C
ATOM   4684  HZ  PHE A 307       4.442   0.584   7.148  1.00 93.59           H
ATOM   4685  HN  PHE A 307       5.949  -3.728   3.231  1.00 93.59           H
ATOM   4686  N   PHE A 308       7.690  -3.676   0.691  1.00 93.28           N
ATOM   4687  CA  PHE A 308       8.578  -4.096  -0.379  1.00 93.28           C
ATOM   4688  C   PHE A 308       7.860  -4.067  -1.730  1.00 93.28           C
ATOM   4689  O   PHE A 308       8.502  -3.983  -2.776  1.00 93.28           O
ATOM   4690  HA  PHE A 308       9.414  -3.398  -0.399  1.00 93.28           H
ATOM   4691  CB  PHE A 308       9.001  -5.534  -0.071  1.00 93.28           C
ATOM   4692 1HB  PHE A 308       9.373  -5.581   0.953  1.00 93.28           H
ATOM   4693 2HB  PHE A 308       8.123  -6.179  -0.120  1.00 93.28           H
ATOM   4694  CG  PHE A 308      10.073  -6.083  -1.014  1.00 93.28           C
ATOM   4695  CD1 PHE A 308       9.728  -6.944  -2.008  1.00 93.28           C
ATOM   4696  HD1 PHE A 308       8.687  -7.243  -2.133  1.00 93.28           H
ATOM   4697  CD2 PHE A 308      11.372  -5.711  -0.858  1.00 93.28           C
ATOM   4698  HD2 PHE A 308      11.649  -5.021  -0.061  1.00 93.28           H
ATOM   4699  CE1 PHE A 308      10.723  -7.454  -2.884  1.00 93.28           C
ATOM   4700  HE1 PHE A 308      10.446  -8.144  -3.680  1.00 93.28           H
ATOM   4701  CE2 PHE A 308      12.367  -6.220  -1.733  1.00 93.28           C
ATOM   4702  HE2 PHE A 308      13.408  -5.922  -1.608  1.00 93.28           H
ATOM   4703  CZ  PHE A 308      12.021  -7.081  -2.728  1.00 93.28           C
ATOM   4704  HZ  PHE A 308      12.785  -7.473  -3.400  1.00 93.28           H
ATOM   4705  HN  PHE A 308       7.515  -4.368   1.392  1.00 93.28           H
ATOM   4706  N   HIS A 309       6.539  -4.139  -1.664  1.00 91.47           N
ATOM   4707  CA  HIS A 309       5.730  -4.183  -2.870  1.00 91.47           C
ATOM   4708  C   HIS A 309       5.992  -2.931  -3.710  1.00 91.47           C
ATOM   4709  O   HIS A 309       6.036  -3.000  -4.937  1.00 91.47           O
ATOM   4710  HA  HIS A 309       6.052  -5.060  -3.431  1.00 91.47           H
ATOM   4711  CB  HIS A 309       4.251  -4.367  -2.526  1.00 91.47           C
ATOM   4712 1HB  HIS A 309       4.138  -5.265  -1.919  1.00 91.47           H
ATOM   4713 2HB  HIS A 309       3.923  -3.526  -1.915  1.00 91.47           H
ATOM   4714  CG  HIS A 309       3.349  -4.476  -3.732  1.00 91.47           C
ATOM   4715  ND1 HIS A 309       3.242  -5.631  -4.487  1.00 91.47           N
ATOM   4716  HD1 HIS A 309       3.734  -6.486  -4.320  1.00 91.47           H
ATOM   4717  CD2 HIS A 309       2.512  -3.564  -4.305  1.00 91.47           C
ATOM   4718  HD2 HIS A 309       2.352  -2.542  -3.961  1.00 91.47           H
ATOM   4719  CE1 HIS A 309       2.379  -5.412  -5.467  1.00 91.47           C
ATOM   4720  HE1 HIS A 309       2.081  -6.130  -6.231  1.00 91.47           H
ATOM   4721  NE2 HIS A 309       1.928  -4.130  -5.353  1.00 91.47           N
ATOM   4722  HN  HIS A 309       6.023  -4.167  -0.808  1.00 91.47           H
ATOM   4723  N   SER A 310       6.160  -1.816  -3.014  1.00 91.13           N
ATOM   4724  CA  SER A 310       6.164  -0.519  -3.670  1.00 91.13           C
ATOM   4725  C   SER A 310       7.419  -0.372  -4.533  1.00 91.13           C
ATOM   4726  O   SER A 310       7.530   0.568  -5.318  1.00 91.13           O
ATOM   4727  HA  SER A 310       5.269  -0.507  -4.291  1.00 91.13           H
ATOM   4728  CB  SER A 310       6.089   0.616  -2.646  1.00 91.13           C
ATOM   4729 1HB  SER A 310       6.889   0.498  -1.915  1.00 91.13           H
ATOM   4730 2HB  SER A 310       6.253   1.569  -3.149  1.00 91.13           H
ATOM   4731  OG  SER A 310       4.833   0.645  -1.973  1.00 91.13           O
ATOM   4732  HG  SER A 310       4.123   0.987  -2.589  1.00 91.13           H
ATOM   4733  HN  SER A 310       6.292  -1.789  -2.023  1.00 91.13           H
ATOM   4734  N   CYS A 311       8.332  -1.317  -4.359  1.00 92.53           N
ATOM   4735  CA  CYS A 311       9.551  -1.334  -5.149  1.00 92.53           C
ATOM   4736  C   CYS A 311       9.412  -2.417  -6.222  1.00 92.53           C
ATOM   4737  O   CYS A 311      10.280  -2.558  -7.082  1.00 92.53           O
ATOM   4738  HA  CYS A 311       9.642  -0.348  -5.605  1.00 92.53           H
ATOM   4739  CB  CYS A 311      10.788  -1.550  -4.276  1.00 92.53           C
ATOM   4740 1HB  CYS A 311      11.689  -1.319  -4.844  1.00 92.53           H
ATOM   4741 2HB  CYS A 311      10.765  -0.871  -3.424  1.00 92.53           H
ATOM   4742  SG  CYS A 311      10.846  -3.284  -3.691  1.00 92.53           S
ATOM   4743  HG  CYS A 311      12.034  -3.191  -3.100  1.00 92.53           H
ATOM   4744  HN  CYS A 311       8.249  -2.059  -3.694  1.00 92.53           H
ATOM   4745  N   LEU A 312       8.314  -3.154  -6.135  1.00 90.20           N
ATOM   4746  CA  LEU A 312       8.145  -4.343  -6.952  1.00 90.20           C
ATOM   4747  C   LEU A 312       7.535  -3.949  -8.299  1.00 90.20           C
ATOM   4748  O   LEU A 312       7.858  -4.539  -9.328  1.00 90.20           O
ATOM   4749  HA  LEU A 312       9.136  -4.760  -7.132  1.00 90.20           H
ATOM   4750  CB  LEU A 312       7.338  -5.401  -6.198  1.00 90.20           C
ATOM   4751 1HB  LEU A 312       6.472  -4.916  -5.747  1.00 90.20           H
ATOM   4752 2HB  LEU A 312       6.958  -6.124  -6.920  1.00 90.20           H
ATOM   4753  CG  LEU A 312       8.089  -6.163  -5.103  1.00 90.20           C
ATOM   4754  HG  LEU A 312       8.346  -5.458  -4.312  1.00 90.20           H
ATOM   4755  CD1 LEU A 312       7.201  -7.240  -4.477  1.00 90.20           C
ATOM   4756 1HD1 LEU A 312       6.319  -6.774  -4.037  1.00 90.20           H
ATOM   4757 2HD1 LEU A 312       6.891  -7.948  -5.246  1.00 90.20           H
ATOM   4758 3HD1 LEU A 312       7.759  -7.766  -3.702  1.00 90.20           H
ATOM   4759  CD2 LEU A 312       9.400  -6.741  -5.638  1.00 90.20           C
ATOM   4760 1HD2 LEU A 312       9.187  -7.427  -6.458  1.00 90.20           H
ATOM   4761 2HD2 LEU A 312      10.034  -5.930  -5.998  1.00 90.20           H
ATOM   4762 3HD2 LEU A 312       9.914  -7.277  -4.840  1.00 90.20           H
ATOM   4763  HN  LEU A 312       7.551  -2.950  -5.522  1.00 90.20           H
ATOM   4764  N   ASN A 313       6.662  -2.953  -8.248  1.00 85.07           N
ATOM   4765  CA  ASN A 313       5.829  -2.628  -9.393  1.00 85.07           C
ATOM   4766  C   ASN A 313       6.722  -2.307 -10.593  1.00 85.07           C
ATOM   4767  O   ASN A 313       6.547  -2.873 -11.671  1.00 85.07           O
ATOM   4768  HA  ASN A 313       5.212  -3.512  -9.557  1.00 85.07           H
ATOM   4769  CB  ASN A 313       4.957  -1.403  -9.110  1.00 85.07           C
ATOM   4770 1HB  ASN A 313       5.553  -0.634  -8.620  1.00 85.07           H
ATOM   4771 2HB  ASN A 313       4.602  -0.981 -10.050  1.00 85.07           H
ATOM   4772  CG  ASN A 313       3.763  -1.772  -8.228  1.00 85.07           C
ATOM   4773  OD1 ASN A 313       3.214  -2.859  -8.303  1.00 85.07           O
ATOM   4774  ND2 ASN A 313       3.392  -0.809  -7.389  1.00 85.07           N
ATOM   4775 1HD2 ASN A 313       3.885   0.061  -7.378  1.00 85.07           H
ATOM   4776 2HD2 ASN A 313       2.620  -0.954  -6.770  1.00 85.07           H
ATOM   4777  HN  ASN A 313       6.521  -2.374  -7.445  1.00 85.07           H
ATOM   4778  N   PRO A 314       7.691  -1.396 -10.430  1.00 84.38           N
ATOM   4779  CA  PRO A 314       8.562  -1.014 -11.544  1.00 84.38           C
ATOM   4780  C   PRO A 314       9.213  -2.217 -12.206  1.00 84.38           C
ATOM   4781  O   PRO A 314       9.320  -2.274 -13.430  1.00 84.38           O
ATOM   4782  HA  PRO A 314       7.978  -0.537 -12.330  1.00 84.38           H
ATOM   4783  CB  PRO A 314       9.599  -0.094 -10.894  1.00 84.38           C
ATOM   4784 1HB  PRO A 314      10.479  -0.649 -10.568  1.00 84.38           H
ATOM   4785 2HB  PRO A 314       9.945   0.673 -11.587  1.00 84.38           H
ATOM   4786  CG  PRO A 314       8.845   0.510  -9.715  1.00 84.38           C
ATOM   4787 1HG  PRO A 314       9.524   0.903  -8.959  1.00 84.38           H
ATOM   4788 2HG  PRO A 314       8.213   1.344 -10.023  1.00 84.38           H
ATOM   4789  CD  PRO A 314       8.029  -0.663  -9.196  1.00 84.38           C
ATOM   4790 1HD  PRO A 314       8.604  -1.282  -8.508  1.00 84.38           H
ATOM   4791 2HD  PRO A 314       7.142  -0.332  -8.657  1.00 84.38           H
ATOM   4792  N   VAL A 315       9.634  -3.156 -11.371  1.00 83.72           N
ATOM   4793  CA  VAL A 315      10.365  -4.315 -11.855  1.00 83.72           C
ATOM   4794  C   VAL A 315       9.457  -5.142 -12.767  1.00 83.72           C
ATOM   4795  O   VAL A 315       9.894  -5.629 -13.808  1.00 83.72           O
ATOM   4796  HA  VAL A 315      11.210  -3.950 -12.440  1.00 83.72           H
ATOM   4797  CB  VAL A 315      10.917  -5.116 -10.675  1.00 83.72           C
ATOM   4798  HB  VAL A 315      10.074  -5.429 -10.059  1.00 83.72           H
ATOM   4799  CG1 VAL A 315      11.640  -6.376 -11.157  1.00 83.72           C
ATOM   4800 1HG1 VAL A 315      10.943  -7.004 -11.711  1.00 83.72           H
ATOM   4801 2HG1 VAL A 315      12.469  -6.093 -11.805  1.00 83.72           H
ATOM   4802 3HG1 VAL A 315      12.022  -6.927 -10.298  1.00 83.72           H
ATOM   4803  CG2 VAL A 315      11.837  -4.254  -9.808  1.00 83.72           C
ATOM   4804 1HG2 VAL A 315      12.673  -3.897 -10.410  1.00 83.72           H
ATOM   4805 2HG2 VAL A 315      11.278  -3.401  -9.422  1.00 83.72           H
ATOM   4806 3HG2 VAL A 315      12.215  -4.848  -8.977  1.00 83.72           H
ATOM   4807  HN  VAL A 315       9.483  -3.134 -10.383  1.00 83.72           H
ATOM   4808  N   LEU A 316       8.209  -5.275 -12.342  1.00 83.39           N
ATOM   4809  CA  LEU A 316       7.248  -6.075 -13.082  1.00 83.39           C
ATOM   4810  C   LEU A 316       7.115  -5.523 -14.502  1.00 83.39           C
ATOM   4811  O   LEU A 316       7.017  -6.285 -15.462  1.00 83.39           O
ATOM   4812  HA  LEU A 316       7.644  -7.089 -13.141  1.00 83.39           H
ATOM   4813  CB  LEU A 316       5.920  -6.152 -12.326  1.00 83.39           C
ATOM   4814 1HB  LEU A 316       5.561  -5.137 -12.158  1.00 83.39           H
ATOM   4815 2HB  LEU A 316       5.189  -6.648 -12.965  1.00 83.39           H
ATOM   4816  CG  LEU A 316       5.956  -6.879 -10.980  1.00 83.39           C
ATOM   4817  HG  LEU A 316       6.626  -6.334 -10.315  1.00 83.39           H
ATOM   4818  CD1 LEU A 316       4.574  -6.885 -10.323  1.00 83.39           C
ATOM   4819 1HD1 LEU A 316       4.246  -5.859 -10.157  1.00 83.39           H
ATOM   4820 2HD1 LEU A 316       3.863  -7.393 -10.976  1.00 83.39           H
ATOM   4821 3HD1 LEU A 316       4.627  -7.408  -9.368  1.00 83.39           H
ATOM   4822  CD2 LEU A 316       6.523  -8.292 -11.135  1.00 83.39           C
ATOM   4823 1HD2 LEU A 316       5.898  -8.861 -11.823  1.00 83.39           H
ATOM   4824 2HD2 LEU A 316       7.538  -8.235 -11.528  1.00 83.39           H
ATOM   4825 3HD2 LEU A 316       6.537  -8.786 -10.163  1.00 83.39           H
ATOM   4826  HN  LEU A 316       7.852  -4.848 -11.511  1.00 83.39           H
ATOM   4827  N   TYR A 317       7.118  -4.201 -14.591  1.00 78.97           N
ATOM   4828  CA  TYR A 317       6.935  -3.536 -15.870  1.00 78.97           C
ATOM   4829  C   TYR A 317       8.131  -3.783 -16.792  1.00 78.97           C
ATOM   4830  O   TYR A 317       7.964  -3.967 -17.996  1.00 78.97           O
ATOM   4831  HA  TYR A 317       6.037  -3.943 -16.336  1.00 78.97           H
ATOM   4832  CB  TYR A 317       6.846  -2.041 -15.560  1.00 78.97           C
ATOM   4833 1HB  TYR A 317       7.785  -1.716 -15.113  1.00 78.97           H
ATOM   4834 2HB  TYR A 317       6.731  -1.492 -16.495  1.00 78.97           H
ATOM   4835  CG  TYR A 317       5.696  -1.668 -14.622  1.00 78.97           C
ATOM   4836  CD1 TYR A 317       4.584  -2.480 -14.537  1.00 78.97           C
ATOM   4837  HD1 TYR A 317       4.524  -3.388 -15.138  1.00 78.97           H
ATOM   4838  CD2 TYR A 317       5.771  -0.518 -13.862  1.00 78.97           C
ATOM   4839  HD2 TYR A 317       6.650   0.123 -13.929  1.00 78.97           H
ATOM   4840  CE1 TYR A 317       3.501  -2.129 -13.654  1.00 78.97           C
ATOM   4841  HE1 TYR A 317       2.617  -2.761 -13.577  1.00 78.97           H
ATOM   4842  CE2 TYR A 317       4.689  -0.167 -12.979  1.00 78.97           C
ATOM   4843  HE2 TYR A 317       4.736   0.737 -12.373  1.00 78.97           H
ATOM   4844  CZ  TYR A 317       3.608  -0.990 -12.919  1.00 78.97           C
ATOM   4845  OH  TYR A 317       2.586  -0.658 -12.085  1.00 78.97           O
ATOM   4846  HH  TYR A 317       1.906  -1.391 -12.069  1.00 78.97           H
ATOM   4847  HN  TYR A 317       7.241  -3.588 -13.810  1.00 78.97           H
ATOM   4848  N   VAL A 318       9.312  -3.779 -16.190  1.00 74.27           N
ATOM   4849  CA  VAL A 318      10.537  -3.976 -16.945  1.00 74.27           C
ATOM   4850  C   VAL A 318      10.510  -5.357 -17.603  1.00 74.27           C
ATOM   4851  O   VAL A 318      10.717  -5.478 -18.809  1.00 74.27           O
ATOM   4852  HA  VAL A 318      10.568  -3.216 -17.726  1.00 74.27           H
ATOM   4853  CB  VAL A 318      11.751  -3.770 -16.037  1.00 74.27           C
ATOM   4854  HB  VAL A 318      11.636  -4.423 -15.171  1.00 74.27           H
ATOM   4855  CG1 VAL A 318      13.045  -4.163 -16.752  1.00 74.27           C
ATOM   4856 1HG1 VAL A 318      12.997  -5.214 -17.039  1.00 74.27           H
ATOM   4857 2HG1 VAL A 318      13.168  -3.548 -17.644  1.00 74.27           H
ATOM   4858 3HG1 VAL A 318      13.892  -4.007 -16.084  1.00 74.27           H
ATOM   4859  CG2 VAL A 318      11.820  -2.328 -15.532  1.00 74.27           C
ATOM   4860 1HG2 VAL A 318      11.900  -1.649 -16.381  1.00 74.27           H
ATOM   4861 2HG2 VAL A 318      10.917  -2.097 -14.967  1.00 74.27           H
ATOM   4862 3HG2 VAL A 318      12.691  -2.209 -14.888  1.00 74.27           H
ATOM   4863  HN  VAL A 318       9.438  -3.645 -15.207  1.00 74.27           H
ATOM   4864  N   PHE A 319      10.254  -6.364 -16.781  1.00 73.97           N
ATOM   4865  CA  PHE A 319      10.434  -7.742 -17.205  1.00 73.97           C
ATOM   4866  C   PHE A 319       9.230  -8.228 -18.014  1.00 73.97           C
ATOM   4867  O   PHE A 319       9.389  -8.947 -18.999  1.00 73.97           O
ATOM   4868  HA  PHE A 319      11.326  -7.773 -17.831  1.00 73.97           H
ATOM   4869  CB  PHE A 319      10.557  -8.588 -15.937  1.00 73.97           C
ATOM   4870 1HB  PHE A 319       9.799  -8.267 -15.223  1.00 73.97           H
ATOM   4871 2HB  PHE A 319      10.341  -9.628 -16.184  1.00 73.97           H
ATOM   4872  CG  PHE A 319      11.931  -8.512 -15.269  1.00 73.97           C
ATOM   4873  CD1 PHE A 319      13.021  -9.031 -15.895  1.00 73.97           C
ATOM   4874  HD1 PHE A 319      12.916  -9.501 -16.873  1.00 73.97           H
ATOM   4875  CD2 PHE A 319      12.063  -7.926 -14.049  1.00 73.97           C
ATOM   4876  HD2 PHE A 319      11.189  -7.510 -13.547  1.00 73.97           H
ATOM   4877  CE1 PHE A 319      14.297  -8.961 -15.275  1.00 73.97           C
ATOM   4878  HE1 PHE A 319      15.171  -9.377 -15.777  1.00 73.97           H
ATOM   4879  CE2 PHE A 319      13.338  -7.856 -13.429  1.00 73.97           C
ATOM   4880  HE2 PHE A 319      13.444  -7.386 -12.451  1.00 73.97           H
ATOM   4881  CZ  PHE A 319      14.428  -8.374 -14.055  1.00 73.97           C
ATOM   4882  HZ  PHE A 319      15.407  -8.320 -13.579  1.00 73.97           H
ATOM   4883  HN  PHE A 319       9.929  -6.250 -15.842  1.00 73.97           H
ATOM   4884  N   VAL A 320       8.052  -7.816 -17.569  1.00 75.62           N
ATOM   4885  CA  VAL A 320       6.817  -8.372 -18.094  1.00 75.62           C
ATOM   4886  C   VAL A 320       6.275  -7.454 -19.191  1.00 75.62           C
ATOM   4887  O   VAL A 320       5.646  -7.919 -20.140  1.00 75.62           O
ATOM   4888  HA  VAL A 320       7.053  -9.342 -18.533  1.00 75.62           H
ATOM   4889  CB  VAL A 320       5.819  -8.597 -16.956  1.00 75.62           C
ATOM   4890  HB  VAL A 320       5.394  -7.631 -16.686  1.00 75.62           H
ATOM   4891  CG1 VAL A 320       4.673  -9.506 -17.404  1.00 75.62           C
ATOM   4892 1HG1 VAL A 320       4.150  -9.045 -18.241  1.00 75.62           H
ATOM   4893 2HG1 VAL A 320       5.074 -10.471 -17.713  1.00 75.62           H
ATOM   4894 3HG1 VAL A 320       3.978  -9.650 -16.576  1.00 75.62           H
ATOM   4895  CG2 VAL A 320       6.518  -9.165 -15.718  1.00 75.62           C
ATOM   4896 1HG2 VAL A 320       6.983 -10.118 -15.969  1.00 75.62           H
ATOM   4897 2HG2 VAL A 320       7.282  -8.466 -15.380  1.00 75.62           H
ATOM   4898 3HG2 VAL A 320       5.786  -9.316 -14.925  1.00 75.62           H
ATOM   4899  HN  VAL A 320       7.935  -7.117 -16.863  1.00 75.62           H
ATOM   4900  N   GLY A 321       6.539  -6.166 -19.024  1.00 74.96           N
ATOM   4901  CA  GLY A 321       5.980  -5.166 -19.918  1.00 74.96           C
ATOM   4902  C   GLY A 321       6.788  -5.078 -21.215  1.00 74.96           C
ATOM   4903  O   GLY A 321       7.833  -4.431 -21.256  1.00 74.96           O
ATOM   4904 1HA  GLY A 321       4.944  -5.416 -20.147  1.00 74.96           H
ATOM   4905 2HA  GLY A 321       5.972  -4.195 -19.423  1.00 74.96           H
ATOM   4906  HN  GLY A 321       7.121  -5.804 -18.296  1.00 74.96           H
ATOM   4907  N   GLU A 322       6.271  -5.737 -22.242  1.00 76.45           N
ATOM   4908  CA  GLU A 322       6.854  -5.629 -23.569  1.00 76.45           C
ATOM   4909  C   GLU A 322       6.797  -4.181 -24.058  1.00 76.45           C
ATOM   4910  O   GLU A 322       7.753  -3.684 -24.651  1.00 76.45           O
ATOM   4911  HA  GLU A 322       7.892  -5.941 -23.456  1.00 76.45           H
ATOM   4912  CB  GLU A 322       6.152  -6.568 -24.553  1.00 76.45           C
ATOM   4913 1HB  GLU A 322       5.083  -6.360 -24.560  1.00 76.45           H
ATOM   4914 2HB  GLU A 322       6.615  -6.482 -25.536  1.00 76.45           H
ATOM   4915  CG  GLU A 322       6.314  -8.029 -24.127  1.00 76.45           C
ATOM   4916 1HG  GLU A 322       7.308  -8.181 -23.706  1.00 76.45           H
ATOM   4917 2HG  GLU A 322       5.596  -8.264 -23.341  1.00 76.45           H
ATOM   4918  CD  GLU A 322       6.107  -8.972 -25.313  1.00 76.45           C
ATOM   4919  OE1 GLU A 322       6.852  -9.974 -25.379  1.00 76.45           O
ATOM   4920  OE2 GLU A 322       5.208  -8.670 -26.128  1.00 76.45           O
ATOM   4921  HN  GLU A 322       5.472  -6.334 -22.178  1.00 76.45           H
ATOM   4922  N   ARG A 323       5.666  -3.544 -23.790  1.00 77.08           N
ATOM   4923  CA  ARG A 323       5.468  -2.165 -24.205  1.00 77.08           C
ATOM   4924  C   ARG A 323       6.486  -1.253 -23.518  1.00 77.08           C
ATOM   4925  O   ARG A 323       7.079  -0.385 -24.157  1.00 77.08           O
ATOM   4926  HA  ARG A 323       5.616  -2.175 -25.285  1.00 77.08           H
ATOM   4927  CB  ARG A 323       4.055  -1.686 -23.867  1.00 77.08           C
ATOM   4928 1HB  ARG A 323       3.339  -2.483 -24.070  1.00 77.08           H
ATOM   4929 2HB  ARG A 323       3.988  -1.461 -22.803  1.00 77.08           H
ATOM   4930  CG  ARG A 323       3.688  -0.443 -24.681  1.00 77.08           C
ATOM   4931 1HG  ARG A 323       4.399   0.355 -24.473  1.00 77.08           H
ATOM   4932 2HG  ARG A 323       3.761  -0.667 -25.745  1.00 77.08           H
ATOM   4933  CD  ARG A 323       2.271   0.030 -24.350  1.00 77.08           C
ATOM   4934 1HD  ARG A 323       1.594  -0.824 -24.306  1.00 77.08           H
ATOM   4935 2HD  ARG A 323       2.255   0.499 -23.367  1.00 77.08           H
ATOM   4936  NE  ARG A 323       1.806   0.990 -25.376  1.00 77.08           N
ATOM   4937  HE  ARG A 323       2.377   1.125 -26.185  1.00 77.08           H
ATOM   4938  CZ  ARG A 323       0.667   1.690 -25.288  1.00 77.08           C
ATOM   4939  NH1 ARG A 323      -0.138   1.549 -24.225  1.00 77.08           N
ATOM   4940 1HH1 ARG A 323       0.110   0.918 -23.491  1.00 77.08           H
ATOM   4941 2HH1 ARG A 323      -0.986   2.075 -24.167  1.00 77.08           H
ATOM   4942  NH2 ARG A 323       0.344   2.534 -26.278  1.00 77.08           N
ATOM   4943 1HH2 ARG A 323      -0.502   3.064 -26.227  1.00 77.08           H
ATOM   4944 2HH2 ARG A 323       0.950   2.633 -27.067  1.00 77.08           H
ATOM   4945  HN  ARG A 323       4.896  -3.953 -23.302  1.00 77.08           H
ATOM   4946  N   PHE A 324       6.658  -1.480 -22.224  1.00 78.66           N
ATOM   4947  CA  PHE A 324       7.531  -0.637 -21.425  1.00 78.66           C
ATOM   4948  C   PHE A 324       8.984  -0.759 -21.888  1.00 78.66           C
ATOM   4949  O   PHE A 324       9.694   0.240 -21.987  1.00 78.66           O
ATOM   4950  HA  PHE A 324       7.196   0.392 -21.556  1.00 78.66           H
ATOM   4951  CB  PHE A 324       7.426  -1.126 -19.979  1.00 78.66           C
ATOM   4952 1HB  PHE A 324       6.373  -1.196 -19.706  1.00 78.66           H
ATOM   4953 2HB  PHE A 324       7.839  -2.133 -19.916  1.00 78.66           H
ATOM   4954  CG  PHE A 324       8.143  -0.232 -18.966  1.00 78.66           C
ATOM   4955  CD1 PHE A 324       9.417  -0.521 -18.586  1.00 78.66           C
ATOM   4956  HD1 PHE A 324       9.927  -1.389 -19.004  1.00 78.66           H
ATOM   4957  CD2 PHE A 324       7.508   0.851 -18.445  1.00 78.66           C
ATOM   4958  HD2 PHE A 324       6.487   1.082 -18.749  1.00 78.66           H
ATOM   4959  CE1 PHE A 324      10.083   0.309 -17.646  1.00 78.66           C
ATOM   4960  HE1 PHE A 324      11.104   0.078 -17.341  1.00 78.66           H
ATOM   4961  CE2 PHE A 324       8.173   1.681 -17.505  1.00 78.66           C
ATOM   4962  HE2 PHE A 324       7.664   2.549 -17.087  1.00 78.66           H
ATOM   4963  CZ  PHE A 324       9.447   1.392 -17.125  1.00 78.66           C
ATOM   4964  HZ  PHE A 324       9.958   2.029 -16.403  1.00 78.66           H
ATOM   4965  HN  PHE A 324       6.213  -2.223 -21.722  1.00 78.66           H
ATOM   4966  N   ARG A 325       9.384  -1.993 -22.159  1.00 80.73           N
ATOM   4967  CA  ARG A 325      10.738  -2.259 -22.613  1.00 80.73           C
ATOM   4968  C   ARG A 325      11.028  -1.486 -23.901  1.00 80.73           C
ATOM   4969  O   ARG A 325      12.112  -0.927 -24.064  1.00 80.73           O
ATOM   4970  HA  ARG A 325      11.377  -1.917 -21.799  1.00 80.73           H
ATOM   4971  CB  ARG A 325      10.952  -3.753 -22.864  1.00 80.73           C
ATOM   4972 1HB  ARG A 325      10.082  -4.168 -23.372  1.00 80.73           H
ATOM   4973 2HB  ARG A 325      11.806  -3.895 -23.527  1.00 80.73           H
ATOM   4974  CG  ARG A 325      11.188  -4.501 -21.551  1.00 80.73           C
ATOM   4975 1HG  ARG A 325      11.980  -4.010 -20.985  1.00 80.73           H
ATOM   4976 2HG  ARG A 325      10.287  -4.461 -20.939  1.00 80.73           H
ATOM   4977  CD  ARG A 325      11.569  -5.960 -21.812  1.00 80.73           C
ATOM   4978 1HD  ARG A 325      12.241  -6.021 -22.669  1.00 80.73           H
ATOM   4979 2HD  ARG A 325      12.109  -6.362 -20.955  1.00 80.73           H
ATOM   4980  NE  ARG A 325      10.353  -6.764 -22.066  1.00 80.73           N
ATOM   4981  HE  ARG A 325       9.465  -6.310 -21.983  1.00 80.73           H
ATOM   4982  CZ  ARG A 325      10.366  -8.061 -22.400  1.00 80.73           C
ATOM   4983  NH1 ARG A 325      11.526  -8.720 -22.525  1.00 80.73           N
ATOM   4984 1HH1 ARG A 325      12.391  -8.243 -22.369  1.00 80.73           H
ATOM   4985 2HH1 ARG A 325      11.527  -9.688 -22.775  1.00 80.73           H
ATOM   4986  NH2 ARG A 325       9.201  -8.691 -22.607  1.00 80.73           N
ATOM   4987 1HH2 ARG A 325       9.193  -9.659 -22.857  1.00 80.73           H
ATOM   4988 2HH2 ARG A 325       8.339  -8.192 -22.511  1.00 80.73           H
ATOM   4989  HN  ARG A 325       8.801  -2.801 -22.074  1.00 80.73           H
ATOM   4990  N   ARG A 326      10.039  -1.478 -24.784  1.00 81.49           N
ATOM   4991  CA  ARG A 326      10.175  -0.783 -26.053  1.00 81.49           C
ATOM   4992  C   ARG A 326      10.279   0.726 -25.823  1.00 81.49           C
ATOM   4993  O   ARG A 326      11.089   1.400 -26.458  1.00 81.49           O
ATOM   4994  HA  ARG A 326      11.092  -1.177 -26.490  1.00 81.49           H
ATOM   4995  CB  ARG A 326       8.984  -1.072 -26.969  1.00 81.49           C
ATOM   4996 1HB  ARG A 326       8.054  -0.895 -26.429  1.00 81.49           H
ATOM   4997 2HB  ARG A 326       8.996  -0.385 -27.815  1.00 81.49           H
ATOM   4998  CG  ARG A 326       9.020  -2.515 -27.475  1.00 81.49           C
ATOM   4999 1HG  ARG A 326       9.881  -2.654 -28.129  1.00 81.49           H
ATOM   5000 2HG  ARG A 326       9.145  -3.197 -26.634  1.00 81.49           H
ATOM   5001  CD  ARG A 326       7.736  -2.862 -28.233  1.00 81.49           C
ATOM   5002 1HD  ARG A 326       6.867  -2.591 -27.635  1.00 81.49           H
ATOM   5003 2HD  ARG A 326       7.682  -2.285 -29.156  1.00 81.49           H
ATOM   5004  NE  ARG A 326       7.706  -4.310 -28.540  1.00 81.49           N
ATOM   5005  HE  ARG A 326       8.224  -4.926 -27.947  1.00 81.49           H
ATOM   5006  CZ  ARG A 326       7.026  -4.847 -29.563  1.00 81.49           C
ATOM   5007  NH1 ARG A 326       6.314  -4.068 -30.389  1.00 81.49           N
ATOM   5008 1HH1 ARG A 326       6.287  -3.079 -30.245  1.00 81.49           H
ATOM   5009 2HH1 ARG A 326       5.810  -4.477 -31.150  1.00 81.49           H
ATOM   5010  NH2 ARG A 326       7.070  -6.173 -29.747  1.00 81.49           N
ATOM   5011 1HH2 ARG A 326       6.569  -6.590 -30.505  1.00 81.49           H
ATOM   5012 2HH2 ARG A 326       7.604  -6.747 -29.125  1.00 81.49           H
ATOM   5013  HN  ARG A 326       9.161  -1.933 -24.643  1.00 81.49           H
ATOM   5014  N   ASP A 327       9.446   1.213 -24.915  1.00 82.34           N
ATOM   5015  CA  ASP A 327       9.410   2.635 -24.619  1.00 82.34           C
ATOM   5016  C   ASP A 327      10.715   3.042 -23.930  1.00 82.34           C
ATOM   5017  O   ASP A 327      11.255   4.113 -24.201  1.00 82.34           O
ATOM   5018  HA  ASP A 327       9.277   3.125 -25.583  1.00 82.34           H
ATOM   5019  CB  ASP A 327       8.253   2.972 -23.676  1.00 82.34           C
ATOM   5020 1HB  ASP A 327       8.337   2.379 -22.765  1.00 82.34           H
ATOM   5021 2HB  ASP A 327       8.313   4.020 -23.380  1.00 82.34           H
ATOM   5022  CG  ASP A 327       6.904   2.702 -24.345  1.00 82.34           C
ATOM   5023  OD1 ASP A 327       6.847   2.844 -25.585  1.00 82.34           O
ATOM   5024  OD2 ASP A 327       5.960   2.358 -23.600  1.00 82.34           O
ATOM   5025  HN  ASP A 327       8.806   0.655 -24.387  1.00 82.34           H
ATOM   5026  N   LEU A 328      11.182   2.165 -23.054  1.00 80.68           N
ATOM   5027  CA  LEU A 328      12.402   2.429 -22.310  1.00 80.68           C
ATOM   5028  C   LEU A 328      13.560   2.626 -23.290  1.00 80.68           C
ATOM   5029  O   LEU A 328      14.305   3.600 -23.189  1.00 80.68           O
ATOM   5030  HA  LEU A 328      12.254   3.358 -21.759  1.00 80.68           H
ATOM   5031  CB  LEU A 328      12.650   1.325 -21.279  1.00 80.68           C
ATOM   5032 1HB  LEU A 328      11.821   1.324 -20.571  1.00 80.68           H
ATOM   5033 2HB  LEU A 328      12.632   0.365 -21.793  1.00 80.68           H
ATOM   5034  CG  LEU A 328      13.957   1.426 -20.490  1.00 80.68           C
ATOM   5035  HG  LEU A 328      14.783   1.467 -21.201  1.00 80.68           H
ATOM   5036  CD1 LEU A 328      14.003   2.715 -19.668  1.00 80.68           C
ATOM   5037 1HD1 LEU A 328      13.931   3.574 -20.335  1.00 80.68           H
ATOM   5038 2HD1 LEU A 328      13.170   2.729 -18.966  1.00 80.68           H
ATOM   5039 3HD1 LEU A 328      14.943   2.761 -19.117  1.00 80.68           H
ATOM   5040  CD2 LEU A 328      14.170   0.184 -19.622  1.00 80.68           C
ATOM   5041 1HD2 LEU A 328      13.344   0.087 -18.918  1.00 80.68           H
ATOM   5042 2HD2 LEU A 328      14.213  -0.700 -20.257  1.00 80.68           H
ATOM   5043 3HD2 LEU A 328      15.106   0.282 -19.072  1.00 80.68           H
ATOM   5044  HN  LEU A 328      10.744   1.290 -22.850  1.00 80.68           H
ATOM   5045  N   VAL A 329      13.676   1.686 -24.216  1.00 81.39           N
ATOM   5046  CA  VAL A 329      14.766   1.711 -25.176  1.00 81.39           C
ATOM   5047  C   VAL A 329      14.642   2.961 -26.050  1.00 81.39           C
ATOM   5048  O   VAL A 329      15.646   3.582 -26.397  1.00 81.39           O
ATOM   5049  HA  VAL A 329      15.699   1.767 -24.614  1.00 81.39           H
ATOM   5050  CB  VAL A 329      14.780   0.414 -25.988  1.00 81.39           C
ATOM   5051  HB  VAL A 329      13.787   0.276 -26.416  1.00 81.39           H
ATOM   5052  CG1 VAL A 329      15.782   0.499 -27.141  1.00 81.39           C
ATOM   5053 1HG1 VAL A 329      15.506   1.321 -27.801  1.00 81.39           H
ATOM   5054 2HG1 VAL A 329      16.781   0.672 -26.742  1.00 81.39           H
ATOM   5055 3HG1 VAL A 329      15.771  -0.436 -27.701  1.00 81.39           H
ATOM   5056  CG2 VAL A 329      15.076  -0.790 -25.091  1.00 81.39           C
ATOM   5057 1HG2 VAL A 329      16.051  -0.662 -24.621  1.00 81.39           H
ATOM   5058 2HG2 VAL A 329      14.309  -0.868 -24.321  1.00 81.39           H
ATOM   5059 3HG2 VAL A 329      15.080  -1.699 -25.693  1.00 81.39           H
ATOM   5060  HN  VAL A 329      13.042   0.918 -24.317  1.00 81.39           H
ATOM   5061  N   LYS A 330      13.403   3.293 -26.379  1.00 80.96           N
[truncated: 117,320 more chars]
