# Supplementary material for: Noncanonical roles of chemokine regions in CCR9 activation revealed by structural modeling and mutational mapping
Source: Nat Commun. 2025 Aug 18;16:7695. doi: 10.1038/s41467-025-62321-9 (PMC12361432; doi:10.1038/s41467-025-62321-9)
Supplement: Supplementary file 4 — Supplementary Data 2 [file 41467_2025_62321_MOESM4_ESM.zip › CCR9_CCL25_rnk132.pdb]

SSBOND   1 CYS A   38    CYS A  289 
SSBOND   2 CYS A  119    CYS A  198 
SSBOND   3 CYS B    7    CYS B   35 
SSBOND   4 CYS B    8    CYS B   52 
ATOM      1  N   GLU A  20      -1.805  -3.567  61.237  1.00 47.32           N
ATOM      2  CA  GLU A  20      -2.086  -3.270  59.843  1.00 47.32           C
ATOM      3  C   GLU A  20      -0.836  -3.497  58.990  1.00 47.32           C
ATOM      4  O   GLU A  20      -0.935  -3.730  57.786  1.00 47.32           O
ATOM      5  HA  GLU A  20      -2.867  -3.971  59.548  1.00 47.32           H
ATOM      6  CB  GLU A  20      -2.608  -1.841  59.681  1.00 47.32           C
ATOM      7 1HB  GLU A  20      -2.111  -1.185  60.397  1.00 47.32           H
ATOM      8 2HB  GLU A  20      -2.485  -1.520  58.646  1.00 47.32           H
ATOM      9  CG  GLU A  20      -4.106  -1.767  59.981  1.00 47.32           C
ATOM     10 1HG  GLU A  20      -4.603  -2.653  59.587  1.00 47.32           H
ATOM     11 2HG  GLU A  20      -4.265  -1.765  61.059  1.00 47.32           H
ATOM     12  CD  GLU A  20      -4.727  -0.511  59.366  1.00 47.32           C
ATOM     13  OE1 GLU A  20      -5.973  -0.487  59.261  1.00 47.32           O
ATOM     14  OE2 GLU A  20      -3.943   0.396  59.014  1.00 47.32           O
ATOM     15  HN  GLU A  20      -0.861  -3.834  61.431  1.00 47.32           H
ATOM     16  N   SER A  21       0.312  -3.420  59.647  1.00 52.93           N
ATOM     17  CA  SER A  21       1.582  -3.468  58.943  1.00 52.93           C
ATOM     18  C   SER A  21       1.849  -4.888  58.440  1.00 52.93           C
ATOM     19  O   SER A  21       2.256  -5.078  57.295  1.00 52.93           O
ATOM     20  HA  SER A  21       1.473  -2.779  58.105  1.00 52.93           H
ATOM     21  CB  SER A  21       2.728  -2.999  59.842  1.00 52.93           C
ATOM     22 1HB  SER A  21       3.602  -2.778  59.229  1.00 52.93           H
ATOM     23 2HB  SER A  21       2.444  -2.071  60.337  1.00 52.93           H
ATOM     24  OG  SER A  21       3.071  -3.974  60.822  1.00 52.93           O
ATOM     25  HG  SER A  21       3.812  -3.633  61.400  1.00 52.93           H
ATOM     26  HN  SER A  21       0.383  -3.328  60.640  1.00 52.93           H
ATOM     27  N   THR A  22       1.609  -5.848  59.320  1.00 54.68           N
ATOM     28  CA  THR A  22       1.893  -7.238  59.008  1.00 54.68           C
ATOM     29  C   THR A  22       0.975  -7.732  57.888  1.00 54.68           C
ATOM     30  O   THR A  22       1.445  -8.256  56.880  1.00 54.68           O
ATOM     31  HA  THR A  22       2.915  -7.305  58.635  1.00 54.68           H
ATOM     32  CB  THR A  22       1.767  -8.049  60.299  1.00 54.68           C
ATOM     33  HB  THR A  22       1.273  -9.003  60.113  1.00 54.68           H
ATOM     34  OG1 THR A  22       1.091  -7.171  61.195  1.00 54.68           O
ATOM     35  HG1 THR A  22       0.749  -7.683  61.983  1.00 54.68           H
ATOM     36  CG2 THR A  22       3.120  -8.297  60.970  1.00 54.68           C
ATOM     37 1HG2 THR A  22       3.583  -7.341  61.217  1.00 54.68           H
ATOM     38 2HG2 THR A  22       3.767  -8.849  60.289  1.00 54.68           H
ATOM     39 3HG2 THR A  22       2.973  -8.876  61.882  1.00 54.68           H
ATOM     40  HN  THR A  22       1.228  -5.689  60.231  1.00 54.68           H
ATOM     41  N   SER A  23      -0.320  -7.548  58.104  1.00 56.30           N
ATOM     42  CA  SER A  23      -1.312  -8.027  57.157  1.00 56.30           C
ATOM     43  C   SER A  23      -1.076  -7.392  55.785  1.00 56.30           C
ATOM     44  O   SER A  23      -1.198  -8.058  54.759  1.00 56.30           O
ATOM     45  HA  SER A  23      -1.167  -9.106  57.108  1.00 56.30           H
ATOM     46  CB  SER A  23      -2.730  -7.725  57.644  1.00 56.30           C
ATOM     47 1HB  SER A  23      -3.450  -8.088  56.911  1.00 56.30           H
ATOM     48 2HB  SER A  23      -2.918  -8.267  58.571  1.00 56.30           H
ATOM     49  OG  SER A  23      -2.935  -6.332  57.861  1.00 56.30           O
ATOM     50  HG  SER A  23      -3.875  -6.167  58.159  1.00 56.30           H
ATOM     51  HN  SER A  23      -0.692  -7.081  58.906  1.00 56.30           H
ATOM     52  N   SER A  24      -0.741  -6.110  55.812  1.00 61.03           N
ATOM     53  CA  SER A  24      -0.486  -5.377  54.583  1.00 61.03           C
ATOM     54  C   SER A  24       0.747  -5.948  53.880  1.00 61.03           C
ATOM     55  O   SER A  24       0.891  -5.815  52.666  1.00 61.03           O
ATOM     56  HA  SER A  24      -1.376  -5.522  53.971  1.00 61.03           H
ATOM     57  CB  SER A  24      -0.296  -3.885  54.861  1.00 61.03           C
ATOM     58 1HB  SER A  24      -0.498  -3.318  53.952  1.00 61.03           H
ATOM     59 2HB  SER A  24      -1.021  -3.560  55.607  1.00 61.03           H
ATOM     60  OG  SER A  24       1.021  -3.591  55.320  1.00 61.03           O
ATOM     61  HG  SER A  24       1.218  -4.113  56.150  1.00 61.03           H
ATOM     62  HN  SER A  24      -0.645  -5.575  56.651  1.00 61.03           H
ATOM     63  N   MET A  25       1.606  -6.570  54.674  1.00 64.07           N
ATOM     64  CA  MET A  25       2.824  -7.158  54.144  1.00 64.07           C
ATOM     65  C   MET A  25       2.541  -8.516  53.497  1.00 64.07           C
ATOM     66  O   MET A  25       3.105  -8.839  52.453  1.00 64.07           O
ATOM     67  HA  MET A  25       3.185  -6.458  53.391  1.00 64.07           H
ATOM     68  CB  MET A  25       3.841  -7.333  55.274  1.00 64.07           C
ATOM     69 1HB  MET A  25       3.753  -6.507  55.979  1.00 64.07           H
ATOM     70 2HB  MET A  25       3.623  -8.248  55.826  1.00 64.07           H
ATOM     71  CG  MET A  25       5.268  -7.391  54.724  1.00 64.07           C
ATOM     72 1HG  MET A  25       5.938  -7.813  55.472  1.00 64.07           H
ATOM     73 2HG  MET A  25       5.305  -8.049  53.855  1.00 64.07           H
ATOM     74  SD  MET A  25       5.814  -5.753  54.271  1.00 64.07           S
ATOM     75  CE  MET A  25       7.579  -5.957  54.443  1.00 64.07           C
ATOM     76 1HE  MET A  25       7.814  -6.234  55.471  1.00 64.07           H
ATOM     77 2HE  MET A  25       7.922  -6.741  53.768  1.00 64.07           H
ATOM     78 3HE  MET A  25       8.079  -5.020  54.196  1.00 64.07           H
ATOM     79  HN  MET A  25       1.481  -6.675  55.661  1.00 64.07           H
ATOM     80  N   GLU A  26       1.668  -9.273  54.145  1.00 64.53           N
ATOM     81  CA  GLU A  26       1.285 -10.578  53.633  1.00 64.53           C
ATOM     82  C   GLU A  26       0.502 -10.428  52.327  1.00 64.53           C
ATOM     83  O   GLU A  26       0.763 -11.138  51.358  1.00 64.53           O
ATOM     84  HA  GLU A  26       2.222 -11.102  53.444  1.00 64.53           H
ATOM     85  CB  GLU A  26       0.476 -11.358  54.671  1.00 64.53           C
ATOM     86 1HB  GLU A  26      -0.283 -10.709  55.109  1.00 64.53           H
ATOM     87 2HB  GLU A  26       0.063 -12.258  54.215  1.00 64.53           H
ATOM     88  CG  GLU A  26       1.369 -11.830  55.821  1.00 64.53           C
ATOM     89 1HG  GLU A  26       2.184 -12.436  55.427  1.00 64.53           H
ATOM     90 2HG  GLU A  26       1.820 -10.968  56.312  1.00 64.53           H
ATOM     91  CD  GLU A  26       0.567 -12.643  56.840  1.00 64.53           C
ATOM     92  OE1 GLU A  26       1.199 -13.476  57.525  1.00 64.53           O
ATOM     93  OE2 GLU A  26      -0.660 -12.412  56.910  1.00 64.53           O
ATOM     94  HN  GLU A  26       1.226  -9.009  55.002  1.00 64.53           H
ATOM     95  N   ASP A  27      -0.443  -9.499  52.345  1.00 61.23           N
ATOM     96  CA  ASP A  27      -1.278  -9.259  51.181  1.00 61.23           C
ATOM     97  C   ASP A  27      -0.388  -8.967  49.971  1.00 61.23           C
ATOM     98  O   ASP A  27      -0.669  -9.424  48.864  1.00 61.23           O
ATOM     99  HA  ASP A  27      -1.864 -10.169  51.056  1.00 61.23           H
ATOM    100  CB  ASP A  27      -2.192  -8.051  51.398  1.00 61.23           C
ATOM    101 1HB  ASP A  27      -1.624  -7.237  51.848  1.00 61.23           H
ATOM    102 2HB  ASP A  27      -2.559  -7.691  50.437  1.00 61.23           H
ATOM    103  CG  ASP A  27      -3.375  -8.414  52.298  1.00 61.23           C
ATOM    104  OD1 ASP A  27      -3.605  -9.631  52.470  1.00 61.23           O
ATOM    105  OD2 ASP A  27      -4.024  -7.467  52.792  1.00 61.23           O
ATOM    106  HN  ASP A  27      -0.640  -8.917  53.134  1.00 61.23           H
ATOM    107  N   TYR A  28       0.667  -8.206  50.223  1.00 64.28           N
ATOM    108  CA  TYR A  28       1.591  -7.833  49.165  1.00 64.28           C
ATOM    109  C   TYR A  28       2.407  -9.041  48.699  1.00 64.28           C
ATOM    110  O   TYR A  28       2.779  -9.129  47.530  1.00 64.28           O
ATOM    111  HA  TYR A  28       1.007  -7.454  48.327  1.00 64.28           H
ATOM    112  CB  TYR A  28       2.538  -6.799  49.777  1.00 64.28           C
ATOM    113 1HB  TYR A  28       1.948  -5.976  50.181  1.00 64.28           H
ATOM    114 2HB  TYR A  28       3.065  -7.255  50.615  1.00 64.28           H
ATOM    115  CG  TYR A  28       3.565  -6.236  48.792  1.00 64.28           C
ATOM    116  CD1 TYR A  28       4.833  -6.777  48.735  1.00 64.28           C
ATOM    117  HD1 TYR A  28       5.103  -7.604  49.391  1.00 64.28           H
ATOM    118  CD2 TYR A  28       3.223  -5.189  47.962  1.00 64.28           C
ATOM    119  HD2 TYR A  28       2.221  -4.762  48.007  1.00 64.28           H
ATOM    120  CE1 TYR A  28       5.800  -6.247  47.808  1.00 64.28           C
ATOM    121  HE1 TYR A  28       6.806  -6.665  47.753  1.00 64.28           H
ATOM    122  CE2 TYR A  28       4.189  -4.659  47.035  1.00 64.28           C
ATOM    123  HE2 TYR A  28       3.932  -3.832  46.374  1.00 64.28           H
ATOM    124  CZ  TYR A  28       5.430  -5.215  47.004  1.00 64.28           C
ATOM    125  OH  TYR A  28       6.343  -4.715  46.129  1.00 64.28           O
ATOM    126  HH  TYR A  28       6.829  -5.463  45.677  1.00 64.28           H
ATOM    127  HN  TYR A  28       0.895  -7.847  51.128  1.00 64.28           H
ATOM    128  N   VAL A  29       2.660  -9.941  49.637  1.00 63.40           N
ATOM    129  CA  VAL A  29       3.486 -11.103  49.356  1.00 63.40           C
ATOM    130  C   VAL A  29       2.652 -12.149  48.614  1.00 63.40           C
ATOM    131  O   VAL A  29       3.161 -12.849  47.740  1.00 63.40           O
ATOM    132  HA  VAL A  29       4.300 -10.779  48.707  1.00 63.40           H
ATOM    133  CB  VAL A  29       4.098 -11.637  50.653  1.00 63.40           C
ATOM    134  HB  VAL A  29       3.290 -11.785  51.369  1.00 63.40           H
ATOM    135  CG1 VAL A  29       4.776 -12.989  50.424  1.00 63.40           C
ATOM    136 1HG1 VAL A  29       4.040 -13.708  50.063  1.00 63.40           H
ATOM    137 2HG1 VAL A  29       5.569 -12.877  49.683  1.00 63.40           H
ATOM    138 3HG1 VAL A  29       5.203 -13.345  51.361  1.00 63.40           H
ATOM    139  CG2 VAL A  29       5.078 -10.626  51.253  1.00 63.40           C
ATOM    140 1HG2 VAL A  29       5.881 -10.433  50.541  1.00 63.40           H
ATOM    141 2HG2 VAL A  29       4.554  -9.696  51.471  1.00 63.40           H
ATOM    142 3HG2 VAL A  29       5.499 -11.031  52.174  1.00 63.40           H
ATOM    143  HN  VAL A  29       2.313  -9.887  50.574  1.00 63.40           H
ATOM    144  N   ASN A  30       1.383 -12.223  48.990  1.00 64.46           N
ATOM    145  CA  ASN A  30       0.510 -13.265  48.478  1.00 64.46           C
ATOM    146  C   ASN A  30      -0.082 -12.815  47.140  1.00 64.46           C
ATOM    147  O   ASN A  30      -0.677 -13.616  46.420  1.00 64.46           O
ATOM    148  HA  ASN A  30       1.144 -14.146  48.377  1.00 64.46           H
ATOM    149  CB  ASN A  30      -0.648 -13.537  49.440  1.00 64.46           C
ATOM    150 1HB  ASN A  30      -1.032 -12.593  49.828  1.00 64.46           H
ATOM    151 2HB  ASN A  30      -1.466 -14.017  48.904  1.00 64.46           H
ATOM    152  CG  ASN A  30      -0.199 -14.427  50.600  1.00 64.46           C
ATOM    153  OD1 ASN A  30       0.811 -15.109  50.539  1.00 64.46           O
ATOM    154  ND2 ASN A  30      -1.003 -14.383  51.659  1.00 64.46           N
ATOM    155 1HD2 ASN A  30      -1.817 -13.802  51.645  1.00 64.46           H
ATOM    156 2HD2 ASN A  30      -0.794 -14.931  52.469  1.00 64.46           H
ATOM    157  HN  ASN A  30       0.953 -11.588  49.632  1.00 64.46           H
ATOM    158  N   PHE A  31       0.100 -11.536  46.849  1.00 68.90           N
ATOM    159  CA  PHE A  31      -0.394 -10.974  45.604  1.00 68.90           C
ATOM    160  C   PHE A  31       0.262 -11.651  44.398  1.00 68.90           C
ATOM    161  O   PHE A  31       1.486 -11.671  44.283  1.00 68.90           O
ATOM    162  HA  PHE A  31      -1.470 -11.148  45.575  1.00 68.90           H
ATOM    163  CB  PHE A  31      -0.023  -9.490  45.604  1.00 68.90           C
ATOM    164 1HB  PHE A  31      -0.381  -9.037  46.529  1.00 68.90           H
ATOM    165 2HB  PHE A  31       1.063  -9.397  45.602  1.00 68.90           H
ATOM    166  CG  PHE A  31      -0.590  -8.706  44.418  1.00 68.90           C
ATOM    167  CD1 PHE A  31       0.182  -8.481  43.321  1.00 68.90           C
ATOM    168  HD1 PHE A  31       1.204  -8.858  43.287  1.00 68.90           H
ATOM    169  CD2 PHE A  31      -1.865  -8.236  44.460  1.00 68.90           C
ATOM    170  HD2 PHE A  31      -2.484  -8.416  45.339  1.00 68.90           H
ATOM    171  CE1 PHE A  31      -0.343  -7.754  42.221  1.00 68.90           C
ATOM    172  HE1 PHE A  31       0.276  -7.573  41.342  1.00 68.90           H
ATOM    173  CE2 PHE A  31      -2.390  -7.509  43.360  1.00 68.90           C
ATOM    174  HE2 PHE A  31      -3.413  -7.132  43.394  1.00 68.90           H
ATOM    175  CZ  PHE A  31      -1.618  -7.283  42.263  1.00 68.90           C
ATOM    176  HZ  PHE A  31      -2.022  -6.725  41.418  1.00 68.90           H
ATOM    177  HN  PHE A  31       0.575 -10.889  47.445  1.00 68.90           H
ATOM    178  N   ASN A  32      -0.583 -12.188  43.530  1.00 66.36           N
ATOM    179  CA  ASN A  32      -0.102 -12.830  42.318  1.00 66.36           C
ATOM    180  C   ASN A  32       0.280 -11.758  41.295  1.00 66.36           C
ATOM    181  O   ASN A  32      -0.577 -11.248  40.575  1.00 66.36           O
ATOM    182  HA  ASN A  32       0.752 -13.430  42.631  1.00 66.36           H
ATOM    183  CB  ASN A  32      -1.186 -13.712  41.695  1.00 66.36           C
ATOM    184 1HB  ASN A  32      -1.654 -14.321  42.469  1.00 66.36           H
ATOM    185 2HB  ASN A  32      -1.968 -13.086  41.267  1.00 66.36           H
ATOM    186  CG  ASN A  32      -0.599 -14.618  40.611  1.00 66.36           C
ATOM    187  OD1 ASN A  32       0.584 -14.590  40.315  1.00 66.36           O
ATOM    188  ND2 ASN A  32      -1.490 -15.422  40.037  1.00 66.36           N
ATOM    189 1HD2 ASN A  32      -2.447 -15.396  40.327  1.00 66.36           H
ATOM    190 2HD2 ASN A  32      -1.204 -16.053  39.316  1.00 66.36           H
ATOM    191  HN  ASN A  32      -1.576 -12.190  43.643  1.00 66.36           H
ATOM    192  N   PHE A  33       1.568 -11.448  41.264  1.00 69.25           N
ATOM    193  CA  PHE A  33       2.090 -10.519  40.276  1.00 69.25           C
ATOM    194  C   PHE A  33       2.300 -11.214  38.929  1.00 69.25           C
ATOM    195  O   PHE A  33       3.390 -11.159  38.362  1.00 69.25           O
ATOM    196  HA  PHE A  33       1.356  -9.722  40.161  1.00 69.25           H
ATOM    197  CB  PHE A  33       3.440 -10.024  40.797  1.00 69.25           C
ATOM    198 1HB  PHE A  33       4.105 -10.879  40.924  1.00 69.25           H
ATOM    199 2HB  PHE A  33       3.894  -9.378  40.045  1.00 69.25           H
ATOM    200  CG  PHE A  33       3.355  -9.261  42.120  1.00 69.25           C
ATOM    201  CD1 PHE A  33       3.130  -7.920  42.119  1.00 69.25           C
ATOM    202  HD1 PHE A  33       3.010  -7.389  41.174  1.00 69.25           H
ATOM    203  CD2 PHE A  33       3.504  -9.924  43.298  1.00 69.25           C
ATOM    204  HD2 PHE A  33       3.685 -10.999  43.300  1.00 69.25           H
ATOM    205  CE1 PHE A  33       3.050  -7.212  43.347  1.00 69.25           C
ATOM    206  HE1 PHE A  33       2.870  -6.137  43.345  1.00 69.25           H
ATOM    207  CE2 PHE A  33       3.425  -9.216  44.527  1.00 69.25           C
ATOM    208  HE2 PHE A  33       3.545  -9.747  45.471  1.00 69.25           H
ATOM    209  CZ  PHE A  33       3.200  -7.875  44.525  1.00 69.25           C
ATOM    210  HZ  PHE A  33       3.139  -7.331  45.468  1.00 69.25           H
ATOM    211  HN  PHE A  33       2.248 -11.818  41.897  1.00 69.25           H
ATOM    212  N   THR A  34       1.239 -11.850  38.455  1.00 71.66           N
ATOM    213  CA  THR A  34       1.153 -12.223  37.053  1.00 71.66           C
ATOM    214  C   THR A  34       1.557 -11.046  36.163  1.00 71.66           C
ATOM    215  O   THR A  34       1.052  -9.937  36.327  1.00 71.66           O
ATOM    216  HA  THR A  34       1.868 -13.025  36.867  1.00 71.66           H
ATOM    217  CB  THR A  34      -0.265 -12.730  36.785  1.00 71.66           C
ATOM    218  HB  THR A  34      -0.960 -11.898  36.671  1.00 71.66           H
ATOM    219  OG1 THR A  34      -0.532 -13.610  37.873  1.00 71.66           O
ATOM    220  HG1 THR A  34       0.191 -14.297  37.943  1.00 71.66           H
ATOM    221  CG2 THR A  34      -0.341 -13.630  35.550  1.00 71.66           C
ATOM    222 1HG2 THR A  34       0.304 -14.498  35.693  1.00 71.66           H
ATOM    223 2HG2 THR A  34      -0.012 -13.073  34.673  1.00 71.66           H
ATOM    224 3HG2 THR A  34      -1.369 -13.962  35.405  1.00 71.66           H
ATOM    225  HN  THR A  34       0.449 -12.110  39.011  1.00 71.66           H
ATOM    226  N   ASP A  35       2.464 -11.328  35.239  1.00 80.20           N
ATOM    227  CA  ASP A  35       3.111 -10.273  34.478  1.00 80.20           C
ATOM    228  C   ASP A  35       2.212  -9.870  33.308  1.00 80.20           C
ATOM    229  O   ASP A  35       2.476 -10.235  32.163  1.00 80.20           O
ATOM    230  HA  ASP A  35       3.261  -9.459  35.188  1.00 80.20           H
ATOM    231  CB  ASP A  35       4.448 -10.746  33.906  1.00 80.20           C
ATOM    232 1HB  ASP A  35       4.825 -11.581  34.497  1.00 80.20           H
ATOM    233 2HB  ASP A  35       4.304 -11.114  32.890  1.00 80.20           H
ATOM    234  CG  ASP A  35       5.475  -9.612  33.903  1.00 80.20           C
ATOM    235  OD1 ASP A  35       5.124  -8.527  34.414  1.00 80.20           O
ATOM    236  OD2 ASP A  35       6.589  -9.857  33.389  1.00 80.20           O
ATOM    237  HN  ASP A  35       2.757 -12.256  35.009  1.00 80.20           H
ATOM    238  N   PHE A  36       1.168  -9.122  33.635  1.00 89.69           N
ATOM    239  CA  PHE A  36       0.274  -8.599  32.616  1.00 89.69           C
ATOM    240  C   PHE A  36       0.880  -7.372  31.932  1.00 89.69           C
ATOM    241  O   PHE A  36       0.394  -6.933  30.891  1.00 89.69           O
ATOM    242  HA  PHE A  36       0.126  -9.388  31.878  1.00 89.69           H
ATOM    243  CB  PHE A  36      -1.019  -8.187  33.324  1.00 89.69           C
ATOM    244 1HB  PHE A  36      -0.771  -7.531  34.158  1.00 89.69           H
ATOM    245 2HB  PHE A  36      -1.630  -7.606  32.633  1.00 89.69           H
ATOM    246  CG  PHE A  36      -1.844  -9.364  33.847  1.00 89.69           C
ATOM    247  CD1 PHE A  36      -1.994 -10.481  33.086  1.00 89.69           C
ATOM    248  HD1 PHE A  36      -1.525 -10.538  32.103  1.00 89.69           H
ATOM    249  CD2 PHE A  36      -2.429  -9.293  35.073  1.00 89.69           C
ATOM    250  HD2 PHE A  36      -2.309  -8.398  35.683  1.00 89.69           H
ATOM    251  CE1 PHE A  36      -2.760 -11.574  33.571  1.00 89.69           C
ATOM    252  HE1 PHE A  36      -2.880 -12.469  32.961  1.00 89.69           H
ATOM    253  CE2 PHE A  36      -3.195 -10.386  35.558  1.00 89.69           C
ATOM    254  HE2 PHE A  36      -3.664 -10.329  36.541  1.00 89.69           H
ATOM    255  CZ  PHE A  36      -3.344 -11.503  34.797  1.00 89.69           C
ATOM    256  HZ  PHE A  36      -3.932 -12.342  35.170  1.00 89.69           H
ATOM    257  HN  PHE A  36       0.930  -8.874  34.574  1.00 89.69           H
ATOM    258  N   TYR A  37       1.934  -6.853  32.545  1.00 91.22           N
ATOM    259  CA  TYR A  37       2.722  -5.804  31.920  1.00 91.22           C
ATOM    260  C   TYR A  37       3.827  -6.398  31.044  1.00 91.22           C
ATOM    261  O   TYR A  37       4.732  -7.063  31.545  1.00 91.22           O
ATOM    262  HA  TYR A  37       2.055  -5.208  31.297  1.00 91.22           H
ATOM    263  CB  TYR A  37       3.363  -5.019  33.066  1.00 91.22           C
ATOM    264 1HB  TYR A  37       2.576  -4.634  33.714  1.00 91.22           H
ATOM    265 2HB  TYR A  37       3.967  -5.700  33.666  1.00 91.22           H
ATOM    266  CG  TYR A  37       4.241  -3.853  32.606  1.00 91.22           C
ATOM    267  CD1 TYR A  37       5.604  -4.023  32.480  1.00 91.22           C
ATOM    268  HD1 TYR A  37       6.056  -4.988  32.708  1.00 91.22           H
ATOM    269  CD2 TYR A  37       3.668  -2.631  32.317  1.00 91.22           C
ATOM    270  HD2 TYR A  37       2.591  -2.496  32.417  1.00 91.22           H
ATOM    271  CE1 TYR A  37       6.430  -2.925  32.048  1.00 91.22           C
ATOM    272  HE1 TYR A  37       7.508  -3.046  31.944  1.00 91.22           H
ATOM    273  CE2 TYR A  37       4.494  -1.533  31.885  1.00 91.22           C
ATOM    274  HE2 TYR A  37       4.055  -0.563  31.654  1.00 91.22           H
ATOM    275  CZ  TYR A  37       5.834  -1.735  31.771  1.00 91.22           C
ATOM    276  OH  TYR A  37       6.614  -0.698  31.363  1.00 91.22           O
ATOM    277  HH  TYR A  37       6.045   0.099  31.160  1.00 91.22           H
ATOM    278  HN  TYR A  37       2.249  -7.136  33.451  1.00 91.22           H
ATOM    279  N   CYS A  38       3.715  -6.137  29.749  1.00 91.76           N
ATOM    280  CA  CYS A  38       4.615  -6.745  28.783  1.00 91.76           C
ATOM    281  C   CYS A  38       5.628  -5.688  28.339  1.00 91.76           C
ATOM    282  O   CYS A  38       5.257  -4.682  27.736  1.00 91.76           O
ATOM    283  HA  CYS A  38       5.114  -7.568  29.295  1.00 91.76           H
ATOM    284  CB  CYS A  38       3.853  -7.339  27.597  1.00 91.76           C
ATOM    285 1HB  CYS A  38       3.056  -7.991  27.956  1.00 91.76           H
ATOM    286 2HB  CYS A  38       3.379  -6.543  27.023  1.00 91.76           H
ATOM    287  SG  CYS A  38       4.998  -8.285  26.528  1.00 91.76           S
ATOM    288  HN  CYS A  38       3.028  -5.524  29.359  1.00 91.76           H
ATOM    289  N   GLU A  39       6.887  -5.952  28.653  1.00 90.18           N
ATOM    290  CA  GLU A  39       7.975  -5.139  28.135  1.00 90.18           C
ATOM    291  C   GLU A  39       8.343  -5.586  26.719  1.00 90.18           C
ATOM    292  O   GLU A  39       8.652  -6.755  26.494  1.00 90.18           O
ATOM    293  HA  GLU A  39       7.589  -4.120  28.113  1.00 90.18           H
ATOM    294  CB  GLU A  39       9.191  -5.195  29.062  1.00 90.18           C
ATOM    295 1HB  GLU A  39       9.436  -6.234  29.284  1.00 90.18           H
ATOM    296 2HB  GLU A  39      10.018  -4.644  28.616  1.00 90.18           H
ATOM    297  CG  GLU A  39       8.893  -4.516  30.400  1.00 90.18           C
ATOM    298 1HG  GLU A  39       8.477  -3.524  30.224  1.00 90.18           H
ATOM    299 2HG  GLU A  39       8.137  -5.087  30.941  1.00 90.18           H
ATOM    300  CD  GLU A  39      10.159  -4.401  31.251  1.00 90.18           C
ATOM    301  OE1 GLU A  39      10.053  -3.813  32.349  1.00 90.18           O
ATOM    302  OE2 GLU A  39      11.204  -4.904  30.784  1.00 90.18           O
ATOM    303  HN  GLU A  39       7.169  -6.704  29.249  1.00 90.18           H
ATOM    304  N   LYS A  40       8.298  -4.631  25.801  1.00 89.55           N
ATOM    305  CA  LYS A  40       8.466  -4.940  24.392  1.00 89.55           C
ATOM    306  C   LYS A  40       9.915  -4.665  23.983  1.00 89.55           C
ATOM    307  O   LYS A  40      10.193  -4.390  22.817  1.00 89.55           O
ATOM    308  HA  LYS A  40       8.267  -6.004  24.264  1.00 89.55           H
ATOM    309  CB  LYS A  40       7.436  -4.183  23.551  1.00 89.55           C
ATOM    310 1HB  LYS A  40       7.567  -3.110  23.687  1.00 89.55           H
ATOM    311 2HB  LYS A  40       7.600  -4.392  22.494  1.00 89.55           H
ATOM    312  CG  LYS A  40       6.011  -4.582  23.940  1.00 89.55           C
ATOM    313 1HG  LYS A  40       5.870  -4.440  25.012  1.00 89.55           H
ATOM    314 2HG  LYS A  40       5.297  -3.931  23.436  1.00 89.55           H
ATOM    315  CD  LYS A  40       5.730  -6.040  23.573  1.00 89.55           C
ATOM    316 1HD  LYS A  40       6.034  -6.224  22.542  1.00 89.55           H
ATOM    317 2HD  LYS A  40       6.326  -6.700  24.204  1.00 89.55           H
ATOM    318  CE  LYS A  40       4.245  -6.371  23.739  1.00 89.55           C
ATOM    319 1HE  LYS A  40       4.029  -6.587  24.785  1.00 89.55           H
ATOM    320 2HE  LYS A  40       3.641  -5.508  23.460  1.00 89.55           H
ATOM    321  NZ  LYS A  40       3.876  -7.533  22.900  1.00 89.55           N
ATOM    322 1HZ  LYS A  40       2.894  -7.746  23.031  1.00 89.55           H
ATOM    323 2HZ  LYS A  40       4.047  -7.314  21.924  1.00 89.55           H
ATOM    324 3HZ  LYS A  40       4.435  -8.335  23.168  1.00 89.55           H
ATOM    325  HN  LYS A  40       8.150  -3.664  26.007  1.00 89.55           H
ATOM    326  N   ASN A  41      10.799  -4.750  24.965  1.00 88.91           N
ATOM    327  CA  ASN A  41      12.201  -4.440  24.739  1.00 88.91           C
ATOM    328  C   ASN A  41      12.744  -5.338  23.625  1.00 88.91           C
ATOM    329  O   ASN A  41      13.455  -4.870  22.737  1.00 88.91           O
ATOM    330  HA  ASN A  41      12.221  -3.384  24.471  1.00 88.91           H
ATOM    331  CB  ASN A  41      13.032  -4.695  25.999  1.00 88.91           C
ATOM    332 1HB  ASN A  41      12.711  -5.625  26.468  1.00 88.91           H
ATOM    333 2HB  ASN A  41      14.080  -4.820  25.728  1.00 88.91           H
ATOM    334  CG  ASN A  41      12.890  -3.540  26.992  1.00 88.91           C
ATOM    335  OD1 ASN A  41      12.545  -2.424  26.641  1.00 88.91           O
ATOM    336  ND2 ASN A  41      13.175  -3.869  28.249  1.00 88.91           N
ATOM    337 1HD2 ASN A  41      13.453  -4.804  28.470  1.00 88.91           H
ATOM    338 2HD2 ASN A  41      13.112  -3.182  28.972  1.00 88.91           H
ATOM    339  HN  ASN A  41      10.573  -5.023  25.900  1.00 88.91           H
ATOM    340  N   ASN A  42      12.387  -6.611  23.709  1.00 91.17           N
ATOM    341  CA  ASN A  42      12.878  -7.590  22.753  1.00 91.17           C
ATOM    342  C   ASN A  42      12.377  -7.226  21.354  1.00 91.17           C
ATOM    343  O   ASN A  42      13.115  -7.341  20.377  1.00 91.17           O
ATOM    344  HA  ASN A  42      13.964  -7.546  22.831  1.00 91.17           H
ATOM    345  CB  ASN A  42      12.366  -8.992  23.089  1.00 91.17           C
ATOM    346 1HB  ASN A  42      11.283  -8.969  23.208  1.00 91.17           H
ATOM    347 2HB  ASN A  42      12.582  -9.669  22.262  1.00 91.17           H
ATOM    348  CG  ASN A  42      13.014  -9.520  24.370  1.00 91.17           C
ATOM    349  OD1 ASN A  42      13.956  -8.953  24.900  1.00 91.17           O
ATOM    350  ND2 ASN A  42      12.460 -10.635  24.837  1.00 91.17           N
ATOM    351 1HD2 ASN A  42      11.689 -11.050  24.354  1.00 91.17           H
ATOM    352 2HD2 ASN A  42      12.813 -11.058  25.672  1.00 91.17           H
ATOM    353  HN  ASN A  42      11.776  -6.976  24.411  1.00 91.17           H
ATOM    354  N   VAL A  43      11.125  -6.794  21.302  1.00 91.64           N
ATOM    355  CA  VAL A  43      10.509  -6.436  20.036  1.00 91.64           C
ATOM    356  C   VAL A  43      11.248  -5.238  19.435  1.00 91.64           C
ATOM    357  O   VAL A  43      11.523  -5.212  18.237  1.00 91.64           O
ATOM    358  HA  VAL A  43      10.618  -7.287  19.365  1.00 91.64           H
ATOM    359  CB  VAL A  43       9.014  -6.177  20.236  1.00 91.64           C
ATOM    360  HB  VAL A  43       8.909  -5.323  20.906  1.00 91.64           H
ATOM    361  CG1 VAL A  43       8.337  -5.822  18.911  1.00 91.64           C
ATOM    362 1HG1 VAL A  43       8.795  -4.923  18.498  1.00 91.64           H
ATOM    363 2HG1 VAL A  43       8.458  -6.647  18.209  1.00 91.64           H
ATOM    364 3HG1 VAL A  43       7.276  -5.643  19.082  1.00 91.64           H
ATOM    365  CG2 VAL A  43       8.334  -7.378  20.896  1.00 91.64           C
ATOM    366 1HG2 VAL A  43       8.454  -8.257  20.262  1.00 91.64           H
ATOM    367 2HG2 VAL A  43       8.789  -7.566  21.868  1.00 91.64           H
ATOM    368 3HG2 VAL A  43       7.272  -7.168  21.026  1.00 91.64           H
ATOM    369  HN  VAL A  43      10.537  -6.688  22.104  1.00 91.64           H
ATOM    370  N   ARG A  44      11.548  -4.276  20.295  1.00 90.23           N
ATOM    371  CA  ARG A  44      12.196  -3.053  19.854  1.00 90.23           C
ATOM    372  C   ARG A  44      13.623  -3.347  19.387  1.00 90.23           C
ATOM    373  O   ARG A  44      14.094  -2.763  18.412  1.00 90.23           O
ATOM    374  HA  ARG A  44      11.580  -2.693  19.030  1.00 90.23           H
ATOM    375  CB  ARG A  44      12.238  -2.015  20.977  1.00 90.23           C
ATOM    376 1HB  ARG A  44      12.629  -2.473  21.886  1.00 90.23           H
ATOM    377 2HB  ARG A  44      12.920  -1.209  20.708  1.00 90.23           H
ATOM    378  CG  ARG A  44      10.845  -1.443  21.248  1.00 90.23           C
ATOM    379 1HG  ARG A  44      10.413  -1.073  20.318  1.00 90.23           H
ATOM    380 2HG  ARG A  44      10.188  -2.232  21.612  1.00 90.23           H
ATOM    381  CD  ARG A  44      10.907  -0.310  22.274  1.00 90.23           C
ATOM    382 1HD  ARG A  44      11.914   0.105  22.309  1.00 90.23           H
ATOM    383 2HD  ARG A  44      10.240   0.499  21.976  1.00 90.23           H
ATOM    384  NE  ARG A  44      10.522  -0.816  23.610  1.00 90.23           N
ATOM    385  HE  ARG A  44       9.755  -1.455  23.666  1.00 90.23           H
ATOM    386  CZ  ARG A  44      11.137  -0.470  24.750  1.00 90.23           C
ATOM    387  NH1 ARG A  44      12.170   0.383  24.734  1.00 90.23           N
ATOM    388 1HH1 ARG A  44      12.488   0.767  23.867  1.00 90.23           H
ATOM    389 2HH1 ARG A  44      12.623   0.635  25.589  1.00 90.23           H
ATOM    390  NH2 ARG A  44      10.702  -0.991  25.906  1.00 90.23           N
ATOM    391 1HH2 ARG A  44      11.150  -0.744  26.765  1.00 90.23           H
ATOM    392 2HH2 ARG A  44       9.931  -1.627  25.909  1.00 90.23           H
ATOM    393  HN  ARG A  44      11.355  -4.322  21.276  1.00 90.23           H
ATOM    394  N   GLN A  45      14.271  -4.252  20.105  1.00 91.75           N
ATOM    395  CA  GLN A  45      15.638  -4.624  19.782  1.00 91.75           C
ATOM    396  C   GLN A  45      15.704  -5.244  18.384  1.00 91.75           C
ATOM    397  O   GLN A  45      16.562  -4.883  17.581  1.00 91.75           O
ATOM    398  HA  GLN A  45      16.204  -3.693  19.801  1.00 91.75           H
ATOM    399  CB  GLN A  45      16.209  -5.579  20.832  1.00 91.75           C
ATOM    400 1HB  GLN A  45      16.067  -5.158  21.827  1.00 91.75           H
ATOM    401 2HB  GLN A  45      15.665  -6.523  20.805  1.00 91.75           H
ATOM    402  CG  GLN A  45      17.698  -5.835  20.589  1.00 91.75           C
ATOM    403 1HG  GLN A  45      17.841  -6.250  19.592  1.00 91.75           H
ATOM    404 2HG  GLN A  45      18.243  -4.891  20.623  1.00 91.75           H
ATOM    405  CD  GLN A  45      18.267  -6.796  21.635  1.00 91.75           C
ATOM    406  OE1 GLN A  45      17.548  -7.434  22.385  1.00 91.75           O
ATOM    407  NE2 GLN A  45      19.596  -6.863  21.641  1.00 91.75           N
ATOM    408 1HE2 GLN A  45      20.127  -6.312  20.998  1.00 91.75           H
ATOM    409 2HE2 GLN A  45      20.062  -7.464  22.290  1.00 91.75           H
ATOM    410  HN  GLN A  45      13.879  -4.727  20.892  1.00 91.75           H
ATOM    411  N   PHE A  46      14.785  -6.166  18.137  1.00 93.65           N
ATOM    412  CA  PHE A  46      14.711  -6.820  16.842  1.00 93.65           C
ATOM    413  C   PHE A  46      14.502  -5.798  15.723  1.00 93.65           C
ATOM    414  O   PHE A  46      15.216  -5.814  14.722  1.00 93.65           O
ATOM    415  HA  PHE A  46      15.658  -7.338  16.686  1.00 93.65           H
ATOM    416  CB  PHE A  46      13.508  -7.765  16.886  1.00 93.65           C
ATOM    417 1HB  PHE A  46      13.704  -8.552  17.613  1.00 93.65           H
ATOM    418 2HB  PHE A  46      12.638  -7.212  17.240  1.00 93.65           H
ATOM    419  CG  PHE A  46      13.172  -8.407  15.538  1.00 93.65           C
ATOM    420  CD1 PHE A  46      12.126  -7.940  14.805  1.00 93.65           C
ATOM    421  HD1 PHE A  46      11.528  -7.108  15.176  1.00 93.65           H
ATOM    422  CD2 PHE A  46      13.918  -9.445  15.074  1.00 93.65           C
ATOM    423  HD2 PHE A  46      14.756  -9.819  15.663  1.00 93.65           H
ATOM    424  CE1 PHE A  46      11.814  -8.536  13.554  1.00 93.65           C
ATOM    425  HE1 PHE A  46      10.976  -8.161  12.966  1.00 93.65           H
ATOM    426  CE2 PHE A  46      13.606 -10.041  13.824  1.00 93.65           C
ATOM    427  HE2 PHE A  46      14.204 -10.873  13.452  1.00 93.65           H
ATOM    428  CZ  PHE A  46      12.560  -9.574  13.090  1.00 93.65           C
ATOM    429  HZ  PHE A  46      12.321 -10.031  12.130  1.00 93.65           H
ATOM    430  HN  PHE A  46      14.102  -6.467  18.802  1.00 93.65           H
ATOM    431  N   ALA A  47      13.519  -4.934  15.931  1.00 92.65           N
ATOM    432  CA  ALA A  47      13.156  -3.957  14.918  1.00 92.65           C
ATOM    433  C   ALA A  47      14.380  -3.107  14.572  1.00 92.65           C
ATOM    434  O   ALA A  47      14.628  -2.816  13.403  1.00 92.65           O
ATOM    435  HA  ALA A  47      12.839  -4.503  14.029  1.00 92.65           H
ATOM    436  CB  ALA A  47      11.983  -3.113  15.422  1.00 92.65           C
ATOM    437 1HB  ALA A  47      11.130  -3.760  15.625  1.00 92.65           H
ATOM    438 2HB  ALA A  47      12.274  -2.596  16.337  1.00 92.65           H
ATOM    439 3HB  ALA A  47      11.711  -2.380  14.662  1.00 92.65           H
ATOM    440  HN  ALA A  47      12.978  -4.894  16.770  1.00 92.65           H
ATOM    441  N   SER A  48      15.114  -2.734  15.610  1.00 92.78           N
ATOM    442  CA  SER A  48      16.194  -1.774  15.457  1.00 92.78           C
ATOM    443  C   SER A  48      17.249  -2.324  14.493  1.00 92.78           C
ATOM    444  O   SER A  48      17.957  -1.559  13.841  1.00 92.78           O
ATOM    445  HA  SER A  48      15.729  -0.879  15.044  1.00 92.78           H
ATOM    446  CB  SER A  48      16.831  -1.441  16.807  1.00 92.78           C
ATOM    447 1HB  SER A  48      17.537  -0.619  16.682  1.00 92.78           H
ATOM    448 2HB  SER A  48      16.060  -1.097  17.497  1.00 92.78           H
ATOM    449  OG  SER A  48      17.506  -2.563  17.371  1.00 92.78           O
ATOM    450  HG  SER A  48      17.910  -2.312  18.250  1.00 92.78           H
ATOM    451  HN  SER A  48      14.980  -3.074  16.541  1.00 92.78           H
ATOM    452  N   HIS A  49      17.319  -3.646  14.435  1.00 94.10           N
ATOM    453  CA  HIS A  49      18.317  -4.306  13.611  1.00 94.10           C
ATOM    454  C   HIS A  49      17.706  -4.672  12.258  1.00 94.10           C
ATOM    455  O   HIS A  49      18.371  -4.582  11.227  1.00 94.10           O
ATOM    456  HA  HIS A  49      19.120  -3.586  13.455  1.00 94.10           H
ATOM    457  CB  HIS A  49      18.910  -5.514  14.340  1.00 94.10           C
ATOM    458 1HB  HIS A  49      18.098  -6.173  14.648  1.00 94.10           H
ATOM    459 2HB  HIS A  49      19.530  -6.077  13.643  1.00 94.10           H
ATOM    460  CG  HIS A  49      19.736  -5.156  15.552  1.00 94.10           C
ATOM    461  ND1 HIS A  49      19.179  -4.925  16.798  1.00 94.10           N
ATOM    462  HD1 HIS A  49      18.206  -4.969  17.020  1.00 94.10           H
ATOM    463  CD2 HIS A  49      21.083  -4.992  15.696  1.00 94.10           C
ATOM    464  HD2 HIS A  49      21.826  -5.101  14.906  1.00 94.10           H
ATOM    465  CE1 HIS A  49      20.156  -4.635  17.645  1.00 94.10           C
ATOM    466  HE1 HIS A  49      20.038  -4.404  18.704  1.00 94.10           H
ATOM    467  NE2 HIS A  49      21.335  -4.677  16.960  1.00 94.10           N
ATOM    468  HN  HIS A  49      16.711  -4.261  14.937  1.00 94.10           H
ATOM    469  N   PHE A  50      16.445  -5.076  12.304  1.00 95.02           N
ATOM    470  CA  PHE A  50      15.824  -5.723  11.160  1.00 95.02           C
ATOM    471  C   PHE A  50      15.309  -4.687  10.158  1.00 95.02           C
ATOM    472  O   PHE A  50      15.540  -4.814   8.956  1.00 95.02           O
ATOM    473  HA  PHE A  50      16.586  -6.339  10.684  1.00 95.02           H
ATOM    474  CB  PHE A  50      14.640  -6.532  11.692  1.00 95.02           C
ATOM    475 1HB  PHE A  50      15.004  -7.247  12.430  1.00 95.02           H
ATOM    476 2HB  PHE A  50      13.956  -5.859  12.211  1.00 95.02           H
ATOM    477  CG  PHE A  50      13.865  -7.287  10.610  1.00 95.02           C
ATOM    478  CD1 PHE A  50      12.629  -6.862  10.236  1.00 95.02           C
ATOM    479  HD1 PHE A  50      12.190  -5.983  10.708  1.00 95.02           H
ATOM    480  CD2 PHE A  50      14.414  -8.384  10.022  1.00 95.02           C
ATOM    481  HD2 PHE A  50      15.405  -8.725  10.322  1.00 95.02           H
ATOM    482  CE1 PHE A  50      11.911  -7.563   9.232  1.00 95.02           C
ATOM    483  HE1 PHE A  50      10.920  -7.222   8.932  1.00 95.02           H
ATOM    484  CE2 PHE A  50      13.695  -9.085   9.017  1.00 95.02           C
ATOM    485  HE2 PHE A  50      14.135  -9.964   8.546  1.00 95.02           H
ATOM    486  CZ  PHE A  50      12.459  -8.659   8.644  1.00 95.02           C
ATOM    487  HZ  PHE A  50      11.907  -9.197   7.872  1.00 95.02           H
ATOM    488  HN  PHE A  50      15.852  -4.969  13.102  1.00 95.02           H
ATOM    489  N   LEU A  51      14.623  -3.687  10.689  1.00 94.89           N
ATOM    490  CA  LEU A  51      13.784  -2.834   9.864  1.00 94.89           C
ATOM    491  C   LEU A  51      14.670  -1.900   9.038  1.00 94.89           C
ATOM    492  O   LEU A  51      14.529  -1.823   7.818  1.00 94.89           O
ATOM    493  HA  LEU A  51      13.232  -3.480   9.181  1.00 94.89           H
ATOM    494  CB  LEU A  51      12.753  -2.101  10.726  1.00 94.89           C
ATOM    495 1HB  LEU A  51      13.287  -1.495  11.458  1.00 94.89           H
ATOM    496 2HB  LEU A  51      12.198  -1.414  10.087  1.00 94.89           H
ATOM    497  CG  LEU A  51      11.751  -2.985  11.470  1.00 94.89           C
ATOM    498  HG  LEU A  51      12.304  -3.625  12.157  1.00 94.89           H
ATOM    499  CD1 LEU A  51      10.792  -2.140  12.310  1.00 94.89           C
ATOM    500 1HD1 LEU A  51      11.361  -1.565  13.041  1.00 94.89           H
ATOM    501 2HD1 LEU A  51      10.243  -1.459  11.660  1.00 94.89           H
ATOM    502 3HD1 LEU A  51      10.090  -2.793  12.829  1.00 94.89           H
ATOM    503  CD2 LEU A  51      11.005  -3.904  10.500  1.00 94.89           C
ATOM    504 1HD2 LEU A  51      10.464  -3.300   9.771  1.00 94.89           H
ATOM    505 2HD2 LEU A  51      11.719  -4.544   9.983  1.00 94.89           H
ATOM    506 3HD2 LEU A  51      10.298  -4.521  11.055  1.00 94.89           H
ATOM    507  HN  LEU A  51      14.633  -3.456  11.662  1.00 94.89           H
ATOM    508  N   PRO A  52      15.595  -1.176   9.683  1.00 95.67           N
ATOM    509  CA  PRO A  52      16.287  -0.070   9.017  1.00 95.67           C
ATOM    510  C   PRO A  52      16.916  -0.492   7.699  1.00 95.67           C
ATOM    511  O   PRO A  52      16.686   0.137   6.668  1.00 95.67           O
ATOM    512  HA  PRO A  52      15.576   0.713   8.755  1.00 95.67           H
ATOM    513  CB  PRO A  52      17.342   0.364  10.036  1.00 95.67           C
ATOM    514 1HB  PRO A  52      18.290  -0.151   9.877  1.00 95.67           H
ATOM    515 2HB  PRO A  52      17.547   1.432   9.972  1.00 95.67           H
ATOM    516  CG  PRO A  52      16.716  -0.011  11.374  1.00 95.67           C
ATOM    517 1HG  PRO A  52      17.464  -0.095  12.162  1.00 95.67           H
ATOM    518 2HG  PRO A  52      16.000   0.739  11.710  1.00 95.67           H
ATOM    519  CD  PRO A  52      16.049  -1.344  11.075  1.00 95.67           C
ATOM    520 1HD  PRO A  52      16.747  -2.176  11.171  1.00 95.67           H
ATOM    521 2HD  PRO A  52      15.222  -1.545  11.756  1.00 95.67           H
ATOM    522  N   PRO A  53      17.720  -1.564   7.701  1.00 96.93           N
ATOM    523  CA  PRO A  53      18.383  -2.012   6.474  1.00 96.93           C
ATOM    524  C   PRO A  53      17.402  -2.215   5.330  1.00 96.93           C
ATOM    525  O   PRO A  53      17.680  -1.834   4.194  1.00 96.93           O
ATOM    526  HA  PRO A  53      19.077  -1.249   6.122  1.00 96.93           H
ATOM    527  CB  PRO A  53      19.056  -3.324   6.884  1.00 96.93           C
ATOM    528 1HB  PRO A  53      18.412  -4.182   6.693  1.00 96.93           H
ATOM    529 2HB  PRO A  53      19.980  -3.491   6.330  1.00 96.93           H
ATOM    530  CG  PRO A  53      19.318  -3.136   8.373  1.00 96.93           C
ATOM    531 1HG  PRO A  53      19.465  -4.089   8.882  1.00 96.93           H
ATOM    532 2HG  PRO A  53      20.219  -2.549   8.555  1.00 96.93           H
ATOM    533  CD  PRO A  53      18.065  -2.420   8.850  1.00 96.93           C
ATOM    534 1HD  PRO A  53      17.262  -3.121   9.082  1.00 96.93           H
ATOM    535 2HD  PRO A  53      18.249  -1.841   9.755  1.00 96.93           H
ATOM    536  N   LEU A  54      16.270  -2.816   5.664  1.00 96.37           N
ATOM    537  CA  LEU A  54      15.303  -3.206   4.651  1.00 96.37           C
ATOM    538  C   LEU A  54      14.627  -1.954   4.088  1.00 96.37           C
ATOM    539  O   LEU A  54      14.445  -1.834   2.878  1.00 96.37           O
ATOM    540  HA  LEU A  54      15.852  -3.694   3.846  1.00 96.37           H
ATOM    541  CB  LEU A  54      14.321  -4.234   5.216  1.00 96.37           C
ATOM    542 1HB  LEU A  54      13.853  -3.810   6.105  1.00 96.37           H
ATOM    543 2HB  LEU A  54      13.529  -4.391   4.484  1.00 96.37           H
ATOM    544  CG  LEU A  54      14.913  -5.596   5.586  1.00 96.37           C
ATOM    545  HG  LEU A  54      15.712  -5.435   6.309  1.00 96.37           H
ATOM    546  CD1 LEU A  54      13.865  -6.485   6.259  1.00 96.37           C
ATOM    547 1HD1 LEU A  54      13.508  -6.001   7.168  1.00 96.37           H
ATOM    548 2HD1 LEU A  54      13.029  -6.641   5.577  1.00 96.37           H
ATOM    549 3HD1 LEU A  54      14.313  -7.446   6.511  1.00 96.37           H
ATOM    550  CD2 LEU A  54      15.538  -6.271   4.364  1.00 96.37           C
ATOM    551 1HD2 LEU A  54      14.775  -6.418   3.599  1.00 96.37           H
ATOM    552 2HD2 LEU A  54      16.334  -5.640   3.967  1.00 96.37           H
ATOM    553 3HD2 LEU A  54      15.952  -7.237   4.655  1.00 96.37           H
ATOM    554  HN  LEU A  54      16.009  -3.036   6.604  1.00 96.37           H
ATOM    555  N   TYR A  55      14.274  -1.054   4.993  1.00 95.56           N
ATOM    556  CA  TYR A  55      13.568   0.156   4.609  1.00 95.56           C
ATOM    557  C   TYR A  55      14.434   1.031   3.701  1.00 95.56           C
ATOM    558  O   TYR A  55      13.929   1.655   2.768  1.00 95.56           O
ATOM    559  HA  TYR A  55      12.668  -0.137   4.068  1.00 95.56           H
ATOM    560  CB  TYR A  55      13.288   0.912   5.909  1.00 95.56           C
ATOM    561 1HB  TYR A  55      14.195   0.925   6.513  1.00 95.56           H
ATOM    562 2HB  TYR A  55      13.049   1.949   5.671  1.00 95.56           H
ATOM    563  CG  TYR A  55      12.148   0.320   6.741  1.00 95.56           C
ATOM    564  CD1 TYR A  55      11.441  -0.766   6.267  1.00 95.56           C
ATOM    565  HD1 TYR A  55      11.694  -1.202   5.300  1.00 95.56           H
ATOM    566  CD2 TYR A  55      11.827   0.872   7.964  1.00 95.56           C
ATOM    567  HD2 TYR A  55      12.386   1.730   8.338  1.00 95.56           H
ATOM    568  CE1 TYR A  55      10.368  -1.324   7.049  1.00 95.56           C
ATOM    569  HE1 TYR A  55       9.801  -2.182   6.686  1.00 95.56           H
ATOM    570  CE2 TYR A  55      10.755   0.314   8.747  1.00 95.56           C
ATOM    571  HE2 TYR A  55      10.491   0.740   9.715  1.00 95.56           H
ATOM    572  CZ  TYR A  55      10.078  -0.756   8.250  1.00 95.56           C
ATOM    573  OH  TYR A  55       9.065  -1.283   8.989  1.00 95.56           O
ATOM    574  HH  TYR A  55       8.606  -2.007   8.474  1.00 95.56           H
ATOM    575  HN  TYR A  55      14.462  -1.141   5.972  1.00 95.56           H
ATOM    576  N   TRP A  56      15.723   1.050   4.005  1.00 96.97           N
ATOM    577  CA  TRP A  56      16.677   1.770   3.178  1.00 96.97           C
ATOM    578  C   TRP A  56      16.727   1.085   1.810  1.00 96.97           C
ATOM    579  O   TRP A  56      16.746   1.754   0.778  1.00 96.97           O
ATOM    580  HA  TRP A  56      16.318   2.793   3.069  1.00 96.97           H
ATOM    581  CB  TRP A  56      18.045   1.846   3.858  1.00 96.97           C
ATOM    582 1HB  TRP A  56      18.202   0.937   4.439  1.00 96.97           H
ATOM    583 2HB  TRP A  56      18.820   1.873   3.092  1.00 96.97           H
ATOM    584  CG  TRP A  56      18.215   3.057   4.778  1.00 96.97           C
ATOM    585  CD1 TRP A  56      18.350   3.068   6.112  1.00 96.97           C
ATOM    586  HD1 TRP A  56      18.355   2.173   6.735  1.00 96.97           H
ATOM    587  CD2 TRP A  56      18.264   4.442   4.376  1.00 96.97           C
ATOM    588  NE1 TRP A  56      18.481   4.353   6.596  1.00 96.97           N
ATOM    589  HE1 TRP A  56      18.594   4.616   7.555  1.00 96.97           H
ATOM    590  CE2 TRP A  56      18.428   5.215   5.508  1.00 96.97           C
ATOM    591  CE3 TRP A  56      18.174   5.022   3.099  1.00 96.97           C
ATOM    592  HE3 TRP A  56      18.045   4.434   2.191  1.00 96.97           H
ATOM    593  CZ2 TRP A  56      18.514   6.612   5.475  1.00 96.97           C
ATOM    594  HZ2 TRP A  56      18.643   7.201   6.384  1.00 96.97           H
ATOM    595  CZ3 TRP A  56      18.262   6.420   3.084  1.00 96.97           C
ATOM    596  HZ3 TRP A  56      18.198   6.921   2.118  1.00 96.97           H
ATOM    597  CH2 TRP A  56      18.426   7.212   4.214  1.00 96.97           C
ATOM    598  HH2 TRP A  56      18.487   8.296   4.118  1.00 96.97           H
ATOM    599  HN  TRP A  56      16.117   0.587   4.798  1.00 96.97           H
ATOM    600  N   LEU A  57      16.748  -0.239   1.847  1.00 97.10           N
ATOM    601  CA  LEU A  57      16.818  -1.021   0.624  1.00 97.10           C
ATOM    602  C   LEU A  57      15.587  -0.727  -0.235  1.00 97.10           C
ATOM    603  O   LEU A  57      15.713  -0.405  -1.416  1.00 97.10           O
ATOM    604  HA  LEU A  57      17.705  -0.697   0.080  1.00 97.10           H
ATOM    605  CB  LEU A  57      17.003  -2.505   0.947  1.00 97.10           C
ATOM    606 1HB  LEU A  57      17.935  -2.623   1.500  1.00 97.10           H
ATOM    607 2HB  LEU A  57      16.196  -2.815   1.612  1.00 97.10           H
ATOM    608  CG  LEU A  57      17.030  -3.454  -0.252  1.00 97.10           C
ATOM    609  HG  LEU A  57      16.132  -3.281  -0.845  1.00 97.10           H
ATOM    610  CD1 LEU A  57      18.230  -3.163  -1.155  1.00 97.10           C
ATOM    611 1HD1 LEU A  57      18.169  -2.138  -1.521  1.00 97.10           H
ATOM    612 2HD1 LEU A  57      19.152  -3.291  -0.587  1.00 97.10           H
ATOM    613 3HD1 LEU A  57      18.225  -3.851  -2.000  1.00 97.10           H
ATOM    614  CD2 LEU A  57      16.996  -4.914   0.203  1.00 97.10           C
ATOM    615 1HD2 LEU A  57      17.864  -5.119   0.830  1.00 97.10           H
ATOM    616 2HD2 LEU A  57      16.085  -5.097   0.772  1.00 97.10           H
ATOM    617 3HD2 LEU A  57      17.016  -5.568  -0.670  1.00 97.10           H
ATOM    618  HN  LEU A  57      16.717  -0.776   2.691  1.00 97.10           H
ATOM    619  N   VAL A  58      14.425  -0.849   0.390  1.00 96.34           N
ATOM    620  CA  VAL A  58      13.171  -0.679  -0.323  1.00 96.34           C
ATOM    621  C   VAL A  58      13.105   0.735  -0.902  1.00 96.34           C
ATOM    622  O   VAL A  58      12.690   0.924  -2.044  1.00 96.34           O
ATOM    623  HA  VAL A  58      13.160  -1.396  -1.145  1.00 96.34           H
ATOM    624  CB  VAL A  58      11.996  -1.002   0.603  1.00 96.34           C
ATOM    625  HB  VAL A  58      12.093  -0.384   1.496  1.00 96.34           H
ATOM    626  CG1 VAL A  58      10.662  -0.656  -0.064  1.00 96.34           C
ATOM    627 1HG1 VAL A  58      10.639   0.408  -0.301  1.00 96.34           H
ATOM    628 2HG1 VAL A  58      10.554  -1.235  -0.981  1.00 96.34           H
ATOM    629 3HG1 VAL A  58       9.844  -0.895   0.615  1.00 96.34           H
ATOM    630  CG2 VAL A  58      12.027  -2.468   1.039  1.00 96.34           C
ATOM    631 1HG2 VAL A  58      11.966  -3.110   0.160  1.00 96.34           H
ATOM    632 2HG2 VAL A  58      12.957  -2.669   1.571  1.00 96.34           H
ATOM    633 3HG2 VAL A  58      11.181  -2.670   1.695  1.00 96.34           H
ATOM    634  HN  VAL A  58      14.334  -1.059   1.363  1.00 96.34           H
ATOM    635  N   PHE A  59      13.521   1.694  -0.087  1.00 97.34           N
ATOM    636  CA  PHE A  59      13.534   3.083  -0.511  1.00 97.34           C
ATOM    637  C   PHE A  59      14.341   3.256  -1.799  1.00 97.34           C
ATOM    638  O   PHE A  59      13.841   3.804  -2.780  1.00 97.34           O
ATOM    639  HA  PHE A  59      12.499   3.376  -0.691  1.00 97.34           H
ATOM    640  CB  PHE A  59      14.201   3.886   0.607  1.00 97.34           C
ATOM    641 1HB  PHE A  59      13.559   3.868   1.487  1.00 97.34           H
ATOM    642 2HB  PHE A  59      15.135   3.397   0.884  1.00 97.34           H
ATOM    643  CG  PHE A  59      14.495   5.342   0.238  1.00 97.34           C
ATOM    644  CD1 PHE A  59      15.781   5.782   0.179  1.00 97.34           C
ATOM    645  HD1 PHE A  59      16.601   5.098   0.395  1.00 97.34           H
ATOM    646  CD2 PHE A  59      13.471   6.195  -0.031  1.00 97.34           C
ATOM    647  HD2 PHE A  59      12.441   5.842   0.016  1.00 97.34           H
ATOM    648  CE1 PHE A  59      16.053   7.133  -0.163  1.00 97.34           C
ATOM    649  HE1 PHE A  59      17.083   7.486  -0.210  1.00 97.34           H
ATOM    650  CE2 PHE A  59      13.744   7.546  -0.374  1.00 97.34           C
ATOM    651  HE2 PHE A  59      12.923   8.230  -0.590  1.00 97.34           H
ATOM    652  CZ  PHE A  59      15.029   7.986  -0.432  1.00 97.34           C
ATOM    653  HZ  PHE A  59      15.238   9.023  -0.696  1.00 97.34           H
ATOM    654  HN  PHE A  59      13.844   1.534   0.846  1.00 97.34           H
ATOM    655  N   ILE A  60      15.576   2.778  -1.754  1.00 97.53           N
ATOM    656  CA  ILE A  60      16.512   3.020  -2.839  1.00 97.53           C
ATOM    657  C   ILE A  60      15.967   2.396  -4.125  1.00 97.53           C
ATOM    658  O   ILE A  60      15.867   3.067  -5.151  1.00 97.53           O
ATOM    659  HA  ILE A  60      16.578   4.099  -2.980  1.00 97.53           H
ATOM    660  CB  ILE A  60      17.910   2.527  -2.461  1.00 97.53           C
ATOM    661  HB  ILE A  60      17.820   1.514  -2.067  1.00 97.53           H
ATOM    662  CG1 ILE A  60      18.515   3.391  -1.352  1.00 97.53           C
ATOM    663 1HG1 ILE A  60      18.793   4.364  -1.756  1.00 97.53           H
ATOM    664 2HG1 ILE A  60      17.769   3.569  -0.577  1.00 97.53           H
ATOM    665  CG2 ILE A  60      18.817   2.454  -3.690  1.00 97.53           C
ATOM    666 1HG2 ILE A  60      18.389   1.765  -4.418  1.00 97.53           H
ATOM    667 2HG2 ILE A  60      18.905   3.445  -4.136  1.00 97.53           H
ATOM    668 3HG2 ILE A  60      19.805   2.101  -3.393  1.00 97.53           H
ATOM    669  CD1 ILE A  60      19.744   2.716  -0.740  1.00 97.53           C
ATOM    670 1HD1 ILE A  60      19.457   1.754  -0.316  1.00 97.53           H
ATOM    671 2HD1 ILE A  60      20.497   2.562  -1.513  1.00 97.53           H
ATOM    672 3HD1 ILE A  60      20.154   3.352   0.045  1.00 97.53           H
ATOM    673  HN  ILE A  60      15.939   2.236  -0.996  1.00 97.53           H
ATOM    674  N   VAL A  61      15.629   1.118  -4.028  1.00 96.19           N
ATOM    675  CA  VAL A  61      15.232   0.358  -5.201  1.00 96.19           C
ATOM    676  C   VAL A  61      13.929   0.933  -5.760  1.00 96.19           C
ATOM    677  O   VAL A  61      13.780   1.078  -6.972  1.00 96.19           O
ATOM    678  HA  VAL A  61      16.016   0.474  -5.949  1.00 96.19           H
ATOM    679  CB  VAL A  61      15.128  -1.128  -4.851  1.00 96.19           C
ATOM    680  HB  VAL A  61      14.410  -1.231  -4.037  1.00 96.19           H
ATOM    681  CG1 VAL A  61      14.608  -1.937  -6.041  1.00 96.19           C
ATOM    682 1HG1 VAL A  61      13.620  -1.574  -6.323  1.00 96.19           H
ATOM    683 2HG1 VAL A  61      15.291  -1.823  -6.883  1.00 96.19           H
ATOM    684 3HG1 VAL A  61      14.544  -2.989  -5.765  1.00 96.19           H
ATOM    685  CG2 VAL A  61      16.472  -1.672  -4.363  1.00 96.19           C
ATOM    686 1HG2 VAL A  61      17.220  -1.549  -5.147  1.00 96.19           H
ATOM    687 2HG2 VAL A  61      16.785  -1.124  -3.474  1.00 96.19           H
ATOM    688 3HG2 VAL A  61      16.370  -2.730  -4.121  1.00 96.19           H
ATOM    689  HN  VAL A  61      15.623   0.605  -3.170  1.00 96.19           H
ATOM    690  N   GLY A  62      13.019   1.246  -4.849  1.00 96.45           N
ATOM    691  CA  GLY A  62      11.708   1.736  -5.239  1.00 96.45           C
ATOM    692  C   GLY A  62      11.810   3.115  -5.892  1.00 96.45           C
ATOM    693  O   GLY A  62      11.145   3.384  -6.891  1.00 96.45           O
ATOM    694 1HA  GLY A  62      11.245   1.034  -5.933  1.00 96.45           H
ATOM    695 2HA  GLY A  62      11.061   1.790  -4.363  1.00 96.45           H
ATOM    696  HN  GLY A  62      13.166   1.170  -3.863  1.00 96.45           H
ATOM    697  N   ALA A  63      12.647   3.955  -5.300  1.00 96.93           N
ATOM    698  CA  ALA A  63      12.796   5.321  -5.772  1.00 96.93           C
ATOM    699  C   ALA A  63      13.323   5.305  -7.208  1.00 96.93           C
ATOM    700  O   ALA A  63      12.813   6.022  -8.068  1.00 96.93           O
ATOM    701  HA  ALA A  63      11.810   5.785  -5.761  1.00 96.93           H
ATOM    702  CB  ALA A  63      13.715   6.092  -4.822  1.00 96.93           C
ATOM    703 1HB  ALA A  63      13.281   6.099  -3.823  1.00 96.93           H
ATOM    704 2HB  ALA A  63      14.692   5.610  -4.791  1.00 96.93           H
ATOM    705 3HB  ALA A  63      13.826   7.117  -5.177  1.00 96.93           H
ATOM    706  HN  ALA A  63      13.216   3.715  -4.513  1.00 96.93           H
ATOM    707  N   LEU A  64      14.337   4.479  -7.424  1.00 95.61           N
ATOM    708  CA  LEU A  64      14.953   4.377  -8.736  1.00 95.61           C
ATOM    709  C   LEU A  64      13.931   3.827  -9.733  1.00 95.61           C
ATOM    710  O   LEU A  64      13.771   4.369 -10.825  1.00 95.61           O
ATOM    711  HA  LEU A  64      15.230   5.385  -9.046  1.00 95.61           H
ATOM    712  CB  LEU A  64      16.242   3.556  -8.660  1.00 95.61           C
ATOM    713 1HB  LEU A  64      16.011   2.597  -8.197  1.00 95.61           H
ATOM    714 2HB  LEU A  64      16.576   3.348  -9.676  1.00 95.61           H
ATOM    715  CG  LEU A  64      17.400   4.196  -7.892  1.00 95.61           C
ATOM    716  HG  LEU A  64      17.044   4.466  -6.898  1.00 95.61           H
ATOM    717  CD1 LEU A  64      18.550   3.204  -7.707  1.00 95.61           C
ATOM    718 1HD1 LEU A  64      18.196   2.338  -7.148  1.00 95.61           H
ATOM    719 2HD1 LEU A  64      18.913   2.882  -8.683  1.00 95.61           H
ATOM    720 3HD1 LEU A  64      19.360   3.684  -7.159  1.00 95.61           H
ATOM    721  CD2 LEU A  64      17.861   5.487  -8.572  1.00 95.61           C
ATOM    722 1HD2 LEU A  64      18.194   5.265  -9.586  1.00 95.61           H
ATOM    723 2HD2 LEU A  64      17.033   6.195  -8.608  1.00 95.61           H
ATOM    724 3HD2 LEU A  64      18.686   5.921  -8.006  1.00 95.61           H
ATOM    725  HN  LEU A  64      14.735   3.889  -6.722  1.00 95.61           H
ATOM    726  N   GLY A  65      13.267   2.757  -9.321  1.00 94.11           N
ATOM    727  CA  GLY A  65      12.379   2.037 -10.218  1.00 94.11           C
ATOM    728  C   GLY A  65      11.228   2.930 -10.685  1.00 94.11           C
ATOM    729  O   GLY A  65      10.975   3.046 -11.883  1.00 94.11           O
ATOM    730 1HA  GLY A  65      12.940   1.679 -11.081  1.00 94.11           H
ATOM    731 2HA  GLY A  65      11.979   1.158  -9.711  1.00 94.11           H
ATOM    732  HN  GLY A  65      13.327   2.383  -8.396  1.00 94.11           H
ATOM    733  N   ASN A  66      10.562   3.539  -9.715  1.00 94.87           N
ATOM    734  CA  ASN A  66       9.354   4.296  -9.997  1.00 94.87           C
ATOM    735  C   ASN A  66       9.727   5.592 -10.721  1.00 94.87           C
ATOM    736  O   ASN A  66       8.973   6.074 -11.564  1.00 94.87           O
ATOM    737  HA  ASN A  66       8.740   3.637 -10.611  1.00 94.87           H
ATOM    738  CB  ASN A  66       8.624   4.669  -8.705  1.00 94.87           C
ATOM    739 1HB  ASN A  66       9.334   5.077  -7.986  1.00 94.87           H
ATOM    740 2HB  ASN A  66       7.893   5.451  -8.910  1.00 94.87           H
ATOM    741  CG  ASN A  66       7.921   3.452  -8.102  1.00 94.87           C
ATOM    742  OD1 ASN A  66       7.020   2.871  -8.684  1.00 94.87           O
ATOM    743  ND2 ASN A  66       8.381   3.099  -6.905  1.00 94.87           N
ATOM    744 1HD2 ASN A  66       9.123   3.619  -6.482  1.00 94.87           H
ATOM    745 2HD2 ASN A  66       7.985   2.315  -6.428  1.00 94.87           H
ATOM    746  HN  ASN A  66      10.835   3.521  -8.753  1.00 94.87           H
ATOM    747  N   SER A  67      10.889   6.118 -10.364  1.00 94.72           N
ATOM    748  CA  SER A  67      11.413   7.297 -11.032  1.00 94.72           C
ATOM    749  C   SER A  67      11.629   7.004 -12.518  1.00 94.72           C
ATOM    750  O   SER A  67      11.383   7.861 -13.365  1.00 94.72           O
ATOM    751  HA  SER A  67      10.652   8.066 -10.900  1.00 94.72           H
ATOM    752  CB  SER A  67      12.721   7.760 -10.387  1.00 94.72           C
ATOM    753 1HB  SER A  67      13.455   6.955 -10.437  1.00 94.72           H
ATOM    754 2HB  SER A  67      13.129   8.597 -10.954  1.00 94.72           H
ATOM    755  OG  SER A  67      12.538   8.151  -9.030  1.00 94.72           O
ATOM    756  HG  SER A  67      13.022   7.520  -8.423  1.00 94.72           H
ATOM    757  HN  SER A  67      11.468   5.753  -9.635  1.00 94.72           H
ATOM    758  N   LEU A  68      12.085   5.790 -12.789  1.00 92.01           N
ATOM    759  CA  LEU A  68      12.315   5.366 -14.160  1.00 92.01           C
ATOM    760  C   LEU A  68      10.980   5.320 -14.906  1.00 92.01           C
ATOM    761  O   LEU A  68      10.902   5.711 -16.070  1.00 92.01           O
ATOM    762  HA  LEU A  68      12.949   6.117 -14.632  1.00 92.01           H
ATOM    763  CB  LEU A  68      13.082   4.043 -14.189  1.00 92.01           C
ATOM    764 1HB  LEU A  68      14.010   4.170 -13.631  1.00 92.01           H
ATOM    765 2HB  LEU A  68      12.493   3.292 -13.662  1.00 92.01           H
ATOM    766  CG  LEU A  68      13.426   3.497 -15.577  1.00 92.01           C
ATOM    767  HG  LEU A  68      12.508   3.453 -16.163  1.00 92.01           H
ATOM    768  CD1 LEU A  68      14.387   4.434 -16.312  1.00 92.01           C
ATOM    769 1HD1 LEU A  68      13.923   5.414 -16.426  1.00 92.01           H
ATOM    770 2HD1 LEU A  68      15.308   4.534 -15.737  1.00 92.01           H
ATOM    771 3HD1 LEU A  68      14.615   4.023 -17.295  1.00 92.01           H
ATOM    772  CD2 LEU A  68      13.974   2.072 -15.486  1.00 92.01           C
ATOM    773 1HD2 LEU A  68      14.877   2.067 -14.875  1.00 92.01           H
ATOM    774 2HD2 LEU A  68      13.225   1.423 -15.031  1.00 92.01           H
ATOM    775 3HD2 LEU A  68      14.210   1.708 -16.486  1.00 92.01           H
ATOM    776  HN  LEU A  68      12.297   5.104 -12.093  1.00 92.01           H
ATOM    777  N   VAL A  69       9.964   4.839 -14.206  1.00 91.57           N
ATOM    778  CA  VAL A  69       8.645   4.700 -14.799  1.00 91.57           C
ATOM    779  C   VAL A  69       8.156   6.071 -15.272  1.00 91.57           C
ATOM    780  O   VAL A  69       7.668   6.207 -16.392  1.00 91.57           O
ATOM    781  HA  VAL A  69       8.742   4.045 -15.665  1.00 91.57           H
ATOM    782  CB  VAL A  69       7.691   4.035 -13.805  1.00 91.57           C
ATOM    783  HB  VAL A  69       7.733   4.597 -12.873  1.00 91.57           H
ATOM    784  CG1 VAL A  69       6.249   4.079 -14.316  1.00 91.57           C
ATOM    785 1HG1 VAL A  69       5.944   5.116 -14.453  1.00 91.57           H
ATOM    786 2HG1 VAL A  69       6.185   3.552 -15.268  1.00 91.57           H
ATOM    787 3HG1 VAL A  69       5.592   3.599 -13.590  1.00 91.57           H
ATOM    788  CG2 VAL A  69       8.124   2.598 -13.508  1.00 91.57           C
ATOM    789 1HG2 VAL A  69       8.124   2.020 -14.432  1.00 91.57           H
ATOM    790 2HG2 VAL A  69       9.127   2.601 -13.081  1.00 91.57           H
ATOM    791 3HG2 VAL A  69       7.428   2.149 -12.799  1.00 91.57           H
ATOM    792  HN  VAL A  69      10.030   4.548 -13.251  1.00 91.57           H
ATOM    793  N   ILE A  70       8.304   7.051 -14.393  1.00 92.36           N
ATOM    794  CA  ILE A  70       7.836   8.395 -14.686  1.00 92.36           C
ATOM    795  C   ILE A  70       8.603   8.948 -15.889  1.00 92.36           C
ATOM    796  O   ILE A  70       8.014   9.562 -16.776  1.00 92.36           O
ATOM    797  HA  ILE A  70       6.782   8.323 -14.952  1.00 92.36           H
ATOM    798  CB  ILE A  70       7.928   9.278 -13.439  1.00 92.36           C
ATOM    799  HB  ILE A  70       8.944   9.213 -13.049  1.00 92.36           H
ATOM    800  CG1 ILE A  70       6.989   8.775 -12.341  1.00 92.36           C
ATOM    801 1HG1 ILE A  70       5.957   8.835 -12.684  1.00 92.36           H
ATOM    802 2HG1 ILE A  70       7.196   7.725 -12.134  1.00 92.36           H
ATOM    803  CG2 ILE A  70       7.670  10.746 -13.786  1.00 92.36           C
ATOM    804 1HG2 ILE A  70       8.412  11.084 -14.510  1.00 92.36           H
ATOM    805 2HG2 ILE A  70       6.673  10.848 -14.214  1.00 92.36           H
ATOM    806 3HG2 ILE A  70       7.742  11.351 -12.883  1.00 92.36           H
ATOM    807  CD1 ILE A  70       7.155   9.596 -11.060  1.00 92.36           C
ATOM    808 1HD1 ILE A  70       8.183   9.513 -10.706  1.00 92.36           H
ATOM    809 2HD1 ILE A  70       6.925  10.641 -11.266  1.00 92.36           H
ATOM    810 3HD1 ILE A  70       6.477   9.217 -10.296  1.00 92.36           H
ATOM    811  HN  ILE A  70       8.734   6.939 -13.497  1.00 92.36           H
ATOM    812  N   LEU A  71       9.907   8.709 -15.879  1.00 90.40           N
ATOM    813  CA  LEU A  71      10.777   9.265 -16.901  1.00 90.40           C
ATOM    814  C   LEU A  71      10.416   8.658 -18.258  1.00 90.40           C
ATOM    815  O   LEU A  71      10.351   9.366 -19.262  1.00 90.40           O
ATOM    816  HA  LEU A  71      10.588  10.338 -16.942  1.00 90.40           H
ATOM    817  CB  LEU A  71      12.245   9.078 -16.514  1.00 90.40           C
ATOM    818 1HB  LEU A  71      12.398   9.513 -15.526  1.00 90.40           H
ATOM    819 2HB  LEU A  71      12.444   8.010 -16.427  1.00 90.40           H
ATOM    820  CG  LEU A  71      13.274   9.683 -17.472  1.00 90.40           C
ATOM    821  HG  LEU A  71      12.854  10.598 -17.890  1.00 90.40           H
ATOM    822  CD1 LEU A  71      14.553  10.071 -16.729  1.00 90.40           C
ATOM    823 1HD1 LEU A  71      14.318  10.806 -15.959  1.00 90.40           H
ATOM    824 2HD1 LEU A  71      14.987   9.185 -16.265  1.00 90.40           H
ATOM    825 3HD1 LEU A  71      15.267  10.498 -17.433  1.00 90.40           H
ATOM    826  CD2 LEU A  71      13.554   8.739 -18.643  1.00 90.40           C
ATOM    827 1HD2 LEU A  71      13.944   7.794 -18.262  1.00 90.40           H
ATOM    828 2HD2 LEU A  71      12.631   8.556 -19.192  1.00 90.40           H
ATOM    829 3HD2 LEU A  71      14.288   9.193 -19.308  1.00 90.40           H
ATOM    830  HN  LEU A  71      10.367   8.148 -15.191  1.00 90.40           H
ATOM    831  N   VAL A  72      10.191   7.352 -18.245  1.00 87.69           N
ATOM    832  CA  VAL A  72       9.823   6.644 -19.459  1.00 87.69           C
ATOM    833  C   VAL A  72       8.517   7.223 -20.006  1.00 87.69           C
ATOM    834  O   VAL A  72       8.391   7.453 -21.208  1.00 87.69           O
ATOM    835  HA  VAL A  72      10.614   6.811 -20.190  1.00 87.69           H
ATOM    836  CB  VAL A  72       9.741   5.141 -19.184  1.00 87.69           C
ATOM    837  HB  VAL A  72       9.090   4.993 -18.323  1.00 87.69           H
ATOM    838  CG1 VAL A  72       9.125   4.399 -20.372  1.00 87.69           C
ATOM    839 1HG1 VAL A  72       8.119   4.776 -20.554  1.00 87.69           H
ATOM    840 2HG1 VAL A  72       9.739   4.559 -21.259  1.00 87.69           H
ATOM    841 3HG1 VAL A  72       9.079   3.333 -20.150  1.00 87.69           H
ATOM    842  CG2 VAL A  72      11.118   4.572 -18.837  1.00 87.69           C
ATOM    843 1HG2 VAL A  72      11.801   4.738 -19.670  1.00 87.69           H
ATOM    844 2HG2 VAL A  72      11.503   5.070 -17.946  1.00 87.69           H
ATOM    845 3HG2 VAL A  72      11.031   3.502 -18.646  1.00 87.69           H
ATOM    846  HN  VAL A  72      10.256   6.781 -17.426  1.00 87.69           H
ATOM    847  N   TYR A  73       7.577   7.443 -19.098  1.00 86.49           N
ATOM    848  CA  TYR A  73       6.277   7.969 -19.478  1.00 86.49           C
ATOM    849  C   TYR A  73       6.415   9.328 -20.165  1.00 86.49           C
ATOM    850  O   TYR A  73       5.698   9.620 -21.121  1.00 86.49           O
ATOM    851  HA  TYR A  73       5.819   7.264 -20.172  1.00 86.49           H
ATOM    852  CB  TYR A  73       5.497   8.146 -18.174  1.00 86.49           C
ATOM    853 1HB  TYR A  73       5.423   7.182 -17.672  1.00 86.49           H
ATOM    854 2HB  TYR A  73       6.059   8.807 -17.513  1.00 86.49           H
ATOM    855  CG  TYR A  73       4.089   8.715 -18.363  1.00 86.49           C
ATOM    856  CD1 TYR A  73       3.895  10.081 -18.393  1.00 86.49           C
ATOM    857  HD1 TYR A  73       4.745  10.755 -18.281  1.00 86.49           H
ATOM    858  CD2 TYR A  73       3.014   7.862 -18.505  1.00 86.49           C
ATOM    859  HD2 TYR A  73       3.167   6.783 -18.481  1.00 86.49           H
ATOM    860  CE1 TYR A  73       2.570  10.616 -18.572  1.00 86.49           C
ATOM    861  HE1 TYR A  73       2.403  11.693 -18.597  1.00 86.49           H
ATOM    862  CE2 TYR A  73       1.689   8.397 -18.683  1.00 86.49           C
ATOM    863  HE2 TYR A  73       0.831   7.735 -18.796  1.00 86.49           H
ATOM    864  CZ  TYR A  73       1.533   9.748 -18.708  1.00 86.49           C
ATOM    865  OH  TYR A  73       0.281  10.254 -18.877  1.00 86.49           O
ATOM    866  HH  TYR A  73      -0.365   9.513 -19.060  1.00 86.49           H
ATOM    867  HN  TYR A  73       7.693   7.268 -18.120  1.00 86.49           H
ATOM    868  N   TRP A  74       7.342  10.124 -19.651  1.00 86.73           N
ATOM    869  CA  TRP A  74       7.480  11.499 -20.101  1.00 86.73           C
ATOM    870  C   TRP A  74       8.035  11.477 -21.526  1.00 86.73           C
ATOM    871  O   TRP A  74       7.453  12.072 -22.432  1.00 86.73           O
ATOM    872  HA  TRP A  74       6.490  11.953 -20.093  1.00 86.73           H
ATOM    873  CB  TRP A  74       8.348  12.307 -19.134  1.00 86.73           C
ATOM    874 1HB  TRP A  74       8.121  11.999 -18.113  1.00 86.73           H
ATOM    875 2HB  TRP A  74       9.396  12.066 -19.314  1.00 86.73           H
ATOM    876  CG  TRP A  74       8.162  13.821 -19.247  1.00 86.73           C
ATOM    877  CD1 TRP A  74       8.761  14.665 -20.098  1.00 86.73           C
ATOM    878  HD1 TRP A  74       9.490  14.363 -20.851  1.00 86.73           H
ATOM    879  CD2 TRP A  74       7.288  14.642 -18.444  1.00 86.73           C
ATOM    880  NE1 TRP A  74       8.340  15.965 -19.903  1.00 86.73           N
ATOM    881  HE1 TRP A  74       8.644  16.768 -20.414  1.00 86.73           H
ATOM    882  CE2 TRP A  74       7.416  15.950 -18.865  1.00 86.73           C
ATOM    883  CE3 TRP A  74       6.419  14.292 -17.395  1.00 86.73           C
ATOM    884  HE3 TRP A  74       6.301  13.266 -17.045  1.00 86.73           H
ATOM    885  CZ2 TRP A  74       6.705  17.012 -18.294  1.00 86.73           C
ATOM    886  HZ2 TRP A  74       6.823  18.038 -18.644  1.00 86.73           H
ATOM    887  CZ3 TRP A  74       5.716  15.365 -16.835  1.00 86.73           C
ATOM    888  HZ3 TRP A  74       5.028  15.148 -16.018  1.00 86.73           H
ATOM    889  CH2 TRP A  74       5.833  16.687 -17.248  1.00 86.73           C
ATOM    890  HH2 TRP A  74       5.249  17.467 -16.759  1.00 86.73           H
ATOM    891  HN  TRP A  74       7.989   9.844 -18.942  1.00 86.73           H
ATOM    892  N   TYR A  75       9.155  10.785 -21.681  1.00 82.52           N
ATOM    893  CA  TYR A  75       9.931  10.881 -22.905  1.00 82.52           C
ATOM    894  C   TYR A  75       9.371   9.953 -23.985  1.00 82.52           C
ATOM    895  O   TYR A  75       9.771  10.033 -25.145  1.00 82.52           O
ATOM    896  HA  TYR A  75       9.877  11.911 -23.257  1.00 82.52           H
ATOM    897  CB  TYR A  75      11.347  10.427 -22.543  1.00 82.52           C
ATOM    898 1HB  TYR A  75      11.283   9.559 -21.887  1.00 82.52           H
ATOM    899 2HB  TYR A  75      11.857  10.104 -23.450  1.00 82.52           H
ATOM    900  CG  TYR A  75      12.190  11.505 -21.857  1.00 82.52           C
ATOM    901  CD1 TYR A  75      12.796  12.490 -22.610  1.00 82.52           C
ATOM    902  HD1 TYR A  75      12.674  12.500 -23.693  1.00 82.52           H
ATOM    903  CD2 TYR A  75      12.344  11.491 -20.486  1.00 82.52           C
ATOM    904  HD2 TYR A  75      11.865  10.713 -19.891  1.00 82.52           H
ATOM    905  CE1 TYR A  75      13.589  13.503 -21.965  1.00 82.52           C
ATOM    906  HE1 TYR A  75      14.073  14.287 -22.548  1.00 82.52           H
ATOM    907  CE2 TYR A  75      13.137  12.505 -19.841  1.00 82.52           C
ATOM    908  HE2 TYR A  75      13.267  12.506 -18.758  1.00 82.52           H
ATOM    909  CZ  TYR A  75      13.721  13.461 -20.612  1.00 82.52           C
ATOM    910  OH  TYR A  75      14.470  14.419 -20.002  1.00 82.52           O
ATOM    911  HH  TYR A  75      14.835  15.053 -20.684  1.00 82.52           H
ATOM    912  HN  TYR A  75       9.531  10.168 -20.989  1.00 82.52           H
ATOM    913  N   CYS A  76       8.455   9.094 -23.564  1.00 76.50           N
ATOM    914  CA  CYS A  76       7.820   8.167 -24.485  1.00 76.50           C
ATOM    915  C   CYS A  76       7.003   8.976 -25.495  1.00 76.50           C
ATOM    916  O   CYS A  76       6.018   9.616 -25.131  1.00 76.50           O
ATOM    917  HA  CYS A  76       8.621   7.622 -24.983  1.00 76.50           H
ATOM    918  CB  CYS A  76       6.958   7.139 -23.748  1.00 76.50           C
ATOM    919 1HB  CYS A  76       7.581   6.541 -23.082  1.00 76.50           H
ATOM    920 2HB  CYS A  76       6.222   7.648 -23.126  1.00 76.50           H
ATOM    921  SG  CYS A  76       6.113   6.052 -24.954  1.00 76.50           S
ATOM    922  HG  CYS A  76       7.221   5.526 -25.468  1.00 76.50           H
ATOM    923  HN  CYS A  76       8.146   9.025 -22.615  1.00 76.50           H
ATOM    924  N   THR A  77       7.444   8.921 -26.743  1.00 70.70           N
ATOM    925  CA  THR A  77       6.875   9.771 -27.775  1.00 70.70           C
ATOM    926  C   THR A  77       5.556   9.184 -28.282  1.00 70.70           C
ATOM    927  O   THR A  77       4.856   9.813 -29.073  1.00 70.70           O
ATOM    928  HA  THR A  77       6.645  10.741 -27.334  1.00 70.70           H
ATOM    929  CB  THR A  77       7.925   9.946 -28.875  1.00 70.70           C
ATOM    930  HB  THR A  77       7.589  10.666 -29.622  1.00 70.70           H
ATOM    931  OG1 THR A  77       8.151   8.623 -29.353  1.00 70.70           O
ATOM    932  HG1 THR A  77       8.678   8.652 -30.202  1.00 70.70           H
ATOM    933  CG2 THR A  77       9.284  10.381 -28.323  1.00 70.70           C
ATOM    934 1HG2 THR A  77       9.651   9.627 -27.626  1.00 70.70           H
ATOM    935 2HG2 THR A  77       9.178  11.334 -27.805  1.00 70.70           H
ATOM    936 3HG2 THR A  77       9.991  10.491 -29.145  1.00 70.70           H
ATOM    937  HN  THR A  77       8.175   8.312 -27.052  1.00 70.70           H
ATOM    938  N   ARG A  78       5.258   7.984 -27.805  1.00 72.43           N
ATOM    939  CA  ARG A  78       4.041   7.300 -28.210  1.00 72.43           C
ATOM    940  C   ARG A  78       2.833   7.889 -27.480  1.00 72.43           C
ATOM    941  O   ARG A  78       2.943   8.310 -26.330  1.00 72.43           O
ATOM    942  HA  ARG A  78       3.971   7.469 -29.285  1.00 72.43           H
ATOM    943  CB  ARG A  78       4.128   5.801 -27.913  1.00 72.43           C
ATOM    944 1HB  ARG A  78       3.494   5.252 -28.609  1.00 72.43           H
ATOM    945 2HB  ARG A  78       5.149   5.454 -28.070  1.00 72.43           H
ATOM    946  CG  ARG A  78       3.697   5.502 -26.476  1.00 72.43           C
ATOM    947 1HG  ARG A  78       4.241   6.148 -25.787  1.00 72.43           H
ATOM    948 2HG  ARG A  78       2.637   5.728 -26.355  1.00 72.43           H
ATOM    949  CD  ARG A  78       3.954   4.036 -26.120  1.00 72.43           C
ATOM    950 1HD  ARG A  78       3.153   3.411 -26.514  1.00 72.43           H
ATOM    951 2HD  ARG A  78       4.880   3.698 -26.586  1.00 72.43           H
ATOM    952  NE  ARG A  78       4.042   3.880 -24.651  1.00 72.43           N
ATOM    953  HE  ARG A  78       4.951   3.812 -24.240  1.00 72.43           H
ATOM    954  CZ  ARG A  78       2.979   3.823 -23.837  1.00 72.43           C
ATOM    955  NH1 ARG A  78       1.737   3.909 -24.333  1.00 72.43           N
ATOM    956 1HH1 ARG A  78       1.598   4.016 -25.318  1.00 72.43           H
ATOM    957 2HH1 ARG A  78       0.949   3.866 -23.719  1.00 72.43           H
ATOM    958  NH2 ARG A  78       3.176   3.679 -22.520  1.00 72.43           N
ATOM    959 1HH2 ARG A  78       2.394   3.635 -21.899  1.00 72.43           H
ATOM    960 2HH2 ARG A  78       4.106   3.616 -22.157  1.00 72.43           H
ATOM    961  HN  ARG A  78       5.829   7.483 -27.156  1.00 72.43           H
ATOM    962  N   VAL A  79       1.707   7.899 -28.179  1.00 77.07           N
ATOM    963  CA  VAL A  79       0.463   8.363 -27.587  1.00 77.07           C
ATOM    964  C   VAL A  79       0.230   7.632 -26.263  1.00 77.07           C
ATOM    965  O   VAL A  79       0.353   6.410 -26.194  1.00 77.07           O
ATOM    966  HA  VAL A  79       0.572   9.428 -27.385  1.00 77.07           H
ATOM    967  CB  VAL A  79      -0.687   8.184 -28.580  1.00 77.07           C
ATOM    968  HB  VAL A  79      -0.881   7.116 -28.679  1.00 77.07           H
ATOM    969  CG1 VAL A  79      -1.965   8.847 -28.063  1.00 77.07           C
ATOM    970 1HG1 VAL A  79      -2.250   8.396 -27.113  1.00 77.07           H
ATOM    971 2HG1 VAL A  79      -1.789   9.913 -27.921  1.00 77.07           H
ATOM    972 3HG1 VAL A  79      -2.767   8.705 -28.788  1.00 77.07           H
ATOM    973  CG2 VAL A  79      -0.309   8.723 -29.960  1.00 77.07           C
ATOM    974 1HG2 VAL A  79      -0.075   9.785 -29.884  1.00 77.07           H
ATOM    975 2HG2 VAL A  79       0.563   8.185 -30.334  1.00 77.07           H
ATOM    976 3HG2 VAL A  79      -1.144   8.583 -30.647  1.00 77.07           H
ATOM    977  HN  VAL A  79       1.636   7.599 -29.130  1.00 77.07           H
ATOM    978  N   LYS A  80      -0.103   8.411 -25.245  1.00 80.83           N
ATOM    979  CA  LYS A  80      -0.402   7.848 -23.938  1.00 80.83           C
ATOM    980  C   LYS A  80      -1.706   7.053 -24.016  1.00 80.83           C
ATOM    981  O   LYS A  80      -2.502   7.248 -24.933  1.00 80.83           O
ATOM    982  HA  LYS A  80       0.407   7.162 -23.686  1.00 80.83           H
ATOM    983  CB  LYS A  80      -0.413   8.946 -22.872  1.00 80.83           C
ATOM    984 1HB  LYS A  80      -1.323   9.539 -22.965  1.00 80.83           H
ATOM    985 2HB  LYS A  80      -0.426   8.494 -21.881  1.00 80.83           H
ATOM    986  CG  LYS A  80       0.810   9.855 -23.008  1.00 80.83           C
ATOM    987 1HG  LYS A  80       0.793  10.350 -23.979  1.00 80.83           H
ATOM    988 2HG  LYS A  80       0.772  10.638 -22.251  1.00 80.83           H
ATOM    989  CD  LYS A  80       2.106   9.056 -22.860  1.00 80.83           C
ATOM    990 1HD  LYS A  80       2.116   8.548 -21.896  1.00 80.83           H
ATOM    991 2HD  LYS A  80       2.152   8.284 -23.628  1.00 80.83           H
ATOM    992  CE  LYS A  80       3.329   9.969 -22.974  1.00 80.83           C
ATOM    993 1HE  LYS A  80       3.214  10.636 -23.828  1.00 80.83           H
ATOM    994 2HE  LYS A  80       3.405  10.597 -22.087  1.00 80.83           H
ATOM    995  NZ  LYS A  80       4.563   9.166 -23.128  1.00 80.83           N
ATOM    996 1HZ  LYS A  80       5.367   9.783 -23.150  1.00 80.83           H
ATOM    997 2HZ  LYS A  80       4.649   8.526 -22.346  1.00 80.83           H
ATOM    998 3HZ  LYS A  80       4.517   8.638 -23.993  1.00 80.83           H
ATOM    999  HN  LYS A  80      -0.171   9.407 -25.301  1.00 80.83           H
ATOM   1000  N   THR A  81      -1.885   6.174 -23.041  1.00 82.07           N
ATOM   1001  CA  THR A  81      -3.146   5.467 -22.892  1.00 82.07           C
ATOM   1002  C   THR A  81      -3.681   5.626 -21.468  1.00 82.07           C
ATOM   1003  O   THR A  81      -2.961   6.074 -20.577  1.00 82.07           O
ATOM   1004  HA  THR A  81      -3.876   5.923 -23.561  1.00 82.07           H
ATOM   1005  CB  THR A  81      -2.922   4.009 -23.299  1.00 82.07           C
ATOM   1006  HB  THR A  81      -3.865   3.462 -23.320  1.00 82.07           H
ATOM   1007  OG1 THR A  81      -1.955   3.533 -22.366  1.00 82.07           O
ATOM   1008  HG1 THR A  81      -1.052   3.896 -22.595  1.00 82.07           H
ATOM   1009  CG2 THR A  81      -2.227   3.880 -24.655  1.00 82.07           C
ATOM   1010 1HG2 THR A  81      -1.254   4.370 -24.613  1.00 82.07           H
ATOM   1011 2HG2 THR A  81      -2.839   4.352 -25.424  1.00 82.07           H
ATOM   1012 3HG2 THR A  81      -2.092   2.825 -24.896  1.00 82.07           H
ATOM   1013  HN  THR A  81      -1.188   5.942 -22.363  1.00 82.07           H
ATOM   1014  N   MET A  82      -4.939   5.249 -21.297  1.00 83.83           N
ATOM   1015  CA  MET A  82      -5.568   5.310 -19.988  1.00 83.83           C
ATOM   1016  C   MET A  82      -4.787   4.482 -18.966  1.00 83.83           C
ATOM   1017  O   MET A  82      -4.574   4.922 -17.837  1.00 83.83           O
ATOM   1018  HA  MET A  82      -5.551   6.362 -19.703  1.00 83.83           H
ATOM   1019  CB  MET A  82      -7.001   4.782 -20.085  1.00 83.83           C
ATOM   1020 1HB  MET A  82      -7.589   5.433 -20.732  1.00 83.83           H
ATOM   1021 2HB  MET A  82      -6.998   3.794 -20.545  1.00 83.83           H
ATOM   1022  CG  MET A  82      -7.651   4.705 -18.702  1.00 83.83           C
ATOM   1023 1HG  MET A  82      -7.275   3.837 -18.162  1.00 83.83           H
ATOM   1024 2HG  MET A  82      -7.384   5.585 -18.116  1.00 83.83           H
ATOM   1025  SD  MET A  82      -9.425   4.599 -18.867  1.00 83.83           S
ATOM   1026  CE  MET A  82      -9.914   4.941 -17.185  1.00 83.83           C
ATOM   1027 1HE  MET A  82      -9.485   4.190 -16.522  1.00 83.83           H
ATOM   1028 2HE  MET A  82      -9.555   5.928 -16.896  1.00 83.83           H
ATOM   1029 3HE  MET A  82     -11.001   4.913 -17.109  1.00 83.83           H
ATOM   1030  HN  MET A  82      -5.526   4.908 -22.032  1.00 83.83           H
ATOM   1031  N   THR A  83      -4.380   3.297 -19.398  1.00 83.31           N
ATOM   1032  CA  THR A  83      -3.533   2.451 -18.575  1.00 83.31           C
ATOM   1033  C   THR A  83      -2.287   3.218 -18.127  1.00 83.31           C
ATOM   1034  O   THR A  83      -1.893   3.145 -16.964  1.00 83.31           O
ATOM   1035  HA  THR A  83      -4.085   2.184 -17.674  1.00 83.31           H
ATOM   1036  CB  THR A  83      -3.212   1.185 -19.372  1.00 83.31           C
ATOM   1037  HB  THR A  83      -2.686   1.428 -20.295  1.00 83.31           H
ATOM   1038  OG1 THR A  83      -4.477   0.547 -19.534  1.00 83.31           O
ATOM   1039  HG1 THR A  83      -5.084   1.126 -20.078  1.00 83.31           H
ATOM   1040  CG2 THR A  83      -2.389   0.178 -18.566  1.00 83.31           C
ATOM   1041 1HG2 THR A  83      -2.945  -0.117 -17.677  1.00 83.31           H
ATOM   1042 2HG2 THR A  83      -1.445   0.636 -18.270  1.00 83.31           H
ATOM   1043 3HG2 THR A  83      -2.189  -0.701 -19.179  1.00 83.31           H
ATOM   1044  HN  THR A  83      -4.620   2.915 -20.290  1.00 83.31           H
ATOM   1045  N   ASP A  84      -1.701   3.937 -19.074  1.00 84.30           N
ATOM   1046  CA  ASP A  84      -0.447   4.626 -18.823  1.00 84.30           C
ATOM   1047  C   ASP A  84      -0.664   5.695 -17.749  1.00 84.30           C
ATOM   1048  O   ASP A  84       0.214   5.937 -16.923  1.00 84.30           O
ATOM   1049  HA  ASP A  84       0.247   3.849 -18.503  1.00 84.30           H
ATOM   1050  CB  ASP A  84       0.062   5.322 -20.087  1.00 84.30           C
ATOM   1051 1HB  ASP A  84      -0.620   6.125 -20.364  1.00 84.30           H
ATOM   1052 2HB  ASP A  84       1.031   5.780 -19.888  1.00 84.30           H
ATOM   1053  CG  ASP A  84       0.188   4.330 -21.245  1.00 84.30           C
ATOM   1054  OD1 ASP A  84       0.855   3.294 -21.035  1.00 84.30           O
ATOM   1055  OD2 ASP A  84      -0.385   4.631 -22.314  1.00 84.30           O
ATOM   1056  HN  ASP A  84      -2.069   4.051 -19.997  1.00 84.30           H
ATOM   1057  N   MET A  85      -1.839   6.306 -17.797  1.00 89.03           N
ATOM   1058  CA  MET A  85      -2.178   7.349 -16.844  1.00 89.03           C
ATOM   1059  C   MET A  85      -2.205   6.800 -15.416  1.00 89.03           C
ATOM   1060  O   MET A  85      -1.696   7.435 -14.494  1.00 89.03           O
ATOM   1061  HA  MET A  85      -1.393   8.099 -16.938  1.00 89.03           H
ATOM   1062  CB  MET A  85      -3.550   7.932 -17.193  1.00 89.03           C
ATOM   1063 1HB  MET A  85      -3.560   8.247 -18.236  1.00 89.03           H
ATOM   1064 2HB  MET A  85      -4.314   7.163 -17.084  1.00 89.03           H
ATOM   1065  CG  MET A  85      -3.884   9.122 -16.292  1.00 89.03           C
ATOM   1066 1HG  MET A  85      -4.882   9.495 -16.523  1.00 89.03           H
ATOM   1067 2HG  MET A  85      -3.895   8.808 -15.248  1.00 89.03           H
ATOM   1068  SD  MET A  85      -2.681  10.421 -16.523  1.00 89.03           S
ATOM   1069  CE  MET A  85      -3.108  10.948 -18.174  1.00 89.03           C
ATOM   1070 1HE  MET A  85      -2.995  10.111 -18.864  1.00 89.03           H
ATOM   1071 2HE  MET A  85      -4.142  11.294 -18.189  1.00 89.03           H
ATOM   1072 3HE  MET A  85      -2.449  11.761 -18.478  1.00 89.03           H
ATOM   1073  HN  MET A  85      -2.550   6.099 -18.469  1.00 89.03           H
ATOM   1074  N   PHE A  86      -2.803   5.626 -15.279  1.00 89.41           N
ATOM   1075  CA  PHE A  86      -2.913   4.990 -13.977  1.00 89.41           C
ATOM   1076  C   PHE A  86      -1.549   4.496 -13.491  1.00 89.41           C
ATOM   1077  O   PHE A  86      -1.239   4.587 -12.304  1.00 89.41           O
ATOM   1078  HA  PHE A  86      -3.295   5.739 -13.283  1.00 89.41           H
ATOM   1079  CB  PHE A  86      -3.848   3.790 -14.143  1.00 89.41           C
ATOM   1080 1HB  PHE A  86      -3.458   3.145 -14.930  1.00 89.41           H
ATOM   1081 2HB  PHE A  86      -3.841   3.208 -13.221  1.00 89.41           H
ATOM   1082  CG  PHE A  86      -5.291   4.168 -14.480  1.00 89.41           C
ATOM   1083  CD1 PHE A  86      -5.866   5.251 -13.891  1.00 89.41           C
ATOM   1084  HD1 PHE A  86      -5.299   5.850 -13.179  1.00 89.41           H
ATOM   1085  CD2 PHE A  86      -6.000   3.421 -15.369  1.00 89.41           C
ATOM   1086  HD2 PHE A  86      -5.539   2.553 -15.841  1.00 89.41           H
ATOM   1087  CE1 PHE A  86      -7.206   5.601 -14.205  1.00 89.41           C
ATOM   1088  HE1 PHE A  86      -7.667   6.469 -13.733  1.00 89.41           H
ATOM   1089  CE2 PHE A  86      -7.340   3.771 -15.682  1.00 89.41           C
ATOM   1090  HE2 PHE A  86      -7.907   3.172 -16.394  1.00 89.41           H
ATOM   1091  CZ  PHE A  86      -7.915   4.854 -15.094  1.00 89.41           C
ATOM   1092  HZ  PHE A  86      -8.943   5.123 -15.334  1.00 89.41           H
ATOM   1093  HN  PHE A  86      -3.207   5.112 -16.035  1.00 89.41           H
ATOM   1094  N   LEU A  87      -0.771   3.984 -14.433  1.00 87.53           N
ATOM   1095  CA  LEU A  87       0.555   3.481 -14.117  1.00 87.53           C
ATOM   1096  C   LEU A  87       1.417   4.628 -13.584  1.00 87.53           C
ATOM   1097  O   LEU A  87       2.228   4.432 -12.681  1.00 87.53           O
ATOM   1098  HA  LEU A  87       0.444   2.738 -13.328  1.00 87.53           H
ATOM   1099  CB  LEU A  87       1.161   2.769 -15.328  1.00 87.53           C
ATOM   1100 1HB  LEU A  87       1.088   3.433 -16.189  1.00 87.53           H
ATOM   1101 2HB  LEU A  87       2.222   2.609 -15.137  1.00 87.53           H
ATOM   1102  CG  LEU A  87       0.530   1.426 -15.700  1.00 87.53           C
ATOM   1103  HG  LEU A  87      -0.536   1.583 -15.865  1.00 87.53           H
ATOM   1104  CD1 LEU A  87       1.116   0.889 -17.008  1.00 87.53           C
ATOM   1105 1HD1 LEU A  87       0.923   1.600 -17.811  1.00 87.53           H
ATOM   1106 2HD1 LEU A  87       2.191   0.750 -16.895  1.00 87.53           H
ATOM   1107 3HD1 LEU A  87       0.650  -0.067 -17.249  1.00 87.53           H
ATOM   1108  CD2 LEU A  87       0.667   0.420 -14.556  1.00 87.53           C
ATOM   1109 1HD2 LEU A  87       1.722   0.261 -14.335  1.00 87.53           H
ATOM   1110 2HD2 LEU A  87       0.165   0.808 -13.669  1.00 87.53           H
ATOM   1111 3HD2 LEU A  87       0.210  -0.526 -14.847  1.00 87.53           H
ATOM   1112  HN  LEU A  87      -1.033   3.909 -15.395  1.00 87.53           H
ATOM   1113  N   LEU A  88       1.211   5.801 -14.166  1.00 90.85           N
ATOM   1114  CA  LEU A  88       1.929   6.987 -13.733  1.00 90.85           C
ATOM   1115  C   LEU A  88       1.578   7.287 -12.275  1.00 90.85           C
ATOM   1116  O   LEU A  88       2.466   7.442 -11.438  1.00 90.85           O
ATOM   1117  HA  LEU A  88       2.994   6.765 -13.793  1.00 90.85           H
ATOM   1118  CB  LEU A  88       1.656   8.155 -14.684  1.00 90.85           C
ATOM   1119 1HB  LEU A  88       2.093   7.917 -15.654  1.00 90.85           H
ATOM   1120 2HB  LEU A  88       0.579   8.235 -14.830  1.00 90.85           H
ATOM   1121  CG  LEU A  88       2.184   9.520 -14.238  1.00 90.85           C
ATOM   1122  HG  LEU A  88       1.843   9.702 -13.219  1.00 90.85           H
ATOM   1123  CD1 LEU A  88       3.714   9.533 -14.211  1.00 90.85           C
ATOM   1124 1HD1 LEU A  88       4.072   8.776 -13.514  1.00 90.85           H
ATOM   1125 2HD1 LEU A  88       4.097   9.319 -15.209  1.00 90.85           H
ATOM   1126 3HD1 LEU A  88       4.063  10.515 -13.891  1.00 90.85           H
ATOM   1127  CD2 LEU A  88       1.617  10.640 -15.113  1.00 90.85           C
ATOM   1128 1HD2 LEU A  88       1.908  10.474 -16.150  1.00 90.85           H
ATOM   1129 2HD2 LEU A  88       0.529  10.644 -15.037  1.00 90.85           H
ATOM   1130 3HD2 LEU A  88       2.008  11.599 -14.774  1.00 90.85           H
ATOM   1131  HN  LEU A  88       0.568   5.946 -14.919  1.00 90.85           H
ATOM   1132  N   ASN A  89       0.280   7.359 -12.014  1.00 93.73           N
ATOM   1133  CA  ASN A  89      -0.198   7.750 -10.699  1.00 93.73           C
ATOM   1134  C   ASN A  89       0.221   6.694  -9.674  1.00 93.73           C
ATOM   1135  O   ASN A  89       0.430   7.009  -8.504  1.00 93.73           O
ATOM   1136  HA  ASN A  89       0.256   8.722 -10.506  1.00 93.73           H
ATOM   1137  CB  ASN A  89      -1.725   7.851 -10.676  1.00 93.73           C
ATOM   1138 1HB  ASN A  89      -2.155   7.040 -11.264  1.00 93.73           H
ATOM   1139 2HB  ASN A  89      -2.086   7.730  -9.655  1.00 93.73           H
ATOM   1140  CG  ASN A  89      -2.194   9.197 -11.233  1.00 93.73           C
ATOM   1141  OD1 ASN A  89      -2.439  10.147 -10.508  1.00 93.73           O
ATOM   1142  ND2 ASN A  89      -2.304   9.225 -12.558  1.00 93.73           N
ATOM   1143 1HD2 ASN A  89      -2.087   8.410 -13.096  1.00 93.73           H
ATOM   1144 2HD2 ASN A  89      -2.604  10.061 -13.017  1.00 93.73           H
ATOM   1145  HN  ASN A  89      -0.436   7.157 -12.682  1.00 93.73           H
ATOM   1146  N   LEU A  90       0.331   5.463 -10.151  1.00 91.81           N
ATOM   1147  CA  LEU A  90       0.740   4.363  -9.295  1.00 91.81           C
ATOM   1148  C   LEU A  90       2.174   4.600  -8.816  1.00 91.81           C
ATOM   1149  O   LEU A  90       2.472   4.435  -7.634  1.00 91.81           O
ATOM   1150  HA  LEU A  90       0.081   4.362  -8.427  1.00 91.81           H
ATOM   1151  CB  LEU A  90       0.545   3.025 -10.012  1.00 91.81           C
ATOM   1152 1HB  LEU A  90      -0.390   3.068 -10.571  1.00 91.81           H
ATOM   1153 2HB  LEU A  90       1.347   2.906 -10.740  1.00 91.81           H
ATOM   1154  CG  LEU A  90       0.516   1.783  -9.119  1.00 91.81           C
ATOM   1155  HG  LEU A  90       1.270   1.904  -8.341  1.00 91.81           H
ATOM   1156  CD1 LEU A  90      -0.837   1.644  -8.418  1.00 91.81           C
ATOM   1157 1HD1 LEU A  90      -1.019   2.523  -7.800  1.00 91.81           H
ATOM   1158 2HD1 LEU A  90      -1.626   1.556  -9.165  1.00 91.81           H
ATOM   1159 3HD1 LEU A  90      -0.831   0.753  -7.790  1.00 91.81           H
ATOM   1160  CD2 LEU A  90       0.882   0.528  -9.913  1.00 91.81           C
ATOM   1161 1HD2 LEU A  90       0.169   0.391 -10.725  1.00 91.81           H
ATOM   1162 2HD2 LEU A  90       1.885   0.639 -10.324  1.00 91.81           H
ATOM   1163 3HD2 LEU A  90       0.854  -0.340  -9.254  1.00 91.81           H
ATOM   1164  HN  LEU A  90       0.147   5.213 -11.102  1.00 91.81           H
ATOM   1165  N   ALA A  91       3.022   4.984  -9.758  1.00 94.10           N
ATOM   1166  CA  ALA A  91       4.427   5.204  -9.456  1.00 94.10           C
ATOM   1167  C   ALA A  91       4.559   6.397  -8.507  1.00 94.10           C
ATOM   1168  O   ALA A  91       5.420   6.404  -7.629  1.00 94.10           O
ATOM   1169  HA  ALA A  91       4.802   4.311  -8.957  1.00 94.10           H
ATOM   1170  CB  ALA A  91       5.204   5.405 -10.758  1.00 94.10           C
ATOM   1171 1HB  ALA A  91       5.102   4.518 -11.383  1.00 94.10           H
ATOM   1172 2HB  ALA A  91       4.807   6.271 -11.288  1.00 94.10           H
ATOM   1173 3HB  ALA A  91       6.257   5.570 -10.531  1.00 94.10           H
ATOM   1174  HN  ALA A  91       2.765   5.144 -10.711  1.00 94.10           H
ATOM   1175  N   ILE A  92       3.693   7.378  -8.717  1.00 95.52           N
ATOM   1176  CA  ILE A  92       3.698   8.571  -7.887  1.00 95.52           C
ATOM   1177  C   ILE A  92       3.327   8.190  -6.452  1.00 95.52           C
ATOM   1178  O   ILE A  92       3.973   8.630  -5.503  1.00 95.52           O
ATOM   1179  HA  ILE A  92       4.714   8.965  -7.888  1.00 95.52           H
ATOM   1180  CB  ILE A  92       2.794   9.647  -8.491  1.00 95.52           C
ATOM   1181  HB  ILE A  92       1.833   9.191  -8.731  1.00 95.52           H
ATOM   1182  CG1 ILE A  92       3.379  10.183  -9.799  1.00 95.52           C
ATOM   1183 1HG1 ILE A  92       4.266  10.780  -9.587  1.00 95.52           H
ATOM   1184 2HG1 ILE A  92       3.697   9.352 -10.428  1.00 95.52           H
ATOM   1185  CG2 ILE A  92       2.524  10.766  -7.483  1.00 95.52           C
ATOM   1186 1HG2 ILE A  92       2.033  10.351  -6.602  1.00 95.52           H
ATOM   1187 2HG2 ILE A  92       3.468  11.226  -7.189  1.00 95.52           H
ATOM   1188 3HG2 ILE A  92       1.879  11.517  -7.938  1.00 95.52           H
ATOM   1189  CD1 ILE A  92       2.353  11.034 -10.550  1.00 95.52           C
ATOM   1190 1HD1 ILE A  92       1.477  10.427 -10.782  1.00 95.52           H
ATOM   1191 2HD1 ILE A  92       2.055  11.878  -9.928  1.00 95.52           H
ATOM   1192 3HD1 ILE A  92       2.794  11.403 -11.476  1.00 95.52           H
ATOM   1193  HN  ILE A  92       2.999   7.366  -9.436  1.00 95.52           H
ATOM   1194  N   ALA A  93       2.287   7.376  -6.340  1.00 95.36           N
ATOM   1195  CA  ALA A  93       1.792   6.971  -5.035  1.00 95.36           C
ATOM   1196  C   ALA A  93       2.901   6.237  -4.279  1.00 95.36           C
ATOM   1197  O   ALA A  93       3.120   6.487  -3.095  1.00 95.36           O
ATOM   1198  HA  ALA A  93       1.525   7.874  -4.486  1.00 95.36           H
ATOM   1199  CB  ALA A  93       0.538   6.112  -5.210  1.00 95.36           C
ATOM   1200 1HB  ALA A  93      -0.229   6.689  -5.726  1.00 95.36           H
ATOM   1201 2HB  ALA A  93       0.783   5.226  -5.796  1.00 95.36           H
ATOM   1202 3HB  ALA A  93       0.167   5.808  -4.231  1.00 95.36           H
ATOM   1203  HN  ALA A  93       1.788   6.996  -7.118  1.00 95.36           H
ATOM   1204  N   ASP A  94       3.571   5.345  -4.994  1.00 94.39           N
ATOM   1205  CA  ASP A  94       4.633   4.552  -4.397  1.00 94.39           C
ATOM   1206  C   ASP A  94       5.739   5.483  -3.897  1.00 94.39           C
ATOM   1207  O   ASP A  94       6.236   5.320  -2.783  1.00 94.39           O
ATOM   1208  HA  ASP A  94       4.156   3.999  -3.588  1.00 94.39           H
ATOM   1209  CB  ASP A  94       5.247   3.595  -5.420  1.00 94.39           C
ATOM   1210 1HB  ASP A  94       5.381   4.110  -6.371  1.00 94.39           H
ATOM   1211 2HB  ASP A  94       6.236   3.284  -5.085  1.00 94.39           H
ATOM   1212  CG  ASP A  94       4.360   2.364  -5.621  1.00 94.39           C
ATOM   1213  OD1 ASP A  94       3.678   1.991  -4.643  1.00 94.39           O
ATOM   1214  OD2 ASP A  94       4.385   1.825  -6.749  1.00 94.39           O
ATOM   1215  HN  ASP A  94       3.400   5.162  -5.962  1.00 94.39           H
ATOM   1216  N   LEU A  95       6.092   6.439  -4.744  1.00 96.73           N
ATOM   1217  CA  LEU A  95       7.179   7.351  -4.431  1.00 96.73           C
ATOM   1218  C   LEU A  95       6.854   8.102  -3.139  1.00 96.73           C
ATOM   1219  O   LEU A  95       7.710   8.246  -2.268  1.00 96.73           O
ATOM   1220  HA  LEU A  95       8.073   6.750  -4.265  1.00 96.73           H
ATOM   1221  CB  LEU A  95       7.467   8.269  -5.621  1.00 96.73           C
ATOM   1222 1HB  LEU A  95       6.515   8.598  -6.039  1.00 96.73           H
ATOM   1223 2HB  LEU A  95       7.977   9.159  -5.253  1.00 96.73           H
ATOM   1224  CG  LEU A  95       8.305   7.664  -6.748  1.00 96.73           C
ATOM   1225  HG  LEU A  95       7.792   6.775  -7.116  1.00 96.73           H
ATOM   1226  CD1 LEU A  95       8.425   8.635  -7.925  1.00 96.73           C
ATOM   1227 1HD1 LEU A  95       7.431   8.862  -8.311  1.00 96.73           H
ATOM   1228 2HD1 LEU A  95       8.903   9.555  -7.589  1.00 96.73           H
ATOM   1229 3HD1 LEU A  95       9.026   8.180  -8.712  1.00 96.73           H
ATOM   1230  CD2 LEU A  95       9.674   7.215  -6.233  1.00 96.73           C
ATOM   1231 1HD2 LEU A  95      10.207   8.073  -5.824  1.00 96.73           H
ATOM   1232 2HD2 LEU A  95       9.541   6.464  -5.455  1.00 96.73           H
ATOM   1233 3HD2 LEU A  95      10.250   6.789  -7.055  1.00 96.73           H
ATOM   1234  HN  LEU A  95       5.651   6.594  -5.627  1.00 96.73           H
ATOM   1235  N   LEU A  96       5.614   8.562  -3.056  1.00 96.10           N
ATOM   1236  CA  LEU A  96       5.199   9.399  -1.943  1.00 96.10           C
ATOM   1237  C   LEU A  96       5.427   8.645  -0.631  1.00 96.10           C
ATOM   1238  O   LEU A  96       5.853   9.233   0.361  1.00 96.10           O
ATOM   1239  HA  LEU A  96       5.833  10.285  -1.946  1.00 96.10           H
ATOM   1240  CB  LEU A  96       3.757   9.873  -2.137  1.00 96.10           C
ATOM   1241 1HB  LEU A  96       3.150   9.016  -2.431  1.00 96.10           H
ATOM   1242 2HB  LEU A  96       3.376  10.218  -1.176  1.00 96.10           H
ATOM   1243  CG  LEU A  96       3.550  10.986  -3.166  1.00 96.10           C
ATOM   1244  HG  LEU A  96       3.886  10.621  -4.137  1.00 96.10           H
ATOM   1245  CD1 LEU A  96       2.067  11.336  -3.304  1.00 96.10           C
ATOM   1246 1HD1 LEU A  96       1.514  10.454  -3.627  1.00 96.10           H
ATOM   1247 2HD1 LEU A  96       1.683  11.674  -2.341  1.00 96.10           H
ATOM   1248 3HD1 LEU A  96       1.948  12.130  -4.041  1.00 96.10           H
ATOM   1249  CD2 LEU A  96       4.399  12.212  -2.826  1.00 96.10           C
ATOM   1250 1HD2 LEU A  96       4.117  12.588  -1.843  1.00 96.10           H
ATOM   1251 2HD2 LEU A  96       5.453  11.933  -2.820  1.00 96.10           H
ATOM   1252 3HD2 LEU A  96       4.233  12.988  -3.573  1.00 96.10           H
ATOM   1253  HN  LEU A  96       4.900   8.372  -3.731  1.00 96.10           H
ATOM   1254  N   PHE A  97       5.132   7.353  -0.669  1.00 95.88           N
ATOM   1255  CA  PHE A  97       5.297   6.514   0.505  1.00 95.88           C
ATOM   1256  C   PHE A  97       6.777   6.257   0.793  1.00 95.88           C
ATOM   1257  O   PHE A  97       7.227   6.400   1.929  1.00 95.88           O
ATOM   1258  HA  PHE A  97       4.852   7.044   1.347  1.00 95.88           H
ATOM   1259  CB  PHE A  97       4.610   5.181   0.202  1.00 95.88           C
ATOM   1260 1HB  PHE A  97       3.531   5.333   0.194  1.00 95.88           H
ATOM   1261 2HB  PHE A  97       4.893   4.857  -0.800  1.00 95.88           H
ATOM   1262  CG  PHE A  97       4.946   4.067   1.195  1.00 95.88           C
ATOM   1263  CD1 PHE A  97       5.550   2.928   0.761  1.00 95.88           C
ATOM   1264  HD1 PHE A  97       5.794   2.809  -0.294  1.00 95.88           H
ATOM   1265  CD2 PHE A  97       4.641   4.216   2.512  1.00 95.88           C
ATOM   1266  HD2 PHE A  97       4.157   5.128   2.860  1.00 95.88           H
ATOM   1267  CE1 PHE A  97       5.862   1.894   1.684  1.00 95.88           C
ATOM   1268  HE1 PHE A  97       6.345   0.981   1.336  1.00 95.88           H
ATOM   1269  CE2 PHE A  97       4.953   3.182   3.434  1.00 95.88           C
ATOM   1270  HE2 PHE A  97       4.709   3.301   4.490  1.00 95.88           H
ATOM   1271  CZ  PHE A  97       5.557   2.043   3.001  1.00 95.88           C
ATOM   1272  HZ  PHE A  97       5.796   1.250   3.709  1.00 95.88           H
ATOM   1273  HN  PHE A  97       4.788   6.882  -1.481  1.00 95.88           H
ATOM   1274  N   LEU A  98       7.495   5.883  -0.256  1.00 96.74           N
ATOM   1275  CA  LEU A  98       8.873   5.449  -0.104  1.00 96.74           C
ATOM   1276  C   LEU A  98       9.672   6.542   0.610  1.00 96.74           C
ATOM   1277  O   LEU A  98      10.559   6.246   1.408  1.00 96.74           O
ATOM   1278  HA  LEU A  98       8.868   4.559   0.525  1.00 96.74           H
ATOM   1279  CB  LEU A  98       9.460   5.043  -1.457  1.00 96.74           C
ATOM   1280 1HB  LEU A  98       9.258   5.840  -2.172  1.00 96.74           H
ATOM   1281 2HB  LEU A  98      10.543   4.972  -1.355  1.00 96.74           H
ATOM   1282  CG  LEU A  98       8.945   3.727  -2.044  1.00 96.74           C
ATOM   1283  HG  LEU A  98       7.863   3.696  -1.914  1.00 96.74           H
ATOM   1284  CD1 LEU A  98       9.222   3.651  -3.547  1.00 96.74           C
ATOM   1285 1HD1 LEU A  98       8.722   4.478  -4.051  1.00 96.74           H
ATOM   1286 2HD1 LEU A  98      10.296   3.715  -3.722  1.00 96.74           H
ATOM   1287 3HD1 LEU A  98       8.846   2.706  -3.939  1.00 96.74           H
ATOM   1288  CD2 LEU A  98       9.525   2.527  -1.293  1.00 96.74           C
ATOM   1289 1HD2 LEU A  98      10.612   2.542  -1.369  1.00 96.74           H
ATOM   1290 2HD2 LEU A  98       9.233   2.580  -0.244  1.00 96.74           H
ATOM   1291 3HD2 LEU A  98       9.142   1.605  -1.731  1.00 96.74           H
ATOM   1292  HN  LEU A  98       7.150   5.873  -1.195  1.00 96.74           H
ATOM   1293  N   VAL A  99       9.327   7.782   0.296  1.00 96.88           N
ATOM   1294  CA  VAL A  99      10.044   8.920   0.846  1.00 96.88           C
ATOM   1295  C   VAL A  99       9.901   8.919   2.369  1.00 96.88           C
ATOM   1296  O   VAL A  99      10.674   9.570   3.070  1.00 96.88           O
ATOM   1297  HA  VAL A  99      11.097   8.799   0.593  1.00 96.88           H
ATOM   1298  CB  VAL A  99       9.547  10.214   0.199  1.00 96.88           C
ATOM   1299  HB  VAL A  99       8.458  10.217   0.250  1.00 96.88           H
ATOM   1300  CG1 VAL A  99      10.056  11.439   0.962  1.00 96.88           C
ATOM   1301 1HG1 VAL A  99       9.697  11.402   1.991  1.00 96.88           H
ATOM   1302 2HG1 VAL A  99      11.146  11.442   0.957  1.00 96.88           H
ATOM   1303 3HG1 VAL A  99       9.688  12.345   0.481  1.00 96.88           H
ATOM   1304  CG2 VAL A  99       9.949  10.280  -1.275  1.00 96.88           C
ATOM   1305 1HG2 VAL A  99      11.035  10.243  -1.358  1.00 96.88           H
ATOM   1306 2HG2 VAL A  99       9.515   9.434  -1.808  1.00 96.88           H
ATOM   1307 3HG2 VAL A  99       9.583  11.210  -1.710  1.00 96.88           H
ATOM   1308  HN  VAL A  99       8.575   8.014  -0.321  1.00 96.88           H
ATOM   1309  N   THR A 100       8.905   8.180   2.838  1.00 96.26           N
ATOM   1310  CA  THR A 100       8.610   8.138   4.260  1.00 96.26           C
ATOM   1311  C   THR A 100       9.432   7.043   4.943  1.00 96.26           C
ATOM   1312  O   THR A 100       9.557   7.028   6.166  1.00 96.26           O
ATOM   1313  HA  THR A 100       8.912   9.087   4.702  1.00 96.26           H
ATOM   1314  CB  THR A 100       7.100   7.955   4.424  1.00 96.26           C
ATOM   1315  HB  THR A 100       6.786   8.199   5.439  1.00 96.26           H
ATOM   1316  OG1 THR A 100       6.866   6.610   4.015  1.00 96.26           O
ATOM   1317  HG1 THR A 100       5.945   6.326   4.281  1.00 96.26           H
ATOM   1318  CG2 THR A 100       6.297   8.792   3.426  1.00 96.26           C
ATOM   1319 1HG2 THR A 100       6.562   8.500   2.410  1.00 96.26           H
ATOM   1320 2HG2 THR A 100       6.525   9.848   3.572  1.00 96.26           H
ATOM   1321 3HG2 THR A 100       5.232   8.625   3.586  1.00 96.26           H
ATOM   1322  HN  THR A 100       8.308   7.619   2.265  1.00 96.26           H
ATOM   1323  N   LEU A 101       9.971   6.154   4.122  1.00 95.91           N
ATOM   1324  CA  LEU A 101      10.638   4.969   4.636  1.00 95.91           C
ATOM   1325  C   LEU A 101      11.876   5.391   5.431  1.00 95.91           C
ATOM   1326  O   LEU A 101      12.171   4.816   6.478  1.00 95.91           O
ATOM   1327  HA  LEU A 101       9.945   4.472   5.314  1.00 95.91           H
ATOM   1328  CB  LEU A 101      10.941   3.990   3.500  1.00 95.91           C
ATOM   1329 1HB  LEU A 101      11.442   4.535   2.701  1.00 95.91           H
ATOM   1330 2HB  LEU A 101      11.646   3.245   3.868  1.00 95.91           H
ATOM   1331  CG  LEU A 101       9.735   3.260   2.905  1.00 95.91           C
ATOM   1332  HG  LEU A 101       9.110   3.993   2.395  1.00 95.91           H
ATOM   1333  CD1 LEU A 101      10.177   2.237   1.856  1.00 95.91           C
ATOM   1334 1HD1 LEU A 101      10.709   2.746   1.053  1.00 95.91           H
ATOM   1335 2HD1 LEU A 101      10.836   1.503   2.320  1.00 95.91           H
ATOM   1336 3HD1 LEU A 101       9.301   1.733   1.449  1.00 95.91           H
ATOM   1337  CD2 LEU A 101       8.882   2.623   4.003  1.00 95.91           C
ATOM   1338 1HD2 LEU A 101       9.484   1.906   4.561  1.00 95.91           H
ATOM   1339 2HD2 LEU A 101       8.522   3.399   4.679  1.00 95.91           H
ATOM   1340 3HD2 LEU A 101       8.032   2.111   3.552  1.00 95.91           H
ATOM   1341  HN  LEU A 101       9.958   6.232   3.125  1.00 95.91           H
ATOM   1342  N   PRO A 102      12.619   6.397   4.952  1.00 95.83           N
ATOM   1343  CA  PRO A 102      13.815   6.856   5.661  1.00 95.83           C
ATOM   1344  C   PRO A 102      13.531   7.189   7.117  1.00 95.83           C
ATOM   1345  O   PRO A 102      14.325   6.866   7.998  1.00 95.83           O
ATOM   1346  HA  PRO A 102      14.561   6.062   5.692  1.00 95.83           H
ATOM   1347  CB  PRO A 102      14.254   8.091   4.872  1.00 95.83           C
ATOM   1348 1HB  PRO A 102      13.821   9.004   5.282  1.00 95.83           H
ATOM   1349 2HB  PRO A 102      15.336   8.216   4.891  1.00 95.83           H
ATOM   1350  CG  PRO A 102      13.744   7.809   3.463  1.00 95.83           C
ATOM   1351 1HG  PRO A 102      13.661   8.722   2.873  1.00 95.83           H
ATOM   1352 2HG  PRO A 102      14.415   7.149   2.915  1.00 95.83           H
ATOM   1353  CD  PRO A 102      12.390   7.167   3.715  1.00 95.83           C
ATOM   1354 1HD  PRO A 102      11.606   7.912   3.847  1.00 95.83           H
ATOM   1355 2HD  PRO A 102      12.083   6.530   2.885  1.00 95.83           H
ATOM   1356  N   PHE A 103      12.393   7.834   7.332  1.00 95.09           N
ATOM   1357  CA  PHE A 103      12.018   8.265   8.668  1.00 95.09           C
ATOM   1358  C   PHE A 103      11.666   7.067   9.552  1.00 95.09           C
ATOM   1359  O   PHE A 103      11.993   7.049  10.737  1.00 95.09           O
ATOM   1360  HA  PHE A 103      12.876   8.788   9.091  1.00 95.09           H
ATOM   1361  CB  PHE A 103      10.782   9.155   8.520  1.00 95.09           C
ATOM   1362 1HB  PHE A 103       9.999   8.591   8.013  1.00 95.09           H
ATOM   1363 2HB  PHE A 103      10.406   9.404   9.512  1.00 95.09           H
ATOM   1364  CG  PHE A 103      11.038  10.451   7.748  1.00 95.09           C
ATOM   1365  CD1 PHE A 103      11.448  11.567   8.409  1.00 95.09           C
ATOM   1366  HD1 PHE A 103      11.594  11.538   9.489  1.00 95.09           H
ATOM   1367  CD2 PHE A 103      10.856  10.487   6.401  1.00 95.09           C
ATOM   1368  HD2 PHE A 103      10.527   9.593   5.871  1.00 95.09           H
ATOM   1369  CE1 PHE A 103      11.685  12.770   7.692  1.00 95.09           C
ATOM   1370  HE1 PHE A 103      12.013  13.664   8.222  1.00 95.09           H
ATOM   1371  CE2 PHE A 103      11.093  11.690   5.684  1.00 95.09           C
ATOM   1372  HE2 PHE A 103      10.946  11.719   4.604  1.00 95.09           H
ATOM   1373  CZ  PHE A 103      11.502  12.806   6.345  1.00 95.09           C
ATOM   1374  HZ  PHE A 103      11.685  13.729   5.795  1.00 95.09           H
ATOM   1375  HN  PHE A 103      11.735   8.061   6.614  1.00 95.09           H
ATOM   1376  N   TRP A 104      11.003   6.096   8.941  1.00 93.34           N
ATOM   1377  CA  TRP A 104      10.656   4.871   9.642  1.00 93.34           C
ATOM   1378  C   TRP A 104      11.954   4.210  10.109  1.00 93.34           C
ATOM   1379  O   TRP A 104      12.021   3.679  11.217  1.00 93.34           O
ATOM   1380  HA  TRP A 104      10.045   5.142  10.503  1.00 93.34           H
ATOM   1381  CB  TRP A 104       9.804   3.957   8.760  1.00 93.34           C
ATOM   1382 1HB  TRP A 104      10.208   3.966   7.748  1.00 93.34           H
ATOM   1383 2HB  TRP A 104       9.886   2.934   9.127  1.00 93.34           H
ATOM   1384  CG  TRP A 104       8.325   4.347   8.705  1.00 93.34           C
ATOM   1385  CD1 TRP A 104       7.620   4.762   7.644  1.00 93.34           C
ATOM   1386  HD1 TRP A 104       8.031   4.878   6.642  1.00 93.34           H
ATOM   1387  CD2 TRP A 104       7.394   4.342   9.808  1.00 93.34           C
ATOM   1388  NE1 TRP A 104       6.307   5.023   7.980  1.00 93.34           N
ATOM   1389  HE1 TRP A 104       5.590   5.344   7.361  1.00 93.34           H
ATOM   1390  CE2 TRP A 104       6.165   4.760   9.338  1.00 93.34           C
ATOM   1391  CE3 TRP A 104       7.583   3.995  11.157  1.00 93.34           C
ATOM   1392  HE3 TRP A 104       8.542   3.662  11.552  1.00 93.34           H
ATOM   1393  CZ2 TRP A 104       5.031   4.870  10.151  1.00 93.34           C
ATOM   1394  HZ2 TRP A 104       4.071   5.203   9.755  1.00 93.34           H
ATOM   1395  CZ3 TRP A 104       6.439   4.111  11.956  1.00 93.34           C
ATOM   1396  HZ3 TRP A 104       6.530   3.854  13.012  1.00 93.34           H
ATOM   1397  CH2 TRP A 104       5.195   4.530  11.499  1.00 93.34           C
ATOM   1398  HH2 TRP A 104       4.352   4.594  12.186  1.00 93.34           H
ATOM   1399  HN  TRP A 104      10.706   6.136   7.987  1.00 93.34           H
ATOM   1400  N   ALA A 105      12.954   4.263   9.241  1.00 94.67           N
ATOM   1401  CA  ALA A 105      14.213   3.587   9.507  1.00 94.67           C
ATOM   1402  C   ALA A 105      14.868   4.205  10.744  1.00 94.67           C
ATOM   1403  O   ALA A 105      15.312   3.488  11.638  1.00 94.67           O
ATOM   1404  HA  ALA A 105      13.990   2.539   9.709  1.00 94.67           H
ATOM   1405  CB  ALA A 105      15.108   3.671   8.269  1.00 94.67           C
ATOM   1406 1HB  ALA A 105      14.610   3.192   7.426  1.00 94.67           H
ATOM   1407 2HB  ALA A 105      15.301   4.717   8.031  1.00 94.67           H
ATOM   1408 3HB  ALA A 105      16.052   3.164   8.469  1.00 94.67           H
ATOM   1409  HN  ALA A 105      12.914   4.756   8.372  1.00 94.67           H
ATOM   1410  N   ILE A 106      14.906   5.530  10.754  1.00 93.99           N
ATOM   1411  CA  ILE A 106      15.549   6.251  11.839  1.00 93.99           C
ATOM   1412  C   ILE A 106      14.814   5.955  13.148  1.00 93.99           C
ATOM   1413  O   ILE A 106      15.444   5.731  14.181  1.00 93.99           O
ATOM   1414  HA  ILE A 106      16.568   5.875  11.923  1.00 93.99           H
ATOM   1415  CB  ILE A 106      15.642   7.742  11.510  1.00 93.99           C
ATOM   1416  HB  ILE A 106      14.667   8.075  11.154  1.00 93.99           H
ATOM   1417  CG1 ILE A 106      16.645   7.993  10.382  1.00 93.99           C
ATOM   1418 1HG1 ILE A 106      17.660   7.864  10.758  1.00 93.99           H
ATOM   1419 2HG1 ILE A 106      16.501   7.256   9.592  1.00 93.99           H
ATOM   1420  CG2 ILE A 106      15.970   8.560  12.761  1.00 93.99           C
ATOM   1421 1HG2 ILE A 106      15.187   8.415  13.505  1.00 93.99           H
ATOM   1422 2HG2 ILE A 106      16.926   8.232  13.169  1.00 93.99           H
ATOM   1423 3HG2 ILE A 106      16.030   9.617  12.498  1.00 93.99           H
ATOM   1424  CD1 ILE A 106      16.484   9.402   9.808  1.00 93.99           C
ATOM   1425 1HD1 ILE A 106      15.475   9.519   9.411  1.00 93.99           H
ATOM   1426 2HD1 ILE A 106      16.652  10.137  10.595  1.00 93.99           H
ATOM   1427 3HD1 ILE A 106      17.209   9.554   9.008  1.00 93.99           H
ATOM   1428  HN  ILE A 106      14.509   6.106  10.040  1.00 93.99           H
ATOM   1429  N   ALA A 107      13.492   5.965  13.063  1.00 92.93           N
ATOM   1430  CA  ALA A 107      12.665   5.791  14.244  1.00 92.93           C
ATOM   1431  C   ALA A 107      12.895   4.393  14.822  1.00 92.93           C
ATOM   1432  O   ALA A 107      12.849   4.203  16.036  1.00 92.93           O
ATOM   1433  HA  ALA A 107      12.975   6.533  14.979  1.00 92.93           H
ATOM   1434  CB  ALA A 107      11.199   6.038  13.882  1.00 92.93           C
ATOM   1435 1HB  ALA A 107      11.084   7.054  13.505  1.00 92.93           H
ATOM   1436 2HB  ALA A 107      10.890   5.328  13.115  1.00 92.93           H
ATOM   1437 3HB  ALA A 107      10.578   5.907  14.769  1.00 92.93           H
ATOM   1438  HN  ALA A 107      12.988   6.088  12.208  1.00 92.93           H
ATOM   1439  N   ALA A 108      13.137   3.449  13.924  1.00 92.44           N
ATOM   1440  CA  ALA A 108      13.331   2.066  14.325  1.00 92.44           C
ATOM   1441  C   ALA A 108      14.737   1.901  14.907  1.00 92.44           C
ATOM   1442  O   ALA A 108      14.950   1.087  15.804  1.00 92.44           O
ATOM   1443  HA  ALA A 108      12.598   1.839  15.099  1.00 92.44           H
ATOM   1444  CB  ALA A 108      13.084   1.147  13.127  1.00 92.44           C
ATOM   1445 1HB  ALA A 108      12.063   1.282  12.771  1.00 92.44           H
ATOM   1446 2HB  ALA A 108      13.783   1.395  12.329  1.00 92.44           H
ATOM   1447 3HB  ALA A 108      13.230   0.110  13.429  1.00 92.44           H
ATOM   1448  HN  ALA A 108      13.202   3.616  12.940  1.00 92.44           H
ATOM   1449  N   ALA A 109      15.660   2.686  14.371  1.00 91.83           N
ATOM   1450  CA  ALA A 109      17.061   2.547  14.731  1.00 91.83           C
ATOM   1451  C   ALA A 109      17.261   3.013  16.175  1.00 91.83           C
ATOM   1452  O   ALA A 109      18.108   2.481  16.891  1.00 91.83           O
ATOM   1453  HA  ALA A 109      17.319   1.490  14.661  1.00 91.83           H
ATOM   1454  CB  ALA A 109      17.924   3.331  13.740  1.00 91.83           C
ATOM   1455 1HB  ALA A 109      17.767   2.942  12.734  1.00 91.83           H
ATOM   1456 2HB  ALA A 109      17.644   4.384  13.770  1.00 91.83           H
ATOM   1457 3HB  ALA A 109      18.974   3.227  14.011  1.00 91.83           H
ATOM   1458  HN  ALA A 109      15.465   3.404  13.704  1.00 91.83           H
ATOM   1459  N   ASP A 110      16.466   4.001  16.559  1.00 87.36           N
ATOM   1460  CA  ASP A 110      16.630   4.630  17.858  1.00 87.36           C
ATOM   1461  C   ASP A 110      15.259   5.054  18.391  1.00 87.36           C
ATOM   1462  O   ASP A 110      14.557   4.258  19.012  1.00 87.36           O
ATOM   1463  HA  ASP A 110      17.104   3.875  18.485  1.00 87.36           H
ATOM   1464  CB  ASP A 110      17.506   5.880  17.759  1.00 87.36           C
ATOM   1465 1HB  ASP A 110      18.474   5.617  17.334  1.00 87.36           H
ATOM   1466 2HB  ASP A 110      17.045   6.599  17.081  1.00 87.36           H
ATOM   1467  CG  ASP A 110      17.703   6.523  19.133  1.00 87.36           C
ATOM   1468  OD1 ASP A 110      17.339   5.858  20.128  1.00 87.36           O
ATOM   1469  OD2 ASP A 110      18.213   7.663  19.159  1.00 87.36           O
ATOM   1470  HN  ASP A 110      15.723   4.370  16.001  1.00 87.36           H
ATOM   1471  N   GLN A 111      14.920   6.308  18.128  1.00 88.29           N
ATOM   1472  CA  GLN A 111      13.647   6.848  18.574  1.00 88.29           C
ATOM   1473  C   GLN A 111      13.155   7.921  17.601  1.00 88.29           C
ATOM   1474  O   GLN A 111      13.890   8.337  16.707  1.00 88.29           O
ATOM   1475  HA  GLN A 111      12.958   6.004  18.574  1.00 88.29           H
ATOM   1476  CB  GLN A 111      13.756   7.405  19.995  1.00 88.29           C
ATOM   1477 1HB  GLN A 111      12.778   7.751  20.330  1.00 88.29           H
ATOM   1478 2HB  GLN A 111      14.065   6.613  20.678  1.00 88.29           H
ATOM   1479  CG  GLN A 111      14.759   8.559  20.057  1.00 88.29           C
ATOM   1480 1HG  GLN A 111      15.739   8.211  19.729  1.00 88.29           H
ATOM   1481 2HG  GLN A 111      14.455   9.347  19.368  1.00 88.29           H
ATOM   1482  CD  GLN A 111      14.860   9.123  21.475  1.00 88.29           C
ATOM   1483  OE1 GLN A 111      13.870   9.383  22.139  1.00 88.29           O
ATOM   1484  NE2 GLN A 111      16.108   9.297  21.901  1.00 88.29           N
ATOM   1485 1HE2 GLN A 111      16.876   9.063  21.306  1.00 88.29           H
ATOM   1486 2HE2 GLN A 111      16.277   9.662  22.816  1.00 88.29           H
ATOM   1487  HN  GLN A 111      15.496   6.949  17.621  1.00 88.29           H
ATOM   1488  N   TRP A 112      11.915   8.338  17.808  1.00 91.38           N
ATOM   1489  CA  TRP A 112      11.315   9.353  16.958  1.00 91.38           C
ATOM   1490  C   TRP A 112      11.921  10.705  17.337  1.00 91.38           C
ATOM   1491  O   TRP A 112      11.621  11.249  18.398  1.00 91.38           O
ATOM   1492  HA  TRP A 112      11.561   9.110  15.924  1.00 91.38           H
ATOM   1493  CB  TRP A 112       9.789   9.329  17.069  1.00 91.38           C
ATOM   1494 1HB  TRP A 112       9.440   8.307  16.925  1.00 91.38           H
ATOM   1495 2HB  TRP A 112       9.504   9.623  18.079  1.00 91.38           H
ATOM   1496  CG  TRP A 112       9.078  10.241  16.068  1.00 91.38           C
ATOM   1497  CD1 TRP A 112       8.668  11.504  16.249  1.00 91.38           C
ATOM   1498  HD1 TRP A 112       8.797  12.064  17.175  1.00 91.38           H
ATOM   1499  CD2 TRP A 112       8.707   9.908  14.714  1.00 91.38           C
ATOM   1500  NE1 TRP A 112       8.063  12.007  15.115  1.00 91.38           N
ATOM   1501  HE1 TRP A 112       7.677  12.923  15.007  1.00 91.38           H
ATOM   1502  CE2 TRP A 112       8.087  11.005  14.152  1.00 91.38           C
ATOM   1503  CE3 TRP A 112       8.890   8.718  13.987  1.00 91.38           C
ATOM   1504  HE3 TRP A 112       9.376   7.838  14.408  1.00 91.38           H
ATOM   1505  CZ2 TRP A 112       7.600  11.022  12.840  1.00 91.38           C
ATOM   1506  HZ2 TRP A 112       7.113  11.902  12.419  1.00 91.38           H
ATOM   1507  CZ3 TRP A 112       8.397   8.751  12.677  1.00 91.38           C
ATOM   1508  HZ3 TRP A 112       8.512   7.853  12.070  1.00 91.38           H
ATOM   1509  CH2 TRP A 112       7.770   9.848  12.097  1.00 91.38           C
ATOM   1510  HH2 TRP A 112       7.413   9.793  11.069  1.00 91.38           H
ATOM   1511  HN  TRP A 112      11.324   7.995  18.538  1.00 91.38           H
ATOM   1512  N   LYS A 113      12.764  11.210  16.448  1.00 91.59           N
ATOM   1513  CA  LYS A 113      13.508  12.426  16.728  1.00 91.59           C
ATOM   1514  C   LYS A 113      12.810  13.611  16.058  1.00 91.59           C
ATOM   1515  O   LYS A 113      13.296  14.740  16.122  1.00 91.59           O
ATOM   1516  HA  LYS A 113      13.489  12.579  17.807  1.00 91.59           H
ATOM   1517  CB  LYS A 113      14.973  12.264  16.319  1.00 91.59           C
ATOM   1518 1HB  LYS A 113      15.034  12.027  15.257  1.00 91.59           H
ATOM   1519 2HB  LYS A 113      15.501  13.206  16.465  1.00 91.59           H
ATOM   1520  CG  LYS A 113      15.651  11.161  17.134  1.00 91.59           C
ATOM   1521 1HG  LYS A 113      15.610  11.410  18.194  1.00 91.59           H
ATOM   1522 2HG  LYS A 113      15.109  10.224  17.005  1.00 91.59           H
ATOM   1523  CD  LYS A 113      17.108  10.978  16.703  1.00 91.59           C
ATOM   1524 1HD  LYS A 113      17.152  10.781  15.632  1.00 91.59           H
ATOM   1525 2HD  LYS A 113      17.662  11.899  16.880  1.00 91.59           H
ATOM   1526  CE  LYS A 113      17.764   9.826  17.466  1.00 91.59           C
ATOM   1527 1HE  LYS A 113      17.719  10.019  18.538  1.00 91.59           H
ATOM   1528 2HE  LYS A 113      17.215   8.902  17.285  1.00 91.59           H
ATOM   1529  NZ  LYS A 113      19.174   9.662  17.045  1.00 91.59           N
ATOM   1530 1HZ  LYS A 113      19.586   8.880  17.542  1.00 91.59           H
ATOM   1531 2HZ  LYS A 113      19.210   9.485  16.047  1.00 91.59           H
ATOM   1532 3HZ  LYS A 113      19.691  10.508  17.258  1.00 91.59           H
ATOM   1533  HN  LYS A 113      12.941  10.803  15.551  1.00 91.59           H
ATOM   1534  N   PHE A 114      11.681  13.315  15.431  1.00 93.70           N
ATOM   1535  CA  PHE A 114      11.028  14.284  14.567  1.00 93.70           C
ATOM   1536  C   PHE A 114       9.799  14.888  15.251  1.00 93.70           C
ATOM   1537  O   PHE A 114       9.364  14.403  16.294  1.00 93.70           O
ATOM   1538  HA  PHE A 114      11.751  15.073  14.361  1.00 93.70           H
ATOM   1539  CB  PHE A 114      10.580  13.534  13.311  1.00 93.70           C
ATOM   1540 1HB  PHE A 114       9.766  12.858  13.575  1.00 93.70           H
ATOM   1541 2HB  PHE A 114      10.179  14.251  12.595  1.00 93.70           H
ATOM   1542  CG  PHE A 114      11.693  12.730  12.637  1.00 93.70           C
ATOM   1543  CD1 PHE A 114      12.644  13.368  11.903  1.00 93.70           C
ATOM   1544  HD1 PHE A 114      12.613  14.452  11.796  1.00 93.70           H
ATOM   1545  CD2 PHE A 114      11.732  11.377  12.770  1.00 93.70           C
ATOM   1546  HD2 PHE A 114      10.970  10.865  13.358  1.00 93.70           H
ATOM   1547  CE1 PHE A 114      13.677  12.622  11.277  1.00 93.70           C
ATOM   1548  HE1 PHE A 114      14.439  13.133  10.689  1.00 93.70           H
ATOM   1549  CE2 PHE A 114      12.765  10.631  12.144  1.00 93.70           C
ATOM   1550  HE2 PHE A 114      12.796   9.547  12.251  1.00 93.70           H
ATOM   1551  CZ  PHE A 114      13.716  11.269  11.411  1.00 93.70           C
ATOM   1552  HZ  PHE A 114      14.509  10.696  10.930  1.00 93.70           H
ATOM   1553  HN  PHE A 114      11.215  12.433  15.505  1.00 93.70           H
ATOM   1554  N   GLN A 115       9.275  15.938  14.636  1.00 94.34           N
ATOM   1555  CA  GLN A 115       8.122  16.629  15.186  1.00 94.34           C
ATOM   1556  C   GLN A 115       6.850  15.814  14.945  1.00 94.34           C
ATOM   1557  O   GLN A 115       6.848  14.882  14.142  1.00 94.34           O
ATOM   1558  HA  GLN A 115       8.314  16.707  16.256  1.00 94.34           H
ATOM   1559  CB  GLN A 115       7.992  18.035  14.597  1.00 94.34           C
ATOM   1560 1HB  GLN A 115       7.990  17.978  13.508  1.00 94.34           H
ATOM   1561 2HB  GLN A 115       7.039  18.472  14.895  1.00 94.34           H
ATOM   1562  CG  GLN A 115       9.140  18.933  15.063  1.00 94.34           C
ATOM   1563 1HG  GLN A 115       9.339  18.755  16.120  1.00 94.34           H
ATOM   1564 2HG  GLN A 115      10.050  18.678  14.520  1.00 94.34           H
ATOM   1565  CD  GLN A 115       8.805  20.409  14.844  1.00 94.34           C
ATOM   1566  OE1 GLN A 115       7.836  20.762  14.192  1.00 94.34           O
ATOM   1567  NE2 GLN A 115       9.658  21.250  15.422  1.00 94.34           N
ATOM   1568 1HE2 GLN A 115      10.434  20.894  15.944  1.00 94.34           H
ATOM   1569 2HE2 GLN A 115       9.524  22.237  15.336  1.00 94.34           H
ATOM   1570  HN  GLN A 115       9.625  16.315  13.778  1.00 94.34           H
ATOM   1571  N   THR A 116       5.798  16.195  15.655  1.00 94.54           N
ATOM   1572  CA  THR A 116       4.538  15.475  15.572  1.00 94.54           C
ATOM   1573  C   THR A 116       3.992  15.518  14.143  1.00 94.54           C
ATOM   1574  O   THR A 116       3.396  14.550  13.673  1.00 94.54           O
ATOM   1575  HA  THR A 116       4.725  14.428  15.811  1.00 94.54           H
ATOM   1576  CB  THR A 116       3.582  16.073  16.606  1.00 94.54           C
ATOM   1577  HB  THR A 116       3.207  17.041  16.275  1.00 94.54           H
ATOM   1578  OG1 THR A 116       4.341  16.087  17.812  1.00 94.54           O
ATOM   1579  HG1 THR A 116       3.908  16.691  18.481  1.00 94.54           H
ATOM   1580  CG2 THR A 116       2.404  15.148  16.917  1.00 94.54           C
ATOM   1581 1HG2 THR A 116       2.777  14.204  17.312  1.00 94.54           H
ATOM   1582 2HG2 THR A 116       1.837  14.962  16.005  1.00 94.54           H
ATOM   1583 3HG2 THR A 116       1.757  15.621  17.656  1.00 94.54           H
ATOM   1584  HN  THR A 116       5.796  16.978  16.276  1.00 94.54           H
ATOM   1585  N   PHE A 117       4.215  16.651  13.492  1.00 95.61           N
ATOM   1586  CA  PHE A 117       3.745  16.836  12.130  1.00 95.61           C
ATOM   1587  C   PHE A 117       4.224  15.700  11.225  1.00 95.61           C
ATOM   1588  O   PHE A 117       3.440  15.135  10.464  1.00 95.61           O
ATOM   1589  HA  PHE A 117       2.655  16.838  12.162  1.00 95.61           H
ATOM   1590  CB  PHE A 117       4.336  18.156  11.629  1.00 95.61           C
ATOM   1591 1HB  PHE A 117       3.948  18.971  12.240  1.00 95.61           H
ATOM   1592 2HB  PHE A 117       5.416  18.136  11.772  1.00 95.61           H
ATOM   1593  CG  PHE A 117       4.036  18.453  10.158  1.00 95.61           C
ATOM   1594  CD1 PHE A 117       5.010  18.301   9.222  1.00 95.61           C
ATOM   1595  HD1 PHE A 117       6.005  17.967   9.519  1.00 95.61           H
ATOM   1596  CD2 PHE A 117       2.795  18.869   9.787  1.00 95.61           C
ATOM   1597  HD2 PHE A 117       2.015  18.991  10.538  1.00 95.61           H
ATOM   1598  CE1 PHE A 117       4.732  18.576   7.857  1.00 95.61           C
ATOM   1599  HE1 PHE A 117       5.513  18.455   7.106  1.00 95.61           H
ATOM   1600  CE2 PHE A 117       2.517  19.144   8.422  1.00 95.61           C
ATOM   1601  HE2 PHE A 117       1.523  19.478   8.125  1.00 95.61           H
ATOM   1602  CZ  PHE A 117       3.492  18.992   7.486  1.00 95.61           C
ATOM   1603  HZ  PHE A 117       3.278  19.204   6.438  1.00 95.61           H
ATOM   1604  HN  PHE A 117       4.706  17.431  13.880  1.00 95.61           H
ATOM   1605  N   MET A 118       5.509  15.399  11.337  1.00 95.19           N
ATOM   1606  CA  MET A 118       6.110  14.362  10.515  1.00 95.19           C
ATOM   1607  C   MET A 118       5.492  12.996  10.817  1.00 95.19           C
ATOM   1608  O   MET A 118       5.338  12.168   9.920  1.00 95.19           O
ATOM   1609  HA  MET A 118       5.896  14.645   9.484  1.00 95.19           H
ATOM   1610  CB  MET A 118       7.616  14.311  10.777  1.00 95.19           C
ATOM   1611 1HB  MET A 118       8.025  15.321  10.770  1.00 95.19           H
ATOM   1612 2HB  MET A 118       7.802  13.899  11.769  1.00 95.19           H
ATOM   1613  CG  MET A 118       8.327  13.460   9.723  1.00 95.19           C
ATOM   1614 1HG  MET A 118       9.395  13.416   9.939  1.00 95.19           H
ATOM   1615 2HG  MET A 118       7.954  12.436   9.757  1.00 95.19           H
ATOM   1616  SD  MET A 118       8.062  14.151   8.099  1.00 95.19           S
ATOM   1617  CE  MET A 118       9.049  15.633   8.227  1.00 95.19           C
ATOM   1618 1HE  MET A 118       8.670  16.252   9.040  1.00 95.19           H
ATOM   1619 2HE  MET A 118      10.085  15.362   8.429  1.00 95.19           H
ATOM   1620 3HE  MET A 118       8.994  16.188   7.291  1.00 95.19           H
ATOM   1621  HN  MET A 118       6.136  15.848  11.974  1.00 95.19           H
ATOM   1622  N   CYS A 119       5.154  12.802  12.083  1.00 93.89           N
ATOM   1623  CA  CYS A 119       4.558  11.549  12.516  1.00 93.89           C
ATOM   1624  C   CYS A 119       3.218  11.381  11.797  1.00 93.89           C
ATOM   1625  O   CYS A 119       2.916  10.305  11.283  1.00 93.89           O
ATOM   1626  HA  CYS A 119       5.252  10.758  12.231  1.00 93.89           H
ATOM   1627  CB  CYS A 119       4.402  11.492  14.037  1.00 93.89           C
ATOM   1628 1HB  CYS A 119       5.382  11.509  14.512  1.00 93.89           H
ATOM   1629 2HB  CYS A 119       3.862  12.371  14.388  1.00 93.89           H
ATOM   1630  SG  CYS A 119       3.502   9.973  14.517  1.00 93.89           S
ATOM   1631  HN  CYS A 119       5.280  13.481  12.806  1.00 93.89           H
ATOM   1632  N   LYS A 120       2.450  12.460  11.786  1.00 95.07           N
ATOM   1633  CA  LYS A 120       1.141  12.441  11.154  1.00 95.07           C
ATOM   1634  C   LYS A 120       1.297  12.063   9.680  1.00 95.07           C
ATOM   1635  O   LYS A 120       0.590  11.189   9.181  1.00 95.07           O
ATOM   1636  HA  LYS A 120       0.551  11.668  11.648  1.00 95.07           H
ATOM   1637  CB  LYS A 120       0.420  13.772  11.375  1.00 95.07           C
ATOM   1638 1HB  LYS A 120       1.071  14.596  11.084  1.00 95.07           H
ATOM   1639 2HB  LYS A 120      -0.462  13.822  10.736  1.00 95.07           H
ATOM   1640  CG  LYS A 120       0.005  13.934  12.839  1.00 95.07           C
ATOM   1641 1HG  LYS A 120      -0.656  13.117  13.126  1.00 95.07           H
ATOM   1642 2HG  LYS A 120       0.885  13.873  13.479  1.00 95.07           H
ATOM   1643  CD  LYS A 120      -0.702  15.272  13.063  1.00 95.07           C
ATOM   1644 1HD  LYS A 120      -0.010  16.091  12.869  1.00 95.07           H
ATOM   1645 2HD  LYS A 120      -1.524  15.376  12.354  1.00 95.07           H
ATOM   1646  CE  LYS A 120      -1.238  15.377  14.492  1.00 95.07           C
ATOM   1647 1HE  LYS A 120      -1.309  14.383  14.934  1.00 95.07           H
ATOM   1648 2HE  LYS A 120      -0.542  15.949  15.106  1.00 95.07           H
ATOM   1649  NZ  LYS A 120      -2.567  16.027  14.502  1.00 95.07           N
ATOM   1650 1HZ  LYS A 120      -2.901  16.100  15.456  1.00 95.07           H
ATOM   1651 2HZ  LYS A 120      -2.493  16.954  14.098  1.00 95.07           H
ATOM   1652 3HZ  LYS A 120      -3.218  15.472  13.957  1.00 95.07           H
ATOM   1653  HN  LYS A 120       2.707  13.334  12.197  1.00 95.07           H
ATOM   1654  N   VAL A 121       2.227  12.740   9.023  1.00 95.22           N
ATOM   1655  CA  VAL A 121       2.416  12.560   7.594  1.00 95.22           C
ATOM   1656  C   VAL A 121       2.834  11.114   7.318  1.00 95.22           C
ATOM   1657  O   VAL A 121       2.264  10.454   6.451  1.00 95.22           O
ATOM   1658  HA  VAL A 121       1.458  12.746   7.109  1.00 95.22           H
ATOM   1659  CB  VAL A 121       3.422  13.584   7.066  1.00 95.22           C
ATOM   1660  HB  VAL A 121       4.318  13.524   7.684  1.00 95.22           H
ATOM   1661  CG1 VAL A 121       3.825  13.264   5.625  1.00 95.22           C
ATOM   1662 1HG1 VAL A 121       4.280  12.275   5.586  1.00 95.22           H
ATOM   1663 2HG1 VAL A 121       2.940  13.282   4.988  1.00 95.22           H
ATOM   1664 3HG1 VAL A 121       4.541  14.008   5.274  1.00 95.22           H
ATOM   1665  CG2 VAL A 121       2.868  15.006   7.177  1.00 95.22           C
ATOM   1666 1HG2 VAL A 121       1.950  15.084   6.594  1.00 95.22           H
ATOM   1667 2HG2 VAL A 121       2.655  15.232   8.222  1.00 95.22           H
ATOM   1668 3HG2 VAL A 121       3.603  15.714   6.795  1.00 95.22           H
ATOM   1669  HN  VAL A 121       2.844  13.401   9.451  1.00 95.22           H
ATOM   1670  N   VAL A 122       3.827  10.664   8.072  1.00 94.00           N
ATOM   1671  CA  VAL A 122       4.485   9.405   7.769  1.00 94.00           C
ATOM   1672  C   VAL A 122       3.477   8.262   7.907  1.00 94.00           C
ATOM   1673  O   VAL A 122       3.465   7.338   7.094  1.00 94.00           O
ATOM   1674  HA  VAL A 122       4.823   9.450   6.734  1.00 94.00           H
ATOM   1675  CB  VAL A 122       5.714   9.229   8.662  1.00 94.00           C
ATOM   1676  HB  VAL A 122       5.416   9.439   9.689  1.00 94.00           H
ATOM   1677  CG1 VAL A 122       6.230   7.789   8.607  1.00 94.00           C
ATOM   1678 1HG1 VAL A 122       5.450   7.110   8.950  1.00 94.00           H
ATOM   1679 2HG1 VAL A 122       6.504   7.540   7.582  1.00 94.00           H
ATOM   1680 3HG1 VAL A 122       7.105   7.692   9.251  1.00 94.00           H
ATOM   1681  CG2 VAL A 122       6.815  10.221   8.280  1.00 94.00           C
ATOM   1682 1HG2 VAL A 122       7.110  10.056   7.244  1.00 94.00           H
ATOM   1683 2HG2 VAL A 122       6.443  11.239   8.395  1.00 94.00           H
ATOM   1684 3HG2 VAL A 122       7.678  10.074   8.931  1.00 94.00           H
ATOM   1685  HN  VAL A 122       4.181  11.144   8.875  1.00 94.00           H
ATOM   1686  N   ASN A 123       2.657   8.361   8.943  1.00 92.87           N
ATOM   1687  CA  ASN A 123       1.650   7.345   9.201  1.00 92.87           C
ATOM   1688  C   ASN A 123       0.609   7.368   8.080  1.00 92.87           C
ATOM   1689  O   ASN A 123       0.143   6.319   7.638  1.00 92.87           O
ATOM   1690  HA  ASN A 123       2.198   6.403   9.241  1.00 92.87           H
ATOM   1691  CB  ASN A 123       0.927   7.608  10.523  1.00 92.87           C
ATOM   1692 1HB  ASN A 123       0.807   8.682  10.668  1.00 92.87           H
ATOM   1693 2HB  ASN A 123      -0.073   7.177  10.487  1.00 92.87           H
ATOM   1694  CG  ASN A 123       1.703   7.013  11.700  1.00 92.87           C
ATOM   1695  OD1 ASN A 123       2.515   6.115  11.551  1.00 92.87           O
ATOM   1696  ND2 ASN A 123       1.407   7.562  12.875  1.00 92.87           N
ATOM   1697 1HD2 ASN A 123       0.730   8.295  12.928  1.00 92.87           H
ATOM   1698 2HD2 ASN A 123       1.862   7.240  13.705  1.00 92.87           H
ATOM   1699  HN  ASN A 123       2.672   9.116   9.598  1.00 92.87           H
ATOM   1700  N   SER A 124       0.275   8.576   7.651  1.00 94.06           N
ATOM   1701  CA  SER A 124      -0.840   8.765   6.739  1.00 94.06           C
ATOM   1702  C   SER A 124      -0.439   8.339   5.326  1.00 94.06           C
ATOM   1703  O   SER A 124      -1.259   7.811   4.576  1.00 94.06           O
ATOM   1704  HA  SER A 124      -1.636   8.125   7.121  1.00 94.06           H
ATOM   1705  CB  SER A 124      -1.312  10.221   6.740  1.00 94.06           C
ATOM   1706 1HB  SER A 124      -0.525  10.857   6.337  1.00 94.06           H
ATOM   1707 2HB  SER A 124      -2.174  10.323   6.081  1.00 94.06           H
ATOM   1708  OG  SER A 124      -1.661  10.668   8.048  1.00 94.06           O
ATOM   1709  HG  SER A 124      -1.037  11.393   8.339  1.00 94.06           H
ATOM   1710  HN  SER A 124       0.751   9.415   7.916  1.00 94.06           H
ATOM   1711  N   MET A 125       0.823   8.583   5.004  1.00 94.00           N
ATOM   1712  CA  MET A 125       1.292   8.422   3.638  1.00 94.00           C
ATOM   1713  C   MET A 125       1.152   6.970   3.178  1.00 94.00           C
ATOM   1714  O   MET A 125       0.799   6.710   2.028  1.00 94.00           O
ATOM   1715  HA  MET A 125       0.654   9.066   3.032  1.00 94.00           H
ATOM   1716  CB  MET A 125       2.759   8.848   3.548  1.00 94.00           C
ATOM   1717 1HB  MET A 125       3.299   8.491   4.425  1.00 94.00           H
ATOM   1718 2HB  MET A 125       3.222   8.385   2.677  1.00 94.00           H
ATOM   1719  CG  MET A 125       2.883  10.370   3.451  1.00 94.00           C
ATOM   1720 1HG  MET A 125       2.376  10.839   4.294  1.00 94.00           H
ATOM   1721 2HG  MET A 125       3.932  10.661   3.507  1.00 94.00           H
ATOM   1722  SD  MET A 125       2.173  10.943   1.917  1.00 94.00           S
ATOM   1723  CE  MET A 125       1.670  12.585   2.403  1.00 94.00           C
ATOM   1724 1HE  MET A 125       0.956  12.519   3.224  1.00 94.00           H
ATOM   1725 2HE  MET A 125       2.543  13.152   2.726  1.00 94.00           H
ATOM   1726 3HE  MET A 125       1.203  13.088   1.556  1.00 94.00           H
ATOM   1727  HN  MET A 125       1.518   8.885   5.657  1.00 94.00           H
ATOM   1728  N   TYR A 126       1.436   6.061   4.099  1.00 87.93           N
ATOM   1729  CA  TYR A 126       1.340   4.641   3.804  1.00 87.93           C
ATOM   1730  C   TYR A 126      -0.093   4.254   3.434  1.00 87.93           C
ATOM   1731  O   TYR A 126      -0.314   3.543   2.454  1.00 87.93           O
ATOM   1732  HA  TYR A 126       1.996   4.428   2.960  1.00 87.93           H
ATOM   1733  CB  TYR A 126       1.735   3.915   5.092  1.00 87.93           C
ATOM   1734 1HB  TYR A 126       2.797   4.080   5.279  1.00 87.93           H
ATOM   1735 2HB  TYR A 126       1.192   4.357   5.927  1.00 87.93           H
ATOM   1736  CG  TYR A 126       1.465   2.410   5.065  1.00 87.93           C
ATOM   1737  CD1 TYR A 126       0.606   1.847   5.987  1.00 87.93           C
ATOM   1738  HD1 TYR A 126       0.121   2.475   6.734  1.00 87.93           H
ATOM   1739  CD2 TYR A 126       2.080   1.615   4.119  1.00 87.93           C
ATOM   1740  HD2 TYR A 126       2.758   2.059   3.391  1.00 87.93           H
ATOM   1741  CE1 TYR A 126       0.352   0.430   5.963  1.00 87.93           C
ATOM   1742  HE1 TYR A 126      -0.324  -0.028   6.685  1.00 87.93           H
ATOM   1743  CE2 TYR A 126       1.825   0.198   4.095  1.00 87.93           C
ATOM   1744  HE2 TYR A 126       2.304  -0.442   3.353  1.00 87.93           H
ATOM   1745  CZ  TYR A 126       0.974  -0.325   5.017  1.00 87.93           C
ATOM   1746  OH  TYR A 126       0.733  -1.663   4.994  1.00 87.93           O
ATOM   1747  HH  TYR A 126       1.218  -2.084   4.227  1.00 87.93           H
ATOM   1748  HN  TYR A 126       1.726   6.280   5.030  1.00 87.93           H
ATOM   1749  N   LYS A 127      -1.029   4.738   4.236  1.00 88.10           N
ATOM   1750  CA  LYS A 127      -2.427   4.388   4.052  1.00 88.10           C
ATOM   1751  C   LYS A 127      -2.925   4.972   2.729  1.00 88.10           C
ATOM   1752  O   LYS A 127      -3.719   4.346   2.029  1.00 88.10           O
ATOM   1753  HA  LYS A 127      -2.487   3.301   3.993  1.00 88.10           H
ATOM   1754  CB  LYS A 127      -3.253   4.821   5.265  1.00 88.10           C
ATOM   1755 1HB  LYS A 127      -3.021   5.856   5.517  1.00 88.10           H
ATOM   1756 2HB  LYS A 127      -4.314   4.784   5.019  1.00 88.10           H
ATOM   1757  CG  LYS A 127      -2.971   3.922   6.470  1.00 88.10           C
ATOM   1758 1HG  LYS A 127      -1.900   3.903   6.672  1.00 88.10           H
ATOM   1759 2HG  LYS A 127      -3.455   4.332   7.356  1.00 88.10           H
ATOM   1760  CD  LYS A 127      -3.473   2.498   6.221  1.00 88.10           C
ATOM   1761 1HD  LYS A 127      -4.525   2.524   5.938  1.00 88.10           H
ATOM   1762 2HD  LYS A 127      -2.929   2.057   5.386  1.00 88.10           H
ATOM   1763  CE  LYS A 127      -3.296   1.629   7.468  1.00 88.10           C
ATOM   1764 1HE  LYS A 127      -2.253   1.646   7.786  1.00 88.10           H
ATOM   1765 2HE  LYS A 127      -3.886   2.035   8.289  1.00 88.10           H
ATOM   1766  NZ  LYS A 127      -3.713   0.236   7.191  1.00 88.10           N
ATOM   1767 1HZ  LYS A 127      -3.597  -0.324   8.029  1.00 88.10           H
ATOM   1768 2HZ  LYS A 127      -4.687   0.224   6.909  1.00 88.10           H
ATOM   1769 3HZ  LYS A 127      -3.140  -0.147   6.447  1.00 88.10           H
ATOM   1770  HN  LYS A 127      -0.846   5.357   5.000  1.00 88.10           H
ATOM   1771  N   MET A 128      -2.437   6.166   2.426  1.00 92.32           N
ATOM   1772  CA  MET A 128      -2.791   6.826   1.180  1.00 92.32           C
ATOM   1773  C   MET A 128      -2.303   6.020  -0.025  1.00 92.32           C
ATOM   1774  O   MET A 128      -3.038   5.839  -0.995  1.00 92.32           O
ATOM   1775  HA  MET A 128      -3.880   6.876   1.175  1.00 92.32           H
ATOM   1776  CB  MET A 128      -2.169   8.223   1.147  1.00 92.32           C
ATOM   1777 1HB  MET A 128      -2.440   8.767   2.051  1.00 92.32           H
ATOM   1778 2HB  MET A 128      -1.082   8.141   1.138  1.00 92.32           H
ATOM   1779  CG  MET A 128      -2.638   9.002  -0.084  1.00 92.32           C
ATOM   1780 1HG  MET A 128      -2.381   8.455  -0.991  1.00 92.32           H
ATOM   1781 2HG  MET A 128      -3.723   9.103  -0.069  1.00 92.32           H
ATOM   1782  SD  MET A 128      -1.876  10.617  -0.110  1.00 92.32           S
ATOM   1783  CE  MET A 128      -2.753  11.395   1.236  1.00 92.32           C
ATOM   1784 1HE  MET A 128      -3.821  11.405   1.016  1.00 92.32           H
ATOM   1785 2HE  MET A 128      -2.577  10.837   2.155  1.00 92.32           H
ATOM   1786 3HE  MET A 128      -2.398  12.418   1.357  1.00 92.32           H
ATOM   1787  HN  MET A 128      -1.812   6.680   3.013  1.00 92.32           H
ATOM   1788  N   ASN A 129      -1.065   5.557   0.075  1.00 91.23           N
ATOM   1789  CA  ASN A 129      -0.482   4.744  -0.979  1.00 91.23           C
ATOM   1790  C   ASN A 129      -1.351   3.504  -1.199  1.00 91.23           C
ATOM   1791  O   ASN A 129      -1.749   3.213  -2.326  1.00 91.23           O
ATOM   1792  HA  ASN A 129      -0.450   5.392  -1.855  1.00 91.23           H
ATOM   1793  CB  ASN A 129       0.924   4.276  -0.599  1.00 91.23           C
ATOM   1794 1HB  ASN A 129       1.611   5.121  -0.620  1.00 91.23           H
ATOM   1795 2HB  ASN A 129       0.920   3.893   0.422  1.00 91.23           H
ATOM   1796  CG  ASN A 129       1.416   3.188  -1.555  1.00 91.23           C
ATOM   1797  OD1 ASN A 129       1.218   2.003  -1.343  1.00 91.23           O
ATOM   1798  ND2 ASN A 129       2.067   3.655  -2.617  1.00 91.23           N
ATOM   1799 1HD2 ASN A 129       2.195   4.640  -2.732  1.00 91.23           H
ATOM   1800 2HD2 ASN A 129       2.427   3.021  -3.301  1.00 91.23           H
ATOM   1801  HN  ASN A 129      -0.465   5.730   0.857  1.00 91.23           H
ATOM   1802  N   PHE A 130      -1.619   2.807  -0.105  1.00 85.93           N
ATOM   1803  CA  PHE A 130      -2.304   1.528  -0.182  1.00 85.93           C
ATOM   1804  C   PHE A 130      -3.628   1.659  -0.937  1.00 85.93           C
ATOM   1805  O   PHE A 130      -3.863   0.949  -1.914  1.00 85.93           O
ATOM   1806  HA  PHE A 130      -1.648   0.842  -0.719  1.00 85.93           H
ATOM   1807  CB  PHE A 130      -2.591   1.087   1.254  1.00 85.93           C
ATOM   1808 1HB  PHE A 130      -1.662   1.108   1.823  1.00 85.93           H
ATOM   1809 2HB  PHE A 130      -3.265   1.808   1.717  1.00 85.93           H
ATOM   1810  CG  PHE A 130      -3.208  -0.309   1.365  1.00 85.93           C
ATOM   1811  CD1 PHE A 130      -4.555  -0.467   1.265  1.00 85.93           C
ATOM   1812  HD1 PHE A 130      -5.195   0.400   1.105  1.00 85.93           H
ATOM   1813  CD2 PHE A 130      -2.409  -1.392   1.564  1.00 85.93           C
ATOM   1814  HD2 PHE A 130      -1.330  -1.265   1.645  1.00 85.93           H
ATOM   1815  CE1 PHE A 130      -5.128  -1.763   1.368  1.00 85.93           C
ATOM   1816  HE1 PHE A 130      -6.207  -1.889   1.288  1.00 85.93           H
ATOM   1817  CE2 PHE A 130      -2.982  -2.687   1.667  1.00 85.93           C
ATOM   1818  HE2 PHE A 130      -2.342  -3.555   1.827  1.00 85.93           H
ATOM   1819  CZ  PHE A 130      -4.329  -2.845   1.567  1.00 85.93           C
ATOM   1820  HZ  PHE A 130      -4.768  -3.840   1.646  1.00 85.93           H
ATOM   1821  HN  PHE A 130      -1.378   3.102   0.819  1.00 85.93           H
ATOM   1822  N   TYR A 131      -4.459   2.572  -0.456  1.00 86.43           N
ATOM   1823  CA  TYR A 131      -5.799   2.723  -0.996  1.00 86.43           C
ATOM   1824  C   TYR A 131      -5.755   3.145  -2.466  1.00 86.43           C
ATOM   1825  O   TYR A 131      -6.520   2.639  -3.284  1.00 86.43           O
ATOM   1826  HA  TYR A 131      -6.304   1.760  -0.917  1.00 86.43           H
ATOM   1827  CB  TYR A 131      -6.461   3.834  -0.178  1.00 86.43           C
ATOM   1828 1HB  TYR A 131      -5.813   4.711  -0.184  1.00 86.43           H
ATOM   1829 2HB  TYR A 131      -7.393   4.123  -0.663  1.00 86.43           H
ATOM   1830  CG  TYR A 131      -6.756   3.447   1.273  1.00 86.43           C
ATOM   1831  CD1 TYR A 131      -7.340   2.229   1.557  1.00 86.43           C
ATOM   1832  HD1 TYR A 131      -7.591   1.543   0.748  1.00 86.43           H
ATOM   1833  CD2 TYR A 131      -6.439   4.316   2.297  1.00 86.43           C
ATOM   1834  HD2 TYR A 131      -5.978   5.278   2.072  1.00 86.43           H
ATOM   1835  CE1 TYR A 131      -7.619   1.865   2.922  1.00 86.43           C
ATOM   1836  HE1 TYR A 131      -8.079   0.907   3.160  1.00 86.43           H
ATOM   1837  CE2 TYR A 131      -6.717   3.952   3.662  1.00 86.43           C
ATOM   1838  HE2 TYR A 131      -6.472   4.629   4.480  1.00 86.43           H
ATOM   1839  CZ  TYR A 131      -7.293   2.745   3.907  1.00 86.43           C
ATOM   1840  OH  TYR A 131      -7.556   2.401   5.196  1.00 86.43           O
ATOM   1841  HH  TYR A 131      -7.378   3.177   5.801  1.00 86.43           H
ATOM   1842  HN  TYR A 131      -4.229   3.201   0.287  1.00 86.43           H
ATOM   1843  N   SER A 132      -4.851   4.070  -2.755  1.00 90.01           N
ATOM   1844  CA  SER A 132      -4.732   4.604  -4.101  1.00 90.01           C
ATOM   1845  C   SER A 132      -4.264   3.508  -5.060  1.00 90.01           C
ATOM   1846  O   SER A 132      -4.745   3.418  -6.189  1.00 90.01           O
ATOM   1847  HA  SER A 132      -5.733   4.943  -4.367  1.00 90.01           H
ATOM   1848  CB  SER A 132      -3.767   5.790  -4.140  1.00 90.01           C
ATOM   1849 1HB  SER A 132      -3.661   6.139  -5.167  1.00 90.01           H
ATOM   1850 2HB  SER A 132      -4.184   6.617  -3.564  1.00 90.01           H
ATOM   1851  OG  SER A 132      -2.484   5.452  -3.620  1.00 90.01           O
ATOM   1852  HG  SER A 132      -2.352   5.881  -2.726  1.00 90.01           H
ATOM   1853  HN  SER A 132      -4.208   4.451  -2.091  1.00 90.01           H
ATOM   1854  N   CYS A 133      -3.331   2.701  -4.576  1.00 84.77           N
ATOM   1855  CA  CYS A 133      -2.756   1.646  -5.393  1.00 84.77           C
ATOM   1856  C   CYS A 133      -3.869   0.662  -5.760  1.00 84.77           C
ATOM   1857  O   CYS A 133      -4.008   0.281  -6.921  1.00 84.77           O
ATOM   1858  HA  CYS A 133      -2.354   2.125  -6.286  1.00 84.77           H
ATOM   1859  CB  CYS A 133      -1.592   0.952  -4.684  1.00 84.77           C
ATOM   1860 1HB  CYS A 133      -1.856   0.748  -3.647  1.00 84.77           H
ATOM   1861 2HB  CYS A 133      -1.388  -0.009  -5.156  1.00 84.77           H
ATOM   1862  SG  CYS A 133      -0.099   2.009  -4.751  1.00 84.77           S
ATOM   1863  HG  CYS A 133      -0.516   2.896  -3.853  1.00 84.77           H
ATOM   1864  HN  CYS A 133      -2.970   2.759  -3.646  1.00 84.77           H
ATOM   1865  N   VAL A 134      -4.634   0.279  -4.748  1.00 82.27           N
ATOM   1866  CA  VAL A 134      -5.711  -0.677  -4.944  1.00 82.27           C
ATOM   1867  C   VAL A 134      -6.651  -0.161  -6.035  1.00 82.27           C
ATOM   1868  O   VAL A 134      -6.975  -0.887  -6.974  1.00 82.27           O
ATOM   1869  HA  VAL A 134      -5.264  -1.612  -5.280  1.00 82.27           H
ATOM   1870  CB  VAL A 134      -6.424  -0.941  -3.616  1.00 82.27           C
ATOM   1871  HB  VAL A 134      -6.626   0.022  -3.147  1.00 82.27           H
ATOM   1872  CG1 VAL A 134      -7.764  -1.643  -3.844  1.00 82.27           C
ATOM   1873 1HG1 VAL A 134      -8.403  -1.015  -4.464  1.00 82.27           H
ATOM   1874 2HG1 VAL A 134      -7.594  -2.596  -4.345  1.00 82.27           H
ATOM   1875 3HG1 VAL A 134      -8.249  -1.819  -2.884  1.00 82.27           H
ATOM   1876  CG2 VAL A 134      -5.535  -1.749  -2.668  1.00 82.27           C
ATOM   1877 1HG2 VAL A 134      -5.288  -2.706  -3.129  1.00 82.27           H
ATOM   1878 2HG2 VAL A 134      -4.618  -1.194  -2.469  1.00 82.27           H
ATOM   1879 3HG2 VAL A 134      -6.066  -1.923  -1.732  1.00 82.27           H
ATOM   1880  HN  VAL A 134      -4.527   0.608  -3.810  1.00 82.27           H
ATOM   1881  N   LEU A 135      -7.064   1.088  -5.875  1.00 85.08           N
ATOM   1882  CA  LEU A 135      -8.083   1.656  -6.740  1.00 85.08           C
ATOM   1883  C   LEU A 135      -7.539   1.757  -8.166  1.00 85.08           C
ATOM   1884  O   LEU A 135      -8.270   1.540  -9.131  1.00 85.08           O
ATOM   1885  HA  LEU A 135      -8.930   0.970  -6.741  1.00 85.08           H
ATOM   1886  CB  LEU A 135      -8.582   2.989  -6.177  1.00 85.08           C
ATOM   1887 1HB  LEU A 135      -7.724   3.648  -6.044  1.00 85.08           H
ATOM   1888 2HB  LEU A 135      -9.230   3.454  -6.919  1.00 85.08           H
ATOM   1889  CG  LEU A 135      -9.342   2.914  -4.851  1.00 85.08           C
ATOM   1890  HG  LEU A 135      -8.764   2.301  -4.160  1.00 85.08           H
ATOM   1891  CD1 LEU A 135      -9.479   4.301  -4.219  1.00 85.08           C
ATOM   1892 1HD1 LEU A 135      -8.488   4.714  -4.031  1.00 85.08           H
ATOM   1893 2HD1 LEU A 135     -10.023   4.957  -4.898  1.00 85.08           H
ATOM   1894 3HD1 LEU A 135     -10.023   4.219  -3.278  1.00 85.08           H
ATOM   1895  CD2 LEU A 135     -10.699   2.231  -5.035  1.00 85.08           C
ATOM   1896 1HD2 LEU A 135     -11.297   2.797  -5.749  1.00 85.08           H
ATOM   1897 2HD2 LEU A 135     -10.548   1.219  -5.408  1.00 85.08           H
ATOM   1898 3HD2 LEU A 135     -11.218   2.192  -4.077  1.00 85.08           H
ATOM   1899  HN  LEU A 135      -6.714   1.706  -5.171  1.00 85.08           H
ATOM   1900  N   LEU A 136      -6.258   2.085  -8.254  1.00 87.02           N
ATOM   1901  CA  LEU A 136      -5.613   2.243  -9.547  1.00 87.02           C
ATOM   1902  C   LEU A 136      -5.550   0.886 -10.250  1.00 87.02           C
ATOM   1903  O   LEU A 136      -5.818   0.789 -11.447  1.00 87.02           O
ATOM   1904  HA  LEU A 136      -6.235   2.912 -10.142  1.00 87.02           H
ATOM   1905  CB  LEU A 136      -4.249   2.916  -9.386  1.00 87.02           C
ATOM   1906 1HB  LEU A 136      -3.709   2.411  -8.585  1.00 87.02           H
ATOM   1907 2HB  LEU A 136      -3.679   2.760 -10.302  1.00 87.02           H
ATOM   1908  CG  LEU A 136      -4.272   4.415  -9.082  1.00 87.02           C
ATOM   1909  HG  LEU A 136      -4.987   4.590  -8.278  1.00 87.02           H
ATOM   1910  CD1 LEU A 136      -2.907   4.895  -8.585  1.00 87.02           C
ATOM   1911 1HD1 LEU A 136      -2.642   4.358  -7.675  1.00 87.02           H
ATOM   1912 2HD1 LEU A 136      -2.154   4.706  -9.351  1.00 87.02           H
ATOM   1913 3HD1 LEU A 136      -2.951   5.964  -8.376  1.00 87.02           H
ATOM   1914  CD2 LEU A 136      -4.753   5.214 -10.295  1.00 87.02           C
ATOM   1915 1HD2 LEU A 136      -4.082   5.038 -11.136  1.00 87.02           H
ATOM   1916 2HD2 LEU A 136      -5.761   4.895 -10.563  1.00 87.02           H
ATOM   1917 3HD2 LEU A 136      -4.760   6.276 -10.052  1.00 87.02           H
ATOM   1918  HN  LEU A 136      -5.665   2.242  -7.464  1.00 87.02           H
ATOM   1919  N   ILE A 137      -5.195  -0.130  -9.476  1.00 79.91           N
ATOM   1920  CA  ILE A 137      -5.058  -1.471 -10.018  1.00 79.91           C
ATOM   1921  C   ILE A 137      -6.410  -1.939 -10.560  1.00 79.91           C
ATOM   1922  O   ILE A 137      -6.477  -2.559 -11.620  1.00 79.91           O
ATOM   1923  HA  ILE A 137      -4.353  -1.418 -10.848  1.00 79.91           H
ATOM   1924  CB  ILE A 137      -4.455  -2.412  -8.973  1.00 79.91           C
ATOM   1925  HB  ILE A 137      -4.964  -2.240  -8.025  1.00 79.91           H
ATOM   1926  CG1 ILE A 137      -2.972  -2.108  -8.752  1.00 79.91           C
ATOM   1927 1HG1 ILE A 137      -2.401  -2.408  -9.630  1.00 79.91           H
ATOM   1928 2HG1 ILE A 137      -2.831  -1.034  -8.632  1.00 79.91           H
ATOM   1929  CG2 ILE A 137      -4.690  -3.875  -9.352  1.00 79.91           C
ATOM   1930 1HG2 ILE A 137      -5.761  -4.066  -9.418  1.00 79.91           H
ATOM   1931 2HG2 ILE A 137      -4.224  -4.080 -10.317  1.00 79.91           H
ATOM   1932 3HG2 ILE A 137      -4.251  -4.523  -8.593  1.00 79.91           H
ATOM   1933  CD1 ILE A 137      -2.441  -2.838  -7.517  1.00 79.91           C
ATOM   1934 1HD1 ILE A 137      -2.999  -2.517  -6.637  1.00 79.91           H
ATOM   1935 2HD1 ILE A 137      -2.561  -3.913  -7.650  1.00 79.91           H
ATOM   1936 3HD1 ILE A 137      -1.385  -2.604  -7.382  1.00 79.91           H
ATOM   1937  HN  ILE A 137      -5.004  -0.047  -8.498  1.00 79.91           H
ATOM   1938  N   MET A 138      -7.454  -1.623  -9.807  1.00 78.31           N
ATOM   1939  CA  MET A 138      -8.807  -1.928 -10.240  1.00 78.31           C
ATOM   1940  C   MET A 138      -9.113  -1.272 -11.588  1.00 78.31           C
ATOM   1941  O   MET A 138      -9.640  -1.920 -12.492  1.00 78.31           O
ATOM   1942  HA  MET A 138      -8.847  -3.013 -10.338  1.00 78.31           H
ATOM   1943  CB  MET A 138      -9.803  -1.427  -9.192  1.00 78.31           C
ATOM   1944 1HB  MET A 138      -9.637  -1.949  -8.249  1.00 78.31           H
ATOM   1945 2HB  MET A 138      -9.636  -0.367  -9.003  1.00 78.31           H
ATOM   1946  CG  MET A 138     -11.245  -1.647  -9.656  1.00 78.31           C
ATOM   1947 1HG  MET A 138     -11.383  -1.225 -10.651  1.00 78.31           H
ATOM   1948 2HG  MET A 138     -11.452  -2.714  -9.730  1.00 78.31           H
ATOM   1949  SD  MET A 138     -12.379  -0.885  -8.507  1.00 78.31           S
ATOM   1950  CE  MET A 138     -11.953   0.833  -8.745  1.00 78.31           C
ATOM   1951 1HE  MET A 138     -10.902   0.984  -8.496  1.00 78.31           H
ATOM   1952 2HE  MET A 138     -12.123   1.109  -9.785  1.00 78.31           H
ATOM   1953 3HE  MET A 138     -12.572   1.454  -8.098  1.00 78.31           H
ATOM   1954  HN  MET A 138      -7.386  -1.169  -8.919  1.00 78.31           H
ATOM   1955  N   CYS A 139      -8.769   0.004 -11.681  1.00 83.25           N
ATOM   1956  CA  CYS A 139      -9.106   0.786 -12.859  1.00 83.25           C
ATOM   1957  C   CYS A 139      -8.330   0.220 -14.050  1.00 83.25           C
ATOM   1958  O   CYS A 139      -8.854   0.149 -15.160  1.00 83.25           O
ATOM   1959  HA  CYS A 139     -10.180   0.677 -13.010  1.00 83.25           H
ATOM   1960  CB  CYS A 139      -8.823   2.275 -12.649  1.00 83.25           C
ATOM   1961 1HB  CYS A 139      -7.798   2.414 -12.305  1.00 83.25           H
ATOM   1962 2HB  CYS A 139      -8.917   2.808 -13.595  1.00 83.25           H
ATOM   1963  SG  CYS A 139      -9.991   2.967 -11.423  1.00 83.25           S
ATOM   1964  HG  CYS A 139      -9.364   2.494 -10.350  1.00 83.25           H
ATOM   1965  HN  CYS A 139      -8.270   0.502 -10.972  1.00 83.25           H
ATOM   1966  N   ILE A 140      -7.092  -0.169 -13.778  1.00 80.54           N
ATOM   1967  CA  ILE A 140      -6.247  -0.749 -14.808  1.00 80.54           C
ATOM   1968  C   ILE A 140      -6.915  -2.010 -15.360  1.00 80.54           C
ATOM   1969  O   ILE A 140      -6.912  -2.240 -16.568  1.00 80.54           O
ATOM   1970  HA  ILE A 140      -6.168  -0.020 -15.614  1.00 80.54           H
ATOM   1971  CB  ILE A 140      -4.834  -0.986 -14.271  1.00 80.54           C
ATOM   1972  HB  ILE A 140      -4.916  -1.452 -13.289  1.00 80.54           H
ATOM   1973  CG1 ILE A 140      -4.090   0.337 -14.082  1.00 80.54           C
ATOM   1974 1HG1 ILE A 140      -3.821   0.749 -15.055  1.00 80.54           H
ATOM   1975 2HG1 ILE A 140      -4.746   1.062 -13.599  1.00 80.54           H
ATOM   1976  CG2 ILE A 140      -4.062  -1.955 -15.169  1.00 80.54           C
ATOM   1977 1HG2 ILE A 140      -4.586  -2.910 -15.208  1.00 80.54           H
ATOM   1978 2HG2 ILE A 140      -3.989  -1.539 -16.173  1.00 80.54           H
ATOM   1979 3HG2 ILE A 140      -3.061  -2.106 -14.764  1.00 80.54           H
ATOM   1980  CD1 ILE A 140      -2.829   0.141 -13.239  1.00 80.54           C
ATOM   1981 1HD1 ILE A 140      -3.104  -0.248 -12.258  1.00 80.54           H
ATOM   1982 2HD1 ILE A 140      -2.165  -0.565 -13.737  1.00 80.54           H
ATOM   1983 3HD1 ILE A 140      -2.319   1.098 -13.120  1.00 80.54           H
ATOM   1984  HN  ILE A 140      -6.668  -0.093 -12.876  1.00 80.54           H
ATOM   1985  N   SER A 141      -7.472  -2.793 -14.448  1.00 75.37           N
ATOM   1986  CA  SER A 141      -8.067  -4.066 -14.817  1.00 75.37           C
ATOM   1987  C   SER A 141      -9.265  -3.835 -15.740  1.00 75.37           C
ATOM   1988  O   SER A 141      -9.427  -4.534 -16.740  1.00 75.37           O
ATOM   1989  HA  SER A 141      -7.281  -4.612 -15.340  1.00 75.37           H
ATOM   1990  CB  SER A 141      -8.496  -4.854 -13.578  1.00 75.37           C
ATOM   1991 1HB  SER A 141      -9.222  -4.271 -13.011  1.00 75.37           H
ATOM   1992 2HB  SER A 141      -8.997  -5.772 -13.887  1.00 75.37           H
ATOM   1993  OG  SER A 141      -7.389  -5.177 -12.741  1.00 75.37           O
ATOM   1994  HG  SER A 141      -7.232  -4.441 -12.083  1.00 75.37           H
ATOM   1995  HN  SER A 141      -7.520  -2.571 -13.474  1.00 75.37           H
ATOM   1996  N   VAL A 142     -10.074  -2.852 -15.373  1.00 76.54           N
ATOM   1997  CA  VAL A 142     -11.247  -2.514 -16.161  1.00 76.54           C
ATOM   1998  C   VAL A 142     -10.805  -2.029 -17.543  1.00 76.54           C
ATOM   1999  O   VAL A 142     -11.391  -2.410 -18.555  1.00 76.54           O
ATOM   2000  HA  VAL A 142     -11.837  -3.423 -16.280  1.00 76.54           H
ATOM   2001  CB  VAL A 142     -12.102  -1.489 -15.413  1.00 76.54           C
ATOM   2002  HB  VAL A 142     -11.470  -0.632 -15.179  1.00 76.54           H
ATOM   2003  CG1 VAL A 142     -13.257  -0.996 -16.287  1.00 76.54           C
ATOM   2004 1HG1 VAL A 142     -12.858  -0.529 -17.187  1.00 76.54           H
ATOM   2005 2HG1 VAL A 142     -13.888  -1.841 -16.566  1.00 76.54           H
ATOM   2006 3HG1 VAL A 142     -13.849  -0.269 -15.732  1.00 76.54           H
ATOM   2007  CG2 VAL A 142     -12.620  -2.065 -14.094  1.00 76.54           C
ATOM   2008 1HG2 VAL A 142     -13.228  -2.947 -14.296  1.00 76.54           H
ATOM   2009 2HG2 VAL A 142     -11.776  -2.343 -13.463  1.00 76.54           H
ATOM   2010 3HG2 VAL A 142     -13.225  -1.316 -13.583  1.00 76.54           H
ATOM   2011  HN  VAL A 142      -9.939  -2.293 -14.555  1.00 76.54           H
ATOM   2012  N   ASP A 143      -9.775  -1.196 -17.541  1.00 78.25           N
ATOM   2013  CA  ASP A 143      -9.315  -0.570 -18.770  1.00 78.25           C
ATOM   2014  C   ASP A 143      -8.825  -1.652 -19.734  1.00 78.25           C
ATOM   2015  O   ASP A 143      -9.099  -1.591 -20.932  1.00 78.25           O
ATOM   2016  HA  ASP A 143     -10.179  -0.028 -19.156  1.00 78.25           H
ATOM   2017  CB  ASP A 143      -8.152   0.386 -18.500  1.00 78.25           C
ATOM   2018 1HB  ASP A 143      -8.404   1.046 -17.670  1.00 78.25           H
ATOM   2019 2HB  ASP A 143      -7.272  -0.182 -18.198  1.00 78.25           H
ATOM   2020  CG  ASP A 143      -7.827   1.219 -19.741  1.00 78.25           C
ATOM   2021  OD1 ASP A 143      -8.780   1.812 -20.292  1.00 78.25           O
ATOM   2022  OD2 ASP A 143      -6.634   1.244 -20.112  1.00 78.25           O
ATOM   2023  HN  ASP A 143      -9.258  -0.947 -16.722  1.00 78.25           H
ATOM   2024  N   ARG A 144      -8.107  -2.616 -19.177  1.00 73.50           N
ATOM   2025  CA  ARG A 144      -7.586  -3.716 -19.970  1.00 73.50           C
ATOM   2026  C   ARG A 144      -8.735  -4.507 -20.600  1.00 73.50           C
ATOM   2027  O   ARG A 144      -8.674  -4.866 -21.775  1.00 73.50           O
ATOM   2028  HA  ARG A 144      -6.971  -3.241 -20.735  1.00 73.50           H
ATOM   2029  CB  ARG A 144      -6.736  -4.658 -19.116  1.00 73.50           C
ATOM   2030 1HB  ARG A 144      -7.191  -4.771 -18.131  1.00 73.50           H
ATOM   2031 2HB  ARG A 144      -6.713  -5.648 -19.572  1.00 73.50           H
ATOM   2032  CG  ARG A 144      -5.310  -4.126 -18.966  1.00 73.50           C
ATOM   2033 1HG  ARG A 144      -4.898  -3.897 -19.949  1.00 73.50           H
ATOM   2034 2HG  ARG A 144      -5.323  -3.194 -18.402  1.00 73.50           H
ATOM   2035  CD  ARG A 144      -4.415  -5.145 -18.258  1.00 73.50           C
ATOM   2036 1HD  ARG A 144      -4.663  -5.183 -17.197  1.00 73.50           H
ATOM   2037 2HD  ARG A 144      -4.594  -6.141 -18.663  1.00 73.50           H
ATOM   2038  NE  ARG A 144      -2.992  -4.777 -18.431  1.00 73.50           N
ATOM   2039  HE  ARG A 144      -2.783  -3.946 -18.946  1.00 73.50           H
ATOM   2040  CZ  ARG A 144      -1.968  -5.488 -17.941  1.00 73.50           C
ATOM   2041  NH1 ARG A 144      -2.190  -6.610 -17.243  1.00 73.50           N
ATOM   2042 1HH1 ARG A 144      -3.127  -6.923 -17.085  1.00 73.50           H
ATOM   2043 2HH1 ARG A 144      -1.420  -7.135 -16.881  1.00 73.50           H
ATOM   2044  NH2 ARG A 144      -0.717  -5.060 -18.160  1.00 73.50           N
ATOM   2045 1HH2 ARG A 144       0.059  -5.579 -17.801  1.00 73.50           H
ATOM   2046 2HH2 ARG A 144      -0.559  -4.222 -18.682  1.00 73.50           H
ATOM   2047  HN  ARG A 144      -7.882  -2.654 -18.203  1.00 73.50           H
ATOM   2048  N   TYR A 145      -9.754  -4.754 -19.791  1.00 71.61           N
ATOM   2049  CA  TYR A 145     -10.924  -5.478 -20.260  1.00 71.61           C
ATOM   2050  C   TYR A 145     -11.545  -4.786 -21.476  1.00 71.61           C
ATOM   2051  O   TYR A 145     -11.811  -5.428 -22.491  1.00 71.61           O
ATOM   2052  HA  TYR A 145     -10.607  -6.481 -20.545  1.00 71.61           H
ATOM   2053  CB  TYR A 145     -11.927  -5.451 -19.106  1.00 71.61           C
ATOM   2054 1HB  TYR A 145     -11.594  -6.143 -18.332  1.00 71.61           H
ATOM   2055 2HB  TYR A 145     -11.930  -4.455 -18.663  1.00 71.61           H
ATOM   2056  CG  TYR A 145     -13.356  -5.817 -19.514  1.00 71.61           C
ATOM   2057  CD1 TYR A 145     -14.339  -4.848 -19.527  1.00 71.61           C
ATOM   2058  HD1 TYR A 145     -14.098  -3.823 -19.245  1.00 71.61           H
ATOM   2059  CD2 TYR A 145     -13.661  -7.115 -19.871  1.00 71.61           C
ATOM   2060  HD2 TYR A 145     -12.884  -7.879 -19.861  1.00 71.61           H
ATOM   2061  CE1 TYR A 145     -15.683  -5.192 -19.911  1.00 71.61           C
ATOM   2062  HE1 TYR A 145     -16.469  -4.437 -19.925  1.00 71.61           H
ATOM   2063  CE2 TYR A 145     -15.005  -7.458 -20.256  1.00 71.61           C
ATOM   2064  HE2 TYR A 145     -15.260  -8.480 -20.539  1.00 71.61           H
ATOM   2065  CZ  TYR A 145     -15.950  -6.480 -20.257  1.00 71.61           C
ATOM   2066  OH  TYR A 145     -17.220  -6.805 -20.620  1.00 71.61           O
ATOM   2067  HH  TYR A 145     -17.812  -6.002 -20.549  1.00 71.61           H
ATOM   2068  HN  TYR A 145      -9.789  -4.470 -18.833  1.00 71.61           H
ATOM   2069  N   ILE A 146     -11.757  -3.486 -21.333  1.00 74.10           N
ATOM   2070  CA  ILE A 146     -12.411  -2.716 -22.377  1.00 74.10           C
ATOM   2071  C   ILE A 146     -11.565  -2.769 -23.650  1.00 74.10           C
ATOM   2072  O   ILE A 146     -12.097  -2.928 -24.748  1.00 74.10           O
ATOM   2073  HA  ILE A 146     -13.371  -3.190 -22.581  1.00 74.10           H
ATOM   2074  CB  ILE A 146     -12.703  -1.295 -21.891  1.00 74.10           C
ATOM   2075  HB  ILE A 146     -11.785  -0.881 -21.474  1.00 74.10           H
ATOM   2076  CG1 ILE A 146     -13.745  -1.301 -20.771  1.00 74.10           C
ATOM   2077 1HG1 ILE A 146     -14.723  -1.554 -21.181  1.00 74.10           H
ATOM   2078 2HG1 ILE A 146     -13.496  -2.073 -20.042  1.00 74.10           H
ATOM   2079  CG2 ILE A 146     -13.117  -0.392 -23.054  1.00 74.10           C
ATOM   2080 1HG2 ILE A 146     -12.312  -0.352 -23.788  1.00 74.10           H
ATOM   2081 2HG2 ILE A 146     -14.016  -0.792 -23.523  1.00 74.10           H
ATOM   2082 3HG2 ILE A 146     -13.319   0.613 -22.681  1.00 74.10           H
ATOM   2083  CD1 ILE A 146     -13.814   0.061 -20.078  1.00 74.10           C
ATOM   2084 1HD1 ILE A 146     -12.841   0.299 -19.648  1.00 74.10           H
ATOM   2085 2HD1 ILE A 146     -14.087   0.825 -20.805  1.00 74.10           H
ATOM   2086 3HD1 ILE A 146     -14.562   0.028 -19.286  1.00 74.10           H
ATOM   2087  HN  ILE A 146     -11.491  -2.962 -20.524  1.00 74.10           H
ATOM   2088  N   ALA A 147     -10.260  -2.632 -23.462  1.00 74.24           N
ATOM   2089  CA  ALA A 147      -9.345  -2.555 -24.588  1.00 74.24           C
ATOM   2090  C   ALA A 147      -9.425  -3.852 -25.394  1.00 74.24           C
ATOM   2091  O   ALA A 147      -9.190  -3.852 -26.602  1.00 74.24           O
ATOM   2092  HA  ALA A 147      -9.664  -1.725 -25.218  1.00 74.24           H
ATOM   2093  CB  ALA A 147      -7.931  -2.272 -24.078  1.00 74.24           C
ATOM   2094 1HB  ALA A 147      -7.922  -1.325 -23.537  1.00 74.24           H
ATOM   2095 2HB  ALA A 147      -7.618  -3.074 -23.410  1.00 74.24           H
ATOM   2096 3HB  ALA A 147      -7.245  -2.214 -24.923  1.00 74.24           H
ATOM   2097  HN  ALA A 147      -9.828  -2.575 -22.561  1.00 74.24           H
ATOM   2098  N   ILE A 148      -9.758  -4.927 -24.695  1.00 69.11           N
ATOM   2099  CA  ILE A 148      -9.732  -6.249 -25.296  1.00 69.11           C
ATOM   2100  C   ILE A 148     -11.112  -6.569 -25.874  1.00 69.11           C
ATOM   2101  O   ILE A 148     -11.219  -7.083 -26.987  1.00 69.11           O
ATOM   2102  HA  ILE A 148      -9.013  -6.222 -26.115  1.00 69.11           H
ATOM   2103  CB  ILE A 148      -9.231  -7.287 -24.289  1.00 69.11           C
ATOM   2104  HB  ILE A 148      -9.811  -7.180 -23.372  1.00 69.11           H
ATOM   2105  CG1 ILE A 148      -7.765  -7.038 -23.929  1.00 69.11           C
ATOM   2106 1HG1 ILE A 148      -7.142  -7.171 -24.813  1.00 69.11           H
ATOM   2107 2HG1 ILE A 148      -7.637  -6.006 -23.602  1.00 69.11           H
ATOM   2108  CG2 ILE A 148      -9.461  -8.708 -24.806  1.00 69.11           C
ATOM   2109 1HG2 ILE A 148     -10.527  -8.867 -24.971  1.00 69.11           H
ATOM   2110 2HG2 ILE A 148      -8.924  -8.845 -25.745  1.00 69.11           H
ATOM   2111 3HG2 ILE A 148      -9.096  -9.426 -24.071  1.00 69.11           H
ATOM   2112  CD1 ILE A 148      -7.303  -7.990 -22.824  1.00 69.11           C
ATOM   2113 1HD1 ILE A 148      -7.913  -7.836 -21.934  1.00 69.11           H
ATOM   2114 2HD1 ILE A 148      -7.409  -9.020 -23.164  1.00 69.11           H
ATOM   2115 3HD1 ILE A 148      -6.258  -7.791 -22.587  1.00 69.11           H
ATOM   2116  HN  ILE A 148     -10.041  -4.905 -23.736  1.00 69.11           H
ATOM   2117  N   ALA A 149     -12.134  -6.253 -25.092  1.00 70.19           N
ATOM   2118  CA  ALA A 149     -13.492  -6.629 -25.446  1.00 70.19           C
ATOM   2119  C   ALA A 149     -13.982  -5.736 -26.587  1.00 70.19           C
ATOM   2120  O   ALA A 149     -14.615  -6.215 -27.527  1.00 70.19           O
ATOM   2121  HA  ALA A 149     -13.471  -7.663 -25.788  1.00 70.19           H
ATOM   2122  CB  ALA A 149     -14.386  -6.536 -24.208  1.00 70.19           C
ATOM   2123 1HB  ALA A 149     -14.012  -7.211 -23.438  1.00 70.19           H
ATOM   2124 2HB  ALA A 149     -14.379  -5.514 -23.830  1.00 70.19           H
ATOM   2125 3HB  ALA A 149     -15.405  -6.818 -24.474  1.00 70.19           H
ATOM   2126  HN  ALA A 149     -12.045  -5.750 -24.232  1.00 70.19           H
ATOM   2127  N   GLN A 150     -13.671  -4.454 -26.469  1.00 73.69           N
ATOM   2128  CA  GLN A 150     -14.248  -3.458 -27.356  1.00 73.69           C
ATOM   2129  C   GLN A 150     -13.145  -2.735 -28.132  1.00 73.69           C
ATOM   2130  O   GLN A 150     -13.174  -1.513 -28.265  1.00 73.69           O
ATOM   2131  HA  GLN A 150     -14.880  -4.017 -28.047  1.00 73.69           H
ATOM   2132  CB  GLN A 150     -15.113  -2.465 -26.578  1.00 73.69           C
ATOM   2133 1HB  GLN A 150     -14.494  -1.920 -25.865  1.00 73.69           H
ATOM   2134 2HB  GLN A 150     -15.533  -1.729 -27.263  1.00 73.69           H
ATOM   2135  CG  GLN A 150     -16.242  -3.184 -25.837  1.00 73.69           C
ATOM   2136 1HG  GLN A 150     -16.688  -3.935 -26.488  1.00 73.69           H
ATOM   2137 2HG  GLN A 150     -15.837  -3.711 -24.973  1.00 73.69           H
ATOM   2138  CD  GLN A 150     -17.315  -2.194 -25.380  1.00 73.69           C
ATOM   2139  OE1 GLN A 150     -17.252  -1.005 -25.645  1.00 73.69           O
ATOM   2140  NE2 GLN A 150     -18.302  -2.749 -24.682  1.00 73.69           N
ATOM   2141 1HE2 GLN A 150     -18.293  -3.733 -24.500  1.00 73.69           H
ATOM   2142 2HE2 GLN A 150     -19.052  -2.184 -24.339  1.00 73.69           H
ATOM   2143  HN  GLN A 150     -13.039  -4.093 -25.783  1.00 73.69           H
ATOM   2144  N   ALA A 151     -12.198  -3.521 -28.622  1.00 67.31           N
ATOM   2145  CA  ALA A 151     -10.963  -2.966 -29.151  1.00 67.31           C
ATOM   2146  C   ALA A 151     -11.294  -1.818 -30.106  1.00 67.31           C
ATOM   2147  O   ALA A 151     -10.641  -0.776 -30.080  1.00 67.31           O
ATOM   2148  HA  ALA A 151     -10.389  -2.574 -28.311  1.00 67.31           H
ATOM   2149  CB  ALA A 151     -10.154  -4.073 -29.828  1.00 67.31           C
ATOM   2150 1HB  ALA A 151      -9.920  -4.850 -29.100  1.00 67.31           H
ATOM   2151 2HB  ALA A 151     -10.737  -4.503 -30.643  1.00 67.31           H
ATOM   2152 3HB  ALA A 151      -9.228  -3.656 -30.224  1.00 67.31           H
ATOM   2153  HN  ALA A 151     -12.263  -4.518 -28.662  1.00 67.31           H
ATOM   2154  N   MET A 152     -12.309  -2.047 -30.927  1.00 69.02           N
ATOM   2155  CA  MET A 152     -12.684  -1.077 -31.942  1.00 69.02           C
ATOM   2156  C   MET A 152     -13.219   0.206 -31.303  1.00 69.02           C
ATOM   2157  O   MET A 152     -12.785   1.304 -31.650  1.00 69.02           O
ATOM   2158  HA  MET A 152     -11.769  -0.862 -32.495  1.00 69.02           H
ATOM   2159  CB  MET A 152     -13.756  -1.680 -32.853  1.00 69.02           C
ATOM   2160 1HB  MET A 152     -14.525  -2.159 -32.247  1.00 69.02           H
ATOM   2161 2HB  MET A 152     -14.244  -0.887 -33.419  1.00 69.02           H
ATOM   2162  CG  MET A 152     -13.147  -2.701 -33.815  1.00 69.02           C
ATOM   2163 1HG  MET A 152     -12.060  -2.682 -33.739  1.00 69.02           H
ATOM   2164 2HG  MET A 152     -13.468  -3.706 -33.543  1.00 69.02           H
ATOM   2165  SD  MET A 152     -13.645  -2.334 -35.490  1.00 69.02           S
ATOM   2166  CE  MET A 152     -15.338  -2.898 -35.440  1.00 69.02           C
ATOM   2167 1HE  MET A 152     -15.360  -3.960 -35.193  1.00 69.02           H
ATOM   2168 2HE  MET A 152     -15.886  -2.338 -34.682  1.00 69.02           H
ATOM   2169 3HE  MET A 152     -15.802  -2.741 -36.413  1.00 69.02           H
ATOM   2170  HN  MET A 152     -12.868  -2.875 -30.907  1.00 69.02           H
ATOM   2171  N   ARG A 153     -14.153   0.025 -30.381  1.00 69.18           N
ATOM   2172  CA  ARG A 153     -14.748   1.155 -29.687  1.00 69.18           C
ATOM   2173  C   ARG A 153     -13.703   1.851 -28.812  1.00 69.18           C
ATOM   2174  O   ARG A 153     -13.732   3.070 -28.657  1.00 69.18           O
ATOM   2175  HA  ARG A 153     -15.098   1.816 -30.480  1.00 69.18           H
ATOM   2176  CB  ARG A 153     -15.920   0.708 -28.812  1.00 69.18           C
ATOM   2177 1HB  ARG A 153     -15.626  -0.157 -28.218  1.00 69.18           H
ATOM   2178 2HB  ARG A 153     -16.180   1.502 -28.112  1.00 69.18           H
ATOM   2179  CG  ARG A 153     -17.139   0.355 -29.667  1.00 69.18           C
ATOM   2180 1HG  ARG A 153     -17.379   1.189 -30.326  1.00 69.18           H
ATOM   2181 2HG  ARG A 153     -16.907  -0.499 -30.303  1.00 69.18           H
ATOM   2182  CD  ARG A 153     -18.349   0.029 -28.788  1.00 69.18           C
ATOM   2183 1HD  ARG A 153     -18.164  -0.886 -28.225  1.00 69.18           H
ATOM   2184 2HD  ARG A 153     -18.505   0.825 -28.060  1.00 69.18           H
ATOM   2185  NE  ARG A 153     -19.557  -0.130 -29.629  1.00 69.18           N
ATOM   2186  HE  ARG A 153     -19.459  -0.014 -30.617  1.00 69.18           H
ATOM   2187  CZ  ARG A 153     -20.773  -0.420 -29.148  1.00 69.18           C
ATOM   2188  NH1 ARG A 153     -20.963  -0.586 -27.832  1.00 69.18           N
ATOM   2189 1HH1 ARG A 153     -20.193  -0.494 -27.200  1.00 69.18           H
ATOM   2190 2HH1 ARG A 153     -21.874  -0.803 -27.482  1.00 69.18           H
ATOM   2191  NH2 ARG A 153     -21.798  -0.542 -30.004  1.00 69.18           N
ATOM   2192 1HH2 ARG A 153     -22.712  -0.758 -29.661  1.00 69.18           H
ATOM   2193 2HH2 ARG A 153     -21.648  -0.416 -30.984  1.00 69.18           H
ATOM   2194  HN  ARG A 153     -14.502  -0.871 -30.107  1.00 69.18           H
ATOM   2195  N   ALA A 154     -12.806   1.045 -28.264  1.00 69.35           N
ATOM   2196  CA  ALA A 154     -11.798   1.558 -27.352  1.00 69.35           C
ATOM   2197  C   ALA A 154     -10.891   2.537 -28.100  1.00 69.35           C
ATOM   2198  O   ALA A 154     -10.354   3.470 -27.505  1.00 69.35           O
ATOM   2199  HA  ALA A 154     -12.313   2.091 -26.553  1.00 69.35           H
ATOM   2200  CB  ALA A 154     -11.018   0.390 -26.743  1.00 69.35           C
ATOM   2201 1HB  ALA A 154     -11.704  -0.259 -26.198  1.00 69.35           H
ATOM   2202 2HB  ALA A 154     -10.534  -0.177 -27.538  1.00 69.35           H
ATOM   2203 3HB  ALA A 154     -10.262   0.776 -26.059  1.00 69.35           H
ATOM   2204  HN  ALA A 154     -12.761   0.060 -28.433  1.00 69.35           H
ATOM   2205  N   HIS A 155     -10.747   2.290 -29.394  1.00 71.33           N
ATOM   2206  CA  HIS A 155      -9.872   3.106 -30.219  1.00 71.33           C
ATOM   2207  C   HIS A 155     -10.523   4.469 -30.465  1.00 71.33           C
ATOM   2208  O   HIS A 155      -9.875   5.505 -30.322  1.00 71.33           O
ATOM   2209  HA  HIS A 155      -8.952   3.249 -29.652  1.00 71.33           H
ATOM   2210  CB  HIS A 155      -9.513   2.378 -31.516  1.00 71.33           C
ATOM   2211 1HB  HIS A 155      -9.193   1.364 -31.274  1.00 71.33           H
ATOM   2212 2HB  HIS A 155     -10.408   2.291 -32.132  1.00 71.33           H
ATOM   2213  CG  HIS A 155      -8.429   3.055 -32.320  1.00 71.33           C
ATOM   2214  ND1 HIS A 155      -8.698   4.007 -33.288  1.00 71.33           N
ATOM   2215  HD1 HIS A 155      -9.606   4.338 -33.547  1.00 71.33           H
ATOM   2216  CD2 HIS A 155      -7.074   2.908 -32.291  1.00 71.33           C
ATOM   2217  HD2 HIS A 155      -6.520   2.232 -31.639  1.00 71.33           H
ATOM   2218  CE1 HIS A 155      -7.549   4.408 -33.811  1.00 71.33           C
ATOM   2219  HE1 HIS A 155      -7.428   5.153 -34.597  1.00 71.33           H
ATOM   2220  NE2 HIS A 155      -6.543   3.725 -33.192  1.00 71.33           N
ATOM   2221  HN  HIS A 155     -11.215   1.550 -29.878  1.00 71.33           H
ATOM   2222  N   THR A 156     -11.795   4.424 -30.830  1.00 73.13           N
ATOM   2223  CA  THR A 156     -12.511   5.634 -31.200  1.00 73.13           C
ATOM   2224  C   THR A 156     -12.680   6.546 -29.984  1.00 73.13           C
ATOM   2225  O   THR A 156     -12.669   7.769 -30.115  1.00 73.13           O
ATOM   2226  HA  THR A 156     -11.910   6.179 -31.928  1.00 73.13           H
ATOM   2227  CB  THR A 156     -13.838   5.221 -31.839  1.00 73.13           C
ATOM   2228  HB  THR A 156     -14.604   5.978 -31.669  1.00 73.13           H
ATOM   2229  OG1 THR A 156     -14.108   3.937 -31.282  1.00 73.13           O
ATOM   2230  HG1 THR A 156     -14.294   4.021 -30.303  1.00 73.13           H
ATOM   2231  CG2 THR A 156     -13.708   4.956 -33.340  1.00 73.13           C
ATOM   2232 1HG2 THR A 156     -12.992   4.152 -33.507  1.00 73.13           H
ATOM   2233 2HG2 THR A 156     -13.362   5.861 -33.840  1.00 73.13           H
ATOM   2234 3HG2 THR A 156     -14.679   4.667 -33.744  1.00 73.13           H
ATOM   2235  HN  THR A 156     -12.335   3.583 -30.876  1.00 73.13           H
ATOM   2236  N   TRP A 157     -12.831   5.917 -28.828  1.00 77.20           N
ATOM   2237  CA  TRP A 157     -13.161   6.646 -27.616  1.00 77.20           C
ATOM   2238  C   TRP A 157     -11.862   6.896 -26.846  1.00 77.20           C
ATOM   2239  O   TRP A 157     -11.886   7.113 -25.635  1.00 77.20           O
ATOM   2240  HA  TRP A 157     -13.608   7.596 -27.910  1.00 77.20           H
ATOM   2241  CB  TRP A 157     -14.209   5.896 -26.792  1.00 77.20           C
ATOM   2242 1HB  TRP A 157     -13.908   4.852 -26.704  1.00 77.20           H
ATOM   2243 2HB  TRP A 157     -14.227   6.309 -25.783  1.00 77.20           H
ATOM   2244  CG  TRP A 157     -15.621   5.957 -27.378  1.00 77.20           C
ATOM   2245  CD1 TRP A 157     -15.981   6.246 -28.636  1.00 77.20           C
ATOM   2246  HD1 TRP A 157     -15.279   6.486 -29.435  1.00 77.20           H
ATOM   2247  CD2 TRP A 157     -16.856   5.708 -26.673  1.00 77.20           C
ATOM   2248  NE1 TRP A 157     -17.351   6.203 -28.793  1.00 77.20           N
ATOM   2249  HE1 TRP A 157     -17.856   6.382 -29.637  1.00 77.20           H
ATOM   2250  CE2 TRP A 157     -17.900   5.866 -27.561  1.00 77.20           C
ATOM   2251  CE3 TRP A 157     -17.083   5.362 -25.330  1.00 77.20           C
ATOM   2252  HE3 TRP A 157     -16.275   5.231 -24.609  1.00 77.20           H
ATOM   2253  CZ2 TRP A 157     -19.243   5.697 -27.204  1.00 77.20           C
ATOM   2254  HZ2 TRP A 157     -20.050   5.827 -27.924  1.00 77.20           H
ATOM   2255  CZ3 TRP A 157     -18.430   5.196 -24.988  1.00 77.20           C
ATOM   2256  HZ3 TRP A 157     -18.662   4.927 -23.957  1.00 77.20           H
ATOM   2257  CH2 TRP A 157     -19.493   5.351 -25.870  1.00 77.20           C
ATOM   2258  HH2 TRP A 157     -20.517   5.205 -25.525  1.00 77.20           H
ATOM   2259  HN  TRP A 157     -12.732   4.928 -28.712  1.00 77.20           H
ATOM   2260  N   ARG A 158     -10.760   6.857 -27.580  1.00 76.92           N
ATOM   2261  CA  ARG A 158      -9.446   6.899 -26.960  1.00 76.92           C
ATOM   2262  C   ARG A 158      -9.278   8.191 -26.159  1.00 76.92           C
ATOM   2263  O   ARG A 158      -8.808   8.165 -25.023  1.00 76.92           O
ATOM   2264  HA  ARG A 158      -9.418   6.026 -26.307  1.00 76.92           H
ATOM   2265  CB  ARG A 158      -8.338   6.811 -28.011  1.00 76.92           C
ATOM   2266 1HB  ARG A 158      -8.489   5.927 -28.630  1.00 76.92           H
ATOM   2267 2HB  ARG A 158      -8.390   7.676 -28.672  1.00 76.92           H
ATOM   2268  CG  ARG A 158      -6.959   6.749 -27.351  1.00 76.92           C
ATOM   2269 1HG  ARG A 158      -6.803   7.640 -26.743  1.00 76.92           H
ATOM   2270 2HG  ARG A 158      -6.913   5.892 -26.678  1.00 76.92           H
ATOM   2271  CD  ARG A 158      -5.853   6.640 -28.401  1.00 76.92           C
ATOM   2272 1HD  ARG A 158      -6.051   5.797 -29.064  1.00 76.92           H
ATOM   2273 2HD  ARG A 158      -5.838   7.536 -29.021  1.00 76.92           H
ATOM   2274  NE  ARG A 158      -4.541   6.463 -27.738  1.00 76.92           N
ATOM   2275  HE  ARG A 158      -4.482   6.653 -26.758  1.00 76.92           H
ATOM   2276  CZ  ARG A 158      -3.428   6.065 -28.369  1.00 76.92           C
ATOM   2277  NH1 ARG A 158      -3.449   5.797 -29.682  1.00 76.92           N
ATOM   2278 1HH1 ARG A 158      -4.300   5.893 -30.198  1.00 76.92           H
ATOM   2279 2HH1 ARG A 158      -2.614   5.500 -30.145  1.00 76.92           H
ATOM   2280  NH2 ARG A 158      -2.293   5.939 -27.668  1.00 76.92           N
ATOM   2281 1HH2 ARG A 158      -1.454   5.642 -28.123  1.00 76.92           H
ATOM   2282 2HH2 ARG A 158      -2.286   6.141 -26.688  1.00 76.92           H
ATOM   2283  HN  ARG A 158     -10.754   6.798 -28.578  1.00 76.92           H
ATOM   2284  N   GLU A 159      -9.673   9.292 -26.782  1.00 79.64           N
ATOM   2285  CA  GLU A 159      -9.498  10.600 -26.174  1.00 79.64           C
ATOM   2286  C   GLU A 159     -10.401  10.740 -24.947  1.00 79.64           C
ATOM   2287  O   GLU A 159      -9.950  11.163 -23.884  1.00 79.64           O
ATOM   2288  HA  GLU A 159      -8.452  10.641 -25.870  1.00 79.64           H
ATOM   2289  CB  GLU A 159      -9.770  11.715 -27.185  1.00 79.64           C
ATOM   2290 1HB  GLU A 159     -10.670  11.484 -27.755  1.00 79.64           H
ATOM   2291 2HB  GLU A 159      -9.821  12.674 -26.670  1.00 79.64           H
ATOM   2292  CG  GLU A 159      -8.627  11.830 -28.196  1.00 79.64           C
ATOM   2293 1HG  GLU A 159      -7.671  11.726 -27.682  1.00 79.64           H
ATOM   2294 2HG  GLU A 159      -8.691  11.016 -28.917  1.00 79.64           H
ATOM   2295  CD  GLU A 159      -8.675  13.173 -28.928  1.00 79.64           C
ATOM   2296  OE1 GLU A 159      -7.620  13.557 -29.478  1.00 79.64           O
ATOM   2297  OE2 GLU A 159      -9.765  13.783 -28.922  1.00 79.64           O
ATOM   2298  HN  GLU A 159     -10.104   9.300 -27.684  1.00 79.64           H
ATOM   2299  N   LYS A 160     -11.662  10.376 -25.135  1.00 83.14           N
ATOM   2300  CA  LYS A 160     -12.631  10.450 -24.056  1.00 83.14           C
ATOM   2301  C   LYS A 160     -12.128   9.627 -22.868  1.00 83.14           C
ATOM   2302  O   LYS A 160     -12.226  10.062 -21.721  1.00 83.14           O
ATOM   2303  HA  LYS A 160     -12.699  11.494 -23.748  1.00 83.14           H
ATOM   2304  CB  LYS A 160     -14.017  10.033 -24.550  1.00 83.14           C
ATOM   2305 1HB  LYS A 160     -13.941   9.105 -25.118  1.00 83.14           H
ATOM   2306 2HB  LYS A 160     -14.666   9.832 -23.698  1.00 83.14           H
ATOM   2307  CG  LYS A 160     -14.638  11.123 -25.426  1.00 83.14           C
ATOM   2308 1HG  LYS A 160     -14.599  12.079 -24.904  1.00 83.14           H
ATOM   2309 2HG  LYS A 160     -14.057  11.235 -26.341  1.00 83.14           H
ATOM   2310  CD  LYS A 160     -16.089  10.786 -25.775  1.00 83.14           C
ATOM   2311 1HD  LYS A 160     -16.122   9.869 -26.364  1.00 83.14           H
ATOM   2312 2HD  LYS A 160     -16.652  10.597 -24.861  1.00 83.14           H
ATOM   2313  CE  LYS A 160     -16.744  11.926 -26.557  1.00 83.14           C
ATOM   2314 1HE  LYS A 160     -16.671  12.853 -25.990  1.00 83.14           H
ATOM   2315 2HE  LYS A 160     -16.212  12.083 -27.496  1.00 83.14           H
ATOM   2316  NZ  LYS A 160     -18.165  11.616 -26.832  1.00 83.14           N
ATOM   2317 1HZ  LYS A 160     -18.582  12.378 -27.356  1.00 83.14           H
ATOM   2318 2HZ  LYS A 160     -18.227  10.761 -27.373  1.00 83.14           H
ATOM   2319 3HZ  LYS A 160     -18.661  11.498 -25.955  1.00 83.14           H
ATOM   2320  HN  LYS A 160     -12.022  10.037 -26.004  1.00 83.14           H
ATOM   2321  N   ARG A 161     -11.602   8.453 -23.183  1.00 82.99           N
ATOM   2322  CA  ARG A 161     -11.099   7.558 -22.154  1.00 82.99           C
ATOM   2323  C   ARG A 161      -9.958   8.224 -21.383  1.00 82.99           C
ATOM   2324  O   ARG A 161      -9.834   8.044 -20.172  1.00 82.99           O
ATOM   2325  HA  ARG A 161     -11.954   7.371 -21.506  1.00 82.99           H
ATOM   2326  CB  ARG A 161     -10.597   6.247 -22.763  1.00 82.99           C
ATOM   2327 1HB  ARG A 161      -9.927   6.462 -23.595  1.00 82.99           H
ATOM   2328 2HB  ARG A 161     -10.017   5.697 -22.021  1.00 82.99           H
ATOM   2329  CG  ARG A 161     -11.764   5.385 -23.248  1.00 82.99           C
ATOM   2330 1HG  ARG A 161     -12.324   5.009 -22.392  1.00 82.99           H
ATOM   2331 2HG  ARG A 161     -12.451   5.995 -23.836  1.00 82.99           H
ATOM   2332  CD  ARG A 161     -11.264   4.212 -24.093  1.00 82.99           C
ATOM   2333 1HD  ARG A 161     -12.103   3.735 -24.600  1.00 82.99           H
ATOM   2334 2HD  ARG A 161     -10.588   4.573 -24.868  1.00 82.99           H
ATOM   2335  NE  ARG A 161     -10.568   3.229 -23.233  1.00 82.99           N
ATOM   2336  HE  ARG A 161     -10.736   3.266 -22.248  1.00 82.99           H
ATOM   2337  CZ  ARG A 161      -9.727   2.292 -23.692  1.00 82.99           C
ATOM   2338  NH1 ARG A 161      -9.464   2.197 -25.003  1.00 82.99           N
ATOM   2339 1HH1 ARG A 161      -9.898   2.827 -25.647  1.00 82.99           H
ATOM   2340 2HH1 ARG A 161      -8.835   1.495 -25.337  1.00 82.99           H
ATOM   2341  NH2 ARG A 161      -9.151   1.453 -22.820  1.00 82.99           N
ATOM   2342 1HH2 ARG A 161      -8.521   0.749 -23.146  1.00 82.99           H
ATOM   2343 2HH2 ARG A 161      -9.352   1.531 -21.844  1.00 82.99           H
ATOM   2344  HN  ARG A 161     -11.517   8.111 -24.119  1.00 82.99           H
ATOM   2345  N   LEU A 162      -9.153   8.981 -22.115  1.00 84.47           N
ATOM   2346  CA  LEU A 162      -8.023   9.670 -21.516  1.00 84.47           C
ATOM   2347  C   LEU A 162      -8.537  10.733 -20.543  1.00 84.47           C
ATOM   2348  O   LEU A 162      -7.985  10.906 -19.458  1.00 84.47           O
ATOM   2349  HA  LEU A 162      -7.453   8.932 -20.951  1.00 84.47           H
ATOM   2350  CB  LEU A 162      -7.097  10.224 -22.600  1.00 84.47           C
ATOM   2351 1HB  LEU A 162      -6.987   9.468 -23.377  1.00 84.47           H
ATOM   2352 2HB  LEU A 162      -7.583  11.085 -23.060  1.00 84.47           H
ATOM   2353  CG  LEU A 162      -5.702  10.648 -22.138  1.00 84.47           C
ATOM   2354  HG  LEU A 162      -5.791  11.098 -21.149  1.00 84.47           H
ATOM   2355  CD1 LEU A 162      -4.778   9.436 -22.000  1.00 84.47           C
ATOM   2356 1HD1 LEU A 162      -5.193   8.744 -21.268  1.00 84.47           H
ATOM   2357 2HD1 LEU A 162      -4.690   8.935 -22.965  1.00 84.47           H
ATOM   2358 3HD1 LEU A 162      -3.793   9.766 -21.671  1.00 84.47           H
ATOM   2359  CD2 LEU A 162      -5.116  11.713 -23.068  1.00 84.47           C
ATOM   2360 1HD2 LEU A 162      -5.043  11.312 -24.079  1.00 84.47           H
ATOM   2361 2HD2 LEU A 162      -5.764  12.589 -23.071  1.00 84.47           H
ATOM   2362 3HD2 LEU A 162      -4.124  11.996 -22.716  1.00 84.47           H
ATOM   2363  HN  LEU A 162      -9.264   9.126 -23.098  1.00 84.47           H
ATOM   2364  N   LEU A 163      -9.589  11.419 -20.967  1.00 87.39           N
ATOM   2365  CA  LEU A 163     -10.162  12.484 -20.163  1.00 87.39           C
ATOM   2366  C   LEU A 163     -10.698  11.897 -18.855  1.00 87.39           C
ATOM   2367  O   LEU A 163     -10.384  12.393 -17.774  1.00 87.39           O
ATOM   2368  HA  LEU A 163      -9.360  13.182 -19.925  1.00 87.39           H
ATOM   2369  CB  LEU A 163     -11.211  13.256 -20.965  1.00 87.39           C
ATOM   2370 1HB  LEU A 163     -10.872  13.324 -21.999  1.00 87.39           H
ATOM   2371 2HB  LEU A 163     -12.135  12.677 -20.970  1.00 87.39           H
ATOM   2372  CG  LEU A 163     -11.529  14.668 -20.469  1.00 87.39           C
ATOM   2373  HG  LEU A 163     -11.048  14.806 -19.501  1.00 87.39           H
ATOM   2374  CD1 LEU A 163     -10.954  15.724 -21.415  1.00 87.39           C
ATOM   2375 1HD1 LEU A 163      -9.872  15.610 -21.472  1.00 87.39           H
ATOM   2376 2HD1 LEU A 163     -11.386  15.597 -22.407  1.00 87.39           H
ATOM   2377 3HD1 LEU A 163     -11.195  16.719 -21.038  1.00 87.39           H
ATOM   2378  CD2 LEU A 163     -13.034  14.848 -20.255  1.00 87.39           C
ATOM   2379 1HD2 LEU A 163     -13.557  14.683 -21.197  1.00 87.39           H
ATOM   2380 2HD2 LEU A 163     -13.384  14.130 -19.514  1.00 87.39           H
ATOM   2381 3HD2 LEU A 163     -13.232  15.860 -19.903  1.00 87.39           H
ATOM   2382  HN  LEU A 163     -10.047  11.256 -21.842  1.00 87.39           H
ATOM   2383  N   TYR A 164     -11.497  10.850 -18.996  1.00 88.35           N
ATOM   2384  CA  TYR A 164     -12.074  10.187 -17.839  1.00 88.35           C
ATOM   2385  C   TYR A 164     -10.981   9.645 -16.916  1.00 88.35           C
ATOM   2386  O   TYR A 164     -11.137   9.647 -15.696  1.00 88.35           O
ATOM   2387  HA  TYR A 164     -12.669  10.920 -17.294  1.00 88.35           H
ATOM   2388  CB  TYR A 164     -12.889   9.015 -18.388  1.00 88.35           C
ATOM   2389 1HB  TYR A 164     -12.278   8.464 -19.103  1.00 88.35           H
ATOM   2390 2HB  TYR A 164     -13.119   8.331 -17.571  1.00 88.35           H
ATOM   2391  CG  TYR A 164     -14.196   9.430 -19.068  1.00 88.35           C
ATOM   2392  CD1 TYR A 164     -15.043  10.325 -18.448  1.00 88.35           C
ATOM   2393  HD1 TYR A 164     -14.781  10.737 -17.473  1.00 88.35           H
ATOM   2394  CD2 TYR A 164     -14.526   8.908 -20.302  1.00 88.35           C
ATOM   2395  HD2 TYR A 164     -13.857   8.201 -20.793  1.00 88.35           H
ATOM   2396  CE1 TYR A 164     -16.272  10.716 -19.088  1.00 88.35           C
ATOM   2397  HE1 TYR A 164     -16.950  11.422 -18.609  1.00 88.35           H
ATOM   2398  CE2 TYR A 164     -15.756   9.299 -20.943  1.00 88.35           C
ATOM   2399  HE2 TYR A 164     -16.029   8.894 -21.917  1.00 88.35           H
ATOM   2400  CZ  TYR A 164     -16.568  10.183 -20.304  1.00 88.35           C
ATOM   2401  OH  TYR A 164     -17.729  10.552 -20.909  1.00 88.35           O
ATOM   2402  HH  TYR A 164     -18.234  11.185 -20.322  1.00 88.35           H
ATOM   2403  HN  TYR A 164     -11.750  10.455 -19.879  1.00 88.35           H
ATOM   2404  N   SER A 165      -9.899   9.194 -17.533  1.00 88.75           N
ATOM   2405  CA  SER A 165      -8.787   8.636 -16.783  1.00 88.75           C
ATOM   2406  C   SER A 165      -8.233   9.683 -15.814  1.00 88.75           C
ATOM   2407  O   SER A 165      -7.799   9.346 -14.713  1.00 88.75           O
ATOM   2408  HA  SER A 165      -9.203   7.791 -16.236  1.00 88.75           H
ATOM   2409  CB  SER A 165      -7.683   8.143 -17.720  1.00 88.75           C
ATOM   2410 1HB  SER A 165      -7.056   7.422 -17.194  1.00 88.75           H
ATOM   2411 2HB  SER A 165      -8.131   7.620 -18.565  1.00 88.75           H
ATOM   2412  OG  SER A 165      -6.873   9.213 -18.201  1.00 88.75           O
ATOM   2413  HG  SER A 165      -6.145   8.855 -18.785  1.00 88.75           H
ATOM   2414  HN  SER A 165      -9.776   9.205 -18.526  1.00 88.75           H
ATOM   2415  N   LYS A 166      -8.264  10.930 -16.259  1.00 91.48           N
ATOM   2416  CA  LYS A 166      -7.768  12.028 -15.445  1.00 91.48           C
ATOM   2417  C   LYS A 166      -8.691  12.221 -14.240  1.00 91.48           C
ATOM   2418  O   LYS A 166      -8.224  12.335 -13.108  1.00 91.48           O
ATOM   2419  HA  LYS A 166      -6.781  11.744 -15.082  1.00 91.48           H
ATOM   2420  CB  LYS A 166      -7.594  13.288 -16.295  1.00 91.48           C
ATOM   2421 1HB  LYS A 166      -8.515  13.495 -16.839  1.00 91.48           H
ATOM   2422 2HB  LYS A 166      -7.407  14.144 -15.647  1.00 91.48           H
ATOM   2423  CG  LYS A 166      -6.437  13.127 -17.283  1.00 91.48           C
ATOM   2424 1HG  LYS A 166      -5.513  12.931 -16.738  1.00 91.48           H
ATOM   2425 2HG  LYS A 166      -6.618  12.264 -17.924  1.00 91.48           H
ATOM   2426  CD  LYS A 166      -6.271  14.382 -18.143  1.00 91.48           C
ATOM   2427 1HD  LYS A 166      -7.174  14.545 -18.731  1.00 91.48           H
ATOM   2428 2HD  LYS A 166      -6.147  15.253 -17.500  1.00 91.48           H
ATOM   2429  CE  LYS A 166      -5.065  14.253 -19.075  1.00 91.48           C
ATOM   2430 1HE  LYS A 166      -4.173  14.015 -18.495  1.00 91.48           H
ATOM   2431 2HE  LYS A 166      -5.222  13.428 -19.770  1.00 91.48           H
ATOM   2432  NZ  LYS A 166      -4.854  15.510 -19.827  1.00 91.48           N
ATOM   2433 1HZ  LYS A 166      -4.063  15.401 -20.451  1.00 91.48           H
ATOM   2434 2HZ  LYS A 166      -5.685  15.723 -20.368  1.00 91.48           H
ATOM   2435 3HZ  LYS A 166      -4.671  16.266 -19.177  1.00 91.48           H
ATOM   2436  HN  LYS A 166      -8.620  11.196 -17.155  1.00 91.48           H
ATOM   2437  N   MET A 167      -9.985  12.252 -14.525  1.00 93.56           N
ATOM   2438  CA  MET A 167     -10.975  12.467 -13.484  1.00 93.56           C
ATOM   2439  C   MET A 167     -10.926  11.347 -12.442  1.00 93.56           C
ATOM   2440  O   MET A 167     -11.024  11.605 -11.243  1.00 93.56           O
ATOM   2441  HA  MET A 167     -10.712  13.417 -13.019  1.00 93.56           H
ATOM   2442  CB  MET A 167     -12.370  12.521 -14.109  1.00 93.56           C
ATOM   2443 1HB  MET A 167     -12.535  11.631 -14.717  1.00 93.56           H
ATOM   2444 2HB  MET A 167     -13.126  12.515 -13.323  1.00 93.56           H
ATOM   2445  CG  MET A 167     -12.535  13.773 -14.973  1.00 93.56           C
ATOM   2446 1HG  MET A 167     -12.341  14.665 -14.377  1.00 93.56           H
ATOM   2447 2HG  MET A 167     -11.805  13.765 -15.783  1.00 93.56           H
ATOM   2448  SD  MET A 167     -14.188  13.838 -15.645  1.00 93.56           S
ATOM   2449  CE  MET A 167     -15.120  14.120 -14.149  1.00 93.56           C
ATOM   2450 1HE  MET A 167     -14.955  13.294 -13.457  1.00 93.56           H
ATOM   2451 2HE  MET A 167     -14.792  15.052 -13.687  1.00 93.56           H
ATOM   2452 3HE  MET A 167     -16.181  14.187 -14.389  1.00 93.56           H
ATOM   2453  HN  MET A 167     -10.358  12.135 -15.445  1.00 93.56           H
ATOM   2454  N   VAL A 168     -10.774  10.128 -12.937  1.00 92.71           N
ATOM   2455  CA  VAL A 168     -10.735   8.966 -12.065  1.00 92.71           C
ATOM   2456  C   VAL A 168      -9.531   9.078 -11.127  1.00 92.71           C
ATOM   2457  O   VAL A 168      -9.646   8.818  -9.930  1.00 92.71           O
ATOM   2458  HA  VAL A 168     -11.647   8.971 -11.468  1.00 92.71           H
ATOM   2459  CB  VAL A 168     -10.724   7.684 -12.901  1.00 92.71           C
ATOM   2460  HB  VAL A 168      -9.938   7.780 -13.651  1.00 92.71           H
ATOM   2461  CG1 VAL A 168     -10.400   6.467 -12.034  1.00 92.71           C
ATOM   2462 1HG1 VAL A 168      -9.418   6.595 -11.579  1.00 92.71           H
ATOM   2463 2HG1 VAL A 168     -11.153   6.367 -11.252  1.00 92.71           H
ATOM   2464 3HG1 VAL A 168     -10.398   5.570 -12.653  1.00 92.71           H
ATOM   2465  CG2 VAL A 168     -12.053   7.497 -13.635  1.00 92.71           C
ATOM   2466 1HG2 VAL A 168     -12.863   7.433 -12.909  1.00 92.71           H
ATOM   2467 2HG2 VAL A 168     -12.225   8.345 -14.298  1.00 92.71           H
ATOM   2468 3HG2 VAL A 168     -12.018   6.579 -14.222  1.00 92.71           H
ATOM   2469  HN  VAL A 168     -10.679   9.928 -13.912  1.00 92.71           H
ATOM   2470  N   CYS A 169      -8.404   9.465 -11.706  1.00 92.75           N
ATOM   2471  CA  CYS A 169      -7.175   9.590 -10.942  1.00 92.75           C
ATOM   2472  C   CYS A 169      -7.414  10.586  -9.805  1.00 92.75           C
ATOM   2473  O   CYS A 169      -7.086  10.309  -8.653  1.00 92.75           O
ATOM   2474  HA  CYS A 169      -6.950   8.599 -10.547  1.00 92.75           H
ATOM   2475  CB  CYS A 169      -5.998  10.006 -11.827  1.00 92.75           C
ATOM   2476 1HB  CYS A 169      -6.263  10.890 -12.406  1.00 92.75           H
ATOM   2477 2HB  CYS A 169      -5.143  10.275 -11.206  1.00 92.75           H
ATOM   2478  SG  CYS A 169      -5.546   8.635 -12.951  1.00 92.75           S
ATOM   2479  HG  CYS A 169      -6.419   8.945 -13.906  1.00 92.75           H
ATOM   2480  HN  CYS A 169      -8.323   9.691 -12.677  1.00 92.75           H
ATOM   2481  N   PHE A 170      -7.985  11.725 -10.170  1.00 94.95           N
ATOM   2482  CA  PHE A 170      -8.241  12.777  -9.202  1.00 94.95           C
ATOM   2483  C   PHE A 170      -9.140  12.274  -8.070  1.00 94.95           C
ATOM   2484  O   PHE A 170      -8.864  12.520  -6.897  1.00 94.95           O
ATOM   2485  HA  PHE A 170      -7.278  13.081  -8.791  1.00 94.95           H
ATOM   2486  CB  PHE A 170      -8.961  13.904  -9.946  1.00 94.95           C
ATOM   2487 1HB  PHE A 170      -8.345  14.222 -10.787  1.00 94.95           H
ATOM   2488 2HB  PHE A 170      -9.891  13.516 -10.361  1.00 94.95           H
ATOM   2489  CG  PHE A 170      -9.277  15.122  -9.075  1.00 94.95           C
ATOM   2490  CD1 PHE A 170     -10.525  15.283  -8.559  1.00 94.95           C
ATOM   2491  HD1 PHE A 170     -11.300  14.544  -8.765  1.00 94.95           H
ATOM   2492  CD2 PHE A 170      -8.311  16.043  -8.818  1.00 94.95           C
ATOM   2493  HD2 PHE A 170      -7.311  15.914  -9.232  1.00 94.95           H
ATOM   2494  CE1 PHE A 170     -10.819  16.413  -7.751  1.00 94.95           C
ATOM   2495  HE1 PHE A 170     -11.819  16.542  -7.337  1.00 94.95           H
ATOM   2496  CE2 PHE A 170      -8.604  17.174  -8.010  1.00 94.95           C
ATOM   2497  HE2 PHE A 170      -7.830  17.912  -7.804  1.00 94.95           H
ATOM   2498  CZ  PHE A 170      -9.852  17.335  -7.493  1.00 94.95           C
ATOM   2499  HZ  PHE A 170     -10.077  18.202  -6.873  1.00 94.95           H
ATOM   2500  HN  PHE A 170      -8.269  11.934 -11.106  1.00 94.95           H
ATOM   2501  N   THR A 171     -10.197  11.578  -8.463  1.00 95.47           N
ATOM   2502  CA  THR A 171     -11.165  11.081  -7.500  1.00 95.47           C
ATOM   2503  C   THR A 171     -10.491  10.128  -6.510  1.00 95.47           C
ATOM   2504  O   THR A 171     -10.795  10.148  -5.318  1.00 95.47           O
ATOM   2505  HA  THR A 171     -11.542  11.926  -6.924  1.00 95.47           H
ATOM   2506  CB  THR A 171     -12.315  10.436  -8.275  1.00 95.47           C
ATOM   2507  HB  THR A 171     -11.998   9.502  -8.738  1.00 95.47           H
ATOM   2508  OG1 THR A 171     -12.741  11.455  -9.176  1.00 95.47           O
ATOM   2509  HG1 THR A 171     -12.321  11.317 -10.072  1.00 95.47           H
ATOM   2510  CG2 THR A 171     -13.542  10.179  -7.397  1.00 95.47           C
ATOM   2511 1HG2 THR A 171     -13.900  11.123  -6.988  1.00 95.47           H
ATOM   2512 2HG2 THR A 171     -13.270   9.509  -6.581  1.00 95.47           H
ATOM   2513 3HG2 THR A 171     -14.328   9.721  -7.997  1.00 95.47           H
ATOM   2514  HN  THR A 171     -10.397  11.355  -9.417  1.00 95.47           H
ATOM   2515  N   ILE A 172      -9.588   9.317  -7.040  1.00 93.76           N
ATOM   2516  CA  ILE A 172      -8.901   8.327  -6.227  1.00 93.76           C
ATOM   2517  C   ILE A 172      -8.064   9.040  -5.163  1.00 93.76           C
ATOM   2518  O   ILE A 172      -8.067   8.645  -3.998  1.00 93.76           O
ATOM   2519  HA  ILE A 172      -9.663   7.732  -5.724  1.00 93.76           H
ATOM   2520  CB  ILE A 172      -8.092   7.376  -7.111  1.00 93.76           C
ATOM   2521  HB  ILE A 172      -7.559   7.969  -7.853  1.00 93.76           H
ATOM   2522  CG1 ILE A 172      -9.012   6.419  -7.872  1.00 93.76           C
ATOM   2523 1HG1 ILE A 172      -9.478   5.724  -7.173  1.00 93.76           H
ATOM   2524 2HG1 ILE A 172      -9.817   6.982  -8.345  1.00 93.76           H
ATOM   2525  CG2 ILE A 172      -7.040   6.627  -6.290  1.00 93.76           C
ATOM   2526 1HG2 ILE A 172      -6.358   7.345  -5.833  1.00 93.76           H
ATOM   2527 2HG2 ILE A 172      -7.532   6.047  -5.510  1.00 93.76           H
ATOM   2528 3HG2 ILE A 172      -6.479   5.958  -6.943  1.00 93.76           H
ATOM   2529  CD1 ILE A 172      -8.234   5.640  -8.934  1.00 93.76           C
ATOM   2530 1HD1 ILE A 172      -7.791   6.337  -9.644  1.00 93.76           H
ATOM   2531 2HD1 ILE A 172      -7.446   5.059  -8.454  1.00 93.76           H
ATOM   2532 3HD1 ILE A 172      -8.912   4.967  -9.460  1.00 93.76           H
ATOM   2533  HN  ILE A 172      -9.324   9.327  -8.005  1.00 93.76           H
ATOM   2534  N   TRP A 173      -7.367  10.078  -5.602  1.00 94.76           N
ATOM   2535  CA  TRP A 173      -6.468  10.803  -4.720  1.00 94.76           C
ATOM   2536  C   TRP A 173      -7.298  11.389  -3.576  1.00 94.76           C
ATOM   2537  O   TRP A 173      -6.919  11.281  -2.411  1.00 94.76           O
ATOM   2538  HA  TRP A 173      -5.741  10.091  -4.327  1.00 94.76           H
ATOM   2539  CB  TRP A 173      -5.679  11.863  -5.491  1.00 94.76           C
ATOM   2540 1HB  TRP A 173      -6.335  12.322  -6.232  1.00 94.76           H
ATOM   2541 2HB  TRP A 173      -5.379  12.651  -4.801  1.00 94.76           H
ATOM   2542  CG  TRP A 173      -4.435  11.322  -6.199  1.00 94.76           C
ATOM   2543  CD1 TRP A 173      -4.223  11.200  -7.516  1.00 94.76           C
ATOM   2544  HD1 TRP A 173      -4.944  11.484  -8.283  1.00 94.76           H
ATOM   2545  CD2 TRP A 173      -3.233  10.832  -5.569  1.00 94.76           C
ATOM   2546  NE1 TRP A 173      -2.977  10.669  -7.780  1.00 94.76           N
ATOM   2547  HE1 TRP A 173      -2.591  10.484  -8.684  1.00 94.76           H
ATOM   2548  CE2 TRP A 173      -2.356  10.438  -6.558  1.00 94.76           C
ATOM   2549  CE3 TRP A 173      -2.898  10.726  -4.207  1.00 94.76           C
ATOM   2550  HE3 TRP A 173      -3.573  11.030  -3.407  1.00 94.76           H
ATOM   2551  CZ2 TRP A 173      -1.086   9.911  -6.292  1.00 94.76           C
ATOM   2552  HZ2 TRP A 173      -0.411   9.607  -7.092  1.00 94.76           H
ATOM   2553  CZ3 TRP A 173      -1.626  10.197  -3.958  1.00 94.76           C
ATOM   2554  HZ3 TRP A 173      -1.315  10.093  -2.918  1.00 94.76           H
ATOM   2555  CH2 TRP A 173      -0.731   9.796  -4.943  1.00 94.76           C
ATOM   2556  HH2 TRP A 173       0.244   9.393  -4.666  1.00 94.76           H
ATOM   2557  HN  TRP A 173      -7.409  10.424  -6.539  1.00 94.76           H
ATOM   2558  N   VAL A 174      -8.415  11.996  -3.949  1.00 95.83           N
ATOM   2559  CA  VAL A 174      -9.267  12.658  -2.977  1.00 95.83           C
ATOM   2560  C   VAL A 174      -9.773  11.629  -1.964  1.00 95.83           C
ATOM   2561  O   VAL A 174      -9.763  11.880  -0.760  1.00 95.83           O
ATOM   2562  HA  VAL A 174      -8.659  13.395  -2.453  1.00 95.83           H
ATOM   2563  CB  VAL A 174     -10.399  13.399  -3.691  1.00 95.83           C
ATOM   2564  HB  VAL A 174     -10.898  12.691  -4.353  1.00 95.83           H
ATOM   2565  CG1 VAL A 174     -11.434  13.915  -2.690  1.00 95.83           C
ATOM   2566 1HG1 VAL A 174     -11.859  13.075  -2.140  1.00 95.83           H
ATOM   2567 2HG1 VAL A 174     -10.954  14.601  -1.992  1.00 95.83           H
ATOM   2568 3HG1 VAL A 174     -12.228  14.438  -3.225  1.00 95.83           H
ATOM   2569  CG2 VAL A 174      -9.851  14.540  -4.551  1.00 95.83           C
ATOM   2570 1HG2 VAL A 174      -9.316  15.247  -3.917  1.00 95.83           H
ATOM   2571 2HG2 VAL A 174      -9.170  14.136  -5.300  1.00 95.83           H
ATOM   2572 3HG2 VAL A 174     -10.677  15.050  -5.047  1.00 95.83           H
ATOM   2573  HN  VAL A 174      -8.738  12.041  -4.895  1.00 95.83           H
ATOM   2574  N   LEU A 175     -10.202  10.490  -2.489  1.00 93.06           N
ATOM   2575  CA  LEU A 175     -10.823   9.471  -1.661  1.00 93.06           C
ATOM   2576  C   LEU A 175      -9.781   8.897  -0.699  1.00 93.06           C
ATOM   2577  O   LEU A 175     -10.066   8.689   0.480  1.00 93.06           O
ATOM   2578  HA  LEU A 175     -11.603   9.957  -1.075  1.00 93.06           H
ATOM   2579  CB  LEU A 175     -11.503   8.413  -2.532  1.00 93.06           C
ATOM   2580 1HB  LEU A 175     -12.149   8.922  -3.248  1.00 93.06           H
ATOM   2581 2HB  LEU A 175     -10.735   7.896  -3.107  1.00 93.06           H
ATOM   2582  CG  LEU A 175     -12.336   7.367  -1.789  1.00 93.06           C
ATOM   2583  HG  LEU A 175     -12.486   7.713  -0.767  1.00 93.06           H
ATOM   2584  CD1 LEU A 175     -13.720   7.217  -2.424  1.00 93.06           C
ATOM   2585 1HD1 LEU A 175     -14.244   8.172  -2.384  1.00 93.06           H
ATOM   2586 2HD1 LEU A 175     -13.612   6.904  -3.462  1.00 93.06           H
ATOM   2587 3HD1 LEU A 175     -14.291   6.467  -1.876  1.00 93.06           H
ATOM   2588  CD2 LEU A 175     -11.594   6.031  -1.710  1.00 93.06           C
ATOM   2589 1HD2 LEU A 175     -11.393   5.667  -2.717  1.00 93.06           H
ATOM   2590 2HD2 LEU A 175     -10.652   6.170  -1.179  1.00 93.06           H
ATOM   2591 3HD2 LEU A 175     -12.208   5.305  -1.177  1.00 93.06           H
ATOM   2592  HN  LEU A 175     -10.131  10.260  -3.460  1.00 93.06           H
ATOM   2593  N   ALA A 176      -8.594   8.658  -1.236  1.00 92.85           N
ATOM   2594  CA  ALA A 176      -7.517   8.081  -0.449  1.00 92.85           C
ATOM   2595  C   ALA A 176      -7.152   9.040   0.687  1.00 92.85           C
ATOM   2596  O   ALA A 176      -6.859   8.606   1.800  1.00 92.85           O
ATOM   2597  HA  ALA A 176      -7.883   7.148  -0.021  1.00 92.85           H
ATOM   2598  CB  ALA A 176      -6.326   7.774  -1.358  1.00 92.85           C
ATOM   2599 1HB  ALA A 176      -6.631   7.067  -2.130  1.00 92.85           H
ATOM   2600 2HB  ALA A 176      -5.980   8.696  -1.827  1.00 92.85           H
ATOM   2601 3HB  ALA A 176      -5.519   7.342  -0.767  1.00 92.85           H
ATOM   2602  HN  ALA A 176      -8.363   8.851  -2.190  1.00 92.85           H
ATOM   2603  N   ALA A 177      -7.182  10.325   0.366  1.00 93.94           N
ATOM   2604  CA  ALA A 177      -6.814  11.346   1.332  1.00 93.94           C
ATOM   2605  C   ALA A 177      -7.803  11.318   2.499  1.00 93.94           C
ATOM   2606  O   ALA A 177      -7.399  11.370   3.660  1.00 93.94           O
ATOM   2607  HA  ALA A 177      -5.818  11.107   1.704  1.00 93.94           H
ATOM   2608  CB  ALA A 177      -6.767  12.710   0.640  1.00 93.94           C
ATOM   2609 1HB  ALA A 177      -6.029  12.686  -0.162  1.00 93.94           H
ATOM   2610 2HB  ALA A 177      -7.748  12.941   0.224  1.00 93.94           H
ATOM   2611 3HB  ALA A 177      -6.491  13.476   1.365  1.00 93.94           H
ATOM   2612  HN  ALA A 177      -7.452  10.671  -0.533  1.00 93.94           H
ATOM   2613  N   ALA A 178      -9.078  11.237   2.151  1.00 93.95           N
ATOM   2614  CA  ALA A 178     -10.131  11.279   3.151  1.00 93.95           C
ATOM   2615  C   ALA A 178      -9.994  10.072   4.081  1.00 93.95           C
ATOM   2616  O   ALA A 178     -10.250  10.175   5.280  1.00 93.95           O
ATOM   2617  HA  ALA A 178     -10.001  12.192   3.733  1.00 93.95           H
ATOM   2618  CB  ALA A 178     -11.494  11.328   2.457  1.00 93.95           C
ATOM   2619 1HB  ALA A 178     -11.551  12.219   1.831  1.00 93.95           H
ATOM   2620 2HB  ALA A 178     -11.618  10.440   1.836  1.00 93.95           H
ATOM   2621 3HB  ALA A 178     -12.284  11.359   3.207  1.00 93.95           H
ATOM   2622  HN  ALA A 178      -9.396  11.144   1.207  1.00 93.95           H
ATOM   2623  N   LEU A 179      -9.590   8.955   3.493  1.00 91.59           N
ATOM   2624  CA  LEU A 179      -9.514   7.706   4.231  1.00 91.59           C
ATOM   2625  C   LEU A 179      -8.322   7.756   5.189  1.00 91.59           C
ATOM   2626  O   LEU A 179      -8.172   6.886   6.045  1.00 91.59           O
ATOM   2627  HA  LEU A 179     -10.427   7.619   4.821  1.00 91.59           H
ATOM   2628  CB  LEU A 179      -9.481   6.516   3.270  1.00 91.59           C
ATOM   2629 1HB  LEU A 179      -8.689   6.687   2.540  1.00 91.59           H
ATOM   2630 2HB  LEU A 179      -9.207   5.626   3.835  1.00 91.59           H
ATOM   2631  CG  LEU A 179     -10.779   6.228   2.514  1.00 91.59           C
ATOM   2632  HG  LEU A 179     -11.034   7.108   1.924  1.00 91.59           H
ATOM   2633  CD1 LEU A 179     -10.598   5.065   1.536  1.00 91.59           C
ATOM   2634 1HD1 LEU A 179      -9.822   5.316   0.814  1.00 91.59           H
ATOM   2635 2HD1 LEU A 179     -10.307   4.170   2.086  1.00 91.59           H
ATOM   2636 3HD1 LEU A 179     -11.536   4.881   1.013  1.00 91.59           H
ATOM   2637  CD2 LEU A 179     -11.936   5.985   3.486  1.00 91.59           C
ATOM   2638 1HD2 LEU A 179     -11.704   5.130   4.121  1.00 91.59           H
ATOM   2639 2HD2 LEU A 179     -12.082   6.869   4.106  1.00 91.59           H
ATOM   2640 3HD2 LEU A 179     -12.847   5.782   2.922  1.00 91.59           H
ATOM   2641  HN  LEU A 179      -9.319   8.896   2.533  1.00 91.59           H
ATOM   2642  N   CYS A 180      -7.505   8.784   5.012  1.00 92.45           N
ATOM   2643  CA  CYS A 180      -6.281   8.909   5.786  1.00 92.45           C
ATOM   2644  C   CYS A 180      -6.531   9.902   6.923  1.00 92.45           C
ATOM   2645  O   CYS A 180      -5.616  10.233   7.675  1.00 92.45           O
ATOM   2646  HA  CYS A 180      -6.058   7.917   6.180  1.00 92.45           H
ATOM   2647  CB  CYS A 180      -5.099   9.329   4.910  1.00 92.45           C
ATOM   2648 1HB  CYS A 180      -5.318  10.277   4.419  1.00 92.45           H
ATOM   2649 2HB  CYS A 180      -4.216   9.488   5.530  1.00 92.45           H
ATOM   2650  SG  CYS A 180      -4.758   8.039   3.657  1.00 92.45           S
ATOM   2651  HG  CYS A 180      -5.886   8.209   2.974  1.00 92.45           H
ATOM   2652  HN  CYS A 180      -7.667   9.521   4.356  1.00 92.45           H
ATOM   2653  N   ILE A 181      -7.775  10.349   7.012  1.00 93.93           N
ATOM   2654  CA  ILE A 181      -8.147  11.329   8.019  1.00 93.93           C
ATOM   2655  C   ILE A 181      -7.809  10.781   9.407  1.00 93.93           C
ATOM   2656  O   ILE A 181      -7.191  11.471  10.217  1.00 93.93           O
ATOM   2657  HA  ILE A 181      -7.547  12.221   7.844  1.00 93.93           H
ATOM   2658  CB  ILE A 181      -9.614  11.731   7.858  1.00 93.93           C
ATOM   2659  HB  ILE A 181     -10.200  10.828   7.687  1.00 93.93           H
ATOM   2660  CG1 ILE A 181      -9.805  12.631   6.635  1.00 93.93           C
ATOM   2661 1HG1 ILE A 181      -9.301  13.584   6.798  1.00 93.93           H
ATOM   2662 2HG1 ILE A 181      -9.340  12.170   5.764  1.00 93.93           H
ATOM   2663  CG2 ILE A 181     -10.148  12.381   9.136  1.00 93.93           C
ATOM   2664 1HG2 ILE A 181     -10.069  11.675   9.963  1.00 93.93           H
ATOM   2665 2HG2 ILE A 181      -9.564  13.273   9.362  1.00 93.93           H
ATOM   2666 3HG2 ILE A 181     -11.193  12.658   8.994  1.00 93.93           H
ATOM   2667  CD1 ILE A 181     -11.290  12.874   6.359  1.00 93.93           C
ATOM   2668 1HD1 ILE A 181     -11.785  11.921   6.172  1.00 93.93           H
ATOM   2669 2HD1 ILE A 181     -11.746  13.357   7.223  1.00 93.93           H
ATOM   2670 3HD1 ILE A 181     -11.397  13.516   5.484  1.00 93.93           H
ATOM   2671  HN  ILE A 181      -8.520  10.054   6.414  1.00 93.93           H
ATOM   2672  N   PRO A 182      -8.205   9.537   9.706  1.00 91.96           N
ATOM   2673  CA  PRO A 182      -8.007   8.983  11.048  1.00 91.96           C
ATOM   2674  C   PRO A 182      -6.563   9.096  11.510  1.00 91.96           C
ATOM   2675  O   PRO A 182      -6.300   9.495  12.644  1.00 91.96           O
ATOM   2676  HA  PRO A 182      -8.584   9.552  11.777  1.00 91.96           H
ATOM   2677  CB  PRO A 182      -8.446   7.525  10.907  1.00 91.96           C
ATOM   2678 1HB  PRO A 182      -7.606   6.875  10.659  1.00 91.96           H
ATOM   2679 2HB  PRO A 182      -8.878   7.145  11.833  1.00 91.96           H
ATOM   2680  CG  PRO A 182      -9.474   7.572   9.783  1.00 91.96           C
ATOM   2681 1HG  PRO A 182      -9.620   6.593   9.327  1.00 91.96           H
ATOM   2682 2HG  PRO A 182     -10.452   7.892  10.143  1.00 91.96           H
ATOM   2683  CD  PRO A 182      -8.867   8.571   8.811  1.00 91.96           C
ATOM   2684 1HD  PRO A 182      -8.155   8.097   8.136  1.00 91.96           H
ATOM   2685 2HD  PRO A 182      -9.628   9.041   8.187  1.00 91.96           H
ATOM   2686  N   GLU A 183      -5.658   8.738  10.612  1.00 92.56           N
ATOM   2687  CA  GLU A 183      -4.241   8.741  10.934  1.00 92.56           C
ATOM   2688  C   GLU A 183      -3.782  10.154  11.298  1.00 92.56           C
ATOM   2689  O   GLU A 183      -2.978  10.334  12.211  1.00 92.56           O
ATOM   2690  HA  GLU A 183      -4.140   8.085  11.799  1.00 92.56           H
ATOM   2691  CB  GLU A 183      -3.414   8.176   9.778  1.00 92.56           C
ATOM   2692 1HB  GLU A 183      -3.820   8.528   8.830  1.00 92.56           H
ATOM   2693 2HB  GLU A 183      -2.364   8.432   9.918  1.00 92.56           H
ATOM   2694  CG  GLU A 183      -3.485   6.648   9.747  1.00 92.56           C
ATOM   2695 1HG  GLU A 183      -2.704   6.257   9.095  1.00 92.56           H
ATOM   2696 2HG  GLU A 183      -3.296   6.252  10.745  1.00 92.56           H
ATOM   2697  CD  GLU A 183      -4.854   6.172   9.255  1.00 92.56           C
ATOM   2698  OE1 GLU A 183      -5.110   4.955   9.380  1.00 92.56           O
ATOM   2699  OE2 GLU A 183      -5.612   7.037   8.766  1.00 92.56           O
ATOM   2700  HN  GLU A 183      -5.878   8.450   9.680  1.00 92.56           H
ATOM   2701  N   ILE A 184      -4.313  11.121  10.564  1.00 94.67           N
ATOM   2702  CA  ILE A 184      -3.885  12.501  10.721  1.00 94.67           C
ATOM   2703  C   ILE A 184      -4.289  13.001  12.109  1.00 94.67           C
ATOM   2704  O   ILE A 184      -3.564  13.778  12.729  1.00 94.67           O
ATOM   2705  HA  ILE A 184      -2.797  12.515  10.652  1.00 94.67           H
ATOM   2706  CB  ILE A 184      -4.422  13.362   9.576  1.00 94.67           C
ATOM   2707  HB  ILE A 184      -5.504  13.235   9.532  1.00 94.67           H
ATOM   2708  CG1 ILE A 184      -3.857  12.901   8.231  1.00 94.67           C
ATOM   2709 1HG1 ILE A 184      -2.785  13.093   8.198  1.00 94.67           H
ATOM   2710 2HG1 ILE A 184      -3.992  11.824   8.126  1.00 94.67           H
ATOM   2711  CG2 ILE A 184      -4.151  14.846   9.833  1.00 94.67           C
ATOM   2712 1HG2 ILE A 184      -4.641  15.150  10.758  1.00 94.67           H
ATOM   2713 2HG2 ILE A 184      -3.077  15.010   9.920  1.00 94.67           H
ATOM   2714 3HG2 ILE A 184      -4.544  15.435   9.004  1.00 94.67           H
ATOM   2715  CD1 ILE A 184      -4.546  13.622   7.071  1.00 94.67           C
ATOM   2716 1HD1 ILE A 184      -5.615  13.408   7.093  1.00 94.67           H
ATOM   2717 2HD1 ILE A 184      -4.388  14.697   7.166  1.00 94.67           H
ATOM   2718 3HD1 ILE A 184      -4.126  13.276   6.127  1.00 94.67           H
ATOM   2719  HN  ILE A 184      -5.022  10.975   9.874  1.00 94.67           H
ATOM   2720  N   LEU A 185      -5.446  12.535  12.557  1.00 93.90           N
ATOM   2721  CA  LEU A 185      -6.049  13.068  13.767  1.00 93.90           C
ATOM   2722  C   LEU A 185      -5.299  12.527  14.986  1.00 93.90           C
ATOM   2723  O   LEU A 185      -4.857  13.295  15.839  1.00 93.90           O
ATOM   2724  HA  LEU A 185      -5.931  14.151  13.742  1.00 93.90           H
ATOM   2725  CB  LEU A 185      -7.551  12.776  13.790  1.00 93.90           C
ATOM   2726 1HB  LEU A 185      -7.699  11.719  13.572  1.00 93.90           H
ATOM   2727 2HB  LEU A 185      -7.918  12.947  14.802  1.00 93.90           H
ATOM   2728  CG  LEU A 185      -8.407  13.594  12.822  1.00 93.90           C
ATOM   2729  HG  LEU A 185      -8.097  13.354  11.805  1.00 93.90           H
ATOM   2730  CD1 LEU A 185      -9.885  13.217  12.945  1.00 93.90           C
ATOM   2731 1HD1 LEU A 185     -10.011  12.159  12.715  1.00 93.90           H
ATOM   2732 2HD1 LEU A 185     -10.226  13.411  13.962  1.00 93.90           H
ATOM   2733 3HD1 LEU A 185     -10.471  13.813  12.245  1.00 93.90           H
ATOM   2734  CD2 LEU A 185      -8.180  15.094  13.021  1.00 93.90           C
ATOM   2735 1HD2 LEU A 185      -8.446  15.370  14.041  1.00 93.90           H
ATOM   2736 2HD2 LEU A 185      -7.130  15.329  12.843  1.00 93.90           H
ATOM   2737 3HD2 LEU A 185      -8.801  15.652  12.320  1.00 93.90           H
ATOM   2738  HN  LEU A 185      -5.967  11.809  12.109  1.00 93.90           H
ATOM   2739  N   TYR A 186      -5.178  11.208  15.030  1.00 92.75           N
ATOM   2740  CA  TYR A 186      -4.855  10.527  16.272  1.00 92.75           C
ATOM   2741  C   TYR A 186      -3.352  10.259  16.376  1.00 92.75           C
ATOM   2742  O   TYR A 186      -2.864   9.833  17.421  1.00 92.75           O
ATOM   2743  HA  TYR A 186      -5.160  11.170  17.098  1.00 92.75           H
ATOM   2744  CB  TYR A 186      -5.597   9.189  16.225  1.00 92.75           C
ATOM   2745 1HB  TYR A 186      -5.253   8.625  15.358  1.00 92.75           H
ATOM   2746 2HB  TYR A 186      -5.333   8.608  17.108  1.00 92.75           H
ATOM   2747  CG  TYR A 186      -7.119   9.325  16.157  1.00 92.75           C
ATOM   2748  CD1 TYR A 186      -7.781  10.133  17.058  1.00 92.75           C
ATOM   2749  HD1 TYR A 186      -7.219  10.676  17.818  1.00 92.75           H
ATOM   2750  CD2 TYR A 186      -7.830   8.638  15.194  1.00 92.75           C
ATOM   2751  HD2 TYR A 186      -7.307   7.999  14.482  1.00 92.75           H
ATOM   2752  CE1 TYR A 186      -9.214  10.260  16.994  1.00 92.75           C
ATOM   2753  HE1 TYR A 186      -9.750  10.896  17.699  1.00 92.75           H
ATOM   2754  CE2 TYR A 186      -9.263   8.765  15.129  1.00 92.75           C
ATOM   2755  HE2 TYR A 186      -9.837   8.228  14.374  1.00 92.75           H
ATOM   2756  CZ  TYR A 186      -9.884   9.570  16.032  1.00 92.75           C
ATOM   2757  OH  TYR A 186     -11.238   9.690  15.972  1.00 92.75           O
ATOM   2758  HH  TYR A 186     -11.572   9.353  15.092  1.00 92.75           H
ATOM   2759  HN  TYR A 186      -5.297  10.609  14.238  1.00 92.75           H
ATOM   2760  N   SER A 187      -2.660  10.520  15.276  1.00 93.37           N
ATOM   2761  CA  SER A 187      -1.212  10.399  15.257  1.00 93.37           C
ATOM   2762  C   SER A 187      -0.585  11.474  16.148  1.00 93.37           C
ATOM   2763  O   SER A 187      -0.768  12.666  15.910  1.00 93.37           O
ATOM   2764  HA  SER A 187      -1.000   9.405  15.651  1.00 93.37           H
ATOM   2765  CB  SER A 187      -0.669  10.508  13.831  1.00 93.37           C
ATOM   2766 1HB  SER A 187      -0.999  11.448  13.389  1.00 93.37           H
ATOM   2767 2HB  SER A 187       0.421  10.535  13.859  1.00 93.37           H
ATOM   2768  OG  SER A 187      -1.096   9.423  13.012  1.00 93.37           O
ATOM   2769  HG  SER A 187      -1.600   9.769  12.221  1.00 93.37           H
ATOM   2770  HN  SER A 187      -3.071  10.809  14.412  1.00 93.37           H
ATOM   2771  N   GLN A 188       0.142  11.012  17.155  1.00 92.51           N
ATOM   2772  CA  GLN A 188       0.908  11.913  17.999  1.00 92.51           C
ATOM   2773  C   GLN A 188       2.172  11.217  18.508  1.00 92.51           C
ATOM   2774  O   GLN A 188       2.350  10.018  18.302  1.00 92.51           O
ATOM   2775  HA  GLN A 188       1.180  12.751  17.357  1.00 92.51           H
ATOM   2776  CB  GLN A 188       0.059  12.428  19.164  1.00 92.51           C
ATOM   2777 1HB  GLN A 188       0.612  13.191  19.712  1.00 92.51           H
ATOM   2778 2HB  GLN A 188      -0.843  12.904  18.778  1.00 92.51           H
ATOM   2779  CG  GLN A 188      -0.323  11.289  20.110  1.00 92.51           C
ATOM   2780 1HG  GLN A 188      -0.867  10.521  19.559  1.00 92.51           H
ATOM   2781 2HG  GLN A 188       0.579  10.820  20.503  1.00 92.51           H
ATOM   2782  CD  GLN A 188      -1.184  11.801  21.266  1.00 92.51           C
ATOM   2783  OE1 GLN A 188      -1.789  12.859  21.202  1.00 92.51           O
ATOM   2784  NE2 GLN A 188      -1.205  10.995  22.324  1.00 92.51           N
ATOM   2785 1HE2 GLN A 188      -0.685  10.141  22.312  1.00 92.51           H
ATOM   2786 2HE2 GLN A 188      -1.740  11.244  23.131  1.00 92.51           H
ATOM   2787  HN  GLN A 188       0.211  10.045  17.397  1.00 92.51           H
ATOM   2788  N   ILE A 189       3.017  12.000  19.163  1.00 92.31           N
ATOM   2789  CA  ILE A 189       4.218  11.458  19.775  1.00 92.31           C
ATOM   2790  C   ILE A 189       3.930  11.119  21.239  1.00 92.31           C
ATOM   2791  O   ILE A 189       3.426  11.956  21.986  1.00 92.31           O
ATOM   2792  HA  ILE A 189       4.465  10.536  19.249  1.00 92.31           H
ATOM   2793  CB  ILE A 189       5.395  12.417  19.586  1.00 92.31           C
ATOM   2794  HB  ILE A 189       5.131  13.375  20.032  1.00 92.31           H
ATOM   2795  CG1 ILE A 189       5.665  12.668  18.101  1.00 92.31           C
ATOM   2796 1HG1 ILE A 189       6.042  11.757  17.637  1.00 92.31           H
ATOM   2797 2HG1 ILE A 189       4.732  12.920  17.596  1.00 92.31           H
ATOM   2798  CG2 ILE A 189       6.640  11.907  20.316  1.00 92.31           C
ATOM   2799 1HG2 ILE A 189       6.427  11.822  21.381  1.00 92.31           H
ATOM   2800 2HG2 ILE A 189       6.918  10.930  19.921  1.00 92.31           H
ATOM   2801 3HG2 ILE A 189       7.462  12.607  20.165  1.00 92.31           H
ATOM   2802  CD1 ILE A 189       6.676  13.800  17.911  1.00 92.31           C
ATOM   2803 1HD1 ILE A 189       6.284  14.716  18.355  1.00 92.31           H
ATOM   2804 2HD1 ILE A 189       7.615  13.534  18.396  1.00 92.31           H
ATOM   2805 3HD1 ILE A 189       6.849  13.958  16.846  1.00 92.31           H
ATOM   2806  HN  ILE A 189       2.892  12.986  19.277  1.00 92.31           H
ATOM   2807  N   LYS A 190       4.263   9.890  21.605  1.00 88.12           N
ATOM   2808  CA  LYS A 190       4.169   9.471  22.993  1.00 88.12           C
ATOM   2809  C   LYS A 190       5.573   9.199  23.536  1.00 88.12           C
ATOM   2810  O   LYS A 190       6.375   8.530  22.886  1.00 88.12           O
ATOM   2811  HA  LYS A 190       3.736  10.298  23.555  1.00 88.12           H
ATOM   2812  CB  LYS A 190       3.216   8.282  23.130  1.00 88.12           C
ATOM   2813 1HB  LYS A 190       2.254   8.528  22.680  1.00 88.12           H
ATOM   2814 2HB  LYS A 190       3.613   7.427  22.583  1.00 88.12           H
ATOM   2815  CG  LYS A 190       3.016   7.906  24.600  1.00 88.12           C
ATOM   2816 1HG  LYS A 190       3.964   7.580  25.027  1.00 88.12           H
ATOM   2817 2HG  LYS A 190       2.696   8.783  25.163  1.00 88.12           H
ATOM   2818  CD  LYS A 190       1.976   6.793  24.744  1.00 88.12           C
ATOM   2819 1HD  LYS A 190       0.975   7.207  24.619  1.00 88.12           H
ATOM   2820 2HD  LYS A 190       2.116   6.054  23.955  1.00 88.12           H
ATOM   2821  CE  LYS A 190       2.086   6.114  26.111  1.00 88.12           C
ATOM   2822 1HE  LYS A 190       3.128   6.088  26.428  1.00 88.12           H
ATOM   2823 2HE  LYS A 190       1.541   6.693  26.856  1.00 88.12           H
ATOM   2824  NZ  LYS A 190       1.545   4.737  26.051  1.00 88.12           N
ATOM   2825 1HZ  LYS A 190       1.782   4.244  26.904  1.00 88.12           H
ATOM   2826 2HZ  LYS A 190       0.537   4.774  25.950  1.00 88.12           H
ATOM   2827 3HZ  LYS A 190       1.947   4.251  25.257  1.00 88.12           H
ATOM   2828  HN  LYS A 190       4.592   9.188  20.973  1.00 88.12           H
ATOM   2829  N   GLU A 191       5.828   9.731  24.722  1.00 84.57           N
ATOM   2830  CA  GLU A 191       7.090   9.484  25.398  1.00 84.57           C
ATOM   2831  C   GLU A 191       6.939   8.342  26.405  1.00 84.57           C
ATOM   2832  O   GLU A 191       6.042   8.367  27.247  1.00 84.57           O
ATOM   2833  HA  GLU A 191       7.788   9.194  24.612  1.00 84.57           H
ATOM   2834  CB  GLU A 191       7.604  10.753  26.081  1.00 84.57           C
ATOM   2835 1HB  GLU A 191       6.791  11.231  26.627  1.00 84.57           H
ATOM   2836 2HB  GLU A 191       8.461  10.511  26.709  1.00 84.57           H
ATOM   2837  CG  GLU A 191       8.099  11.769  25.049  1.00 84.57           C
ATOM   2838 1HG  GLU A 191       8.853  11.307  24.412  1.00 84.57           H
ATOM   2839 2HG  GLU A 191       7.275  12.067  24.403  1.00 84.57           H
ATOM   2840  CD  GLU A 191       8.690  13.003  25.735  1.00 84.57           C
ATOM   2841  OE1 GLU A 191       9.161  13.892  24.994  1.00 84.57           O
ATOM   2842  OE2 GLU A 191       8.656  13.029  26.984  1.00 84.57           O
ATOM   2843  HN  GLU A 191       5.191  10.320  25.219  1.00 84.57           H
ATOM   2844  N   GLU A 192       7.829   7.368  26.285  1.00 77.07           N
ATOM   2845  CA  GLU A 192       7.737   6.166  27.096  1.00 77.07           C
ATOM   2846  C   GLU A 192       9.126   5.739  27.572  1.00 77.07           C
ATOM   2847  O   GLU A 192       9.975   5.363  26.764  1.00 77.07           O
ATOM   2848  HA  GLU A 192       7.121   6.441  27.953  1.00 77.07           H
ATOM   2849  CB  GLU A 192       7.049   5.037  26.327  1.00 77.07           C
ATOM   2850 1HB  GLU A 192       6.020   5.319  26.102  1.00 77.07           H
ATOM   2851 2HB  GLU A 192       7.632   4.790  25.439  1.00 77.07           H
ATOM   2852  CG  GLU A 192       6.983   3.761  27.168  1.00 77.07           C
ATOM   2853 1HG  GLU A 192       7.483   2.948  26.641  1.00 77.07           H
ATOM   2854 2HG  GLU A 192       7.519   3.911  28.105  1.00 77.07           H
ATOM   2855  CD  GLU A 192       5.533   3.371  27.460  1.00 77.07           C
ATOM   2856  OE1 GLU A 192       5.314   2.755  28.526  1.00 77.07           O
ATOM   2857  OE2 GLU A 192       4.675   3.698  26.611  1.00 77.07           O
ATOM   2858  HN  GLU A 192       8.601   7.391  25.650  1.00 77.07           H
ATOM   2859  N   SER A 193       9.317   5.810  28.881  1.00 72.93           N
ATOM   2860  CA  SER A 193      10.546   5.326  29.486  1.00 72.93           C
ATOM   2861  C   SER A 193      11.744   6.092  28.921  1.00 72.93           C
ATOM   2862  O   SER A 193      12.850   5.558  28.852  1.00 72.93           O
ATOM   2863  HA  SER A 193      10.438   5.520  30.554  1.00 72.93           H
ATOM   2864  CB  SER A 193      10.720   3.824  29.256  1.00 72.93           C
ATOM   2865 1HB  SER A 193      11.111   3.654  28.253  1.00 72.93           H
ATOM   2866 2HB  SER A 193      11.458   3.432  29.956  1.00 72.93           H
ATOM   2867  OG  SER A 193       9.494   3.114  29.413  1.00 72.93           O
ATOM   2868  HG  SER A 193       9.620   2.154  29.165  1.00 72.93           H
ATOM   2869  HN  SER A 193       8.650   6.188  29.524  1.00 72.93           H
ATOM   2870  N   GLY A 194      11.483   7.331  28.530  1.00 76.33           N
ATOM   2871  CA  GLY A 194      12.523   8.172  27.963  1.00 76.33           C
ATOM   2872  C   GLY A 194      12.689   7.905  26.465  1.00 76.33           C
ATOM   2873  O   GLY A 194      13.625   8.402  25.842  1.00 76.33           O
ATOM   2874 1HA  GLY A 194      12.276   9.221  28.123  1.00 76.33           H
ATOM   2875 2HA  GLY A 194      13.467   7.985  28.476  1.00 76.33           H
ATOM   2876  HN  GLY A 194      10.582   7.760  28.595  1.00 76.33           H
ATOM   2877  N   ILE A 195      11.765   7.119  25.931  1.00 84.24           N
ATOM   2878  CA  ILE A 195      11.758   6.834  24.506  1.00 84.24           C
ATOM   2879  C   ILE A 195      10.551   7.517  23.860  1.00 84.24           C
ATOM   2880  O   ILE A 195       9.415   7.313  24.287  1.00 84.24           O
ATOM   2881  HA  ILE A 195      12.665   7.264  24.083  1.00 84.24           H
ATOM   2882  CB  ILE A 195      11.814   5.325  24.262  1.00 84.24           C
ATOM   2883  HB  ILE A 195      10.993   4.859  24.807  1.00 84.24           H
ATOM   2884  CG1 ILE A 195      13.113   4.729  24.808  1.00 84.24           C
ATOM   2885 1HG1 ILE A 195      13.947   5.019  24.168  1.00 84.24           H
ATOM   2886 2HG1 ILE A 195      13.316   5.136  25.798  1.00 84.24           H
ATOM   2887  CG2 ILE A 195      11.614   5.002  22.780  1.00 84.24           C
ATOM   2888 1HG2 ILE A 195      10.641   5.372  22.456  1.00 84.24           H
ATOM   2889 2HG2 ILE A 195      12.398   5.480  22.194  1.00 84.24           H
ATOM   2890 3HG2 ILE A 195      11.658   3.922  22.634  1.00 84.24           H
ATOM   2891  CD1 ILE A 195      13.028   3.203  24.884  1.00 84.24           C
ATOM   2892 1HD1 ILE A 195      12.208   2.918  25.543  1.00 84.24           H
ATOM   2893 2HD1 ILE A 195      12.849   2.799  23.887  1.00 84.24           H
ATOM   2894 3HD1 ILE A 195      13.964   2.806  25.275  1.00 84.24           H
ATOM   2895  HN  ILE A 195      11.032   6.682  26.453  1.00 84.24           H
ATOM   2896  N   ALA A 196      10.838   8.314  22.842  1.00 90.34           N
ATOM   2897  CA  ALA A 196       9.784   8.948  22.067  1.00 90.34           C
ATOM   2898  C   ALA A 196       9.302   7.982  20.983  1.00 90.34           C
ATOM   2899  O   ALA A 196      10.108   7.433  20.233  1.00 90.34           O
ATOM   2900  HA  ALA A 196       8.957   9.162  22.745  1.00 90.34           H
ATOM   2901  CB  ALA A 196      10.299  10.266  21.487  1.00 90.34           C
ATOM   2902 1HB  ALA A 196      10.601  10.928  22.299  1.00 90.34           H
ATOM   2903 2HB  ALA A 196      11.155  10.069  20.841  1.00 90.34           H
ATOM   2904 3HB  ALA A 196       9.509  10.741  20.906  1.00 90.34           H
ATOM   2905  HN  ALA A 196      11.768   8.529  22.544  1.00 90.34           H
ATOM   2906  N   ILE A 197       7.990   7.804  20.935  1.00 89.65           N
ATOM   2907  CA  ILE A 197       7.394   6.891  19.973  1.00 89.65           C
ATOM   2908  C   ILE A 197       6.296   7.621  19.198  1.00 89.65           C
ATOM   2909  O   ILE A 197       5.430   8.261  19.793  1.00 89.65           O
ATOM   2910  HA  ILE A 197       8.176   6.599  19.272  1.00 89.65           H
ATOM   2911  CB  ILE A 197       6.912   5.618  20.671  1.00 89.65           C
ATOM   2912  HB  ILE A 197       6.205   5.903  21.451  1.00 89.65           H
ATOM   2913  CG1 ILE A 197       8.073   4.895  21.356  1.00 89.65           C
ATOM   2914 1HG1 ILE A 197       8.765   4.516  20.604  1.00 89.65           H
ATOM   2915 2HG1 ILE A 197       8.629   5.598  21.976  1.00 89.65           H
ATOM   2916  CG2 ILE A 197       6.165   4.707  19.695  1.00 89.65           C
ATOM   2917 1HG2 ILE A 197       5.300   5.235  19.295  1.00 89.65           H
ATOM   2918 2HG2 ILE A 197       6.830   4.427  18.878  1.00 89.65           H
ATOM   2919 3HG2 ILE A 197       5.833   3.810  20.217  1.00 89.65           H
ATOM   2920  CD1 ILE A 197       7.566   3.737  22.218  1.00 89.65           C
ATOM   2921 1HD1 ILE A 197       6.893   4.122  22.985  1.00 89.65           H
ATOM   2922 2HD1 ILE A 197       7.031   3.024  21.591  1.00 89.65           H
ATOM   2923 3HD1 ILE A 197       8.412   3.240  22.694  1.00 89.65           H
ATOM   2924  HN  ILE A 197       7.340   8.268  21.536  1.00 89.65           H
ATOM   2925  N   CYS A 198       6.367   7.501  17.880  1.00 92.20           N
ATOM   2926  CA  CYS A 198       5.291   7.976  17.026  1.00 92.20           C
ATOM   2927  C   CYS A 198       4.197   6.907  16.993  1.00 92.20           C
ATOM   2928  O   CYS A 198       4.387   5.836  16.417  1.00 92.20           O
ATOM   2929  HA  CYS A 198       4.919   8.897  17.475  1.00 92.20           H
ATOM   2930  CB  CYS A 198       5.794   8.322  15.623  1.00 92.20           C
ATOM   2931 1HB  CYS A 198       6.414   9.217  15.661  1.00 92.20           H
ATOM   2932 2HB  CYS A 198       6.420   7.515  15.243  1.00 92.20           H
ATOM   2933  SG  CYS A 198       4.375   8.592  14.499  1.00 92.20           S
ATOM   2934  HN  CYS A 198       7.139   7.089  17.397  1.00 92.20           H
ATOM   2935  N   THR A 199       3.075   7.234  17.618  1.00 91.58           N
ATOM   2936  CA  THR A 199       1.964   6.301  17.698  1.00 91.58           C
ATOM   2937  C   THR A 199       0.636   7.037  17.511  1.00 91.58           C
ATOM   2938  O   THR A 199       0.592   8.266  17.547  1.00 91.58           O
ATOM   2939  HA  THR A 199       2.053   5.589  16.878  1.00 91.58           H
ATOM   2940  CB  THR A 199       2.065   5.560  19.033  1.00 91.58           C
ATOM   2941  HB  THR A 199       3.091   5.247  19.228  1.00 91.58           H
ATOM   2942  OG1 THR A 199       1.112   4.507  18.918  1.00 91.58           O
ATOM   2943  HG1 THR A 199       1.259   3.832  19.641  1.00 91.58           H
ATOM   2944  CG2 THR A 199       1.555   6.397  20.208  1.00 91.58           C
ATOM   2945 1HG2 THR A 199       0.508   6.653  20.044  1.00 91.58           H
ATOM   2946 2HG2 THR A 199       2.145   7.310  20.286  1.00 91.58           H
ATOM   2947 3HG2 THR A 199       1.649   5.824  21.130  1.00 91.58           H
ATOM   2948  HN  THR A 199       2.920   8.116  18.063  1.00 91.58           H
ATOM   2949  N   MET A 200      -0.415   6.254  17.314  1.00 91.87           N
ATOM   2950  CA  MET A 200      -1.767   6.775  17.426  1.00 91.87           C
ATOM   2951  C   MET A 200      -2.276   6.674  18.865  1.00 91.87           C
ATOM   2952  O   MET A 200      -2.049   5.671  19.539  1.00 91.87           O
ATOM   2953  HA  MET A 200      -1.704   7.821  17.127  1.00 91.87           H
ATOM   2954  CB  MET A 200      -2.696   5.986  16.499  1.00 91.87           C
ATOM   2955 1HB  MET A 200      -2.616   4.922  16.719  1.00 91.87           H
ATOM   2956 2HB  MET A 200      -3.730   6.274  16.686  1.00 91.87           H
ATOM   2957  CG  MET A 200      -2.348   6.238  15.031  1.00 91.87           C
ATOM   2958 1HG  MET A 200      -2.307   7.310  14.837  1.00 91.87           H
ATOM   2959 2HG  MET A 200      -1.359   5.836  14.809  1.00 91.87           H
ATOM   2960  SD  MET A 200      -3.567   5.474  13.975  1.00 91.87           S
ATOM   2961  CE  MET A 200      -3.450   3.784  14.539  1.00 91.87           C
ATOM   2962 1HE  MET A 200      -2.436   3.418  14.381  1.00 91.87           H
ATOM   2963 2HE  MET A 200      -3.692   3.738  15.600  1.00 91.87           H
ATOM   2964 3HE  MET A 200      -4.151   3.165  13.979  1.00 91.87           H
ATOM   2965  HN  MET A 200      -0.354   5.283  17.083  1.00 91.87           H
ATOM   2966  N   VAL A 201      -2.955   7.728  19.294  1.00 92.28           N
ATOM   2967  CA  VAL A 201      -3.559   7.742  20.615  1.00 92.28           C
ATOM   2968  C   VAL A 201      -5.057   8.023  20.484  1.00 92.28           C
ATOM   2969  O   VAL A 201      -5.458   8.964  19.800  1.00 92.28           O
ATOM   2970  HA  VAL A 201      -3.425   6.751  21.049  1.00 92.28           H
ATOM   2971  CB  VAL A 201      -2.837   8.753  21.509  1.00 92.28           C
ATOM   2972  HB  VAL A 201      -2.942   9.738  21.054  1.00 92.28           H
ATOM   2973  CG1 VAL A 201      -3.474   8.808  22.899  1.00 92.28           C
ATOM   2974 1HG1 VAL A 201      -4.519   9.105  22.809  1.00 92.28           H
ATOM   2975 2HG1 VAL A 201      -3.415   7.824  23.365  1.00 92.28           H
ATOM   2976 3HG1 VAL A 201      -2.942   9.533  23.514  1.00 92.28           H
ATOM   2977  CG2 VAL A 201      -1.344   8.434  21.602  1.00 92.28           C
ATOM   2978 1HG2 VAL A 201      -1.211   7.437  22.023  1.00 92.28           H
ATOM   2979 2HG2 VAL A 201      -0.902   8.470  20.607  1.00 92.28           H
ATOM   2980 3HG2 VAL A 201      -0.855   9.167  22.244  1.00 92.28           H
ATOM   2981  HN  VAL A 201      -3.095   8.559  18.756  1.00 92.28           H
ATOM   2982  N   TYR A 202      -5.844   7.191  21.150  1.00 91.20           N
ATOM   2983  CA  TYR A 202      -7.290   7.295  21.060  1.00 91.20           C
ATOM   2984  C   TYR A 202      -7.869   7.971  22.304  1.00 91.20           C
ATOM   2985  O   TYR A 202      -7.486   7.646  23.427  1.00 91.20           O
ATOM   2986  HA  TYR A 202      -7.531   7.896  20.184  1.00 91.20           H
ATOM   2987  CB  TYR A 202      -7.812   5.859  20.985  1.00 91.20           C
ATOM   2988 1HB  TYR A 202      -7.442   5.302  21.846  1.00 91.20           H
ATOM   2989 2HB  TYR A 202      -8.900   5.874  21.060  1.00 91.20           H
ATOM   2990  CG  TYR A 202      -7.414   5.118  19.707  1.00 91.20           C
ATOM   2991  CD1 TYR A 202      -8.161   5.273  18.558  1.00 91.20           C
ATOM   2992  HD1 TYR A 202      -9.035   5.924  18.560  1.00 91.20           H
ATOM   2993  CD2 TYR A 202      -6.307   4.293  19.704  1.00 91.20           C
ATOM   2994  HD2 TYR A 202      -5.717   4.170  20.612  1.00 91.20           H
ATOM   2995  CE1 TYR A 202      -7.786   4.576  17.355  1.00 91.20           C
ATOM   2996  HE1 TYR A 202      -8.368   4.690  16.440  1.00 91.20           H
ATOM   2997  CE2 TYR A 202      -5.932   3.596  18.502  1.00 91.20           C
ATOM   2998  HE2 TYR A 202      -5.060   2.942  18.486  1.00 91.20           H
ATOM   2999  CZ  TYR A 202      -6.690   3.772  17.386  1.00 91.20           C
ATOM   3000  OH  TYR A 202      -6.335   3.113  16.250  1.00 91.20           O
ATOM   3001  HH  TYR A 202      -5.688   2.382  16.467  1.00 91.20           H
ATOM   3002  HN  TYR A 202      -5.509   6.457  21.741  1.00 91.20           H
ATOM   3003  N   PRO A 203      -8.799   8.920  22.130  1.00 83.15           N
ATOM   3004  CA  PRO A 203      -9.271   9.731  23.255  1.00 83.15           C
ATOM   3005  C   PRO A 203     -10.086   8.919  24.249  1.00 83.15           C
ATOM   3006  O   PRO A 203     -10.769   7.970  23.869  1.00 83.15           O
ATOM   3007  HA  PRO A 203      -8.424  10.111  23.826  1.00 83.15           H
ATOM   3008  CB  PRO A 203     -10.111  10.822  22.588  1.00 83.15           C
ATOM   3009 1HB  PRO A 203     -10.941  11.133  23.223  1.00 83.15           H
ATOM   3010 2HB  PRO A 203      -9.519  11.713  22.380  1.00 83.15           H
ATOM   3011  CG  PRO A 203     -10.596  10.174  21.323  1.00 83.15           C
ATOM   3012 1HG  PRO A 203     -11.500   9.592  21.500  1.00 83.15           H
ATOM   3013 2HG  PRO A 203     -10.840  10.920  20.567  1.00 83.15           H
ATOM   3014  CD  PRO A 203      -9.467   9.295  20.870  1.00 83.15           C
ATOM   3015 1HD  PRO A 203      -9.831   8.420  20.332  1.00 83.15           H
ATOM   3016 2HD  PRO A 203      -8.790   9.824  20.199  1.00 83.15           H
ATOM   3017  N   SER A 204      -9.991   9.319  25.509  1.00 71.07           N
ATOM   3018  CA  SER A 204     -10.162   8.382  26.606  1.00 71.07           C
ATOM   3019  C   SER A 204     -11.509   7.667  26.478  1.00 71.07           C
ATOM   3020  O   SER A 204     -11.561   6.439  26.420  1.00 71.07           O
ATOM   3021  HA  SER A 204      -9.341   7.672  26.509  1.00 71.07           H
ATOM   3022  CB  SER A 204     -10.064   9.092  27.957  1.00 71.07           C
ATOM   3023 1HB  SER A 204     -10.419   8.426  28.744  1.00 71.07           H
ATOM   3024 2HB  SER A 204      -9.020   9.315  28.175  1.00 71.07           H
ATOM   3025  OG  SER A 204     -10.821  10.299  27.982  1.00 71.07           O
ATOM   3026  HG  SER A 204     -11.751  10.114  28.301  1.00 71.07           H
ATOM   3027  HN  SER A 204      -9.802  10.262  25.784  1.00 71.07           H
ATOM   3028  N   ASP A 205     -12.565   8.465  26.439  1.00 70.34           N
ATOM   3029  CA  ASP A 205     -13.870   8.002  26.880  1.00 70.34           C
ATOM   3030  C   ASP A 205     -14.242   6.732  26.112  1.00 70.34           C
ATOM   3031  O   ASP A 205     -14.595   5.719  26.714  1.00 70.34           O
ATOM   3032  HA  ASP A 205     -13.765   7.826  27.951  1.00 70.34           H
ATOM   3033  CB  ASP A 205     -14.948   9.053  26.608  1.00 70.34           C
ATOM   3034 1HB  ASP A 205     -14.858   9.414  25.584  1.00 70.34           H
ATOM   3035 2HB  ASP A 205     -15.935   8.599  26.700  1.00 70.34           H
ATOM   3036  CG  ASP A 205     -14.829  10.227  27.581  1.00 70.34           C
ATOM   3037  OD1 ASP A 205     -14.148  10.041  28.613  1.00 70.34           O
ATOM   3038  OD2 ASP A 205     -15.420  11.284  27.272  1.00 70.34           O
ATOM   3039  HN  ASP A 205     -12.540   9.411  26.115  1.00 70.34           H
ATOM   3040  N   GLU A 206     -14.150   6.828  24.794  1.00 83.91           N
ATOM   3041  CA  GLU A 206     -14.503   5.710  23.936  1.00 83.91           C
ATOM   3042  C   GLU A 206     -13.280   5.241  23.145  1.00 83.91           C
ATOM   3043  O   GLU A 206     -13.408   4.790  22.008  1.00 83.91           O
ATOM   3044  HA  GLU A 206     -14.832   4.920  24.611  1.00 83.91           H
ATOM   3045  CB  GLU A 206     -15.654   6.080  22.998  1.00 83.91           C
ATOM   3046 1HB  GLU A 206     -15.408   6.995  22.459  1.00 83.91           H
ATOM   3047 2HB  GLU A 206     -15.878   5.239  22.341  1.00 83.91           H
ATOM   3048  CG  GLU A 206     -16.934   6.364  23.786  1.00 83.91           C
ATOM   3049 1HG  GLU A 206     -16.834   5.978  24.801  1.00 83.91           H
ATOM   3050 2HG  GLU A 206     -17.084   7.440  23.868  1.00 83.91           H
ATOM   3051  CD  GLU A 206     -18.148   5.724  23.109  1.00 83.91           C
ATOM   3052  OE1 GLU A 206     -18.954   5.117  23.846  1.00 83.91           O
ATOM   3053  OE2 GLU A 206     -18.242   5.857  21.870  1.00 83.91           O
ATOM   3054  HN  GLU A 206     -13.842   7.649  24.313  1.00 83.91           H
ATOM   3055  N   SER A 207     -12.123   5.365  23.778  1.00 88.92           N
ATOM   3056  CA  SER A 207     -10.867   5.085  23.103  1.00 88.92           C
ATOM   3057  C   SER A 207     -10.907   3.688  22.481  1.00 88.92           C
ATOM   3058  O   SER A 207     -10.512   3.505  21.330  1.00 88.92           O
ATOM   3059  HA  SER A 207     -10.780   5.847  22.329  1.00 88.92           H
ATOM   3060  CB  SER A 207      -9.685   5.202  24.068  1.00 88.92           C
ATOM   3061 1HB  SER A 207      -8.790   4.796  23.596  1.00 88.92           H
ATOM   3062 2HB  SER A 207      -9.488   6.254  24.274  1.00 88.92           H
ATOM   3063  OG  SER A 207      -9.926   4.516  25.293  1.00 88.92           O
ATOM   3064  HG  SER A 207     -10.189   5.169  26.004  1.00 88.92           H
ATOM   3065  HN  SER A 207     -12.035   5.649  24.733  1.00 88.92           H
ATOM   3066  N   THR A 208     -11.389   2.737  23.268  1.00 89.96           N
ATOM   3067  CA  THR A 208     -11.371   1.344  22.857  1.00 89.96           C
ATOM   3068  C   THR A 208     -12.279   1.134  21.644  1.00 89.96           C
ATOM   3069  O   THR A 208     -11.888   0.483  20.676  1.00 89.96           O
ATOM   3070  HA  THR A 208     -10.357   1.091  22.545  1.00 89.96           H
ATOM   3071  CB  THR A 208     -11.763   0.489  24.064  1.00 89.96           C
ATOM   3072  HB  THR A 208     -11.772  -0.569  23.805  1.00 89.96           H
ATOM   3073  OG1 THR A 208     -13.012   1.031  24.482  1.00 89.96           O
ATOM   3074  HG1 THR A 208     -13.486   0.381  25.076  1.00 89.96           H
ATOM   3075  CG2 THR A 208     -10.839   0.712  25.264  1.00 89.96           C
ATOM   3076 1HG2 THR A 208     -10.882   1.759  25.565  1.00 89.96           H
ATOM   3077 2HG2 THR A 208      -9.817   0.455  24.988  1.00 89.96           H
ATOM   3078 3HG2 THR A 208     -11.162   0.082  26.092  1.00 89.96           H
ATOM   3079  HN  THR A 208     -11.785   2.906  24.171  1.00 89.96           H
ATOM   3080  N   LYS A 209     -13.474   1.699  21.735  1.00 91.45           N
ATOM   3081  CA  LYS A 209     -14.434   1.598  20.649  1.00 91.45           C
ATOM   3082  C   LYS A 209     -13.833   2.212  19.383  1.00 91.45           C
ATOM   3083  O   LYS A 209     -13.949   1.644  18.298  1.00 91.45           O
ATOM   3084  HA  LYS A 209     -14.612   0.538  20.467  1.00 91.45           H
ATOM   3085  CB  LYS A 209     -15.772   2.219  21.057  1.00 91.45           C
ATOM   3086 1HB  LYS A 209     -15.610   3.230  21.429  1.00 91.45           H
ATOM   3087 2HB  LYS A 209     -16.420   2.301  20.184  1.00 91.45           H
ATOM   3088  CG  LYS A 209     -16.461   1.377  22.133  1.00 91.45           C
ATOM   3089 1HG  LYS A 209     -16.562   0.349  21.787  1.00 91.45           H
ATOM   3090 2HG  LYS A 209     -15.843   1.352  23.031  1.00 91.45           H
ATOM   3091  CD  LYS A 209     -17.841   1.944  22.472  1.00 91.45           C
ATOM   3092 1HD  LYS A 209     -17.757   3.008  22.694  1.00 91.45           H
ATOM   3093 2HD  LYS A 209     -18.499   1.850  21.609  1.00 91.45           H
ATOM   3094  CE  LYS A 209     -18.454   1.215  23.669  1.00 91.45           C
ATOM   3095 1HE  LYS A 209     -18.685   0.185  23.396  1.00 91.45           H
ATOM   3096 2HE  LYS A 209     -17.734   1.174  24.486  1.00 91.45           H
ATOM   3097  NZ  LYS A 209     -19.685   1.902  24.120  1.00 91.45           N
ATOM   3098 1HZ  LYS A 209     -20.061   1.425  24.932  1.00 91.45           H
ATOM   3099 2HZ  LYS A 209     -19.466   2.862  24.365  1.00 91.45           H
ATOM   3100 3HZ  LYS A 209     -20.371   1.892  23.374  1.00 91.45           H
ATOM   3101  HN  LYS A 209     -13.789   2.217  22.530  1.00 91.45           H
ATOM   3102  N   LEU A 210     -13.202   3.363  19.564  1.00 92.49           N
ATOM   3103  CA  LEU A 210     -12.669   4.109  18.437  1.00 92.49           C
ATOM   3104  C   LEU A 210     -11.579   3.282  17.754  1.00 92.49           C
ATOM   3105  O   LEU A 210     -11.561   3.162  16.530  1.00 92.49           O
ATOM   3106  HA  LEU A 210     -13.484   4.259  17.729  1.00 92.49           H
ATOM   3107  CB  LEU A 210     -12.199   5.495  18.886  1.00 92.49           C
ATOM   3108 1HB  LEU A 210     -13.026   5.990  19.395  1.00 92.49           H
ATOM   3109 2HB  LEU A 210     -11.404   5.366  19.621  1.00 92.49           H
ATOM   3110  CG  LEU A 210     -11.689   6.421  17.780  1.00 92.49           C
ATOM   3111  HG  LEU A 210     -10.889   5.907  17.246  1.00 92.49           H
ATOM   3112  CD1 LEU A 210     -12.792   6.720  16.764  1.00 92.49           C
ATOM   3113 1HD1 LEU A 210     -13.131   5.789  16.311  1.00 92.49           H
ATOM   3114 2HD1 LEU A 210     -13.628   7.205  17.267  1.00 92.49           H
ATOM   3115 3HD1 LEU A 210     -12.403   7.381  15.989  1.00 92.49           H
ATOM   3116  CD2 LEU A 210     -11.089   7.699  18.369  1.00 92.49           C
ATOM   3117 1HD2 LEU A 210     -11.851   8.227  18.943  1.00 92.49           H
ATOM   3118 2HD2 LEU A 210     -10.255   7.442  19.022  1.00 92.49           H
ATOM   3119 3HD2 LEU A 210     -10.734   8.340  17.562  1.00 92.49           H
ATOM   3120  HN  LEU A 210     -13.055   3.786  20.458  1.00 92.49           H
ATOM   3121  N   LYS A 211     -10.695   2.732  18.574  1.00 92.54           N
ATOM   3122  CA  LYS A 211      -9.616   1.903  18.065  1.00 92.54           C
ATOM   3123  C   LYS A 211     -10.205   0.748  17.253  1.00 92.54           C
ATOM   3124  O   LYS A 211      -9.788   0.504  16.122  1.00 92.54           O
ATOM   3125  HA  LYS A 211      -9.014   2.522  17.400  1.00 92.54           H
ATOM   3126  CB  LYS A 211      -8.705   1.449  19.208  1.00 92.54           C
ATOM   3127 1HB  LYS A 211      -8.252   2.319  19.684  1.00 92.54           H
ATOM   3128 2HB  LYS A 211      -9.296   0.941  19.969  1.00 92.54           H
ATOM   3129  CG  LYS A 211      -7.609   0.513  18.696  1.00 92.54           C
ATOM   3130 1HG  LYS A 211      -8.050  -0.435  18.389  1.00 92.54           H
ATOM   3131 2HG  LYS A 211      -7.138   0.946  17.813  1.00 92.54           H
ATOM   3132  CD  LYS A 211      -6.552   0.264  19.774  1.00 92.54           C
ATOM   3133 1HD  LYS A 211      -6.169   1.217  20.139  1.00 92.54           H
ATOM   3134 2HD  LYS A 211      -7.007  -0.243  20.625  1.00 92.54           H
ATOM   3135  CE  LYS A 211      -5.399  -0.580  19.227  1.00 92.54           C
ATOM   3136 1HE  LYS A 211      -5.763  -1.570  18.953  1.00 92.54           H
ATOM   3137 2HE  LYS A 211      -5.004  -0.123  18.320  1.00 92.54           H
ATOM   3138  NZ  LYS A 211      -4.323  -0.703  20.236  1.00 92.54           N
ATOM   3139 1HZ  LYS A 211      -3.484  -1.062  19.794  1.00 92.54           H
ATOM   3140 2HZ  LYS A 211      -4.131   0.208  20.638  1.00 92.54           H
ATOM   3141 3HZ  LYS A 211      -4.618  -1.340  20.968  1.00 92.54           H
ATOM   3142  HN  LYS A 211     -10.709   2.846  19.568  1.00 92.54           H
ATOM   3143  N   SER A 212     -11.166   0.068  17.862  1.00 92.06           N
ATOM   3144  CA  SER A 212     -11.764  -1.101  17.240  1.00 92.06           C
ATOM   3145  C   SER A 212     -12.381  -0.719  15.893  1.00 92.06           C
ATOM   3146  O   SER A 212     -12.211  -1.431  14.904  1.00 92.06           O
ATOM   3147  HA  SER A 212     -10.944  -1.805  17.100  1.00 92.06           H
ATOM   3148  CB  SER A 212     -12.823  -1.727  18.150  1.00 92.06           C
ATOM   3149 1HB  SER A 212     -12.382  -1.947  19.122  1.00 92.06           H
ATOM   3150 2HB  SER A 212     -13.626  -1.009  18.320  1.00 92.06           H
ATOM   3151  OG  SER A 212     -13.366  -2.922  17.594  1.00 92.06           O
ATOM   3152  HG  SER A 212     -12.630  -3.565  17.384  1.00 92.06           H
ATOM   3153  HN  SER A 212     -11.534   0.304  18.761  1.00 92.06           H
ATOM   3154  N   ALA A 213     -13.084   0.404  15.897  1.00 92.52           N
ATOM   3155  CA  ALA A 213     -13.752   0.873  14.695  1.00 92.52           C
ATOM   3156  C   ALA A 213     -12.704   1.195  13.627  1.00 92.52           C
ATOM   3157  O   ALA A 213     -12.849   0.798  12.471  1.00 92.52           O
ATOM   3158  HA  ALA A 213     -14.391   0.067  14.334  1.00 92.52           H
ATOM   3159  CB  ALA A 213     -14.627   2.081  15.035  1.00 92.52           C
ATOM   3160 1HB  ALA A 213     -15.373   1.793  15.775  1.00 92.52           H
ATOM   3161 2HB  ALA A 213     -14.004   2.879  15.439  1.00 92.52           H
ATOM   3162 3HB  ALA A 213     -15.128   2.433  14.133  1.00 92.52           H
ATOM   3163  HN  ALA A 213     -13.200   0.988  16.700  1.00 92.52           H
ATOM   3164  N   VAL A 214     -11.673   1.910  14.051  1.00 91.00           N
ATOM   3165  CA  VAL A 214     -10.637   2.348  13.132  1.00 91.00           C
ATOM   3166  C   VAL A 214      -9.942   1.124  12.533  1.00 91.00           C
ATOM   3167  O   VAL A 214      -9.652   1.093  11.337  1.00 91.00           O
ATOM   3168  HA  VAL A 214     -11.123   2.904  12.329  1.00 91.00           H
ATOM   3169  CB  VAL A 214      -9.670   3.295  13.846  1.00 91.00           C
ATOM   3170  HB  VAL A 214      -9.400   2.842  14.799  1.00 91.00           H
ATOM   3171  CG1 VAL A 214      -8.387   3.483  13.034  1.00 91.00           C
ATOM   3172 1HG1 VAL A 214      -7.897   2.518  12.901  1.00 91.00           H
ATOM   3173 2HG1 VAL A 214      -8.632   3.904  12.059  1.00 91.00           H
ATOM   3174 3HG1 VAL A 214      -7.717   4.160  13.564  1.00 91.00           H
ATOM   3175  CG2 VAL A 214     -10.336   4.642  14.137  1.00 91.00           C
ATOM   3176 1HG2 VAL A 214     -10.649   5.103  13.200  1.00 91.00           H
ATOM   3177 2HG2 VAL A 214     -11.207   4.486  14.774  1.00 91.00           H
ATOM   3178 3HG2 VAL A 214      -9.627   5.295  14.645  1.00 91.00           H
ATOM   3179  HN  VAL A 214     -11.540   2.189  15.002  1.00 91.00           H
ATOM   3180  N   LEU A 215      -9.693   0.146  13.390  1.00 91.85           N
ATOM   3181  CA  LEU A 215      -9.033  -1.076  12.962  1.00 91.85           C
ATOM   3182  C   LEU A 215      -9.925  -1.808  11.958  1.00 91.85           C
ATOM   3183  O   LEU A 215      -9.448  -2.281  10.928  1.00 91.85           O
ATOM   3184  HA  LEU A 215      -8.110  -0.788  12.458  1.00 91.85           H
ATOM   3185  CB  LEU A 215      -8.641  -1.926  14.172  1.00 91.85           C
ATOM   3186 1HB  LEU A 215      -9.426  -1.836  14.923  1.00 91.85           H
ATOM   3187 2HB  LEU A 215      -8.615  -2.971  13.863  1.00 91.85           H
ATOM   3188  CG  LEU A 215      -7.303  -1.583  14.828  1.00 91.85           C
ATOM   3189  HG  LEU A 215      -7.224  -0.498  14.897  1.00 91.85           H
ATOM   3190  CD1 LEU A 215      -7.235  -2.132  16.255  1.00 91.85           C
ATOM   3191 1HD1 LEU A 215      -8.038  -1.697  16.850  1.00 91.85           H
ATOM   3192 2HD1 LEU A 215      -7.345  -3.216  16.233  1.00 91.85           H
ATOM   3193 3HD1 LEU A 215      -6.273  -1.874  16.698  1.00 91.85           H
ATOM   3194  CD2 LEU A 215      -6.132  -2.068  13.971  1.00 91.85           C
ATOM   3195 1HD2 LEU A 215      -6.194  -3.149  13.849  1.00 91.85           H
ATOM   3196 2HD2 LEU A 215      -6.174  -1.589  12.993  1.00 91.85           H
ATOM   3197 3HD2 LEU A 215      -5.192  -1.811  14.461  1.00 91.85           H
ATOM   3198  HN  LEU A 215      -9.935   0.177  14.360  1.00 91.85           H
ATOM   3199  N   THR A 216     -11.205  -1.878  12.294  1.00 92.62           N
ATOM   3200  CA  THR A 216     -12.162  -2.578  11.454  1.00 92.62           C
ATOM   3201  C   THR A 216     -12.204  -1.952  10.058  1.00 92.62           C
ATOM   3202  O   THR A 216     -12.226  -2.663   9.055  1.00 92.62           O
ATOM   3203  HA  THR A 216     -11.825  -3.607  11.332  1.00 92.62           H
ATOM   3204  CB  THR A 216     -13.516  -2.564  12.166  1.00 92.62           C
ATOM   3205  HB  THR A 216     -13.879  -1.544  12.292  1.00 92.62           H
ATOM   3206  OG1 THR A 216     -13.280  -3.286  13.372  1.00 92.62           O
ATOM   3207  HG1 THR A 216     -13.157  -2.649  14.134  1.00 92.62           H
ATOM   3208  CG2 THR A 216     -14.571  -3.396  11.435  1.00 92.62           C
ATOM   3209 1HG2 THR A 216     -14.237  -4.431  11.369  1.00 92.62           H
ATOM   3210 2HG2 THR A 216     -14.716  -2.997  10.431  1.00 92.62           H
ATOM   3211 3HG2 THR A 216     -15.512  -3.352  11.983  1.00 92.62           H
ATOM   3212  HN  THR A 216     -11.589  -1.469  13.121  1.00 92.62           H
ATOM   3213  N   LEU A 217     -12.214  -0.627  10.039  1.00 89.09           N
ATOM   3214  CA  LEU A 217     -12.247   0.103   8.783  1.00 89.09           C
ATOM   3215  C   LEU A 217     -11.004  -0.247   7.961  1.00 89.09           C
ATOM   3216  O   LEU A 217     -11.087  -0.419   6.746  1.00 89.09           O
ATOM   3217  HA  LEU A 217     -13.128  -0.230   8.235  1.00 89.09           H
ATOM   3218  CB  LEU A 217     -12.412   1.602   9.038  1.00 89.09           C
ATOM   3219 1HB  LEU A 217     -13.279   1.747   9.684  1.00 89.09           H
ATOM   3220 2HB  LEU A 217     -11.541   1.955   9.591  1.00 89.09           H
ATOM   3221  CG  LEU A 217     -12.583   2.480   7.797  1.00 89.09           C
ATOM   3222  HG  LEU A 217     -11.780   2.244   7.099  1.00 89.09           H
ATOM   3223  CD1 LEU A 217     -13.903   2.174   7.087  1.00 89.09           C
ATOM   3224 1HD1 LEU A 217     -13.918   1.128   6.780  1.00 89.09           H
ATOM   3225 2HD1 LEU A 217     -14.734   2.365   7.767  1.00 89.09           H
ATOM   3226 3HD1 LEU A 217     -14.000   2.811   6.208  1.00 89.09           H
ATOM   3227  CD2 LEU A 217     -12.453   3.962   8.151  1.00 89.09           C
ATOM   3228 1HD2 LEU A 217     -13.220   4.231   8.877  1.00 89.09           H
ATOM   3229 2HD2 LEU A 217     -11.467   4.149   8.578  1.00 89.09           H
ATOM   3230 3HD2 LEU A 217     -12.578   4.563   7.250  1.00 89.09           H
ATOM   3231  HN  LEU A 217     -12.200  -0.056  10.859  1.00 89.09           H
ATOM   3232  N   LYS A 218      -9.881  -0.343   8.658  1.00 87.24           N
ATOM   3233  CA  LYS A 218      -8.619  -0.644   8.005  1.00 87.24           C
ATOM   3234  C   LYS A 218      -8.697  -2.034   7.369  1.00 87.24           C
ATOM   3235  O   LYS A 218      -8.172  -2.252   6.278  1.00 87.24           O
ATOM   3236  HA  LYS A 218      -8.478   0.091   7.212  1.00 87.24           H
ATOM   3237  CB  LYS A 218      -7.456  -0.481   8.985  1.00 87.24           C
ATOM   3238 1HB  LYS A 218      -7.697  -0.974   9.927  1.00 87.24           H
ATOM   3239 2HB  LYS A 218      -6.568  -0.973   8.587  1.00 87.24           H
ATOM   3240  CG  LYS A 218      -7.156   0.997   9.239  1.00 87.24           C
ATOM   3241 1HG  LYS A 218      -6.849   1.475   8.309  1.00 87.24           H
ATOM   3242 2HG  LYS A 218      -8.061   1.503   9.574  1.00 87.24           H
ATOM   3243  CD  LYS A 218      -6.055   1.161  10.290  1.00 87.24           C
ATOM   3244 1HD  LYS A 218      -6.216   0.453  11.103  1.00 87.24           H
ATOM   3245 2HD  LYS A 218      -5.087   0.924   9.847  1.00 87.24           H
ATOM   3246  CE  LYS A 218      -6.034   2.586  10.844  1.00 87.24           C
ATOM   3247 1HE  LYS A 218      -6.349   3.288  10.072  1.00 87.24           H
ATOM   3248 2HE  LYS A 218      -6.746   2.675  11.665  1.00 87.24           H
ATOM   3249  NZ  LYS A 218      -4.677   2.938  11.318  1.00 87.24           N
ATOM   3250 1HZ  LYS A 218      -4.723   3.780  11.881  1.00 87.24           H
ATOM   3251 2HZ  LYS A 218      -4.306   2.177  11.876  1.00 87.24           H
ATOM   3252 3HZ  LYS A 218      -4.071   3.098  10.520  1.00 87.24           H
ATOM   3253  HN  LYS A 218      -9.825  -0.219   9.649  1.00 87.24           H
ATOM   3254  N   VAL A 219      -9.358  -2.937   8.078  1.00 88.37           N
ATOM   3255  CA  VAL A 219      -9.454  -4.316   7.629  1.00 88.37           C
ATOM   3256  C   VAL A 219     -10.378  -4.388   6.412  1.00 88.37           C
ATOM   3257  O   VAL A 219     -10.073  -5.073   5.436  1.00 88.37           O
ATOM   3258  HA  VAL A 219      -8.455  -4.636   7.331  1.00 88.37           H
ATOM   3259  CB  VAL A 219      -9.913  -5.211   8.782  1.00 88.37           C
ATOM   3260  HB  VAL A 219     -10.803  -4.761   9.222  1.00 88.37           H
ATOM   3261  CG1 VAL A 219     -10.292  -6.605   8.277  1.00 88.37           C
ATOM   3262 1HG1 VAL A 219     -11.104  -6.521   7.555  1.00 88.37           H
ATOM   3263 2HG1 VAL A 219      -9.427  -7.066   7.800  1.00 88.37           H
ATOM   3264 3HG1 VAL A 219     -10.615  -7.220   9.117  1.00 88.37           H
ATOM   3265  CG2 VAL A 219      -8.842  -5.294   9.872  1.00 88.37           C
ATOM   3266 1HG2 VAL A 219      -7.927  -5.710   9.450  1.00 88.37           H
ATOM   3267 2HG2 VAL A 219      -8.642  -4.296  10.262  1.00 88.37           H
ATOM   3268 3HG2 VAL A 219      -9.194  -5.936  10.679  1.00 88.37           H
ATOM   3269  HN  VAL A 219      -9.820  -2.741   8.942  1.00 88.37           H
ATOM   3270  N   ILE A 220     -11.489  -3.673   6.509  1.00 88.55           N
ATOM   3271  CA  ILE A 220     -12.494  -3.706   5.460  1.00 88.55           C
ATOM   3272  C   ILE A 220     -11.915  -3.094   4.184  1.00 88.55           C
ATOM   3273  O   ILE A 220     -11.934  -3.721   3.126  1.00 88.55           O
ATOM   3274  HA  ILE A 220     -12.728  -4.753   5.266  1.00 88.55           H
ATOM   3275  CB  ILE A 220     -13.785  -3.034   5.934  1.00 88.55           C
ATOM   3276  HB  ILE A 220     -13.525  -2.078   6.387  1.00 88.55           H
ATOM   3277  CG1 ILE A 220     -14.475  -3.872   7.012  1.00 88.55           C
ATOM   3278 1HG1 ILE A 220     -14.841  -4.802   6.577  1.00 88.55           H
ATOM   3279 2HG1 ILE A 220     -13.755  -4.143   7.784  1.00 88.55           H
ATOM   3280  CG2 ILE A 220     -14.714  -2.739   4.755  1.00 88.55           C
ATOM   3281 1HG2 ILE A 220     -14.211  -2.074   4.054  1.00 88.55           H
ATOM   3282 2HG2 ILE A 220     -14.970  -3.671   4.252  1.00 88.55           H
ATOM   3283 3HG2 ILE A 220     -15.623  -2.262   5.120  1.00 88.55           H
ATOM   3284  CD1 ILE A 220     -15.640  -3.105   7.641  1.00 88.55           C
ATOM   3285 1HD1 ILE A 220     -15.267  -2.187   8.097  1.00 88.55           H
ATOM   3286 2HD1 ILE A 220     -16.370  -2.857   6.870  1.00 88.55           H
ATOM   3287 3HD1 ILE A 220     -16.113  -3.723   8.404  1.00 88.55           H
ATOM   3288  HN  ILE A 220     -11.706  -3.079   7.284  1.00 88.55           H
ATOM   3289  N   LEU A 221     -11.414  -1.875   4.325  1.00 83.42           N
ATOM   3290  CA  LEU A 221     -10.974  -1.109   3.172  1.00 83.42           C
ATOM   3291  C   LEU A 221      -9.567  -1.557   2.773  1.00 83.42           C
ATOM   3292  O   LEU A 221      -9.155  -1.378   1.628  1.00 83.42           O
ATOM   3293  HA  LEU A 221     -11.654  -1.335   2.350  1.00 83.42           H
ATOM   3294  CB  LEU A 221     -11.086   0.392   3.451  1.00 83.42           C
ATOM   3295 1HB  LEU A 221     -10.430   0.635   4.287  1.00 83.42           H
ATOM   3296 2HB  LEU A 221     -10.708   0.932   2.583  1.00 83.42           H
ATOM   3297  CG  LEU A 221     -12.488   0.912   3.771  1.00 83.42           C
ATOM   3298  HG  LEU A 221     -12.834   0.424   4.682  1.00 83.42           H
ATOM   3299  CD1 LEU A 221     -12.466   2.417   4.045  1.00 83.42           C
ATOM   3300 1HD1 LEU A 221     -11.815   2.622   4.895  1.00 83.42           H
ATOM   3301 2HD1 LEU A 221     -12.091   2.941   3.166  1.00 83.42           H
ATOM   3302 3HD1 LEU A 221     -13.476   2.761   4.269  1.00 83.42           H
ATOM   3303  CD2 LEU A 221     -13.475   0.546   2.660  1.00 83.42           C
ATOM   3304 1HD2 LEU A 221     -13.144   0.988   1.720  1.00 83.42           H
ATOM   3305 2HD2 LEU A 221     -13.520  -0.538   2.556  1.00 83.42           H
ATOM   3306 3HD2 LEU A 221     -14.464   0.928   2.913  1.00 83.42           H
ATOM   3307  HN  LEU A 221     -11.307  -1.413   5.205  1.00 83.42           H
ATOM   3308  N   GLY A 222      -8.867  -2.131   3.741  1.00 76.22           N
ATOM   3309  CA  GLY A 222      -7.465  -2.465   3.554  1.00 76.22           C
ATOM   3310  C   GLY A 222      -7.312  -3.823   2.864  1.00 76.22           C
ATOM   3311  O   GLY A 222      -6.315  -4.071   2.189  1.00 76.22           O
ATOM   3312 1HA  GLY A 222      -6.980  -1.693   2.956  1.00 76.22           H
ATOM   3313 2HA  GLY A 222      -6.960  -2.485   4.519  1.00 76.22           H
ATOM   3314  HN  GLY A 222      -9.242  -2.367   4.637  1.00 76.22           H
ATOM   3315  N   PHE A 223      -8.316  -4.665   3.058  1.00 76.99           N
ATOM   3316  CA  PHE A 223      -8.230  -6.047   2.616  1.00 76.99           C
ATOM   3317  C   PHE A 223      -9.469  -6.443   1.812  1.00 76.99           C
ATOM   3318  O   PHE A 223      -9.387  -6.661   0.604  1.00 76.99           O
ATOM   3319  HA  PHE A 223      -7.346  -6.129   1.982  1.00 76.99           H
ATOM   3320  CB  PHE A 223      -8.152  -6.915   3.873  1.00 76.99           C
ATOM   3321 1HB  PHE A 223      -7.346  -6.547   4.508  1.00 76.99           H
ATOM   3322 2HB  PHE A 223      -9.078  -6.803   4.437  1.00 76.99           H
ATOM   3323  CG  PHE A 223      -7.921  -8.401   3.590  1.00 76.99           C
ATOM   3324  CD1 PHE A 223      -8.860  -9.316   3.950  1.00 76.99           C
ATOM   3325  HD1 PHE A 223      -9.777  -8.991   4.441  1.00 76.99           H
ATOM   3326  CD2 PHE A 223      -6.776  -8.806   2.977  1.00 76.99           C
ATOM   3327  HD2 PHE A 223      -6.023  -8.073   2.689  1.00 76.99           H
ATOM   3328  CE1 PHE A 223      -8.645 -10.695   3.687  1.00 76.99           C
ATOM   3329  HE1 PHE A 223      -9.398 -11.429   3.976  1.00 76.99           H
ATOM   3330  CE2 PHE A 223      -6.561 -10.185   2.714  1.00 76.99           C
ATOM   3331  HE2 PHE A 223      -5.644 -10.510   2.224  1.00 76.99           H
ATOM   3332  CZ  PHE A 223      -7.500 -11.100   3.075  1.00 76.99           C
ATOM   3333  HZ  PHE A 223      -7.336 -12.159   2.873  1.00 76.99           H
ATOM   3334  HN  PHE A 223      -9.174  -4.419   3.508  1.00 76.99           H
ATOM   3335  N   PHE A 224     -10.590  -6.526   2.515  1.00 84.26           N
ATOM   3336  CA  PHE A 224     -11.757  -7.210   1.985  1.00 84.26           C
ATOM   3337  C   PHE A 224     -12.258  -6.531   0.709  1.00 84.26           C
ATOM   3338  O   PHE A 224     -12.497  -7.195  -0.299  1.00 84.26           O
ATOM   3339  HA  PHE A 224     -11.456  -8.233   1.756  1.00 84.26           H
ATOM   3340  CB  PHE A 224     -12.847  -7.128   3.055  1.00 84.26           C
ATOM   3341 1HB  PHE A 224     -12.814  -6.142   3.518  1.00 84.26           H
ATOM   3342 2HB  PHE A 224     -13.821  -7.220   2.574  1.00 84.26           H
ATOM   3343  CG  PHE A 224     -12.730  -8.193   4.146  1.00 84.26           C
ATOM   3344  CD1 PHE A 224     -13.112  -9.473   3.891  1.00 84.26           C
ATOM   3345  HD1 PHE A 224     -13.502  -9.740   2.908  1.00 84.26           H
ATOM   3346  CD2 PHE A 224     -12.244  -7.861   5.372  1.00 84.26           C
ATOM   3347  HD2 PHE A 224     -11.939  -6.835   5.577  1.00 84.26           H
ATOM   3348  CE1 PHE A 224     -13.004 -10.463   4.904  1.00 84.26           C
ATOM   3349  HE1 PHE A 224     -13.310 -11.488   4.699  1.00 84.26           H
ATOM   3350  CE2 PHE A 224     -12.136  -8.850   6.385  1.00 84.26           C
ATOM   3351  HE2 PHE A 224     -11.746  -8.583   7.368  1.00 84.26           H
ATOM   3352  CZ  PHE A 224     -12.518 -10.130   6.129  1.00 84.26           C
ATOM   3353  HZ  PHE A 224     -12.434 -10.889   6.907  1.00 84.26           H
ATOM   3354  HN  PHE A 224     -10.707  -6.135   3.428  1.00 84.26           H
ATOM   3355  N   LEU A 225     -12.404  -5.217   0.793  1.00 82.23           N
ATOM   3356  CA  LEU A 225     -12.916  -4.447  -0.327  1.00 82.23           C
ATOM   3357  C   LEU A 225     -11.979  -4.613  -1.525  1.00 82.23           C
ATOM   3358  O   LEU A 225     -12.421  -4.956  -2.621  1.00 82.23           O
ATOM   3359  HA  LEU A 225     -13.889  -4.861  -0.590  1.00 82.23           H
ATOM   3360  CB  LEU A 225     -13.139  -2.990   0.081  1.00 82.23           C
ATOM   3361 1HB  LEU A 225     -13.860  -2.968   0.898  1.00 82.23           H
ATOM   3362 2HB  LEU A 225     -12.201  -2.596   0.474  1.00 82.23           H
ATOM   3363  CG  LEU A 225     -13.632  -2.051  -1.022  1.00 82.23           C
ATOM   3364  HG  LEU A 225     -12.999  -2.193  -1.898  1.00 82.23           H
ATOM   3365  CD1 LEU A 225     -15.063  -2.398  -1.438  1.00 82.23           C
ATOM   3366 1HD1 LEU A 225     -15.096  -3.422  -1.809  1.00 82.23           H
ATOM   3367 2HD1 LEU A 225     -15.724  -2.302  -0.576  1.00 82.23           H
ATOM   3368 3HD1 LEU A 225     -15.388  -1.716  -2.223  1.00 82.23           H
ATOM   3369  CD2 LEU A 225     -13.496  -0.588  -0.598  1.00 82.23           C
ATOM   3370 1HD2 LEU A 225     -14.089  -0.413   0.300  1.00 82.23           H
ATOM   3371 2HD2 LEU A 225     -12.449  -0.365  -0.392  1.00 82.23           H
ATOM   3372 3HD2 LEU A 225     -13.853   0.058  -1.401  1.00 82.23           H
ATOM   3373  HN  LEU A 225     -12.179  -4.681   1.607  1.00 82.23           H
ATOM   3374  N   PRO A 226     -10.673  -4.375  -1.341  1.00 75.04           N
ATOM   3375  CA  PRO A 226      -9.704  -4.610  -2.414  1.00 75.04           C
ATOM   3376  C   PRO A 226      -9.806  -6.015  -2.985  1.00 75.04           C
ATOM   3377  O   PRO A 226      -9.836  -6.194  -4.202  1.00 75.04           O
ATOM   3378  HA  PRO A 226      -9.906  -3.946  -3.253  1.00 75.04           H
ATOM   3379  CB  PRO A 226      -8.352  -4.368  -1.740  1.00 75.04           C
ATOM   3380 1HB  PRO A 226      -7.933  -5.291  -1.338  1.00 75.04           H
ATOM   3381 2HB  PRO A 226      -7.620  -3.966  -2.441  1.00 75.04           H
ATOM   3382  CG  PRO A 226      -8.681  -3.371  -0.635  1.00 75.04           C
ATOM   3383 1HG  PRO A 226      -7.919  -3.365   0.144  1.00 75.04           H
ATOM   3384 2HG  PRO A 226      -8.739  -2.351  -1.015  1.00 75.04           H
ATOM   3385  CD  PRO A 226     -10.022  -3.866  -0.120  1.00 75.04           C
ATOM   3386 1HD  PRO A 226      -9.904  -4.651   0.627  1.00 75.04           H
ATOM   3387 2HD  PRO A 226     -10.595  -3.067   0.350  1.00 75.04           H
ATOM   3388  N   PHE A 227      -9.857  -6.984  -2.083  1.00 79.83           N
ATOM   3389  CA  PHE A 227      -9.800  -8.381  -2.480  1.00 79.83           C
ATOM   3390  C   PHE A 227     -11.004  -8.753  -3.349  1.00 79.83           C
ATOM   3391  O   PHE A 227     -10.848  -9.383  -4.394  1.00 79.83           O
ATOM   3392  HA  PHE A 227      -8.884  -8.516  -3.055  1.00 79.83           H
ATOM   3393  CB  PHE A 227      -9.835  -9.213  -1.197  1.00 79.83           C
ATOM   3394 1HB  PHE A 227      -8.973  -8.951  -0.583  1.00 79.83           H
ATOM   3395 2HB  PHE A 227     -10.725  -8.946  -0.627  1.00 79.83           H
ATOM   3396  CG  PHE A 227      -9.833 -10.724  -1.435  1.00 79.83           C
ATOM   3397  CD1 PHE A 227     -10.991 -11.430  -1.331  1.00 79.83           C
ATOM   3398  HD1 PHE A 227     -11.920 -10.919  -1.078  1.00 79.83           H
ATOM   3399  CD2 PHE A 227      -8.674 -11.362  -1.752  1.00 79.83           C
ATOM   3400  HD2 PHE A 227      -7.746 -10.796  -1.835  1.00 79.83           H
ATOM   3401  CE1 PHE A 227     -10.989 -12.833  -1.552  1.00 79.83           C
ATOM   3402  HE1 PHE A 227     -11.917 -13.399  -1.468  1.00 79.83           H
ATOM   3403  CE2 PHE A 227      -8.673 -12.764  -1.973  1.00 79.83           C
ATOM   3404  HE2 PHE A 227      -7.744 -13.275  -2.226  1.00 79.83           H
ATOM   3405  CZ  PHE A 227      -9.830 -13.470  -1.868  1.00 79.83           C
ATOM   3406  HZ  PHE A 227      -9.829 -14.547  -2.038  1.00 79.83           H
ATOM   3407  HN  PHE A 227      -9.936  -6.828  -1.098  1.00 79.83           H
ATOM   3408  N   VAL A 228     -12.176  -8.348  -2.883  1.00 82.90           N
ATOM   3409  CA  VAL A 228     -13.407  -8.648  -3.595  1.00 82.90           C
ATOM   3410  C   VAL A 228     -13.369  -7.984  -4.973  1.00 82.90           C
ATOM   3411  O   VAL A 228     -13.721  -8.605  -5.975  1.00 82.90           O
ATOM   3412  HA  VAL A 228     -13.457  -9.728  -3.727  1.00 82.90           H
ATOM   3413  CB  VAL A 228     -14.614  -8.217  -2.758  1.00 82.90           C
ATOM   3414  HB  VAL A 228     -14.443  -7.192  -2.427  1.00 82.90           H
ATOM   3415  CG1 VAL A 228     -15.895  -8.234  -3.594  1.00 82.90           C
ATOM   3416 1HG1 VAL A 228     -15.790  -7.548  -4.434  1.00 82.90           H
ATOM   3417 2HG1 VAL A 228     -16.071  -9.243  -3.968  1.00 82.90           H
ATOM   3418 3HG1 VAL A 228     -16.737  -7.924  -2.974  1.00 82.90           H
ATOM   3419  CG2 VAL A 228     -14.759  -9.095  -1.513  1.00 82.90           C
ATOM   3420 1HG2 VAL A 228     -14.895 -10.133  -1.815  1.00 82.90           H
ATOM   3421 2HG2 VAL A 228     -13.860  -9.010  -0.902  1.00 82.90           H
ATOM   3422 3HG2 VAL A 228     -15.623  -8.767  -0.936  1.00 82.90           H
ATOM   3423  HN  VAL A 228     -12.293  -7.826  -2.038  1.00 82.90           H
ATOM   3424  N   VAL A 229     -12.938  -6.731  -4.980  1.00 74.40           N
ATOM   3425  CA  VAL A 229     -12.908  -5.956  -6.208  1.00 74.40           C
ATOM   3426  C   VAL A 229     -12.018  -6.664  -7.232  1.00 74.40           C
ATOM   3427  O   VAL A 229     -12.423  -6.872  -8.374  1.00 74.40           O
ATOM   3428  HA  VAL A 229     -13.926  -5.917  -6.597  1.00 74.40           H
ATOM   3429  CB  VAL A 229     -12.458  -4.524  -5.913  1.00 74.40           C
ATOM   3430  HB  VAL A 229     -11.604  -4.574  -5.238  1.00 74.40           H
ATOM   3431  CG1 VAL A 229     -12.004  -3.818  -7.192  1.00 74.40           C
ATOM   3432 1HG1 VAL A 229     -11.169  -4.363  -7.632  1.00 74.40           H
ATOM   3433 2HG1 VAL A 229     -12.831  -3.785  -7.902  1.00 74.40           H
ATOM   3434 3HG1 VAL A 229     -11.689  -2.802  -6.954  1.00 74.40           H
ATOM   3435  CG2 VAL A 229     -13.565  -3.734  -5.214  1.00 74.40           C
ATOM   3436 1HG2 VAL A 229     -14.446  -3.698  -5.855  1.00 74.40           H
ATOM   3437 2HG2 VAL A 229     -13.821  -4.221  -4.273  1.00 74.40           H
ATOM   3438 3HG2 VAL A 229     -13.219  -2.720  -5.016  1.00 74.40           H
ATOM   3439  HN  VAL A 229     -12.613  -6.247  -4.167  1.00 74.40           H
ATOM   3440  N   MET A 230     -10.821  -7.016  -6.784  1.00 75.06           N
ATOM   3441  CA  MET A 230      -9.860  -7.671  -7.654  1.00 75.06           C
ATOM   3442  C   MET A 230     -10.415  -8.994  -8.187  1.00 75.06           C
ATOM   3443  O   MET A 230     -10.369  -9.251  -9.389  1.00 75.06           O
ATOM   3444  HA  MET A 230      -9.693  -6.980  -8.481  1.00 75.06           H
ATOM   3445  CB  MET A 230      -8.567  -7.936  -6.880  1.00 75.06           C
ATOM   3446 1HB  MET A 230      -8.804  -8.342  -5.897  1.00 75.06           H
ATOM   3447 2HB  MET A 230      -7.974  -8.687  -7.401  1.00 75.06           H
ATOM   3448  CG  MET A 230      -7.750  -6.652  -6.723  1.00 75.06           C
ATOM   3449 1HG  MET A 230      -7.587  -6.193  -7.699  1.00 75.06           H
ATOM   3450 2HG  MET A 230      -8.301  -5.931  -6.120  1.00 75.06           H
ATOM   3451  SD  MET A 230      -6.181  -7.017  -5.953  1.00 75.06           S
ATOM   3452  CE  MET A 230      -6.708  -7.223  -4.260  1.00 75.06           C
ATOM   3453 1HE  MET A 230      -7.170  -6.300  -3.908  1.00 75.06           H
ATOM   3454 2HE  MET A 230      -7.431  -8.037  -4.201  1.00 75.06           H
ATOM   3455 3HE  MET A 230      -5.845  -7.457  -3.637  1.00 75.06           H
ATOM   3456  HN  MET A 230     -10.506  -6.859  -5.848  1.00 75.06           H
ATOM   3457  N   ALA A 231     -10.928  -9.797  -7.267  1.00 79.16           N
ATOM   3458  CA  ALA A 231     -11.436 -11.112  -7.620  1.00 79.16           C
ATOM   3459  C   ALA A 231     -12.476 -10.970  -8.732  1.00 79.16           C
ATOM   3460  O   ALA A 231     -12.467 -11.733  -9.697  1.00 79.16           O
ATOM   3461  HA  ALA A 231     -10.598 -11.703  -7.990  1.00 79.16           H
ATOM   3462  CB  ALA A 231     -12.005 -11.791  -6.372  1.00 79.16           C
ATOM   3463 1HB  ALA A 231     -11.219 -11.895  -5.624  1.00 79.16           H
ATOM   3464 2HB  ALA A 231     -12.815 -11.186  -5.967  1.00 79.16           H
ATOM   3465 3HB  ALA A 231     -12.386 -12.778  -6.638  1.00 79.16           H
ATOM   3466  HN  ALA A 231     -10.999  -9.563  -6.297  1.00 79.16           H
ATOM   3467  N   CYS A 232     -13.349  -9.988  -8.561  1.00 77.24           N
ATOM   3468  CA  CYS A 232     -14.396  -9.738  -9.538  1.00 77.24           C
ATOM   3469  C   CYS A 232     -13.736  -9.313 -10.851  1.00 77.24           C
ATOM   3470  O   CYS A 232     -14.050  -9.852 -11.911  1.00 77.24           O
ATOM   3471  HA  CYS A 232     -14.937 -10.676  -9.662  1.00 77.24           H
ATOM   3472  CB  CYS A 232     -15.398  -8.695  -9.038  1.00 77.24           C
ATOM   3473 1HB  CYS A 232     -14.868  -7.822  -8.660  1.00 77.24           H
ATOM   3474 2HB  CYS A 232     -16.023  -8.356  -9.864  1.00 77.24           H
ATOM   3475  SG  CYS A 232     -16.442  -9.413  -7.718  1.00 77.24           S
ATOM   3476  HG  CYS A 232     -15.563  -9.239  -6.735  1.00 77.24           H
ATOM   3477  HN  CYS A 232     -13.348  -9.370  -7.775  1.00 77.24           H
ATOM   3478  N   CYS A 233     -12.834  -8.349 -10.738  1.00 71.26           N
ATOM   3479  CA  CYS A 233     -12.205  -7.771 -11.914  1.00 71.26           C
ATOM   3480  C   CYS A 233     -11.579  -8.903 -12.730  1.00 71.26           C
ATOM   3481  O   CYS A 233     -11.800  -9.000 -13.936  1.00 71.26           O
ATOM   3482  HA  CYS A 233     -12.995  -7.276 -12.479  1.00 71.26           H
ATOM   3483  CB  CYS A 233     -11.176  -6.703 -11.537  1.00 71.26           C
ATOM   3484 1HB  CYS A 233     -10.555  -7.058 -10.716  1.00 71.26           H
ATOM   3485 2HB  CYS A 233     -10.512  -6.513 -12.380  1.00 71.26           H
ATOM   3486  SG  CYS A 233     -12.028  -5.157 -11.053  1.00 71.26           S
ATOM   3487  HG  CYS A 233     -12.400  -5.575  -9.847  1.00 71.26           H
ATOM   3488  HN  CYS A 233     -12.532  -7.965  -9.865  1.00 71.26           H
ATOM   3489  N   TYR A 234     -10.810  -9.733 -12.039  1.00 72.87           N
ATOM   3490  CA  TYR A 234     -10.034 -10.764 -12.706  1.00 72.87           C
ATOM   3491  C   TYR A 234     -10.939 -11.887 -13.217  1.00 72.87           C
ATOM   3492  O   TYR A 234     -10.661 -12.492 -14.252  1.00 72.87           O
ATOM   3493  HA  TYR A 234      -9.523 -10.306 -13.553  1.00 72.87           H
ATOM   3494  CB  TYR A 234      -9.087 -11.331 -11.647  1.00 72.87           C
ATOM   3495 1HB  TYR A 234      -9.589 -11.313 -10.679  1.00 72.87           H
ATOM   3496 2HB  TYR A 234      -8.881 -12.375 -11.880  1.00 72.87           H
ATOM   3497  CG  TYR A 234      -7.760 -10.578 -11.531  1.00 72.87           C
ATOM   3498  CD1 TYR A 234      -6.720 -10.877 -12.388  1.00 72.87           C
ATOM   3499  HD1 TYR A 234      -6.844 -11.650 -13.146  1.00 72.87           H
ATOM   3500  CD2 TYR A 234      -7.604  -9.599 -10.571  1.00 72.87           C
ATOM   3501  HD2 TYR A 234      -8.425  -9.362  -9.895  1.00 72.87           H
ATOM   3502  CE1 TYR A 234      -5.472 -10.168 -12.279  1.00 72.87           C
ATOM   3503  HE1 TYR A 234      -4.642 -10.395 -12.949  1.00 72.87           H
ATOM   3504  CE2 TYR A 234      -6.355  -8.890 -10.463  1.00 72.87           C
ATOM   3505  HE2 TYR A 234      -6.218  -8.115  -9.709  1.00 72.87           H
ATOM   3506  CZ  TYR A 234      -5.351  -9.209 -11.322  1.00 72.87           C
ATOM   3507  OH  TYR A 234      -4.171  -8.540 -11.220  1.00 72.87           O
ATOM   3508  HH  TYR A 234      -3.476  -8.984 -11.784  1.00 72.87           H
ATOM   3509  HN  TYR A 234     -10.714  -9.708 -11.044  1.00 72.87           H
ATOM   3510  N   THR A 235     -12.004 -12.133 -12.468  1.00 79.99           N
ATOM   3511  CA  THR A 235     -13.011 -13.092 -12.889  1.00 79.99           C
ATOM   3512  C   THR A 235     -13.575 -12.707 -14.258  1.00 79.99           C
ATOM   3513  O   THR A 235     -13.712 -13.556 -15.138  1.00 79.99           O
ATOM   3514  HA  THR A 235     -12.531 -14.065 -13.003  1.00 79.99           H
ATOM   3515  CB  THR A 235     -14.075 -13.173 -11.793  1.00 79.99           C
ATOM   3516  HB  THR A 235     -14.591 -12.219 -11.681  1.00 79.99           H
ATOM   3517  OG1 THR A 235     -13.360 -13.625 -10.647  1.00 79.99           O
ATOM   3518  HG1 THR A 235     -13.254 -12.876  -9.993  1.00 79.99           H
ATOM   3519  CG2 THR A 235     -15.100 -14.279 -12.053  1.00 79.99           C
ATOM   3520 1HG2 THR A 235     -14.592 -15.242 -12.098  1.00 79.99           H
ATOM   3521 2HG2 THR A 235     -15.606 -14.090 -13.000  1.00 79.99           H
ATOM   3522 3HG2 THR A 235     -15.833 -14.292 -11.246  1.00 79.99           H
ATOM   3523  HN  THR A 235     -12.184 -11.689 -11.590  1.00 79.99           H
ATOM   3524  N   ILE A 236     -13.887 -11.427 -14.395  1.00 74.78           N
ATOM   3525  CA  ILE A 236     -14.428 -10.918 -15.644  1.00 74.78           C
ATOM   3526  C   ILE A 236     -13.358 -11.012 -16.733  1.00 74.78           C
ATOM   3527  O   ILE A 236     -13.643 -11.433 -17.854  1.00 74.78           O
ATOM   3528  HA  ILE A 236     -15.263 -11.559 -15.924  1.00 74.78           H
ATOM   3529  CB  ILE A 236     -14.985  -9.506 -15.450  1.00 74.78           C
ATOM   3530  HB  ILE A 236     -14.218  -8.898 -14.972  1.00 74.78           H
ATOM   3531  CG1 ILE A 236     -16.198  -9.519 -14.518  1.00 74.78           C
ATOM   3532 1HG1 ILE A 236     -17.060  -9.932 -15.042  1.00 74.78           H
ATOM   3533 2HG1 ILE A 236     -16.000 -10.170 -13.667  1.00 74.78           H
ATOM   3534  CG2 ILE A 236     -15.304  -8.853 -16.797  1.00 74.78           C
ATOM   3535 1HG2 ILE A 236     -14.395  -8.791 -17.395  1.00 74.78           H
ATOM   3536 2HG2 ILE A 236     -16.046  -9.453 -17.325  1.00 74.78           H
ATOM   3537 3HG2 ILE A 236     -15.699  -7.851 -16.630  1.00 74.78           H
ATOM   3538  CD1 ILE A 236     -16.524  -8.108 -14.023  1.00 74.78           C
ATOM   3539 1HD1 ILE A 236     -15.669  -7.708 -13.478  1.00 74.78           H
ATOM   3540 2HD1 ILE A 236     -16.745  -7.466 -14.875  1.00 74.78           H
ATOM   3541 3HD1 ILE A 236     -17.390  -8.146 -13.362  1.00 74.78           H
ATOM   3542  HN  ILE A 236     -13.777 -10.744 -13.673  1.00 74.78           H
ATOM   3543  N   ILE A 237     -12.148 -10.614 -16.367  1.00 71.77           N
ATOM   3544  CA  ILE A 237     -11.045 -10.606 -17.312  1.00 71.77           C
ATOM   3545  C   ILE A 237     -10.852 -12.014 -17.877  1.00 71.77           C
ATOM   3546  O   ILE A 237     -10.796 -12.197 -19.092  1.00 71.77           O
ATOM   3547  HA  ILE A 237     -11.320  -9.940 -18.130  1.00 71.77           H
ATOM   3548  CB  ILE A 237      -9.787 -10.027 -16.661  1.00 71.77           C
ATOM   3549  HB  ILE A 237      -9.712 -10.424 -15.649  1.00 71.77           H
ATOM   3550  CG1 ILE A 237      -9.881  -8.504 -16.544  1.00 71.77           C
ATOM   3551 1HG1 ILE A 237      -9.733  -8.050 -17.523  1.00 71.77           H
ATOM   3552 2HG1 ILE A 237     -10.880  -8.223 -16.210  1.00 71.77           H
ATOM   3553  CG2 ILE A 237      -8.529 -10.467 -17.413  1.00 71.77           C
ATOM   3554 1HG2 ILE A 237      -8.460 -11.554 -17.400  1.00 71.77           H
ATOM   3555 2HG2 ILE A 237      -8.581 -10.118 -18.444  1.00 71.77           H
ATOM   3556 3HG2 ILE A 237      -7.649 -10.041 -16.929  1.00 71.77           H
ATOM   3557  CD1 ILE A 237      -8.838  -7.964 -15.563  1.00 71.77           C
ATOM   3558 1HD1 ILE A 237      -9.005  -8.402 -14.578  1.00 71.77           H
ATOM   3559 2HD1 ILE A 237      -7.840  -8.227 -15.913  1.00 71.77           H
ATOM   3560 3HD1 ILE A 237      -8.928  -6.880 -15.498  1.00 71.77           H
ATOM   3561  HN  ILE A 237     -11.918 -10.302 -15.445  1.00 71.77           H
ATOM   3562  N   ILE A 238     -10.756 -12.974 -16.968  1.00 72.47           N
ATOM   3563  CA  ILE A 238     -10.518 -14.353 -17.359  1.00 72.47           C
ATOM   3564  C   ILE A 238     -11.636 -14.813 -18.297  1.00 72.47           C
ATOM   3565  O   ILE A 238     -11.368 -15.371 -19.360  1.00 72.47           O
ATOM   3566  HA  ILE A 238      -9.576 -14.380 -17.906  1.00 72.47           H
ATOM   3567  CB  ILE A 238     -10.349 -15.238 -16.122  1.00 72.47           C
ATOM   3568  HB  ILE A 238     -11.153 -15.006 -15.423  1.00 72.47           H
ATOM   3569  CG1 ILE A 238      -9.029 -14.938 -15.409  1.00 72.47           C
ATOM   3570 1HG1 ILE A 238      -8.205 -15.400 -15.953  1.00 72.47           H
ATOM   3571 2HG1 ILE A 238      -8.848 -13.864 -15.409  1.00 72.47           H
ATOM   3572  CG2 ILE A 238     -10.481 -16.719 -16.486  1.00 72.47           C
ATOM   3573 1HG2 ILE A 238     -11.466 -16.901 -16.914  1.00 72.47           H
ATOM   3574 2HG2 ILE A 238      -9.714 -16.984 -17.213  1.00 72.47           H
ATOM   3575 3HG2 ILE A 238     -10.357 -17.325 -15.589  1.00 72.47           H
ATOM   3576  CD1 ILE A 238      -9.053 -15.458 -13.970  1.00 72.47           C
ATOM   3577 1HD1 ILE A 238      -9.863 -14.975 -13.423  1.00 72.47           H
ATOM   3578 2HD1 ILE A 238      -9.210 -16.536 -13.976  1.00 72.47           H
ATOM   3579 3HD1 ILE A 238      -8.103 -15.231 -13.487  1.00 72.47           H
ATOM   3580  HN  ILE A 238     -10.839 -12.822 -15.983  1.00 72.47           H
ATOM   3581  N   HIS A 239     -12.865 -14.563 -17.869  1.00 75.96           N
ATOM   3582  CA  HIS A 239     -14.024 -15.014 -18.619  1.00 75.96           C
ATOM   3583  C   HIS A 239     -13.974 -14.440 -20.036  1.00 75.96           C
ATOM   3584  O   HIS A 239     -14.253 -15.145 -21.005  1.00 75.96           O
ATOM   3585  HA  HIS A 239     -13.958 -16.101 -18.673  1.00 75.96           H
ATOM   3586  CB  HIS A 239     -15.318 -14.662 -17.882  1.00 75.96           C
ATOM   3587 1HB  HIS A 239     -15.273 -15.073 -16.873  1.00 75.96           H
ATOM   3588 2HB  HIS A 239     -15.384 -13.579 -17.782  1.00 75.96           H
ATOM   3589  CG  HIS A 239     -16.569 -15.168 -18.561  1.00 75.96           C
ATOM   3590  ND1 HIS A 239     -17.301 -14.402 -19.451  1.00 75.96           N
ATOM   3591  HD1 HIS A 239     -17.088 -13.465 -19.729  1.00 75.96           H
ATOM   3592  CD2 HIS A 239     -17.208 -16.370 -18.472  1.00 75.96           C
ATOM   3593  HD2 HIS A 239     -16.896 -17.213 -17.854  1.00 75.96           H
ATOM   3594  CE1 HIS A 239     -18.332 -15.120 -19.871  1.00 75.96           C
ATOM   3595  HE1 HIS A 239     -19.094 -14.793 -20.579  1.00 75.96           H
ATOM   3596  NE2 HIS A 239     -18.273 -16.339 -19.263  1.00 75.96           N
ATOM   3597  HN  HIS A 239     -13.073 -14.063 -17.029  1.00 75.96           H
ATOM   3598  N   THR A 240     -13.617 -13.167 -20.112  1.00 71.05           N
ATOM   3599  CA  THR A 240     -13.563 -12.480 -21.392  1.00 71.05           C
ATOM   3600  C   THR A 240     -12.452 -13.067 -22.265  1.00 71.05           C
ATOM   3601  O   THR A 240     -12.653 -13.303 -23.455  1.00 71.05           O
ATOM   3602  HA  THR A 240     -14.504 -12.651 -21.914  1.00 71.05           H
ATOM   3603  CB  THR A 240     -13.394 -10.984 -21.118  1.00 71.05           C
ATOM   3604  HB  THR A 240     -12.402 -10.770 -20.721  1.00 71.05           H
ATOM   3605  OG1 THR A 240     -14.484 -10.663 -20.258  1.00 71.05           O
ATOM   3606  HG1 THR A 240     -14.146 -10.472 -19.336  1.00 71.05           H
ATOM   3607  CG2 THR A 240     -13.640 -10.130 -22.364  1.00 71.05           C
ATOM   3608 1HG2 THR A 240     -14.656 -10.293 -22.722  1.00 71.05           H
ATOM   3609 2HG2 THR A 240     -12.931 -10.411 -23.143  1.00 71.05           H
ATOM   3610 3HG2 THR A 240     -13.507  -9.077 -22.115  1.00 71.05           H
ATOM   3611  HN  THR A 240     -13.369 -12.607 -19.321  1.00 71.05           H
ATOM   3612  N   LEU A 241     -11.305 -13.286 -21.640  1.00 69.38           N
ATOM   3613  CA  LEU A 241     -10.130 -13.736 -22.367  1.00 69.38           C
ATOM   3614  C   LEU A 241     -10.392 -15.132 -22.937  1.00 69.38           C
ATOM   3615  O   LEU A 241      -9.925 -15.459 -24.027  1.00 69.38           O
ATOM   3616  HA  LEU A 241      -9.977 -13.047 -23.198  1.00 69.38           H
ATOM   3617  CB  LEU A 241      -8.887 -13.658 -21.478  1.00 69.38           C
ATOM   3618 1HB  LEU A 241      -9.132 -14.088 -20.507  1.00 69.38           H
ATOM   3619 2HB  LEU A 241      -8.111 -14.284 -21.918  1.00 69.38           H
ATOM   3620  CG  LEU A 241      -8.310 -12.259 -21.254  1.00 69.38           C
ATOM   3621  HG  LEU A 241      -9.126 -11.593 -20.975  1.00 69.38           H
ATOM   3622  CD1 LEU A 241      -7.309 -12.258 -20.096  1.00 69.38           C
ATOM   3623 1HD1 LEU A 241      -7.810 -12.580 -19.183  1.00 69.38           H
ATOM   3624 2HD1 LEU A 241      -6.491 -12.942 -20.322  1.00 69.38           H
ATOM   3625 3HD1 LEU A 241      -6.914 -11.252 -19.959  1.00 69.38           H
ATOM   3626  CD2 LEU A 241      -7.696 -11.707 -22.542  1.00 69.38           C
ATOM   3627 1HD2 LEU A 241      -6.895 -12.367 -22.875  1.00 69.38           H
ATOM   3628 2HD2 LEU A 241      -8.463 -11.649 -23.314  1.00 69.38           H
ATOM   3629 3HD2 LEU A 241      -7.293 -10.712 -22.355  1.00 69.38           H
ATOM   3630  HN  LEU A 241     -11.171 -13.162 -20.656  1.00 69.38           H
ATOM   3631  N   ILE A 242     -11.138 -15.917 -22.174  1.00 71.38           N
ATOM   3632  CA  ILE A 242     -11.549 -17.234 -22.632  1.00 71.38           C
ATOM   3633  C   ILE A 242     -12.423 -17.085 -23.878  1.00 71.38           C
ATOM   3634  O   ILE A 242     -12.262 -17.827 -24.846  1.00 71.38           O
ATOM   3635  HA  ILE A 242     -10.647 -17.781 -22.906  1.00 71.38           H
ATOM   3636  CB  ILE A 242     -12.222 -18.009 -21.497  1.00 71.38           C
ATOM   3637  HB  ILE A 242     -12.959 -17.358 -21.028  1.00 71.38           H
ATOM   3638  CG1 ILE A 242     -11.207 -18.394 -20.419  1.00 71.38           C
ATOM   3639 1HG1 ILE A 242     -10.544 -19.172 -20.799  1.00 71.38           H
ATOM   3640 2HG1 ILE A 242     -10.583 -17.533 -20.178  1.00 71.38           H
ATOM   3641  CG2 ILE A 242     -12.974 -19.227 -22.037  1.00 71.38           C
ATOM   3642 1HG2 ILE A 242     -13.741 -18.899 -22.739  1.00 71.38           H
ATOM   3643 2HG2 ILE A 242     -12.275 -19.890 -22.547  1.00 71.38           H
ATOM   3644 3HG2 ILE A 242     -13.443 -19.761 -21.210  1.00 71.38           H
ATOM   3645  CD1 ILE A 242     -11.912 -18.891 -19.155  1.00 71.38           C
ATOM   3646 1HD1 ILE A 242     -12.555 -18.102 -18.764  1.00 71.38           H
ATOM   3647 2HD1 ILE A 242     -12.515 -19.766 -19.395  1.00 71.38           H
ATOM   3648 3HD1 ILE A 242     -11.167 -19.157 -18.405  1.00 71.38           H
ATOM   3649  HN  ILE A 242     -11.459 -15.668 -21.260  1.00 71.38           H
ATOM   3650  N   GLN A 243     -13.331 -16.122 -23.814  1.00 69.16           N
ATOM   3651  CA  GLN A 243     -14.252 -15.887 -24.913  1.00 69.16           C
ATOM   3652  C   GLN A 243     -13.484 -15.468 -26.168  1.00 69.16           C
ATOM   3653  O   GLN A 243     -13.942 -15.699 -27.287  1.00 69.16           O
ATOM   3654  HA  GLN A 243     -14.748 -16.843 -25.085  1.00 69.16           H
ATOM   3655  CB  GLN A 243     -15.301 -14.839 -24.536  1.00 69.16           C
ATOM   3656 1HB  GLN A 243     -14.811 -13.975 -24.086  1.00 69.16           H
ATOM   3657 2HB  GLN A 243     -15.808 -14.486 -25.434  1.00 69.16           H
ATOM   3658  CG  GLN A 243     -16.326 -15.417 -23.558  1.00 69.16           C
ATOM   3659 1HG  GLN A 243     -16.670 -16.387 -23.917  1.00 69.16           H
ATOM   3660 2HG  GLN A 243     -15.856 -15.584 -22.589  1.00 69.16           H
ATOM   3661  CD  GLN A 243     -17.521 -14.475 -23.396  1.00 69.16           C
ATOM   3662  OE1 GLN A 243     -17.465 -13.299 -23.717  1.00 69.16           O
ATOM   3663  NE2 GLN A 243     -18.601 -15.055 -22.882  1.00 69.16           N
ATOM   3664 1HE2 GLN A 243     -18.580 -16.025 -22.639  1.00 69.16           H
ATOM   3665 2HE2 GLN A 243     -19.434 -14.521 -22.737  1.00 69.16           H
ATOM   3666  HN  GLN A 243     -13.442 -15.510 -23.031  1.00 69.16           H
ATOM   3667  N   ALA A 244     -12.331 -14.857 -25.941  1.00 63.16           N
ATOM   3668  CA  ALA A 244     -11.651 -14.125 -26.996  1.00 63.16           C
ATOM   3669  C   ALA A 244     -10.937 -15.115 -27.920  1.00 63.16           C
ATOM   3670  O   ALA A 244      -9.790 -15.484 -27.672  1.00 63.16           O
ATOM   3671  HA  ALA A 244     -12.407 -13.588 -27.569  1.00 63.16           H
ATOM   3672  CB  ALA A 244     -10.689 -13.110 -26.376  1.00 63.16           C
ATOM   3673 1HB  ALA A 244     -11.250 -12.412 -25.753  1.00 63.16           H
ATOM   3674 2HB  ALA A 244      -9.954 -13.632 -25.764  1.00 63.16           H
ATOM   3675 3HB  ALA A 244     -10.179 -12.561 -27.168  1.00 63.16           H
ATOM   3676  HN  ALA A 244     -11.862 -14.857 -25.058  1.00 63.16           H
ATOM   3677  N   LYS A 245     -11.646 -15.517 -28.965  1.00 55.40           N
ATOM   3678  CA  LYS A 245     -11.212 -16.643 -29.774  1.00 55.40           C
ATOM   3679  C   LYS A 245      -9.712 -16.521 -30.049  1.00 55.40           C
ATOM   3680  O   LYS A 245      -9.081 -17.474 -30.502  1.00 55.40           O
ATOM   3681  HA  LYS A 245     -11.385 -17.548 -29.193  1.00 55.40           H
ATOM   3682  CB  LYS A 245     -12.063 -16.749 -31.042  1.00 55.40           C
ATOM   3683 1HB  LYS A 245     -12.071 -15.791 -31.561  1.00 55.40           H
ATOM   3684 2HB  LYS A 245     -11.618 -17.476 -31.722  1.00 55.40           H
ATOM   3685  CG  LYS A 245     -13.496 -17.167 -30.707  1.00 55.40           C
ATOM   3686 1HG  LYS A 245     -13.483 -18.076 -30.107  1.00 55.40           H
ATOM   3687 2HG  LYS A 245     -13.972 -16.394 -30.104  1.00 55.40           H
ATOM   3688  CD  LYS A 245     -14.310 -17.402 -31.981  1.00 55.40           C
ATOM   3689 1HD  LYS A 245     -14.416 -16.465 -32.527  1.00 55.40           H
ATOM   3690 2HD  LYS A 245     -13.779 -18.094 -32.634  1.00 55.40           H
ATOM   3691  CE  LYS A 245     -15.694 -17.965 -31.651  1.00 55.40           C
ATOM   3692 1HE  LYS A 245     -15.593 -18.854 -31.028  1.00 55.40           H
ATOM   3693 2HE  LYS A 245     -16.262 -17.235 -31.074  1.00 55.40           H
ATOM   3694  NZ  LYS A 245     -16.426 -18.303 -32.892  1.00 55.40           N
ATOM   3695 1HZ  LYS A 245     -17.334 -18.687 -32.656  1.00 55.40           H
ATOM   3696 2HZ  LYS A 245     -16.548 -17.465 -33.451  1.00 55.40           H
ATOM   3697 3HZ  LYS A 245     -15.897 -18.987 -33.421  1.00 55.40           H
ATOM   3698  HN  LYS A 245     -12.500 -15.088 -29.259  1.00 55.40           H
ATOM   3699  N   LYS A 246      -9.185 -15.339 -29.762  1.00 54.39           N
ATOM   3700  CA  LYS A 246      -7.850 -14.986 -30.214  1.00 54.39           C
ATOM   3701  C   LYS A 246      -6.828 -15.418 -29.159  1.00 54.39           C
ATOM   3702  O   LYS A 246      -6.810 -14.883 -28.052  1.00 54.39           O
ATOM   3703  HA  LYS A 246      -7.657 -15.544 -31.130  1.00 54.39           H
ATOM   3704  CB  LYS A 246      -7.779 -13.499 -30.565  1.00 54.39           C
ATOM   3705 1HB  LYS A 246      -8.441 -12.934 -29.910  1.00 54.39           H
ATOM   3706 2HB  LYS A 246      -6.768 -13.128 -30.392  1.00 54.39           H
ATOM   3707  CG  LYS A 246      -8.172 -13.261 -32.024  1.00 54.39           C
ATOM   3708 1HG  LYS A 246      -7.670 -13.988 -32.663  1.00 54.39           H
ATOM   3709 2HG  LYS A 246      -9.244 -13.418 -32.146  1.00 54.39           H
ATOM   3710  CD  LYS A 246      -7.804 -11.844 -32.468  1.00 54.39           C
ATOM   3711 1HD  LYS A 246      -8.429 -11.121 -31.943  1.00 54.39           H
ATOM   3712 2HD  LYS A 246      -6.771 -11.630 -32.194  1.00 54.39           H
ATOM   3713  CE  LYS A 246      -7.982 -11.678 -33.978  1.00 54.39           C
ATOM   3714 1HE  LYS A 246      -7.425 -12.455 -34.503  1.00 54.39           H
ATOM   3715 2HE  LYS A 246      -9.032 -11.804 -34.243  1.00 54.39           H
ATOM   3716  NZ  LYS A 246      -7.512 -10.344 -34.412  1.00 54.39           N
ATOM   3717 1HZ  LYS A 246      -7.636 -10.251 -35.414  1.00 54.39           H
ATOM   3718 2HZ  LYS A 246      -8.048  -9.626 -33.937  1.00 54.39           H
ATOM   3719 3HZ  LYS A 246      -6.530 -10.240 -34.182  1.00 54.39           H
ATOM   3720  HN  LYS A 246      -9.652 -14.632 -29.232  1.00 54.39           H
ATOM   3721  N   SER A 247      -6.003 -16.382 -29.541  1.00 53.69           N
ATOM   3722  CA  SER A 247      -4.968 -16.877 -28.650  1.00 53.69           C
ATOM   3723  C   SER A 247      -4.304 -15.709 -27.918  1.00 53.69           C
ATOM   3724  O   SER A 247      -4.169 -15.734 -26.696  1.00 53.69           O
ATOM   3725  HA  SER A 247      -5.482 -17.529 -27.944  1.00 53.69           H
ATOM   3726  CB  SER A 247      -3.920 -17.686 -29.418  1.00 53.69           C
ATOM   3727 1HB  SER A 247      -4.262 -18.716 -29.521  1.00 53.69           H
ATOM   3728 2HB  SER A 247      -3.818 -17.282 -30.426  1.00 53.69           H
ATOM   3729  OG  SER A 247      -2.652 -17.670 -28.769  1.00 53.69           O
ATOM   3730  HG  SER A 247      -1.983 -18.178 -29.312  1.00 53.69           H
ATOM   3731  HN  SER A 247      -6.034 -16.822 -30.439  1.00 53.69           H
ATOM   3732  N   SER A 248      -3.908 -14.713 -28.697  1.00 56.88           N
ATOM   3733  CA  SER A 248      -2.966 -13.716 -28.216  1.00 56.88           C
ATOM   3734  C   SER A 248      -3.438 -13.155 -26.874  1.00 56.88           C
ATOM   3735  O   SER A 248      -2.678 -12.488 -26.174  1.00 56.88           O
ATOM   3736  HA  SER A 248      -2.021 -14.246 -28.098  1.00 56.88           H
ATOM   3737  CB  SER A 248      -2.793 -12.586 -29.233  1.00 56.88           C
ATOM   3738 1HB  SER A 248      -1.964 -11.948 -28.928  1.00 56.88           H
ATOM   3739 2HB  SER A 248      -2.531 -13.009 -30.203  1.00 56.88           H
ATOM   3740  OG  SER A 248      -3.974 -11.799 -29.363  1.00 56.88           O
ATOM   3741  HG  SER A 248      -3.814 -11.045 -30.000  1.00 56.88           H
ATOM   3742  HN  SER A 248      -4.219 -14.582 -29.638  1.00 56.88           H
ATOM   3743  N   LYS A 249      -4.691 -13.445 -26.555  1.00 59.03           N
ATOM   3744  CA  LYS A 249      -5.270 -12.988 -25.303  1.00 59.03           C
ATOM   3745  C   LYS A 249      -4.615 -13.736 -24.140  1.00 59.03           C
ATOM   3746  O   LYS A 249      -4.630 -13.262 -23.005  1.00 59.03           O
ATOM   3747  HA  LYS A 249      -5.040 -11.927 -25.205  1.00 59.03           H
ATOM   3748  CB  LYS A 249      -6.794 -13.119 -25.338  1.00 59.03           C
ATOM   3749 1HB  LYS A 249      -7.070 -14.086 -25.758  1.00 59.03           H
ATOM   3750 2HB  LYS A 249      -7.188 -13.089 -24.322  1.00 59.03           H
ATOM   3751  CG  LYS A 249      -7.422 -11.997 -26.168  1.00 59.03           C
ATOM   3752 1HG  LYS A 249      -7.415 -11.069 -25.596  1.00 59.03           H
ATOM   3753 2HG  LYS A 249      -6.825 -11.824 -27.063  1.00 59.03           H
ATOM   3754  CD  LYS A 249      -8.857 -12.347 -26.565  1.00 59.03           C
ATOM   3755 1HD  LYS A 249      -8.856 -13.225 -27.211  1.00 59.03           H
ATOM   3756 2HD  LYS A 249      -9.432 -12.607 -25.676  1.00 59.03           H
ATOM   3757  CE  LYS A 249      -9.527 -11.176 -27.287  1.00 59.03           C
ATOM   3758 1HE  LYS A 249     -10.021 -10.529 -26.563  1.00 59.03           H
ATOM   3759 2HE  LYS A 249      -8.772 -10.573 -27.791  1.00 59.03           H
ATOM   3760  NZ  LYS A 249     -10.514 -11.671 -28.273  1.00 59.03           N
ATOM   3761 1HZ  LYS A 249     -11.280 -11.011 -28.345  1.00 59.03           H
ATOM   3762 2HZ  LYS A 249     -10.067 -11.772 -29.177  1.00 59.03           H
ATOM   3763 3HZ  LYS A 249     -10.871 -12.571 -27.971  1.00 59.03           H
ATOM   3764  HN  LYS A 249      -5.306 -13.981 -27.134  1.00 59.03           H
ATOM   3765  N   HIS A 250      -4.055 -14.893 -24.463  1.00 62.67           N
ATOM   3766  CA  HIS A 250      -3.437 -15.733 -23.451  1.00 62.67           C
ATOM   3767  C   HIS A 250      -2.274 -14.982 -22.800  1.00 62.67           C
ATOM   3768  O   HIS A 250      -2.075 -15.068 -21.589  1.00 62.67           O
ATOM   3769  HA  HIS A 250      -4.200 -15.927 -22.698  1.00 62.67           H
ATOM   3770  CB  HIS A 250      -3.015 -17.078 -24.046  1.00 62.67           C
ATOM   3771 1HB  HIS A 250      -2.551 -16.905 -25.016  1.00 62.67           H
ATOM   3772 2HB  HIS A 250      -2.256 -17.526 -23.404  1.00 62.67           H
ATOM   3773  CG  HIS A 250      -4.152 -18.058 -24.216  1.00 62.67           C
ATOM   3774  ND1 HIS A 250      -4.658 -18.808 -23.168  1.00 62.67           N
ATOM   3775  HD1 HIS A 250      -4.337 -18.782 -22.222  1.00 62.67           H
ATOM   3776  CD2 HIS A 250      -4.875 -18.402 -25.320  1.00 62.67           C
ATOM   3777  HD2 HIS A 250      -4.738 -17.997 -26.323  1.00 62.67           H
ATOM   3778  CE1 HIS A 250      -5.640 -19.566 -23.633  1.00 62.67           C
ATOM   3779  HE1 HIS A 250      -6.237 -20.268 -23.052  1.00 62.67           H
ATOM   3780  NE2 HIS A 250      -5.773 -19.313 -24.967  1.00 62.67           N
ATOM   3781  HN  HIS A 250      -4.019 -15.256 -25.394  1.00 62.67           H
ATOM   3782  N   LYS A 251      -1.536 -14.262 -23.633  1.00 63.79           N
ATOM   3783  CA  LYS A 251      -0.335 -13.585 -23.174  1.00 63.79           C
ATOM   3784  C   LYS A 251      -0.723 -12.467 -22.205  1.00 63.79           C
ATOM   3785  O   LYS A 251      -0.061 -12.264 -21.189  1.00 63.79           O
ATOM   3786  HA  LYS A 251       0.266 -14.317 -22.634  1.00 63.79           H
ATOM   3787  CB  LYS A 251       0.497 -13.105 -24.365  1.00 63.79           C
ATOM   3788 1HB  LYS A 251       0.407 -13.815 -25.187  1.00 63.79           H
ATOM   3789 2HB  LYS A 251       0.109 -12.152 -24.724  1.00 63.79           H
ATOM   3790  CG  LYS A 251       1.969 -12.950 -23.978  1.00 63.79           C
ATOM   3791 1HG  LYS A 251       2.072 -12.158 -23.235  1.00 63.79           H
ATOM   3792 2HG  LYS A 251       2.326 -13.870 -23.515  1.00 63.79           H
ATOM   3793  CD  LYS A 251       2.826 -12.622 -25.202  1.00 63.79           C
ATOM   3794 1HD  LYS A 251       2.558 -13.283 -26.026  1.00 63.79           H
ATOM   3795 2HD  LYS A 251       2.622 -11.603 -25.532  1.00 63.79           H
ATOM   3796  CE  LYS A 251       4.316 -12.772 -24.885  1.00 63.79           C
ATOM   3797 1HE  LYS A 251       4.604 -12.053 -24.119  1.00 63.79           H
ATOM   3798 2HE  LYS A 251       4.509 -13.765 -24.479  1.00 63.79           H
ATOM   3799  NZ  LYS A 251       5.129 -12.562 -26.103  1.00 63.79           N
ATOM   3800 1HZ  LYS A 251       6.085 -12.849 -25.925  1.00 63.79           H
ATOM   3801 2HZ  LYS A 251       4.746 -13.112 -26.864  1.00 63.79           H
ATOM   3802 3HZ  LYS A 251       5.113 -11.579 -26.355  1.00 63.79           H
ATOM   3803  HN  LYS A 251      -1.747 -14.138 -24.602  1.00 63.79           H
ATOM   3804  N   ALA A 252      -1.796 -11.771 -22.553  1.00 64.42           N
ATOM   3805  CA  ALA A 252      -2.294 -10.694 -21.715  1.00 64.42           C
ATOM   3806  C   ALA A 252      -2.737 -11.266 -20.367  1.00 64.42           C
ATOM   3807  O   ALA A 252      -2.598 -10.612 -19.334  1.00 64.42           O
ATOM   3808  HA  ALA A 252      -1.474  -9.995 -21.551  1.00 64.42           H
ATOM   3809  CB  ALA A 252      -3.426  -9.965 -22.440  1.00 64.42           C
ATOM   3810 1HB  ALA A 252      -3.052  -9.552 -23.376  1.00 64.42           H
ATOM   3811 2HB  ALA A 252      -4.235 -10.665 -22.648  1.00 64.42           H
ATOM   3812 3HB  ALA A 252      -3.800  -9.156 -21.810  1.00 64.42           H
ATOM   3813  HN  ALA A 252      -2.320 -11.933 -23.389  1.00 64.42           H
ATOM   3814  N   LEU A 253      -3.263 -12.481 -20.419  1.00 69.05           N
ATOM   3815  CA  LEU A 253      -3.713 -13.155 -19.213  1.00 69.05           C
ATOM   3816  C   LEU A 253      -2.529 -13.330 -18.261  1.00 69.05           C
ATOM   3817  O   LEU A 253      -2.624 -13.000 -17.079  1.00 69.05           O
ATOM   3818  HA  LEU A 253      -4.449 -12.510 -18.734  1.00 69.05           H
ATOM   3819  CB  LEU A 253      -4.419 -14.466 -19.564  1.00 69.05           C
ATOM   3820 1HB  LEU A 253      -5.027 -14.302 -20.453  1.00 69.05           H
ATOM   3821 2HB  LEU A 253      -3.661 -15.204 -19.827  1.00 69.05           H
ATOM   3822  CG  LEU A 253      -5.312 -15.060 -18.472  1.00 69.05           C
ATOM   3823  HG  LEU A 253      -4.816 -14.920 -17.512  1.00 69.05           H
ATOM   3824  CD1 LEU A 253      -6.652 -14.326 -18.401  1.00 69.05           C
ATOM   3825 1HD1 LEU A 253      -6.478 -13.273 -18.176  1.00 69.05           H
ATOM   3826 2HD1 LEU A 253      -7.166 -14.413 -19.358  1.00 69.05           H
ATOM   3827 3HD1 LEU A 253      -7.267 -14.768 -17.617  1.00 69.05           H
ATOM   3828  CD2 LEU A 253      -5.493 -16.566 -18.671  1.00 69.05           C
ATOM   3829 1HD2 LEU A 253      -5.956 -16.751 -19.641  1.00 69.05           H
ATOM   3830 2HD2 LEU A 253      -4.521 -17.057 -18.633  1.00 69.05           H
ATOM   3831 3HD2 LEU A 253      -6.132 -16.963 -17.882  1.00 69.05           H
ATOM   3832  HN  LEU A 253      -3.384 -13.002 -21.265  1.00 69.05           H
ATOM   3833  N   LYS A 254      -1.440 -13.848 -18.810  1.00 71.40           N
ATOM   3834  CA  LYS A 254      -0.280 -14.183 -18.000  1.00 71.40           C
ATOM   3835  C   LYS A 254       0.154 -12.950 -17.205  1.00 71.40           C
ATOM   3836  O   LYS A 254       0.404 -13.038 -16.004  1.00 71.40           O
ATOM   3837  HA  LYS A 254      -0.585 -14.958 -17.297  1.00 71.40           H
ATOM   3838  CB  LYS A 254       0.829 -14.773 -18.873  1.00 71.40           C
ATOM   3839 1HB  LYS A 254       0.434 -15.604 -19.458  1.00 71.40           H
ATOM   3840 2HB  LYS A 254       1.179 -14.022 -19.581  1.00 71.40           H
ATOM   3841  CG  LYS A 254       2.001 -15.258 -18.016  1.00 71.40           C
ATOM   3842 1HG  LYS A 254       2.441 -14.414 -17.485  1.00 71.40           H
ATOM   3843 2HG  LYS A 254       1.639 -15.956 -17.261  1.00 71.40           H
ATOM   3844  CD  LYS A 254       3.066 -15.939 -18.878  1.00 71.40           C
ATOM   3845 1HD  LYS A 254       2.620 -16.770 -19.424  1.00 71.40           H
ATOM   3846 2HD  LYS A 254       3.442 -15.235 -19.621  1.00 71.40           H
ATOM   3847  CE  LYS A 254       4.224 -16.448 -18.018  1.00 71.40           C
ATOM   3848 1HE  LYS A 254       4.733 -15.607 -17.548  1.00 71.40           H
ATOM   3849 2HE  LYS A 254       3.839 -17.077 -17.215  1.00 71.40           H
ATOM   3850  NZ  LYS A 254       5.182 -17.218 -18.843  1.00 71.40           N
ATOM   3851 1HZ  LYS A 254       5.941 -17.549 -18.258  1.00 71.40           H
ATOM   3852 2HZ  LYS A 254       4.708 -18.010 -19.262  1.00 71.40           H
ATOM   3853 3HZ  LYS A 254       5.554 -16.621 -19.573  1.00 71.40           H
ATOM   3854  HN  LYS A 254      -1.343 -14.040 -19.786  1.00 71.40           H
ATOM   3855  N   VAL A 255       0.229 -11.829 -17.907  1.00 71.32           N
ATOM   3856  CA  VAL A 255       0.688 -10.593 -17.296  1.00 71.32           C
ATOM   3857  C   VAL A 255      -0.190 -10.270 -16.085  1.00 71.32           C
ATOM   3858  O   VAL A 255       0.319  -9.955 -15.011  1.00 71.32           O
ATOM   3859  HA  VAL A 255       1.711 -10.755 -16.954  1.00 71.32           H
ATOM   3860  CB  VAL A 255       0.708  -9.471 -18.336  1.00 71.32           C
ATOM   3861  HB  VAL A 255      -0.319  -9.286 -18.649  1.00 71.32           H
ATOM   3862  CG1 VAL A 255       1.257  -8.175 -17.734  1.00 71.32           C
ATOM   3863 1HG1 VAL A 255       0.626  -7.867 -16.899  1.00 71.32           H
ATOM   3864 2HG1 VAL A 255       2.274  -8.341 -17.379  1.00 71.32           H
ATOM   3865 3HG1 VAL A 255       1.260  -7.394 -18.494  1.00 71.32           H
ATOM   3866  CG2 VAL A 255       1.510  -9.883 -19.572  1.00 71.32           C
ATOM   3867 1HG2 VAL A 255       2.536 -10.109 -19.281  1.00 71.32           H
ATOM   3868 2HG2 VAL A 255       1.057 -10.768 -20.020  1.00 71.32           H
ATOM   3869 3HG2 VAL A 255       1.508  -9.068 -20.295  1.00 71.32           H
ATOM   3870  HN  VAL A 255      -0.016 -11.756 -18.874  1.00 71.32           H
ATOM   3871  N   THR A 256      -1.495 -10.361 -16.300  1.00 71.67           N
ATOM   3872  CA  THR A 256      -2.450  -9.892 -15.311  1.00 71.67           C
ATOM   3873  C   THR A 256      -2.419 -10.789 -14.072  1.00 71.67           C
ATOM   3874  O   THR A 256      -2.427 -10.297 -12.945  1.00 71.67           O
ATOM   3875  HA  THR A 256      -2.152  -8.894 -14.991  1.00 71.67           H
ATOM   3876  CB  THR A 256      -3.826  -9.825 -15.978  1.00 71.67           C
ATOM   3877  HB  THR A 256      -4.247 -10.823 -16.102  1.00 71.67           H
ATOM   3878  OG1 THR A 256      -3.593  -9.102 -17.183  1.00 71.67           O
ATOM   3879  HG1 THR A 256      -3.619  -9.724 -17.966  1.00 71.67           H
ATOM   3880  CG2 THR A 256      -4.810  -8.948 -15.201  1.00 71.67           C
ATOM   3881 1HG2 THR A 256      -4.419  -7.933 -15.136  1.00 71.67           H
ATOM   3882 2HG2 THR A 256      -4.943  -9.352 -14.198  1.00 71.67           H
ATOM   3883 3HG2 THR A 256      -5.770  -8.935 -15.717  1.00 71.67           H
ATOM   3884  HN  THR A 256      -1.899 -10.746 -17.130  1.00 71.67           H
ATOM   3885  N   ILE A 257      -2.383 -12.090 -14.322  1.00 75.03           N
ATOM   3886  CA  ILE A 257      -2.368 -13.060 -13.241  1.00 75.03           C
ATOM   3887  C   ILE A 257      -1.139 -12.820 -12.363  1.00 75.03           C
ATOM   3888  O   ILE A 257      -1.229 -12.869 -11.137  1.00 75.03           O
ATOM   3889  HA  ILE A 257      -3.261 -12.892 -12.639  1.00 75.03           H
ATOM   3890  CB  ILE A 257      -2.459 -14.483 -13.797  1.00 75.03           C
ATOM   3891  HB  ILE A 257      -1.732 -14.582 -14.603  1.00 75.03           H
ATOM   3892  CG1 ILE A 257      -3.840 -14.749 -14.399  1.00 75.03           C
ATOM   3893 1HG1 ILE A 257      -4.594 -14.731 -13.612  1.00 75.03           H
ATOM   3894 2HG1 ILE A 257      -4.094 -13.955 -15.101  1.00 75.03           H
ATOM   3895  CG2 ILE A 257      -2.092 -15.513 -12.727  1.00 75.03           C
ATOM   3896 1HG2 ILE A 257      -1.072 -15.336 -12.387  1.00 75.03           H
ATOM   3897 2HG2 ILE A 257      -2.777 -15.423 -11.885  1.00 75.03           H
ATOM   3898 3HG2 ILE A 257      -2.164 -16.516 -13.149  1.00 75.03           H
ATOM   3899  CD1 ILE A 257      -3.875 -16.101 -15.115  1.00 75.03           C
ATOM   3900 1HD1 ILE A 257      -3.137 -16.106 -15.917  1.00 75.03           H
ATOM   3901 2HD1 ILE A 257      -3.644 -16.894 -14.404  1.00 75.03           H
ATOM   3902 3HD1 ILE A 257      -4.867 -16.265 -15.534  1.00 75.03           H
ATOM   3903  HN  ILE A 257      -2.363 -12.482 -15.242  1.00 75.03           H
ATOM   3904  N   THR A 258      -0.019 -12.566 -13.024  1.00 79.44           N
ATOM   3905  CA  THR A 258       1.242 -12.398 -12.322  1.00 79.44           C
ATOM   3906  C   THR A 258       1.153 -11.230 -11.338  1.00 79.44           C
ATOM   3907  O   THR A 258       1.559 -11.354 -10.183  1.00 79.44           O
ATOM   3908  HA  THR A 258       1.432 -13.296 -11.736  1.00 79.44           H
ATOM   3909  CB  THR A 258       2.346 -12.227 -13.368  1.00 79.44           C
ATOM   3910  HB  THR A 258       2.236 -11.281 -13.898  1.00 79.44           H
ATOM   3911  OG1 THR A 258       2.245 -13.399 -14.173  1.00 79.44           O
ATOM   3912  HG1 THR A 258       1.755 -13.191 -15.020  1.00 79.44           H
ATOM   3913  CG2 THR A 258       3.747 -12.312 -12.760  1.00 79.44           C
ATOM   3914 1HG2 THR A 258       3.880 -13.286 -12.288  1.00 79.44           H
ATOM   3915 2HG2 THR A 258       3.868 -11.527 -12.014  1.00 79.44           H
ATOM   3916 3HG2 THR A 258       4.492 -12.185 -13.545  1.00 79.44           H
ATOM   3917  HN  THR A 258       0.035 -12.476 -14.018  1.00 79.44           H
ATOM   3918  N   VAL A 259       0.618 -10.122 -11.830  1.00 75.06           N
ATOM   3919  CA  VAL A 259       0.514  -8.918 -11.023  1.00 75.06           C
ATOM   3920  C   VAL A 259      -0.361  -9.202  -9.801  1.00 75.06           C
ATOM   3921  O   VAL A 259      -0.032  -8.793  -8.688  1.00 75.06           O
ATOM   3922  HA  VAL A 259       1.518  -8.663 -10.684  1.00 75.06           H
ATOM   3923  CB  VAL A 259      -0.007  -7.760 -11.875  1.00 75.06           C
ATOM   3924  HB  VAL A 259      -0.931  -8.085 -12.354  1.00 75.06           H
ATOM   3925  CG1 VAL A 259      -0.332  -6.543 -11.007  1.00 75.06           C
ATOM   3926 1HG1 VAL A 259      -1.096  -6.811 -10.277  1.00 75.06           H
ATOM   3927 2HG1 VAL A 259       0.569  -6.216 -10.487  1.00 75.06           H
ATOM   3928 3HG1 VAL A 259      -0.700  -5.734 -11.638  1.00 75.06           H
ATOM   3929  CG2 VAL A 259       0.991  -7.397 -12.977  1.00 75.06           C
ATOM   3930 1HG2 VAL A 259       1.938  -7.100 -12.526  1.00 75.06           H
ATOM   3931 2HG2 VAL A 259       1.151  -8.261 -13.622  1.00 75.06           H
ATOM   3932 3HG2 VAL A 259       0.595  -6.571 -13.568  1.00 75.06           H
ATOM   3933  HN  VAL A 259       0.259 -10.039 -12.760  1.00 75.06           H
ATOM   3934  N   LEU A 260      -1.459  -9.902 -10.048  1.00 75.78           N
ATOM   3935  CA  LEU A 260      -2.391 -10.233  -8.984  1.00 75.78           C
ATOM   3936  C   LEU A 260      -1.662 -11.038  -7.906  1.00 75.78           C
ATOM   3937  O   LEU A 260      -1.767 -10.729  -6.720  1.00 75.78           O
ATOM   3938  HA  LEU A 260      -2.731  -9.296  -8.544  1.00 75.78           H
ATOM   3939  CB  LEU A 260      -3.623 -10.941  -9.552  1.00 75.78           C
ATOM   3940 1HB  LEU A 260      -4.070 -10.297 -10.310  1.00 75.78           H
ATOM   3941 2HB  LEU A 260      -3.295 -11.848 -10.059  1.00 75.78           H
ATOM   3942  CG  LEU A 260      -4.706 -11.318  -8.540  1.00 75.78           C
ATOM   3943  HG  LEU A 260      -4.255 -11.956  -7.779  1.00 75.78           H
ATOM   3944  CD1 LEU A 260      -5.246 -10.077  -7.826  1.00 75.78           C
ATOM   3945 1HD1 LEU A 260      -4.433  -9.579  -7.299  1.00 75.78           H
ATOM   3946 2HD1 LEU A 260      -5.676  -9.395  -8.559  1.00 75.78           H
ATOM   3947 3HD1 LEU A 260      -6.014 -10.374  -7.112  1.00 75.78           H
ATOM   3948  CD2 LEU A 260      -5.821 -12.128  -9.205  1.00 75.78           C
ATOM   3949 1HD2 LEU A 260      -6.276 -11.535  -9.999  1.00 75.78           H
ATOM   3950 2HD2 LEU A 260      -5.403 -13.041  -9.628  1.00 75.78           H
ATOM   3951 3HD2 LEU A 260      -6.577 -12.383  -8.463  1.00 75.78           H
ATOM   3952  HN  LEU A 260      -1.714 -10.239 -10.954  1.00 75.78           H
ATOM   3953  N   THR A 261      -0.940 -12.053  -8.357  1.00 83.19           N
ATOM   3954  CA  THR A 261      -0.364 -13.025  -7.444  1.00 83.19           C
ATOM   3955  C   THR A 261       0.655 -12.352  -6.522  1.00 83.19           C
ATOM   3956  O   THR A 261       0.697 -12.635  -5.326  1.00 83.19           O
ATOM   3957  HA  THR A 261      -1.160 -13.415  -6.809  1.00 83.19           H
ATOM   3958  CB  THR A 261       0.229 -14.163  -8.277  1.00 83.19           C
ATOM   3959  HB  THR A 261       1.092 -13.819  -8.847  1.00 83.19           H
ATOM   3960  OG1 THR A 261      -0.870 -14.636  -9.051  1.00 83.19           O
ATOM   3961  HG1 THR A 261      -0.841 -14.236  -9.967  1.00 83.19           H
ATOM   3962  CG2 THR A 261       0.628 -15.368  -7.423  1.00 83.19           C
ATOM   3963 1HG2 THR A 261      -0.250 -15.753  -6.905  1.00 83.19           H
ATOM   3964 2HG2 THR A 261       1.377 -15.062  -6.691  1.00 83.19           H
ATOM   3965 3HG2 THR A 261       1.043 -16.146  -8.063  1.00 83.19           H
ATOM   3966  HN  THR A 261      -0.748 -12.216  -9.324  1.00 83.19           H
ATOM   3967  N   VAL A 262       1.452 -11.475  -7.114  1.00 83.92           N
ATOM   3968  CA  VAL A 262       2.486 -10.779  -6.367  1.00 83.92           C
ATOM   3969  C   VAL A 262       1.833  -9.900  -5.299  1.00 83.92           C
ATOM   3970  O   VAL A 262       2.295  -9.854  -4.160  1.00 83.92           O
ATOM   3971  HA  VAL A 262       3.099 -11.533  -5.874  1.00 83.92           H
ATOM   3972  CB  VAL A 262       3.383  -9.991  -7.324  1.00 83.92           C
ATOM   3973  HB  VAL A 262       2.744  -9.350  -7.931  1.00 83.92           H
ATOM   3974  CG1 VAL A 262       4.353  -9.094  -6.553  1.00 83.92           C
ATOM   3975 1HG1 VAL A 262       3.788  -8.389  -5.943  1.00 83.92           H
ATOM   3976 2HG1 VAL A 262       4.983  -9.708  -5.910  1.00 83.92           H
ATOM   3977 3HG1 VAL A 262       4.978  -8.545  -7.257  1.00 83.92           H
ATOM   3978  CG2 VAL A 262       4.137 -10.931  -8.267  1.00 83.92           C
ATOM   3979 1HG2 VAL A 262       4.760 -11.609  -7.684  1.00 83.92           H
ATOM   3980 2HG2 VAL A 262       3.422 -11.508  -8.854  1.00 83.92           H
ATOM   3981 3HG2 VAL A 262       4.767 -10.345  -8.937  1.00 83.92           H
ATOM   3982  HN  VAL A 262       1.399 -11.237  -8.084  1.00 83.92           H
ATOM   3983  N   PHE A 263       0.769  -9.223  -5.705  1.00 80.08           N
ATOM   3984  CA  PHE A 263       0.058  -8.334  -4.801  1.00 80.08           C
ATOM   3985  C   PHE A 263      -0.516  -9.106  -3.612  1.00 80.08           C
ATOM   3986  O   PHE A 263      -0.292  -8.736  -2.461  1.00 80.08           O
ATOM   3987  HA  PHE A 263       0.776  -7.597  -4.441  1.00 80.08           H
ATOM   3988  CB  PHE A 263      -1.093  -7.715  -5.597  1.00 80.08           C
ATOM   3989 1HB  PHE A 263      -0.689  -7.238  -6.490  1.00 80.08           H
ATOM   3990 2HB  PHE A 263      -1.758  -8.511  -5.933  1.00 80.08           H
ATOM   3991  CG  PHE A 263      -1.910  -6.687  -4.812  1.00 80.08           C
ATOM   3992  CD1 PHE A 263      -2.961  -7.091  -4.050  1.00 80.08           C
ATOM   3993  HD1 PHE A 263      -3.222  -8.148  -3.998  1.00 80.08           H
ATOM   3994  CD2 PHE A 263      -1.584  -5.368  -4.876  1.00 80.08           C
ATOM   3995  HD2 PHE A 263      -0.742  -5.043  -5.486  1.00 80.08           H
ATOM   3996  CE1 PHE A 263      -3.719  -6.137  -3.321  1.00 80.08           C
ATOM   3997  HE1 PHE A 263      -4.561  -6.461  -2.710  1.00 80.08           H
ATOM   3998  CE2 PHE A 263      -2.342  -4.413  -4.147  1.00 80.08           C
ATOM   3999  HE2 PHE A 263      -2.081  -3.356  -4.198  1.00 80.08           H
ATOM   4000  CZ  PHE A 263      -3.393  -4.818  -3.385  1.00 80.08           C
ATOM   4001  HZ  PHE A 263      -3.975  -4.085  -2.826  1.00 80.08           H
ATOM   4002  HN  PHE A 263       0.393  -9.274  -6.630  1.00 80.08           H
ATOM   4003  N   VAL A 264      -1.246 -10.165  -3.931  1.00 83.14           N
ATOM   4004  CA  VAL A 264      -1.945 -10.927  -2.911  1.00 83.14           C
ATOM   4005  C   VAL A 264      -0.928 -11.497  -1.920  1.00 83.14           C
ATOM   4006  O   VAL A 264      -1.117 -11.403  -0.708  1.00 83.14           O
ATOM   4007  HA  VAL A 264      -2.605 -10.240  -2.381  1.00 83.14           H
ATOM   4008  CB  VAL A 264      -2.811 -12.006  -3.565  1.00 83.14           C
ATOM   4009  HB  VAL A 264      -2.178 -12.578  -4.243  1.00 83.14           H
ATOM   4010  CG1 VAL A 264      -3.370 -12.971  -2.517  1.00 83.14           C
ATOM   4011 1HG1 VAL A 264      -2.546 -13.454  -1.993  1.00 83.14           H
ATOM   4012 2HG1 VAL A 264      -3.980 -12.418  -1.803  1.00 83.14           H
ATOM   4013 3HG1 VAL A 264      -3.981 -13.727  -3.009  1.00 83.14           H
ATOM   4014  CG2 VAL A 264      -3.938 -11.379  -4.389  1.00 83.14           C
ATOM   4015 1HG2 VAL A 264      -4.568 -10.771  -3.740  1.00 83.14           H
ATOM   4016 2HG2 VAL A 264      -3.510 -10.753  -5.172  1.00 83.14           H
ATOM   4017 3HG2 VAL A 264      -4.538 -12.168  -4.843  1.00 83.14           H
ATOM   4018  HN  VAL A 264      -1.364 -10.502  -4.865  1.00 83.14           H
ATOM   4019  N   LEU A 265       0.129 -12.075  -2.472  1.00 88.53           N
ATOM   4020  CA  LEU A 265       1.102 -12.785  -1.660  1.00 88.53           C
ATOM   4021  C   LEU A 265       1.817 -11.791  -0.742  1.00 88.53           C
ATOM   4022  O   LEU A 265       2.248 -12.151   0.352  1.00 88.53           O
ATOM   4023  HA  LEU A 265       0.555 -13.495  -1.040  1.00 88.53           H
ATOM   4024  CB  LEU A 265       2.051 -13.594  -2.547  1.00 88.53           C
ATOM   4025 1HB  LEU A 265       2.445 -12.935  -3.320  1.00 88.53           H
ATOM   4026 2HB  LEU A 265       2.897 -13.916  -1.941  1.00 88.53           H
ATOM   4027  CG  LEU A 265       1.448 -14.826  -3.225  1.00 88.53           C
ATOM   4028  HG  LEU A 265       0.604 -14.502  -3.834  1.00 88.53           H
ATOM   4029  CD1 LEU A 265       2.459 -15.484  -4.166  1.00 88.53           C
ATOM   4030 1HD1 LEU A 265       2.756 -14.772  -4.936  1.00 88.53           H
ATOM   4031 2HD1 LEU A 265       3.336 -15.792  -3.598  1.00 88.53           H
ATOM   4032 3HD1 LEU A 265       2.004 -16.357  -4.635  1.00 88.53           H
ATOM   4033  CD2 LEU A 265       0.904 -15.811  -2.188  1.00 88.53           C
ATOM   4034 1HD2 LEU A 265       1.713 -16.134  -1.534  1.00 88.53           H
ATOM   4035 2HD2 LEU A 265       0.129 -15.324  -1.595  1.00 88.53           H
ATOM   4036 3HD2 LEU A 265       0.481 -16.677  -2.697  1.00 88.53           H
ATOM   4037  HN  LEU A 265       0.324 -12.063  -3.452  1.00 88.53           H
ATOM   4038  N   SER A 266       1.920 -10.560  -1.222  1.00 88.77           N
ATOM   4039  CA  SER A 266       2.652  -9.534  -0.499  1.00 88.77           C
ATOM   4040  C   SER A 266       1.760  -8.915   0.578  1.00 88.77           C
ATOM   4041  O   SER A 266       2.218  -8.639   1.686  1.00 88.77           O
ATOM   4042  HA  SER A 266       3.499 -10.049  -0.045  1.00 88.77           H
ATOM   4043  CB  SER A 266       3.166  -8.451  -1.450  1.00 88.77           C
ATOM   4044 1HB  SER A 266       3.671  -7.674  -0.876  1.00 88.77           H
ATOM   4045 2HB  SER A 266       3.906  -8.881  -2.124  1.00 88.77           H
ATOM   4046  OG  SER A 266       2.113  -7.867  -2.213  1.00 88.77           O
ATOM   4047  HG  SER A 266       2.007  -8.356  -3.079  1.00 88.77           H
ATOM   4048  HN  SER A 266       1.514 -10.261  -2.086  1.00 88.77           H
ATOM   4049  N   GLN A 267       0.501  -8.715   0.216  1.00 87.23           N
ATOM   4050  CA  GLN A 267      -0.393  -7.910   1.031  1.00 87.23           C
ATOM   4051  C   GLN A 267      -1.156  -8.798   2.017  1.00 87.23           C
ATOM   4052  O   GLN A 267      -1.479  -8.368   3.123  1.00 87.23           O
ATOM   4053  HA  GLN A 267       0.252  -7.222   1.576  1.00 87.23           H
ATOM   4054  CB  GLN A 267      -1.358  -7.107   0.156  1.00 87.23           C
ATOM   4055 1HB  GLN A 267      -1.946  -7.786  -0.462  1.00 87.23           H
ATOM   4056 2HB  GLN A 267      -2.061  -6.563   0.788  1.00 87.23           H
ATOM   4057  CG  GLN A 267      -0.600  -6.123  -0.737  1.00 87.23           C
ATOM   4058 1HG  GLN A 267       0.067  -6.671  -1.403  1.00 87.23           H
ATOM   4059 2HG  GLN A 267      -1.304  -5.580  -1.366  1.00 87.23           H
ATOM   4060  CD  GLN A 267       0.210  -5.133   0.103  1.00 87.23           C
ATOM   4061  OE1 GLN A 267      -0.216  -4.674   1.150  1.00 87.23           O
ATOM   4062  NE2 GLN A 267       1.398  -4.831  -0.413  1.00 87.23           N
ATOM   4063 1HE2 GLN A 267       1.687  -5.243  -1.277  1.00 87.23           H
ATOM   4064 2HE2 GLN A 267       2.002  -4.191   0.062  1.00 87.23           H
ATOM   4065  HN  GLN A 267       0.092  -9.091  -0.615  1.00 87.23           H
ATOM   4066  N   PHE A 268      -1.422 -10.020   1.580  1.00 88.76           N
ATOM   4067  CA  PHE A 268      -2.307 -10.903   2.320  1.00 88.76           C
ATOM   4068  C   PHE A 268      -1.779 -11.148   3.735  1.00 88.76           C
ATOM   4069  O   PHE A 268      -2.509 -10.984   4.711  1.00 88.76           O
ATOM   4070  HA  PHE A 268      -3.279 -10.414   2.377  1.00 88.76           H
ATOM   4071  CB  PHE A 268      -2.344 -12.234   1.565  1.00 88.76           C
ATOM   4072 1HB  PHE A 268      -2.707 -12.055   0.553  1.00 88.76           H
ATOM   4073 2HB  PHE A 268      -1.329 -12.619   1.477  1.00 88.76           H
ATOM   4074  CG  PHE A 268      -3.222 -13.299   2.226  1.00 88.76           C
ATOM   4075  CD1 PHE A 268      -2.660 -14.236   3.035  1.00 88.76           C
ATOM   4076  HD1 PHE A 268      -1.585 -14.229   3.214  1.00 88.76           H
ATOM   4077  CD2 PHE A 268      -4.564 -13.309   2.003  1.00 88.76           C
ATOM   4078  HD2 PHE A 268      -5.014 -12.558   1.354  1.00 88.76           H
ATOM   4079  CE1 PHE A 268      -3.475 -15.225   3.648  1.00 88.76           C
ATOM   4080  HE1 PHE A 268      -3.024 -15.977   4.297  1.00 88.76           H
ATOM   4081  CE2 PHE A 268      -5.378 -14.297   2.616  1.00 88.76           C
ATOM   4082  HE2 PHE A 268      -6.453 -14.305   2.437  1.00 88.76           H
ATOM   4083  CZ  PHE A 268      -4.816 -15.235   3.425  1.00 88.76           C
ATOM   4084  HZ  PHE A 268      -5.441 -15.994   3.896  1.00 88.76           H
ATOM   4085  HN  PHE A 268      -1.045 -10.408   0.739  1.00 88.76           H
ATOM   4086  N   PRO A 269      -0.506 -11.544   3.872  1.00 93.29           N
ATOM   4087  CA  PRO A 269       0.040 -11.888   5.187  1.00 93.29           C
ATOM   4088  C   PRO A 269      -0.177 -10.783   6.209  1.00 93.29           C
ATOM   4089  O   PRO A 269      -0.582 -11.049   7.339  1.00 93.29           O
ATOM   4090  HA  PRO A 269      -0.478 -12.757   5.593  1.00 93.29           H
ATOM   4091  CB  PRO A 269       1.527 -12.122   4.912  1.00 93.29           C
ATOM   4092 1HB  PRO A 269       2.110 -11.212   5.054  1.00 93.29           H
ATOM   4093 2HB  PRO A 269       1.945 -12.875   5.581  1.00 93.29           H
ATOM   4094  CG  PRO A 269       1.549 -12.585   3.460  1.00 93.29           C
ATOM   4095 1HG  PRO A 269       2.533 -12.456   3.009  1.00 93.29           H
ATOM   4096 2HG  PRO A 269       1.306 -13.643   3.369  1.00 93.29           H
ATOM   4097  CD  PRO A 269       0.501 -11.699   2.806  1.00 93.29           C
ATOM   4098 1HD  PRO A 269       0.915 -10.737   2.504  1.00 93.29           H
ATOM   4099 2HD  PRO A 269       0.085 -12.159   1.910  1.00 93.29           H
ATOM   4100  N   TYR A 270       0.100  -9.561   5.779  1.00 92.02           N
ATOM   4101  CA  TYR A 270       0.024  -8.418   6.673  1.00 92.02           C
ATOM   4102  C   TYR A 270      -1.410  -8.198   7.159  1.00 92.02           C
ATOM   4103  O   TYR A 270      -1.638  -7.961   8.345  1.00 92.02           O
ATOM   4104  HA  TYR A 270       0.664  -8.619   7.532  1.00 92.02           H
ATOM   4105  CB  TYR A 270       0.461  -7.206   5.847  1.00 92.02           C
ATOM   4106 1HB  TYR A 270       1.513  -7.320   5.583  1.00 92.02           H
ATOM   4107 2HB  TYR A 270      -0.102  -7.193   4.914  1.00 92.02           H
ATOM   4108  CG  TYR A 270       0.271  -5.866   6.560  1.00 92.02           C
ATOM   4109  CD1 TYR A 270      -0.624  -4.941   6.063  1.00 92.02           C
ATOM   4110  HD1 TYR A 270      -1.197  -5.166   5.163  1.00 92.02           H
ATOM   4111  CD2 TYR A 270       0.996  -5.582   7.700  1.00 92.02           C
ATOM   4112  HD2 TYR A 270       1.703  -6.312   8.092  1.00 92.02           H
ATOM   4113  CE1 TYR A 270      -0.803  -3.680   6.734  1.00 92.02           C
ATOM   4114  HE1 TYR A 270      -1.507  -2.940   6.353  1.00 92.02           H
ATOM   4115  CE2 TYR A 270       0.817  -4.321   8.371  1.00 92.02           C
ATOM   4116  HE2 TYR A 270       1.383  -4.083   9.272  1.00 92.02           H
ATOM   4117  CZ  TYR A 270      -0.074  -3.432   7.855  1.00 92.02           C
ATOM   4118  OH  TYR A 270      -0.243  -2.240   8.489  1.00 92.02           O
ATOM   4119  HH  TYR A 270       0.037  -2.319   9.446  1.00 92.02           H
ATOM   4120  HN  TYR A 270       0.373  -9.346   4.841  1.00 92.02           H
ATOM   4121  N   ASN A 271      -2.340  -8.283   6.219  1.00 90.45           N
ATOM   4122  CA  ASN A 271      -3.736  -8.018   6.521  1.00 90.45           C
ATOM   4123  C   ASN A 271      -4.269  -9.110   7.450  1.00 90.45           C
ATOM   4124  O   ASN A 271      -5.202  -8.877   8.217  1.00 90.45           O
ATOM   4125  HA  ASN A 271      -3.746  -7.033   6.987  1.00 90.45           H
ATOM   4126  CB  ASN A 271      -4.586  -8.024   5.248  1.00 90.45           C
ATOM   4127 1HB  ASN A 271      -4.297  -8.865   4.618  1.00 90.45           H
ATOM   4128 2HB  ASN A 271      -5.635  -8.165   5.508  1.00 90.45           H
ATOM   4129  CG  ASN A 271      -4.419  -6.716   4.472  1.00 90.45           C
ATOM   4130  OD1 ASN A 271      -4.816  -5.649   4.909  1.00 90.45           O
ATOM   4131  ND2 ASN A 271      -3.810  -6.858   3.297  1.00 90.45           N
ATOM   4132 1HD2 ASN A 271      -3.509  -7.763   2.997  1.00 90.45           H
ATOM   4133 2HD2 ASN A 271      -3.654  -6.060   2.715  1.00 90.45           H
ATOM   4134  HN  ASN A 271      -2.152  -8.528   5.268  1.00 90.45           H
ATOM   4135  N   CYS A 272      -3.653 -10.279   7.351  1.00 93.13           N
ATOM   4136  CA  CYS A 272      -4.003 -11.386   8.226  1.00 93.13           C
ATOM   4137  C   CYS A 272      -3.706 -10.970   9.668  1.00 93.13           C
ATOM   4138  O   CYS A 272      -4.542 -11.146  10.553  1.00 93.13           O
ATOM   4139  HA  CYS A 272      -5.068 -11.570   8.087  1.00 93.13           H
ATOM   4140  CB  CYS A 272      -3.264 -12.668   7.838  1.00 93.13           C
ATOM   4141 1HB  CYS A 272      -2.195 -12.472   7.760  1.00 93.13           H
ATOM   4142 2HB  CYS A 272      -3.394 -13.422   8.615  1.00 93.13           H
ATOM   4143  SG  CYS A 272      -3.901 -13.300   6.243  1.00 93.13           S
ATOM   4144  HG  CYS A 272      -3.270 -12.412   5.480  1.00 93.13           H
ATOM   4145  HN  CYS A 272      -2.929 -10.476   6.690  1.00 93.13           H
ATOM   4146  N   ILE A 273      -2.513 -10.427   9.860  1.00 93.63           N
ATOM   4147  CA  ILE A 273      -2.083 -10.016  11.186  1.00 93.63           C
ATOM   4148  C   ILE A 273      -2.947  -8.844  11.657  1.00 93.63           C
ATOM   4149  O   ILE A 273      -3.292  -8.758  12.835  1.00 93.63           O
ATOM   4150  HA  ILE A 273      -2.246 -10.858  11.858  1.00 93.63           H
ATOM   4151  CB  ILE A 273      -0.583  -9.715  11.193  1.00 93.63           C
ATOM   4152  HB  ILE A 273      -0.384  -8.948  10.444  1.00 93.63           H
ATOM   4153  CG1 ILE A 273       0.226 -10.952  10.797  1.00 93.63           C
ATOM   4154 1HG1 ILE A 273      -0.066 -11.278   9.799  1.00 93.63           H
ATOM   4155 2HG1 ILE A 273       1.286 -10.699  10.752  1.00 93.63           H
ATOM   4156  CG2 ILE A 273      -0.143  -9.151  12.545  1.00 93.63           C
ATOM   4157 1HG2 ILE A 273      -0.685  -8.227  12.747  1.00 93.63           H
ATOM   4158 2HG2 ILE A 273      -0.357  -9.877  13.329  1.00 93.63           H
ATOM   4159 3HG2 ILE A 273       0.928  -8.946  12.522  1.00 93.63           H
ATOM   4160  CD1 ILE A 273       0.010 -12.091  11.795  1.00 93.63           C
ATOM   4161 1HD1 ILE A 273       0.326 -11.770  12.788  1.00 93.63           H
ATOM   4162 2HD1 ILE A 273      -1.047 -12.357  11.819  1.00 93.63           H
ATOM   4163 3HD1 ILE A 273       0.596 -12.958  11.490  1.00 93.63           H
ATOM   4164  HN  ILE A 273      -1.848 -10.266   9.131  1.00 93.63           H
ATOM   4165  N   LEU A 274      -3.272  -7.973  10.714  1.00 92.31           N
ATOM   4166  CA  LEU A 274      -4.075  -6.802  11.022  1.00 92.31           C
ATOM   4167  C   LEU A 274      -5.447  -7.250  11.531  1.00 92.31           C
ATOM   4168  O   LEU A 274      -6.026  -6.612  12.409  1.00 92.31           O
ATOM   4169  HA  LEU A 274      -3.570  -6.260  11.821  1.00 92.31           H
ATOM   4170  CB  LEU A 274      -4.143  -5.866   9.813  1.00 92.31           C
ATOM   4171 1HB  LEU A 274      -3.445  -6.228   9.059  1.00 92.31           H
ATOM   4172 2HB  LEU A 274      -5.142  -5.934   9.382  1.00 92.31           H
ATOM   4173  CG  LEU A 274      -3.836  -4.392  10.088  1.00 92.31           C
ATOM   4174  HG  LEU A 274      -3.471  -4.305  11.111  1.00 92.31           H
ATOM   4175  CD1 LEU A 274      -2.726  -3.883   9.166  1.00 92.31           C
ATOM   4176 1HD1 LEU A 274      -1.820  -4.465   9.332  1.00 92.31           H
ATOM   4177 2HD1 LEU A 274      -3.041  -3.987   8.127  1.00 92.31           H
ATOM   4178 3HD1 LEU A 274      -2.528  -2.833   9.382  1.00 92.31           H
ATOM   4179  CD2 LEU A 274      -5.103  -3.540   9.986  1.00 92.31           C
ATOM   4180 1HD2 LEU A 274      -5.521  -3.629   8.983  1.00 92.31           H
ATOM   4181 2HD2 LEU A 274      -5.834  -3.887  10.716  1.00 92.31           H
ATOM   4182 3HD2 LEU A 274      -4.856  -2.497  10.186  1.00 92.31           H
ATOM   4183  HN  LEU A 274      -2.996  -8.056   9.756  1.00 92.31           H
ATOM   4184  N   LEU A 275      -5.927  -8.343  10.957  1.00 94.24           N
ATOM   4185  CA  LEU A 275      -7.198  -8.911  11.375  1.00 94.24           C
ATOM   4186  C   LEU A 275      -7.101  -9.346  12.839  1.00 94.24           C
ATOM   4187  O   LEU A 275      -7.990  -9.053  13.637  1.00 94.24           O
ATOM   4188  HA  LEU A 275      -7.948  -8.124  11.298  1.00 94.24           H
ATOM   4189  CB  LEU A 275      -7.620 -10.035  10.427  1.00 94.24           C
ATOM   4190 1HB  LEU A 275      -7.727  -9.617   9.425  1.00 94.24           H
ATOM   4191 2HB  LEU A 275      -6.815 -10.768  10.382  1.00 94.24           H
ATOM   4192  CG  LEU A 275      -8.917 -10.764  10.786  1.00 94.24           C
ATOM   4193  HG  LEU A 275      -8.834 -11.121  11.813  1.00 94.24           H
ATOM   4194  CD1 LEU A 275     -10.114  -9.813  10.733  1.00 94.24           C
ATOM   4195 1HD1 LEU A 275      -9.963  -8.999  11.442  1.00 94.24           H
ATOM   4196 2HD1 LEU A 275     -10.210  -9.405   9.727  1.00 94.24           H
ATOM   4197 3HD1 LEU A 275     -11.022 -10.357  10.993  1.00 94.24           H
ATOM   4198  CD2 LEU A 275      -9.120 -11.991   9.896  1.00 94.24           C
ATOM   4199 1HD2 LEU A 275      -9.172 -11.679   8.853  1.00 94.24           H
ATOM   4200 2HD2 LEU A 275      -8.284 -12.678  10.028  1.00 94.24           H
ATOM   4201 3HD2 LEU A 275     -10.048 -12.491  10.172  1.00 94.24           H
ATOM   4202  HN  LEU A 275      -5.465  -8.838  10.222  1.00 94.24           H
ATOM   4203  N   VAL A 276      -6.013 -10.037  13.147  1.00 94.69           N
ATOM   4204  CA  VAL A 276      -5.797 -10.529  14.496  1.00 94.69           C
ATOM   4205  C   VAL A 276      -5.799  -9.350  15.471  1.00 94.69           C
ATOM   4206  O   VAL A 276      -6.456  -9.400  16.510  1.00 94.69           O
ATOM   4207  HA  VAL A 276      -6.628 -11.190  14.743  1.00 94.69           H
ATOM   4208  CB  VAL A 276      -4.506 -11.349  14.554  1.00 94.69           C
ATOM   4209  HB  VAL A 276      -3.698 -10.730  14.164  1.00 94.69           H
ATOM   4210  CG1 VAL A 276      -4.158 -11.724  15.996  1.00 94.69           C
ATOM   4211 1HG1 VAL A 276      -4.022 -10.816  16.584  1.00 94.69           H
ATOM   4212 2HG1 VAL A 276      -4.968 -12.316  16.423  1.00 94.69           H
ATOM   4213 3HG1 VAL A 276      -3.237 -12.306  16.007  1.00 94.69           H
ATOM   4214  CG2 VAL A 276      -4.610 -12.596  13.673  1.00 94.69           C
ATOM   4215 1HG2 VAL A 276      -5.435 -13.218  14.020  1.00 94.69           H
ATOM   4216 2HG2 VAL A 276      -4.789 -12.298  12.640  1.00 94.69           H
ATOM   4217 3HG2 VAL A 276      -3.680 -13.161  13.732  1.00 94.69           H
ATOM   4218  HN  VAL A 276      -5.289 -10.260  12.494  1.00 94.69           H
ATOM   4219  N   GLN A 277      -5.056  -8.317  15.102  1.00 93.16           N
ATOM   4220  CA  GLN A 277      -4.948  -7.135  15.941  1.00 93.16           C
ATOM   4221  C   GLN A 277      -6.326  -6.502  16.146  1.00 93.16           C
ATOM   4222  O   GLN A 277      -6.605  -5.943  17.205  1.00 93.16           O
ATOM   4223  HA  GLN A 277      -4.559  -7.491  16.895  1.00 93.16           H
ATOM   4224  CB  GLN A 277      -3.965  -6.127  15.343  1.00 93.16           C
ATOM   4225 1HB  GLN A 277      -4.171  -5.998  14.281  1.00 93.16           H
ATOM   4226 2HB  GLN A 277      -4.104  -5.154  15.815  1.00 93.16           H
ATOM   4227  CG  GLN A 277      -2.520  -6.590  15.535  1.00 93.16           C
ATOM   4228 1HG  GLN A 277      -2.324  -6.753  16.595  1.00 93.16           H
ATOM   4229 2HG  GLN A 277      -2.371  -7.546  15.033  1.00 93.16           H
ATOM   4230  CD  GLN A 277      -1.535  -5.558  14.982  1.00 93.16           C
ATOM   4231  OE1 GLN A 277      -1.861  -4.741  14.137  1.00 93.16           O
ATOM   4232  NE2 GLN A 277      -0.314  -5.641  15.505  1.00 93.16           N
ATOM   4233 1HE2 GLN A 277      -0.112  -6.336  16.195  1.00 93.16           H
ATOM   4234 2HE2 GLN A 277       0.401  -5.009  15.207  1.00 93.16           H
ATOM   4235  HN  GLN A 277      -4.535  -8.279  14.249  1.00 93.16           H
ATOM   4236  N   THR A 278      -7.151  -6.610  15.114  1.00 93.76           N
ATOM   4237  CA  THR A 278      -8.484  -6.034  15.159  1.00 93.76           C
ATOM   4238  C   THR A 278      -9.357  -6.786  16.166  1.00 93.76           C
ATOM   4239  O   THR A 278     -10.064  -6.170  16.962  1.00 93.76           O
ATOM   4240  HA  THR A 278      -8.403  -5.006  15.511  1.00 93.76           H
ATOM   4241  CB  THR A 278      -9.051  -6.044  13.738  1.00 93.76           C
ATOM   4242  HB  THR A 278      -9.208  -7.064  13.388  1.00 93.76           H
ATOM   4243  OG1 THR A 278      -8.117  -5.273  12.986  1.00 93.76           O
ATOM   4244  HG1 THR A 278      -7.457  -5.877  12.539  1.00 93.76           H
ATOM   4245  CG2 THR A 278     -10.359  -5.259  13.624  1.00 93.76           C
ATOM   4246 1HG2 THR A 278     -10.186  -4.221  13.909  1.00 93.76           H
ATOM   4247 2HG2 THR A 278     -11.106  -5.698  14.286  1.00 93.76           H
ATOM   4248 3HG2 THR A 278     -10.718  -5.298  12.595  1.00 93.76           H
ATOM   4249  HN  THR A 278      -6.922  -7.081  14.262  1.00 93.76           H
ATOM   4250  N   ILE A 279      -9.279  -8.107  16.099  1.00 95.10           N
ATOM   4251  CA  ILE A 279     -10.068  -8.950  16.981  1.00 95.10           C
ATOM   4252  C   ILE A 279      -9.638  -8.708  18.429  1.00 95.10           C
ATOM   4253  O   ILE A 279     -10.478  -8.606  19.321  1.00 95.10           O
ATOM   4254  HA  ILE A 279     -11.110  -8.647  16.875  1.00 95.10           H
ATOM   4255  CB  ILE A 279      -9.975 -10.414  16.548  1.00 95.10           C
ATOM   4256  HB  ILE A 279      -8.922 -10.682  16.471  1.00 95.10           H
ATOM   4257  CG1 ILE A 279     -10.595 -10.617  15.163  1.00 95.10           C
ATOM   4258 1HG1 ILE A 279     -11.682 -10.574  15.238  1.00 95.10           H
ATOM   4259 2HG1 ILE A 279     -10.289  -9.806  14.502  1.00 95.10           H
ATOM   4260  CG2 ILE A 279     -10.601 -11.337  17.596  1.00 95.10           C
ATOM   4261 1HG2 ILE A 279     -10.075 -11.219  18.544  1.00 95.10           H
ATOM   4262 2HG2 ILE A 279     -11.651 -11.077  17.728  1.00 95.10           H
ATOM   4263 3HG2 ILE A 279     -10.521 -12.371  17.263  1.00 95.10           H
ATOM   4264  CD1 ILE A 279     -10.171 -11.959  14.564  1.00 95.10           C
ATOM   4265 1HD1 ILE A 279      -9.086 -11.988  14.469  1.00 95.10           H
ATOM   4266 2HD1 ILE A 279     -10.500 -12.768  15.216  1.00 95.10           H
ATOM   4267 3HD1 ILE A 279     -10.625 -12.077  13.580  1.00 95.10           H
ATOM   4268  HN  ILE A 279      -8.691  -8.600  15.457  1.00 95.10           H
ATOM   4269  N   ASP A 280      -8.329  -8.625  18.618  1.00 94.20           N
ATOM   4270  CA  ASP A 280      -7.773  -8.477  19.952  1.00 94.20           C
ATOM   4271  C   ASP A 280      -8.131  -7.093  20.499  1.00 94.20           C
ATOM   4272  O   ASP A 280      -8.350  -6.933  21.698  1.00 94.20           O
ATOM   4273  HA  ASP A 280      -8.215  -9.283  20.537  1.00 94.20           H
ATOM   4274  CB  ASP A 280      -6.248  -8.597  19.930  1.00 94.20           C
ATOM   4275 1HB  ASP A 280      -5.958  -9.494  19.383  1.00 94.20           H
ATOM   4276 2HB  ASP A 280      -5.821  -7.747  19.397  1.00 94.20           H
ATOM   4277  CG  ASP A 280      -5.682  -8.652  21.350  1.00 94.20           C
ATOM   4278  OD1 ASP A 280      -6.196  -9.479  22.134  1.00 94.20           O
ATOM   4279  OD2 ASP A 280      -4.748  -7.867  21.620  1.00 94.20           O
ATOM   4280  HN  ASP A 280      -7.654  -8.656  17.880  1.00 94.20           H
ATOM   4281  N   ALA A 281      -8.179  -6.128  19.592  1.00 92.32           N
ATOM   4282  CA  ALA A 281      -8.544  -4.771  19.962  1.00 92.32           C
ATOM   4283  C   ALA A 281      -9.955  -4.770  20.552  1.00 92.32           C
ATOM   4284  O   ALA A 281     -10.292  -3.909  21.363  1.00 92.32           O
ATOM   4285  HA  ALA A 281      -7.840  -4.435  20.724  1.00 92.32           H
ATOM   4286  CB  ALA A 281      -8.421  -3.859  18.740  1.00 92.32           C
ATOM   4287 1HB  ALA A 281      -7.393  -3.873  18.378  1.00 92.32           H
ATOM   4288 2HB  ALA A 281      -9.088  -4.212  17.954  1.00 92.32           H
ATOM   4289 3HB  ALA A 281      -8.694  -2.841  19.018  1.00 92.32           H
ATOM   4290  HN  ALA A 281      -7.976  -6.262  18.622  1.00 92.32           H
ATOM   4291  N   TYR A 282     -10.743  -5.744  20.121  1.00 90.92           N
ATOM   4292  CA  TYR A 282     -12.109  -5.868  20.600  1.00 90.92           C
ATOM   4293  C   TYR A 282     -12.180  -6.783  21.824  1.00 90.92           C
ATOM   4294  O   TYR A 282     -12.778  -6.425  22.838  1.00 90.92           O
ATOM   4295  HA  TYR A 282     -12.460  -4.874  20.878  1.00 90.92           H
ATOM   4296  CB  TYR A 282     -12.901  -6.505  19.456  1.00 90.92           C
ATOM   4297 1HB  TYR A 282     -12.757  -5.911  18.553  1.00 90.92           H
ATOM   4298 2HB  TYR A 282     -12.494  -7.496  19.253  1.00 90.92           H
ATOM   4299  CG  TYR A 282     -14.401  -6.632  19.732  1.00 90.92           C
ATOM   4300  CD1 TYR A 282     -14.934  -7.850  20.102  1.00 90.92           C
ATOM   4301  HD1 TYR A 282     -14.286  -8.721  20.197  1.00 90.92           H
ATOM   4302  CD2 TYR A 282     -15.220  -5.528  19.611  1.00 90.92           C
ATOM   4303  HD2 TYR A 282     -14.799  -4.566  19.318  1.00 90.92           H
ATOM   4304  CE1 TYR A 282     -16.345  -7.969  20.361  1.00 90.92           C
ATOM   4305  HE1 TYR A 282     -16.779  -8.925  20.654  1.00 90.92           H
ATOM   4306  CE2 TYR A 282     -16.631  -5.647  19.870  1.00 90.92           C
ATOM   4307  HE2 TYR A 282     -17.290  -4.783  19.778  1.00 90.92           H
ATOM   4308  CZ  TYR A 282     -17.124  -6.862  20.233  1.00 90.92           C
ATOM   4309  OH  TYR A 282     -18.457  -6.974  20.478  1.00 90.92           O
ATOM   4310  HH  TYR A 282     -18.900  -6.084  20.376  1.00 90.92           H
ATOM   4311  HN  TYR A 282     -10.463  -6.438  19.459  1.00 90.92           H
ATOM   4312  N   ALA A 283     -11.561  -7.947  21.690  1.00 92.70           N
ATOM   4313  CA  ALA A 283     -11.797  -9.033  22.626  1.00 92.70           C
ATOM   4314  C   ALA A 283     -10.723  -9.004  23.715  1.00 92.70           C
ATOM   4315  O   ALA A 283     -10.908  -9.574  24.790  1.00 92.70           O
ATOM   4316  HA  ALA A 283     -12.772  -8.869  23.085  1.00 92.70           H
ATOM   4317  CB  ALA A 283     -11.825 -10.363  21.869  1.00 92.70           C
ATOM   4318 1HB  ALA A 283     -12.623 -10.342  21.128  1.00 92.70           H
ATOM   4319 2HB  ALA A 283     -10.869 -10.516  21.369  1.00 92.70           H
ATOM   4320 3HB  ALA A 283     -12.002 -11.177  22.572  1.00 92.70           H
ATOM   4321  HN  ALA A 283     -10.909  -8.153  20.960  1.00 92.70           H
ATOM   4322  N   MET A 284      -9.624  -8.335  23.401  1.00 90.55           N
ATOM   4323  CA  MET A 284      -8.503  -8.261  24.322  1.00 90.55           C
ATOM   4324  C   MET A 284      -8.156  -9.645  24.874  1.00 90.55           C
ATOM   4325  O   MET A 284      -8.001  -9.814  26.083  1.00 90.55           O
ATOM   4326  HA  MET A 284      -7.668  -7.876  23.737  1.00 90.55           H
ATOM   4327  CB  MET A 284      -8.853  -7.323  25.479  1.00 90.55           C
ATOM   4328 1HB  MET A 284      -9.733  -7.697  26.001  1.00 90.55           H
ATOM   4329 2HB  MET A 284      -8.036  -7.309  26.200  1.00 90.55           H
ATOM   4330  CG  MET A 284      -9.118  -5.904  24.972  1.00 90.55           C
ATOM   4331 1HG  MET A 284      -8.210  -5.489  24.534  1.00 90.55           H
ATOM   4332 2HG  MET A 284      -9.871  -5.925  24.185  1.00 90.55           H
ATOM   4333  SD  MET A 284      -9.673  -4.869  26.317  1.00 90.55           S
ATOM   4334  CE  MET A 284     -11.201  -4.257  25.628  1.00 90.55           C
ATOM   4335 1HE  MET A 284     -10.992  -3.712  24.707  1.00 90.55           H
ATOM   4336 2HE  MET A 284     -11.864  -5.095  25.412  1.00 90.55           H
ATOM   4337 3HE  MET A 284     -11.681  -3.590  26.344  1.00 90.55           H
ATOM   4338  HN  MET A 284      -9.493  -7.849  22.536  1.00 90.55           H
ATOM   4339  N   PHE A 285      -8.043 -10.600  23.962  1.00 91.43           N
ATOM   4340  CA  PHE A 285      -7.878 -11.990  24.351  1.00 91.43           C
ATOM   4341  C   PHE A 285      -6.399 -12.337  24.530  1.00 91.43           C
ATOM   4342  O   PHE A 285      -6.065 -13.342  25.156  1.00 91.43           O
ATOM   4343  HA  PHE A 285      -8.399 -12.125  25.299  1.00 91.43           H
ATOM   4344  CB  PHE A 285      -8.457 -12.843  23.220  1.00 91.43           C
ATOM   4345 1HB  PHE A 285      -8.574 -13.867  23.574  1.00 91.43           H
ATOM   4346 2HB  PHE A 285      -9.453 -12.474  22.974  1.00 91.43           H
ATOM   4347  CG  PHE A 285      -7.604 -12.852  21.949  1.00 91.43           C
ATOM   4348  CD1 PHE A 285      -7.817 -11.921  20.981  1.00 91.43           C
ATOM   4349  HD1 PHE A 285      -8.594 -11.168  21.110  1.00 91.43           H
ATOM   4350  CD2 PHE A 285      -6.634 -13.791  21.788  1.00 91.43           C
ATOM   4351  HD2 PHE A 285      -6.463 -14.537  22.565  1.00 91.43           H
ATOM   4352  CE1 PHE A 285      -7.025 -11.930  19.802  1.00 91.43           C
ATOM   4353  HE1 PHE A 285      -7.196 -11.184  19.025  1.00 91.43           H
ATOM   4354  CE2 PHE A 285      -5.842 -13.800  20.609  1.00 91.43           C
ATOM   4355  HE2 PHE A 285      -5.064 -14.552  20.480  1.00 91.43           H
ATOM   4356  CZ  PHE A 285      -6.055 -12.869  19.641  1.00 91.43           C
ATOM   4357  HZ  PHE A 285      -5.447 -12.875  18.736  1.00 91.43           H
ATOM   4358  HN  PHE A 285      -8.064 -10.436  22.976  1.00 91.43           H
ATOM   4359  N   ILE A 286      -5.552 -11.486  23.970  1.00 91.95           N
ATOM   4360  CA  ILE A 286      -4.116 -11.675  24.083  1.00 91.95           C
ATOM   4361  C   ILE A 286      -3.627 -11.057  25.394  1.00 91.95           C
ATOM   4362  O   ILE A 286      -3.252  -9.887  25.431  1.00 91.95           O
ATOM   4363  HA  ILE A 286      -3.929 -12.749  24.117  1.00 91.95           H
ATOM   4364  CB  ILE A 286      -3.404 -11.131  22.843  1.00 91.95           C
ATOM   4365  HB  ILE A 286      -3.589 -10.058  22.787  1.00 91.95           H
ATOM   4366  CG1 ILE A 286      -3.972 -11.755  21.567  1.00 91.95           C
ATOM   4367 1HG1 ILE A 286      -3.694 -12.807  21.518  1.00 91.95           H
ATOM   4368 2HG1 ILE A 286      -5.061 -11.713  21.590  1.00 91.95           H
ATOM   4369  CG2 ILE A 286      -1.890 -11.323  22.951  1.00 91.95           C
ATOM   4370 1HG2 ILE A 286      -1.518 -10.794  23.829  1.00 91.95           H
ATOM   4371 2HG2 ILE A 286      -1.665 -12.386  23.045  1.00 91.95           H
ATOM   4372 3HG2 ILE A 286      -1.409 -10.928  22.057  1.00 91.95           H
ATOM   4373  CD1 ILE A 286      -3.455 -11.027  20.324  1.00 91.95           C
ATOM   4374 1HD1 ILE A 286      -3.755  -9.980  20.365  1.00 91.95           H
ATOM   4375 2HD1 ILE A 286      -2.367 -11.092  20.291  1.00 91.95           H
ATOM   4376 3HD1 ILE A 286      -3.874 -11.491  19.431  1.00 91.95           H
ATOM   4377  HN  ILE A 286      -5.832 -10.681  23.447  1.00 91.95           H
ATOM   4378  N   SER A 287      -3.646 -11.872  26.439  1.00 89.68           N
ATOM   4379  CA  SER A 287      -3.176 -11.431  27.741  1.00 89.68           C
ATOM   4380  C   SER A 287      -1.724 -11.868  27.949  1.00 89.68           C
ATOM   4381  O   SER A 287      -1.035 -11.348  28.825  1.00 89.68           O
ATOM   4382  HA  SER A 287      -3.249 -10.344  27.721  1.00 89.68           H
ATOM   4383  CB  SER A 287      -4.060 -11.981  28.862  1.00 89.68           C
ATOM   4384 1HB  SER A 287      -3.653 -11.679  29.827  1.00 89.68           H
ATOM   4385 2HB  SER A 287      -5.056 -11.544  28.785  1.00 89.68           H
ATOM   4386  OG  SER A 287      -4.162 -13.401  28.814  1.00 89.68           O
ATOM   4387  HG  SER A 287      -4.783 -13.724  29.528  1.00 89.68           H
ATOM   4388  HN  SER A 287      -3.975 -12.816  26.406  1.00 89.68           H
ATOM   4389  N   ASN A 288      -1.302 -12.818  27.127  1.00 92.69           N
ATOM   4390  CA  ASN A 288       0.012 -13.416  27.287  1.00 92.69           C
ATOM   4391  C   ASN A 288       1.051 -12.555  26.565  1.00 92.69           C
ATOM   4392  O   ASN A 288       0.937 -12.316  25.363  1.00 92.69           O
ATOM   4393  HA  ASN A 288       0.180 -13.456  28.363  1.00 92.69           H
ATOM   4394  CB  ASN A 288       0.057 -14.819  26.679  1.00 92.69           C
ATOM   4395 1HB  ASN A 288      -0.786 -15.406  27.046  1.00 92.69           H
ATOM   4396 2HB  ASN A 288      -0.049 -14.754  25.596  1.00 92.69           H
ATOM   4397  CG  ASN A 288       1.368 -15.527  27.027  1.00 92.69           C
ATOM   4398  OD1 ASN A 288       2.436 -14.938  27.044  1.00 92.69           O
ATOM   4399  ND2 ASN A 288       1.228 -16.820  27.303  1.00 92.69           N
ATOM   4400 1HD2 ASN A 288       0.322 -17.243  27.271  1.00 92.69           H
ATOM   4401 2HD2 ASN A 288       2.028 -17.370  27.543  1.00 92.69           H
ATOM   4402  HN  ASN A 288      -1.841 -13.178  26.365  1.00 92.69           H
ATOM   4403  N   CYS A 289       2.039 -12.113  27.328  1.00 92.15           N
ATOM   4404  CA  CYS A 289       3.032 -11.189  26.805  1.00 92.15           C
ATOM   4405  C   CYS A 289       3.828 -11.906  25.713  1.00 92.15           C
ATOM   4406  O   CYS A 289       4.238 -11.288  24.731  1.00 92.15           O
ATOM   4407  HA  CYS A 289       2.484 -10.342  26.392  1.00 92.15           H
ATOM   4408  CB  CYS A 289       3.940 -10.649  27.912  1.00 92.15           C
ATOM   4409 1HB  CYS A 289       3.341 -10.164  28.681  1.00 92.15           H
ATOM   4410 2HB  CYS A 289       4.470 -11.472  28.392  1.00 92.15           H
ATOM   4411  SG  CYS A 289       5.140  -9.458  27.211  1.00 92.15           S
ATOM   4412  HN  CYS A 289       2.168 -12.374  28.284  1.00 92.15           H
ATOM   4413  N   ALA A 290       4.022 -13.200  25.920  1.00 93.88           N
ATOM   4414  CA  ALA A 290       4.815 -13.995  24.997  1.00 93.88           C
ATOM   4415  C   ALA A 290       4.131 -14.015  23.629  1.00 93.88           C
ATOM   4416  O   ALA A 290       4.783 -13.835  22.602  1.00 93.88           O
ATOM   4417  HA  ALA A 290       5.790 -13.516  24.900  1.00 93.88           H
ATOM   4418  CB  ALA A 290       5.012 -15.399  25.572  1.00 93.88           C
ATOM   4419 1HB  ALA A 290       5.528 -15.331  26.529  1.00 93.88           H
ATOM   4420 2HB  ALA A 290       4.040 -15.872  25.715  1.00 93.88           H
ATOM   4421 3HB  ALA A 290       5.607 -15.995  24.879  1.00 93.88           H
ATOM   4422  HN  ALA A 290       3.650 -13.704  26.699  1.00 93.88           H
ATOM   4423  N   VAL A 291       2.824 -14.235  23.660  1.00 93.99           N
ATOM   4424  CA  VAL A 291       2.046 -14.292  22.434  1.00 93.99           C
ATOM   4425  C   VAL A 291       2.048 -12.914  21.770  1.00 93.99           C
ATOM   4426  O   VAL A 291       2.222 -12.807  20.557  1.00 93.99           O
ATOM   4427  HA  VAL A 291       2.534 -15.004  21.768  1.00 93.99           H
ATOM   4428  CB  VAL A 291       0.638 -14.811  22.733  1.00 93.99           C
ATOM   4429  HB  VAL A 291       0.180 -14.139  23.458  1.00 93.99           H
ATOM   4430  CG1 VAL A 291      -0.228 -14.801  21.471  1.00 93.99           C
ATOM   4431 1HG1 VAL A 291      -0.304 -13.782  21.091  1.00 93.99           H
ATOM   4432 2HG1 VAL A 291       0.226 -15.439  20.714  1.00 93.99           H
ATOM   4433 3HG1 VAL A 291      -1.224 -15.174  21.712  1.00 93.99           H
ATOM   4434  CG2 VAL A 291       0.688 -16.209  23.353  1.00 93.99           C
ATOM   4435 1HG2 VAL A 291       1.174 -16.896  22.660  1.00 93.99           H
ATOM   4436 2HG2 VAL A 291       1.252 -16.173  24.285  1.00 93.99           H
ATOM   4437 3HG2 VAL A 291      -0.326 -16.553  23.554  1.00 93.99           H
ATOM   4438  HN  VAL A 291       2.300 -14.373  24.500  1.00 93.99           H
ATOM   4439  N   SER A 292       1.852 -11.895  22.593  1.00 93.10           N
ATOM   4440  CA  SER A 292       1.785 -10.532  22.094  1.00 93.10           C
ATOM   4441  C   SER A 292       3.100 -10.162  21.405  1.00 93.10           C
ATOM   4442  O   SER A 292       3.095  -9.548  20.340  1.00 93.10           O
ATOM   4443  HA  SER A 292       0.963 -10.526  21.378  1.00 93.10           H
ATOM   4444  CB  SER A 292       1.483  -9.546  23.225  1.00 93.10           C
ATOM   4445 1HB  SER A 292       0.606  -9.885  23.777  1.00 93.10           H
ATOM   4446 2HB  SER A 292       2.316  -9.533  23.927  1.00 93.10           H
ATOM   4447  OG  SER A 292       1.254  -8.227  22.736  1.00 93.10           O
ATOM   4448  HG  SER A 292       0.367  -8.182  22.276  1.00 93.10           H
ATOM   4449  HN  SER A 292       1.739 -11.989  23.582  1.00 93.10           H
ATOM   4450  N   THR A 293       4.195 -10.553  22.042  1.00 93.22           N
ATOM   4451  CA  THR A 293       5.515 -10.240  21.521  1.00 93.22           C
ATOM   4452  C   THR A 293       5.694 -10.840  20.125  1.00 93.22           C
ATOM   4453  O   THR A 293       6.172 -10.168  19.213  1.00 93.22           O
ATOM   4454  HA  THR A 293       5.596  -9.158  21.416  1.00 93.22           H
ATOM   4455  CB  THR A 293       6.551 -10.734  22.532  1.00 93.22           C
ATOM   4456  HB  THR A 293       6.413 -11.794  22.744  1.00 93.22           H
ATOM   4457  OG1 THR A 293       6.395  -9.859  23.646  1.00 93.22           O
ATOM   4458  HG1 THR A 293       5.785 -10.271  24.322  1.00 93.22           H
ATOM   4459  CG2 THR A 293       7.988 -10.490  22.065  1.00 93.22           C
ATOM   4460 1HG2 THR A 293       8.145  -9.422  21.918  1.00 93.22           H
ATOM   4461 2HG2 THR A 293       8.158 -11.016  21.125  1.00 93.22           H
ATOM   4462 3HG2 THR A 293       8.683 -10.859  22.819  1.00 93.22           H
ATOM   4463  HN  THR A 293       4.190 -11.072  22.896  1.00 93.22           H
ATOM   4464  N   ASN A 294       5.299 -12.099  20.002  1.00 94.69           N
ATOM   4465  CA  ASN A 294       5.469 -12.818  18.751  1.00 94.69           C
ATOM   4466  C   ASN A 294       4.594 -12.174  17.675  1.00 94.69           C
ATOM   4467  O   ASN A 294       5.002 -12.067  16.519  1.00 94.69           O
ATOM   4468  HA  ASN A 294       6.533 -12.746  18.522  1.00 94.69           H
ATOM   4469  CB  ASN A 294       5.044 -14.281  18.894  1.00 94.69           C
ATOM   4470 1HB  ASN A 294       4.086 -14.336  19.411  1.00 94.69           H
ATOM   4471 2HB  ASN A 294       4.899 -14.719  17.907  1.00 94.69           H
ATOM   4472  CG  ASN A 294       6.093 -15.084  19.666  1.00 94.69           C
ATOM   4473  OD1 ASN A 294       7.230 -14.674  19.829  1.00 94.69           O
ATOM   4474  ND2 ASN A 294       5.649 -16.249  20.130  1.00 94.69           N
ATOM   4475 1HD2 ASN A 294       4.703 -16.526  19.961  1.00 94.69           H
ATOM   4476 2HD2 ASN A 294       6.260 -16.847  20.648  1.00 94.69           H
ATOM   4477  HN  ASN A 294       4.871 -12.625  20.737  1.00 94.69           H
ATOM   4478  N   ILE A 295       3.406 -11.762  18.092  1.00 93.53           N
ATOM   4479  CA  ILE A 295       2.447 -11.182  17.166  1.00 93.53           C
ATOM   4480  C   ILE A 295       3.007  -9.868  16.617  1.00 93.53           C
ATOM   4481  O   ILE A 295       2.856  -9.572  15.433  1.00 93.53           O
ATOM   4482  HA  ILE A 295       2.329 -11.880  16.338  1.00 93.53           H
ATOM   4483  CB  ILE A 295       1.079 -11.036  17.834  1.00 93.53           C
ATOM   4484  HB  ILE A 295       1.231 -10.661  18.846  1.00 93.53           H
ATOM   4485  CG1 ILE A 295       0.379 -12.392  17.954  1.00 93.53           C
ATOM   4486 1HG1 ILE A 295       0.090 -12.744  16.964  1.00 93.53           H
ATOM   4487 2HG1 ILE A 295       1.072 -13.127  18.364  1.00 93.53           H
ATOM   4488  CG2 ILE A 295       0.216 -10.009  17.097  1.00 93.53           C
ATOM   4489 1HG2 ILE A 295       0.715  -9.040  17.108  1.00 93.53           H
ATOM   4490 2HG2 ILE A 295       0.069 -10.331  16.066  1.00 93.53           H
ATOM   4491 3HG2 ILE A 295      -0.751  -9.925  17.593  1.00 93.53           H
ATOM   4492  CD1 ILE A 295      -0.858 -12.293  18.848  1.00 93.53           C
ATOM   4493 1HD1 ILE A 295      -0.562 -11.964  19.844  1.00 93.53           H
ATOM   4494 2HD1 ILE A 295      -1.559 -11.575  18.421  1.00 93.53           H
ATOM   4495 3HD1 ILE A 295      -1.336 -13.270  18.916  1.00 93.53           H
ATOM   4496  HN  ILE A 295       3.095 -11.820  19.041  1.00 93.53           H
ATOM   4497  N   ASP A 296       3.641  -9.115  17.504  1.00 93.44           N
ATOM   4498  CA  ASP A 296       4.189  -7.822  17.132  1.00 93.44           C
ATOM   4499  C   ASP A 296       5.331  -8.024  16.134  1.00 93.44           C
ATOM   4500  O   ASP A 296       5.468  -7.261  15.179  1.00 93.44           O
ATOM   4501  HA  ASP A 296       3.353  -7.270  16.702  1.00 93.44           H
ATOM   4502  CB  ASP A 296       4.752  -7.091  18.352  1.00 93.44           C
ATOM   4503 1HB  ASP A 296       5.451  -7.740  18.879  1.00 93.44           H
ATOM   4504 2HB  ASP A 296       5.313  -6.214  18.028  1.00 93.44           H
ATOM   4505  CG  ASP A 296       3.630  -6.663  19.300  1.00 93.44           C
ATOM   4506  OD1 ASP A 296       2.466  -6.672  18.843  1.00 93.44           O
ATOM   4507  OD2 ASP A 296       3.961  -6.337  20.461  1.00 93.44           O
ATOM   4508  HN  ASP A 296       3.783  -9.376  18.459  1.00 93.44           H
ATOM   4509  N   ILE A 297       6.121  -9.057  16.389  1.00 94.33           N
ATOM   4510  CA  ILE A 297       7.212  -9.403  15.494  1.00 94.33           C
ATOM   4511  C   ILE A 297       6.641  -9.800  14.131  1.00 94.33           C
ATOM   4512  O   ILE A 297       7.151  -9.378  13.094  1.00 94.33           O
ATOM   4513  HA  ILE A 297       7.825  -8.511  15.365  1.00 94.33           H
ATOM   4514  CB  ILE A 297       8.102 -10.476  16.124  1.00 94.33           C
ATOM   4515  HB  ILE A 297       7.461 -11.270  16.507  1.00 94.33           H
ATOM   4516  CG1 ILE A 297       8.882  -9.913  17.313  1.00 94.33           C
ATOM   4517 1HG1 ILE A 297       9.630  -9.204  16.959  1.00 94.33           H
ATOM   4518 2HG1 ILE A 297       8.206  -9.362  17.968  1.00 94.33           H
ATOM   4519  CG2 ILE A 297       9.026 -11.106  15.079  1.00 94.33           C
ATOM   4520 1HG2 ILE A 297       8.426 -11.566  14.294  1.00 94.33           H
ATOM   4521 2HG2 ILE A 297       9.662 -10.335  14.645  1.00 94.33           H
ATOM   4522 3HG2 ILE A 297       9.647 -11.865  15.554  1.00 94.33           H
ATOM   4523  CD1 ILE A 297       9.566 -11.032  18.101  1.00 94.33           C
ATOM   4524 1HD1 ILE A 297       8.812 -11.726  18.474  1.00 94.33           H
ATOM   4525 2HD1 ILE A 297      10.258 -11.564  17.449  1.00 94.33           H
ATOM   4526 3HD1 ILE A 297      10.113 -10.604  18.941  1.00 94.33           H
ATOM   4527  HN  ILE A 297       6.025  -9.650  17.188  1.00 94.33           H
ATOM   4528  N   CYS A 298       5.592 -10.608  14.177  1.00 94.49           N
ATOM   4529  CA  CYS A 298       4.946 -11.065  12.959  1.00 94.49           C
ATOM   4530  C   CYS A 298       4.480  -9.838  12.172  1.00 94.49           C
ATOM   4531  O   CYS A 298       4.594  -9.801  10.948  1.00 94.49           O
ATOM   4532  HA  CYS A 298       5.695 -11.623  12.397  1.00 94.49           H
ATOM   4533  CB  CYS A 298       3.791 -12.025  13.256  1.00 94.49           C
ATOM   4534 1HB  CYS A 298       3.168 -11.620  14.053  1.00 94.49           H
ATOM   4535 2HB  CYS A 298       3.157 -12.127  12.376  1.00 94.49           H
ATOM   4536  SG  CYS A 298       4.448 -13.661  13.747  1.00 94.49           S
ATOM   4537  HG  CYS A 298       4.819 -13.299  14.973  1.00 94.49           H
ATOM   4538  HN  CYS A 298       5.184 -10.947  15.025  1.00 94.49           H
ATOM   4539  N   PHE A 299       3.963  -8.865  12.908  1.00 93.44           N
ATOM   4540  CA  PHE A 299       3.475  -7.642  12.294  1.00 93.44           C
ATOM   4541  C   PHE A 299       4.592  -6.927  11.531  1.00 93.44           C
ATOM   4542  O   PHE A 299       4.403  -6.517  10.387  1.00 93.44           O
ATOM   4543  HA  PHE A 299       2.684  -7.922  11.598  1.00 93.44           H
ATOM   4544  CB  PHE A 299       2.988  -6.736  13.427  1.00 93.44           C
ATOM   4545 1HB  PHE A 299       2.227  -7.266  14.000  1.00 93.44           H
ATOM   4546 2HB  PHE A 299       3.818  -6.541  14.105  1.00 93.44           H
ATOM   4547  CG  PHE A 299       2.411  -5.401  12.952  1.00 93.44           C
ATOM   4548  CD1 PHE A 299       3.205  -4.298  12.896  1.00 93.44           C
ATOM   4549  HD1 PHE A 299       4.253  -4.366  13.189  1.00 93.44           H
ATOM   4550  CD2 PHE A 299       1.104  -5.316  12.586  1.00 93.44           C
ATOM   4551  HD2 PHE A 299       0.467  -6.200  12.631  1.00 93.44           H
ATOM   4552  CE1 PHE A 299       2.670  -3.059  12.455  1.00 93.44           C
ATOM   4553  HE1 PHE A 299       3.307  -2.176  12.411  1.00 93.44           H
ATOM   4554  CE2 PHE A 299       0.569  -4.077  12.145  1.00 93.44           C
ATOM   4555  HE2 PHE A 299      -0.479  -4.009  11.852  1.00 93.44           H
ATOM   4556  CZ  PHE A 299       1.363  -2.975  12.089  1.00 93.44           C
ATOM   4557  HZ  PHE A 299       0.952  -2.024  11.751  1.00 93.44           H
ATOM   4558  HN  PHE A 299       3.876  -8.902  13.903  1.00 93.44           H
ATOM   4559  N   GLN A 300       5.732  -6.801  12.195  1.00 93.41           N
ATOM   4560  CA  GLN A 300       6.857  -6.083  11.620  1.00 93.41           C
ATOM   4561  C   GLN A 300       7.315  -6.761  10.327  1.00 93.41           C
ATOM   4562  O   GLN A 300       7.590  -6.090   9.334  1.00 93.41           O
ATOM   4563  HA  GLN A 300       6.481  -5.083  11.401  1.00 93.41           H
ATOM   4564  CB  GLN A 300       8.009  -5.977  12.621  1.00 93.41           C
ATOM   4565 1HB  GLN A 300       8.216  -6.959  13.048  1.00 93.41           H
ATOM   4566 2HB  GLN A 300       8.914  -5.656  12.107  1.00 93.41           H
ATOM   4567  CG  GLN A 300       7.673  -4.990  13.741  1.00 93.41           C
ATOM   4568 1HG  GLN A 300       7.482  -4.004  13.316  1.00 93.41           H
ATOM   4569 2HG  GLN A 300       6.759  -5.303  14.245  1.00 93.41           H
ATOM   4570  CD  GLN A 300       8.816  -4.901  14.754  1.00 93.41           C
ATOM   4571  OE1 GLN A 300       9.806  -5.611  14.677  1.00 93.41           O
ATOM   4572  NE2 GLN A 300       8.626  -3.991  15.706  1.00 93.41           N
ATOM   4573 1HE2 GLN A 300       7.791  -3.441  15.711  1.00 93.41           H
ATOM   4574 2HE2 GLN A 300       9.318  -3.858  16.415  1.00 93.41           H
ATOM   4575  HN  GLN A 300       5.892  -7.178  13.107  1.00 93.41           H
ATOM   4576  N   VAL A 301       7.382  -8.083  10.382  1.00 95.03           N
ATOM   4577  CA  VAL A 301       7.878  -8.854   9.255  1.00 95.03           C
ATOM   4578  C   VAL A 301       6.939  -8.667   8.061  1.00 95.03           C
ATOM   4579  O   VAL A 301       7.379  -8.301   6.972  1.00 95.03           O
ATOM   4580  HA  VAL A 301       8.860  -8.460   8.993  1.00 95.03           H
ATOM   4581  CB  VAL A 301       8.048 -10.320   9.658  1.00 95.03           C
ATOM   4582  HB  VAL A 301       7.098 -10.669  10.062  1.00 95.03           H
ATOM   4583  CG1 VAL A 301       8.388 -11.187   8.444  1.00 95.03           C
ATOM   4584 1HG1 VAL A 301       7.585 -11.117   7.711  1.00 95.03           H
ATOM   4585 2HG1 VAL A 301       9.319 -10.837   7.997  1.00 95.03           H
ATOM   4586 3HG1 VAL A 301       8.504 -12.224   8.759  1.00 95.03           H
ATOM   4587  CG2 VAL A 301       9.107 -10.469  10.752  1.00 95.03           C
ATOM   4588 1HG2 VAL A 301      10.063 -10.095  10.385  1.00 95.03           H
ATOM   4589 2HG2 VAL A 301       8.806  -9.898  11.630  1.00 95.03           H
ATOM   4590 3HG2 VAL A 301       9.208 -11.521  11.020  1.00 95.03           H
ATOM   4591  HN  VAL A 301       7.106  -8.625  11.175  1.00 95.03           H
ATOM   4592  N   THR A 302       5.663  -8.928   8.307  1.00 94.12           N
ATOM   4593  CA  THR A 302       4.680  -8.924   7.237  1.00 94.12           C
ATOM   4594  C   THR A 302       4.513  -7.513   6.671  1.00 94.12           C
ATOM   4595  O   THR A 302       4.274  -7.343   5.476  1.00 94.12           O
ATOM   4596  HA  THR A 302       5.051  -9.552   6.427  1.00 94.12           H
ATOM   4597  CB  THR A 302       3.381  -9.515   7.788  1.00 94.12           C
ATOM   4598  HB  THR A 302       2.605  -9.531   7.022  1.00 94.12           H
ATOM   4599  OG1 THR A 302       3.096  -8.720   8.935  1.00 94.12           O
ATOM   4600  HG1 THR A 302       3.461  -9.160   9.755  1.00 94.12           H
ATOM   4601  CG2 THR A 302       3.571 -10.926   8.350  1.00 94.12           C
ATOM   4602 1HG2 THR A 302       4.298 -10.898   9.162  1.00 94.12           H
ATOM   4603 2HG2 THR A 302       3.932 -11.585   7.561  1.00 94.12           H
ATOM   4604 3HG2 THR A 302       2.619 -11.298   8.727  1.00 94.12           H
ATOM   4605  HN  THR A 302       5.300  -9.138   9.214  1.00 94.12           H
ATOM   4606  N   GLN A 303       4.646  -6.535   7.555  1.00 93.24           N
ATOM   4607  CA  GLN A 303       4.565  -5.142   7.149  1.00 93.24           C
ATOM   4608  C   GLN A 303       5.663  -4.821   6.133  1.00 93.24           C
ATOM   4609  O   GLN A 303       5.422  -4.113   5.157  1.00 93.24           O
ATOM   4610  HA  GLN A 303       3.586  -5.033   6.683  1.00 93.24           H
ATOM   4611  CB  GLN A 303       4.650  -4.212   8.361  1.00 93.24           C
ATOM   4612 1HB  GLN A 303       3.839  -4.437   9.054  1.00 93.24           H
ATOM   4613 2HB  GLN A 303       5.583  -4.389   8.895  1.00 93.24           H
ATOM   4614  CG  GLN A 303       4.571  -2.745   7.933  1.00 93.24           C
ATOM   4615 1HG  GLN A 303       5.513  -2.446   7.473  1.00 93.24           H
ATOM   4616 2HG  GLN A 303       3.795  -2.625   7.177  1.00 93.24           H
ATOM   4617  CD  GLN A 303       4.271  -1.840   9.129  1.00 93.24           C
ATOM   4618  OE1 GLN A 303       5.152  -1.427   9.865  1.00 93.24           O
ATOM   4619  NE2 GLN A 303       2.981  -1.556   9.282  1.00 93.24           N
ATOM   4620 1HE2 GLN A 303       2.307  -1.928   8.643  1.00 93.24           H
ATOM   4621 2HE2 GLN A 303       2.684  -0.971  10.037  1.00 93.24           H
ATOM   4622  HN  GLN A 303       4.806  -6.682   8.531  1.00 93.24           H
ATOM   4623  N   THR A 304       6.845  -5.357   6.398  1.00 93.99           N
ATOM   4624  CA  THR A 304       7.997  -5.081   5.556  1.00 93.99           C
ATOM   4625  C   THR A 304       7.796  -5.683   4.164  1.00 93.99           C
ATOM   4626  O   THR A 304       8.133  -5.058   3.159  1.00 93.99           O
ATOM   4627  HA  THR A 304       8.080  -4.002   5.430  1.00 93.99           H
ATOM   4628  CB  THR A 304       9.242  -5.608   6.272  1.00 93.99           C
ATOM   4629  HB  THR A 304       9.220  -6.696   6.341  1.00 93.99           H
ATOM   4630  OG1 THR A 304       9.248  -4.913   7.516  1.00 93.99           O
ATOM   4631  HG1 THR A 304       8.876  -5.498   8.237  1.00 93.99           H
ATOM   4632  CG2 THR A 304      10.540  -5.166   5.592  1.00 93.99           C
ATOM   4633 1HG2 THR A 304      10.593  -4.078   5.584  1.00 93.99           H
ATOM   4634 2HG2 THR A 304      10.558  -5.539   4.568  1.00 93.99           H
ATOM   4635 3HG2 THR A 304      11.392  -5.568   6.140  1.00 93.99           H
ATOM   4636  HN  THR A 304       7.022  -5.968   7.169  1.00 93.99           H
ATOM   4637  N   ILE A 305       7.248  -6.889   4.148  1.00 93.76           N
ATOM   4638  CA  ILE A 305       6.965  -7.566   2.894  1.00 93.76           C
ATOM   4639  C   ILE A 305       6.002  -6.713   2.065  1.00 93.76           C
ATOM   4640  O   ILE A 305       6.149  -6.611   0.848  1.00 93.76           O
ATOM   4641  HA  ILE A 305       7.905  -7.653   2.350  1.00 93.76           H
ATOM   4642  CB  ILE A 305       6.460  -8.987   3.155  1.00 93.76           C
ATOM   4643  HB  ILE A 305       5.628  -8.930   3.857  1.00 93.76           H
ATOM   4644  CG1 ILE A 305       7.545  -9.843   3.809  1.00 93.76           C
ATOM   4645 1HG1 ILE A 305       8.323 -10.071   3.080  1.00 93.76           H
ATOM   4646 2HG1 ILE A 305       8.019  -9.283   4.615  1.00 93.76           H
ATOM   4647  CG2 ILE A 305       5.924  -9.622   1.870  1.00 93.76           C
ATOM   4648 1HG2 ILE A 305       5.099  -9.023   1.485  1.00 93.76           H
ATOM   4649 2HG2 ILE A 305       6.720  -9.665   1.127  1.00 93.76           H
ATOM   4650 3HG2 ILE A 305       5.571 -10.631   2.084  1.00 93.76           H
ATOM   4651  CD1 ILE A 305       6.959 -11.145   4.360  1.00 93.76           C
ATOM   4652 1HD1 ILE A 305       6.199 -10.913   5.107  1.00 93.76           H
ATOM   4653 2HD1 ILE A 305       6.508 -11.713   3.547  1.00 93.76           H
ATOM   4654 3HD1 ILE A 305       7.752 -11.735   4.820  1.00 93.76           H
ATOM   4655  HN  ILE A 305       7.000  -7.401   4.971  1.00 93.76           H
ATOM   4656  N   ALA A 306       5.039  -6.123   2.758  1.00 91.34           N
ATOM   4657  CA  ALA A 306       4.018  -5.331   2.094  1.00 91.34           C
ATOM   4658  C   ALA A 306       4.673  -4.124   1.419  1.00 91.34           C
ATOM   4659  O   ALA A 306       4.244  -3.699   0.347  1.00 91.34           O
ATOM   4660  HA  ALA A 306       3.556  -5.957   1.330  1.00 91.34           H
ATOM   4661  CB  ALA A 306       2.949  -4.922   3.109  1.00 91.34           C
ATOM   4662 1HB  ALA A 306       2.494  -5.815   3.537  1.00 91.34           H
ATOM   4663 2HB  ALA A 306       3.407  -4.331   3.902  1.00 91.34           H
ATOM   4664 3HB  ALA A 306       2.183  -4.328   2.610  1.00 91.34           H
ATOM   4665  HN  ALA A 306       4.950  -6.179   3.752  1.00 91.34           H
ATOM   4666  N   PHE A 307       5.702  -3.606   2.074  1.00 92.53           N
ATOM   4667  CA  PHE A 307       6.358  -2.399   1.602  1.00 92.53           C
ATOM   4668  C   PHE A 307       7.180  -2.678   0.342  1.00 92.53           C
ATOM   4669  O   PHE A 307       7.288  -1.823  -0.535  1.00 92.53           O
ATOM   4670  HA  PHE A 307       5.577  -1.675   1.371  1.00 92.53           H
ATOM   4671  CB  PHE A 307       7.298  -1.936   2.717  1.00 92.53           C
ATOM   4672 1HB  PHE A 307       7.903  -2.782   3.043  1.00 92.53           H
ATOM   4673 2HB  PHE A 307       7.983  -1.190   2.315  1.00 92.53           H
ATOM   4674  CG  PHE A 307       6.579  -1.344   3.931  1.00 92.53           C
ATOM   4675  CD1 PHE A 307       5.219  -1.334   3.978  1.00 92.53           C
ATOM   4676  HD1 PHE A 307       4.642  -1.749   3.151  1.00 92.53           H
ATOM   4677  CD2 PHE A 307       7.298  -0.827   4.963  1.00 92.53           C
ATOM   4678  HD2 PHE A 307       8.388  -0.835   4.925  1.00 92.53           H
ATOM   4679  CE1 PHE A 307       4.552  -0.785   5.105  1.00 92.53           C
ATOM   4680  HE1 PHE A 307       3.463  -0.777   5.142  1.00 92.53           H
ATOM   4681  CE2 PHE A 307       6.631  -0.278   6.089  1.00 92.53           C
ATOM   4682  HE2 PHE A 307       7.208   0.136   6.916  1.00 92.53           H
ATOM   4683  CZ  PHE A 307       5.272  -0.269   6.137  1.00 92.53           C
ATOM   4684  HZ  PHE A 307       4.759   0.153   7.001  1.00 92.53           H
ATOM   4685  HN  PHE A 307       6.086  -3.997   2.910  1.00 92.53           H
ATOM   4686  N   PHE A 308       7.739  -3.879   0.293  1.00 92.52           N
ATOM   4687  CA  PHE A 308       8.544  -4.283  -0.847  1.00 92.52           C
ATOM   4688  C   PHE A 308       7.739  -4.198  -2.145  1.00 92.52           C
ATOM   4689  O   PHE A 308       8.307  -4.035  -3.223  1.00 92.52           O
ATOM   4690  HA  PHE A 308       9.392  -3.600  -0.903  1.00 92.52           H
ATOM   4691  CB  PHE A 308       8.956  -5.737  -0.610  1.00 92.52           C
ATOM   4692 1HB  PHE A 308       8.258  -6.192   0.092  1.00 92.52           H
ATOM   4693 2HB  PHE A 308       8.868  -6.286  -1.548  1.00 92.52           H
ATOM   4694  CG  PHE A 308      10.379  -5.901  -0.072  1.00 92.52           C
ATOM   4695  CD1 PHE A 308      11.439  -5.834  -0.921  1.00 92.52           C
ATOM   4696  HD1 PHE A 308      11.276  -5.663  -1.985  1.00 92.52           H
ATOM   4697  CD2 PHE A 308      10.583  -6.115   1.256  1.00 92.52           C
ATOM   4698  HD2 PHE A 308       9.733  -6.169   1.936  1.00 92.52           H
ATOM   4699  CE1 PHE A 308      12.760  -5.986  -0.421  1.00 92.52           C
ATOM   4700  HE1 PHE A 308      13.610  -5.932  -1.101  1.00 92.52           H
ATOM   4701  CE2 PHE A 308      11.903  -6.267   1.756  1.00 92.52           C
ATOM   4702  HE2 PHE A 308      12.067  -6.438   2.819  1.00 92.52           H
ATOM   4703  CZ  PHE A 308      12.964  -6.199   0.907  1.00 92.52           C
ATOM   4704  HZ  PHE A 308      13.977  -6.316   1.290  1.00 92.52           H
ATOM   4705  HN  PHE A 308       7.649  -4.567   1.012  1.00 92.52           H
ATOM   4706  N   HIS A 309       6.427  -4.313  -1.998  1.00 89.30           N
ATOM   4707  CA  HIS A 309       5.543  -4.326  -3.152  1.00 89.30           C
ATOM   4708  C   HIS A 309       5.747  -3.048  -3.969  1.00 89.30           C
ATOM   4709  O   HIS A 309       5.705  -3.080  -5.198  1.00 89.30           O
ATOM   4710  HA  HIS A 309       5.832  -5.185  -3.758  1.00 89.30           H
ATOM   4711  CB  HIS A 309       4.089  -4.527  -2.720  1.00 89.30           C
ATOM   4712 1HB  HIS A 309       4.021  -5.436  -2.121  1.00 89.30           H
ATOM   4713 2HB  HIS A 309       3.794  -3.699  -2.076  1.00 89.30           H
ATOM   4714  CG  HIS A 309       3.115  -4.624  -3.869  1.00 89.30           C
ATOM   4715  ND1 HIS A 309       2.475  -3.521  -4.405  1.00 89.30           N
ATOM   4716  HD1 HIS A 309       2.585  -2.575  -4.099  1.00 89.30           H
ATOM   4717  CD2 HIS A 309       2.679  -5.704  -4.580  1.00 89.30           C
ATOM   4718  HD2 HIS A 309       2.986  -6.738  -4.419  1.00 89.30           H
ATOM   4719  CE1 HIS A 309       1.691  -3.930  -5.392  1.00 89.30           C
ATOM   4720  HE1 HIS A 309       1.056  -3.296  -6.010  1.00 89.30           H
ATOM   4721  NE2 HIS A 309       1.819  -5.283  -5.498  1.00 89.30           N
ATOM   4722  HN  HIS A 309       5.968  -4.396  -1.114  1.00 89.30           H
ATOM   4723  N   SER A 310       5.965  -1.955  -3.253  1.00 89.73           N
ATOM   4724  CA  SER A 310       6.009  -0.645  -3.882  1.00 89.73           C
ATOM   4725  C   SER A 310       7.263  -0.524  -4.751  1.00 89.73           C
ATOM   4726  O   SER A 310       7.381   0.402  -5.551  1.00 89.73           O
ATOM   4727  HA  SER A 310       5.111  -0.590  -4.497  1.00 89.73           H
ATOM   4728  CB  SER A 310       5.979   0.470  -2.835  1.00 89.73           C
ATOM   4729 1HB  SER A 310       6.770   0.302  -2.104  1.00 89.73           H
ATOM   4730 2HB  SER A 310       6.187   1.425  -3.317  1.00 89.73           H
ATOM   4731  OG  SER A 310       4.723   0.540  -2.166  1.00 89.73           O
ATOM   4732  HG  SER A 310       4.030   0.922  -2.778  1.00 89.73           H
ATOM   4733  HN  SER A 310       6.108  -1.953  -2.263  1.00 89.73           H
ATOM   4734  N   CYS A 311       8.168  -1.474  -4.563  1.00 91.76           N
ATOM   4735  CA  CYS A 311       9.397  -1.500  -5.338  1.00 91.76           C
ATOM   4736  C   CYS A 311       9.273  -2.595  -6.399  1.00 91.76           C
ATOM   4737  O   CYS A 311      10.122  -2.707  -7.282  1.00 91.76           O
ATOM   4738  HA  CYS A 311       9.494  -0.519  -5.803  1.00 91.76           H
ATOM   4739  CB  CYS A 311      10.623  -1.705  -4.446  1.00 91.76           C
ATOM   4740 1HB  CYS A 311      11.526  -1.419  -4.984  1.00 91.76           H
ATOM   4741 2HB  CYS A 311      10.557  -1.062  -3.569  1.00 91.76           H
ATOM   4742  SG  CYS A 311      10.733  -3.457  -3.928  1.00 91.76           S
ATOM   4743  HG  CYS A 311       9.610  -3.463  -3.216  1.00 91.76           H
ATOM   4744  HN  CYS A 311       8.071  -2.215  -3.898  1.00 91.76           H
ATOM   4745  N   LEU A 312       8.208  -3.374  -6.278  1.00 88.74           N
ATOM   4746  CA  LEU A 312       8.041  -4.549  -7.117  1.00 88.74           C
ATOM   4747  C   LEU A 312       7.357  -4.143  -8.424  1.00 88.74           C
ATOM   4748  O   LEU A 312       7.592  -4.751  -9.467  1.00 88.74           O
ATOM   4749  HA  LEU A 312       9.036  -4.927  -7.352  1.00 88.74           H
ATOM   4750  CB  LEU A 312       7.306  -5.652  -6.354  1.00 88.74           C
ATOM   4751 1HB  LEU A 312       6.425  -5.216  -5.884  1.00 88.74           H
ATOM   4752 2HB  LEU A 312       6.951  -6.390  -7.074  1.00 88.74           H
ATOM   4753  CG  LEU A 312       8.117  -6.379  -5.279  1.00 88.74           C
ATOM   4754  HG  LEU A 312       8.442  -5.645  -4.542  1.00 88.74           H
ATOM   4755  CD1 LEU A 312       7.255  -7.407  -4.544  1.00 88.74           C
ATOM   4756 1HD1 LEU A 312       6.415  -6.902  -4.067  1.00 88.74           H
ATOM   4757 2HD1 LEU A 312       6.880  -8.143  -5.256  1.00 88.74           H
ATOM   4758 3HD1 LEU A 312       7.855  -7.909  -3.786  1.00 88.74           H
ATOM   4759  CD2 LEU A 312       9.377  -7.009  -5.875  1.00 88.74           C
ATOM   4760 1HD2 LEU A 312       9.095  -7.727  -6.645  1.00 88.74           H
ATOM   4761 2HD2 LEU A 312      10.000  -6.230  -6.315  1.00 88.74           H
ATOM   4762 3HD2 LEU A 312       9.935  -7.519  -5.090  1.00 88.74           H
ATOM   4763  HN  LEU A 312       7.470  -3.215  -5.623  1.00 88.74           H
ATOM   4764  N   ASN A 313       6.523  -3.118  -8.325  1.00 81.03           N
ATOM   4765  CA  ASN A 313       5.679  -2.728  -9.442  1.00 81.03           C
ATOM   4766  C   ASN A 313       6.556  -2.447 -10.663  1.00 81.03           C
ATOM   4767  O   ASN A 313       6.350  -3.029 -11.727  1.00 81.03           O
ATOM   4768  HA  ASN A 313       5.004  -3.570  -9.598  1.00 81.03           H
ATOM   4769  CB  ASN A 313       4.893  -1.456  -9.121  1.00 81.03           C
ATOM   4770 1HB  ASN A 313       5.549  -0.731  -8.638  1.00 81.03           H
ATOM   4771 2HB  ASN A 313       4.540  -0.999 -10.045  1.00 81.03           H
ATOM   4772  CG  ASN A 313       3.703  -1.761  -8.209  1.00 81.03           C
ATOM   4773  OD1 ASN A 313       3.165  -2.856  -8.194  1.00 81.03           O
ATOM   4774  ND2 ASN A 313       3.324  -0.736  -7.452  1.00 81.03           N
ATOM   4775 1HD2 ASN A 313       3.809   0.137  -7.513  1.00 81.03           H
ATOM   4776 2HD2 ASN A 313       2.554  -0.837  -6.822  1.00 81.03           H
ATOM   4777  HN  ASN A 313       6.419  -2.559  -7.502  1.00 81.03           H
ATOM   4778  N   PRO A 314       7.546  -1.553 -10.535  1.00 81.26           N
ATOM   4779  CA  PRO A 314       8.403  -1.207 -11.672  1.00 81.26           C
ATOM   4780  C   PRO A 314       9.016  -2.434 -12.326  1.00 81.26           C
ATOM   4781  O   PRO A 314       9.102  -2.512 -13.550  1.00 81.26           O
ATOM   4782  HA  PRO A 314       7.812  -0.732 -12.455  1.00 81.26           H
ATOM   4783  CB  PRO A 314       9.469  -0.297 -11.058  1.00 81.26           C
ATOM   4784 1HB  PRO A 314      10.344  -0.864 -10.740  1.00 81.26           H
ATOM   4785 2HB  PRO A 314       9.816   0.451 -11.771  1.00 81.26           H
ATOM   4786  CG  PRO A 314       8.751   0.342  -9.876  1.00 81.26           C
ATOM   4787 1HG  PRO A 314       9.452   0.734  -9.140  1.00 81.26           H
ATOM   4788 2HG  PRO A 314       8.129   1.182 -10.186  1.00 81.26           H
ATOM   4789  CD  PRO A 314       7.923  -0.806  -9.321  1.00 81.26           C
ATOM   4790 1HD  PRO A 314       8.500  -1.425  -8.634  1.00 81.26           H
ATOM   4791 2HD  PRO A 314       7.053  -0.449  -8.770  1.00 81.26           H
ATOM   4792  N   VAL A 315       9.430  -3.370 -11.484  1.00 83.34           N
ATOM   4793  CA  VAL A 315      10.141  -4.544 -11.960  1.00 83.34           C
ATOM   4794  C   VAL A 315       9.214  -5.369 -12.854  1.00 83.34           C
ATOM   4795  O   VAL A 315       9.633  -5.868 -13.897  1.00 83.34           O
ATOM   4796  HA  VAL A 315      10.986  -4.198 -12.556  1.00 83.34           H
ATOM   4797  CB  VAL A 315      10.692  -5.339 -10.775  1.00 83.34           C
ATOM   4798  HB  VAL A 315       9.848  -5.650 -10.159  1.00 83.34           H
ATOM   4799  CG1 VAL A 315      11.417  -6.600 -11.250  1.00 83.34           C
ATOM   4800 1HG1 VAL A 315      10.722  -7.232 -11.802  1.00 83.34           H
ATOM   4801 2HG1 VAL A 315      12.247  -6.319 -11.898  1.00 83.34           H
ATOM   4802 3HG1 VAL A 315      11.798  -7.146 -10.387  1.00 83.34           H
ATOM   4803  CG2 VAL A 315      11.609  -4.471  -9.911  1.00 83.34           C
ATOM   4804 1HG2 VAL A 315      12.446  -4.117 -10.513  1.00 83.34           H
ATOM   4805 2HG2 VAL A 315      11.049  -3.618  -9.529  1.00 83.34           H
ATOM   4806 3HG2 VAL A 315      11.987  -5.061  -9.076  1.00 83.34           H
ATOM   4807  HN  VAL A 315       9.287  -3.334 -10.495  1.00 83.34           H
ATOM   4808  N   LEU A 316       7.970  -5.486 -12.413  1.00 79.83           N
ATOM   4809  CA  LEU A 316       6.988  -6.270 -13.143  1.00 79.83           C
ATOM   4810  C   LEU A 316       6.834  -5.701 -14.555  1.00 79.83           C
ATOM   4811  O   LEU A 316       6.706  -6.452 -15.520  1.00 79.83           O
ATOM   4812  HA  LEU A 316       7.374  -7.287 -13.221  1.00 79.83           H
ATOM   4813  CB  LEU A 316       5.674  -6.344 -12.363  1.00 79.83           C
ATOM   4814 1HB  LEU A 316       5.341  -5.327 -12.154  1.00 79.83           H
ATOM   4815 2HB  LEU A 316       4.919  -6.800 -13.004  1.00 79.83           H
ATOM   4816  CG  LEU A 316       5.719  -7.117 -11.044  1.00 79.83           C
ATOM   4817  HG  LEU A 316       6.501  -6.684 -10.421  1.00 79.83           H
ATOM   4818  CD1 LEU A 316       4.401  -6.975 -10.280  1.00 79.83           C
ATOM   4819 1HD1 LEU A 316       4.219  -5.923 -10.062  1.00 79.83           H
ATOM   4820 2HD1 LEU A 316       3.585  -7.367 -10.887  1.00 79.83           H
ATOM   4821 3HD1 LEU A 316       4.460  -7.534  -9.346  1.00 79.83           H
ATOM   4822  CD2 LEU A 316       6.089  -8.583 -11.280  1.00 79.83           C
ATOM   4823 1HD2 LEU A 316       5.347  -9.045 -11.931  1.00 79.83           H
ATOM   4824 2HD2 LEU A 316       7.071  -8.638 -11.751  1.00 79.83           H
ATOM   4825 3HD2 LEU A 316       6.114  -9.109 -10.326  1.00 79.83           H
ATOM   4826  HN  LEU A 316       7.631  -5.059 -11.575  1.00 79.83           H
ATOM   4827  N   TYR A 317       6.853  -4.378 -14.630  1.00 75.15           N
ATOM   4828  CA  TYR A 317       6.669  -3.699 -15.901  1.00 75.15           C
ATOM   4829  C   TYR A 317       7.850  -3.960 -16.839  1.00 75.15           C
ATOM   4830  O   TYR A 317       7.668  -4.105 -18.047  1.00 75.15           O
ATOM   4831  HA  TYR A 317       5.758  -4.084 -16.360  1.00 75.15           H
ATOM   4832  CB  TYR A 317       6.613  -2.205 -15.576  1.00 75.15           C
ATOM   4833 1HB  TYR A 317       7.568  -1.900 -15.148  1.00 75.15           H
ATOM   4834 2HB  TYR A 317       6.487  -1.646 -16.504  1.00 75.15           H
ATOM   4835  CG  TYR A 317       5.491  -1.820 -14.610  1.00 75.15           C
ATOM   4836  CD1 TYR A 317       4.340  -2.579 -14.551  1.00 75.15           C
ATOM   4837  HD1 TYR A 317       4.231  -3.454 -15.193  1.00 75.15           H
ATOM   4838  CD2 TYR A 317       5.629  -0.713 -13.797  1.00 75.15           C
ATOM   4839  HD2 TYR A 317       6.538  -0.113 -13.844  1.00 75.15           H
ATOM   4840  CE1 TYR A 317       3.284  -2.217 -13.642  1.00 75.15           C
ATOM   4841  HE1 TYR A 317       2.370  -2.808 -13.585  1.00 75.15           H
ATOM   4842  CE2 TYR A 317       4.573  -0.351 -12.888  1.00 75.15           C
ATOM   4843  HE2 TYR A 317       4.670   0.521 -12.241  1.00 75.15           H
ATOM   4844  CZ  TYR A 317       3.453  -1.121 -12.855  1.00 75.15           C
ATOM   4845  OH  TYR A 317       2.455  -0.779 -11.996  1.00 75.15           O
ATOM   4846  HH  TYR A 317       1.811  -1.537 -11.902  1.00 75.15           H
ATOM   4847  HN  TYR A 317       6.990  -3.775 -13.845  1.00 75.15           H
ATOM   4848  N   VAL A 318       9.034  -4.013 -16.247  1.00 74.34           N
ATOM   4849  CA  VAL A 318      10.245  -4.245 -17.015  1.00 74.34           C
ATOM   4850  C   VAL A 318      10.173  -5.626 -17.670  1.00 74.34           C
ATOM   4851  O   VAL A 318      10.295  -5.746 -18.888  1.00 74.34           O
ATOM   4852  HA  VAL A 318      10.288  -3.487 -17.798  1.00 74.34           H
ATOM   4853  CB  VAL A 318      11.474  -4.071 -16.120  1.00 74.34           C
ATOM   4854  HB  VAL A 318      11.349  -4.716 -15.250  1.00 74.34           H
ATOM   4855  CG1 VAL A 318      12.748  -4.505 -16.848  1.00 74.34           C
ATOM   4856 1HG1 VAL A 318      12.666  -5.555 -17.129  1.00 74.34           H
ATOM   4857 2HG1 VAL A 318      12.879  -3.897 -17.744  1.00 74.34           H
ATOM   4858 3HG1 VAL A 318      13.606  -4.371 -16.189  1.00 74.34           H
ATOM   4859  CG2 VAL A 318      11.590  -2.629 -15.623  1.00 74.34           C
ATOM   4860 1HG2 VAL A 318      11.682  -1.956 -16.476  1.00 74.34           H
ATOM   4861 2HG2 VAL A 318      10.701  -2.369 -15.049  1.00 74.34           H
ATOM   4862 3HG2 VAL A 318      12.472  -2.533 -14.989  1.00 74.34           H
ATOM   4863  HN  VAL A 318       9.173  -3.901 -15.263  1.00 74.34           H
ATOM   4864  N   PHE A 319       9.974  -6.633 -16.832  1.00 74.21           N
ATOM   4865  CA  PHE A 319      10.132  -8.010 -17.267  1.00 74.21           C
ATOM   4866  C   PHE A 319       8.936  -8.459 -18.110  1.00 74.21           C
ATOM   4867  O   PHE A 319       9.099  -9.197 -19.080  1.00 74.21           O
ATOM   4868  HA  PHE A 319      11.038  -8.057 -17.870  1.00 74.21           H
ATOM   4869  CB  PHE A 319      10.202  -8.872 -16.005  1.00 74.21           C
ATOM   4870 1HB  PHE A 319       9.448  -8.526 -15.298  1.00 74.21           H
ATOM   4871 2HB  PHE A 319       9.947  -9.900 -16.264  1.00 74.21           H
ATOM   4872  CG  PHE A 319      11.569  -8.859 -15.318  1.00 74.21           C
ATOM   4873  CD1 PHE A 319      12.649  -9.400 -15.942  1.00 74.21           C
ATOM   4874  HD1 PHE A 319      12.541  -9.842 -16.933  1.00 74.21           H
ATOM   4875  CD2 PHE A 319      11.704  -8.307 -14.082  1.00 74.21           C
ATOM   4876  HD2 PHE A 319      10.838  -7.874 -13.581  1.00 74.21           H
ATOM   4877  CE1 PHE A 319      13.918  -9.387 -15.305  1.00 74.21           C
ATOM   4878  HE1 PHE A 319      14.784  -9.821 -15.805  1.00 74.21           H
ATOM   4879  CE2 PHE A 319      12.973  -8.295 -13.444  1.00 74.21           C
ATOM   4880  HE2 PHE A 319      13.081  -7.852 -12.454  1.00 74.21           H
ATOM   4881  CZ  PHE A 319      14.053  -8.835 -14.069  1.00 74.21           C
ATOM   4882  HZ  PHE A 319      15.027  -8.826 -13.580  1.00 74.21           H
ATOM   4883  HN  PHE A 319       9.711  -6.519 -15.874  1.00 74.21           H
ATOM   4884  N   VAL A 320       7.762  -7.993 -17.710  1.00 70.60           N
ATOM   4885  CA  VAL A 320       6.522  -8.547 -18.226  1.00 70.60           C
ATOM   4886  C   VAL A 320       5.937  -7.593 -19.269  1.00 70.60           C
ATOM   4887  O   VAL A 320       5.199  -8.016 -20.157  1.00 70.60           O
ATOM   4888  HA  VAL A 320       6.761  -9.493 -18.711  1.00 70.60           H
ATOM   4889  CB  VAL A 320       5.559  -8.836 -17.073  1.00 70.60           C
ATOM   4890  HB  VAL A 320       5.064  -7.902 -16.807  1.00 70.60           H
ATOM   4891  CG1 VAL A 320       4.480  -9.835 -17.497  1.00 70.60           C
ATOM   4892 1HG1 VAL A 320       3.912  -9.423 -18.332  1.00 70.60           H
ATOM   4893 2HG1 VAL A 320       4.950 -10.769 -17.803  1.00 70.60           H
ATOM   4894 3HG1 VAL A 320       3.809 -10.022 -16.659  1.00 70.60           H
ATOM   4895  CG2 VAL A 320       6.314  -9.336 -15.839  1.00 70.60           C
ATOM   4896 1HG2 VAL A 320       6.847 -10.254 -16.087  1.00 70.60           H
ATOM   4897 2HG2 VAL A 320       7.026  -8.577 -15.517  1.00 70.60           H
ATOM   4898 3HG2 VAL A 320       5.605  -9.534 -15.035  1.00 70.60           H
ATOM   4899  HN  VAL A 320       7.651  -7.253 -17.047  1.00 70.60           H
ATOM   4900  N   GLY A 321       6.289  -6.323 -19.126  1.00 72.46           N
ATOM   4901  CA  GLY A 321       5.781  -5.301 -20.024  1.00 72.46           C
ATOM   4902  C   GLY A 321       6.635  -5.210 -21.290  1.00 72.46           C
ATOM   4903  O   GLY A 321       7.702  -4.599 -21.281  1.00 72.46           O
ATOM   4904 1HA  GLY A 321       4.749  -5.527 -20.293  1.00 72.46           H
ATOM   4905 2HA  GLY A 321       5.774  -4.336 -19.516  1.00 72.46           H
ATOM   4906  HN  GLY A 321       6.907  -5.991 -18.414  1.00 72.46           H
ATOM   4907  N   GLU A 322       6.133  -5.828 -22.350  1.00 75.90           N
ATOM   4908  CA  GLU A 322       6.745  -5.684 -23.660  1.00 75.90           C
ATOM   4909  C   GLU A 322       6.742  -4.215 -24.088  1.00 75.90           C
ATOM   4910  O   GLU A 322       7.749  -3.704 -24.575  1.00 75.90           O
ATOM   4911  HA  GLU A 322       7.771  -6.032 -23.540  1.00 75.90           H
ATOM   4912  CB  GLU A 322       6.036  -6.559 -24.696  1.00 75.90           C
ATOM   4913 1HB  GLU A 322       4.961  -6.389 -24.645  1.00 75.90           H
ATOM   4914 2HB  GLU A 322       6.456  -6.371 -25.684  1.00 75.90           H
ATOM   4915  CG  GLU A 322       6.262  -8.044 -24.406  1.00 75.90           C
ATOM   4916 1HG  GLU A 322       7.330  -8.242 -24.318  1.00 75.90           H
ATOM   4917 2HG  GLU A 322       5.810  -8.304 -23.449  1.00 75.90           H
ATOM   4918  CD  GLU A 322       5.665  -8.915 -25.512  1.00 75.90           C
ATOM   4919  OE1 GLU A 322       6.006 -10.118 -25.533  1.00 75.90           O
ATOM   4920  OE2 GLU A 322       4.881  -8.360 -26.312  1.00 75.90           O
ATOM   4921  HN  GLU A 322       5.326  -6.417 -22.323  1.00 75.90           H
ATOM   4922  N   ARG A 323       5.597  -3.577 -23.892  1.00 76.60           N
ATOM   4923  CA  ARG A 323       5.432  -2.193 -24.303  1.00 76.60           C
ATOM   4924  C   ARG A 323       6.437  -1.299 -23.575  1.00 76.60           C
ATOM   4925  O   ARG A 323       7.049  -0.423 -24.184  1.00 76.60           O
ATOM   4926  HA  ARG A 323       5.617  -2.198 -25.377  1.00 76.60           H
ATOM   4927  CB  ARG A 323       4.014  -1.698 -24.011  1.00 76.60           C
ATOM   4928 1HB  ARG A 323       3.298  -2.496 -24.208  1.00 76.60           H
ATOM   4929 2HB  ARG A 323       3.924  -1.442 -22.955  1.00 76.60           H
ATOM   4930  CG  ARG A 323       3.673  -0.476 -24.867  1.00 76.60           C
ATOM   4931 1HG  ARG A 323       4.372   0.331 -24.650  1.00 76.60           H
ATOM   4932 2HG  ARG A 323       3.789  -0.724 -25.922  1.00 76.60           H
ATOM   4933  CD  ARG A 323       2.242  -0.004 -24.603  1.00 76.60           C
ATOM   4934 1HD  ARG A 323       1.582  -0.864 -24.486  1.00 76.60           H
ATOM   4935 2HD  ARG A 323       2.202   0.557 -23.669  1.00 76.60           H
ATOM   4936  NE  ARG A 323       1.773   0.843 -25.722  1.00 76.60           N
ATOM   4937  HE  ARG A 323       2.364   0.929 -26.525  1.00 76.60           H
ATOM   4938  CZ  ARG A 323       0.607   1.504 -25.728  1.00 76.60           C
ATOM   4939  NH1 ARG A 323      -0.224   1.426 -24.680  1.00 76.60           N
ATOM   4940 1HH1 ARG A 323       0.025   0.872 -23.885  1.00 76.60           H
ATOM   4941 2HH1 ARG A 323      -1.092   1.922 -24.692  1.00 76.60           H
ATOM   4942  NH2 ARG A 323       0.285   2.243 -26.798  1.00 76.60           N
ATOM   4943 1HH2 ARG A 323      -0.582   2.742 -26.818  1.00 76.60           H
ATOM   4944 2HH2 ARG A 323       0.911   2.296 -27.576  1.00 76.60           H
ATOM   4945  HN  ARG A 323       4.794  -3.989 -23.461  1.00 76.60           H
ATOM   4946  N   PHE A 324       6.577  -1.551 -22.282  1.00 78.62           N
ATOM   4947  CA  PHE A 324       7.446  -0.736 -21.450  1.00 78.62           C
ATOM   4948  C   PHE A 324       8.910  -0.892 -21.869  1.00 78.62           C
ATOM   4949  O   PHE A 324       9.646   0.090 -21.944  1.00 78.62           O
ATOM   4950  HA  PHE A 324       7.141   0.302 -21.582  1.00 78.62           H
ATOM   4951  CB  PHE A 324       7.284  -1.233 -20.012  1.00 78.62           C
ATOM   4952 1HB  PHE A 324       6.222  -1.287 -19.774  1.00 78.62           H
ATOM   4953 2HB  PHE A 324       7.678  -2.247 -19.943  1.00 78.62           H
ATOM   4954  CG  PHE A 324       7.982  -0.358 -18.969  1.00 78.62           C
ATOM   4955  CD1 PHE A 324       9.232  -0.679 -18.539  1.00 78.62           C
ATOM   4956  HD1 PHE A 324       9.737  -1.559 -18.938  1.00 78.62           H
ATOM   4957  CD2 PHE A 324       7.353   0.740 -18.472  1.00 78.62           C
ATOM   4958  HD2 PHE A 324       6.351   0.997 -18.816  1.00 78.62           H
ATOM   4959  CE1 PHE A 324       9.880   0.133 -17.571  1.00 78.62           C
ATOM   4960  HE1 PHE A 324      10.881  -0.124 -17.226  1.00 78.62           H
ATOM   4961  CE2 PHE A 324       8.001   1.552 -17.504  1.00 78.62           C
ATOM   4962  HE2 PHE A 324       7.496   2.432 -17.105  1.00 78.62           H
ATOM   4963  CZ  PHE A 324       9.251   1.232 -17.073  1.00 78.62           C
ATOM   4964  HZ  PHE A 324       9.748   1.855 -16.330  1.00 78.62           H
ATOM   4965  HN  PHE A 324       6.109  -2.294 -21.803  1.00 78.62           H
ATOM   4966  N   ARG A 325       9.287  -2.135 -22.132  1.00 81.46           N
ATOM   4967  CA  ARG A 325      10.643  -2.429 -22.564  1.00 81.46           C
ATOM   4968  C   ARG A 325      10.977  -1.645 -23.834  1.00 81.46           C
ATOM   4969  O   ARG A 325      12.069  -1.093 -23.958  1.00 81.46           O
ATOM   4970  HA  ARG A 325      11.275  -2.117 -21.733  1.00 81.46           H
ATOM   4971  CB  ARG A 325      10.822  -3.925 -22.834  1.00 81.46           C
ATOM   4972 1HB  ARG A 325       9.907  -4.333 -23.264  1.00 81.46           H
ATOM   4973 2HB  ARG A 325      11.613  -4.073 -23.569  1.00 81.46           H
ATOM   4974  CG  ARG A 325      11.167  -4.677 -21.547  1.00 81.46           C
ATOM   4975 1HG  ARG A 325      12.060  -4.244 -21.097  1.00 81.46           H
ATOM   4976 2HG  ARG A 325      10.358  -4.560 -20.826  1.00 81.46           H
ATOM   4977  CD  ARG A 325      11.399  -6.163 -21.826  1.00 81.46           C
ATOM   4978 1HD  ARG A 325      11.913  -6.287 -22.779  1.00 81.46           H
ATOM   4979 2HD  ARG A 325      12.043  -6.590 -21.058  1.00 81.46           H
ATOM   4980  NE  ARG A 325      10.104  -6.881 -21.854  1.00 81.46           N
ATOM   4981  HE  ARG A 325       9.277  -6.363 -21.637  1.00 81.46           H
ATOM   4982  CZ  ARG A 325       9.972  -8.180 -22.153  1.00 81.46           C
ATOM   4983  NH1 ARG A 325      11.047  -8.922 -22.453  1.00 81.46           N
ATOM   4984 1HH1 ARG A 325      11.957  -8.507 -22.454  1.00 81.46           H
ATOM   4985 2HH1 ARG A 325      10.940  -9.891 -22.675  1.00 81.46           H
ATOM   4986  NH2 ARG A 325       8.749  -8.727 -22.148  1.00 81.46           N
ATOM   4987 1HH2 ARG A 325       8.633  -9.695 -22.369  1.00 81.46           H
ATOM   4988 2HH2 ARG A 325       7.952  -8.166 -21.923  1.00 81.46           H
ATOM   4989  HN  ARG A 325       8.687  -2.930 -22.053  1.00 81.46           H
ATOM   4990  N   ARG A 326      10.016  -1.621 -24.747  1.00 82.38           N
ATOM   4991  CA  ARG A 326      10.182  -0.885 -25.988  1.00 82.38           C
ATOM   4992  C   ARG A 326      10.358   0.608 -25.701  1.00 82.38           C
ATOM   4993  O   ARG A 326      11.250   1.249 -26.254  1.00 82.38           O
ATOM   4994  HA  ARG A 326      11.078  -1.305 -26.445  1.00 82.38           H
ATOM   4995  CB  ARG A 326       8.976  -1.080 -26.909  1.00 82.38           C
ATOM   4996 1HB  ARG A 326       8.055  -0.956 -26.340  1.00 82.38           H
ATOM   4997 2HB  ARG A 326       8.977  -0.314 -27.684  1.00 82.38           H
ATOM   4998  CG  ARG A 326       8.998  -2.467 -27.556  1.00 82.38           C
ATOM   4999 1HG  ARG A 326       9.929  -2.599 -28.108  1.00 82.38           H
ATOM   5000 2HG  ARG A 326       8.976  -3.233 -26.781  1.00 82.38           H
ATOM   5001  CD  ARG A 326       7.808  -2.652 -28.498  1.00 82.38           C
ATOM   5002 1HD  ARG A 326       6.887  -2.354 -27.997  1.00 82.38           H
ATOM   5003 2HD  ARG A 326       7.919  -2.007 -29.370  1.00 82.38           H
ATOM   5004  NE  ARG A 326       7.716  -4.066 -28.926  1.00 82.38           N
ATOM   5005  HE  ARG A 326       7.826  -4.775 -28.229  1.00 82.38           H
ATOM   5006  CZ  ARG A 326       7.494  -4.456 -30.188  1.00 82.38           C
ATOM   5007  NH1 ARG A 326       7.338  -3.550 -31.163  1.00 82.38           N
ATOM   5008 1HH1 ARG A 326       7.387  -2.574 -30.951  1.00 82.38           H
ATOM   5009 2HH1 ARG A 326       7.172  -3.849 -32.103  1.00 82.38           H
ATOM   5010  NH2 ARG A 326       7.430  -5.767 -30.462  1.00 82.38           N
ATOM   5011 1HH2 ARG A 326       7.264  -6.074 -31.399  1.00 82.38           H
ATOM   5012 2HH2 ARG A 326       7.547  -6.436 -29.729  1.00 82.38           H
ATOM   5013  HN  ARG A 326       9.140  -2.092 -24.648  1.00 82.38           H
ATOM   5014  N   ASP A 327       9.494   1.117 -24.835  1.00 83.27           N
ATOM   5015  CA  ASP A 327       9.489   2.538 -24.531  1.00 83.27           C
ATOM   5016  C   ASP A 327      10.786   2.905 -23.808  1.00 83.27           C
ATOM   5017  O   ASP A 327      11.342   3.979 -24.031  1.00 83.27           O
ATOM   5018  HA  ASP A 327       9.394   3.037 -25.496  1.00 83.27           H
ATOM   5019  CB  ASP A 327       8.318   2.901 -23.616  1.00 83.27           C
ATOM   5020 1HB  ASP A 327       8.383   2.328 -22.692  1.00 83.27           H
ATOM   5021 2HB  ASP A 327       8.379   3.955 -23.342  1.00 83.27           H
ATOM   5022  CG  ASP A 327       6.979   2.624 -24.302  1.00 83.27           C
ATOM   5023  OD1 ASP A 327       6.961   2.671 -25.551  1.00 83.27           O
ATOM   5024  OD2 ASP A 327       6.004   2.371 -23.562  1.00 83.27           O
ATOM   5025  HN  ASP A 327       8.807   0.578 -24.347  1.00 83.27           H
ATOM   5026  N   LEU A 328      11.230   1.992 -22.957  1.00 84.31           N
ATOM   5027  CA  LEU A 328      12.440   2.215 -22.184  1.00 84.31           C
ATOM   5028  C   LEU A 328      13.625   2.382 -23.138  1.00 84.31           C
ATOM   5029  O   LEU A 328      14.355   3.368 -23.060  1.00 84.31           O
ATOM   5030  HA  LEU A 328      12.309   3.145 -21.631  1.00 84.31           H
ATOM   5031  CB  LEU A 328      12.632   1.100 -21.155  1.00 84.31           C
ATOM   5032 1HB  LEU A 328      11.786   1.118 -20.467  1.00 84.31           H
ATOM   5033 2HB  LEU A 328      12.599   0.142 -21.675  1.00 84.31           H
ATOM   5034  CG  LEU A 328      13.922   1.158 -20.335  1.00 84.31           C
ATOM   5035  HG  LEU A 328      14.764   1.201 -21.025  1.00 84.31           H
ATOM   5036  CD1 LEU A 328      13.972   2.428 -19.482  1.00 84.31           C
ATOM   5037 1HD1 LEU A 328      13.930   3.303 -20.130  1.00 84.31           H
ATOM   5038 2HD1 LEU A 328      13.123   2.440 -18.799  1.00 84.31           H
ATOM   5039 3HD1 LEU A 328      14.899   2.444 -18.909  1.00 84.31           H
ATOM   5040  CD2 LEU A 328      14.094  -0.106 -19.491  1.00 84.31           C
ATOM   5041 1HD2 LEU A 328      13.249  -0.205 -18.808  1.00 84.31           H
ATOM   5042 2HD2 LEU A 328      14.135  -0.977 -20.145  1.00 84.31           H
ATOM   5043 3HD2 LEU A 328      15.018  -0.038 -18.918  1.00 84.31           H
ATOM   5044  HN  LEU A 328      10.778   1.116 -22.791  1.00 84.31           H
ATOM   5045  N   VAL A 329      13.779   1.402 -24.017  1.00 83.93           N
ATOM   5046  CA  VAL A 329      14.908   1.387 -24.931  1.00 83.93           C
ATOM   5047  C   VAL A 329      14.859   2.634 -25.816  1.00 83.93           C
ATOM   5048  O   VAL A 329      15.895   3.218 -26.130  1.00 83.93           O
ATOM   5049  HA  VAL A 329      15.817   1.419 -24.330  1.00 83.93           H
ATOM   5050  CB  VAL A 329      14.915   0.084 -25.732  1.00 83.93           C
ATOM   5051  HB  VAL A 329      13.954  -0.003 -26.240  1.00 83.93           H
ATOM   5052  CG1 VAL A 329      16.011   0.103 -26.800  1.00 83.93           C
ATOM   5053 1HG1 VAL A 329      15.836   0.934 -27.485  1.00 83.93           H
ATOM   5054 2HG1 VAL A 329      16.983   0.224 -26.322  1.00 83.93           H
ATOM   5055 3HG1 VAL A 329      15.993  -0.835 -27.355  1.00 83.93           H
ATOM   5056  CG2 VAL A 329      15.070  -1.127 -24.810  1.00 83.93           C
ATOM   5057 1HG2 VAL A 329      16.009  -1.048 -24.262  1.00 83.93           H
ATOM   5058 2HG2 VAL A 329      14.239  -1.155 -24.104  1.00 83.93           H
ATOM   5059 3HG2 VAL A 329      15.072  -2.039 -25.405  1.00 83.93           H
ATOM   5060  HN  VAL A 329      13.149   0.631 -24.110  1.00 83.93           H
ATOM   5061  N   LYS A 330      13.645   3.004 -26.195  1.00 82.73           N
[truncated: 117,320 more chars]
