# Supplementary material for: Noncanonical roles of chemokine regions in CCR9 activation revealed by structural modeling and mutational mapping
Source: Nat Commun. 2025 Aug 18;16:7695. doi: 10.1038/s41467-025-62321-9 (PMC12361432; doi:10.1038/s41467-025-62321-9)
Supplement: Supplementary file 4 — Supplementary Data 2 [file 41467_2025_62321_MOESM4_ESM.zip › CCR9_CCL25_rnk133.pdb]

SSBOND   1 CYS A   38    CYS A  289 
SSBOND   2 CYS A  119    CYS A  198 
SSBOND   3 CYS B    7    CYS B   35 
SSBOND   4 CYS B    8    CYS B   52 
ATOM      1  N   GLU A  20      -2.583  -4.268  61.259  1.00 44.41           N
ATOM      2  CA  GLU A  20      -2.798  -3.924  59.864  1.00 44.41           C
ATOM      3  C   GLU A  20      -1.514  -4.137  59.060  1.00 44.41           C
ATOM      4  O   GLU A  20      -1.561  -4.321  57.845  1.00 44.41           O
ATOM      5  HA  GLU A  20      -3.571  -4.608  59.513  1.00 44.41           H
ATOM      6  CB  GLU A  20      -3.300  -2.486  59.725  1.00 44.41           C
ATOM      7 1HB  GLU A  20      -2.840  -1.860  60.490  1.00 44.41           H
ATOM      8 2HB  GLU A  20      -3.118  -2.130  58.710  1.00 44.41           H
ATOM      9  CG  GLU A  20      -4.812  -2.409  59.943  1.00 44.41           C
ATOM     10 1HG  GLU A  20      -5.294  -3.270  59.480  1.00 44.41           H
ATOM     11 2HG  GLU A  20      -5.032  -2.456  61.010  1.00 44.41           H
ATOM     12  CD  GLU A  20      -5.386  -1.118  59.355  1.00 44.41           C
ATOM     13  OE1 GLU A  20      -6.610  -1.106  59.101  1.00 44.41           O
ATOM     14  OE2 GLU A  20      -4.589  -0.174  59.172  1.00 44.41           O
ATOM     15  HN  GLU A  20      -1.652  -4.554  61.485  1.00 44.41           H
ATOM     16  N   SER A  21      -0.396  -4.105  59.772  1.00 51.41           N
ATOM     17  CA  SER A  21       0.904  -4.169  59.126  1.00 51.41           C
ATOM     18  C   SER A  21       1.156  -5.581  58.596  1.00 51.41           C
ATOM     19  O   SER A  21       1.644  -5.751  57.479  1.00 51.41           O
ATOM     20  HA  SER A  21       0.853  -3.455  58.304  1.00 51.41           H
ATOM     21  CB  SER A  21       2.018  -3.757  60.091  1.00 51.41           C
ATOM     22 1HB  SER A  21       2.915  -3.507  59.523  1.00 51.41           H
ATOM     23 2HB  SER A  21       1.719  -2.856  60.627  1.00 51.41           H
ATOM     24  OG  SER A  21       2.322  -4.787  61.027  1.00 51.41           O
ATOM     25  HG  SER A  21       3.048  -4.485  61.645  1.00 51.41           H
ATOM     26  HN  SER A  21      -0.370  -4.037  60.769  1.00 51.41           H
ATOM     27  N   THR A  22       0.813  -6.559  59.421  1.00 52.61           N
ATOM     28  CA  THR A  22       1.107  -7.946  59.102  1.00 52.61           C
ATOM     29  C   THR A  22       0.213  -8.432  57.960  1.00 52.61           C
ATOM     30  O   THR A  22       0.701  -8.989  56.979  1.00 52.61           O
ATOM     31  HA  THR A  22       2.137  -8.006  58.750  1.00 52.61           H
ATOM     32  CB  THR A  22       0.957  -8.768  60.384  1.00 52.61           C
ATOM     33  HB  THR A  22       0.421  -9.697  60.190  1.00 52.61           H
ATOM     34  OG1 THR A  22       0.328  -7.874  61.298  1.00 52.61           O
ATOM     35  HG1 THR A  22      -0.039  -8.383  62.077  1.00 52.61           H
ATOM     36  CG2 THR A  22       2.304  -9.083  61.039  1.00 52.61           C
ATOM     37 1HG2 THR A  22       2.810  -8.153  61.294  1.00 52.61           H
ATOM     38 2HG2 THR A  22       2.920  -9.654  60.344  1.00 52.61           H
ATOM     39 3HG2 THR A  22       2.139  -9.668  61.944  1.00 52.61           H
ATOM     40  HN  THR A  22       0.343  -6.416  60.293  1.00 52.61           H
ATOM     41  N   SER A  23      -1.082  -8.203  58.127  1.00 54.42           N
ATOM     42  CA  SER A  23      -2.049  -8.607  57.120  1.00 54.42           C
ATOM     43  C   SER A  23      -1.737  -7.921  55.789  1.00 54.42           C
ATOM     44  O   SER A  23      -1.861  -8.530  54.728  1.00 54.42           O
ATOM     45  HA  SER A  23      -1.935  -9.688  57.029  1.00 54.42           H
ATOM     46  CB  SER A  23      -3.476  -8.281  57.565  1.00 54.42           C
ATOM     47 1HB  SER A  23      -4.178  -8.603  56.796  1.00 54.42           H
ATOM     48 2HB  SER A  23      -3.712  -8.843  58.468  1.00 54.42           H
ATOM     49  OG  SER A  23      -3.652  -6.889  57.814  1.00 54.42           O
ATOM     50  HG  SER A  23      -4.599  -6.706  58.078  1.00 54.42           H
ATOM     51  HN  SER A  23      -1.471  -7.751  58.929  1.00 54.42           H
ATOM     52  N   SER A  24      -1.339  -6.661  55.889  1.00 60.16           N
ATOM     53  CA  SER A  24      -0.989  -5.891  54.707  1.00 60.16           C
ATOM     54  C   SER A  24       0.241  -6.499  54.031  1.00 60.16           C
ATOM     55  O   SER A  24       0.430  -6.347  52.825  1.00 60.16           O
ATOM     56  HA  SER A  24      -1.858  -5.957  54.052  1.00 60.16           H
ATOM     57  CB  SER A  24      -0.730  -4.425  55.062  1.00 60.16           C
ATOM     58 1HB  SER A  24      -0.913  -3.803  54.186  1.00 60.16           H
ATOM     59 2HB  SER A  24      -1.435  -4.108  55.830  1.00 60.16           H
ATOM     60  OG  SER A  24       0.601  -4.215  55.524  1.00 60.16           O
ATOM     61  HG  SER A  24       0.771  -4.767  56.340  1.00 60.16           H
ATOM     62  HN  SER A  24      -1.253  -6.168  56.755  1.00 60.16           H
ATOM     63  N   MET A  25       1.047  -7.174  54.838  1.00 62.36           N
ATOM     64  CA  MET A  25       2.256  -7.801  54.333  1.00 62.36           C
ATOM     65  C   MET A  25       1.937  -9.122  53.630  1.00 62.36           C
ATOM     66  O   MET A  25       2.508  -9.427  52.585  1.00 62.36           O
ATOM     67  HA  MET A  25       2.678  -7.094  53.619  1.00 62.36           H
ATOM     68  CB  MET A  25       3.219  -8.060  55.494  1.00 62.36           C
ATOM     69 1HB  MET A  25       3.136  -7.257  56.226  1.00 62.36           H
ATOM     70 2HB  MET A  25       2.943  -8.985  56.001  1.00 62.36           H
ATOM     71  CG  MET A  25       4.663  -8.157  54.997  1.00 62.36           C
ATOM     72 1HG  MET A  25       5.277  -8.671  55.737  1.00 62.36           H
ATOM     73 2HG  MET A  25       4.703  -8.749  54.083  1.00 62.36           H
ATOM     74  SD  MET A  25       5.315  -6.523  54.693  1.00 62.36           S
ATOM     75  CE  MET A  25       7.054  -6.904  54.558  1.00 62.36           C
ATOM     76 1HE  MET A  25       7.401  -7.353  55.488  1.00 62.36           H
ATOM     77 2HE  MET A  25       7.210  -7.603  53.736  1.00 62.36           H
ATOM     78 3HE  MET A  25       7.612  -5.988  54.366  1.00 62.36           H
ATOM     79  HN  MET A  25       0.884  -7.295  55.817  1.00 62.36           H
ATOM     80  N   GLU A  26       1.025  -9.871  54.233  1.00 63.35           N
ATOM     81  CA  GLU A  26       0.607 -11.142  53.666  1.00 63.35           C
ATOM     82  C   GLU A  26      -0.123 -10.917  52.340  1.00 63.35           C
ATOM     83  O   GLU A  26       0.139 -11.611  51.358  1.00 63.35           O
ATOM     84  HA  GLU A  26       1.527 -11.698  53.492  1.00 63.35           H
ATOM     85  CB  GLU A  26      -0.271 -11.918  54.649  1.00 63.35           C
ATOM     86 1HB  GLU A  26      -1.016 -11.251  55.083  1.00 63.35           H
ATOM     87 2HB  GLU A  26      -0.707 -12.783  54.149  1.00 63.35           H
ATOM     88  CG  GLU A  26       0.560 -12.466  55.811  1.00 63.35           C
ATOM     89 1HG  GLU A  26       1.361 -13.097  55.425  1.00 63.35           H
ATOM     90 2HG  GLU A  26       1.033 -11.642  56.345  1.00 63.35           H
ATOM     91  CD  GLU A  26      -0.312 -13.273  56.776  1.00 63.35           C
ATOM     92  OE1 GLU A  26       0.268 -14.115  57.496  1.00 63.35           O
ATOM     93  OE2 GLU A  26      -1.538 -13.031  56.771  1.00 63.35           O
ATOM     94  HN  GLU A  26       0.576  -9.623  55.091  1.00 63.35           H
ATOM     95  N   ASP A  27      -1.023  -9.945  52.353  1.00 60.25           N
ATOM     96  CA  ASP A  27      -1.804  -9.632  51.169  1.00 60.25           C
ATOM     97  C   ASP A  27      -0.859  -9.341  50.002  1.00 60.25           C
ATOM     98  O   ASP A  27      -1.125  -9.740  48.869  1.00 60.25           O
ATOM     99  HA  ASP A  27      -2.424 -10.512  50.994  1.00 60.25           H
ATOM    100  CB  ASP A  27      -2.673  -8.393  51.394  1.00 60.25           C
ATOM    101 1HB  ASP A  27      -2.095  -7.628  51.912  1.00 60.25           H
ATOM    102 2HB  ASP A  27      -2.969  -7.972  50.433  1.00 60.25           H
ATOM    103  CG  ASP A  27      -3.920  -8.739  52.211  1.00 60.25           C
ATOM    104  OD1 ASP A  27      -4.189  -9.951  52.351  1.00 60.25           O
ATOM    105  OD2 ASP A  27      -4.576  -7.782  52.677  1.00 60.25           O
ATOM    106  HN  ASP A  27      -1.221  -9.377  53.152  1.00 60.25           H
ATOM    107  N   TYR A  28       0.225  -8.648  50.318  1.00 63.77           N
ATOM    108  CA  TYR A  28       1.202  -8.284  49.306  1.00 63.77           C
ATOM    109  C   TYR A  28       1.992  -9.510  48.841  1.00 63.77           C
ATOM    110  O   TYR A  28       2.377  -9.599  47.677  1.00 63.77           O
ATOM    111  HA  TYR A  28       0.666  -7.863  48.456  1.00 63.77           H
ATOM    112  CB  TYR A  28       2.160  -7.300  49.980  1.00 63.77           C
ATOM    113 1HB  TYR A  28       1.595  -6.433  50.320  1.00 63.77           H
ATOM    114 2HB  TYR A  28       2.585  -7.771  50.867  1.00 63.77           H
ATOM    115  CG  TYR A  28       3.301  -6.825  49.078  1.00 63.77           C
ATOM    116  CD1 TYR A  28       4.540  -7.426  49.158  1.00 63.77           C
ATOM    117  HD1 TYR A  28       4.707  -8.240  49.864  1.00 63.77           H
ATOM    118  CD2 TYR A  28       3.090  -5.796  48.183  1.00 63.77           C
ATOM    119  HD2 TYR A  28       2.111  -5.321  48.120  1.00 63.77           H
ATOM    120  CE1 TYR A  28       5.614  -6.979  48.308  1.00 63.77           C
ATOM    121  HE1 TYR A  28       6.598  -7.445  48.361  1.00 63.77           H
ATOM    122  CE2 TYR A  28       4.163  -5.348  47.334  1.00 63.77           C
ATOM    123  HE2 TYR A  28       4.010  -4.536  46.623  1.00 63.77           H
ATOM    124  CZ  TYR A  28       5.372  -5.962  47.438  1.00 63.77           C
ATOM    125  OH  TYR A  28       6.386  -5.540  46.636  1.00 63.77           O
ATOM    126  HH  TYR A  28       6.099  -4.734  46.119  1.00 63.77           H
ATOM    127  HN  TYR A  28       0.439  -8.337  51.244  1.00 63.77           H
ATOM    128  N   VAL A  29       2.209 -10.423  49.776  1.00 62.01           N
ATOM    129  CA  VAL A  29       3.007 -11.605  49.496  1.00 62.01           C
ATOM    130  C   VAL A  29       2.175 -12.596  48.680  1.00 62.01           C
ATOM    131  O   VAL A  29       2.703 -13.288  47.811  1.00 62.01           O
ATOM    132  HA  VAL A  29       3.863 -11.290  48.899  1.00 62.01           H
ATOM    133  CB  VAL A  29       3.535 -12.201  50.803  1.00 62.01           C
ATOM    134  HB  VAL A  29       2.688 -12.339  51.475  1.00 62.01           H
ATOM    135  CG1 VAL A  29       4.172 -13.571  50.562  1.00 62.01           C
ATOM    136 1HG1 VAL A  29       3.427 -14.249  50.144  1.00 62.01           H
ATOM    137 2HG1 VAL A  29       5.003 -13.469  49.864  1.00 62.01           H
ATOM    138 3HG1 VAL A  29       4.539 -13.972  51.507  1.00 62.01           H
ATOM    139  CG2 VAL A  29       4.523 -11.249  51.480  1.00 62.01           C
ATOM    140 1HG2 VAL A  29       5.366 -11.066  50.814  1.00 62.01           H
ATOM    141 2HG2 VAL A  29       4.024 -10.306  51.703  1.00 62.01           H
ATOM    142 3HG2 VAL A  29       4.883 -11.697  52.406  1.00 62.01           H
ATOM    143  HN  VAL A  29       1.851 -10.366  50.708  1.00 62.01           H
ATOM    144  N   ASN A  30       0.887 -12.633  48.989  1.00 63.71           N
ATOM    145  CA  ASN A  30       0.001 -13.615  48.387  1.00 63.71           C
ATOM    146  C   ASN A  30      -0.502 -13.085  47.043  1.00 63.71           C
ATOM    147  O   ASN A  30      -1.122 -13.819  46.276  1.00 63.71           O
ATOM    148  HA  ASN A  30       0.604 -14.517  48.281  1.00 63.71           H
ATOM    149  CB  ASN A  30      -1.215 -13.878  49.277  1.00 63.71           C
ATOM    150 1HB  ASN A  30      -1.617 -12.931  49.639  1.00 63.71           H
ATOM    151 2HB  ASN A  30      -2.002 -14.355  48.693  1.00 63.71           H
ATOM    152  CG  ASN A  30      -0.844 -14.768  50.465  1.00 63.71           C
ATOM    153  OD1 ASN A  30       0.150 -15.476  50.456  1.00 63.71           O
ATOM    154  ND2 ASN A  30      -1.695 -14.694  51.484  1.00 63.71           N
ATOM    155 1HD2 ASN A  30      -2.492 -14.092  51.427  1.00 63.71           H
ATOM    156 2HD2 ASN A  30      -1.538 -15.239  52.307  1.00 63.71           H
ATOM    157  HN  ASN A  30       0.449 -12.009  49.636  1.00 63.71           H
ATOM    158  N   PHE A  31      -0.216 -11.815  46.799  1.00 68.21           N
ATOM    159  CA  PHE A  31      -0.603 -11.187  45.547  1.00 68.21           C
ATOM    160  C   PHE A  31       0.113 -11.840  44.363  1.00 68.21           C
ATOM    161  O   PHE A  31       1.341 -11.838  44.298  1.00 68.21           O
ATOM    162  HA  PHE A  31      -1.679 -11.321  45.438  1.00 68.21           H
ATOM    163  CB  PHE A  31      -0.185  -9.718  45.635  1.00 68.21           C
ATOM    164 1HB  PHE A  31      -0.608  -9.284  46.540  1.00 68.21           H
ATOM    165 2HB  PHE A  31       0.900  -9.665  45.733  1.00 68.21           H
ATOM    166  CG  PHE A  31      -0.615  -8.876  44.432  1.00 68.21           C
ATOM    167  CD1 PHE A  31       0.252  -8.660  43.408  1.00 68.21           C
ATOM    168  HD1 PHE A  31       1.255  -9.087  43.443  1.00 68.21           H
ATOM    169  CD2 PHE A  31      -1.866  -8.343  44.388  1.00 68.21           C
ATOM    170  HD2 PHE A  31      -2.561  -8.516  45.209  1.00 68.21           H
ATOM    171  CE1 PHE A  31      -0.147  -7.878  42.292  1.00 68.21           C
ATOM    172  HE1 PHE A  31       0.548  -7.704  41.471  1.00 68.21           H
ATOM    173  CE2 PHE A  31      -2.266  -7.561  43.272  1.00 68.21           C
ATOM    174  HE2 PHE A  31      -3.268  -7.134  43.237  1.00 68.21           H
ATOM    175  CZ  PHE A  31      -1.398  -7.345  42.248  1.00 68.21           C
ATOM    176  HZ  PHE A  31      -1.705  -6.745  41.391  1.00 68.21           H
ATOM    177  HN  PHE A  31       0.271 -11.219  47.438  1.00 68.21           H
ATOM    178  N   ASN A  32      -0.686 -12.381  43.455  1.00 66.35           N
ATOM    179  CA  ASN A  32      -0.146 -13.000  42.256  1.00 66.35           C
ATOM    180  C   ASN A  32       0.275 -11.908  41.270  1.00 66.35           C
ATOM    181  O   ASN A  32      -0.553 -11.383  40.528  1.00 66.35           O
ATOM    182  HA  ASN A  32       0.697 -13.600  42.599  1.00 66.35           H
ATOM    183  CB  ASN A  32      -1.193 -13.878  41.570  1.00 66.35           C
ATOM    184 1HB  ASN A  32      -1.717 -14.477  42.316  1.00 66.35           H
ATOM    185 2HB  ASN A  32      -1.940 -13.249  41.085  1.00 66.35           H
ATOM    186  CG  ASN A  32      -0.544 -14.798  40.534  1.00 66.35           C
ATOM    187  OD1 ASN A  32       0.652 -14.763  40.298  1.00 66.35           O
ATOM    188  ND2 ASN A  32      -1.397 -15.621  39.931  1.00 66.35           N
ATOM    189 1HD2 ASN A  32      -2.368 -15.600  40.171  1.00 66.35           H
ATOM    190 2HD2 ASN A  32      -1.068 -16.262  39.237  1.00 66.35           H
ATOM    191  HN  ASN A  32      -1.683 -12.401  43.528  1.00 66.35           H
ATOM    192  N   PHE A  33       1.564 -11.600  41.293  1.00 66.82           N
ATOM    193  CA  PHE A  33       2.123 -10.651  40.346  1.00 66.82           C
ATOM    194  C   PHE A  33       2.333 -11.301  38.977  1.00 66.82           C
ATOM    195  O   PHE A  33       3.437 -11.273  38.435  1.00 66.82           O
ATOM    196  HA  PHE A  33       1.411  -9.831  40.251  1.00 66.82           H
ATOM    197  CB  PHE A  33       3.479 -10.210  40.901  1.00 66.82           C
ATOM    198 1HB  PHE A  33       4.095 -11.093  41.072  1.00 66.82           H
ATOM    199 2HB  PHE A  33       3.989  -9.606  40.151  1.00 66.82           H
ATOM    200  CG  PHE A  33       3.388  -9.411  42.202  1.00 66.82           C
ATOM    201  CD1 PHE A  33       3.176  -8.068  42.162  1.00 66.82           C
ATOM    202  HD1 PHE A  33       3.070  -7.562  41.203  1.00 66.82           H
ATOM    203  CD2 PHE A  33       3.520 -10.042  43.400  1.00 66.82           C
ATOM    204  HD2 PHE A  33       3.691 -11.118  43.432  1.00 66.82           H
ATOM    205  CE1 PHE A  33       3.091  -7.326  43.370  1.00 66.82           C
ATOM    206  HE1 PHE A  33       2.921  -6.250  43.337  1.00 66.82           H
ATOM    207  CE2 PHE A  33       3.436  -9.300  44.607  1.00 66.82           C
ATOM    208  HE2 PHE A  33       3.542  -9.807  45.567  1.00 66.82           H
ATOM    209  CZ  PHE A  33       3.223  -7.958  44.567  1.00 66.82           C
ATOM    210  HZ  PHE A  33       3.159  -7.388  45.494  1.00 66.82           H
ATOM    211  HN  PHE A  33       2.219 -11.985  41.942  1.00 66.82           H
ATOM    212  N   THR A  34       1.257 -11.873  38.458  1.00 70.22           N
ATOM    213  CA  THR A  34       1.205 -12.233  37.051  1.00 70.22           C
ATOM    214  C   THR A  34       1.670 -11.061  36.183  1.00 70.22           C
ATOM    215  O   THR A  34       1.228  -9.929  36.375  1.00 70.22           O
ATOM    216  HA  THR A  34       1.903 -13.053  36.880  1.00 70.22           H
ATOM    217  CB  THR A  34      -0.217 -12.697  36.733  1.00 70.22           C
ATOM    218  HB  THR A  34      -0.891 -11.847  36.629  1.00 70.22           H
ATOM    219  OG1 THR A  34      -0.530 -13.604  37.787  1.00 70.22           O
ATOM    220  HG1 THR A  34      -1.519 -13.742  37.838  1.00 70.22           H
ATOM    221  CG2 THR A  34      -0.284 -13.558  35.470  1.00 70.22           C
ATOM    222 1HG2 THR A  34       0.337 -14.444  35.600  1.00 70.22           H
ATOM    223 2HG2 THR A  34       0.079 -12.982  34.618  1.00 70.22           H
ATOM    224 3HG2 THR A  34      -1.316 -13.861  35.290  1.00 70.22           H
ATOM    225  HN  THR A  34       0.432 -12.090  38.979  1.00 70.22           H
ATOM    226  N   ASP A  35       2.555 -11.373  35.248  1.00 80.14           N
ATOM    227  CA  ASP A  35       3.230 -10.339  34.482  1.00 80.14           C
ATOM    228  C   ASP A  35       2.331  -9.900  33.324  1.00 80.14           C
ATOM    229  O   ASP A  35       2.582 -10.251  32.172  1.00 80.14           O
ATOM    230  HA  ASP A  35       3.418  -9.533  35.192  1.00 80.14           H
ATOM    231  CB  ASP A  35       4.542 -10.859  33.892  1.00 80.14           C
ATOM    232 1HB  ASP A  35       4.932 -11.663  34.516  1.00 80.14           H
ATOM    233 2HB  ASP A  35       4.358 -11.283  32.904  1.00 80.14           H
ATOM    234  CG  ASP A  35       5.578  -9.738  33.787  1.00 80.14           C
ATOM    235  OD1 ASP A  35       5.287  -8.645  34.318  1.00 80.14           O
ATOM    236  OD2 ASP A  35       6.638 -10.000  33.178  1.00 80.14           O
ATOM    237  HN  ASP A  35       2.812 -12.310  35.012  1.00 80.14           H
ATOM    238  N   PHE A  36       1.304  -9.138  33.670  1.00 89.57           N
ATOM    239  CA  PHE A  36       0.395  -8.607  32.668  1.00 89.57           C
ATOM    240  C   PHE A  36       0.997  -7.383  31.976  1.00 89.57           C
ATOM    241  O   PHE A  36       0.508  -6.952  30.933  1.00 89.57           O
ATOM    242  HA  PHE A  36       0.230  -9.394  31.932  1.00 89.57           H
ATOM    243  CB  PHE A  36      -0.882  -8.188  33.400  1.00 89.57           C
ATOM    244 1HB  PHE A  36      -0.613  -7.547  34.239  1.00 89.57           H
ATOM    245 2HB  PHE A  36      -1.495  -7.590  32.725  1.00 89.57           H
ATOM    246  CG  PHE A  36      -1.715  -9.361  33.919  1.00 89.57           C
ATOM    247  CD1 PHE A  36      -1.876 -10.473  33.152  1.00 89.57           C
ATOM    248  HD1 PHE A  36      -1.410 -10.528  32.168  1.00 89.57           H
ATOM    249  CD2 PHE A  36      -2.296  -9.292  35.147  1.00 89.57           C
ATOM    250  HD2 PHE A  36      -2.167  -8.401  35.761  1.00 89.57           H
ATOM    251  CE1 PHE A  36      -2.649 -11.562  33.634  1.00 89.57           C
ATOM    252  HE1 PHE A  36      -2.778 -12.453  33.019  1.00 89.57           H
ATOM    253  CE2 PHE A  36      -3.069 -10.381  35.628  1.00 89.57           C
ATOM    254  HE2 PHE A  36      -3.535 -10.326  36.612  1.00 89.57           H
ATOM    255  CZ  PHE A  36      -3.230 -11.493  34.862  1.00 89.57           C
ATOM    256  HZ  PHE A  36      -3.824 -12.329  35.232  1.00 89.57           H
ATOM    257  HN  PHE A  36       1.089  -8.884  34.613  1.00 89.57           H
ATOM    258  N   TYR A  37       2.051  -6.858  32.583  1.00 91.00           N
ATOM    259  CA  TYR A  37       2.833  -5.808  31.952  1.00 91.00           C
ATOM    260  C   TYR A  37       3.922  -6.400  31.055  1.00 91.00           C
ATOM    261  O   TYR A  37       4.850  -7.044  31.541  1.00 91.00           O
ATOM    262  HA  TYR A  37       2.158  -5.206  31.344  1.00 91.00           H
ATOM    263  CB  TYR A  37       3.495  -5.032  33.092  1.00 91.00           C
ATOM    264 1HB  TYR A  37       2.720  -4.653  33.758  1.00 91.00           H
ATOM    265 2HB  TYR A  37       4.110  -5.717  33.676  1.00 91.00           H
ATOM    266  CG  TYR A  37       4.363  -3.861  32.626  1.00 91.00           C
ATOM    267  CD1 TYR A  37       5.706  -4.054  32.379  1.00 91.00           C
ATOM    268  HD1 TYR A  37       6.150  -5.041  32.515  1.00 91.00           H
ATOM    269  CD2 TYR A  37       3.801  -2.612  32.454  1.00 91.00           C
ATOM    270  HD2 TYR A  37       2.740  -2.460  32.649  1.00 91.00           H
ATOM    271  CE1 TYR A  37       6.523  -2.952  31.940  1.00 91.00           C
ATOM    272  HE1 TYR A  37       7.586  -3.091  31.741  1.00 91.00           H
ATOM    273  CE2 TYR A  37       4.618  -1.510  32.015  1.00 91.00           C
ATOM    274  HE2 TYR A  37       4.188  -0.519  31.875  1.00 91.00           H
ATOM    275  CZ  TYR A  37       5.939  -1.735  31.780  1.00 91.00           C
ATOM    276  OH  TYR A  37       6.710  -0.694  31.365  1.00 91.00           O
ATOM    277  HH  TYR A  37       7.364  -1.006  30.676  1.00 91.00           H
ATOM    278  HN  TYR A  37       2.372  -7.137  33.488  1.00 91.00           H
ATOM    279  N   CYS A  38       3.772  -6.161  29.760  1.00 91.45           N
ATOM    280  CA  CYS A  38       4.665  -6.756  28.781  1.00 91.45           C
ATOM    281  C   CYS A  38       5.683  -5.698  28.353  1.00 91.45           C
ATOM    282  O   CYS A  38       5.317  -4.681  27.765  1.00 91.45           O
ATOM    283  HA  CYS A  38       5.159  -7.592  29.275  1.00 91.45           H
ATOM    284  CB  CYS A  38       3.896  -7.324  27.586  1.00 91.45           C
ATOM    285 1HB  CYS A  38       3.096  -7.977  27.935  1.00 91.45           H
ATOM    286 2HB  CYS A  38       3.426  -6.515  27.027  1.00 91.45           H
ATOM    287  SG  CYS A  38       5.032  -8.257  26.496  1.00 91.45           S
ATOM    288  HN  CYS A  38       3.057  -5.574  29.379  1.00 91.45           H
ATOM    289  N   GLU A  39       6.941  -5.973  28.664  1.00 89.73           N
ATOM    290  CA  GLU A  39       8.034  -5.166  28.148  1.00 89.73           C
ATOM    291  C   GLU A  39       8.385  -5.598  26.723  1.00 89.73           C
ATOM    292  O   GLU A  39       8.698  -6.763  26.483  1.00 89.73           O
ATOM    293  HA  GLU A  39       7.660  -4.142  28.143  1.00 89.73           H
ATOM    294  CB  GLU A  39       9.257  -5.249  29.064  1.00 89.73           C
ATOM    295 1HB  GLU A  39       9.468  -6.292  29.301  1.00 89.73           H
ATOM    296 2HB  GLU A  39      10.098  -4.734  28.600  1.00 89.73           H
ATOM    297  CG  GLU A  39       8.996  -4.538  30.393  1.00 89.73           C
ATOM    298 1HG  GLU A  39       8.628  -3.530  30.204  1.00 89.73           H
ATOM    299 2HG  GLU A  39       8.216  -5.064  30.944  1.00 89.73           H
ATOM    300  CD  GLU A  39      10.269  -4.473  31.239  1.00 89.73           C
ATOM    301  OE1 GLU A  39      10.183  -3.910  32.352  1.00 89.73           O
ATOM    302  OE2 GLU A  39      11.300  -4.987  30.753  1.00 89.73           O
ATOM    303  HN  GLU A  39       7.218  -6.730  29.257  1.00 89.73           H
ATOM    304  N   LYS A  40       8.322  -4.636  25.815  1.00 89.25           N
ATOM    305  CA  LYS A  40       8.470  -4.931  24.400  1.00 89.25           C
ATOM    306  C   LYS A  40       9.919  -4.676  23.979  1.00 89.25           C
ATOM    307  O   LYS A  40      10.189  -4.389  22.814  1.00 89.25           O
ATOM    308  HA  LYS A  40       8.253  -5.991  24.263  1.00 89.25           H
ATOM    309  CB  LYS A  40       7.444  -4.149  23.578  1.00 89.25           C
ATOM    310 1HB  LYS A  40       7.581  -3.080  23.741  1.00 89.25           H
ATOM    311 2HB  LYS A  40       7.606  -4.332  22.516  1.00 89.25           H
ATOM    312  CG  LYS A  40       6.017  -4.549  23.958  1.00 89.25           C
ATOM    313 1HG  LYS A  40       5.884  -4.455  25.036  1.00 89.25           H
ATOM    314 2HG  LYS A  40       5.307  -3.868  23.489  1.00 89.25           H
ATOM    315  CD  LYS A  40       5.717  -5.986  23.526  1.00 89.25           C
ATOM    316 1HD  LYS A  40       5.990  -6.118  22.479  1.00 89.25           H
ATOM    317 2HD  LYS A  40       6.327  -6.679  24.105  1.00 89.25           H
ATOM    318  CE  LYS A  40       4.236  -6.318  23.718  1.00 89.25           C
ATOM    319 1HE  LYS A  40       4.039  -6.532  24.769  1.00 89.25           H
ATOM    320 2HE  LYS A  40       3.625  -5.456  23.448  1.00 89.25           H
ATOM    321  NZ  LYS A  40       3.854  -7.483  22.889  1.00 89.25           N
ATOM    322 1HZ  LYS A  40       2.873  -7.693  23.033  1.00 89.25           H
ATOM    323 2HZ  LYS A  40       4.014  -7.269  21.911  1.00 89.25           H
ATOM    324 3HZ  LYS A  40       4.414  -8.285  23.155  1.00 89.25           H
ATOM    325  HN  LYS A  40       8.172  -3.671  26.031  1.00 89.25           H
ATOM    326  N   ASN A  41      10.812  -4.789  24.950  1.00 88.73           N
ATOM    327  CA  ASN A  41      12.212  -4.476  24.720  1.00 88.73           C
ATOM    328  C   ASN A  41      12.751  -5.364  23.597  1.00 88.73           C
ATOM    329  O   ASN A  41      13.453  -4.888  22.706  1.00 88.73           O
ATOM    330  HA  ASN A  41      12.230  -3.418  24.459  1.00 88.73           H
ATOM    331  CB  ASN A  41      13.049  -4.738  25.973  1.00 88.73           C
ATOM    332 1HB  ASN A  41      12.740  -5.677  26.432  1.00 88.73           H
ATOM    333 2HB  ASN A  41      14.098  -4.848  25.698  1.00 88.73           H
ATOM    334  CG  ASN A  41      12.898  -3.598  26.982  1.00 88.73           C
ATOM    335  OD1 ASN A  41      12.563  -2.475  26.643  1.00 88.73           O
ATOM    336  ND2 ASN A  41      13.163  -3.947  28.238  1.00 88.73           N
ATOM    337 1HD2 ASN A  41      13.433  -4.887  28.449  1.00 88.73           H
ATOM    338 2HD2 ASN A  41      13.093  -3.271  28.971  1.00 88.73           H
ATOM    339  HN  ASN A  41      10.594  -5.088  25.879  1.00 88.73           H
ATOM    340  N   ASN A  42      12.402  -6.640  23.676  1.00 90.72           N
ATOM    341  CA  ASN A  42      12.887  -7.610  22.709  1.00 90.72           C
ATOM    342  C   ASN A  42      12.372  -7.237  21.317  1.00 90.72           C
ATOM    343  O   ASN A  42      13.097  -7.358  20.331  1.00 90.72           O
ATOM    344  HA  ASN A  42      13.974  -7.564  22.778  1.00 90.72           H
ATOM    345  CB  ASN A  42      12.382  -9.016  23.039  1.00 90.72           C
ATOM    346 1HB  ASN A  42      11.299  -8.999  23.159  1.00 90.72           H
ATOM    347 2HB  ASN A  42      12.601  -9.689  22.209  1.00 90.72           H
ATOM    348  CG  ASN A  42      13.034  -9.547  24.318  1.00 90.72           C
ATOM    349  OD1 ASN A  42      13.982  -8.985  24.841  1.00 90.72           O
ATOM    350  ND2 ASN A  42      12.474 -10.657  24.789  1.00 90.72           N
ATOM    351 1HD2 ASN A  42      11.698 -11.068  24.312  1.00 90.72           H
ATOM    352 2HD2 ASN A  42      12.830 -11.082  25.622  1.00 90.72           H
ATOM    353  HN  ASN A  42      11.801  -7.013  24.383  1.00 90.72           H
ATOM    354  N   VAL A  43      11.125  -6.792  21.282  1.00 91.48           N
ATOM    355  CA  VAL A  43      10.493  -6.434  20.024  1.00 91.48           C
ATOM    356  C   VAL A  43      11.221  -5.233  19.416  1.00 91.48           C
ATOM    357  O   VAL A  43      11.427  -5.176  18.205  1.00 91.48           O
ATOM    358  HA  VAL A  43      10.597  -7.285  19.350  1.00 91.48           H
ATOM    359  CB  VAL A  43       9.000  -6.181  20.241  1.00 91.48           C
ATOM    360  HB  VAL A  43       8.899  -5.348  20.936  1.00 91.48           H
ATOM    361  CG1 VAL A  43       8.314  -5.787  18.932  1.00 91.48           C
ATOM    362 1HG1 VAL A  43       8.770  -4.876  18.543  1.00 91.48           H
ATOM    363 2HG1 VAL A  43       8.430  -6.590  18.205  1.00 91.48           H
ATOM    364 3HG1 VAL A  43       7.254  -5.613  19.115  1.00 91.48           H
ATOM    365  CG2 VAL A  43       8.323  -7.401  20.869  1.00 91.48           C
ATOM    366 1HG2 VAL A  43       8.439  -8.261  20.209  1.00 91.48           H
ATOM    367 2HG2 VAL A  43       8.784  -7.618  21.832  1.00 91.48           H
ATOM    368 3HG2 VAL A  43       7.262  -7.194  21.013  1.00 91.48           H
ATOM    369  HN  VAL A  43      10.550  -6.676  22.092  1.00 91.48           H
ATOM    370  N   ARG A  44      11.590  -4.304  20.286  1.00 90.10           N
ATOM    371  CA  ARG A  44      12.250  -3.087  19.845  1.00 90.10           C
ATOM    372  C   ARG A  44      13.667  -3.399  19.358  1.00 90.10           C
ATOM    373  O   ARG A  44      14.133  -2.815  18.380  1.00 90.10           O
ATOM    374  HA  ARG A  44      11.629  -2.712  19.031  1.00 90.10           H
ATOM    375  CB  ARG A  44      12.322  -2.059  20.975  1.00 90.10           C
ATOM    376 1HB  ARG A  44      12.714  -2.530  21.876  1.00 90.10           H
ATOM    377 2HB  ARG A  44      13.015  -1.263  20.705  1.00 90.10           H
ATOM    378  CG  ARG A  44      10.942  -1.464  21.264  1.00 90.10           C
ATOM    379 1HG  ARG A  44      10.520  -1.053  20.347  1.00 90.10           H
ATOM    380 2HG  ARG A  44      10.266  -2.250  21.601  1.00 90.10           H
ATOM    381  CD  ARG A  44      11.029  -0.368  22.328  1.00 90.10           C
ATOM    382 1HD  ARG A  44      12.029   0.065  22.335  1.00 90.10           H
ATOM    383 2HD  ARG A  44      10.334   0.437  22.090  1.00 90.10           H
ATOM    384  NE  ARG A  44      10.713  -0.930  23.660  1.00 90.10           N
ATOM    385  HE  ARG A  44      10.151  -1.756  23.699  1.00 90.10           H
ATOM    386  CZ  ARG A  44      11.133  -0.401  24.817  1.00 90.10           C
ATOM    387  NH1 ARG A  44      11.889   0.706  24.825  1.00 90.10           N
ATOM    388 1HH1 ARG A  44      12.143   1.143  23.962  1.00 90.10           H
ATOM    389 2HH1 ARG A  44      12.198   1.094  25.693  1.00 90.10           H
ATOM    390  NH2 ARG A  44      10.786  -0.995  25.967  1.00 90.10           N
ATOM    391 1HH2 ARG A  44      11.091  -0.613  26.840  1.00 90.10           H
ATOM    392 2HH2 ARG A  44      10.222  -1.821  25.953  1.00 90.10           H
ATOM    393  HN  ARG A  44      11.444  -4.372  21.273  1.00 90.10           H
ATOM    394  N   GLN A  45      14.311  -4.318  20.062  1.00 91.56           N
ATOM    395  CA  GLN A  45      15.675  -4.694  19.730  1.00 91.56           C
ATOM    396  C   GLN A  45      15.726  -5.335  18.342  1.00 91.56           C
ATOM    397  O   GLN A  45      16.631  -5.055  17.557  1.00 91.56           O
ATOM    398  HA  GLN A  45      16.240  -3.762  19.728  1.00 91.56           H
ATOM    399  CB  GLN A  45      16.258  -5.632  20.789  1.00 91.56           C
ATOM    400 1HB  GLN A  45      16.147  -5.185  21.777  1.00 91.56           H
ATOM    401 2HB  GLN A  45      15.699  -6.568  20.798  1.00 91.56           H
ATOM    402  CG  GLN A  45      17.736  -5.917  20.515  1.00 91.56           C
ATOM    403 1HG  GLN A  45      17.850  -6.335  19.515  1.00 91.56           H
ATOM    404 2HG  GLN A  45      18.300  -4.985  20.537  1.00 91.56           H
ATOM    405  CD  GLN A  45      18.308  -6.890  21.548  1.00 91.56           C
ATOM    406  OE1 GLN A  45      17.590  -7.530  22.299  1.00 91.56           O
ATOM    407  NE2 GLN A  45      19.635  -6.964  21.545  1.00 91.56           N
ATOM    408 1HE2 GLN A  45      20.165  -6.411  20.902  1.00 91.56           H
ATOM    409 2HE2 GLN A  45      20.104  -7.573  22.185  1.00 91.56           H
ATOM    410  HN  GLN A  45      13.918  -4.801  20.844  1.00 91.56           H
ATOM    411  N   PHE A  46      14.742  -6.184  18.080  1.00 93.57           N
ATOM    412  CA  PHE A  46      14.634  -6.827  16.782  1.00 93.57           C
ATOM    413  C   PHE A  46      14.432  -5.792  15.673  1.00 93.57           C
ATOM    414  O   PHE A  46      15.124  -5.823  14.656  1.00 93.57           O
ATOM    415  HA  PHE A  46      15.566  -7.365  16.609  1.00 93.57           H
ATOM    416  CB  PHE A  46      13.410  -7.743  16.837  1.00 93.57           C
ATOM    417 1HB  PHE A  46      13.588  -8.525  17.575  1.00 93.57           H
ATOM    418 2HB  PHE A  46      12.552  -7.166  17.184  1.00 93.57           H
ATOM    419  CG  PHE A  46      13.060  -8.395  15.498  1.00 93.57           C
ATOM    420  CD1 PHE A  46      12.028  -7.912  14.756  1.00 93.57           C
ATOM    421  HD1 PHE A  46      11.451  -7.060  15.114  1.00 93.57           H
ATOM    422  CD2 PHE A  46      13.780  -9.458  15.051  1.00 93.57           C
ATOM    423  HD2 PHE A  46      14.607  -9.846  15.646  1.00 93.57           H
ATOM    424  CE1 PHE A  46      11.703  -8.517  13.513  1.00 93.57           C
ATOM    425  HE1 PHE A  46      10.876  -8.130  12.918  1.00 93.57           H
ATOM    426  CE2 PHE A  46      13.455 -10.064  13.808  1.00 93.57           C
ATOM    427  HE2 PHE A  46      14.032 -10.916  13.449  1.00 93.57           H
ATOM    428  CZ  PHE A  46      12.423  -9.580  13.065  1.00 93.57           C
ATOM    429  HZ  PHE A  46      12.174 -10.045  12.111  1.00 93.57           H
ATOM    430  HN  PHE A  46      14.030  -6.433  18.736  1.00 93.57           H
ATOM    431  N   ALA A  47      13.481  -4.900  15.906  1.00 92.74           N
ATOM    432  CA  ALA A  47      13.124  -3.908  14.906  1.00 92.74           C
ATOM    433  C   ALA A  47      14.363  -3.087  14.543  1.00 92.74           C
ATOM    434  O   ALA A  47      14.590  -2.784  13.373  1.00 92.74           O
ATOM    435  HA  ALA A  47      12.778  -4.439  14.020  1.00 92.74           H
ATOM    436  CB  ALA A  47      11.982  -3.037  15.435  1.00 92.74           C
ATOM    437 1HB  ALA A  47      11.117  -3.664  15.650  1.00 92.74           H
ATOM    438 2HB  ALA A  47      12.302  -2.534  16.348  1.00 92.74           H
ATOM    439 3HB  ALA A  47      11.715  -2.293  14.685  1.00 92.74           H
ATOM    440  HN  ALA A  47      12.959  -4.848  16.758  1.00 92.74           H
ATOM    441  N   SER A  48      15.132  -2.751  15.568  1.00 92.82           N
ATOM    442  CA  SER A  48      16.209  -1.788  15.412  1.00 92.82           C
ATOM    443  C   SER A  48      17.273  -2.342  14.463  1.00 92.82           C
ATOM    444  O   SER A  48      18.006  -1.581  13.834  1.00 92.82           O
ATOM    445  HA  SER A  48      15.742  -0.900  14.986  1.00 92.82           H
ATOM    446  CB  SER A  48      16.834  -1.436  16.764  1.00 92.82           C
ATOM    447 1HB  SER A  48      17.458  -0.549  16.655  1.00 92.82           H
ATOM    448 2HB  SER A  48      16.046  -1.187  17.474  1.00 92.82           H
ATOM    449  OG  SER A  48      17.619  -2.506  17.283  1.00 92.82           O
ATOM    450  HG  SER A  48      17.089  -3.354  17.276  1.00 92.82           H
ATOM    451  HN  SER A  48      15.029  -3.124  16.491  1.00 92.82           H
ATOM    452  N   HIS A  49      17.324  -3.664  14.390  1.00 94.38           N
ATOM    453  CA  HIS A  49      18.318  -4.330  13.565  1.00 94.38           C
ATOM    454  C   HIS A  49      17.703  -4.691  12.211  1.00 94.38           C
ATOM    455  O   HIS A  49      18.367  -4.602  11.180  1.00 94.38           O
ATOM    456  HA  HIS A  49      19.125  -3.615  13.408  1.00 94.38           H
ATOM    457  CB  HIS A  49      18.904  -5.542  14.292  1.00 94.38           C
ATOM    458 1HB  HIS A  49      18.089  -6.197  14.601  1.00 94.38           H
ATOM    459 2HB  HIS A  49      19.520  -6.109  13.594  1.00 94.38           H
ATOM    460  CG  HIS A  49      19.734  -5.190  15.503  1.00 94.38           C
ATOM    461  ND1 HIS A  49      19.182  -4.978  16.754  1.00 94.38           N
ATOM    462  HD1 HIS A  49      18.210  -5.033  16.982  1.00 94.38           H
ATOM    463  CD2 HIS A  49      21.080  -5.016  15.642  1.00 94.38           C
ATOM    464  HD2 HIS A  49      21.819  -5.109  14.846  1.00 94.38           H
ATOM    465  CE1 HIS A  49      20.160  -4.688  17.600  1.00 94.38           C
ATOM    466  HE1 HIS A  49      20.046  -4.470  18.662  1.00 94.38           H
ATOM    467  NE2 HIS A  49      21.336  -4.712  16.908  1.00 94.38           N
ATOM    468  HN  HIS A  49      16.704  -4.276  14.881  1.00 94.38           H
ATOM    469  N   PHE A  50      16.440  -5.091  12.259  1.00 95.46           N
ATOM    470  CA  PHE A  50      15.812  -5.723  11.111  1.00 95.46           C
ATOM    471  C   PHE A  50      15.313  -4.675  10.114  1.00 95.46           C
ATOM    472  O   PHE A  50      15.545  -4.797   8.912  1.00 95.46           O
ATOM    473  HA  PHE A  50      16.566  -6.347  10.632  1.00 95.46           H
ATOM    474  CB  PHE A  50      14.617  -6.519  11.638  1.00 95.46           C
ATOM    475 1HB  PHE A  50      14.969  -7.238  12.377  1.00 95.46           H
ATOM    476 2HB  PHE A  50      13.939  -5.839  12.153  1.00 95.46           H
ATOM    477  CG  PHE A  50      13.839  -7.265  10.552  1.00 95.46           C
ATOM    478  CD1 PHE A  50      12.611  -6.821  10.168  1.00 95.46           C
ATOM    479  HD1 PHE A  50      12.182  -5.934  10.634  1.00 95.46           H
ATOM    480  CD2 PHE A  50      14.374  -8.371   9.970  1.00 95.46           C
ATOM    481  HD2 PHE A  50      15.357  -8.727  10.278  1.00 95.46           H
ATOM    482  CE1 PHE A  50      11.889  -7.514   9.160  1.00 95.46           C
ATOM    483  HE1 PHE A  50      10.906  -7.158   8.853  1.00 95.46           H
ATOM    484  CE2 PHE A  50      13.652  -9.064   8.962  1.00 95.46           C
ATOM    485  HE2 PHE A  50      14.081  -9.951   8.496  1.00 95.46           H
ATOM    486  CZ  PHE A  50      12.425  -8.620   8.579  1.00 95.46           C
ATOM    487  HZ  PHE A  50      11.871  -9.151   7.805  1.00 95.46           H
ATOM    488  HN  PHE A  50      15.851  -4.989  13.060  1.00 95.46           H
ATOM    489  N   LEU A  51      14.636  -3.670  10.649  1.00 95.19           N
ATOM    490  CA  LEU A  51      13.805  -2.806   9.828  1.00 95.19           C
ATOM    491  C   LEU A  51      14.698  -1.874   9.009  1.00 95.19           C
ATOM    492  O   LEU A  51      14.563  -1.791   7.789  1.00 95.19           O
ATOM    493  HA  LEU A  51      13.249  -3.445   9.141  1.00 95.19           H
ATOM    494  CB  LEU A  51      12.778  -2.072  10.693  1.00 95.19           C
ATOM    495 1HB  LEU A  51      13.315  -1.466  11.423  1.00 95.19           H
ATOM    496 2HB  LEU A  51      12.222  -1.384  10.056  1.00 95.19           H
ATOM    497  CG  LEU A  51      11.777  -2.954  11.441  1.00 95.19           C
ATOM    498  HG  LEU A  51      12.332  -3.603  12.118  1.00 95.19           H
ATOM    499  CD1 LEU A  51      10.833  -2.108  12.298  1.00 95.19           C
ATOM    500 1HD1 LEU A  51      11.414  -1.543  13.027  1.00 95.19           H
ATOM    501 2HD1 LEU A  51      10.282  -1.418  11.659  1.00 95.19           H
ATOM    502 3HD1 LEU A  51      10.132  -2.760  12.818  1.00 95.19           H
ATOM    503  CD2 LEU A  51      11.013  -3.859  10.472  1.00 95.19           C
ATOM    504 1HD2 LEU A  51      10.470  -3.246   9.753  1.00 95.19           H
ATOM    505 2HD2 LEU A  51      11.718  -4.501   9.943  1.00 95.19           H
ATOM    506 3HD2 LEU A  51      10.308  -4.476  11.030  1.00 95.19           H
ATOM    507  HN  LEU A  51      14.650  -3.442  11.623  1.00 95.19           H
ATOM    508  N   PRO A  52      15.625  -1.157   9.660  1.00 96.03           N
ATOM    509  CA  PRO A  52      16.324  -0.051   9.001  1.00 96.03           C
ATOM    510  C   PRO A  52      16.955  -0.470   7.684  1.00 96.03           C
ATOM    511  O   PRO A  52      16.732   0.165   6.655  1.00 96.03           O
ATOM    512  HA  PRO A  52      15.617   0.737   8.741  1.00 96.03           H
ATOM    513  CB  PRO A  52      17.378   0.373  10.026  1.00 96.03           C
ATOM    514 1HB  PRO A  52      18.323  -0.145   9.868  1.00 96.03           H
ATOM    515 2HB  PRO A  52      17.587   1.441   9.968  1.00 96.03           H
ATOM    516  CG  PRO A  52      16.745  -0.004  11.360  1.00 96.03           C
ATOM    517 1HG  PRO A  52      17.490  -0.095  12.150  1.00 96.03           H
ATOM    518 2HG  PRO A  52      16.031   0.747  11.697  1.00 96.03           H
ATOM    519  CD  PRO A  52      16.073  -1.333  11.053  1.00 96.03           C
ATOM    520 1HD  PRO A  52      16.767  -2.169  11.148  1.00 96.03           H
ATOM    521 2HD  PRO A  52      15.243  -1.533  11.731  1.00 96.03           H
ATOM    522  N   PRO A  53      17.754  -1.546   7.684  1.00 97.15           N
ATOM    523  CA  PRO A  53      18.418  -1.992   6.456  1.00 97.15           C
ATOM    524  C   PRO A  53      17.440  -2.185   5.309  1.00 97.15           C
ATOM    525  O   PRO A  53      17.723  -1.801   4.176  1.00 97.15           O
ATOM    526  HA  PRO A  53      19.117  -1.231   6.110  1.00 97.15           H
ATOM    527  CB  PRO A  53      19.083  -3.309   6.863  1.00 97.15           C
ATOM    528 1HB  PRO A  53      18.436  -4.163   6.667  1.00 97.15           H
ATOM    529 2HB  PRO A  53      20.008  -3.478   6.311  1.00 97.15           H
ATOM    530  CG  PRO A  53      19.342  -3.128   8.354  1.00 97.15           C
ATOM    531 1HG  PRO A  53      19.483  -4.084   8.859  1.00 97.15           H
ATOM    532 2HG  PRO A  53      20.245  -2.547   8.540  1.00 97.15           H
ATOM    533  CD  PRO A  53      18.091  -2.409   8.830  1.00 97.15           C
ATOM    534 1HD  PRO A  53      17.285  -3.106   9.057  1.00 97.15           H
ATOM    535 2HD  PRO A  53      18.276  -1.834   9.738  1.00 97.15           H
ATOM    536  N   LEU A  54      16.303  -2.782   5.637  1.00 96.77           N
ATOM    537  CA  LEU A  54      15.338  -3.165   4.620  1.00 96.77           C
ATOM    538  C   LEU A  54      14.672  -1.908   4.056  1.00 96.77           C
ATOM    539  O   LEU A  54      14.514  -1.776   2.844  1.00 96.77           O
ATOM    540  HA  LEU A  54      15.888  -3.654   3.816  1.00 96.77           H
ATOM    541  CB  LEU A  54      14.348  -4.188   5.179  1.00 96.77           C
ATOM    542 1HB  LEU A  54      13.881  -3.763   6.068  1.00 96.77           H
ATOM    543 2HB  LEU A  54      13.557  -4.337   4.444  1.00 96.77           H
ATOM    544  CG  LEU A  54      14.930  -5.554   5.546  1.00 96.77           C
ATOM    545  HG  LEU A  54      15.729  -5.401   6.271  1.00 96.77           H
ATOM    546  CD1 LEU A  54      13.875  -6.438   6.215  1.00 96.77           C
ATOM    547 1HD1 LEU A  54      13.520  -5.954   7.125  1.00 96.77           H
ATOM    548 2HD1 LEU A  54      13.039  -6.586   5.532  1.00 96.77           H
ATOM    549 3HD1 LEU A  54      14.316  -7.403   6.466  1.00 96.77           H
ATOM    550  CD2 LEU A  54      15.553  -6.231   4.323  1.00 96.77           C
ATOM    551 1HD2 LEU A  54      14.790  -6.370   3.557  1.00 96.77           H
ATOM    552 2HD2 LEU A  54      16.353  -5.604   3.930  1.00 96.77           H
ATOM    553 3HD2 LEU A  54      15.959  -7.200   4.612  1.00 96.77           H
ATOM    554  HN  LEU A  54      16.038  -3.003   6.575  1.00 96.77           H
ATOM    555  N   TYR A  55      14.299  -1.017   4.963  1.00 96.19           N
ATOM    556  CA  TYR A  55      13.594   0.193   4.577  1.00 96.19           C
ATOM    557  C   TYR A  55      14.469   1.077   3.686  1.00 96.19           C
ATOM    558  O   TYR A  55      13.971   1.720   2.763  1.00 96.19           O
ATOM    559  HA  TYR A  55      12.702  -0.099   4.023  1.00 96.19           H
ATOM    560  CB  TYR A  55      13.295   0.940   5.879  1.00 96.19           C
ATOM    561 1HB  TYR A  55      14.196   0.954   6.493  1.00 96.19           H
ATOM    562 2HB  TYR A  55      13.054   1.977   5.644  1.00 96.19           H
ATOM    563  CG  TYR A  55      12.149   0.337   6.693  1.00 96.19           C
ATOM    564  CD1 TYR A  55      11.451  -0.748   6.203  1.00 96.19           C
ATOM    565  HD1 TYR A  55      11.716  -1.175   5.236  1.00 96.19           H
ATOM    566  CD2 TYR A  55      11.814   0.878   7.918  1.00 96.19           C
ATOM    567  HD2 TYR A  55      12.365   1.735   8.305  1.00 96.19           H
ATOM    568  CE1 TYR A  55      10.372  -1.316   6.970  1.00 96.19           C
ATOM    569  HE1 TYR A  55       9.812  -2.172   6.595  1.00 96.19           H
ATOM    570  CE2 TYR A  55      10.735   0.310   8.685  1.00 96.19           C
ATOM    571  HE2 TYR A  55      10.460   0.727   9.653  1.00 96.19           H
ATOM    572  CZ  TYR A  55      10.068  -0.759   8.173  1.00 96.19           C
ATOM    573  OH  TYR A  55       9.049  -1.295   8.897  1.00 96.19           O
ATOM    574  HH  TYR A  55       8.857  -0.722   9.694  1.00 96.19           H
ATOM    575  HN  TYR A  55      14.470  -1.112   5.944  1.00 96.19           H
ATOM    576  N   TRP A  56      15.758   1.080   3.993  1.00 97.34           N
ATOM    577  CA  TRP A  56      16.719   1.805   3.179  1.00 97.34           C
ATOM    578  C   TRP A  56      16.780   1.132   1.807  1.00 97.34           C
ATOM    579  O   TRP A  56      16.803   1.808   0.780  1.00 97.34           O
ATOM    580  HA  TRP A  56      16.363   2.830   3.076  1.00 97.34           H
ATOM    581  CB  TRP A  56      18.081   1.875   3.872  1.00 97.34           C
ATOM    582 1HB  TRP A  56      18.230   0.964   4.452  1.00 97.34           H
ATOM    583 2HB  TRP A  56      18.863   1.900   3.113  1.00 97.34           H
ATOM    584  CG  TRP A  56      18.249   3.083   4.796  1.00 97.34           C
ATOM    585  CD1 TRP A  56      18.376   3.091   6.130  1.00 97.34           C
ATOM    586  HD1 TRP A  56      18.377   2.195   6.751  1.00 97.34           H
ATOM    587  CD2 TRP A  56      18.302   4.469   4.397  1.00 97.34           C
ATOM    588  NE1 TRP A  56      18.507   4.375   6.618  1.00 97.34           N
ATOM    589  HE1 TRP A  56      18.616   4.635   7.577  1.00 97.34           H
ATOM    590  CE2 TRP A  56      18.461   5.240   5.531  1.00 97.34           C
ATOM    591  CE3 TRP A  56      18.220   5.052   3.120  1.00 97.34           C
ATOM    592  HE3 TRP A  56      18.095   4.466   2.210  1.00 97.34           H
ATOM    593  CZ2 TRP A  56      18.550   6.636   5.502  1.00 97.34           C
ATOM    594  HZ2 TRP A  56      18.675   7.223   6.412  1.00 97.34           H
ATOM    595  CZ3 TRP A  56      18.310   6.449   3.109  1.00 97.34           C
ATOM    596  HZ3 TRP A  56      18.252   6.953   2.144  1.00 97.34           H
ATOM    597  CH2 TRP A  56      18.470   7.239   4.241  1.00 97.34           C
ATOM    598  HH2 TRP A  56      18.533   8.324   4.148  1.00 97.34           H
ATOM    599  HN  TRP A  56      16.146   0.600   4.779  1.00 97.34           H
ATOM    600  N   LEU A  57      16.805  -0.193   1.834  1.00 97.42           N
ATOM    601  CA  LEU A  57      16.883  -0.965   0.605  1.00 97.42           C
ATOM    602  C   LEU A  57      15.656  -0.666  -0.258  1.00 97.42           C
ATOM    603  O   LEU A  57      15.786  -0.341  -1.437  1.00 97.42           O
ATOM    604  HA  LEU A  57      17.772  -0.635   0.067  1.00 97.42           H
ATOM    605  CB  LEU A  57      17.068  -2.451   0.917  1.00 97.42           C
ATOM    606 1HB  LEU A  57      17.997  -2.572   1.474  1.00 97.42           H
ATOM    607 2HB  LEU A  57      16.259  -2.768   1.574  1.00 97.42           H
ATOM    608  CG  LEU A  57      17.105  -3.390  -0.290  1.00 97.42           C
ATOM    609  HG  LEU A  57      16.220  -3.200  -0.898  1.00 97.42           H
ATOM    610  CD1 LEU A  57      18.325  -3.108  -1.168  1.00 97.42           C
ATOM    611 1HD1 LEU A  57      18.285  -2.079  -1.527  1.00 97.42           H
ATOM    612 2HD1 LEU A  57      19.235  -3.253  -0.585  1.00 97.42           H
ATOM    613 3HD1 LEU A  57      18.327  -3.789  -2.019  1.00 97.42           H
ATOM    614  CD2 LEU A  57      17.043  -4.854   0.152  1.00 97.42           C
ATOM    615 1HD2 LEU A  57      17.896  -5.076   0.793  1.00 97.42           H
ATOM    616 2HD2 LEU A  57      16.119  -5.029   0.703  1.00 97.42           H
ATOM    617 3HD2 LEU A  57      17.071  -5.500  -0.726  1.00 97.42           H
ATOM    618  HN  LEU A  57      16.774  -0.736   2.673  1.00 97.42           H
ATOM    619  N   VAL A  58      14.491  -0.787   0.363  1.00 96.90           N
ATOM    620  CA  VAL A  58      13.239  -0.614  -0.354  1.00 96.90           C
ATOM    621  C   VAL A  58      13.174   0.804  -0.925  1.00 96.90           C
ATOM    622  O   VAL A  58      12.766   0.999  -2.068  1.00 96.90           O
ATOM    623  HA  VAL A  58      13.233  -1.325  -1.181  1.00 96.90           H
ATOM    624  CB  VAL A  58      12.061  -0.944   0.564  1.00 96.90           C
ATOM    625  HB  VAL A  58      12.152  -0.330   1.460  1.00 96.90           H
ATOM    626  CG1 VAL A  58      10.730  -0.601  -0.108  1.00 96.90           C
ATOM    627 1HG1 VAL A  58      10.704   0.464  -0.341  1.00 96.90           H
ATOM    628 2HG1 VAL A  58      10.628  -1.176  -1.028  1.00 96.90           H
ATOM    629 3HG1 VAL A  58       9.909  -0.845   0.567  1.00 96.90           H
ATOM    630  CG2 VAL A  58      12.095  -2.412   0.995  1.00 96.90           C
ATOM    631 1HG2 VAL A  58      12.040  -3.051   0.113  1.00 96.90           H
ATOM    632 2HG2 VAL A  58      13.023  -2.612   1.531  1.00 96.90           H
ATOM    633 3HG2 VAL A  58      11.246  -2.619   1.646  1.00 96.90           H
ATOM    634  HN  VAL A  58      14.396  -0.998   1.336  1.00 96.90           H
ATOM    635  N   PHE A  59      13.584   1.758  -0.101  1.00 97.72           N
ATOM    636  CA  PHE A  59      13.595   3.150  -0.516  1.00 97.72           C
ATOM    637  C   PHE A  59      14.402   3.333  -1.803  1.00 97.72           C
ATOM    638  O   PHE A  59      13.902   3.888  -2.780  1.00 97.72           O
ATOM    639  HA  PHE A  59      12.560   3.443  -0.694  1.00 97.72           H
ATOM    640  CB  PHE A  59      14.262   3.946   0.607  1.00 97.72           C
ATOM    641 1HB  PHE A  59      13.618   3.924   1.487  1.00 97.72           H
ATOM    642 2HB  PHE A  59      15.195   3.454   0.883  1.00 97.72           H
ATOM    643  CG  PHE A  59      14.558   5.403   0.247  1.00 97.72           C
ATOM    644  CD1 PHE A  59      15.844   5.841   0.185  1.00 97.72           C
ATOM    645  HD1 PHE A  59      16.664   5.153   0.392  1.00 97.72           H
ATOM    646  CD2 PHE A  59      13.535   6.261  -0.012  1.00 97.72           C
ATOM    647  HD2 PHE A  59      12.504   5.911   0.038  1.00 97.72           H
ATOM    648  CE1 PHE A  59      16.119   7.193  -0.150  1.00 97.72           C
ATOM    649  HE1 PHE A  59      17.150   7.544  -0.200  1.00 97.72           H
ATOM    650  CE2 PHE A  59      13.809   7.614  -0.347  1.00 97.72           C
ATOM    651  HE2 PHE A  59      12.990   8.301  -0.554  1.00 97.72           H
ATOM    652  CZ  PHE A  59      15.096   8.051  -0.409  1.00 97.72           C
ATOM    653  HZ  PHE A  59      15.307   9.089  -0.666  1.00 97.72           H
ATOM    654  HN  PHE A  59      13.903   1.592   0.832  1.00 97.72           H
ATOM    655  N   ILE A  60      15.637   2.855  -1.762  1.00 97.78           N
ATOM    656  CA  ILE A  60      16.573   3.107  -2.844  1.00 97.78           C
ATOM    657  C   ILE A  60      16.034   2.488  -4.134  1.00 97.78           C
ATOM    658  O   ILE A  60      15.925   3.166  -5.155  1.00 97.78           O
ATOM    659  HA  ILE A  60      16.634   4.187  -2.978  1.00 97.78           H
ATOM    660  CB  ILE A  60      17.973   2.618  -2.466  1.00 97.78           C
ATOM    661  HB  ILE A  60      17.888   1.603  -2.079  1.00 97.78           H
ATOM    662  CG1 ILE A  60      18.571   3.478  -1.350  1.00 97.78           C
ATOM    663 1HG1 ILE A  60      18.843   4.456  -1.746  1.00 97.78           H
ATOM    664 2HG1 ILE A  60      17.824   3.644  -0.574  1.00 97.78           H
ATOM    665  CG2 ILE A  60      18.884   2.559  -3.694  1.00 97.78           C
ATOM    666 1HG2 ILE A  60      18.460   1.873  -4.427  1.00 97.78           H
ATOM    667 2HG2 ILE A  60      18.967   3.553  -4.133  1.00 97.78           H
ATOM    668 3HG2 ILE A  60      19.872   2.209  -3.397  1.00 97.78           H
ATOM    669  CD1 ILE A  60      19.805   2.807  -0.743  1.00 97.78           C
ATOM    670 1HD1 ILE A  60      19.524   1.839  -0.326  1.00 97.78           H
ATOM    671 2HD1 ILE A  60      20.559   2.664  -1.517  1.00 97.78           H
ATOM    672 3HD1 ILE A  60      20.210   3.439   0.048  1.00 97.78           H
ATOM    673  HN  ILE A  60      15.999   2.306  -1.009  1.00 97.78           H
ATOM    674  N   VAL A  61      15.710   1.206  -4.048  1.00 96.73           N
ATOM    675  CA  VAL A  61      15.312   0.453  -5.225  1.00 96.73           C
ATOM    676  C   VAL A  61      14.010   1.033  -5.780  1.00 96.73           C
ATOM    677  O   VAL A  61      13.858   1.180  -6.992  1.00 96.73           O
ATOM    678  HA  VAL A  61      16.096   0.573  -5.972  1.00 96.73           H
ATOM    679  CB  VAL A  61      15.206  -1.035  -4.884  1.00 96.73           C
ATOM    680  HB  VAL A  61      14.488  -1.142  -4.070  1.00 96.73           H
ATOM    681  CG1 VAL A  61      14.684  -1.835  -6.079  1.00 96.73           C
ATOM    682 1HG1 VAL A  61      13.696  -1.469  -6.358  1.00 96.73           H
ATOM    683 2HG1 VAL A  61      15.367  -1.718  -6.920  1.00 96.73           H
ATOM    684 3HG1 VAL A  61      14.618  -2.889  -5.809  1.00 96.73           H
ATOM    685  CG2 VAL A  61      16.549  -1.584  -4.400  1.00 96.73           C
ATOM    686 1HG2 VAL A  61      17.297  -1.457  -5.184  1.00 96.73           H
ATOM    687 2HG2 VAL A  61      16.864  -1.042  -3.508  1.00 96.73           H
ATOM    688 3HG2 VAL A  61      16.446  -2.643  -4.164  1.00 96.73           H
ATOM    689  HN  VAL A  61      15.716   0.684  -3.194  1.00 96.73           H
ATOM    690  N   GLY A  62      13.102   1.348  -4.867  1.00 97.01           N
ATOM    691  CA  GLY A  62      11.792   1.842  -5.253  1.00 97.01           C
ATOM    692  C   GLY A  62      11.898   3.220  -5.909  1.00 97.01           C
ATOM    693  O   GLY A  62      11.238   3.486  -6.913  1.00 97.01           O
ATOM    694 1HA  GLY A  62      11.324   1.141  -5.944  1.00 97.01           H
ATOM    695 2HA  GLY A  62      11.149   1.902  -4.375  1.00 97.01           H
ATOM    696  HN  GLY A  62      13.251   1.269  -3.881  1.00 97.01           H
ATOM    697  N   ALA A  63      12.733   4.061  -5.316  1.00 97.33           N
ATOM    698  CA  ALA A  63      12.874   5.429  -5.782  1.00 97.33           C
ATOM    699  C   ALA A  63      13.403   5.423  -7.218  1.00 97.33           C
ATOM    700  O   ALA A  63      12.903   6.154  -8.071  1.00 97.33           O
ATOM    701  HA  ALA A  63      11.885   5.888  -5.771  1.00 97.33           H
ATOM    702  CB  ALA A  63      13.786   6.203  -4.828  1.00 97.33           C
ATOM    703 1HB  ALA A  63      13.351   6.202  -3.829  1.00 97.33           H
ATOM    704 2HB  ALA A  63      14.766   5.727  -4.797  1.00 97.33           H
ATOM    705 3HB  ALA A  63      13.892   7.229  -5.178  1.00 97.33           H
ATOM    706  HN  ALA A  63      13.305   3.820  -4.532  1.00 97.33           H
ATOM    707  N   LEU A  64      14.409   4.588  -7.440  1.00 96.11           N
ATOM    708  CA  LEU A  64      15.029   4.497  -8.750  1.00 96.11           C
ATOM    709  C   LEU A  64      14.015   3.943  -9.753  1.00 96.11           C
ATOM    710  O   LEU A  64      13.858   4.485 -10.846  1.00 96.11           O
ATOM    711  HA  LEU A  64      15.299   5.508  -9.055  1.00 96.11           H
ATOM    712  CB  LEU A  64      16.325   3.686  -8.674  1.00 96.11           C
ATOM    713 1HB  LEU A  64      16.100   2.723  -8.216  1.00 96.11           H
ATOM    714 2HB  LEU A  64      16.664   3.484  -9.690  1.00 96.11           H
ATOM    715  CG  LEU A  64      17.476   4.332  -7.900  1.00 96.11           C
ATOM    716  HG  LEU A  64      17.119   4.579  -6.900  1.00 96.11           H
ATOM    717  CD1 LEU A  64      18.641   3.354  -7.735  1.00 96.11           C
ATOM    718 1HD1 LEU A  64      18.303   2.474  -7.188  1.00 96.11           H
ATOM    719 2HD1 LEU A  64      19.006   3.054  -8.717  1.00 96.11           H
ATOM    720 3HD1 LEU A  64      19.446   3.839  -7.181  1.00 96.11           H
ATOM    721  CD2 LEU A  64      17.914   5.640  -8.560  1.00 96.11           C
ATOM    722 1HD2 LEU A  64      18.247   5.440  -9.578  1.00 96.11           H
ATOM    723 2HD2 LEU A  64      17.075   6.335  -8.582  1.00 96.11           H
ATOM    724 3HD2 LEU A  64      18.733   6.078  -7.990  1.00 96.11           H
ATOM    725  HN  LEU A  64      14.797   3.984  -6.745  1.00 96.11           H
ATOM    726  N   GLY A  65      13.353   2.870  -9.345  1.00 94.75           N
ATOM    727  CA  GLY A  65      12.465   2.152 -10.243  1.00 94.75           C
ATOM    728  C   GLY A  65      11.311   3.045 -10.703  1.00 94.75           C
ATOM    729  O   GLY A  65      11.059   3.173 -11.900  1.00 94.75           O
ATOM    730 1HA  GLY A  65      13.025   1.800 -11.110  1.00 94.75           H
ATOM    731 2HA  GLY A  65      12.069   1.270  -9.740  1.00 94.75           H
ATOM    732  HN  GLY A  65      13.416   2.492  -8.421  1.00 94.75           H
ATOM    733  N   ASN A  66      10.641   3.641  -9.728  1.00 95.52           N
ATOM    734  CA  ASN A  66       9.423   4.385 -10.002  1.00 95.52           C
ATOM    735  C   ASN A  66       9.777   5.684 -10.728  1.00 95.52           C
ATOM    736  O   ASN A  66       9.013   6.158 -11.568  1.00 95.52           O
ATOM    737  HA  ASN A  66       8.813   3.719 -10.613  1.00 95.52           H
ATOM    738  CB  ASN A  66       8.697   4.749  -8.706  1.00 95.52           C
ATOM    739 1HB  ASN A  66       9.407   5.163  -7.990  1.00 95.52           H
ATOM    740 2HB  ASN A  66       7.957   5.525  -8.905  1.00 95.52           H
ATOM    741  CG  ASN A  66       8.008   3.524  -8.100  1.00 95.52           C
ATOM    742  OD1 ASN A  66       7.123   2.924  -8.687  1.00 95.52           O
ATOM    743  ND2 ASN A  66       8.464   3.189  -6.896  1.00 95.52           N
ATOM    744 1HD2 ASN A  66       9.193   3.724  -6.470  1.00 95.52           H
ATOM    745 2HD2 ASN A  66       8.076   2.401  -6.417  1.00 95.52           H
ATOM    746  HN  ASN A  66      10.917   3.622  -8.767  1.00 95.52           H
ATOM    747  N   SER A  67      10.935   6.224 -10.377  1.00 95.01           N
ATOM    748  CA  SER A  67      11.444   7.406 -11.051  1.00 95.01           C
ATOM    749  C   SER A  67      11.659   7.110 -12.537  1.00 95.01           C
ATOM    750  O   SER A  67      11.408   7.963 -13.386  1.00 95.01           O
ATOM    751  HA  SER A  67      10.675   8.167 -10.920  1.00 95.01           H
ATOM    752  CB  SER A  67      12.749   7.886 -10.412  1.00 95.01           C
ATOM    753 1HB  SER A  67      13.488   7.086 -10.452  1.00 95.01           H
ATOM    754 2HB  SER A  67      13.150   8.719 -10.988  1.00 95.01           H
ATOM    755  OG  SER A  67      12.563   8.292  -9.059  1.00 95.01           O
ATOM    756  HG  SER A  67      13.034   7.660  -8.444  1.00 95.01           H
ATOM    757  HN  SER A  67      11.520   5.868  -9.649  1.00 95.01           H
ATOM    758  N   LEU A  68      12.121   5.897 -12.805  1.00 92.47           N
ATOM    759  CA  LEU A  68      12.351   5.470 -14.174  1.00 92.47           C
ATOM    760  C   LEU A  68      11.015   5.412 -14.918  1.00 92.47           C
ATOM    761  O   LEU A  68      10.932   5.798 -16.083  1.00 92.47           O
ATOM    762  HA  LEU A  68      12.979   6.223 -14.650  1.00 92.47           H
ATOM    763  CB  LEU A  68      13.127   4.151 -14.201  1.00 92.47           C
ATOM    764 1HB  LEU A  68      14.054   4.287 -13.643  1.00 92.47           H
ATOM    765 2HB  LEU A  68      12.544   3.399 -13.671  1.00 92.47           H
ATOM    766  CG  LEU A  68      13.474   3.605 -15.587  1.00 92.47           C
ATOM    767  HG  LEU A  68      12.554   3.533 -16.166  1.00 92.47           H
ATOM    768  CD1 LEU A  68      14.406   4.561 -16.336  1.00 92.47           C
ATOM    769 1HD1 LEU A  68      13.916   5.527 -16.454  1.00 92.47           H
ATOM    770 2HD1 LEU A  68      15.328   4.688 -15.769  1.00 92.47           H
ATOM    771 3HD1 LEU A  68      14.636   4.148 -17.318  1.00 92.47           H
ATOM    772  CD2 LEU A  68      14.058   2.194 -15.490  1.00 92.47           C
ATOM    773 1HD2 LEU A  68      14.966   2.217 -14.886  1.00 92.47           H
ATOM    774 2HD2 LEU A  68      13.329   1.531 -15.025  1.00 92.47           H
ATOM    775 3HD2 LEU A  68      14.296   1.830 -16.489  1.00 92.47           H
ATOM    776  HN  LEU A  68      12.336   5.214 -12.107  1.00 92.47           H
ATOM    777  N   VAL A  69      10.003   4.926 -14.214  1.00 92.29           N
ATOM    778  CA  VAL A  69       8.684   4.776 -14.805  1.00 92.29           C
ATOM    779  C   VAL A  69       8.181   6.143 -15.272  1.00 92.29           C
ATOM    780  O   VAL A  69       7.688   6.278 -16.391  1.00 92.29           O
ATOM    781  HA  VAL A  69       8.785   4.124 -15.673  1.00 92.29           H
ATOM    782  CB  VAL A  69       7.739   4.099 -13.810  1.00 92.29           C
ATOM    783  HB  VAL A  69       7.766   4.669 -12.882  1.00 92.29           H
ATOM    784  CG1 VAL A  69       6.299   4.110 -14.328  1.00 92.29           C
ATOM    785 1HG1 VAL A  69       5.974   5.140 -14.474  1.00 92.29           H
ATOM    786 2HG1 VAL A  69       6.250   3.576 -15.276  1.00 92.29           H
ATOM    787 3HG1 VAL A  69       5.649   3.623 -13.602  1.00 92.29           H
ATOM    788  CG2 VAL A  69       8.199   2.673 -13.500  1.00 92.29           C
ATOM    789 1HG2 VAL A  69       8.216   2.089 -14.420  1.00 92.29           H
ATOM    790 2HG2 VAL A  69       9.200   2.700 -13.069  1.00 92.29           H
ATOM    791 3HG2 VAL A  69       7.510   2.215 -12.791  1.00 92.29           H
ATOM    792  HN  VAL A  69      10.074   4.639 -13.259  1.00 92.29           H
ATOM    793  N   ILE A  70       8.323   7.123 -14.392  1.00 92.76           N
ATOM    794  CA  ILE A  70       7.848   8.465 -14.682  1.00 92.76           C
ATOM    795  C   ILE A  70       8.608   9.021 -15.888  1.00 92.76           C
ATOM    796  O   ILE A  70       8.012   9.625 -16.778  1.00 92.76           O
ATOM    797  HA  ILE A  70       6.793   8.388 -14.945  1.00 92.76           H
ATOM    798  CB  ILE A  70       7.941   9.348 -13.436  1.00 92.76           C
ATOM    799  HB  ILE A  70       8.958   9.288 -13.050  1.00 92.76           H
ATOM    800  CG1 ILE A  70       7.008   8.841 -12.334  1.00 92.76           C
ATOM    801 1HG1 ILE A  70       5.976   8.871 -12.684  1.00 92.76           H
ATOM    802 2HG1 ILE A  70       7.238   7.800 -12.108  1.00 92.76           H
ATOM    803  CG2 ILE A  70       7.675  10.815 -13.782  1.00 92.76           C
ATOM    804 1HG2 ILE A  70       8.413  11.156 -14.508  1.00 92.76           H
ATOM    805 2HG2 ILE A  70       6.676  10.913 -14.206  1.00 92.76           H
ATOM    806 3HG2 ILE A  70       7.748  11.420 -12.879  1.00 92.76           H
ATOM    807  CD1 ILE A  70       7.147   9.687 -11.067  1.00 92.76           C
ATOM    808 1HD1 ILE A  70       8.174   9.635 -10.706  1.00 92.76           H
ATOM    809 2HD1 ILE A  70       6.892  10.722 -11.291  1.00 92.76           H
ATOM    810 3HD1 ILE A  70       6.473   9.305 -10.300  1.00 92.76           H
ATOM    811  HN  ILE A  70       8.753   7.012 -13.496  1.00 92.76           H
ATOM    812  N   LEU A  71       9.914   8.797 -15.878  1.00 90.40           N
ATOM    813  CA  LEU A  71      10.775   9.342 -16.914  1.00 90.40           C
ATOM    814  C   LEU A  71      10.385   8.739 -18.265  1.00 90.40           C
ATOM    815  O   LEU A  71      10.303   9.450 -19.265  1.00 90.40           O
ATOM    816  HA  LEU A  71      10.599  10.418 -16.952  1.00 90.40           H
ATOM    817  CB  LEU A  71      12.247   9.137 -16.551  1.00 90.40           C
ATOM    818 1HB  LEU A  71      12.424   9.578 -15.570  1.00 90.40           H
ATOM    819 2HB  LEU A  71      12.431   8.067 -16.457  1.00 90.40           H
ATOM    820  CG  LEU A  71      13.267   9.718 -17.531  1.00 90.40           C
ATOM    821  HG  LEU A  71      12.813  10.575 -18.029  1.00 90.40           H
ATOM    822  CD1 LEU A  71      14.507  10.229 -16.794  1.00 90.40           C
ATOM    823 1HD1 LEU A  71      14.215  11.009 -16.090  1.00 90.40           H
ATOM    824 2HD1 LEU A  71      14.972   9.406 -16.253  1.00 90.40           H
ATOM    825 3HD1 LEU A  71      15.216  10.637 -17.515  1.00 90.40           H
ATOM    826  CD2 LEU A  71      13.625   8.702 -18.618  1.00 90.40           C
ATOM    827 1HD2 LEU A  71      14.052   7.811 -18.156  1.00 90.40           H
ATOM    828 2HD2 LEU A  71      12.725   8.428 -19.170  1.00 90.40           H
ATOM    829 3HD2 LEU A  71      14.352   9.140 -19.301  1.00 90.40           H
ATOM    830  HN  LEU A  71      10.384   8.256 -15.180  1.00 90.40           H
ATOM    831  N   VAL A  72      10.155   7.434 -18.250  1.00 88.18           N
ATOM    832  CA  VAL A  72       9.798   6.724 -19.466  1.00 88.18           C
ATOM    833  C   VAL A  72       8.485   7.287 -20.015  1.00 88.18           C
ATOM    834  O   VAL A  72       8.350   7.493 -21.220  1.00 88.18           O
ATOM    835  HA  VAL A  72      10.588   6.902 -20.195  1.00 88.18           H
ATOM    836  CB  VAL A  72       9.735   5.219 -19.193  1.00 88.18           C
ATOM    837  HB  VAL A  72       9.090   5.062 -18.329  1.00 88.18           H
ATOM    838  CG1 VAL A  72       9.122   4.472 -20.380  1.00 88.18           C
ATOM    839 1HG1 VAL A  72       8.111   4.838 -20.556  1.00 88.18           H
ATOM    840 2HG1 VAL A  72       9.730   4.641 -21.269  1.00 88.18           H
ATOM    841 3HG1 VAL A  72       9.089   3.405 -20.159  1.00 88.18           H
ATOM    842  CG2 VAL A  72      11.120   4.666 -18.853  1.00 88.18           C
ATOM    843 1HG2 VAL A  72      11.797   4.841 -19.689  1.00 88.18           H
ATOM    844 2HG2 VAL A  72      11.503   5.166 -17.964  1.00 88.18           H
ATOM    845 3HG2 VAL A  72      11.047   3.595 -18.664  1.00 88.18           H
ATOM    846  HN  VAL A  72      10.208   6.866 -17.429  1.00 88.18           H
ATOM    847  N   TYR A  73       7.552   7.521 -19.104  1.00 86.83           N
ATOM    848  CA  TYR A  73       6.250   8.042 -19.483  1.00 86.83           C
ATOM    849  C   TYR A  73       6.384   9.391 -20.191  1.00 86.83           C
ATOM    850  O   TYR A  73       5.700   9.648 -21.180  1.00 86.83           O
ATOM    851  HA  TYR A  73       5.787   7.327 -20.164  1.00 86.83           H
ATOM    852  CB  TYR A  73       5.478   8.239 -18.177  1.00 86.83           C
ATOM    853 1HB  TYR A  73       5.413   7.284 -17.657  1.00 86.83           H
ATOM    854 2HB  TYR A  73       6.040   8.915 -17.533  1.00 86.83           H
ATOM    855  CG  TYR A  73       4.066   8.797 -18.367  1.00 86.83           C
ATOM    856  CD1 TYR A  73       3.863  10.161 -18.419  1.00 86.83           C
ATOM    857  HD1 TYR A  73       4.710  10.841 -18.324  1.00 86.83           H
ATOM    858  CD2 TYR A  73       2.994   7.935 -18.486  1.00 86.83           C
ATOM    859  HD2 TYR A  73       3.154   6.858 -18.445  1.00 86.83           H
ATOM    860  CE1 TYR A  73       2.534  10.685 -18.598  1.00 86.83           C
ATOM    861  HE1 TYR A  73       2.361  11.760 -18.640  1.00 86.83           H
ATOM    862  CE2 TYR A  73       1.665   8.460 -18.665  1.00 86.83           C
ATOM    863  HE2 TYR A  73       0.810   7.790 -18.760  1.00 86.83           H
ATOM    864  CZ  TYR A  73       1.501   9.809 -18.712  1.00 86.83           C
ATOM    865  OH  TYR A  73       0.246  10.304 -18.881  1.00 86.83           O
ATOM    866  HH  TYR A  73      -0.392   9.560 -19.080  1.00 86.83           H
ATOM    867  HN  TYR A  73       7.674   7.360 -18.124  1.00 86.83           H
ATOM    868  N   TRP A  74       7.271  10.218 -19.657  1.00 87.06           N
ATOM    869  CA  TRP A  74       7.385  11.592 -20.116  1.00 87.06           C
ATOM    870  C   TRP A  74       7.972  11.571 -21.529  1.00 87.06           C
ATOM    871  O   TRP A  74       7.419  12.181 -22.443  1.00 87.06           O
ATOM    872  HA  TRP A  74       6.384  12.021 -20.134  1.00 87.06           H
ATOM    873  CB  TRP A  74       8.212  12.430 -19.138  1.00 87.06           C
ATOM    874 1HB  TRP A  74       7.993  12.104 -18.121  1.00 87.06           H
ATOM    875 2HB  TRP A  74       9.270  12.237 -19.315  1.00 87.06           H
ATOM    876  CG  TRP A  74       7.959  13.935 -19.241  1.00 87.06           C
ATOM    877  CD1 TRP A  74       8.389  14.781 -20.188  1.00 87.06           C
ATOM    878  HD1 TRP A  74       9.001  14.488 -21.041  1.00 87.06           H
ATOM    879  CD2 TRP A  74       7.196  14.744 -18.322  1.00 87.06           C
ATOM    880  NE1 TRP A  74       7.961  16.071 -19.946  1.00 87.06           N
ATOM    881  HE1 TRP A  74       8.154  16.874 -20.510  1.00 87.06           H
ATOM    882  CE2 TRP A  74       7.212  16.047 -18.775  1.00 87.06           C
ATOM    883  CE3 TRP A  74       6.514  14.386 -17.146  1.00 87.06           C
ATOM    884  HE3 TRP A  74       6.486  13.364 -16.767  1.00 87.06           H
ATOM    885  CZ2 TRP A  74       6.563  17.097 -18.114  1.00 87.06           C
ATOM    886  HZ2 TRP A  74       6.591  18.119 -18.493  1.00 87.06           H
ATOM    887  CZ3 TRP A  74       5.871  15.447 -16.496  1.00 87.06           C
ATOM    888  HZ3 TRP A  74       5.327  15.224 -15.579  1.00 87.06           H
ATOM    889  CH2 TRP A  74       5.878  16.764 -16.940  1.00 87.06           C
ATOM    890  HH2 TRP A  74       5.351  17.534 -16.376  1.00 87.06           H
ATOM    891  HN  TRP A  74       7.903   9.963 -18.924  1.00 87.06           H
ATOM    892  N   TYR A  75       9.083  10.862 -21.664  1.00 82.35           N
ATOM    893  CA  TYR A  75       9.884  10.950 -22.873  1.00 82.35           C
ATOM    894  C   TYR A  75       9.352  10.006 -23.953  1.00 82.35           C
ATOM    895  O   TYR A  75       9.795  10.056 -25.099  1.00 82.35           O
ATOM    896  HA  TYR A  75       9.831  11.975 -23.238  1.00 82.35           H
ATOM    897  CB  TYR A  75      11.295  10.508 -22.477  1.00 82.35           C
ATOM    898 1HB  TYR A  75      11.222   9.648 -21.811  1.00 82.35           H
ATOM    899 2HB  TYR A  75      11.825  10.177 -23.369  1.00 82.35           H
ATOM    900  CG  TYR A  75      12.118  11.599 -21.788  1.00 82.35           C
ATOM    901  CD1 TYR A  75      12.744  12.570 -22.542  1.00 82.35           C
ATOM    902  HD1 TYR A  75      12.652  12.561 -23.628  1.00 82.35           H
ATOM    903  CD2 TYR A  75      12.234  11.611 -20.413  1.00 82.35           C
ATOM    904  HD2 TYR A  75      11.740  10.843 -19.817  1.00 82.35           H
ATOM    905  CE1 TYR A  75      13.519  13.597 -21.894  1.00 82.35           C
ATOM    906  HE1 TYR A  75      14.018  14.370 -22.477  1.00 82.35           H
ATOM    907  CE2 TYR A  75      13.009  12.637 -19.765  1.00 82.35           C
ATOM    908  HE2 TYR A  75      13.109  12.658 -18.680  1.00 82.35           H
ATOM    909  CZ  TYR A  75      13.613  13.579 -20.537  1.00 82.35           C
ATOM    910  OH  TYR A  75      14.344  14.549 -19.925  1.00 82.35           O
ATOM    911  HH  TYR A  75      14.722  15.174 -20.608  1.00 82.35           H
ATOM    912  HN  TYR A  75       9.437  10.239 -20.966  1.00 82.35           H
ATOM    913  N   CYS A  76       8.408   9.168 -23.549  1.00 76.36           N
ATOM    914  CA  CYS A  76       7.790   8.235 -24.475  1.00 76.36           C
ATOM    915  C   CYS A  76       6.999   9.038 -25.510  1.00 76.36           C
ATOM    916  O   CYS A  76       6.031   9.715 -25.167  1.00 76.36           O
ATOM    917  HA  CYS A  76       8.600   7.682 -24.950  1.00 76.36           H
ATOM    918  CB  CYS A  76       6.909   7.216 -23.748  1.00 76.36           C
ATOM    919 1HB  CYS A  76       7.498   6.679 -23.005  1.00 76.36           H
ATOM    920 2HB  CYS A  76       6.112   7.730 -23.211  1.00 76.36           H
ATOM    921  SG  CYS A  76       6.194   6.037 -24.950  1.00 76.36           S
ATOM    922  HG  CYS A  76       7.349   5.486 -25.309  1.00 76.36           H
ATOM    923  HN  CYS A  76       8.067   9.121 -22.610  1.00 76.36           H
ATOM    924  N   THR A  77       7.441   8.935 -26.755  1.00 70.45           N
ATOM    925  CA  THR A  77       6.880   9.752 -27.817  1.00 70.45           C
ATOM    926  C   THR A  77       5.520   9.201 -28.253  1.00 70.45           C
ATOM    927  O   THR A  77       4.797   9.849 -29.008  1.00 70.45           O
ATOM    928  HA  THR A  77       6.708  10.755 -27.426  1.00 70.45           H
ATOM    929  CB  THR A  77       7.902   9.816 -28.954  1.00 70.45           C
ATOM    930  HB  THR A  77       7.548  10.460 -29.759  1.00 70.45           H
ATOM    931  OG1 THR A  77       8.116   8.452 -29.306  1.00 70.45           O
ATOM    932  HG1 THR A  77       8.555   8.395 -30.202  1.00 70.45           H
ATOM    933  CG2 THR A  77       9.275  10.298 -28.481  1.00 70.45           C
ATOM    934 1HG2 THR A  77       9.658   9.615 -27.723  1.00 70.45           H
ATOM    935 2HG2 THR A  77       9.182  11.298 -28.056  1.00 70.45           H
ATOM    936 3HG2 THR A  77       9.962  10.325 -29.327  1.00 70.45           H
ATOM    937  HN  THR A  77       8.166   8.309 -27.041  1.00 70.45           H
ATOM    938  N   ARG A  78       5.213   8.011 -27.757  1.00 72.43           N
ATOM    939  CA  ARG A  78       3.989   7.332 -28.145  1.00 72.43           C
ATOM    940  C   ARG A  78       2.791   7.934 -27.408  1.00 72.43           C
ATOM    941  O   ARG A  78       2.911   8.346 -26.255  1.00 72.43           O
ATOM    942  HA  ARG A  78       3.910   7.494 -29.220  1.00 72.43           H
ATOM    943  CB  ARG A  78       4.069   5.835 -27.838  1.00 72.43           C
ATOM    944 1HB  ARG A  78       3.380   5.291 -28.484  1.00 72.43           H
ATOM    945 2HB  ARG A  78       5.071   5.468 -28.059  1.00 72.43           H
ATOM    946  CG  ARG A  78       3.729   5.557 -26.373  1.00 72.43           C
ATOM    947 1HG  ARG A  78       4.332   6.197 -25.728  1.00 72.43           H
ATOM    948 2HG  ARG A  78       2.685   5.808 -26.184  1.00 72.43           H
ATOM    949  CD  ARG A  78       3.978   4.089 -26.021  1.00 72.43           C
ATOM    950 1HD  ARG A  78       3.155   3.475 -26.385  1.00 72.43           H
ATOM    951 2HD  ARG A  78       4.883   3.737 -26.516  1.00 72.43           H
ATOM    952  NE  ARG A  78       4.111   3.936 -24.555  1.00 72.43           N
ATOM    953  HE  ARG A  78       5.033   3.876 -24.172  1.00 72.43           H
ATOM    954  CZ  ARG A  78       3.075   3.872 -23.708  1.00 72.43           C
ATOM    955  NH1 ARG A  78       1.817   3.947 -24.166  1.00 72.43           N
ATOM    956 1HH1 ARG A  78       1.647   4.052 -25.146  1.00 72.43           H
ATOM    957 2HH1 ARG A  78       1.049   3.899 -23.528  1.00 72.43           H
ATOM    958  NH2 ARG A  78       3.314   3.732 -22.397  1.00 72.43           N
ATOM    959 1HH2 ARG A  78       2.551   3.683 -21.752  1.00 72.43           H
ATOM    960 2HH2 ARG A  78       4.255   3.677 -22.064  1.00 72.43           H
ATOM    961  HN  ARG A  78       5.783   7.514 -27.103  1.00 72.43           H
ATOM    962  N   VAL A  79       1.664   7.965 -28.103  1.00 77.41           N
ATOM    963  CA  VAL A  79       0.424   8.422 -27.498  1.00 77.41           C
ATOM    964  C   VAL A  79       0.199   7.676 -26.182  1.00 77.41           C
ATOM    965  O   VAL A  79       0.342   6.456 -26.123  1.00 77.41           O
ATOM    966  HA  VAL A  79       0.534   9.485 -27.285  1.00 77.41           H
ATOM    967  CB  VAL A  79      -0.733   8.255 -28.486  1.00 77.41           C
ATOM    968  HB  VAL A  79      -0.932   7.188 -28.591  1.00 77.41           H
ATOM    969  CG1 VAL A  79      -2.005   8.921 -27.958  1.00 77.41           C
ATOM    970 1HG1 VAL A  79      -2.287   8.465 -27.009  1.00 77.41           H
ATOM    971 2HG1 VAL A  79      -1.823   9.985 -27.810  1.00 77.41           H
ATOM    972 3HG1 VAL A  79      -2.811   8.786 -28.679  1.00 77.41           H
ATOM    973  CG2 VAL A  79      -0.360   8.801 -29.865  1.00 77.41           C
ATOM    974 1HG2 VAL A  79      -0.121   9.861 -29.783  1.00 77.41           H
ATOM    975 2HG2 VAL A  79       0.507   8.262 -30.247  1.00 77.41           H
ATOM    976 3HG2 VAL A  79      -1.199   8.669 -30.547  1.00 77.41           H
ATOM    977  HN  VAL A  79       1.589   7.686 -29.061  1.00 77.41           H
ATOM    978  N   LYS A  80      -0.149   8.441 -25.157  1.00 81.34           N
ATOM    979  CA  LYS A  80      -0.445   7.863 -23.858  1.00 81.34           C
ATOM    980  C   LYS A  80      -1.755   7.077 -23.940  1.00 81.34           C
ATOM    981  O   LYS A  80      -2.568   7.311 -24.833  1.00 81.34           O
ATOM    982  HA  LYS A  80       0.360   7.168 -23.619  1.00 81.34           H
ATOM    983  CB  LYS A  80      -0.444   8.945 -22.776  1.00 81.34           C
ATOM    984 1HB  LYS A  80      -1.330   9.572 -22.882  1.00 81.34           H
ATOM    985 2HB  LYS A  80      -0.499   8.481 -21.792  1.00 81.34           H
ATOM    986  CG  LYS A  80       0.814   9.811 -22.869  1.00 81.34           C
ATOM    987 1HG  LYS A  80       0.802  10.378 -23.800  1.00 81.34           H
ATOM    988 2HG  LYS A  80       0.821  10.536 -22.055  1.00 81.34           H
ATOM    989  CD  LYS A  80       2.078   8.951 -22.804  1.00 81.34           C
ATOM    990 1HD  LYS A  80       2.027   8.289 -21.940  1.00 81.34           H
ATOM    991 2HD  LYS A  80       2.136   8.317 -23.688  1.00 81.34           H
ATOM    992  CE  LYS A  80       3.331   9.825 -22.713  1.00 81.34           C
ATOM    993 1HE  LYS A  80       3.217  10.702 -23.349  1.00 81.34           H
ATOM    994 2HE  LYS A  80       3.456  10.185 -21.692  1.00 81.34           H
ATOM    995  NZ  LYS A  80       4.528   9.058 -23.124  1.00 81.34           N
ATOM    996 1HZ  LYS A  80       5.363   9.564 -22.853  1.00 81.34           H
ATOM    997 2HZ  LYS A  80       4.520   8.151 -22.671  1.00 81.34           H
ATOM    998 3HZ  LYS A  80       4.520   8.933 -24.131  1.00 81.34           H
ATOM    999  HN  LYS A  80      -0.231   9.437 -25.205  1.00 81.34           H
ATOM   1000  N   THR A  81      -1.919   6.161 -22.997  1.00 82.34           N
ATOM   1001  CA  THR A  81      -3.184   5.462 -22.844  1.00 82.34           C
ATOM   1002  C   THR A  81      -3.714   5.624 -21.418  1.00 82.34           C
ATOM   1003  O   THR A  81      -2.984   6.053 -20.526  1.00 82.34           O
ATOM   1004  HA  THR A  81      -3.914   5.922 -23.510  1.00 82.34           H
ATOM   1005  CB  THR A  81      -2.970   4.003 -23.251  1.00 82.34           C
ATOM   1006  HB  THR A  81      -3.917   3.465 -23.286  1.00 82.34           H
ATOM   1007  OG1 THR A  81      -2.020   3.515 -22.308  1.00 82.34           O
ATOM   1008  HG1 THR A  81      -1.103   3.833 -22.549  1.00 82.34           H
ATOM   1009  CG2 THR A  81      -2.258   3.869 -24.599  1.00 82.34           C
ATOM   1010 1HG2 THR A  81      -1.281   4.349 -24.543  1.00 82.34           H
ATOM   1011 2HG2 THR A  81      -2.855   4.350 -25.374  1.00 82.34           H
ATOM   1012 3HG2 THR A  81      -2.132   2.814 -24.840  1.00 82.34           H
ATOM   1013  HN  THR A  81      -1.208   5.896 -22.345  1.00 82.34           H
ATOM   1014  N   MET A  82      -4.980   5.271 -21.248  1.00 84.46           N
ATOM   1015  CA  MET A  82      -5.601   5.324 -19.935  1.00 84.46           C
ATOM   1016  C   MET A  82      -4.820   4.482 -18.924  1.00 84.46           C
ATOM   1017  O   MET A  82      -4.602   4.910 -17.792  1.00 84.46           O
ATOM   1018  HA  MET A  82      -5.576   6.373 -19.641  1.00 84.46           H
ATOM   1019  CB  MET A  82      -7.038   4.806 -20.030  1.00 84.46           C
ATOM   1020 1HB  MET A  82      -7.622   5.461 -20.676  1.00 84.46           H
ATOM   1021 2HB  MET A  82      -7.043   3.818 -20.489  1.00 84.46           H
ATOM   1022  CG  MET A  82      -7.687   4.735 -18.646  1.00 84.46           C
ATOM   1023 1HG  MET A  82      -7.335   3.850 -18.116  1.00 84.46           H
ATOM   1024 2HG  MET A  82      -7.392   5.600 -18.052  1.00 84.46           H
ATOM   1025  SD  MET A  82      -9.464   4.683 -18.806  1.00 84.46           S
ATOM   1026  CE  MET A  82      -9.938   5.021 -17.119  1.00 84.46           C
ATOM   1027 1HE  MET A  82      -9.529   4.250 -16.466  1.00 84.46           H
ATOM   1028 2HE  MET A  82      -9.548   5.995 -16.820  1.00 84.46           H
ATOM   1029 3HE  MET A  82     -11.025   5.026 -17.041  1.00 84.46           H
ATOM   1030  HN  MET A  82      -5.576   4.954 -21.985  1.00 84.46           H
ATOM   1031  N   THR A  83      -4.421   3.299 -19.370  1.00 84.23           N
ATOM   1032  CA  THR A  83      -3.570   2.443 -18.561  1.00 84.23           C
ATOM   1033  C   THR A  83      -2.320   3.203 -18.114  1.00 84.23           C
ATOM   1034  O   THR A  83      -1.926   3.128 -16.951  1.00 84.23           O
ATOM   1035  HA  THR A  83      -4.117   2.169 -17.659  1.00 84.23           H
ATOM   1036  CB  THR A  83      -3.259   1.184 -19.373  1.00 84.23           C
ATOM   1037  HB  THR A  83      -2.746   1.436 -20.301  1.00 84.23           H
ATOM   1038  OG1 THR A  83      -4.524   0.546 -19.523  1.00 84.23           O
ATOM   1039  HG1 THR A  83      -5.151   1.143 -20.022  1.00 84.23           H
ATOM   1040  CG2 THR A  83      -2.422   0.173 -18.586  1.00 84.23           C
ATOM   1041 1HG2 THR A  83      -2.966  -0.131 -17.692  1.00 84.23           H
ATOM   1042 2HG2 THR A  83      -1.475   0.630 -18.299  1.00 84.23           H
ATOM   1043 3HG2 THR A  83      -2.230  -0.701 -19.208  1.00 84.23           H
ATOM   1044  HN  THR A  83      -4.669   2.926 -20.264  1.00 84.23           H
ATOM   1045  N   ASP A  84      -1.730   3.917 -19.062  1.00 85.42           N
ATOM   1046  CA  ASP A  84      -0.471   4.598 -18.812  1.00 85.42           C
ATOM   1047  C   ASP A  84      -0.678   5.663 -17.733  1.00 85.42           C
ATOM   1048  O   ASP A  84       0.204   5.895 -16.908  1.00 85.42           O
ATOM   1049  HA  ASP A  84       0.220   3.815 -18.498  1.00 85.42           H
ATOM   1050  CB  ASP A  84       0.038   5.296 -20.074  1.00 85.42           C
ATOM   1051 1HB  ASP A  84      -0.647   6.096 -20.354  1.00 85.42           H
ATOM   1052 2HB  ASP A  84       1.004   5.760 -19.873  1.00 85.42           H
ATOM   1053  CG  ASP A  84       0.173   4.305 -21.232  1.00 85.42           C
ATOM   1054  OD1 ASP A  84       0.889   3.298 -21.037  1.00 85.42           O
ATOM   1055  OD2 ASP A  84      -0.442   4.576 -22.286  1.00 85.42           O
ATOM   1056  HN  ASP A  84      -2.098   4.034 -19.984  1.00 85.42           H
ATOM   1057  N   MET A  85      -1.848   6.283 -17.775  1.00 90.24           N
ATOM   1058  CA  MET A  85      -2.180   7.321 -16.814  1.00 90.24           C
ATOM   1059  C   MET A  85      -2.201   6.763 -15.390  1.00 90.24           C
ATOM   1060  O   MET A  85      -1.682   7.389 -14.467  1.00 90.24           O
ATOM   1061  HA  MET A  85      -1.393   8.070 -16.907  1.00 90.24           H
ATOM   1062  CB  MET A  85      -3.551   7.910 -17.152  1.00 90.24           C
ATOM   1063 1HB  MET A  85      -3.562   8.242 -18.190  1.00 90.24           H
ATOM   1064 2HB  MET A  85      -4.316   7.140 -17.056  1.00 90.24           H
ATOM   1065  CG  MET A  85      -3.884   9.086 -16.231  1.00 90.24           C
ATOM   1066 1HG  MET A  85      -4.880   9.466 -16.459  1.00 90.24           H
ATOM   1067 2HG  MET A  85      -3.900   8.753 -15.194  1.00 90.24           H
ATOM   1068  SD  MET A  85      -2.676  10.383 -16.436  1.00 90.24           S
ATOM   1069  CE  MET A  85      -3.094  10.941 -18.079  1.00 90.24           C
ATOM   1070 1HE  MET A  85      -2.982  10.115 -18.782  1.00 90.24           H
ATOM   1071 2HE  MET A  85      -4.127  11.291 -18.092  1.00 90.24           H
ATOM   1072 3HE  MET A  85      -2.431  11.756 -18.366  1.00 90.24           H
ATOM   1073  HN  MET A  85      -2.561   6.087 -18.448  1.00 90.24           H
ATOM   1074  N   PHE A  86      -2.805   5.592 -15.256  1.00 91.05           N
ATOM   1075  CA  PHE A  86      -2.910   4.948 -13.958  1.00 91.05           C
ATOM   1076  C   PHE A  86      -1.544   4.450 -13.481  1.00 91.05           C
ATOM   1077  O   PHE A  86      -1.228   4.533 -12.295  1.00 91.05           O
ATOM   1078  HA  PHE A  86      -3.288   5.692 -13.257  1.00 91.05           H
ATOM   1079  CB  PHE A  86      -3.846   3.749 -14.127  1.00 91.05           C
ATOM   1080 1HB  PHE A  86      -3.458   3.107 -14.917  1.00 91.05           H
ATOM   1081 2HB  PHE A  86      -3.839   3.163 -13.208  1.00 91.05           H
ATOM   1082  CG  PHE A  86      -5.290   4.130 -14.461  1.00 91.05           C
ATOM   1083  CD1 PHE A  86      -5.868   5.202 -13.856  1.00 91.05           C
ATOM   1084  HD1 PHE A  86      -5.302   5.791 -13.134  1.00 91.05           H
ATOM   1085  CD2 PHE A  86      -5.995   3.395 -15.362  1.00 91.05           C
ATOM   1086  HD2 PHE A  86      -5.532   2.535 -15.846  1.00 91.05           H
ATOM   1087  CE1 PHE A  86      -7.208   5.555 -14.167  1.00 91.05           C
ATOM   1088  HE1 PHE A  86      -7.671   6.414 -13.682  1.00 91.05           H
ATOM   1089  CE2 PHE A  86      -7.335   3.748 -15.672  1.00 91.05           C
ATOM   1090  HE2 PHE A  86      -7.901   3.159 -16.395  1.00 91.05           H
ATOM   1091  CZ  PHE A  86      -7.913   4.820 -15.068  1.00 91.05           C
ATOM   1092  HZ  PHE A  86      -8.942   5.091 -15.306  1.00 91.05           H
ATOM   1093  HN  PHE A  86      -3.219   5.086 -16.013  1.00 91.05           H
ATOM   1094  N   LEU A  87      -0.770   3.944 -14.430  1.00 88.67           N
ATOM   1095  CA  LEU A  87       0.557   3.438 -14.123  1.00 88.67           C
ATOM   1096  C   LEU A  87       1.426   4.582 -13.598  1.00 88.67           C
ATOM   1097  O   LEU A  87       2.254   4.381 -12.711  1.00 88.67           O
ATOM   1098  HA  LEU A  87       0.448   2.696 -13.332  1.00 88.67           H
ATOM   1099  CB  LEU A  87       1.151   2.721 -15.337  1.00 88.67           C
ATOM   1100 1HB  LEU A  87       1.107   3.397 -16.191  1.00 88.67           H
ATOM   1101 2HB  LEU A  87       2.205   2.526 -15.139  1.00 88.67           H
ATOM   1102  CG  LEU A  87       0.483   1.402 -15.731  1.00 88.67           C
ATOM   1103  HG  LEU A  87      -0.579   1.592 -15.890  1.00 88.67           H
ATOM   1104  CD1 LEU A  87       1.050   0.873 -17.050  1.00 88.67           C
ATOM   1105 1HD1 LEU A  87       0.874   1.604 -17.840  1.00 88.67           H
ATOM   1106 2HD1 LEU A  87       2.121   0.704 -16.943  1.00 88.67           H
ATOM   1107 3HD1 LEU A  87       0.557  -0.065 -17.307  1.00 88.67           H
ATOM   1108  CD2 LEU A  87       0.595   0.373 -14.605  1.00 88.67           C
ATOM   1109 1HD2 LEU A  87       1.646   0.181 -14.391  1.00 88.67           H
ATOM   1110 2HD2 LEU A  87       0.106   0.759 -13.710  1.00 88.67           H
ATOM   1111 3HD2 LEU A  87       0.112  -0.555 -14.911  1.00 88.67           H
ATOM   1112  HN  LEU A  87      -1.036   3.877 -15.392  1.00 88.67           H
ATOM   1113  N   LEU A  88       1.207   5.758 -14.168  1.00 91.71           N
ATOM   1114  CA  LEU A  88       1.930   6.943 -13.740  1.00 91.71           C
ATOM   1115  C   LEU A  88       1.589   7.243 -12.278  1.00 91.71           C
ATOM   1116  O   LEU A  88       2.483   7.399 -11.448  1.00 91.71           O
ATOM   1117  HA  LEU A  88       2.995   6.719 -13.807  1.00 91.71           H
ATOM   1118  CB  LEU A  88       1.653   8.112 -14.688  1.00 91.71           C
ATOM   1119 1HB  LEU A  88       2.084   7.874 -15.661  1.00 91.71           H
ATOM   1120 2HB  LEU A  88       0.575   8.193 -14.828  1.00 91.71           H
ATOM   1121  CG  LEU A  88       2.186   9.476 -14.245  1.00 91.71           C
ATOM   1122  HG  LEU A  88       1.859   9.654 -13.220  1.00 91.71           H
ATOM   1123  CD1 LEU A  88       3.716   9.492 -14.240  1.00 91.71           C
ATOM   1124 1HD1 LEU A  88       4.085   8.732 -13.552  1.00 91.71           H
ATOM   1125 2HD1 LEU A  88       4.084   9.283 -15.244  1.00 91.71           H
ATOM   1126 3HD1 LEU A  88       4.068  10.473 -13.921  1.00 91.71           H
ATOM   1127  CD2 LEU A  88       1.603  10.598 -15.106  1.00 91.71           C
ATOM   1128 1HD2 LEU A  88       1.879  10.437 -16.148  1.00 91.71           H
ATOM   1129 2HD2 LEU A  88       0.517  10.600 -15.014  1.00 91.71           H
ATOM   1130 3HD2 LEU A  88       1.998  11.557 -14.769  1.00 91.71           H
ATOM   1131  HN  LEU A  88       0.552   5.907 -14.908  1.00 91.71           H
ATOM   1132  N   ASN A  89       0.294   7.315 -12.009  1.00 94.74           N
ATOM   1133  CA  ASN A  89      -0.176   7.707 -10.691  1.00 94.74           C
ATOM   1134  C   ASN A  89       0.244   6.649  -9.669  1.00 94.74           C
ATOM   1135  O   ASN A  89       0.456   6.961  -8.499  1.00 94.74           O
ATOM   1136  HA  ASN A  89       0.284   8.677 -10.500  1.00 94.74           H
ATOM   1137  CB  ASN A  89      -1.702   7.816 -10.660  1.00 94.74           C
ATOM   1138 1HB  ASN A  89      -2.140   7.009 -11.247  1.00 94.74           H
ATOM   1139 2HB  ASN A  89      -2.058   7.696  -9.637  1.00 94.74           H
ATOM   1140  CG  ASN A  89      -2.166   9.165 -11.212  1.00 94.74           C
ATOM   1141  OD1 ASN A  89      -2.395  10.118 -10.485  1.00 94.74           O
ATOM   1142  ND2 ASN A  89      -2.293   9.193 -12.536  1.00 94.74           N
ATOM   1143 1HD2 ASN A  89      -2.090   8.376 -13.075  1.00 94.74           H
ATOM   1144 2HD2 ASN A  89      -2.592  10.031 -12.992  1.00 94.74           H
ATOM   1145  HN  ASN A  89      -0.427   7.112 -12.671  1.00 94.74           H
ATOM   1146  N   LEU A  90       0.350   5.418 -10.149  1.00 93.12           N
ATOM   1147  CA  LEU A  90       0.776   4.318  -9.300  1.00 93.12           C
ATOM   1148  C   LEU A  90       2.209   4.570  -8.826  1.00 93.12           C
ATOM   1149  O   LEU A  90       2.515   4.400  -7.648  1.00 93.12           O
ATOM   1150  HA  LEU A  90       0.121   4.306  -8.429  1.00 93.12           H
ATOM   1151  CB  LEU A  90       0.593   2.982 -10.023  1.00 93.12           C
ATOM   1152 1HB  LEU A  90      -0.326   3.030 -10.607  1.00 93.12           H
ATOM   1153 2HB  LEU A  90       1.413   2.859 -10.730  1.00 93.12           H
ATOM   1154  CG  LEU A  90       0.534   1.740  -9.132  1.00 93.12           C
ATOM   1155  HG  LEU A  90       1.285   1.846  -8.348  1.00 93.12           H
ATOM   1156  CD1 LEU A  90      -0.826   1.625  -8.441  1.00 93.12           C
ATOM   1157 1HD1 LEU A  90      -0.996   2.507  -7.824  1.00 93.12           H
ATOM   1158 2HD1 LEU A  90      -1.611   1.552  -9.195  1.00 93.12           H
ATOM   1159 3HD1 LEU A  90      -0.841   0.733  -7.814  1.00 93.12           H
ATOM   1160  CD2 LEU A  90       0.883   0.479  -9.925  1.00 93.12           C
ATOM   1161 1HD2 LEU A  90       0.174   0.356 -10.743  1.00 93.12           H
ATOM   1162 2HD2 LEU A  90       1.891   0.572 -10.329  1.00 93.12           H
ATOM   1163 3HD2 LEU A  90       0.834  -0.389  -9.267  1.00 93.12           H
ATOM   1164  HN  LEU A  90       0.152   5.169 -11.097  1.00 93.12           H
ATOM   1165  N   ALA A  91       3.048   4.973  -9.770  1.00 95.16           N
ATOM   1166  CA  ALA A  91       4.451   5.204  -9.474  1.00 95.16           C
ATOM   1167  C   ALA A  91       4.578   6.397  -8.525  1.00 95.16           C
ATOM   1168  O   ALA A  91       5.450   6.415  -7.657  1.00 95.16           O
ATOM   1169  HA  ALA A  91       4.837   4.313  -8.977  1.00 95.16           H
ATOM   1170  CB  ALA A  91       5.221   5.412 -10.779  1.00 95.16           C
ATOM   1171 1HB  ALA A  91       5.123   4.524 -11.405  1.00 95.16           H
ATOM   1172 2HB  ALA A  91       4.815   6.275 -11.307  1.00 95.16           H
ATOM   1173 3HB  ALA A  91       6.274   5.585 -10.557  1.00 95.16           H
ATOM   1174  HN  ALA A  91       2.783   5.140 -10.719  1.00 95.16           H
ATOM   1175  N   ILE A  92       3.696   7.366  -8.723  1.00 96.26           N
ATOM   1176  CA  ILE A  92       3.693   8.557  -7.890  1.00 96.26           C
ATOM   1177  C   ILE A  92       3.326   8.171  -6.456  1.00 96.26           C
ATOM   1178  O   ILE A  92       3.971   8.612  -5.506  1.00 96.26           O
ATOM   1179  HA  ILE A  92       4.707   8.958  -7.891  1.00 96.26           H
ATOM   1180  CB  ILE A  92       2.781   9.628  -8.491  1.00 96.26           C
ATOM   1181  HB  ILE A  92       1.822   9.168  -8.726  1.00 96.26           H
ATOM   1182  CG1 ILE A  92       3.357  10.166  -9.803  1.00 96.26           C
ATOM   1183 1HG1 ILE A  92       4.248  10.759  -9.596  1.00 96.26           H
ATOM   1184 2HG1 ILE A  92       3.668   9.335 -10.436  1.00 96.26           H
ATOM   1185  CG2 ILE A  92       2.511  10.747  -7.483  1.00 96.26           C
ATOM   1186 1HG2 ILE A  92       2.026  10.330  -6.600  1.00 96.26           H
ATOM   1187 2HG2 ILE A  92       3.454  11.212  -7.194  1.00 96.26           H
ATOM   1188 3HG2 ILE A  92       1.860  11.495  -7.936  1.00 96.26           H
ATOM   1189  CD1 ILE A  92       2.328  11.022 -10.544  1.00 96.26           C
ATOM   1190 1HD1 ILE A  92       1.449  10.418 -10.770  1.00 96.26           H
ATOM   1191 2HD1 ILE A  92       2.038  11.865  -9.917  1.00 96.26           H
ATOM   1192 3HD1 ILE A  92       2.763  11.391 -11.472  1.00 96.26           H
ATOM   1193  HN  ILE A  92       2.994   7.346  -9.434  1.00 96.26           H
ATOM   1194  N   ALA A  93       2.291   7.351  -6.344  1.00 96.45           N
ATOM   1195  CA  ALA A  93       1.804   6.934  -5.041  1.00 96.45           C
ATOM   1196  C   ALA A  93       2.926   6.219  -4.286  1.00 96.45           C
ATOM   1197  O   ALA A  93       3.145   6.474  -3.103  1.00 96.45           O
ATOM   1198  HA  ALA A  93       1.522   7.831  -4.490  1.00 96.45           H
ATOM   1199  CB  ALA A  93       0.566   6.053  -5.216  1.00 96.45           C
ATOM   1200 1HB  ALA A  93      -0.212   6.617  -5.731  1.00 96.45           H
ATOM   1201 2HB  ALA A  93       0.826   5.173  -5.804  1.00 96.45           H
ATOM   1202 3HB  ALA A  93       0.200   5.740  -4.238  1.00 96.45           H
ATOM   1203  HN  ALA A  93       1.790   6.974  -7.123  1.00 96.45           H
ATOM   1204  N   ASP A  94       3.609   5.337  -5.002  1.00 95.50           N
ATOM   1205  CA  ASP A  94       4.681   4.558  -4.406  1.00 95.50           C
ATOM   1206  C   ASP A  94       5.775   5.504  -3.907  1.00 95.50           C
ATOM   1207  O   ASP A  94       6.274   5.351  -2.793  1.00 95.50           O
ATOM   1208  HA  ASP A  94       4.213   3.999  -3.596  1.00 95.50           H
ATOM   1209  CB  ASP A  94       5.308   3.609  -5.429  1.00 95.50           C
ATOM   1210 1HB  ASP A  94       5.438   4.128  -6.379  1.00 95.50           H
ATOM   1211 2HB  ASP A  94       6.299   3.308  -5.092  1.00 95.50           H
ATOM   1212  CG  ASP A  94       4.434   2.370  -5.634  1.00 95.50           C
ATOM   1213  OD1 ASP A  94       3.737   2.001  -4.664  1.00 95.50           O
ATOM   1214  OD2 ASP A  94       4.484   1.819  -6.755  1.00 95.50           O
ATOM   1215  HN  ASP A  94       3.439   5.151  -5.970  1.00 95.50           H
ATOM   1216  N   LEU A  95       6.117   6.462  -4.756  1.00 97.27           N
ATOM   1217  CA  LEU A  95       7.194   7.388  -4.446  1.00 97.27           C
ATOM   1218  C   LEU A  95       6.859   8.139  -3.157  1.00 97.27           C
ATOM   1219  O   LEU A  95       7.716   8.304  -2.289  1.00 97.27           O
ATOM   1220  HA  LEU A  95       8.094   6.797  -4.278  1.00 97.27           H
ATOM   1221  CB  LEU A  95       7.471   8.305  -5.639  1.00 97.27           C
ATOM   1222 1HB  LEU A  95       6.517   8.611  -6.066  1.00 97.27           H
ATOM   1223 2HB  LEU A  95       7.960   9.208  -5.271  1.00 97.27           H
ATOM   1224  CG  LEU A  95       8.332   7.712  -6.756  1.00 97.27           C
ATOM   1225  HG  LEU A  95       7.882   6.770  -7.069  1.00 97.27           H
ATOM   1226  CD1 LEU A  95       8.353   8.631  -7.979  1.00 97.27           C
ATOM   1227 1HD1 LEU A  95       7.338   8.763  -8.352  1.00 97.27           H
ATOM   1228 2HD1 LEU A  95       8.765   9.600  -7.698  1.00 97.27           H
ATOM   1229 3HD1 LEU A  95       8.972   8.186  -8.758  1.00 97.27           H
ATOM   1230  CD2 LEU A  95       9.741   7.395  -6.253  1.00 97.27           C
ATOM   1231 1HD2 LEU A  95      10.214   8.310  -5.896  1.00 97.27           H
ATOM   1232 2HD2 LEU A  95       9.682   6.674  -5.437  1.00 97.27           H
ATOM   1233 3HD2 LEU A  95      10.332   6.974  -7.067  1.00 97.27           H
ATOM   1234  HN  LEU A  95       5.674   6.611  -5.640  1.00 97.27           H
ATOM   1235  N   LEU A  96       5.611   8.576  -3.071  1.00 96.74           N
ATOM   1236  CA  LEU A  96       5.184   9.406  -1.957  1.00 96.74           C
ATOM   1237  C   LEU A  96       5.425   8.656  -0.646  1.00 96.74           C
ATOM   1238  O   LEU A  96       5.852   9.250   0.343  1.00 96.74           O
ATOM   1239  HA  LEU A  96       5.803  10.303  -1.961  1.00 96.74           H
ATOM   1240  CB  LEU A  96       3.734   9.856  -2.150  1.00 96.74           C
ATOM   1241 1HB  LEU A  96       3.140   8.988  -2.435  1.00 96.74           H
ATOM   1242 2HB  LEU A  96       3.352  10.204  -1.191  1.00 96.74           H
ATOM   1243  CG  LEU A  96       3.507  10.957  -3.188  1.00 96.74           C
ATOM   1244  HG  LEU A  96       3.811  10.576  -4.163  1.00 96.74           H
ATOM   1245  CD1 LEU A  96       2.023  11.319  -3.287  1.00 96.74           C
ATOM   1246 1HD1 LEU A  96       1.453  10.438  -3.581  1.00 96.74           H
ATOM   1247 2HD1 LEU A  96       1.670  11.674  -2.318  1.00 96.74           H
ATOM   1248 3HD1 LEU A  96       1.890  12.104  -4.031  1.00 96.74           H
ATOM   1249  CD2 LEU A  96       4.377  12.180  -2.890  1.00 96.74           C
ATOM   1250 1HD2 LEU A  96       4.127  12.572  -1.904  1.00 96.74           H
ATOM   1251 2HD2 LEU A  96       5.428  11.892  -2.910  1.00 96.74           H
ATOM   1252 3HD2 LEU A  96       4.195  12.948  -3.642  1.00 96.74           H
ATOM   1253  HN  LEU A  96       4.900   8.372  -3.743  1.00 96.74           H
ATOM   1254  N   PHE A  97       5.142   7.362  -0.680  1.00 96.63           N
ATOM   1255  CA  PHE A  97       5.310   6.528   0.497  1.00 96.63           C
ATOM   1256  C   PHE A  97       6.792   6.279   0.786  1.00 96.63           C
ATOM   1257  O   PHE A  97       7.238   6.415   1.924  1.00 96.63           O
ATOM   1258  HA  PHE A  97       4.862   7.059   1.337  1.00 96.63           H
ATOM   1259  CB  PHE A  97       4.629   5.190   0.199  1.00 96.63           C
ATOM   1260 1HB  PHE A  97       3.550   5.339   0.182  1.00 96.63           H
ATOM   1261 2HB  PHE A  97       4.921   4.860  -0.798  1.00 96.63           H
ATOM   1262  CG  PHE A  97       4.961   4.085   1.204  1.00 96.63           C
ATOM   1263  CD1 PHE A  97       5.577   2.947   0.784  1.00 96.63           C
ATOM   1264  HD1 PHE A  97       5.835   2.823  -0.268  1.00 96.63           H
ATOM   1265  CD2 PHE A  97       4.640   4.240   2.516  1.00 96.63           C
ATOM   1266  HD2 PHE A  97       4.147   5.152   2.852  1.00 96.63           H
ATOM   1267  CE1 PHE A  97       5.885   1.922   1.717  1.00 96.63           C
ATOM   1268  HE1 PHE A  97       6.379   1.010   1.381  1.00 96.63           H
ATOM   1269  CE2 PHE A  97       4.948   3.215   3.448  1.00 96.63           C
ATOM   1270  HE2 PHE A  97       4.691   3.339   4.500  1.00 96.63           H
ATOM   1271  CZ  PHE A  97       5.564   2.077   3.029  1.00 96.63           C
ATOM   1272  HZ  PHE A  97       5.801   1.290   3.745  1.00 96.63           H
ATOM   1273  HN  PHE A  97       4.803   6.885  -1.491  1.00 96.63           H
ATOM   1274  N   LEU A  98       7.514   5.919  -0.265  1.00 97.22           N
ATOM   1275  CA  LEU A  98       8.896   5.497  -0.114  1.00 97.22           C
ATOM   1276  C   LEU A  98       9.683   6.592   0.610  1.00 97.22           C
ATOM   1277  O   LEU A  98      10.574   6.298   1.406  1.00 97.22           O
ATOM   1278  HA  LEU A  98       8.898   4.602   0.508  1.00 97.22           H
ATOM   1279  CB  LEU A  98       9.489   5.107  -1.469  1.00 97.22           C
ATOM   1280 1HB  LEU A  98       9.286   5.911  -2.177  1.00 97.22           H
ATOM   1281 2HB  LEU A  98      10.572   5.041  -1.365  1.00 97.22           H
ATOM   1282  CG  LEU A  98       8.981   3.796  -2.071  1.00 97.22           C
ATOM   1283  HG  LEU A  98       7.899   3.760  -1.948  1.00 97.22           H
ATOM   1284  CD1 LEU A  98       9.267   3.735  -3.573  1.00 97.22           C
ATOM   1285 1HD1 LEU A  98       8.767   4.565  -4.072  1.00 97.22           H
ATOM   1286 2HD1 LEU A  98      10.342   3.804  -3.742  1.00 97.22           H
ATOM   1287 3HD1 LEU A  98       8.896   2.792  -3.976  1.00 97.22           H
ATOM   1288  CD2 LEU A  98       9.561   2.591  -1.328  1.00 97.22           C
ATOM   1289 1HD2 LEU A  98      10.649   2.609  -1.399  1.00 97.22           H
ATOM   1290 2HD2 LEU A  98       9.264   2.632  -0.281  1.00 97.22           H
ATOM   1291 3HD2 LEU A  98       9.184   1.671  -1.777  1.00 97.22           H
ATOM   1292  HN  LEU A  98       7.171   5.912  -1.204  1.00 97.22           H
ATOM   1293  N   VAL A  99       9.326   7.831   0.307  1.00 97.24           N
ATOM   1294  CA  VAL A  99      10.029   8.971   0.869  1.00 97.24           C
ATOM   1295  C   VAL A  99       9.877   8.959   2.392  1.00 97.24           C
ATOM   1296  O   VAL A  99      10.635   9.619   3.100  1.00 97.24           O
ATOM   1297  HA  VAL A  99      11.085   8.861   0.622  1.00 97.24           H
ATOM   1298  CB  VAL A  99       9.525  10.266   0.228  1.00 97.24           C
ATOM   1299  HB  VAL A  99       8.436  10.258   0.271  1.00 97.24           H
ATOM   1300  CG1 VAL A  99      10.017  11.489   1.003  1.00 97.24           C
ATOM   1301 1HG1 VAL A  99       9.651  11.441   2.029  1.00 97.24           H
ATOM   1302 2HG1 VAL A  99      11.107  11.503   1.007  1.00 97.24           H
ATOM   1303 3HG1 VAL A  99       9.644  12.396   0.526  1.00 97.24           H
ATOM   1304  CG2 VAL A  99       9.937  10.346  -1.243  1.00 97.24           C
ATOM   1305 1HG2 VAL A  99      11.024  10.320  -1.317  1.00 97.24           H
ATOM   1306 2HG2 VAL A  99       9.515   9.500  -1.785  1.00 97.24           H
ATOM   1307 3HG2 VAL A  99       9.566  11.276  -1.674  1.00 97.24           H
ATOM   1308  HN  VAL A  99       8.572   8.061  -0.309  1.00 97.24           H
ATOM   1309  N   THR A 100       8.891   8.201   2.850  1.00 96.60           N
ATOM   1310  CA  THR A 100       8.592   8.141   4.270  1.00 96.60           C
ATOM   1311  C   THR A 100       9.428   7.052   4.946  1.00 96.60           C
ATOM   1312  O   THR A 100       9.551   7.028   6.169  1.00 96.60           O
ATOM   1313  HA  THR A 100       8.878   9.090   4.723  1.00 96.60           H
ATOM   1314  CB  THR A 100       7.084   7.934   4.427  1.00 96.60           C
ATOM   1315  HB  THR A 100       6.766   8.146   5.448  1.00 96.60           H
ATOM   1316  OG1 THR A 100       6.868   6.599   3.980  1.00 96.60           O
ATOM   1317  HG1 THR A 100       6.801   6.579   2.983  1.00 96.60           H
ATOM   1318  CG2 THR A 100       6.271   8.790   3.453  1.00 96.60           C
ATOM   1319 1HG2 THR A 100       6.541   8.529   2.429  1.00 96.60           H
ATOM   1320 2HG2 THR A 100       6.486   9.844   3.628  1.00 96.60           H
ATOM   1321 3HG2 THR A 100       5.208   8.605   3.607  1.00 96.60           H
ATOM   1322  HN  THR A 100       8.304   7.636   2.270  1.00 96.60           H
ATOM   1323  N   LEU A 101       9.981   6.177   4.119  1.00 96.42           N
ATOM   1324  CA  LEU A 101      10.661   4.996   4.624  1.00 96.42           C
ATOM   1325  C   LEU A 101      11.894   5.426   5.422  1.00 96.42           C
ATOM   1326  O   LEU A 101      12.194   4.848   6.466  1.00 96.42           O
ATOM   1327  HA  LEU A 101       9.973   4.487   5.299  1.00 96.42           H
ATOM   1328  CB  LEU A 101      10.974   4.029   3.481  1.00 96.42           C
ATOM   1329 1HB  LEU A 101      11.465   4.586   2.684  1.00 96.42           H
ATOM   1330 2HB  LEU A 101      11.691   3.291   3.843  1.00 96.42           H
ATOM   1331  CG  LEU A 101       9.778   3.285   2.884  1.00 96.42           C
ATOM   1332  HG  LEU A 101       9.133   4.015   2.394  1.00 96.42           H
ATOM   1333  CD1 LEU A 101      10.229   2.289   1.814  1.00 96.42           C
ATOM   1334 1HD1 LEU A 101      10.743   2.823   1.015  1.00 96.42           H
ATOM   1335 2HD1 LEU A 101      10.907   1.561   2.259  1.00 96.42           H
ATOM   1336 3HD1 LEU A 101       9.359   1.775   1.407  1.00 96.42           H
ATOM   1337  CD2 LEU A 101       8.948   2.613   3.980  1.00 96.42           C
ATOM   1338 1HD2 LEU A 101       9.570   1.898   4.519  1.00 96.42           H
ATOM   1339 2HD2 LEU A 101       8.580   3.369   4.673  1.00 96.42           H
ATOM   1340 3HD2 LEU A 101       8.104   2.092   3.528  1.00 96.42           H
ATOM   1341  HN  LEU A 101       9.970   6.264   3.123  1.00 96.42           H
ATOM   1342  N   PRO A 102      12.627   6.442   4.948  1.00 96.29           N
ATOM   1343  CA  PRO A 102      13.820   6.908   5.660  1.00 96.29           C
ATOM   1344  C   PRO A 102      13.532   7.230   7.118  1.00 96.29           C
ATOM   1345  O   PRO A 102      14.332   6.911   7.997  1.00 96.29           O
ATOM   1346  HA  PRO A 102      14.573   6.120   5.686  1.00 96.29           H
ATOM   1347  CB  PRO A 102      14.247   8.151   4.878  1.00 96.29           C
ATOM   1348 1HB  PRO A 102      13.806   9.058   5.293  1.00 96.29           H
ATOM   1349 2HB  PRO A 102      15.328   8.286   4.897  1.00 96.29           H
ATOM   1350  CG  PRO A 102      13.739   7.873   3.468  1.00 96.29           C
ATOM   1351 1HG  PRO A 102      13.647   8.787   2.883  1.00 96.29           H
ATOM   1352 2HG  PRO A 102      14.416   7.221   2.915  1.00 96.29           H
ATOM   1353  CD  PRO A 102      12.391   7.216   3.716  1.00 96.29           C
ATOM   1354 1HD  PRO A 102      11.600   7.954   3.853  1.00 96.29           H
ATOM   1355 2HD  PRO A 102      12.090   6.581   2.883  1.00 96.29           H
ATOM   1356  N   PHE A 103      12.387   7.860   7.337  1.00 95.47           N
ATOM   1357  CA  PHE A 103      12.007   8.276   8.676  1.00 95.47           C
ATOM   1358  C   PHE A 103      11.664   7.068   9.550  1.00 95.47           C
ATOM   1359  O   PHE A 103      11.992   7.041  10.735  1.00 95.47           O
ATOM   1360  HA  PHE A 103      12.859   8.803   9.105  1.00 95.47           H
ATOM   1361  CB  PHE A 103      10.764   9.157   8.534  1.00 95.47           C
ATOM   1362 1HB  PHE A 103       9.986   8.591   8.021  1.00 95.47           H
ATOM   1363 2HB  PHE A 103      10.383   9.394   9.527  1.00 95.47           H
ATOM   1364  CG  PHE A 103      11.009  10.462   7.773  1.00 95.47           C
ATOM   1365  CD1 PHE A 103      11.403  11.577   8.445  1.00 95.47           C
ATOM   1366  HD1 PHE A 103      11.544  11.541   9.525  1.00 95.47           H
ATOM   1367  CD2 PHE A 103      10.834  10.507   6.425  1.00 95.47           C
ATOM   1368  HD2 PHE A 103      10.518   9.613   5.887  1.00 95.47           H
ATOM   1369  CE1 PHE A 103      11.631  12.788   7.739  1.00 95.47           C
ATOM   1370  HE1 PHE A 103      11.947  13.681   8.278  1.00 95.47           H
ATOM   1371  CE2 PHE A 103      11.061  11.718   5.719  1.00 95.47           C
ATOM   1372  HE2 PHE A 103      10.920  11.754   4.639  1.00 95.47           H
ATOM   1373  CZ  PHE A 103      11.455  12.832   6.391  1.00 95.47           C
ATOM   1374  HZ  PHE A 103      11.630  13.762   5.849  1.00 95.47           H
ATOM   1375  HN  PHE A 103      11.727   8.085   6.621  1.00 95.47           H
ATOM   1376  N   TRP A 104      11.008   6.098   8.930  1.00 93.50           N
ATOM   1377  CA  TRP A 104      10.669   4.865   9.621  1.00 93.50           C
ATOM   1378  C   TRP A 104      11.970   4.216  10.097  1.00 93.50           C
ATOM   1379  O   TRP A 104      12.037   3.695  11.210  1.00 93.50           O
ATOM   1380  HA  TRP A 104      10.046   5.123  10.477  1.00 93.50           H
ATOM   1381  CB  TRP A 104       9.836   3.946   8.725  1.00 93.50           C
ATOM   1382 1HB  TRP A 104      10.241   3.977   7.713  1.00 93.50           H
ATOM   1383 2HB  TRP A 104       9.939   2.920   9.078  1.00 93.50           H
ATOM   1384  CG  TRP A 104       8.350   4.306   8.674  1.00 93.50           C
ATOM   1385  CD1 TRP A 104       7.637   4.721   7.618  1.00 93.50           C
ATOM   1386  HD1 TRP A 104       8.047   4.861   6.618  1.00 93.50           H
ATOM   1387  CD2 TRP A 104       7.417   4.264   9.775  1.00 93.50           C
ATOM   1388  NE1 TRP A 104       6.319   4.950   7.956  1.00 93.50           N
ATOM   1389  HE1 TRP A 104       5.596   5.265   7.341  1.00 93.50           H
ATOM   1390  CE2 TRP A 104       6.181   4.663   9.309  1.00 93.50           C
ATOM   1391  CE3 TRP A 104       7.612   3.901  11.119  1.00 93.50           C
ATOM   1392  HE3 TRP A 104       8.578   3.583  11.511  1.00 93.50           H
ATOM   1393  CZ2 TRP A 104       5.043   4.738  10.122  1.00 93.50           C
ATOM   1394  HZ2 TRP A 104       4.077   5.057   9.730  1.00 93.50           H
ATOM   1395  CZ3 TRP A 104       6.465   3.981  11.918  1.00 93.50           C
ATOM   1396  HZ3 TRP A 104       6.561   3.711  12.970  1.00 93.50           H
ATOM   1397  CH2 TRP A 104       5.214   4.381  11.465  1.00 93.50           C
ATOM   1398  HH2 TRP A 104       4.368   4.417  12.153  1.00 93.50           H
ATOM   1399  HN  TRP A 104      10.710   6.144   7.977  1.00 93.50           H
ATOM   1400  N   ALA A 105      12.972   4.270   9.232  1.00 95.11           N
ATOM   1401  CA  ALA A 105      14.232   3.600   9.504  1.00 95.11           C
ATOM   1402  C   ALA A 105      14.881   4.226  10.740  1.00 95.11           C
ATOM   1403  O   ALA A 105      15.331   3.514  11.637  1.00 95.11           O
ATOM   1404  HA  ALA A 105      14.013   2.552   9.710  1.00 95.11           H
ATOM   1405  CB  ALA A 105      15.131   3.682   8.269  1.00 95.11           C
ATOM   1406 1HB  ALA A 105      14.637   3.198   7.427  1.00 95.11           H
ATOM   1407 2HB  ALA A 105      15.321   4.728   8.026  1.00 95.11           H
ATOM   1408 3HB  ALA A 105      16.077   3.180   8.473  1.00 95.11           H
ATOM   1409  HN  ALA A 105      12.932   4.758   8.360  1.00 95.11           H
ATOM   1410  N   ILE A 106      14.908   5.550  10.748  1.00 94.31           N
ATOM   1411  CA  ILE A 106      15.543   6.279  11.833  1.00 94.31           C
ATOM   1412  C   ILE A 106      14.811   5.978  13.142  1.00 94.31           C
ATOM   1413  O   ILE A 106      15.442   5.751  14.173  1.00 94.31           O
ATOM   1414  HA  ILE A 106      16.566   5.913  11.918  1.00 94.31           H
ATOM   1415  CB  ILE A 106      15.622   7.771  11.502  1.00 94.31           C
ATOM   1416  HB  ILE A 106      14.645   8.093  11.143  1.00 94.31           H
ATOM   1417  CG1 ILE A 106      16.626   8.031  10.377  1.00 94.31           C
ATOM   1418 1HG1 ILE A 106      17.641   7.907  10.754  1.00 94.31           H
ATOM   1419 2HG1 ILE A 106      16.488   7.294   9.585  1.00 94.31           H
ATOM   1420  CG2 ILE A 106      15.938   8.594  12.753  1.00 94.31           C
ATOM   1421 1HG2 ILE A 106      15.154   8.442  13.495  1.00 94.31           H
ATOM   1422 2HG2 ILE A 106      16.895   8.276  13.165  1.00 94.31           H
ATOM   1423 3HG2 ILE A 106      15.988   9.650  12.489  1.00 94.31           H
ATOM   1424  CD1 ILE A 106      16.456   9.440   9.806  1.00 94.31           C
ATOM   1425 1HD1 ILE A 106      15.448   9.552   9.408  1.00 94.31           H
ATOM   1426 2HD1 ILE A 106      16.619  10.174  10.595  1.00 94.31           H
ATOM   1427 3HD1 ILE A 106      17.182   9.598   9.008  1.00 94.31           H
ATOM   1428  HN  ILE A 106      14.507   6.122  10.033  1.00 94.31           H
ATOM   1429  N   ALA A 107      13.488   5.985  13.058  1.00 93.11           N
ATOM   1430  CA  ALA A 107      12.663   5.806  14.240  1.00 93.11           C
ATOM   1431  C   ALA A 107      12.891   4.404  14.810  1.00 93.11           C
ATOM   1432  O   ALA A 107      12.816   4.203  16.021  1.00 93.11           O
ATOM   1433  HA  ALA A 107      12.976   6.544  14.979  1.00 93.11           H
ATOM   1434  CB  ALA A 107      11.197   6.059  13.882  1.00 93.11           C
ATOM   1435 1HB  ALA A 107      11.084   7.077  13.511  1.00 93.11           H
ATOM   1436 2HB  ALA A 107      10.884   5.354  13.112  1.00 93.11           H
ATOM   1437 3HB  ALA A 107      10.578   5.925  14.769  1.00 93.11           H
ATOM   1438  HN  ALA A 107      12.983   6.109  12.204  1.00 93.11           H
ATOM   1439  N   ALA A 108      13.163   3.472  13.909  1.00 92.58           N
ATOM   1440  CA  ALA A 108      13.368   2.088  14.302  1.00 92.58           C
ATOM   1441  C   ALA A 108      14.773   1.931  14.887  1.00 92.58           C
ATOM   1442  O   ALA A 108      14.988   1.119  15.786  1.00 92.58           O
ATOM   1443  HA  ALA A 108      12.634   1.850  15.072  1.00 92.58           H
ATOM   1444  CB  ALA A 108      13.133   1.175  13.098  1.00 92.58           C
ATOM   1445 1HB  ALA A 108      12.112   1.303  12.739  1.00 92.58           H
ATOM   1446 2HB  ALA A 108      13.833   1.433  12.303  1.00 92.58           H
ATOM   1447 3HB  ALA A 108      13.286   0.137  13.394  1.00 92.58           H
ATOM   1448  HN  ALA A 108      13.245   3.649  12.928  1.00 92.58           H
ATOM   1449  N   ALA A 109      15.693   2.722  14.354  1.00 92.22           N
ATOM   1450  CA  ALA A 109      17.094   2.592  14.719  1.00 92.22           C
ATOM   1451  C   ALA A 109      17.287   3.069  16.160  1.00 92.22           C
ATOM   1452  O   ALA A 109      18.132   2.544  16.883  1.00 92.22           O
ATOM   1453  HA  ALA A 109      17.356   1.536  14.657  1.00 92.22           H
ATOM   1454  CB  ALA A 109      17.955   3.373  13.725  1.00 92.22           C
ATOM   1455 1HB  ALA A 109      17.803   2.976  12.721  1.00 92.22           H
ATOM   1456 2HB  ALA A 109      17.670   4.425  13.746  1.00 92.22           H
ATOM   1457 3HB  ALA A 109      19.005   3.276  13.999  1.00 92.22           H
ATOM   1458  HN  ALA A 109      15.495   3.439  13.686  1.00 92.22           H
ATOM   1459  N   ASP A 110      16.491   4.060  16.533  1.00 88.08           N
ATOM   1460  CA  ASP A 110      16.655   4.707  17.824  1.00 88.08           C
ATOM   1461  C   ASP A 110      15.284   5.120  18.361  1.00 88.08           C
ATOM   1462  O   ASP A 110      14.588   4.317  18.980  1.00 88.08           O
ATOM   1463  HA  ASP A 110      17.144   3.965  18.456  1.00 88.08           H
ATOM   1464  CB  ASP A 110      17.515   5.966  17.704  1.00 88.08           C
ATOM   1465 1HB  ASP A 110      18.479   5.713  17.261  1.00 88.08           H
ATOM   1466 2HB  ASP A 110      17.034   6.677  17.032  1.00 88.08           H
ATOM   1467  CG  ASP A 110      17.732   6.615  19.072  1.00 88.08           C
ATOM   1468  OD1 ASP A 110      17.400   5.947  20.076  1.00 88.08           O
ATOM   1469  OD2 ASP A 110      18.225   7.764  19.084  1.00 88.08           O
ATOM   1470  HN  ASP A 110      15.746   4.421  15.972  1.00 88.08           H
ATOM   1471  N   GLN A 111      14.936   6.372  18.103  1.00 88.59           N
ATOM   1472  CA  GLN A 111      13.661   6.903  18.555  1.00 88.59           C
ATOM   1473  C   GLN A 111      13.160   7.978  17.588  1.00 88.59           C
ATOM   1474  O   GLN A 111      13.890   8.401  16.693  1.00 88.59           O
ATOM   1475  HA  GLN A 111      12.976   6.055  18.552  1.00 88.59           H
ATOM   1476  CB  GLN A 111      13.770   7.454  19.978  1.00 88.59           C
ATOM   1477 1HB  GLN A 111      12.793   7.805  20.312  1.00 88.59           H
ATOM   1478 2HB  GLN A 111      14.071   6.657  20.658  1.00 88.59           H
ATOM   1479  CG  GLN A 111      14.780   8.600  20.046  1.00 88.59           C
ATOM   1480 1HG  GLN A 111      15.762   8.244  19.734  1.00 88.59           H
ATOM   1481 2HG  GLN A 111      14.490   9.388  19.350  1.00 88.59           H
ATOM   1482  CD  GLN A 111      14.867   9.172  21.463  1.00 88.59           C
ATOM   1483  OE1 GLN A 111      13.876   9.338  22.155  1.00 88.59           O
ATOM   1484  NE2 GLN A 111      16.104   9.462  21.855  1.00 88.59           N
ATOM   1485 1HE2 GLN A 111      16.875   9.301  21.238  1.00 88.59           H
ATOM   1486 2HE2 GLN A 111      16.264   9.840  22.766  1.00 88.59           H
ATOM   1487  HN  GLN A 111      15.507   7.018  17.597  1.00 88.59           H
ATOM   1488  N   TRP A 112      11.918   8.388  17.800  1.00 91.57           N
ATOM   1489  CA  TRP A 112      11.310   9.401  16.955  1.00 91.57           C
ATOM   1490  C   TRP A 112      11.914  10.755  17.330  1.00 91.57           C
ATOM   1491  O   TRP A 112      11.626  11.293  18.398  1.00 91.57           O
ATOM   1492  HA  TRP A 112      11.550   9.159  15.919  1.00 91.57           H
ATOM   1493  CB  TRP A 112       9.785   9.372  17.076  1.00 91.57           C
ATOM   1494 1HB  TRP A 112       9.438   8.350  16.926  1.00 91.57           H
ATOM   1495 2HB  TRP A 112       9.506   9.658  18.091  1.00 91.57           H
ATOM   1496  CG  TRP A 112       9.065  10.291  16.087  1.00 91.57           C
ATOM   1497  CD1 TRP A 112       8.642  11.547  16.285  1.00 91.57           C
ATOM   1498  HD1 TRP A 112       8.765  12.095  17.219  1.00 91.57           H
ATOM   1499  CD2 TRP A 112       8.698   9.972  14.728  1.00 91.57           C
ATOM   1500  NE1 TRP A 112       8.032  12.059  15.159  1.00 91.57           N
ATOM   1501  HE1 TRP A 112       7.637  12.973  15.062  1.00 91.57           H
ATOM   1502  CE2 TRP A 112       8.067  11.071  14.182  1.00 91.57           C
ATOM   1503  CE3 TRP A 112       8.893   8.794  13.986  1.00 91.57           C
ATOM   1504  HE3 TRP A 112       9.388   7.914  14.395  1.00 91.57           H
ATOM   1505  CZ2 TRP A 112       7.579  11.101  12.870  1.00 91.57           C
ATOM   1506  HZ2 TRP A 112       7.084  11.982  12.461  1.00 91.57           H
ATOM   1507  CZ3 TRP A 112       8.400   8.840  12.676  1.00 91.57           C
ATOM   1508  HZ3 TRP A 112       8.525   7.952  12.056  1.00 91.57           H
ATOM   1509  CH2 TRP A 112       7.762   9.939  12.111  1.00 91.57           C
ATOM   1510  HH2 TRP A 112       7.406   9.895  11.082  1.00 91.57           H
ATOM   1511  HN  TRP A 112      11.333   8.041  18.533  1.00 91.57           H
ATOM   1512  N   LYS A 113      12.741  11.268  16.430  1.00 91.87           N
ATOM   1513  CA  LYS A 113      13.481  12.488  16.703  1.00 91.87           C
ATOM   1514  C   LYS A 113      12.775  13.668  16.032  1.00 91.87           C
ATOM   1515  O   LYS A 113      13.249  14.801  16.104  1.00 91.87           O
ATOM   1516  HA  LYS A 113      13.467  12.645  17.782  1.00 91.87           H
ATOM   1517  CB  LYS A 113      14.945  12.331  16.288  1.00 91.87           C
ATOM   1518 1HB  LYS A 113      15.001  12.038  15.240  1.00 91.87           H
ATOM   1519 2HB  LYS A 113      15.458  13.289  16.378  1.00 91.87           H
ATOM   1520  CG  LYS A 113      15.651  11.285  17.154  1.00 91.87           C
ATOM   1521 1HG  LYS A 113      15.641  11.604  18.196  1.00 91.87           H
ATOM   1522 2HG  LYS A 113      15.110  10.341  17.103  1.00 91.87           H
ATOM   1523  CD  LYS A 113      17.095  11.077  16.693  1.00 91.87           C
ATOM   1524 1HD  LYS A 113      17.106  10.771  15.647  1.00 91.87           H
ATOM   1525 2HD  LYS A 113      17.641  12.018  16.755  1.00 91.87           H
ATOM   1526  CE  LYS A 113      17.796  10.018  17.547  1.00 91.87           C
ATOM   1527 1HE  LYS A 113      17.857  10.358  18.581  1.00 91.87           H
ATOM   1528 2HE  LYS A 113      17.211   9.098  17.548  1.00 91.87           H
ATOM   1529  NZ  LYS A 113      19.155   9.748  17.026  1.00 91.87           N
ATOM   1530 1HZ  LYS A 113      19.565   8.975  17.538  1.00 91.87           H
ATOM   1531 2HZ  LYS A 113      19.098   9.509  16.042  1.00 91.87           H
ATOM   1532 3HZ  LYS A 113      19.731  10.574  17.141  1.00 91.87           H
ATOM   1533  HN  LYS A 113      12.909  10.864  15.530  1.00 91.87           H
ATOM   1534  N   PHE A 114      11.654  13.362  15.396  1.00 93.95           N
ATOM   1535  CA  PHE A 114      11.007  14.321  14.517  1.00 93.95           C
ATOM   1536  C   PHE A 114       9.776  14.935  15.187  1.00 93.95           C
ATOM   1537  O   PHE A 114       9.335  14.465  16.234  1.00 93.95           O
ATOM   1538  HA  PHE A 114      11.733  15.106  14.304  1.00 93.95           H
ATOM   1539  CB  PHE A 114      10.564  13.555  13.268  1.00 93.95           C
ATOM   1540 1HB  PHE A 114       9.753  12.879  13.538  1.00 93.95           H
ATOM   1541 2HB  PHE A 114      10.162  14.263  12.544  1.00 93.95           H
ATOM   1542  CG  PHE A 114      11.682  12.748  12.605  1.00 93.95           C
ATOM   1543  CD1 PHE A 114      12.634  13.382  11.870  1.00 93.95           C
ATOM   1544  HD1 PHE A 114      12.602  14.465  11.754  1.00 93.95           H
ATOM   1545  CD2 PHE A 114      11.723  11.396  12.750  1.00 93.95           C
ATOM   1546  HD2 PHE A 114      10.959  10.888  13.339  1.00 93.95           H
ATOM   1547  CE1 PHE A 114      13.671  12.633  11.254  1.00 93.95           C
ATOM   1548  HE1 PHE A 114      14.435  13.141  10.665  1.00 93.95           H
ATOM   1549  CE2 PHE A 114      12.760  10.647  12.134  1.00 93.95           C
ATOM   1550  HE2 PHE A 114      12.792   9.563  12.250  1.00 93.95           H
ATOM   1551  CZ  PHE A 114      13.712  11.281  11.399  1.00 93.95           C
ATOM   1552  HZ  PHE A 114      14.508  10.706  10.926  1.00 93.95           H
ATOM   1553  HN  PHE A 114      11.190  12.480  15.474  1.00 93.95           H
ATOM   1554  N   GLN A 115       9.257  15.978  14.555  1.00 94.36           N
ATOM   1555  CA  GLN A 115       8.101  16.678  15.090  1.00 94.36           C
ATOM   1556  C   GLN A 115       6.834  15.848  14.877  1.00 94.36           C
ATOM   1557  O   GLN A 115       6.833  14.898  14.096  1.00 94.36           O
ATOM   1558  HA  GLN A 115       8.297  16.788  16.156  1.00 94.36           H
ATOM   1559  CB  GLN A 115       7.961  18.065  14.461  1.00 94.36           C
ATOM   1560 1HB  GLN A 115       7.946  17.976  13.374  1.00 94.36           H
ATOM   1561 2HB  GLN A 115       7.010  18.508  14.757  1.00 94.36           H
ATOM   1562  CG  GLN A 115       9.111  18.980  14.887  1.00 94.36           C
ATOM   1563 1HG  GLN A 115       9.229  18.940  15.970  1.00 94.36           H
ATOM   1564 2HG  GLN A 115      10.044  18.624  14.451  1.00 94.36           H
ATOM   1565  CD  GLN A 115       8.855  20.423  14.449  1.00 94.36           C
ATOM   1566  OE1 GLN A 115       7.940  20.718  13.698  1.00 94.36           O
ATOM   1567  NE2 GLN A 115       9.711  21.304  14.960  1.00 94.36           N
ATOM   1568 1HE2 GLN A 115      10.440  20.995  15.571  1.00 94.36           H
ATOM   1569 2HE2 GLN A 115       9.626  22.274  14.732  1.00 94.36           H
ATOM   1570  HN  GLN A 115       9.612  16.345  13.695  1.00 94.36           H
ATOM   1571  N   THR A 116       5.784  16.237  15.587  1.00 94.56           N
ATOM   1572  CA  THR A 116       4.529  15.508  15.528  1.00 94.56           C
ATOM   1573  C   THR A 116       3.969  15.526  14.104  1.00 94.56           C
ATOM   1574  O   THR A 116       3.374  14.547  13.655  1.00 94.56           O
ATOM   1575  HA  THR A 116       4.724  14.466  15.781  1.00 94.56           H
ATOM   1576  CB  THR A 116       3.580  16.116  16.562  1.00 94.56           C
ATOM   1577  HB  THR A 116       3.209  17.085  16.228  1.00 94.56           H
ATOM   1578  OG1 THR A 116       4.341  16.131  17.766  1.00 94.56           O
ATOM   1579  HG1 THR A 116       3.913  16.738  18.435  1.00 94.56           H
ATOM   1580  CG2 THR A 116       2.396  15.200  16.881  1.00 94.56           C
ATOM   1581 1HG2 THR A 116       2.765  14.255  17.279  1.00 94.56           H
ATOM   1582 2HG2 THR A 116       1.826  15.013  15.971  1.00 94.56           H
ATOM   1583 3HG2 THR A 116       1.754  15.680  17.620  1.00 94.56           H
ATOM   1584  HN  THR A 116       5.783  17.033  16.192  1.00 94.56           H
ATOM   1585  N   PHE A 117       4.178  16.649  13.434  1.00 95.65           N
ATOM   1586  CA  PHE A 117       3.693  16.811  12.074  1.00 95.65           C
ATOM   1587  C   PHE A 117       4.173  15.665  11.180  1.00 95.65           C
ATOM   1588  O   PHE A 117       3.387  15.085  10.433  1.00 95.65           O
ATOM   1589  HA  PHE A 117       2.604  16.804  12.116  1.00 95.65           H
ATOM   1590  CB  PHE A 117       4.267  18.128  11.547  1.00 95.65           C
ATOM   1591 1HB  PHE A 117       3.876  18.949  12.147  1.00 95.65           H
ATOM   1592 2HB  PHE A 117       5.349  18.121  11.684  1.00 95.65           H
ATOM   1593  CG  PHE A 117       3.955  18.398  10.074  1.00 95.65           C
ATOM   1594  CD1 PHE A 117       4.925  18.241   9.134  1.00 95.65           C
ATOM   1595  HD1 PHE A 117       5.925  17.922   9.430  1.00 95.65           H
ATOM   1596  CD2 PHE A 117       2.708  18.795   9.705  1.00 95.65           C
ATOM   1597  HD2 PHE A 117       1.931  18.921  10.458  1.00 95.65           H
ATOM   1598  CE1 PHE A 117       4.636  18.491   7.766  1.00 95.65           C
ATOM   1599  HE1 PHE A 117       5.413  18.365   7.013  1.00 95.65           H
ATOM   1600  CE2 PHE A 117       2.419  19.046   8.337  1.00 95.65           C
ATOM   1601  HE2 PHE A 117       1.419  19.364   8.041  1.00 95.65           H
ATOM   1602  CZ  PHE A 117       3.389  18.889   7.397  1.00 95.65           C
ATOM   1603  HZ  PHE A 117       3.166  19.081   6.347  1.00 95.65           H
ATOM   1604  HN  PHE A 117       4.669  17.438  13.804  1.00 95.65           H
ATOM   1605  N   MET A 118       5.461  15.374  11.287  1.00 95.25           N
ATOM   1606  CA  MET A 118       6.063  14.332  10.472  1.00 95.25           C
ATOM   1607  C   MET A 118       5.457  12.965  10.795  1.00 95.25           C
ATOM   1608  O   MET A 118       5.304  12.125   9.909  1.00 95.25           O
ATOM   1609  HA  MET A 118       5.840  14.602   9.440  1.00 95.25           H
ATOM   1610  CB  MET A 118       7.572  14.294  10.724  1.00 95.25           C
ATOM   1611 1HB  MET A 118       7.977  15.305  10.678  1.00 95.25           H
ATOM   1612 2HB  MET A 118       7.767  13.918  11.728  1.00 95.25           H
ATOM   1613  CG  MET A 118       8.277  13.408   9.696  1.00 95.25           C
ATOM   1614 1HG  MET A 118       9.348  13.385   9.897  1.00 95.25           H
ATOM   1615 2HG  MET A 118       7.915  12.383   9.777  1.00 95.25           H
ATOM   1616  SD  MET A 118       7.981  14.030   8.049  1.00 95.25           S
ATOM   1617  CE  MET A 118       8.929  15.541   8.113  1.00 95.25           C
ATOM   1618 1HE  MET A 118       8.540  16.181   8.905  1.00 95.25           H
ATOM   1619 2HE  MET A 118       9.974  15.306   8.316  1.00 95.25           H
ATOM   1620 3HE  MET A 118       8.853  16.059   7.157  1.00 95.25           H
ATOM   1621  HN  MET A 118       6.088  15.835  11.915  1.00 95.25           H
ATOM   1622  N   CYS A 119       5.128  12.784  12.066  1.00 94.06           N
ATOM   1623  CA  CYS A 119       4.551  11.529  12.518  1.00 94.06           C
ATOM   1624  C   CYS A 119       3.208  11.336  11.811  1.00 94.06           C
ATOM   1625  O   CYS A 119       2.914  10.249  11.316  1.00 94.06           O
ATOM   1626  HA  CYS A 119       5.253  10.743  12.238  1.00 94.06           H
ATOM   1627  CB  CYS A 119       4.405  11.490  14.040  1.00 94.06           C
ATOM   1628 1HB  CYS A 119       5.389  11.519  14.509  1.00 94.06           H
ATOM   1629 2HB  CYS A 119       3.862  12.370  14.385  1.00 94.06           H
ATOM   1630  SG  CYS A 119       3.518   9.971  14.545  1.00 94.06           S
ATOM   1631  HN  CYS A 119       5.250  13.474  12.779  1.00 94.06           H
ATOM   1632  N   LYS A 120       2.429  12.407  11.785  1.00 95.10           N
ATOM   1633  CA  LYS A 120       1.116  12.363  11.164  1.00 95.10           C
ATOM   1634  C   LYS A 120       1.265  11.957   9.697  1.00 95.10           C
ATOM   1635  O   LYS A 120       0.553  11.076   9.218  1.00 95.10           O
ATOM   1636  HA  LYS A 120       0.537  11.596  11.678  1.00 95.10           H
ATOM   1637  CB  LYS A 120       0.385  13.692  11.364  1.00 95.10           C
ATOM   1638 1HB  LYS A 120       1.025  14.516  11.049  1.00 95.10           H
ATOM   1639 2HB  LYS A 120      -0.503  13.721  10.732  1.00 95.10           H
ATOM   1640  CG  LYS A 120      -0.018  13.882  12.828  1.00 95.10           C
ATOM   1641 1HG  LYS A 120      -0.649  13.052  13.146  1.00 95.10           H
ATOM   1642 2HG  LYS A 120       0.871  13.866  13.458  1.00 95.10           H
ATOM   1643  CD  LYS A 120      -0.765  15.202  13.024  1.00 95.10           C
ATOM   1644 1HD  LYS A 120      -0.096  16.037  12.817  1.00 95.10           H
ATOM   1645 2HD  LYS A 120      -1.587  15.269  12.311  1.00 95.10           H
ATOM   1646  CE  LYS A 120      -1.308  15.318  14.450  1.00 95.10           C
ATOM   1647 1HE  LYS A 120      -1.595  14.333  14.817  1.00 95.10           H
ATOM   1648 2HE  LYS A 120      -0.528  15.691  15.113  1.00 95.10           H
ATOM   1649  NZ  LYS A 120      -2.475  16.228  14.487  1.00 95.10           N
ATOM   1650 1HZ  LYS A 120      -2.806  16.314  15.442  1.00 95.10           H
ATOM   1651 2HZ  LYS A 120      -2.204  17.141  14.139  1.00 95.10           H
ATOM   1652 3HZ  LYS A 120      -3.216  15.851  13.906  1.00 95.10           H
ATOM   1653  HN  LYS A 120       2.681  13.291  12.179  1.00 95.10           H
ATOM   1654  N   VAL A 121       2.194  12.620   9.024  1.00 95.21           N
ATOM   1655  CA  VAL A 121       2.373  12.415   7.596  1.00 95.21           C
ATOM   1656  C   VAL A 121       2.805  10.969   7.343  1.00 95.21           C
ATOM   1657  O   VAL A 121       2.227  10.282   6.503  1.00 95.21           O
ATOM   1658  HA  VAL A 121       1.409  12.582   7.116  1.00 95.21           H
ATOM   1659  CB  VAL A 121       3.363  13.440   7.041  1.00 95.21           C
ATOM   1660  HB  VAL A 121       4.271  13.391   7.642  1.00 95.21           H
ATOM   1661  CG1 VAL A 121       3.740  13.111   5.595  1.00 95.21           C
ATOM   1662 1HG1 VAL A 121       4.200  12.124   5.555  1.00 95.21           H
ATOM   1663 2HG1 VAL A 121       2.843  13.119   4.975  1.00 95.21           H
ATOM   1664 3HG1 VAL A 121       4.444  13.856   5.224  1.00 95.21           H
ATOM   1665  CG2 VAL A 121       2.803  14.860   7.152  1.00 95.21           C
ATOM   1666 1HG2 VAL A 121       1.874  14.929   6.586  1.00 95.21           H
ATOM   1667 2HG2 VAL A 121       2.609  15.093   8.199  1.00 95.21           H
ATOM   1668 3HG2 VAL A 121       3.526  15.569   6.750  1.00 95.21           H
ATOM   1669  HN  VAL A 121       2.816  13.285   9.436  1.00 95.21           H
ATOM   1670  N   VAL A 122       3.819  10.549   8.086  1.00 94.15           N
ATOM   1671  CA  VAL A 122       4.484   9.289   7.802  1.00 94.15           C
ATOM   1672  C   VAL A 122       3.491   8.140   7.985  1.00 94.15           C
ATOM   1673  O   VAL A 122       3.493   7.184   7.212  1.00 94.15           O
ATOM   1674  HA  VAL A 122       4.803   9.314   6.760  1.00 94.15           H
ATOM   1675  CB  VAL A 122       5.732   9.147   8.676  1.00 94.15           C
ATOM   1676  HB  VAL A 122       5.445   9.360   9.706  1.00 94.15           H
ATOM   1677  CG1 VAL A 122       6.277   7.718   8.626  1.00 94.15           C
ATOM   1678 1HG1 VAL A 122       5.516   7.026   8.987  1.00 94.15           H
ATOM   1679 2HG1 VAL A 122       6.539   7.466   7.598  1.00 94.15           H
ATOM   1680 3HG1 VAL A 122       7.163   7.645   9.256  1.00 94.15           H
ATOM   1681  CG2 VAL A 122       6.805  10.158   8.268  1.00 94.15           C
ATOM   1682 1HG2 VAL A 122       7.087   9.990   7.229  1.00 94.15           H
ATOM   1683 2HG2 VAL A 122       6.414  11.169   8.380  1.00 94.15           H
ATOM   1684 3HG2 VAL A 122       7.681  10.035   8.906  1.00 94.15           H
ATOM   1685  HN  VAL A 122       4.185  11.053   8.869  1.00 94.15           H
ATOM   1686  N   ASN A 123       2.667   8.272   9.014  1.00 92.91           N
ATOM   1687  CA  ASN A 123       1.681   7.249   9.319  1.00 92.91           C
ATOM   1688  C   ASN A 123       0.630   7.212   8.207  1.00 92.91           C
ATOM   1689  O   ASN A 123       0.134   6.144   7.852  1.00 92.91           O
ATOM   1690  HA  ASN A 123       2.245   6.319   9.390  1.00 92.91           H
ATOM   1691  CB  ASN A 123       0.964   7.550  10.636  1.00 92.91           C
ATOM   1692 1HB  ASN A 123       0.824   8.626  10.741  1.00 92.91           H
ATOM   1693 2HB  ASN A 123      -0.028   7.099  10.626  1.00 92.91           H
ATOM   1694  CG  ASN A 123       1.761   7.015  11.828  1.00 92.91           C
ATOM   1695  OD1 ASN A 123       2.622   6.161  11.699  1.00 92.91           O
ATOM   1696  ND2 ASN A 123       1.426   7.564  12.993  1.00 92.91           N
ATOM   1697 1HD2 ASN A 123       0.709   8.261  13.029  1.00 92.91           H
ATOM   1698 2HD2 ASN A 123       1.891   7.281  13.831  1.00 92.91           H
ATOM   1699  HN  ASN A 123       2.665   9.058   9.632  1.00 92.91           H
ATOM   1700  N   SER A 124       0.323   8.392   7.688  1.00 94.42           N
ATOM   1701  CA  SER A 124      -0.803   8.540   6.781  1.00 94.42           C
ATOM   1702  C   SER A 124      -0.398   8.113   5.369  1.00 94.42           C
ATOM   1703  O   SER A 124      -1.221   7.600   4.612  1.00 94.42           O
ATOM   1704  HA  SER A 124      -1.578   7.881   7.173  1.00 94.42           H
ATOM   1705  CB  SER A 124      -1.318   9.981   6.773  1.00 94.42           C
ATOM   1706 1HB  SER A 124      -0.554  10.636   6.354  1.00 94.42           H
ATOM   1707 2HB  SER A 124      -2.189  10.051   6.122  1.00 94.42           H
ATOM   1708  OG  SER A 124      -1.664  10.432   8.080  1.00 94.42           O
ATOM   1709  HG  SER A 124      -1.057  11.177   8.356  1.00 94.42           H
ATOM   1710  HN  SER A 124       0.827   9.234   7.877  1.00 94.42           H
ATOM   1711  N   MET A 125       0.869   8.339   5.058  1.00 94.81           N
ATOM   1712  CA  MET A 125       1.336   8.218   3.687  1.00 94.81           C
ATOM   1713  C   MET A 125       1.159   6.789   3.172  1.00 94.81           C
ATOM   1714  O   MET A 125       0.791   6.583   2.016  1.00 94.81           O
ATOM   1715  HA  MET A 125       0.717   8.901   3.105  1.00 94.81           H
ATOM   1716  CB  MET A 125       2.814   8.608   3.614  1.00 94.81           C
ATOM   1717 1HB  MET A 125       3.340   8.218   4.486  1.00 94.81           H
ATOM   1718 2HB  MET A 125       3.271   8.152   2.736  1.00 94.81           H
ATOM   1719  CG  MET A 125       2.978  10.128   3.550  1.00 94.81           C
ATOM   1720 1HG  MET A 125       2.495  10.591   4.411  1.00 94.81           H
ATOM   1721 2HG  MET A 125       4.035  10.390   3.598  1.00 94.81           H
ATOM   1722  SD  MET A 125       2.262  10.756   2.041  1.00 94.81           S
ATOM   1723  CE  MET A 125       2.096  12.480   2.470  1.00 94.81           C
ATOM   1724 1HE  MET A 125       1.447  12.577   3.341  1.00 94.81           H
ATOM   1725 2HE  MET A 125       3.077  12.894   2.701  1.00 94.81           H
ATOM   1726 3HE  MET A 125       1.660  13.024   1.632  1.00 94.81           H
ATOM   1727  HN  MET A 125       1.570   8.601   5.721  1.00 94.81           H
ATOM   1728  N   TYR A 126       1.430   5.838   4.054  1.00 89.64           N
ATOM   1729  CA  TYR A 126       1.314   4.433   3.700  1.00 89.64           C
ATOM   1730  C   TYR A 126      -0.128   4.078   3.331  1.00 89.64           C
ATOM   1731  O   TYR A 126      -0.371   3.427   2.317  1.00 89.64           O
ATOM   1732  HA  TYR A 126       1.957   4.249   2.839  1.00 89.64           H
ATOM   1733  CB  TYR A 126       1.716   3.649   4.950  1.00 89.64           C
ATOM   1734 1HB  TYR A 126       2.774   3.820   5.150  1.00 89.64           H
ATOM   1735 2HB  TYR A 126       1.164   4.039   5.805  1.00 89.64           H
ATOM   1736  CG  TYR A 126       1.469   2.142   4.846  1.00 89.64           C
ATOM   1737  CD1 TYR A 126       0.597   1.524   5.718  1.00 89.64           C
ATOM   1738  HD1 TYR A 126       0.085   2.109   6.482  1.00 89.64           H
ATOM   1739  CD2 TYR A 126       2.119   1.402   3.879  1.00 89.64           C
ATOM   1740  HD2 TYR A 126       2.807   1.891   3.189  1.00 89.64           H
ATOM   1741  CE1 TYR A 126       0.365   0.106   5.620  1.00 89.64           C
ATOM   1742  HE1 TYR A 126      -0.321  -0.395   6.303  1.00 89.64           H
ATOM   1743  CE2 TYR A 126       1.886  -0.015   3.780  1.00 89.64           C
ATOM   1744  HE2 TYR A 126       2.392  -0.612   3.021  1.00 89.64           H
ATOM   1745  CZ  TYR A 126       1.021  -0.593   4.656  1.00 89.64           C
ATOM   1746  OH  TYR A 126       0.801  -1.932   4.563  1.00 89.64           O
ATOM   1747  HH  TYR A 126       1.098  -2.266   3.668  1.00 89.64           H
ATOM   1748  HN  TYR A 126       1.724   6.014   4.993  1.00 89.64           H
ATOM   1749  N   LYS A 127      -1.047   4.523   4.176  1.00 89.79           N
ATOM   1750  CA  LYS A 127      -2.452   4.201   3.990  1.00 89.79           C
ATOM   1751  C   LYS A 127      -2.943   4.818   2.679  1.00 89.79           C
ATOM   1752  O   LYS A 127      -3.746   4.216   1.968  1.00 89.79           O
ATOM   1753  HA  LYS A 127      -2.531   3.117   3.912  1.00 89.79           H
ATOM   1754  CB  LYS A 127      -3.266   4.628   5.213  1.00 89.79           C
ATOM   1755 1HB  LYS A 127      -3.004   5.649   5.491  1.00 89.79           H
ATOM   1756 2HB  LYS A 127      -4.327   4.628   4.966  1.00 89.79           H
ATOM   1757  CG  LYS A 127      -3.011   3.690   6.395  1.00 89.79           C
ATOM   1758 1HG  LYS A 127      -1.944   3.655   6.612  1.00 89.79           H
ATOM   1759 2HG  LYS A 127      -3.505   4.080   7.286  1.00 89.79           H
ATOM   1760  CD  LYS A 127      -3.524   2.280   6.097  1.00 89.79           C
ATOM   1761 1HD  LYS A 127      -4.547   2.333   5.723  1.00 89.79           H
ATOM   1762 2HD  LYS A 127      -2.920   1.828   5.310  1.00 89.79           H
ATOM   1763  CE  LYS A 127      -3.478   1.403   7.350  1.00 89.79           C
ATOM   1764 1HE  LYS A 127      -2.454   1.338   7.718  1.00 89.79           H
ATOM   1765 2HE  LYS A 127      -4.073   1.859   8.142  1.00 89.79           H
ATOM   1766  NZ  LYS A 127      -3.992   0.048   7.053  1.00 89.79           N
ATOM   1767 1HZ  LYS A 127      -3.969  -0.515   7.897  1.00 89.79           H
ATOM   1768 2HZ  LYS A 127      -4.947   0.114   6.718  1.00 89.79           H
ATOM   1769 3HZ  LYS A 127      -3.413  -0.385   6.342  1.00 89.79           H
ATOM   1770  HN  LYS A 127      -0.846   5.091   4.973  1.00 89.79           H
ATOM   1771  N   MET A 128      -2.440   6.011   2.399  1.00 93.81           N
ATOM   1772  CA  MET A 128      -2.786   6.698   1.166  1.00 93.81           C
ATOM   1773  C   MET A 128      -2.305   5.911  -0.054  1.00 93.81           C
ATOM   1774  O   MET A 128      -3.043   5.753  -1.026  1.00 93.81           O
ATOM   1775  HA  MET A 128      -3.874   6.762   1.160  1.00 93.81           H
ATOM   1776  CB  MET A 128      -2.147   8.089   1.160  1.00 93.81           C
ATOM   1777 1HB  MET A 128      -2.330   8.581   2.115  1.00 93.81           H
ATOM   1778 2HB  MET A 128      -1.067   7.996   1.050  1.00 93.81           H
ATOM   1779  CG  MET A 128      -2.709   8.945   0.024  1.00 93.81           C
ATOM   1780 1HG  MET A 128      -2.680   8.387  -0.912  1.00 93.81           H
ATOM   1781 2HG  MET A 128      -3.755   9.184   0.220  1.00 93.81           H
ATOM   1782  SD  MET A 128      -1.761  10.449  -0.134  1.00 93.81           S
ATOM   1783  CE  MET A 128      -1.716  10.968   1.573  1.00 93.81           C
ATOM   1784 1HE  MET A 128      -2.734  11.122   1.933  1.00 93.81           H
ATOM   1785 2HE  MET A 128      -1.231  10.199   2.174  1.00 93.81           H
ATOM   1786 3HE  MET A 128      -1.157  11.900   1.656  1.00 93.81           H
ATOM   1787  HN  MET A 128      -1.808   6.506   2.995  1.00 93.81           H
ATOM   1788  N   ASN A 129      -1.071   5.437   0.035  1.00 93.84           N
ATOM   1789  CA  ASN A 129      -0.493   4.645  -1.037  1.00 93.84           C
ATOM   1790  C   ASN A 129      -1.354   3.401  -1.267  1.00 93.84           C
ATOM   1791  O   ASN A 129      -1.747   3.114  -2.396  1.00 93.84           O
ATOM   1792  HA  ASN A 129      -0.476   5.306  -1.904  1.00 93.84           H
ATOM   1793  CB  ASN A 129       0.921   4.182  -0.680  1.00 93.84           C
ATOM   1794 1HB  ASN A 129       1.598   5.036  -0.681  1.00 93.84           H
ATOM   1795 2HB  ASN A 129       0.929   3.770   0.329  1.00 93.84           H
ATOM   1796  CG  ASN A 129       1.419   3.128  -1.671  1.00 93.84           C
ATOM   1797  OD1 ASN A 129       1.177   1.941  -1.527  1.00 93.84           O
ATOM   1798  ND2 ASN A 129       2.127   3.626  -2.680  1.00 93.84           N
ATOM   1799 1HD2 ASN A 129       2.290   4.611  -2.739  1.00 93.84           H
ATOM   1800 2HD2 ASN A 129       2.497   3.015  -3.381  1.00 93.84           H
ATOM   1801  HN  ASN A 129      -0.470   5.586   0.821  1.00 93.84           H
ATOM   1802  N   PHE A 130      -1.621   2.696  -0.177  1.00 90.66           N
ATOM   1803  CA  PHE A 130      -2.304   1.416  -0.263  1.00 90.66           C
ATOM   1804  C   PHE A 130      -3.635   1.554  -1.005  1.00 90.66           C
ATOM   1805  O   PHE A 130      -3.881   0.849  -1.982  1.00 90.66           O
ATOM   1806  HA  PHE A 130      -1.652   0.738  -0.813  1.00 90.66           H
ATOM   1807  CB  PHE A 130      -2.578   0.958   1.171  1.00 90.66           C
ATOM   1808 1HB  PHE A 130      -1.631   0.890   1.707  1.00 90.66           H
ATOM   1809 2HB  PHE A 130      -3.176   1.717   1.676  1.00 90.66           H
ATOM   1810  CG  PHE A 130      -3.300  -0.387   1.268  1.00 90.66           C
ATOM   1811  CD1 PHE A 130      -4.659  -0.430   1.270  1.00 90.66           C
ATOM   1812  HD1 PHE A 130      -5.234   0.493   1.203  1.00 90.66           H
ATOM   1813  CD2 PHE A 130      -2.583  -1.539   1.351  1.00 90.66           C
ATOM   1814  HD2 PHE A 130      -1.493  -1.505   1.350  1.00 90.66           H
ATOM   1815  CE1 PHE A 130      -5.330  -1.679   1.360  1.00 90.66           C
ATOM   1816  HE1 PHE A 130      -6.419  -1.714   1.361  1.00 90.66           H
ATOM   1817  CE2 PHE A 130      -3.253  -2.788   1.441  1.00 90.66           C
ATOM   1818  HE2 PHE A 130      -2.678  -3.712   1.508  1.00 90.66           H
ATOM   1819  CZ  PHE A 130      -4.612  -2.832   1.443  1.00 90.66           C
ATOM   1820  HZ  PHE A 130      -5.127  -3.790   1.512  1.00 90.66           H
ATOM   1821  HN  PHE A 130      -1.379   2.985   0.749  1.00 90.66           H
ATOM   1822  N   TYR A 131      -4.459   2.467  -0.512  1.00 90.25           N
ATOM   1823  CA  TYR A 131      -5.807   2.617  -1.033  1.00 90.25           C
ATOM   1824  C   TYR A 131      -5.783   3.061  -2.497  1.00 90.25           C
ATOM   1825  O   TYR A 131      -6.571   2.579  -3.308  1.00 90.25           O
ATOM   1826  HA  TYR A 131      -6.305   1.650  -0.962  1.00 90.25           H
ATOM   1827  CB  TYR A 131      -6.464   3.713  -0.191  1.00 90.25           C
ATOM   1828 1HB  TYR A 131      -5.844   4.608  -0.230  1.00 90.25           H
ATOM   1829 2HB  TYR A 131      -7.425   3.972  -0.636  1.00 90.25           H
ATOM   1830  CG  TYR A 131      -6.684   3.325   1.273  1.00 90.25           C
ATOM   1831  CD1 TYR A 131      -7.105   2.051   1.593  1.00 90.25           C
ATOM   1832  HD1 TYR A 131      -7.281   1.320   0.804  1.00 90.25           H
ATOM   1833  CD2 TYR A 131      -6.462   4.251   2.272  1.00 90.25           C
ATOM   1834  HD2 TYR A 131      -6.130   5.257   2.019  1.00 90.25           H
ATOM   1835  CE1 TYR A 131      -7.312   1.686   2.971  1.00 90.25           C
ATOM   1836  HE1 TYR A 131      -7.644   0.683   3.238  1.00 90.25           H
ATOM   1837  CE2 TYR A 131      -6.669   3.886   3.650  1.00 90.25           C
ATOM   1838  HE2 TYR A 131      -6.497   4.607   4.449  1.00 90.25           H
ATOM   1839  CZ  TYR A 131      -7.084   2.622   3.931  1.00 90.25           C
ATOM   1840  OH  TYR A 131      -7.279   2.277   5.232  1.00 90.25           O
ATOM   1841  HH  TYR A 131      -7.257   3.093   5.809  1.00 90.25           H
ATOM   1842  HN  TYR A 131      -4.219   3.095   0.229  1.00 90.25           H
ATOM   1843  N   SER A 132      -4.869   3.976  -2.789  1.00 92.50           N
ATOM   1844  CA  SER A 132      -4.743   4.502  -4.138  1.00 92.50           C
ATOM   1845  C   SER A 132      -4.300   3.392  -5.093  1.00 92.50           C
ATOM   1846  O   SER A 132      -4.800   3.297  -6.213  1.00 92.50           O
ATOM   1847  HA  SER A 132      -5.738   4.860  -4.402  1.00 92.50           H
ATOM   1848  CB  SER A 132      -3.753   5.668  -4.183  1.00 92.50           C
ATOM   1849 1HB  SER A 132      -3.627   5.997  -5.215  1.00 92.50           H
ATOM   1850 2HB  SER A 132      -4.161   6.512  -3.627  1.00 92.50           H
ATOM   1851  OG  SER A 132      -2.484   5.312  -3.641  1.00 92.50           O
ATOM   1852  HG  SER A 132      -2.365   5.734  -2.742  1.00 92.50           H
ATOM   1853  HN  SER A 132      -4.224   4.354  -2.125  1.00 92.50           H
ATOM   1854  N   CYS A 133      -3.367   2.582  -4.616  1.00 89.30           N
ATOM   1855  CA  CYS A 133      -2.831   1.500  -5.425  1.00 89.30           C
ATOM   1856  C   CYS A 133      -3.975   0.544  -5.768  1.00 89.30           C
ATOM   1857  O   CYS A 133      -4.141   0.160  -6.925  1.00 89.30           O
ATOM   1858  HA  CYS A 133      -2.423   1.956  -6.327  1.00 89.30           H
ATOM   1859  CB  CYS A 133      -1.680   0.781  -4.717  1.00 89.30           C
ATOM   1860 1HB  CYS A 133      -1.923   0.637  -3.664  1.00 89.30           H
ATOM   1861 2HB  CYS A 133      -1.537  -0.209  -5.150  1.00 89.30           H
ATOM   1862  SG  CYS A 133      -0.141   1.759  -4.874  1.00 89.30           S
ATOM   1863  HG  CYS A 133      -0.476   2.689  -3.984  1.00 89.30           H
ATOM   1864  HN  CYS A 133      -2.979   2.655  -3.697  1.00 89.30           H
ATOM   1865  N   VAL A 134      -4.734   0.188  -4.743  1.00 88.06           N
ATOM   1866  CA  VAL A 134      -5.823  -0.759  -4.911  1.00 88.06           C
ATOM   1867  C   VAL A 134      -6.762  -0.261  -6.012  1.00 88.06           C
ATOM   1868  O   VAL A 134      -7.111  -1.011  -6.921  1.00 88.06           O
ATOM   1869  HA  VAL A 134      -5.388  -1.708  -5.224  1.00 88.06           H
ATOM   1870  CB  VAL A 134      -6.534  -0.982  -3.574  1.00 88.06           C
ATOM   1871  HB  VAL A 134      -6.776  -0.005  -3.157  1.00 88.06           H
ATOM   1872  CG1 VAL A 134      -7.844  -1.747  -3.771  1.00 88.06           C
ATOM   1873 1HG1 VAL A 134      -8.503  -1.177  -4.427  1.00 88.06           H
ATOM   1874 2HG1 VAL A 134      -7.634  -2.718  -4.222  1.00 88.06           H
ATOM   1875 3HG1 VAL A 134      -8.329  -1.892  -2.806  1.00 88.06           H
ATOM   1876  CG2 VAL A 134      -5.621  -1.704  -2.582  1.00 88.06           C
ATOM   1877 1HG2 VAL A 134      -5.334  -2.673  -2.990  1.00 88.06           H
ATOM   1878 2HG2 VAL A 134      -4.728  -1.105  -2.407  1.00 88.06           H
ATOM   1879 3HG2 VAL A 134      -6.151  -1.850  -1.640  1.00 88.06           H
ATOM   1880  HN  VAL A 134      -4.616   0.535  -3.812  1.00 88.06           H
ATOM   1881  N   LEU A 135      -7.144   1.002  -5.892  1.00 89.59           N
ATOM   1882  CA  LEU A 135      -8.153   1.565  -6.773  1.00 89.59           C
ATOM   1883  C   LEU A 135      -7.587   1.670  -8.190  1.00 89.59           C
ATOM   1884  O   LEU A 135      -8.304   1.456  -9.166  1.00 89.59           O
ATOM   1885  HA  LEU A 135      -8.996   0.873  -6.788  1.00 89.59           H
ATOM   1886  CB  LEU A 135      -8.669   2.894  -6.216  1.00 89.59           C
ATOM   1887 1HB  LEU A 135      -7.821   3.570  -6.101  1.00 89.59           H
ATOM   1888 2HB  LEU A 135      -9.334   3.341  -6.955  1.00 89.59           H
ATOM   1889  CG  LEU A 135      -9.412   2.819  -4.881  1.00 89.59           C
ATOM   1890  HG  LEU A 135      -8.813   2.226  -4.190  1.00 89.59           H
ATOM   1891  CD1 LEU A 135      -9.571   4.210  -4.264  1.00 89.59           C
ATOM   1892 1HD1 LEU A 135      -8.587   4.646  -4.092  1.00 89.59           H
ATOM   1893 2HD1 LEU A 135     -10.137   4.846  -4.943  1.00 89.59           H
ATOM   1894 3HD1 LEU A 135     -10.102   4.128  -3.315  1.00 89.59           H
ATOM   1895  CD2 LEU A 135     -10.756   2.105  -5.041  1.00 89.59           C
ATOM   1896 1HD2 LEU A 135     -11.374   2.650  -5.754  1.00 89.59           H
ATOM   1897 2HD2 LEU A 135     -10.588   1.092  -5.404  1.00 89.59           H
ATOM   1898 3HD2 LEU A 135     -11.263   2.066  -4.077  1.00 89.59           H
ATOM   1899  HN  LEU A 135      -6.776   1.636  -5.211  1.00 89.59           H
ATOM   1900  N   LEU A 136      -6.305   1.999  -8.258  1.00 90.29           N
ATOM   1901  CA  LEU A 136      -5.641   2.161  -9.540  1.00 90.29           C
ATOM   1902  C   LEU A 136      -5.588   0.810 -10.257  1.00 90.29           C
ATOM   1903  O   LEU A 136      -5.839   0.730 -11.458  1.00 90.29           O
ATOM   1904  HA  LEU A 136      -6.245   2.844 -10.137  1.00 90.29           H
ATOM   1905  CB  LEU A 136      -4.270   2.813  -9.355  1.00 90.29           C
ATOM   1906 1HB  LEU A 136      -3.753   2.302  -8.543  1.00 90.29           H
ATOM   1907 2HB  LEU A 136      -3.685   2.647 -10.259  1.00 90.29           H
ATOM   1908  CG  LEU A 136      -4.276   4.313  -9.053  1.00 90.29           C
ATOM   1909  HG  LEU A 136      -4.997   4.499  -8.257  1.00 90.29           H
ATOM   1910  CD1 LEU A 136      -2.910   4.776  -8.542  1.00 90.29           C
ATOM   1911 1HD1 LEU A 136      -2.662   4.236  -7.628  1.00 90.29           H
ATOM   1912 2HD1 LEU A 136      -2.152   4.574  -9.299  1.00 90.29           H
ATOM   1913 3HD1 LEU A 136      -2.942   5.845  -8.336  1.00 90.29           H
ATOM   1914  CD2 LEU A 136      -4.734   5.116 -10.272  1.00 90.29           C
ATOM   1915 1HD2 LEU A 136      -4.056   4.930 -11.105  1.00 90.29           H
ATOM   1916 2HD2 LEU A 136      -5.743   4.811 -10.550  1.00 90.29           H
ATOM   1917 3HD2 LEU A 136      -4.729   6.179 -10.031  1.00 90.29           H
ATOM   1918  HN  LEU A 136      -5.724   2.153  -7.459  1.00 90.29           H
ATOM   1919  N   ILE A 137      -5.258  -0.218  -9.489  1.00 84.97           N
ATOM   1920  CA  ILE A 137      -5.138  -1.557 -10.041  1.00 84.97           C
ATOM   1921  C   ILE A 137      -6.491  -1.995 -10.605  1.00 84.97           C
ATOM   1922  O   ILE A 137      -6.554  -2.619 -11.663  1.00 84.97           O
ATOM   1923  HA  ILE A 137      -4.421  -1.508 -10.862  1.00 84.97           H
ATOM   1924  CB  ILE A 137      -4.566  -2.518  -8.998  1.00 84.97           C
ATOM   1925  HB  ILE A 137      -5.083  -2.345  -8.054  1.00 84.97           H
ATOM   1926  CG1 ILE A 137      -3.080  -2.244  -8.755  1.00 84.97           C
ATOM   1927 1HG1 ILE A 137      -2.505  -2.535  -9.634  1.00 84.97           H
ATOM   1928 2HG1 ILE A 137      -2.923  -1.175  -8.612  1.00 84.97           H
ATOM   1929  CG2 ILE A 137      -4.823  -3.973  -9.393  1.00 84.97           C
ATOM   1930 1HG2 ILE A 137      -5.897  -4.143  -9.474  1.00 84.97           H
ATOM   1931 2HG2 ILE A 137      -4.350  -4.178 -10.353  1.00 84.97           H
ATOM   1932 3HG2 ILE A 137      -4.407  -4.635  -8.634  1.00 84.97           H
ATOM   1933  CD1 ILE A 137      -2.574  -3.009  -7.531  1.00 84.97           C
ATOM   1934 1HD1 ILE A 137      -3.135  -2.697  -6.650  1.00 84.97           H
ATOM   1935 2HD1 ILE A 137      -2.711  -4.079  -7.689  1.00 84.97           H
ATOM   1936 3HD1 ILE A 137      -1.515  -2.796  -7.382  1.00 84.97           H
ATOM   1937  HN  ILE A 137      -5.076  -0.148  -8.508  1.00 84.97           H
ATOM   1938  N   MET A 138      -7.540  -1.650  -9.873  1.00 85.19           N
ATOM   1939  CA  MET A 138      -8.892  -1.936 -10.323  1.00 85.19           C
ATOM   1940  C   MET A 138      -9.165  -1.293 -11.684  1.00 85.19           C
ATOM   1941  O   MET A 138      -9.652  -1.953 -12.600  1.00 85.19           O
ATOM   1942  HA  MET A 138      -8.950  -3.021 -10.408  1.00 85.19           H
ATOM   1943  CB  MET A 138      -9.895  -1.403  -9.297  1.00 85.19           C
ATOM   1944 1HB  MET A 138      -9.631  -1.767  -8.303  1.00 85.19           H
ATOM   1945 2HB  MET A 138      -9.842  -0.315  -9.263  1.00 85.19           H
ATOM   1946  CG  MET A 138     -11.319  -1.840  -9.644  1.00 85.19           C
ATOM   1947 1HG  MET A 138     -11.588  -1.477 -10.636  1.00 85.19           H
ATOM   1948 2HG  MET A 138     -11.377  -2.928  -9.677  1.00 85.19           H
ATOM   1949  SD  MET A 138     -12.465  -1.205  -8.432  1.00 85.19           S
ATOM   1950  CE  MET A 138     -12.287   0.547  -8.725  1.00 85.19           C
ATOM   1951 1HE  MET A 138     -11.252   0.841  -8.552  1.00 85.19           H
ATOM   1952 2HE  MET A 138     -12.562   0.773  -9.755  1.00 85.19           H
ATOM   1953 3HE  MET A 138     -12.939   1.097  -8.046  1.00 85.19           H
ATOM   1954  HN  MET A 138      -7.478  -1.186  -8.990  1.00 85.19           H
ATOM   1955  N   CYS A 139      -8.838  -0.012 -11.774  1.00 88.06           N
ATOM   1956  CA  CYS A 139      -9.168   0.764 -12.957  1.00 88.06           C
ATOM   1957  C   CYS A 139      -8.378   0.198 -14.139  1.00 88.06           C
ATOM   1958  O   CYS A 139      -8.876   0.162 -15.263  1.00 88.06           O
ATOM   1959  HA  CYS A 139     -10.240   0.649 -13.118  1.00 88.06           H
ATOM   1960  CB  CYS A 139      -8.895   2.255 -12.751  1.00 88.06           C
ATOM   1961 1HB  CYS A 139      -7.866   2.403 -12.423  1.00 88.06           H
ATOM   1962 2HB  CYS A 139      -9.009   2.788 -13.695  1.00 88.06           H
ATOM   1963  SG  CYS A 139     -10.051   2.936 -11.506  1.00 88.06           S
ATOM   1964  HG  CYS A 139      -9.388   2.493 -10.442  1.00 88.06           H
ATOM   1965  HN  CYS A 139      -8.357   0.494 -11.058  1.00 88.06           H
ATOM   1966  N   ILE A 140      -7.159  -0.231 -13.844  1.00 84.48           N
ATOM   1967  CA  ILE A 140      -6.304  -0.815 -14.863  1.00 84.48           C
ATOM   1968  C   ILE A 140      -6.984  -2.058 -15.441  1.00 84.48           C
ATOM   1969  O   ILE A 140      -6.992  -2.258 -16.655  1.00 84.48           O
ATOM   1970  HA  ILE A 140      -6.195  -0.079 -15.659  1.00 84.48           H
ATOM   1971  CB  ILE A 140      -4.907  -1.084 -14.300  1.00 84.48           C
ATOM   1972  HB  ILE A 140      -5.017  -1.555 -13.324  1.00 84.48           H
ATOM   1973  CG1 ILE A 140      -4.141   0.223 -14.088  1.00 84.48           C
ATOM   1974 1HG1 ILE A 140      -3.849   0.639 -15.053  1.00 84.48           H
ATOM   1975 2HG1 ILE A 140      -4.791   0.956 -13.609  1.00 84.48           H
ATOM   1976  CG2 ILE A 140      -4.136  -2.062 -15.190  1.00 84.48           C
ATOM   1977 1HG2 ILE A 140      -4.678  -3.006 -15.246  1.00 84.48           H
ATOM   1978 2HG2 ILE A 140      -4.036  -1.641 -16.190  1.00 84.48           H
ATOM   1979 3HG2 ILE A 140      -3.147  -2.235 -14.767  1.00 84.48           H
ATOM   1980  CD1 ILE A 140      -2.897  -0.004 -13.227  1.00 84.48           C
ATOM   1981 1HD1 ILE A 140      -3.195  -0.396 -12.254  1.00 84.48           H
ATOM   1982 2HD1 ILE A 140      -2.239  -0.718 -13.721  1.00 84.48           H
ATOM   1983 3HD1 ILE A 140      -2.371   0.941 -13.091  1.00 84.48           H
ATOM   1984  HN  ILE A 140      -6.756  -0.184 -12.930  1.00 84.48           H
ATOM   1985  N   SER A 141      -7.537  -2.862 -14.545  1.00 81.33           N
ATOM   1986  CA  SER A 141      -8.110  -4.139 -14.937  1.00 81.33           C
ATOM   1987  C   SER A 141      -9.347  -3.912 -15.808  1.00 81.33           C
ATOM   1988  O   SER A 141      -9.552  -4.615 -16.796  1.00 81.33           O
ATOM   1989  HA  SER A 141      -7.329  -4.643 -15.506  1.00 81.33           H
ATOM   1990  CB  SER A 141      -8.470  -4.980 -13.711  1.00 81.33           C
ATOM   1991 1HB  SER A 141      -9.191  -4.439 -13.099  1.00 81.33           H
ATOM   1992 2HB  SER A 141      -8.955  -5.902 -14.034  1.00 81.33           H
ATOM   1993  OG  SER A 141      -7.324  -5.298 -12.926  1.00 81.33           O
ATOM   1994  HG  SER A 141      -7.146  -4.565 -12.269  1.00 81.33           H
ATOM   1995  HN  SER A 141      -7.598  -2.654 -13.569  1.00 81.33           H
ATOM   1996  N   VAL A 142     -10.140  -2.928 -15.409  1.00 83.11           N
ATOM   1997  CA  VAL A 142     -11.333  -2.577 -16.160  1.00 83.11           C
ATOM   1998  C   VAL A 142     -10.927  -2.038 -17.533  1.00 83.11           C
ATOM   1999  O   VAL A 142     -11.543  -2.375 -18.543  1.00 83.11           O
ATOM   2000  HA  VAL A 142     -11.914  -3.489 -16.299  1.00 83.11           H
ATOM   2001  CB  VAL A 142     -12.185  -1.591 -15.358  1.00 83.11           C
ATOM   2002  HB  VAL A 142     -11.556  -0.739 -15.098  1.00 83.11           H
ATOM   2003  CG1 VAL A 142     -13.356  -1.071 -16.195  1.00 83.11           C
ATOM   2004 1HG1 VAL A 142     -12.972  -0.564 -17.081  1.00 83.11           H
ATOM   2005 2HG1 VAL A 142     -13.984  -1.908 -16.500  1.00 83.11           H
ATOM   2006 3HG1 VAL A 142     -13.944  -0.372 -15.602  1.00 83.11           H
ATOM   2007  CG2 VAL A 142     -12.680  -2.224 -14.057  1.00 83.11           C
ATOM   2008 1HG2 VAL A 142     -13.285  -3.101 -14.287  1.00 83.11           H
ATOM   2009 2HG2 VAL A 142     -11.825  -2.522 -13.450  1.00 83.11           H
ATOM   2010 3HG2 VAL A 142     -13.282  -1.501 -13.507  1.00 83.11           H
ATOM   2011  HN  VAL A 142      -9.978  -2.376 -14.591  1.00 83.11           H
ATOM   2012  N   ASP A 143      -9.892  -1.211 -17.525  1.00 82.05           N
ATOM   2013  CA  ASP A 143      -9.456  -0.547 -18.742  1.00 82.05           C
ATOM   2014  C   ASP A 143      -8.979  -1.596 -19.748  1.00 82.05           C
ATOM   2015  O   ASP A 143      -9.255  -1.487 -20.942  1.00 82.05           O
ATOM   2016  HA  ASP A 143     -10.328   0.004 -19.096  1.00 82.05           H
ATOM   2017  CB  ASP A 143      -8.291   0.405 -18.463  1.00 82.05           C
ATOM   2018 1HB  ASP A 143      -8.547   1.067 -17.636  1.00 82.05           H
ATOM   2019 2HB  ASP A 143      -7.416  -0.167 -18.154  1.00 82.05           H
ATOM   2020  CG  ASP A 143      -7.953   1.236 -19.702  1.00 82.05           C
ATOM   2021  OD1 ASP A 143      -8.895   1.847 -20.250  1.00 82.05           O
ATOM   2022  OD2 ASP A 143      -6.759   1.240 -20.074  1.00 82.05           O
ATOM   2023  HN  ASP A 143      -9.356  -0.993 -16.710  1.00 82.05           H
ATOM   2024  N   ARG A 144      -8.271  -2.589 -19.229  1.00 77.77           N
ATOM   2025  CA  ARG A 144      -7.718  -3.635 -20.072  1.00 77.77           C
ATOM   2026  C   ARG A 144      -8.842  -4.486 -20.668  1.00 77.77           C
ATOM   2027  O   ARG A 144      -8.755  -4.918 -21.816  1.00 77.77           O
ATOM   2028  HA  ARG A 144      -7.172  -3.104 -20.852  1.00 77.77           H
ATOM   2029  CB  ARG A 144      -6.770  -4.537 -19.280  1.00 77.77           C
ATOM   2030 1HB  ARG A 144      -7.187  -4.731 -18.292  1.00 77.77           H
ATOM   2031 2HB  ARG A 144      -6.675  -5.500 -19.781  1.00 77.77           H
ATOM   2032  CG  ARG A 144      -5.389  -3.892 -19.140  1.00 77.77           C
ATOM   2033 1HG  ARG A 144      -5.023  -3.592 -20.121  1.00 77.77           H
ATOM   2034 2HG  ARG A 144      -5.466  -2.986 -18.538  1.00 77.77           H
ATOM   2035  CD  ARG A 144      -4.396  -4.858 -18.492  1.00 77.77           C
ATOM   2036 1HD  ARG A 144      -4.611  -4.955 -17.428  1.00 77.77           H
ATOM   2037 2HD  ARG A 144      -4.503  -5.851 -18.930  1.00 77.77           H
ATOM   2038  NE  ARG A 144      -3.013  -4.368 -18.685  1.00 77.77           N
ATOM   2039  HE  ARG A 144      -2.868  -3.379 -18.728  1.00 77.77           H
ATOM   2040  CZ  ARG A 144      -1.943  -5.165 -18.807  1.00 77.77           C
ATOM   2041  NH1 ARG A 144      -2.078  -6.497 -18.757  1.00 77.77           N
ATOM   2042 1HH1 ARG A 144      -2.983  -6.903 -18.629  1.00 77.77           H
ATOM   2043 2HH1 ARG A 144      -1.275  -7.085 -18.849  1.00 77.77           H
ATOM   2044  NH2 ARG A 144      -0.735  -4.610 -18.979  1.00 77.77           N
ATOM   2045 1HH2 ARG A 144       0.073  -5.191 -19.071  1.00 77.77           H
ATOM   2046 2HH2 ARG A 144      -0.643  -3.615 -19.015  1.00 77.77           H
ATOM   2047  HN  ARG A 144      -8.075  -2.685 -18.253  1.00 77.77           H
ATOM   2048  N   TYR A 145      -9.870  -4.701 -19.860  1.00 77.79           N
ATOM   2049  CA  TYR A 145     -11.042  -5.428 -20.317  1.00 77.79           C
ATOM   2050  C   TYR A 145     -11.691  -4.726 -21.512  1.00 77.79           C
ATOM   2051  O   TYR A 145     -11.945  -5.351 -22.540  1.00 77.79           O
ATOM   2052  HA  TYR A 145     -10.722  -6.425 -20.621  1.00 77.79           H
ATOM   2053  CB  TYR A 145     -12.024  -5.426 -19.144  1.00 77.79           C
ATOM   2054 1HB  TYR A 145     -11.616  -6.040 -18.341  1.00 77.79           H
ATOM   2055 2HB  TYR A 145     -12.109  -4.410 -18.757  1.00 77.79           H
ATOM   2056  CG  TYR A 145     -13.420  -5.939 -19.501  1.00 77.79           C
ATOM   2057  CD1 TYR A 145     -14.511  -5.099 -19.399  1.00 77.79           C
ATOM   2058  HD1 TYR A 145     -14.377  -4.071 -19.064  1.00 77.79           H
ATOM   2059  CD2 TYR A 145     -13.589  -7.241 -19.925  1.00 77.79           C
ATOM   2060  HD2 TYR A 145     -12.728  -7.904 -20.006  1.00 77.79           H
ATOM   2061  CE1 TYR A 145     -15.825  -5.582 -19.735  1.00 77.79           C
ATOM   2062  HE1 TYR A 145     -16.695  -4.930 -19.659  1.00 77.79           H
ATOM   2063  CE2 TYR A 145     -14.904  -7.724 -20.261  1.00 77.79           C
ATOM   2064  HE2 TYR A 145     -15.051  -8.750 -20.597  1.00 77.79           H
ATOM   2065  CZ  TYR A 145     -15.957  -6.871 -20.149  1.00 77.79           C
ATOM   2066  OH  TYR A 145     -17.198  -7.327 -20.466  1.00 77.79           O
ATOM   2067  HH  TYR A 145     -17.148  -8.284 -20.751  1.00 77.79           H
ATOM   2068  HN  TYR A 145      -9.910  -4.388 -18.911  1.00 77.79           H
ATOM   2069  N   ILE A 146     -11.940  -3.437 -21.336  1.00 78.32           N
ATOM   2070  CA  ILE A 146     -12.601  -2.655 -22.367  1.00 78.32           C
ATOM   2071  C   ILE A 146     -11.759  -2.687 -23.644  1.00 78.32           C
ATOM   2072  O   ILE A 146     -12.297  -2.799 -24.745  1.00 78.32           O
ATOM   2073  HA  ILE A 146     -13.559  -3.131 -22.574  1.00 78.32           H
ATOM   2074  CB  ILE A 146     -12.896  -1.242 -21.861  1.00 78.32           C
ATOM   2075  HB  ILE A 146     -11.973  -0.822 -21.461  1.00 78.32           H
ATOM   2076  CG1 ILE A 146     -13.913  -1.270 -20.718  1.00 78.32           C
ATOM   2077 1HG1 ILE A 146     -14.902  -1.506 -21.112  1.00 78.32           H
ATOM   2078 2HG1 ILE A 146     -13.653  -2.061 -20.015  1.00 78.32           H
ATOM   2079  CG2 ILE A 146     -13.347  -0.332 -23.006  1.00 78.32           C
ATOM   2080 1HG2 ILE A 146     -12.559  -0.277 -23.758  1.00 78.32           H
ATOM   2081 2HG2 ILE A 146     -14.252  -0.738 -23.458  1.00 78.32           H
ATOM   2082 3HG2 ILE A 146     -13.550   0.666 -22.619  1.00 78.32           H
ATOM   2083  CD1 ILE A 146     -13.956   0.075 -19.990  1.00 78.32           C
ATOM   2084 1HD1 ILE A 146     -12.972   0.296 -19.577  1.00 78.32           H
ATOM   2085 2HD1 ILE A 146     -14.241   0.859 -20.691  1.00 78.32           H
ATOM   2086 3HD1 ILE A 146     -14.687   0.027 -19.182  1.00 78.32           H
ATOM   2087  HN  ILE A 146     -11.699  -2.928 -20.510  1.00 78.32           H
ATOM   2088  N   ALA A 147     -10.451  -2.588 -23.455  1.00 77.01           N
ATOM   2089  CA  ALA A 147      -9.536  -2.510 -24.581  1.00 77.01           C
ATOM   2090  C   ALA A 147      -9.644  -3.791 -25.410  1.00 77.01           C
ATOM   2091  O   ALA A 147      -9.451  -3.768 -26.625  1.00 77.01           O
ATOM   2092  HA  ALA A 147      -9.838  -1.663 -25.197  1.00 77.01           H
ATOM   2093  CB  ALA A 147      -8.115  -2.265 -24.069  1.00 77.01           C
ATOM   2094 1HB  ALA A 147      -8.086  -1.329 -23.512  1.00 77.01           H
ATOM   2095 2HB  ALA A 147      -7.818  -3.086 -23.415  1.00 77.01           H
ATOM   2096 3HB  ALA A 147      -7.429  -2.207 -24.914  1.00 77.01           H
ATOM   2097  HN  ALA A 147     -10.016  -2.560 -22.555  1.00 77.01           H
ATOM   2098  N   ILE A 148      -9.952  -4.880 -24.720  1.00 73.90           N
ATOM   2099  CA  ILE A 148      -9.951  -6.190 -25.350  1.00 73.90           C
ATOM   2100  C   ILE A 148     -11.351  -6.492 -25.889  1.00 73.90           C
ATOM   2101  O   ILE A 148     -11.495  -7.030 -26.985  1.00 73.90           O
ATOM   2102  HA  ILE A 148      -9.259  -6.148 -26.191  1.00 73.90           H
ATOM   2103  CB  ILE A 148      -9.423  -7.250 -24.381  1.00 73.90           C
ATOM   2104  HB  ILE A 148      -9.987  -7.174 -23.451  1.00 73.90           H
ATOM   2105  CG1 ILE A 148      -7.954  -6.996 -24.039  1.00 73.90           C
ATOM   2106 1HG1 ILE A 148      -7.336  -7.176 -24.919  1.00 73.90           H
ATOM   2107 2HG1 ILE A 148      -7.816  -5.952 -23.761  1.00 73.90           H
ATOM   2108  CG2 ILE A 148      -9.649  -8.658 -24.933  1.00 73.90           C
ATOM   2109 1HG2 ILE A 148     -10.716  -8.823 -25.084  1.00 73.90           H
ATOM   2110 2HG2 ILE A 148      -9.127  -8.764 -25.885  1.00 73.90           H
ATOM   2111 3HG2 ILE A 148      -9.264  -9.392 -24.225  1.00 73.90           H
ATOM   2112  CD1 ILE A 148      -7.493  -7.900 -22.893  1.00 73.90           C
ATOM   2113 1HD1 ILE A 148      -8.097  -7.700 -22.008  1.00 73.90           H
ATOM   2114 2HD1 ILE A 148      -7.610  -8.944 -23.185  1.00 73.90           H
ATOM   2115 3HD1 ILE A 148      -6.445  -7.699 -22.671  1.00 73.90           H
ATOM   2116  HN  ILE A 148     -10.198  -4.877 -23.751  1.00 73.90           H
ATOM   2117  N   ALA A 149     -12.347  -6.133 -25.092  1.00 73.60           N
ATOM   2118  CA  ALA A 149     -13.720  -6.494 -25.402  1.00 73.60           C
ATOM   2119  C   ALA A 149     -14.258  -5.556 -26.485  1.00 73.60           C
ATOM   2120  O   ALA A 149     -14.964  -5.991 -27.394  1.00 73.60           O
ATOM   2121  HA  ALA A 149     -13.717  -7.514 -25.786  1.00 73.60           H
ATOM   2122  CB  ALA A 149     -14.561  -6.450 -24.124  1.00 73.60           C
ATOM   2123 1HB  ALA A 149     -14.155  -7.155 -23.399  1.00 73.60           H
ATOM   2124 2HB  ALA A 149     -14.535  -5.444 -23.707  1.00 73.60           H
ATOM   2125 3HB  ALA A 149     -15.590  -6.721 -24.357  1.00 73.60           H
ATOM   2126  HN  ALA A 149     -12.229  -5.606 -24.251  1.00 73.60           H
ATOM   2127  N   GLN A 150     -13.902  -4.286 -26.353  1.00 75.53           N
ATOM   2128  CA  GLN A 150     -14.445  -3.263 -27.230  1.00 75.53           C
ATOM   2129  C   GLN A 150     -13.319  -2.585 -28.015  1.00 75.53           C
ATOM   2130  O   GLN A 150     -13.311  -1.365 -28.167  1.00 75.53           O
ATOM   2131  HA  GLN A 150     -15.108  -3.790 -27.915  1.00 75.53           H
ATOM   2132  CB  GLN A 150     -15.256  -2.235 -26.438  1.00 75.53           C
ATOM   2133 1HB  GLN A 150     -14.606  -1.725 -25.726  1.00 75.53           H
ATOM   2134 2HB  GLN A 150     -15.647  -1.475 -27.114  1.00 75.53           H
ATOM   2135  CG  GLN A 150     -16.411  -2.906 -25.692  1.00 75.53           C
ATOM   2136 1HG  GLN A 150     -16.929  -3.594 -26.361  1.00 75.53           H
ATOM   2137 2HG  GLN A 150     -16.020  -3.499 -24.866  1.00 75.53           H
ATOM   2138  CD  GLN A 150     -17.397  -1.865 -25.158  1.00 75.53           C
ATOM   2139  OE1 GLN A 150     -17.241  -0.670 -25.348  1.00 75.53           O
ATOM   2140  NE2 GLN A 150     -18.418  -2.383 -24.482  1.00 75.53           N
ATOM   2141 1HE2 GLN A 150     -18.487  -3.374 -24.362  1.00 75.53           H
ATOM   2142 2HE2 GLN A 150     -19.116  -1.783 -24.093  1.00 75.53           H
ATOM   2143  HN  GLN A 150     -13.258  -3.955 -25.665  1.00 75.53           H
ATOM   2144  N   ALA A 151     -12.397  -3.407 -28.493  1.00 67.89           N
ATOM   2145  CA  ALA A 151     -11.141  -2.899 -29.019  1.00 67.89           C
ATOM   2146  C   ALA A 151     -11.427  -1.744 -29.981  1.00 67.89           C
ATOM   2147  O   ALA A 151     -10.754  -0.715 -29.938  1.00 67.89           O
ATOM   2148  HA  ALA A 151     -10.557  -2.524 -28.179  1.00 67.89           H
ATOM   2149  CB  ALA A 151     -10.369  -4.038 -29.688  1.00 67.89           C
ATOM   2150 1HB  ALA A 151     -10.166  -4.819 -28.955  1.00 67.89           H
ATOM   2151 2HB  ALA A 151     -10.964  -4.450 -30.503  1.00 67.89           H
ATOM   2152 3HB  ALA A 151      -9.427  -3.656 -30.082  1.00 67.89           H
ATOM   2153  HN  ALA A 151     -12.496  -4.402 -28.525  1.00 67.89           H
ATOM   2154  N   MET A 152     -12.425  -1.953 -30.827  1.00 68.97           N
ATOM   2155  CA  MET A 152     -12.763  -0.972 -31.844  1.00 68.97           C
ATOM   2156  C   MET A 152     -13.249   0.332 -31.208  1.00 68.97           C
ATOM   2157  O   MET A 152     -12.744   1.408 -31.523  1.00 68.97           O
ATOM   2158  HA  MET A 152     -11.840  -0.792 -32.396  1.00 68.97           H
ATOM   2159  CB  MET A 152     -13.856  -1.535 -32.754  1.00 68.97           C
ATOM   2160 1HB  MET A 152     -14.626  -2.015 -32.150  1.00 68.97           H
ATOM   2161 2HB  MET A 152     -14.338  -0.721 -33.296  1.00 68.97           H
ATOM   2162  CG  MET A 152     -13.276  -2.544 -33.747  1.00 68.97           C
ATOM   2163 1HG  MET A 152     -12.212  -2.685 -33.556  1.00 68.97           H
ATOM   2164 2HG  MET A 152     -13.755  -3.514 -33.615  1.00 68.97           H
ATOM   2165  SD  MET A 152     -13.523  -1.967 -35.418  1.00 68.97           S
ATOM   2166  CE  MET A 152     -15.251  -2.361 -35.631  1.00 68.97           C
ATOM   2167 1HE  MET A 152     -15.396  -3.434 -35.507  1.00 68.97           H
ATOM   2168 2HE  MET A 152     -15.840  -1.826 -34.886  1.00 68.97           H
ATOM   2169 3HE  MET A 152     -15.571  -2.064 -36.629  1.00 68.97           H
ATOM   2170  HN  MET A 152     -12.997  -2.773 -30.825  1.00 68.97           H
ATOM   2171  N   ARG A 153     -14.226   0.193 -30.323  1.00 69.16           N
ATOM   2172  CA  ARG A 153     -14.801   1.348 -29.655  1.00 69.16           C
ATOM   2173  C   ARG A 153     -13.754   2.021 -28.764  1.00 69.16           C
ATOM   2174  O   ARG A 153     -13.759   3.241 -28.609  1.00 69.16           O
ATOM   2175  HA  ARG A 153     -15.113   2.010 -30.462  1.00 69.16           H
ATOM   2176  CB  ARG A 153     -16.006   0.948 -28.801  1.00 69.16           C
ATOM   2177 1HB  ARG A 153     -15.745   0.094 -28.175  1.00 69.16           H
ATOM   2178 2HB  ARG A 153     -16.269   1.766 -28.131  1.00 69.16           H
ATOM   2179  CG  ARG A 153     -17.207   0.594 -29.680  1.00 69.16           C
ATOM   2180 1HG  ARG A 153     -17.422   1.421 -30.358  1.00 69.16           H
ATOM   2181 2HG  ARG A 153     -16.968  -0.271 -30.298  1.00 69.16           H
ATOM   2182  CD  ARG A 153     -18.441   0.293 -28.827  1.00 69.16           C
ATOM   2183 1HD  ARG A 153     -18.273  -0.606 -28.235  1.00 69.16           H
ATOM   2184 2HD  ARG A 153     -18.616   1.109 -28.125  1.00 69.16           H
ATOM   2185  NE  ARG A 153     -19.625   0.112 -29.696  1.00 69.16           N
ATOM   2186  HE  ARG A 153     -19.497   0.185 -30.685  1.00 69.16           H
ATOM   2187  CZ  ARG A 153     -20.859  -0.145 -29.240  1.00 69.16           C
ATOM   2188  NH1 ARG A 153     -21.089  -0.255 -27.925  1.00 69.16           N
ATOM   2189 1HH1 ARG A 153     -20.337  -0.144 -27.275  1.00 69.16           H
ATOM   2190 2HH1 ARG A 153     -22.013  -0.447 -27.593  1.00 69.16           H
ATOM   2191  NH2 ARG A 153     -21.859  -0.291 -30.120  1.00 69.16           N
ATOM   2192 1HH2 ARG A 153     -22.785  -0.484 -29.797  1.00 69.16           H
ATOM   2193 2HH2 ARG A 153     -21.679  -0.208 -31.100  1.00 69.16           H
ATOM   2194  HN  ARG A 153     -14.622  -0.687 -30.061  1.00 69.16           H
ATOM   2195  N   ALA A 154     -12.883   1.196 -28.202  1.00 70.66           N
ATOM   2196  CA  ALA A 154     -11.874   1.688 -27.280  1.00 70.66           C
ATOM   2197  C   ALA A 154     -10.936   2.645 -28.019  1.00 70.66           C
ATOM   2198  O   ALA A 154     -10.367   3.553 -27.415  1.00 70.66           O
ATOM   2199  HA  ALA A 154     -12.386   2.235 -26.488  1.00 70.66           H
ATOM   2200  CB  ALA A 154     -11.128   0.505 -26.660  1.00 70.66           C
ATOM   2201 1HB  ALA A 154     -11.835  -0.128 -26.122  1.00 70.66           H
ATOM   2202 2HB  ALA A 154     -10.648  -0.075 -27.447  1.00 70.66           H
ATOM   2203 3HB  ALA A 154     -10.372   0.875 -25.968  1.00 70.66           H
ATOM   2204  HN  ALA A 154     -12.859   0.210 -28.368  1.00 70.66           H
ATOM   2205  N   HIS A 155     -10.805   2.409 -29.317  1.00 72.35           N
ATOM   2206  CA  HIS A 155      -9.901   3.201 -30.134  1.00 72.35           C
ATOM   2207  C   HIS A 155     -10.514   4.580 -30.386  1.00 72.35           C
ATOM   2208  O   HIS A 155      -9.848   5.600 -30.214  1.00 72.35           O
ATOM   2209  HA  HIS A 155      -8.983   3.321 -29.559  1.00 72.35           H
ATOM   2210  CB  HIS A 155      -9.549   2.463 -31.427  1.00 72.35           C
ATOM   2211 1HB  HIS A 155      -9.272   1.437 -31.183  1.00 72.35           H
ATOM   2212 2HB  HIS A 155     -10.437   2.412 -32.057  1.00 72.35           H
ATOM   2213  CG  HIS A 155      -8.428   3.100 -32.211  1.00 72.35           C
ATOM   2214  ND1 HIS A 155      -8.645   4.054 -33.191  1.00 72.35           N
ATOM   2215  HD1 HIS A 155      -9.536   4.410 -33.472  1.00 72.35           H
ATOM   2216  CD2 HIS A 155      -7.078   2.911 -32.151  1.00 72.35           C
ATOM   2217  HD2 HIS A 155      -6.560   2.224 -31.482  1.00 72.35           H
ATOM   2218  CE1 HIS A 155      -7.472   4.415 -33.691  1.00 72.35           C
ATOM   2219  HE1 HIS A 155      -7.311   5.150 -34.479  1.00 72.35           H
ATOM   2220  NE2 HIS A 155      -6.503   3.705 -33.046  1.00 72.35           N
ATOM   2221  HN  HIS A 155     -11.301   1.693 -29.808  1.00 72.35           H
ATOM   2222  N   THR A 156     -11.776   4.567 -30.791  1.00 73.37           N
ATOM   2223  CA  THR A 156     -12.454   5.795 -31.168  1.00 73.37           C
ATOM   2224  C   THR A 156     -12.626   6.705 -29.950  1.00 73.37           C
ATOM   2225  O   THR A 156     -12.598   7.928 -30.075  1.00 73.37           O
ATOM   2226  HA  THR A 156     -11.825   6.330 -31.880  1.00 73.37           H
ATOM   2227  CB  THR A 156     -13.777   5.419 -31.838  1.00 73.37           C
ATOM   2228  HB  THR A 156     -14.474   6.256 -31.820  1.00 73.37           H
ATOM   2229  OG1 THR A 156     -14.199   4.251 -31.140  1.00 73.37           O
ATOM   2230  HG1 THR A 156     -14.205   4.425 -30.155  1.00 73.37           H
ATOM   2231  CG2 THR A 156     -13.589   4.943 -33.280  1.00 73.37           C
ATOM   2232 1HG2 THR A 156     -12.944   4.064 -33.291  1.00 73.37           H
ATOM   2233 2HG2 THR A 156     -13.129   5.738 -33.868  1.00 73.37           H
ATOM   2234 3HG2 THR A 156     -14.558   4.689 -33.708  1.00 73.37           H
ATOM   2235  HN  THR A 156     -12.331   3.739 -30.863  1.00 73.37           H
ATOM   2236  N   TRP A 157     -12.802   6.072 -28.799  1.00 76.99           N
ATOM   2237  CA  TRP A 157     -13.139   6.801 -27.588  1.00 76.99           C
ATOM   2238  C   TRP A 157     -11.846   7.038 -26.805  1.00 76.99           C
ATOM   2239  O   TRP A 157     -11.882   7.285 -25.600  1.00 76.99           O
ATOM   2240  HA  TRP A 157     -13.575   7.755 -27.884  1.00 76.99           H
ATOM   2241  CB  TRP A 157     -14.201   6.057 -26.777  1.00 76.99           C
ATOM   2242 1HB  TRP A 157     -13.920   5.006 -26.708  1.00 76.99           H
ATOM   2243 2HB  TRP A 157     -14.211   6.452 -25.761  1.00 76.99           H
ATOM   2244  CG  TRP A 157     -15.612   6.155 -27.361  1.00 76.99           C
ATOM   2245  CD1 TRP A 157     -15.966   6.275 -28.648  1.00 76.99           C
ATOM   2246  HD1 TRP A 157     -15.259   6.320 -29.477  1.00 76.99           H
ATOM   2247  CD2 TRP A 157     -16.851   6.137 -26.622  1.00 76.99           C
ATOM   2248  NE1 TRP A 157     -17.337   6.336 -28.792  1.00 76.99           N
ATOM   2249  HE1 TRP A 157     -17.838   6.426 -29.653  1.00 76.99           H
ATOM   2250  CE2 TRP A 157     -17.892   6.249 -27.521  1.00 76.99           C
ATOM   2251  CE3 TRP A 157     -17.085   6.030 -25.240  1.00 76.99           C
ATOM   2252  HE3 TRP A 157     -16.280   5.940 -24.510  1.00 76.99           H
ATOM   2253  CZ2 TRP A 157     -19.239   6.265 -27.137  1.00 76.99           C
ATOM   2254  HZ2 TRP A 157     -20.043   6.354 -27.866  1.00 76.99           H
ATOM   2255  CZ3 TRP A 157     -18.436   6.047 -24.872  1.00 76.99           C
ATOM   2256  HZ3 TRP A 157     -18.673   5.967 -23.811  1.00 76.99           H
ATOM   2257  CH2 TRP A 157     -19.495   6.159 -25.764  1.00 76.99           C
ATOM   2258  HH2 TRP A 157     -20.522   6.165 -25.398  1.00 76.99           H
ATOM   2259  HN  TRP A 157     -12.719   5.082 -28.687  1.00 76.99           H
ATOM   2260  N   ARG A 158     -10.734   6.955 -27.520  1.00 78.14           N
ATOM   2261  CA  ARG A 158      -9.429   6.971 -26.881  1.00 78.14           C
ATOM   2262  C   ARG A 158      -9.246   8.264 -26.082  1.00 78.14           C
ATOM   2263  O   ARG A 158      -8.787   8.232 -24.942  1.00 78.14           O
ATOM   2264  HA  ARG A 158      -9.430   6.101 -26.224  1.00 78.14           H
ATOM   2265  CB  ARG A 158      -8.308   6.855 -27.915  1.00 78.14           C
ATOM   2266 1HB  ARG A 158      -8.456   5.959 -28.518  1.00 78.14           H
ATOM   2267 2HB  ARG A 158      -8.344   7.707 -28.594  1.00 78.14           H
ATOM   2268  CG  ARG A 158      -6.939   6.797 -27.234  1.00 78.14           C
ATOM   2269 1HG  ARG A 158      -6.792   7.691 -26.627  1.00 78.14           H
ATOM   2270 2HG  ARG A 158      -6.900   5.943 -26.559  1.00 78.14           H
ATOM   2271  CD  ARG A 158      -5.816   6.687 -28.269  1.00 78.14           C
ATOM   2272 1HD  ARG A 158      -6.005   5.844 -28.934  1.00 78.14           H
ATOM   2273 2HD  ARG A 158      -5.793   7.583 -28.889  1.00 78.14           H
ATOM   2274  NE  ARG A 158      -4.515   6.511 -27.587  1.00 78.14           N
ATOM   2275  HE  ARG A 158      -4.467   6.714 -26.609  1.00 78.14           H
ATOM   2276  CZ  ARG A 158      -3.397   6.095 -28.197  1.00 78.14           C
ATOM   2277  NH1 ARG A 158      -3.403   5.808 -29.506  1.00 78.14           N
ATOM   2278 1HH1 ARG A 158      -4.247   5.904 -30.035  1.00 78.14           H
ATOM   2279 2HH1 ARG A 158      -2.565   5.499 -29.954  1.00 78.14           H
ATOM   2280  NH2 ARG A 158      -2.272   5.972 -27.480  1.00 78.14           N
ATOM   2281 1HH2 ARG A 158      -1.429   5.663 -27.920  1.00 78.14           H
ATOM   2282 2HH2 ARG A 158      -2.276   6.188 -26.503  1.00 78.14           H
ATOM   2283  HN  ARG A 158     -10.715   6.878 -28.517  1.00 78.14           H
ATOM   2284  N   GLU A 159      -9.613   9.369 -26.714  1.00 80.93           N
ATOM   2285  CA  GLU A 159      -9.410  10.676 -26.113  1.00 80.93           C
ATOM   2286  C   GLU A 159     -10.315  10.846 -24.892  1.00 80.93           C
ATOM   2287  O   GLU A 159      -9.859  11.270 -23.831  1.00 80.93           O
ATOM   2288  HA  GLU A 159      -8.364  10.694 -25.805  1.00 80.93           H
ATOM   2289  CB  GLU A 159      -9.650  11.791 -27.133  1.00 80.93           C
ATOM   2290 1HB  GLU A 159     -10.578  11.602 -27.673  1.00 80.93           H
ATOM   2291 2HB  GLU A 159      -9.634  12.759 -26.631  1.00 80.93           H
ATOM   2292  CG  GLU A 159      -8.532  11.830 -28.177  1.00 80.93           C
ATOM   2293 1HG  GLU A 159      -7.563  11.815 -27.678  1.00 80.93           H
ATOM   2294 2HG  GLU A 159      -8.583  10.939 -28.802  1.00 80.93           H
ATOM   2295  CD  GLU A 159      -8.642  13.080 -29.052  1.00 80.93           C
ATOM   2296  OE1 GLU A 159      -7.621  13.419 -29.689  1.00 80.93           O
ATOM   2297  OE2 GLU A 159      -9.744  13.669 -29.064  1.00 80.93           O
ATOM   2298  HN  GLU A 159     -10.042   9.381 -27.617  1.00 80.93           H
ATOM   2299  N   LYS A 160     -11.582  10.507 -25.082  1.00 84.44           N
ATOM   2300  CA  LYS A 160     -12.551  10.600 -24.004  1.00 84.44           C
ATOM   2301  C   LYS A 160     -12.072   9.759 -22.819  1.00 84.44           C
ATOM   2302  O   LYS A 160     -12.172  10.186 -21.669  1.00 84.44           O
ATOM   2303  HA  LYS A 160     -12.594  11.644 -23.692  1.00 84.44           H
ATOM   2304  CB  LYS A 160     -13.946  10.220 -24.503  1.00 84.44           C
ATOM   2305 1HB  LYS A 160     -13.893   9.292 -25.072  1.00 84.44           H
ATOM   2306 2HB  LYS A 160     -14.603  10.034 -23.653  1.00 84.44           H
ATOM   2307  CG  LYS A 160     -14.536  11.328 -25.378  1.00 84.44           C
ATOM   2308 1HG  LYS A 160     -14.498  12.277 -24.844  1.00 84.44           H
ATOM   2309 2HG  LYS A 160     -13.933  11.444 -26.279  1.00 84.44           H
ATOM   2310  CD  LYS A 160     -15.982  11.010 -25.764  1.00 84.44           C
ATOM   2311 1HD  LYS A 160     -16.010  10.107 -26.374  1.00 84.44           H
ATOM   2312 2HD  LYS A 160     -16.565  10.806 -24.866  1.00 84.44           H
ATOM   2313  CE  LYS A 160     -16.612  12.173 -26.534  1.00 84.44           C
ATOM   2314 1HE  LYS A 160     -16.565  13.082 -25.935  1.00 84.44           H
ATOM   2315 2HE  LYS A 160     -16.045  12.362 -27.446  1.00 84.44           H
ATOM   2316  NZ  LYS A 160     -18.020  11.867 -26.873  1.00 84.44           N
ATOM   2317 1HZ  LYS A 160     -18.422  12.647 -27.381  1.00 84.44           H
ATOM   2318 2HZ  LYS A 160     -18.056  11.034 -27.449  1.00 84.44           H
ATOM   2319 3HZ  LYS A 160     -18.547  11.712 -26.020  1.00 84.44           H
ATOM   2320  HN  LYS A 160     -11.947  10.175 -25.951  1.00 84.44           H
ATOM   2321  N   ARG A 161     -11.562   8.579 -23.139  1.00 84.43           N
ATOM   2322  CA  ARG A 161     -11.080   7.669 -22.115  1.00 84.43           C
ATOM   2323  C   ARG A 161      -9.930   8.309 -21.334  1.00 84.43           C
ATOM   2324  O   ARG A 161      -9.815   8.118 -20.124  1.00 84.43           O
ATOM   2325  HA  ARG A 161     -11.942   7.493 -21.471  1.00 84.43           H
ATOM   2326  CB  ARG A 161     -10.600   6.352 -22.729  1.00 84.43           C
ATOM   2327 1HB  ARG A 161      -9.924   6.559 -23.559  1.00 84.43           H
ATOM   2328 2HB  ARG A 161     -10.032   5.787 -21.990  1.00 84.43           H
ATOM   2329  CG  ARG A 161     -11.781   5.515 -23.223  1.00 84.43           C
ATOM   2330 1HG  ARG A 161     -12.357   5.154 -22.370  1.00 84.43           H
ATOM   2331 2HG  ARG A 161     -12.449   6.136 -23.819  1.00 84.43           H
ATOM   2332  CD  ARG A 161     -11.300   4.327 -24.058  1.00 84.43           C
ATOM   2333 1HD  ARG A 161     -12.145   3.862 -24.566  1.00 84.43           H
ATOM   2334 2HD  ARG A 161     -10.613   4.670 -24.832  1.00 84.43           H
ATOM   2335  NE  ARG A 161     -10.626   3.336 -23.189  1.00 84.43           N
ATOM   2336  HE  ARG A 161     -10.810   3.373 -22.207  1.00 84.43           H
ATOM   2337  CZ  ARG A 161      -9.785   2.394 -23.636  1.00 84.43           C
ATOM   2338  NH1 ARG A 161      -9.501   2.299 -24.942  1.00 84.43           N
ATOM   2339 1HH1 ARG A 161      -9.919   2.934 -25.592  1.00 84.43           H
ATOM   2340 2HH1 ARG A 161      -8.872   1.593 -25.267  1.00 84.43           H
ATOM   2341  NH2 ARG A 161      -9.231   1.548 -22.756  1.00 84.43           N
ATOM   2342 1HH2 ARG A 161      -8.601   0.839 -23.073  1.00 84.43           H
ATOM   2343 2HH2 ARG A 161      -9.447   1.625 -21.783  1.00 84.43           H
ATOM   2344  HN  ARG A 161     -11.476   8.244 -24.077  1.00 84.43           H
ATOM   2345  N   LEU A 162      -9.109   9.055 -22.058  1.00 85.35           N
ATOM   2346  CA  LEU A 162      -7.969   9.719 -21.450  1.00 85.35           C
ATOM   2347  C   LEU A 162      -8.467  10.791 -20.478  1.00 85.35           C
ATOM   2348  O   LEU A 162      -7.916  10.953 -19.391  1.00 85.35           O
ATOM   2349  HA  LEU A 162      -7.418   8.969 -20.882  1.00 85.35           H
ATOM   2350  CB  LEU A 162      -7.024  10.256 -22.527  1.00 85.35           C
ATOM   2351 1HB  LEU A 162      -6.869   9.473 -23.269  1.00 85.35           H
ATOM   2352 2HB  LEU A 162      -7.518  11.084 -23.035  1.00 85.35           H
ATOM   2353  CG  LEU A 162      -5.656  10.737 -22.039  1.00 85.35           C
ATOM   2354  HG  LEU A 162      -5.803  11.321 -21.131  1.00 85.35           H
ATOM   2355  CD1 LEU A 162      -4.756   9.554 -21.676  1.00 85.35           C
ATOM   2356 1HD1 LEU A 162      -5.225   8.972 -20.882  1.00 85.35           H
ATOM   2357 2HD1 LEU A 162      -4.613   8.924 -22.553  1.00 85.35           H
ATOM   2358 3HD1 LEU A 162      -3.790   9.924 -21.332  1.00 85.35           H
ATOM   2359  CD2 LEU A 162      -5.001  11.660 -23.069  1.00 85.35           C
ATOM   2360 1HD2 LEU A 162      -4.868  11.122 -24.007  1.00 85.35           H
ATOM   2361 2HD2 LEU A 162      -5.638  12.529 -23.235  1.00 85.35           H
ATOM   2362 3HD2 LEU A 162      -4.030  11.988 -22.697  1.00 85.35           H
ATOM   2363  HN  LEU A 162      -9.212   9.208 -23.041  1.00 85.35           H
ATOM   2364  N   LEU A 163      -9.505  11.495 -20.906  1.00 88.05           N
ATOM   2365  CA  LEU A 163     -10.079  12.553 -20.091  1.00 88.05           C
ATOM   2366  C   LEU A 163     -10.612  11.954 -18.788  1.00 88.05           C
ATOM   2367  O   LEU A 163     -10.285  12.431 -17.702  1.00 88.05           O
ATOM   2368  HA  LEU A 163      -9.276  13.250 -19.848  1.00 88.05           H
ATOM   2369  CB  LEU A 163     -11.129  13.331 -20.886  1.00 88.05           C
ATOM   2370 1HB  LEU A 163     -10.765  13.458 -21.905  1.00 88.05           H
ATOM   2371 2HB  LEU A 163     -12.034  12.726 -20.944  1.00 88.05           H
ATOM   2372  CG  LEU A 163     -11.505  14.707 -20.333  1.00 88.05           C
ATOM   2373  HG  LEU A 163     -11.170  14.762 -19.297  1.00 88.05           H
ATOM   2374  CD1 LEU A 163     -10.789  15.821 -21.099  1.00 88.05           C
ATOM   2375 1HD1 LEU A 163      -9.711  15.689 -21.008  1.00 88.05           H
ATOM   2376 2HD1 LEU A 163     -11.072  15.778 -22.151  1.00 88.05           H
ATOM   2377 3HD1 LEU A 163     -11.074  16.788 -20.686  1.00 88.05           H
ATOM   2378  CD2 LEU A 163     -13.023  14.900 -20.327  1.00 88.05           C
ATOM   2379 1HD2 LEU A 163     -13.404  14.817 -21.345  1.00 88.05           H
ATOM   2380 2HD2 LEU A 163     -13.484  14.134 -19.702  1.00 88.05           H
ATOM   2381 3HD2 LEU A 163     -13.262  15.886 -19.929  1.00 88.05           H
ATOM   2382  HN  LEU A 163      -9.951  11.353 -21.790  1.00 88.05           H
ATOM   2383  N   TYR A 164     -11.424  10.919 -18.939  1.00 88.98           N
ATOM   2384  CA  TYR A 164     -12.007  10.251 -17.787  1.00 88.98           C
ATOM   2385  C   TYR A 164     -10.919   9.686 -16.872  1.00 88.98           C
ATOM   2386  O   TYR A 164     -11.078   9.667 -15.652  1.00 88.98           O
ATOM   2387  HA  TYR A 164     -12.593  10.985 -17.234  1.00 88.98           H
ATOM   2388  CB  TYR A 164     -12.838   9.094 -18.346  1.00 88.98           C
ATOM   2389 1HB  TYR A 164     -12.237   8.547 -19.073  1.00 88.98           H
ATOM   2390 2HB  TYR A 164     -13.069   8.401 -17.537  1.00 88.98           H
ATOM   2391  CG  TYR A 164     -14.144   9.531 -19.013  1.00 88.98           C
ATOM   2392  CD1 TYR A 164     -14.959  10.456 -18.393  1.00 88.98           C
ATOM   2393  HD1 TYR A 164     -14.672  10.876 -17.429  1.00 88.98           H
ATOM   2394  CD2 TYR A 164     -14.507   8.999 -20.233  1.00 88.98           C
ATOM   2395  HD2 TYR A 164     -13.864   8.268 -20.723  1.00 88.98           H
ATOM   2396  CE1 TYR A 164     -16.189  10.867 -19.020  1.00 88.98           C
ATOM   2397  HE1 TYR A 164     -16.842  11.597 -18.541  1.00 88.98           H
ATOM   2398  CE2 TYR A 164     -15.737   9.410 -20.861  1.00 88.98           C
ATOM   2399  HE2 TYR A 164     -16.035   8.998 -21.824  1.00 88.98           H
ATOM   2400  CZ  TYR A 164     -16.517  10.324 -20.223  1.00 88.98           C
ATOM   2401  OH  TYR A 164     -17.678  10.712 -20.815  1.00 88.98           O
ATOM   2402  HH  TYR A 164     -17.803  10.220 -21.677  1.00 88.98           H
ATOM   2403  HN  TYR A 164     -11.685  10.536 -19.825  1.00 88.98           H
ATOM   2404  N   SER A 165      -9.839   9.240 -17.495  1.00 89.79           N
ATOM   2405  CA  SER A 165      -8.729   8.668 -16.753  1.00 89.79           C
ATOM   2406  C   SER A 165      -8.158   9.704 -15.783  1.00 89.79           C
ATOM   2407  O   SER A 165      -7.727   9.360 -14.684  1.00 89.79           O
ATOM   2408  HA  SER A 165      -9.152   7.825 -16.206  1.00 89.79           H
ATOM   2409  CB  SER A 165      -7.635   8.165 -17.697  1.00 89.79           C
ATOM   2410 1HB  SER A 165      -7.002   7.450 -17.171  1.00 89.79           H
ATOM   2411 2HB  SER A 165      -8.092   7.633 -18.531  1.00 89.79           H
ATOM   2412  OG  SER A 165      -6.832   9.230 -18.198  1.00 89.79           O
ATOM   2413  HG  SER A 165      -7.344  10.088 -18.169  1.00 89.79           H
ATOM   2414  HN  SER A 165      -9.715   9.266 -18.487  1.00 89.79           H
ATOM   2415  N   LYS A 166      -8.173  10.953 -16.225  1.00 91.95           N
ATOM   2416  CA  LYS A 166      -7.664  12.042 -15.409  1.00 91.95           C
ATOM   2417  C   LYS A 166      -8.583  12.242 -14.202  1.00 91.95           C
ATOM   2418  O   LYS A 166      -8.112  12.355 -13.071  1.00 91.95           O
ATOM   2419  HA  LYS A 166      -6.679  11.747 -15.048  1.00 91.95           H
ATOM   2420  CB  LYS A 166      -7.477  13.303 -16.255  1.00 91.95           C
ATOM   2421 1HB  LYS A 166      -8.397  13.522 -16.798  1.00 91.95           H
ATOM   2422 2HB  LYS A 166      -7.281  14.156 -15.605  1.00 91.95           H
ATOM   2423  CG  LYS A 166      -6.323  13.133 -17.245  1.00 91.95           C
ATOM   2424 1HG  LYS A 166      -5.403  12.915 -16.703  1.00 91.95           H
ATOM   2425 2HG  LYS A 166      -6.520  12.281 -17.896  1.00 91.95           H
ATOM   2426  CD  LYS A 166      -6.136  14.395 -18.090  1.00 91.95           C
ATOM   2427 1HD  LYS A 166      -7.048  14.600 -18.651  1.00 91.95           H
ATOM   2428 2HD  LYS A 166      -5.963  15.251 -17.439  1.00 91.95           H
ATOM   2429  CE  LYS A 166      -4.960  14.237 -19.057  1.00 91.95           C
ATOM   2430 1HE  LYS A 166      -4.065  13.951 -18.506  1.00 91.95           H
ATOM   2431 2HE  LYS A 166      -5.169  13.436 -19.765  1.00 91.95           H
ATOM   2432  NZ  LYS A 166      -4.717  15.501 -19.788  1.00 91.95           N
ATOM   2433 1HZ  LYS A 166      -3.948  15.374 -20.436  1.00 91.95           H
ATOM   2434 2HZ  LYS A 166      -5.552  15.762 -20.300  1.00 91.95           H
ATOM   2435 3HZ  LYS A 166      -4.484  16.234 -19.127  1.00 91.95           H
ATOM   2436  HN  LYS A 166      -8.525  11.225 -17.121  1.00 91.95           H
ATOM   2437  N   MET A 167      -9.877  12.279 -14.483  1.00 93.97           N
ATOM   2438  CA  MET A 167     -10.864  12.495 -13.439  1.00 93.97           C
ATOM   2439  C   MET A 167     -10.814  11.375 -12.398  1.00 93.97           C
ATOM   2440  O   MET A 167     -10.844  11.638 -11.196  1.00 93.97           O
ATOM   2441  HA  MET A 167     -10.597  13.444 -12.975  1.00 93.97           H
ATOM   2442  CB  MET A 167     -12.261  12.553 -14.061  1.00 93.97           C
ATOM   2443 1HB  MET A 167     -12.444  11.646 -14.638  1.00 93.97           H
ATOM   2444 2HB  MET A 167     -13.013  12.585 -13.272  1.00 93.97           H
ATOM   2445  CG  MET A 167     -12.408  13.778 -14.964  1.00 93.97           C
ATOM   2446 1HG  MET A 167     -12.176  14.684 -14.404  1.00 93.97           H
ATOM   2447 2HG  MET A 167     -11.697  13.721 -15.788  1.00 93.97           H
ATOM   2448  SD  MET A 167     -14.073  13.869 -15.603  1.00 93.97           S
ATOM   2449  CE  MET A 167     -14.963  14.235 -14.100  1.00 93.97           C
ATOM   2450 1HE  MET A 167     -14.807  13.431 -13.381  1.00 93.97           H
ATOM   2451 2HE  MET A 167     -14.598  15.172 -13.681  1.00 93.97           H
ATOM   2452 3HE  MET A 167     -16.026  14.325 -14.320  1.00 93.97           H
ATOM   2453  HN  MET A 167     -10.253  12.165 -15.403  1.00 93.97           H
ATOM   2454  N   VAL A 168     -10.739  10.150 -12.896  1.00 93.66           N
ATOM   2455  CA  VAL A 168     -10.724   8.987 -12.025  1.00 93.66           C
ATOM   2456  C   VAL A 168      -9.517   9.072 -11.089  1.00 93.66           C
ATOM   2457  O   VAL A 168      -9.630   8.791  -9.897  1.00 93.66           O
ATOM   2458  HA  VAL A 168     -11.634   9.012 -11.426  1.00 93.66           H
ATOM   2459  CB  VAL A 168     -10.742   7.706 -12.862  1.00 93.66           C
ATOM   2460  HB  VAL A 168      -9.956   7.784 -13.612  1.00 93.66           H
ATOM   2461  CG1 VAL A 168     -10.444   6.481 -11.995  1.00 93.66           C
ATOM   2462 1HG1 VAL A 168      -9.458   6.588 -11.541  1.00 93.66           H
ATOM   2463 2HG1 VAL A 168     -11.197   6.398 -11.212  1.00 93.66           H
ATOM   2464 3HG1 VAL A 168     -10.463   5.584 -12.614  1.00 93.66           H
ATOM   2465  CG2 VAL A 168     -12.076   7.548 -13.593  1.00 93.66           C
ATOM   2466 1HG2 VAL A 168     -12.887   7.502 -12.866  1.00 93.66           H
ATOM   2467 2HG2 VAL A 168     -12.231   8.400 -14.256  1.00 93.66           H
ATOM   2468 3HG2 VAL A 168     -12.062   6.630 -14.180  1.00 93.66           H
ATOM   2469  HN  VAL A 168     -10.690   9.946 -13.874  1.00 93.66           H
ATOM   2470  N   CYS A 169      -8.388   9.462 -11.664  1.00 93.38           N
ATOM   2471  CA  CYS A 169      -7.156   9.566 -10.901  1.00 93.38           C
ATOM   2472  C   CYS A 169      -7.380  10.564  -9.763  1.00 93.38           C
ATOM   2473  O   CYS A 169      -7.036  10.288  -8.615  1.00 93.38           O
ATOM   2474  HA  CYS A 169      -6.946   8.572 -10.508  1.00 93.38           H
ATOM   2475  CB  CYS A 169      -5.975   9.966 -11.787  1.00 93.38           C
ATOM   2476 1HB  CYS A 169      -6.228  10.853 -12.367  1.00 93.38           H
ATOM   2477 2HB  CYS A 169      -5.117  10.226 -11.167  1.00 93.38           H
ATOM   2478  SG  CYS A 169      -5.539   8.588 -12.909  1.00 93.38           S
ATOM   2479  HG  CYS A 169      -6.400   8.914 -13.869  1.00 93.38           H
ATOM   2480  HN  CYS A 169      -8.308   9.702 -12.632  1.00 93.38           H
ATOM   2481  N   PHE A 170      -7.955  11.703 -10.121  1.00 95.37           N
ATOM   2482  CA  PHE A 170      -8.195  12.758  -9.151  1.00 95.37           C
ATOM   2483  C   PHE A 170      -9.101  12.267  -8.020  1.00 95.37           C
ATOM   2484  O   PHE A 170      -8.817  12.501  -6.847  1.00 95.37           O
ATOM   2485  HA  PHE A 170      -7.227  13.045  -8.740  1.00 95.37           H
ATOM   2486  CB  PHE A 170      -8.896  13.897  -9.893  1.00 95.37           C
ATOM   2487 1HB  PHE A 170      -8.276  14.204 -10.736  1.00 95.37           H
ATOM   2488 2HB  PHE A 170      -9.834  13.525 -10.306  1.00 95.37           H
ATOM   2489  CG  PHE A 170      -9.189  15.120  -9.022  1.00 95.37           C
ATOM   2490  CD1 PHE A 170     -10.433  15.304  -8.504  1.00 95.37           C
ATOM   2491  HD1 PHE A 170     -11.221  14.580  -8.710  1.00 95.37           H
ATOM   2492  CD2 PHE A 170      -8.205  16.023  -8.765  1.00 95.37           C
ATOM   2493  HD2 PHE A 170      -7.208  15.876  -9.180  1.00 95.37           H
ATOM   2494  CE1 PHE A 170     -10.704  16.440  -7.696  1.00 95.37           C
ATOM   2495  HE1 PHE A 170     -11.701  16.587  -7.281  1.00 95.37           H
ATOM   2496  CE2 PHE A 170      -8.476  17.158  -7.956  1.00 95.37           C
ATOM   2497  HE2 PHE A 170      -7.688  17.882  -7.751  1.00 95.37           H
ATOM   2498  CZ  PHE A 170      -9.720  17.343  -7.439  1.00 95.37           C
ATOM   2499  HZ  PHE A 170      -9.929  18.214  -6.818  1.00 95.37           H
ATOM   2500  HN  PHE A 170      -8.254  11.909 -11.052  1.00 95.37           H
ATOM   2501  N   THR A 171     -10.174  11.597  -8.414  1.00 95.98           N
ATOM   2502  CA  THR A 171     -11.133  11.087  -7.449  1.00 95.98           C
ATOM   2503  C   THR A 171     -10.451  10.121  -6.478  1.00 95.98           C
ATOM   2504  O   THR A 171     -10.742  10.128  -5.283  1.00 95.98           O
ATOM   2505  HA  THR A 171     -11.505  11.924  -6.858  1.00 95.98           H
ATOM   2506  CB  THR A 171     -12.291  10.453  -8.223  1.00 95.98           C
ATOM   2507  HB  THR A 171     -11.961   9.562  -8.757  1.00 95.98           H
ATOM   2508  OG1 THR A 171     -12.784  11.512  -9.038  1.00 95.98           O
ATOM   2509  HG1 THR A 171     -13.229  11.139  -9.852  1.00 95.98           H
ATOM   2510  CG2 THR A 171     -13.474  10.097  -7.320  1.00 95.98           C
ATOM   2511 1HG2 THR A 171     -13.847  11.000  -6.837  1.00 95.98           H
ATOM   2512 2HG2 THR A 171     -13.149   9.386  -6.560  1.00 95.98           H
ATOM   2513 3HG2 THR A 171     -14.267   9.651  -7.919  1.00 95.98           H
ATOM   2514  HN  THR A 171     -10.392  11.401  -9.370  1.00 95.98           H
ATOM   2515  N   ILE A 172      -9.556   9.313  -7.027  1.00 94.80           N
ATOM   2516  CA  ILE A 172      -8.862   8.314  -6.233  1.00 94.80           C
ATOM   2517  C   ILE A 172      -8.020   9.013  -5.164  1.00 94.80           C
ATOM   2518  O   ILE A 172      -8.024   8.607  -4.003  1.00 94.80           O
ATOM   2519  HA  ILE A 172      -9.620   7.709  -5.735  1.00 94.80           H
ATOM   2520  CB  ILE A 172      -8.056   7.377  -7.136  1.00 94.80           C
ATOM   2521  HB  ILE A 172      -7.541   7.982  -7.882  1.00 94.80           H
ATOM   2522  CG1 ILE A 172      -8.977   6.416  -7.890  1.00 94.80           C
ATOM   2523 1HG1 ILE A 172      -9.436   5.720  -7.188  1.00 94.80           H
ATOM   2524 2HG1 ILE A 172      -9.786   6.976  -8.360  1.00 94.80           H
ATOM   2525  CG2 ILE A 172      -6.984   6.635  -6.336  1.00 94.80           C
ATOM   2526 1HG2 ILE A 172      -6.303   7.356  -5.884  1.00 94.80           H
ATOM   2527 2HG2 ILE A 172      -7.458   6.043  -5.553  1.00 94.80           H
ATOM   2528 3HG2 ILE A 172      -6.426   5.976  -7.002  1.00 94.80           H
ATOM   2529  CD1 ILE A 172      -8.203   5.638  -8.955  1.00 94.80           C
ATOM   2530 1HD1 ILE A 172      -7.765   6.335  -9.669  1.00 94.80           H
ATOM   2531 2HD1 ILE A 172      -7.410   5.061  -8.479  1.00 94.80           H
ATOM   2532 3HD1 ILE A 172      -8.881   4.962  -9.476  1.00 94.80           H
ATOM   2533  HN  ILE A 172      -9.303   9.334  -7.995  1.00 94.80           H
ATOM   2534  N   TRP A 173      -7.318  10.051  -5.594  1.00 95.46           N
ATOM   2535  CA  TRP A 173      -6.417  10.765  -4.706  1.00 95.46           C
ATOM   2536  C   TRP A 173      -7.246  11.346  -3.558  1.00 95.46           C
ATOM   2537  O   TRP A 173      -6.872  11.222  -2.393  1.00 95.46           O
ATOM   2538  HA  TRP A 173      -5.694  10.048  -4.318  1.00 95.46           H
ATOM   2539  CB  TRP A 173      -5.625  11.829  -5.468  1.00 95.46           C
ATOM   2540 1HB  TRP A 173      -6.279  12.298  -6.203  1.00 95.46           H
ATOM   2541 2HB  TRP A 173      -5.318  12.609  -4.770  1.00 95.46           H
ATOM   2542  CG  TRP A 173      -4.385  11.288  -6.183  1.00 95.46           C
ATOM   2543  CD1 TRP A 173      -4.172  11.184  -7.502  1.00 95.46           C
ATOM   2544  HD1 TRP A 173      -4.890  11.485  -8.264  1.00 95.46           H
ATOM   2545  CD2 TRP A 173      -3.187  10.779  -5.559  1.00 95.46           C
ATOM   2546  NE1 TRP A 173      -2.931  10.646  -7.773  1.00 95.46           N
ATOM   2547  HE1 TRP A 173      -2.547  10.472  -8.680  1.00 95.46           H
ATOM   2548  CE2 TRP A 173      -2.312  10.392  -6.555  1.00 95.46           C
ATOM   2549  CE3 TRP A 173      -2.853  10.649  -4.200  1.00 95.46           C
ATOM   2550  HE3 TRP A 173      -3.526  10.947  -3.396  1.00 95.46           H
ATOM   2551  CZ2 TRP A 173      -1.048   9.850  -6.296  1.00 95.46           C
ATOM   2552  HZ2 TRP A 173      -0.375   9.552  -7.100  1.00 95.46           H
ATOM   2553  CZ3 TRP A 173      -1.586  10.105  -3.958  1.00 95.46           C
ATOM   2554  HZ3 TRP A 173      -1.277   9.982  -2.920  1.00 95.46           H
ATOM   2555  CH2 TRP A 173      -0.694   9.711  -4.948  1.00 95.46           C
ATOM   2556  HH2 TRP A 173       0.277   9.296  -4.677  1.00 95.46           H
ATOM   2557  HN  TRP A 173      -7.358  10.405  -6.529  1.00 95.46           H
ATOM   2558  N   VAL A 174      -8.357  11.966  -3.928  1.00 96.28           N
ATOM   2559  CA  VAL A 174      -9.204  12.630  -2.951  1.00 96.28           C
ATOM   2560  C   VAL A 174      -9.717  11.600  -1.944  1.00 96.28           C
ATOM   2561  O   VAL A 174      -9.705  11.845  -0.738  1.00 96.28           O
ATOM   2562  HA  VAL A 174      -8.589  13.360  -2.424  1.00 96.28           H
ATOM   2563  CB  VAL A 174     -10.329  13.385  -3.661  1.00 96.28           C
ATOM   2564  HB  VAL A 174     -10.834  12.685  -4.327  1.00 96.28           H
ATOM   2565  CG1 VAL A 174     -11.360  13.903  -2.657  1.00 96.28           C
ATOM   2566 1HG1 VAL A 174     -11.792  13.064  -2.112  1.00 96.28           H
ATOM   2567 2HG1 VAL A 174     -10.875  14.581  -1.955  1.00 96.28           H
ATOM   2568 3HG1 VAL A 174     -12.149  14.436  -3.188  1.00 96.28           H
ATOM   2569  CG2 VAL A 174      -9.772  14.526  -4.514  1.00 96.28           C
ATOM   2570 1HG2 VAL A 174      -9.231  15.225  -3.876  1.00 96.28           H
ATOM   2571 2HG2 VAL A 174      -9.094  14.121  -5.265  1.00 96.28           H
ATOM   2572 3HG2 VAL A 174     -10.593  15.046  -5.008  1.00 96.28           H
ATOM   2573  HN  VAL A 174      -8.680  12.020  -4.873  1.00 96.28           H
ATOM   2574  N   LEU A 175     -10.157  10.468  -2.475  1.00 94.15           N
ATOM   2575  CA  LEU A 175     -10.787   9.450  -1.652  1.00 94.15           C
ATOM   2576  C   LEU A 175      -9.749   8.859  -0.696  1.00 94.15           C
ATOM   2577  O   LEU A 175     -10.034   8.643   0.481  1.00 94.15           O
ATOM   2578  HA  LEU A 175     -11.561   9.941  -1.060  1.00 94.15           H
ATOM   2579  CB  LEU A 175     -11.481   8.406  -2.528  1.00 94.15           C
ATOM   2580 1HB  LEU A 175     -12.146   8.925  -3.219  1.00 94.15           H
ATOM   2581 2HB  LEU A 175     -10.724   7.905  -3.131  1.00 94.15           H
ATOM   2582  CG  LEU A 175     -12.292   7.340  -1.788  1.00 94.15           C
ATOM   2583  HG  LEU A 175     -12.512   7.713  -0.788  1.00 94.15           H
ATOM   2584  CD1 LEU A 175     -13.631   7.089  -2.483  1.00 94.15           C
ATOM   2585 1HD1 LEU A 175     -14.208   8.013  -2.505  1.00 94.15           H
ATOM   2586 2HD1 LEU A 175     -13.453   6.747  -3.502  1.00 94.15           H
ATOM   2587 3HD1 LEU A 175     -14.187   6.327  -1.936  1.00 94.15           H
ATOM   2588  CD2 LEU A 175     -11.481   6.053  -1.622  1.00 94.15           C
ATOM   2589 1HD2 LEU A 175     -11.209   5.666  -2.604  1.00 94.15           H
ATOM   2590 2HD2 LEU A 175     -10.577   6.264  -1.051  1.00 94.15           H
ATOM   2591 3HD2 LEU A 175     -12.081   5.312  -1.092  1.00 94.15           H
ATOM   2592  HN  LEU A 175     -10.089  10.243  -3.447  1.00 94.15           H
ATOM   2593  N   ALA A 176      -8.565   8.613  -1.238  1.00 93.94           N
ATOM   2594  CA  ALA A 176      -7.494   8.018  -0.458  1.00 93.94           C
ATOM   2595  C   ALA A 176      -7.118   8.961   0.687  1.00 93.94           C
ATOM   2596  O   ALA A 176      -6.831   8.514   1.796  1.00 93.94           O
ATOM   2597  HA  ALA A 176      -7.867   7.083  -0.039  1.00 93.94           H
ATOM   2598  CB  ALA A 176      -6.307   7.709  -1.372  1.00 93.94           C
ATOM   2599 1HB  ALA A 176      -6.619   7.012  -2.150  1.00 93.94           H
ATOM   2600 2HB  ALA A 176      -5.952   8.632  -1.832  1.00 93.94           H
ATOM   2601 3HB  ALA A 176      -5.503   7.263  -0.786  1.00 93.94           H
ATOM   2602  HN  ALA A 176      -8.334   8.813  -2.190  1.00 93.94           H
ATOM   2603  N   ALA A 177      -7.132  10.250   0.378  1.00 94.33           N
ATOM   2604  CA  ALA A 177      -6.756  11.257   1.355  1.00 94.33           C
ATOM   2605  C   ALA A 177      -7.745  11.225   2.522  1.00 94.33           C
ATOM   2606  O   ALA A 177      -7.341  11.256   3.683  1.00 94.33           O
ATOM   2607  HA  ALA A 177      -5.762  11.006   1.725  1.00 94.33           H
ATOM   2608  CB  ALA A 177      -6.698  12.628   0.678  1.00 94.33           C
ATOM   2609 1HB  ALA A 177      -5.960  12.607  -0.124  1.00 94.33           H
ATOM   2610 2HB  ALA A 177      -7.677  12.871   0.264  1.00 94.33           H
ATOM   2611 3HB  ALA A 177      -6.416  13.384   1.411  1.00 94.33           H
ATOM   2612  HN  ALA A 177      -7.393  10.607  -0.519  1.00 94.33           H
ATOM   2613  N   ALA A 178      -9.021  11.162   2.172  1.00 94.72           N
ATOM   2614  CA  ALA A 178     -10.074  11.208   3.172  1.00 94.72           C
ATOM   2615  C   ALA A 178      -9.958   9.986   4.085  1.00 94.72           C
ATOM   2616  O   ALA A 178     -10.213  10.077   5.285  1.00 94.72           O
ATOM   2617  HA  ALA A 178      -9.928  12.110   3.766  1.00 94.72           H
ATOM   2618  CB  ALA A 178     -11.435  11.290   2.478  1.00 94.72           C
ATOM   2619 1HB  ALA A 178     -11.477  12.190   1.865  1.00 94.72           H
ATOM   2620 2HB  ALA A 178     -11.573  10.413   1.845  1.00 94.72           H
ATOM   2621 3HB  ALA A 178     -12.225  11.324   3.229  1.00 94.72           H
ATOM   2622  HN  ALA A 178      -9.339  11.082   1.227  1.00 94.72           H
ATOM   2623  N   LEU A 179      -9.573   8.871   3.482  1.00 92.55           N
ATOM   2624  CA  LEU A 179      -9.513   7.612   4.204  1.00 92.55           C
ATOM   2625  C   LEU A 179      -8.329   7.640   5.173  1.00 92.55           C
ATOM   2626  O   LEU A 179      -8.194   6.757   6.019  1.00 92.55           O
ATOM   2627  HA  LEU A 179     -10.432   7.524   4.785  1.00 92.55           H
ATOM   2628  CB  LEU A 179      -9.480   6.435   3.228  1.00 92.55           C
ATOM   2629 1HB  LEU A 179      -8.686   6.612   2.503  1.00 92.55           H
ATOM   2630 2HB  LEU A 179      -9.212   5.535   3.782  1.00 92.55           H
ATOM   2631  CG  LEU A 179     -10.778   6.161   2.464  1.00 92.55           C
ATOM   2632  HG  LEU A 179     -11.024   7.048   1.881  1.00 92.55           H
ATOM   2633  CD1 LEU A 179     -10.599   5.006   1.476  1.00 92.55           C
ATOM   2634 1HD1 LEU A 179      -9.817   5.259   0.759  1.00 92.55           H
ATOM   2635 2HD1 LEU A 179     -10.316   4.104   2.019  1.00 92.55           H
ATOM   2636 3HD1 LEU A 179     -11.535   4.832   0.947  1.00 92.55           H
ATOM   2637  CD2 LEU A 179     -11.940   5.916   3.428  1.00 92.55           C
ATOM   2638 1HD2 LEU A 179     -11.716   5.054   4.056  1.00 92.55           H
ATOM   2639 2HD2 LEU A 179     -12.083   6.795   4.055  1.00 92.55           H
ATOM   2640 3HD2 LEU A 179     -12.850   5.724   2.858  1.00 92.55           H
ATOM   2641  HN  LEU A 179      -9.306   8.819   2.520  1.00 92.55           H
ATOM   2642  N   CYS A 180      -7.502   8.664   5.017  1.00 93.10           N
ATOM   2643  CA  CYS A 180      -6.288   8.771   5.807  1.00 93.10           C
ATOM   2644  C   CYS A 180      -6.537   9.771   6.938  1.00 93.10           C
ATOM   2645  O   CYS A 180      -5.626  10.093   7.699  1.00 93.10           O
ATOM   2646  HA  CYS A 180      -6.085   7.778   6.207  1.00 93.10           H
ATOM   2647  CB  CYS A 180      -5.087   9.171   4.947  1.00 93.10           C
ATOM   2648 1HB  CYS A 180      -5.282  10.124   4.456  1.00 93.10           H
ATOM   2649 2HB  CYS A 180      -4.208   9.310   5.576  1.00 93.10           H
ATOM   2650  SG  CYS A 180      -4.759   7.879   3.693  1.00 93.10           S
ATOM   2651  HG  CYS A 180      -5.870   8.081   2.990  1.00 93.10           H
ATOM   2652  HN  CYS A 180      -7.651   9.408   4.367  1.00 93.10           H
ATOM   2653  N   ILE A 181      -7.776  10.235   7.012  1.00 94.33           N
ATOM   2654  CA  ILE A 181      -8.148  11.219   8.015  1.00 94.33           C
ATOM   2655  C   ILE A 181      -7.830  10.668   9.406  1.00 94.33           C
ATOM   2656  O   ILE A 181      -7.215  11.352  10.223  1.00 94.33           O
ATOM   2657  HA  ILE A 181      -7.536  12.105   7.846  1.00 94.33           H
ATOM   2658  CB  ILE A 181      -9.609  11.637   7.838  1.00 94.33           C
ATOM   2659  HB  ILE A 181     -10.200  10.742   7.648  1.00 94.33           H
ATOM   2660  CG1 ILE A 181      -9.774  12.554   6.624  1.00 94.33           C
ATOM   2661 1HG1 ILE A 181      -9.260  13.498   6.805  1.00 94.33           H
ATOM   2662 2HG1 ILE A 181      -9.306  12.097   5.753  1.00 94.33           H
ATOM   2663  CG2 ILE A 181     -10.155  12.276   9.117  1.00 94.33           C
ATOM   2664 1HG2 ILE A 181     -10.093  11.559   9.936  1.00 94.33           H
ATOM   2665 2HG2 ILE A 181      -9.565  13.159   9.362  1.00 94.33           H
ATOM   2666 3HG2 ILE A 181     -11.195  12.564   8.964  1.00 94.33           H
ATOM   2667  CD1 ILE A 181     -11.253  12.819   6.335  1.00 94.33           C
ATOM   2668 1HD1 ILE A 181     -11.759  11.875   6.131  1.00 94.33           H
ATOM   2669 2HD1 ILE A 181     -11.712  13.298   7.200  1.00 94.33           H
ATOM   2670 3HD1 ILE A 181     -11.342  13.473   5.468  1.00 94.33           H
ATOM   2671  HN  ILE A 181      -8.517   9.951   6.404  1.00 94.33           H
ATOM   2672  N   PRO A 182      -8.240   9.427   9.700  1.00 92.39           N
ATOM   2673  CA  PRO A 182      -8.056   8.869  11.042  1.00 92.39           C
ATOM   2674  C   PRO A 182      -6.614   8.967  11.515  1.00 92.39           C
ATOM   2675  O   PRO A 182      -6.355   9.367  12.648  1.00 92.39           O
ATOM   2676  HA  PRO A 182      -8.633   9.442  11.768  1.00 92.39           H
ATOM   2677  CB  PRO A 182      -8.507   7.415  10.896  1.00 92.39           C
ATOM   2678 1HB  PRO A 182      -7.673   6.758  10.651  1.00 92.39           H
ATOM   2679 2HB  PRO A 182      -8.950   7.037  11.818  1.00 92.39           H
ATOM   2680  CG  PRO A 182      -9.527   7.474   9.765  1.00 92.39           C
ATOM   2681 1HG  PRO A 182      -9.680   6.497   9.306  1.00 92.39           H
ATOM   2682 2HG  PRO A 182     -10.505   7.803  10.118  1.00 92.39           H
ATOM   2683  CD  PRO A 182      -8.905   8.468   8.798  1.00 92.39           C
ATOM   2684 1HD  PRO A 182      -8.192   7.989   8.128  1.00 92.39           H
ATOM   2685 2HD  PRO A 182      -9.657   8.947   8.171  1.00 92.39           H
ATOM   2686  N   GLU A 183      -5.707   8.595  10.624  1.00 92.69           N
ATOM   2687  CA  GLU A 183      -4.292   8.590  10.955  1.00 92.69           C
ATOM   2688  C   GLU A 183      -3.826  10.001  11.320  1.00 92.69           C
ATOM   2689  O   GLU A 183      -3.040  10.178  12.249  1.00 92.69           O
ATOM   2690  HA  GLU A 183      -4.199   7.934  11.821  1.00 92.69           H
ATOM   2691  CB  GLU A 183      -3.462   8.019   9.803  1.00 92.69           C
ATOM   2692 1HB  GLU A 183      -3.860   8.374   8.853  1.00 92.69           H
ATOM   2693 2HB  GLU A 183      -2.410   8.268   9.950  1.00 92.69           H
ATOM   2694  CG  GLU A 183      -3.543   6.492   9.773  1.00 92.69           C
ATOM   2695 1HG  GLU A 183      -2.754   6.095   9.134  1.00 92.69           H
ATOM   2696 2HG  GLU A 183      -3.372   6.095  10.774  1.00 92.69           H
ATOM   2697  CD  GLU A 183      -4.907   6.025   9.260  1.00 92.69           C
ATOM   2698  OE1 GLU A 183      -5.172   4.809   9.377  1.00 92.69           O
ATOM   2699  OE2 GLU A 183      -5.653   6.895   8.761  1.00 92.69           O
ATOM   2700  HN  GLU A 183      -5.924   8.302   9.693  1.00 92.69           H
ATOM   2701  N   ILE A 184      -4.332  10.969  10.569  1.00 94.72           N
ATOM   2702  CA  ILE A 184      -3.885  12.343  10.719  1.00 94.72           C
ATOM   2703  C   ILE A 184      -4.287  12.857  12.103  1.00 94.72           C
ATOM   2704  O   ILE A 184      -3.553  13.627  12.721  1.00 94.72           O
ATOM   2705  HA  ILE A 184      -2.797  12.342  10.654  1.00 94.72           H
ATOM   2706  CB  ILE A 184      -4.407  13.205   9.568  1.00 94.72           C
ATOM   2707  HB  ILE A 184      -5.489  13.088   9.517  1.00 94.72           H
ATOM   2708  CG1 ILE A 184      -3.838  12.733   8.228  1.00 94.72           C
ATOM   2709 1HG1 ILE A 184      -2.762  12.908   8.204  1.00 94.72           H
ATOM   2710 2HG1 ILE A 184      -3.988  11.659   8.123  1.00 94.72           H
ATOM   2711  CG2 ILE A 184      -4.124  14.687   9.820  1.00 94.72           C
ATOM   2712 1HG2 ILE A 184      -4.616  14.999  10.741  1.00 94.72           H
ATOM   2713 2HG2 ILE A 184      -3.048  14.841   9.913  1.00 94.72           H
ATOM   2714 3HG2 ILE A 184      -4.505  15.277   8.987  1.00 94.72           H
ATOM   2715  CD1 ILE A 184      -4.505  13.463   7.061  1.00 94.72           C
ATOM   2716 1HD1 ILE A 184      -5.577  13.266   7.074  1.00 94.72           H
ATOM   2717 2HD1 ILE A 184      -4.332  14.535   7.156  1.00 94.72           H
ATOM   2718 3HD1 ILE A 184      -4.082  13.109   6.121  1.00 94.72           H
ATOM   2719  HN  ILE A 184      -5.032  10.826   9.870  1.00 94.72           H
ATOM   2720  N   LEU A 185      -5.452  12.411  12.549  1.00 93.82           N
ATOM   2721  CA  LEU A 185      -6.061  12.972  13.743  1.00 93.82           C
ATOM   2722  C   LEU A 185      -5.335  12.440  14.980  1.00 93.82           C
ATOM   2723  O   LEU A 185      -4.923  13.213  15.843  1.00 93.82           O
ATOM   2724  HA  LEU A 185      -5.925  14.053  13.702  1.00 93.82           H
ATOM   2725  CB  LEU A 185      -7.568  12.705  13.752  1.00 93.82           C
ATOM   2726 1HB  LEU A 185      -7.730  11.646  13.554  1.00 93.82           H
ATOM   2727 2HB  LEU A 185      -7.945  12.903  14.755  1.00 93.82           H
ATOM   2728  CG  LEU A 185      -8.399  13.516  12.756  1.00 93.82           C
ATOM   2729  HG  LEU A 185      -8.043  13.290  11.751  1.00 93.82           H
ATOM   2730  CD1 LEU A 185      -9.873  13.112  12.815  1.00 93.82           C
ATOM   2731 1HD1 LEU A 185      -9.970  12.054  12.571  1.00 93.82           H
ATOM   2732 2HD1 LEU A 185     -10.259  13.291  13.818  1.00 93.82           H
ATOM   2733 3HD1 LEU A 185     -10.441  13.704  12.096  1.00 93.82           H
ATOM   2734  CD2 LEU A 185      -8.206  15.018  12.975  1.00 93.82           C
ATOM   2735 1HD2 LEU A 185      -8.519  15.280  13.986  1.00 93.82           H
ATOM   2736 2HD2 LEU A 185      -7.155  15.273  12.843  1.00 93.82           H
ATOM   2737 3HD2 LEU A 185      -8.808  15.571  12.254  1.00 93.82           H
ATOM   2738  HN  LEU A 185      -5.977  11.681  12.111  1.00 93.82           H
ATOM   2739  N   TYR A 186      -5.199  11.122  15.026  1.00 92.81           N
ATOM   2740  CA  TYR A 186      -4.867  10.447  16.269  1.00 92.81           C
ATOM   2741  C   TYR A 186      -3.362  10.189  16.367  1.00 92.81           C
ATOM   2742  O   TYR A 186      -2.870   9.756  17.408  1.00 92.81           O
ATOM   2743  HA  TYR A 186      -5.173  11.091  17.093  1.00 92.81           H
ATOM   2744  CB  TYR A 186      -5.601   9.105  16.228  1.00 92.81           C
ATOM   2745 1HB  TYR A 186      -5.265   8.545  15.356  1.00 92.81           H
ATOM   2746 2HB  TYR A 186      -5.322   8.524  17.107  1.00 92.81           H
ATOM   2747  CG  TYR A 186      -7.125   9.230  16.180  1.00 92.81           C
ATOM   2748  CD1 TYR A 186      -7.784  10.003  17.114  1.00 92.81           C
ATOM   2749  HD1 TYR A 186      -7.218  10.524  17.887  1.00 92.81           H
ATOM   2750  CD2 TYR A 186      -7.840   8.571  15.201  1.00 92.81           C
ATOM   2751  HD2 TYR A 186      -7.320   7.960  14.463  1.00 92.81           H
ATOM   2752  CE1 TYR A 186      -9.218  10.121  17.068  1.00 92.81           C
ATOM   2753  HE1 TYR A 186      -9.751  10.728  17.800  1.00 92.81           H
ATOM   2754  CE2 TYR A 186      -9.275   8.688  15.155  1.00 92.81           C
ATOM   2755  HE2 TYR A 186      -9.852   8.173  14.388  1.00 92.81           H
ATOM   2756  CZ  TYR A 186      -9.893   9.458  16.091  1.00 92.81           C
ATOM   2757  OH  TYR A 186     -11.248   9.569  16.048  1.00 92.81           O
ATOM   2758  HH  TYR A 186     -11.560  10.213  16.746  1.00 92.81           H
ATOM   2759  HN  TYR A 186      -5.312  10.521  14.235  1.00 92.81           H
ATOM   2760  N   SER A 187      -2.673  10.466  15.270  1.00 93.44           N
ATOM   2761  CA  SER A 187      -1.225  10.355  15.248  1.00 93.44           C
ATOM   2762  C   SER A 187      -0.603  11.431  16.140  1.00 93.44           C
ATOM   2763  O   SER A 187      -0.815  12.623  15.921  1.00 93.44           O
ATOM   2764  HA  SER A 187      -1.006   9.361  15.638  1.00 93.44           H
ATOM   2765  CB  SER A 187      -0.685  10.472  13.821  1.00 93.44           C
ATOM   2766 1HB  SER A 187      -1.039  11.402  13.375  1.00 93.44           H
ATOM   2767 2HB  SER A 187       0.403  10.526  13.848  1.00 93.44           H
ATOM   2768  OG  SER A 187      -1.086   9.373  13.007  1.00 93.44           O
ATOM   2769  HG  SER A 187      -1.591   9.705  12.210  1.00 93.44           H
ATOM   2770  HN  SER A 187      -3.088  10.762  14.409  1.00 93.44           H
ATOM   2771  N   GLN A 188       0.151  10.972  17.128  1.00 92.31           N
ATOM   2772  CA  GLN A 188       0.894  11.879  17.987  1.00 92.31           C
ATOM   2773  C   GLN A 188       2.162  11.200  18.507  1.00 92.31           C
ATOM   2774  O   GLN A 188       2.359  10.003  18.299  1.00 92.31           O
ATOM   2775  HA  GLN A 188       1.160  12.725  17.353  1.00 92.31           H
ATOM   2776  CB  GLN A 188       0.023  12.375  19.143  1.00 92.31           C
ATOM   2777 1HB  GLN A 188       0.567  13.125  19.717  1.00 92.31           H
ATOM   2778 2HB  GLN A 188      -0.870  12.860  18.750  1.00 92.31           H
ATOM   2779  CG  GLN A 188      -0.381  11.218  20.060  1.00 92.31           C
ATOM   2780 1HG  GLN A 188      -0.954  10.484  19.494  1.00 92.31           H
ATOM   2781 2HG  GLN A 188       0.512  10.712  20.427  1.00 92.31           H
ATOM   2782  CD  GLN A 188      -1.211  11.721  21.243  1.00 92.31           C
ATOM   2783  OE1 GLN A 188      -1.825  12.774  21.200  1.00 92.31           O
ATOM   2784  NE2 GLN A 188      -1.197  10.910  22.297  1.00 92.31           N
ATOM   2785 1HE2 GLN A 188      -0.673  10.059  22.266  1.00 92.31           H
ATOM   2786 2HE2 GLN A 188      -1.711  11.152  23.120  1.00 92.31           H
ATOM   2787  HN  GLN A 188       0.259  10.002  17.345  1.00 92.31           H
ATOM   2788  N   ILE A 189       2.989  11.992  19.173  1.00 92.29           N
ATOM   2789  CA  ILE A 189       4.200  11.468  19.780  1.00 92.29           C
ATOM   2790  C   ILE A 189       3.920  11.110  21.241  1.00 92.29           C
ATOM   2791  O   ILE A 189       3.408  11.933  21.999  1.00 92.29           O
ATOM   2792  HA  ILE A 189       4.466  10.556  19.246  1.00 92.29           H
ATOM   2793  CB  ILE A 189       5.359  12.451  19.600  1.00 92.29           C
ATOM   2794  HB  ILE A 189       5.078  13.398  20.061  1.00 92.29           H
ATOM   2795  CG1 ILE A 189       5.615  12.730  18.117  1.00 92.29           C
ATOM   2796 1HG1 ILE A 189       5.994  11.829  17.635  1.00 92.29           H
ATOM   2797 2HG1 ILE A 189       4.677  12.985  17.624  1.00 92.29           H
ATOM   2798  CG2 ILE A 189       6.616  11.955  20.315  1.00 92.29           C
ATOM   2799 1HG2 ILE A 189       6.410  11.849  21.381  1.00 92.29           H
ATOM   2800 2HG2 ILE A 189       6.910  10.989  19.905  1.00 92.29           H
ATOM   2801 3HG2 ILE A 189       7.424  12.672  20.171  1.00 92.29           H
ATOM   2802  CD1 ILE A 189       6.618  13.871  17.939  1.00 92.29           C
ATOM   2803 1HD1 ILE A 189       6.225  14.776  18.402  1.00 92.29           H
ATOM   2804 2HD1 ILE A 189       7.562  13.602  18.413  1.00 92.29           H
ATOM   2805 3HD1 ILE A 189       6.782  14.049  16.876  1.00 92.29           H
ATOM   2806  HN  ILE A 189       2.842  12.973  19.301  1.00 92.29           H
ATOM   2807  N   LYS A 190       4.268   9.881  21.593  1.00 87.77           N
ATOM   2808  CA  LYS A 190       4.165   9.441  22.974  1.00 87.77           C
ATOM   2809  C   LYS A 190       5.569   9.199  23.533  1.00 87.77           C
ATOM   2810  O   LYS A 190       6.390   8.540  22.896  1.00 87.77           O
ATOM   2811  HA  LYS A 190       3.703  10.249  23.541  1.00 87.77           H
ATOM   2812  CB  LYS A 190       3.243   8.225  23.082  1.00 87.77           C
ATOM   2813 1HB  LYS A 190       2.297   8.436  22.584  1.00 87.77           H
ATOM   2814 2HB  LYS A 190       3.691   7.376  22.567  1.00 87.77           H
ATOM   2815  CG  LYS A 190       2.984   7.862  24.546  1.00 87.77           C
ATOM   2816 1HG  LYS A 190       3.924   7.597  25.030  1.00 87.77           H
ATOM   2817 2HG  LYS A 190       2.586   8.728  25.075  1.00 87.77           H
ATOM   2818  CD  LYS A 190       2.001   6.694  24.655  1.00 87.77           C
ATOM   2819 1HD  LYS A 190       1.005   7.025  24.361  1.00 87.77           H
ATOM   2820 2HD  LYS A 190       2.292   5.903  23.964  1.00 87.77           H
ATOM   2821  CE  LYS A 190       1.961   6.144  26.082  1.00 87.77           C
ATOM   2822 1HE  LYS A 190       2.972   6.083  26.484  1.00 87.77           H
ATOM   2823 2HE  LYS A 190       1.403   6.824  26.725  1.00 87.77           H
ATOM   2824  NZ  LYS A 190       1.331   4.804  26.103  1.00 87.77           N
ATOM   2825 1HZ  LYS A 190       1.465   4.382  27.015  1.00 87.77           H
ATOM   2826 2HZ  LYS A 190       0.339   4.894  25.914  1.00 87.77           H
ATOM   2827 3HZ  LYS A 190       1.759   4.219  25.394  1.00 87.77           H
ATOM   2828  HN  LYS A 190       4.613   9.193  20.955  1.00 87.77           H
ATOM   2829  N   GLU A 191       5.802   9.745  24.718  1.00 84.52           N
ATOM   2830  CA  GLU A 191       7.061   9.524  25.409  1.00 84.52           C
ATOM   2831  C   GLU A 191       6.913   8.395  26.431  1.00 84.52           C
ATOM   2832  O   GLU A 191       6.006   8.419  27.262  1.00 84.52           O
ATOM   2833  HA  GLU A 191       7.769   9.231  24.634  1.00 84.52           H
ATOM   2834  CB  GLU A 191       7.552  10.809  26.078  1.00 84.52           C
ATOM   2835 1HB  GLU A 191       6.730  11.278  26.619  1.00 84.52           H
ATOM   2836 2HB  GLU A 191       8.413  10.588  26.709  1.00 84.52           H
ATOM   2837  CG  GLU A 191       8.029  11.822  25.036  1.00 84.52           C
ATOM   2838 1HG  GLU A 191       8.774  11.359  24.389  1.00 84.52           H
ATOM   2839 2HG  GLU A 191       7.194  12.117  24.401  1.00 84.52           H
ATOM   2840  CD  GLU A 191       8.628  13.059  25.708  1.00 84.52           C
ATOM   2841  OE1 GLU A 191       9.064  13.958  24.957  1.00 84.52           O
ATOM   2842  OE2 GLU A 191       8.635  13.079  26.958  1.00 84.52           O
ATOM   2843  HN  GLU A 191       5.150  10.328  25.202  1.00 84.52           H
ATOM   2844  N   GLU A 192       7.819   7.432  26.337  1.00 76.71           N
ATOM   2845  CA  GLU A 192       7.723   6.232  27.150  1.00 76.71           C
ATOM   2846  C   GLU A 192       9.104   5.834  27.674  1.00 76.71           C
ATOM   2847  O   GLU A 192       9.972   5.432  26.901  1.00 76.71           O
ATOM   2848  HA  GLU A 192       7.074   6.499  27.984  1.00 76.71           H
ATOM   2849  CB  GLU A 192       7.083   5.086  26.363  1.00 76.71           C
ATOM   2850 1HB  GLU A 192       6.062   5.353  26.091  1.00 76.71           H
ATOM   2851 2HB  GLU A 192       7.707   4.838  25.505  1.00 76.71           H
ATOM   2852  CG  GLU A 192       6.996   3.818  27.215  1.00 76.71           C
ATOM   2853 1HG  GLU A 192       7.542   3.010  26.727  1.00 76.71           H
ATOM   2854 2HG  GLU A 192       7.474   3.990  28.179  1.00 76.71           H
ATOM   2855  CD  GLU A 192       5.540   3.400  27.428  1.00 76.71           C
ATOM   2856  OE1 GLU A 192       5.282   2.750  28.464  1.00 76.71           O
ATOM   2857  OE2 GLU A 192       4.717   3.740  26.550  1.00 76.71           O
ATOM   2858  HN  GLU A 192       8.606   7.463  25.721  1.00 76.71           H
ATOM   2859  N   SER A 193       9.264   5.959  28.983  1.00 72.95           N
ATOM   2860  CA  SER A 193      10.500   5.550  29.629  1.00 72.95           C
ATOM   2861  C   SER A 193      11.694   6.222  28.946  1.00 72.95           C
ATOM   2862  O   SER A 193      12.747   5.608  28.786  1.00 72.95           O
ATOM   2863  HA  SER A 193      10.411   5.886  30.662  1.00 72.95           H
ATOM   2864  CB  SER A 193      10.659   4.029  29.600  1.00 72.95           C
ATOM   2865 1HB  SER A 193      11.714   3.773  29.701  1.00 72.95           H
ATOM   2866 2HB  SER A 193      10.142   3.594  30.455  1.00 72.95           H
ATOM   2867  OG  SER A 193      10.148   3.461  28.397  1.00 72.95           O
ATOM   2868  HG  SER A 193      10.188   2.463  28.446  1.00 72.95           H
ATOM   2869  HN  SER A 193       8.569   6.331  29.598  1.00 72.95           H
ATOM   2870  N   GLY A 194      11.488   7.473  28.563  1.00 76.41           N
ATOM   2871  CA  GLY A 194      12.561   8.266  27.987  1.00 76.41           C
ATOM   2872  C   GLY A 194      12.706   7.987  26.490  1.00 76.41           C
ATOM   2873  O   GLY A 194      13.653   8.451  25.857  1.00 76.41           O
ATOM   2874 1HA  GLY A 194      12.361   9.325  28.146  1.00 76.41           H
ATOM   2875 2HA  GLY A 194      13.499   8.039  28.496  1.00 76.41           H
ATOM   2876  HN  GLY A 194      10.610   7.945  28.641  1.00 76.41           H
ATOM   2877  N   ILE A 195      11.753   7.229  25.967  1.00 84.12           N
ATOM   2878  CA  ILE A 195      11.742   6.914  24.548  1.00 84.12           C
ATOM   2879  C   ILE A 195      10.536   7.587  23.890  1.00 84.12           C
ATOM   2880  O   ILE A 195       9.400   7.387  24.316  1.00 84.12           O
ATOM   2881  HA  ILE A 195      12.650   7.331  24.114  1.00 84.12           H
ATOM   2882  CB  ILE A 195      11.793   5.400  24.336  1.00 84.12           C
ATOM   2883  HB  ILE A 195      10.971   4.949  24.892  1.00 84.12           H
ATOM   2884  CG1 ILE A 195      13.091   4.811  24.892  1.00 84.12           C
ATOM   2885 1HG1 ILE A 195      13.927   5.100  24.255  1.00 84.12           H
ATOM   2886 2HG1 ILE A 195      13.287   5.223  25.882  1.00 84.12           H
ATOM   2887  CG2 ILE A 195      11.588   5.046  22.861  1.00 84.12           C
ATOM   2888 1HG2 ILE A 195      10.617   5.413  22.531  1.00 84.12           H
ATOM   2889 2HG2 ILE A 195      12.374   5.509  22.264  1.00 84.12           H
ATOM   2890 3HG2 ILE A 195      11.629   3.964  22.738  1.00 84.12           H
ATOM   2891  CD1 ILE A 195      13.010   3.285  24.975  1.00 84.12           C
ATOM   2892 1HD1 ILE A 195      12.188   3.001  25.632  1.00 84.12           H
ATOM   2893 2HD1 ILE A 195      12.838   2.876  23.980  1.00 84.12           H
ATOM   2894 3HD1 ILE A 195      13.945   2.893  25.373  1.00 84.12           H
ATOM   2895  HN  ILE A 195      11.000   6.834  26.493  1.00 84.12           H
ATOM   2896  N   ALA A 196      10.825   8.372  22.863  1.00 90.40           N
ATOM   2897  CA  ALA A 196       9.773   9.009  22.089  1.00 90.40           C
ATOM   2898  C   ALA A 196       9.288   8.046  21.004  1.00 90.40           C
ATOM   2899  O   ALA A 196      10.092   7.496  20.253  1.00 90.40           O
ATOM   2900  HA  ALA A 196       8.947   9.225  22.767  1.00 90.40           H
ATOM   2901  CB  ALA A 196      10.292  10.327  21.509  1.00 90.40           C
ATOM   2902 1HB  ALA A 196      10.596  10.987  22.321  1.00 90.40           H
ATOM   2903 2HB  ALA A 196      11.147  10.127  20.863  1.00 90.40           H
ATOM   2904 3HB  ALA A 196       9.503  10.804  20.929  1.00 90.40           H
ATOM   2905  HN  ALA A 196      11.755   8.574  22.557  1.00 90.40           H
ATOM   2906  N   ILE A 197       7.976   7.870  20.957  1.00 89.36           N
ATOM   2907  CA  ILE A 197       7.378   6.947  20.007  1.00 89.36           C
ATOM   2908  C   ILE A 197       6.289   7.673  19.214  1.00 89.36           C
ATOM   2909  O   ILE A 197       5.423   8.325  19.794  1.00 89.36           O
ATOM   2910  HA  ILE A 197       8.161   6.637  19.315  1.00 89.36           H
ATOM   2911  CB  ILE A 197       6.882   5.689  20.722  1.00 89.36           C
ATOM   2912  HB  ILE A 197       6.150   5.988  21.473  1.00 89.36           H
ATOM   2913  CG1 ILE A 197       8.026   4.990  21.460  1.00 89.36           C
ATOM   2914 1HG1 ILE A 197       8.768   4.643  20.741  1.00 89.36           H
ATOM   2915 2HG1 ILE A 197       8.527   5.701  22.117  1.00 89.36           H
ATOM   2916  CG2 ILE A 197       6.170   4.749  19.747  1.00 89.36           C
ATOM   2917 1HG2 ILE A 197       5.314   5.261  19.308  1.00 89.36           H
ATOM   2918 2HG2 ILE A 197       6.861   4.453  18.958  1.00 89.36           H
ATOM   2919 3HG2 ILE A 197       5.827   3.863  20.282  1.00 89.36           H
ATOM   2920  CD1 ILE A 197       7.508   3.806  22.279  1.00 89.36           C
ATOM   2921 1HD1 ILE A 197       6.784   4.161  23.013  1.00 89.36           H
ATOM   2922 2HD1 ILE A 197       7.030   3.087  21.615  1.00 89.36           H
ATOM   2923 3HD1 ILE A 197       8.342   3.328  22.793  1.00 89.36           H
ATOM   2924  HN  ILE A 197       7.326   8.344  21.551  1.00 89.36           H
ATOM   2925  N   CYS A 198       6.369   7.535  17.898  1.00 92.18           N
ATOM   2926  CA  CYS A 198       5.302   8.002  17.030  1.00 92.18           C
ATOM   2927  C   CYS A 198       4.207   6.934  16.996  1.00 92.18           C
ATOM   2928  O   CYS A 198       4.402   5.859  16.431  1.00 92.18           O
ATOM   2929  HA  CYS A 198       4.926   8.928  17.467  1.00 92.18           H
ATOM   2930  CB  CYS A 198       5.817   8.336  15.629  1.00 92.18           C
ATOM   2931 1HB  CYS A 198       6.445   9.226  15.666  1.00 92.18           H
ATOM   2932 2HB  CYS A 198       6.440   7.522  15.258  1.00 92.18           H
ATOM   2933  SG  CYS A 198       4.409   8.613  14.494  1.00 92.18           S
ATOM   2934  HN  CYS A 198       7.144   7.113  17.426  1.00 92.18           H
ATOM   2935  N   THR A 199       3.080   7.267  17.608  1.00 91.53           N
ATOM   2936  CA  THR A 199       1.984   6.320  17.724  1.00 91.53           C
ATOM   2937  C   THR A 199       0.645   7.025  17.497  1.00 91.53           C
ATOM   2938  O   THR A 199       0.583   8.253  17.467  1.00 91.53           O
ATOM   2939  HA  THR A 199       2.090   5.574  16.937  1.00 91.53           H
ATOM   2940  CB  THR A 199       2.088   5.641  19.091  1.00 91.53           C
ATOM   2941  HB  THR A 199       3.110   5.315  19.287  1.00 91.53           H
ATOM   2942  OG1 THR A 199       1.112   4.604  19.039  1.00 91.53           O
ATOM   2943  HG1 THR A 199       1.256   3.961  19.791  1.00 91.53           H
ATOM   2944  CG2 THR A 199       1.614   6.543  20.232  1.00 91.53           C
ATOM   2945 1HG2 THR A 199       0.570   6.814  20.070  1.00 91.53           H
ATOM   2946 2HG2 THR A 199       2.223   7.446  20.258  1.00 91.53           H
ATOM   2947 3HG2 THR A 199       1.709   6.012  21.179  1.00 91.53           H
ATOM   2948  HN  THR A 199       2.911   8.162  18.020  1.00 91.53           H
ATOM   2949  N   MET A 200      -0.394   6.217  17.343  1.00 91.75           N
ATOM   2950  CA  MET A 200      -1.751   6.699  17.532  1.00 91.75           C
ATOM   2951  C   MET A 200      -2.208   6.499  18.978  1.00 91.75           C
ATOM   2952  O   MET A 200      -2.013   5.429  19.552  1.00 91.75           O
ATOM   2953  HA  MET A 200      -1.720   7.764  17.297  1.00 91.75           H
ATOM   2954  CB  MET A 200      -2.695   5.950  16.590  1.00 91.75           C
ATOM   2955 1HB  MET A 200      -2.608   4.877  16.760  1.00 91.75           H
ATOM   2956 2HB  MET A 200      -3.727   6.224  16.809  1.00 91.75           H
ATOM   2957  CG  MET A 200      -2.377   6.268  15.127  1.00 91.75           C
ATOM   2958 1HG  MET A 200      -2.538   7.328  14.934  1.00 91.75           H
ATOM   2959 2HG  MET A 200      -1.327   6.062  14.922  1.00 91.75           H
ATOM   2960  SD  MET A 200      -3.412   5.289  14.051  1.00 91.75           S
ATOM   2961  CE  MET A 200      -2.939   3.649  14.573  1.00 91.75           C
ATOM   2962 1HE  MET A 200      -1.871   3.509  14.408  1.00 91.75           H
ATOM   2963 2HE  MET A 200      -3.162   3.527  15.633  1.00 91.75           H
ATOM   2964 3HE  MET A 200      -3.495   2.910  13.997  1.00 91.75           H
ATOM   2965  HN  MET A 200      -0.319   5.251  17.094  1.00 91.75           H
ATOM   2966  N   VAL A 201      -2.807   7.547  19.526  1.00 92.09           N
ATOM   2967  CA  VAL A 201      -3.511   7.429  20.792  1.00 92.09           C
ATOM   2968  C   VAL A 201      -4.962   7.878  20.608  1.00 92.09           C
ATOM   2969  O   VAL A 201      -5.225   8.888  19.958  1.00 92.09           O
ATOM   2970  HA  VAL A 201      -3.503   6.376  21.076  1.00 92.09           H
ATOM   2971  CB  VAL A 201      -2.774   8.218  21.876  1.00 92.09           C
ATOM   2972  HB  VAL A 201      -1.937   8.733  21.405  1.00 92.09           H
ATOM   2973  CG1 VAL A 201      -3.686   9.276  22.500  1.00 92.09           C
ATOM   2974 1HG1 VAL A 201      -4.019   9.970  21.728  1.00 92.09           H
ATOM   2975 2HG1 VAL A 201      -4.552   8.790  22.949  1.00 92.09           H
ATOM   2976 3HG1 VAL A 201      -3.137   9.822  23.267  1.00 92.09           H
ATOM   2977  CG2 VAL A 201      -2.207   7.282  22.946  1.00 92.09           C
ATOM   2978 1HG2 VAL A 201      -3.022   6.727  23.411  1.00 92.09           H
ATOM   2979 2HG2 VAL A 201      -1.508   6.584  22.485  1.00 92.09           H
ATOM   2980 3HG2 VAL A 201      -1.689   7.869  23.704  1.00 92.09           H
ATOM   2981  HN  VAL A 201      -2.817   8.461  19.121  1.00 92.09           H
ATOM   2982  N   TYR A 202      -5.865   7.105  21.192  1.00 90.39           N
ATOM   2983  CA  TYR A 202      -7.287   7.344  21.007  1.00 90.39           C
ATOM   2984  C   TYR A 202      -7.889   8.040  22.229  1.00 90.39           C
ATOM   2985  O   TYR A 202      -7.990   7.444  23.301  1.00 90.39           O
ATOM   2986  HA  TYR A 202      -7.409   7.986  20.135  1.00 90.39           H
ATOM   2987  CB  TYR A 202      -7.930   5.964  20.853  1.00 90.39           C
ATOM   2988 1HB  TYR A 202      -7.690   5.362  21.729  1.00 90.39           H
ATOM   2989 2HB  TYR A 202      -9.013   6.080  20.832  1.00 90.39           H
ATOM   2990  CG  TYR A 202      -7.488   5.209  19.598  1.00 90.39           C
ATOM   2991  CD1 TYR A 202      -8.128   5.433  18.396  1.00 90.39           C
ATOM   2992  HD1 TYR A 202      -8.948   6.149  18.341  1.00 90.39           H
ATOM   2993  CD2 TYR A 202      -6.449   4.302  19.668  1.00 90.39           C
ATOM   2994  HD2 TYR A 202      -5.944   4.125  20.617  1.00 90.39           H
ATOM   2995  CE1 TYR A 202      -7.712   4.722  17.215  1.00 90.39           C
ATOM   2996  HE1 TYR A 202      -8.209   4.890  16.259  1.00 90.39           H
ATOM   2997  CE2 TYR A 202      -6.033   3.592  18.486  1.00 90.39           C
ATOM   2998  HE2 TYR A 202      -5.215   2.873  18.528  1.00 90.39           H
ATOM   2999  CZ  TYR A 202      -6.685   3.837  17.318  1.00 90.39           C
ATOM   3000  OH  TYR A 202      -6.292   3.165  16.203  1.00 90.39           O
ATOM   3001  HH  TYR A 202      -5.748   2.366  16.458  1.00 90.39           H
ATOM   3002  HN  TYR A 202      -5.641   6.329  21.782  1.00 90.39           H
ATOM   3003  N   PRO A 203      -8.299   9.308  22.092  1.00 79.63           N
ATOM   3004  CA  PRO A 203      -8.834  10.056  23.233  1.00 79.63           C
ATOM   3005  C   PRO A 203     -10.181   9.523  23.691  1.00 79.63           C
ATOM   3006  O   PRO A 203     -10.785   8.689  23.018  1.00 79.63           O
ATOM   3007  HA  PRO A 203      -8.177   9.947  24.095  1.00 79.63           H
ATOM   3008  CB  PRO A 203      -8.939  11.490  22.709  1.00 79.63           C
ATOM   3009 1HB  PRO A 203      -9.779  12.020  23.157  1.00 79.63           H
ATOM   3010 2HB  PRO A 203      -8.041  12.066  22.935  1.00 79.63           H
ATOM   3011  CG  PRO A 203      -9.123  11.315  21.229  1.00 79.63           C
ATOM   3012 1HG  PRO A 203     -10.172  11.152  20.979  1.00 79.63           H
ATOM   3013 2HG  PRO A 203      -8.800  12.202  20.684  1.00 79.63           H
ATOM   3014  CD  PRO A 203      -8.289  10.122  20.863  1.00 79.63           C
ATOM   3015 1HD  PRO A 203      -8.712   9.580  20.018  1.00 79.63           H
ATOM   3016 2HD  PRO A 203      -7.276  10.412  20.582  1.00 79.63           H
ATOM   3017  N   SER A 204     -10.621  10.024  24.836  1.00 69.10           N
ATOM   3018  CA  SER A 204     -12.002   9.842  25.252  1.00 69.10           C
ATOM   3019  C   SER A 204     -12.133   8.565  26.085  1.00 69.10           C
ATOM   3020  O   SER A 204     -11.255   7.704  26.051  1.00 69.10           O
ATOM   3021  HA  SER A 204     -12.240  10.718  25.855  1.00 69.10           H
ATOM   3022  CB  SER A 204     -12.938   9.785  24.043  1.00 69.10           C
ATOM   3023 1HB  SER A 204     -13.930  10.128  24.337  1.00 69.10           H
ATOM   3024 2HB  SER A 204     -12.579  10.468  23.274  1.00 69.10           H
ATOM   3025  OG  SER A 204     -13.032   8.470  23.502  1.00 69.10           O
ATOM   3026  HG  SER A 204     -13.609   8.476  22.686  1.00 69.10           H
ATOM   3027  HN  SER A 204     -10.054  10.546  25.473  1.00 69.10           H
ATOM   3028  N   ASP A 205     -13.236   8.483  26.814  1.00 70.58           N
ATOM   3029  CA  ASP A 205     -13.528   7.296  27.599  1.00 70.58           C
ATOM   3030  C   ASP A 205     -13.806   6.123  26.657  1.00 70.58           C
ATOM   3031  O   ASP A 205     -13.702   4.964  27.056  1.00 70.58           O
ATOM   3032  HA  ASP A 205     -12.643   7.135  28.215  1.00 70.58           H
ATOM   3033  CB  ASP A 205     -14.766   7.504  28.474  1.00 70.58           C
ATOM   3034 1HB  ASP A 205     -15.604   7.820  27.853  1.00 70.58           H
ATOM   3035 2HB  ASP A 205     -15.051   6.560  28.937  1.00 70.58           H
ATOM   3036  CG  ASP A 205     -14.502   8.552  29.557  1.00 70.58           C
ATOM   3037  OD1 ASP A 205     -13.385   8.520  30.117  1.00 70.58           O
ATOM   3038  OD2 ASP A 205     -15.424   9.360  29.801  1.00 70.58           O
ATOM   3039  HN  ASP A 205     -13.922   9.208  26.874  1.00 70.58           H
ATOM   3040  N   GLU A 206     -14.154   6.464  25.425  1.00 82.43           N
ATOM   3041  CA  GLU A 206     -14.544   5.458  24.452  1.00 82.43           C
ATOM   3042  C   GLU A 206     -13.364   5.118  23.539  1.00 82.43           C
ATOM   3043  O   GLU A 206     -13.557   4.689  22.403  1.00 82.43           O
ATOM   3044  HA  GLU A 206     -14.823   4.582  25.037  1.00 82.43           H
ATOM   3045  CB  GLU A 206     -15.752   5.923  23.636  1.00 82.43           C
ATOM   3046 1HB  GLU A 206     -15.542   6.896  23.191  1.00 82.43           H
ATOM   3047 2HB  GLU A 206     -16.015   5.162  22.903  1.00 82.43           H
ATOM   3048  CG  GLU A 206     -16.980   6.104  24.530  1.00 82.43           C
ATOM   3049 1HG  GLU A 206     -16.677   6.094  25.577  1.00 82.43           H
ATOM   3050 2HG  GLU A 206     -17.434   7.076  24.339  1.00 82.43           H
ATOM   3051  CD  GLU A 206     -18.007   4.997  24.280  1.00 82.43           C
ATOM   3052  OE1 GLU A 206     -18.443   4.390  25.282  1.00 82.43           O
ATOM   3053  OE2 GLU A 206     -18.333   4.783  23.092  1.00 82.43           O
ATOM   3054  HN  GLU A 206     -14.173   7.406  25.090  1.00 82.43           H
ATOM   3055  N   SER A 207     -12.167   5.323  24.071  1.00 88.80           N
ATOM   3056  CA  SER A 207     -10.959   5.159  23.280  1.00 88.80           C
ATOM   3057  C   SER A 207     -10.903   3.745  22.698  1.00 88.80           C
ATOM   3058  O   SER A 207     -10.457   3.552  21.568  1.00 88.80           O
ATOM   3059  HA  SER A 207     -11.033   5.898  22.483  1.00 88.80           H
ATOM   3060  CB  SER A 207      -9.710   5.438  24.119  1.00 88.80           C
ATOM   3061 1HB  SER A 207      -8.823   5.145  23.556  1.00 88.80           H
ATOM   3062 2HB  SER A 207      -9.630   6.509  24.305  1.00 88.80           H
ATOM   3063  OG  SER A 207      -9.735   4.741  25.361  1.00 88.80           O
ATOM   3064  HG  SER A 207      -9.003   5.075  25.956  1.00 88.80           H
ATOM   3065  HN  SER A 207     -12.017   5.595  25.021  1.00 88.80           H
ATOM   3066  N   THR A 208     -11.361   2.792  23.497  1.00 88.97           N
ATOM   3067  CA  THR A 208     -11.334   1.397  23.089  1.00 88.97           C
ATOM   3068  C   THR A 208     -12.274   1.170  21.903  1.00 88.97           C
ATOM   3069  O   THR A 208     -11.925   0.466  20.956  1.00 88.97           O
ATOM   3070  HA  THR A 208     -10.327   1.157  22.750  1.00 88.97           H
ATOM   3071  CB  THR A 208     -11.680   0.542  24.310  1.00 88.97           C
ATOM   3072  HB  THR A 208     -11.678  -0.518  24.055  1.00 88.97           H
ATOM   3073  OG1 THR A 208     -12.927   1.064  24.759  1.00 88.97           O
ATOM   3074  HG1 THR A 208     -13.375   0.407  25.366  1.00 88.97           H
ATOM   3075  CG2 THR A 208     -10.729   0.786  25.484  1.00 88.97           C
ATOM   3076 1HG2 THR A 208     -10.782   1.833  25.782  1.00 88.97           H
ATOM   3077 2HG2 THR A 208      -9.710   0.544  25.182  1.00 88.97           H
ATOM   3078 3HG2 THR A 208     -11.019   0.154  26.323  1.00 88.97           H
ATOM   3079  HN  THR A 208     -11.744   2.960  24.405  1.00 88.97           H
ATOM   3080  N   LYS A 209     -13.447   1.780  21.993  1.00 90.81           N
ATOM   3081  CA  LYS A 209     -14.430   1.671  20.929  1.00 90.81           C
ATOM   3082  C   LYS A 209     -13.877   2.326  19.661  1.00 90.81           C
ATOM   3083  O   LYS A 209     -14.033   1.792  18.564  1.00 90.81           O
ATOM   3084  HA  LYS A 209     -14.582   0.610  20.731  1.00 90.81           H
ATOM   3085  CB  LYS A 209     -15.774   2.244  21.381  1.00 90.81           C
ATOM   3086 1HB  LYS A 209     -15.624   3.229  21.824  1.00 90.81           H
ATOM   3087 2HB  LYS A 209     -16.425   2.380  20.517  1.00 90.81           H
ATOM   3088  CG  LYS A 209     -16.451   1.320  22.395  1.00 90.81           C
ATOM   3089 1HG  LYS A 209     -16.748   0.393  21.906  1.00 90.81           H
ATOM   3090 2HG  LYS A 209     -15.742   1.054  23.179  1.00 90.81           H
ATOM   3091  CD  LYS A 209     -17.678   1.992  23.016  1.00 90.81           C
ATOM   3092 1HD  LYS A 209     -17.362   2.830  23.638  1.00 90.81           H
ATOM   3093 2HD  LYS A 209     -18.310   2.401  22.228  1.00 90.81           H
ATOM   3094  CE  LYS A 209     -18.480   0.998  23.858  1.00 90.81           C
ATOM   3095 1HE  LYS A 209     -18.793   0.158  23.239  1.00 90.81           H
ATOM   3096 2HE  LYS A 209     -17.851   0.593  24.650  1.00 90.81           H
ATOM   3097  NZ  LYS A 209     -19.667   1.657  24.447  1.00 90.81           N
ATOM   3098 1HZ  LYS A 209     -20.219   0.972  24.951  1.00 90.81           H
ATOM   3099 2HZ  LYS A 209     -19.367   2.385  25.086  1.00 90.81           H
ATOM   3100 3HZ  LYS A 209     -20.228   2.066  23.708  1.00 90.81           H
ATOM   3101  HN  LYS A 209     -13.728   2.339  22.773  1.00 90.81           H
ATOM   3102  N   LEU A 210     -13.244   3.474  19.854  1.00 91.93           N
ATOM   3103  CA  LEU A 210     -12.711   4.231  18.734  1.00 91.93           C
ATOM   3104  C   LEU A 210     -11.641   3.399  18.024  1.00 91.93           C
ATOM   3105  O   LEU A 210     -11.660   3.270  16.801  1.00 91.93           O
ATOM   3106  HA  LEU A 210     -13.531   4.406  18.038  1.00 91.93           H
ATOM   3107  CB  LEU A 210     -12.214   5.601  19.202  1.00 91.93           C
ATOM   3108 1HB  LEU A 210     -13.028   6.100  19.727  1.00 91.93           H
ATOM   3109 2HB  LEU A 210     -11.415   5.447  19.927  1.00 91.93           H
ATOM   3110  CG  LEU A 210     -11.700   6.538  18.108  1.00 91.93           C
ATOM   3111  HG  LEU A 210     -10.911   6.022  17.560  1.00 91.93           H
ATOM   3112  CD1 LEU A 210     -12.806   6.867  17.103  1.00 91.93           C
ATOM   3113 1HD1 LEU A 210     -13.160   5.948  16.638  1.00 91.93           H
ATOM   3114 2HD1 LEU A 210     -13.632   7.355  17.621  1.00 91.93           H
ATOM   3115 3HD1 LEU A 210     -12.413   7.535  16.336  1.00 91.93           H
ATOM   3116  CD2 LEU A 210     -11.079   7.799  18.712  1.00 91.93           C
ATOM   3117 1HD2 LEU A 210     -11.830   8.327  19.300  1.00 91.93           H
ATOM   3118 2HD2 LEU A 210     -10.244   7.521  19.355  1.00 91.93           H
ATOM   3119 3HD2 LEU A 210     -10.722   8.447  17.912  1.00 91.93           H
ATOM   3120  HN  LEU A 210     -13.093   3.885  20.752  1.00 91.93           H
ATOM   3121  N   LYS A 211     -10.733   2.856  18.822  1.00 92.22           N
ATOM   3122  CA  LYS A 211      -9.667   2.026  18.286  1.00 92.22           C
ATOM   3123  C   LYS A 211     -10.276   0.889  17.463  1.00 92.22           C
ATOM   3124  O   LYS A 211      -9.869   0.654  16.326  1.00 92.22           O
ATOM   3125  HA  LYS A 211      -9.069   2.651  17.623  1.00 92.22           H
ATOM   3126  CB  LYS A 211      -8.746   1.547  19.410  1.00 92.22           C
ATOM   3127 1HB  LYS A 211      -8.264   2.404  19.881  1.00 92.22           H
ATOM   3128 2HB  LYS A 211      -9.334   1.049  20.180  1.00 92.22           H
ATOM   3129  CG  LYS A 211      -7.681   0.588  18.874  1.00 92.22           C
ATOM   3130 1HG  LYS A 211      -8.147  -0.355  18.588  1.00 92.22           H
ATOM   3131 2HG  LYS A 211      -7.230   1.006  17.974  1.00 92.22           H
ATOM   3132  CD  LYS A 211      -6.597   0.330  19.922  1.00 92.22           C
ATOM   3133 1HD  LYS A 211      -6.186   1.279  20.266  1.00 92.22           H
ATOM   3134 2HD  LYS A 211      -7.036  -0.160  20.792  1.00 92.22           H
ATOM   3135  CE  LYS A 211      -5.477  -0.541  19.351  1.00 92.22           C
ATOM   3136 1HE  LYS A 211      -5.868  -1.526  19.095  1.00 92.22           H
ATOM   3137 2HE  LYS A 211      -5.099  -0.099  18.429  1.00 92.22           H
ATOM   3138  NZ  LYS A 211      -4.376  -0.678  20.330  1.00 92.22           N
ATOM   3139 1HZ  LYS A 211      -3.547  -1.027  19.860  1.00 92.22           H
ATOM   3140 2HZ  LYS A 211      -4.175   0.227  20.741  1.00 92.22           H
ATOM   3141 3HZ  LYS A 211      -4.650  -1.327  21.059  1.00 92.22           H
ATOM   3142  HN  LYS A 211     -10.719   2.974  19.814  1.00 92.22           H
ATOM   3143  N   SER A 212     -11.241   0.214  18.069  1.00 91.65           N
ATOM   3144  CA  SER A 212     -11.864  -0.935  17.433  1.00 91.65           C
ATOM   3145  C   SER A 212     -12.452  -0.529  16.080  1.00 91.65           C
ATOM   3146  O   SER A 212     -12.215  -1.194  15.073  1.00 91.65           O
ATOM   3147  HA  SER A 212     -11.063  -1.661  17.300  1.00 91.65           H
ATOM   3148  CB  SER A 212     -12.952  -1.536  18.326  1.00 91.65           C
ATOM   3149 1HB  SER A 212     -13.697  -0.773  18.552  1.00 91.65           H
ATOM   3150 2HB  SER A 212     -13.465  -2.332  17.786  1.00 91.65           H
ATOM   3151  OG  SER A 212     -12.420  -2.054  19.542  1.00 91.65           O
ATOM   3152  HG  SER A 212     -12.351  -1.325  20.223  1.00 91.65           H
ATOM   3153  HN  SER A 212     -11.597   0.439  18.976  1.00 91.65           H
ATOM   3154  N   ALA A 213     -13.206   0.560  16.101  1.00 92.43           N
ATOM   3155  CA  ALA A 213     -13.886   1.022  14.903  1.00 92.43           C
ATOM   3156  C   ALA A 213     -12.849   1.348  13.826  1.00 92.43           C
ATOM   3157  O   ALA A 213     -13.018   0.978  12.666  1.00 92.43           O
ATOM   3158  HA  ALA A 213     -14.523   0.211  14.549  1.00 92.43           H
ATOM   3159  CB  ALA A 213     -14.766   2.226  15.248  1.00 92.43           C
ATOM   3160 1HB  ALA A 213     -15.504   1.934  15.995  1.00 92.43           H
ATOM   3161 2HB  ALA A 213     -14.145   3.028  15.645  1.00 92.43           H
ATOM   3162 3HB  ALA A 213     -15.276   2.572  14.349  1.00 92.43           H
ATOM   3163  HN  ALA A 213     -13.355   1.121  16.915  1.00 92.43           H
ATOM   3164  N   VAL A 214     -11.799   2.036  14.250  1.00 91.42           N
ATOM   3165  CA  VAL A 214     -10.765   2.467  13.325  1.00 91.42           C
ATOM   3166  C   VAL A 214     -10.078   1.239  12.726  1.00 91.42           C
ATOM   3167  O   VAL A 214      -9.752   1.222  11.540  1.00 91.42           O
ATOM   3168  HA  VAL A 214     -11.251   3.024  12.524  1.00 91.42           H
ATOM   3169  CB  VAL A 214      -9.790   3.411  14.034  1.00 91.42           C
ATOM   3170  HB  VAL A 214      -9.506   2.950  14.980  1.00 91.42           H
ATOM   3171  CG1 VAL A 214      -8.519   3.608  13.206  1.00 91.42           C
ATOM   3172 1HG1 VAL A 214      -8.029   2.645  13.058  1.00 91.42           H
ATOM   3173 2HG1 VAL A 214      -8.778   4.036  12.237  1.00 91.42           H
ATOM   3174 3HG1 VAL A 214      -7.844   4.282  13.732  1.00 91.42           H
ATOM   3175  CG2 VAL A 214     -10.455   4.753  14.345  1.00 91.42           C
ATOM   3176 1HG2 VAL A 214     -10.782   5.221  13.416  1.00 91.42           H
ATOM   3177 2HG2 VAL A 214     -11.317   4.590  14.993  1.00 91.42           H
ATOM   3178 3HG2 VAL A 214      -9.741   5.404  14.848  1.00 91.42           H
ATOM   3179  HN  VAL A 214     -11.650   2.298  15.203  1.00 91.42           H
ATOM   3180  N   LEU A 215      -9.879   0.239  13.573  1.00 91.99           N
ATOM   3181  CA  LEU A 215      -9.229  -0.987  13.144  1.00 91.99           C
ATOM   3182  C   LEU A 215     -10.134  -1.719  12.151  1.00 91.99           C
ATOM   3183  O   LEU A 215      -9.672  -2.185  11.111  1.00 91.99           O
ATOM   3184  HA  LEU A 215      -8.309  -0.707  12.630  1.00 91.99           H
ATOM   3185  CB  LEU A 215      -8.831  -1.834  14.354  1.00 91.99           C
ATOM   3186 1HB  LEU A 215      -9.609  -1.739  15.111  1.00 91.99           H
ATOM   3187 2HB  LEU A 215      -8.809  -2.881  14.049  1.00 91.99           H
ATOM   3188  CG  LEU A 215      -7.486  -1.493  14.999  1.00 91.99           C
ATOM   3189  HG  LEU A 215      -7.397  -0.407  15.047  1.00 91.99           H
ATOM   3190  CD1 LEU A 215      -7.419  -2.015  16.436  1.00 91.99           C
ATOM   3191 1HD1 LEU A 215      -8.215  -1.560  17.025  1.00 91.99           H
ATOM   3192 2HD1 LEU A 215      -7.541  -3.098  16.435  1.00 91.99           H
ATOM   3193 3HD1 LEU A 215      -6.453  -1.758  16.871  1.00 91.99           H
ATOM   3194  CD2 LEU A 215      -6.323  -2.005  14.148  1.00 91.99           C
ATOM   3195 1HD2 LEU A 215      -6.397  -3.088  14.046  1.00 91.99           H
ATOM   3196 2HD2 LEU A 215      -6.365  -1.545  13.161  1.00 91.99           H
ATOM   3197 3HD2 LEU A 215      -5.380  -1.749  14.629  1.00 91.99           H
ATOM   3198  HN  LEU A 215     -10.154   0.258  14.534  1.00 91.99           H
ATOM   3199  N   THR A 216     -11.408  -1.798  12.508  1.00 92.54           N
ATOM   3200  CA  THR A 216     -12.384  -2.457  11.657  1.00 92.54           C
ATOM   3201  C   THR A 216     -12.390  -1.825  10.263  1.00 92.54           C
ATOM   3202  O   THR A 216     -12.422  -2.532   9.257  1.00 92.54           O
ATOM   3203  HA  THR A 216     -12.085  -3.498  11.534  1.00 92.54           H
ATOM   3204  CB  THR A 216     -13.742  -2.395  12.359  1.00 92.54           C
ATOM   3205  HB  THR A 216     -14.068  -1.362  12.483  1.00 92.54           H
ATOM   3206  OG1 THR A 216     -13.543  -3.127  13.565  1.00 92.54           O
ATOM   3207  HG1 THR A 216     -13.215  -2.516  14.286  1.00 92.54           H
ATOM   3208  CG2 THR A 216     -14.822  -3.185  11.617  1.00 92.54           C
ATOM   3209 1HG2 THR A 216     -14.525  -4.232  11.551  1.00 92.54           H
ATOM   3210 2HG2 THR A 216     -14.944  -2.779  10.612  1.00 92.54           H
ATOM   3211 3HG2 THR A 216     -15.765  -3.107  12.157  1.00 92.54           H
ATOM   3212  HN  THR A 216     -11.775  -1.422  13.358  1.00 92.54           H
ATOM   3213  N   LEU A 217     -12.359  -0.501  10.249  1.00 91.02           N
ATOM   3214  CA  LEU A 217     -12.359   0.235   8.996  1.00 91.02           C
ATOM   3215  C   LEU A 217     -11.121  -0.151   8.184  1.00 91.02           C
ATOM   3216  O   LEU A 217     -11.203  -0.340   6.971  1.00 91.02           O
ATOM   3217  HA  LEU A 217     -13.245  -0.069   8.439  1.00 91.02           H
ATOM   3218  CB  LEU A 217     -12.480   1.737   9.256  1.00 91.02           C
ATOM   3219 1HB  LEU A 217     -13.379   1.912   9.848  1.00 91.02           H
ATOM   3220 2HB  LEU A 217     -11.632   2.050   9.865  1.00 91.02           H
ATOM   3221  CG  LEU A 217     -12.538   2.630   8.015  1.00 91.02           C
ATOM   3222  HG  LEU A 217     -11.672   2.406   7.393  1.00 91.02           H
ATOM   3223  CD1 LEU A 217     -13.785   2.330   7.181  1.00 91.02           C
ATOM   3224 1HD1 LEU A 217     -13.765   1.288   6.861  1.00 91.02           H
ATOM   3225 2HD1 LEU A 217     -14.676   2.509   7.783  1.00 91.02           H
ATOM   3226 3HD1 LEU A 217     -13.801   2.978   6.305  1.00 91.02           H
ATOM   3227  CD2 LEU A 217     -12.448   4.109   8.399  1.00 91.02           C
ATOM   3228 1HD2 LEU A 217     -13.281   4.366   9.054  1.00 91.02           H
ATOM   3229 2HD2 LEU A 217     -11.507   4.293   8.918  1.00 91.02           H
ATOM   3230 3HD2 LEU A 217     -12.491   4.721   7.499  1.00 91.02           H
ATOM   3231  HN  LEU A 217     -12.335   0.067  11.072  1.00 91.02           H
ATOM   3232  N   LYS A 218     -10.002  -0.257   8.885  1.00 88.80           N
ATOM   3233  CA  LYS A 218      -8.742  -0.585   8.240  1.00 88.80           C
ATOM   3234  C   LYS A 218      -8.838  -1.983   7.625  1.00 88.80           C
ATOM   3235  O   LYS A 218      -8.276  -2.237   6.561  1.00 88.80           O
ATOM   3236  HA  LYS A 218      -8.589   0.135   7.437  1.00 88.80           H
ATOM   3237  CB  LYS A 218      -7.579  -0.424   9.221  1.00 88.80           C
ATOM   3238 1HB  LYS A 218      -7.829  -0.899  10.169  1.00 88.80           H
ATOM   3239 2HB  LYS A 218      -6.697  -0.934   8.832  1.00 88.80           H
ATOM   3240  CG  LYS A 218      -7.259   1.054   9.454  1.00 88.80           C
ATOM   3241 1HG  LYS A 218      -6.944   1.514   8.517  1.00 88.80           H
ATOM   3242 2HG  LYS A 218      -8.159   1.577   9.779  1.00 88.80           H
ATOM   3243  CD  LYS A 218      -6.159   1.218  10.505  1.00 88.80           C
ATOM   3244 1HD  LYS A 218      -6.321   0.511  11.319  1.00 88.80           H
ATOM   3245 2HD  LYS A 218      -5.191   0.980  10.063  1.00 88.80           H
ATOM   3246  CE  LYS A 218      -6.137   2.645  11.057  1.00 88.80           C
ATOM   3247 1HE  LYS A 218      -6.445   3.346  10.282  1.00 88.80           H
ATOM   3248 2HE  LYS A 218      -6.855   2.736  11.872  1.00 88.80           H
ATOM   3249  NZ  LYS A 218      -4.782   2.993  11.540  1.00 88.80           N
ATOM   3250 1HZ  LYS A 218      -4.857   3.587  12.358  1.00 88.80           H
ATOM   3251 2HZ  LYS A 218      -4.282   2.145  11.783  1.00 88.80           H
ATOM   3252 3HZ  LYS A 218      -4.279   3.484  10.810  1.00 88.80           H
ATOM   3253  HN  LYS A 218      -9.947  -0.123   9.875  1.00 88.80           H
ATOM   3254  N   VAL A 219      -9.555  -2.853   8.321  1.00 90.02           N
ATOM   3255  CA  VAL A 219      -9.711  -4.225   7.870  1.00 90.02           C
ATOM   3256  C   VAL A 219     -10.608  -4.253   6.632  1.00 90.02           C
ATOM   3257  O   VAL A 219     -10.312  -4.948   5.661  1.00 90.02           O
ATOM   3258  HA  VAL A 219      -8.723  -4.595   7.596  1.00 90.02           H
ATOM   3259  CB  VAL A 219     -10.241  -5.094   9.012  1.00 90.02           C
ATOM   3260  HB  VAL A 219     -11.117  -4.599   9.431  1.00 90.02           H
ATOM   3261  CG1 VAL A 219     -10.678  -6.468   8.499  1.00 90.02           C
ATOM   3262 1HG1 VAL A 219     -11.468  -6.344   7.757  1.00 90.02           H
ATOM   3263 2HG1 VAL A 219      -9.827  -6.973   8.042  1.00 90.02           H
ATOM   3264 3HG1 VAL A 219     -11.051  -7.065   9.331  1.00 90.02           H
ATOM   3265  CG2 VAL A 219      -9.201  -5.231  10.126  1.00 90.02           C
ATOM   3266 1HG2 VAL A 219      -8.299  -5.693   9.726  1.00 90.02           H
ATOM   3267 2HG2 VAL A 219      -8.960  -4.244  10.521  1.00 90.02           H
ATOM   3268 3HG2 VAL A 219      -9.605  -5.853  10.925  1.00 90.02           H
ATOM   3269  HN  VAL A 219     -10.024  -2.633   9.176  1.00 90.02           H
ATOM   3270  N   ILE A 220     -11.687  -3.487   6.705  1.00 89.97           N
ATOM   3271  CA  ILE A 220     -12.648  -3.441   5.616  1.00 89.97           C
ATOM   3272  C   ILE A 220     -11.958  -2.918   4.354  1.00 89.97           C
ATOM   3273  O   ILE A 220     -12.074  -3.516   3.286  1.00 89.97           O
ATOM   3274  HA  ILE A 220     -12.979  -4.463   5.430  1.00 89.97           H
ATOM   3275  CB  ILE A 220     -13.881  -2.632   6.023  1.00 89.97           C
ATOM   3276  HB  ILE A 220     -13.544  -1.699   6.475  1.00 89.97           H
ATOM   3277  CG1 ILE A 220     -14.700  -3.376   7.080  1.00 89.97           C
ATOM   3278 1HG1 ILE A 220     -15.179  -4.245   6.628  1.00 89.97           H
ATOM   3279 2HG1 ILE A 220     -14.039  -3.747   7.863  1.00 89.97           H
ATOM   3280  CG2 ILE A 220     -14.723  -2.263   4.800  1.00 89.97           C
ATOM   3281 1HG2 ILE A 220     -14.124  -1.665   4.113  1.00 89.97           H
ATOM   3282 2HG2 ILE A 220     -15.052  -3.173   4.297  1.00 89.97           H
ATOM   3283 3HG2 ILE A 220     -15.593  -1.689   5.118  1.00 89.97           H
ATOM   3284  CD1 ILE A 220     -15.763  -2.462   7.692  1.00 89.97           C
ATOM   3285 1HD1 ILE A 220     -15.280  -1.607   8.163  1.00 89.97           H
ATOM   3286 2HD1 ILE A 220     -16.437  -2.113   6.910  1.00 89.97           H
ATOM   3287 3HD1 ILE A 220     -16.331  -3.016   8.440  1.00 89.97           H
ATOM   3288  HN  ILE A 220     -11.908  -2.905   7.488  1.00 89.97           H
ATOM   3289  N   LEU A 221     -11.255  -1.807   4.520  1.00 86.38           N
ATOM   3290  CA  LEU A 221     -10.663  -1.119   3.385  1.00 86.38           C
ATOM   3291  C   LEU A 221      -9.341  -1.796   3.018  1.00 86.38           C
ATOM   3292  O   LEU A 221      -8.885  -1.699   1.879  1.00 86.38           O
ATOM   3293  HA  LEU A 221     -11.350  -1.224   2.545  1.00 86.38           H
ATOM   3294  CB  LEU A 221     -10.529   0.377   3.676  1.00 86.38           C
ATOM   3295 1HB  LEU A 221      -9.842   0.504   4.512  1.00 86.38           H
ATOM   3296 2HB  LEU A 221     -10.070   0.855   2.810  1.00 86.38           H
ATOM   3297  CG  LEU A 221     -11.828   1.116   4.002  1.00 86.38           C
ATOM   3298  HG  LEU A 221     -12.331   0.583   4.809  1.00 86.38           H
ATOM   3299  CD1 LEU A 221     -11.541   2.532   4.506  1.00 86.38           C
ATOM   3300 1HD1 LEU A 221     -10.932   2.481   5.408  1.00 86.38           H
ATOM   3301 2HD1 LEU A 221     -11.006   3.089   3.737  1.00 86.38           H
ATOM   3302 3HD1 LEU A 221     -12.482   3.035   4.730  1.00 86.38           H
ATOM   3303  CD2 LEU A 221     -12.776   1.115   2.801  1.00 86.38           C
ATOM   3304 1HD2 LEU A 221     -12.295   1.611   1.958  1.00 86.38           H
ATOM   3305 2HD2 LEU A 221     -13.017   0.088   2.530  1.00 86.38           H
ATOM   3306 3HD2 LEU A 221     -13.691   1.647   3.061  1.00 86.38           H
ATOM   3307  HN  LEU A 221     -11.088  -1.378   5.408  1.00 86.38           H
ATOM   3308  N   GLY A 222      -8.762  -2.466   4.003  1.00 80.99           N
ATOM   3309  CA  GLY A 222      -7.424  -3.013   3.851  1.00 80.99           C
ATOM   3310  C   GLY A 222      -7.469  -4.400   3.208  1.00 80.99           C
ATOM   3311  O   GLY A 222      -6.563  -4.772   2.464  1.00 80.99           O
ATOM   3312 1HA  GLY A 222      -6.821  -2.343   3.239  1.00 80.99           H
ATOM   3313 2HA  GLY A 222      -6.941  -3.075   4.826  1.00 80.99           H
ATOM   3314  HN  GLY A 222      -9.190  -2.637   4.890  1.00 80.99           H
ATOM   3315  N   PHE A 223      -8.532  -5.127   3.518  1.00 79.95           N
ATOM   3316  CA  PHE A 223      -8.603  -6.536   3.168  1.00 79.95           C
ATOM   3317  C   PHE A 223      -9.764  -6.805   2.209  1.00 79.95           C
ATOM   3318  O   PHE A 223      -9.550  -7.212   1.068  1.00 79.95           O
ATOM   3319  HA  PHE A 223      -7.663  -6.796   2.680  1.00 79.95           H
ATOM   3320  CB  PHE A 223      -8.841  -7.308   4.467  1.00 79.95           C
ATOM   3321 1HB  PHE A 223      -8.140  -6.953   5.223  1.00 79.95           H
ATOM   3322 2HB  PHE A 223      -9.843  -7.084   4.832  1.00 79.95           H
ATOM   3323  CG  PHE A 223      -8.692  -8.824   4.326  1.00 79.95           C
ATOM   3324  CD1 PHE A 223      -9.782  -9.629   4.445  1.00 79.95           C
ATOM   3325  HD1 PHE A 223     -10.762  -9.193   4.640  1.00 79.95           H
ATOM   3326  CD2 PHE A 223      -7.469  -9.367   4.083  1.00 79.95           C
ATOM   3327  HD2 PHE A 223      -6.595  -8.723   3.988  1.00 79.95           H
ATOM   3328  CE1 PHE A 223      -9.644 -11.036   4.314  1.00 79.95           C
ATOM   3329  HE1 PHE A 223     -10.517 -11.680   4.409  1.00 79.95           H
ATOM   3330  CE2 PHE A 223      -7.331 -10.775   3.952  1.00 79.95           C
ATOM   3331  HE2 PHE A 223      -6.351 -11.210   3.757  1.00 79.95           H
ATOM   3332  CZ  PHE A 223      -8.421 -11.579   4.071  1.00 79.95           C
ATOM   3333  HZ  PHE A 223      -8.314 -12.659   3.970  1.00 79.95           H
ATOM   3334  HN  PHE A 223      -9.333  -4.770   3.998  1.00 79.95           H
ATOM   3335  N   PHE A 224     -10.969  -6.567   2.707  1.00 86.11           N
ATOM   3336  CA  PHE A 224     -12.165  -7.042   2.033  1.00 86.11           C
ATOM   3337  C   PHE A 224     -12.380  -6.303   0.711  1.00 86.11           C
ATOM   3338  O   PHE A 224     -12.690  -6.920  -0.307  1.00 86.11           O
ATOM   3339  HA  PHE A 224     -12.023  -8.105   1.834  1.00 86.11           H
ATOM   3340  CB  PHE A 224     -13.346  -6.756   2.962  1.00 86.11           C
ATOM   3341 1HB  PHE A 224     -13.256  -5.739   3.344  1.00 86.11           H
ATOM   3342 2HB  PHE A 224     -14.269  -6.800   2.384  1.00 86.11           H
ATOM   3343  CG  PHE A 224     -13.456  -7.721   4.145  1.00 86.11           C
ATOM   3344  CD1 PHE A 224     -13.911  -8.987   3.949  1.00 86.11           C
ATOM   3345  HD1 PHE A 224     -14.198  -9.315   2.950  1.00 86.11           H
ATOM   3346  CD2 PHE A 224     -13.098  -7.312   5.392  1.00 86.11           C
ATOM   3347  HD2 PHE A 224     -12.733  -6.297   5.549  1.00 86.11           H
ATOM   3348  CE1 PHE A 224     -14.013  -9.883   5.046  1.00 86.11           C
ATOM   3349  HE1 PHE A 224     -14.378 -10.898   4.890  1.00 86.11           H
ATOM   3350  CE2 PHE A 224     -13.200  -8.207   6.489  1.00 86.11           C
ATOM   3351  HE2 PHE A 224     -12.913  -7.880   7.488  1.00 86.11           H
ATOM   3352  CZ  PHE A 224     -13.655  -9.474   6.293  1.00 86.11           C
ATOM   3353  HZ  PHE A 224     -13.733 -10.161   7.136  1.00 86.11           H
ATOM   3354  HN  PHE A 224     -11.134  -6.060   3.553  1.00 86.11           H
ATOM   3355  N   LEU A 225     -12.207  -4.990   0.769  1.00 81.69           N
ATOM   3356  CA  LEU A 225     -12.409  -4.156  -0.403  1.00 81.69           C
ATOM   3357  C   LEU A 225     -11.461  -4.609  -1.515  1.00 81.69           C
ATOM   3358  O   LEU A 225     -11.897  -4.907  -2.626  1.00 81.69           O
ATOM   3359  HA  LEU A 225     -13.434  -4.310  -0.741  1.00 81.69           H
ATOM   3360  CB  LEU A 225     -12.269  -2.677  -0.039  1.00 81.69           C
ATOM   3361 1HB  LEU A 225     -13.091  -2.407   0.624  1.00 81.69           H
ATOM   3362 2HB  LEU A 225     -11.347  -2.549   0.528  1.00 81.69           H
ATOM   3363  CG  LEU A 225     -12.254  -1.696  -1.213  1.00 81.69           C
ATOM   3364  HG  LEU A 225     -11.530  -2.051  -1.946  1.00 81.69           H
ATOM   3365  CD1 LEU A 225     -13.616  -1.651  -1.908  1.00 81.69           C
ATOM   3366 1HD1 LEU A 225     -13.865  -2.643  -2.285  1.00 81.69           H
ATOM   3367 2HD1 LEU A 225     -14.377  -1.332  -1.195  1.00 81.69           H
ATOM   3368 3HD1 LEU A 225     -13.578  -0.946  -2.738  1.00 81.69           H
ATOM   3369  CD2 LEU A 225     -11.795  -0.308  -0.761  1.00 81.69           C
ATOM   3370 1HD2 LEU A 225     -12.476   0.070   0.001  1.00 81.69           H
ATOM   3371 2HD2 LEU A 225     -10.788  -0.374  -0.349  1.00 81.69           H
ATOM   3372 3HD2 LEU A 225     -11.793   0.370  -1.615  1.00 81.69           H
ATOM   3373  HN  LEU A 225     -11.935  -4.498   1.596  1.00 81.69           H
ATOM   3374  N   PRO A 226     -10.151  -4.668  -1.239  1.00 80.24           N
ATOM   3375  CA  PRO A 226      -9.194  -5.182  -2.223  1.00 80.24           C
ATOM   3376  C   PRO A 226      -9.585  -6.555  -2.744  1.00 80.24           C
ATOM   3377  O   PRO A 226      -9.532  -6.805  -3.947  1.00 80.24           O
ATOM   3378  HA  PRO A 226      -9.179  -4.537  -3.102  1.00 80.24           H
ATOM   3379  CB  PRO A 226      -7.871  -5.220  -1.456  1.00 80.24           C
ATOM   3380 1HB  PRO A 226      -7.708  -6.190  -0.986  1.00 80.24           H
ATOM   3381 2HB  PRO A 226      -7.021  -5.039  -2.114  1.00 80.24           H
ATOM   3382  CG  PRO A 226      -8.030  -4.113  -0.421  1.00 80.24           C
ATOM   3383 1HG  PRO A 226      -7.341  -4.238   0.414  1.00 80.24           H
ATOM   3384 2HG  PRO A 226      -7.822  -3.130  -0.845  1.00 80.24           H
ATOM   3385  CD  PRO A 226      -9.481  -4.254   0.008  1.00 80.24           C
ATOM   3386 1HD  PRO A 226      -9.600  -5.001   0.792  1.00 80.24           H
ATOM   3387 2HD  PRO A 226      -9.881  -3.319   0.399  1.00 80.24           H
ATOM   3388  N   PHE A 227      -9.971  -7.417  -1.815  1.00 83.42           N
ATOM   3389  CA  PHE A 227     -10.298  -8.791  -2.158  1.00 83.42           C
ATOM   3390  C   PHE A 227     -11.430  -8.845  -3.186  1.00 83.42           C
ATOM   3391  O   PHE A 227     -11.339  -9.567  -4.177  1.00 83.42           O
ATOM   3392  HA  PHE A 227      -9.401  -9.240  -2.584  1.00 83.42           H
ATOM   3393  CB  PHE A 227     -10.761  -9.476  -0.871  1.00 83.42           C
ATOM   3394 1HB  PHE A 227      -9.974  -9.389  -0.122  1.00 83.42           H
ATOM   3395 2HB  PHE A 227     -11.630  -8.945  -0.482  1.00 83.42           H
ATOM   3396  CG  PHE A 227     -11.119 -10.953  -1.046  1.00 83.42           C
ATOM   3397  CD1 PHE A 227     -12.422 -11.330  -1.144  1.00 83.42           C
ATOM   3398  HD1 PHE A 227     -13.211 -10.579  -1.098  1.00 83.42           H
ATOM   3399  CD2 PHE A 227     -10.134 -11.889  -1.103  1.00 83.42           C
ATOM   3400  HD2 PHE A 227      -9.090 -11.587  -1.024  1.00 83.42           H
ATOM   3401  CE1 PHE A 227     -12.754 -12.701  -1.306  1.00 83.42           C
ATOM   3402  HE1 PHE A 227     -13.799 -13.003  -1.385  1.00 83.42           H
ATOM   3403  CE2 PHE A 227     -10.466 -13.260  -1.265  1.00 83.42           C
ATOM   3404  HE2 PHE A 227      -9.677 -14.010  -1.311  1.00 83.42           H
ATOM   3405  CZ  PHE A 227     -11.769 -13.637  -1.364  1.00 83.42           C
ATOM   3406  HZ  PHE A 227     -12.024 -14.689  -1.488  1.00 83.42           H
ATOM   3407  HN  PHE A 227     -10.061  -7.191  -0.845  1.00 83.42           H
ATOM   3408  N   VAL A 228     -12.470  -8.070  -2.914  1.00 85.18           N
ATOM   3409  CA  VAL A 228     -13.613  -8.012  -3.809  1.00 85.18           C
ATOM   3410  C   VAL A 228     -13.164  -7.475  -5.169  1.00 85.18           C
ATOM   3411  O   VAL A 228     -13.546  -8.011  -6.209  1.00 85.18           O
ATOM   3412  HA  VAL A 228     -13.982  -9.029  -3.938  1.00 85.18           H
ATOM   3413  CB  VAL A 228     -14.730  -7.179  -3.177  1.00 85.18           C
ATOM   3414  HB  VAL A 228     -14.301  -6.228  -2.860  1.00 85.18           H
ATOM   3415  CG1 VAL A 228     -15.834  -6.881  -4.194  1.00 85.18           C
ATOM   3416 1HG1 VAL A 228     -15.415  -6.325  -5.032  1.00 85.18           H
ATOM   3417 2HG1 VAL A 228     -16.258  -7.818  -4.555  1.00 85.18           H
ATOM   3418 3HG1 VAL A 228     -16.615  -6.288  -3.718  1.00 85.18           H
ATOM   3419  CG2 VAL A 228     -15.299  -7.874  -1.938  1.00 85.18           C
ATOM   3420 1HG2 VAL A 228     -15.705  -8.846  -2.221  1.00 85.18           H
ATOM   3421 2HG2 VAL A 228     -14.506  -8.011  -1.203  1.00 85.18           H
ATOM   3422 3HG2 VAL A 228     -16.091  -7.261  -1.509  1.00 85.18           H
ATOM   3423  HN  VAL A 228     -12.539  -7.491  -2.102  1.00 85.18           H
ATOM   3424  N   VAL A 229     -12.359  -6.423  -5.119  1.00 80.46           N
ATOM   3425  CA  VAL A 229     -11.865  -5.800  -6.334  1.00 80.46           C
ATOM   3426  C   VAL A 229     -11.107  -6.839  -7.163  1.00 80.46           C
ATOM   3427  O   VAL A 229     -11.338  -6.968  -8.365  1.00 80.46           O
ATOM   3428  HA  VAL A 229     -12.729  -5.459  -6.904  1.00 80.46           H
ATOM   3429  CB  VAL A 229     -11.014  -4.577  -5.986  1.00 80.46           C
ATOM   3430  HB  VAL A 229     -10.371  -4.844  -5.148  1.00 80.46           H
ATOM   3431  CG1 VAL A 229     -10.116  -4.182  -7.160  1.00 80.46           C
ATOM   3432 1HG1 VAL A 229      -9.453  -5.011  -7.405  1.00 80.46           H
ATOM   3433 2HG1 VAL A 229     -10.734  -3.943  -8.026  1.00 80.46           H
ATOM   3434 3HG1 VAL A 229      -9.522  -3.310  -6.886  1.00 80.46           H
ATOM   3435  CG2 VAL A 229     -11.894  -3.404  -5.549  1.00 80.46           C
ATOM   3436 1HG2 VAL A 229     -12.573  -3.138  -6.359  1.00 80.46           H
ATOM   3437 2HG2 VAL A 229     -12.471  -3.690  -4.670  1.00 80.46           H
ATOM   3438 3HG2 VAL A 229     -11.264  -2.548  -5.308  1.00 80.46           H
ATOM   3439  HN  VAL A 229     -12.047  -5.999  -4.269  1.00 80.46           H
ATOM   3440  N   MET A 230     -10.218  -7.553  -6.489  1.00 81.99           N
ATOM   3441  CA  MET A 230      -9.331  -8.481  -7.170  1.00 81.99           C
ATOM   3442  C   MET A 230     -10.116  -9.650  -7.769  1.00 81.99           C
ATOM   3443  O   MET A 230      -9.817 -10.102  -8.873  1.00 81.99           O
ATOM   3444  HA  MET A 230      -8.860  -7.905  -7.967  1.00 81.99           H
ATOM   3445  CB  MET A 230      -8.293  -9.015  -6.182  1.00 81.99           C
ATOM   3446 1HB  MET A 230      -8.797  -9.427  -5.307  1.00 81.99           H
ATOM   3447 2HB  MET A 230      -7.734  -9.830  -6.641  1.00 81.99           H
ATOM   3448  CG  MET A 230      -7.329  -7.909  -5.748  1.00 81.99           C
ATOM   3449 1HG  MET A 230      -6.899  -7.425  -6.625  1.00 81.99           H
ATOM   3450 2HG  MET A 230      -7.869  -7.141  -5.193  1.00 81.99           H
ATOM   3451  SD  MET A 230      -6.031  -8.594  -4.732  1.00 81.99           S
ATOM   3452  CE  MET A 230      -6.963  -8.987  -3.261  1.00 81.99           C
ATOM   3453 1HE  MET A 230      -7.407  -8.077  -2.858  1.00 81.99           H
ATOM   3454 2HE  MET A 230      -7.752  -9.697  -3.510  1.00 81.99           H
ATOM   3455 3HE  MET A 230      -6.299  -9.428  -2.517  1.00 81.99           H
ATOM   3456  HN  MET A 230     -10.099  -7.506  -5.497  1.00 81.99           H
ATOM   3457  N   ALA A 231     -11.104 -10.107  -7.013  1.00 83.42           N
ATOM   3458  CA  ALA A 231     -11.971 -11.174  -7.481  1.00 83.42           C
ATOM   3459  C   ALA A 231     -12.663 -10.735  -8.773  1.00 83.42           C
ATOM   3460  O   ALA A 231     -12.718 -11.493  -9.740  1.00 83.42           O
ATOM   3461  HA  ALA A 231     -11.346 -12.042  -7.690  1.00 83.42           H
ATOM   3462  CB  ALA A 231     -12.969 -11.540  -6.380  1.00 83.42           C
ATOM   3463 1HB  ALA A 231     -12.428 -11.873  -5.495  1.00 83.42           H
ATOM   3464 2HB  ALA A 231     -13.571 -10.666  -6.131  1.00 83.42           H
ATOM   3465 3HB  ALA A 231     -13.620 -12.341  -6.731  1.00 83.42           H
ATOM   3466  HN  ALA A 231     -11.315  -9.760  -6.099  1.00 83.42           H
ATOM   3467  N   CYS A 232     -13.174  -9.513  -8.747  1.00 82.46           N
ATOM   3468  CA  CYS A 232     -13.842  -8.956  -9.911  1.00 82.46           C
ATOM   3469  C   CYS A 232     -12.829  -8.882 -11.056  1.00 82.46           C
ATOM   3470  O   CYS A 232     -13.179  -9.106 -12.213  1.00 82.46           O
ATOM   3471  HA  CYS A 232     -14.657  -9.636 -10.159  1.00 82.46           H
ATOM   3472  CB  CYS A 232     -14.462  -7.591  -9.608  1.00 82.46           C
ATOM   3473 1HB  CYS A 232     -13.724  -6.944  -9.134  1.00 82.46           H
ATOM   3474 2HB  CYS A 232     -14.762  -7.105 -10.536  1.00 82.46           H
ATOM   3475  SG  CYS A 232     -15.912  -7.792  -8.511  1.00 82.46           S
ATOM   3476  HG  CYS A 232     -15.220  -7.865  -7.377  1.00 82.46           H
ATOM   3477  HN  CYS A 232     -13.137  -8.908  -7.951  1.00 82.46           H
ATOM   3478  N   CYS A 233     -11.595  -8.566 -10.692  1.00 79.34           N
ATOM   3479  CA  CYS A 233     -10.543  -8.400 -11.680  1.00 79.34           C
ATOM   3480  C   CYS A 233     -10.328  -9.741 -12.384  1.00 79.34           C
ATOM   3481  O   CYS A 233     -10.262  -9.800 -13.611  1.00 79.34           O
ATOM   3482  HA  CYS A 233     -10.892  -7.645 -12.385  1.00 79.34           H
ATOM   3483  CB  CYS A 233      -9.252  -7.873 -11.050  1.00 79.34           C
ATOM   3484 1HB  CYS A 233      -8.962  -8.506 -10.212  1.00 79.34           H
ATOM   3485 2HB  CYS A 233      -8.441  -7.913 -11.776  1.00 79.34           H
ATOM   3486  SG  CYS A 233      -9.493  -6.152 -10.477  1.00 79.34           S
ATOM   3487  HG  CYS A 233     -10.459  -6.429  -9.606  1.00 79.34           H
ATOM   3488  HN  CYS A 233     -11.310  -8.425  -9.744  1.00 79.34           H
ATOM   3489  N   TYR A 234     -10.225 -10.787 -11.576  1.00 79.98           N
ATOM   3490  CA  TYR A 234      -9.951 -12.114 -12.101  1.00 79.98           C
ATOM   3491  C   TYR A 234     -11.126 -12.626 -12.936  1.00 79.98           C
ATOM   3492  O   TYR A 234     -10.927 -13.249 -13.978  1.00 79.98           O
ATOM   3493  HA  TYR A 234      -9.066 -12.049 -12.734  1.00 79.98           H
ATOM   3494  CB  TYR A 234      -9.774 -13.021 -10.882  1.00 79.98           C
ATOM   3495 1HB  TYR A 234     -10.478 -12.715 -10.109  1.00 79.98           H
ATOM   3496 2HB  TYR A 234     -10.031 -14.043 -11.162  1.00 79.98           H
ATOM   3497  CG  TYR A 234      -8.360 -13.008 -10.298  1.00 79.98           C
ATOM   3498  CD1 TYR A 234      -7.296 -13.454 -11.056  1.00 79.98           C
ATOM   3499  HD1 TYR A 234      -7.463 -13.815 -12.070  1.00 79.98           H
ATOM   3500  CD2 TYR A 234      -8.148 -12.551  -9.013  1.00 79.98           C
ATOM   3501  HD2 TYR A 234      -8.988 -12.199  -8.414  1.00 79.98           H
ATOM   3502  CE1 TYR A 234      -5.965 -13.442 -10.506  1.00 79.98           C
ATOM   3503  HE1 TYR A 234      -5.116 -13.791 -11.093  1.00 79.98           H
ATOM   3504  CE2 TYR A 234      -6.817 -12.539  -8.463  1.00 79.98           C
ATOM   3505  HE2 TYR A 234      -6.636 -12.181  -7.450  1.00 79.98           H
ATOM   3506  CZ  TYR A 234      -5.791 -12.985  -9.236  1.00 79.98           C
ATOM   3507  OH  TYR A 234      -4.535 -12.974  -8.717  1.00 79.98           O
ATOM   3508  HH  TYR A 234      -3.872 -13.238  -9.418  1.00 79.98           H
ATOM   3509  HN  TYR A 234     -10.325 -10.738 -10.583  1.00 79.98           H
ATOM   3510  N   THR A 235     -12.325 -12.345 -12.448  1.00 84.37           N
ATOM   3511  CA  THR A 235     -13.532 -12.780 -13.130  1.00 84.37           C
ATOM   3512  C   THR A 235     -13.601 -12.169 -14.532  1.00 84.37           C
ATOM   3513  O   THR A 235     -13.916 -12.861 -15.499  1.00 84.37           O
ATOM   3514  HA  THR A 235     -13.487 -13.861 -13.255  1.00 84.37           H
ATOM   3515  CB  THR A 235     -14.730 -12.416 -12.250  1.00 84.37           C
ATOM   3516  HB  THR A 235     -15.665 -12.718 -12.722  1.00 84.37           H
ATOM   3517  OG1 THR A 235     -14.580 -11.018 -12.019  1.00 84.37           O
ATOM   3518  HG1 THR A 235     -15.074 -10.501 -12.717  1.00 84.37           H
ATOM   3519  CG2 THR A 235     -14.640 -13.037 -10.854  1.00 84.37           C
ATOM   3520 1HG2 THR A 235     -13.738 -12.682 -10.356  1.00 84.37           H
ATOM   3521 2HG2 THR A 235     -14.604 -14.123 -10.941  1.00 84.37           H
ATOM   3522 3HG2 THR A 235     -15.515 -12.747 -10.271  1.00 84.37           H
ATOM   3523  HN  THR A 235     -12.479 -11.832 -11.603  1.00 84.37           H
ATOM   3524  N   ILE A 236     -13.301 -10.881 -14.597  1.00 80.20           N
ATOM   3525  CA  ILE A 236     -13.253 -10.187 -15.872  1.00 80.20           C
ATOM   3526  C   ILE A 236     -12.174 -10.820 -16.753  1.00 80.20           C
ATOM   3527  O   ILE A 236     -12.387 -11.035 -17.945  1.00 80.20           O
ATOM   3528  HA  ILE A 236     -14.220 -10.326 -16.357  1.00 80.20           H
ATOM   3529  CB  ILE A 236     -13.067  -8.683 -15.658  1.00 80.20           C
ATOM   3530  HB  ILE A 236     -12.293  -8.539 -14.905  1.00 80.20           H
ATOM   3531  CG1 ILE A 236     -14.348  -8.044 -15.118  1.00 80.20           C
ATOM   3532 1HG1 ILE A 236     -15.118  -8.057 -15.889  1.00 80.20           H
ATOM   3533 2HG1 ILE A 236     -14.726  -8.630 -14.280  1.00 80.20           H
ATOM   3534  CG2 ILE A 236     -12.583  -8.002 -16.940  1.00 80.20           C
ATOM   3535 1HG2 ILE A 236     -11.628  -8.433 -17.242  1.00 80.20           H
ATOM   3536 2HG2 ILE A 236     -13.317  -8.154 -17.731  1.00 80.20           H
ATOM   3537 3HG2 ILE A 236     -12.460  -6.934 -16.759  1.00 80.20           H
ATOM   3538  CD1 ILE A 236     -14.095  -6.604 -14.667  1.00 80.20           C
ATOM   3539 1HD1 ILE A 236     -13.342  -6.598 -13.878  1.00 80.20           H
ATOM   3540 2HD1 ILE A 236     -13.740  -6.016 -15.513  1.00 80.20           H
ATOM   3541 3HD1 ILE A 236     -15.021  -6.174 -14.287  1.00 80.20           H
ATOM   3542  HN  ILE A 236     -13.093 -10.314 -13.799  1.00 80.20           H
ATOM   3543  N   ILE A 237     -11.038 -11.102 -16.131  1.00 76.53           N
ATOM   3544  CA  ILE A 237      -9.908 -11.660 -16.853  1.00 76.53           C
ATOM   3545  C   ILE A 237     -10.323 -12.984 -17.497  1.00 76.53           C
ATOM   3546  O   ILE A 237     -10.119 -13.188 -18.693  1.00 76.53           O
ATOM   3547  HA  ILE A 237      -9.647 -10.958 -17.645  1.00 76.53           H
ATOM   3548  CB  ILE A 237      -8.690 -11.778 -15.935  1.00 76.53           C
ATOM   3549  HB  ILE A 237      -9.041 -12.034 -14.935  1.00 76.53           H
ATOM   3550  CG1 ILE A 237      -7.953 -10.442 -15.827  1.00 76.53           C
ATOM   3551 1HG1 ILE A 237      -7.482 -10.205 -16.781  1.00 76.53           H
ATOM   3552 2HG1 ILE A 237      -8.665  -9.645 -15.616  1.00 76.53           H
ATOM   3553  CG2 ILE A 237      -7.766 -12.908 -16.392  1.00 76.53           C
ATOM   3554 1HG2 ILE A 237      -8.310 -13.853 -16.374  1.00 76.53           H
ATOM   3555 2HG2 ILE A 237      -7.420 -12.707 -17.406  1.00 76.53           H
ATOM   3556 3HG2 ILE A 237      -6.909 -12.971 -15.722  1.00 76.53           H
ATOM   3557  CD1 ILE A 237      -6.891 -10.489 -14.726  1.00 76.53           C
ATOM   3558 1HD1 ILE A 237      -7.369 -10.703 -13.770  1.00 76.53           H
ATOM   3559 2HD1 ILE A 237      -6.167 -11.271 -14.953  1.00 76.53           H
ATOM   3560 3HD1 ILE A 237      -6.382  -9.527 -14.671  1.00 76.53           H
ATOM   3561  HN  ILE A 237     -10.884 -10.955 -15.154  1.00 76.53           H
ATOM   3562  N   ILE A 238     -10.899 -13.850 -16.676  1.00 79.98           N
ATOM   3563  CA  ILE A 238     -11.275 -15.178 -17.131  1.00 79.98           C
ATOM   3564  C   ILE A 238     -12.256 -15.053 -18.299  1.00 79.98           C
ATOM   3565  O   ILE A 238     -12.115 -15.741 -19.308  1.00 79.98           O
ATOM   3566  HA  ILE A 238     -10.370 -15.668 -17.491  1.00 79.98           H
ATOM   3567  CB  ILE A 238     -11.809 -16.013 -15.965  1.00 79.98           C
ATOM   3568  HB  ILE A 238     -12.535 -15.411 -15.419  1.00 79.98           H
ATOM   3569  CG1 ILE A 238     -10.688 -16.367 -14.986  1.00 79.98           C
ATOM   3570 1HG1 ILE A 238     -10.065 -17.155 -15.411  1.00 79.98           H
ATOM   3571 2HG1 ILE A 238     -10.045 -15.500 -14.834  1.00 79.98           H
ATOM   3572  CG2 ILE A 238     -12.542 -17.256 -16.472  1.00 79.98           C
ATOM   3573 1HG2 ILE A 238     -13.381 -16.953 -17.099  1.00 79.98           H
ATOM   3574 2HG2 ILE A 238     -11.855 -17.870 -17.056  1.00 79.98           H
ATOM   3575 3HG2 ILE A 238     -12.911 -17.832 -15.623  1.00 79.98           H
ATOM   3576  CD1 ILE A 238     -11.258 -16.829 -13.644  1.00 79.98           C
ATOM   3577 1HD1 ILE A 238     -11.860 -16.030 -13.211  1.00 79.98           H
ATOM   3578 2HD1 ILE A 238     -11.880 -17.711 -13.797  1.00 79.98           H
ATOM   3579 3HD1 ILE A 238     -10.440 -17.075 -12.967  1.00 79.98           H
ATOM   3580  HN  ILE A 238     -11.109 -13.657 -15.717  1.00 79.98           H
ATOM   3581  N   HIS A 239     -13.228 -14.171 -18.121  1.00 80.29           N
ATOM   3582  CA  HIS A 239     -14.261 -13.984 -19.126  1.00 80.29           C
ATOM   3583  C   HIS A 239     -13.621 -13.550 -20.446  1.00 80.29           C
ATOM   3584  O   HIS A 239     -14.050 -13.975 -21.517  1.00 80.29           O
ATOM   3585  HA  HIS A 239     -14.740 -14.953 -19.265  1.00 80.29           H
ATOM   3586  CB  HIS A 239     -15.327 -13.003 -18.633  1.00 80.29           C
ATOM   3587 1HB  HIS A 239     -15.634 -13.291 -17.627  1.00 80.29           H
ATOM   3588 2HB  HIS A 239     -14.886 -12.009 -18.559  1.00 80.29           H
ATOM   3589  CG  HIS A 239     -16.550 -12.931 -19.515  1.00 80.29           C
ATOM   3590  ND1 HIS A 239     -16.680 -12.013 -20.543  1.00 80.29           N
ATOM   3591  HD1 HIS A 239     -16.002 -11.325 -20.802  1.00 80.29           H
ATOM   3592  CD2 HIS A 239     -17.696 -13.671 -19.513  1.00 80.29           C
ATOM   3593  HD2 HIS A 239     -17.926 -14.487 -18.828  1.00 80.29           H
ATOM   3594  CE1 HIS A 239     -17.855 -12.202 -21.126  1.00 80.29           C
ATOM   3595  HE1 HIS A 239     -18.250 -11.635 -21.969  1.00 80.29           H
ATOM   3596  NE2 HIS A 239     -18.483 -13.229 -20.486  1.00 80.29           N
ATOM   3597  HN  HIS A 239     -13.316 -13.591 -17.312  1.00 80.29           H
ATOM   3598  N   THR A 240     -12.606 -12.707 -20.325  1.00 75.51           N
ATOM   3599  CA  THR A 240     -11.908 -12.204 -21.496  1.00 75.51           C
ATOM   3600  C   THR A 240     -11.176 -13.343 -22.211  1.00 75.51           C
ATOM   3601  O   THR A 240     -11.200 -13.427 -23.438  1.00 75.51           O
ATOM   3602  HA  THR A 240     -12.646 -11.811 -22.195  1.00 75.51           H
ATOM   3603  CB  THR A 240     -10.980 -11.075 -21.045  1.00 75.51           C
ATOM   3604  HB  THR A 240     -10.155 -11.464 -20.447  1.00 75.51           H
ATOM   3605  OG1 THR A 240     -11.845 -10.160 -20.377  1.00 75.51           O
ATOM   3606  HG1 THR A 240     -11.746 -10.257 -19.387  1.00 75.51           H
ATOM   3607  CG2 THR A 240     -10.422 -10.270 -22.220  1.00 75.51           C
ATOM   3608 1HG2 THR A 240     -11.246  -9.825 -22.779  1.00 75.51           H
ATOM   3609 2HG2 THR A 240      -9.854 -10.930 -22.876  1.00 75.51           H
ATOM   3610 3HG2 THR A 240      -9.771  -9.481 -21.844  1.00 75.51           H
ATOM   3611  HN  THR A 240     -12.260 -12.370 -19.450  1.00 75.51           H
ATOM   3612  N   LEU A 241     -10.544 -14.190 -21.412  1.00 75.27           N
ATOM   3613  CA  LEU A 241      -9.754 -15.283 -21.955  1.00 75.27           C
ATOM   3614  C   LEU A 241     -10.668 -16.223 -22.743  1.00 75.27           C
ATOM   3615  O   LEU A 241     -10.282 -16.733 -23.794  1.00 75.27           O
ATOM   3616  HA  LEU A 241      -9.028 -14.850 -22.643  1.00 75.27           H
ATOM   3617  CB  LEU A 241      -8.967 -15.979 -20.843  1.00 75.27           C
ATOM   3618 1HB  LEU A 241      -9.649 -16.189 -20.019  1.00 75.27           H
ATOM   3619 2HB  LEU A 241      -8.617 -16.940 -21.220  1.00 75.27           H
ATOM   3620  CG  LEU A 241      -7.765 -15.211 -20.291  1.00 75.27           C
ATOM   3621  HG  LEU A 241      -8.071 -14.181 -20.109  1.00 75.27           H
ATOM   3622  CD1 LEU A 241      -7.313 -15.791 -18.949  1.00 75.27           C
ATOM   3623 1HD1 LEU A 241      -8.130 -15.724 -18.231  1.00 75.27           H
ATOM   3624 2HD1 LEU A 241      -7.030 -16.835 -19.081  1.00 75.27           H
ATOM   3625 3HD1 LEU A 241      -6.457 -15.227 -18.579  1.00 75.27           H
ATOM   3626  CD2 LEU A 241      -6.625 -15.170 -21.310  1.00 75.27           C
ATOM   3627 1HD2 LEU A 241      -6.312 -16.188 -21.546  1.00 75.27           H
ATOM   3628 2HD2 LEU A 241      -6.968 -14.676 -22.219  1.00 75.27           H
ATOM   3629 3HD2 LEU A 241      -5.783 -14.619 -20.892  1.00 75.27           H
ATOM   3630  HN  LEU A 241     -10.564 -14.139 -20.414  1.00 75.27           H
ATOM   3631  N   ILE A 242     -11.862 -16.425 -22.206  1.00 75.59           N
ATOM   3632  CA  ILE A 242     -12.819 -17.327 -22.824  1.00 75.59           C
ATOM   3633  C   ILE A 242     -13.220 -16.776 -24.194  1.00 75.59           C
ATOM   3634  O   ILE A 242     -13.360 -17.532 -25.155  1.00 75.59           O
ATOM   3635  HA  ILE A 242     -12.318 -18.284 -22.971  1.00 75.59           H
ATOM   3636  CB  ILE A 242     -14.004 -17.574 -21.889  1.00 75.59           C
ATOM   3637  HB  ILE A 242     -14.376 -16.609 -21.546  1.00 75.59           H
ATOM   3638  CG1 ILE A 242     -13.570 -18.358 -20.649  1.00 75.59           C
ATOM   3639 1HG1 ILE A 242     -13.361 -19.392 -20.922  1.00 75.59           H
ATOM   3640 2HG1 ILE A 242     -12.643 -17.939 -20.256  1.00 75.59           H
ATOM   3641  CG2 ILE A 242     -15.152 -18.264 -22.630  1.00 75.59           C
ATOM   3642 1HG2 ILE A 242     -15.483 -17.633 -23.454  1.00 75.59           H
ATOM   3643 2HG2 ILE A 242     -14.809 -19.222 -23.020  1.00 75.59           H
ATOM   3644 3HG2 ILE A 242     -15.981 -18.428 -21.942  1.00 75.59           H
ATOM   3645  CD1 ILE A 242     -14.652 -18.318 -19.569  1.00 75.59           C
ATOM   3646 1HD1 ILE A 242     -14.841 -17.284 -19.280  1.00 75.59           H
ATOM   3647 2HD1 ILE A 242     -15.570 -18.760 -19.957  1.00 75.59           H
ATOM   3648 3HD1 ILE A 242     -14.318 -18.883 -18.698  1.00 75.59           H
ATOM   3649  HN  ILE A 242     -12.178 -15.985 -21.365  1.00 75.59           H
ATOM   3650  N   GLN A 243     -13.396 -15.464 -24.241  1.00 71.03           N
ATOM   3651  CA  GLN A 243     -13.806 -14.806 -25.470  1.00 71.03           C
ATOM   3652  C   GLN A 243     -12.624 -14.698 -26.434  1.00 71.03           C
ATOM   3653  O   GLN A 243     -12.813 -14.553 -27.641  1.00 71.03           O
ATOM   3654  HA  GLN A 243     -14.576 -15.449 -25.898  1.00 71.03           H
ATOM   3655  CB  GLN A 243     -14.407 -13.429 -25.181  1.00 71.03           C
ATOM   3656 1HB  GLN A 243     -13.727 -12.857 -24.549  1.00 71.03           H
ATOM   3657 2HB  GLN A 243     -14.518 -12.874 -26.112  1.00 71.03           H
ATOM   3658  CG  GLN A 243     -15.766 -13.557 -24.491  1.00 71.03           C
ATOM   3659 1HG  GLN A 243     -16.396 -14.252 -25.047  1.00 71.03           H
ATOM   3660 2HG  GLN A 243     -15.634 -13.975 -23.493  1.00 71.03           H
ATOM   3661  CD  GLN A 243     -16.461 -12.198 -24.392  1.00 71.03           C
ATOM   3662  OE1 GLN A 243     -15.860 -11.150 -24.565  1.00 71.03           O
ATOM   3663  NE2 GLN A 243     -17.757 -12.273 -24.105  1.00 71.03           N
ATOM   3664 1HE2 GLN A 243     -18.190 -13.165 -23.975  1.00 71.03           H
ATOM   3665 2HE2 GLN A 243     -18.300 -11.437 -24.019  1.00 71.03           H
ATOM   3666  HN  GLN A 243     -13.262 -14.854 -23.459  1.00 71.03           H
ATOM   3667  N   ALA A 244     -11.429 -14.772 -25.866  1.00 62.41           N
ATOM   3668  CA  ALA A 244     -10.217 -14.574 -26.643  1.00 62.41           C
ATOM   3669  C   ALA A 244      -9.936 -15.829 -27.471  1.00 62.41           C
ATOM   3670  O   ALA A 244      -9.149 -16.683 -27.065  1.00 62.41           O
ATOM   3671  HA  ALA A 244     -10.388 -13.735 -27.316  1.00 62.41           H
ATOM   3672  CB  ALA A 244      -9.060 -14.225 -25.704  1.00 62.41           C
ATOM   3673 1HB  ALA A 244      -9.297 -13.310 -25.160  1.00 62.41           H
ATOM   3674 2HB  ALA A 244      -8.908 -15.039 -24.996  1.00 62.41           H
ATOM   3675 3HB  ALA A 244      -8.152 -14.076 -26.287  1.00 62.41           H
ATOM   3676  HN  ALA A 244     -11.282 -14.964 -24.895  1.00 62.41           H
ATOM   3677  N   LYS A 245     -10.596 -15.902 -28.618  1.00 59.28           N
ATOM   3678  CA  LYS A 245     -10.343 -16.979 -29.560  1.00 59.28           C
ATOM   3679  C   LYS A 245      -8.874 -16.943 -29.988  1.00 59.28           C
ATOM   3680  O   LYS A 245      -8.346 -17.933 -30.491  1.00 59.28           O
ATOM   3681  HA  LYS A 245     -10.528 -17.918 -29.039  1.00 59.28           H
ATOM   3682  CB  LYS A 245     -11.326 -16.909 -30.730  1.00 59.28           C
ATOM   3683 1HB  LYS A 245     -11.401 -15.882 -31.087  1.00 59.28           H
ATOM   3684 2HB  LYS A 245     -10.952 -17.508 -31.561  1.00 59.28           H
ATOM   3685  CG  LYS A 245     -12.710 -17.413 -30.314  1.00 59.28           C
ATOM   3686 1HG  LYS A 245     -12.610 -18.345 -29.759  1.00 59.28           H
ATOM   3687 2HG  LYS A 245     -13.177 -16.691 -29.644  1.00 59.28           H
ATOM   3688  CD  LYS A 245     -13.603 -17.634 -31.537  1.00 59.28           C
ATOM   3689 1HD  LYS A 245     -13.793 -16.681 -32.030  1.00 59.28           H
ATOM   3690 2HD  LYS A 245     -13.088 -18.269 -32.258  1.00 59.28           H
ATOM   3691  CE  LYS A 245     -14.930 -18.281 -31.136  1.00 59.28           C
ATOM   3692 1HE  LYS A 245     -14.741 -19.166 -30.528  1.00 59.28           H
ATOM   3693 2HE  LYS A 245     -15.508 -17.590 -30.523  1.00 59.28           H
ATOM   3694  NZ  LYS A 245     -15.708 -18.656 -32.338  1.00 59.28           N
ATOM   3695 1HZ  LYS A 245     -16.594 -19.061 -32.055  1.00 59.28           H
ATOM   3696 2HZ  LYS A 245     -15.878 -17.830 -32.902  1.00 59.28           H
ATOM   3697 3HZ  LYS A 245     -15.185 -19.334 -32.882  1.00 59.28           H
ATOM   3698  HN  LYS A 245     -11.290 -15.242 -28.907  1.00 59.28           H
ATOM   3699  N   LYS A 246      -8.257 -15.791 -29.772  1.00 56.19           N
ATOM   3700  CA  LYS A 246      -6.921 -15.549 -30.291  1.00 56.19           C
ATOM   3701  C   LYS A 246      -5.927 -15.507 -29.128  1.00 56.19           C
ATOM   3702  O   LYS A 246      -6.139 -14.790 -28.152  1.00 56.19           O
ATOM   3703  HA  LYS A 246      -6.664 -16.390 -30.935  1.00 56.19           H
ATOM   3704  CB  LYS A 246      -6.904 -14.290 -31.160  1.00 56.19           C
ATOM   3705 1HB  LYS A 246      -7.539 -13.526 -30.714  1.00 56.19           H
ATOM   3706 2HB  LYS A 246      -5.893 -13.883 -31.197  1.00 56.19           H
ATOM   3707  CG  LYS A 246      -7.387 -14.598 -32.579  1.00 56.19           C
ATOM   3708 1HG  LYS A 246      -6.906 -15.506 -32.942  1.00 56.19           H
ATOM   3709 2HG  LYS A 246      -8.460 -14.787 -32.569  1.00 56.19           H
ATOM   3710  CD  LYS A 246      -7.077 -13.437 -33.527  1.00 56.19           C
ATOM   3711 1HD  LYS A 246      -7.666 -12.565 -33.244  1.00 56.19           H
ATOM   3712 2HD  LYS A 246      -6.028 -13.157 -33.435  1.00 56.19           H
ATOM   3713  CE  LYS A 246      -7.384 -13.817 -34.977  1.00 56.19           C
ATOM   3714 1HE  LYS A 246      -6.882 -14.751 -35.228  1.00 56.19           H
ATOM   3715 2HE  LYS A 246      -8.453 -13.988 -35.096  1.00 56.19           H
ATOM   3716  NZ  LYS A 246      -6.941 -12.746 -35.898  1.00 56.19           N
ATOM   3717 1HZ  LYS A 246      -7.159 -13.010 -36.853  1.00 56.19           H
ATOM   3718 2HZ  LYS A 246      -7.419 -11.883 -35.667  1.00 56.19           H
ATOM   3719 3HZ  LYS A 246      -5.940 -12.613 -35.805  1.00 56.19           H
ATOM   3720  HN  LYS A 246      -8.653 -15.032 -29.255  1.00 56.19           H
ATOM   3721  N   SER A 247      -4.864 -16.285 -29.272  1.00 56.53           N
ATOM   3722  CA  SER A 247      -3.925 -16.478 -28.181  1.00 56.53           C
ATOM   3723  C   SER A 247      -3.359 -15.129 -27.733  1.00 56.53           C
ATOM   3724  O   SER A 247      -3.080 -14.931 -26.551  1.00 56.53           O
ATOM   3725  HA  SER A 247      -4.504 -16.935 -27.379  1.00 56.53           H
ATOM   3726  CB  SER A 247      -2.790 -17.420 -28.590  1.00 56.53           C
ATOM   3727 1HB  SER A 247      -2.417 -17.942 -27.709  1.00 56.53           H
ATOM   3728 2HB  SER A 247      -3.177 -18.179 -29.271  1.00 56.53           H
ATOM   3729  OG  SER A 247      -1.718 -16.722 -29.218  1.00 56.53           O
ATOM   3730  HG  SER A 247      -1.008 -17.368 -29.498  1.00 56.53           H
ATOM   3731  HN  SER A 247      -4.641 -16.777 -30.114  1.00 56.53           H
ATOM   3732  N   SER A 248      -3.206 -14.237 -28.700  1.00 59.59           N
ATOM   3733  CA  SER A 248      -2.427 -13.029 -28.488  1.00 59.59           C
ATOM   3734  C   SER A 248      -2.964 -12.266 -27.275  1.00 59.59           C
ATOM   3735  O   SER A 248      -2.250 -11.464 -26.675  1.00 59.59           O
ATOM   3736  HA  SER A 248      -1.409 -13.371 -28.304  1.00 59.59           H
ATOM   3737  CB  SER A 248      -2.448 -12.135 -29.729  1.00 59.59           C
ATOM   3738 1HB  SER A 248      -1.734 -11.321 -29.601  1.00 59.59           H
ATOM   3739 2HB  SER A 248      -2.123 -12.710 -30.596  1.00 59.59           H
ATOM   3740  OG  SER A 248      -3.743 -11.595 -29.977  1.00 59.59           O
ATOM   3741  HG  SER A 248      -3.716 -10.994 -30.776  1.00 59.59           H
ATOM   3742  HN  SER A 248      -3.604 -14.328 -29.613  1.00 59.59           H
ATOM   3743  N   LYS A 249      -4.219 -12.542 -26.950  1.00 61.33           N
ATOM   3744  CA  LYS A 249      -4.869 -11.871 -25.837  1.00 61.33           C
ATOM   3745  C   LYS A 249      -4.265 -12.372 -24.523  1.00 61.33           C
ATOM   3746  O   LYS A 249      -4.301 -11.671 -23.513  1.00 61.33           O
ATOM   3747  HA  LYS A 249      -4.659 -10.806 -25.930  1.00 61.33           H
ATOM   3748  CB  LYS A 249      -6.387 -12.043 -25.921  1.00 61.33           C
ATOM   3749 1HB  LYS A 249      -6.633 -13.099 -26.029  1.00 61.33           H
ATOM   3750 2HB  LYS A 249      -6.847 -11.702 -24.993  1.00 61.33           H
ATOM   3751  CG  LYS A 249      -6.963 -11.257 -27.101  1.00 61.33           C
ATOM   3752 1HG  LYS A 249      -6.756 -10.194 -26.970  1.00 61.33           H
ATOM   3753 2HG  LYS A 249      -6.472 -11.566 -28.023  1.00 61.33           H
ATOM   3754  CD  LYS A 249      -8.472 -11.476 -27.221  1.00 61.33           C
ATOM   3755 1HD  LYS A 249      -8.671 -12.504 -27.524  1.00 61.33           H
ATOM   3756 2HD  LYS A 249      -8.943 -11.334 -26.248  1.00 61.33           H
ATOM   3757  CE  LYS A 249      -9.087 -10.512 -28.237  1.00 61.33           C
ATOM   3758 1HE  LYS A 249      -8.709  -9.504 -28.066  1.00 61.33           H
ATOM   3759 2HE  LYS A 249      -8.788 -10.797 -29.246  1.00 61.33           H
ATOM   3760  NZ  LYS A 249     -10.563 -10.519 -28.131  1.00 61.33           N
ATOM   3761 1HZ  LYS A 249     -10.953  -9.854 -28.791  1.00 61.33           H
ATOM   3762 2HZ  LYS A 249     -10.913 -11.448 -28.341  1.00 61.33           H
ATOM   3763 3HZ  LYS A 249     -10.836 -10.260 -27.190  1.00 61.33           H
ATOM   3764  HN  LYS A 249      -4.787 -13.209 -27.432  1.00 61.33           H
ATOM   3765  N   HIS A 250      -3.725 -13.580 -24.579  1.00 65.14           N
ATOM   3766  CA  HIS A 250      -3.140 -14.194 -23.400  1.00 65.14           C
ATOM   3767  C   HIS A 250      -1.931 -13.375 -22.941  1.00 65.14           C
ATOM   3768  O   HIS A 250      -1.740 -13.159 -21.746  1.00 65.14           O
ATOM   3769  HA  HIS A 250      -3.902 -14.166 -22.621  1.00 65.14           H
ATOM   3770  CB  HIS A 250      -2.796 -15.661 -23.664  1.00 65.14           C
ATOM   3771 1HB  HIS A 250      -2.318 -15.741 -24.641  1.00 65.14           H
ATOM   3772 2HB  HIS A 250      -2.066 -15.991 -22.925  1.00 65.14           H
ATOM   3773  CG  HIS A 250      -3.987 -16.588 -23.624  1.00 65.14           C
ATOM   3774  ND1 HIS A 250      -4.236 -17.444 -22.566  1.00 65.14           N
ATOM   3775  HD1 HIS A 250      -3.673 -17.537 -21.744  1.00 65.14           H
ATOM   3776  CD2 HIS A 250      -4.996 -16.782 -24.522  1.00 65.14           C
ATOM   3777  HD2 HIS A 250      -5.109 -16.266 -25.475  1.00 65.14           H
ATOM   3778  CE1 HIS A 250      -5.345 -18.119 -22.826  1.00 65.14           C
ATOM   3779  HE1 HIS A 250      -5.803 -18.872 -22.183  1.00 65.14           H
ATOM   3780  NE2 HIS A 250      -5.815 -17.708 -24.039  1.00 65.14           N
ATOM   3781  HN  HIS A 250      -3.683 -14.136 -25.410  1.00 65.14           H
ATOM   3782  N   LYS A 251      -1.146 -12.941 -23.917  1.00 65.01           N
ATOM   3783  CA  LYS A 251       0.070 -12.202 -23.626  1.00 65.01           C
ATOM   3784  C   LYS A 251      -0.280 -10.945 -22.827  1.00 65.01           C
ATOM   3785  O   LYS A 251       0.384 -10.625 -21.843  1.00 65.01           O
ATOM   3786  HA  LYS A 251       0.700 -12.840 -23.006  1.00 65.01           H
ATOM   3787  CB  LYS A 251       0.845 -11.916 -24.914  1.00 65.01           C
ATOM   3788 1HB  LYS A 251       0.152 -11.847 -25.752  1.00 65.01           H
ATOM   3789 2HB  LYS A 251       1.346 -10.952 -24.835  1.00 65.01           H
ATOM   3790  CG  LYS A 251       1.877 -13.013 -25.188  1.00 65.01           C
ATOM   3791 1HG  LYS A 251       2.427 -13.235 -24.274  1.00 65.01           H
ATOM   3792 2HG  LYS A 251       1.368 -13.930 -25.485  1.00 65.01           H
ATOM   3793  CD  LYS A 251       2.852 -12.585 -26.286  1.00 65.01           C
ATOM   3794 1HD  LYS A 251       2.335 -12.552 -27.245  1.00 65.01           H
ATOM   3795 2HD  LYS A 251       3.214 -11.577 -26.084  1.00 65.01           H
ATOM   3796  CE  LYS A 251       4.037 -13.550 -26.373  1.00 65.01           C
ATOM   3797 1HE  LYS A 251       4.360 -13.829 -25.370  1.00 65.01           H
ATOM   3798 2HE  LYS A 251       3.730 -14.467 -26.876  1.00 65.01           H
ATOM   3799  NZ  LYS A 251       5.160 -12.927 -27.107  1.00 65.01           N
ATOM   3800 1HZ  LYS A 251       5.935 -13.579 -27.157  1.00 65.01           H
ATOM   3801 2HZ  LYS A 251       4.859 -12.687 -28.046  1.00 65.01           H
ATOM   3802 3HZ  LYS A 251       5.456 -12.087 -26.623  1.00 65.01           H
ATOM   3803  HN  LYS A 251      -1.330 -13.086 -24.889  1.00 65.01           H
ATOM   3804  N   ALA A 252      -1.323 -10.265 -23.282  1.00 65.23           N
ATOM   3805  CA  ALA A 252      -1.708  -8.997 -22.685  1.00 65.23           C
ATOM   3806  C   ALA A 252      -2.153  -9.233 -21.241  1.00 65.23           C
ATOM   3807  O   ALA A 252      -1.838  -8.441 -20.353  1.00 65.23           O
ATOM   3808  HA  ALA A 252      -0.830  -8.351 -22.685  1.00 65.23           H
ATOM   3809  CB  ALA A 252      -2.801  -8.345 -23.534  1.00 65.23           C
ATOM   3810 1HB  ALA A 252      -2.424  -8.172 -24.542  1.00 65.23           H
ATOM   3811 2HB  ALA A 252      -3.668  -9.003 -23.578  1.00 65.23           H
ATOM   3812 3HB  ALA A 252      -3.089  -7.394 -23.086  1.00 65.23           H
ATOM   3813  HN  ALA A 252      -1.899 -10.567 -24.041  1.00 65.23           H
ATOM   3814  N   LEU A 253      -2.880 -10.324 -21.049  1.00 75.54           N
ATOM   3815  CA  LEU A 253      -3.474 -10.610 -19.755  1.00 75.54           C
ATOM   3816  C   LEU A 253      -2.370 -10.966 -18.758  1.00 75.54           C
ATOM   3817  O   LEU A 253      -2.497 -10.700 -17.564  1.00 75.54           O
ATOM   3818  HA  LEU A 253      -3.967  -9.699 -19.414  1.00 75.54           H
ATOM   3819  CB  LEU A 253      -4.554 -11.686 -19.887  1.00 75.54           C
ATOM   3820 1HB  LEU A 253      -4.356 -12.261 -20.791  1.00 75.54           H
ATOM   3821 2HB  LEU A 253      -4.459 -12.373 -19.046  1.00 75.54           H
ATOM   3822  CG  LEU A 253      -5.998 -11.184 -19.940  1.00 75.54           C
ATOM   3823  HG  LEU A 253      -5.987 -10.099 -19.842  1.00 75.54           H
ATOM   3824  CD1 LEU A 253      -6.642 -11.509 -21.289  1.00 75.54           C
ATOM   3825 1HD1 LEU A 253      -6.076 -11.029 -22.087  1.00 75.54           H
ATOM   3826 2HD1 LEU A 253      -6.641 -12.589 -21.442  1.00 75.54           H
ATOM   3827 3HD1 LEU A 253      -7.668 -11.142 -21.300  1.00 75.54           H
ATOM   3828  CD2 LEU A 253      -6.813 -11.735 -18.768  1.00 75.54           C
ATOM   3829 1HD2 LEU A 253      -6.820 -12.825 -18.810  1.00 75.54           H
ATOM   3830 2HD2 LEU A 253      -6.365 -11.411 -17.829  1.00 75.54           H
ATOM   3831 3HD2 LEU A 253      -7.836 -11.363 -18.830  1.00 75.54           H
ATOM   3832  HN  LEU A 253      -3.063 -11.005 -21.758  1.00 75.54           H
ATOM   3833  N   LYS A 254      -1.311 -11.562 -19.286  1.00 77.25           N
ATOM   3834  CA  LYS A 254      -0.231 -12.052 -18.445  1.00 77.25           C
ATOM   3835  C   LYS A 254       0.193 -10.949 -17.473  1.00 77.25           C
ATOM   3836  O   LYS A 254       0.376 -11.201 -16.283  1.00 77.25           O
ATOM   3837  HA  LYS A 254      -0.621 -12.890 -17.867  1.00 77.25           H
ATOM   3838  CB  LYS A 254       0.915 -12.589 -19.304  1.00 77.25           C
ATOM   3839 1HB  LYS A 254       0.534 -13.332 -20.004  1.00 77.25           H
ATOM   3840 2HB  LYS A 254       1.339 -11.780 -19.898  1.00 77.25           H
ATOM   3841  CG  LYS A 254       2.006 -13.215 -18.433  1.00 77.25           C
ATOM   3842 1HG  LYS A 254       2.438 -12.454 -17.782  1.00 77.25           H
ATOM   3843 2HG  LYS A 254       1.569 -13.976 -17.787  1.00 77.25           H
ATOM   3844  CD  LYS A 254       3.105 -13.839 -19.295  1.00 77.25           C
ATOM   3845 1HD  LYS A 254       2.676 -14.607 -19.938  1.00 77.25           H
ATOM   3846 2HD  LYS A 254       3.536 -13.080 -19.948  1.00 77.25           H
ATOM   3847  CE  LYS A 254       4.203 -14.453 -18.423  1.00 77.25           C
ATOM   3848 1HE  LYS A 254       4.694 -13.672 -17.842  1.00 77.25           H
ATOM   3849 2HE  LYS A 254       3.763 -15.151 -17.711  1.00 77.25           H
ATOM   3850  NZ  LYS A 254       5.200 -15.154 -19.263  1.00 77.25           N
ATOM   3851 1HZ  LYS A 254       5.915 -15.560 -18.670  1.00 77.25           H
ATOM   3852 2HZ  LYS A 254       4.741 -15.888 -19.791  1.00 77.25           H
ATOM   3853 3HZ  LYS A 254       5.627 -14.494 -19.904  1.00 77.25           H
ATOM   3854  HN  LYS A 254      -1.184 -11.713 -20.266  1.00 77.25           H
ATOM   3855  N   VAL A 255       0.337  -9.749 -18.017  1.00 76.16           N
ATOM   3856  CA  VAL A 255       0.830  -8.627 -17.235  1.00 76.16           C
ATOM   3857  C   VAL A 255      -0.092  -8.405 -16.034  1.00 76.16           C
ATOM   3858  O   VAL A 255       0.378  -8.232 -14.910  1.00 76.16           O
ATOM   3859  HA  VAL A 255       1.823  -8.891 -16.871  1.00 76.16           H
ATOM   3860  CB  VAL A 255       0.963  -7.389 -18.123  1.00 76.16           C
ATOM   3861  HB  VAL A 255      -0.014  -7.182 -18.560  1.00 76.16           H
ATOM   3862  CG1 VAL A 255       1.378  -6.167 -17.301  1.00 76.16           C
ATOM   3863 1HG1 VAL A 255       0.625  -5.970 -16.537  1.00 76.16           H
ATOM   3864 2HG1 VAL A 255       2.339  -6.360 -16.823  1.00 76.16           H
ATOM   3865 3HG1 VAL A 255       1.466  -5.301 -17.956  1.00 76.16           H
ATOM   3866  CG2 VAL A 255       1.947  -7.639 -19.268  1.00 76.16           C
ATOM   3867 1HG2 VAL A 255       2.927  -7.883 -18.858  1.00 76.16           H
ATOM   3868 2HG2 VAL A 255       1.591  -8.469 -19.878  1.00 76.16           H
ATOM   3869 3HG2 VAL A 255       2.023  -6.743 -19.884  1.00 76.16           H
ATOM   3870  HN  VAL A 255       0.124  -9.538 -18.971  1.00 76.16           H
ATOM   3871  N   THR A 256      -1.387  -8.417 -16.312  1.00 78.85           N
ATOM   3872  CA  THR A 256      -2.376  -8.133 -15.285  1.00 78.85           C
ATOM   3873  C   THR A 256      -2.310  -9.185 -14.176  1.00 78.85           C
ATOM   3874  O   THR A 256      -2.310  -8.846 -12.994  1.00 78.85           O
ATOM   3875  HA  THR A 256      -2.132  -7.173 -14.830  1.00 78.85           H
ATOM   3876  CB  THR A 256      -3.746  -8.046 -15.960  1.00 78.85           C
ATOM   3877  HB  THR A 256      -4.175  -9.038 -16.099  1.00 78.85           H
ATOM   3878  OG1 THR A 256      -3.499  -7.309 -17.155  1.00 78.85           O
ATOM   3879  HG1 THR A 256      -4.233  -7.470 -17.814  1.00 78.85           H
ATOM   3880  CG2 THR A 256      -4.728  -7.170 -15.179  1.00 78.85           C
ATOM   3881 1HG2 THR A 256      -4.329  -6.159 -15.099  1.00 78.85           H
ATOM   3882 2HG2 THR A 256      -4.871  -7.585 -14.182  1.00 78.85           H
ATOM   3883 3HG2 THR A 256      -5.685  -7.142 -15.702  1.00 78.85           H
ATOM   3884  HN  THR A 256      -1.763  -8.616 -17.217  1.00 78.85           H
ATOM   3885  N   ILE A 257      -2.257 -10.440 -14.597  1.00 81.27           N
ATOM   3886  CA  ILE A 257      -2.320 -11.548 -13.659  1.00 81.27           C
ATOM   3887  C   ILE A 257      -1.127 -11.471 -12.705  1.00 81.27           C
ATOM   3888  O   ILE A 257      -1.274 -11.684 -11.503  1.00 81.27           O
ATOM   3889  HA  ILE A 257      -3.235 -11.431 -13.077  1.00 81.27           H
ATOM   3890  CB  ILE A 257      -2.426 -12.878 -14.407  1.00 81.27           C
ATOM   3891  HB  ILE A 257      -1.612 -12.929 -15.130  1.00 81.27           H
ATOM   3892  CG1 ILE A 257      -3.735 -12.963 -15.193  1.00 81.27           C
ATOM   3893 1HG1 ILE A 257      -4.572 -13.070 -14.503  1.00 81.27           H
ATOM   3894 2HG1 ILE A 257      -3.893 -12.036 -15.745  1.00 81.27           H
ATOM   3895  CG2 ILE A 257      -2.254 -14.060 -13.450  1.00 81.27           C
ATOM   3896 1HG2 ILE A 257      -1.275 -14.003 -12.975  1.00 81.27           H
ATOM   3897 2HG2 ILE A 257      -3.031 -14.026 -12.687  1.00 81.27           H
ATOM   3898 3HG2 ILE A 257      -2.333 -14.993 -14.008  1.00 81.27           H
ATOM   3899  CD1 ILE A 257      -3.715 -14.145 -16.165  1.00 81.27           C
ATOM   3900 1HD1 ILE A 257      -2.892 -14.022 -16.869  1.00 81.27           H
ATOM   3901 2HD1 ILE A 257      -3.582 -15.072 -15.608  1.00 81.27           H
ATOM   3902 3HD1 ILE A 257      -4.658 -14.182 -16.711  1.00 81.27           H
ATOM   3903  HN  ILE A 257      -2.173 -10.705 -15.558  1.00 81.27           H
ATOM   3904  N   THR A 258       0.029 -11.166 -13.278  1.00 84.18           N
ATOM   3905  CA  THR A 258       1.257 -11.112 -12.502  1.00 84.18           C
ATOM   3906  C   THR A 258       1.161 -10.027 -11.427  1.00 84.18           C
ATOM   3907  O   THR A 258       1.441 -10.282 -10.257  1.00 84.18           O
ATOM   3908  HA  THR A 258       1.380 -12.064 -11.986  1.00 84.18           H
ATOM   3909  CB  THR A 258       2.420 -10.904 -13.474  1.00 84.18           C
ATOM   3910  HB  THR A 258       2.355  -9.928 -13.956  1.00 84.18           H
ATOM   3911  OG1 THR A 258       2.349 -12.028 -14.347  1.00 84.18           O
ATOM   3912  HG1 THR A 258       1.729 -11.832 -15.107  1.00 84.18           H
ATOM   3913  CG2 THR A 258       3.783 -11.046 -12.794  1.00 84.18           C
ATOM   3914 1HG2 THR A 258       3.875 -12.046 -12.370  1.00 84.18           H
ATOM   3915 2HG2 THR A 258       3.872 -10.305 -12.000  1.00 84.18           H
ATOM   3916 3HG2 THR A 258       4.574 -10.889 -13.528  1.00 84.18           H
ATOM   3917  HN  THR A 258       0.134 -10.960 -14.250  1.00 84.18           H
ATOM   3918  N   VAL A 259       0.764  -8.841 -11.863  1.00 82.16           N
ATOM   3919  CA  VAL A 259       0.680  -7.703 -10.963  1.00 82.16           C
ATOM   3920  C   VAL A 259      -0.315  -8.016  -9.844  1.00 82.16           C
ATOM   3921  O   VAL A 259      -0.044  -7.748  -8.675  1.00 82.16           O
ATOM   3922  HA  VAL A 259       1.667  -7.557 -10.524  1.00 82.16           H
ATOM   3923  CB  VAL A 259       0.319  -6.440 -11.748  1.00 82.16           C
ATOM   3924  HB  VAL A 259      -0.563  -6.661 -12.350  1.00 82.16           H
ATOM   3925  CG1 VAL A 259      -0.033  -5.289 -10.804  1.00 82.16           C
ATOM   3926 1HG1 VAL A 259      -0.886  -5.573 -10.187  1.00 82.16           H
ATOM   3927 2HG1 VAL A 259       0.822  -5.071 -10.164  1.00 82.16           H
ATOM   3928 3HG1 VAL A 259      -0.286  -4.404 -11.388  1.00 82.16           H
ATOM   3929  CG2 VAL A 259       1.450  -6.044 -12.699  1.00 82.16           C
ATOM   3930 1HG2 VAL A 259       2.356  -5.851 -12.125  1.00 82.16           H
ATOM   3931 2HG2 VAL A 259       1.633  -6.854 -13.405  1.00 82.16           H
ATOM   3932 3HG2 VAL A 259       1.167  -5.143 -13.244  1.00 82.16           H
ATOM   3933  HN  VAL A 259       0.504  -8.651 -12.810  1.00 82.16           H
ATOM   3934  N   LEU A 260      -1.447  -8.579 -10.242  1.00 83.46           N
ATOM   3935  CA  LEU A 260      -2.515  -8.862  -9.299  1.00 83.46           C
ATOM   3936  C   LEU A 260      -2.012  -9.852  -8.247  1.00 83.46           C
ATOM   3937  O   LEU A 260      -2.261  -9.678  -7.055  1.00 83.46           O
ATOM   3938  HA  LEU A 260      -2.765  -7.926  -8.799  1.00 83.46           H
ATOM   3939  CB  LEU A 260      -3.771  -9.332 -10.035  1.00 83.46           C
ATOM   3940 1HB  LEU A 260      -3.930  -8.680 -10.894  1.00 83.46           H
ATOM   3941 2HB  LEU A 260      -3.585 -10.333 -10.425  1.00 83.46           H
ATOM   3942  CG  LEU A 260      -5.059  -9.367  -9.211  1.00 83.46           C
ATOM   3943  HG  LEU A 260      -4.895 -10.012  -8.348  1.00 83.46           H
ATOM   3944  CD1 LEU A 260      -5.404  -7.976  -8.675  1.00 83.46           C
ATOM   3945 1HD1 LEU A 260      -4.593  -7.619  -8.041  1.00 83.46           H
ATOM   3946 2HD1 LEU A 260      -5.542  -7.289  -9.510  1.00 83.46           H
ATOM   3947 3HD1 LEU A 260      -6.324  -8.029  -8.093  1.00 83.46           H
ATOM   3948  CD2 LEU A 260      -6.210  -9.972 -10.017  1.00 83.46           C
ATOM   3949 1HD2 LEU A 260      -6.383  -9.373 -10.910  1.00 83.46           H
ATOM   3950 2HD2 LEU A 260      -5.953 -10.991 -10.307  1.00 83.46           H
ATOM   3951 3HD2 LEU A 260      -7.113  -9.985  -9.407  1.00 83.46           H
ATOM   3952  HN  LEU A 260      -1.639  -8.841 -11.188  1.00 83.46           H
ATOM   3953  N   THR A 261      -1.313 -10.871  -8.726  1.00 85.90           N
ATOM   3954  CA  THR A 261      -0.871 -11.950  -7.859  1.00 85.90           C
ATOM   3955  C   THR A 261       0.178 -11.442  -6.868  1.00 85.90           C
ATOM   3956  O   THR A 261       0.145 -11.793  -5.689  1.00 85.90           O
ATOM   3957  HA  THR A 261      -1.725 -12.291  -7.274  1.00 85.90           H
ATOM   3958  CB  THR A 261      -0.369 -13.093  -8.744  1.00 85.90           C
ATOM   3959  HB  THR A 261       0.560 -12.818  -9.244  1.00 85.90           H
ATOM   3960  OG1 THR A 261      -1.470 -13.376  -9.603  1.00 85.90           O
ATOM   3961  HG1 THR A 261      -1.277 -13.045 -10.527  1.00 85.90           H
ATOM   3962  CG2 THR A 261      -0.163 -14.391  -7.962  1.00 85.90           C
ATOM   3963 1HG2 THR A 261      -1.108 -14.702  -7.517  1.00 85.90           H
ATOM   3964 2HG2 THR A 261       0.573 -14.228  -7.174  1.00 85.90           H
ATOM   3965 3HG2 THR A 261       0.194 -15.169  -8.637  1.00 85.90           H
ATOM   3966  HN  THR A 261      -1.049 -10.965  -9.686  1.00 85.90           H
ATOM   3967  N   VAL A 262       1.085 -10.625  -7.382  1.00 87.44           N
ATOM   3968  CA  VAL A 262       2.170 -10.103  -6.568  1.00 87.44           C
ATOM   3969  C   VAL A 262       1.590  -9.237  -5.448  1.00 87.44           C
ATOM   3970  O   VAL A 262       2.065  -9.282  -4.315  1.00 87.44           O
ATOM   3971  HA  VAL A 262       2.685 -10.954  -6.123  1.00 87.44           H
ATOM   3972  CB  VAL A 262       3.170  -9.351  -7.449  1.00 87.44           C
ATOM   3973  HB  VAL A 262       2.615  -8.622  -8.039  1.00 87.44           H
ATOM   3974  CG1 VAL A 262       4.187  -8.590  -6.597  1.00 87.44           C
ATOM   3975 1HG1 VAL A 262       3.665  -7.869  -5.966  1.00 87.44           H
ATOM   3976 2HG1 VAL A 262       4.734  -9.293  -5.969  1.00 87.44           H
ATOM   3977 3HG1 VAL A 262       4.885  -8.065  -7.248  1.00 87.44           H
ATOM   3978  CG2 VAL A 262       3.871 -10.305  -8.419  1.00 87.44           C
ATOM   3979 1HG2 VAL A 262       4.407 -11.068  -7.854  1.00 87.44           H
ATOM   3980 2HG2 VAL A 262       3.130 -10.781  -9.060  1.00 87.44           H
ATOM   3981 3HG2 VAL A 262       4.576  -9.744  -9.033  1.00 87.44           H
ATOM   3982  HN  VAL A 262       1.086 -10.320  -8.335  1.00 87.44           H
ATOM   3983  N   PHE A 263       0.571  -8.468  -5.805  1.00 84.77           N
ATOM   3984  CA  PHE A 263      -0.090  -7.607  -4.840  1.00 84.77           C
ATOM   3985  C   PHE A 263      -0.737  -8.429  -3.724  1.00 84.77           C
ATOM   3986  O   PHE A 263      -0.534  -8.149  -2.543  1.00 84.77           O
ATOM   3987  HA  PHE A 263       0.672  -6.955  -4.413  1.00 84.77           H
ATOM   3988  CB  PHE A 263      -1.182  -6.845  -5.594  1.00 84.77           C
ATOM   3989 1HB  PHE A 263      -0.730  -6.320  -6.435  1.00 84.77           H
ATOM   3990 2HB  PHE A 263      -1.890  -7.563  -6.010  1.00 84.77           H
ATOM   3991  CG  PHE A 263      -1.946  -5.837  -4.733  1.00 84.77           C
ATOM   3992  CD1 PHE A 263      -3.111  -6.200  -4.134  1.00 84.77           C
ATOM   3993  HD1 PHE A 263      -3.501  -7.209  -4.267  1.00 84.77           H
ATOM   3994  CD2 PHE A 263      -1.459  -4.578  -4.568  1.00 84.77           C
ATOM   3995  HD2 PHE A 263      -0.525  -4.287  -5.048  1.00 84.77           H
ATOM   3996  CE1 PHE A 263      -3.820  -5.264  -3.335  1.00 84.77           C
ATOM   3997  HE1 PHE A 263      -4.754  -5.555  -2.855  1.00 84.77           H
ATOM   3998  CE2 PHE A 263      -2.168  -3.642  -3.769  1.00 84.77           C
ATOM   3999  HE2 PHE A 263      -1.778  -2.633  -3.636  1.00 84.77           H
ATOM   4000  CZ  PHE A 263      -3.333  -4.005  -3.169  1.00 84.77           C
ATOM   4001  HZ  PHE A 263      -3.877  -3.287  -2.556  1.00 84.77           H
ATOM   4002  HN  PHE A 263       0.198  -8.429  -6.732  1.00 84.77           H
ATOM   4003  N   VAL A 264      -1.503  -9.428  -4.136  1.00 85.32           N
ATOM   4004  CA  VAL A 264      -2.192 -10.286  -3.186  1.00 85.32           C
ATOM   4005  C   VAL A 264      -1.177 -10.857  -2.193  1.00 85.32           C
ATOM   4006  O   VAL A 264      -1.356 -10.742  -0.982  1.00 85.32           O
ATOM   4007  HA  VAL A 264      -2.905  -9.667  -2.642  1.00 85.32           H
ATOM   4008  CB  VAL A 264      -2.975 -11.369  -3.930  1.00 85.32           C
ATOM   4009  HB  VAL A 264      -2.277 -11.904  -4.574  1.00 85.32           H
ATOM   4010  CG1 VAL A 264      -3.580 -12.378  -2.952  1.00 85.32           C
ATOM   4011 1HG1 VAL A 264      -2.783 -12.853  -2.381  1.00 85.32           H
ATOM   4012 2HG1 VAL A 264      -4.258 -11.862  -2.271  1.00 85.32           H
ATOM   4013 3HG1 VAL A 264      -4.131 -13.136  -3.508  1.00 85.32           H
ATOM   4014  CG2 VAL A 264      -4.056 -10.751  -4.820  1.00 85.32           C
ATOM   4015 1HG2 VAL A 264      -4.750 -10.179  -4.204  1.00 85.32           H
ATOM   4016 2HG2 VAL A 264      -3.591 -10.091  -5.552  1.00 85.32           H
ATOM   4017 3HG2 VAL A 264      -4.597 -11.543  -5.337  1.00 85.32           H
ATOM   4018  HN  VAL A 264      -1.657  -9.655  -5.098  1.00 85.32           H
ATOM   4019  N   LEU A 265      -0.134 -11.460  -2.744  1.00 89.87           N
ATOM   4020  CA  LEU A 265       0.765 -12.277  -1.946  1.00 89.87           C
ATOM   4021  C   LEU A 265       1.518 -11.382  -0.959  1.00 89.87           C
ATOM   4022  O   LEU A 265       1.888 -11.825   0.127  1.00 89.87           O
ATOM   4023  HA  LEU A 265       0.153 -12.978  -1.378  1.00 89.87           H
ATOM   4024  CB  LEU A 265       1.682 -13.104  -2.849  1.00 89.87           C
ATOM   4025 1HB  LEU A 265       2.158 -12.432  -3.563  1.00 89.87           H
ATOM   4026 2HB  LEU A 265       2.475 -13.531  -2.235  1.00 89.87           H
ATOM   4027  CG  LEU A 265       1.011 -14.238  -3.628  1.00 89.87           C
ATOM   4028  HG  LEU A 265       0.205 -13.811  -4.225  1.00 89.87           H
ATOM   4029  CD1 LEU A 265       1.995 -14.893  -4.599  1.00 89.87           C
ATOM   4030 1HD1 LEU A 265       2.356 -14.148  -5.308  1.00 89.87           H
ATOM   4031 2HD1 LEU A 265       2.837 -15.302  -4.042  1.00 89.87           H
ATOM   4032 3HD1 LEU A 265       1.492 -15.695  -5.139  1.00 89.87           H
ATOM   4033  CD2 LEU A 265       0.379 -15.257  -2.677  1.00 89.87           C
ATOM   4034 1HD2 LEU A 265       1.151 -15.682  -2.035  1.00 89.87           H
ATOM   4035 2HD2 LEU A 265      -0.373 -14.762  -2.062  1.00 89.87           H
ATOM   4036 3HD2 LEU A 265      -0.090 -16.051  -3.256  1.00 89.87           H
ATOM   4037  HN  LEU A 265       0.100 -11.399  -3.714  1.00 89.87           H
ATOM   4038  N   SER A 266       1.723 -10.140  -1.373  1.00 91.14           N
ATOM   4039  CA  SER A 266       2.503  -9.206  -0.579  1.00 91.14           C
ATOM   4040  C   SER A 266       1.634  -8.606   0.527  1.00 91.14           C
ATOM   4041  O   SER A 266       2.089  -8.435   1.657  1.00 91.14           O
ATOM   4042  HA  SER A 266       3.313  -9.798  -0.150  1.00 91.14           H
ATOM   4043  CB  SER A 266       3.091  -8.097  -1.454  1.00 91.14           C
ATOM   4044 1HB  SER A 266       3.628  -7.387  -0.825  1.00 91.14           H
ATOM   4045 2HB  SER A 266       3.818  -8.526  -2.143  1.00 91.14           H
ATOM   4046  OG  SER A 266       2.085  -7.410  -2.193  1.00 91.14           O
ATOM   4047  HG  SER A 266       1.961  -7.843  -3.086  1.00 91.14           H
ATOM   4048  HN  SER A 266       1.367  -9.771  -2.231  1.00 91.14           H
ATOM   4049  N   GLN A 267       0.396  -8.301   0.163  1.00 89.73           N
ATOM   4050  CA  GLN A 267      -0.463  -7.507   1.025  1.00 89.73           C
ATOM   4051  C   GLN A 267      -1.224  -8.412   1.995  1.00 89.73           C
ATOM   4052  O   GLN A 267      -1.543  -8.004   3.110  1.00 89.73           O
ATOM   4053  HA  GLN A 267       0.209  -6.852   1.580  1.00 89.73           H
ATOM   4054  CB  GLN A 267      -1.428  -6.653   0.200  1.00 89.73           C
ATOM   4055 1HB  GLN A 267      -2.047  -7.297  -0.425  1.00 89.73           H
ATOM   4056 2HB  GLN A 267      -2.101  -6.113   0.865  1.00 89.73           H
ATOM   4057  CG  GLN A 267      -0.666  -5.660  -0.680  1.00 89.73           C
ATOM   4058 1HG  GLN A 267      -0.030  -6.202  -1.380  1.00 89.73           H
ATOM   4059 2HG  GLN A 267      -1.372  -5.079  -1.275  1.00 89.73           H
ATOM   4060  CD  GLN A 267       0.189  -4.718   0.170  1.00 89.73           C
ATOM   4061  OE1 GLN A 267      -0.239  -4.199   1.188  1.00 89.73           O
ATOM   4062  NE2 GLN A 267       1.417  -4.527  -0.304  1.00 89.73           N
ATOM   4063 1HE2 GLN A 267       1.705  -4.983  -1.146  1.00 89.73           H
ATOM   4064 2HE2 GLN A 267       2.052  -3.926   0.182  1.00 89.73           H
ATOM   4065  HN  GLN A 267      -0.019  -8.586  -0.701  1.00 89.73           H
ATOM   4066  N   PHE A 268      -1.493  -9.626   1.535  1.00 90.24           N
ATOM   4067  CA  PHE A 268      -2.391 -10.515   2.250  1.00 90.24           C
ATOM   4068  C   PHE A 268      -1.885 -10.780   3.670  1.00 90.24           C
ATOM   4069  O   PHE A 268      -2.620 -10.596   4.639  1.00 90.24           O
ATOM   4070  HA  PHE A 268      -3.363 -10.024   2.299  1.00 90.24           H
ATOM   4071  CB  PHE A 268      -2.422 -11.836   1.478  1.00 90.24           C
ATOM   4072 1HB  PHE A 268      -2.752 -11.641   0.458  1.00 90.24           H
ATOM   4073 2HB  PHE A 268      -1.409 -12.232   1.415  1.00 90.24           H
ATOM   4074  CG  PHE A 268      -3.332 -12.898   2.099  1.00 90.24           C
ATOM   4075  CD1 PHE A 268      -2.801 -13.871   2.888  1.00 90.24           C
ATOM   4076  HD1 PHE A 268      -1.728 -13.893   3.079  1.00 90.24           H
ATOM   4077  CD2 PHE A 268      -4.670 -12.871   1.860  1.00 90.24           C
ATOM   4078  HD2 PHE A 268      -5.095 -12.092   1.228  1.00 90.24           H
ATOM   4079  CE1 PHE A 268      -3.645 -14.857   3.464  1.00 90.24           C
ATOM   4080  HE1 PHE A 268      -3.220 -15.636   4.096  1.00 90.24           H
ATOM   4081  CE2 PHE A 268      -5.514 -13.857   2.436  1.00 90.24           C
ATOM   4082  HE2 PHE A 268      -6.587 -13.835   2.245  1.00 90.24           H
ATOM   4083  CZ  PHE A 268      -4.984 -14.829   3.226  1.00 90.24           C
ATOM   4084  HZ  PHE A 268      -5.632 -15.586   3.668  1.00 90.24           H
ATOM   4085  HN  PHE A 268      -1.110 -10.001   0.691  1.00 90.24           H
ATOM   4086  N   PRO A 269      -0.627 -11.215   3.818  1.00 93.80           N
ATOM   4087  CA  PRO A 269      -0.112 -11.602   5.134  1.00 93.80           C
ATOM   4088  C   PRO A 269      -0.315 -10.514   6.176  1.00 93.80           C
ATOM   4089  O   PRO A 269      -0.728 -10.795   7.300  1.00 93.80           O
ATOM   4090  HA  PRO A 269      -0.662 -12.464   5.512  1.00 93.80           H
ATOM   4091  CB  PRO A 269       1.371 -11.874   4.877  1.00 93.80           C
ATOM   4092 1HB  PRO A 269       1.977 -10.984   5.048  1.00 93.80           H
ATOM   4093 2HB  PRO A 269       1.757 -12.652   5.536  1.00 93.80           H
ATOM   4094  CG  PRO A 269       1.404 -12.305   3.416  1.00 93.80           C
ATOM   4095 1HG  PRO A 269       2.399 -12.196   2.984  1.00 93.80           H
ATOM   4096 2HG  PRO A 269       1.132 -13.354   3.298  1.00 93.80           H
ATOM   4097  CD  PRO A 269       0.392 -11.376   2.765  1.00 93.80           C
ATOM   4098 1HD  PRO A 269       0.839 -10.421   2.491  1.00 93.80           H
ATOM   4099 2HD  PRO A 269      -0.022 -11.805   1.853  1.00 93.80           H
ATOM   4100  N   TYR A 270      -0.016  -9.288   5.770  1.00 92.87           N
ATOM   4101  CA  TYR A 270      -0.073  -8.162   6.687  1.00 92.87           C
ATOM   4102  C   TYR A 270      -1.504  -7.926   7.175  1.00 92.87           C
ATOM   4103  O   TYR A 270      -1.726  -7.675   8.359  1.00 92.87           O
ATOM   4104  HA  TYR A 270       0.562  -8.392   7.542  1.00 92.87           H
ATOM   4105  CB  TYR A 270       0.388  -6.943   5.886  1.00 92.87           C
ATOM   4106 1HB  TYR A 270       1.440  -7.065   5.631  1.00 92.87           H
ATOM   4107 2HB  TYR A 270      -0.165  -6.907   4.947  1.00 92.87           H
ATOM   4108  CG  TYR A 270       0.206  -5.612   6.618  1.00 92.87           C
ATOM   4109  CD1 TYR A 270      -0.653  -4.658   6.113  1.00 92.87           C
ATOM   4110  HD1 TYR A 270      -1.202  -4.852   5.191  1.00 92.87           H
ATOM   4111  CD2 TYR A 270       0.901  -5.366   7.785  1.00 92.87           C
ATOM   4112  HD2 TYR A 270       1.580  -6.120   8.184  1.00 92.87           H
ATOM   4113  CE1 TYR A 270      -0.825  -3.405   6.802  1.00 92.87           C
ATOM   4114  HE1 TYR A 270      -1.500  -2.643   6.414  1.00 92.87           H
ATOM   4115  CE2 TYR A 270       0.730  -4.114   8.474  1.00 92.87           C
ATOM   4116  HE2 TYR A 270       1.273  -3.906   9.396  1.00 92.87           H
ATOM   4117  CZ  TYR A 270      -0.125  -3.195   7.949  1.00 92.87           C
ATOM   4118  OH  TYR A 270      -0.286  -2.012   8.600  1.00 92.87           O
ATOM   4119  HH  TYR A 270       0.018  -2.099   9.549  1.00 92.87           H
ATOM   4120  HN  TYR A 270       0.261  -9.060   4.837  1.00 92.87           H
ATOM   4121  N   ASN A 271      -2.437  -8.014   6.239  1.00 91.22           N
ATOM   4122  CA  ASN A 271      -3.831  -7.742   6.544  1.00 91.22           C
ATOM   4123  C   ASN A 271      -4.379  -8.852   7.443  1.00 91.22           C
ATOM   4124  O   ASN A 271      -5.311  -8.629   8.214  1.00 91.22           O
ATOM   4125  HA  ASN A 271      -3.832  -6.769   7.036  1.00 91.22           H
ATOM   4126  CB  ASN A 271      -4.677  -7.705   5.270  1.00 91.22           C
ATOM   4127 1HB  ASN A 271      -4.405  -8.541   4.624  1.00 91.22           H
ATOM   4128 2HB  ASN A 271      -5.730  -7.829   5.524  1.00 91.22           H
ATOM   4129  CG  ASN A 271      -4.480  -6.387   4.518  1.00 91.22           C
ATOM   4130  OD1 ASN A 271      -4.886  -5.325   4.959  1.00 91.22           O
ATOM   4131  ND2 ASN A 271      -3.835  -6.516   3.362  1.00 91.22           N
ATOM   4132 1HD2 ASN A 271      -3.529  -7.418   3.057  1.00 91.22           H
ATOM   4133 2HD2 ASN A 271      -3.657  -5.710   2.796  1.00 91.22           H
ATOM   4134  HN  ASN A 271      -2.254  -8.266   5.289  1.00 91.22           H
ATOM   4135  N   CYS A 272      -3.775 -10.025   7.314  1.00 93.11           N
ATOM   4136  CA  CYS A 272      -4.125 -11.145   8.172  1.00 93.11           C
ATOM   4137  C   CYS A 272      -3.823 -10.754   9.620  1.00 93.11           C
ATOM   4138  O   CYS A 272      -4.641 -10.979  10.511  1.00 93.11           O
ATOM   4139  HA  CYS A 272      -5.192 -11.323   8.034  1.00 93.11           H
ATOM   4140  CB  CYS A 272      -3.392 -12.423   7.761  1.00 93.11           C
ATOM   4141 1HB  CYS A 272      -2.324 -12.225   7.668  1.00 93.11           H
ATOM   4142 2HB  CYS A 272      -3.509 -13.183   8.533  1.00 93.11           H
ATOM   4143  SG  CYS A 272      -4.054 -13.041   6.171  1.00 93.11           S
ATOM   4144  HG  CYS A 272      -3.454 -12.131   5.408  1.00 93.11           H
ATOM   4145  HN  CYS A 272      -3.061 -10.216   6.641  1.00 93.11           H
ATOM   4146  N   ILE A 273      -2.646 -10.175   9.810  1.00 93.45           N
ATOM   4147  CA  ILE A 273      -2.208  -9.789  11.140  1.00 93.45           C
ATOM   4148  C   ILE A 273      -3.075  -8.633  11.643  1.00 93.45           C
ATOM   4149  O   ILE A 273      -3.429  -8.585  12.820  1.00 93.45           O
ATOM   4150  HA  ILE A 273      -2.361 -10.646  11.796  1.00 93.45           H
ATOM   4151  CB  ILE A 273      -0.710  -9.480  11.142  1.00 93.45           C
ATOM   4152  HB  ILE A 273      -0.521  -8.698  10.406  1.00 93.45           H
ATOM   4153  CG1 ILE A 273       0.104 -10.704  10.718  1.00 93.45           C
ATOM   4154 1HG1 ILE A 273      -0.199 -11.019   9.719  1.00 93.45           H
ATOM   4155 2HG1 ILE A 273       1.160 -10.442  10.663  1.00 93.45           H
ATOM   4156  CG2 ILE A 273      -0.263  -8.937  12.501  1.00 93.45           C
ATOM   4157 1HG2 ILE A 273      -0.809  -8.021  12.724  1.00 93.45           H
ATOM   4158 2HG2 ILE A 273      -0.468  -9.679  13.273  1.00 93.45           H
ATOM   4159 3HG2 ILE A 273       0.806  -8.726  12.474  1.00 93.45           H
ATOM   4160  CD1 ILE A 273      -0.091 -11.859  11.703  1.00 93.45           C
ATOM   4161 1HD1 ILE A 273       0.236 -11.549  12.695  1.00 93.45           H
ATOM   4162 2HD1 ILE A 273      -1.145 -12.134  11.737  1.00 93.45           H
ATOM   4163 3HD1 ILE A 273       0.498 -12.717  11.378  1.00 93.45           H
ATOM   4164  HN  ILE A 273      -1.999  -9.969   9.075  1.00 93.45           H
ATOM   4165  N   LEU A 274      -3.392  -7.731  10.726  1.00 92.26           N
ATOM   4166  CA  LEU A 274      -4.244  -6.600  11.053  1.00 92.26           C
ATOM   4167  C   LEU A 274      -5.583  -7.113  11.587  1.00 92.26           C
ATOM   4168  O   LEU A 274      -6.148  -6.535  12.514  1.00 92.26           O
ATOM   4169  HA  LEU A 274      -3.750  -6.036  11.844  1.00 92.26           H
ATOM   4170  CB  LEU A 274      -4.380  -5.666   9.848  1.00 92.26           C
ATOM   4171 1HB  LEU A 274      -4.426  -6.275   8.945  1.00 92.26           H
ATOM   4172 2HB  LEU A 274      -5.331  -5.140   9.927  1.00 92.26           H
ATOM   4173  CG  LEU A 274      -3.268  -4.629   9.675  1.00 92.26           C
ATOM   4174  HG  LEU A 274      -2.315  -5.155   9.628  1.00 92.26           H
ATOM   4175  CD1 LEU A 274      -3.430  -3.867   8.358  1.00 92.26           C
ATOM   4176 1HD1 LEU A 274      -3.387  -4.569   7.525  1.00 92.26           H
ATOM   4177 2HD1 LEU A 274      -4.391  -3.354   8.351  1.00 92.26           H
ATOM   4178 3HD1 LEU A 274      -2.627  -3.137   8.260  1.00 92.26           H
ATOM   4179  CD2 LEU A 274      -3.205  -3.687  10.879  1.00 92.26           C
ATOM   4180 1HD2 LEU A 274      -4.157  -3.165  10.982  1.00 92.26           H
ATOM   4181 2HD2 LEU A 274      -3.007  -4.264  11.782  1.00 92.26           H
ATOM   4182 3HD2 LEU A 274      -2.407  -2.960  10.730  1.00 92.26           H
ATOM   4183  HN  LEU A 274      -3.078  -7.763   9.778  1.00 92.26           H
ATOM   4184  N   LEU A 275      -6.051  -8.193  10.979  1.00 93.92           N
ATOM   4185  CA  LEU A 275      -7.305  -8.801  11.393  1.00 93.92           C
ATOM   4186  C   LEU A 275      -7.191  -9.252  12.850  1.00 93.92           C
ATOM   4187  O   LEU A 275      -8.078  -8.982  13.659  1.00 93.92           O
ATOM   4188  HA  LEU A 275      -8.077  -8.034  11.328  1.00 93.92           H
ATOM   4189  CB  LEU A 275      -7.700  -9.923  10.431  1.00 93.92           C
ATOM   4190 1HB  LEU A 275      -7.806  -9.498   9.432  1.00 93.92           H
ATOM   4191 2HB  LEU A 275      -6.881 -10.641  10.386  1.00 93.92           H
ATOM   4192  CG  LEU A 275      -8.986 -10.678  10.773  1.00 93.92           C
ATOM   4193  HG  LEU A 275      -8.908 -11.037  11.799  1.00 93.92           H
ATOM   4194  CD1 LEU A 275     -10.200  -9.749  10.709  1.00 93.92           C
ATOM   4195 1HD1 LEU A 275     -10.073  -8.935  11.423  1.00 93.92           H
ATOM   4196 2HD1 LEU A 275     -10.293  -9.339   9.704  1.00 93.92           H
ATOM   4197 3HD1 LEU A 275     -11.101 -10.311  10.957  1.00 93.92           H
ATOM   4198  CD2 LEU A 275      -9.156 -11.905   9.876  1.00 93.92           C
ATOM   4199 1HD2 LEU A 275      -9.203 -11.590   8.833  1.00 93.92           H
ATOM   4200 2HD2 LEU A 275      -8.309 -12.577  10.015  1.00 93.92           H
ATOM   4201 3HD2 LEU A 275     -10.078 -12.423  10.140  1.00 93.92           H
ATOM   4202  HN  LEU A 275      -5.591  -8.651  10.218  1.00 93.92           H
ATOM   4203  N   VAL A 276      -6.091  -9.932  13.142  1.00 94.32           N
ATOM   4204  CA  VAL A 276      -5.861 -10.443  14.482  1.00 94.32           C
ATOM   4205  C   VAL A 276      -5.863  -9.279  15.475  1.00 94.32           C
ATOM   4206  O   VAL A 276      -6.513  -9.348  16.517  1.00 94.32           O
ATOM   4207  HA  VAL A 276      -6.686 -11.113  14.725  1.00 94.32           H
ATOM   4208  CB  VAL A 276      -4.565 -11.256  14.516  1.00 94.32           C
ATOM   4209  HB  VAL A 276      -3.762 -10.623  14.138  1.00 94.32           H
ATOM   4210  CG1 VAL A 276      -4.209 -11.660  15.949  1.00 94.32           C
ATOM   4211 1HG1 VAL A 276      -4.077 -10.765  16.556  1.00 94.32           H
ATOM   4212 2HG1 VAL A 276      -5.013 -12.266  16.365  1.00 94.32           H
ATOM   4213 3HG1 VAL A 276      -3.284 -12.236  15.944  1.00 94.32           H
ATOM   4214  CG2 VAL A 276      -4.663 -12.483  13.609  1.00 94.32           C
ATOM   4215 1HG2 VAL A 276      -5.483 -13.119  13.944  1.00 94.32           H
ATOM   4216 2HG2 VAL A 276      -4.848 -12.163  12.583  1.00 94.32           H
ATOM   4217 3HG2 VAL A 276      -3.729 -13.043  13.652  1.00 94.32           H
ATOM   4218  HN  VAL A 276      -5.367 -10.134  12.482  1.00 94.32           H
ATOM   4219  N   GLN A 277      -5.129  -8.236  15.117  1.00 92.84           N
ATOM   4220  CA  GLN A 277      -5.013  -7.071  15.978  1.00 92.84           C
ATOM   4221  C   GLN A 277      -6.389  -6.446  16.213  1.00 92.84           C
ATOM   4222  O   GLN A 277      -6.646  -5.885  17.277  1.00 92.84           O
ATOM   4223  HA  GLN A 277      -4.611  -7.446  16.919  1.00 92.84           H
ATOM   4224  CB  GLN A 277      -4.039  -6.049  15.388  1.00 92.84           C
ATOM   4225 1HB  GLN A 277      -4.262  -5.895  14.332  1.00 92.84           H
ATOM   4226 2HB  GLN A 277      -4.171  -5.088  15.885  1.00 92.84           H
ATOM   4227  CG  GLN A 277      -2.591  -6.516  15.546  1.00 92.84           C
ATOM   4228 1HG  GLN A 277      -2.368  -6.672  16.602  1.00 92.84           H
ATOM   4229 2HG  GLN A 277      -2.458  -7.476  15.047  1.00 92.84           H
ATOM   4230  CD  GLN A 277      -1.617  -5.492  14.960  1.00 92.84           C
ATOM   4231  OE1 GLN A 277      -1.956  -4.698  14.098  1.00 92.84           O
ATOM   4232  NE2 GLN A 277      -0.392  -5.554  15.474  1.00 92.84           N
ATOM   4233 1HE2 GLN A 277      -0.180  -6.230  16.179  1.00 92.84           H
ATOM   4234 2HE2 GLN A 277       0.317  -4.925  15.155  1.00 92.84           H
ATOM   4235  HN  GLN A 277      -4.620  -8.179  14.258  1.00 92.84           H
ATOM   4236  N   THR A 278      -7.238  -6.564  15.202  1.00 93.42           N
ATOM   4237  CA  THR A 278      -8.568  -5.984  15.271  1.00 93.42           C
ATOM   4238  C   THR A 278      -9.438  -6.762  16.261  1.00 93.42           C
ATOM   4239  O   THR A 278     -10.160  -6.166  17.059  1.00 93.42           O
ATOM   4240  HA  THR A 278      -8.481  -4.967  15.652  1.00 93.42           H
ATOM   4241  CB  THR A 278      -9.143  -5.951  13.853  1.00 93.42           C
ATOM   4242  HB  THR A 278      -9.298  -6.961  13.472  1.00 93.42           H
ATOM   4243  OG1 THR A 278      -8.217  -5.152  13.122  1.00 93.42           O
ATOM   4244  HG1 THR A 278      -7.582  -5.739  12.619  1.00 93.42           H
ATOM   4245  CG2 THR A 278     -10.456  -5.169  13.772  1.00 93.42           C
ATOM   4246 1HG2 THR A 278     -10.286  -4.140  14.090  1.00 93.42           H
ATOM   4247 2HG2 THR A 278     -11.196  -5.633  14.424  1.00 93.42           H
ATOM   4248 3HG2 THR A 278     -10.820  -5.177  12.745  1.00 93.42           H
ATOM   4249  HN  THR A 278      -7.029  -7.044  14.350  1.00 93.42           H
ATOM   4250  N   ILE A 279      -9.340  -8.080  16.178  1.00 94.64           N
ATOM   4251  CA  ILE A 279     -10.109  -8.945  17.056  1.00 94.64           C
ATOM   4252  C   ILE A 279      -9.660  -8.726  18.502  1.00 94.64           C
ATOM   4253  O   ILE A 279     -10.487  -8.661  19.410  1.00 94.64           O
ATOM   4254  HA  ILE A 279     -11.155  -8.650  16.971  1.00 94.64           H
ATOM   4255  CB  ILE A 279     -10.010 -10.401  16.595  1.00 94.64           C
ATOM   4256  HB  ILE A 279      -8.955 -10.658  16.500  1.00 94.64           H
ATOM   4257  CG1 ILE A 279     -10.647 -10.584  15.216  1.00 94.64           C
ATOM   4258 1HG1 ILE A 279     -11.733 -10.556  15.306  1.00 94.64           H
ATOM   4259 2HG1 ILE A 279     -10.359  -9.757  14.566  1.00 94.64           H
ATOM   4260  CG2 ILE A 279     -10.614 -11.347  17.635  1.00 94.64           C
ATOM   4261 1HG2 ILE A 279     -10.077 -11.241  18.578  1.00 94.64           H
ATOM   4262 2HG2 ILE A 279     -11.665 -11.098  17.786  1.00 94.64           H
ATOM   4263 3HG2 ILE A 279     -10.531 -12.375  17.283  1.00 94.64           H
ATOM   4264  CD1 ILE A 279     -10.216 -11.909  14.585  1.00 94.64           C
ATOM   4265 1HD1 ILE A 279      -9.131 -11.924  14.475  1.00 94.64           H
ATOM   4266 2HD1 ILE A 279     -10.527 -12.735  15.226  1.00 94.64           H
ATOM   4267 3HD1 ILE A 279     -10.682 -12.014  13.606  1.00 94.64           H
ATOM   4268  HN  ILE A 279      -8.750  -8.557  15.526  1.00 94.64           H
ATOM   4269  N   ASP A 280      -8.350  -8.618  18.671  1.00 93.43           N
ATOM   4270  CA  ASP A 280      -7.775  -8.483  19.999  1.00 93.43           C
ATOM   4271  C   ASP A 280      -8.147  -7.115  20.574  1.00 93.43           C
ATOM   4272  O   ASP A 280      -8.355  -6.980  21.779  1.00 93.43           O
ATOM   4273  HA  ASP A 280      -8.194  -9.306  20.577  1.00 93.43           H
ATOM   4274  CB  ASP A 280      -6.249  -8.576  19.951  1.00 93.43           C
ATOM   4275 1HB  ASP A 280      -5.953  -9.463  19.390  1.00 93.43           H
ATOM   4276 2HB  ASP A 280      -5.845  -7.714  19.420  1.00 93.43           H
ATOM   4277  CG  ASP A 280      -5.659  -8.638  21.361  1.00 93.43           C
ATOM   4278  OD1 ASP A 280      -6.150  -9.477  22.146  1.00 93.43           O
ATOM   4279  OD2 ASP A 280      -4.729  -7.844  21.622  1.00 93.43           O
ATOM   4280  HN  ASP A 280      -7.687  -8.621  17.922  1.00 93.43           H
ATOM   4281  N   ALA A 281      -8.220  -6.135  19.686  1.00 91.57           N
ATOM   4282  CA  ALA A 281      -8.594  -4.789  20.085  1.00 91.57           C
ATOM   4283  C   ALA A 281      -9.985  -4.819  20.722  1.00 91.57           C
ATOM   4284  O   ALA A 281     -10.280  -4.027  21.616  1.00 91.57           O
ATOM   4285  HA  ALA A 281      -7.872  -4.450  20.828  1.00 91.57           H
ATOM   4286  CB  ALA A 281      -8.528  -3.859  18.872  1.00 91.57           C
ATOM   4287 1HB  ALA A 281      -7.512  -3.851  18.476  1.00 91.57           H
ATOM   4288 2HB  ALA A 281      -9.215  -4.214  18.104  1.00 91.57           H
ATOM   4289 3HB  ALA A 281      -8.809  -2.849  19.173  1.00 91.57           H
ATOM   4290  HN  ALA A 281      -8.028  -6.248  18.711  1.00 91.57           H
ATOM   4291  N   TYR A 282     -10.804  -5.740  20.235  1.00 90.18           N
ATOM   4292  CA  TYR A 282     -12.165  -5.868  20.728  1.00 90.18           C
ATOM   4293  C   TYR A 282     -12.227  -6.811  21.931  1.00 90.18           C
ATOM   4294  O   TYR A 282     -12.835  -6.484  22.949  1.00 90.18           O
ATOM   4295  HA  TYR A 282     -12.506  -4.878  21.033  1.00 90.18           H
ATOM   4296  CB  TYR A 282     -12.974  -6.472  19.579  1.00 90.18           C
ATOM   4297 1HB  TYR A 282     -12.833  -5.861  18.687  1.00 90.18           H
ATOM   4298 2HB  TYR A 282     -12.580  -7.463  19.352  1.00 90.18           H
ATOM   4299  CG  TYR A 282     -14.472  -6.590  19.867  1.00 90.18           C
ATOM   4300  CD1 TYR A 282     -15.014  -7.810  20.216  1.00 90.18           C
ATOM   4301  HD1 TYR A 282     -14.375  -8.690  20.286  1.00 90.18           H
ATOM   4302  CD2 TYR A 282     -15.281  -5.475  19.778  1.00 90.18           C
ATOM   4303  HD2 TYR A 282     -14.853  -4.512  19.502  1.00 90.18           H
ATOM   4304  CE1 TYR A 282     -16.424  -7.921  20.487  1.00 90.18           C
ATOM   4305  HE1 TYR A 282     -16.865  -8.878  20.764  1.00 90.18           H
ATOM   4306  CE2 TYR A 282     -16.691  -5.586  20.049  1.00 90.18           C
ATOM   4307  HE2 TYR A 282     -17.342  -4.714  19.983  1.00 90.18           H
ATOM   4308  CZ  TYR A 282     -17.193  -6.803  20.391  1.00 90.18           C
ATOM   4309  OH  TYR A 282     -18.524  -6.907  20.647  1.00 90.18           O
ATOM   4310  HH  TYR A 282     -18.750  -7.846  20.909  1.00 90.18           H
ATOM   4311  HN  TYR A 282     -10.551  -6.391  19.520  1.00 90.18           H
ATOM   4312  N   ALA A 283     -11.589  -7.961  21.774  1.00 91.77           N
ATOM   4313  CA  ALA A 283     -11.808  -9.069  22.688  1.00 91.77           C
ATOM   4314  C   ALA A 283     -10.728  -9.053  23.771  1.00 91.77           C
ATOM   4315  O   ALA A 283     -10.901  -9.645  24.835  1.00 91.77           O
ATOM   4316  HA  ALA A 283     -12.782  -8.925  23.156  1.00 91.77           H
ATOM   4317  CB  ALA A 283     -11.828 -10.382  21.904  1.00 91.77           C
ATOM   4318 1HB  ALA A 283     -12.631 -10.354  21.168  1.00 91.77           H
ATOM   4319 2HB  ALA A 283     -10.873 -10.515  21.394  1.00 91.77           H
ATOM   4320 3HB  ALA A 283     -11.992 -11.213  22.590  1.00 91.77           H
ATOM   4321  HN  ALA A 283     -10.934  -8.142  21.040  1.00 91.77           H
ATOM   4322  N   MET A 284      -9.636  -8.368  23.463  1.00 89.22           N
ATOM   4323  CA  MET A 284      -8.518  -8.285  24.387  1.00 89.22           C
ATOM   4324  C   MET A 284      -8.143  -9.669  24.919  1.00 89.22           C
ATOM   4325  O   MET A 284      -7.961  -9.848  26.123  1.00 89.22           O
ATOM   4326  HA  MET A 284      -7.690  -7.873  23.810  1.00 89.22           H
ATOM   4327  CB  MET A 284      -8.890  -7.372  25.557  1.00 89.22           C
ATOM   4328 1HB  MET A 284      -9.700  -7.822  26.131  1.00 89.22           H
ATOM   4329 2HB  MET A 284      -8.039  -7.273  26.231  1.00 89.22           H
ATOM   4330  CG  MET A 284      -9.317  -5.989  25.060  1.00 89.22           C
ATOM   4331 1HG  MET A 284      -8.497  -5.520  24.517  1.00 89.22           H
ATOM   4332 2HG  MET A 284     -10.148  -6.086  24.361  1.00 89.22           H
ATOM   4333  SD  MET A 284      -9.798  -4.966  26.440  1.00 89.22           S
ATOM   4334  CE  MET A 284     -10.639  -3.651  25.573  1.00 89.22           C
ATOM   4335 1HE  MET A 284      -9.945  -3.169  24.884  1.00 89.22           H
ATOM   4336 2HE  MET A 284     -11.478  -4.064  25.014  1.00 89.22           H
ATOM   4337 3HE  MET A 284     -11.006  -2.918  26.292  1.00 89.22           H
ATOM   4338  HN  MET A 284      -9.509  -7.877  22.601  1.00 89.22           H
ATOM   4339  N   PHE A 285      -8.038 -10.614  23.996  1.00 90.31           N
ATOM   4340  CA  PHE A 285      -7.865 -12.008  24.369  1.00 90.31           C
ATOM   4341  C   PHE A 285      -6.383 -12.352  24.532  1.00 90.31           C
ATOM   4342  O   PHE A 285      -6.041 -13.366  25.139  1.00 90.31           O
ATOM   4343  HA  PHE A 285      -8.377 -12.155  25.319  1.00 90.31           H
ATOM   4344  CB  PHE A 285      -8.449 -12.850  23.233  1.00 90.31           C
ATOM   4345 1HB  PHE A 285      -8.562 -13.878  23.577  1.00 90.31           H
ATOM   4346 2HB  PHE A 285      -9.447 -12.482  22.997  1.00 90.31           H
ATOM   4347  CG  PHE A 285      -7.605 -12.845  21.956  1.00 90.31           C
ATOM   4348  CD1 PHE A 285      -7.831 -11.908  20.996  1.00 90.31           C
ATOM   4349  HD1 PHE A 285      -8.612 -11.162  21.136  1.00 90.31           H
ATOM   4350  CD2 PHE A 285      -6.630 -13.777  21.782  1.00 90.31           C
ATOM   4351  HD2 PHE A 285      -6.450 -14.527  22.551  1.00 90.31           H
ATOM   4352  CE1 PHE A 285      -7.047 -11.903  19.812  1.00 90.31           C
ATOM   4353  HE1 PHE A 285      -7.228 -11.153  19.042  1.00 90.31           H
ATOM   4354  CE2 PHE A 285      -5.847 -13.772  20.597  1.00 90.31           C
ATOM   4355  HE2 PHE A 285      -5.065 -14.518  20.458  1.00 90.31           H
ATOM   4356  CZ  PHE A 285      -6.072 -12.835  19.637  1.00 90.31           C
ATOM   4357  HZ  PHE A 285      -5.471 -12.831  18.728  1.00 90.31           H
ATOM   4358  HN  PHE A 285      -8.069 -10.441  23.012  1.00 90.31           H
ATOM   4359  N   ILE A 286      -5.543 -11.488  23.981  1.00 91.19           N
ATOM   4360  CA  ILE A 286      -4.106 -11.674  24.081  1.00 91.19           C
ATOM   4361  C   ILE A 286      -3.605 -11.056  25.388  1.00 91.19           C
ATOM   4362  O   ILE A 286      -3.208  -9.893  25.417  1.00 91.19           O
ATOM   4363  HA  ILE A 286      -3.916 -12.747  24.111  1.00 91.19           H
ATOM   4364  CB  ILE A 286      -3.407 -11.126  22.835  1.00 91.19           C
ATOM   4365  HB  ILE A 286      -3.590 -10.053  22.785  1.00 91.19           H
ATOM   4366  CG1 ILE A 286      -3.990 -11.744  21.563  1.00 91.19           C
ATOM   4367 1HG1 ILE A 286      -3.714 -12.797  21.507  1.00 91.19           H
ATOM   4368 2HG1 ILE A 286      -5.078 -11.701  21.599  1.00 91.19           H
ATOM   4369  CG2 ILE A 286      -1.892 -11.321  22.925  1.00 91.19           C
ATOM   4370 1HG2 ILE A 286      -1.509 -10.796  23.800  1.00 91.19           H
ATOM   4371 2HG2 ILE A 286      -1.667 -12.384  23.013  1.00 91.19           H
ATOM   4372 3HG2 ILE A 286      -1.420 -10.923  22.027  1.00 91.19           H
ATOM   4373  CD1 ILE A 286      -3.486 -11.013  20.317  1.00 91.19           C
ATOM   4374 1HD1 ILE A 286      -3.784  -9.966  20.365  1.00 91.19           H
ATOM   4375 2HD1 ILE A 286      -2.399 -11.079  20.272  1.00 91.19           H
ATOM   4376 3HD1 ILE A 286      -3.916 -11.473  19.427  1.00 91.19           H
ATOM   4377  HN  ILE A 286      -5.830 -10.675  23.475  1.00 91.19           H
ATOM   4378  N   SER A 287      -3.640 -11.864  26.438  1.00 88.66           N
ATOM   4379  CA  SER A 287      -3.161 -11.423  27.737  1.00 88.66           C
ATOM   4380  C   SER A 287      -1.707 -11.860  27.934  1.00 88.66           C
ATOM   4381  O   SER A 287      -1.015 -11.347  28.812  1.00 88.66           O
ATOM   4382  HA  SER A 287      -3.234 -10.336  27.719  1.00 88.66           H
ATOM   4383  CB  SER A 287      -4.038 -11.974  28.864  1.00 88.66           C
ATOM   4384 1HB  SER A 287      -3.637 -11.652  29.825  1.00 88.66           H
ATOM   4385 2HB  SER A 287      -5.041 -11.556  28.780  1.00 88.66           H
ATOM   4386  OG  SER A 287      -4.113 -13.397  28.835  1.00 88.66           O
ATOM   4387  HG  SER A 287      -4.727 -13.721  29.554  1.00 88.66           H
ATOM   4388  HN  SER A 287      -3.987 -12.801  26.412  1.00 88.66           H
ATOM   4389  N   ASN A 288      -1.288 -12.803  27.103  1.00 92.16           N
ATOM   4390  CA  ASN A 288       0.026 -13.404  27.255  1.00 92.16           C
ATOM   4391  C   ASN A 288       1.063 -12.542  26.532  1.00 92.16           C
ATOM   4392  O   ASN A 288       0.943 -12.296  25.333  1.00 92.16           O
ATOM   4393  HA  ASN A 288       0.198 -13.449  28.330  1.00 92.16           H
ATOM   4394  CB  ASN A 288       0.065 -14.805  26.641  1.00 92.16           C
ATOM   4395 1HB  ASN A 288      -0.779 -15.390  27.007  1.00 92.16           H
ATOM   4396 2HB  ASN A 288      -0.042 -14.735  25.558  1.00 92.16           H
ATOM   4397  CG  ASN A 288       1.374 -15.518  26.985  1.00 92.16           C
ATOM   4398  OD1 ASN A 288       2.443 -14.931  27.009  1.00 92.16           O
ATOM   4399  ND2 ASN A 288       1.231 -16.814  27.248  1.00 92.16           N
ATOM   4400 1HD2 ASN A 288       0.325 -17.235  27.210  1.00 92.16           H
ATOM   4401 2HD2 ASN A 288       2.030 -17.367  27.483  1.00 92.16           H
ATOM   4402  HN  ASN A 288      -1.829 -13.156  26.339  1.00 92.16           H
ATOM   4403  N   CYS A 289       2.057 -12.107  27.292  1.00 91.67           N
ATOM   4404  CA  CYS A 289       3.052 -11.187  26.768  1.00 91.67           C
ATOM   4405  C   CYS A 289       3.832 -11.903  25.663  1.00 91.67           C
ATOM   4406  O   CYS A 289       4.227 -11.284  24.676  1.00 91.67           O
ATOM   4407  HA  CYS A 289       2.508 -10.333  26.366  1.00 91.67           H
ATOM   4408  CB  CYS A 289       3.975 -10.663  27.870  1.00 91.67           C
ATOM   4409 1HB  CYS A 289       3.385 -10.187  28.653  1.00 91.67           H
ATOM   4410 2HB  CYS A 289       4.509 -11.493  28.333  1.00 91.67           H
ATOM   4411  SG  CYS A 289       5.168  -9.465  27.171  1.00 91.67           S
ATOM   4412  HN  CYS A 289       2.188 -12.372  28.247  1.00 91.67           H
ATOM   4413  N   ALA A 290       4.032 -13.197  25.866  1.00 93.60           N
ATOM   4414  CA  ALA A 290       4.814 -13.989  24.933  1.00 93.60           C
ATOM   4415  C   ALA A 290       4.120 -13.995  23.569  1.00 93.60           C
ATOM   4416  O   ALA A 290       4.766 -13.808  22.539  1.00 93.60           O
ATOM   4417  HA  ALA A 290       5.790 -13.516  24.832  1.00 93.60           H
ATOM   4418  CB  ALA A 290       5.005 -15.399  25.495  1.00 93.60           C
ATOM   4419 1HB  ALA A 290       5.528 -15.342  26.450  1.00 93.60           H
ATOM   4420 2HB  ALA A 290       4.032 -15.867  25.642  1.00 93.60           H
ATOM   4421 3HB  ALA A 290       5.592 -15.993  24.794  1.00 93.60           H
ATOM   4422  HN  ALA A 290       3.670 -13.702  26.650  1.00 93.60           H
ATOM   4423  N   VAL A 291       2.813 -14.211  23.606  1.00 93.76           N
ATOM   4424  CA  VAL A 291       2.026 -14.255  22.386  1.00 93.76           C
ATOM   4425  C   VAL A 291       2.028 -12.871  21.734  1.00 93.76           C
ATOM   4426  O   VAL A 291       2.187 -12.752  20.520  1.00 93.76           O
ATOM   4427  HA  VAL A 291       2.508 -14.961  21.709  1.00 93.76           H
ATOM   4428  CB  VAL A 291       0.619 -14.772  22.688  1.00 93.76           C
ATOM   4429  HB  VAL A 291       0.166 -14.103  23.420  1.00 93.76           H
ATOM   4430  CG1 VAL A 291      -0.254 -14.754  21.432  1.00 93.76           C
ATOM   4431 1HG1 VAL A 291      -0.330 -13.733  21.057  1.00 93.76           H
ATOM   4432 2HG1 VAL A 291       0.195 -15.389  20.668  1.00 93.76           H
ATOM   4433 3HG1 VAL A 291      -1.249 -15.126  21.675  1.00 93.76           H
ATOM   4434  CG2 VAL A 291       0.669 -16.173  23.301  1.00 93.76           C
ATOM   4435 1HG2 VAL A 291       1.150 -16.858  22.602  1.00 93.76           H
ATOM   4436 2HG2 VAL A 291       1.238 -16.143  24.230  1.00 93.76           H
ATOM   4437 3HG2 VAL A 291      -0.345 -16.516  23.506  1.00 93.76           H
ATOM   4438  HN  VAL A 291       2.294 -14.355  24.449  1.00 93.76           H
ATOM   4439  N   SER A 292       1.848 -11.858  22.569  1.00 92.76           N
ATOM   4440  CA  SER A 292       1.782 -10.490  22.084  1.00 92.76           C
ATOM   4441  C   SER A 292       3.090 -10.121  21.381  1.00 92.76           C
ATOM   4442  O   SER A 292       3.075  -9.496  20.322  1.00 92.76           O
ATOM   4443  HA  SER A 292       0.951 -10.473  21.379  1.00 92.76           H
ATOM   4444  CB  SER A 292       1.500  -9.513  23.227  1.00 92.76           C
ATOM   4445 1HB  SER A 292       0.637  -9.860  23.796  1.00 92.76           H
ATOM   4446 2HB  SER A 292       2.349  -9.500  23.911  1.00 92.76           H
ATOM   4447  OG  SER A 292       1.254  -8.192  22.752  1.00 92.76           O
ATOM   4448  HG  SER A 292       0.359  -8.149  22.309  1.00 92.76           H
ATOM   4449  HN  SER A 292       1.748 -11.961  23.559  1.00 92.76           H
ATOM   4450  N   THR A 293       4.191 -10.523  21.999  1.00 92.77           N
ATOM   4451  CA  THR A 293       5.506 -10.214  21.463  1.00 92.77           C
ATOM   4452  C   THR A 293       5.664 -10.809  20.062  1.00 92.77           C
ATOM   4453  O   THR A 293       6.130 -10.134  19.146  1.00 92.77           O
ATOM   4454  HA  THR A 293       5.590  -9.132  21.362  1.00 92.77           H
ATOM   4455  CB  THR A 293       6.553 -10.718  22.458  1.00 92.77           C
ATOM   4456  HB  THR A 293       6.473 -11.796  22.595  1.00 92.77           H
ATOM   4457  OG1 THR A 293       6.328  -9.931  23.625  1.00 92.77           O
ATOM   4458  HG1 THR A 293       5.837 -10.469  24.311  1.00 92.77           H
ATOM   4459  CG2 THR A 293       7.980 -10.361  22.038  1.00 92.77           C
ATOM   4460 1HG2 THR A 293       8.078  -9.278  21.966  1.00 92.77           H
ATOM   4461 2HG2 THR A 293       8.196 -10.810  21.068  1.00 92.77           H
ATOM   4462 3HG2 THR A 293       8.683 -10.742  22.779  1.00 92.77           H
ATOM   4463  HN  THR A 293       4.194 -11.050  22.849  1.00 92.77           H
ATOM   4464  N   ASN A 294       5.267 -12.068  19.940  1.00 94.35           N
ATOM   4465  CA  ASN A 294       5.425 -12.784  18.686  1.00 94.35           C
ATOM   4466  C   ASN A 294       4.543 -12.135  17.618  1.00 94.35           C
ATOM   4467  O   ASN A 294       4.942 -12.027  16.459  1.00 94.35           O
ATOM   4468  HA  ASN A 294       6.487 -12.715  18.448  1.00 94.35           H
ATOM   4469  CB  ASN A 294       4.997 -14.246  18.829  1.00 94.35           C
ATOM   4470 1HB  ASN A 294       4.039 -14.299  19.346  1.00 94.35           H
ATOM   4471 2HB  ASN A 294       4.850 -14.684  17.841  1.00 94.35           H
ATOM   4472  CG  ASN A 294       6.044 -15.052  19.600  1.00 94.35           C
ATOM   4473  OD1 ASN A 294       7.185 -14.649  19.753  1.00 94.35           O
ATOM   4474  ND2 ASN A 294       5.594 -16.209  20.075  1.00 94.35           N
ATOM   4475 1HD2 ASN A 294       4.645 -16.481  19.914  1.00 94.35           H
ATOM   4476 2HD2 ASN A 294       6.204 -16.808  20.594  1.00 94.35           H
ATOM   4477  HN  ASN A 294       4.844 -12.595  20.677  1.00 94.35           H
ATOM   4478  N   ILE A 295       3.360 -11.720  18.045  1.00 93.33           N
ATOM   4479  CA  ILE A 295       2.400 -11.124  17.131  1.00 93.33           C
ATOM   4480  C   ILE A 295       2.963  -9.806  16.595  1.00 93.33           C
ATOM   4481  O   ILE A 295       2.803  -9.492  15.417  1.00 93.33           O
ATOM   4482  HA  ILE A 295       2.276 -11.812  16.294  1.00 93.33           H
ATOM   4483  CB  ILE A 295       1.035 -10.981  17.806  1.00 93.33           C
ATOM   4484  HB  ILE A 295       1.192 -10.615  18.820  1.00 93.33           H
ATOM   4485  CG1 ILE A 295       0.333 -12.336  17.917  1.00 93.33           C
ATOM   4486 1HG1 ILE A 295       0.038 -12.679  16.925  1.00 93.33           H
ATOM   4487 2HG1 ILE A 295       1.025 -13.076  18.317  1.00 93.33           H
ATOM   4488  CG2 ILE A 295       0.171  -9.946  17.082  1.00 93.33           C
ATOM   4489 1HG2 ILE A 295       0.673  -8.978  17.099  1.00 93.33           H
ATOM   4490 2HG2 ILE A 295       0.020 -10.258  16.048  1.00 93.33           H
ATOM   4491 3HG2 ILE A 295      -0.794  -9.864  17.582  1.00 93.33           H
ATOM   4492  CD1 ILE A 295      -0.900 -12.243  18.818  1.00 93.33           C
ATOM   4493 1HD1 ILE A 295      -0.598 -11.923  19.815  1.00 93.33           H
ATOM   4494 2HD1 ILE A 295      -1.601 -11.519  18.401  1.00 93.33           H
ATOM   4495 3HD1 ILE A 295      -1.380 -13.219  18.879  1.00 93.33           H
ATOM   4496  HN  ILE A 295       3.054 -11.785  18.995  1.00 93.33           H
ATOM   4497  N   ASP A 296       3.611  -9.070  17.487  1.00 93.24           N
ATOM   4498  CA  ASP A 296       4.174  -7.781  17.126  1.00 93.24           C
ATOM   4499  C   ASP A 296       5.310  -7.989  16.121  1.00 93.24           C
ATOM   4500  O   ASP A 296       5.453  -7.218  15.173  1.00 93.24           O
ATOM   4501  HA  ASP A 296       3.344  -7.213  16.705  1.00 93.24           H
ATOM   4502  CB  ASP A 296       4.751  -7.069  18.351  1.00 93.24           C
ATOM   4503 1HB  ASP A 296       5.431  -7.739  18.879  1.00 93.24           H
ATOM   4504 2HB  ASP A 296       5.337  -6.207  18.033  1.00 93.24           H
ATOM   4505  CG  ASP A 296       3.638  -6.615  19.297  1.00 93.24           C
ATOM   4506  OD1 ASP A 296       2.481  -6.558  18.825  1.00 93.24           O
ATOM   4507  OD2 ASP A 296       3.968  -6.336  20.470  1.00 93.24           O
ATOM   4508  HN  ASP A 296       3.752  -9.341  18.439  1.00 93.24           H
ATOM   4509  N   ILE A 297       6.087  -9.034  16.364  1.00 94.19           N
ATOM   4510  CA  ILE A 297       7.171  -9.385  15.462  1.00 94.19           C
ATOM   4511  C   ILE A 297       6.592  -9.766  14.099  1.00 94.19           C
ATOM   4512  O   ILE A 297       7.099  -9.339  13.063  1.00 94.19           O
ATOM   4513  HA  ILE A 297       7.793  -8.498  15.337  1.00 94.19           H
ATOM   4514  CB  ILE A 297       8.052 -10.472  16.082  1.00 94.19           C
ATOM   4515  HB  ILE A 297       7.404 -11.260  16.463  1.00 94.19           H
ATOM   4516  CG1 ILE A 297       8.845  -9.924  17.270  1.00 94.19           C
ATOM   4517 1HG1 ILE A 297       9.595  -9.216  16.916  1.00 94.19           H
ATOM   4518 2HG1 ILE A 297       8.178  -9.375  17.935  1.00 94.19           H
ATOM   4519  CG2 ILE A 297       8.963 -11.105  15.028  1.00 94.19           C
ATOM   4520 1HG2 ILE A 297       8.354 -11.554  14.244  1.00 94.19           H
ATOM   4521 2HG2 ILE A 297       9.606 -10.339  14.595  1.00 94.19           H
ATOM   4522 3HG2 ILE A 297       9.579 -11.874  15.495  1.00 94.19           H
ATOM   4523  CD1 ILE A 297       9.527 -11.054  18.042  1.00 94.19           C
ATOM   4524 1HD1 ILE A 297       8.772 -11.747  18.415  1.00 94.19           H
ATOM   4525 2HD1 ILE A 297      10.212 -11.585  17.381  1.00 94.19           H
ATOM   4526 3HD1 ILE A 297      10.084 -10.637  18.882  1.00 94.19           H
ATOM   4527  HN  ILE A 297       5.986  -9.634  17.157  1.00 94.19           H
ATOM   4528  N   CYS A 298       5.536 -10.566  14.143  1.00 94.57           N
ATOM   4529  CA  CYS A 298       4.879 -11.005  12.924  1.00 94.57           C
ATOM   4530  C   CYS A 298       4.423  -9.766  12.150  1.00 94.57           C
ATOM   4531  O   CYS A 298       4.527  -9.722  10.926  1.00 94.57           O
ATOM   4532  HA  CYS A 298       5.619 -11.567  12.354  1.00 94.57           H
ATOM   4533  CB  CYS A 298       3.715 -11.953  13.219  1.00 94.57           C
ATOM   4534 1HB  CYS A 298       3.098 -11.546  14.020  1.00 94.57           H
ATOM   4535 2HB  CYS A 298       3.076 -12.044  12.340  1.00 94.57           H
ATOM   4536  SG  CYS A 298       4.354 -13.600  13.698  1.00 94.57           S
ATOM   4537  HG  CYS A 298       4.730 -13.251  14.925  1.00 94.57           H
ATOM   4538  HN  CYS A 298       5.132 -10.912  14.989  1.00 94.57           H
ATOM   4539  N   PHE A 299       3.929  -8.790  12.898  1.00 93.39           N
ATOM   4540  CA  PHE A 299       3.456  -7.554  12.297  1.00 93.39           C
ATOM   4541  C   PHE A 299       4.579  -6.850  11.535  1.00 93.39           C
ATOM   4542  O   PHE A 299       4.386  -6.413  10.401  1.00 93.39           O
ATOM   4543  HA  PHE A 299       2.657  -7.817  11.603  1.00 93.39           H
ATOM   4544  CB  PHE A 299       2.988  -6.652  13.441  1.00 93.39           C
ATOM   4545 1HB  PHE A 299       2.227  -7.178  14.017  1.00 93.39           H
ATOM   4546 2HB  PHE A 299       3.826  -6.469  14.112  1.00 93.39           H
ATOM   4547  CG  PHE A 299       2.419  -5.308  12.981  1.00 93.39           C
ATOM   4548  CD1 PHE A 299       3.237  -4.227  12.870  1.00 93.39           C
ATOM   4549  HD1 PHE A 299       4.296  -4.317  13.109  1.00 93.39           H
ATOM   4550  CD2 PHE A 299       1.097  -5.195  12.682  1.00 93.39           C
ATOM   4551  HD2 PHE A 299       0.442  -6.062  12.771  1.00 93.39           H
ATOM   4552  CE1 PHE A 299       2.709  -2.979  12.442  1.00 93.39           C
ATOM   4553  HE1 PHE A 299       3.364  -2.112  12.354  1.00 93.39           H
ATOM   4554  CE2 PHE A 299       0.570  -3.948  12.255  1.00 93.39           C
ATOM   4555  HE2 PHE A 299      -0.489  -3.857  12.016  1.00 93.39           H
ATOM   4556  CZ  PHE A 299       1.387  -2.866  12.144  1.00 93.39           C
ATOM   4557  HZ  PHE A 299       0.982  -1.909  11.816  1.00 93.39           H
ATOM   4558  HN  PHE A 299       3.849  -8.834  13.893  1.00 93.39           H
ATOM   4559  N   GLN A 300       5.729  -6.761  12.188  1.00 93.47           N
ATOM   4560  CA  GLN A 300       6.867  -6.069  11.608  1.00 93.47           C
ATOM   4561  C   GLN A 300       7.284  -6.736  10.296  1.00 93.47           C
ATOM   4562  O   GLN A 300       7.557  -6.056   9.309  1.00 93.47           O
ATOM   4563  HA  GLN A 300       6.520  -5.054  11.413  1.00 93.47           H
ATOM   4564  CB  GLN A 300       8.037  -6.017  12.593  1.00 93.47           C
ATOM   4565 1HB  GLN A 300       8.239  -7.018  12.976  1.00 93.47           H
ATOM   4566 2HB  GLN A 300       8.938  -5.687  12.076  1.00 93.47           H
ATOM   4567  CG  GLN A 300       7.734  -5.071  13.756  1.00 93.47           C
ATOM   4568 1HG  GLN A 300       7.511  -4.076  13.371  1.00 93.47           H
ATOM   4569 2HG  GLN A 300       6.846  -5.414  14.287  1.00 93.47           H
ATOM   4570  CD  GLN A 300       8.916  -4.995  14.724  1.00 93.47           C
ATOM   4571  OE1 GLN A 300      10.041  -5.339  14.399  1.00 93.47           O
ATOM   4572  NE2 GLN A 300       8.600  -4.528  15.929  1.00 93.47           N
ATOM   4573 1HE2 GLN A 300       7.657  -4.264  16.131  1.00 93.47           H
ATOM   4574 2HE2 GLN A 300       9.306  -4.441  16.632  1.00 93.47           H
ATOM   4575  HN  GLN A 300       5.889  -7.152  13.094  1.00 93.47           H
ATOM   4576  N   VAL A 301       7.319  -8.061  10.329  1.00 95.48           N
ATOM   4577  CA  VAL A 301       7.795  -8.825   9.188  1.00 95.48           C
ATOM   4578  C   VAL A 301       6.842  -8.619   8.009  1.00 95.48           C
ATOM   4579  O   VAL A 301       7.273  -8.273   6.910  1.00 95.48           O
ATOM   4580  HA  VAL A 301       8.776  -8.435   8.917  1.00 95.48           H
ATOM   4581  CB  VAL A 301       7.959 -10.296   9.575  1.00 95.48           C
ATOM   4582  HB  VAL A 301       7.011 -10.641   9.989  1.00 95.48           H
ATOM   4583  CG1 VAL A 301       8.276 -11.153   8.348  1.00 95.48           C
ATOM   4584 1HG1 VAL A 301       7.463 -11.070   7.627  1.00 95.48           H
ATOM   4585 2HG1 VAL A 301       9.203 -10.807   7.892  1.00 95.48           H
ATOM   4586 3HG1 VAL A 301       8.387 -12.194   8.652  1.00 95.48           H
ATOM   4587  CG2 VAL A 301       9.031 -10.463  10.653  1.00 95.48           C
ATOM   4588 1HG2 VAL A 301       9.985 -10.092  10.277  1.00 95.48           H
ATOM   4589 2HG2 VAL A 301       8.746  -9.898  11.540  1.00 95.48           H
ATOM   4590 3HG2 VAL A 301       9.127 -11.518  10.910  1.00 95.48           H
ATOM   4591  HN  VAL A 301       7.030  -8.609  11.114  1.00 95.48           H
ATOM   4592  N   THR A 302       5.563  -8.842   8.276  1.00 94.99           N
ATOM   4593  CA  THR A 302       4.561  -8.805   7.225  1.00 94.99           C
ATOM   4594  C   THR A 302       4.416  -7.384   6.676  1.00 94.99           C
ATOM   4595  O   THR A 302       4.169  -7.197   5.486  1.00 94.99           O
ATOM   4596  HA  THR A 302       4.903  -9.432   6.402  1.00 94.99           H
ATOM   4597  CB  THR A 302       3.259  -9.373   7.793  1.00 94.99           C
ATOM   4598  HB  THR A 302       2.466  -9.352   7.045  1.00 94.99           H
ATOM   4599  OG1 THR A 302       3.021  -8.593   8.962  1.00 94.99           O
ATOM   4600  HG1 THR A 302       3.394  -9.059   9.765  1.00 94.99           H
ATOM   4601  CG2 THR A 302       3.424 -10.799   8.323  1.00 94.99           C
ATOM   4602 1HG2 THR A 302       4.169 -10.807   9.119  1.00 94.99           H
ATOM   4603 2HG2 THR A 302       3.749 -11.452   7.514  1.00 94.99           H
ATOM   4604 3HG2 THR A 302       2.470 -11.153   8.715  1.00 94.99           H
ATOM   4605  HN  THR A 302       5.210  -9.044   9.190  1.00 94.99           H
ATOM   4606  N   GLN A 303       4.576  -6.420   7.570  1.00 94.01           N
ATOM   4607  CA  GLN A 303       4.542  -5.021   7.177  1.00 94.01           C
ATOM   4608  C   GLN A 303       5.648  -4.728   6.162  1.00 94.01           C
ATOM   4609  O   GLN A 303       5.418  -4.039   5.169  1.00 94.01           O
ATOM   4610  HA  GLN A 303       3.566  -4.875   6.713  1.00 94.01           H
ATOM   4611  CB  GLN A 303       4.660  -4.105   8.397  1.00 94.01           C
ATOM   4612 1HB  GLN A 303       3.838  -4.302   9.085  1.00 94.01           H
ATOM   4613 2HB  GLN A 303       5.584  -4.324   8.932  1.00 94.01           H
ATOM   4614  CG  GLN A 303       4.642  -2.633   7.980  1.00 94.01           C
ATOM   4615 1HG  GLN A 303       5.603  -2.363   7.544  1.00 94.01           H
ATOM   4616 2HG  GLN A 303       3.887  -2.479   7.209  1.00 94.01           H
ATOM   4617  CD  GLN A 303       4.347  -1.728   9.178  1.00 94.01           C
ATOM   4618  OE1 GLN A 303       5.234  -1.293   9.894  1.00 94.01           O
ATOM   4619  NE2 GLN A 303       3.054  -1.471   9.357  1.00 94.01           N
ATOM   4620 1HE2 GLN A 303       2.376  -1.860   8.733  1.00 94.01           H
ATOM   4621 2HE2 GLN A 303       2.760  -0.888  10.114  1.00 94.01           H
ATOM   4622  HN  GLN A 303       4.726  -6.580   8.546  1.00 94.01           H
ATOM   4623  N   THR A 304       6.825  -5.266   6.446  1.00 94.81           N
ATOM   4624  CA  THR A 304       7.979  -5.033   5.594  1.00 94.81           C
ATOM   4625  C   THR A 304       7.730  -5.594   4.193  1.00 94.81           C
ATOM   4626  O   THR A 304       8.039  -4.943   3.196  1.00 94.81           O
ATOM   4627  HA  THR A 304       8.117  -3.957   5.488  1.00 94.81           H
ATOM   4628  CB  THR A 304       9.204  -5.639   6.282  1.00 94.81           C
ATOM   4629  HB  THR A 304       9.130  -6.726   6.322  1.00 94.81           H
ATOM   4630  OG1 THR A 304       9.256  -4.980   7.544  1.00 94.81           O
ATOM   4631  HG1 THR A 304       8.850  -5.561   8.250  1.00 94.81           H
ATOM   4632  CG2 THR A 304      10.515  -5.242   5.601  1.00 94.81           C
ATOM   4633 1HG2 THR A 304      10.621  -4.157   5.621  1.00 94.81           H
ATOM   4634 2HG2 THR A 304      10.506  -5.586   4.567  1.00 94.81           H
ATOM   4635 3HG2 THR A 304      11.352  -5.698   6.128  1.00 94.81           H
ATOM   4636  HN  THR A 304       6.996  -5.850   7.239  1.00 94.81           H
ATOM   4637  N   ILE A 305       7.174  -6.796   4.161  1.00 94.95           N
ATOM   4638  CA  ILE A 305       6.881  -7.452   2.898  1.00 94.95           C
ATOM   4639  C   ILE A 305       5.928  -6.577   2.083  1.00 94.95           C
ATOM   4640  O   ILE A 305       6.071  -6.464   0.866  1.00 94.95           O
ATOM   4641  HA  ILE A 305       7.820  -7.542   2.352  1.00 94.95           H
ATOM   4642  CB  ILE A 305       6.360  -8.871   3.140  1.00 94.95           C
ATOM   4643  HB  ILE A 305       5.533  -8.815   3.847  1.00 94.95           H
ATOM   4644  CG1 ILE A 305       7.439  -9.750   3.775  1.00 94.95           C
ATOM   4645 1HG1 ILE A 305       8.204  -9.986   3.034  1.00 94.95           H
ATOM   4646 2HG1 ILE A 305       7.932  -9.204   4.579  1.00 94.95           H
ATOM   4647  CG2 ILE A 305       5.810  -9.480   1.849  1.00 94.95           C
ATOM   4648 1HG2 ILE A 305       4.991  -8.865   1.477  1.00 94.95           H
ATOM   4649 2HG2 ILE A 305       6.602  -9.521   1.100  1.00 94.95           H
ATOM   4650 3HG2 ILE A 305       5.447 -10.488   2.049  1.00 94.95           H
ATOM   4651  CD1 ILE A 305       6.837 -11.046   4.324  1.00 94.95           C
ATOM   4652 1HD1 ILE A 305       6.090 -10.807   5.081  1.00 94.95           H
ATOM   4653 2HD1 ILE A 305       6.367 -11.600   3.512  1.00 94.95           H
ATOM   4654 3HD1 ILE A 305       7.626 -11.652   4.769  1.00 94.95           H
ATOM   4655  HN  ILE A 305       6.925  -7.318   4.977  1.00 94.95           H
ATOM   4656  N   ALA A 306       4.976  -5.981   2.785  1.00 93.35           N
ATOM   4657  CA  ALA A 306       3.964  -5.166   2.134  1.00 93.35           C
ATOM   4658  C   ALA A 306       4.635  -3.960   1.473  1.00 93.35           C
ATOM   4659  O   ALA A 306       4.209  -3.515   0.408  1.00 93.35           O
ATOM   4660  HA  ALA A 306       3.492  -5.776   1.364  1.00 93.35           H
ATOM   4661  CB  ALA A 306       2.903  -4.755   3.157  1.00 93.35           C
ATOM   4662 1HB  ALA A 306       2.437  -5.647   3.575  1.00 93.35           H
ATOM   4663 2HB  ALA A 306       3.372  -4.181   3.956  1.00 93.35           H
ATOM   4664 3HB  ALA A 306       2.145  -4.144   2.668  1.00 93.35           H
ATOM   4665  HN  ALA A 306       4.889  -6.047   3.779  1.00 93.35           H
ATOM   4666  N   PHE A 307       5.672  -3.465   2.131  1.00 93.94           N
ATOM   4667  CA  PHE A 307       6.345  -2.262   1.673  1.00 93.94           C
ATOM   4668  C   PHE A 307       7.192  -2.547   0.431  1.00 93.94           C
ATOM   4669  O   PHE A 307       7.312  -1.699  -0.451  1.00 93.94           O
ATOM   4670  HA  PHE A 307       5.573  -1.534   1.424  1.00 93.94           H
ATOM   4671  CB  PHE A 307       7.264  -1.803   2.807  1.00 93.94           C
ATOM   4672 1HB  PHE A 307       7.854  -2.653   3.149  1.00 93.94           H
ATOM   4673 2HB  PHE A 307       7.964  -1.065   2.418  1.00 93.94           H
ATOM   4674  CG  PHE A 307       6.523  -1.201   4.003  1.00 93.94           C
ATOM   4675  CD1 PHE A 307       5.163  -1.184   4.022  1.00 93.94           C
ATOM   4676  HD1 PHE A 307       4.601  -1.600   3.185  1.00 93.94           H
ATOM   4677  CD2 PHE A 307       7.224  -0.683   5.046  1.00 93.94           C
ATOM   4678  HD2 PHE A 307       8.313  -0.696   5.031  1.00 93.94           H
ATOM   4679  CE1 PHE A 307       4.475  -0.625   5.131  1.00 93.94           C
ATOM   4680  HE1 PHE A 307       3.385  -0.612   5.146  1.00 93.94           H
ATOM   4681  CE2 PHE A 307       6.536  -0.124   6.156  1.00 93.94           C
ATOM   4682  HE2 PHE A 307       7.098   0.292   6.992  1.00 93.94           H
ATOM   4683  CZ  PHE A 307       5.176  -0.107   6.175  1.00 93.94           C
ATOM   4684  HZ  PHE A 307       4.648   0.322   7.027  1.00 93.94           H
ATOM   4685  HN  PHE A 307       6.052  -3.872   2.963  1.00 93.94           H
ATOM   4686  N   PHE A 308       7.758  -3.745   0.402  1.00 93.89           N
ATOM   4687  CA  PHE A 308       8.584  -4.155  -0.721  1.00 93.89           C
ATOM   4688  C   PHE A 308       7.807  -4.066  -2.035  1.00 93.89           C
ATOM   4689  O   PHE A 308       8.400  -3.911  -3.102  1.00 93.89           O
ATOM   4690  HA  PHE A 308       9.438  -3.478  -0.759  1.00 93.89           H
ATOM   4691  CB  PHE A 308       8.981  -5.612  -0.475  1.00 93.89           C
ATOM   4692 1HB  PHE A 308       8.283  -6.054   0.237  1.00 93.89           H
ATOM   4693 2HB  PHE A 308       8.880  -6.168  -1.407  1.00 93.89           H
ATOM   4694  CG  PHE A 308      10.406  -5.788   0.054  1.00 93.89           C
ATOM   4695  CD1 PHE A 308      11.463  -5.714  -0.799  1.00 93.89           C
ATOM   4696  HD1 PHE A 308      11.294  -5.530  -1.860  1.00 93.89           H
ATOM   4697  CD2 PHE A 308      10.616  -6.019   1.378  1.00 93.89           C
ATOM   4698  HD2 PHE A 308       9.770  -6.078   2.062  1.00 93.89           H
ATOM   4699  CE1 PHE A 308      12.785  -5.878  -0.308  1.00 93.89           C
ATOM   4700  HE1 PHE A 308      13.631  -5.819  -0.992  1.00 93.89           H
ATOM   4701  CE2 PHE A 308      11.939  -6.182   1.869  1.00 93.89           C
ATOM   4702  HE2 PHE A 308      12.107  -6.366   2.930  1.00 93.89           H
ATOM   4703  CZ  PHE A 308      12.995  -6.108   1.016  1.00 93.89           C
ATOM   4704  HZ  PHE A 308      14.010  -6.233   1.393  1.00 93.89           H
ATOM   4705  HN  PHE A 308       7.660  -4.428   1.126  1.00 93.89           H
ATOM   4706  N   HIS A 309       6.491  -4.168  -1.916  1.00 91.80           N
ATOM   4707  CA  HIS A 309       5.631  -4.170  -3.087  1.00 91.80           C
ATOM   4708  C   HIS A 309       5.881  -2.904  -3.909  1.00 91.80           C
ATOM   4709  O   HIS A 309       5.880  -2.948  -5.139  1.00 91.80           O
ATOM   4710  HA  HIS A 309       5.913  -5.040  -3.680  1.00 91.80           H
ATOM   4711  CB  HIS A 309       4.165  -4.336  -2.684  1.00 91.80           C
ATOM   4712 1HB  HIS A 309       4.055  -5.265  -2.124  1.00 91.80           H
ATOM   4713 2HB  HIS A 309       3.889  -3.524  -2.012  1.00 91.80           H
ATOM   4714  CG  HIS A 309       3.205  -4.352  -3.850  1.00 91.80           C
ATOM   4715  ND1 HIS A 309       2.621  -3.205  -4.356  1.00 91.80           N
ATOM   4716  HD1 HIS A 309       2.766  -2.275  -4.017  1.00 91.80           H
ATOM   4717  CD2 HIS A 309       2.736  -5.388  -4.604  1.00 91.80           C
ATOM   4718  HD2 HIS A 309       2.995  -6.439  -4.474  1.00 91.80           H
ATOM   4719  CE1 HIS A 309       1.836  -3.546  -5.368  1.00 91.80           C
ATOM   4720  HE1 HIS A 309       1.238  -2.865  -5.973  1.00 91.80           H
ATOM   4721  NE2 HIS A 309       1.908  -4.900  -5.519  1.00 91.80           N
ATOM   4722  HN  HIS A 309       6.014  -4.247  -1.041  1.00 91.80           H
ATOM   4723  N   SER A 310       6.088  -1.806  -3.198  1.00 91.85           N
ATOM   4724  CA  SER A 310       6.123  -0.499  -3.832  1.00 91.85           C
ATOM   4725  C   SER A 310       7.383  -0.368  -4.691  1.00 91.85           C
ATOM   4726  O   SER A 310       7.517   0.582  -5.461  1.00 91.85           O
ATOM   4727  HA  SER A 310       5.229  -0.456  -4.454  1.00 91.85           H
ATOM   4728  CB  SER A 310       6.073   0.620  -2.790  1.00 91.85           C
ATOM   4729 1HB  SER A 310       6.848   0.455  -2.042  1.00 91.85           H
ATOM   4730 2HB  SER A 310       6.291   1.574  -3.271  1.00 91.85           H
ATOM   4731  OG  SER A 310       4.803   0.694  -2.147  1.00 91.85           O
ATOM   4732  HG  SER A 310       4.118   1.051  -2.782  1.00 91.85           H
ATOM   4733  HN  SER A 310       6.230  -1.800  -2.208  1.00 91.85           H
ATOM   4734  N   CYS A 311       8.274  -1.335  -4.530  1.00 93.19           N
ATOM   4735  CA  CYS A 311       9.502  -1.359  -5.306  1.00 93.19           C
ATOM   4736  C   CYS A 311       9.381  -2.458  -6.363  1.00 93.19           C
ATOM   4737  O   CYS A 311      10.265  -2.616  -7.204  1.00 93.19           O
ATOM   4738  HA  CYS A 311       9.594  -0.379  -5.775  1.00 93.19           H
ATOM   4739  CB  CYS A 311      10.730  -1.556  -4.416  1.00 93.19           C
ATOM   4740 1HB  CYS A 311      11.634  -1.295  -4.966  1.00 93.19           H
ATOM   4741 2HB  CYS A 311      10.677  -0.889  -3.555  1.00 93.19           H
ATOM   4742  SG  CYS A 311      10.822  -3.295  -3.853  1.00 93.19           S
ATOM   4743  HG  CYS A 311      11.967  -3.165  -3.188  1.00 93.19           H
ATOM   4744  HN  CYS A 311       8.167  -2.092  -3.884  1.00 93.19           H
ATOM   4745  N   LEU A 312       8.279  -3.190  -6.287  1.00 90.49           N
ATOM   4746  CA  LEU A 312       8.105  -4.371  -7.115  1.00 90.49           C
ATOM   4747  C   LEU A 312       7.478  -3.964  -8.450  1.00 90.49           C
ATOM   4748  O   LEU A 312       7.778  -4.555  -9.486  1.00 90.49           O
ATOM   4749  HA  LEU A 312       9.096  -4.781  -7.310  1.00 90.49           H
ATOM   4750  CB  LEU A 312       7.312  -5.441  -6.363  1.00 90.49           C
ATOM   4751 1HB  LEU A 312       6.419  -4.976  -5.945  1.00 90.49           H
ATOM   4752 2HB  LEU A 312       6.975  -6.188  -7.083  1.00 90.49           H
ATOM   4753  CG  LEU A 312       8.055  -6.159  -5.235  1.00 90.49           C
ATOM   4754  HG  LEU A 312       8.333  -5.419  -4.485  1.00 90.49           H
ATOM   4755  CD1 LEU A 312       7.151  -7.183  -4.547  1.00 90.49           C
ATOM   4756 1HD1 LEU A 312       6.283  -6.676  -4.126  1.00 90.49           H
ATOM   4757 2HD1 LEU A 312       6.822  -7.924  -5.276  1.00 90.49           H
ATOM   4758 3HD1 LEU A 312       7.704  -7.679  -3.750  1.00 90.49           H
ATOM   4759  CD2 LEU A 312       9.351  -6.791  -5.748  1.00 90.49           C
ATOM   4760 1HD2 LEU A 312       9.118  -7.515  -6.529  1.00 90.49           H
ATOM   4761 2HD2 LEU A 312       9.998  -6.014  -6.154  1.00 90.49           H
ATOM   4762 3HD2 LEU A 312       9.860  -7.294  -4.926  1.00 90.49           H
ATOM   4763  HN  LEU A 312       7.515  -2.988  -5.674  1.00 90.49           H
ATOM   4764  N   ASN A 313       6.619  -2.958  -8.382  1.00 84.28           N
ATOM   4765  CA  ASN A 313       5.800  -2.594  -9.526  1.00 84.28           C
ATOM   4766  C   ASN A 313       6.706  -2.321 -10.729  1.00 84.28           C
ATOM   4767  O   ASN A 313       6.525  -2.911 -11.793  1.00 84.28           O
ATOM   4768  HA  ASN A 313       5.138  -3.444  -9.687  1.00 84.28           H
ATOM   4769  CB  ASN A 313       4.993  -1.325  -9.244  1.00 84.28           C
ATOM   4770 1HB  ASN A 313       5.621  -0.598  -8.728  1.00 84.28           H
ATOM   4771 2HB  ASN A 313       4.685  -0.869 -10.185  1.00 84.28           H
ATOM   4772  CG  ASN A 313       3.760  -1.637  -8.394  1.00 84.28           C
ATOM   4773  OD1 ASN A 313       3.213  -2.727  -8.424  1.00 84.28           O
ATOM   4774  ND2 ASN A 313       3.355  -0.622  -7.636  1.00 84.28           N
ATOM   4775 1HD2 ASN A 313       3.849   0.247  -7.658  1.00 84.28           H
ATOM   4776 2HD2 ASN A 313       2.556  -0.728  -7.044  1.00 84.28           H
ATOM   4777  HN  ASN A 313       6.478  -2.397  -7.566  1.00 84.28           H
ATOM   4778  N   PRO A 314       7.692  -1.426 -10.584  1.00 83.71           N
ATOM   4779  CA  PRO A 314       8.569  -1.081 -11.706  1.00 83.71           C
ATOM   4780  C   PRO A 314       9.195  -2.308 -12.347  1.00 83.71           C
ATOM   4781  O   PRO A 314       9.304  -2.387 -13.570  1.00 83.71           O
ATOM   4782  HA  PRO A 314       7.992  -0.607 -12.500  1.00 83.71           H
ATOM   4783  CB  PRO A 314       9.623  -0.169 -11.075  1.00 83.71           C
ATOM   4784 1HB  PRO A 314      10.493  -0.734 -10.740  1.00 83.71           H
ATOM   4785 2HB  PRO A 314       9.983   0.578 -11.782  1.00 83.71           H
ATOM   4786  CG  PRO A 314       8.883   0.471  -9.906  1.00 83.71           C
ATOM   4787 1HG  PRO A 314       9.571   0.865  -9.158  1.00 83.71           H
ATOM   4788 2HG  PRO A 314       8.267   1.310 -10.228  1.00 83.71           H
ATOM   4789  CD  PRO A 314       8.047  -0.677  -9.365  1.00 83.71           C
ATOM   4790 1HD  PRO A 314       8.611  -1.295  -8.666  1.00 83.71           H
ATOM   4791 2HD  PRO A 314       7.167  -0.320  -8.830  1.00 83.71           H
ATOM   4792  N   VAL A 315       9.594  -3.243 -11.496  1.00 85.41           N
ATOM   4793  CA  VAL A 315      10.309  -4.420 -11.959  1.00 85.41           C
ATOM   4794  C   VAL A 315       9.392  -5.247 -12.861  1.00 85.41           C
ATOM   4795  O   VAL A 315       9.825  -5.758 -13.893  1.00 85.41           O
ATOM   4796  HA  VAL A 315      11.162  -4.077 -12.545  1.00 85.41           H
ATOM   4797  CB  VAL A 315      10.844  -5.211 -10.763  1.00 85.41           C
ATOM   4798  HB  VAL A 315       9.990  -5.535 -10.168  1.00 85.41           H
ATOM   4799  CG1 VAL A 315      11.597  -6.460 -11.225  1.00 85.41           C
ATOM   4800 1HG1 VAL A 315      10.924  -7.100 -11.795  1.00 85.41           H
ATOM   4801 2HG1 VAL A 315      12.438  -6.166 -11.853  1.00 85.41           H
ATOM   4802 3HG1 VAL A 315      11.966  -7.003 -10.355  1.00 85.41           H
ATOM   4803  CG2 VAL A 315      11.729  -4.332  -9.876  1.00 85.41           C
ATOM   4804 1HG2 VAL A 315      12.574  -3.965 -10.458  1.00 85.41           H
ATOM   4805 2HG2 VAL A 315      11.148  -3.488  -9.506  1.00 85.41           H
ATOM   4806 3HG2 VAL A 315      12.095  -4.919  -9.034  1.00 85.41           H
ATOM   4807  HN  VAL A 315       9.435  -3.205 -10.510  1.00 85.41           H
ATOM   4808  N   LEU A 316       8.140  -5.354 -12.440  1.00 82.27           N
ATOM   4809  CA  LEU A 316       7.168  -6.146 -13.174  1.00 82.27           C
ATOM   4810  C   LEU A 316       7.034  -5.593 -14.594  1.00 82.27           C
ATOM   4811  O   LEU A 316       6.917  -6.356 -15.553  1.00 82.27           O
ATOM   4812  HA  LEU A 316       7.555  -7.164 -13.235  1.00 82.27           H
ATOM   4813  CB  LEU A 316       5.843  -6.210 -12.412  1.00 82.27           C
ATOM   4814 1HB  LEU A 316       5.489  -5.192 -12.252  1.00 82.27           H
ATOM   4815 2HB  LEU A 316       5.107  -6.708 -13.043  1.00 82.27           H
ATOM   4816  CG  LEU A 316       5.881  -6.925 -11.059  1.00 82.27           C
ATOM   4817  HG  LEU A 316       6.575  -6.391 -10.410  1.00 82.27           H
ATOM   4818  CD1 LEU A 316       4.510  -6.889 -10.382  1.00 82.27           C
ATOM   4819 1HD1 LEU A 316       4.211  -5.853 -10.221  1.00 82.27           H
ATOM   4820 2HD1 LEU A 316       3.777  -7.385 -11.018  1.00 82.27           H
ATOM   4821 3HD1 LEU A 316       4.565  -7.404  -9.422  1.00 82.27           H
ATOM   4822  CD2 LEU A 316       6.410  -8.353 -11.208  1.00 82.27           C
ATOM   4823 1HD2 LEU A 316       5.760  -8.912 -11.881  1.00 82.27           H
ATOM   4824 2HD2 LEU A 316       7.420  -8.325 -11.618  1.00 82.27           H
ATOM   4825 3HD2 LEU A 316       6.427  -8.838 -10.232  1.00 82.27           H
ATOM   4826  HN  LEU A 316       7.788  -4.912 -11.615  1.00 82.27           H
ATOM   4827  N   TYR A 317       7.056  -4.272 -14.685  1.00 78.15           N
ATOM   4828  CA  TYR A 317       6.884  -3.607 -15.966  1.00 78.15           C
ATOM   4829  C   TYR A 317       8.068  -3.886 -16.893  1.00 78.15           C
ATOM   4830  O   TYR A 317       7.891  -4.056 -18.098  1.00 78.15           O
ATOM   4831  HA  TYR A 317       5.973  -3.992 -16.425  1.00 78.15           H
ATOM   4832  CB  TYR A 317       6.834  -2.109 -15.659  1.00 78.15           C
ATOM   4833 1HB  TYR A 317       7.786  -1.805 -15.225  1.00 78.15           H
ATOM   4834 2HB  TYR A 317       6.721  -1.560 -16.594  1.00 78.15           H
ATOM   4835  CG  TYR A 317       5.705  -1.705 -14.709  1.00 78.15           C
ATOM   4836  CD1 TYR A 317       4.565  -2.479 -14.623  1.00 78.15           C
ATOM   4837  HD1 TYR A 317       4.470  -3.377 -15.232  1.00 78.15           H
ATOM   4838  CD2 TYR A 317       5.826  -0.567 -13.937  1.00 78.15           C
ATOM   4839  HD2 TYR A 317       6.726   0.044 -14.005  1.00 78.15           H
ATOM   4840  CE1 TYR A 317       3.503  -2.099 -13.728  1.00 78.15           C
ATOM   4841  HE1 TYR A 317       2.598  -2.701 -13.651  1.00 78.15           H
ATOM   4842  CE2 TYR A 317       4.764  -0.187 -13.042  1.00 78.15           C
ATOM   4843  HE2 TYR A 317       4.846   0.709 -12.427  1.00 78.15           H
ATOM   4844  CZ  TYR A 317       3.654  -0.972 -12.982  1.00 78.15           C
ATOM   4845  OH  TYR A 317       2.651  -0.613 -12.137  1.00 78.15           O
ATOM   4846  HH  TYR A 317       1.992  -1.361 -12.052  1.00 78.15           H
ATOM   4847  HN  TYR A 317       7.188  -3.660 -13.906  1.00 78.15           H
ATOM   4848  N   VAL A 318       9.250  -3.926 -16.295  1.00 76.39           N
ATOM   4849  CA  VAL A 318      10.464  -4.173 -17.053  1.00 76.39           C
ATOM   4850  C   VAL A 318      10.382  -5.556 -17.703  1.00 76.39           C
ATOM   4851  O   VAL A 318      10.548  -5.687 -18.915  1.00 76.39           O
ATOM   4852  HA  VAL A 318      10.521  -3.419 -17.838  1.00 76.39           H
ATOM   4853  CB  VAL A 318      11.688  -4.010 -16.150  1.00 76.39           C
ATOM   4854  HB  VAL A 318      11.553  -4.655 -15.282  1.00 76.39           H
ATOM   4855  CG1 VAL A 318      12.964  -4.452 -16.869  1.00 76.39           C
ATOM   4856 1HG1 VAL A 318      12.877  -5.500 -17.153  1.00 76.39           H
ATOM   4857 2HG1 VAL A 318      13.106  -3.844 -17.763  1.00 76.39           H
ATOM   4858 3HG1 VAL A 318      13.818  -4.325 -16.204  1.00 76.39           H
ATOM   4859  CG2 VAL A 318      11.811  -2.569 -15.649  1.00 76.39           C
ATOM   4860 1HG2 VAL A 318      11.913  -1.896 -16.501  1.00 76.39           H
ATOM   4861 2HG2 VAL A 318      10.920  -2.304 -15.081  1.00 76.39           H
ATOM   4862 3HG2 VAL A 318      12.689  -2.481 -15.009  1.00 76.39           H
ATOM   4863  HN  VAL A 318       9.385  -3.794 -15.313  1.00 76.39           H
ATOM   4864  N   PHE A 319      10.125  -6.553 -16.869  1.00 75.23           N
ATOM   4865  CA  PHE A 319      10.271  -7.936 -17.289  1.00 75.23           C
ATOM   4866  C   PHE A 319       9.076  -8.382 -18.134  1.00 75.23           C
ATOM   4867  O   PHE A 319       9.245  -9.071 -19.139  1.00 75.23           O
ATOM   4868  HA  PHE A 319      11.180  -7.999 -17.887  1.00 75.23           H
ATOM   4869  CB  PHE A 319      10.326  -8.786 -16.017  1.00 75.23           C
ATOM   4870 1HB  PHE A 319       9.566  -8.431 -15.322  1.00 75.23           H
ATOM   4871 2HB  PHE A 319      10.072  -9.815 -16.269  1.00 75.23           H
ATOM   4872  CG  PHE A 319      11.686  -8.768 -15.316  1.00 75.23           C
ATOM   4873  CD1 PHE A 319      12.779  -9.285 -15.938  1.00 75.23           C
ATOM   4874  HD1 PHE A 319      12.687  -9.711 -16.937  1.00 75.23           H
ATOM   4875  CD2 PHE A 319      11.801  -8.236 -14.069  1.00 75.23           C
ATOM   4876  HD2 PHE A 319      10.925  -7.822 -13.570  1.00 75.23           H
ATOM   4877  CE1 PHE A 319      14.041  -9.268 -15.287  1.00 75.23           C
ATOM   4878  HE1 PHE A 319      14.917  -9.683 -15.786  1.00 75.23           H
ATOM   4879  CE2 PHE A 319      13.063  -8.220 -13.418  1.00 75.23           C
ATOM   4880  HE2 PHE A 319      13.155  -7.793 -12.419  1.00 75.23           H
ATOM   4881  CZ  PHE A 319      14.156  -8.736 -14.041  1.00 75.23           C
ATOM   4882  HZ  PHE A 319      15.125  -8.724 -13.541  1.00 75.23           H
ATOM   4883  HN  PHE A 319       9.823  -6.427 -15.924  1.00 75.23           H
ATOM   4884  N   VAL A 320       7.896  -7.970 -17.696  1.00 73.45           N
ATOM   4885  CA  VAL A 320       6.663  -8.505 -18.250  1.00 73.45           C
ATOM   4886  C   VAL A 320       6.142  -7.556 -19.331  1.00 73.45           C
ATOM   4887  O   VAL A 320       5.449  -7.982 -20.254  1.00 73.45           O
ATOM   4888  HA  VAL A 320       6.899  -9.465 -18.710  1.00 73.45           H
ATOM   4889  CB  VAL A 320       5.650  -8.751 -17.131  1.00 73.45           C
ATOM   4890  HB  VAL A 320       5.159  -7.804 -16.908  1.00 73.45           H
ATOM   4891  CG1 VAL A 320       4.574  -9.745 -17.574  1.00 73.45           C
ATOM   4892 1HG1 VAL A 320       4.047  -9.347 -18.441  1.00 73.45           H
ATOM   4893 2HG1 VAL A 320       5.042 -10.694 -17.837  1.00 73.45           H
ATOM   4894 3HG1 VAL A 320       3.867  -9.902 -16.760  1.00 73.45           H
ATOM   4895  CG2 VAL A 320       6.347  -9.230 -15.856  1.00 73.45           C
ATOM   4896 1HG2 VAL A 320       6.876 -10.161 -16.059  1.00 73.45           H
ATOM   4897 2HG2 VAL A 320       7.057  -8.473 -15.523  1.00 73.45           H
ATOM   4898 3HG2 VAL A 320       5.603  -9.398 -15.076  1.00 73.45           H
ATOM   4899  HN  VAL A 320       7.774  -7.286 -16.977  1.00 73.45           H
ATOM   4900  N   GLY A 321       6.493  -6.288 -19.180  1.00 74.59           N
ATOM   4901  CA  GLY A 321       5.999  -5.261 -20.082  1.00 74.59           C
ATOM   4902  C   GLY A 321       6.846  -5.196 -21.355  1.00 74.59           C
ATOM   4903  O   GLY A 321       7.907  -4.574 -21.367  1.00 74.59           O
ATOM   4904 1HA  GLY A 321       4.961  -5.470 -20.342  1.00 74.59           H
ATOM   4905 2HA  GLY A 321       6.014  -4.294 -19.581  1.00 74.59           H
ATOM   4906  HN  GLY A 321       7.103  -5.958 -18.459  1.00 74.59           H
ATOM   4907  N   GLU A 322       6.345  -5.846 -22.395  1.00 77.20           N
ATOM   4908  CA  GLU A 322       6.922  -5.696 -23.720  1.00 77.20           C
ATOM   4909  C   GLU A 322       6.897  -4.227 -24.147  1.00 77.20           C
ATOM   4910  O   GLU A 322       7.885  -3.711 -24.666  1.00 77.20           O
ATOM   4911  HA  GLU A 322       7.953  -6.036 -23.627  1.00 77.20           H
ATOM   4912  CB  GLU A 322       6.193  -6.575 -24.738  1.00 77.20           C
ATOM   4913 1HB  GLU A 322       5.116  -6.454 -24.623  1.00 77.20           H
ATOM   4914 2HB  GLU A 322       6.548  -6.346 -25.742  1.00 77.20           H
ATOM   4915  CG  GLU A 322       6.498  -8.056 -24.501  1.00 77.20           C
ATOM   4916 1HG  GLU A 322       7.577  -8.211 -24.487  1.00 77.20           H
ATOM   4917 2HG  GLU A 322       6.119  -8.357 -23.524  1.00 77.20           H
ATOM   4918  CD  GLU A 322       5.867  -8.926 -25.590  1.00 77.20           C
ATOM   4919  OE1 GLU A 322       6.068 -10.158 -25.519  1.00 77.20           O
ATOM   4920  OE2 GLU A 322       5.198  -8.340 -26.468  1.00 77.20           O
ATOM   4921  HN  GLU A 322       5.561  -6.464 -22.343  1.00 77.20           H
ATOM   4922  N   ARG A 323       5.756  -3.595 -23.912  1.00 77.51           N
ATOM   4923  CA  ARG A 323       5.570  -2.212 -24.315  1.00 77.51           C
ATOM   4924  C   ARG A 323       6.573  -1.309 -23.594  1.00 77.51           C
ATOM   4925  O   ARG A 323       7.180  -0.433 -24.209  1.00 77.51           O
ATOM   4926  HA  ARG A 323       5.744  -2.209 -25.391  1.00 77.51           H
ATOM   4927  CB  ARG A 323       4.150  -1.734 -24.006  1.00 77.51           C
ATOM   4928 1HB  ARG A 323       3.438  -2.526 -24.237  1.00 77.51           H
ATOM   4929 2HB  ARG A 323       4.057  -1.522 -22.941  1.00 77.51           H
ATOM   4930  CG  ARG A 323       3.805  -0.480 -24.813  1.00 77.51           C
ATOM   4931 1HG  ARG A 323       4.504   0.319 -24.565  1.00 77.51           H
ATOM   4932 2HG  ARG A 323       3.920  -0.685 -25.877  1.00 77.51           H
ATOM   4933  CD  ARG A 323       2.374  -0.021 -24.528  1.00 77.51           C
ATOM   4934 1HD  ARG A 323       1.712  -0.885 -24.464  1.00 77.51           H
ATOM   4935 2HD  ARG A 323       2.331   0.485 -23.564  1.00 77.51           H
ATOM   4936  NE  ARG A 323       1.912   0.891 -25.598  1.00 77.51           N
ATOM   4937  HE  ARG A 323       2.512   1.031 -26.386  1.00 77.51           H
ATOM   4938  CZ  ARG A 323       0.741   1.541 -25.578  1.00 77.51           C
ATOM   4939  NH1 ARG A 323      -0.103   1.390 -24.548  1.00 77.51           N
ATOM   4940 1HH1 ARG A 323       0.140   0.790 -23.786  1.00 77.51           H
ATOM   4941 2HH1 ARG A 323      -0.975   1.879 -24.540  1.00 77.51           H
ATOM   4942  NH2 ARG A 323       0.425   2.343 -26.604  1.00 77.51           N
ATOM   4943 1HH2 ARG A 323      -0.446   2.835 -26.604  1.00 77.51           H
ATOM   4944 2HH2 ARG A 323       1.060   2.449 -27.369  1.00 77.51           H
ATOM   4945  HN  ARG A 323       4.970  -4.011 -23.455  1.00 77.51           H
ATOM   4946  N   PHE A 324       6.716  -1.553 -22.299  1.00 78.64           N
ATOM   4947  CA  PHE A 324       7.562  -0.713 -21.468  1.00 78.64           C
ATOM   4948  C   PHE A 324       9.028  -0.826 -21.889  1.00 78.64           C
ATOM   4949  O   PHE A 324       9.740   0.176 -21.946  1.00 78.64           O
ATOM   4950  HA  PHE A 324       7.226   0.315 -21.600  1.00 78.64           H
ATOM   4951  CB  PHE A 324       7.416  -1.216 -20.030  1.00 78.64           C
ATOM   4952 1HB  PHE A 324       6.356  -1.280 -19.784  1.00 78.64           H
ATOM   4953 2HB  PHE A 324       7.820  -2.226 -19.967  1.00 78.64           H
ATOM   4954  CG  PHE A 324       8.114  -0.337 -18.991  1.00 78.64           C
ATOM   4955  CD1 PHE A 324       9.367  -0.651 -18.565  1.00 78.64           C
ATOM   4956  HD1 PHE A 324       9.874  -1.529 -18.966  1.00 78.64           H
ATOM   4957  CD2 PHE A 324       7.482   0.758 -18.491  1.00 78.64           C
ATOM   4958  HD2 PHE A 324       6.477   1.010 -18.832  1.00 78.64           H
ATOM   4959  CE1 PHE A 324      10.015   0.164 -17.600  1.00 78.64           C
ATOM   4960  HE1 PHE A 324      11.019  -0.088 -17.260  1.00 78.64           H
ATOM   4961  CE2 PHE A 324       8.130   1.574 -17.526  1.00 78.64           C
ATOM   4962  HE2 PHE A 324       7.622   2.452 -17.126  1.00 78.64           H
ATOM   4963  CZ  PHE A 324       9.383   1.260 -17.101  1.00 78.64           C
ATOM   4964  HZ  PHE A 324       9.880   1.886 -16.360  1.00 78.64           H
ATOM   4965  HN  PHE A 324       6.266  -2.307 -21.819  1.00 78.64           H
ATOM   4966  N   ARG A 325       9.437  -2.054 -22.174  1.00 80.80           N
ATOM   4967  CA  ARG A 325      10.798  -2.306 -22.614  1.00 80.80           C
ATOM   4968  C   ARG A 325      11.102  -1.510 -23.885  1.00 80.80           C
ATOM   4969  O   ARG A 325      12.182  -0.937 -24.019  1.00 80.80           O
ATOM   4970  HA  ARG A 325      11.425  -1.977 -21.785  1.00 80.80           H
ATOM   4971  CB  ARG A 325      11.021  -3.795 -22.889  1.00 80.80           C
ATOM   4972 1HB  ARG A 325      10.134  -4.218 -23.360  1.00 80.80           H
ATOM   4973 2HB  ARG A 325      11.845  -3.920 -23.591  1.00 80.80           H
ATOM   4974  CG  ARG A 325      11.328  -4.551 -21.594  1.00 80.80           C
ATOM   4975 1HG  ARG A 325      12.197  -4.109 -21.108  1.00 80.80           H
ATOM   4976 2HG  ARG A 325      10.490  -4.452 -20.904  1.00 80.80           H
ATOM   4977  CD  ARG A 325      11.592  -6.032 -21.874  1.00 80.80           C
ATOM   4978 1HD  ARG A 325      12.170  -6.140 -22.792  1.00 80.80           H
ATOM   4979 2HD  ARG A 325      12.189  -6.462 -21.069  1.00 80.80           H
ATOM   4980  NE  ARG A 325      10.310  -6.761 -21.997  1.00 80.80           N
ATOM   4981  HE  ARG A 325       9.463  -6.248 -21.852  1.00 80.80           H
ATOM   4982  CZ  ARG A 325      10.212  -8.065 -22.289  1.00 80.80           C
ATOM   4983  NH1 ARG A 325      11.313  -8.801 -22.493  1.00 80.80           N
ATOM   4984 1HH1 ARG A 325      12.216  -8.377 -22.427  1.00 80.80           H
ATOM   4985 2HH1 ARG A 325      11.231  -9.773 -22.711  1.00 80.80           H
ATOM   4986  NH2 ARG A 325       8.996  -8.622 -22.375  1.00 80.80           N
ATOM   4987 1HH2 ARG A 325       8.905  -9.593 -22.593  1.00 80.80           H
ATOM   4988 2HH2 ARG A 325       8.179  -8.065 -22.222  1.00 80.80           H
ATOM   4989  HN  ARG A 325       8.856  -2.865 -22.109  1.00 80.80           H
ATOM   4990  N   ARG A 326      10.129  -1.498 -24.784  1.00 82.64           N
ATOM   4991  CA  ARG A 326      10.272  -0.765 -26.031  1.00 82.64           C
ATOM   4992  C   ARG A 326      10.417   0.732 -25.753  1.00 82.64           C
ATOM   4993  O   ARG A 326      11.266   1.398 -26.344  1.00 82.64           O
ATOM   4994  HA  ARG A 326      11.175  -1.168 -26.489  1.00 82.64           H
ATOM   4995  CB  ARG A 326       9.066  -0.993 -26.945  1.00 82.64           C
ATOM   4996 1HB  ARG A 326       8.145  -0.871 -26.375  1.00 82.64           H
ATOM   4997 2HB  ARG A 326       9.055  -0.241 -27.733  1.00 82.64           H
ATOM   4998  CG  ARG A 326       9.106  -2.391 -27.567  1.00 82.64           C
ATOM   4999 1HG  ARG A 326      10.011  -2.501 -28.164  1.00 82.64           H
ATOM   5000 2HG  ARG A 326       9.151  -3.142 -26.778  1.00 82.64           H
ATOM   5001  CD  ARG A 326       7.876  -2.636 -28.443  1.00 82.64           C
ATOM   5002 1HD  ARG A 326       6.976  -2.317 -27.918  1.00 82.64           H
ATOM   5003 2HD  ARG A 326       7.943  -2.040 -29.353  1.00 82.64           H
ATOM   5004  NE  ARG A 326       7.778  -4.072 -28.787  1.00 82.64           N
ATOM   5005  HE  ARG A 326       7.930  -4.740 -28.058  1.00 82.64           H
ATOM   5006  CZ  ARG A 326       7.497  -4.534 -30.013  1.00 82.64           C
ATOM   5007  NH1 ARG A 326       7.283  -3.685 -31.027  1.00 82.64           N
ATOM   5008 1HH1 ARG A 326       7.332  -2.698 -30.872  1.00 82.64           H
ATOM   5009 2HH1 ARG A 326       7.074  -4.037 -31.939  1.00 82.64           H
ATOM   5010  NH2 ARG A 326       7.433  -5.858 -30.210  1.00 82.64           N
ATOM   5011 1HH2 ARG A 326       7.224  -6.219 -31.118  1.00 82.64           H
ATOM   5012 2HH2 ARG A 326       7.593  -6.485 -29.447  1.00 82.64           H
ATOM   5013  HN  ARG A 326       9.258  -1.976 -24.672  1.00 82.64           H
ATOM   5014  N   ASP A 327       9.575   1.219 -24.853  1.00 83.31           N
ATOM   5015  CA  ASP A 327       9.556   2.637 -24.536  1.00 83.31           C
ATOM   5016  C   ASP A 327      10.866   3.018 -23.844  1.00 83.31           C
ATOM   5017  O   ASP A 327      11.435   4.072 -24.122  1.00 83.31           O
ATOM   5018  HA  ASP A 327       9.427   3.143 -25.493  1.00 83.31           H
ATOM   5019  CB  ASP A 327       8.404   2.973 -23.587  1.00 83.31           C
ATOM   5020 1HB  ASP A 327       8.496   2.383 -22.675  1.00 83.31           H
ATOM   5021 2HB  ASP A 327       8.463   4.022 -23.295  1.00 83.31           H
ATOM   5022  CG  ASP A 327       7.051   2.696 -24.246  1.00 83.31           C
ATOM   5023  OD1 ASP A 327       6.987   2.829 -25.487  1.00 83.31           O
ATOM   5024  OD2 ASP A 327       6.112   2.359 -23.493  1.00 83.31           O
ATOM   5025  HN  ASP A 327       8.916   0.663 -24.346  1.00 83.31           H
ATOM   5026  N   LEU A 328      11.306   2.139 -22.956  1.00 84.81           N
ATOM   5027  CA  LEU A 328      12.524   2.383 -22.201  1.00 84.81           C
ATOM   5028  C   LEU A 328      13.690   2.575 -23.172  1.00 84.81           C
ATOM   5029  O   LEU A 328      14.442   3.543 -23.062  1.00 84.81           O
ATOM   5030  HA  LEU A 328      12.382   3.309 -21.644  1.00 84.81           H
ATOM   5031  CB  LEU A 328      12.753   1.269 -21.178  1.00 84.81           C
ATOM   5032 1HB  LEU A 328      11.916   1.266 -20.480  1.00 84.81           H
ATOM   5033 2HB  LEU A 328      12.734   0.313 -21.701  1.00 84.81           H
ATOM   5034  CG  LEU A 328      14.052   1.353 -20.374  1.00 84.81           C
ATOM   5035  HG  LEU A 328      14.883   1.422 -21.075  1.00 84.81           H
ATOM   5036  CD1 LEU A 328      14.082   2.617 -19.512  1.00 84.81           C
ATOM   5037 1HD1 LEU A 328      14.010   3.496 -20.153  1.00 84.81           H
ATOM   5038 2HD1 LEU A 328      13.241   2.604 -18.818  1.00 84.81           H
ATOM   5039 3HD1 LEU A 328      15.016   2.652 -18.951  1.00 84.81           H
ATOM   5040  CD2 LEU A 328      14.265   0.087 -19.542  1.00 84.81           C
ATOM   5041 1HD2 LEU A 328      13.432  -0.037 -18.849  1.00 84.81           H
ATOM   5042 2HD2 LEU A 328      14.319  -0.778 -20.204  1.00 84.81           H
ATOM   5043 3HD2 LEU A 328      15.195   0.174 -18.980  1.00 84.81           H
ATOM   5044  HN  LEU A 328      10.847   1.274 -22.749  1.00 84.81           H
ATOM   5045  N   VAL A 329      13.805   1.638 -24.102  1.00 83.71           N
ATOM   5046  CA  VAL A 329      14.917   1.645 -25.038  1.00 83.71           C
ATOM   5047  C   VAL A 329      14.835   2.900 -25.911  1.00 83.71           C
ATOM   5048  O   VAL A 329      15.859   3.480 -26.267  1.00 83.71           O
ATOM   5049  HA  VAL A 329      15.837   1.682 -24.456  1.00 83.71           H
ATOM   5050  CB  VAL A 329      14.923   0.350 -25.853  1.00 83.71           C
ATOM   5051  HB  VAL A 329      13.951   0.254 -26.338  1.00 83.71           H
ATOM   5052  CG1 VAL A 329      15.991   0.396 -26.947  1.00 83.71           C
ATOM   5053 1HG1 VAL A 329      15.788   1.230 -27.619  1.00 83.71           H
ATOM   5054 2HG1 VAL A 329      16.973   0.527 -26.492  1.00 83.71           H
ATOM   5055 3HG1 VAL A 329      15.974  -0.537 -27.511  1.00 83.71           H
ATOM   5056  CG2 VAL A 329      15.118  -0.867 -24.946  1.00 83.71           C
ATOM   5057 1HG2 VAL A 329      16.069  -0.780 -24.421  1.00 83.71           H
ATOM   5058 2HG2 VAL A 329      14.306  -0.914 -24.221  1.00 83.71           H
ATOM   5059 3HG2 VAL A 329      15.119  -1.774 -25.551  1.00 83.71           H
ATOM   5060  HN  VAL A 329      13.158   0.886 -24.221  1.00 83.71           H
ATOM   5061  N   LYS A 330      13.607   3.281 -26.229  1.00 82.57           N
[truncated: 117,320 more chars]
