# Supplementary material for: Noncanonical roles of chemokine regions in CCR9 activation revealed by structural modeling and mutational mapping
Source: Nat Commun. 2025 Aug 18;16:7695. doi: 10.1038/s41467-025-62321-9 (PMC12361432; doi:10.1038/s41467-025-62321-9)
Supplement: Supplementary file 4 — Supplementary Data 2 [file 41467_2025_62321_MOESM4_ESM.zip › CCR9_CCL25_rnk134.pdb]

SSBOND   1 CYS A   38    CYS A  289 
SSBOND   2 CYS A  119    CYS A  198 
SSBOND   3 CYS B    7    CYS B   35 
SSBOND   4 CYS B    8    CYS B   52 
ATOM      1  N   GLU A  20      -3.667  -4.213  60.985  1.00 47.02           N
ATOM      2  CA  GLU A  20      -3.813  -3.785  59.604  1.00 47.02           C
ATOM      3  C   GLU A  20      -2.505  -4.002  58.840  1.00 47.02           C
ATOM      4  O   GLU A  20      -2.514  -4.167  57.621  1.00 47.02           O
ATOM      5  HA  GLU A  20      -4.595  -4.419  59.186  1.00 47.02           H
ATOM      6  CB  GLU A  20      -4.257  -2.323  59.528  1.00 47.02           C
ATOM      7 1HB  GLU A  20      -3.790  -1.755  60.332  1.00 47.02           H
ATOM      8 2HB  GLU A  20      -4.041  -1.925  58.536  1.00 47.02           H
ATOM      9  CG  GLU A  20      -5.770  -2.199  59.721  1.00 47.02           C
ATOM     10 1HG  GLU A  20      -6.271  -3.047  59.254  1.00 47.02           H
ATOM     11 2HG  GLU A  20      -6.008  -2.234  60.784  1.00 47.02           H
ATOM     12  CD  GLU A  20      -6.294  -0.894  59.118  1.00 47.02           C
ATOM     13  OE1 GLU A  20      -7.511  -0.848  58.836  1.00 47.02           O
ATOM     14  OE2 GLU A  20      -5.466   0.027  58.951  1.00 47.02           O
ATOM     15  HN  GLU A  20      -2.757  -4.549  61.229  1.00 47.02           H
ATOM     16  N   SER A  21      -1.412  -3.994  59.588  1.00 53.50           N
ATOM     17  CA  SER A  21      -0.093  -4.089  58.986  1.00 53.50           C
ATOM     18  C   SER A  21       0.151  -5.513  58.482  1.00 53.50           C
ATOM     19  O   SER A  21       0.666  -5.707  57.383  1.00 53.50           O
ATOM     20  HA  SER A  21      -0.104  -3.386  58.154  1.00 53.50           H
ATOM     21  CB  SER A  21       0.997  -3.685  59.981  1.00 53.50           C
ATOM     22 1HB  SER A  21       1.915  -3.456  59.440  1.00 53.50           H
ATOM     23 2HB  SER A  21       0.697  -2.773  60.498  1.00 53.50           H
ATOM     24  OG  SER A  21       1.253  -4.709  60.938  1.00 53.50           O
ATOM     25  HG  SER A  21       1.962  -4.410  61.577  1.00 53.50           H
ATOM     26  HN  SER A  21      -1.417  -3.924  60.586  1.00 53.50           H
ATOM     27  N   THR A  22      -0.231  -6.474  59.311  1.00 53.74           N
ATOM     28  CA  THR A  22       0.051  -7.869  59.021  1.00 53.74           C
ATOM     29  C   THR A  22      -0.809  -8.355  57.853  1.00 53.74           C
ATOM     30  O   THR A  22      -0.294  -8.929  56.894  1.00 53.74           O
ATOM     31  HA  THR A  22       1.092  -7.951  58.707  1.00 53.74           H
ATOM     32  CB  THR A  22      -0.160  -8.672  60.306  1.00 53.74           C
ATOM     33  HB  THR A  22      -0.757  -9.564  60.114  1.00 53.74           H
ATOM     34  OG1 THR A  22      -0.733  -7.732  61.212  1.00 53.74           O
ATOM     35  HG1 THR A  22      -1.130  -8.211  61.995  1.00 53.74           H
ATOM     36  CG2 THR A  22       1.159  -9.073  60.970  1.00 53.74           C
ATOM     37 1HG2 THR A  22       1.725  -8.177  61.223  1.00 53.74           H
ATOM     38 2HG2 THR A  22       1.739  -9.688  60.282  1.00 53.74           H
ATOM     39 3HG2 THR A  22       0.951  -9.640  61.877  1.00 53.74           H
ATOM     40  HN  THR A  22      -0.724  -6.311  60.166  1.00 53.74           H
ATOM     41  N   SER A  23      -2.106  -8.108  57.971  1.00 55.94           N
ATOM     42  CA  SER A  23      -3.041  -8.505  56.932  1.00 55.94           C
ATOM     43  C   SER A  23      -2.661  -7.845  55.606  1.00 55.94           C
ATOM     44  O   SER A  23      -2.756  -8.467  54.549  1.00 55.94           O
ATOM     45  HA  SER A  23      -2.949  -9.589  56.860  1.00 55.94           H
ATOM     46  CB  SER A  23      -4.477  -8.140  57.315  1.00 55.94           C
ATOM     47 1HB  SER A  23      -5.151  -8.426  56.508  1.00 55.94           H
ATOM     48 2HB  SER A  23      -4.773  -8.711  58.195  1.00 55.94           H
ATOM     49  OG  SER A  23      -4.620  -6.748  57.582  1.00 55.94           O
ATOM     50  HG  SER A  23      -5.574  -6.538  57.799  1.00 55.94           H
ATOM     51  HN  SER A  23      -2.518  -7.647  58.757  1.00 55.94           H
ATOM     52  N   SER A  24      -2.239  -6.592  55.704  1.00 61.54           N
ATOM     53  CA  SER A  24      -1.835  -5.844  54.526  1.00 61.54           C
ATOM     54  C   SER A  24      -0.598  -6.487  53.897  1.00 61.54           C
ATOM     55  O   SER A  24      -0.363  -6.348  52.697  1.00 61.54           O
ATOM     56  HA  SER A  24      -2.683  -5.899  53.844  1.00 61.54           H
ATOM     57  CB  SER A  24      -1.554  -4.381  54.873  1.00 61.54           C
ATOM     58 1HB  SER A  24      -1.702  -3.763  53.987  1.00 61.54           H
ATOM     59 2HB  SER A  24      -2.270  -4.041  55.621  1.00 61.54           H
ATOM     60  OG  SER A  24      -0.230  -4.194  55.365  1.00 61.54           O
ATOM     61  HG  SER A  24      -0.102  -4.715  56.209  1.00 61.54           H
ATOM     62  HN  SER A  24      -2.172  -6.091  56.567  1.00 61.54           H
ATOM     63  N   MET A  25       0.161  -7.179  54.734  1.00 64.07           N
ATOM     64  CA  MET A  25       1.377  -7.831  54.278  1.00 64.07           C
ATOM     65  C   MET A  25       1.061  -9.158  53.586  1.00 64.07           C
ATOM     66  O   MET A  25       1.670  -9.494  52.571  1.00 64.07           O
ATOM     67  HA  MET A  25       1.830  -7.141  53.566  1.00 64.07           H
ATOM     68  CB  MET A  25       2.300  -8.084  55.472  1.00 64.07           C
ATOM     69 1HB  MET A  25       2.201  -7.271  56.191  1.00 64.07           H
ATOM     70 2HB  MET A  25       1.998  -8.999  55.982  1.00 64.07           H
ATOM     71  CG  MET A  25       3.758  -8.200  55.023  1.00 64.07           C
ATOM     72 1HG  MET A  25       4.343  -8.711  55.788  1.00 64.07           H
ATOM     73 2HG  MET A  25       3.821  -8.804  54.118  1.00 64.07           H
ATOM     74  SD  MET A  25       4.435  -6.576  54.722  1.00 64.07           S
ATOM     75  CE  MET A  25       6.161  -6.991  54.535  1.00 64.07           C
ATOM     76 1HE  MET A  25       6.524  -7.459  55.450  1.00 64.07           H
ATOM     77 2HE  MET A  25       6.281  -7.682  53.701  1.00 64.07           H
ATOM     78 3HE  MET A  25       6.734  -6.084  54.339  1.00 64.07           H
ATOM     79  HN  MET A  25      -0.042  -7.297  55.706  1.00 64.07           H
ATOM     80  N   GLU A  26       0.110  -9.878  54.163  1.00 65.32           N
ATOM     81  CA  GLU A  26      -0.312 -11.149  53.600  1.00 65.32           C
ATOM     82  C   GLU A  26      -0.997 -10.931  52.250  1.00 65.32           C
ATOM     83  O   GLU A  26      -0.712 -11.637  51.284  1.00 65.32           O
ATOM     84  HA  GLU A  26       0.605 -11.723  53.462  1.00 65.32           H
ATOM     85  CB  GLU A  26      -1.231 -11.899  54.567  1.00 65.32           C
ATOM     86 1HB  GLU A  26      -1.982 -11.216  54.964  1.00 65.32           H
ATOM     87 2HB  GLU A  26      -1.660 -12.767  54.067  1.00 65.32           H
ATOM     88  CG  GLU A  26      -0.446 -12.436  55.765  1.00 65.32           C
ATOM     89 1HG  GLU A  26       0.369 -13.070  55.416  1.00 65.32           H
ATOM     90 2HG  GLU A  26       0.006 -11.607  56.309  1.00 65.32           H
ATOM     91  CD  GLU A  26      -1.354 -13.233  56.703  1.00 65.32           C
ATOM     92  OE1 GLU A  26      -0.802 -14.058  57.463  1.00 65.32           O
ATOM     93  OE2 GLU A  26      -2.581 -13.001  56.639  1.00 65.32           O
ATOM     94  HN  GLU A  26      -0.368  -9.606  54.999  1.00 65.32           H
ATOM     95  N   ASP A  27      -1.887  -9.950  52.226  1.00 62.07           N
ATOM     96  CA  ASP A  27      -2.622  -9.635  51.013  1.00 62.07           C
ATOM     97  C   ASP A  27      -1.632  -9.367  49.878  1.00 62.07           C
ATOM     98  O   ASP A  27      -1.867  -9.763  48.737  1.00 62.07           O
ATOM     99  HA  ASP A  27      -3.248 -10.506  50.823  1.00 62.07           H
ATOM    100  CB  ASP A  27      -3.479  -8.381  51.198  1.00 62.07           C
ATOM    101 1HB  ASP A  27      -2.907  -7.619  51.726  1.00 62.07           H
ATOM    102 2HB  ASP A  27      -3.739  -7.967  50.224  1.00 62.07           H
ATOM    103  CG  ASP A  27      -4.756  -8.701  51.979  1.00 62.07           C
ATOM    104  OD1 ASP A  27      -5.043  -9.908  52.127  1.00 62.07           O
ATOM    105  OD2 ASP A  27      -5.415  -7.730  52.409  1.00 62.07           O
ATOM    106  HN  ASP A  27      -2.109  -9.376  53.015  1.00 62.07           H
ATOM    107  N   TYR A  28      -0.544  -8.696  50.229  1.00 65.78           N
ATOM    108  CA  TYR A  28       0.473  -8.354  49.250  1.00 65.78           C
ATOM    109  C   TYR A  28       1.247  -9.597  48.807  1.00 65.78           C
ATOM    110  O   TYR A  28       1.633  -9.710  47.644  1.00 65.78           O
ATOM    111  HA  TYR A  28      -0.025  -7.917  48.385  1.00 65.78           H
ATOM    112  CB  TYR A  28       1.434  -7.396  49.958  1.00 65.78           C
ATOM    113 1HB  TYR A  28       0.877  -6.520  50.292  1.00 65.78           H
ATOM    114 2HB  TYR A  28       1.826  -7.884  50.850  1.00 65.78           H
ATOM    115  CG  TYR A  28       2.606  -6.935  49.089  1.00 65.78           C
ATOM    116  CD1 TYR A  28       3.821  -7.585  49.168  1.00 65.78           C
ATOM    117  HD1 TYR A  28       3.945  -8.427  49.850  1.00 65.78           H
ATOM    118  CD2 TYR A  28       2.448  -5.870  48.226  1.00 65.78           C
ATOM    119  HD2 TYR A  28       1.489  -5.356  48.163  1.00 65.78           H
ATOM    120  CE1 TYR A  28       4.924  -7.152  48.350  1.00 65.78           C
ATOM    121  HE1 TYR A  28       5.888  -7.657  48.403  1.00 65.78           H
ATOM    122  CE2 TYR A  28       3.551  -5.437  47.408  1.00 65.78           C
ATOM    123  HE2 TYR A  28       3.440  -4.597  46.722  1.00 65.78           H
ATOM    124  CZ  TYR A  28       4.734  -6.099  47.510  1.00 65.78           C
ATOM    125  OH  TYR A  28       5.776  -5.690  46.738  1.00 65.78           O
ATOM    126  HH  TYR A  28       5.480  -4.959  46.123  1.00 65.78           H
ATOM    127  HN  TYR A  28      -0.355  -8.388  51.162  1.00 65.78           H
ATOM    128  N   VAL A  29       1.450 -10.499  49.756  1.00 63.71           N
ATOM    129  CA  VAL A  29       2.250 -11.685  49.503  1.00 63.71           C
ATOM    130  C   VAL A  29       1.435 -12.675  48.668  1.00 63.71           C
ATOM    131  O   VAL A  29       1.985 -13.376  47.820  1.00 63.71           O
ATOM    132  HA  VAL A  29       3.123 -11.377  48.928  1.00 63.71           H
ATOM    133  CB  VAL A  29       2.738 -12.279  50.825  1.00 63.71           C
ATOM    134  HB  VAL A  29       1.874 -12.400  51.478  1.00 63.71           H
ATOM    135  CG1 VAL A  29       3.361 -13.660  50.609  1.00 63.71           C
ATOM    136 1HG1 VAL A  29       2.618 -14.330  50.179  1.00 63.71           H
ATOM    137 2HG1 VAL A  29       4.210 -13.573  49.931  1.00 63.71           H
ATOM    138 3HG1 VAL A  29       3.700 -14.059  51.565  1.00 63.71           H
ATOM    139  CG2 VAL A  29       3.723 -11.336  51.520  1.00 63.71           C
ATOM    140 1HG2 VAL A  29       4.584 -11.169  50.873  1.00 63.71           H
ATOM    141 2HG2 VAL A  29       3.232 -10.384  51.724  1.00 63.71           H
ATOM    142 3HG2 VAL A  29       4.054 -11.783  52.457  1.00 63.71           H
ATOM    143  HN  VAL A  29       1.081 -10.428  50.683  1.00 63.71           H
ATOM    144  N   ASN A  30       0.138 -12.700  48.937  1.00 66.45           N
ATOM    145  CA  ASN A  30      -0.736 -13.680  48.316  1.00 66.45           C
ATOM    146  C   ASN A  30      -1.205 -13.152  46.958  1.00 66.45           C
ATOM    147  O   ASN A  30      -1.827 -13.880  46.186  1.00 66.45           O
ATOM    148  HA  ASN A  30      -0.134 -14.585  48.226  1.00 66.45           H
ATOM    149  CB  ASN A  30      -1.975 -13.937  49.176  1.00 66.45           C
ATOM    150 1HB  ASN A  30      -2.391 -12.988  49.514  1.00 66.45           H
ATOM    151 2HB  ASN A  30      -2.743 -14.427  48.578  1.00 66.45           H
ATOM    152  CG  ASN A  30      -1.631 -14.808  50.386  1.00 66.45           C
ATOM    153  OD1 ASN A  30      -0.620 -15.490  50.425  1.00 66.45           O
ATOM    154  ND2 ASN A  30      -2.526 -14.747  51.368  1.00 66.45           N
ATOM    155 1HD2 ASN A  30      -3.334 -14.167  51.273  1.00 66.45           H
ATOM    156 2HD2 ASN A  30      -2.390 -15.281  52.203  1.00 66.45           H
ATOM    157  HN  ASN A  30      -0.315 -12.067  49.565  1.00 66.45           H
ATOM    158  N   PHE A  31      -0.888 -11.890  46.709  1.00 71.31           N
ATOM    159  CA  PHE A  31      -1.252 -11.261  45.450  1.00 71.31           C
ATOM    160  C   PHE A  31      -0.527 -11.923  44.277  1.00 71.31           C
ATOM    161  O   PHE A  31       0.701 -11.988  44.259  1.00 71.31           O
ATOM    162  HA  PHE A  31      -2.328 -11.385  45.327  1.00 71.31           H
ATOM    163  CB  PHE A  31      -0.821  -9.796  45.541  1.00 71.31           C
ATOM    164 1HB  PHE A  31      -1.252  -9.356  46.440  1.00 71.31           H
ATOM    165 2HB  PHE A  31       0.263  -9.753  45.653  1.00 71.31           H
ATOM    166  CG  PHE A  31      -1.228  -8.952  44.331  1.00 71.31           C
ATOM    167  CD1 PHE A  31      -0.333  -8.718  43.334  1.00 71.31           C
ATOM    168  HD1 PHE A  31       0.673  -9.132  43.396  1.00 71.31           H
ATOM    169  CD2 PHE A  31      -2.483  -8.436  44.254  1.00 71.31           C
ATOM    170  HD2 PHE A  31      -3.200  -8.623  45.054  1.00 71.31           H
ATOM    171  CE1 PHE A  31      -0.711  -7.935  42.211  1.00 71.31           C
ATOM    172  HE1 PHE A  31       0.006  -7.747  41.411  1.00 71.31           H
ATOM    173  CE2 PHE A  31      -2.861  -7.652  43.131  1.00 71.31           C
ATOM    174  HE2 PHE A  31      -3.867  -7.238  43.069  1.00 71.31           H
ATOM    175  CZ  PHE A  31      -1.967  -7.418  42.134  1.00 71.31           C
ATOM    176  HZ  PHE A  31      -2.256  -6.817  41.272  1.00 71.31           H
ATOM    177  HN  PHE A  31      -0.392 -11.301  47.347  1.00 71.31           H
ATOM    178  N   ASN A  32      -1.318 -12.397  43.325  1.00 68.81           N
ATOM    179  CA  ASN A  32      -0.765 -13.016  42.133  1.00 68.81           C
ATOM    180  C   ASN A  32      -0.290 -11.926  41.171  1.00 68.81           C
ATOM    181  O   ASN A  32      -1.085 -11.369  40.415  1.00 68.81           O
ATOM    182  HA  ASN A  32       0.052 -13.644  42.488  1.00 68.81           H
ATOM    183  CB  ASN A  32      -1.820 -13.857  41.410  1.00 68.81           C
ATOM    184 1HB  ASN A  32      -2.361 -14.467  42.132  1.00 68.81           H
ATOM    185 2HB  ASN A  32      -2.550 -13.202  40.935  1.00 68.81           H
ATOM    186  CG  ASN A  32      -1.174 -14.758  40.355  1.00 68.81           C
ATOM    187  OD1 ASN A  32       0.032 -14.773  40.169  1.00 68.81           O
ATOM    188  ND2 ASN A  32      -2.041 -15.506  39.679  1.00 68.81           N
ATOM    189 1HD2 ASN A  32      -3.018 -15.446  39.882  1.00 68.81           H
ATOM    190 2HD2 ASN A  32      -1.715 -16.129  38.967  1.00 68.81           H
ATOM    191  HN  ASN A  32      -2.317 -12.363  43.360  1.00 68.81           H
ATOM    192  N   PHE A  33       1.006 -11.652  41.230  1.00 71.06           N
ATOM    193  CA  PHE A  33       1.616 -10.714  40.303  1.00 71.06           C
ATOM    194  C   PHE A  33       1.876 -11.374  38.947  1.00 71.06           C
ATOM    195  O   PHE A  33       2.996 -11.339  38.441  1.00 71.06           O
ATOM    196  HA  PHE A  33       0.918  -9.886  40.175  1.00 71.06           H
ATOM    197  CB  PHE A  33       2.952 -10.287  40.914  1.00 71.06           C
ATOM    198 1HB  PHE A  33       3.553 -11.176  41.106  1.00 71.06           H
ATOM    199 2HB  PHE A  33       3.497  -9.685  40.187  1.00 71.06           H
ATOM    200  CG  PHE A  33       2.816  -9.492  42.214  1.00 71.06           C
ATOM    201  CD1 PHE A  33       2.683  -8.139  42.172  1.00 71.06           C
ATOM    202  HD1 PHE A  33       2.672  -7.622  41.213  1.00 71.06           H
ATOM    203  CD2 PHE A  33       2.829 -10.137  43.411  1.00 71.06           C
ATOM    204  HD2 PHE A  33       2.936 -11.221  43.444  1.00 71.06           H
ATOM    205  CE1 PHE A  33       2.557  -7.400  43.378  1.00 71.06           C
ATOM    206  HE1 PHE A  33       2.450  -6.316  43.345  1.00 71.06           H
ATOM    207  CE2 PHE A  33       2.703  -9.399  44.617  1.00 71.06           C
ATOM    208  HE2 PHE A  33       2.713  -9.916  45.577  1.00 71.06           H
ATOM    209  CZ  PHE A  33       2.570  -8.046  44.575  1.00 71.06           C
ATOM    210  HZ  PHE A  33       2.473  -7.479  45.501  1.00 71.06           H
ATOM    211  HN  PHE A  33       1.633 -12.059  41.894  1.00 71.06           H
ATOM    212  N   THR A  34       0.822 -11.959  38.398  1.00 73.56           N
ATOM    213  CA  THR A  34       0.821 -12.335  36.995  1.00 73.56           C
ATOM    214  C   THR A  34       1.267 -11.156  36.127  1.00 73.56           C
ATOM    215  O   THR A  34       0.743 -10.052  36.257  1.00 73.56           O
ATOM    216  HA  THR A  34       1.551 -13.132  36.852  1.00 73.56           H
ATOM    217  CB  THR A  34      -0.575 -12.853  36.645  1.00 73.56           C
ATOM    218  HB  THR A  34      -1.299 -12.038  36.627  1.00 73.56           H
ATOM    219  OG1 THR A  34      -0.820 -13.872  37.610  1.00 73.56           O
ATOM    220  HG1 THR A  34      -0.047 -14.506  37.641  1.00 73.56           H
ATOM    221  CG2 THR A  34      -0.607 -13.592  35.305  1.00 73.56           C
ATOM    222 1HG2 THR A  34       0.067 -14.447  35.347  1.00 73.56           H
ATOM    223 2HG2 THR A  34      -0.290 -12.917  34.510  1.00 73.56           H
ATOM    224 3HG2 THR A  34      -1.621 -13.938  35.105  1.00 73.56           H
ATOM    225  HN  THR A  34      -0.019 -12.177  38.894  1.00 73.56           H
ATOM    226  N   ASP A  35       2.231 -11.432  35.261  1.00 80.63           N
ATOM    227  CA  ASP A  35       2.885 -10.376  34.507  1.00 80.63           C
ATOM    228  C   ASP A  35       2.011  -9.994  33.310  1.00 80.63           C
ATOM    229  O   ASP A  35       2.293 -10.388  32.180  1.00 80.63           O
ATOM    230  HA  ASP A  35       3.007  -9.554  35.212  1.00 80.63           H
ATOM    231  CB  ASP A  35       4.242 -10.838  33.973  1.00 80.63           C
ATOM    232 1HB  ASP A  35       4.673 -11.573  34.653  1.00 80.63           H
ATOM    233 2HB  ASP A  35       4.109 -11.333  33.011  1.00 80.63           H
ATOM    234  CG  ASP A  35       5.201  -9.656  33.816  1.00 80.63           C
ATOM    235  OD1 ASP A  35       4.836  -8.562  34.297  1.00 80.63           O
ATOM    236  OD2 ASP A  35       6.277  -9.874  33.219  1.00 80.63           O
ATOM    237  HN  ASP A  35       2.566 -12.355  35.072  1.00 80.63           H
ATOM    238  N   PHE A  36       0.967  -9.231  33.600  1.00 89.98           N
ATOM    239  CA  PHE A  36       0.089  -8.735  32.553  1.00 89.98           C
ATOM    240  C   PHE A  36       0.695  -7.511  31.864  1.00 89.98           C
ATOM    241  O   PHE A  36       0.202  -7.071  30.827  1.00 89.98           O
ATOM    242  HA  PHE A  36      -0.031  -9.537  31.825  1.00 89.98           H
ATOM    243  CB  PHE A  36      -1.224  -8.330  33.226  1.00 89.98           C
ATOM    244 1HB  PHE A  36      -1.002  -7.670  34.065  1.00 89.98           H
ATOM    245 2HB  PHE A  36      -1.820  -7.755  32.518  1.00 89.98           H
ATOM    246  CG  PHE A  36      -2.055  -9.511  33.730  1.00 89.98           C
ATOM    247  CD1 PHE A  36      -2.172 -10.634  32.971  1.00 89.98           C
ATOM    248  HD1 PHE A  36      -1.673 -10.692  32.004  1.00 89.98           H
ATOM    249  CD2 PHE A  36      -2.678  -9.438  34.937  1.00 89.98           C
ATOM    250  HD2 PHE A  36      -2.585  -8.538  35.545  1.00 89.98           H
ATOM    251  CE1 PHE A  36      -2.944 -11.730  33.439  1.00 89.98           C
ATOM    252  HE1 PHE A  36      -3.037 -12.630  32.831  1.00 89.98           H
ATOM    253  CE2 PHE A  36      -3.450 -10.535  35.405  1.00 89.98           C
ATOM    254  HE2 PHE A  36      -3.949 -10.476  36.372  1.00 89.98           H
ATOM    255  CZ  PHE A  36      -3.566 -11.657  34.646  1.00 89.98           C
ATOM    256  HZ  PHE A  36      -4.159 -12.499  35.005  1.00 89.98           H
ATOM    257  HN  PHE A  36       0.718  -8.952  34.527  1.00 89.98           H
ATOM    258  N   TYR A  37       1.755  -6.995  32.469  1.00 91.28           N
ATOM    259  CA  TYR A  37       2.522  -5.926  31.852  1.00 91.28           C
ATOM    260  C   TYR A  37       3.638  -6.491  30.970  1.00 91.28           C
ATOM    261  O   TYR A  37       4.571  -7.118  31.469  1.00 91.28           O
ATOM    262  HA  TYR A  37       1.844  -5.339  31.234  1.00 91.28           H
ATOM    263  CB  TYR A  37       3.148  -5.138  33.004  1.00 91.28           C
ATOM    264 1HB  TYR A  37       2.355  -4.791  33.666  1.00 91.28           H
ATOM    265 2HB  TYR A  37       3.781  -5.806  33.587  1.00 91.28           H
ATOM    266  CG  TYR A  37       3.979  -3.934  32.554  1.00 91.28           C
ATOM    267  CD1 TYR A  37       5.340  -4.067  32.366  1.00 91.28           C
ATOM    268  HD1 TYR A  37       5.822  -5.029  32.537  1.00 91.28           H
ATOM    269  CD2 TYR A  37       3.368  -2.716  32.338  1.00 91.28           C
ATOM    270  HD2 TYR A  37       2.294  -2.611  32.486  1.00 91.28           H
ATOM    271  CE1 TYR A  37       6.122  -2.935  31.943  1.00 91.28           C
ATOM    272  HE1 TYR A  37       7.198  -3.026  31.791  1.00 91.28           H
ATOM    273  CE2 TYR A  37       4.151  -1.583  31.915  1.00 91.28           C
ATOM    274  HE2 TYR A  37       3.681  -0.615  31.740  1.00 91.28           H
ATOM    275  CZ  TYR A  37       5.489  -1.749  31.738  1.00 91.28           C
ATOM    276  OH  TYR A  37       6.228  -0.679  31.339  1.00 91.28           O
ATOM    277  HH  TYR A  37       5.630   0.102  31.160  1.00 91.28           H
ATOM    278  HN  TYR A  37       2.091  -7.295  33.361  1.00 91.28           H
ATOM    279  N   CYS A  38       3.506  -6.247  29.675  1.00 91.70           N
ATOM    280  CA  CYS A  38       4.419  -6.831  28.706  1.00 91.70           C
ATOM    281  C   CYS A  38       5.423  -5.756  28.285  1.00 91.70           C
ATOM    282  O   CYS A  38       5.045  -4.745  27.696  1.00 91.70           O
ATOM    283  HA  CYS A  38       4.923  -7.656  29.209  1.00 91.70           H
ATOM    284  CB  CYS A  38       3.672  -7.416  27.506  1.00 91.70           C
ATOM    285 1HB  CYS A  38       2.880  -8.081  27.849  1.00 91.70           H
ATOM    286 2HB  CYS A  38       3.194  -6.616  26.940  1.00 91.70           H
ATOM    287  SG  CYS A  38       4.835  -8.333  26.431  1.00 91.70           S
ATOM    288  HN  CYS A  38       2.792  -5.665  29.285  1.00 91.70           H
ATOM    289  N   GLU A  39       6.683  -6.012  28.603  1.00 90.05           N
ATOM    290  CA  GLU A  39       7.766  -5.185  28.097  1.00 90.05           C
ATOM    291  C   GLU A  39       8.145  -5.617  26.679  1.00 90.05           C
ATOM    292  O   GLU A  39       8.459  -6.782  26.444  1.00 90.05           O
ATOM    293  HA  GLU A  39       7.371  -4.169  28.082  1.00 90.05           H
ATOM    294  CB  GLU A  39       8.978  -5.238  29.029  1.00 90.05           C
ATOM    295 1HB  GLU A  39       9.213  -6.275  29.267  1.00 90.05           H
ATOM    296 2HB  GLU A  39       9.811  -4.699  28.579  1.00 90.05           H
ATOM    297  CG  GLU A  39       8.680  -4.538  30.357  1.00 90.05           C
ATOM    298 1HG  GLU A  39       8.307  -3.532  30.166  1.00 90.05           H
ATOM    299 2HG  GLU A  39       7.892  -5.075  30.886  1.00 90.05           H
ATOM    300  CD  GLU A  39       9.933  -4.466  31.232  1.00 90.05           C
ATOM    301  OE1 GLU A  39       9.807  -3.942  32.360  1.00 90.05           O
ATOM    302  OE2 GLU A  39      10.987  -4.936  30.753  1.00 90.05           O
ATOM    303  HN  GLU A  39       6.969  -6.767  29.194  1.00 90.05           H
ATOM    304  N   LYS A  40       8.104  -4.653  25.771  1.00 89.46           N
ATOM    305  CA  LYS A  40       8.280  -4.948  24.359  1.00 89.46           C
ATOM    306  C   LYS A  40       9.731  -4.669  23.961  1.00 89.46           C
ATOM    307  O   LYS A  40      10.012  -4.354  22.806  1.00 89.46           O
ATOM    308  HA  LYS A  40       8.082  -6.010  24.220  1.00 89.46           H
ATOM    309  CB  LYS A  40       7.255  -4.182  23.520  1.00 89.46           C
ATOM    310 1HB  LYS A  40       7.384  -3.110  23.670  1.00 89.46           H
ATOM    311 2HB  LYS A  40       7.426  -4.378  22.462  1.00 89.46           H
ATOM    312  CG  LYS A  40       5.827  -4.586  23.895  1.00 89.46           C
ATOM    313 1HG  LYS A  40       5.681  -4.464  24.968  1.00 89.46           H
ATOM    314 2HG  LYS A  40       5.116  -3.926  23.399  1.00 89.46           H
ATOM    315  CD  LYS A  40       5.547  -6.037  23.498  1.00 89.46           C
ATOM    316 1HD  LYS A  40       5.846  -6.199  22.463  1.00 89.46           H
ATOM    317 2HD  LYS A  40       6.147  -6.709  24.112  1.00 89.46           H
ATOM    318  CE  LYS A  40       4.063  -6.374  23.665  1.00 89.46           C
ATOM    319 1HE  LYS A  40       3.853  -6.608  24.709  1.00 89.46           H
ATOM    320 2HE  LYS A  40       3.456  -5.507  23.404  1.00 89.46           H
ATOM    321  NZ  LYS A  40       3.693  -7.523  22.808  1.00 89.46           N
ATOM    322 1HZ  LYS A  40       2.712  -7.742  22.943  1.00 89.46           H
ATOM    323 2HZ  LYS A  40       3.856  -7.286  21.836  1.00 89.46           H
ATOM    324 3HZ  LYS A  40       4.257  -8.327  23.059  1.00 89.46           H
ATOM    325  HN  LYS A  40       7.954  -3.688  25.986  1.00 89.46           H
ATOM    326  N   ASN A  41      10.614  -4.795  24.941  1.00 88.80           N
ATOM    327  CA  ASN A  41      12.017  -4.480  24.729  1.00 88.80           C
ATOM    328  C   ASN A  41      12.574  -5.375  23.620  1.00 88.80           C
ATOM    329  O   ASN A  41      13.291  -4.903  22.739  1.00 88.80           O
ATOM    330  HA  ASN A  41      12.036  -3.424  24.461  1.00 88.80           H
ATOM    331  CB  ASN A  41      12.835  -4.733  25.996  1.00 88.80           C
ATOM    332 1HB  ASN A  41      12.520  -5.670  26.457  1.00 88.80           H
ATOM    333 2HB  ASN A  41      13.888  -4.845  25.737  1.00 88.80           H
ATOM    334  CG  ASN A  41      12.669  -3.586  26.995  1.00 88.80           C
ATOM    335  OD1 ASN A  41      12.337  -2.466  26.643  1.00 88.80           O
ATOM    336  ND2 ASN A  41      12.917  -3.926  28.256  1.00 88.80           N
ATOM    337 1HD2 ASN A  41      13.185  -4.864  28.478  1.00 88.80           H
ATOM    338 2HD2 ASN A  41      12.835  -3.245  28.984  1.00 88.80           H
ATOM    339  HN  ASN A  41      10.385  -5.106  25.863  1.00 88.80           H
ATOM    340  N   ASN A  42      12.223  -6.650  23.700  1.00 90.98           N
ATOM    341  CA  ASN A  42      12.722  -7.625  22.744  1.00 90.98           C
ATOM    342  C   ASN A  42      12.236  -7.253  21.342  1.00 90.98           C
ATOM    343  O   ASN A  42      12.977  -7.384  20.369  1.00 90.98           O
ATOM    344  HA  ASN A  42      13.808  -7.584  22.834  1.00 90.98           H
ATOM    345  CB  ASN A  42      12.204  -9.028  23.068  1.00 90.98           C
ATOM    346 1HB  ASN A  42      11.119  -9.004  23.170  1.00 90.98           H
ATOM    347 2HB  ASN A  42      12.432  -9.702  22.242  1.00 90.98           H
ATOM    348  CG  ASN A  42      12.832  -9.560  24.357  1.00 90.98           C
ATOM    349  OD1 ASN A  42      13.790  -9.017  24.882  1.00 90.98           O
ATOM    350  ND2 ASN A  42      12.241 -10.651  24.836  1.00 90.98           N
ATOM    351 1HD2 ASN A  42      11.458 -11.047  24.356  1.00 90.98           H
ATOM    352 2HD2 ASN A  42      12.579 -11.075  25.677  1.00 90.98           H
ATOM    353  HN  ASN A  42      11.611  -7.019  24.399  1.00 90.98           H
ATOM    354  N   VAL A  43      10.994  -6.796  21.283  1.00 91.59           N
ATOM    355  CA  VAL A  43      10.390  -6.433  20.012  1.00 91.59           C
ATOM    356  C   VAL A  43      11.147  -5.246  19.413  1.00 91.59           C
ATOM    357  O   VAL A  43      11.398  -5.209  18.210  1.00 91.59           O
ATOM    358  HA  VAL A  43      10.492  -7.288  19.343  1.00 91.59           H
ATOM    359  CB  VAL A  43       8.897  -6.156  20.202  1.00 91.59           C
ATOM    360  HB  VAL A  43       8.798  -5.313  20.887  1.00 91.59           H
ATOM    361  CG1 VAL A  43       8.239  -5.764  18.878  1.00 91.59           C
ATOM    362 1HG1 VAL A  43       8.715  -4.865  18.487  1.00 91.59           H
ATOM    363 2HG1 VAL A  43       8.355  -6.577  18.160  1.00 91.59           H
ATOM    364 3HG1 VAL A  43       7.179  -5.573  19.041  1.00 91.59           H
ATOM    365  CG2 VAL A  43       8.192  -7.359  20.831  1.00 91.59           C
ATOM    366 1HG2 VAL A  43       8.305  -8.227  20.182  1.00 91.59           H
ATOM    367 2HG2 VAL A  43       8.634  -7.572  21.804  1.00 91.59           H
ATOM    368 3HG2 VAL A  43       7.132  -7.134  20.955  1.00 91.59           H
ATOM    369  HN  VAL A  43      10.404  -6.674  22.081  1.00 91.59           H
ATOM    370  N   ARG A  44      11.490  -4.305  20.281  1.00 90.07           N
ATOM    371  CA  ARG A  44      12.156  -3.091  19.843  1.00 90.07           C
ATOM    372  C   ARG A  44      13.581  -3.404  19.382  1.00 90.07           C
ATOM    373  O   ARG A  44      14.066  -2.822  18.413  1.00 90.07           O
ATOM    374  HA  ARG A  44      11.549  -2.722  19.017  1.00 90.07           H
ATOM    375  CB  ARG A  44      12.207  -2.055  20.968  1.00 90.07           C
ATOM    376 1HB  ARG A  44      12.568  -2.524  21.883  1.00 90.07           H
ATOM    377 2HB  ARG A  44      12.918  -1.269  20.711  1.00 90.07           H
ATOM    378  CG  ARG A  44      10.827  -1.441  21.211  1.00 90.07           C
ATOM    379 1HG  ARG A  44      10.449  -1.009  20.285  1.00 90.07           H
ATOM    380 2HG  ARG A  44      10.126  -2.221  21.508  1.00 90.07           H
ATOM    381  CD  ARG A  44      10.889  -0.364  22.296  1.00 90.07           C
ATOM    382 1HD  ARG A  44      11.870   0.111  22.292  1.00 90.07           H
ATOM    383 2HD  ARG A  44      10.157   0.416  22.088  1.00 90.07           H
ATOM    384  NE  ARG A  44      10.624  -0.965  23.622  1.00 90.07           N
ATOM    385  HE  ARG A  44      10.280  -1.904  23.651  1.00 90.07           H
ATOM    386  CZ  ARG A  44      10.817  -0.331  24.787  1.00 90.07           C
ATOM    387  NH1 ARG A  44      11.276   0.928  24.807  1.00 90.07           N
ATOM    388 1HH1 ARG A  44      11.478   1.401  23.950  1.00 90.07           H
ATOM    389 2HH1 ARG A  44      11.417   1.395  25.681  1.00 90.07           H
ATOM    390  NH2 ARG A  44      10.543  -0.974  25.930  1.00 90.07           N
ATOM    391 1HH2 ARG A  44      10.681  -0.514  26.807  1.00 90.07           H
ATOM    392 2HH2 ARG A  44      10.201  -1.913  25.906  1.00 90.07           H
ATOM    393  HN  ARG A  44      11.320  -4.363  21.265  1.00 90.07           H
ATOM    394  N   GLN A  45      14.212  -4.323  20.099  1.00 91.98           N
ATOM    395  CA  GLN A  45      15.579  -4.706  19.787  1.00 91.98           C
ATOM    396  C   GLN A  45      15.648  -5.343  18.398  1.00 91.98           C
ATOM    397  O   GLN A  45      16.562  -5.059  17.626  1.00 91.98           O
ATOM    398  HA  GLN A  45      16.150  -3.777  19.797  1.00 91.98           H
ATOM    399  CB  GLN A  45      16.140  -5.650  20.853  1.00 91.98           C
ATOM    400 1HB  GLN A  45      16.007  -5.209  21.841  1.00 91.98           H
ATOM    401 2HB  GLN A  45      15.582  -6.586  20.844  1.00 91.98           H
ATOM    402  CG  GLN A  45      17.624  -5.933  20.609  1.00 91.98           C
ATOM    403 1HG  GLN A  45      17.758  -6.355  19.613  1.00 91.98           H
ATOM    404 2HG  GLN A  45      18.185  -4.998  20.637  1.00 91.98           H
ATOM    405  CD  GLN A  45      18.178  -6.899  21.658  1.00 91.98           C
ATOM    406  OE1 GLN A  45      17.447  -7.557  22.381  1.00 91.98           O
ATOM    407  NE2 GLN A  45      19.506  -6.947  21.701  1.00 91.98           N
ATOM    408 1HE2 GLN A  45      20.047  -6.380  21.080  1.00 91.98           H
ATOM    409 2HE2 GLN A  45      19.963  -7.549  22.355  1.00 91.98           H
ATOM    410  HN  GLN A  45      13.806  -4.801  20.878  1.00 91.98           H
ATOM    411  N   PHE A  46      14.670  -6.194  18.123  1.00 93.63           N
ATOM    412  CA  PHE A  46      14.581  -6.837  16.824  1.00 93.63           C
ATOM    413  C   PHE A  46      14.387  -5.804  15.712  1.00 93.63           C
ATOM    414  O   PHE A  46      15.088  -5.834  14.702  1.00 93.63           O
ATOM    415  HA  PHE A  46      15.518  -7.370  16.662  1.00 93.63           H
ATOM    416  CB  PHE A  46      13.362  -7.761  16.864  1.00 93.63           C
ATOM    417 1HB  PHE A  46      13.538  -8.546  17.599  1.00 93.63           H
ATOM    418 2HB  PHE A  46      12.499  -7.191  17.206  1.00 93.63           H
ATOM    419  CG  PHE A  46      13.027  -8.408  15.519  1.00 93.63           C
ATOM    420  CD1 PHE A  46      12.009  -7.917  14.763  1.00 93.63           C
ATOM    421  HD1 PHE A  46      11.432  -7.062  15.115  1.00 93.63           H
ATOM    422  CD2 PHE A  46      13.747  -9.475  15.079  1.00 93.63           C
ATOM    423  HD2 PHE A  46      14.563  -9.869  15.685  1.00 93.63           H
ATOM    424  CE1 PHE A  46      11.698  -8.517  13.514  1.00 93.63           C
ATOM    425  HE1 PHE A  46      10.882  -8.124  12.908  1.00 93.63           H
ATOM    426  CE2 PHE A  46      13.436 -10.076  13.830  1.00 93.63           C
ATOM    427  HE2 PHE A  46      14.013 -10.931  13.478  1.00 93.63           H
ATOM    428  CZ  PHE A  46      12.418  -9.584  13.074  1.00 93.63           C
ATOM    429  HZ  PHE A  46      12.179 -10.045  12.116  1.00 93.63           H
ATOM    430  HN  PHE A  46      13.949  -6.445  18.769  1.00 93.63           H
ATOM    431  N   ALA A  47      13.431  -4.914  15.937  1.00 92.74           N
ATOM    432  CA  ALA A  47      13.069  -3.935  14.926  1.00 92.74           C
ATOM    433  C   ALA A  47      14.301  -3.105  14.560  1.00 92.74           C
ATOM    434  O   ALA A  47      14.531  -2.813  13.387  1.00 92.74           O
ATOM    435  HA  ALA A  47      12.731  -4.478  14.043  1.00 92.74           H
ATOM    436  CB  ALA A  47      11.917  -3.070  15.443  1.00 92.74           C
ATOM    437 1HB  ALA A  47      11.057  -3.703  15.661  1.00 92.74           H
ATOM    438 2HB  ALA A  47      12.229  -2.555  16.352  1.00 92.74           H
ATOM    439 3HB  ALA A  47      11.645  -2.336  14.685  1.00 92.74           H
ATOM    440  HN  ALA A  47      12.910  -4.855  16.788  1.00 92.74           H
ATOM    441  N   SER A  48      15.062  -2.750  15.585  1.00 92.97           N
ATOM    442  CA  SER A  48      16.130  -1.779  15.423  1.00 92.97           C
ATOM    443  C   SER A  48      17.208  -2.337  14.491  1.00 92.97           C
ATOM    444  O   SER A  48      17.943  -1.578  13.861  1.00 92.97           O
ATOM    445  HA  SER A  48      15.658  -0.902  14.979  1.00 92.97           H
ATOM    446  CB  SER A  48      16.740  -1.400  16.774  1.00 92.97           C
ATOM    447 1HB  SER A  48      17.420  -0.559  16.642  1.00 92.97           H
ATOM    448 2HB  SER A  48      15.951  -1.069  17.448  1.00 92.97           H
ATOM    449  OG  SER A  48      17.443  -2.489  17.366  1.00 92.97           O
ATOM    450  HG  SER A  48      17.826  -2.211  18.247  1.00 92.97           H
ATOM    451  HN  SER A  48      14.958  -3.114  16.511  1.00 92.97           H
ATOM    452  N   HIS A  49      17.269  -3.659  14.434  1.00 94.42           N
ATOM    453  CA  HIS A  49      18.265  -4.328  13.615  1.00 94.42           C
ATOM    454  C   HIS A  49      17.657  -4.689  12.258  1.00 94.42           C
ATOM    455  O   HIS A  49      18.325  -4.595  11.230  1.00 94.42           O
ATOM    456  HA  HIS A  49      19.075  -3.614  13.462  1.00 94.42           H
ATOM    457  CB  HIS A  49      18.845  -5.540  14.346  1.00 94.42           C
ATOM    458 1HB  HIS A  49      18.027  -6.196  14.646  1.00 94.42           H
ATOM    459 2HB  HIS A  49      19.469  -6.105  13.654  1.00 94.42           H
ATOM    460  CG  HIS A  49      19.662  -5.189  15.566  1.00 94.42           C
ATOM    461  ND1 HIS A  49      19.093  -4.933  16.802  1.00 94.42           N
ATOM    462  HD1 HIS A  49      18.116  -4.954  17.011  1.00 94.42           H
ATOM    463  CD2 HIS A  49      21.010  -5.054  15.728  1.00 94.42           C
ATOM    464  HD2 HIS A  49      21.761  -5.187  14.950  1.00 94.42           H
ATOM    465  CE1 HIS A  49      20.064  -4.657  17.660  1.00 94.42           C
ATOM    466  HE1 HIS A  49      19.936  -4.413  18.715  1.00 94.42           H
ATOM    467  NE2 HIS A  49      21.251  -4.732  16.993  1.00 94.42           N
ATOM    468  HN  HIS A  49      16.653  -4.269  14.933  1.00 94.42           H
ATOM    469  N   PHE A  50      16.396  -5.095  12.300  1.00 95.41           N
ATOM    470  CA  PHE A  50      15.776  -5.731  11.150  1.00 95.41           C
ATOM    471  C   PHE A  50      15.279  -4.687  10.148  1.00 95.41           C
ATOM    472  O   PHE A  50      15.520  -4.810   8.948  1.00 95.41           O
ATOM    473  HA  PHE A  50      16.535  -6.354  10.677  1.00 95.41           H
ATOM    474  CB  PHE A  50      14.580  -6.530  11.672  1.00 95.41           C
ATOM    475 1HB  PHE A  50      14.932  -7.249  12.412  1.00 95.41           H
ATOM    476 2HB  PHE A  50      13.899  -5.851  12.185  1.00 95.41           H
ATOM    477  CG  PHE A  50      13.808  -7.277  10.583  1.00 95.41           C
ATOM    478  CD1 PHE A  50      12.576  -6.843  10.204  1.00 95.41           C
ATOM    479  HD1 PHE A  50      12.139  -5.964  10.676  1.00 95.41           H
ATOM    480  CD2 PHE A  50      14.354  -8.374   9.993  1.00 95.41           C
ATOM    481  HD2 PHE A  50      15.341  -8.722  10.297  1.00 95.41           H
ATOM    482  CE1 PHE A  50      11.860  -7.537   9.193  1.00 95.41           C
ATOM    483  HE1 PHE A  50      10.872  -7.189   8.889  1.00 95.41           H
ATOM    484  CE2 PHE A  50      13.637  -9.068   8.982  1.00 95.41           C
ATOM    485  HE2 PHE A  50      14.075  -9.947   8.510  1.00 95.41           H
ATOM    486  CZ  PHE A  50      12.405  -8.634   8.603  1.00 95.41           C
ATOM    487  HZ  PHE A  50      11.855  -9.166   7.827  1.00 95.41           H
ATOM    488  HN  PHE A  50      15.803  -4.995  13.099  1.00 95.41           H
ATOM    489  N   LEU A  51      14.594  -3.684  10.677  1.00 95.12           N
ATOM    490  CA  LEU A  51      13.767  -2.824   9.849  1.00 95.12           C
ATOM    491  C   LEU A  51      14.664  -1.892   9.032  1.00 95.12           C
ATOM    492  O   LEU A  51      14.534  -1.810   7.812  1.00 95.12           O
ATOM    493  HA  LEU A  51      13.216  -3.464   9.160  1.00 95.12           H
ATOM    494  CB  LEU A  51      12.734  -2.088  10.706  1.00 95.12           C
ATOM    495 1HB  LEU A  51      13.266  -1.482  11.439  1.00 95.12           H
ATOM    496 2HB  LEU A  51      12.183  -1.400  10.064  1.00 95.12           H
ATOM    497  CG  LEU A  51      11.727  -2.969  11.447  1.00 95.12           C
ATOM    498  HG  LEU A  51      12.276  -3.607  12.139  1.00 95.12           H
ATOM    499  CD1 LEU A  51      10.765  -2.120  12.281  1.00 95.12           C
ATOM    500 1HD1 LEU A  51      11.330  -1.544  13.013  1.00 95.12           H
ATOM    501 2HD1 LEU A  51      10.219  -1.441  11.626  1.00 95.12           H
ATOM    502 3HD1 LEU A  51      10.060  -2.772  12.797  1.00 95.12           H
ATOM    503  CD2 LEU A  51      10.985  -3.889  10.476  1.00 95.12           C
ATOM    504 1HD2 LEU A  51      10.449  -3.287   9.742  1.00 95.12           H
ATOM    505 2HD2 LEU A  51      11.702  -4.532   9.964  1.00 95.12           H
ATOM    506 3HD2 LEU A  51      10.275  -4.505  11.029  1.00 95.12           H
ATOM    507  HN  LEU A  51      14.599  -3.456  11.651  1.00 95.12           H
ATOM    508  N   PRO A  52      15.589  -1.176   9.687  1.00 96.01           N
ATOM    509  CA  PRO A  52      16.289  -0.069   9.031  1.00 96.01           C
ATOM    510  C   PRO A  52      16.924  -0.487   7.715  1.00 96.01           C
ATOM    511  O   PRO A  52      16.701   0.147   6.685  1.00 96.01           O
ATOM    512  HA  PRO A  52      15.583   0.719   8.769  1.00 96.01           H
ATOM    513  CB  PRO A  52      17.340   0.355  10.059  1.00 96.01           C
ATOM    514 1HB  PRO A  52      18.286  -0.163   9.903  1.00 96.01           H
ATOM    515 2HB  PRO A  52      17.549   1.423  10.002  1.00 96.01           H
ATOM    516  CG  PRO A  52      16.704  -0.024  11.391  1.00 96.01           C
ATOM    517 1HG  PRO A  52      17.447  -0.115  12.183  1.00 96.01           H
ATOM    518 2HG  PRO A  52      15.989   0.727  11.727  1.00 96.01           H
ATOM    519  CD  PRO A  52      16.033  -1.352  11.081  1.00 96.01           C
ATOM    520 1HD  PRO A  52      16.727  -2.188  11.177  1.00 96.01           H
ATOM    521 2HD  PRO A  52      15.202  -1.553  11.757  1.00 96.01           H
ATOM    522  N   PRO A  53      17.728  -1.559   7.717  1.00 97.15           N
ATOM    523  CA  PRO A  53      18.399  -2.002   6.492  1.00 97.15           C
ATOM    524  C   PRO A  53      17.427  -2.197   5.341  1.00 97.15           C
ATOM    525  O   PRO A  53      17.715  -1.813   4.208  1.00 97.15           O
ATOM    526  HA  PRO A  53      19.096  -1.237   6.150  1.00 97.15           H
ATOM    527  CB  PRO A  53      19.068  -3.316   6.900  1.00 97.15           C
ATOM    528 1HB  PRO A  53      18.424  -4.173   6.700  1.00 97.15           H
ATOM    529 2HB  PRO A  53      19.996  -3.481   6.353  1.00 97.15           H
ATOM    530  CG  PRO A  53      19.319  -3.136   8.393  1.00 97.15           C
ATOM    531 1HG  PRO A  53      19.461  -4.092   8.897  1.00 97.15           H
ATOM    532 2HG  PRO A  53      20.219  -2.552   8.584  1.00 97.15           H
ATOM    533  CD  PRO A  53      18.063  -2.422   8.865  1.00 97.15           C
ATOM    534 1HD  PRO A  53      17.258  -3.123   9.087  1.00 97.15           H
ATOM    535 2HD  PRO A  53      18.241  -1.848   9.774  1.00 97.15           H
ATOM    536  N   LEU A  54      16.290  -2.796   5.663  1.00 96.65           N
ATOM    537  CA  LEU A  54      15.330  -3.180   4.642  1.00 96.65           C
ATOM    538  C   LEU A  54      14.660  -1.924   4.080  1.00 96.65           C
ATOM    539  O   LEU A  54      14.492  -1.796   2.868  1.00 96.65           O
ATOM    540  HA  LEU A  54      15.884  -3.664   3.838  1.00 96.65           H
ATOM    541  CB  LEU A  54      14.342  -4.209   5.195  1.00 96.65           C
ATOM    542 1HB  LEU A  54      13.864  -3.786   6.079  1.00 96.65           H
ATOM    543 2HB  LEU A  54      13.558  -4.365   4.453  1.00 96.65           H
ATOM    544  CG  LEU A  54      14.930  -5.571   5.568  1.00 96.65           C
ATOM    545  HG  LEU A  54      15.714  -5.412   6.310  1.00 96.65           H
ATOM    546  CD1 LEU A  54      13.872  -6.467   6.214  1.00 96.65           C
ATOM    547 1HD1 LEU A  54      13.494  -5.989   7.118  1.00 96.65           H
ATOM    548 2HD1 LEU A  54      13.050  -6.621   5.515  1.00 96.65           H
ATOM    549 3HD1 LEU A  54      14.317  -7.428   6.470  1.00 96.65           H
ATOM    550  CD2 LEU A  54      15.583  -6.237   4.356  1.00 96.65           C
ATOM    551 1HD2 LEU A  54      14.837  -6.382   3.575  1.00 96.65           H
ATOM    552 2HD2 LEU A  54      16.385  -5.601   3.980  1.00 96.65           H
ATOM    553 3HD2 LEU A  54      15.993  -7.203   4.650  1.00 96.65           H
ATOM    554  HN  LEU A  54      16.021  -3.019   6.600  1.00 96.65           H
ATOM    555  N   TYR A  55      14.297  -1.030   4.987  1.00 95.95           N
ATOM    556  CA  TYR A  55      13.587   0.179   4.604  1.00 95.95           C
ATOM    557  C   TYR A  55      14.456   1.066   3.710  1.00 95.95           C
ATOM    558  O   TYR A  55      13.954   1.705   2.787  1.00 95.95           O
ATOM    559  HA  TYR A  55      12.694  -0.116   4.052  1.00 95.95           H
ATOM    560  CB  TYR A  55      13.289   0.924   5.907  1.00 95.95           C
ATOM    561 1HB  TYR A  55      14.190   0.935   6.521  1.00 95.95           H
ATOM    562 2HB  TYR A  55      13.050   1.961   5.673  1.00 95.95           H
ATOM    563  CG  TYR A  55      12.142   0.321   6.720  1.00 95.95           C
ATOM    564  CD1 TYR A  55      11.467  -0.785   6.246  1.00 95.95           C
ATOM    565  HD1 TYR A  55      11.752  -1.230   5.293  1.00 95.95           H
ATOM    566  CD2 TYR A  55      11.782   0.885   7.927  1.00 95.95           C
ATOM    567  HD2 TYR A  55      12.314   1.759   8.301  1.00 95.95           H
ATOM    568  CE1 TYR A  55      10.387  -1.352   7.012  1.00 95.95           C
ATOM    569  HE1 TYR A  55       9.846  -2.227   6.649  1.00 95.95           H
ATOM    570  CE2 TYR A  55      10.702   0.318   8.693  1.00 95.95           C
ATOM    571  HE2 TYR A  55      10.407   0.753   9.647  1.00 95.95           H
ATOM    572  CZ  TYR A  55      10.058  -0.773   8.197  1.00 95.95           C
ATOM    573  OH  TYR A  55       9.038  -1.309   8.920  1.00 95.95           O
ATOM    574  HH  TYR A  55       8.603  -2.046   8.403  1.00 95.95           H
ATOM    575  HN  TYR A  55      14.479  -1.120   5.966  1.00 95.95           H
ATOM    576  N   TRP A  56      15.746   1.076   4.016  1.00 97.20           N
ATOM    577  CA  TRP A  56      16.703   1.801   3.198  1.00 97.20           C
ATOM    578  C   TRP A  56      16.762   1.124   1.828  1.00 97.20           C
ATOM    579  O   TRP A  56      16.788   1.798   0.799  1.00 97.20           O
ATOM    580  HA  TRP A  56      16.344   2.824   3.093  1.00 97.20           H
ATOM    581  CB  TRP A  56      18.067   1.876   3.888  1.00 97.20           C
ATOM    582 1HB  TRP A  56      18.229   0.957   4.452  1.00 97.20           H
ATOM    583 2HB  TRP A  56      18.845   1.923   3.126  1.00 97.20           H
ATOM    584  CG  TRP A  56      18.223   3.070   4.830  1.00 97.20           C
ATOM    585  CD1 TRP A  56      18.348   3.058   6.165  1.00 97.20           C
ATOM    586  HD1 TRP A  56      18.355   2.152   6.771  1.00 97.20           H
ATOM    587  CD2 TRP A  56      18.266   4.463   4.454  1.00 97.20           C
ATOM    588  NE1 TRP A  56      18.468   4.335   6.673  1.00 97.20           N
ATOM    589  HE1 TRP A  56      18.573   4.581   7.637  1.00 97.20           H
ATOM    590  CE2 TRP A  56      18.416   5.217   5.600  1.00 97.20           C
ATOM    591  CE3 TRP A  56      18.180   5.066   3.187  1.00 97.20           C
ATOM    592  HE3 TRP A  56      18.062   4.493   2.267  1.00 97.20           H
ATOM    593  CZ2 TRP A  56      18.494   6.614   5.594  1.00 97.20           C
ATOM    594  HZ2 TRP A  56      18.613   7.187   6.513  1.00 97.20           H
ATOM    595  CZ3 TRP A  56      18.260   6.463   3.197  1.00 97.20           C
ATOM    596  HZ3 TRP A  56      18.198   6.982   2.240  1.00 97.20           H
ATOM    597  CH2 TRP A  56      18.411   7.237   4.342  1.00 97.20           C
ATOM    598  HH2 TRP A  56      18.465   8.323   4.267  1.00 97.20           H
ATOM    599  HN  TRP A  56      16.137   0.601   4.804  1.00 97.20           H
ATOM    600  N   LEU A  57      16.782  -0.201   1.857  1.00 97.21           N
ATOM    601  CA  LEU A  57      16.864  -0.976   0.631  1.00 97.21           C
ATOM    602  C   LEU A  57      15.639  -0.679  -0.237  1.00 97.21           C
ATOM    603  O   LEU A  57      15.774  -0.356  -1.416  1.00 97.21           O
ATOM    604  HA  LEU A  57      17.755  -0.647   0.096  1.00 97.21           H
ATOM    605  CB  LEU A  57      17.048  -2.461   0.948  1.00 97.21           C
ATOM    606 1HB  LEU A  57      17.974  -2.581   1.509  1.00 97.21           H
ATOM    607 2HB  LEU A  57      16.235  -2.776   1.602  1.00 97.21           H
ATOM    608  CG  LEU A  57      17.089  -3.404  -0.257  1.00 97.21           C
ATOM    609  HG  LEU A  57      16.198  -3.226  -0.860  1.00 97.21           H
ATOM    610  CD1 LEU A  57      18.301  -3.108  -1.143  1.00 97.21           C
ATOM    611 1HD1 LEU A  57      18.245  -2.081  -1.504  1.00 97.21           H
ATOM    612 2HD1 LEU A  57      19.215  -3.241  -0.564  1.00 97.21           H
ATOM    613 3HD1 LEU A  57      18.306  -3.792  -1.992  1.00 97.21           H
ATOM    614  CD2 LEU A  57      17.048  -4.867   0.189  1.00 97.21           C
ATOM    615 1HD2 LEU A  57      17.908  -5.076   0.826  1.00 97.21           H
ATOM    616 2HD2 LEU A  57      16.130  -5.051   0.746  1.00 97.21           H
ATOM    617 3HD2 LEU A  57      17.079  -5.515  -0.687  1.00 97.21           H
ATOM    618  HN  LEU A  57      16.744  -0.742   2.698  1.00 97.21           H
ATOM    619  N   VAL A  58      14.473  -0.800   0.380  1.00 96.52           N
ATOM    620  CA  VAL A  58      13.224  -0.626  -0.341  1.00 96.52           C
ATOM    621  C   VAL A  58      13.163   0.792  -0.913  1.00 96.52           C
ATOM    622  O   VAL A  58      12.759   0.986  -2.059  1.00 96.52           O
ATOM    623  HA  VAL A  58      13.218  -1.338  -1.167  1.00 96.52           H
ATOM    624  CB  VAL A  58      12.042  -0.952   0.574  1.00 96.52           C
ATOM    625  HB  VAL A  58      12.125  -0.328   1.464  1.00 96.52           H
ATOM    626  CG1 VAL A  58      10.713  -0.622  -0.109  1.00 96.52           C
ATOM    627 1HG1 VAL A  58      10.683   0.440  -0.353  1.00 96.52           H
ATOM    628 2HG1 VAL A  58      10.619  -1.208  -1.023  1.00 96.52           H
ATOM    629 3HG1 VAL A  58       9.889  -0.863   0.563  1.00 96.52           H
ATOM    630  CG2 VAL A  58      12.081  -2.415   1.020  1.00 96.52           C
ATOM    631 1HG2 VAL A  58      12.034  -3.063   0.144  1.00 96.52           H
ATOM    632 2HG2 VAL A  58      13.006  -2.605   1.563  1.00 96.52           H
ATOM    633 3HG2 VAL A  58      11.229  -2.620   1.669  1.00 96.52           H
ATOM    634  HN  VAL A  58      14.374  -1.012   1.352  1.00 96.52           H
ATOM    635  N   PHE A  59      13.571   1.746  -0.090  1.00 97.50           N
ATOM    636  CA  PHE A  59      13.587   3.138  -0.506  1.00 97.50           C
ATOM    637  C   PHE A  59      14.397   3.317  -1.792  1.00 97.50           C
ATOM    638  O   PHE A  59      13.901   3.875  -2.769  1.00 97.50           O
ATOM    639  HA  PHE A  59      12.553   3.433  -0.686  1.00 97.50           H
ATOM    640  CB  PHE A  59      14.254   3.934   0.618  1.00 97.50           C
ATOM    641 1HB  PHE A  59      13.610   3.911   1.497  1.00 97.50           H
ATOM    642 2HB  PHE A  59      15.187   3.442   0.893  1.00 97.50           H
ATOM    643  CG  PHE A  59      14.549   5.391   0.258  1.00 97.50           C
ATOM    644  CD1 PHE A  59      15.834   5.832   0.207  1.00 97.50           C
ATOM    645  HD1 PHE A  59      16.655   5.147   0.422  1.00 97.50           H
ATOM    646  CD2 PHE A  59      13.526   6.246  -0.011  1.00 97.50           C
ATOM    647  HD2 PHE A  59      12.495   5.893   0.030  1.00 97.50           H
ATOM    648  CE1 PHE A  59      16.108   7.185  -0.127  1.00 97.50           C
ATOM    649  HE1 PHE A  59      17.139   7.539  -0.168  1.00 97.50           H
ATOM    650  CE2 PHE A  59      13.800   7.599  -0.345  1.00 97.50           C
ATOM    651  HE2 PHE A  59      12.980   8.284  -0.561  1.00 97.50           H
ATOM    652  CZ  PHE A  59      15.085   8.040  -0.396  1.00 97.50           C
ATOM    653  HZ  PHE A  59      15.295   9.078  -0.653  1.00 97.50           H
ATOM    654  HN  PHE A  59      13.887   1.581   0.845  1.00 97.50           H
ATOM    655  N   ILE A  60      15.629   2.833  -1.749  1.00 97.63           N
ATOM    656  CA  ILE A  60      16.568   3.078  -2.831  1.00 97.63           C
ATOM    657  C   ILE A  60      16.026   2.458  -4.121  1.00 97.63           C
ATOM    658  O   ILE A  60      15.926   3.132  -5.144  1.00 97.63           O
ATOM    659  HA  ILE A  60      16.633   4.158  -2.968  1.00 97.63           H
ATOM    660  CB  ILE A  60      17.965   2.585  -2.451  1.00 97.63           C
ATOM    661  HB  ILE A  60      17.875   1.571  -2.062  1.00 97.63           H
ATOM    662  CG1 ILE A  60      18.565   3.444  -1.336  1.00 97.63           C
ATOM    663 1HG1 ILE A  60      18.842   4.421  -1.734  1.00 97.63           H
ATOM    664 2HG1 ILE A  60      17.817   3.616  -0.562  1.00 97.63           H
ATOM    665  CG2 ILE A  60      18.877   2.520  -3.678  1.00 97.63           C
ATOM    666 1HG2 ILE A  60      18.451   1.834  -4.410  1.00 97.63           H
ATOM    667 2HG2 ILE A  60      18.964   3.513  -4.118  1.00 97.63           H
ATOM    668 3HG2 ILE A  60      19.863   2.166  -3.379  1.00 97.63           H
ATOM    669  CD1 ILE A  60      19.795   2.769  -0.725  1.00 97.63           C
ATOM    670 1HD1 ILE A  60      19.509   1.804  -0.306  1.00 97.63           H
ATOM    671 2HD1 ILE A  60      20.549   2.621  -1.497  1.00 97.63           H
ATOM    672 3HD1 ILE A  60      20.201   3.401   0.065  1.00 97.63           H
ATOM    673  HN  ILE A  60      15.988   2.283  -0.995  1.00 97.63           H
ATOM    674  N   VAL A  61      15.691   1.179  -4.029  1.00 96.29           N
ATOM    675  CA  VAL A  61      15.298   0.422  -5.205  1.00 96.29           C
ATOM    676  C   VAL A  61      13.996   0.998  -5.765  1.00 96.29           C
ATOM    677  O   VAL A  61      13.847   1.141  -6.977  1.00 96.29           O
ATOM    678  HA  VAL A  61      16.084   0.542  -5.951  1.00 96.29           H
ATOM    679  CB  VAL A  61      15.195  -1.065  -4.860  1.00 96.29           C
ATOM    680  HB  VAL A  61      14.478  -1.171  -4.046  1.00 96.29           H
ATOM    681  CG1 VAL A  61      14.674  -1.869  -6.053  1.00 96.29           C
ATOM    682 1HG1 VAL A  61      13.685  -1.506  -6.333  1.00 96.29           H
ATOM    683 2HG1 VAL A  61      15.356  -1.753  -6.895  1.00 96.29           H
ATOM    684 3HG1 VAL A  61      14.611  -2.923  -5.781  1.00 96.29           H
ATOM    685  CG2 VAL A  61      16.540  -1.610  -4.376  1.00 96.29           C
ATOM    686 1HG2 VAL A  61      17.286  -1.484  -5.160  1.00 96.29           H
ATOM    687 2HG2 VAL A  61      16.853  -1.066  -3.485  1.00 96.29           H
ATOM    688 3HG2 VAL A  61      16.438  -2.669  -4.138  1.00 96.29           H
ATOM    689  HN  VAL A  61      15.686   0.662  -3.173  1.00 96.29           H
ATOM    690  N   GLY A  62      13.086   1.312  -4.854  1.00 96.59           N
ATOM    691  CA  GLY A  62      11.775   1.803  -5.245  1.00 96.59           C
ATOM    692  C   GLY A  62      11.879   3.179  -5.905  1.00 96.59           C
ATOM    693  O   GLY A  62      11.215   3.443  -6.907  1.00 96.59           O
ATOM    694 1HA  GLY A  62      11.310   1.099  -5.935  1.00 96.59           H
ATOM    695 2HA  GLY A  62      11.129   1.864  -4.369  1.00 96.59           H
ATOM    696  HN  GLY A  62      13.232   1.237  -3.868  1.00 96.59           H
ATOM    697  N   ALA A  63      12.717   4.020  -5.318  1.00 97.09           N
ATOM    698  CA  ALA A  63      12.866   5.384  -5.796  1.00 97.09           C
ATOM    699  C   ALA A  63      13.389   5.362  -7.233  1.00 97.09           C
ATOM    700  O   ALA A  63      12.874   6.072  -8.096  1.00 97.09           O
ATOM    701  HA  ALA A  63      11.880   5.850  -5.784  1.00 97.09           H
ATOM    702  CB  ALA A  63      13.788   6.158  -4.852  1.00 97.09           C
ATOM    703 1HB  ALA A  63      13.357   6.169  -3.851  1.00 97.09           H
ATOM    704 2HB  ALA A  63      14.765   5.676  -4.821  1.00 97.09           H
ATOM    705 3HB  ALA A  63      13.900   7.182  -5.211  1.00 97.09           H
ATOM    706  HN  ALA A  63      13.287   3.784  -4.531  1.00 97.09           H
ATOM    707  N   LEU A  64      14.406   4.540  -7.447  1.00 95.74           N
ATOM    708  CA  LEU A  64      15.022   4.436  -8.759  1.00 95.74           C
ATOM    709  C   LEU A  64      13.999   3.886  -9.755  1.00 95.74           C
ATOM    710  O   LEU A  64      13.840   4.426 -10.848  1.00 95.74           O
ATOM    711  HA  LEU A  64      15.300   5.443  -9.070  1.00 95.74           H
ATOM    712  CB  LEU A  64      16.310   3.614  -8.682  1.00 95.74           C
ATOM    713 1HB  LEU A  64      16.079   2.655  -8.217  1.00 95.74           H
ATOM    714 2HB  LEU A  64      16.643   3.403  -9.698  1.00 95.74           H
ATOM    715  CG  LEU A  64      17.470   4.254  -7.917  1.00 95.74           C
ATOM    716  HG  LEU A  64      17.117   4.516  -6.920  1.00 95.74           H
ATOM    717  CD1 LEU A  64      18.624   3.265  -7.744  1.00 95.74           C
ATOM    718 1HD1 LEU A  64      18.277   2.395  -7.187  1.00 95.74           H
ATOM    719 2HD1 LEU A  64      18.983   2.950  -8.723  1.00 95.74           H
ATOM    720 3HD1 LEU A  64      19.435   3.746  -7.197  1.00 95.74           H
ATOM    721  CD2 LEU A  64      17.922   5.551  -8.592  1.00 95.74           C
ATOM    722 1HD2 LEU A  64      18.250   5.336  -9.609  1.00 95.74           H
ATOM    723 2HD2 LEU A  64      17.091   6.255  -8.620  1.00 95.74           H
ATOM    724 3HD2 LEU A  64      18.747   5.985  -8.028  1.00 95.74           H
ATOM    725  HN  LEU A  64      14.807   3.953  -6.744  1.00 95.74           H
ATOM    726  N   GLY A  65      13.333   2.818  -9.341  1.00 94.13           N
ATOM    727  CA  GLY A  65      12.444   2.097 -10.237  1.00 94.13           C
ATOM    728  C   GLY A  65      11.293   2.991 -10.702  1.00 94.13           C
ATOM    729  O   GLY A  65      11.038   3.107 -11.900  1.00 94.13           O
ATOM    730 1HA  GLY A  65      13.004   1.739 -11.101  1.00 94.13           H
ATOM    731 2HA  GLY A  65      12.045   1.218  -9.730  1.00 94.13           H
ATOM    732  HN  GLY A  65      13.393   2.445  -8.415  1.00 94.13           H
ATOM    733  N   ASN A  66      10.627   3.598  -9.731  1.00 94.83           N
ATOM    734  CA  ASN A  66       9.414   4.347 -10.010  1.00 94.83           C
ATOM    735  C   ASN A  66       9.775   5.642 -10.740  1.00 94.83           C
ATOM    736  O   ASN A  66       9.010   6.123 -11.574  1.00 94.83           O
ATOM    737  HA  ASN A  66       8.800   3.683 -10.618  1.00 94.83           H
ATOM    738  CB  ASN A  66       8.688   4.721  -8.716  1.00 94.83           C
ATOM    739 1HB  ASN A  66       9.400   5.132  -8.001  1.00 94.83           H
ATOM    740 2HB  ASN A  66       7.954   5.502  -8.919  1.00 94.83           H
ATOM    741  CG  ASN A  66       7.990   3.503  -8.107  1.00 94.83           C
ATOM    742  OD1 ASN A  66       7.092   2.915  -8.688  1.00 94.83           O
ATOM    743  ND2 ASN A  66       8.450   3.159  -6.908  1.00 94.83           N
ATOM    744 1HD2 ASN A  66       9.189   3.685  -6.487  1.00 94.83           H
ATOM    745 2HD2 ASN A  66       8.057   2.375  -6.428  1.00 94.83           H
ATOM    746  HN  ASN A  66      10.904   3.585  -8.770  1.00 94.83           H
ATOM    747  N   SER A  67      10.942   6.170 -10.400  1.00 94.61           N
ATOM    748  CA  SER A  67      11.454   7.351 -11.074  1.00 94.61           C
ATOM    749  C   SER A  67      11.664   7.056 -12.560  1.00 94.61           C
ATOM    750  O   SER A  67      11.411   7.911 -13.408  1.00 94.61           O
ATOM    751  HA  SER A  67      10.688   8.115 -10.939  1.00 94.61           H
ATOM    752  CB  SER A  67      12.762   7.825 -10.437  1.00 94.61           C
ATOM    753 1HB  SER A  67      13.500   7.024 -10.486  1.00 94.61           H
ATOM    754 2HB  SER A  67      13.162   8.662 -11.009  1.00 94.61           H
ATOM    755  OG  SER A  67      12.583   8.221  -9.080  1.00 94.61           O
ATOM    756  HG  SER A  67      13.058   7.584  -8.472  1.00 94.61           H
ATOM    757  HN  SER A  67      11.533   5.804  -9.681  1.00 94.61           H
ATOM    758  N   LEU A  68      12.125   5.844 -12.831  1.00 91.92           N
ATOM    759  CA  LEU A  68      12.354   5.420 -14.202  1.00 91.92           C
ATOM    760  C   LEU A  68      11.018   5.367 -14.945  1.00 91.92           C
ATOM    761  O   LEU A  68      10.936   5.752 -16.110  1.00 91.92           O
ATOM    762  HA  LEU A  68      12.983   6.173 -14.676  1.00 91.92           H
ATOM    763  CB  LEU A  68      13.127   4.100 -14.232  1.00 91.92           C
ATOM    764 1HB  LEU A  68      14.059   4.235 -13.683  1.00 91.92           H
ATOM    765 2HB  LEU A  68      12.547   3.349 -13.695  1.00 91.92           H
ATOM    766  CG  LEU A  68      13.460   3.549 -15.620  1.00 91.92           C
ATOM    767  HG  LEU A  68      12.533   3.474 -16.189  1.00 91.92           H
ATOM    768  CD1 LEU A  68      14.382   4.502 -16.381  1.00 91.92           C
ATOM    769 1HD1 LEU A  68      13.891   5.468 -16.497  1.00 91.92           H
ATOM    770 2HD1 LEU A  68      15.311   4.632 -15.825  1.00 91.92           H
ATOM    771 3HD1 LEU A  68      14.603   4.086 -17.364  1.00 91.92           H
ATOM    772  CD2 LEU A  68      14.046   2.139 -15.524  1.00 91.92           C
ATOM    773 1HD2 LEU A  68      14.960   2.165 -14.930  1.00 91.92           H
ATOM    774 2HD2 LEU A  68      13.323   1.476 -15.049  1.00 91.92           H
ATOM    775 3HD2 LEU A  68      14.274   1.771 -16.524  1.00 91.92           H
ATOM    776  HN  LEU A  68      12.339   5.159 -12.135  1.00 91.92           H
ATOM    777  N   VAL A  69      10.004   4.886 -14.241  1.00 91.47           N
ATOM    778  CA  VAL A  69       8.684   4.742 -14.832  1.00 91.47           C
ATOM    779  C   VAL A  69       8.192   6.109 -15.310  1.00 91.47           C
ATOM    780  O   VAL A  69       7.707   6.240 -16.433  1.00 91.47           O
ATOM    781  HA  VAL A  69       8.780   4.082 -15.694  1.00 91.47           H
ATOM    782  CB  VAL A  69       7.733   4.080 -13.832  1.00 91.47           C
ATOM    783  HB  VAL A  69       7.769   4.653 -12.906  1.00 91.47           H
ATOM    784  CG1 VAL A  69       6.292   4.107 -14.346  1.00 91.47           C
ATOM    785 1HG1 VAL A  69       5.979   5.141 -14.495  1.00 91.47           H
ATOM    786 2HG1 VAL A  69       6.234   3.570 -15.293  1.00 91.47           H
ATOM    787 3HG1 VAL A  69       5.637   3.631 -13.617  1.00 91.47           H
ATOM    788  CG2 VAL A  69       8.176   2.650 -13.518  1.00 91.47           C
ATOM    789 1HG2 VAL A  69       8.183   2.062 -14.435  1.00 91.47           H
ATOM    790 2HG2 VAL A  69       9.178   2.666 -13.089  1.00 91.47           H
ATOM    791 3HG2 VAL A  69       7.483   2.203 -12.805  1.00 91.47           H
ATOM    792  HN  VAL A  69      10.073   4.599 -13.286  1.00 91.47           H
ATOM    793  N   ILE A  70       8.333   7.093 -14.434  1.00 92.20           N
ATOM    794  CA  ILE A  70       7.858   8.434 -14.731  1.00 92.20           C
ATOM    795  C   ILE A  70       8.622   8.986 -15.936  1.00 92.20           C
ATOM    796  O   ILE A  70       8.029   9.591 -16.828  1.00 92.20           O
ATOM    797  HA  ILE A  70       6.804   8.355 -14.998  1.00 92.20           H
ATOM    798  CB  ILE A  70       7.946   9.321 -13.488  1.00 92.20           C
ATOM    799  HB  ILE A  70       8.963   9.267 -13.101  1.00 92.20           H
ATOM    800  CG1 ILE A  70       7.015   8.814 -12.385  1.00 92.20           C
ATOM    801 1HG1 ILE A  70       5.980   8.869 -12.724  1.00 92.20           H
ATOM    802 2HG1 ILE A  70       7.227   7.765 -12.179  1.00 92.20           H
ATOM    803  CG2 ILE A  70       7.674  10.785 -13.839  1.00 92.20           C
ATOM    804 1HG2 ILE A  70       8.411  11.128 -14.566  1.00 92.20           H
ATOM    805 2HG2 ILE A  70       6.675  10.878 -14.265  1.00 92.20           H
ATOM    806 3HG2 ILE A  70       7.743  11.394 -12.938  1.00 92.20           H
ATOM    807  CD1 ILE A  70       7.182   9.635 -11.105  1.00 92.20           C
ATOM    808 1HD1 ILE A  70       8.212   9.558 -10.756  1.00 92.20           H
ATOM    809 2HD1 ILE A  70       6.945  10.679 -11.310  1.00 92.20           H
ATOM    810 3HD1 ILE A  70       6.509   9.253 -10.338  1.00 92.20           H
ATOM    811  HN  ILE A  70       8.762   6.986 -13.537  1.00 92.20           H
ATOM    812  N   LEU A  71       9.928   8.758 -15.924  1.00 90.20           N
ATOM    813  CA  LEU A  71      10.790   9.290 -16.964  1.00 90.20           C
ATOM    814  C   LEU A  71      10.394   8.682 -18.311  1.00 90.20           C
ATOM    815  O   LEU A  71      10.320   9.386 -19.317  1.00 90.20           O
ATOM    816  HA  LEU A  71      10.622  10.366 -17.009  1.00 90.20           H
ATOM    817  CB  LEU A  71      12.261   9.077 -16.602  1.00 90.20           C
ATOM    818 1HB  LEU A  71      12.456   9.568 -15.649  1.00 90.20           H
ATOM    819 2HB  LEU A  71      12.426   8.010 -16.450  1.00 90.20           H
ATOM    820  CG  LEU A  71      13.283   9.582 -17.623  1.00 90.20           C
ATOM    821  HG  LEU A  71      12.843  10.422 -18.160  1.00 90.20           H
ATOM    822  CD1 LEU A  71      14.543  10.101 -16.926  1.00 90.20           C
ATOM    823 1HD1 LEU A  71      14.278  10.922 -16.261  1.00 90.20           H
ATOM    824 2HD1 LEU A  71      14.996   9.296 -16.347  1.00 90.20           H
ATOM    825 3HD1 LEU A  71      15.253  10.453 -17.674  1.00 90.20           H
ATOM    826  CD2 LEU A  71      13.604   8.502 -18.658  1.00 90.20           C
ATOM    827 1HD2 LEU A  71      14.016   7.627 -18.155  1.00 90.20           H
ATOM    828 2HD2 LEU A  71      12.693   8.222 -19.186  1.00 90.20           H
ATOM    829 3HD2 LEU A  71      14.333   8.887 -19.371  1.00 90.20           H
ATOM    830  HN  LEU A  71      10.395   8.221 -15.221  1.00 90.20           H
ATOM    831  N   VAL A  72      10.148   7.380 -18.287  1.00 87.05           N
ATOM    832  CA  VAL A  72       9.792   6.663 -19.499  1.00 87.05           C
ATOM    833  C   VAL A  72       8.481   7.225 -20.053  1.00 87.05           C
ATOM    834  O   VAL A  72       8.346   7.419 -21.260  1.00 87.05           O
ATOM    835  HA  VAL A  72      10.584   6.836 -20.228  1.00 87.05           H
ATOM    836  CB  VAL A  72       9.727   5.160 -19.218  1.00 87.05           C
ATOM    837  HB  VAL A  72       9.082   5.009 -18.353  1.00 87.05           H
ATOM    838  CG1 VAL A  72       9.112   4.408 -20.400  1.00 87.05           C
ATOM    839 1HG1 VAL A  72       8.101   4.774 -20.578  1.00 87.05           H
ATOM    840 2HG1 VAL A  72       9.720   4.571 -21.290  1.00 87.05           H
ATOM    841 3HG1 VAL A  72       9.078   3.342 -20.174  1.00 87.05           H
ATOM    842  CG2 VAL A  72      11.111   4.606 -18.875  1.00 87.05           C
ATOM    843 1HG2 VAL A  72      11.788   4.776 -19.712  1.00 87.05           H
ATOM    844 2HG2 VAL A  72      11.496   5.111 -17.989  1.00 87.05           H
ATOM    845 3HG2 VAL A  72      11.036   3.536 -18.680  1.00 87.05           H
ATOM    846  HN  VAL A  72      10.189   6.819 -17.460  1.00 87.05           H
ATOM    847  N   TYR A  73       7.549   7.470 -19.144  1.00 85.78           N
ATOM    848  CA  TYR A  73       6.251   7.998 -19.527  1.00 85.78           C
ATOM    849  C   TYR A  73       6.395   9.348 -20.233  1.00 85.78           C
ATOM    850  O   TYR A  73       5.703   9.617 -21.213  1.00 85.78           O
ATOM    851  HA  TYR A  73       5.786   7.287 -20.210  1.00 85.78           H
ATOM    852  CB  TYR A  73       5.476   8.199 -18.223  1.00 85.78           C
ATOM    853 1HB  TYR A  73       5.406   7.243 -17.704  1.00 85.78           H
ATOM    854 2HB  TYR A  73       6.039   8.872 -17.577  1.00 85.78           H
ATOM    855  CG  TYR A  73       4.066   8.762 -18.418  1.00 85.78           C
ATOM    856  CD1 TYR A  73       3.870  10.126 -18.472  1.00 85.78           C
ATOM    857  HD1 TYR A  73       4.718  10.803 -18.377  1.00 85.78           H
ATOM    858  CD2 TYR A  73       2.992   7.904 -18.539  1.00 85.78           C
ATOM    859  HD2 TYR A  73       3.147   6.826 -18.496  1.00 85.78           H
ATOM    860  CE1 TYR A  73       2.543  10.656 -18.655  1.00 85.78           C
ATOM    861  HE1 TYR A  73       2.374  11.732 -18.700  1.00 85.78           H
ATOM    862  CE2 TYR A  73       1.665   8.434 -18.722  1.00 85.78           C
ATOM    863  HE2 TYR A  73       0.808   7.768 -18.819  1.00 85.78           H
ATOM    864  CZ  TYR A  73       1.506   9.783 -18.771  1.00 85.78           C
ATOM    865  OH  TYR A  73       0.253  10.284 -18.944  1.00 85.78           O
ATOM    866  HH  TYR A  73      -0.391   9.539 -19.121  1.00 85.78           H
ATOM    867  HN  TYR A  73       7.669   7.313 -18.163  1.00 85.78           H
ATOM    868  N   TRP A  74       7.300  10.161 -19.708  1.00 86.31           N
ATOM    869  CA  TRP A  74       7.428  11.534 -20.166  1.00 86.31           C
ATOM    870  C   TRP A  74       7.990  11.506 -21.589  1.00 86.31           C
ATOM    871  O   TRP A  74       7.428  12.122 -22.494  1.00 86.31           O
ATOM    872  HA  TRP A  74       6.434  11.980 -20.166  1.00 86.31           H
ATOM    873  CB  TRP A  74       8.285  12.356 -19.201  1.00 86.31           C
ATOM    874 1HB  TRP A  74       8.039  12.069 -18.179  1.00 86.31           H
ATOM    875 2HB  TRP A  74       9.334  12.106 -19.359  1.00 86.31           H
ATOM    876  CG  TRP A  74       8.109  13.869 -19.347  1.00 86.31           C
ATOM    877  CD1 TRP A  74       8.747  14.697 -20.186  1.00 86.31           C
ATOM    878  HD1 TRP A  74       9.507  14.380 -20.901  1.00 86.31           H
ATOM    879  CD2 TRP A  74       7.204  14.706 -18.596  1.00 86.31           C
ATOM    880  NE1 TRP A  74       8.323  16.001 -20.030  1.00 86.31           N
ATOM    881  HE1 TRP A  74       8.651  16.795 -20.541  1.00 86.31           H
ATOM    882  CE2 TRP A  74       7.354  16.006 -19.033  1.00 86.31           C
ATOM    883  CE3 TRP A  74       6.289  14.375 -17.581  1.00 86.31           C
ATOM    884  HE3 TRP A  74       6.152  13.356 -17.219  1.00 86.31           H
ATOM    885  CZ2 TRP A  74       6.623  17.079 -18.510  1.00 86.31           C
ATOM    886  HZ2 TRP A  74       6.760  18.098 -18.873  1.00 86.31           H
ATOM    887  CZ3 TRP A  74       5.566  15.459 -17.069  1.00 86.31           C
ATOM    888  HZ3 TRP A  74       4.842  15.257 -16.280  1.00 86.31           H
ATOM    889  CH2 TRP A  74       5.705  16.773 -17.498  1.00 86.31           C
ATOM    890  HH2 TRP A  74       5.103  17.563 -17.048  1.00 86.31           H
ATOM    891  HN  TRP A  74       7.936   9.896 -18.983  1.00 86.31           H
ATOM    892  N   TYR A  75       9.091  10.786 -21.743  1.00 81.81           N
ATOM    893  CA  TYR A  75       9.878  10.872 -22.962  1.00 81.81           C
ATOM    894  C   TYR A  75       9.330   9.928 -24.035  1.00 81.81           C
ATOM    895  O   TYR A  75       9.766   9.971 -25.184  1.00 81.81           O
ATOM    896  HA  TYR A  75       9.821  11.897 -23.327  1.00 81.81           H
ATOM    897  CB  TYR A  75      11.292  10.428 -22.583  1.00 81.81           C
ATOM    898 1HB  TYR A  75      11.226   9.560 -21.927  1.00 81.81           H
ATOM    899 2HB  TYR A  75      11.815  10.107 -23.484  1.00 81.81           H
ATOM    900  CG  TYR A  75      12.119  11.512 -21.889  1.00 81.81           C
ATOM    901  CD1 TYR A  75      12.723  12.503 -22.636  1.00 81.81           C
ATOM    902  HD1 TYR A  75      12.610  12.513 -23.721  1.00 81.81           H
ATOM    903  CD2 TYR A  75      12.262  11.499 -20.517  1.00 81.81           C
ATOM    904  HD2 TYR A  75      11.785  10.717 -19.927  1.00 81.81           H
ATOM    905  CE1 TYR A  75      13.502  13.524 -21.984  1.00 81.81           C
ATOM    906  HE1 TYR A  75      13.984  14.312 -22.562  1.00 81.81           H
ATOM    907  CE2 TYR A  75      13.041  12.520 -19.864  1.00 81.81           C
ATOM    908  HE2 TYR A  75      13.161  12.521 -18.781  1.00 81.81           H
ATOM    909  CZ  TYR A  75      13.622  13.482 -20.630  1.00 81.81           C
ATOM    910  OH  TYR A  75      14.357  14.445 -20.013  1.00 81.81           O
ATOM    911  HH  TYR A  75      14.722  15.084 -20.691  1.00 81.81           H
ATOM    912  HN  TYR A  75       9.447  10.154 -21.054  1.00 81.81           H
ATOM    913  N   CYS A  76       8.384   9.099 -23.621  1.00 75.53           N
ATOM    914  CA  CYS A  76       7.759   8.159 -24.537  1.00 75.53           C
ATOM    915  C   CYS A  76       6.959   8.955 -25.570  1.00 75.53           C
ATOM    916  O   CYS A  76       5.992   9.632 -25.224  1.00 75.53           O
ATOM    917  HA  CYS A  76       8.567   7.605 -25.016  1.00 75.53           H
ATOM    918  CB  CYS A  76       6.886   7.144 -23.797  1.00 75.53           C
ATOM    919 1HB  CYS A  76       7.480   6.616 -23.051  1.00 75.53           H
ATOM    920 2HB  CYS A  76       6.087   7.659 -23.263  1.00 75.53           H
ATOM    921  SG  CYS A  76       6.173   5.949 -24.985  1.00 75.53           S
ATOM    922  HG  CYS A  76       7.330   5.399 -25.341  1.00 75.53           H
ATOM    923  HN  CYS A  76       8.044   9.062 -22.681  1.00 75.53           H
ATOM    924  N   THR A  77       7.392   8.847 -26.817  1.00 69.68           N
ATOM    925  CA  THR A  77       6.821   9.657 -27.880  1.00 69.68           C
ATOM    926  C   THR A  77       5.462   9.096 -28.305  1.00 69.68           C
ATOM    927  O   THR A  77       4.736   9.731 -29.069  1.00 69.68           O
ATOM    928  HA  THR A  77       6.646  10.660 -27.492  1.00 69.68           H
ATOM    929  CB  THR A  77       7.836   9.721 -29.023  1.00 69.68           C
ATOM    930  HB  THR A  77       7.468  10.348 -29.835  1.00 69.68           H
ATOM    931  OG1 THR A  77       8.069   8.356 -29.358  1.00 69.68           O
ATOM    932  HG1 THR A  77       8.498   8.293 -30.259  1.00 69.68           H
ATOM    933  CG2 THR A  77       9.203  10.231 -28.564  1.00 69.68           C
ATOM    934 1HG2 THR A  77       9.601   9.565 -27.799  1.00 69.68           H
ATOM    935 2HG2 THR A  77       9.097  11.235 -28.152  1.00 69.68           H
ATOM    936 3HG2 THR A  77       9.886  10.257 -29.414  1.00 69.68           H
ATOM    937  HN  THR A  77       8.118   8.223 -27.105  1.00 69.68           H
ATOM    938  N   ARG A  78       5.159   7.913 -27.792  1.00 70.63           N
ATOM    939  CA  ARG A  78       3.935   7.226 -28.167  1.00 70.63           C
ATOM    940  C   ARG A  78       2.738   7.838 -27.437  1.00 70.63           C
ATOM    941  O   ARG A  78       2.857   8.261 -26.288  1.00 70.63           O
ATOM    942  HA  ARG A  78       3.853   7.370 -29.244  1.00 70.63           H
ATOM    943  CB  ARG A  78       4.016   5.735 -27.836  1.00 70.63           C
ATOM    944 1HB  ARG A  78       3.311   5.182 -28.456  1.00 70.63           H
ATOM    945 2HB  ARG A  78       5.012   5.360 -28.074  1.00 70.63           H
ATOM    946  CG  ARG A  78       3.710   5.483 -26.358  1.00 70.63           C
ATOM    947 1HG  ARG A  78       4.336   6.126 -25.739  1.00 70.63           H
ATOM    948 2HG  ARG A  78       2.674   5.749 -26.147  1.00 70.63           H
ATOM    949  CD  ARG A  78       3.952   4.018 -25.990  1.00 70.63           C
ATOM    950 1HD  ARG A  78       3.107   3.409 -26.312  1.00 70.63           H
ATOM    951 2HD  ARG A  78       4.832   3.644 -26.512  1.00 70.63           H
ATOM    952  NE  ARG A  78       4.140   3.888 -24.527  1.00 70.63           N
ATOM    953  HE  ARG A  78       5.075   3.874 -24.174  1.00 70.63           H
ATOM    954  CZ  ARG A  78       3.135   3.789 -23.647  1.00 70.63           C
ATOM    955  NH1 ARG A  78       1.861   3.803 -24.064  1.00 70.63           N
ATOM    956 1HH1 ARG A  78       1.655   3.888 -25.039  1.00 70.63           H
ATOM    957 2HH1 ARG A  78       1.117   3.729 -23.400  1.00 70.63           H
ATOM    958  NH2 ARG A  78       3.422   3.676 -22.343  1.00 70.63           N
ATOM    959 1HH2 ARG A  78       2.683   3.601 -21.673  1.00 70.63           H
ATOM    960 2HH2 ARG A  78       4.375   3.666 -22.040  1.00 70.63           H
ATOM    961  HN  ARG A  78       5.732   7.426 -27.133  1.00 70.63           H
ATOM    962  N   VAL A  79       1.611   7.867 -28.134  1.00 76.35           N
ATOM    963  CA  VAL A  79       0.370   8.324 -27.532  1.00 76.35           C
ATOM    964  C   VAL A  79       0.148   7.587 -26.210  1.00 76.35           C
ATOM    965  O   VAL A  79       0.290   6.367 -26.144  1.00 76.35           O
ATOM    966  HA  VAL A  79       0.477   9.389 -27.327  1.00 76.35           H
ATOM    967  CB  VAL A  79      -0.786   8.145 -28.518  1.00 76.35           C
ATOM    968  HB  VAL A  79      -0.979   7.077 -28.618  1.00 76.35           H
ATOM    969  CG1 VAL A  79      -2.062   8.805 -27.992  1.00 76.35           C
ATOM    970 1HG1 VAL A  79      -2.341   8.351 -27.041  1.00 76.35           H
ATOM    971 2HG1 VAL A  79      -1.887   9.871 -27.849  1.00 76.35           H
ATOM    972 3HG1 VAL A  79      -2.868   8.663 -28.712  1.00 76.35           H
ATOM    973  CG2 VAL A  79      -0.418   8.688 -29.900  1.00 76.35           C
ATOM    974 1HG2 VAL A  79      -0.185   9.750 -29.823  1.00 76.35           H
ATOM    975 2HG2 VAL A  79       0.452   8.152 -30.281  1.00 76.35           H
ATOM    976 3HG2 VAL A  79      -1.257   8.548 -30.581  1.00 76.35           H
ATOM    977  HN  VAL A  79       1.539   7.586 -29.091  1.00 76.35           H
ATOM    978  N   LYS A  80      -0.197   8.359 -25.190  1.00 80.34           N
ATOM    979  CA  LYS A  80      -0.487   7.789 -23.885  1.00 80.34           C
ATOM    980  C   LYS A  80      -1.798   7.003 -23.957  1.00 80.34           C
ATOM    981  O   LYS A  80      -2.612   7.227 -24.851  1.00 80.34           O
ATOM    982  HA  LYS A  80       0.319   7.096 -23.645  1.00 80.34           H
ATOM    983  CB  LYS A  80      -0.482   8.879 -22.811  1.00 80.34           C
ATOM    984 1HB  LYS A  80      -1.358   9.517 -22.931  1.00 80.34           H
ATOM    985 2HB  LYS A  80      -0.553   8.423 -21.824  1.00 80.34           H
ATOM    986  CG  LYS A  80       0.789   9.727 -22.897  1.00 80.34           C
ATOM    987 1HG  LYS A  80       0.791  10.293 -23.828  1.00 80.34           H
ATOM    988 2HG  LYS A  80       0.802  10.452 -22.083  1.00 80.34           H
ATOM    989  CD  LYS A  80       2.040   8.849 -22.825  1.00 80.34           C
ATOM    990 1HD  LYS A  80       1.963   8.170 -21.976  1.00 80.34           H
ATOM    991 2HD  LYS A  80       2.107   8.231 -23.721  1.00 80.34           H
ATOM    992  CE  LYS A  80       3.302   9.702 -22.691  1.00 80.34           C
ATOM    993 1HE  LYS A  80       3.195  10.615 -23.277  1.00 80.34           H
ATOM    994 2HE  LYS A  80       3.435  10.005 -21.652  1.00 80.34           H
ATOM    995  NZ  LYS A  80       4.490   8.947 -23.149  1.00 80.34           N
ATOM    996 1HZ  LYS A  80       5.331   9.448 -22.885  1.00 80.34           H
ATOM    997 2HZ  LYS A  80       4.493   8.029 -22.719  1.00 80.34           H
ATOM    998 3HZ  LYS A  80       4.458   8.847 -24.158  1.00 80.34           H
ATOM    999  HN  LYS A  80      -0.278   9.354 -25.244  1.00 80.34           H
ATOM   1000  N   THR A  81      -1.960   6.097 -23.003  1.00 81.92           N
ATOM   1001  CA  THR A  81      -3.219   5.387 -22.853  1.00 81.92           C
ATOM   1002  C   THR A  81      -3.745   5.531 -21.424  1.00 81.92           C
ATOM   1003  O   THR A  81      -3.024   5.982 -20.535  1.00 81.92           O
ATOM   1004  HA  THR A  81      -3.955   5.848 -23.512  1.00 81.92           H
ATOM   1005  CB  THR A  81      -2.995   3.933 -23.274  1.00 81.92           C
ATOM   1006  HB  THR A  81      -3.935   3.383 -23.289  1.00 81.92           H
ATOM   1007  OG1 THR A  81      -2.015   3.453 -22.358  1.00 81.92           O
ATOM   1008  HG1 THR A  81      -1.112   3.804 -22.607  1.00 81.92           H
ATOM   1009  CG2 THR A  81      -2.315   3.818 -24.640  1.00 81.92           C
ATOM   1010 1HG2 THR A  81      -1.343   4.311 -24.606  1.00 81.92           H
ATOM   1011 2HG2 THR A  81      -2.938   4.295 -25.397  1.00 81.92           H
ATOM   1012 3HG2 THR A  81      -2.179   2.766 -24.891  1.00 81.92           H
ATOM   1013  HN  THR A  81      -1.253   5.848 -22.343  1.00 81.92           H
ATOM   1014  N   MET A  82      -4.999   5.139 -21.246  1.00 83.87           N
ATOM   1015  CA  MET A  82      -5.619   5.188 -19.933  1.00 83.87           C
ATOM   1016  C   MET A  82      -4.804   4.392 -18.912  1.00 83.87           C
ATOM   1017  O   MET A  82      -4.568   4.861 -17.799  1.00 83.87           O
ATOM   1018  HA  MET A  82      -5.634   6.242 -19.655  1.00 83.87           H
ATOM   1019  CB  MET A  82      -7.035   4.614 -20.016  1.00 83.87           C
ATOM   1020 1HB  MET A  82      -7.537   5.001 -20.903  1.00 83.87           H
ATOM   1021 2HB  MET A  82      -6.986   3.530 -20.125  1.00 83.87           H
ATOM   1022  CG  MET A  82      -7.845   4.971 -18.768  1.00 83.87           C
ATOM   1023 1HG  MET A  82      -7.393   4.514 -17.888  1.00 83.87           H
ATOM   1024 2HG  MET A  82      -7.830   6.049 -18.611  1.00 83.87           H
ATOM   1025  SD  MET A  82      -9.528   4.405 -18.950  1.00 83.87           S
ATOM   1026  CE  MET A  82     -10.200   4.921 -17.379  1.00 83.87           C
ATOM   1027 1HE  MET A  82      -9.654   4.433 -16.572  1.00 83.87           H
ATOM   1028 2HE  MET A  82     -10.104   6.002 -17.280  1.00 83.87           H
ATOM   1029 3HE  MET A  82     -11.253   4.643 -17.326  1.00 83.87           H
ATOM   1030  HN  MET A  82      -5.586   4.794 -21.979  1.00 83.87           H
ATOM   1031  N   THR A  83      -4.396   3.201 -19.326  1.00 83.40           N
ATOM   1032  CA  THR A  83      -3.524   2.381 -18.503  1.00 83.40           C
ATOM   1033  C   THR A  83      -2.292   3.178 -18.073  1.00 83.40           C
ATOM   1034  O   THR A  83      -1.895   3.135 -16.909  1.00 83.40           O
ATOM   1035  HA  THR A  83      -4.063   2.110 -17.595  1.00 83.40           H
ATOM   1036  CB  THR A  83      -3.184   1.114 -19.292  1.00 83.40           C
ATOM   1037  HB  THR A  83      -2.649   1.360 -20.209  1.00 83.40           H
ATOM   1038  OG1 THR A  83      -4.440   0.466 -19.467  1.00 83.40           O
ATOM   1039  HG1 THR A  83      -5.180   1.064 -19.159  1.00 83.40           H
ATOM   1040  CG2 THR A  83      -2.361   0.118 -18.473  1.00 83.40           C
ATOM   1041 1HG2 THR A  83      -2.925  -0.179 -17.588  1.00 83.40           H
ATOM   1042 2HG2 THR A  83      -1.425   0.585 -18.167  1.00 83.40           H
ATOM   1043 3HG2 THR A  83      -2.147  -0.762 -19.079  1.00 83.40           H
ATOM   1044  HN  THR A  83      -4.651   2.797 -20.205  1.00 83.40           H
ATOM   1045  N   ASP A  84      -1.720   3.888 -19.034  1.00 84.58           N
ATOM   1046  CA  ASP A  84      -0.471   4.593 -18.802  1.00 84.58           C
ATOM   1047  C   ASP A  84      -0.687   5.666 -17.733  1.00 84.58           C
ATOM   1048  O   ASP A  84       0.197   5.921 -16.917  1.00 84.58           O
ATOM   1049  HA  ASP A  84       0.237   3.827 -18.486  1.00 84.58           H
ATOM   1050  CB  ASP A  84       0.015   5.287 -20.076  1.00 84.58           C
ATOM   1051 1HB  ASP A  84      -0.696   6.061 -20.367  1.00 84.58           H
ATOM   1052 2HB  ASP A  84       0.966   5.784 -19.884  1.00 84.58           H
ATOM   1053  CG  ASP A  84       0.180   4.283 -21.219  1.00 84.58           C
ATOM   1054  OD1 ASP A  84       0.935   3.308 -21.013  1.00 84.58           O
ATOM   1055  OD2 ASP A  84      -0.453   4.513 -22.272  1.00 84.58           O
ATOM   1056  HN  ASP A  84      -2.095   3.985 -19.956  1.00 84.58           H
ATOM   1057  N   MET A  85      -1.868   6.265 -17.771  1.00 89.26           N
ATOM   1058  CA  MET A  85      -2.208   7.312 -16.822  1.00 89.26           C
ATOM   1059  C   MET A  85      -2.222   6.771 -15.391  1.00 89.26           C
ATOM   1060  O   MET A  85      -1.711   7.415 -14.475  1.00 89.26           O
ATOM   1061  HA  MET A  85      -1.427   8.066 -16.925  1.00 89.26           H
ATOM   1062  CB  MET A  85      -3.584   7.885 -17.165  1.00 89.26           C
ATOM   1063 1HB  MET A  85      -3.601   8.202 -18.208  1.00 89.26           H
ATOM   1064 2HB  MET A  85      -4.343   7.110 -17.055  1.00 89.26           H
ATOM   1065  CG  MET A  85      -3.925   9.071 -16.260  1.00 89.26           C
ATOM   1066 1HG  MET A  85      -4.919   9.449 -16.501  1.00 89.26           H
ATOM   1067 2HG  MET A  85      -3.950   8.750 -15.219  1.00 89.26           H
ATOM   1068  SD  MET A  85      -2.714  10.366 -16.470  1.00 89.26           S
ATOM   1069  CE  MET A  85      -3.137  10.924 -18.111  1.00 89.26           C
ATOM   1070 1HE  MET A  85      -3.029  10.098 -18.815  1.00 89.26           H
ATOM   1071 2HE  MET A  85      -4.169  11.276 -18.121  1.00 89.26           H
ATOM   1072 3HE  MET A  85      -2.473  11.738 -18.401  1.00 89.26           H
ATOM   1073  HN  MET A  85      -2.585   6.046 -18.433  1.00 89.26           H
ATOM   1074  N   PHE A  86      -2.811   5.594 -15.243  1.00 90.11           N
ATOM   1075  CA  PHE A  86      -2.901   4.961 -13.938  1.00 90.11           C
ATOM   1076  C   PHE A  86      -1.527   4.481 -13.466  1.00 90.11           C
ATOM   1077  O   PHE A  86      -1.201   4.586 -12.285  1.00 90.11           O
ATOM   1078  HA  PHE A  86      -3.282   5.707 -13.242  1.00 90.11           H
ATOM   1079  CB  PHE A  86      -3.826   3.751 -14.090  1.00 90.11           C
ATOM   1080 1HB  PHE A  86      -3.434   3.103 -14.874  1.00 90.11           H
ATOM   1081 2HB  PHE A  86      -3.811   3.177 -13.164  1.00 90.11           H
ATOM   1082  CG  PHE A  86      -5.274   4.114 -14.426  1.00 90.11           C
ATOM   1083  CD1 PHE A  86      -5.859   5.191 -13.837  1.00 90.11           C
ATOM   1084  HD1 PHE A  86      -5.297   5.795 -13.125  1.00 90.11           H
ATOM   1085  CD2 PHE A  86      -5.976   3.359 -15.313  1.00 90.11           C
ATOM   1086  HD2 PHE A  86      -5.507   2.496 -15.786  1.00 90.11           H
ATOM   1087  CE1 PHE A  86      -7.203   5.527 -14.148  1.00 90.11           C
ATOM   1088  HE1 PHE A  86      -7.673   6.390 -13.675  1.00 90.11           H
ATOM   1089  CE2 PHE A  86      -7.320   3.696 -15.625  1.00 90.11           C
ATOM   1090  HE2 PHE A  86      -7.882   3.091 -16.336  1.00 90.11           H
ATOM   1091  CZ  PHE A  86      -7.905   4.772 -15.035  1.00 90.11           C
ATOM   1092  HZ  PHE A  86      -8.937   5.031 -15.275  1.00 90.11           H
ATOM   1093  HN  PHE A  86      -3.222   5.076 -15.993  1.00 90.11           H
ATOM   1094  N   LEU A  87      -0.759   3.963 -14.413  1.00 87.87           N
ATOM   1095  CA  LEU A  87       0.575   3.473 -14.110  1.00 87.87           C
ATOM   1096  C   LEU A  87       1.431   4.627 -13.586  1.00 87.87           C
ATOM   1097  O   LEU A  87       2.249   4.440 -12.687  1.00 87.87           O
ATOM   1098  HA  LEU A  87       0.478   2.729 -13.320  1.00 87.87           H
ATOM   1099  CB  LEU A  87       1.175   2.765 -15.327  1.00 87.87           C
ATOM   1100 1HB  LEU A  87       1.098   3.433 -16.185  1.00 87.87           H
ATOM   1101 2HB  LEU A  87       2.237   2.605 -15.142  1.00 87.87           H
ATOM   1102  CG  LEU A  87       0.543   1.424 -15.702  1.00 87.87           C
ATOM   1103  HG  LEU A  87      -0.523   1.582 -15.864  1.00 87.87           H
ATOM   1104  CD1 LEU A  87       1.125   0.890 -17.012  1.00 87.87           C
ATOM   1105 1HD1 LEU A  87       0.931   1.604 -17.813  1.00 87.87           H
ATOM   1106 2HD1 LEU A  87       2.201   0.751 -16.902  1.00 87.87           H
ATOM   1107 3HD1 LEU A  87       0.658  -0.064 -17.255  1.00 87.87           H
ATOM   1108  CD2 LEU A  87       0.681   0.414 -14.560  1.00 87.87           C
ATOM   1109 1HD2 LEU A  87       1.737   0.254 -14.343  1.00 87.87           H
ATOM   1110 2HD2 LEU A  87       0.182   0.800 -13.672  1.00 87.87           H
ATOM   1111 3HD2 LEU A  87       0.224  -0.531 -14.853  1.00 87.87           H
ATOM   1112  HN  LEU A  87      -1.033   3.877 -15.371  1.00 87.87           H
ATOM   1113  N   LEU A  88       1.214   5.796 -14.171  1.00 91.05           N
ATOM   1114  CA  LEU A  88       1.932   6.988 -13.751  1.00 91.05           C
ATOM   1115  C   LEU A  88       1.596   7.293 -12.290  1.00 91.05           C
ATOM   1116  O   LEU A  88       2.492   7.470 -11.467  1.00 91.05           O
ATOM   1117  HA  LEU A  88       2.998   6.769 -13.822  1.00 91.05           H
ATOM   1118  CB  LEU A  88       1.645   8.150 -14.704  1.00 91.05           C
ATOM   1119 1HB  LEU A  88       2.068   7.907 -15.679  1.00 91.05           H
ATOM   1120 2HB  LEU A  88       0.566   8.228 -14.836  1.00 91.05           H
ATOM   1121  CG  LEU A  88       2.178   9.518 -14.274  1.00 91.05           C
ATOM   1122  HG  LEU A  88       1.848   9.707 -13.253  1.00 91.05           H
ATOM   1123  CD1 LEU A  88       3.708   9.532 -14.266  1.00 91.05           C
ATOM   1124 1HD1 LEU A  88       4.074   8.779 -13.568  1.00 91.05           H
ATOM   1125 2HD1 LEU A  88       4.079   9.311 -15.267  1.00 91.05           H
ATOM   1126 3HD1 LEU A  88       4.060  10.516 -13.956  1.00 91.05           H
ATOM   1127  CD2 LEU A  88       1.599  10.632 -15.149  1.00 91.05           C
ATOM   1128 1HD2 LEU A  88       1.878  10.459 -16.189  1.00 91.05           H
ATOM   1129 2HD2 LEU A  88       0.513  10.636 -15.060  1.00 91.05           H
ATOM   1130 3HD2 LEU A  88       1.995  11.593 -14.822  1.00 91.05           H
ATOM   1131  HN  LEU A  88       0.562   5.936 -14.916  1.00 91.05           H
ATOM   1132  N   ASN A  89       0.301   7.347 -12.013  1.00 93.88           N
ATOM   1133  CA  ASN A  89      -0.167   7.744 -10.696  1.00 93.88           C
ATOM   1134  C   ASN A  89       0.262   6.695  -9.669  1.00 93.88           C
ATOM   1135  O   ASN A  89       0.477   7.015  -8.501  1.00 93.88           O
ATOM   1136  HA  ASN A  89       0.289   8.718 -10.512  1.00 93.88           H
ATOM   1137  CB  ASN A  89      -1.693   7.845 -10.661  1.00 93.88           C
ATOM   1138 1HB  ASN A  89      -2.128   7.031 -11.241  1.00 93.88           H
ATOM   1139 2HB  ASN A  89      -2.045   7.730  -9.636  1.00 93.88           H
ATOM   1140  CG  ASN A  89      -2.167   9.188 -11.221  1.00 93.88           C
ATOM   1141  OD1 ASN A  89      -2.428  10.134 -10.497  1.00 93.88           O
ATOM   1142  ND2 ASN A  89      -2.263   9.217 -12.547  1.00 93.88           N
ATOM   1143 1HD2 ASN A  89      -2.033   8.405 -13.083  1.00 93.88           H
ATOM   1144 2HD2 ASN A  89      -2.565  10.052 -13.008  1.00 93.88           H
ATOM   1145  HN  ASN A  89      -0.421   7.125 -12.669  1.00 93.88           H
ATOM   1146  N   LEU A  90       0.373   5.462 -10.142  1.00 92.45           N
ATOM   1147  CA  LEU A  90       0.799   4.368  -9.286  1.00 92.45           C
ATOM   1148  C   LEU A  90       2.233   4.623  -8.816  1.00 92.45           C
ATOM   1149  O   LEU A  90       2.540   4.465  -7.635  1.00 92.45           O
ATOM   1150  HA  LEU A  90       0.146   4.362  -8.413  1.00 92.45           H
ATOM   1151  CB  LEU A  90       0.615   3.026  -9.999  1.00 92.45           C
ATOM   1152 1HB  LEU A  90      -0.313   3.065 -10.569  1.00 92.45           H
ATOM   1153 2HB  LEU A  90       1.426   2.905 -10.717  1.00 92.45           H
ATOM   1154  CG  LEU A  90       0.578   1.789  -9.100  1.00 92.45           C
ATOM   1155  HG  LEU A  90       1.324   1.914  -8.315  1.00 92.45           H
ATOM   1156  CD1 LEU A  90      -0.782   1.652  -8.412  1.00 92.45           C
ATOM   1157 1HD1 LEU A  90      -0.970   2.534  -7.800  1.00 92.45           H
ATOM   1158 2HD1 LEU A  90      -1.563   1.559  -9.167  1.00 92.45           H
ATOM   1159 3HD1 LEU A  90      -0.781   0.764  -7.780  1.00 92.45           H
ATOM   1160  CD2 LEU A  90       0.953   0.530  -9.884  1.00 92.45           C
ATOM   1161 1HD2 LEU A  90       0.248   0.389 -10.704  1.00 92.45           H
ATOM   1162 2HD2 LEU A  90       1.960   0.639 -10.287  1.00 92.45           H
ATOM   1163 3HD2 LEU A  90       0.919  -0.335  -9.222  1.00 92.45           H
ATOM   1164  HN  LEU A  90       0.178   5.206 -11.089  1.00 92.45           H
ATOM   1165  N   ALA A  91       3.072   5.013  -9.764  1.00 94.38           N
ATOM   1166  CA  ALA A  91       4.476   5.246  -9.472  1.00 94.38           C
ATOM   1167  C   ALA A  91       4.604   6.439  -8.523  1.00 94.38           C
ATOM   1168  O   ALA A  91       5.467   6.451  -7.647  1.00 94.38           O
ATOM   1169  HA  ALA A  91       4.864   4.356  -8.976  1.00 94.38           H
ATOM   1170  CB  ALA A  91       5.242   5.456 -10.779  1.00 94.38           C
ATOM   1171 1HB  ALA A  91       5.144   4.569 -11.404  1.00 94.38           H
ATOM   1172 2HB  ALA A  91       4.833   6.319 -11.305  1.00 94.38           H
ATOM   1173 3HB  ALA A  91       6.295   5.631 -10.559  1.00 94.38           H
ATOM   1174  HN  ALA A  91       2.807   5.169 -10.716  1.00 94.38           H
ATOM   1175  N   ILE A  92       3.730   7.414  -8.729  1.00 95.74           N
ATOM   1176  CA  ILE A  92       3.730   8.607  -7.899  1.00 95.74           C
ATOM   1177  C   ILE A  92       3.366   8.224  -6.463  1.00 95.74           C
ATOM   1178  O   ILE A  92       4.014   8.664  -5.515  1.00 95.74           O
ATOM   1179  HA  ILE A  92       4.744   9.007  -7.902  1.00 95.74           H
ATOM   1180  CB  ILE A  92       2.819   9.679  -8.500  1.00 95.74           C
ATOM   1181  HB  ILE A  92       1.859   9.218  -8.735  1.00 95.74           H
ATOM   1182  CG1 ILE A  92       3.395  10.216  -9.812  1.00 95.74           C
ATOM   1183 1HG1 ILE A  92       4.282  10.815  -9.605  1.00 95.74           H
ATOM   1184 2HG1 ILE A  92       3.712   9.384 -10.441  1.00 95.74           H
ATOM   1185  CG2 ILE A  92       2.548  10.797  -7.492  1.00 95.74           C
ATOM   1186 1HG2 ILE A  92       2.063  10.381  -6.609  1.00 95.74           H
ATOM   1187 2HG2 ILE A  92       3.491  11.262  -7.204  1.00 95.74           H
ATOM   1188 3HG2 ILE A  92       1.898  11.545  -7.945  1.00 95.74           H
ATOM   1189  CD1 ILE A  92       2.362  11.063 -10.558  1.00 95.74           C
ATOM   1190 1HD1 ILE A  92       1.488  10.453 -10.784  1.00 95.74           H
ATOM   1191 2HD1 ILE A  92       2.066  11.907  -9.935  1.00 95.74           H
ATOM   1192 3HD1 ILE A  92       2.798  11.432 -11.487  1.00 95.74           H
ATOM   1193  HN  ILE A  92       3.033   7.399  -9.446  1.00 95.74           H
ATOM   1194  N   ALA A  93       2.328   7.408  -6.348  1.00 95.83           N
ATOM   1195  CA  ALA A  93       1.838   7.000  -5.042  1.00 95.83           C
ATOM   1196  C   ALA A  93       2.955   6.277  -4.287  1.00 95.83           C
ATOM   1197  O   ALA A  93       3.176   6.533  -3.104  1.00 95.83           O
ATOM   1198  HA  ALA A  93       1.565   7.902  -4.493  1.00 95.83           H
ATOM   1199  CB  ALA A  93       0.592   6.130  -5.213  1.00 95.83           C
ATOM   1200 1HB  ALA A  93      -0.181   6.700  -5.729  1.00 95.83           H
ATOM   1201 2HB  ALA A  93       0.843   5.246  -5.799  1.00 95.83           H
ATOM   1202 3HB  ALA A  93       0.225   5.824  -4.233  1.00 95.83           H
ATOM   1203  HN  ALA A  93       1.826   7.029  -7.125  1.00 95.83           H
ATOM   1204  N   ASP A  94       3.629   5.388  -5.001  1.00 94.88           N
ATOM   1205  CA  ASP A  94       4.696   4.602  -4.404  1.00 94.88           C
ATOM   1206  C   ASP A  94       5.797   5.539  -3.906  1.00 94.88           C
ATOM   1207  O   ASP A  94       6.296   5.381  -2.792  1.00 94.88           O
ATOM   1208  HA  ASP A  94       4.223   4.046  -3.594  1.00 94.88           H
ATOM   1209  CB  ASP A  94       5.315   3.647  -5.427  1.00 94.88           C
ATOM   1210 1HB  ASP A  94       5.445   4.162  -6.378  1.00 94.88           H
ATOM   1211 2HB  ASP A  94       6.306   3.342  -5.091  1.00 94.88           H
ATOM   1212  CG  ASP A  94       4.435   2.411  -5.625  1.00 94.88           C
ATOM   1213  OD1 ASP A  94       3.741   2.046  -4.652  1.00 94.88           O
ATOM   1214  OD2 ASP A  94       4.477   1.859  -6.746  1.00 94.88           O
ATOM   1215  HN  ASP A  94       3.458   5.201  -5.968  1.00 94.88           H
ATOM   1216  N   LEU A  95       6.145   6.496  -4.754  1.00 96.91           N
ATOM   1217  CA  LEU A  95       7.224   7.417  -4.442  1.00 96.91           C
ATOM   1218  C   LEU A  95       6.894   8.162  -3.147  1.00 96.91           C
ATOM   1219  O   LEU A  95       7.752   8.312  -2.278  1.00 96.91           O
ATOM   1220  HA  LEU A  95       8.124   6.824  -4.280  1.00 96.91           H
ATOM   1221  CB  LEU A  95       7.499   8.342  -5.630  1.00 96.91           C
ATOM   1222 1HB  LEU A  95       6.544   8.662  -6.045  1.00 96.91           H
ATOM   1223 2HB  LEU A  95       8.002   9.236  -5.260  1.00 96.91           H
ATOM   1224  CG  LEU A  95       8.342   7.748  -6.761  1.00 96.91           C
ATOM   1225  HG  LEU A  95       7.839   6.853  -7.127  1.00 96.91           H
ATOM   1226  CD1 LEU A  95       8.444   8.721  -7.937  1.00 96.91           C
ATOM   1227 1HD1 LEU A  95       7.447   8.935  -8.320  1.00 96.91           H
ATOM   1228 2HD1 LEU A  95       8.912   9.648  -7.602  1.00 96.91           H
ATOM   1229 3HD1 LEU A  95       9.048   8.274  -8.726  1.00 96.91           H
ATOM   1230  CD2 LEU A  95       9.718   7.317  -6.251  1.00 96.91           C
ATOM   1231 1HD2 LEU A  95      10.241   8.182  -5.843  1.00 96.91           H
ATOM   1232 2HD2 LEU A  95       9.598   6.564  -5.472  1.00 96.91           H
ATOM   1233 3HD2 LEU A  95      10.296   6.899  -7.075  1.00 96.91           H
ATOM   1234  HN  LEU A  95       5.704   6.646  -5.639  1.00 96.91           H
ATOM   1235  N   LEU A  96       5.650   8.608  -3.058  1.00 96.35           N
ATOM   1236  CA  LEU A  96       5.229   9.436  -1.941  1.00 96.35           C
ATOM   1237  C   LEU A  96       5.465   8.677  -0.633  1.00 96.35           C
ATOM   1238  O   LEU A  96       5.902   9.261   0.358  1.00 96.35           O
ATOM   1239  HA  LEU A  96       5.857  10.327  -1.940  1.00 96.35           H
ATOM   1240  CB  LEU A  96       3.784   9.899  -2.131  1.00 96.35           C
ATOM   1241 1HB  LEU A  96       3.181   9.036  -2.413  1.00 96.35           H
ATOM   1242 2HB  LEU A  96       3.407  10.252  -1.171  1.00 96.35           H
ATOM   1243  CG  LEU A  96       3.564  11.001  -3.170  1.00 96.35           C
ATOM   1244  HG  LEU A  96       3.869  10.618  -4.144  1.00 96.35           H
ATOM   1245  CD1 LEU A  96       2.083  11.371  -3.272  1.00 96.35           C
ATOM   1246 1HD1 LEU A  96       1.509  10.492  -3.568  1.00 96.35           H
ATOM   1247 2HD1 LEU A  96       1.730  11.727  -2.305  1.00 96.35           H
ATOM   1248 3HD1 LEU A  96       1.955  12.156  -4.017  1.00 96.35           H
ATOM   1249  CD2 LEU A  96       4.440  12.220  -2.870  1.00 96.35           C
ATOM   1250 1HD2 LEU A  96       4.189  12.613  -1.885  1.00 96.35           H
ATOM   1251 2HD2 LEU A  96       5.489  11.926  -2.888  1.00 96.35           H
ATOM   1252 3HD2 LEU A  96       4.264  12.988  -3.623  1.00 96.35           H
ATOM   1253  HN  LEU A  96       4.937   8.413  -3.732  1.00 96.35           H
ATOM   1254  N   PHE A  97       5.165   7.387  -0.672  1.00 96.24           N
ATOM   1255  CA  PHE A  97       5.325   6.546   0.501  1.00 96.24           C
ATOM   1256  C   PHE A  97       6.805   6.292   0.795  1.00 96.24           C
ATOM   1257  O   PHE A  97       7.247   6.426   1.935  1.00 96.24           O
ATOM   1258  HA  PHE A  97       4.875   7.074   1.342  1.00 96.24           H
ATOM   1259  CB  PHE A  97       4.643   5.212   0.192  1.00 96.24           C
ATOM   1260 1HB  PHE A  97       3.563   5.363   0.176  1.00 96.24           H
ATOM   1261 2HB  PHE A  97       4.934   4.889  -0.808  1.00 96.24           H
ATOM   1262  CG  PHE A  97       4.973   4.098   1.188  1.00 96.24           C
ATOM   1263  CD1 PHE A  97       5.578   2.959   0.758  1.00 96.24           C
ATOM   1264  HD1 PHE A  97       5.827   2.839  -0.296  1.00 96.24           H
ATOM   1265  CD2 PHE A  97       4.661   4.248   2.503  1.00 96.24           C
ATOM   1266  HD2 PHE A  97       4.177   5.161   2.848  1.00 96.24           H
ATOM   1267  CE1 PHE A  97       5.884   1.925   1.682  1.00 96.24           C
ATOM   1268  HE1 PHE A  97       6.369   1.012   1.337  1.00 96.24           H
ATOM   1269  CE2 PHE A  97       4.968   3.214   3.428  1.00 96.24           C
ATOM   1270  HE2 PHE A  97       4.718   3.334   4.482  1.00 96.24           H
ATOM   1271  CZ  PHE A  97       5.573   2.075   2.997  1.00 96.24           C
ATOM   1272  HZ  PHE A  97       5.808   1.281   3.707  1.00 96.24           H
ATOM   1273  HN  PHE A  97       4.818   6.918  -1.484  1.00 96.24           H
ATOM   1274  N   LEU A  98       7.530   5.929  -0.253  1.00 96.94           N
ATOM   1275  CA  LEU A  98       8.908   5.497  -0.096  1.00 96.94           C
ATOM   1276  C   LEU A  98       9.701   6.586   0.629  1.00 96.94           C
ATOM   1277  O   LEU A  98      10.589   6.286   1.425  1.00 96.94           O
ATOM   1278  HA  LEU A  98       8.901   4.602   0.527  1.00 96.94           H
ATOM   1279  CB  LEU A  98       9.503   5.100  -1.449  1.00 96.94           C
ATOM   1280 1HB  LEU A  98       9.313   5.907  -2.157  1.00 96.94           H
ATOM   1281 2HB  LEU A  98      10.584   5.020  -1.339  1.00 96.94           H
ATOM   1282  CG  LEU A  98       8.982   3.795  -2.054  1.00 96.94           C
ATOM   1283  HG  LEU A  98       7.898   3.776  -1.944  1.00 96.94           H
ATOM   1284  CD1 LEU A  98       9.285   3.725  -3.552  1.00 96.94           C
ATOM   1285 1HD1 LEU A  98       8.805   4.562  -4.059  1.00 96.94           H
ATOM   1286 2HD1 LEU A  98      10.363   3.777  -3.707  1.00 96.94           H
ATOM   1287 3HD1 LEU A  98       8.905   2.788  -3.957  1.00 96.94           H
ATOM   1288  CD2 LEU A  98       9.534   2.583  -1.300  1.00 96.94           C
ATOM   1289 1HD2 LEU A  98      10.622   2.585  -1.357  1.00 96.94           H
ATOM   1290 2HD2 LEU A  98       9.224   2.632  -0.256  1.00 96.94           H
ATOM   1291 3HD2 LEU A  98       9.148   1.668  -1.751  1.00 96.94           H
ATOM   1292  HN  LEU A  98       7.191   5.929  -1.194  1.00 96.94           H
ATOM   1293  N   VAL A  99       9.352   7.828   0.326  1.00 97.09           N
ATOM   1294  CA  VAL A  99      10.060   8.963   0.892  1.00 97.09           C
ATOM   1295  C   VAL A  99       9.905   8.949   2.414  1.00 97.09           C
ATOM   1296  O   VAL A  99      10.670   9.599   3.125  1.00 97.09           O
ATOM   1297  HA  VAL A  99      11.116   8.848   0.646  1.00 97.09           H
ATOM   1298  CB  VAL A  99       9.564  10.261   0.252  1.00 97.09           C
ATOM   1299  HB  VAL A  99       8.475  10.260   0.293  1.00 97.09           H
ATOM   1300  CG1 VAL A  99      10.062  11.481   1.030  1.00 97.09           C
ATOM   1301 1HG1 VAL A  99       9.693  11.434   2.055  1.00 97.09           H
ATOM   1302 2HG1 VAL A  99      11.151  11.489   1.035  1.00 97.09           H
ATOM   1303 3HG1 VAL A  99       9.694  12.390   0.554  1.00 97.09           H
ATOM   1304  CG2 VAL A  99       9.979  10.342  -1.218  1.00 97.09           C
ATOM   1305 1HG2 VAL A  99      11.066  10.310  -1.291  1.00 97.09           H
ATOM   1306 2HG2 VAL A  99       9.554   9.499  -1.763  1.00 97.09           H
ATOM   1307 3HG2 VAL A  99       9.613  11.274  -1.649  1.00 97.09           H
ATOM   1308  HN  VAL A  99       8.601   8.063  -0.291  1.00 97.09           H
ATOM   1309  N   THR A 100       8.909   8.203   2.868  1.00 96.44           N
ATOM   1310  CA  THR A 100       8.603   8.147   4.288  1.00 96.44           C
ATOM   1311  C   THR A 100       9.430   7.055   4.969  1.00 96.44           C
ATOM   1312  O   THR A 100       9.548   7.034   6.193  1.00 96.44           O
ATOM   1313  HA  THR A 100       8.893   9.096   4.739  1.00 96.44           H
ATOM   1314  CB  THR A 100       7.093   7.949   4.438  1.00 96.44           C
ATOM   1315  HB  THR A 100       6.773   8.164   5.457  1.00 96.44           H
ATOM   1316  OG1 THR A 100       6.872   6.614   3.992  1.00 96.44           O
ATOM   1317  HG1 THR A 100       6.807   6.593   2.994  1.00 96.44           H
ATOM   1318  CG2 THR A 100       6.290   8.808   3.459  1.00 96.44           C
ATOM   1319 1HG2 THR A 100       6.563   8.545   2.437  1.00 96.44           H
ATOM   1320 2HG2 THR A 100       6.510   9.861   3.634  1.00 96.44           H
ATOM   1321 3HG2 THR A 100       5.225   8.629   3.608  1.00 96.44           H
ATOM   1322  HN  THR A 100       8.319   7.644   2.286  1.00 96.44           H
ATOM   1323  N   LEU A 101       9.980   6.174   4.147  1.00 96.19           N
ATOM   1324  CA  LEU A 101      10.652   4.991   4.658  1.00 96.19           C
ATOM   1325  C   LEU A 101      11.880   5.417   5.466  1.00 96.19           C
ATOM   1326  O   LEU A 101      12.164   4.844   6.517  1.00 96.19           O
ATOM   1327  HA  LEU A 101       9.957   4.484   5.326  1.00 96.19           H
ATOM   1328  CB  LEU A 101      10.973   4.022   3.518  1.00 96.19           C
ATOM   1329 1HB  LEU A 101      11.476   4.577   2.726  1.00 96.19           H
ATOM   1330 2HB  LEU A 101      11.680   3.280   3.886  1.00 96.19           H
ATOM   1331  CG  LEU A 101       9.778   3.288   2.906  1.00 96.19           C
ATOM   1332  HG  LEU A 101       9.144   4.022   2.409  1.00 96.19           H
ATOM   1333  CD1 LEU A 101      10.235   2.289   1.841  1.00 96.19           C
ATOM   1334 1HD1 LEU A 101      10.762   2.819   1.048  1.00 96.19           H
ATOM   1335 2HD1 LEU A 101      10.902   1.555   2.293  1.00 96.19           H
ATOM   1336 3HD1 LEU A 101       9.366   1.781   1.423  1.00 96.19           H
ATOM   1337  CD2 LEU A 101       8.931   2.621   3.991  1.00 96.19           C
ATOM   1338 1HD2 LEU A 101       9.541   1.901   4.538  1.00 96.19           H
ATOM   1339 2HD2 LEU A 101       8.559   3.379   4.680  1.00 96.19           H
ATOM   1340 3HD2 LEU A 101       8.088   2.106   3.530  1.00 96.19           H
ATOM   1341  HN  LEU A 101       9.972   6.258   3.150  1.00 96.19           H
ATOM   1342  N   PRO A 102      12.626   6.424   4.994  1.00 96.16           N
ATOM   1343  CA  PRO A 102      13.817   6.883   5.713  1.00 96.16           C
ATOM   1344  C   PRO A 102      13.521   7.214   7.167  1.00 96.16           C
ATOM   1345  O   PRO A 102      14.310   6.891   8.053  1.00 96.16           O
ATOM   1346  HA  PRO A 102      14.563   6.089   5.748  1.00 96.16           H
ATOM   1347  CB  PRO A 102      14.260   8.119   4.928  1.00 96.16           C
ATOM   1348 1HB  PRO A 102      13.824   9.031   5.336  1.00 96.16           H
ATOM   1349 2HB  PRO A 102      15.343   8.245   4.956  1.00 96.16           H
ATOM   1350  CG  PRO A 102      13.761   7.839   3.516  1.00 96.16           C
ATOM   1351 1HG  PRO A 102      13.682   8.752   2.926  1.00 96.16           H
ATOM   1352 2HG  PRO A 102      14.437   7.179   2.971  1.00 96.16           H
ATOM   1353  CD  PRO A 102      12.406   7.195   3.756  1.00 96.16           C
ATOM   1354 1HD  PRO A 102      11.621   7.940   3.884  1.00 96.16           H
ATOM   1355 2HD  PRO A 102      12.106   6.559   2.923  1.00 96.16           H
ATOM   1356  N   PHE A 103      12.381   7.856   7.374  1.00 95.32           N
ATOM   1357  CA  PHE A 103      11.996   8.286   8.707  1.00 95.32           C
ATOM   1358  C   PHE A 103      11.651   7.086   9.592  1.00 95.32           C
ATOM   1359  O   PHE A 103      11.983   7.067  10.776  1.00 95.32           O
ATOM   1360  HA  PHE A 103      12.846   8.817   9.134  1.00 95.32           H
ATOM   1361  CB  PHE A 103      10.752   9.164   8.553  1.00 95.32           C
ATOM   1362 1HB  PHE A 103       9.980   8.594   8.035  1.00 95.32           H
ATOM   1363 2HB  PHE A 103      10.362   9.401   9.543  1.00 95.32           H
ATOM   1364  CG  PHE A 103      11.002  10.467   7.792  1.00 95.32           C
ATOM   1365  CD1 PHE A 103      11.388  11.584   8.465  1.00 95.32           C
ATOM   1366  HD1 PHE A 103      11.519  11.551   9.546  1.00 95.32           H
ATOM   1367  CD2 PHE A 103      10.837  10.509   6.442  1.00 95.32           C
ATOM   1368  HD2 PHE A 103      10.528   9.614   5.903  1.00 95.32           H
ATOM   1369  CE1 PHE A 103      11.619  12.794   7.759  1.00 95.32           C
ATOM   1370  HE1 PHE A 103      11.928  13.689   8.298  1.00 95.32           H
ATOM   1371  CE2 PHE A 103      11.069  11.719   5.736  1.00 95.32           C
ATOM   1372  HE2 PHE A 103      10.937  11.753   4.655  1.00 95.32           H
ATOM   1373  CZ  PHE A 103      11.455  12.836   6.409  1.00 95.32           C
ATOM   1374  HZ  PHE A 103      11.633  13.765   5.867  1.00 95.32           H
ATOM   1375  HN  PHE A 103      11.727   8.082   6.652  1.00 95.32           H
ATOM   1376  N   TRP A 104      10.990   6.112   8.983  1.00 93.30           N
ATOM   1377  CA  TRP A 104      10.643   4.889   9.686  1.00 93.30           C
ATOM   1378  C   TRP A 104      11.942   4.227  10.152  1.00 93.30           C
ATOM   1379  O   TRP A 104      12.010   3.699  11.261  1.00 93.30           O
ATOM   1380  HA  TRP A 104      10.034   5.161  10.548  1.00 93.30           H
ATOM   1381  CB  TRP A 104       9.788   3.975   8.807  1.00 93.30           C
ATOM   1382 1HB  TRP A 104      10.181   3.993   7.790  1.00 93.30           H
ATOM   1383 2HB  TRP A 104       9.882   2.950   9.166  1.00 93.30           H
ATOM   1384  CG  TRP A 104       8.306   4.353   8.771  1.00 93.30           C
ATOM   1385  CD1 TRP A 104       7.579   4.745   7.716  1.00 93.30           C
ATOM   1386  HD1 TRP A 104       7.972   4.847   6.704  1.00 93.30           H
ATOM   1387  CD2 TRP A 104       7.394   4.360   9.890  1.00 93.30           C
ATOM   1388  NE1 TRP A 104       6.271   5.003   8.070  1.00 93.30           N
ATOM   1389  HE1 TRP A 104       5.541   5.307   7.459  1.00 93.30           H
ATOM   1390  CE2 TRP A 104       6.154   4.761   9.434  1.00 93.30           C
ATOM   1391  CE3 TRP A 104       7.609   4.038  11.241  1.00 93.30           C
ATOM   1392  HE3 TRP A 104       8.577   3.718  11.625  1.00 93.30           H
ATOM   1393  CZ2 TRP A 104       5.033   4.878  10.265  1.00 93.30           C
ATOM   1394  HZ2 TRP A 104       4.064   5.197   9.881  1.00 93.30           H
ATOM   1395  CZ3 TRP A 104       6.478   4.159  12.058  1.00 93.30           C
ATOM   1396  HZ3 TRP A 104       6.590   3.921  13.116  1.00 93.30           H
ATOM   1397  CH2 TRP A 104       5.224   4.562  11.615  1.00 93.30           C
ATOM   1398  HH2 TRP A 104       4.392   4.631  12.316  1.00 93.30           H
ATOM   1399  HN  TRP A 104      10.693   6.150   8.029  1.00 93.30           H
ATOM   1400  N   ALA A 105      12.939   4.276   9.281  1.00 94.99           N
ATOM   1401  CA  ALA A 105      14.199   3.603   9.547  1.00 94.99           C
ATOM   1402  C   ALA A 105      14.853   4.223  10.783  1.00 94.99           C
ATOM   1403  O   ALA A 105      15.306   3.508  11.675  1.00 94.99           O
ATOM   1404  HA  ALA A 105      13.978   2.555   9.750  1.00 94.99           H
ATOM   1405  CB  ALA A 105      15.094   3.687   8.309  1.00 94.99           C
ATOM   1406 1HB  ALA A 105      14.596   3.207   7.467  1.00 94.99           H
ATOM   1407 2HB  ALA A 105      15.285   4.733   8.069  1.00 94.99           H
ATOM   1408 3HB  ALA A 105      16.039   3.182   8.509  1.00 94.99           H
ATOM   1409  HN  ALA A 105      12.896   4.764   8.409  1.00 94.99           H
ATOM   1410  N   ILE A 106      14.881   5.548  10.796  1.00 94.34           N
ATOM   1411  CA  ILE A 106      15.517   6.272  11.883  1.00 94.34           C
ATOM   1412  C   ILE A 106      14.781   5.970  13.190  1.00 94.34           C
ATOM   1413  O   ILE A 106      15.409   5.740  14.222  1.00 94.34           O
ATOM   1414  HA  ILE A 106      16.539   5.902  11.969  1.00 94.34           H
ATOM   1415  CB  ILE A 106      15.602   7.764  11.556  1.00 94.34           C
ATOM   1416  HB  ILE A 106      14.627   8.091  11.197  1.00 94.34           H
ATOM   1417  CG1 ILE A 106      16.608   8.022  10.432  1.00 94.34           C
ATOM   1418 1HG1 ILE A 106      17.622   7.895  10.810  1.00 94.34           H
ATOM   1419 2HG1 ILE A 106      16.469   7.287   9.639  1.00 94.34           H
ATOM   1420  CG2 ILE A 106      15.920   8.583  12.809  1.00 94.34           C
ATOM   1421 1HG2 ILE A 106      15.136   8.432  13.550  1.00 94.34           H
ATOM   1422 2HG2 ILE A 106      16.876   8.260  13.221  1.00 94.34           H
ATOM   1423 3HG2 ILE A 106      15.975   9.640  12.547  1.00 94.34           H
ATOM   1424  CD1 ILE A 106      16.443   9.432   9.862  1.00 94.34           C
ATOM   1425 1HD1 ILE A 106      15.435   9.547   9.463  1.00 94.34           H
ATOM   1426 2HD1 ILE A 106      16.606  10.165  10.652  1.00 94.34           H
ATOM   1427 3HD1 ILE A 106      17.169   9.589   9.065  1.00 94.34           H
ATOM   1428  HN  ILE A 106      14.481   6.123  10.082  1.00 94.34           H
ATOM   1429  N   ALA A 107      13.458   5.982  13.103  1.00 92.98           N
ATOM   1430  CA  ALA A 107      12.630   5.804  14.283  1.00 92.98           C
ATOM   1431  C   ALA A 107      12.855   4.402  14.854  1.00 92.98           C
ATOM   1432  O   ALA A 107      12.798   4.205  16.067  1.00 92.98           O
ATOM   1433  HA  ALA A 107      12.941   6.542  15.022  1.00 92.98           H
ATOM   1434  CB  ALA A 107      11.165   6.057  13.921  1.00 92.98           C
ATOM   1435 1HB  ALA A 107      11.053   7.075  13.549  1.00 92.98           H
ATOM   1436 2HB  ALA A 107      10.854   5.352  13.150  1.00 92.98           H
ATOM   1437 3HB  ALA A 107      10.543   5.924  14.807  1.00 92.98           H
ATOM   1438  HN  ALA A 107      12.955   6.109  12.249  1.00 92.98           H
ATOM   1439  N   ALA A 108      13.107   3.465  13.952  1.00 92.50           N
ATOM   1440  CA  ALA A 108      13.300   2.080  14.347  1.00 92.50           C
ATOM   1441  C   ALA A 108      14.699   1.914  14.944  1.00 92.50           C
ATOM   1442  O   ALA A 108      14.904   1.093  15.836  1.00 92.50           O
ATOM   1443  HA  ALA A 108      12.558   1.846  15.110  1.00 92.50           H
ATOM   1444  CB  ALA A 108      13.070   1.168  13.140  1.00 92.50           C
ATOM   1445 1HB  ALA A 108      12.053   1.302  12.772  1.00 92.50           H
ATOM   1446 2HB  ALA A 108      13.779   1.423  12.351  1.00 92.50           H
ATOM   1447 3HB  ALA A 108      13.215   0.129  13.436  1.00 92.50           H
ATOM   1448  HN  ALA A 108      13.180   3.639  12.970  1.00 92.50           H
ATOM   1449  N   ALA A 109      15.626   2.709  14.428  1.00 92.14           N
ATOM   1450  CA  ALA A 109      17.023   2.568  14.800  1.00 92.14           C
ATOM   1451  C   ALA A 109      17.209   3.019  16.250  1.00 92.14           C
ATOM   1452  O   ALA A 109      18.042   2.474  16.972  1.00 92.14           O
ATOM   1453  HA  ALA A 109      17.283   1.513  14.721  1.00 92.14           H
ATOM   1454  CB  ALA A 109      17.894   3.365  13.826  1.00 92.14           C
ATOM   1455 1HB  ALA A 109      17.747   2.986  12.814  1.00 92.14           H
ATOM   1456 2HB  ALA A 109      17.612   4.417  13.864  1.00 92.14           H
ATOM   1457 3HB  ALA A 109      18.942   3.259  14.105  1.00 92.14           H
ATOM   1458  HN  ALA A 109      15.435   3.436  13.769  1.00 92.14           H
ATOM   1459  N   ASP A 110      16.418   4.011  16.633  1.00 87.91           N
ATOM   1460  CA  ASP A 110      16.577   4.634  17.936  1.00 87.91           C
ATOM   1461  C   ASP A 110      15.204   5.052  18.468  1.00 87.91           C
ATOM   1462  O   ASP A 110      14.520   4.262  19.117  1.00 87.91           O
ATOM   1463  HA  ASP A 110      17.053   3.877  18.560  1.00 87.91           H
ATOM   1464  CB  ASP A 110      17.449   5.888  17.845  1.00 87.91           C
ATOM   1465 1HB  ASP A 110      18.417   5.630  17.414  1.00 87.91           H
ATOM   1466 2HB  ASP A 110      16.984   6.610  17.174  1.00 87.91           H
ATOM   1467  CG  ASP A 110      17.649   6.519  19.224  1.00 87.91           C
ATOM   1468  OD1 ASP A 110      17.290   5.845  20.214  1.00 87.91           O
ATOM   1469  OD2 ASP A 110      18.157   7.660  19.257  1.00 87.91           O
ATOM   1470  HN  ASP A 110      15.681   4.387  16.072  1.00 87.91           H
ATOM   1471  N   GLN A 111      14.842   6.292  18.173  1.00 88.63           N
ATOM   1472  CA  GLN A 111      13.566   6.825  18.616  1.00 88.63           C
ATOM   1473  C   GLN A 111      13.075   7.903  17.648  1.00 88.63           C
ATOM   1474  O   GLN A 111      13.813   8.327  16.760  1.00 88.63           O
ATOM   1475  HA  GLN A 111      12.879   5.978  18.606  1.00 88.63           H
ATOM   1476  CB  GLN A 111      13.666   7.372  20.042  1.00 88.63           C
ATOM   1477 1HB  GLN A 111      12.687   7.724  20.369  1.00 88.63           H
ATOM   1478 2HB  GLN A 111      13.961   6.574  20.722  1.00 88.63           H
ATOM   1479  CG  GLN A 111      14.678   8.517  20.119  1.00 88.63           C
ATOM   1480 1HG  GLN A 111      15.657   8.164  19.797  1.00 88.63           H
ATOM   1481 2HG  GLN A 111      14.385   9.313  19.435  1.00 88.63           H
ATOM   1482  CD  GLN A 111      14.772   9.070  21.543  1.00 88.63           C
ATOM   1483  OE1 GLN A 111      13.779   9.309  22.211  1.00 88.63           O
ATOM   1484  NE2 GLN A 111      16.018   9.259  21.968  1.00 88.63           N
ATOM   1485 1HE2 GLN A 111      16.789   9.042  21.370  1.00 88.63           H
ATOM   1486 2HE2 GLN A 111      16.183   9.617  22.887  1.00 88.63           H
ATOM   1487  HN  GLN A 111      15.404   6.926  17.642  1.00 88.63           H
ATOM   1488  N   TRP A 112      11.833   8.315  17.852  1.00 91.48           N
ATOM   1489  CA  TRP A 112      11.233   9.332  17.004  1.00 91.48           C
ATOM   1490  C   TRP A 112      11.839  10.684  17.387  1.00 91.48           C
ATOM   1491  O   TRP A 112      11.549  11.217  18.457  1.00 91.48           O
ATOM   1492  HA  TRP A 112      11.480   9.092  15.970  1.00 91.48           H
ATOM   1493  CB  TRP A 112       9.707   9.308  17.115  1.00 91.48           C
ATOM   1494 1HB  TRP A 112       9.359   8.286  16.965  1.00 91.48           H
ATOM   1495 2HB  TRP A 112       9.422   9.598  18.126  1.00 91.48           H
ATOM   1496  CG  TRP A 112       8.997  10.224  16.117  1.00 91.48           C
ATOM   1497  CD1 TRP A 112       8.582  11.485  16.305  1.00 91.48           C
ATOM   1498  HD1 TRP A 112       8.706  12.039  17.235  1.00 91.48           H
ATOM   1499  CD2 TRP A 112       8.632   9.899  14.759  1.00 91.48           C
ATOM   1500  NE1 TRP A 112       7.979  11.993  15.172  1.00 91.48           N
ATOM   1501  HE1 TRP A 112       7.591  12.909  15.069  1.00 91.48           H
ATOM   1502  CE2 TRP A 112       8.010  10.998  14.203  1.00 91.48           C
ATOM   1503  CE3 TRP A 112       8.821   8.714  14.025  1.00 91.48           C
ATOM   1504  HE3 TRP A 112       9.309   7.833  14.442  1.00 91.48           H
ATOM   1505  CZ2 TRP A 112       7.527  11.022  12.889  1.00 91.48           C
ATOM   1506  HZ2 TRP A 112       7.040  11.903  12.472  1.00 91.48           H
ATOM   1507  CZ3 TRP A 112       8.332   8.754  12.714  1.00 91.48           C
ATOM   1508  HZ3 TRP A 112       8.453   7.861  12.101  1.00 91.48           H
ATOM   1509  CH2 TRP A 112       7.704   9.853  12.139  1.00 91.48           C
ATOM   1510  HH2 TRP A 112       7.351   9.805  11.109  1.00 91.48           H
ATOM   1511  HN  TRP A 112      11.240   7.968  18.578  1.00 91.48           H
ATOM   1512  N   LYS A 113      12.669  11.199  16.492  1.00 92.01           N
ATOM   1513  CA  LYS A 113      13.413  12.415  16.774  1.00 92.01           C
ATOM   1514  C   LYS A 113      12.720  13.600  16.098  1.00 92.01           C
ATOM   1515  O   LYS A 113      13.211  14.726  16.157  1.00 92.01           O
ATOM   1516  HA  LYS A 113      13.388  12.570  17.853  1.00 92.01           H
ATOM   1517  CB  LYS A 113      14.880  12.250  16.374  1.00 92.01           C
ATOM   1518 1HB  LYS A 113      14.946  11.974  15.322  1.00 92.01           H
ATOM   1519 2HB  LYS A 113      15.401  13.201  16.487  1.00 92.01           H
ATOM   1520  CG  LYS A 113      15.565  11.183  17.230  1.00 92.01           C
ATOM   1521 1HG  LYS A 113      15.537  11.480  18.279  1.00 92.01           H
ATOM   1522 2HG  LYS A 113      15.020  10.242  17.151  1.00 92.01           H
ATOM   1523  CD  LYS A 113      17.017  10.977  16.792  1.00 92.01           C
ATOM   1524 1HD  LYS A 113      17.046  10.710  15.735  1.00 92.01           H
ATOM   1525 2HD  LYS A 113      17.569  11.910  16.901  1.00 92.01           H
ATOM   1526  CE  LYS A 113      17.689   9.879  17.619  1.00 92.01           C
ATOM   1527 1HE  LYS A 113      17.698  10.163  18.672  1.00 92.01           H
ATOM   1528 2HE  LYS A 113      17.115   8.956  17.544  1.00 92.01           H
ATOM   1529  NZ  LYS A 113      19.073   9.650  17.149  1.00 92.01           N
ATOM   1530 1HZ  LYS A 113      19.481   8.878  17.664  1.00 92.01           H
ATOM   1531 2HZ  LYS A 113      19.061   9.427  16.160  1.00 92.01           H
ATOM   1532 3HZ  LYS A 113      19.625  10.487  17.300  1.00 92.01           H
ATOM   1533  HN  LYS A 113      12.836  10.801  15.590  1.00 92.01           H
ATOM   1534  N   PHE A 114      11.591  13.305  15.471  1.00 94.04           N
ATOM   1535  CA  PHE A 114      10.947  14.270  14.596  1.00 94.04           C
ATOM   1536  C   PHE A 114       9.713  14.879  15.264  1.00 94.04           C
ATOM   1537  O   PHE A 114       9.266  14.399  16.305  1.00 94.04           O
ATOM   1538  HA  PHE A 114      11.674  15.057  14.392  1.00 94.04           H
ATOM   1539  CB  PHE A 114      10.511  13.513  13.340  1.00 94.04           C
ATOM   1540 1HB  PHE A 114       9.693  12.841  13.598  1.00 94.04           H
ATOM   1541 2HB  PHE A 114      10.120  14.227  12.615  1.00 94.04           H
ATOM   1542  CG  PHE A 114      11.630  12.702  12.682  1.00 94.04           C
ATOM   1543  CD1 PHE A 114      12.595  13.334  11.962  1.00 94.04           C
ATOM   1544  HD1 PHE A 114      12.572  14.418  11.853  1.00 94.04           H
ATOM   1545  CD2 PHE A 114      11.659  11.349  12.818  1.00 94.04           C
ATOM   1546  HD2 PHE A 114      10.885  10.842  13.395  1.00 94.04           H
ATOM   1547  CE1 PHE A 114      13.633  12.581  11.352  1.00 94.04           C
ATOM   1548  HE1 PHE A 114      14.407  13.087  10.775  1.00 94.04           H
ATOM   1549  CE2 PHE A 114      12.697  10.596  12.208  1.00 94.04           C
ATOM   1550  HE2 PHE A 114      12.720   9.512  12.317  1.00 94.04           H
ATOM   1551  CZ  PHE A 114      13.662  11.228  11.488  1.00 94.04           C
ATOM   1552  HZ  PHE A 114      14.459  10.650  11.020  1.00 94.04           H
ATOM   1553  HN  PHE A 114      11.118  12.428  15.554  1.00 94.04           H
ATOM   1554  N   GLN A 115       9.197  15.927  14.638  1.00 94.46           N
ATOM   1555  CA  GLN A 115       8.041  16.625  15.175  1.00 94.46           C
ATOM   1556  C   GLN A 115       6.772  15.799  14.953  1.00 94.46           C
ATOM   1557  O   GLN A 115       6.772  14.856  14.164  1.00 94.46           O
ATOM   1558  HA  GLN A 115       8.235  16.726  16.243  1.00 94.46           H
ATOM   1559  CB  GLN A 115       7.905  18.017  14.556  1.00 94.46           C
ATOM   1560 1HB  GLN A 115       7.889  17.936  13.469  1.00 94.46           H
ATOM   1561 2HB  GLN A 115       6.956  18.461  14.856  1.00 94.46           H
ATOM   1562  CG  GLN A 115       9.058  18.925  14.989  1.00 94.46           C
ATOM   1563 1HG  GLN A 115       9.161  18.896  16.073  1.00 94.46           H
ATOM   1564 2HG  GLN A 115       9.994  18.555  14.570  1.00 94.46           H
ATOM   1565  CD  GLN A 115       8.823  20.366  14.531  1.00 94.46           C
ATOM   1566  OE1 GLN A 115       7.906  20.665  13.784  1.00 94.46           O
ATOM   1567  NE2 GLN A 115       9.699  21.239  15.021  1.00 94.46           N
ATOM   1568 1HE2 GLN A 115      10.428  20.927  15.630  1.00 94.46           H
ATOM   1569 2HE2 GLN A 115       9.628  22.206  14.780  1.00 94.46           H
ATOM   1570  HN  GLN A 115       9.555  16.299  13.782  1.00 94.46           H
ATOM   1571  N   THR A 116       5.722  16.184  15.664  1.00 94.46           N
ATOM   1572  CA  THR A 116       4.464  15.461  15.591  1.00 94.46           C
ATOM   1573  C   THR A 116       3.912  15.494  14.164  1.00 94.46           C
ATOM   1574  O   THR A 116       3.320  14.520  13.702  1.00 94.46           O
ATOM   1575  HA  THR A 116       4.653  14.417  15.837  1.00 94.46           H
ATOM   1576  CB  THR A 116       3.511  16.066  16.625  1.00 94.46           C
ATOM   1577  HB  THR A 116       3.150  17.040  16.298  1.00 94.46           H
ATOM   1578  OG1 THR A 116       4.265  16.063  17.834  1.00 94.46           O
ATOM   1579  HG1 THR A 116       3.839  16.672  18.504  1.00 94.46           H
ATOM   1580  CG2 THR A 116       2.320  15.154  16.926  1.00 94.46           C
ATOM   1581 1HG2 THR A 116       2.680  14.203  17.317  1.00 94.46           H
ATOM   1582 2HG2 THR A 116       1.755  14.980  16.011  1.00 94.46           H
ATOM   1583 3HG2 THR A 116       1.676  15.631  17.665  1.00 94.46           H
ATOM   1584  HN  THR A 116       5.722  16.972  16.279  1.00 94.46           H
ATOM   1585  N   PHE A 117       4.125  16.624  13.507  1.00 95.65           N
ATOM   1586  CA  PHE A 117       3.649  16.799  12.145  1.00 95.65           C
ATOM   1587  C   PHE A 117       4.133  15.660  11.245  1.00 95.65           C
ATOM   1588  O   PHE A 117       3.350  15.086  10.490  1.00 95.65           O
ATOM   1589  HA  PHE A 117       2.560  16.794  12.180  1.00 95.65           H
ATOM   1590  CB  PHE A 117       4.231  18.119  11.634  1.00 95.65           C
ATOM   1591 1HB  PHE A 117       3.836  18.936  12.238  1.00 95.65           H
ATOM   1592 2HB  PHE A 117       5.311  18.109  11.780  1.00 95.65           H
ATOM   1593  CG  PHE A 117       3.931  18.402  10.161  1.00 95.65           C
ATOM   1594  CD1 PHE A 117       4.907  18.246   9.227  1.00 95.65           C
ATOM   1595  HD1 PHE A 117       5.903  17.920   9.528  1.00 95.65           H
ATOM   1596  CD2 PHE A 117       2.689  18.809   9.785  1.00 95.65           C
ATOM   1597  HD2 PHE A 117       1.907  18.933  10.534  1.00 95.65           H
ATOM   1598  CE1 PHE A 117       4.630  18.509   7.859  1.00 95.65           C
ATOM   1599  HE1 PHE A 117       5.412  18.384   7.110  1.00 95.65           H
ATOM   1600  CE2 PHE A 117       2.411  19.071   8.418  1.00 95.65           C
ATOM   1601  HE2 PHE A 117       1.416  19.397   8.117  1.00 95.65           H
ATOM   1602  CZ  PHE A 117       3.387  18.916   7.483  1.00 95.65           C
ATOM   1603  HZ  PHE A 117       3.174  19.117   6.434  1.00 95.65           H
ATOM   1604  HN  PHE A 117       4.612  17.410  13.889  1.00 95.65           H
ATOM   1605  N   MET A 118       5.421  15.368  11.355  1.00 95.25           N
ATOM   1606  CA  MET A 118       6.026  14.334  10.533  1.00 95.25           C
ATOM   1607  C   MET A 118       5.417  12.964  10.838  1.00 95.25           C
ATOM   1608  O   MET A 118       5.275  12.131   9.945  1.00 95.25           O
ATOM   1609  HA  MET A 118       5.809  14.614   9.502  1.00 95.25           H
ATOM   1610  CB  MET A 118       7.533  14.292  10.793  1.00 95.25           C
ATOM   1611 1HB  MET A 118       7.936  15.305  10.785  1.00 95.25           H
ATOM   1612 2HB  MET A 118       7.723  13.882  11.785  1.00 95.25           H
ATOM   1613  CG  MET A 118       8.248  13.444   9.739  1.00 95.25           C
ATOM   1614 1HG  MET A 118       9.317  13.410   9.951  1.00 95.25           H
ATOM   1615 2HG  MET A 118       7.883  12.418   9.777  1.00 95.25           H
ATOM   1616  SD  MET A 118       7.971  14.129   8.114  1.00 95.25           S
ATOM   1617  CE  MET A 118       8.948  15.618   8.235  1.00 95.25           C
ATOM   1618 1HE  MET A 118       8.568  16.237   9.047  1.00 95.25           H
ATOM   1619 2HE  MET A 118       9.987  15.356   8.434  1.00 95.25           H
ATOM   1620 3HE  MET A 118       8.886  16.171   7.297  1.00 95.25           H
ATOM   1621  HN  MET A 118       6.045  15.823  11.990  1.00 95.25           H
ATOM   1622  N   CYS A 119       5.072  12.774  12.104  1.00 93.90           N
ATOM   1623  CA  CYS A 119       4.484  11.518  12.538  1.00 93.90           C
ATOM   1624  C   CYS A 119       3.149  11.336  11.813  1.00 93.90           C
ATOM   1625  O   CYS A 119       2.857  10.256  11.304  1.00 93.90           O
ATOM   1626  HA  CYS A 119       5.186  10.731  12.261  1.00 93.90           H
ATOM   1627  CB  CYS A 119       4.320  11.467  14.059  1.00 93.90           C
ATOM   1628 1HB  CYS A 119       5.298  11.489  14.539  1.00 93.90           H
ATOM   1629 2HB  CYS A 119       3.775  12.346  14.403  1.00 93.90           H
ATOM   1630  SG  CYS A 119       3.421   9.947  14.540  1.00 93.90           S
ATOM   1631  HN  CYS A 119       5.189  13.457  12.824  1.00 93.90           H
ATOM   1632  N   LYS A 120       2.374  12.411  11.790  1.00 94.94           N
ATOM   1633  CA  LYS A 120       1.071  12.379  11.149  1.00 94.94           C
ATOM   1634  C   LYS A 120       1.239  11.990   9.679  1.00 94.94           C
ATOM   1635  O   LYS A 120       0.539  11.108   9.182  1.00 94.94           O
ATOM   1636  HA  LYS A 120       0.481  11.608  11.645  1.00 94.94           H
ATOM   1637  CB  LYS A 120       0.341  13.708  11.353  1.00 94.94           C
ATOM   1638 1HB  LYS A 120       0.986  14.533  11.049  1.00 94.94           H
ATOM   1639 2HB  LYS A 120      -0.542  13.744  10.715  1.00 94.94           H
ATOM   1640  CG  LYS A 120      -0.072  13.888  12.815  1.00 94.94           C
ATOM   1641 1HG  LYS A 120      -0.712  13.061  13.121  1.00 94.94           H
ATOM   1642 2HG  LYS A 120       0.812  13.860  13.452  1.00 94.94           H
ATOM   1643  CD  LYS A 120      -0.811  15.213  13.017  1.00 94.94           C
ATOM   1644 1HD  LYS A 120      -0.136  16.044  12.812  1.00 94.94           H
ATOM   1645 2HD  LYS A 120      -1.634  15.287  12.306  1.00 94.94           H
ATOM   1646  CE  LYS A 120      -1.350  15.327  14.444  1.00 94.94           C
ATOM   1647 1HE  LYS A 120      -1.433  14.336  14.889  1.00 94.94           H
ATOM   1648 2HE  LYS A 120      -0.652  15.895  15.059  1.00 94.94           H
ATOM   1649  NZ  LYS A 120      -2.674  15.990  14.446  1.00 94.94           N
ATOM   1650 1HZ  LYS A 120      -3.007  16.075  15.400  1.00 94.94           H
ATOM   1651 2HZ  LYS A 120      -2.591  16.912  14.033  1.00 94.94           H
ATOM   1652 3HZ  LYS A 120      -3.330  15.436  13.907  1.00 94.94           H
ATOM   1653  HN  LYS A 120       2.624  13.289  12.197  1.00 94.94           H
ATOM   1654  N   VAL A 121       2.172  12.665   9.024  1.00 95.13           N
ATOM   1655  CA  VAL A 121       2.369  12.476   7.597  1.00 95.13           C
ATOM   1656  C   VAL A 121       2.796  11.031   7.332  1.00 95.13           C
ATOM   1657  O   VAL A 121       2.225  10.358   6.475  1.00 95.13           O
ATOM   1658  HA  VAL A 121       1.413  12.655   7.105  1.00 95.13           H
ATOM   1659  CB  VAL A 121       3.373  13.502   7.067  1.00 95.13           C
ATOM   1660  HB  VAL A 121       4.266  13.450   7.691  1.00 95.13           H
ATOM   1661  CG1 VAL A 121       3.785  13.175   5.630  1.00 95.13           C
ATOM   1662 1HG1 VAL A 121       4.245  12.188   5.599  1.00 95.13           H
ATOM   1663 2HG1 VAL A 121       2.903  13.186   4.989  1.00 95.13           H
ATOM   1664 3HG1 VAL A 121       4.498  13.920   5.278  1.00 95.13           H
ATOM   1665  CG2 VAL A 121       2.811  14.922   7.168  1.00 95.13           C
ATOM   1666 1HG2 VAL A 121       1.896  14.992   6.580  1.00 95.13           H
ATOM   1667 2HG2 VAL A 121       2.592  15.153   8.210  1.00 95.13           H
ATOM   1668 3HG2 VAL A 121       3.545  15.631   6.784  1.00 95.13           H
ATOM   1669  HN  VAL A 121       2.784  13.330   9.451  1.00 95.13           H
ATOM   1670  N   VAL A 122       3.796  10.595   8.085  1.00 93.91           N
ATOM   1671  CA  VAL A 122       4.463   9.339   7.790  1.00 93.91           C
ATOM   1672  C   VAL A 122       3.467   8.188   7.947  1.00 93.91           C
ATOM   1673  O   VAL A 122       3.468   7.249   7.154  1.00 93.91           O
ATOM   1674  HA  VAL A 122       4.792   9.378   6.751  1.00 93.91           H
ATOM   1675  CB  VAL A 122       5.701   9.183   8.674  1.00 93.91           C
ATOM   1676  HB  VAL A 122       5.406   9.386   9.704  1.00 93.91           H
ATOM   1677  CG1 VAL A 122       6.242   7.753   8.614  1.00 93.91           C
ATOM   1678 1HG1 VAL A 122       5.475   7.060   8.961  1.00 93.91           H
ATOM   1679 2HG1 VAL A 122       6.514   7.511   7.587  1.00 93.91           H
ATOM   1680 3HG1 VAL A 122       7.122   7.670   9.252  1.00 93.91           H
ATOM   1681  CG2 VAL A 122       6.782  10.195   8.288  1.00 93.91           C
ATOM   1682 1HG2 VAL A 122       7.073  10.037   7.249  1.00 93.91           H
ATOM   1683 2HG2 VAL A 122       6.393  11.206   8.406  1.00 93.91           H
ATOM   1684 3HG2 VAL A 122       7.651  10.062   8.932  1.00 93.91           H
ATOM   1685  HN  VAL A 122       4.150  11.084   8.882  1.00 93.91           H
ATOM   1686  N   ASN A 123       2.641   8.300   8.977  1.00 92.81           N
ATOM   1687  CA  ASN A 123       1.643   7.280   9.250  1.00 92.81           C
ATOM   1688  C   ASN A 123       0.604   7.275   8.127  1.00 92.81           C
ATOM   1689  O   ASN A 123       0.134   6.216   7.716  1.00 92.81           O
ATOM   1690  HA  ASN A 123       2.198   6.344   9.308  1.00 92.81           H
ATOM   1691  CB  ASN A 123       0.914   7.560  10.566  1.00 92.81           C
ATOM   1692 1HB  ASN A 123       0.805   8.636  10.704  1.00 92.81           H
ATOM   1693 2HB  ASN A 123      -0.091   7.140  10.526  1.00 92.81           H
ATOM   1694  CG  ASN A 123       1.676   6.964  11.752  1.00 92.81           C
ATOM   1695  OD1 ASN A 123       2.490   6.066  11.612  1.00 92.81           O
ATOM   1696  ND2 ASN A 123       1.367   7.512  12.924  1.00 92.81           N
ATOM   1697 1HD2 ASN A 123       0.690   8.246  12.969  1.00 92.81           H
ATOM   1698 2HD2 ASN A 123       1.812   7.190  13.759  1.00 92.81           H
ATOM   1699  HN  ASN A 123       2.646   9.068   9.618  1.00 92.81           H
ATOM   1700  N   SER A 124       0.277   8.472   7.662  1.00 94.03           N
ATOM   1701  CA  SER A 124      -0.835   8.639   6.742  1.00 94.03           C
ATOM   1702  C   SER A 124      -0.418   8.215   5.333  1.00 94.03           C
ATOM   1703  O   SER A 124      -1.230   7.690   4.573  1.00 94.03           O
ATOM   1704  HA  SER A 124      -1.623   7.988   7.120  1.00 94.03           H
ATOM   1705  CB  SER A 124      -1.332  10.087   6.735  1.00 94.03           C
ATOM   1706 1HB  SER A 124      -0.554  10.735   6.331  1.00 94.03           H
ATOM   1707 2HB  SER A 124      -2.193  10.172   6.073  1.00 94.03           H
ATOM   1708  OG  SER A 124      -1.690  10.534   8.040  1.00 94.03           O
ATOM   1709  HG  SER A 124      -1.077  11.269   8.330  1.00 94.03           H
ATOM   1710  HN  SER A 124       0.756   9.316   7.903  1.00 94.03           H
ATOM   1711  N   MET A 125       0.848   8.458   5.027  1.00 94.19           N
ATOM   1712  CA  MET A 125       1.329   8.319   3.663  1.00 94.19           C
ATOM   1713  C   MET A 125       1.186   6.876   3.175  1.00 94.19           C
ATOM   1714  O   MET A 125       0.839   6.639   2.019  1.00 94.19           O
ATOM   1715  HA  MET A 125       0.700   8.977   3.062  1.00 94.19           H
ATOM   1716  CB  MET A 125       2.798   8.738   3.593  1.00 94.19           C
ATOM   1717 1HB  MET A 125       3.326   8.375   4.476  1.00 94.19           H
ATOM   1718 2HB  MET A 125       3.272   8.277   2.727  1.00 94.19           H
ATOM   1719  CG  MET A 125       2.931  10.260   3.504  1.00 94.19           C
ATOM   1720 1HG  MET A 125       2.409  10.729   4.338  1.00 94.19           H
ATOM   1721 2HG  MET A 125       3.979  10.548   3.582  1.00 94.19           H
ATOM   1722  SD  MET A 125       2.254  10.842   1.958  1.00 94.19           S
ATOM   1723  CE  MET A 125       1.429  12.322   2.518  1.00 94.19           C
ATOM   1724 1HE  MET A 125       0.676  12.060   3.261  1.00 94.19           H
ATOM   1725 2HE  MET A 125       2.159  12.998   2.964  1.00 94.19           H
ATOM   1726 3HE  MET A 125       0.949  12.813   1.672  1.00 94.19           H
ATOM   1727  HN  MET A 125       1.539   8.744   5.691  1.00 94.19           H
ATOM   1728  N   TYR A 126       1.460   5.949   4.082  1.00 88.43           N
ATOM   1729  CA  TYR A 126       1.362   4.536   3.760  1.00 88.43           C
ATOM   1730  C   TYR A 126      -0.072   4.158   3.382  1.00 88.43           C
ATOM   1731  O   TYR A 126      -0.295   3.473   2.385  1.00 88.43           O
ATOM   1732  HA  TYR A 126       2.017   4.337   2.912  1.00 88.43           H
ATOM   1733  CB  TYR A 126       1.755   3.785   5.034  1.00 88.43           C
ATOM   1734 1HB  TYR A 126       2.810   3.968   5.240  1.00 88.43           H
ATOM   1735 2HB  TYR A 126       1.191   4.192   5.872  1.00 88.43           H
ATOM   1736  CG  TYR A 126       1.519   2.275   4.964  1.00 88.43           C
ATOM   1737  CD1 TYR A 126       0.703   1.660   5.892  1.00 88.43           C
ATOM   1738  HD1 TYR A 126       0.226   2.251   6.674  1.00 88.43           H
ATOM   1739  CD2 TYR A 126       2.123   1.527   3.973  1.00 88.43           C
ATOM   1740  HD2 TYR A 126       2.768   2.012   3.241  1.00 88.43           H
ATOM   1741  CE1 TYR A 126       0.481   0.239   5.826  1.00 88.43           C
ATOM   1742  HE1 TYR A 126      -0.162  -0.259   6.553  1.00 88.43           H
ATOM   1743  CE2 TYR A 126       1.901   0.106   3.908  1.00 88.43           C
ATOM   1744  HE2 TYR A 126       2.371  -0.497   3.131  1.00 88.43           H
ATOM   1745  CZ  TYR A 126       1.091  -0.468   4.837  1.00 88.43           C
ATOM   1746  OH  TYR A 126       0.881  -1.810   4.775  1.00 88.43           O
ATOM   1747  HH  TYR A 126       1.302  -2.184   3.949  1.00 88.43           H
ATOM   1748  HN  TYR A 126       1.744   6.150   5.019  1.00 88.43           H
ATOM   1749  N   LYS A 127      -1.007   4.621   4.198  1.00 88.59           N
ATOM   1750  CA  LYS A 127      -2.405   4.276   4.007  1.00 88.59           C
ATOM   1751  C   LYS A 127      -2.904   4.891   2.698  1.00 88.59           C
ATOM   1752  O   LYS A 127      -3.702   4.283   1.987  1.00 88.59           O
ATOM   1753  HA  LYS A 127      -2.466   3.190   3.923  1.00 88.59           H
ATOM   1754  CB  LYS A 127      -3.230   4.682   5.230  1.00 88.59           C
ATOM   1755 1HB  LYS A 127      -3.031   5.724   5.478  1.00 88.59           H
ATOM   1756 2HB  LYS A 127      -4.292   4.606   4.999  1.00 88.59           H
ATOM   1757  CG  LYS A 127      -2.900   3.795   6.433  1.00 88.59           C
ATOM   1758 1HG  LYS A 127      -1.838   3.871   6.665  1.00 88.59           H
ATOM   1759 2HG  LYS A 127      -3.444   4.147   7.309  1.00 88.59           H
ATOM   1760  CD  LYS A 127      -3.263   2.335   6.153  1.00 88.59           C
ATOM   1761 1HD  LYS A 127      -4.304   2.270   5.835  1.00 88.59           H
ATOM   1762 2HD  LYS A 127      -2.654   1.956   5.332  1.00 88.59           H
ATOM   1763  CE  LYS A 127      -3.049   1.469   7.397  1.00 88.59           C
ATOM   1764 1HE  LYS A 127      -2.041   1.621   7.783  1.00 88.59           H
ATOM   1765 2HE  LYS A 127      -3.741   1.773   8.182  1.00 88.59           H
ATOM   1766  NZ  LYS A 127      -3.252   0.039   7.074  1.00 88.59           N
ATOM   1767 1HZ  LYS A 127      -3.091  -0.521   7.904  1.00 88.59           H
ATOM   1768 2HZ  LYS A 127      -4.203  -0.102   6.750  1.00 88.59           H
ATOM   1769 3HZ  LYS A 127      -2.603  -0.239   6.347  1.00 88.59           H
ATOM   1770  HN  LYS A 127      -0.822   5.220   4.977  1.00 88.59           H
ATOM   1771  N   MET A 128      -2.412   6.089   2.419  1.00 93.03           N
ATOM   1772  CA  MET A 128      -2.756   6.771   1.183  1.00 93.03           C
ATOM   1773  C   MET A 128      -2.262   5.984  -0.032  1.00 93.03           C
ATOM   1774  O   MET A 128      -2.997   5.808  -1.003  1.00 93.03           O
ATOM   1775  HA  MET A 128      -3.845   6.825   1.171  1.00 93.03           H
ATOM   1776  CB  MET A 128      -2.129   8.166   1.177  1.00 93.03           C
ATOM   1777 1HB  MET A 128      -2.418   8.702   2.081  1.00 93.03           H
ATOM   1778 2HB  MET A 128      -1.042   8.080   1.191  1.00 93.03           H
ATOM   1779  CG  MET A 128      -2.568   8.959  -0.055  1.00 93.03           C
ATOM   1780 1HG  MET A 128      -2.316   8.408  -0.961  1.00 93.03           H
ATOM   1781 2HG  MET A 128      -3.650   9.086  -0.049  1.00 93.03           H
ATOM   1782  SD  MET A 128      -1.768  10.555  -0.071  1.00 93.03           S
ATOM   1783  CE  MET A 128      -2.600  11.333   1.304  1.00 93.03           C
ATOM   1784 1HE  MET A 128      -3.671  11.372   1.104  1.00 93.03           H
ATOM   1785 2HE  MET A 128      -2.420  10.756   2.211  1.00 93.03           H
ATOM   1786 3HE  MET A 128      -2.218  12.345   1.435  1.00 93.03           H
ATOM   1787  HN  MET A 128      -1.790   6.592   3.020  1.00 93.03           H
ATOM   1788  N   ASN A 129      -1.020   5.530   0.061  1.00 92.58           N
ATOM   1789  CA  ASN A 129      -0.431   4.737  -1.005  1.00 92.58           C
ATOM   1790  C   ASN A 129      -1.287   3.491  -1.240  1.00 92.58           C
ATOM   1791  O   ASN A 129      -1.678   3.206  -2.371  1.00 92.58           O
ATOM   1792  HA  ASN A 129      -0.407   5.396  -1.873  1.00 92.58           H
ATOM   1793  CB  ASN A 129       0.980   4.278  -0.634  1.00 92.58           C
ATOM   1794 1HB  ASN A 129       1.657   5.133  -0.635  1.00 92.58           H
ATOM   1795 2HB  ASN A 129       0.980   3.873   0.378  1.00 92.58           H
ATOM   1796  CG  ASN A 129       1.487   3.218  -1.613  1.00 92.58           C
ATOM   1797  OD1 ASN A 129       1.267   2.029  -1.451  1.00 92.58           O
ATOM   1798  ND2 ASN A 129       2.177   3.713  -2.637  1.00 92.58           N
ATOM   1799 1HD2 ASN A 129       2.322   4.700  -2.712  1.00 92.58           H
ATOM   1800 2HD2 ASN A 129       2.550   3.099  -3.332  1.00 92.58           H
ATOM   1801  HN  ASN A 129      -0.422   5.696   0.844  1.00 92.58           H
ATOM   1802  N   PHE A 130      -1.554   2.781  -0.153  1.00 88.47           N
ATOM   1803  CA  PHE A 130      -2.231   1.499  -0.244  1.00 88.47           C
ATOM   1804  C   PHE A 130      -3.557   1.631  -0.995  1.00 88.47           C
ATOM   1805  O   PHE A 130      -3.789   0.934  -1.981  1.00 88.47           O
ATOM   1806  HA  PHE A 130      -1.572   0.824  -0.791  1.00 88.47           H
ATOM   1807  CB  PHE A 130      -2.512   1.039   1.187  1.00 88.47           C
ATOM   1808 1HB  PHE A 130      -1.576   1.030   1.746  1.00 88.47           H
ATOM   1809 2HB  PHE A 130      -3.164   1.767   1.670  1.00 88.47           H
ATOM   1810  CG  PHE A 130      -3.159  -0.345   1.281  1.00 88.47           C
ATOM   1811  CD1 PHE A 130      -4.508  -0.473   1.173  1.00 88.47           C
ATOM   1812  HD1 PHE A 130      -5.129   0.409   1.020  1.00 88.47           H
ATOM   1813  CD2 PHE A 130      -2.384  -1.446   1.472  1.00 88.47           C
ATOM   1814  HD2 PHE A 130      -1.302  -1.343   1.559  1.00 88.47           H
ATOM   1815  CE1 PHE A 130      -5.108  -1.757   1.260  1.00 88.47           C
ATOM   1816  HE1 PHE A 130      -6.190  -1.860   1.173  1.00 88.47           H
ATOM   1817  CE2 PHE A 130      -2.984  -2.730   1.559  1.00 88.47           C
ATOM   1818  HE2 PHE A 130      -2.363  -3.613   1.712  1.00 88.47           H
ATOM   1819  CZ  PHE A 130      -4.333  -2.859   1.451  1.00 88.47           C
ATOM   1820  HZ  PHE A 130      -4.794  -3.844   1.517  1.00 88.47           H
ATOM   1821  HN  PHE A 130      -1.316   3.068   0.775  1.00 88.47           H
ATOM   1822  N   TYR A 131      -4.394   2.531  -0.499  1.00 88.87           N
ATOM   1823  CA  TYR A 131      -5.740   2.673  -1.028  1.00 88.87           C
ATOM   1824  C   TYR A 131      -5.710   3.115  -2.492  1.00 88.87           C
ATOM   1825  O   TYR A 131      -6.477   2.611  -3.312  1.00 88.87           O
ATOM   1826  HA  TYR A 131      -6.233   1.704  -0.958  1.00 88.87           H
ATOM   1827  CB  TYR A 131      -6.408   3.767  -0.192  1.00 88.87           C
ATOM   1828 1HB  TYR A 131      -5.776   4.654  -0.201  1.00 88.87           H
ATOM   1829 2HB  TYR A 131      -7.352   4.043  -0.661  1.00 88.87           H
ATOM   1830  CG  TYR A 131      -6.675   3.364   1.260  1.00 88.87           C
ATOM   1831  CD1 TYR A 131      -7.202   2.121   1.546  1.00 88.87           C
ATOM   1832  HD1 TYR A 131      -7.427   1.425   0.737  1.00 88.87           H
ATOM   1833  CD2 TYR A 131      -6.390   4.244   2.284  1.00 88.87           C
ATOM   1834  HD2 TYR A 131      -5.974   5.226   2.058  1.00 88.87           H
ATOM   1835  CE1 TYR A 131      -7.453   1.742   2.912  1.00 88.87           C
ATOM   1836  HE1 TYR A 131      -7.869   0.763   3.151  1.00 88.87           H
ATOM   1837  CE2 TYR A 131      -6.642   3.865   3.650  1.00 88.87           C
ATOM   1838  HE2 TYR A 131      -6.421   4.551   4.468  1.00 88.87           H
ATOM   1839  CZ  TYR A 131      -7.161   2.633   3.897  1.00 88.87           C
ATOM   1840  OH  TYR A 131      -7.398   2.275   5.187  1.00 88.87           O
ATOM   1841  HH  TYR A 131      -7.253   3.058   5.792  1.00 88.87           H
ATOM   1842  HN  TYR A 131      -4.166   3.154   0.249  1.00 88.87           H
ATOM   1843  N   SER A 132      -4.816   4.050  -2.777  1.00 91.28           N
ATOM   1844  CA  SER A 132      -4.692   4.583  -4.123  1.00 91.28           C
ATOM   1845  C   SER A 132      -4.218   3.486  -5.078  1.00 91.28           C
ATOM   1846  O   SER A 132      -4.717   3.373  -6.197  1.00 91.28           O
ATOM   1847  HA  SER A 132      -5.694   4.918  -4.393  1.00 91.28           H
ATOM   1848  CB  SER A 132      -3.730   5.771  -4.159  1.00 91.28           C
ATOM   1849 1HB  SER A 132      -3.615   6.114  -5.188  1.00 91.28           H
ATOM   1850 2HB  SER A 132      -4.155   6.600  -3.593  1.00 91.28           H
ATOM   1851  OG  SER A 132      -2.451   5.439  -3.626  1.00 91.28           O
ATOM   1852  HG  SER A 132      -2.332   5.868  -2.730  1.00 91.28           H
ATOM   1853  HN  SER A 132      -4.184   4.442  -2.108  1.00 91.28           H
ATOM   1854  N   CYS A 133      -3.259   2.705  -4.602  1.00 87.19           N
ATOM   1855  CA  CYS A 133      -2.694   1.637  -5.409  1.00 87.19           C
ATOM   1856  C   CYS A 133      -3.805   0.634  -5.725  1.00 87.19           C
ATOM   1857  O   CYS A 133      -3.968   0.225  -6.874  1.00 87.19           O
ATOM   1858  HA  CYS A 133      -2.318   2.099  -6.322  1.00 87.19           H
ATOM   1859  CB  CYS A 133      -1.505   0.971  -4.713  1.00 87.19           C
ATOM   1860 1HB  CYS A 133      -1.732   0.814  -3.659  1.00 87.19           H
ATOM   1861 2HB  CYS A 133      -1.321  -0.011  -5.149  1.00 87.19           H
ATOM   1862  SG  CYS A 133      -0.014   2.018  -4.882  1.00 87.19           S
ATOM   1863  HG  CYS A 133      -0.385   2.933  -3.992  1.00 87.19           H
ATOM   1864  HN  CYS A 133      -2.870   2.793  -3.685  1.00 87.19           H
ATOM   1865  N   VAL A 134      -4.541   0.268  -4.686  1.00 84.82           N
ATOM   1866  CA  VAL A 134      -5.622  -0.691  -4.836  1.00 84.82           C
ATOM   1867  C   VAL A 134      -6.580  -0.207  -5.926  1.00 84.82           C
ATOM   1868  O   VAL A 134      -6.920  -0.960  -6.838  1.00 84.82           O
ATOM   1869  HA  VAL A 134      -5.182  -1.637  -5.151  1.00 84.82           H
ATOM   1870  CB  VAL A 134      -6.313  -0.915  -3.489  1.00 84.82           C
ATOM   1871  HB  VAL A 134      -6.364   0.044  -2.975  1.00 84.82           H
ATOM   1872  CG1 VAL A 134      -7.744  -1.420  -3.685  1.00 84.82           C
ATOM   1873 1HG1 VAL A 134      -8.315  -0.685  -4.252  1.00 84.82           H
ATOM   1874 2HG1 VAL A 134      -7.725  -2.364  -4.229  1.00 84.82           H
ATOM   1875 3HG1 VAL A 134      -8.212  -1.571  -2.712  1.00 84.82           H
ATOM   1876  CG2 VAL A 134      -5.508  -1.876  -2.613  1.00 84.82           C
ATOM   1877 1HG2 VAL A 134      -5.411  -2.836  -3.120  1.00 84.82           H
ATOM   1878 2HG2 VAL A 134      -4.517  -1.459  -2.432  1.00 84.82           H
ATOM   1879 3HG2 VAL A 134      -6.021  -2.018  -1.662  1.00 84.82           H
ATOM   1880  HN  VAL A 134      -4.408   0.613  -3.757  1.00 84.82           H
ATOM   1881  N   LEU A 135      -6.988   1.047  -5.797  1.00 87.64           N
ATOM   1882  CA  LEU A 135      -8.019   1.591  -6.664  1.00 87.64           C
ATOM   1883  C   LEU A 135      -7.479   1.690  -8.092  1.00 87.64           C
ATOM   1884  O   LEU A 135      -8.212   1.465  -9.053  1.00 87.64           O
ATOM   1885  HA  LEU A 135      -8.854   0.891  -6.658  1.00 87.64           H
ATOM   1886  CB  LEU A 135      -8.539   2.919  -6.109  1.00 87.64           C
ATOM   1887 1HB  LEU A 135      -7.693   3.595  -5.987  1.00 87.64           H
ATOM   1888 2HB  LEU A 135      -9.199   3.367  -6.852  1.00 87.64           H
ATOM   1889  CG  LEU A 135      -9.291   2.842  -4.779  1.00 87.64           C
ATOM   1890  HG  LEU A 135      -8.709   2.228  -4.093  1.00 87.64           H
ATOM   1891  CD1 LEU A 135      -9.425   4.228  -4.144  1.00 87.64           C
ATOM   1892 1HD1 LEU A 135      -8.433   4.641  -3.961  1.00 87.64           H
ATOM   1893 2HD1 LEU A 135      -9.973   4.885  -4.818  1.00 87.64           H
ATOM   1894 3HD1 LEU A 135      -9.963   4.144  -3.200  1.00 87.64           H
ATOM   1895  CD2 LEU A 135     -10.649   2.160  -4.956  1.00 87.64           C
ATOM   1896 1HD2 LEU A 135     -11.251   2.727  -5.666  1.00 87.64           H
ATOM   1897 2HD2 LEU A 135     -10.501   1.148  -5.333  1.00 87.64           H
ATOM   1898 3HD2 LEU A 135     -11.163   2.118  -3.996  1.00 87.64           H
ATOM   1899  HN  LEU A 135      -6.628   1.685  -5.116  1.00 87.64           H
ATOM   1900  N   LEU A 136      -6.201   2.028  -8.184  1.00 88.64           N
ATOM   1901  CA  LEU A 136      -5.559   2.179  -9.479  1.00 88.64           C
ATOM   1902  C   LEU A 136      -5.484   0.816 -10.169  1.00 88.64           C
ATOM   1903  O   LEU A 136      -5.752   0.705 -11.364  1.00 88.64           O
ATOM   1904  HA  LEU A 136      -6.187   2.836 -10.081  1.00 88.64           H
ATOM   1905  CB  LEU A 136      -4.201   2.866  -9.327  1.00 88.64           C
ATOM   1906 1HB  LEU A 136      -3.655   2.374  -8.522  1.00 88.64           H
ATOM   1907 2HB  LEU A 136      -3.630   2.707 -10.242  1.00 88.64           H
ATOM   1908  CG  LEU A 136      -4.238   4.368  -9.037  1.00 88.64           C
ATOM   1909  HG  LEU A 136      -4.953   4.544  -8.233  1.00 88.64           H
ATOM   1910  CD1 LEU A 136      -2.876   4.866  -8.547  1.00 88.64           C
ATOM   1911 1HD1 LEU A 136      -2.605   4.340  -7.631  1.00 88.64           H
ATOM   1912 2HD1 LEU A 136      -2.123   4.676  -9.311  1.00 88.64           H
ATOM   1913 3HD1 LEU A 136      -2.930   5.936  -8.348  1.00 88.64           H
ATOM   1914  CD2 LEU A 136      -4.728   5.150 -10.257  1.00 88.64           C
ATOM   1915 1HD2 LEU A 136      -4.056   4.973 -11.097  1.00 88.64           H
ATOM   1916 2HD2 LEU A 136      -5.733   4.820 -10.520  1.00 88.64           H
ATOM   1917 3HD2 LEU A 136      -4.745   6.215 -10.024  1.00 88.64           H
ATOM   1918  HN  LEU A 136      -5.608   2.197  -7.397  1.00 88.64           H
ATOM   1919  N   ILE A 137      -5.119  -0.189  -9.386  1.00 82.77           N
ATOM   1920  CA  ILE A 137      -4.977  -1.535  -9.913  1.00 82.77           C
ATOM   1921  C   ILE A 137      -6.330  -2.017 -10.441  1.00 82.77           C
ATOM   1922  O   ILE A 137      -6.400  -2.646 -11.496  1.00 82.77           O
ATOM   1923  HA  ILE A 137      -4.278  -1.488 -10.748  1.00 82.77           H
ATOM   1924  CB  ILE A 137      -4.363  -2.461  -8.861  1.00 82.77           C
ATOM   1925  HB  ILE A 137      -4.860  -2.273  -7.909  1.00 82.77           H
ATOM   1926  CG1 ILE A 137      -2.877  -2.156  -8.662  1.00 82.77           C
ATOM   1927 1HG1 ILE A 137      -2.317  -2.474  -9.542  1.00 82.77           H
ATOM   1928 2HG1 ILE A 137      -2.733  -1.080  -8.564  1.00 82.77           H
ATOM   1929  CG2 ILE A 137      -4.605  -3.930  -9.214  1.00 82.77           C
ATOM   1930 1HG2 ILE A 137      -5.677  -4.120  -9.264  1.00 82.77           H
ATOM   1931 2HG2 ILE A 137      -4.152  -4.150 -10.181  1.00 82.77           H
ATOM   1932 3HG2 ILE A 137      -4.158  -4.566  -8.450  1.00 82.77           H
ATOM   1933  CD1 ILE A 137      -2.333  -2.865  -7.420  1.00 82.77           C
ATOM   1934 1HD1 ILE A 137      -2.880  -2.526  -6.540  1.00 82.77           H
ATOM   1935 2HD1 ILE A 137      -2.457  -3.942  -7.533  1.00 82.77           H
ATOM   1936 3HD1 ILE A 137      -1.275  -2.631  -7.303  1.00 82.77           H
ATOM   1937  HN  ILE A 137      -4.923  -0.094  -8.410  1.00 82.77           H
ATOM   1938  N   MET A 138      -7.371  -1.703  -9.684  1.00 82.83           N
ATOM   1939  CA  MET A 138      -8.726  -2.006 -10.111  1.00 82.83           C
ATOM   1940  C   MET A 138      -9.028  -1.370 -11.470  1.00 82.83           C
ATOM   1941  O   MET A 138      -9.519  -2.039 -12.377  1.00 82.83           O
ATOM   1942  HA  MET A 138      -8.772  -3.092 -10.193  1.00 82.83           H
ATOM   1943  CB  MET A 138      -9.719  -1.484  -9.071  1.00 82.83           C
ATOM   1944 1HB  MET A 138      -9.624  -2.061  -8.151  1.00 82.83           H
ATOM   1945 2HB  MET A 138      -9.482  -0.449  -8.825  1.00 82.83           H
ATOM   1946  CG  MET A 138     -11.155  -1.575  -9.590  1.00 82.83           C
ATOM   1947 1HG  MET A 138     -11.251  -1.013 -10.519  1.00 82.83           H
ATOM   1948 2HG  MET A 138     -11.404  -2.611  -9.817  1.00 82.83           H
ATOM   1949  SD  MET A 138     -12.287  -0.930  -8.369  1.00 82.83           S
ATOM   1950  CE  MET A 138     -11.906   0.810  -8.482  1.00 82.83           C
ATOM   1951 1HE  MET A 138     -10.855   0.969  -8.239  1.00 82.83           H
ATOM   1952 2HE  MET A 138     -12.101   1.160  -9.496  1.00 82.83           H
ATOM   1953 3HE  MET A 138     -12.529   1.365  -7.780  1.00 82.83           H
ATOM   1954  HN  MET A 138      -7.300  -1.251  -8.795  1.00 82.83           H
ATOM   1955  N   CYS A 139      -8.722  -0.085 -11.566  1.00 85.36           N
ATOM   1956  CA  CYS A 139      -9.070   0.681 -12.751  1.00 85.36           C
ATOM   1957  C   CYS A 139      -8.300   0.103 -13.940  1.00 85.36           C
ATOM   1958  O   CYS A 139      -8.827   0.027 -15.049  1.00 85.36           O
ATOM   1959  HA  CYS A 139     -10.145   0.565 -12.893  1.00 85.36           H
ATOM   1960  CB  CYS A 139      -8.793   2.174 -12.562  1.00 85.36           C
ATOM   1961 1HB  CYS A 139      -7.773   2.320 -12.208  1.00 85.36           H
ATOM   1962 2HB  CYS A 139      -8.876   2.691 -13.518  1.00 85.36           H
ATOM   1963  SG  CYS A 139      -9.979   2.883 -11.363  1.00 85.36           S
ATOM   1964  HG  CYS A 139      -9.364   2.429 -10.274  1.00 85.36           H
ATOM   1965  HN  CYS A 139      -8.245   0.432 -10.855  1.00 85.36           H
ATOM   1966  N   ILE A 140      -7.063  -0.289 -13.669  1.00 82.26           N
ATOM   1967  CA  ILE A 140      -6.226  -0.888 -14.695  1.00 82.26           C
ATOM   1968  C   ILE A 140      -6.897  -2.161 -15.216  1.00 82.26           C
ATOM   1969  O   ILE A 140      -6.911  -2.411 -16.420  1.00 82.26           O
ATOM   1970  HA  ILE A 140      -6.155  -0.174 -15.516  1.00 82.26           H
ATOM   1971  CB  ILE A 140      -4.808  -1.112 -14.165  1.00 82.26           C
ATOM   1972  HB  ILE A 140      -4.881  -1.566 -13.177  1.00 82.26           H
ATOM   1973  CG1 ILE A 140      -4.069   0.217 -13.999  1.00 82.26           C
ATOM   1974 1HG1 ILE A 140      -3.805   0.615 -14.979  1.00 82.26           H
ATOM   1975 2HG1 ILE A 140      -4.725   0.946 -13.525  1.00 82.26           H
ATOM   1976  CG2 ILE A 140      -4.039  -2.089 -15.056  1.00 82.26           C
ATOM   1977 1HG2 ILE A 140      -4.559  -3.047 -15.079  1.00 82.26           H
ATOM   1978 2HG2 ILE A 140      -3.975  -1.686 -16.067  1.00 82.26           H
ATOM   1979 3HG2 ILE A 140      -3.034  -2.231 -14.658  1.00 82.26           H
ATOM   1980  CD1 ILE A 140      -2.803   0.038 -13.158  1.00 82.26           C
ATOM   1981 1HD1 ILE A 140      -3.073  -0.337 -12.171  1.00 82.26           H
ATOM   1982 2HD1 ILE A 140      -2.138  -0.673 -13.648  1.00 82.26           H
ATOM   1983 3HD1 ILE A 140      -2.297   0.998 -13.055  1.00 82.26           H
ATOM   1984  HN  ILE A 140      -6.634  -0.204 -12.770  1.00 82.26           H
ATOM   1985  N   SER A 141      -7.437  -2.931 -14.283  1.00 76.06           N
ATOM   1986  CA  SER A 141      -8.023  -4.217 -14.621  1.00 76.06           C
ATOM   1987  C   SER A 141      -9.253  -4.014 -15.507  1.00 76.06           C
ATOM   1988  O   SER A 141      -9.446  -4.738 -16.483  1.00 76.06           O
ATOM   1989  HA  SER A 141      -7.245  -4.755 -15.163  1.00 76.06           H
ATOM   1990  CB  SER A 141      -8.399  -4.999 -13.361  1.00 76.06           C
ATOM   1991 1HB  SER A 141      -9.156  -4.447 -12.804  1.00 76.06           H
ATOM   1992 2HB  SER A 141      -8.845  -5.952 -13.646  1.00 76.06           H
ATOM   1993  OG  SER A 141      -7.272  -5.235 -12.522  1.00 76.06           O
ATOM   1994  HG  SER A 141      -7.153  -4.472 -11.887  1.00 76.06           H
ATOM   1995  HN  SER A 141      -7.477  -2.690 -13.313  1.00 76.06           H
ATOM   1996  N   VAL A 142     -10.055  -3.026 -15.136  1.00 78.58           N
ATOM   1997  CA  VAL A 142     -11.250  -2.706 -15.897  1.00 78.58           C
ATOM   1998  C   VAL A 142     -10.847  -2.216 -17.289  1.00 78.58           C
ATOM   1999  O   VAL A 142     -11.466  -2.587 -18.285  1.00 78.58           O
ATOM   2000  HA  VAL A 142     -11.829  -3.623 -16.002  1.00 78.58           H
ATOM   2001  CB  VAL A 142     -12.102  -1.692 -15.130  1.00 78.58           C
ATOM   2002  HB  VAL A 142     -11.476  -0.828 -14.909  1.00 78.58           H
ATOM   2003  CG1 VAL A 142     -13.281  -1.214 -15.980  1.00 78.58           C
ATOM   2004 1HG1 VAL A 142     -12.907  -0.740 -16.887  1.00 78.58           H
ATOM   2005 2HG1 VAL A 142     -13.907  -2.066 -16.246  1.00 78.58           H
ATOM   2006 3HG1 VAL A 142     -13.870  -0.494 -15.411  1.00 78.58           H
ATOM   2007  CG2 VAL A 142     -12.585  -2.276 -13.801  1.00 78.58           C
ATOM   2008 1HG2 VAL A 142     -13.187  -3.165 -13.992  1.00 78.58           H
ATOM   2009 2HG2 VAL A 142     -11.725  -2.544 -13.188  1.00 78.58           H
ATOM   2010 3HG2 VAL A 142     -13.188  -1.535 -13.277  1.00 78.58           H
ATOM   2011  HN  VAL A 142      -9.898  -2.452 -14.332  1.00 78.58           H
ATOM   2012  N   ASP A 143      -9.811  -1.390 -17.314  1.00 79.08           N
ATOM   2013  CA  ASP A 143      -9.375  -0.773 -18.555  1.00 79.08           C
ATOM   2014  C   ASP A 143      -8.889  -1.859 -19.517  1.00 79.08           C
ATOM   2015  O   ASP A 143      -9.172  -1.807 -20.713  1.00 79.08           O
ATOM   2016  HA  ASP A 143     -10.249  -0.242 -18.933  1.00 79.08           H
ATOM   2017  CB  ASP A 143      -8.217   0.196 -18.312  1.00 79.08           C
ATOM   2018 1HB  ASP A 143      -8.472   0.877 -17.499  1.00 79.08           H
ATOM   2019 2HB  ASP A 143      -7.333  -0.359 -17.997  1.00 79.08           H
ATOM   2020  CG  ASP A 143      -7.898   0.999 -19.575  1.00 79.08           C
ATOM   2021  OD1 ASP A 143      -8.858   1.556 -20.150  1.00 79.08           O
ATOM   2022  OD2 ASP A 143      -6.703   1.036 -19.937  1.00 79.08           O
ATOM   2023  HN  ASP A 143      -9.274  -1.142 -16.507  1.00 79.08           H
ATOM   2024  N   ARG A 144      -8.166  -2.818 -18.958  1.00 74.23           N
ATOM   2025  CA  ARG A 144      -7.652  -3.925 -19.748  1.00 74.23           C
ATOM   2026  C   ARG A 144      -8.807  -4.720 -20.360  1.00 74.23           C
ATOM   2027  O   ARG A 144      -8.758  -5.089 -21.533  1.00 74.23           O
ATOM   2028  HA  ARG A 144      -7.045  -3.456 -20.522  1.00 74.23           H
ATOM   2029  CB  ARG A 144      -6.795  -4.860 -18.893  1.00 74.23           C
ATOM   2030 1HB  ARG A 144      -7.237  -4.960 -17.902  1.00 74.23           H
ATOM   2031 2HB  ARG A 144      -6.782  -5.855 -19.338  1.00 74.23           H
ATOM   2032  CG  ARG A 144      -5.364  -4.333 -18.770  1.00 74.23           C
ATOM   2033 1HG  ARG A 144      -4.965  -4.118 -19.761  1.00 74.23           H
ATOM   2034 2HG  ARG A 144      -5.366  -3.394 -18.216  1.00 74.23           H
ATOM   2035  CD  ARG A 144      -4.465  -5.347 -18.061  1.00 74.23           C
ATOM   2036 1HD  ARG A 144      -4.698  -5.372 -16.996  1.00 74.23           H
ATOM   2037 2HD  ARG A 144      -4.653  -6.347 -18.451  1.00 74.23           H
ATOM   2038  NE  ARG A 144      -3.043  -4.987 -18.257  1.00 74.23           N
ATOM   2039  HE  ARG A 144      -2.836  -4.162 -18.783  1.00 74.23           H
ATOM   2040  CZ  ARG A 144      -2.014  -5.699 -17.776  1.00 74.23           C
ATOM   2041  NH1 ARG A 144      -2.232  -6.814 -17.065  1.00 74.23           N
ATOM   2042 1HH1 ARG A 144      -3.168  -7.121 -16.890  1.00 74.23           H
ATOM   2043 2HH1 ARG A 144      -1.459  -7.339 -16.709  1.00 74.23           H
ATOM   2044  NH2 ARG A 144      -0.765  -5.278 -18.015  1.00 74.23           N
ATOM   2045 1HH2 ARG A 144       0.014  -5.797 -17.663  1.00 74.23           H
ATOM   2046 2HH2 ARG A 144      -0.611  -4.445 -18.547  1.00 74.23           H
ATOM   2047  HN  ARG A 144      -7.930  -2.847 -17.987  1.00 74.23           H
ATOM   2048  N   TYR A 145      -9.819  -4.961 -19.539  1.00 72.33           N
ATOM   2049  CA  TYR A 145     -10.994  -5.686 -19.992  1.00 72.33           C
ATOM   2050  C   TYR A 145     -11.635  -4.993 -21.196  1.00 72.33           C
ATOM   2051  O   TYR A 145     -11.906  -5.631 -22.212  1.00 72.33           O
ATOM   2052  HA  TYR A 145     -10.679  -6.688 -20.284  1.00 72.33           H
ATOM   2053  CB  TYR A 145     -11.979  -5.665 -18.822  1.00 72.33           C
ATOM   2054 1HB  TYR A 145     -11.609  -6.324 -18.037  1.00 72.33           H
ATOM   2055 2HB  TYR A 145     -12.011  -4.658 -18.405  1.00 72.33           H
ATOM   2056  CG  TYR A 145     -13.400  -6.090 -19.198  1.00 72.33           C
ATOM   2057  CD1 TYR A 145     -14.423  -5.164 -19.188  1.00 72.33           C
ATOM   2058  HD1 TYR A 145     -14.219  -4.130 -18.912  1.00 72.33           H
ATOM   2059  CD2 TYR A 145     -13.659  -7.400 -19.546  1.00 72.33           C
ATOM   2060  HD2 TYR A 145     -12.850  -8.132 -19.554  1.00 72.33           H
ATOM   2061  CE1 TYR A 145     -15.761  -5.565 -19.541  1.00 72.33           C
ATOM   2062  HE1 TYR A 145     -16.578  -4.844 -19.537  1.00 72.33           H
ATOM   2063  CE2 TYR A 145     -14.996  -7.801 -19.900  1.00 72.33           C
ATOM   2064  HE2 TYR A 145     -15.214  -8.832 -20.177  1.00 72.33           H
ATOM   2065  CZ  TYR A 145     -15.981  -6.863 -19.880  1.00 72.33           C
ATOM   2066  OH  TYR A 145     -17.244  -7.242 -20.213  1.00 72.33           O
ATOM   2067  HH  TYR A 145     -17.261  -8.217 -20.435  1.00 72.33           H
ATOM   2068  HN  TYR A 145      -9.844  -4.671 -18.583  1.00 72.33           H
ATOM   2069  N   ILE A 146     -11.859  -3.696 -21.042  1.00 74.69           N
ATOM   2070  CA  ILE A 146     -12.519  -2.922 -22.080  1.00 74.69           C
ATOM   2071  C   ILE A 146     -11.696  -2.996 -23.367  1.00 74.69           C
ATOM   2072  O   ILE A 146     -12.252  -3.137 -24.456  1.00 74.69           O
ATOM   2073  HA  ILE A 146     -13.490  -3.383 -22.263  1.00 74.69           H
ATOM   2074  CB  ILE A 146     -12.780  -1.493 -21.598  1.00 74.69           C
ATOM   2075  HB  ILE A 146     -11.850  -1.094 -21.194  1.00 74.69           H
ATOM   2076  CG1 ILE A 146     -13.810  -1.476 -20.466  1.00 74.69           C
ATOM   2077 1HG1 ILE A 146     -14.794  -1.725 -20.862  1.00 74.69           H
ATOM   2078 2HG1 ILE A 146     -13.559  -2.240 -19.730  1.00 74.69           H
ATOM   2079  CG2 ILE A 146     -13.192  -0.589 -22.762  1.00 74.69           C
ATOM   2080 1HG2 ILE A 146     -12.395  -0.567 -23.505  1.00 74.69           H
ATOM   2081 2HG2 ILE A 146     -14.103  -0.976 -23.218  1.00 74.69           H
ATOM   2082 3HG2 ILE A 146     -13.372   0.420 -22.391  1.00 74.69           H
ATOM   2083  CD1 ILE A 146     -13.858  -0.104 -19.790  1.00 74.69           C
ATOM   2084 1HD1 ILE A 146     -12.878   0.131 -19.375  1.00 74.69           H
ATOM   2085 2HD1 ILE A 146     -14.133   0.653 -20.524  1.00 74.69           H
ATOM   2086 3HD1 ILE A 146     -14.598  -0.119 -18.990  1.00 74.69           H
ATOM   2087  HN  ILE A 146     -11.598  -3.176 -20.229  1.00 74.69           H
ATOM   2088  N   ALA A 147     -10.386  -2.898 -23.201  1.00 74.74           N
ATOM   2089  CA  ALA A 147      -9.487  -2.859 -24.342  1.00 74.74           C
ATOM   2090  C   ALA A 147      -9.583  -4.181 -25.107  1.00 74.74           C
ATOM   2091  O   ALA A 147      -9.402  -4.213 -26.323  1.00 74.74           O
ATOM   2092  HA  ALA A 147      -9.812  -2.048 -24.993  1.00 74.74           H
ATOM   2093  CB  ALA A 147      -8.064  -2.566 -23.862  1.00 74.74           C
ATOM   2094 1HB  ALA A 147      -8.044  -1.604 -23.351  1.00 74.74           H
ATOM   2095 2HB  ALA A 147      -7.744  -3.349 -23.174  1.00 74.74           H
ATOM   2096 3HB  ALA A 147      -7.390  -2.537 -24.718  1.00 74.74           H
ATOM   2097  HN  ALA A 147      -9.938  -2.846 -22.308  1.00 74.74           H
ATOM   2098  N   ILE A 148      -9.869  -5.239 -24.362  1.00 69.87           N
ATOM   2099  CA  ILE A 148      -9.886  -6.574 -24.935  1.00 69.87           C
ATOM   2100  C   ILE A 148     -11.272  -6.856 -25.519  1.00 69.87           C
ATOM   2101  O   ILE A 148     -11.388  -7.428 -26.602  1.00 69.87           O
ATOM   2102  HA  ILE A 148      -9.159  -6.591 -25.748  1.00 69.87           H
ATOM   2103  CB  ILE A 148      -9.433  -7.607 -23.901  1.00 69.87           C
ATOM   2104  HB  ILE A 148      -9.988  -7.434 -22.980  1.00 69.87           H
ATOM   2105  CG1 ILE A 148      -7.948  -7.438 -23.572  1.00 69.87           C
ATOM   2106 1HG1 ILE A 148      -7.346  -7.735 -24.431  1.00 69.87           H
ATOM   2107 2HG1 ILE A 148      -7.732  -6.388 -23.378  1.00 69.87           H
ATOM   2108  CG2 ILE A 148      -9.759  -9.028 -24.366  1.00 69.87           C
ATOM   2109 1HG2 ILE A 148     -10.835  -9.125 -24.509  1.00 69.87           H
ATOM   2110 2HG2 ILE A 148      -9.248  -9.229 -25.307  1.00 69.87           H
ATOM   2111 3HG2 ILE A 148      -9.426  -9.742 -23.612  1.00 69.87           H
ATOM   2112  CD1 ILE A 148      -7.558  -8.278 -22.354  1.00 69.87           C
ATOM   2113 1HD1 ILE A 148      -8.145  -7.962 -21.492  1.00 69.87           H
ATOM   2114 2HD1 ILE A 148      -7.752  -9.330 -22.561  1.00 69.87           H
ATOM   2115 3HD1 ILE A 148      -6.497  -8.139 -22.142  1.00 69.87           H
ATOM   2116  HN  ILE A 148     -10.085  -5.195 -23.387  1.00 69.87           H
ATOM   2117  N   ALA A 149     -12.287  -6.442 -24.776  1.00 70.65           N
ATOM   2118  CA  ALA A 149     -13.653  -6.821 -25.097  1.00 70.65           C
ATOM   2119  C   ALA A 149     -14.179  -5.918 -26.214  1.00 70.65           C
ATOM   2120  O   ALA A 149     -14.875  -6.382 -27.116  1.00 70.65           O
ATOM   2121  HA  ALA A 149     -13.636  -7.852 -25.452  1.00 70.65           H
ATOM   2122  CB  ALA A 149     -14.513  -6.748 -23.834  1.00 70.65           C
ATOM   2123 1HB  ALA A 149     -14.114  -7.429 -23.082  1.00 70.65           H
ATOM   2124 2HB  ALA A 149     -14.501  -5.730 -23.445  1.00 70.65           H
ATOM   2125 3HB  ALA A 149     -15.537  -7.033 -24.075  1.00 70.65           H
ATOM   2126  HN  ALA A 149     -12.189  -5.859 -23.970  1.00 70.65           H
ATOM   2127  N   GLN A 150     -13.827  -4.645 -26.118  1.00 73.12           N
ATOM   2128  CA  GLN A 150     -14.387  -3.644 -27.010  1.00 73.12           C
ATOM   2129  C   GLN A 150     -13.273  -2.954 -27.800  1.00 73.12           C
ATOM   2130  O   GLN A 150     -13.274  -1.733 -27.944  1.00 73.12           O
ATOM   2131  HA  GLN A 150     -15.038  -4.193 -27.690  1.00 73.12           H
ATOM   2132  CB  GLN A 150     -15.221  -2.623 -26.233  1.00 73.12           C
ATOM   2133 1HB  GLN A 150     -14.586  -2.094 -25.522  1.00 73.12           H
ATOM   2134 2HB  GLN A 150     -15.621  -1.876 -26.920  1.00 73.12           H
ATOM   2135  CG  GLN A 150     -16.371  -3.306 -25.489  1.00 73.12           C
ATOM   2136 1HG  GLN A 150     -16.836  -4.050 -26.136  1.00 73.12           H
ATOM   2137 2HG  GLN A 150     -15.982  -3.837 -24.621  1.00 73.12           H
ATOM   2138  CD  GLN A 150     -17.419  -2.285 -25.043  1.00 73.12           C
ATOM   2139  OE1 GLN A 150     -17.326  -1.100 -25.320  1.00 73.12           O
ATOM   2140  NE2 GLN A 150     -18.418  -2.808 -24.338  1.00 73.12           N
ATOM   2141 1HE2 GLN A 150     -18.434  -3.789 -24.145  1.00 73.12           H
ATOM   2142 2HE2 GLN A 150     -19.153  -2.220 -24.001  1.00 73.12           H
ATOM   2143  HN  GLN A 150     -13.173  -4.295 -25.447  1.00 73.12           H
ATOM   2144  N   ALA A 151     -12.350  -3.767 -28.292  1.00 65.81           N
ATOM   2145  CA  ALA A 151     -11.109  -3.246 -28.839  1.00 65.81           C
ATOM   2146  C   ALA A 151     -11.424  -2.109 -29.813  1.00 65.81           C
ATOM   2147  O   ALA A 151     -10.757  -1.075 -29.802  1.00 65.81           O
ATOM   2148  HA  ALA A 151     -10.521  -2.851 -28.011  1.00 65.81           H
ATOM   2149  CB  ALA A 151     -10.326  -4.382 -29.502  1.00 65.81           C
ATOM   2150 1HB  ALA A 151     -10.102  -5.149 -28.761  1.00 65.81           H
ATOM   2151 2HB  ALA A 151     -10.923  -4.814 -30.304  1.00 65.81           H
ATOM   2152 3HB  ALA A 151      -9.395  -3.990 -29.912  1.00 65.81           H
ATOM   2153  HN  ALA A 151     -12.439  -4.763 -28.320  1.00 65.81           H
ATOM   2154  N   MET A 152     -12.439  -2.339 -30.633  1.00 68.15           N
ATOM   2155  CA  MET A 152     -12.807  -1.376 -31.656  1.00 68.15           C
ATOM   2156  C   MET A 152     -13.290  -0.067 -31.029  1.00 68.15           C
ATOM   2157  O   MET A 152     -12.793   1.007 -31.366  1.00 68.15           O
ATOM   2158  HA  MET A 152     -11.899  -1.198 -32.232  1.00 68.15           H
ATOM   2159  CB  MET A 152     -13.916  -1.961 -32.533  1.00 68.15           C
ATOM   2160 1HB  MET A 152     -14.661  -2.450 -31.906  1.00 68.15           H
ATOM   2161 2HB  MET A 152     -14.425  -1.159 -33.067  1.00 68.15           H
ATOM   2162  CG  MET A 152     -13.348  -2.967 -33.537  1.00 68.15           C
ATOM   2163 1HG  MET A 152     -12.267  -3.046 -33.413  1.00 68.15           H
ATOM   2164 2HG  MET A 152     -13.763  -3.957 -33.347  1.00 68.15           H
ATOM   2165  SD  MET A 152     -13.734  -2.453 -35.202  1.00 68.15           S
ATOM   2166  CE  MET A 152     -15.475  -2.847 -35.251  1.00 68.15           C
ATOM   2167 1HE  MET A 152     -15.611  -3.914 -35.074  1.00 68.15           H
ATOM   2168 2HE  MET A 152     -15.997  -2.281 -34.480  1.00 68.15           H
ATOM   2169 3HE  MET A 152     -15.879  -2.587 -36.230  1.00 68.15           H
ATOM   2170  HN  MET A 152     -13.004  -3.163 -30.605  1.00 68.15           H
ATOM   2171  N   ARG A 153     -14.253  -0.199 -30.129  1.00 68.46           N
ATOM   2172  CA  ARG A 153     -14.830   0.963 -29.474  1.00 68.46           C
ATOM   2173  C   ARG A 153     -13.774   1.672 -28.623  1.00 68.46           C
ATOM   2174  O   ARG A 153     -13.798   2.894 -28.489  1.00 68.46           O
ATOM   2175  HA  ARG A 153     -15.170   1.602 -30.289  1.00 68.46           H
ATOM   2176  CB  ARG A 153     -16.009   0.565 -28.584  1.00 68.46           C
ATOM   2177 1HB  ARG A 153     -15.727  -0.280 -27.956  1.00 68.46           H
ATOM   2178 2HB  ARG A 153     -16.260   1.389 -27.916  1.00 68.46           H
ATOM   2179  CG  ARG A 153     -17.231   0.195 -29.427  1.00 68.46           C
ATOM   2180 1HG  ARG A 153     -17.468   1.012 -30.109  1.00 68.46           H
ATOM   2181 2HG  ARG A 153     -17.004  -0.677 -30.041  1.00 68.46           H
ATOM   2182  CD  ARG A 153     -18.441  -0.102 -28.538  1.00 68.46           C
ATOM   2183 1HD  ARG A 153     -18.258  -1.002 -27.951  1.00 68.46           H
ATOM   2184 2HD  ARG A 153     -18.593   0.714 -27.832  1.00 68.46           H
ATOM   2185  NE  ARG A 153     -19.650  -0.281 -29.372  1.00 68.46           N
ATOM   2186  HE  ARG A 153     -19.550  -0.210 -30.365  1.00 68.46           H
ATOM   2187  CZ  ARG A 153     -20.871  -0.531 -28.881  1.00 68.46           C
ATOM   2188  NH1 ARG A 153     -21.064  -0.636 -27.559  1.00 68.46           N
ATOM   2189 1HH1 ARG A 153     -20.293  -0.528 -26.931  1.00 68.46           H
ATOM   2190 2HH1 ARG A 153     -21.979  -0.823 -27.200  1.00 68.46           H
ATOM   2191  NH2 ARG A 153     -21.897  -0.675 -29.731  1.00 68.46           N
ATOM   2192 1HH2 ARG A 153     -22.815  -0.862 -29.381  1.00 68.46           H
ATOM   2193 2HH2 ARG A 153     -21.745  -0.595 -30.716  1.00 68.46           H
ATOM   2194  HN  ARG A 153     -14.637  -1.077 -29.846  1.00 68.46           H
ATOM   2195  N   ALA A 154     -12.872   0.874 -28.070  1.00 69.05           N
ATOM   2196  CA  ALA A 154     -11.860   1.399 -27.171  1.00 69.05           C
ATOM   2197  C   ALA A 154     -10.955   2.365 -27.937  1.00 69.05           C
ATOM   2198  O   ALA A 154     -10.393   3.290 -27.352  1.00 69.05           O
ATOM   2199  HA  ALA A 154     -12.371   1.944 -26.377  1.00 69.05           H
ATOM   2200  CB  ALA A 154     -11.079   0.239 -26.548  1.00 69.05           C
ATOM   2201 1HB  ALA A 154     -11.763  -0.401 -25.991  1.00 69.05           H
ATOM   2202 2HB  ALA A 154     -10.599  -0.341 -27.336  1.00 69.05           H
ATOM   2203 3HB  ALA A 154     -10.320   0.633 -25.873  1.00 69.05           H
ATOM   2204  HN  ALA A 154     -12.827  -0.113 -28.228  1.00 69.05           H
ATOM   2205  N   HIS A 155     -10.842   2.118 -29.234  1.00 70.95           N
ATOM   2206  CA  HIS A 155      -9.959   2.911 -30.072  1.00 70.95           C
ATOM   2207  C   HIS A 155     -10.589   4.281 -30.331  1.00 70.95           C
ATOM   2208  O   HIS A 155      -9.931   5.309 -30.181  1.00 70.95           O
ATOM   2209  HA  HIS A 155      -9.033   3.046 -29.512  1.00 70.95           H
ATOM   2210  CB  HIS A 155      -9.618   2.162 -31.362  1.00 70.95           C
ATOM   2211 1HB  HIS A 155      -9.323   1.143 -31.112  1.00 70.95           H
ATOM   2212 2HB  HIS A 155     -10.516   2.091 -31.977  1.00 70.95           H
ATOM   2213  CG  HIS A 155      -8.519   2.805 -32.174  1.00 70.95           C
ATOM   2214  ND1 HIS A 155      -8.766   3.740 -33.163  1.00 70.95           N
ATOM   2215  HD1 HIS A 155      -9.666   4.078 -33.436  1.00 70.95           H
ATOM   2216  CD2 HIS A 155      -7.165   2.638 -32.131  1.00 70.95           C
ATOM   2217  HD2 HIS A 155      -6.627   1.968 -31.460  1.00 70.95           H
ATOM   2218  CE1 HIS A 155      -7.607   4.112 -33.686  1.00 70.95           C
ATOM   2219  HE1 HIS A 155      -7.469   4.838 -34.488  1.00 70.95           H
ATOM   2220  NE2 HIS A 155      -6.616   3.427 -33.046  1.00 70.95           N
ATOM   2221  HN  HIS A 155     -11.340   1.394 -29.710  1.00 70.95           H
ATOM   2222  N   THR A 156     -11.857   4.251 -30.715  1.00 72.28           N
ATOM   2223  CA  THR A 156     -12.552   5.468 -31.096  1.00 72.28           C
ATOM   2224  C   THR A 156     -12.718   6.389 -29.885  1.00 72.28           C
ATOM   2225  O   THR A 156     -12.713   7.611 -30.025  1.00 72.28           O
ATOM   2226  HA  THR A 156     -11.939   6.002 -31.821  1.00 72.28           H
ATOM   2227  CB  THR A 156     -13.880   5.071 -31.744  1.00 72.28           C
ATOM   2228  HB  THR A 156     -14.627   5.855 -31.614  1.00 72.28           H
ATOM   2229  OG1 THR A 156     -14.196   3.816 -31.146  1.00 72.28           O
ATOM   2230  HG1 THR A 156     -14.342   3.932 -30.164  1.00 72.28           H
ATOM   2231  CG2 THR A 156     -13.733   4.748 -33.232  1.00 72.28           C
ATOM   2232 1HG2 THR A 156     -13.037   3.919 -33.357  1.00 72.28           H
ATOM   2233 2HG2 THR A 156     -13.352   5.624 -33.757  1.00 72.28           H
ATOM   2234 3HG2 THR A 156     -14.704   4.473 -33.642  1.00 72.28           H
ATOM   2235  HN  THR A 156     -12.405   3.416 -30.767  1.00 72.28           H
ATOM   2236  N   TRP A 157     -12.862   5.767 -28.724  1.00 76.25           N
ATOM   2237  CA  TRP A 157     -13.201   6.502 -27.518  1.00 76.25           C
ATOM   2238  C   TRP A 157     -11.907   6.769 -26.747  1.00 76.25           C
ATOM   2239  O   TRP A 157     -11.937   7.018 -25.543  1.00 76.25           O
ATOM   2240  HA  TRP A 157     -13.657   7.445 -27.820  1.00 76.25           H
ATOM   2241  CB  TRP A 157     -14.244   5.748 -26.691  1.00 76.25           C
ATOM   2242 1HB  TRP A 157     -13.953   4.700 -26.626  1.00 76.25           H
ATOM   2243 2HB  TRP A 157     -14.243   6.143 -25.675  1.00 76.25           H
ATOM   2244  CG  TRP A 157     -15.665   5.834 -27.253  1.00 76.25           C
ATOM   2245  CD1 TRP A 157     -16.040   5.929 -28.536  1.00 76.25           C
ATOM   2246  HD1 TRP A 157     -15.347   5.959 -29.377  1.00 76.25           H
ATOM   2247  CD2 TRP A 157     -16.892   5.827 -26.494  1.00 76.25           C
ATOM   2248  NE1 TRP A 157     -17.413   5.985 -28.659  1.00 76.25           N
ATOM   2249  HE1 TRP A 157     -17.929   6.058 -29.513  1.00 76.25           H
ATOM   2250  CE2 TRP A 157     -17.948   5.921 -27.377  1.00 76.25           C
ATOM   2251  CE3 TRP A 157     -17.103   5.745 -25.106  1.00 76.25           C
ATOM   2252  HE3 TRP A 157     -16.286   5.670 -24.388  1.00 76.25           H
ATOM   2253  CZ2 TRP A 157     -19.288   5.941 -26.972  1.00 76.25           C
ATOM   2254  HZ2 TRP A 157     -20.104   6.016 -27.690  1.00 76.25           H
ATOM   2255  CZ3 TRP A 157     -18.447   5.767 -24.717  1.00 76.25           C
ATOM   2256  HZ3 TRP A 157     -18.667   5.706 -23.651  1.00 76.25           H
ATOM   2257  CH2 TRP A 157     -19.522   5.860 -25.594  1.00 76.25           C
ATOM   2258  HH2 TRP A 157     -20.542   5.871 -25.210  1.00 76.25           H
ATOM   2259  HN  TRP A 157     -12.751   4.781 -28.600  1.00 76.25           H
ATOM   2260  N   ARG A 158     -10.800   6.708 -27.473  1.00 76.53           N
ATOM   2261  CA  ARG A 158      -9.490   6.745 -26.846  1.00 76.53           C
ATOM   2262  C   ARG A 158      -9.316   8.044 -26.055  1.00 76.53           C
ATOM   2263  O   ARG A 158      -8.852   8.024 -24.917  1.00 76.53           O
ATOM   2264  HA  ARG A 158      -9.473   5.878 -26.185  1.00 76.53           H
ATOM   2265  CB  ARG A 158      -8.376   6.638 -27.889  1.00 76.53           C
ATOM   2266 1HB  ARG A 158      -8.523   5.743 -28.493  1.00 76.53           H
ATOM   2267 2HB  ARG A 158      -8.424   7.491 -28.566  1.00 76.53           H
ATOM   2268  CG  ARG A 158      -7.001   6.589 -27.220  1.00 76.53           C
ATOM   2269 1HG  ARG A 158      -6.857   7.481 -26.611  1.00 76.53           H
ATOM   2270 2HG  ARG A 158      -6.951   5.732 -26.548  1.00 76.53           H
ATOM   2271  CD  ARG A 158      -5.887   6.491 -28.263  1.00 76.53           C
ATOM   2272 1HD  ARG A 158      -6.067   5.642 -28.922  1.00 76.53           H
ATOM   2273 2HD  ARG A 158      -5.883   7.384 -28.888  1.00 76.53           H
ATOM   2274  NE  ARG A 158      -4.576   6.339 -27.592  1.00 76.53           N
ATOM   2275  HE  ARG A 158      -4.525   6.541 -26.614  1.00 76.53           H
ATOM   2276  CZ  ARG A 158      -3.455   5.949 -28.213  1.00 76.53           C
ATOM   2277  NH1 ARG A 158      -3.466   5.666 -29.523  1.00 76.53           N
ATOM   2278 1HH1 ARG A 158      -4.315   5.745 -30.044  1.00 76.53           H
ATOM   2279 2HH1 ARG A 158      -2.625   5.375 -29.979  1.00 76.53           H
ATOM   2280  NH2 ARG A 158      -2.322   5.846 -27.504  1.00 76.53           N
ATOM   2281 1HH2 ARG A 158      -1.477   5.556 -27.953  1.00 76.53           H
ATOM   2282 2HH2 ARG A 158      -2.323   6.059 -26.527  1.00 76.53           H
ATOM   2283  HN  ARG A 158     -10.789   6.635 -28.471  1.00 76.53           H
ATOM   2284  N   GLU A 159      -9.699   9.141 -26.691  1.00 79.15           N
ATOM   2285  CA  GLU A 159      -9.501  10.455 -26.102  1.00 79.15           C
ATOM   2286  C   GLU A 159     -10.392  10.624 -24.870  1.00 79.15           C
ATOM   2287  O   GLU A 159      -9.928  11.065 -23.819  1.00 79.15           O
ATOM   2288  HA  GLU A 159      -8.452  10.484 -25.807  1.00 79.15           H
ATOM   2289  CB  GLU A 159      -9.765  11.560 -27.126  1.00 79.15           C
ATOM   2290 1HB  GLU A 159     -10.700  11.360 -27.649  1.00 79.15           H
ATOM   2291 2HB  GLU A 159      -9.748  12.531 -26.630  1.00 79.15           H
ATOM   2292  CG  GLU A 159      -8.665  11.599 -28.188  1.00 79.15           C
ATOM   2293 1HG  GLU A 159      -7.688  11.548 -27.706  1.00 79.15           H
ATOM   2294 2HG  GLU A 159      -8.747  10.725 -28.834  1.00 79.15           H
ATOM   2295  CD  GLU A 159      -8.759  12.873 -29.029  1.00 79.15           C
ATOM   2296  OE1 GLU A 159      -7.730  13.224 -29.646  1.00 79.15           O
ATOM   2297  OE2 GLU A 159      -9.858  13.468 -29.036  1.00 79.15           O
ATOM   2298  HN  GLU A 159     -10.136   9.143 -27.590  1.00 79.15           H
ATOM   2299  N   LYS A 160     -11.656  10.264 -25.039  1.00 82.85           N
ATOM   2300  CA  LYS A 160     -12.613  10.359 -23.950  1.00 82.85           C
ATOM   2301  C   LYS A 160     -12.108   9.542 -22.759  1.00 82.85           C
ATOM   2302  O   LYS A 160     -12.220   9.974 -21.613  1.00 82.85           O
ATOM   2303  HA  LYS A 160     -12.667  11.406 -23.653  1.00 82.85           H
ATOM   2304  CB  LYS A 160     -14.009   9.952 -24.427  1.00 82.85           C
ATOM   2305 1HB  LYS A 160     -13.953   9.004 -24.962  1.00 82.85           H
ATOM   2306 2HB  LYS A 160     -14.659   9.794 -23.567  1.00 82.85           H
ATOM   2307  CG  LYS A 160     -14.611  11.023 -25.339  1.00 82.85           C
ATOM   2308 1HG  LYS A 160     -14.560  11.995 -24.847  1.00 82.85           H
ATOM   2309 2HG  LYS A 160     -14.025  11.098 -26.254  1.00 82.85           H
ATOM   2310  CD  LYS A 160     -16.065  10.696 -25.683  1.00 82.85           C
ATOM   2311 1HD  LYS A 160     -16.109   9.758 -26.238  1.00 82.85           H
ATOM   2312 2HD  LYS A 160     -16.636  10.550 -24.766  1.00 82.85           H
ATOM   2313  CE  LYS A 160     -16.698  11.815 -26.512  1.00 82.85           C
ATOM   2314 1HE  LYS A 160     -16.622  12.761 -25.975  1.00 82.85           H
ATOM   2315 2HE  LYS A 160     -16.152  11.935 -27.448  1.00 82.85           H
ATOM   2316  NZ  LYS A 160     -18.119  11.511 -26.795  1.00 82.85           N
ATOM   2317 1HZ  LYS A 160     -18.522  12.261 -27.345  1.00 82.85           H
ATOM   2318 2HZ  LYS A 160     -18.181  10.641 -27.313  1.00 82.85           H
ATOM   2319 3HZ  LYS A 160     -18.626  11.422 -25.922  1.00 82.85           H
ATOM   2320  HN  LYS A 160     -12.027   9.914 -25.899  1.00 82.85           H
ATOM   2321  N   ARG A 161     -11.561   8.376 -23.072  1.00 82.94           N
ATOM   2322  CA  ARG A 161     -11.056   7.487 -22.040  1.00 82.94           C
ATOM   2323  C   ARG A 161      -9.894   8.145 -21.293  1.00 82.94           C
ATOM   2324  O   ARG A 161      -9.710   7.916 -20.099  1.00 82.94           O
ATOM   2325  HA  ARG A 161     -11.905   7.319 -21.376  1.00 82.94           H
ATOM   2326  CB  ARG A 161     -10.582   6.161 -22.640  1.00 82.94           C
ATOM   2327 1HB  ARG A 161      -9.915   6.356 -23.479  1.00 82.94           H
ATOM   2328 2HB  ARG A 161     -10.008   5.607 -21.897  1.00 82.94           H
ATOM   2329  CG  ARG A 161     -11.768   5.317 -23.109  1.00 82.94           C
ATOM   2330 1HG  ARG A 161     -12.325   4.953 -22.246  1.00 82.94           H
ATOM   2331 2HG  ARG A 161     -12.452   5.935 -23.692  1.00 82.94           H
ATOM   2332  CD  ARG A 161     -11.297   4.132 -23.955  1.00 82.94           C
ATOM   2333 1HD  ARG A 161     -12.151   3.655 -24.436  1.00 82.94           H
ATOM   2334 2HD  ARG A 161     -10.638   4.481 -24.750  1.00 82.94           H
ATOM   2335  NE  ARG A 161     -10.586   3.153 -23.103  1.00 82.94           N
ATOM   2336  HE  ARG A 161     -10.764   3.171 -22.119  1.00 82.94           H
ATOM   2337  CZ  ARG A 161      -9.719   2.243 -23.568  1.00 82.94           C
ATOM   2338  NH1 ARG A 161      -9.443   2.173 -24.877  1.00 82.94           N
ATOM   2339 1HH1 ARG A 161      -9.885   2.803 -25.516  1.00 82.94           H
ATOM   2340 2HH1 ARG A 161      -8.794   1.491 -25.216  1.00 82.94           H
ATOM   2341  NH2 ARG A 161      -9.131   1.404 -22.703  1.00 82.94           N
ATOM   2342 1HH2 ARG A 161      -8.482   0.720 -23.034  1.00 82.94           H
ATOM   2343 2HH2 ARG A 161      -9.343   1.463 -21.728  1.00 82.94           H
ATOM   2344  HN  ARG A 161     -11.462   8.038 -24.007  1.00 82.94           H
ATOM   2345  N   LEU A 162      -9.141   8.950 -22.028  1.00 84.26           N
ATOM   2346  CA  LEU A 162      -8.005   9.647 -21.449  1.00 84.26           C
ATOM   2347  C   LEU A 162      -8.509  10.722 -20.485  1.00 84.26           C
ATOM   2348  O   LEU A 162      -7.923  10.933 -19.424  1.00 84.26           O
ATOM   2349  HA  LEU A 162      -7.428   8.916 -20.882  1.00 84.26           H
ATOM   2350  CB  LEU A 162      -7.091  10.188 -22.550  1.00 84.26           C
ATOM   2351 1HB  LEU A 162      -6.964   9.412 -23.305  1.00 84.26           H
ATOM   2352 2HB  LEU A 162      -7.595  11.024 -23.035  1.00 84.26           H
ATOM   2353  CG  LEU A 162      -5.704  10.655 -22.102  1.00 84.26           C
ATOM   2354  HG  LEU A 162      -5.813  11.188 -21.157  1.00 84.26           H
ATOM   2355  CD1 LEU A 162      -4.781   9.463 -21.845  1.00 84.26           C
ATOM   2356 1HD1 LEU A 162      -5.207   8.834 -21.064  1.00 84.26           H
ATOM   2357 2HD1 LEU A 162      -4.674   8.882 -22.761  1.00 84.26           H
ATOM   2358 3HD1 LEU A 162      -3.802   9.823 -21.528  1.00 84.26           H
ATOM   2359  CD2 LEU A 162      -5.105  11.638 -23.109  1.00 84.26           C
ATOM   2360 1HD2 LEU A 162      -5.013  11.153 -24.080  1.00 84.26           H
ATOM   2361 2HD2 LEU A 162      -5.755  12.509 -23.198  1.00 84.26           H
ATOM   2362 3HD2 LEU A 162      -4.120  11.954 -22.766  1.00 84.26           H
ATOM   2363  HN  LEU A 162      -9.296   9.128 -23.000  1.00 84.26           H
ATOM   2364  N   LEU A 163      -9.590  11.373 -20.887  1.00 87.01           N
ATOM   2365  CA  LEU A 163     -10.186  12.413 -20.067  1.00 87.01           C
ATOM   2366  C   LEU A 163     -10.693  11.799 -18.760  1.00 87.01           C
ATOM   2367  O   LEU A 163     -10.395  12.300 -17.677  1.00 87.01           O
ATOM   2368  HA  LEU A 163      -9.402  13.131 -19.829  1.00 87.01           H
ATOM   2369  CB  LEU A 163     -11.264  13.164 -20.852  1.00 87.01           C
ATOM   2370 1HB  LEU A 163     -10.913  13.296 -21.875  1.00 87.01           H
ATOM   2371 2HB  LEU A 163     -12.154  12.536 -20.899  1.00 87.01           H
ATOM   2372  CG  LEU A 163     -11.667  14.532 -20.299  1.00 87.01           C
ATOM   2373  HG  LEU A 163     -11.423  14.556 -19.236  1.00 87.01           H
ATOM   2374  CD1 LEU A 163     -10.868  15.651 -20.970  1.00 87.01           C
ATOM   2375 1HD1 LEU A 163      -9.805  15.499 -20.787  1.00 87.01           H
ATOM   2376 2HD1 LEU A 163     -11.057  15.639 -22.044  1.00 87.01           H
ATOM   2377 3HD1 LEU A 163     -11.174  16.613 -20.559  1.00 87.01           H
ATOM   2378  CD2 LEU A 163     -13.176  14.751 -20.422  1.00 87.01           C
ATOM   2379 1HD2 LEU A 163     -13.466  14.699 -21.471  1.00 87.01           H
ATOM   2380 2HD2 LEU A 163     -13.702  13.979 -19.861  1.00 87.01           H
ATOM   2381 3HD2 LEU A 163     -13.435  15.731 -20.021  1.00 87.01           H
ATOM   2382  HN  LEU A 163     -10.057  11.199 -21.755  1.00 87.01           H
ATOM   2383  N   TYR A 164     -11.451  10.721 -18.905  1.00 88.13           N
ATOM   2384  CA  TYR A 164     -12.054  10.071 -17.754  1.00 88.13           C
ATOM   2385  C   TYR A 164     -10.982   9.522 -16.810  1.00 88.13           C
ATOM   2386  O   TYR A 164     -11.172   9.500 -15.595  1.00 88.13           O
ATOM   2387  HA  TYR A 164     -12.651  10.812 -17.223  1.00 88.13           H
ATOM   2388  CB  TYR A 164     -12.872   8.904 -18.311  1.00 88.13           C
ATOM   2389 1HB  TYR A 164     -12.258   8.346 -19.017  1.00 88.13           H
ATOM   2390 2HB  TYR A 164     -13.117   8.223 -17.495  1.00 88.13           H
ATOM   2391  CG  TYR A 164     -14.167   9.328 -19.007  1.00 88.13           C
ATOM   2392  CD1 TYR A 164     -15.007  10.242 -18.405  1.00 88.13           C
ATOM   2393  HD1 TYR A 164     -14.749  10.662 -17.433  1.00 88.13           H
ATOM   2394  CD2 TYR A 164     -14.494   8.797 -20.238  1.00 88.13           C
ATOM   2395  HD2 TYR A 164     -13.830   8.075 -20.714  1.00 88.13           H
ATOM   2396  CE1 TYR A 164     -16.226  10.641 -19.061  1.00 88.13           C
ATOM   2397  HE1 TYR A 164     -16.898  11.362 -18.596  1.00 88.13           H
ATOM   2398  CE2 TYR A 164     -15.712   9.196 -20.894  1.00 88.13           C
ATOM   2399  HE2 TYR A 164     -15.983   8.784 -21.866  1.00 88.13           H
ATOM   2400  CZ  TYR A 164     -16.518  10.098 -20.273  1.00 88.13           C
ATOM   2401  OH  TYR A 164     -17.669  10.476 -20.892  1.00 88.13           O
ATOM   2402  HH  TYR A 164     -18.171  11.121 -20.317  1.00 88.13           H
ATOM   2403  HN  TYR A 164     -11.654  10.295 -19.786  1.00 88.13           H
ATOM   2404  N   SER A 165      -9.879   9.092 -17.405  1.00 88.37           N
ATOM   2405  CA  SER A 165      -8.761   8.582 -16.630  1.00 88.37           C
ATOM   2406  C   SER A 165      -8.231   9.672 -15.697  1.00 88.37           C
ATOM   2407  O   SER A 165      -7.869   9.394 -14.554  1.00 88.37           O
ATOM   2408  HA  SER A 165      -9.165   7.749 -16.055  1.00 88.37           H
ATOM   2409  CB  SER A 165      -7.643   8.075 -17.543  1.00 88.37           C
ATOM   2410 1HB  SER A 165      -6.686   8.164 -17.029  1.00 88.37           H
ATOM   2411 2HB  SER A 165      -7.796   7.016 -17.750  1.00 88.37           H
ATOM   2412  OG  SER A 165      -7.590   8.795 -18.772  1.00 88.37           O
ATOM   2413  HG  SER A 165      -7.423   9.764 -18.593  1.00 88.37           H
ATOM   2414  HN  SER A 165      -9.743   9.089 -18.396  1.00 88.37           H
ATOM   2415  N   LYS A 166      -8.201  10.890 -16.218  1.00 90.99           N
ATOM   2416  CA  LYS A 166      -7.723  12.023 -15.444  1.00 90.99           C
ATOM   2417  C   LYS A 166      -8.641  12.235 -14.238  1.00 90.99           C
ATOM   2418  O   LYS A 166      -8.167  12.402 -13.115  1.00 90.99           O
ATOM   2419  HA  LYS A 166      -6.727  11.774 -15.080  1.00 90.99           H
ATOM   2420  CB  LYS A 166      -7.584  13.259 -16.335  1.00 90.99           C
ATOM   2421 1HB  LYS A 166      -8.500  13.405 -16.907  1.00 90.99           H
ATOM   2422 2HB  LYS A 166      -7.452  14.146 -15.715  1.00 90.99           H
ATOM   2423  CG  LYS A 166      -6.398  13.116 -17.290  1.00 90.99           C
ATOM   2424 1HG  LYS A 166      -5.481  12.970 -16.718  1.00 90.99           H
ATOM   2425 2HG  LYS A 166      -6.531  12.230 -17.911  1.00 90.99           H
ATOM   2426  CD  LYS A 166      -6.258  14.352 -18.180  1.00 90.99           C
ATOM   2427 1HD  LYS A 166      -7.163  14.482 -18.773  1.00 90.99           H
ATOM   2428 2HD  LYS A 166      -6.153  15.242 -17.559  1.00 90.99           H
ATOM   2429  CE  LYS A 166      -5.048  14.226 -19.108  1.00 90.99           C
ATOM   2430 1HE  LYS A 166      -4.155  14.002 -18.523  1.00 90.99           H
ATOM   2431 2HE  LYS A 166      -5.195  13.394 -19.796  1.00 90.99           H
ATOM   2432  NZ  LYS A 166      -4.847  15.478 -19.871  1.00 90.99           N
ATOM   2433 1HZ  LYS A 166      -4.054  15.371 -20.494  1.00 90.99           H
ATOM   2434 2HZ  LYS A 166      -5.679  15.681 -20.414  1.00 90.99           H
ATOM   2435 3HZ  LYS A 166      -4.669  16.241 -19.227  1.00 90.99           H
ATOM   2436  HN  LYS A 166      -8.495  11.107 -17.149  1.00 90.99           H
ATOM   2437  N   MET A 167      -9.937  12.220 -14.511  1.00 93.41           N
ATOM   2438  CA  MET A 167     -10.925  12.428 -13.466  1.00 93.41           C
ATOM   2439  C   MET A 167     -10.852  11.319 -12.415  1.00 93.41           C
ATOM   2440  O   MET A 167     -10.885  11.592 -11.216  1.00 93.41           O
ATOM   2441  HA  MET A 167     -10.673  13.386 -13.011  1.00 93.41           H
ATOM   2442  CB  MET A 167     -12.324  12.456 -14.083  1.00 93.41           C
ATOM   2443 1HB  MET A 167     -12.492  11.542 -14.653  1.00 93.41           H
ATOM   2444 2HB  MET A 167     -13.074  12.481 -13.293  1.00 93.41           H
ATOM   2445  CG  MET A 167     -12.497  13.672 -14.996  1.00 93.41           C
ATOM   2446 1HG  MET A 167     -12.287  14.586 -14.441  1.00 93.41           H
ATOM   2447 2HG  MET A 167     -11.781  13.626 -15.816  1.00 93.41           H
ATOM   2448  SD  MET A 167     -14.160  13.720 -15.641  1.00 93.41           S
ATOM   2449  CE  MET A 167     -15.054  14.161 -14.160  1.00 93.41           C
ATOM   2450 1HE  MET A 167     -14.896  13.397 -13.399  1.00 93.41           H
ATOM   2451 2HE  MET A 167     -14.695  15.121 -13.791  1.00 93.41           H
ATOM   2452 3HE  MET A 167     -16.118  14.234 -14.386  1.00 93.41           H
ATOM   2453  HN  MET A 167     -10.314  12.070 -15.425  1.00 93.41           H
ATOM   2454  N   VAL A 168     -10.755  10.091 -12.902  1.00 92.71           N
ATOM   2455  CA  VAL A 168     -10.733   8.935 -12.022  1.00 92.71           C
ATOM   2456  C   VAL A 168      -9.526   9.034 -11.087  1.00 92.71           C
ATOM   2457  O   VAL A 168      -9.639   8.769  -9.891  1.00 92.71           O
ATOM   2458  HA  VAL A 168     -11.644   8.961 -11.423  1.00 92.71           H
ATOM   2459  CB  VAL A 168     -10.746   7.647 -12.848  1.00 92.71           C
ATOM   2460  HB  VAL A 168      -9.972   7.731 -13.611  1.00 92.71           H
ATOM   2461  CG1 VAL A 168     -10.416   6.434 -11.976  1.00 92.71           C
ATOM   2462 1HG1 VAL A 168      -9.426   6.559 -11.538  1.00 92.71           H
ATOM   2463 2HG1 VAL A 168     -11.157   6.346 -11.181  1.00 92.71           H
ATOM   2464 3HG1 VAL A 168     -10.432   5.532 -12.588  1.00 92.71           H
ATOM   2465  CG2 VAL A 168     -12.088   7.464 -13.558  1.00 92.71           C
ATOM   2466 1HG2 VAL A 168     -12.887   7.412 -12.818  1.00 92.71           H
ATOM   2467 2HG2 VAL A 168     -12.265   8.309 -14.224  1.00 92.71           H
ATOM   2468 3HG2 VAL A 168     -12.070   6.541 -14.138  1.00 92.71           H
ATOM   2469  HN  VAL A 168     -10.692   9.880 -13.878  1.00 92.71           H
ATOM   2470  N   CYS A 169      -8.398   9.417 -11.668  1.00 92.51           N
ATOM   2471  CA  CYS A 169      -7.168   9.541 -10.904  1.00 92.51           C
ATOM   2472  C   CYS A 169      -7.403  10.546  -9.774  1.00 92.51           C
ATOM   2473  O   CYS A 169      -7.062  10.281  -8.623  1.00 92.51           O
ATOM   2474  HA  CYS A 169      -6.948   8.552 -10.503  1.00 92.51           H
ATOM   2475  CB  CYS A 169      -5.990   9.946 -11.792  1.00 92.51           C
ATOM   2476 1HB  CYS A 169      -6.275  10.783 -12.430  1.00 92.51           H
ATOM   2477 2HB  CYS A 169      -5.158  10.285 -11.174  1.00 92.51           H
ATOM   2478  SG  CYS A 169      -5.465   8.527 -12.822  1.00 92.51           S
ATOM   2479  HG  CYS A 169      -6.431   8.649 -13.728  1.00 92.51           H
ATOM   2480  HN  CYS A 169      -8.317   9.640 -12.639  1.00 92.51           H
ATOM   2481  N   PHE A 170      -7.984  11.678 -10.144  1.00 94.91           N
ATOM   2482  CA  PHE A 170      -8.239  12.737  -9.182  1.00 94.91           C
ATOM   2483  C   PHE A 170      -9.138  12.243  -8.048  1.00 94.91           C
ATOM   2484  O   PHE A 170      -8.852  12.480  -6.875  1.00 94.91           O
ATOM   2485  HA  PHE A 170      -7.275  13.041  -8.773  1.00 94.91           H
ATOM   2486  CB  PHE A 170      -8.955  13.861  -9.933  1.00 94.91           C
ATOM   2487 1HB  PHE A 170      -8.340  14.169 -10.779  1.00 94.91           H
ATOM   2488 2HB  PHE A 170      -9.888  13.473 -10.343  1.00 94.91           H
ATOM   2489  CG  PHE A 170      -9.265  15.087  -9.072  1.00 94.91           C
ATOM   2490  CD1 PHE A 170     -10.512  15.260  -8.559  1.00 94.91           C
ATOM   2491  HD1 PHE A 170     -11.292  14.526  -8.761  1.00 94.91           H
ATOM   2492  CD2 PHE A 170      -8.292  16.003  -8.819  1.00 94.91           C
ATOM   2493  HD2 PHE A 170      -7.292  15.864  -9.230  1.00 94.91           H
ATOM   2494  CE1 PHE A 170     -10.799  16.398  -7.759  1.00 94.91           C
ATOM   2495  HE1 PHE A 170     -11.799  16.537  -7.348  1.00 94.91           H
ATOM   2496  CE2 PHE A 170      -8.579  17.141  -8.019  1.00 94.91           C
ATOM   2497  HE2 PHE A 170      -7.799  17.875  -7.817  1.00 94.91           H
ATOM   2498  CZ  PHE A 170      -9.826  17.315  -7.507  1.00 94.91           C
ATOM   2499  HZ  PHE A 170     -10.046  18.188  -6.893  1.00 94.91           H
ATOM   2500  HN  PHE A 170      -8.279  11.876 -11.079  1.00 94.91           H
ATOM   2501  N   THR A 171     -10.209  11.566  -8.436  1.00 95.56           N
ATOM   2502  CA  THR A 171     -11.161  11.050  -7.467  1.00 95.56           C
ATOM   2503  C   THR A 171     -10.467  10.093  -6.495  1.00 95.56           C
ATOM   2504  O   THR A 171     -10.759  10.097  -5.300  1.00 95.56           O
ATOM   2505  HA  THR A 171     -11.538  11.886  -6.878  1.00 95.56           H
ATOM   2506  CB  THR A 171     -12.315  10.404  -8.236  1.00 95.56           C
ATOM   2507  HB  THR A 171     -11.976   9.520  -8.776  1.00 95.56           H
ATOM   2508  OG1 THR A 171     -12.828  11.459  -9.044  1.00 95.56           O
ATOM   2509  HG1 THR A 171     -13.290  11.082  -9.846  1.00 95.56           H
ATOM   2510  CG2 THR A 171     -13.486  10.028  -7.326  1.00 95.56           C
ATOM   2511 1HG2 THR A 171     -13.869  10.924  -6.838  1.00 95.56           H
ATOM   2512 2HG2 THR A 171     -13.147   9.319  -6.571  1.00 95.56           H
ATOM   2513 3HG2 THR A 171     -14.278   9.573  -7.922  1.00 95.56           H
ATOM   2514  HN  THR A 171     -10.429  11.368  -9.391  1.00 95.56           H
ATOM   2515  N   ILE A 172      -9.561   9.297  -7.044  1.00 94.15           N
ATOM   2516  CA  ILE A 172      -8.856   8.306  -6.249  1.00 94.15           C
ATOM   2517  C   ILE A 172      -8.018   9.015  -5.184  1.00 94.15           C
ATOM   2518  O   ILE A 172      -8.015   8.614  -4.021  1.00 94.15           O
ATOM   2519  HA  ILE A 172      -9.607   7.695  -5.747  1.00 94.15           H
ATOM   2520  CB  ILE A 172      -8.045   7.374  -7.151  1.00 94.15           C
ATOM   2521  HB  ILE A 172      -7.538   7.981  -7.901  1.00 94.15           H
ATOM   2522  CG1 ILE A 172      -8.959   6.402  -7.899  1.00 94.15           C
ATOM   2523 1HG1 ILE A 172      -9.410   5.704  -7.193  1.00 94.15           H
ATOM   2524 2HG1 ILE A 172      -9.774   6.952  -8.369  1.00 94.15           H
ATOM   2525  CG2 ILE A 172      -6.962   6.644  -6.353  1.00 94.15           C
ATOM   2526 1HG2 ILE A 172      -6.287   7.373  -5.906  1.00 94.15           H
ATOM   2527 2HG2 ILE A 172      -7.428   6.051  -5.567  1.00 94.15           H
ATOM   2528 3HG2 ILE A 172      -6.400   5.989  -7.019  1.00 94.15           H
ATOM   2529  CD1 ILE A 172      -8.180   5.626  -8.964  1.00 94.15           C
ATOM   2530 1HD1 ILE A 172      -7.751   6.325  -9.682  1.00 94.15           H
ATOM   2531 2HD1 ILE A 172      -7.381   5.058  -8.488  1.00 94.15           H
ATOM   2532 3HD1 ILE A 172      -8.854   4.942  -9.480  1.00 94.15           H
ATOM   2533  HN  ILE A 172      -9.308   9.321  -8.011  1.00 94.15           H
ATOM   2534  N   TRP A 173      -7.325  10.058  -5.620  1.00 94.88           N
ATOM   2535  CA  TRP A 173      -6.429  10.783  -4.735  1.00 94.88           C
ATOM   2536  C   TRP A 173      -7.262  11.362  -3.589  1.00 94.88           C
ATOM   2537  O   TRP A 173      -6.884  11.248  -2.424  1.00 94.88           O
ATOM   2538  HA  TRP A 173      -5.700  10.073  -4.345  1.00 94.88           H
ATOM   2539  CB  TRP A 173      -5.646  11.850  -5.503  1.00 94.88           C
ATOM   2540 1HB  TRP A 173      -6.304  12.308  -6.241  1.00 94.88           H
ATOM   2541 2HB  TRP A 173      -5.348  12.636  -4.810  1.00 94.88           H
ATOM   2542  CG  TRP A 173      -4.400  11.316  -6.214  1.00 94.88           C
ATOM   2543  CD1 TRP A 173      -4.191  11.195  -7.532  1.00 94.88           C
ATOM   2544  HD1 TRP A 173      -4.915  11.475  -8.296  1.00 94.88           H
ATOM   2545  CD2 TRP A 173      -3.193  10.834  -5.587  1.00 94.88           C
ATOM   2546  NE1 TRP A 173      -2.942  10.672  -7.799  1.00 94.88           N
ATOM   2547  HE1 TRP A 173      -2.558  10.490  -8.704  1.00 94.88           H
ATOM   2548  CE2 TRP A 173      -2.316  10.446  -6.579  1.00 94.88           C
ATOM   2549  CE3 TRP A 173      -2.854  10.730  -4.226  1.00 94.88           C
ATOM   2550  HE3 TRP A 173      -3.528  11.030  -3.425  1.00 94.88           H
ATOM   2551  CZ2 TRP A 173      -1.043   9.927  -6.316  1.00 94.88           C
ATOM   2552  HZ2 TRP A 173      -0.368   9.627  -7.118  1.00 94.88           H
ATOM   2553  CZ3 TRP A 173      -1.578  10.209  -3.980  1.00 94.88           C
ATOM   2554  HZ3 TRP A 173      -1.264  10.107  -2.941  1.00 94.88           H
ATOM   2555  CH2 TRP A 173      -0.683   9.814  -4.968  1.00 94.88           C
ATOM   2556  HH2 TRP A 173       0.295   9.417  -4.693  1.00 94.88           H
ATOM   2557  HN  TRP A 173      -7.369  10.407  -6.556  1.00 94.88           H
ATOM   2558  N   VAL A 174      -8.379  11.969  -3.960  1.00 95.95           N
ATOM   2559  CA  VAL A 174      -9.235  12.623  -2.985  1.00 95.95           C
ATOM   2560  C   VAL A 174      -9.742  11.585  -1.981  1.00 95.95           C
ATOM   2561  O   VAL A 174      -9.729  11.826  -0.775  1.00 95.95           O
ATOM   2562  HA  VAL A 174      -8.628  13.357  -2.454  1.00 95.95           H
ATOM   2563  CB  VAL A 174     -10.366  13.368  -3.697  1.00 95.95           C
ATOM   2564  HB  VAL A 174     -10.864  12.664  -4.362  1.00 95.95           H
ATOM   2565  CG1 VAL A 174     -11.401  13.880  -2.694  1.00 95.95           C
ATOM   2566 1HG1 VAL A 174     -11.827  13.038  -2.149  1.00 95.95           H
ATOM   2567 2HG1 VAL A 174     -10.921  14.562  -1.992  1.00 95.95           H
ATOM   2568 3HG1 VAL A 174     -12.194  14.406  -3.226  1.00 95.95           H
ATOM   2569  CG2 VAL A 174      -9.816  14.513  -4.550  1.00 95.95           C
ATOM   2570 1HG2 VAL A 174      -9.281  15.217  -3.913  1.00 95.95           H
ATOM   2571 2HG2 VAL A 174      -9.135  14.112  -5.301  1.00 95.95           H
ATOM   2572 3HG2 VAL A 174     -10.641  15.026  -5.045  1.00 95.95           H
ATOM   2573  HN  VAL A 174      -8.701  12.019  -4.906  1.00 95.95           H
ATOM   2574  N   LEU A 175     -10.175  10.454  -2.516  1.00 93.48           N
ATOM   2575  CA  LEU A 175     -10.797   9.428  -1.696  1.00 93.48           C
ATOM   2576  C   LEU A 175      -9.756   8.845  -0.739  1.00 93.48           C
ATOM   2577  O   LEU A 175     -10.044   8.621   0.436  1.00 93.48           O
ATOM   2578  HA  LEU A 175     -11.577   9.910  -1.106  1.00 93.48           H
ATOM   2579  CB  LEU A 175     -11.479   8.379  -2.576  1.00 93.48           C
ATOM   2580 1HB  LEU A 175     -12.143   8.892  -3.272  1.00 93.48           H
ATOM   2581 2HB  LEU A 175     -10.715   7.882  -3.174  1.00 93.48           H
ATOM   2582  CG  LEU A 175     -12.287   7.308  -1.840  1.00 93.48           C
ATOM   2583  HG  LEU A 175     -12.503   7.673  -0.836  1.00 93.48           H
ATOM   2584  CD1 LEU A 175     -13.630   7.063  -2.530  1.00 93.48           C
ATOM   2585 1HD1 LEU A 175     -14.206   7.989  -2.543  1.00 93.48           H
ATOM   2586 2HD1 LEU A 175     -13.458   6.729  -3.553  1.00 93.48           H
ATOM   2587 3HD1 LEU A 175     -14.184   6.298  -1.987  1.00 93.48           H
ATOM   2588  CD2 LEU A 175     -11.478   6.019  -1.688  1.00 93.48           C
ATOM   2589 1HD2 LEU A 175     -11.211   5.639  -2.674  1.00 93.48           H
ATOM   2590 2HD2 LEU A 175     -10.570   6.224  -1.120  1.00 93.48           H
ATOM   2591 3HD2 LEU A 175     -12.075   5.275  -1.161  1.00 93.48           H
ATOM   2592  HN  LEU A 175     -10.107  10.233  -3.489  1.00 93.48           H
ATOM   2593  N   ALA A 176      -8.567   8.616  -1.277  1.00 93.49           N
ATOM   2594  CA  ALA A 176      -7.491   8.032  -0.494  1.00 93.49           C
ATOM   2595  C   ALA A 176      -7.127   8.980   0.650  1.00 93.49           C
ATOM   2596  O   ALA A 176      -6.836   8.536   1.760  1.00 93.49           O
ATOM   2597  HA  ALA A 176      -7.856   7.094  -0.076  1.00 93.49           H
ATOM   2598  CB  ALA A 176      -6.299   7.734  -1.406  1.00 93.49           C
ATOM   2599 1HB  ALA A 176      -6.604   7.034  -2.184  1.00 93.49           H
ATOM   2600 2HB  ALA A 176      -5.953   8.660  -1.866  1.00 93.49           H
ATOM   2601 3HB  ALA A 176      -5.493   7.296  -0.819  1.00 93.49           H
ATOM   2602  HN  ALA A 176      -8.334   8.822  -2.228  1.00 93.49           H
ATOM   2603  N   ALA A 177      -7.155  10.268   0.341  1.00 94.19           N
ATOM   2604  CA  ALA A 177      -6.795  11.280   1.319  1.00 94.19           C
ATOM   2605  C   ALA A 177      -7.792  11.240   2.479  1.00 94.19           C
ATOM   2606  O   ALA A 177      -7.398  11.281   3.643  1.00 94.19           O
ATOM   2607  HA  ALA A 177      -5.801  11.038   1.697  1.00 94.19           H
ATOM   2608  CB  ALA A 177      -6.744  12.651   0.641  1.00 94.19           C
ATOM   2609 1HB  ALA A 177      -6.000  12.635  -0.155  1.00 94.19           H
ATOM   2610 2HB  ALA A 177      -7.722  12.884   0.220  1.00 94.19           H
ATOM   2611 3HB  ALA A 177      -6.474  13.410   1.375  1.00 94.19           H
ATOM   2612  HN  ALA A 177      -7.416  10.622  -0.557  1.00 94.19           H
ATOM   2613  N   ALA A 178      -9.065  11.161   2.120  1.00 94.21           N
ATOM   2614  CA  ALA A 178     -10.126  11.189   3.113  1.00 94.21           C
ATOM   2615  C   ALA A 178      -9.997   9.968   4.025  1.00 94.21           C
ATOM   2616  O   ALA A 178     -10.263  10.052   5.223  1.00 94.21           O
ATOM   2617  HA  ALA A 178      -9.998  12.092   3.709  1.00 94.21           H
ATOM   2618  CB  ALA A 178     -11.483  11.250   2.409  1.00 94.21           C
ATOM   2619 1HB  ALA A 178     -11.534  12.151   1.797  1.00 94.21           H
ATOM   2620 2HB  ALA A 178     -11.603  10.372   1.774  1.00 94.21           H
ATOM   2621 3HB  ALA A 178     -12.278  11.271   3.154  1.00 94.21           H
ATOM   2622  HN  ALA A 178      -9.375  11.078   1.173  1.00 94.21           H
ATOM   2623  N   LEU A 179      -9.589   8.860   3.424  1.00 92.10           N
ATOM   2624  CA  LEU A 179      -9.512   7.601   4.146  1.00 92.10           C
ATOM   2625  C   LEU A 179      -8.330   7.646   5.116  1.00 92.10           C
ATOM   2626  O   LEU A 179      -8.191   6.774   5.972  1.00 92.10           O
ATOM   2627  HA  LEU A 179     -10.430   7.500   4.725  1.00 92.10           H
ATOM   2628  CB  LEU A 179      -9.461   6.425   3.168  1.00 92.10           C
ATOM   2629 1HB  LEU A 179      -8.669   6.614   2.444  1.00 92.10           H
ATOM   2630 2HB  LEU A 179      -9.180   5.530   3.722  1.00 92.10           H
ATOM   2631  CG  LEU A 179     -10.753   6.133   2.403  1.00 92.10           C
ATOM   2632  HG  LEU A 179     -11.015   7.018   1.824  1.00 92.10           H
ATOM   2633  CD1 LEU A 179     -10.555   4.985   1.411  1.00 92.10           C
ATOM   2634 1HD1 LEU A 179      -9.779   5.254   0.695  1.00 92.10           H
ATOM   2635 2HD1 LEU A 179     -10.257   4.086   1.949  1.00 92.10           H
ATOM   2636 3HD1 LEU A 179     -11.489   4.798   0.880  1.00 92.10           H
ATOM   2637  CD2 LEU A 179     -11.912   5.864   3.366  1.00 92.10           C
ATOM   2638 1HD2 LEU A 179     -11.673   5.003   3.990  1.00 92.10           H
ATOM   2639 2HD2 LEU A 179     -12.070   6.738   3.997  1.00 92.10           H
ATOM   2640 3HD2 LEU A 179     -12.818   5.659   2.796  1.00 92.10           H
ATOM   2641  HN  LEU A 179      -9.314   8.814   2.463  1.00 92.10           H
ATOM   2642  N   CYS A 180      -7.507   8.671   4.949  1.00 92.53           N
ATOM   2643  CA  CYS A 180      -6.297   8.796   5.743  1.00 92.53           C
ATOM   2644  C   CYS A 180      -6.566   9.788   6.877  1.00 92.53           C
ATOM   2645  O   CYS A 180      -5.662  10.123   7.641  1.00 92.53           O
ATOM   2646  HA  CYS A 180      -6.079   7.805   6.140  1.00 92.53           H
ATOM   2647  CB  CYS A 180      -5.100   9.218   4.888  1.00 92.53           C
ATOM   2648 1HB  CYS A 180      -5.310  10.169   4.398  1.00 92.53           H
ATOM   2649 2HB  CYS A 180      -4.226   9.371   5.521  1.00 92.53           H
ATOM   2650  SG  CYS A 180      -4.745   7.934   3.633  1.00 92.53           S
ATOM   2651  HG  CYS A 180      -5.866   8.106   2.938  1.00 92.53           H
ATOM   2652  HN  CYS A 180      -7.657   9.407   4.288  1.00 92.53           H
ATOM   2653  N   ILE A 181      -7.812  10.231   6.949  1.00 94.02           N
ATOM   2654  CA  ILE A 181      -8.204  11.204   7.955  1.00 94.02           C
ATOM   2655  C   ILE A 181      -7.883  10.652   9.345  1.00 94.02           C
ATOM   2656  O   ILE A 181      -7.284  11.342  10.168  1.00 94.02           O
ATOM   2657  HA  ILE A 181      -7.604  12.100   7.792  1.00 94.02           H
ATOM   2658  CB  ILE A 181      -9.670  11.602   7.773  1.00 94.02           C
ATOM   2659  HB  ILE A 181     -10.248  10.698   7.585  1.00 94.02           H
ATOM   2660  CG1 ILE A 181      -9.845  12.512   6.556  1.00 94.02           C
ATOM   2661 1HG1 ILE A 181      -9.348  13.466   6.736  1.00 94.02           H
ATOM   2662 2HG1 ILE A 181      -9.364  12.061   5.688  1.00 94.02           H
ATOM   2663  CG2 ILE A 181     -10.227  12.237   9.049  1.00 94.02           C
ATOM   2664 1HG2 ILE A 181     -10.158  11.524   9.870  1.00 94.02           H
ATOM   2665 2HG2 ILE A 181      -9.651  13.129   9.293  1.00 94.02           H
ATOM   2666 3HG2 ILE A 181     -11.271  12.510   8.892  1.00 94.02           H
ATOM   2667  CD1 ILE A 181     -11.326  12.752   6.259  1.00 94.02           C
ATOM   2668 1HD1 ILE A 181     -11.814  11.798   6.055  1.00 94.02           H
ATOM   2669 2HD1 ILE A 181     -11.798  13.225   7.120  1.00 94.02           H
ATOM   2670 3HD1 ILE A 181     -11.422  13.402   5.389  1.00 94.02           H
ATOM   2671  HN  ILE A 181      -8.547   9.935   6.339  1.00 94.02           H
ATOM   2672  N   PRO A 182      -8.276   9.404   9.632  1.00 92.26           N
ATOM   2673  CA  PRO A 182      -8.086   8.842  10.972  1.00 92.26           C
ATOM   2674  C   PRO A 182      -6.648   8.959  11.448  1.00 92.26           C
ATOM   2675  O   PRO A 182      -6.397   9.354  12.585  1.00 92.26           O
ATOM   2676  HA  PRO A 182      -8.674   9.402  11.699  1.00 92.26           H
ATOM   2677  CB  PRO A 182      -8.516   7.382  10.816  1.00 92.26           C
ATOM   2678 1HB  PRO A 182      -7.671   6.739  10.571  1.00 92.26           H
ATOM   2679 2HB  PRO A 182      -8.955   6.993  11.735  1.00 92.26           H
ATOM   2680  CG  PRO A 182      -9.534   7.432   9.683  1.00 92.26           C
ATOM   2681 1HG  PRO A 182      -9.671   6.455   9.219  1.00 92.26           H
ATOM   2682 2HG  PRO A 182     -10.517   7.744  10.036  1.00 92.26           H
ATOM   2683  CD  PRO A 182      -8.924   8.440   8.724  1.00 92.26           C
ATOM   2684 1HD  PRO A 182      -8.203   7.975   8.052  1.00 92.26           H
ATOM   2685 2HD  PRO A 182      -9.682   8.911   8.097  1.00 92.26           H
ATOM   2686  N   GLU A 183      -5.732   8.609  10.556  1.00 92.62           N
ATOM   2687  CA  GLU A 183      -4.319   8.614  10.893  1.00 92.62           C
ATOM   2688  C   GLU A 183      -3.866  10.028  11.263  1.00 92.62           C
ATOM   2689  O   GLU A 183      -3.074  10.208  12.186  1.00 92.62           O
ATOM   2690  HA  GLU A 183      -4.225   7.957  11.758  1.00 92.62           H
ATOM   2691  CB  GLU A 183      -3.479   8.052   9.744  1.00 92.62           C
ATOM   2692 1HB  GLU A 183      -3.857   8.432   8.794  1.00 92.62           H
ATOM   2693 2HB  GLU A 183      -2.427   8.281   9.912  1.00 92.62           H
ATOM   2694  CG  GLU A 183      -3.584   6.527   9.682  1.00 92.62           C
ATOM   2695 1HG  GLU A 183      -2.798   6.131   9.040  1.00 92.62           H
ATOM   2696 2HG  GLU A 183      -3.426   6.108  10.676  1.00 92.62           H
ATOM   2697  CD  GLU A 183      -4.952   6.093   9.152  1.00 92.62           C
ATOM   2698  OE1 GLU A 183      -5.245   4.882   9.261  1.00 92.62           O
ATOM   2699  OE2 GLU A 183      -5.674   6.981   8.649  1.00 92.62           O
ATOM   2700  HN  GLU A 183      -5.943   8.327   9.620  1.00 92.62           H
ATOM   2701  N   ILE A 184      -4.389  10.995  10.523  1.00 94.70           N
ATOM   2702  CA  ILE A 184      -3.962  12.374  10.684  1.00 94.70           C
ATOM   2703  C   ILE A 184      -4.378  12.874  12.069  1.00 94.70           C
ATOM   2704  O   ILE A 184      -3.660  13.653  12.694  1.00 94.70           O
ATOM   2705  HA  ILE A 184      -2.874  12.388  10.625  1.00 94.70           H
ATOM   2706  CB  ILE A 184      -4.489  13.236   9.535  1.00 94.70           C
ATOM   2707  HB  ILE A 184      -5.570  13.106   9.479  1.00 94.70           H
ATOM   2708  CG1 ILE A 184      -3.909  12.778   8.195  1.00 94.70           C
ATOM   2709 1HG1 ILE A 184      -2.837  12.976   8.173  1.00 94.70           H
ATOM   2710 2HG1 ILE A 184      -4.037  11.701   8.089  1.00 94.70           H
ATOM   2711  CG2 ILE A 184      -4.226  14.720   9.797  1.00 94.70           C
ATOM   2712 1HG2 ILE A 184      -4.726  15.021  10.717  1.00 94.70           H
ATOM   2713 2HG2 ILE A 184      -3.153  14.887   9.895  1.00 94.70           H
ATOM   2714 3HG2 ILE A 184      -4.610  15.310   8.965  1.00 94.70           H
ATOM   2715  CD1 ILE A 184      -4.590  13.496   7.029  1.00 94.70           C
ATOM   2716 1HD1 ILE A 184      -5.658  13.276   7.040  1.00 94.70           H
ATOM   2717 2HD1 ILE A 184      -4.440  14.571   7.126  1.00 94.70           H
ATOM   2718 3HD1 ILE A 184      -4.159  13.152   6.089  1.00 94.70           H
ATOM   2719  HN  ILE A 184      -5.091  10.848   9.826  1.00 94.70           H
ATOM   2720  N   LEU A 185      -5.538  12.407  12.508  1.00 93.93           N
ATOM   2721  CA  LEU A 185      -6.155  12.944  13.709  1.00 93.93           C
ATOM   2722  C   LEU A 185      -5.424  12.402  14.939  1.00 93.93           C
ATOM   2723  O   LEU A 185      -5.018  13.168  15.811  1.00 93.93           O
ATOM   2724  HA  LEU A 185      -6.032  14.026  13.683  1.00 93.93           H
ATOM   2725  CB  LEU A 185      -7.658  12.659  13.712  1.00 93.93           C
ATOM   2726 1HB  LEU A 185      -7.807  11.598  13.508  1.00 93.93           H
ATOM   2727 2HB  LEU A 185      -8.042  12.848  14.714  1.00 93.93           H
ATOM   2728  CG  LEU A 185      -8.495  13.463  12.715  1.00 93.93           C
ATOM   2729  HG  LEU A 185      -8.139  13.238  11.710  1.00 93.93           H
ATOM   2730  CD1 LEU A 185      -9.967  13.051  12.777  1.00 93.93           C
ATOM   2731 1HD1 LEU A 185     -10.058  11.992  12.535  1.00 93.93           H
ATOM   2732 2HD1 LEU A 185     -10.353  13.228  13.781  1.00 93.93           H
ATOM   2733 3HD1 LEU A 185     -10.540  13.638  12.059  1.00 93.93           H
ATOM   2734  CD2 LEU A 185      -8.312  14.967  12.933  1.00 93.93           C
ATOM   2735 1HD2 LEU A 185      -8.625  15.228  13.944  1.00 93.93           H
ATOM   2736 2HD2 LEU A 185      -7.262  15.228  12.799  1.00 93.93           H
ATOM   2737 3HD2 LEU A 185      -8.918  15.515  12.212  1.00 93.93           H
ATOM   2738  HN  LEU A 185      -6.052  11.676  12.059  1.00 93.93           H
ATOM   2739  N   TYR A 186      -5.278  11.085  14.969  1.00 92.87           N
ATOM   2740  CA  TYR A 186      -4.954  10.396  16.206  1.00 92.87           C
ATOM   2741  C   TYR A 186      -3.448  10.153  16.320  1.00 92.87           C
ATOM   2742  O   TYR A 186      -2.961   9.727  17.366  1.00 92.87           O
ATOM   2743  HA  TYR A 186      -5.276  11.026  17.036  1.00 92.87           H
ATOM   2744  CB  TYR A 186      -5.673   9.048  16.139  1.00 92.87           C
ATOM   2745 1HB  TYR A 186      -5.317   8.500  15.267  1.00 92.87           H
ATOM   2746 2HB  TYR A 186      -5.404   8.460  17.017  1.00 92.87           H
ATOM   2747  CG  TYR A 186      -7.197   9.158  16.066  1.00 92.87           C
ATOM   2748  CD1 TYR A 186      -7.876   9.951  16.969  1.00 92.87           C
ATOM   2749  HD1 TYR A 186      -7.326  10.499  17.734  1.00 92.87           H
ATOM   2750  CD2 TYR A 186      -7.894   8.465  15.097  1.00 92.87           C
ATOM   2751  HD2 TYR A 186      -7.358   7.838  14.384  1.00 92.87           H
ATOM   2752  CE1 TYR A 186      -9.311  10.056  16.900  1.00 92.87           C
ATOM   2753  HE1 TYR A 186      -9.859  10.678  17.606  1.00 92.87           H
ATOM   2754  CE2 TYR A 186      -9.328   8.569  15.028  1.00 92.87           C
ATOM   2755  HE2 TYR A 186      -9.890   8.027  14.267  1.00 92.87           H
ATOM   2756  CZ  TYR A 186      -9.966   9.359  15.932  1.00 92.87           C
ATOM   2757  OH  TYR A 186     -11.321   9.458  15.867  1.00 92.87           O
ATOM   2758  HH  TYR A 186     -11.651  10.101  16.558  1.00 92.87           H
ATOM   2759  HN  TYR A 186      -5.378  10.493  14.169  1.00 92.87           H
ATOM   2760  N   SER A 187      -2.751  10.433  15.228  1.00 93.50           N
ATOM   2761  CA  SER A 187      -1.302  10.330  15.217  1.00 93.50           C
ATOM   2762  C   SER A 187      -0.695  11.401  16.126  1.00 93.50           C
ATOM   2763  O   SER A 187      -0.899  12.594  15.907  1.00 93.50           O
ATOM   2764  HA  SER A 187      -1.081   9.334  15.600  1.00 93.50           H
ATOM   2765  CB  SER A 187      -0.751  10.464  13.797  1.00 93.50           C
ATOM   2766 1HB  SER A 187      -1.099  11.400  13.359  1.00 93.50           H
ATOM   2767 2HB  SER A 187       0.338  10.515  13.833  1.00 93.50           H
ATOM   2768  OG  SER A 187      -1.146   9.377  12.965  1.00 93.50           O
ATOM   2769  HG  SER A 187      -2.144   9.307  12.944  1.00 93.50           H
ATOM   2770  HN  SER A 187      -3.161  10.726  14.363  1.00 93.50           H
ATOM   2771  N   GLN A 188       0.039  10.936  17.126  1.00 92.51           N
ATOM   2772  CA  GLN A 188       0.787  11.837  17.987  1.00 92.51           C
ATOM   2773  C   GLN A 188       2.049  11.146  18.509  1.00 92.51           C
ATOM   2774  O   GLN A 188       2.230   9.946  18.313  1.00 92.51           O
ATOM   2775  HA  GLN A 188       1.062  12.681  17.354  1.00 92.51           H
ATOM   2776  CB  GLN A 188      -0.081  12.338  19.143  1.00 92.51           C
ATOM   2777 1HB  GLN A 188       0.458  13.103  19.702  1.00 92.51           H
ATOM   2778 2HB  GLN A 188      -0.983  12.808  18.748  1.00 92.51           H
ATOM   2779  CG  GLN A 188      -0.465  11.190  20.078  1.00 92.51           C
ATOM   2780 1HG  GLN A 188      -0.994  10.420  19.517  1.00 92.51           H
ATOM   2781 2HG  GLN A 188       0.436  10.729  20.482  1.00 92.51           H
ATOM   2782  CD  GLN A 188      -1.347  11.689  21.225  1.00 92.51           C
ATOM   2783  OE1 GLN A 188      -1.950  12.748  21.163  1.00 92.51           O
ATOM   2784  NE2 GLN A 188      -1.388  10.870  22.272  1.00 92.51           N
ATOM   2785 1HE2 GLN A 188      -0.869  10.015  22.258  1.00 92.51           H
ATOM   2786 2HE2 GLN A 188      -1.938  11.108  23.072  1.00 92.51           H
ATOM   2787  HN  GLN A 188       0.127   9.966  17.352  1.00 92.51           H
ATOM   2788  N   ILE A 189       2.889  11.935  19.163  1.00 92.41           N
ATOM   2789  CA  ILE A 189       4.094  11.401  19.775  1.00 92.41           C
ATOM   2790  C   ILE A 189       3.797  11.020  21.227  1.00 92.41           C
ATOM   2791  O   ILE A 189       3.267  11.827  21.989  1.00 92.41           O
ATOM   2792  HA  ILE A 189       4.365  10.498  19.229  1.00 92.41           H
ATOM   2793  CB  ILE A 189       5.254  12.387  19.623  1.00 92.41           C
ATOM   2794  HB  ILE A 189       4.964  13.330  20.088  1.00 92.41           H
ATOM   2795  CG1 ILE A 189       5.535  12.679  18.148  1.00 92.41           C
ATOM   2796 1HG1 ILE A 189       5.919  11.782  17.663  1.00 92.41           H
ATOM   2797 2HG1 ILE A 189       4.607  12.943  17.642  1.00 92.41           H
ATOM   2798  CG2 ILE A 189       6.499  11.885  20.356  1.00 92.41           C
ATOM   2799 1HG2 ILE A 189       6.275  11.770  21.417  1.00 92.41           H
ATOM   2800 2HG2 ILE A 189       6.802  10.924  19.942  1.00 92.41           H
ATOM   2801 3HG2 ILE A 189       7.309  12.605  20.232  1.00 92.41           H
ATOM   2802  CD1 ILE A 189       6.546  13.818  17.998  1.00 92.41           C
ATOM   2803 1HD1 ILE A 189       6.149  14.720  18.463  1.00 92.41           H
ATOM   2804 2HD1 ILE A 189       7.481  13.540  18.484  1.00 92.41           H
ATOM   2805 3HD1 ILE A 189       6.728  14.005  16.940  1.00 92.41           H
ATOM   2806  HN  ILE A 189       2.757  12.920  19.278  1.00 92.41           H
ATOM   2807  N   LYS A 190       4.152   9.789  21.566  1.00 88.08           N
ATOM   2808  CA  LYS A 190       4.023   9.323  22.936  1.00 88.08           C
ATOM   2809  C   LYS A 190       5.414   9.055  23.513  1.00 88.08           C
ATOM   2810  O   LYS A 190       6.210   8.335  22.912  1.00 88.08           O
ATOM   2811  HA  LYS A 190       3.560  10.125  23.511  1.00 88.08           H
ATOM   2812  CB  LYS A 190       3.085   8.117  23.006  1.00 88.08           C
ATOM   2813 1HB  LYS A 190       2.152   8.346  22.490  1.00 88.08           H
ATOM   2814 2HB  LYS A 190       3.536   7.271  22.487  1.00 88.08           H
ATOM   2815  CG  LYS A 190       2.790   7.734  24.457  1.00 88.08           C
ATOM   2816 1HG  LYS A 190       3.716   7.448  24.957  1.00 88.08           H
ATOM   2817 2HG  LYS A 190       2.394   8.598  24.991  1.00 88.08           H
ATOM   2818  CD  LYS A 190       1.788   6.580  24.528  1.00 88.08           C
ATOM   2819 1HD  LYS A 190       0.814   6.917  24.175  1.00 88.08           H
ATOM   2820 2HD  LYS A 190       2.107   5.776  23.864  1.00 88.08           H
ATOM   2821  CE  LYS A 190       1.663   6.049  25.957  1.00 88.08           C
ATOM   2822 1HE  LYS A 190       2.654   5.899  26.384  1.00 88.08           H
ATOM   2823 2HE  LYS A 190       1.155   6.785  26.581  1.00 88.08           H
ATOM   2824  NZ  LYS A 190       0.911   4.774  25.973  1.00 88.08           N
ATOM   2825 1HZ  LYS A 190       0.954   4.368  26.900  1.00 88.08           H
ATOM   2826 2HZ  LYS A 190      -0.056   4.949  25.725  1.00 88.08           H
ATOM   2827 3HZ  LYS A 190       1.321   4.132  25.303  1.00 88.08           H
ATOM   2828  HN  LYS A 190       4.522   9.117  20.924  1.00 88.08           H
ATOM   2829  N   GLU A 191       5.665   9.648  24.671  1.00 84.53           N
ATOM   2830  CA  GLU A 191       6.906   9.402  25.384  1.00 84.53           C
ATOM   2831  C   GLU A 191       6.711   8.298  26.425  1.00 84.53           C
ATOM   2832  O   GLU A 191       5.910   8.443  27.346  1.00 84.53           O
ATOM   2833  HA  GLU A 191       7.616   9.074  24.625  1.00 84.53           H
ATOM   2834  CB  GLU A 191       7.426  10.685  26.037  1.00 84.53           C
ATOM   2835 1HB  GLU A 191       6.610  11.194  26.548  1.00 84.53           H
ATOM   2836 2HB  GLU A 191       8.265  10.450  26.692  1.00 84.53           H
ATOM   2837  CG  GLU A 191       7.961  11.658  24.984  1.00 84.53           C
ATOM   2838 1HG  GLU A 191       8.716  11.161  24.374  1.00 84.53           H
ATOM   2839 2HG  GLU A 191       7.154  11.954  24.314  1.00 84.53           H
ATOM   2840  CD  GLU A 191       8.567  12.899  25.642  1.00 84.53           C
ATOM   2841  OE1 GLU A 191       9.071  13.755  24.883  1.00 84.53           O
ATOM   2842  OE2 GLU A 191       8.511  12.964  26.889  1.00 84.53           O
ATOM   2843  HN  GLU A 191       5.038  10.285  25.120  1.00 84.53           H
ATOM   2844  N   GLU A 192       7.458   7.218  26.242  1.00 76.92           N
ATOM   2845  CA  GLU A 192       7.433   6.122  27.195  1.00 76.92           C
ATOM   2846  C   GLU A 192       8.857   5.755  27.618  1.00 76.92           C
ATOM   2847  O   GLU A 192       9.697   5.439  26.777  1.00 76.92           O
ATOM   2848  HA  GLU A 192       6.877   6.497  28.054  1.00 76.92           H
ATOM   2849  CB  GLU A 192       6.703   4.908  26.616  1.00 76.92           C
ATOM   2850 1HB  GLU A 192       5.912   5.242  25.944  1.00 76.92           H
ATOM   2851 2HB  GLU A 192       7.421   4.241  26.139  1.00 76.92           H
ATOM   2852  CG  GLU A 192       6.028   4.095  27.722  1.00 76.92           C
ATOM   2853 1HG  GLU A 192       6.743   3.896  28.520  1.00 76.92           H
ATOM   2854 2HG  GLU A 192       5.215   4.675  28.160  1.00 76.92           H
ATOM   2855  CD  GLU A 192       5.483   2.774  27.176  1.00 76.92           C
ATOM   2856  OE1 GLU A 192       4.909   2.018  27.989  1.00 76.92           O
ATOM   2857  OE2 GLU A 192       5.654   2.549  25.959  1.00 76.92           O
ATOM   2858  HN  GLU A 192       8.069   7.087  25.462  1.00 76.92           H
ATOM   2859  N   SER A 193       9.085   5.808  28.922  1.00 73.31           N
ATOM   2860  CA  SER A 193      10.314   5.280  29.489  1.00 73.31           C
ATOM   2861  C   SER A 193      11.518   6.038  28.926  1.00 73.31           C
ATOM   2862  O   SER A 193      12.612   5.486  28.827  1.00 73.31           O
ATOM   2863  HA  SER A 193      10.229   5.442  30.564  1.00 73.31           H
ATOM   2864  CB  SER A 193      10.451   3.782  29.209  1.00 73.31           C
ATOM   2865 1HB  SER A 193      10.819   3.636  28.194  1.00 73.31           H
ATOM   2866 2HB  SER A 193      11.194   3.354  29.882  1.00 73.31           H
ATOM   2867  OG  SER A 193       9.214   3.094  29.369  1.00 73.31           O
ATOM   2868  HG  SER A 193       9.316   2.138  29.092  1.00 73.31           H
ATOM   2869  HN  SER A 193       8.448   6.202  29.585  1.00 73.31           H
ATOM   2870  N   GLY A 194      11.275   7.291  28.572  1.00 77.21           N
ATOM   2871  CA  GLY A 194      12.325   8.130  28.020  1.00 77.21           C
ATOM   2872  C   GLY A 194      12.492   7.883  26.520  1.00 77.21           C
ATOM   2873  O   GLY A 194      13.432   8.387  25.905  1.00 77.21           O
ATOM   2874 1HA  GLY A 194      12.087   9.179  28.196  1.00 77.21           H
ATOM   2875 2HA  GLY A 194      13.265   7.927  28.533  1.00 77.21           H
ATOM   2876  HN  GLY A 194      10.382   7.733  28.657  1.00 77.21           H
ATOM   2877  N   ILE A 195      11.567   7.108  25.973  1.00 84.41           N
ATOM   2878  CA  ILE A 195      11.594   6.799  24.554  1.00 84.41           C
ATOM   2879  C   ILE A 195      10.388   7.448  23.872  1.00 84.41           C
ATOM   2880  O   ILE A 195       9.246   7.202  24.256  1.00 84.41           O
ATOM   2881  HA  ILE A 195      12.502   7.237  24.140  1.00 84.41           H
ATOM   2882  CB  ILE A 195      11.682   5.287  24.337  1.00 84.41           C
ATOM   2883  HB  ILE A 195      10.885   4.812  24.910  1.00 84.41           H
ATOM   2884  CG1 ILE A 195      13.008   4.734  24.863  1.00 84.41           C
ATOM   2885 1HG1 ILE A 195      13.816   5.010  24.186  1.00 84.41           H
ATOM   2886 2HG1 ILE A 195      13.235   5.182  25.830  1.00 84.41           H
ATOM   2887  CG2 ILE A 195      11.455   4.930  22.866  1.00 84.41           C
ATOM   2888 1HG2 ILE A 195      10.467   5.270  22.558  1.00 84.41           H
ATOM   2889 2HG2 ILE A 195      12.214   5.416  22.253  1.00 84.41           H
ATOM   2890 3HG2 ILE A 195      11.523   3.849  22.740  1.00 84.41           H
ATOM   2891  CD1 ILE A 195      12.950   3.211  25.002  1.00 84.41           C
ATOM   2892 1HD1 ILE A 195      12.157   2.939  25.699  1.00 84.41           H
ATOM   2893 2HD1 ILE A 195      12.747   2.765  24.029  1.00 84.41           H
ATOM   2894 3HD1 ILE A 195      13.905   2.844  25.378  1.00 84.41           H
ATOM   2895  HN  ILE A 195      10.811   6.696  26.482  1.00 84.41           H
ATOM   2896  N   ALA A 196      10.683   8.265  22.872  1.00 90.60           N
ATOM   2897  CA  ALA A 196       9.636   8.905  22.094  1.00 90.60           C
ATOM   2898  C   ALA A 196       9.151   7.941  21.009  1.00 90.60           C
ATOM   2899  O   ALA A 196       9.955   7.389  20.260  1.00 90.60           O
ATOM   2900  HA  ALA A 196       8.809   9.126  22.768  1.00 90.60           H
ATOM   2901  CB  ALA A 196      10.162  10.220  21.513  1.00 90.60           C
ATOM   2902 1HB  ALA A 196      10.466  10.880  22.325  1.00 90.60           H
ATOM   2903 2HB  ALA A 196      11.019  10.016  20.870  1.00 90.60           H
ATOM   2904 3HB  ALA A 196       9.376  10.699  20.929  1.00 90.60           H
ATOM   2905  HN  ALA A 196      11.616   8.492  22.591  1.00 90.60           H
ATOM   2906  N   ILE A 197       7.838   7.769  20.959  1.00 89.56           N
ATOM   2907  CA  ILE A 197       7.240   6.851  20.006  1.00 89.56           C
ATOM   2908  C   ILE A 197       6.158   7.583  19.209  1.00 89.56           C
ATOM   2909  O   ILE A 197       5.294   8.241  19.787  1.00 89.56           O
ATOM   2910  HA  ILE A 197       8.024   6.538  19.316  1.00 89.56           H
ATOM   2911  CB  ILE A 197       6.735   5.594  20.717  1.00 89.56           C
ATOM   2912  HB  ILE A 197       6.012   5.897  21.474  1.00 89.56           H
ATOM   2913  CG1 ILE A 197       7.876   4.879  21.443  1.00 89.56           C
ATOM   2914 1HG1 ILE A 197       8.610   4.529  20.717  1.00 89.56           H
ATOM   2915 2HG1 ILE A 197       8.389   5.580  22.102  1.00 89.56           H
ATOM   2916  CG2 ILE A 197       6.006   4.667  19.742  1.00 89.56           C
ATOM   2917 1HG2 ILE A 197       5.153   5.192  19.311  1.00 89.56           H
ATOM   2918 2HG2 ILE A 197       6.688   4.368  18.946  1.00 89.56           H
ATOM   2919 3HG2 ILE A 197       5.657   3.782  20.274  1.00 89.56           H
ATOM   2920  CD1 ILE A 197       7.351   3.695  22.258  1.00 89.56           C
ATOM   2921 1HD1 ILE A 197       6.636   4.053  22.999  1.00 89.56           H
ATOM   2922 2HD1 ILE A 197       6.861   2.985  21.592  1.00 89.56           H
ATOM   2923 3HD1 ILE A 197       8.183   3.205  22.764  1.00 89.56           H
ATOM   2924  HN  ILE A 197       7.189   8.244  21.554  1.00 89.56           H
ATOM   2925  N   CYS A 198       6.240   7.444  17.894  1.00 92.16           N
ATOM   2926  CA  CYS A 198       5.175   7.913  17.023  1.00 92.16           C
ATOM   2927  C   CYS A 198       4.087   6.838  16.975  1.00 92.16           C
ATOM   2928  O   CYS A 198       4.294   5.765  16.411  1.00 92.16           O
ATOM   2929  HA  CYS A 198       4.792   8.832  17.465  1.00 92.16           H
ATOM   2930  CB  CYS A 198       5.697   8.260  15.628  1.00 92.16           C
ATOM   2931 1HB  CYS A 198       6.331   9.146  15.677  1.00 92.16           H
ATOM   2932 2HB  CYS A 198       6.316   7.446  15.249  1.00 92.16           H
ATOM   2933  SG  CYS A 198       4.294   8.559  14.492  1.00 92.16           S
ATOM   2934  HN  CYS A 198       7.015   7.021  17.424  1.00 92.16           H
ATOM   2935  N   THR A 199       2.951   7.165  17.574  1.00 91.65           N
ATOM   2936  CA  THR A 199       1.856   6.215  17.670  1.00 91.65           C
ATOM   2937  C   THR A 199       0.520   6.913  17.410  1.00 91.65           C
ATOM   2938  O   THR A 199       0.458   8.140  17.351  1.00 91.65           O
ATOM   2939  HA  THR A 199       1.982   5.465  16.888  1.00 91.65           H
ATOM   2940  CB  THR A 199       1.933   5.541  19.041  1.00 91.65           C
ATOM   2941  HB  THR A 199       2.946   5.198  19.250  1.00 91.65           H
ATOM   2942  OG1 THR A 199       0.938   4.522  18.984  1.00 91.65           O
ATOM   2943  HG1 THR A 199       1.057   3.885  19.746  1.00 91.65           H
ATOM   2944  CG2 THR A 199       1.462   6.458  20.171  1.00 91.65           C
ATOM   2945 1HG2 THR A 199       0.425   6.747  19.997  1.00 91.65           H
ATOM   2946 2HG2 THR A 199       2.087   7.350  20.200  1.00 91.65           H
ATOM   2947 3HG2 THR A 199       1.537   5.931  21.122  1.00 91.65           H
ATOM   2948  HN  THR A 199       2.774   8.057  17.988  1.00 91.65           H
ATOM   2949  N   MET A 200      -0.517   6.101  17.261  1.00 91.97           N
ATOM   2950  CA  MET A 200      -1.878   6.603  17.345  1.00 91.97           C
ATOM   2951  C   MET A 200      -2.433   6.449  18.763  1.00 91.97           C
ATOM   2952  O   MET A 200      -2.336   5.377  19.358  1.00 91.97           O
ATOM   2953  HA  MET A 200      -1.818   7.659  17.084  1.00 91.97           H
ATOM   2954  CB  MET A 200      -2.766   5.836  16.363  1.00 91.97           C
ATOM   2955 1HB  MET A 200      -2.676   4.765  16.545  1.00 91.97           H
ATOM   2956 2HB  MET A 200      -3.811   6.101  16.529  1.00 91.97           H
ATOM   2957  CG  MET A 200      -2.379   6.147  14.916  1.00 91.97           C
ATOM   2958 1HG  MET A 200      -2.415   7.223  14.744  1.00 91.97           H
ATOM   2959 2HG  MET A 200      -1.354   5.828  14.728  1.00 91.97           H
ATOM   2960  SD  MET A 200      -3.491   5.315  13.794  1.00 91.97           S
ATOM   2961  CE  MET A 200      -3.262   3.627  14.327  1.00 91.97           C
ATOM   2962 1HE  MET A 200      -2.216   3.345  14.205  1.00 91.97           H
ATOM   2963 2HE  MET A 200      -3.542   3.536  15.377  1.00 91.97           H
ATOM   2964 3HE  MET A 200      -3.889   2.968  13.726  1.00 91.97           H
ATOM   2965  HN  MET A 200      -0.438   5.120  17.087  1.00 91.97           H
ATOM   2966  N   VAL A 201      -3.002   7.536  19.262  1.00 92.61           N
ATOM   2967  CA  VAL A 201      -3.673   7.505  20.550  1.00 92.61           C
ATOM   2968  C   VAL A 201      -5.148   7.866  20.361  1.00 92.61           C
ATOM   2969  O   VAL A 201      -5.468   8.887  19.753  1.00 92.61           O
ATOM   2970  HA  VAL A 201      -3.608   6.485  20.931  1.00 92.61           H
ATOM   2971  CB  VAL A 201      -2.954   8.426  21.538  1.00 92.61           C
ATOM   2972  HB  VAL A 201      -2.988   9.439  21.137  1.00 92.61           H
ATOM   2973  CG1 VAL A 201      -3.660   8.433  22.895  1.00 92.61           C
ATOM   2974 1HG1 VAL A 201      -4.684   8.786  22.770  1.00 92.61           H
ATOM   2975 2HG1 VAL A 201      -3.671   7.423  23.304  1.00 92.61           H
ATOM   2976 3HG1 VAL A 201      -3.128   9.095  23.578  1.00 92.61           H
ATOM   2977  CG2 VAL A 201      -1.484   8.029  21.686  1.00 92.61           C
ATOM   2978 1HG2 VAL A 201      -1.419   7.005  22.053  1.00 92.61           H
ATOM   2979 2HG2 VAL A 201      -0.989   8.100  20.718  1.00 92.61           H
ATOM   2980 3HG2 VAL A 201      -0.996   8.700  22.393  1.00 92.61           H
ATOM   2981  HN  VAL A 201      -3.010   8.425  18.803  1.00 92.61           H
ATOM   2982  N   TYR A 202      -6.007   7.010  20.894  1.00 91.45           N
ATOM   2983  CA  TYR A 202      -7.440   7.192  20.736  1.00 91.45           C
ATOM   2984  C   TYR A 202      -8.048   7.860  21.970  1.00 91.45           C
ATOM   2985  O   TYR A 202      -8.183   7.231  23.019  1.00 91.45           O
ATOM   2986  HA  TYR A 202      -7.605   7.830  19.868  1.00 91.45           H
ATOM   2987  CB  TYR A 202      -8.030   5.787  20.590  1.00 91.45           C
ATOM   2988 1HB  TYR A 202      -7.749   5.194  21.460  1.00 91.45           H
ATOM   2989 2HB  TYR A 202      -9.117   5.859  20.590  1.00 91.45           H
ATOM   2990  CG  TYR A 202      -7.581   5.053  19.324  1.00 91.45           C
ATOM   2991  CD1 TYR A 202      -8.246   5.263  18.133  1.00 91.45           C
ATOM   2992  HD1 TYR A 202      -9.090   5.951  18.094  1.00 91.45           H
ATOM   2993  CD2 TYR A 202      -6.513   4.181  19.374  1.00 91.45           C
ATOM   2994  HD2 TYR A 202      -5.988   4.016  20.315  1.00 91.45           H
ATOM   2995  CE1 TYR A 202      -7.824   4.572  16.942  1.00 91.45           C
ATOM   2996  HE1 TYR A 202      -8.340   4.728  15.995  1.00 91.45           H
ATOM   2997  CE2 TYR A 202      -6.091   3.490  18.183  1.00 91.45           C
ATOM   2998  HE2 TYR A 202      -5.248   2.799  18.209  1.00 91.45           H
ATOM   2999  CZ  TYR A 202      -6.767   3.720  17.026  1.00 91.45           C
ATOM   3000  OH  TYR A 202      -6.369   3.067  15.901  1.00 91.45           O
ATOM   3001  HH  TYR A 202      -5.811   2.274  16.145  1.00 91.45           H
ATOM   3002  HN  TYR A 202      -5.739   6.206  21.425  1.00 91.45           H
ATOM   3003  N   PRO A 203      -8.424   9.143  21.870  1.00 82.52           N
ATOM   3004  CA  PRO A 203      -9.027   9.843  23.007  1.00 82.52           C
ATOM   3005  C   PRO A 203     -10.415   9.317  23.337  1.00 82.52           C
ATOM   3006  O   PRO A 203     -10.978   8.525  22.584  1.00 82.52           O
ATOM   3007  HA  PRO A 203      -8.438   9.676  23.908  1.00 82.52           H
ATOM   3008  CB  PRO A 203      -9.067  11.304  22.553  1.00 82.52           C
ATOM   3009 1HB  PRO A 203      -9.928  11.829  22.966  1.00 82.52           H
ATOM   3010 2HB  PRO A 203      -8.179  11.848  22.874  1.00 82.52           H
ATOM   3011  CG  PRO A 203      -9.145  11.209  21.056  1.00 82.52           C
ATOM   3012 1HG  PRO A 203     -10.175  11.082  20.722  1.00 82.52           H
ATOM   3013 2HG  PRO A 203      -8.766  12.115  20.583  1.00 82.52           H
ATOM   3014  CD  PRO A 203      -8.307  10.018  20.690  1.00 82.52           C
ATOM   3015 1HD  PRO A 203      -8.677   9.529  19.789  1.00 82.52           H
ATOM   3016 2HD  PRO A 203      -7.272  10.299  20.499  1.00 82.52           H
ATOM   3017  N   SER A 204     -10.934   9.777  24.466  1.00 71.36           N
ATOM   3018  CA  SER A 204     -12.323   9.526  24.808  1.00 71.36           C
ATOM   3019  C   SER A 204     -12.430   8.271  25.676  1.00 71.36           C
ATOM   3020  O   SER A 204     -11.533   7.429  25.669  1.00 71.36           O
ATOM   3021  HA  SER A 204     -12.647  10.405  25.366  1.00 71.36           H
ATOM   3022  CB  SER A 204     -13.182   9.377  23.550  1.00 71.36           C
ATOM   3023 1HB  SER A 204     -14.210   9.656  23.778  1.00 71.36           H
ATOM   3024 2HB  SER A 204     -12.826  10.067  22.785  1.00 71.36           H
ATOM   3025  OG  SER A 204     -13.154   8.047  23.039  1.00 71.36           O
ATOM   3026  HG  SER A 204     -13.683   7.995  22.193  1.00 71.36           H
ATOM   3027  HN  SER A 204     -10.423  10.312  25.140  1.00 71.36           H
ATOM   3028  N   ASP A 205     -13.535   8.184  26.402  1.00 74.49           N
ATOM   3029  CA  ASP A 205     -13.812   7.006  27.206  1.00 74.49           C
ATOM   3030  C   ASP A 205     -14.074   5.814  26.284  1.00 74.49           C
ATOM   3031  O   ASP A 205     -13.987   4.664  26.710  1.00 74.49           O
ATOM   3032  HA  ASP A 205     -12.926   6.867  27.825  1.00 74.49           H
ATOM   3033  CB  ASP A 205     -15.053   7.213  28.076  1.00 74.49           C
ATOM   3034 1HB  ASP A 205     -15.896   7.505  27.450  1.00 74.49           H
ATOM   3035 2HB  ASP A 205     -15.325   6.273  28.558  1.00 74.49           H
ATOM   3036  CG  ASP A 205     -14.805   8.284  29.140  1.00 74.49           C
ATOM   3037  OD1 ASP A 205     -13.683   8.288  29.690  1.00 74.49           O
ATOM   3038  OD2 ASP A 205     -15.744   9.074  29.379  1.00 74.49           O
ATOM   3039  HN  ASP A 205     -14.233   8.899  26.445  1.00 74.49           H
ATOM   3040  N   GLU A 206     -14.390   6.130  25.036  1.00 84.47           N
ATOM   3041  CA  GLU A 206     -14.758   5.105  24.074  1.00 84.47           C
ATOM   3042  C   GLU A 206     -13.590   4.823  23.127  1.00 84.47           C
ATOM   3043  O   GLU A 206     -13.797   4.409  21.987  1.00 84.47           O
ATOM   3044  HA  GLU A 206     -14.975   4.216  24.667  1.00 84.47           H
ATOM   3045  CB  GLU A 206     -16.011   5.507  23.296  1.00 84.47           C
ATOM   3046 1HB  GLU A 206     -15.875   6.500  22.868  1.00 84.47           H
ATOM   3047 2HB  GLU A 206     -16.242   4.745  22.551  1.00 84.47           H
ATOM   3048  CG  GLU A 206     -17.228   5.589  24.220  1.00 84.47           C
ATOM   3049 1HG  GLU A 206     -16.981   6.182  25.100  1.00 84.47           H
ATOM   3050 2HG  GLU A 206     -18.044   6.101  23.708  1.00 84.47           H
ATOM   3051  CD  GLU A 206     -17.684   4.193  24.650  1.00 84.47           C
ATOM   3052  OE1 GLU A 206     -18.733   4.123  25.327  1.00 84.47           O
ATOM   3053  OE2 GLU A 206     -16.974   3.229  24.293  1.00 84.47           O
ATOM   3054  HN  GLU A 206     -14.398   7.065  24.681  1.00 84.47           H
ATOM   3055  N   SER A 207     -12.388   5.059  23.633  1.00 90.05           N
ATOM   3056  CA  SER A 207     -11.192   4.912  22.821  1.00 90.05           C
ATOM   3057  C   SER A 207     -11.100   3.484  22.279  1.00 90.05           C
ATOM   3058  O   SER A 207     -10.613   3.267  21.171  1.00 90.05           O
ATOM   3059  HA  SER A 207     -11.308   5.624  22.004  1.00 90.05           H
ATOM   3060  CB  SER A 207      -9.936   5.258  23.623  1.00 90.05           C
ATOM   3061 1HB  SER A 207      -9.053   4.955  23.061  1.00 90.05           H
ATOM   3062 2HB  SER A 207      -9.876   6.338  23.755  1.00 90.05           H
ATOM   3063  OG  SER A 207      -9.926   4.624  24.899  1.00 90.05           O
ATOM   3064  HG  SER A 207      -9.210   5.020  25.473  1.00 90.05           H
ATOM   3065  HN  SER A 207     -12.226   5.346  24.577  1.00 90.05           H
ATOM   3066  N   THR A 208     -11.576   2.547  23.087  1.00 90.65           N
ATOM   3067  CA  THR A 208     -11.523   1.143  22.717  1.00 90.65           C
ATOM   3068  C   THR A 208     -12.421   0.876  21.508  1.00 90.65           C
ATOM   3069  O   THR A 208     -12.009   0.211  20.559  1.00 90.65           O
ATOM   3070  HA  THR A 208     -10.502   0.905  22.416  1.00 90.65           H
ATOM   3071  CB  THR A 208     -11.898   0.315  23.948  1.00 90.65           C
ATOM   3072  HB  THR A 208     -11.845  -0.751  23.730  1.00 90.65           H
ATOM   3073  OG1 THR A 208     -13.184   0.805  24.316  1.00 90.65           O
ATOM   3074  HG1 THR A 208     -13.639   0.152  24.922  1.00 90.65           H
ATOM   3075  CG2 THR A 208     -11.018   0.633  25.158  1.00 90.65           C
ATOM   3076 1HG2 THR A 208     -11.123   1.687  25.417  1.00 90.65           H
ATOM   3077 2HG2 THR A 208      -9.976   0.421  24.915  1.00 90.65           H
ATOM   3078 3HG2 THR A 208     -11.326   0.018  26.003  1.00 90.65           H
ATOM   3079  HN  THR A 208     -11.990   2.734  23.977  1.00 90.65           H
ATOM   3080  N   LYS A 209     -13.632   1.408  21.582  1.00 92.20           N
ATOM   3081  CA  LYS A 209     -14.585   1.255  20.495  1.00 92.20           C
ATOM   3082  C   LYS A 209     -14.042   1.951  19.245  1.00 92.20           C
ATOM   3083  O   LYS A 209     -14.184   1.440  18.135  1.00 92.20           O
ATOM   3084  HA  LYS A 209     -14.673   0.189  20.286  1.00 92.20           H
ATOM   3085  CB  LYS A 209     -15.968   1.749  20.922  1.00 92.20           C
ATOM   3086 1HB  LYS A 209     -15.895   2.770  21.297  1.00 92.20           H
ATOM   3087 2HB  LYS A 209     -16.632   1.775  20.057  1.00 92.20           H
ATOM   3088  CG  LYS A 209     -16.565   0.845  22.002  1.00 92.20           C
ATOM   3089 1HG  LYS A 209     -16.451  -0.199  21.711  1.00 92.20           H
ATOM   3090 2HG  LYS A 209     -16.017   0.977  22.935  1.00 92.20           H
ATOM   3091  CD  LYS A 209     -18.045   1.159  22.225  1.00 92.20           C
ATOM   3092 1HD  LYS A 209     -18.193   2.239  22.240  1.00 92.20           H
ATOM   3093 2HD  LYS A 209     -18.633   0.769  21.394  1.00 92.20           H
ATOM   3094  CE  LYS A 209     -18.543   0.553  23.538  1.00 92.20           C
ATOM   3095 1HE  LYS A 209     -19.019  -0.408  23.345  1.00 92.20           H
ATOM   3096 2HE  LYS A 209     -17.699   0.362  24.201  1.00 92.20           H
ATOM   3097  NZ  LYS A 209     -19.503   1.465  24.199  1.00 92.20           N
ATOM   3098 1HZ  LYS A 209     -20.035   0.951  24.893  1.00 92.20           H
ATOM   3099 2HZ  LYS A 209     -18.997   2.218  24.651  1.00 92.20           H
ATOM   3100 3HZ  LYS A 209     -20.135   1.850  23.506  1.00 92.20           H
ATOM   3101  HN  LYS A 209     -13.965   1.935  22.364  1.00 92.20           H
ATOM   3102  N   LEU A 210     -13.431   3.105  19.467  1.00 93.13           N
ATOM   3103  CA  LEU A 210     -12.908   3.899  18.368  1.00 93.13           C
ATOM   3104  C   LEU A 210     -11.808   3.111  17.654  1.00 93.13           C
ATOM   3105  O   LEU A 210     -11.810   3.007  16.428  1.00 93.13           O
ATOM   3106  HA  LEU A 210     -13.726   4.064  17.667  1.00 93.13           H
ATOM   3107  CB  LEU A 210     -12.455   5.272  18.867  1.00 93.13           C
ATOM   3108 1HB  LEU A 210     -13.295   5.748  19.375  1.00 93.13           H
ATOM   3109 2HB  LEU A 210     -11.674   5.127  19.613  1.00 93.13           H
ATOM   3110  CG  LEU A 210     -11.930   6.234  17.800  1.00 93.13           C
ATOM   3111  HG  LEU A 210     -11.108   5.747  17.276  1.00 93.13           H
ATOM   3112  CD1 LEU A 210     -13.010   6.542  16.760  1.00 93.13           C
ATOM   3113 1HD1 LEU A 210     -13.321   5.617  16.274  1.00 93.13           H
ATOM   3114 2HD1 LEU A 210     -13.868   7.000  17.252  1.00 93.13           H
ATOM   3115 3HD1 LEU A 210     -12.610   7.228  16.013  1.00 93.13           H
ATOM   3116  CD2 LEU A 210     -11.369   7.507  18.437  1.00 93.13           C
ATOM   3117 1HD2 LEU A 210     -12.155   8.008  19.002  1.00 93.13           H
ATOM   3118 2HD2 LEU A 210     -10.549   7.247  19.106  1.00 93.13           H
ATOM   3119 3HD2 LEU A 210     -11.002   8.173  17.655  1.00 93.13           H
ATOM   3120  HN  LEU A 210     -13.291   3.498  20.376  1.00 93.13           H
ATOM   3121  N   LYS A 211     -10.895   2.576  18.451  1.00 93.13           N
ATOM   3122  CA  LYS A 211      -9.797   1.792  17.911  1.00 93.13           C
ATOM   3123  C   LYS A 211     -10.360   0.645  17.069  1.00 93.13           C
ATOM   3124  O   LYS A 211      -9.932   0.433  15.936  1.00 93.13           O
ATOM   3125  HA  LYS A 211      -9.218   2.446  17.259  1.00 93.13           H
ATOM   3126  CB  LYS A 211      -8.864   1.332  19.033  1.00 93.13           C
ATOM   3127 1HB  LYS A 211      -8.426   2.199  19.526  1.00 93.13           H
ATOM   3128 2HB  LYS A 211      -9.437   0.793  19.788  1.00 93.13           H
ATOM   3129  CG  LYS A 211      -7.753   0.432  18.488  1.00 93.13           C
ATOM   3130 1HG  LYS A 211      -8.178  -0.515  18.155  1.00 93.13           H
ATOM   3131 2HG  LYS A 211      -7.296   0.900  17.617  1.00 93.13           H
ATOM   3132  CD  LYS A 211      -6.687   0.171  19.553  1.00 93.13           C
ATOM   3133 1HD  LYS A 211      -6.301   1.120  19.926  1.00 93.13           H
ATOM   3134 2HD  LYS A 211      -7.134  -0.347  20.402  1.00 93.13           H
ATOM   3135  CE  LYS A 211      -5.538  -0.665  18.986  1.00 93.13           C
ATOM   3136 1HE  LYS A 211      -5.908  -1.644  18.683  1.00 93.13           H
ATOM   3137 2HE  LYS A 211      -5.137  -0.185  18.093  1.00 93.13           H
ATOM   3138  NZ  LYS A 211      -4.466  -0.824  19.994  1.00 93.13           N
ATOM   3139 1HZ  LYS A 211      -3.630  -1.181  19.544  1.00 93.13           H
ATOM   3140 2HZ  LYS A 211      -4.264   0.075  20.417  1.00 93.13           H
ATOM   3141 3HZ  LYS A 211      -4.769  -1.474  20.710  1.00 93.13           H
ATOM   3142  HN  LYS A 211     -10.897   2.670  19.446  1.00 93.13           H
ATOM   3143  N   SER A 212     -11.312  -0.065  17.657  1.00 92.73           N
ATOM   3144  CA  SER A 212     -11.882  -1.234  17.008  1.00 92.73           C
ATOM   3145  C   SER A 212     -12.492  -0.839  15.662  1.00 92.73           C
ATOM   3146  O   SER A 212     -12.305  -1.534  14.664  1.00 92.73           O
ATOM   3147  HA  SER A 212     -11.048  -1.920  16.864  1.00 92.73           H
ATOM   3148  CB  SER A 212     -12.938  -1.896  17.896  1.00 92.73           C
ATOM   3149 1HB  SER A 212     -13.715  -1.171  18.138  1.00 92.73           H
ATOM   3150 2HB  SER A 212     -13.418  -2.705  17.346  1.00 92.73           H
ATOM   3151  OG  SER A 212     -12.377  -2.409  19.101  1.00 92.73           O
ATOM   3152  HG  SER A 212     -12.342  -1.691  19.795  1.00 92.73           H
ATOM   3153  HN  SER A 212     -11.693   0.146  18.557  1.00 92.73           H
ATOM   3154  N   ALA A 213     -13.210   0.274  15.676  1.00 93.33           N
ATOM   3155  CA  ALA A 213     -13.882   0.748  14.478  1.00 93.33           C
ATOM   3156  C   ALA A 213     -12.837   1.084  13.412  1.00 93.33           C
ATOM   3157  O   ALA A 213     -12.977   0.690  12.255  1.00 93.33           O
ATOM   3158  HA  ALA A 213     -14.516  -0.060  14.112  1.00 93.33           H
ATOM   3159  CB  ALA A 213     -14.765   1.947  14.828  1.00 93.33           C
ATOM   3160 1HB  ALA A 213     -15.508   1.648  15.567  1.00 93.33           H
ATOM   3161 2HB  ALA A 213     -14.147   2.746  15.237  1.00 93.33           H
ATOM   3162 3HB  ALA A 213     -15.269   2.302  13.929  1.00 93.33           H
ATOM   3163  HN  ALA A 213     -13.335   0.848  16.486  1.00 93.33           H
ATOM   3164  N   VAL A 214     -11.814   1.809  13.840  1.00 91.94           N
ATOM   3165  CA  VAL A 214     -10.780   2.258  12.923  1.00 91.94           C
ATOM   3166  C   VAL A 214     -10.077   1.041  12.318  1.00 91.94           C
ATOM   3167  O   VAL A 214      -9.782   1.020  11.124  1.00 91.94           O
ATOM   3168  HA  VAL A 214     -11.269   2.814  12.123  1.00 91.94           H
ATOM   3169  CB  VAL A 214      -9.819   3.206  13.642  1.00 91.94           C
ATOM   3170  HB  VAL A 214      -9.540   2.746  14.590  1.00 91.94           H
ATOM   3171  CG1 VAL A 214      -8.541   3.413  12.827  1.00 91.94           C
ATOM   3172 1HG1 VAL A 214      -8.043   2.455  12.682  1.00 91.94           H
ATOM   3173 2HG1 VAL A 214      -8.794   3.841  11.857  1.00 91.94           H
ATOM   3174 3HG1 VAL A 214      -7.875   4.092  13.361  1.00 91.94           H
ATOM   3175  CG2 VAL A 214     -10.496   4.544  13.949  1.00 91.94           C
ATOM   3176 1HG2 VAL A 214     -10.817   5.011  13.018  1.00 91.94           H
ATOM   3177 2HG2 VAL A 214     -11.363   4.374  14.588  1.00 91.94           H
ATOM   3178 3HG2 VAL A 214      -9.791   5.199  14.460  1.00 91.94           H
ATOM   3179  HN  VAL A 214     -11.685   2.088  14.791  1.00 91.94           H
ATOM   3180  N   LEU A 215      -9.830   0.056  13.169  1.00 92.57           N
ATOM   3181  CA  LEU A 215      -9.159  -1.158  12.735  1.00 92.57           C
ATOM   3182  C   LEU A 215     -10.037  -1.883  11.713  1.00 92.57           C
ATOM   3183  O   LEU A 215      -9.549  -2.329  10.676  1.00 92.57           O
ATOM   3184  HA  LEU A 215      -8.232  -0.861  12.245  1.00 92.57           H
ATOM   3185  CB  LEU A 215      -8.779  -2.020  13.941  1.00 92.57           C
ATOM   3186 1HB  LEU A 215      -9.574  -1.943  14.682  1.00 92.57           H
ATOM   3187 2HB  LEU A 215      -8.741  -3.061  13.620  1.00 92.57           H
ATOM   3188  CG  LEU A 215      -7.452  -1.675  14.620  1.00 92.57           C
ATOM   3189  HG  LEU A 215      -7.362  -0.589  14.662  1.00 92.57           H
ATOM   3190  CD1 LEU A 215      -7.424  -2.188  16.061  1.00 92.57           C
ATOM   3191 1HD1 LEU A 215      -8.235  -1.729  16.626  1.00 92.57           H
ATOM   3192 2HD1 LEU A 215      -7.546  -3.271  16.064  1.00 92.57           H
ATOM   3193 3HD1 LEU A 215      -6.469  -1.929  16.520  1.00 92.57           H
ATOM   3194  CD2 LEU A 215      -6.267  -2.195  13.803  1.00 92.57           C
ATOM   3195 1HD2 LEU A 215      -6.339  -3.278  13.707  1.00 92.57           H
ATOM   3196 2HD2 LEU A 215      -6.281  -1.740  12.812  1.00 92.57           H
ATOM   3197 3HD2 LEU A 215      -5.336  -1.936  14.308  1.00 92.57           H
ATOM   3198  HN  LEU A 215     -10.079   0.078  14.137  1.00 92.57           H
ATOM   3199  N   THR A 216     -11.317  -1.979  12.042  1.00 93.27           N
ATOM   3200  CA  THR A 216     -12.260  -2.678  11.186  1.00 93.27           C
ATOM   3201  C   THR A 216     -12.287  -2.045   9.794  1.00 93.27           C
ATOM   3202  O   THR A 216     -12.297  -2.751   8.786  1.00 93.27           O
ATOM   3203  HA  THR A 216     -11.915  -3.705  11.063  1.00 93.27           H
ATOM   3204  CB  THR A 216     -13.622  -2.676  11.882  1.00 93.27           C
ATOM   3205  HB  THR A 216     -13.999  -1.660  11.995  1.00 93.27           H
ATOM   3206  OG1 THR A 216     -13.394  -3.387  13.095  1.00 93.27           O
ATOM   3207  HG1 THR A 216     -13.304  -2.744  13.856  1.00 93.27           H
ATOM   3208  CG2 THR A 216     -14.659  -3.525  11.142  1.00 93.27           C
ATOM   3209 1HG2 THR A 216     -14.311  -4.556  11.088  1.00 93.27           H
ATOM   3210 2HG2 THR A 216     -14.796  -3.134  10.134  1.00 93.27           H
ATOM   3211 3HG2 THR A 216     -15.607  -3.488  11.678  1.00 93.27           H
ATOM   3212  HN  THR A 216     -11.711  -1.589  12.875  1.00 93.27           H
ATOM   3213  N   LEU A 217     -12.299  -0.720   9.781  1.00 90.57           N
ATOM   3214  CA  LEU A 217     -12.334   0.016   8.529  1.00 90.57           C
ATOM   3215  C   LEU A 217     -11.096  -0.333   7.702  1.00 90.57           C
ATOM   3216  O   LEU A 217     -11.187  -0.516   6.489  1.00 90.57           O
ATOM   3217  HA  LEU A 217     -13.218  -0.311   7.983  1.00 90.57           H
ATOM   3218  CB  LEU A 217     -12.494   1.515   8.793  1.00 90.57           C
ATOM   3219 1HB  LEU A 217     -13.363   1.660   9.435  1.00 90.57           H
ATOM   3220 2HB  LEU A 217     -11.624   1.860   9.352  1.00 90.57           H
ATOM   3221  CG  LEU A 217     -12.654   2.401   7.556  1.00 90.57           C
ATOM   3222  HG  LEU A 217     -11.827   2.193   6.878  1.00 90.57           H
ATOM   3223  CD1 LEU A 217     -13.947   2.069   6.808  1.00 90.57           C
ATOM   3224 1HD1 LEU A 217     -13.926   1.026   6.491  1.00 90.57           H
ATOM   3225 2HD1 LEU A 217     -14.800   2.231   7.467  1.00 90.57           H
ATOM   3226 3HD1 LEU A 217     -14.036   2.713   5.934  1.00 90.57           H
ATOM   3227  CD2 LEU A 217     -12.572   3.883   7.929  1.00 90.57           C
ATOM   3228 1HD2 LEU A 217     -13.365   4.124   8.637  1.00 90.57           H
ATOM   3229 2HD2 LEU A 217     -11.603   4.090   8.383  1.00 90.57           H
ATOM   3230 3HD2 LEU A 217     -12.689   4.490   7.031  1.00 90.57           H
ATOM   3231  HN  LEU A 217     -12.284  -0.153  10.605  1.00 90.57           H
ATOM   3232  N   LYS A 218      -9.967  -0.417   8.390  1.00 88.07           N
ATOM   3233  CA  LYS A 218      -8.706  -0.709   7.729  1.00 88.07           C
ATOM   3234  C   LYS A 218      -8.784  -2.092   7.081  1.00 88.07           C
ATOM   3235  O   LYS A 218      -8.269  -2.297   5.983  1.00 88.07           O
ATOM   3236  HA  LYS A 218      -8.570   0.034   6.943  1.00 88.07           H
ATOM   3237  CB  LYS A 218      -7.540  -0.552   8.707  1.00 88.07           C
ATOM   3238 1HB  LYS A 218      -7.754  -1.099   9.625  1.00 88.07           H
ATOM   3239 2HB  LYS A 218      -6.639  -0.992   8.277  1.00 88.07           H
ATOM   3240  CG  LYS A 218      -7.290   0.922   9.031  1.00 88.07           C
ATOM   3241 1HG  LYS A 218      -7.026   1.459   8.119  1.00 88.07           H
ATOM   3242 2HG  LYS A 218      -8.205   1.374   9.414  1.00 88.07           H
ATOM   3243  CD  LYS A 218      -6.169   1.074  10.061  1.00 88.07           C
ATOM   3244 1HD  LYS A 218      -6.267   0.305  10.827  1.00 88.07           H
ATOM   3245 2HD  LYS A 218      -5.204   0.923   9.579  1.00 88.07           H
ATOM   3246  CE  LYS A 218      -6.208   2.458  10.713  1.00 88.07           C
ATOM   3247 1HE  LYS A 218      -6.611   3.187  10.010  1.00 88.07           H
ATOM   3248 2HE  LYS A 218      -6.878   2.442  11.573  1.00 88.07           H
ATOM   3249  NZ  LYS A 218      -4.852   2.868  11.140  1.00 88.07           N
ATOM   3250 1HZ  LYS A 218      -4.924   3.598  11.840  1.00 88.07           H
ATOM   3251 2HZ  LYS A 218      -4.365   2.070  11.532  1.00 88.07           H
ATOM   3252 3HZ  LYS A 218      -4.337   3.218  10.339  1.00 88.07           H
ATOM   3253  HN  LYS A 218      -9.905  -0.288   9.380  1.00 88.07           H
ATOM   3254  N   VAL A 219      -9.432  -3.006   7.788  1.00 89.24           N
ATOM   3255  CA  VAL A 219      -9.541  -4.377   7.319  1.00 89.24           C
ATOM   3256  C   VAL A 219     -10.444  -4.419   6.084  1.00 89.24           C
ATOM   3257  O   VAL A 219     -10.122  -5.080   5.098  1.00 89.24           O
ATOM   3258  HA  VAL A 219      -8.542  -4.708   7.034  1.00 89.24           H
ATOM   3259  CB  VAL A 219     -10.034  -5.280   8.451  1.00 89.24           C
ATOM   3260  HB  VAL A 219     -10.924  -4.821   8.883  1.00 89.24           H
ATOM   3261  CG1 VAL A 219     -10.429  -6.660   7.919  1.00 89.24           C
ATOM   3262 1HG1 VAL A 219     -11.228  -6.552   7.185  1.00 89.24           H
ATOM   3263 2HG1 VAL A 219      -9.565  -7.129   7.450  1.00 89.24           H
ATOM   3264 3HG1 VAL A 219     -10.776  -7.281   8.745  1.00 89.24           H
ATOM   3265  CG2 VAL A 219      -8.983  -5.399   9.556  1.00 89.24           C
ATOM   3266 1HG2 VAL A 219      -8.068  -5.824   9.143  1.00 89.24           H
ATOM   3267 2HG2 VAL A 219      -8.771  -4.410   9.964  1.00 89.24           H
ATOM   3268 3HG2 VAL A 219      -9.359  -6.046  10.348  1.00 89.24           H
ATOM   3269  HN  VAL A 219      -9.877  -2.823   8.665  1.00 89.24           H
ATOM   3270  N   ILE A 220     -11.556  -3.705   6.179  1.00 89.76           N
ATOM   3271  CA  ILE A 220     -12.550  -3.724   5.120  1.00 89.76           C
ATOM   3272  C   ILE A 220     -11.949  -3.115   3.851  1.00 89.76           C
ATOM   3273  O   ILE A 220     -11.996  -3.725   2.784  1.00 89.76           O
ATOM   3274  HA  ILE A 220     -12.794  -4.767   4.920  1.00 89.76           H
ATOM   3275  CB  ILE A 220     -13.837  -3.038   5.581  1.00 89.76           C
ATOM   3276  HB  ILE A 220     -13.571  -2.087   6.043  1.00 89.76           H
ATOM   3277  CG1 ILE A 220     -14.553  -3.872   6.645  1.00 89.76           C
ATOM   3278 1HG1 ILE A 220     -14.943  -4.785   6.195  1.00 89.76           H
ATOM   3279 2HG1 ILE A 220     -13.841  -4.175   7.413  1.00 89.76           H
ATOM   3280  CG2 ILE A 220     -14.747  -2.723   4.392  1.00 89.76           C
ATOM   3281 1HG2 ILE A 220     -14.226  -2.060   3.701  1.00 89.76           H
ATOM   3282 2HG2 ILE A 220     -15.009  -3.649   3.880  1.00 89.76           H
ATOM   3283 3HG2 ILE A 220     -15.655  -2.236   4.748  1.00 89.76           H
ATOM   3284  CD1 ILE A 220     -15.696  -3.082   7.284  1.00 89.76           C
ATOM   3285 1HD1 ILE A 220     -15.298  -2.183   7.754  1.00 89.76           H
ATOM   3286 2HD1 ILE A 220     -16.418  -2.802   6.517  1.00 89.76           H
ATOM   3287 3HD1 ILE A 220     -16.188  -3.699   8.037  1.00 89.76           H
ATOM   3288  HN  ILE A 220     -11.781  -3.122   6.960  1.00 89.76           H
ATOM   3289  N   LEU A 221     -11.398  -1.921   4.010  1.00 84.45           N
ATOM   3290  CA  LEU A 221     -10.905  -1.167   2.870  1.00 84.45           C
ATOM   3291  C   LEU A 221      -9.532  -1.707   2.462  1.00 84.45           C
ATOM   3292  O   LEU A 221      -9.132  -1.585   1.305  1.00 84.45           O
ATOM   3293  HA  LEU A 221     -11.599  -1.330   2.045  1.00 84.45           H
ATOM   3294  CB  LEU A 221     -10.910   0.332   3.176  1.00 84.45           C
ATOM   3295 1HB  LEU A 221     -10.237   0.514   4.014  1.00 84.45           H
ATOM   3296 2HB  LEU A 221     -10.498   0.860   2.316  1.00 84.45           H
ATOM   3297  CG  LEU A 221     -12.272   0.944   3.510  1.00 84.45           C
ATOM   3298  HG  LEU A 221     -12.672   0.429   4.384  1.00 84.45           H
ATOM   3299  CD1 LEU A 221     -12.134   2.422   3.880  1.00 84.45           C
ATOM   3300 1HD1 LEU A 221     -11.484   2.519   4.749  1.00 84.45           H
ATOM   3301 2HD1 LEU A 221     -11.702   2.967   3.041  1.00 84.45           H
ATOM   3302 3HD1 LEU A 221     -13.116   2.832   4.113  1.00 84.45           H
ATOM   3303  CD2 LEU A 221     -13.265   0.729   2.366  1.00 84.45           C
ATOM   3304 1HD2 LEU A 221     -12.883   1.201   1.460  1.00 84.45           H
ATOM   3305 2HD2 LEU A 221     -13.394  -0.339   2.192  1.00 84.45           H
ATOM   3306 3HD2 LEU A 221     -14.225   1.174   2.629  1.00 84.45           H
ATOM   3307  HN  LEU A 221     -11.286  -1.470   4.895  1.00 84.45           H
ATOM   3308  N   GLY A 222      -8.849  -2.291   3.435  1.00 76.68           N
ATOM   3309  CA  GLY A 222      -7.479  -2.731   3.228  1.00 76.68           C
ATOM   3310  C   GLY A 222      -7.437  -4.033   2.426  1.00 76.68           C
ATOM   3311  O   GLY A 222      -6.553  -4.225   1.593  1.00 76.68           O
ATOM   3312 1HA  GLY A 222      -6.921  -1.957   2.701  1.00 76.68           H
ATOM   3313 2HA  GLY A 222      -6.991  -2.877   4.191  1.00 76.68           H
ATOM   3314  HN  GLY A 222      -9.215  -2.465   4.349  1.00 76.68           H
ATOM   3315  N   PHE A 223      -8.404  -4.895   2.707  1.00 77.27           N
ATOM   3316  CA  PHE A 223      -8.333  -6.273   2.252  1.00 77.27           C
ATOM   3317  C   PHE A 223      -9.561  -6.637   1.414  1.00 77.27           C
ATOM   3318  O   PHE A 223      -9.447  -6.885   0.214  1.00 77.27           O
ATOM   3319  HA  PHE A 223      -7.437  -6.366   1.639  1.00 77.27           H
ATOM   3320  CB  PHE A 223      -8.303  -7.156   3.501  1.00 77.27           C
ATOM   3321 1HB  PHE A 223      -7.493  -6.823   4.149  1.00 77.27           H
ATOM   3322 2HB  PHE A 223      -9.232  -7.017   4.054  1.00 77.27           H
ATOM   3323  CG  PHE A 223      -8.121  -8.646   3.205  1.00 77.27           C
ATOM   3324  CD1 PHE A 223      -9.096  -9.531   3.545  1.00 77.27           C
ATOM   3325  HD1 PHE A 223     -10.008  -9.178   4.027  1.00 77.27           H
ATOM   3326  CD2 PHE A 223      -6.983  -9.086   2.603  1.00 77.27           C
ATOM   3327  HD2 PHE A 223      -6.201  -8.377   2.332  1.00 77.27           H
ATOM   3328  CE1 PHE A 223      -8.927 -10.914   3.270  1.00 77.27           C
ATOM   3329  HE1 PHE A 223      -9.709 -11.623   3.542  1.00 77.27           H
ATOM   3330  CE2 PHE A 223      -6.814 -10.469   2.329  1.00 77.27           C
ATOM   3331  HE2 PHE A 223      -5.903 -10.822   1.847  1.00 77.27           H
ATOM   3332  CZ  PHE A 223      -7.790 -11.354   2.668  1.00 77.27           C
ATOM   3333  HZ  PHE A 223      -7.660 -12.415   2.458  1.00 77.27           H
ATOM   3334  HN  PHE A 223      -9.222  -4.666   3.234  1.00 77.27           H
ATOM   3335  N   PHE A 224     -10.706  -6.659   2.079  1.00 85.55           N
ATOM   3336  CA  PHE A 224     -11.882  -7.309   1.524  1.00 85.55           C
ATOM   3337  C   PHE A 224     -12.334  -6.618   0.236  1.00 85.55           C
ATOM   3338  O   PHE A 224     -12.593  -7.279  -0.768  1.00 85.55           O
ATOM   3339  HA  PHE A 224     -11.607  -8.340   1.304  1.00 85.55           H
ATOM   3340  CB  PHE A 224     -12.993  -7.192   2.570  1.00 85.55           C
ATOM   3341 1HB  PHE A 224     -12.956  -6.197   3.014  1.00 85.55           H
ATOM   3342 2HB  PHE A 224     -13.958  -7.282   2.071  1.00 85.55           H
ATOM   3343  CG  PHE A 224     -12.911  -8.236   3.685  1.00 85.55           C
ATOM   3344  CD1 PHE A 224     -13.333  -9.509   3.457  1.00 85.55           C
ATOM   3345  HD1 PHE A 224     -13.730  -9.784   2.479  1.00 85.55           H
ATOM   3346  CD2 PHE A 224     -12.416  -7.892   4.904  1.00 85.55           C
ATOM   3347  HD2 PHE A 224     -12.078  -6.872   5.087  1.00 85.55           H
ATOM   3348  CE1 PHE A 224     -13.258 -10.478   4.491  1.00 85.55           C
ATOM   3349  HE1 PHE A 224     -13.596 -11.498   4.309  1.00 85.55           H
ATOM   3350  CE2 PHE A 224     -12.340  -8.862   5.939  1.00 85.55           C
ATOM   3351  HE2 PHE A 224     -11.943  -8.586   6.916  1.00 85.55           H
ATOM   3352  CZ  PHE A 224     -12.763 -10.134   5.711  1.00 85.55           C
ATOM   3353  HZ  PHE A 224     -12.704 -10.878   6.505  1.00 85.55           H
ATOM   3354  HN  PHE A 224     -10.839  -6.243   2.978  1.00 85.55           H
ATOM   3355  N   LEU A 225     -12.416  -5.298   0.308  1.00 83.25           N
ATOM   3356  CA  LEU A 225     -12.910  -4.516  -0.813  1.00 83.25           C
ATOM   3357  C   LEU A 225     -12.004  -4.742  -2.025  1.00 83.25           C
ATOM   3358  O   LEU A 225     -12.480  -5.095  -3.103  1.00 83.25           O
ATOM   3359  HA  LEU A 225     -13.907  -4.885  -1.054  1.00 83.25           H
ATOM   3360  CB  LEU A 225     -13.054  -3.045  -0.419  1.00 83.25           C
ATOM   3361 1HB  LEU A 225     -13.734  -2.982   0.431  1.00 83.25           H
ATOM   3362 2HB  LEU A 225     -12.084  -2.684  -0.077  1.00 83.25           H
ATOM   3363  CG  LEU A 225     -13.561  -2.104  -1.513  1.00 83.25           C
ATOM   3364  HG  LEU A 225     -12.946  -2.250  -2.401  1.00 83.25           H
ATOM   3365  CD1 LEU A 225     -15.002  -2.440  -1.901  1.00 83.25           C
ATOM   3366 1HD1 LEU A 225     -15.050  -3.464  -2.271  1.00 83.25           H
ATOM   3367 2HD1 LEU A 225     -15.646  -2.339  -1.027  1.00 83.25           H
ATOM   3368 3HD1 LEU A 225     -15.338  -1.756  -2.680  1.00 83.25           H
ATOM   3369  CD2 LEU A 225     -13.406  -0.641  -1.093  1.00 83.25           C
ATOM   3370 1HD2 LEU A 225     -13.980  -0.461  -0.184  1.00 83.25           H
ATOM   3371 2HD2 LEU A 225     -12.354  -0.426  -0.907  1.00 83.25           H
ATOM   3372 3HD2 LEU A 225     -13.774   0.007  -1.889  1.00 83.25           H
ATOM   3373  HN  LEU A 225     -12.152  -4.764   1.112  1.00 83.25           H
ATOM   3374  N   PRO A 226     -10.687  -4.544  -1.872  1.00 77.43           N
ATOM   3375  CA  PRO A 226      -9.751  -4.824  -2.963  1.00 77.43           C
ATOM   3376  C   PRO A 226      -9.911  -6.231  -3.515  1.00 77.43           C
ATOM   3377  O   PRO A 226      -9.950  -6.425  -4.729  1.00 77.43           O
ATOM   3378  HA  PRO A 226      -9.950  -4.163  -3.806  1.00 77.43           H
ATOM   3379  CB  PRO A 226      -8.376  -4.619  -2.322  1.00 77.43           C
ATOM   3380 1HB  PRO A 226      -7.979  -5.550  -1.918  1.00 77.43           H
ATOM   3381 2HB  PRO A 226      -7.648  -4.249  -3.044  1.00 77.43           H
ATOM   3382  CG  PRO A 226      -8.648  -3.598  -1.223  1.00 77.43           C
ATOM   3383 1HG  PRO A 226      -7.870  -3.608  -0.460  1.00 77.43           H
ATOM   3384 2HG  PRO A 226      -8.682  -2.581  -1.614  1.00 77.43           H
ATOM   3385  CD  PRO A 226      -9.993  -4.043  -0.672  1.00 77.43           C
ATOM   3386 1HD  PRO A 226      -9.884  -4.823   0.082  1.00 77.43           H
ATOM   3387 2HD  PRO A 226     -10.529  -3.220  -0.199  1.00 77.43           H
ATOM   3388  N   PHE A 227     -10.001  -7.185  -2.599  1.00 81.83           N
ATOM   3389  CA  PHE A 227      -9.988  -8.588  -2.976  1.00 81.83           C
ATOM   3390  C   PHE A 227     -11.198  -8.933  -3.846  1.00 81.83           C
ATOM   3391  O   PHE A 227     -11.058  -9.575  -4.885  1.00 81.83           O
ATOM   3392  HA  PHE A 227      -9.074  -8.762  -3.544  1.00 81.83           H
ATOM   3393  CB  PHE A 227     -10.056  -9.400  -1.681  1.00 81.83           C
ATOM   3394 1HB  PHE A 227      -9.198  -9.146  -1.059  1.00 81.83           H
ATOM   3395 2HB  PHE A 227     -10.949  -9.107  -1.128  1.00 81.83           H
ATOM   3396  CG  PHE A 227     -10.082 -10.914  -1.897  1.00 81.83           C
ATOM   3397  CD1 PHE A 227     -11.255 -11.595  -1.799  1.00 81.83           C
ATOM   3398  HD1 PHE A 227     -12.177 -11.062  -1.568  1.00 81.83           H
ATOM   3399  CD2 PHE A 227      -8.931 -11.579  -2.186  1.00 81.83           C
ATOM   3400  HD2 PHE A 227      -7.991 -11.033  -2.264  1.00 81.83           H
ATOM   3401  CE1 PHE A 227     -11.279 -13.001  -2.000  1.00 81.83           C
ATOM   3402  HE1 PHE A 227     -12.219 -13.547  -1.921  1.00 81.83           H
ATOM   3403  CE2 PHE A 227      -8.955 -12.985  -2.387  1.00 81.83           C
ATOM   3404  HE2 PHE A 227      -8.033 -13.518  -2.618  1.00 81.83           H
ATOM   3405  CZ  PHE A 227     -10.128 -13.666  -2.289  1.00 81.83           C
ATOM   3406  HZ  PHE A 227     -10.146 -14.745  -2.443  1.00 81.83           H
ATOM   3407  HN  PHE A 227     -10.081  -7.012  -1.618  1.00 81.83           H
ATOM   3408  N   VAL A 228     -12.361  -8.492  -3.388  1.00 84.02           N
ATOM   3409  CA  VAL A 228     -13.599  -8.777  -4.092  1.00 84.02           C
ATOM   3410  C   VAL A 228     -13.543  -8.155  -5.488  1.00 84.02           C
ATOM   3411  O   VAL A 228     -13.899  -8.799  -6.474  1.00 84.02           O
ATOM   3412  HA  VAL A 228     -13.678  -9.859  -4.193  1.00 84.02           H
ATOM   3413  CB  VAL A 228     -14.793  -8.290  -3.268  1.00 84.02           C
ATOM   3414  HB  VAL A 228     -14.596  -7.261  -2.969  1.00 84.02           H
ATOM   3415  CG1 VAL A 228     -16.075  -8.299  -4.103  1.00 84.02           C
ATOM   3416 1HG1 VAL A 228     -15.953  -7.641  -4.964  1.00 84.02           H
ATOM   3417 2HG1 VAL A 228     -16.278  -9.313  -4.447  1.00 84.02           H
ATOM   3418 3HG1 VAL A 228     -16.908  -7.948  -3.494  1.00 84.02           H
ATOM   3419  CG2 VAL A 228     -14.961  -9.126  -1.998  1.00 84.02           C
ATOM   3420 1HG2 VAL A 228     -15.125 -10.169  -2.268  1.00 84.02           H
ATOM   3421 2HG2 VAL A 228     -14.060  -9.046  -1.389  1.00 84.02           H
ATOM   3422 3HG2 VAL A 228     -15.816  -8.758  -1.431  1.00 84.02           H
ATOM   3423  HN  VAL A 228     -12.464  -7.949  -2.554  1.00 84.02           H
ATOM   3424  N   VAL A 229     -13.092  -6.909  -5.529  1.00 76.41           N
ATOM   3425  CA  VAL A 229     -13.067  -6.162  -6.774  1.00 76.41           C
ATOM   3426  C   VAL A 229     -12.210  -6.912  -7.797  1.00 76.41           C
ATOM   3427  O   VAL A 229     -12.635  -7.123  -8.932  1.00 76.41           O
ATOM   3428  HA  VAL A 229     -14.090  -6.109  -7.146  1.00 76.41           H
ATOM   3429  CB  VAL A 229     -12.581  -4.734  -6.519  1.00 76.41           C
ATOM   3430  HB  VAL A 229     -11.735  -4.786  -5.833  1.00 76.41           H
ATOM   3431  CG1 VAL A 229     -12.096  -4.080  -7.814  1.00 76.41           C
ATOM   3432 1HG1 VAL A 229     -11.272  -4.661  -8.228  1.00 76.41           H
ATOM   3433 2HG1 VAL A 229     -12.915  -4.047  -8.533  1.00 76.41           H
ATOM   3434 3HG1 VAL A 229     -11.756  -3.066  -7.604  1.00 76.41           H
ATOM   3435  CG2 VAL A 229     -13.673  -3.894  -5.855  1.00 76.41           C
ATOM   3436 1HG2 VAL A 229     -14.547  -3.854  -6.506  1.00 76.41           H
ATOM   3437 2HG2 VAL A 229     -13.950  -4.344  -4.902  1.00 76.41           H
ATOM   3438 3HG2 VAL A 229     -13.301  -2.883  -5.685  1.00 76.41           H
ATOM   3439  HN  VAL A 229     -12.748  -6.413  -4.731  1.00 76.41           H
ATOM   3440  N   MET A 230     -11.020  -7.293  -7.358  1.00 76.70           N
ATOM   3441  CA  MET A 230     -10.076  -7.962  -8.238  1.00 76.70           C
ATOM   3442  C   MET A 230     -10.652  -9.281  -8.757  1.00 76.70           C
ATOM   3443  O   MET A 230     -10.624  -9.544  -9.958  1.00 76.70           O
ATOM   3444  HA  MET A 230      -9.914  -7.276  -9.069  1.00 76.70           H
ATOM   3445  CB  MET A 230      -8.776  -8.235  -7.479  1.00 76.70           C
ATOM   3446 1HB  MET A 230      -9.005  -8.634  -6.491  1.00 76.70           H
ATOM   3447 2HB  MET A 230      -8.198  -8.996  -8.004  1.00 76.70           H
ATOM   3448  CG  MET A 230      -7.943  -6.959  -7.340  1.00 76.70           C
ATOM   3449 1HG  MET A 230      -7.799  -6.501  -8.319  1.00 76.70           H
ATOM   3450 2HG  MET A 230      -8.474  -6.234  -6.723  1.00 76.70           H
ATOM   3451  SD  MET A 230      -6.361  -7.340  -6.607  1.00 76.70           S
ATOM   3452  CE  MET A 230      -6.858  -7.594  -4.912  1.00 76.70           C
ATOM   3453 1HE  MET A 230      -7.316  -6.683  -4.527  1.00 76.70           H
ATOM   3454 2HE  MET A 230      -7.577  -8.412  -4.862  1.00 76.70           H
ATOM   3455 3HE  MET A 230      -5.983  -7.843  -4.310  1.00 76.70           H
ATOM   3456  HN  MET A 230     -10.697  -7.151  -6.422  1.00 76.70           H
ATOM   3457  N   ALA A 231     -11.161 -10.075  -7.827  1.00 81.36           N
ATOM   3458  CA  ALA A 231     -11.684 -11.387  -8.167  1.00 81.36           C
ATOM   3459  C   ALA A 231     -12.736 -11.242  -9.268  1.00 81.36           C
ATOM   3460  O   ALA A 231     -12.756 -12.022 -10.219  1.00 81.36           O
ATOM   3461  HA  ALA A 231     -10.855 -11.987  -8.544  1.00 81.36           H
ATOM   3462  CB  ALA A 231     -12.244 -12.055  -6.909  1.00 81.36           C
ATOM   3463 1HB  ALA A 231     -11.450 -12.161  -6.170  1.00 81.36           H
ATOM   3464 2HB  ALA A 231     -13.044 -11.441  -6.497  1.00 81.36           H
ATOM   3465 3HB  ALA A 231     -12.636 -13.040  -7.165  1.00 81.36           H
ATOM   3466  HN  ALA A 231     -11.219  -9.835  -6.857  1.00 81.36           H
ATOM   3467  N   CYS A 232     -13.585 -10.239  -9.102  1.00 80.43           N
ATOM   3468  CA  CYS A 232     -14.647  -9.991 -10.063  1.00 80.43           C
ATOM   3469  C   CYS A 232     -14.007  -9.622 -11.402  1.00 80.43           C
ATOM   3470  O   CYS A 232     -14.474 -10.052 -12.456  1.00 80.43           O
ATOM   3471  HA  CYS A 232     -15.215 -10.918 -10.147  1.00 80.43           H
ATOM   3472  CB  CYS A 232     -15.612  -8.909  -9.573  1.00 80.43           C
ATOM   3473 1HB  CYS A 232     -15.053  -8.022  -9.272  1.00 80.43           H
ATOM   3474 2HB  CYS A 232     -16.275  -8.608 -10.384  1.00 80.43           H
ATOM   3475  SG  CYS A 232     -16.594  -9.537  -8.163  1.00 80.43           S
ATOM   3476  HG  CYS A 232     -15.667  -9.311  -7.236  1.00 80.43           H
ATOM   3477  HN  CYS A 232     -13.556  -9.603  -8.331  1.00 80.43           H
ATOM   3478  N   CYS A 233     -12.949  -8.829 -11.318  1.00 73.03           N
ATOM   3479  CA  CYS A 233     -12.299  -8.319 -12.513  1.00 73.03           C
ATOM   3480  C   CYS A 233     -11.747  -9.506 -13.304  1.00 73.03           C
ATOM   3481  O   CYS A 233     -11.957  -9.603 -14.512  1.00 73.03           O
ATOM   3482  HA  CYS A 233     -13.064  -7.794 -13.085  1.00 73.03           H
ATOM   3483  CB  CYS A 233     -11.207  -7.302 -12.172  1.00 73.03           C
ATOM   3484 1HB  CYS A 233     -10.531  -7.719 -11.426  1.00 73.03           H
ATOM   3485 2HB  CYS A 233     -10.610  -7.088 -13.059  1.00 73.03           H
ATOM   3486  SG  CYS A 233     -11.962  -5.760 -11.539  1.00 73.03           S
ATOM   3487  HG  CYS A 233     -12.249  -6.232 -10.329  1.00 73.03           H
ATOM   3488  HN  CYS A 233     -12.537  -8.537 -10.455  1.00 73.03           H
ATOM   3489  N   TYR A 234     -11.052 -10.380 -12.591  1.00 73.91           N
ATOM   3490  CA  TYR A 234     -10.327 -11.462 -13.234  1.00 73.91           C
ATOM   3491  C   TYR A 234     -11.287 -12.533 -13.755  1.00 73.91           C
ATOM   3492  O   TYR A 234     -11.042 -13.137 -14.798  1.00 73.91           O
ATOM   3493  HA  TYR A 234      -9.772 -11.043 -14.073  1.00 73.91           H
ATOM   3494  CB  TYR A 234      -9.438 -12.076 -12.150  1.00 73.91           C
ATOM   3495 1HB  TYR A 234      -9.989 -12.097 -11.211  1.00 73.91           H
ATOM   3496 2HB  TYR A 234      -9.221 -13.111 -12.416  1.00 73.91           H
ATOM   3497  CG  TYR A 234      -8.118 -11.333 -11.934  1.00 73.91           C
ATOM   3498  CD1 TYR A 234      -7.084 -11.485 -12.835  1.00 73.91           C
ATOM   3499  HD1 TYR A 234      -7.208 -12.135 -13.702  1.00 73.91           H
ATOM   3500  CD2 TYR A 234      -7.961 -10.510 -10.837  1.00 73.91           C
ATOM   3501  HD2 TYR A 234      -8.777 -10.390 -10.125  1.00 73.91           H
ATOM   3502  CE1 TYR A 234      -5.842 -10.786 -12.632  1.00 73.91           C
ATOM   3503  HE1 TYR A 234      -5.018 -10.897 -13.336  1.00 73.91           H
ATOM   3504  CE2 TYR A 234      -6.719  -9.811 -10.633  1.00 73.91           C
ATOM   3505  HE2 TYR A 234      -6.582  -9.158  -9.771  1.00 73.91           H
ATOM   3506  CZ  TYR A 234      -5.721  -9.983 -11.541  1.00 73.91           C
ATOM   3507  OH  TYR A 234      -4.548  -9.322 -11.348  1.00 73.91           O
ATOM   3508  HH  TYR A 234      -3.793  -9.840 -11.753  1.00 73.91           H
ATOM   3509  HN  TYR A 234     -10.981 -10.357 -11.594  1.00 73.91           H
ATOM   3510  N   THR A 235     -12.361 -12.735 -13.005  1.00 82.19           N
ATOM   3511  CA  THR A 235     -13.391 -13.675 -13.412  1.00 82.19           C
ATOM   3512  C   THR A 235     -13.962 -13.283 -14.776  1.00 82.19           C
ATOM   3513  O   THR A 235     -14.173 -14.140 -15.634  1.00 82.19           O
ATOM   3514  HA  THR A 235     -12.934 -14.658 -13.527  1.00 82.19           H
ATOM   3515  CB  THR A 235     -14.446 -13.729 -12.304  1.00 82.19           C
ATOM   3516  HB  THR A 235     -15.275 -14.378 -12.587  1.00 82.19           H
ATOM   3517  OG1 THR A 235     -14.784 -12.363 -12.080  1.00 82.19           O
ATOM   3518  HG1 THR A 235     -15.540 -12.095 -12.677  1.00 82.19           H
ATOM   3519  CG2 THR A 235     -13.867 -14.194 -10.967  1.00 82.19           C
ATOM   3520 1HG2 THR A 235     -13.083 -13.505 -10.651  1.00 82.19           H
ATOM   3521 2HG2 THR A 235     -13.448 -15.194 -11.080  1.00 82.19           H
ATOM   3522 3HG2 THR A 235     -14.657 -14.214 -10.216  1.00 82.19           H
ATOM   3523  HN  THR A 235     -12.531 -12.271 -12.136  1.00 82.19           H
ATOM   3524  N   ILE A 236     -14.196 -11.989 -14.934  1.00 77.93           N
ATOM   3525  CA  ILE A 236     -14.726 -11.472 -16.185  1.00 77.93           C
ATOM   3526  C   ILE A 236     -13.678 -11.638 -17.286  1.00 77.93           C
ATOM   3527  O   ILE A 236     -13.997 -12.072 -18.392  1.00 77.93           O
ATOM   3528  HA  ILE A 236     -15.598 -12.073 -16.444  1.00 77.93           H
ATOM   3529  CB  ILE A 236     -15.208 -10.030 -16.007  1.00 77.93           C
ATOM   3530  HB  ILE A 236     -14.412  -9.461 -15.528  1.00 77.93           H
ATOM   3531  CG1 ILE A 236     -16.426  -9.970 -15.083  1.00 77.93           C
ATOM   3532 1HG1 ILE A 236     -17.293 -10.395 -15.589  1.00 77.93           H
ATOM   3533 2HG1 ILE A 236     -16.245 -10.577 -14.196  1.00 77.93           H
ATOM   3534  CG2 ILE A 236     -15.483  -9.373 -17.361  1.00 77.93           C
ATOM   3535 1HG2 ILE A 236     -14.567  -9.365 -17.953  1.00 77.93           H
ATOM   3536 2HG2 ILE A 236     -16.252  -9.936 -17.889  1.00 77.93           H
ATOM   3537 3HG2 ILE A 236     -15.824  -8.349 -17.205  1.00 77.93           H
ATOM   3538  CD1 ILE A 236     -16.728  -8.528 -14.667  1.00 77.93           C
ATOM   3539 1HD1 ILE A 236     -15.868  -8.115 -14.140  1.00 77.93           H
ATOM   3540 2HD1 ILE A 236     -16.932  -7.930 -15.554  1.00 77.93           H
ATOM   3541 3HD1 ILE A 236     -17.598  -8.514 -14.011  1.00 77.93           H
ATOM   3542  HN  ILE A 236     -14.030 -11.300 -14.229  1.00 77.93           H
ATOM   3543  N   ILE A 237     -12.447 -11.284 -16.945  1.00 73.47           N
ATOM   3544  CA  ILE A 237     -11.367 -11.303 -17.917  1.00 73.47           C
ATOM   3545  C   ILE A 237     -11.205 -12.722 -18.466  1.00 73.47           C
ATOM   3546  O   ILE A 237     -11.172 -12.922 -19.679  1.00 73.47           O
ATOM   3547  HA  ILE A 237     -11.654 -10.646 -18.738  1.00 73.47           H
ATOM   3548  CB  ILE A 237     -10.086 -10.730 -17.306  1.00 73.47           C
ATOM   3549  HB  ILE A 237      -9.990 -11.115 -16.291  1.00 73.47           H
ATOM   3550  CG1 ILE A 237     -10.161  -9.205 -17.205  1.00 73.47           C
ATOM   3551 1HG1 ILE A 237     -10.137  -8.770 -18.204  1.00 73.47           H
ATOM   3552 2HG1 ILE A 237     -11.109  -8.913 -16.753  1.00 73.47           H
ATOM   3553  CG2 ILE A 237      -8.853 -11.193 -18.084  1.00 73.47           C
ATOM   3554 1HG2 ILE A 237      -8.795 -12.281 -18.060  1.00 73.47           H
ATOM   3555 2HG2 ILE A 237      -8.928 -10.856 -19.118  1.00 73.47           H
ATOM   3556 3HG2 ILE A 237      -7.957 -10.771 -17.629  1.00 73.47           H
ATOM   3557  CD1 ILE A 237      -9.002  -8.653 -16.374  1.00 73.47           C
ATOM   3558 1HD1 ILE A 237      -9.044  -9.072 -15.369  1.00 73.47           H
ATOM   3559 2HD1 ILE A 237      -8.056  -8.926 -16.842  1.00 73.47           H
ATOM   3560 3HD1 ILE A 237      -9.079  -7.567 -16.318  1.00 73.47           H
ATOM   3561  HN  ILE A 237     -12.184 -10.988 -16.027  1.00 73.47           H
ATOM   3562  N   ILE A 238     -11.109 -13.670 -17.545  1.00 74.14           N
ATOM   3563  CA  ILE A 238     -10.903 -15.059 -17.920  1.00 74.14           C
ATOM   3564  C   ILE A 238     -12.034 -15.505 -18.849  1.00 74.14           C
ATOM   3565  O   ILE A 238     -11.792 -16.175 -19.851  1.00 74.14           O
ATOM   3566  HA  ILE A 238      -9.964 -15.113 -18.470  1.00 74.14           H
ATOM   3567  CB  ILE A 238     -10.749 -15.933 -16.674  1.00 74.14           C
ATOM   3568  HB  ILE A 238     -11.537 -15.666 -15.970  1.00 74.14           H
ATOM   3569  CG1 ILE A 238      -9.413 -15.667 -15.979  1.00 74.14           C
ATOM   3570 1HG1 ILE A 238      -8.602 -16.102 -16.563  1.00 74.14           H
ATOM   3571 2HG1 ILE A 238      -9.231 -14.593 -15.932  1.00 74.14           H
ATOM   3572  CG2 ILE A 238     -10.932 -17.413 -17.017  1.00 74.14           C
ATOM   3573 1HG2 ILE A 238     -11.928 -17.569 -17.433  1.00 74.14           H
ATOM   3574 2HG2 ILE A 238     -10.182 -17.712 -17.749  1.00 74.14           H
ATOM   3575 3HG2 ILE A 238     -10.818 -18.012 -16.113  1.00 74.14           H
ATOM   3576  CD1 ILE A 238      -9.403 -16.254 -14.566  1.00 74.14           C
ATOM   3577 1HD1 ILE A 238     -10.199 -15.799 -13.978  1.00 74.14           H
ATOM   3578 2HD1 ILE A 238      -9.561 -17.331 -14.619  1.00 74.14           H
ATOM   3579 3HD1 ILE A 238      -8.441 -16.051 -14.095  1.00 74.14           H
ATOM   3580  HN  ILE A 238     -11.168 -13.503 -16.561  1.00 74.14           H
ATOM   3581  N   HIS A 239     -13.246 -15.115 -18.482  1.00 78.68           N
ATOM   3582  CA  HIS A 239     -14.423 -15.524 -19.230  1.00 78.68           C
ATOM   3583  C   HIS A 239     -14.313 -15.024 -20.672  1.00 78.68           C
ATOM   3584  O   HIS A 239     -14.591 -15.767 -21.613  1.00 78.68           O
ATOM   3585  HA  HIS A 239     -14.429 -16.614 -19.232  1.00 78.68           H
ATOM   3586  CB  HIS A 239     -15.701 -15.051 -18.534  1.00 78.68           C
ATOM   3587 1HB  HIS A 239     -15.666 -15.354 -17.488  1.00 78.68           H
ATOM   3588 2HB  HIS A 239     -15.729 -13.962 -18.551  1.00 78.68           H
ATOM   3589  CG  HIS A 239     -16.971 -15.583 -19.155  1.00 78.68           C
ATOM   3590  ND1 HIS A 239     -17.669 -14.900 -20.135  1.00 78.68           N
ATOM   3591  HD1 HIS A 239     -17.417 -14.013 -20.523  1.00 78.68           H
ATOM   3592  CD2 HIS A 239     -17.659 -16.738 -18.926  1.00 78.68           C
ATOM   3593  HD2 HIS A 239     -17.384 -17.512 -18.210  1.00 78.68           H
ATOM   3594  CE1 HIS A 239     -18.729 -15.620 -20.472  1.00 78.68           C
ATOM   3595  HE1 HIS A 239     -19.476 -15.350 -21.218  1.00 78.68           H
ATOM   3596  NE2 HIS A 239     -18.721 -16.759 -19.721  1.00 78.68           N
ATOM   3597  HN  HIS A 239     -13.431 -14.532 -17.690  1.00 78.68           H
ATOM   3598  N   THR A 240     -13.907 -13.770 -20.801  1.00 73.21           N
ATOM   3599  CA  THR A 240     -13.829 -13.139 -22.107  1.00 73.21           C
ATOM   3600  C   THR A 240     -12.659 -13.713 -22.907  1.00 73.21           C
ATOM   3601  O   THR A 240     -12.708 -13.765 -24.135  1.00 73.21           O
ATOM   3602  HA  THR A 240     -14.740 -13.375 -22.658  1.00 73.21           H
ATOM   3603  CB  THR A 240     -13.738 -11.626 -21.897  1.00 73.21           C
ATOM   3604  HB  THR A 240     -13.148 -11.158 -22.685  1.00 73.21           H
ATOM   3605  OG1 THR A 240     -13.218 -11.490 -20.577  1.00 73.21           O
ATOM   3606  HG1 THR A 240     -13.948 -11.624 -19.906  1.00 73.21           H
ATOM   3607  CG2 THR A 240     -15.113 -10.960 -21.826  1.00 73.21           C
ATOM   3608 1HG2 THR A 240     -15.678 -11.381 -20.994  1.00 73.21           H
ATOM   3609 2HG2 THR A 240     -15.651 -11.138 -22.757  1.00 73.21           H
ATOM   3610 3HG2 THR A 240     -14.991  -9.888 -21.676  1.00 73.21           H
ATOM   3611  HN  THR A 240     -13.636 -13.188 -20.034  1.00 73.21           H
ATOM   3612  N   LEU A 241     -11.633 -14.129 -22.179  1.00 70.57           N
ATOM   3613  CA  LEU A 241     -10.439 -14.669 -22.807  1.00 70.57           C
ATOM   3614  C   LEU A 241     -10.751 -16.055 -23.377  1.00 70.57           C
ATOM   3615  O   LEU A 241     -10.309 -16.393 -24.474  1.00 70.57           O
ATOM   3616  HA  LEU A 241     -10.176 -14.008 -23.633  1.00 70.57           H
ATOM   3617  CB  LEU A 241      -9.265 -14.658 -21.826  1.00 70.57           C
ATOM   3618 1HB  LEU A 241      -9.586 -15.138 -20.901  1.00 70.57           H
ATOM   3619 2HB  LEU A 241      -8.465 -15.270 -22.242  1.00 70.57           H
ATOM   3620  CG  LEU A 241      -8.692 -13.282 -21.482  1.00 70.57           C
ATOM   3621  HG  LEU A 241      -9.521 -12.619 -21.236  1.00 70.57           H
ATOM   3622  CD1 LEU A 241      -7.790 -13.357 -20.248  1.00 70.57           C
ATOM   3623 1HD1 LEU A 241      -8.368 -13.717 -19.397  1.00 70.57           H
ATOM   3624 2HD1 LEU A 241      -6.964 -14.041 -20.443  1.00 70.57           H
ATOM   3625 3HD1 LEU A 241      -7.396 -12.365 -20.026  1.00 70.57           H
ATOM   3626  CD2 LEU A 241      -7.968 -12.674 -22.685  1.00 70.57           C
ATOM   3627 1HD2 LEU A 241      -7.150 -13.328 -22.986  1.00 70.57           H
ATOM   3628 2HD2 LEU A 241      -8.668 -12.564 -23.513  1.00 70.57           H
ATOM   3629 3HD2 LEU A 241      -7.570 -11.696 -22.413  1.00 70.57           H
ATOM   3630  HN  LEU A 241     -11.608 -14.101 -21.180  1.00 70.57           H
ATOM   3631  N   ILE A 242     -11.511 -16.819 -22.607  1.00 72.55           N
ATOM   3632  CA  ILE A 242     -11.948 -18.131 -23.052  1.00 72.55           C
ATOM   3633  C   ILE A 242     -12.766 -17.982 -24.337  1.00 72.55           C
ATOM   3634  O   ILE A 242     -12.642 -18.793 -25.254  1.00 72.55           O
ATOM   3635  HA  ILE A 242     -11.055 -18.714 -23.278  1.00 72.55           H
ATOM   3636  CB  ILE A 242     -12.692 -18.858 -21.930  1.00 72.55           C
ATOM   3637  HB  ILE A 242     -13.426 -18.172 -21.507  1.00 72.55           H
ATOM   3638  CG1 ILE A 242     -11.736 -19.249 -20.802  1.00 72.55           C
ATOM   3639 1HG1 ILE A 242     -11.100 -20.072 -21.129  1.00 72.55           H
ATOM   3640 2HG1 ILE A 242     -11.079 -18.411 -20.570  1.00 72.55           H
ATOM   3641  CG2 ILE A 242     -13.462 -20.063 -22.474  1.00 72.55           C
ATOM   3642 1HG2 ILE A 242     -14.188 -19.727 -23.214  1.00 72.55           H
ATOM   3643 2HG2 ILE A 242     -12.764 -20.760 -22.939  1.00 72.55           H
ATOM   3644 3HG2 ILE A 242     -13.982 -20.562 -21.655  1.00 72.55           H
ATOM   3645  CD1 ILE A 242     -12.508 -19.662 -19.547  1.00 72.55           C
ATOM   3646 1HD1 ILE A 242     -13.125 -18.829 -19.210  1.00 72.55           H
ATOM   3647 2HD1 ILE A 242     -13.146 -20.516 -19.777  1.00 72.55           H
ATOM   3648 3HD1 ILE A 242     -11.805 -19.935 -18.761  1.00 72.55           H
ATOM   3649  HN  ILE A 242     -11.826 -16.556 -21.695  1.00 72.55           H
ATOM   3650  N   GLN A 243     -13.584 -16.940 -24.362  1.00 70.84           N
ATOM   3651  CA  GLN A 243     -14.454 -16.699 -25.501  1.00 70.84           C
ATOM   3652  C   GLN A 243     -13.627 -16.314 -26.729  1.00 70.84           C
ATOM   3653  O   GLN A 243     -14.093 -16.441 -27.860  1.00 70.84           O
ATOM   3654  HA  GLN A 243     -14.965 -17.645 -25.680  1.00 70.84           H
ATOM   3655  CB  GLN A 243     -15.492 -15.622 -25.179  1.00 70.84           C
ATOM   3656 1HB  GLN A 243     -15.001 -14.764 -24.721  1.00 70.84           H
ATOM   3657 2HB  GLN A 243     -15.954 -15.270 -26.102  1.00 70.84           H
ATOM   3658  CG  GLN A 243     -16.570 -16.163 -24.237  1.00 70.84           C
ATOM   3659 1HG  GLN A 243     -16.973 -17.094 -24.636  1.00 70.84           H
ATOM   3660 2HG  GLN A 243     -16.127 -16.396 -23.268  1.00 70.84           H
ATOM   3661  CD  GLN A 243     -17.700 -15.147 -24.056  1.00 70.84           C
ATOM   3662  OE1 GLN A 243     -17.566 -13.972 -24.353  1.00 70.84           O
ATOM   3663  NE2 GLN A 243     -18.817 -15.665 -23.554  1.00 70.84           N
ATOM   3664 1HE2 GLN A 243     -18.861 -16.639 -23.332  1.00 70.84           H
ATOM   3665 2HE2 GLN A 243     -19.613 -15.081 -23.399  1.00 70.84           H
ATOM   3666  HN  GLN A 243     -13.658 -16.269 -23.625  1.00 70.84           H
ATOM   3667  N   ALA A 244     -12.414 -15.852 -26.464  1.00 63.98           N
ATOM   3668  CA  ALA A 244     -11.602 -15.243 -27.504  1.00 63.98           C
ATOM   3669  C   ALA A 244     -10.824 -16.334 -28.243  1.00 63.98           C
ATOM   3670  O   ALA A 244      -9.820 -16.834 -27.739  1.00 63.98           O
ATOM   3671  HA  ALA A 244     -12.276 -14.751 -28.206  1.00 63.98           H
ATOM   3672  CB  ALA A 244     -10.682 -14.190 -26.883  1.00 63.98           C
ATOM   3673 1HB  ALA A 244     -11.284 -13.423 -26.396  1.00 63.98           H
ATOM   3674 2HB  ALA A 244     -10.033 -14.664 -26.146  1.00 63.98           H
ATOM   3675 3HB  ALA A 244     -10.073 -13.733 -27.663  1.00 63.98           H
ATOM   3676  HN  ALA A 244     -11.986 -15.889 -25.561  1.00 63.98           H
ATOM   3677  N   LYS A 245     -11.318 -16.671 -29.425  1.00 56.71           N
ATOM   3678  CA  LYS A 245     -10.775 -17.793 -30.171  1.00 56.71           C
ATOM   3679  C   LYS A 245      -9.276 -17.575 -30.392  1.00 56.71           C
ATOM   3680  O   LYS A 245      -8.570 -18.485 -30.824  1.00 56.71           O
ATOM   3681  HA  LYS A 245     -10.908 -18.686 -29.561  1.00 56.71           H
ATOM   3682  CB  LYS A 245     -11.562 -18.008 -31.466  1.00 56.71           C
ATOM   3683 1HB  LYS A 245     -11.603 -17.076 -32.030  1.00 56.71           H
ATOM   3684 2HB  LYS A 245     -11.047 -18.736 -32.092  1.00 56.71           H
ATOM   3685  CG  LYS A 245     -12.982 -18.494 -31.169  1.00 56.71           C
ATOM   3686 1HG  LYS A 245     -12.941 -19.393 -30.554  1.00 56.71           H
ATOM   3687 2HG  LYS A 245     -13.516 -17.738 -30.594  1.00 56.71           H
ATOM   3688  CD  LYS A 245     -13.741 -18.790 -32.464  1.00 56.71           C
ATOM   3689 1HD  LYS A 245     -13.910 -17.862 -33.011  1.00 56.71           H
ATOM   3690 2HD  LYS A 245     -13.138 -19.433 -33.105  1.00 56.71           H
ATOM   3691  CE  LYS A 245     -15.082 -19.466 -32.171  1.00 56.71           C
ATOM   3692 1HE  LYS A 245     -14.924 -20.342 -31.542  1.00 56.71           H
ATOM   3693 2HE  LYS A 245     -15.726 -18.785 -31.614  1.00 56.71           H
ATOM   3694  NZ  LYS A 245     -15.746 -19.867 -33.431  1.00 56.71           N
ATOM   3695 1HZ  LYS A 245     -16.627 -20.324 -33.219  1.00 56.71           H
ATOM   3696 2HZ  LYS A 245     -15.920 -19.045 -33.998  1.00 56.71           H
ATOM   3697 3HZ  LYS A 245     -15.148 -20.508 -33.940  1.00 56.71           H
ATOM   3698  HN  LYS A 245     -12.074 -16.193 -29.872  1.00 56.71           H
ATOM   3699  N   LYS A 246      -8.835 -16.364 -30.085  1.00 54.85           N
ATOM   3700  CA  LYS A 246      -7.530 -15.908 -30.531  1.00 54.85           C
ATOM   3701  C   LYS A 246      -6.499 -16.174 -29.432  1.00 54.85           C
ATOM   3702  O   LYS A 246      -6.643 -15.693 -28.310  1.00 54.85           O
ATOM   3703  HA  LYS A 246      -7.260 -16.496 -31.408  1.00 54.85           H
ATOM   3704  CB  LYS A 246      -7.595 -14.444 -30.970  1.00 54.85           C
ATOM   3705 1HB  LYS A 246      -8.375 -13.927 -30.411  1.00 54.85           H
ATOM   3706 2HB  LYS A 246      -6.654 -13.947 -30.735  1.00 54.85           H
ATOM   3707  CG  LYS A 246      -7.877 -14.333 -32.470  1.00 54.85           C
ATOM   3708 1HG  LYS A 246      -7.224 -15.015 -33.017  1.00 54.85           H
ATOM   3709 2HG  LYS A 246      -8.902 -14.641 -32.675  1.00 54.85           H
ATOM   3710  CD  LYS A 246      -7.658 -12.902 -32.965  1.00 54.85           C
ATOM   3711 1HD  LYS A 246      -8.410 -12.244 -32.529  1.00 54.85           H
ATOM   3712 2HD  LYS A 246      -6.686 -12.542 -32.630  1.00 54.85           H
ATOM   3713  CE  LYS A 246      -7.736 -12.833 -34.492  1.00 54.85           C
ATOM   3714 1HE  LYS A 246      -7.040 -13.548 -34.930  1.00 54.85           H
ATOM   3715 2HE  LYS A 246      -8.735 -13.114 -34.824  1.00 54.85           H
ATOM   3716  NZ  LYS A 246      -7.416 -11.467 -34.965  1.00 54.85           N
ATOM   3717 1HZ  LYS A 246      -7.467 -11.440 -35.977  1.00 54.85           H
ATOM   3718 2HZ  LYS A 246      -8.083 -10.810 -34.575  1.00 54.85           H
ATOM   3719 3HZ  LYS A 246      -6.480 -11.216 -34.666  1.00 54.85           H
ATOM   3720  HN  LYS A 246      -9.352 -15.701 -29.543  1.00 54.85           H
ATOM   3721  N   SER A 247      -5.480 -16.941 -29.795  1.00 53.25           N
ATOM   3722  CA  SER A 247      -4.532 -17.439 -28.813  1.00 53.25           C
ATOM   3723  C   SER A 247      -3.876 -16.269 -28.078  1.00 53.25           C
ATOM   3724  O   SER A 247      -3.683 -16.323 -26.864  1.00 53.25           O
ATOM   3725  HA  SER A 247      -5.122 -18.042 -28.122  1.00 53.25           H
ATOM   3726  CB  SER A 247      -3.466 -18.317 -29.472  1.00 53.25           C
ATOM   3727 1HB  SER A 247      -3.126 -19.070 -28.761  1.00 53.25           H
ATOM   3728 2HB  SER A 247      -3.906 -18.850 -30.315  1.00 53.25           H
ATOM   3729  OG  SER A 247      -2.351 -17.553 -29.923  1.00 53.25           O
ATOM   3730  HG  SER A 247      -1.686 -18.151 -30.371  1.00 53.25           H
ATOM   3731  HN  SER A 247      -5.298 -17.220 -30.737  1.00 53.25           H
ATOM   3732  N   SER A 248      -3.551 -15.238 -28.844  1.00 55.63           N
ATOM   3733  CA  SER A 248      -2.658 -14.198 -28.360  1.00 55.63           C
ATOM   3734  C   SER A 248      -3.177 -13.638 -27.035  1.00 55.63           C
ATOM   3735  O   SER A 248      -2.454 -12.938 -26.327  1.00 55.63           O
ATOM   3736  HA  SER A 248      -1.695 -14.688 -28.218  1.00 55.63           H
ATOM   3737  CB  SER A 248      -2.511 -13.076 -29.390  1.00 55.63           C
ATOM   3738 1HB  SER A 248      -1.710 -12.404 -29.082  1.00 55.63           H
ATOM   3739 2HB  SER A 248      -2.219 -13.501 -30.350  1.00 55.63           H
ATOM   3740  OG  SER A 248      -3.718 -12.334 -29.547  1.00 55.63           O
ATOM   3741  HG  SER A 248      -3.577 -11.586 -30.195  1.00 55.63           H
ATOM   3742  HN  SER A 248      -3.886 -15.107 -29.777  1.00 55.63           H
ATOM   3743  N   LYS A 249      -4.426 -13.966 -26.738  1.00 58.91           N
ATOM   3744  CA  LYS A 249      -5.055 -13.492 -25.517  1.00 58.91           C
ATOM   3745  C   LYS A 249      -4.371 -14.140 -24.312  1.00 58.91           C
ATOM   3746  O   LYS A 249      -4.419 -13.605 -23.205  1.00 58.91           O
ATOM   3747  HA  LYS A 249      -4.897 -12.415 -25.466  1.00 58.91           H
ATOM   3748  CB  LYS A 249      -6.566 -13.727 -25.567  1.00 58.91           C
ATOM   3749 1HB  LYS A 249      -6.768 -14.758 -25.857  1.00 58.91           H
ATOM   3750 2HB  LYS A 249      -6.992 -13.587 -24.573  1.00 58.91           H
ATOM   3751  CG  LYS A 249      -7.237 -12.772 -26.556  1.00 58.91           C
ATOM   3752 1HG  LYS A 249      -6.982 -11.743 -26.303  1.00 58.91           H
ATOM   3753 2HG  LYS A 249      -6.857 -12.957 -27.560  1.00 58.91           H
ATOM   3754  CD  LYS A 249      -8.757 -12.945 -26.539  1.00 58.91           C
ATOM   3755 1HD  LYS A 249      -9.015 -13.958 -26.849  1.00 58.91           H
ATOM   3756 2HD  LYS A 249      -9.131 -12.818 -25.523  1.00 58.91           H
ATOM   3757  CE  LYS A 249      -9.434 -11.935 -27.467  1.00 58.91           C
ATOM   3758 1HE  LYS A 249      -8.739 -11.131 -27.708  1.00 58.91           H
ATOM   3759 2HE  LYS A 249      -9.701 -12.417 -28.408  1.00 58.91           H
ATOM   3760  NZ  LYS A 249     -10.647 -11.376 -26.829  1.00 58.91           N
ATOM   3761 1HZ  LYS A 249     -10.592 -10.363 -26.829  1.00 58.91           H
ATOM   3762 2HZ  LYS A 249     -11.468 -11.670 -27.346  1.00 58.91           H
ATOM   3763 3HZ  LYS A 249     -10.710 -11.710 -25.874  1.00 58.91           H
ATOM   3764  HN  LYS A 249      -5.004 -14.544 -27.314  1.00 58.91           H
ATOM   3765  N   HIS A 250      -3.750 -15.282 -24.567  1.00 62.25           N
ATOM   3766  CA  HIS A 250      -3.124 -16.048 -23.502  1.00 62.25           C
ATOM   3767  C   HIS A 250      -2.008 -15.219 -22.862  1.00 62.25           C
ATOM   3768  O   HIS A 250      -1.828 -15.247 -21.646  1.00 62.25           O
ATOM   3769  HA  HIS A 250      -3.896 -16.238 -22.757  1.00 62.25           H
ATOM   3770  CB  HIS A 250      -2.633 -17.400 -24.022  1.00 62.25           C
ATOM   3771 1HB  HIS A 250      -2.160 -17.255 -24.993  1.00 62.25           H
ATOM   3772 2HB  HIS A 250      -1.866 -17.781 -23.347  1.00 62.25           H
ATOM   3773  CG  HIS A 250      -3.723 -18.437 -24.159  1.00 62.25           C
ATOM   3774  ND1 HIS A 250      -4.190 -19.179 -23.088  1.00 62.25           N
ATOM   3775  HD1 HIS A 250      -3.869 -19.110 -22.144  1.00 62.25           H
ATOM   3776  CD2 HIS A 250      -4.431 -18.847 -25.250  1.00 62.25           C
ATOM   3777  HD2 HIS A 250      -4.315 -18.466 -26.265  1.00 62.25           H
ATOM   3778  CE1 HIS A 250      -5.137 -19.996 -23.527  1.00 62.25           C
ATOM   3779  HE1 HIS A 250      -5.699 -20.708 -22.923  1.00 62.25           H
ATOM   3780  NE2 HIS A 250      -5.284 -19.789 -24.867  1.00 62.25           N
ATOM   3781  HN  HIS A 250      -3.672 -15.684 -25.479  1.00 62.25           H
ATOM   3782  N   LYS A 251      -1.288 -14.499 -23.711  1.00 63.90           N
ATOM   3783  CA  LYS A 251      -0.110 -13.774 -23.265  1.00 63.90           C
ATOM   3784  C   LYS A 251      -0.537 -12.650 -22.319  1.00 63.90           C
ATOM   3785  O   LYS A 251       0.102 -12.420 -21.294  1.00 63.90           O
ATOM   3786  HA  LYS A 251       0.514 -14.474 -22.709  1.00 63.90           H
ATOM   3787  CB  LYS A 251       0.708 -13.292 -24.464  1.00 63.90           C
ATOM   3788 1HB  LYS A 251       0.741 -14.072 -25.224  1.00 63.90           H
ATOM   3789 2HB  LYS A 251       0.222 -12.428 -24.917  1.00 63.90           H
ATOM   3790  CG  LYS A 251       2.132 -12.921 -24.043  1.00 63.90           C
ATOM   3791 1HG  LYS A 251       2.104 -12.067 -23.366  1.00 63.90           H
ATOM   3792 2HG  LYS A 251       2.579 -13.749 -23.494  1.00 63.90           H
ATOM   3793  CD  LYS A 251       2.994 -12.585 -25.262  1.00 63.90           C
ATOM   3794 1HD  LYS A 251       2.846 -13.339 -26.035  1.00 63.90           H
ATOM   3795 2HD  LYS A 251       2.678 -11.630 -25.683  1.00 63.90           H
ATOM   3796  CE  LYS A 251       4.475 -12.517 -24.884  1.00 63.90           C
ATOM   3797 1HE  LYS A 251       4.647 -11.676 -24.213  1.00 63.90           H
ATOM   3798 2HE  LYS A 251       4.759 -13.420 -24.343  1.00 63.90           H
ATOM   3799  NZ  LYS A 251       5.313 -12.373 -26.095  1.00 63.90           N
ATOM   3800 1HZ  LYS A 251       6.275 -12.600 -25.869  1.00 63.90           H
ATOM   3801 2HZ  LYS A 251       4.977 -13.003 -26.815  1.00 63.90           H
ATOM   3802 3HZ  LYS A 251       5.261 -11.417 -26.430  1.00 63.90           H
ATOM   3803  HN  LYS A 251      -1.497 -14.408 -24.684  1.00 63.90           H
ATOM   3804  N   ALA A 252      -1.615 -11.978 -22.698  1.00 64.35           N
ATOM   3805  CA  ALA A 252      -2.135 -10.884 -21.896  1.00 64.35           C
ATOM   3806  C   ALA A 252      -2.591 -11.425 -20.539  1.00 64.35           C
ATOM   3807  O   ALA A 252      -2.459 -10.747 -19.521  1.00 64.35           O
ATOM   3808  HA  ALA A 252      -1.325 -10.172 -21.740  1.00 64.35           H
ATOM   3809  CB  ALA A 252      -3.266 -10.187 -22.655  1.00 64.35           C
ATOM   3810 1HB  ALA A 252      -2.883  -9.796 -23.598  1.00 64.35           H
ATOM   3811 2HB  ALA A 252      -4.064 -10.902 -22.856  1.00 64.35           H
ATOM   3812 3HB  ALA A 252      -3.656  -9.366 -22.053  1.00 64.35           H
ATOM   3813  HN  ALA A 252      -2.129 -12.171 -23.534  1.00 64.35           H
ATOM   3814  N   LEU A 253      -3.119 -12.640 -20.568  1.00 69.39           N
ATOM   3815  CA  LEU A 253      -3.586 -13.283 -19.352  1.00 69.39           C
ATOM   3816  C   LEU A 253      -2.413 -13.445 -18.383  1.00 69.39           C
ATOM   3817  O   LEU A 253      -2.519 -13.092 -17.209  1.00 69.39           O
ATOM   3818  HA  LEU A 253      -4.322 -12.622 -18.895  1.00 69.39           H
ATOM   3819  CB  LEU A 253      -4.298 -14.597 -19.680  1.00 69.39           C
ATOM   3820 1HB  LEU A 253      -5.004 -14.412 -20.489  1.00 69.39           H
ATOM   3821 2HB  LEU A 253      -3.559 -15.303 -20.056  1.00 69.39           H
ATOM   3822  CG  LEU A 253      -5.052 -15.257 -18.524  1.00 69.39           C
ATOM   3823  HG  LEU A 253      -4.401 -15.263 -17.650  1.00 69.39           H
ATOM   3824  CD1 LEU A 253      -6.300 -14.453 -18.152  1.00 69.39           C
ATOM   3825 1HD1 LEU A 253      -6.007 -13.448 -17.849  1.00 69.39           H
ATOM   3826 2HD1 LEU A 253      -6.964 -14.394 -19.014  1.00 69.39           H
ATOM   3827 3HD1 LEU A 253      -6.817 -14.945 -17.328  1.00 69.39           H
ATOM   3828  CD2 LEU A 253      -5.386 -16.715 -18.849  1.00 69.39           C
ATOM   3829 1HD2 LEU A 253      -6.010 -16.754 -19.741  1.00 69.39           H
ATOM   3830 2HD2 LEU A 253      -4.463 -17.268 -19.026  1.00 69.39           H
ATOM   3831 3HD2 LEU A 253      -5.921 -17.160 -18.010  1.00 69.39           H
ATOM   3832  HN  LEU A 253      -3.229 -13.182 -21.401  1.00 69.39           H
ATOM   3833  N   LYS A 254      -1.320 -13.978 -18.910  1.00 71.30           N
ATOM   3834  CA  LYS A 254      -0.166 -14.289 -18.085  1.00 71.30           C
ATOM   3835  C   LYS A 254       0.246 -13.041 -17.301  1.00 71.30           C
ATOM   3836  O   LYS A 254       0.468 -13.108 -16.093  1.00 71.30           O
ATOM   3837  HA  LYS A 254      -0.469 -15.058 -17.375  1.00 71.30           H
ATOM   3838  CB  LYS A 254       0.960 -14.878 -18.937  1.00 71.30           C
ATOM   3839 1HB  LYS A 254       0.583 -15.729 -19.506  1.00 71.30           H
ATOM   3840 2HB  LYS A 254       1.299 -14.137 -19.661  1.00 71.30           H
ATOM   3841  CG  LYS A 254       2.134 -15.323 -18.064  1.00 71.30           C
ATOM   3842 1HG  LYS A 254       2.575 -14.455 -17.573  1.00 71.30           H
ATOM   3843 2HG  LYS A 254       1.776 -15.986 -17.277  1.00 71.30           H
ATOM   3844  CD  LYS A 254       3.198 -16.039 -18.898  1.00 71.30           C
ATOM   3845 1HD  LYS A 254       2.757 -16.907 -19.388  1.00 71.30           H
ATOM   3846 2HD  LYS A 254       3.556 -15.375 -19.685  1.00 71.30           H
ATOM   3847  CE  LYS A 254       4.373 -16.482 -18.024  1.00 71.30           C
ATOM   3848 1HE  LYS A 254       4.884 -15.608 -17.620  1.00 71.30           H
ATOM   3849 2HE  LYS A 254       4.006 -17.058 -17.175  1.00 71.30           H
ATOM   3850  NZ  LYS A 254       5.324 -17.300 -18.810  1.00 71.30           N
ATOM   3851 1HZ  LYS A 254       6.097 -17.582 -18.218  1.00 71.30           H
ATOM   3852 2HZ  LYS A 254       4.850 -18.125 -19.162  1.00 71.30           H
ATOM   3853 3HZ  LYS A 254       5.675 -16.755 -19.589  1.00 71.30           H
ATOM   3854  HN  LYS A 254      -1.217 -14.196 -19.881  1.00 71.30           H
ATOM   3855  N   VAL A 255       0.336 -11.932 -18.020  1.00 71.45           N
ATOM   3856  CA  VAL A 255       0.793 -10.688 -17.424  1.00 71.45           C
ATOM   3857  C   VAL A 255      -0.090 -10.350 -16.221  1.00 71.45           C
ATOM   3858  O   VAL A 255       0.414  -9.998 -15.156  1.00 71.45           O
ATOM   3859  HA  VAL A 255       1.814 -10.845 -17.076  1.00 71.45           H
ATOM   3860  CB  VAL A 255       0.816  -9.580 -18.479  1.00 71.45           C
ATOM   3861  HB  VAL A 255      -0.206  -9.423 -18.823  1.00 71.45           H
ATOM   3862  CG1 VAL A 255       1.319  -8.265 -17.881  1.00 71.45           C
ATOM   3863 1HG1 VAL A 255       0.659  -7.959 -17.068  1.00 71.45           H
ATOM   3864 2HG1 VAL A 255       2.329  -8.403 -17.496  1.00 71.45           H
ATOM   3865 3HG1 VAL A 255       1.326  -7.494 -18.652  1.00 71.45           H
ATOM   3866  CG2 VAL A 255       1.661  -9.991 -19.687  1.00 71.45           C
ATOM   3867 1HG2 VAL A 255       2.683 -10.189 -19.365  1.00 71.45           H
ATOM   3868 2HG2 VAL A 255       1.240 -10.891 -20.135  1.00 71.45           H
ATOM   3869 3HG2 VAL A 255       1.661  -9.186 -20.421  1.00 71.45           H
ATOM   3870  HN  VAL A 255       0.103 -11.875 -18.991  1.00 71.45           H
ATOM   3871  N   THR A 256      -1.393 -10.467 -16.432  1.00 71.43           N
ATOM   3872  CA  THR A 256      -2.356  -9.994 -15.452  1.00 71.43           C
ATOM   3873  C   THR A 256      -2.321 -10.875 -14.202  1.00 71.43           C
ATOM   3874  O   THR A 256      -2.340 -10.370 -13.081  1.00 71.43           O
ATOM   3875  HA  THR A 256      -2.066  -8.990 -15.143  1.00 71.43           H
ATOM   3876  CB  THR A 256      -3.730  -9.946 -16.123  1.00 71.43           C
ATOM   3877  HB  THR A 256      -4.166 -10.943 -16.190  1.00 71.43           H
ATOM   3878  OG1 THR A 256      -3.485  -9.298 -17.369  1.00 71.43           O
ATOM   3879  HG1 THR A 256      -3.422  -9.976 -18.101  1.00 71.43           H
ATOM   3880  CG2 THR A 256      -4.702  -9.011 -15.402  1.00 71.43           C
ATOM   3881 1HG2 THR A 256      -4.296  -7.999 -15.395  1.00 71.43           H
ATOM   3882 2HG2 THR A 256      -4.841  -9.353 -14.376  1.00 71.43           H
ATOM   3883 3HG2 THR A 256      -5.661  -9.014 -15.919  1.00 71.43           H
ATOM   3884  HN  THR A 256      -1.792 -10.876 -17.253  1.00 71.43           H
ATOM   3885  N   ILE A 257      -2.271 -12.178 -14.436  1.00 74.93           N
ATOM   3886  CA  ILE A 257      -2.233 -13.135 -13.343  1.00 74.93           C
ATOM   3887  C   ILE A 257      -1.014 -12.850 -12.464  1.00 74.93           C
ATOM   3888  O   ILE A 257      -1.121 -12.821 -11.239  1.00 74.93           O
ATOM   3889  HA  ILE A 257      -3.132 -12.984 -12.746  1.00 74.93           H
ATOM   3890  CB  ILE A 257      -2.282 -14.566 -13.881  1.00 74.93           C
ATOM   3891  HB  ILE A 257      -1.537 -14.659 -14.672  1.00 74.93           H
ATOM   3892  CG1 ILE A 257      -3.645 -14.870 -14.507  1.00 74.93           C
ATOM   3893 1HG1 ILE A 257      -4.419 -14.822 -13.741  1.00 74.93           H
ATOM   3894 2HG1 ILE A 257      -3.884 -14.112 -15.252  1.00 74.93           H
ATOM   3895  CG2 ILE A 257      -1.913 -15.575 -12.792  1.00 74.93           C
ATOM   3896 1HG2 ILE A 257      -0.904 -15.370 -12.434  1.00 74.93           H
ATOM   3897 2HG2 ILE A 257      -2.617 -15.488 -11.964  1.00 74.93           H
ATOM   3898 3HG2 ILE A 257      -1.956 -16.584 -13.201  1.00 74.93           H
ATOM   3899  CD1 ILE A 257      -3.651 -16.254 -15.160  1.00 74.93           C
ATOM   3900 1HD1 ILE A 257      -2.892 -16.291 -15.941  1.00 74.93           H
ATOM   3901 2HD1 ILE A 257      -3.435 -17.012 -14.407  1.00 74.93           H
ATOM   3902 3HD1 ILE A 257      -4.632 -16.445 -15.596  1.00 74.93           H
ATOM   3903  HN  ILE A 257      -2.255 -12.582 -15.351  1.00 74.93           H
ATOM   3904  N   THR A 258       0.117 -12.646 -13.123  1.00 79.23           N
ATOM   3905  CA  THR A 258       1.374 -12.466 -12.416  1.00 79.23           C
ATOM   3906  C   THR A 258       1.279 -11.280 -11.454  1.00 79.23           C
ATOM   3907  O   THR A 258       1.717 -11.369 -10.308  1.00 79.23           O
ATOM   3908  HA  THR A 258       1.559 -13.354 -11.812  1.00 79.23           H
ATOM   3909  CB  THR A 258       2.485 -12.315 -13.457  1.00 79.23           C
ATOM   3910  HB  THR A 258       2.330 -11.424 -14.066  1.00 79.23           H
ATOM   3911  OG1 THR A 258       2.468 -13.553 -14.164  1.00 79.23           O
ATOM   3912  HG1 THR A 258       1.819 -13.505 -14.923  1.00 79.23           H
ATOM   3913  CG2 THR A 258       3.877 -12.266 -12.825  1.00 79.23           C
ATOM   3914 1HG2 THR A 258       4.058 -13.187 -12.272  1.00 79.23           H
ATOM   3915 2HG2 THR A 258       3.937 -11.416 -12.145  1.00 79.23           H
ATOM   3916 3HG2 THR A 258       4.628 -12.158 -13.608  1.00 79.23           H
ATOM   3917  HN  THR A 258       0.183 -12.603 -14.120  1.00 79.23           H
ATOM   3918  N   VAL A 259       0.703 -10.197 -11.954  1.00 75.76           N
ATOM   3919  CA  VAL A 259       0.595  -8.977 -11.172  1.00 75.76           C
ATOM   3920  C   VAL A 259      -0.282  -9.239  -9.946  1.00 75.76           C
ATOM   3921  O   VAL A 259       0.040  -8.799  -8.843  1.00 75.76           O
ATOM   3922  HA  VAL A 259       1.598  -8.712 -10.836  1.00 75.76           H
ATOM   3923  CB  VAL A 259       0.072  -7.838 -12.049  1.00 75.76           C
ATOM   3924  HB  VAL A 259      -0.846  -8.178 -12.528  1.00 75.76           H
ATOM   3925  CG1 VAL A 259      -0.266  -6.607 -11.205  1.00 75.76           C
ATOM   3926 1HG1 VAL A 259      -1.033  -6.867 -10.475  1.00 75.76           H
ATOM   3927 2HG1 VAL A 259       0.630  -6.266 -10.686  1.00 75.76           H
ATOM   3928 3HG1 VAL A 259      -0.635  -5.812 -11.853  1.00 75.76           H
ATOM   3929  CG2 VAL A 259       1.075  -7.489 -13.150  1.00 75.76           C
ATOM   3930 1HG2 VAL A 259       2.017  -7.178 -12.698  1.00 75.76           H
ATOM   3931 2HG2 VAL A 259       1.245  -8.363 -13.778  1.00 75.76           H
ATOM   3932 3HG2 VAL A 259       0.679  -6.676 -13.759  1.00 75.76           H
ATOM   3933  HN  VAL A 259       0.315 -10.145 -12.875  1.00 75.76           H
ATOM   3934  N   LEU A 260      -1.373  -9.953 -10.180  1.00 76.36           N
ATOM   3935  CA  LEU A 260      -2.299 -10.278  -9.108  1.00 76.36           C
ATOM   3936  C   LEU A 260      -1.559 -11.063  -8.022  1.00 76.36           C
ATOM   3937  O   LEU A 260      -1.624 -10.713  -6.845  1.00 76.36           O
ATOM   3938  HA  LEU A 260      -2.645  -9.338  -8.679  1.00 76.36           H
ATOM   3939  CB  LEU A 260      -3.527 -11.002  -9.662  1.00 76.36           C
ATOM   3940 1HB  LEU A 260      -3.970 -10.381 -10.440  1.00 76.36           H
ATOM   3941 2HB  LEU A 260      -3.196 -11.924 -10.140  1.00 76.36           H
ATOM   3942  CG  LEU A 260      -4.616 -11.351  -8.645  1.00 76.36           C
ATOM   3943  HG  LEU A 260      -4.164 -11.946  -7.851  1.00 76.36           H
ATOM   3944  CD1 LEU A 260      -5.184 -10.088  -7.995  1.00 76.36           C
ATOM   3945 1HD1 LEU A 260      -4.385  -9.552  -7.482  1.00 76.36           H
ATOM   3946 2HD1 LEU A 260      -5.616  -9.447  -8.764  1.00 76.36           H
ATOM   3947 3HD1 LEU A 260      -5.955 -10.364  -7.277  1.00 76.36           H
ATOM   3948  CD2 LEU A 260      -5.710 -12.208  -9.285  1.00 76.36           C
ATOM   3949 1HD2 LEU A 260      -6.165 -11.660 -10.110  1.00 76.36           H
ATOM   3950 2HD2 LEU A 260      -5.273 -13.134  -9.661  1.00 76.36           H
ATOM   3951 3HD2 LEU A 260      -6.471 -12.442  -8.540  1.00 76.36           H
ATOM   3952  HN  LEU A 260      -1.628 -10.306 -11.080  1.00 76.36           H
ATOM   3953  N   THR A 261      -0.874 -12.111  -8.457  1.00 82.98           N
ATOM   3954  CA  THR A 261      -0.278 -13.054  -7.527  1.00 82.98           C
ATOM   3955  C   THR A 261       0.724 -12.343  -6.615  1.00 82.98           C
ATOM   3956  O   THR A 261       0.779 -12.614  -5.417  1.00 82.98           O
ATOM   3957  HA  THR A 261      -1.067 -13.451  -6.887  1.00 82.98           H
ATOM   3958  CB  THR A 261       0.342 -14.193  -8.340  1.00 82.98           C
ATOM   3959  HB  THR A 261       1.152 -13.825  -8.969  1.00 82.98           H
ATOM   3960  OG1 THR A 261      -0.763 -14.767  -9.032  1.00 82.98           O
ATOM   3961  HG1 THR A 261      -0.911 -14.288  -9.897  1.00 82.98           H
ATOM   3962  CG2 THR A 261       0.859 -15.329  -7.455  1.00 82.98           C
ATOM   3963 1HG2 THR A 261       0.034 -15.742  -6.875  1.00 82.98           H
ATOM   3964 2HG2 THR A 261       1.623 -14.945  -6.779  1.00 82.98           H
ATOM   3965 3HG2 THR A 261       1.289 -16.110  -8.082  1.00 82.98           H
ATOM   3966  HN  THR A 261      -0.724 -12.319  -9.424  1.00 82.98           H
ATOM   3967  N   VAL A 262       1.491 -11.446  -7.218  1.00 84.20           N
ATOM   3968  CA  VAL A 262       2.522 -10.730  -6.486  1.00 84.20           C
ATOM   3969  C   VAL A 262       1.866  -9.847  -5.422  1.00 84.20           C
ATOM   3970  O   VAL A 262       2.330  -9.792  -4.284  1.00 84.20           O
ATOM   3971  HA  VAL A 262       3.147 -11.472  -5.989  1.00 84.20           H
ATOM   3972  CB  VAL A 262       3.402  -9.942  -7.457  1.00 84.20           C
ATOM   3973  HB  VAL A 262       2.750  -9.321  -8.071  1.00 84.20           H
ATOM   3974  CG1 VAL A 262       4.359  -9.017  -6.703  1.00 84.20           C
ATOM   3975 1HG1 VAL A 262       3.785  -8.312  -6.102  1.00 84.20           H
ATOM   3976 2HG1 VAL A 262       5.002  -9.611  -6.053  1.00 84.20           H
ATOM   3977 3HG1 VAL A 262       4.973  -8.469  -7.418  1.00 84.20           H
ATOM   3978  CG2 VAL A 262       4.169 -10.883  -8.389  1.00 84.20           C
ATOM   3979 1HG2 VAL A 262       4.805 -11.542  -7.797  1.00 84.20           H
ATOM   3980 2HG2 VAL A 262       3.462 -11.481  -8.964  1.00 84.20           H
ATOM   3981 3HG2 VAL A 262       4.787 -10.297  -9.069  1.00 84.20           H
ATOM   3982  HN  VAL A 262       1.417 -11.207  -8.186  1.00 84.20           H
ATOM   3983  N   PHE A 263       0.798  -9.178  -5.830  1.00 81.43           N
ATOM   3984  CA  PHE A 263       0.088  -8.283  -4.933  1.00 81.43           C
ATOM   3985  C   PHE A 263      -0.490  -9.046  -3.740  1.00 81.43           C
ATOM   3986  O   PHE A 263      -0.289  -8.655  -2.592  1.00 81.43           O
ATOM   3987  HA  PHE A 263       0.807  -7.545  -4.577  1.00 81.43           H
ATOM   3988  CB  PHE A 263      -1.061  -7.666  -5.734  1.00 81.43           C
ATOM   3989 1HB  PHE A 263      -0.653  -7.173  -6.616  1.00 81.43           H
ATOM   3990 2HB  PHE A 263      -1.713  -8.465  -6.088  1.00 81.43           H
ATOM   3991  CG  PHE A 263      -1.899  -6.658  -4.945  1.00 81.43           C
ATOM   3992  CD1 PHE A 263      -3.017  -7.068  -4.289  1.00 81.43           C
ATOM   3993  HD1 PHE A 263      -3.318  -8.115  -4.326  1.00 81.43           H
ATOM   3994  CD2 PHE A 263      -1.524  -5.351  -4.899  1.00 81.43           C
ATOM   3995  HD2 PHE A 263      -0.627  -5.023  -5.425  1.00 81.43           H
ATOM   3996  CE1 PHE A 263      -3.794  -6.131  -3.557  1.00 81.43           C
ATOM   3997  HE1 PHE A 263      -4.691  -6.460  -3.032  1.00 81.43           H
ATOM   3998  CE2 PHE A 263      -2.301  -4.415  -4.167  1.00 81.43           C
ATOM   3999  HE2 PHE A 263      -2.001  -3.368  -4.130  1.00 81.43           H
ATOM   4000  CZ  PHE A 263      -3.420  -4.825  -3.511  1.00 81.43           C
ATOM   4001  HZ  PHE A 263      -4.016  -4.106  -2.949  1.00 81.43           H
ATOM   4002  HN  PHE A 263       0.419  -9.240  -6.754  1.00 81.43           H
ATOM   4003  N   VAL A 264      -1.196 -10.123  -4.053  1.00 83.36           N
ATOM   4004  CA  VAL A 264      -1.890 -10.887  -3.030  1.00 83.36           C
ATOM   4005  C   VAL A 264      -0.869 -11.441  -2.034  1.00 83.36           C
ATOM   4006  O   VAL A 264      -1.056 -11.333  -0.823  1.00 83.36           O
ATOM   4007  HA  VAL A 264      -2.556 -10.203  -2.504  1.00 83.36           H
ATOM   4008  CB  VAL A 264      -2.745 -11.976  -3.680  1.00 83.36           C
ATOM   4009  HB  VAL A 264      -2.103 -12.554  -4.345  1.00 83.36           H
ATOM   4010  CG1 VAL A 264      -3.310 -12.931  -2.626  1.00 83.36           C
ATOM   4011 1HG1 VAL A 264      -2.489 -13.405  -2.088  1.00 83.36           H
ATOM   4012 2HG1 VAL A 264      -3.930 -12.372  -1.925  1.00 83.36           H
ATOM   4013 3HG1 VAL A 264      -3.913 -13.696  -3.115  1.00 83.36           H
ATOM   4014  CG2 VAL A 264      -3.865 -11.365  -4.522  1.00 83.36           C
ATOM   4015 1HG2 VAL A 264      -4.505 -10.752  -3.887  1.00 83.36           H
ATOM   4016 2HG2 VAL A 264      -3.432 -10.745  -5.308  1.00 83.36           H
ATOM   4017 3HG2 VAL A 264      -4.458 -12.161  -4.973  1.00 83.36           H
ATOM   4018  HN  VAL A 264      -1.298 -10.474  -4.984  1.00 83.36           H
ATOM   4019  N   LEU A 265       0.188 -12.024  -2.581  1.00 88.79           N
ATOM   4020  CA  LEU A 265       1.162 -12.725  -1.764  1.00 88.79           C
ATOM   4021  C   LEU A 265       1.866 -11.725  -0.845  1.00 88.79           C
ATOM   4022  O   LEU A 265       2.295 -12.078   0.252  1.00 88.79           O
ATOM   4023  HA  LEU A 265       0.617 -13.438  -1.144  1.00 88.79           H
ATOM   4024  CB  LEU A 265       2.120 -13.531  -2.644  1.00 88.79           C
ATOM   4025 1HB  LEU A 265       2.503 -12.874  -3.425  1.00 88.79           H
ATOM   4026 2HB  LEU A 265       2.972 -13.835  -2.036  1.00 88.79           H
ATOM   4027  CG  LEU A 265       1.532 -14.778  -3.308  1.00 88.79           C
ATOM   4028  HG  LEU A 265       0.682 -14.471  -3.918  1.00 88.79           H
ATOM   4029  CD1 LEU A 265       2.549 -15.430  -4.246  1.00 88.79           C
ATOM   4030 1HD1 LEU A 265       2.834 -14.721  -5.024  1.00 88.79           H
ATOM   4031 2HD1 LEU A 265       3.433 -15.721  -3.679  1.00 88.79           H
ATOM   4032 3HD1 LEU A 265       2.105 -16.314  -4.705  1.00 88.79           H
ATOM   4033  CD2 LEU A 265       1.005 -15.760  -2.261  1.00 88.79           C
ATOM   4034 1HD2 LEU A 265       1.822 -16.065  -1.606  1.00 88.79           H
ATOM   4035 2HD2 LEU A 265       0.226 -15.279  -1.670  1.00 88.79           H
ATOM   4036 3HD2 LEU A 265       0.593 -16.637  -2.760  1.00 88.79           H
ATOM   4037  HN  LEU A 265       0.382 -12.021  -3.562  1.00 88.79           H
ATOM   4038  N   SER A 266       1.965 -10.495  -1.328  1.00 89.80           N
ATOM   4039  CA  SER A 266       2.688  -9.463  -0.605  1.00 89.80           C
ATOM   4040  C   SER A 266       1.790  -8.848   0.470  1.00 89.80           C
ATOM   4041  O   SER A 266       2.242  -8.578   1.581  1.00 89.80           O
ATOM   4042  HA  SER A 266       3.538  -9.971  -0.149  1.00 89.80           H
ATOM   4043  CB  SER A 266       3.196  -8.377  -1.557  1.00 89.80           C
ATOM   4044 1HB  SER A 266       3.695  -7.596  -0.983  1.00 89.80           H
ATOM   4045 2HB  SER A 266       3.940  -8.803  -2.229  1.00 89.80           H
ATOM   4046  OG  SER A 266       2.140  -7.802  -2.322  1.00 89.80           O
ATOM   4047  HG  SER A 266       2.037  -8.293  -3.187  1.00 89.80           H
ATOM   4048  HN  SER A 266       1.561 -10.200  -2.194  1.00 89.80           H
ATOM   4049  N   GLN A 267       0.533  -8.646   0.101  1.00 88.47           N
ATOM   4050  CA  GLN A 267      -0.368  -7.851   0.918  1.00 88.47           C
ATOM   4051  C   GLN A 267      -1.131  -8.749   1.894  1.00 88.47           C
ATOM   4052  O   GLN A 267      -1.469  -8.326   2.998  1.00 88.47           O
ATOM   4053  HA  GLN A 267       0.273  -7.164   1.471  1.00 88.47           H
ATOM   4054  CB  GLN A 267      -1.332  -7.046   0.046  1.00 88.47           C
ATOM   4055 1HB  GLN A 267      -1.918  -7.723  -0.576  1.00 88.47           H
ATOM   4056 2HB  GLN A 267      -2.036  -6.505   0.679  1.00 88.47           H
ATOM   4057  CG  GLN A 267      -0.573  -6.058  -0.842  1.00 88.47           C
ATOM   4058 1HG  GLN A 267       0.098  -6.602  -1.506  1.00 88.47           H
ATOM   4059 2HG  GLN A 267      -1.277  -5.516  -1.475  1.00 88.47           H
ATOM   4060  CD  GLN A 267       0.229  -5.066   0.002  1.00 88.47           C
ATOM   4061  OE1 GLN A 267      -0.200  -4.615   1.052  1.00 88.47           O
ATOM   4062  NE2 GLN A 267       1.414  -4.752  -0.513  1.00 88.47           N
ATOM   4063 1HE2 GLN A 267       1.707  -5.157  -1.379  1.00 88.47           H
ATOM   4064 2HE2 GLN A 267       2.013  -4.110  -0.033  1.00 88.47           H
ATOM   4065  HN  GLN A 267       0.130  -9.014  -0.737  1.00 88.47           H
ATOM   4066  N   PHE A 268      -1.381  -9.973   1.451  1.00 89.35           N
ATOM   4067  CA  PHE A 268      -2.259 -10.869   2.183  1.00 89.35           C
ATOM   4068  C   PHE A 268      -1.739 -11.109   3.601  1.00 89.35           C
ATOM   4069  O   PHE A 268      -2.482 -10.967   4.571  1.00 89.35           O
ATOM   4070  HA  PHE A 268      -3.238 -10.393   2.232  1.00 89.35           H
ATOM   4071  CB  PHE A 268      -2.273 -12.199   1.426  1.00 89.35           C
ATOM   4072 1HB  PHE A 268      -2.632 -12.024   0.412  1.00 89.35           H
ATOM   4073 2HB  PHE A 268      -1.251 -12.569   1.343  1.00 89.35           H
ATOM   4074  CG  PHE A 268      -3.139 -13.278   2.079  1.00 89.35           C
ATOM   4075  CD1 PHE A 268      -2.566 -14.218   2.878  1.00 89.35           C
ATOM   4076  HD1 PHE A 268      -1.490 -14.203   3.053  1.00 89.35           H
ATOM   4077  CD2 PHE A 268      -4.481 -13.297   1.861  1.00 89.35           C
ATOM   4078  HD2 PHE A 268      -4.940 -12.544   1.221  1.00 89.35           H
ATOM   4079  CE1 PHE A 268      -3.370 -15.219   3.484  1.00 89.35           C
ATOM   4080  HE1 PHE A 268      -2.911 -15.973   4.125  1.00 89.35           H
ATOM   4081  CE2 PHE A 268      -5.285 -14.299   2.468  1.00 89.35           C
ATOM   4082  HE2 PHE A 268      -6.360 -14.314   2.293  1.00 89.35           H
ATOM   4083  CZ  PHE A 268      -4.712 -15.239   3.266  1.00 89.35           C
ATOM   4084  HZ  PHE A 268      -5.329 -16.007   3.732  1.00 89.35           H
ATOM   4085  HN  PHE A 268      -0.995 -10.353   0.610  1.00 89.35           H
ATOM   4086  N   PRO A 269      -0.458 -11.476   3.748  1.00 93.66           N
ATOM   4087  CA  PRO A 269       0.083 -11.816   5.067  1.00 93.66           C
ATOM   4088  C   PRO A 269      -0.170 -10.724   6.093  1.00 93.66           C
ATOM   4089  O   PRO A 269      -0.583 -11.006   7.217  1.00 93.66           O
ATOM   4090  HA  PRO A 269      -0.419 -12.699   5.461  1.00 93.66           H
ATOM   4091  CB  PRO A 269       1.577 -12.014   4.805  1.00 93.66           C
ATOM   4092 1HB  PRO A 269       2.137 -11.092   4.959  1.00 93.66           H
ATOM   4093 2HB  PRO A 269       2.006 -12.761   5.473  1.00 93.66           H
ATOM   4094  CG  PRO A 269       1.624 -12.466   3.350  1.00 93.66           C
ATOM   4095 1HG  PRO A 269       2.609 -12.312   2.910  1.00 93.66           H
ATOM   4096 2HG  PRO A 269       1.406 -13.529   3.250  1.00 93.66           H
ATOM   4097  CD  PRO A 269       0.562 -11.601   2.692  1.00 93.66           C
ATOM   4098 1HD  PRO A 269       0.957 -10.627   2.400  1.00 93.66           H
ATOM   4099 2HD  PRO A 269       0.165 -12.064   1.788  1.00 93.66           H
ATOM   4100  N   TYR A 270       0.086  -9.493   5.675  1.00 92.55           N
ATOM   4101  CA  TYR A 270      -0.039  -8.357   6.573  1.00 92.55           C
ATOM   4102  C   TYR A 270      -1.490  -8.171   7.023  1.00 92.55           C
ATOM   4103  O   TYR A 270      -1.754  -7.956   8.205  1.00 92.55           O
ATOM   4104  HA  TYR A 270       0.583  -8.548   7.447  1.00 92.55           H
ATOM   4105  CB  TYR A 270       0.393  -7.131   5.764  1.00 92.55           C
ATOM   4106 1HB  TYR A 270       1.462  -7.199   5.564  1.00 92.55           H
ATOM   4107 2HB  TYR A 270      -0.114  -7.148   4.799  1.00 92.55           H
ATOM   4108  CG  TYR A 270       0.101  -5.797   6.454  1.00 92.55           C
ATOM   4109  CD1 TYR A 270      -0.842  -4.939   5.925  1.00 92.55           C
ATOM   4110  HD1 TYR A 270      -1.379  -5.212   5.016  1.00 92.55           H
ATOM   4111  CD2 TYR A 270       0.780  -5.451   7.604  1.00 92.55           C
ATOM   4112  HD2 TYR A 270       1.525  -6.129   8.022  1.00 92.55           H
ATOM   4113  CE1 TYR A 270      -1.117  -3.683   6.573  1.00 92.55           C
ATOM   4114  HE1 TYR A 270      -1.859  -2.996   6.166  1.00 92.55           H
ATOM   4115  CE2 TYR A 270       0.506  -4.196   8.253  1.00 92.55           C
ATOM   4116  HE2 TYR A 270       1.035  -3.910   9.162  1.00 92.55           H
ATOM   4117  CZ  TYR A 270      -0.429  -3.373   7.705  1.00 92.55           C
ATOM   4118  OH  TYR A 270      -0.689  -2.187   8.318  1.00 92.55           O
ATOM   4119  HH  TYR A 270      -0.151  -2.111   9.158  1.00 92.55           H
ATOM   4120  HN  TYR A 270       0.374  -9.266   4.745  1.00 92.55           H
ATOM   4121  N   ASN A 271      -2.392  -8.260   6.056  1.00 91.01           N
ATOM   4122  CA  ASN A 271      -3.802  -8.037   6.326  1.00 91.01           C
ATOM   4123  C   ASN A 271      -4.318  -9.134   7.259  1.00 91.01           C
ATOM   4124  O   ASN A 271      -5.262  -8.917   8.017  1.00 91.01           O
ATOM   4125  HA  ASN A 271      -3.854  -7.047   6.778  1.00 91.01           H
ATOM   4126  CB  ASN A 271      -4.624  -8.088   5.037  1.00 91.01           C
ATOM   4127 1HB  ASN A 271      -4.289  -8.922   4.420  1.00 91.01           H
ATOM   4128 2HB  ASN A 271      -5.672  -8.269   5.276  1.00 91.01           H
ATOM   4129  CG  ASN A 271      -4.493  -6.782   4.251  1.00 91.01           C
ATOM   4130  OD1 ASN A 271      -4.968  -5.733   4.655  1.00 91.01           O
ATOM   4131  ND2 ASN A 271      -3.824  -6.903   3.108  1.00 91.01           N
ATOM   4132 1HD2 ASN A 271      -3.460  -7.793   2.833  1.00 91.01           H
ATOM   4133 2HD2 ASN A 271      -3.685  -6.104   2.522  1.00 91.01           H
ATOM   4134  HN  ASN A 271      -2.173  -8.479   5.105  1.00 91.01           H
ATOM   4135  N   CYS A 272      -3.675 -10.290   7.174  1.00 93.37           N
ATOM   4136  CA  CYS A 272      -4.017 -11.403   8.043  1.00 93.37           C
ATOM   4137  C   CYS A 272      -3.736 -10.987   9.489  1.00 93.37           C
ATOM   4138  O   CYS A 272      -4.578 -11.171  10.366  1.00 93.37           O
ATOM   4139  HA  CYS A 272      -5.079 -11.600   7.897  1.00 93.37           H
ATOM   4140  CB  CYS A 272      -3.259 -12.675   7.658  1.00 93.37           C
ATOM   4141 1HB  CYS A 272      -2.193 -12.464   7.579  1.00 93.37           H
ATOM   4142 2HB  CYS A 272      -3.378 -13.428   8.437  1.00 93.37           H
ATOM   4143  SG  CYS A 272      -3.888 -13.319   6.065  1.00 93.37           S
ATOM   4144  HG  CYS A 272      -3.286 -12.412   5.301  1.00 93.37           H
ATOM   4145  HN  CYS A 272      -2.934 -10.471   6.526  1.00 93.37           H
ATOM   4146  N   ILE A 273      -2.549 -10.433   9.691  1.00 93.61           N
ATOM   4147  CA  ILE A 273      -2.134 -10.019  11.021  1.00 93.61           C
ATOM   4148  C   ILE A 273      -3.013  -8.857  11.486  1.00 93.61           C
ATOM   4149  O   ILE A 273      -3.385  -8.785  12.657  1.00 93.61           O
ATOM   4150  HA  ILE A 273      -2.295 -10.864  11.691  1.00 93.61           H
ATOM   4151  CB  ILE A 273      -0.637  -9.705  11.041  1.00 93.61           C
ATOM   4152  HB  ILE A 273      -0.439  -8.937  10.293  1.00 93.61           H
ATOM   4153  CG1 ILE A 273       0.187 -10.934  10.654  1.00 93.61           C
ATOM   4154 1HG1 ILE A 273      -0.096 -11.266   9.655  1.00 93.61           H
ATOM   4155 2HG1 ILE A 273       1.244 -10.671  10.615  1.00 93.61           H
ATOM   4156  CG2 ILE A 273      -0.214  -9.135  12.397  1.00 93.61           C
ATOM   4157 1HG2 ILE A 273      -0.767  -8.216  12.593  1.00 93.61           H
ATOM   4158 2HG2 ILE A 273      -0.429  -9.862  13.179  1.00 93.61           H
ATOM   4159 3HG2 ILE A 273       0.854  -8.920  12.383  1.00 93.61           H
ATOM   4160  CD1 ILE A 273      -0.024 -12.073  11.655  1.00 93.61           C
ATOM   4161 1HD1 ILE A 273       0.283 -11.745  12.648  1.00 93.61           H
ATOM   4162 2HD1 ILE A 273      -1.078 -12.350  11.673  1.00 93.61           H
ATOM   4163 3HD1 ILE A 273       0.573 -12.934  11.356  1.00 93.61           H
ATOM   4164  HN  ILE A 273      -1.879 -10.267   8.968  1.00 93.61           H
ATOM   4165  N   LEU A 274      -3.320  -7.975  10.546  1.00 92.60           N
ATOM   4166  CA  LEU A 274      -4.150  -6.821  10.845  1.00 92.60           C
ATOM   4167  C   LEU A 274      -5.512  -7.295  11.355  1.00 92.60           C
ATOM   4168  O   LEU A 274      -6.092  -6.680  12.249  1.00 92.60           O
ATOM   4169  HA  LEU A 274      -3.658  -6.262  11.641  1.00 92.60           H
ATOM   4170  CB  LEU A 274      -4.237  -5.895   9.630  1.00 92.60           C
ATOM   4171 1HB  LEU A 274      -3.265  -5.884   9.136  1.00 92.60           H
ATOM   4172 2HB  LEU A 274      -4.949  -6.321   8.923  1.00 92.60           H
ATOM   4173  CG  LEU A 274      -4.648  -4.449   9.916  1.00 92.60           C
ATOM   4174  HG  LEU A 274      -5.371  -4.455  10.731  1.00 92.60           H
ATOM   4175  CD1 LEU A 274      -3.449  -3.620  10.382  1.00 92.60           C
ATOM   4176 1HD1 LEU A 274      -3.040  -4.054  11.294  1.00 92.60           H
ATOM   4177 2HD1 LEU A 274      -2.684  -3.619   9.606  1.00 92.60           H
ATOM   4178 3HD1 LEU A 274      -3.769  -2.597  10.579  1.00 92.60           H
ATOM   4179  CD2 LEU A 274      -5.339  -3.825   8.703  1.00 92.60           C
ATOM   4180 1HD2 LEU A 274      -4.657  -3.832   7.852  1.00 92.60           H
ATOM   4181 2HD2 LEU A 274      -6.232  -4.400   8.458  1.00 92.60           H
ATOM   4182 3HD2 LEU A 274      -5.621  -2.797   8.934  1.00 92.60           H
ATOM   4183  HN  LEU A 274      -3.013  -8.041   9.597  1.00 92.60           H
ATOM   4184  N   LEU A 275      -5.982  -8.384  10.766  1.00 94.36           N
ATOM   4185  CA  LEU A 275      -7.256  -8.960  11.165  1.00 94.36           C
ATOM   4186  C   LEU A 275      -7.171  -9.414  12.623  1.00 94.36           C
ATOM   4187  O   LEU A 275      -8.074  -9.146  13.414  1.00 94.36           O
ATOM   4188  HA  LEU A 275      -8.007  -8.173  11.091  1.00 94.36           H
ATOM   4189  CB  LEU A 275      -7.668 -10.071  10.197  1.00 94.36           C
ATOM   4190 1HB  LEU A 275      -7.780  -9.637   9.203  1.00 94.36           H
ATOM   4191 2HB  LEU A 275      -6.855 -10.794  10.138  1.00 94.36           H
ATOM   4192  CG  LEU A 275      -8.956 -10.819  10.544  1.00 94.36           C
ATOM   4193  HG  LEU A 275      -8.872 -11.187  11.567  1.00 94.36           H
ATOM   4194  CD1 LEU A 275     -10.164  -9.882  10.499  1.00 94.36           C
ATOM   4195 1HD1 LEU A 275     -10.025  -9.074  11.218  1.00 94.36           H
ATOM   4196 2HD1 LEU A 275     -10.262  -9.464   9.497  1.00 94.36           H
ATOM   4197 3HD1 LEU A 275     -11.066 -10.440  10.750  1.00 94.36           H
ATOM   4198  CD2 LEU A 275      -9.142 -12.039   9.640  1.00 94.36           C
ATOM   4199 1HD2 LEU A 275      -9.196 -11.715   8.600  1.00 94.36           H
ATOM   4200 2HD2 LEU A 275      -8.299 -12.717   9.766  1.00 94.36           H
ATOM   4201 3HD2 LEU A 275     -10.065 -12.553   9.908  1.00 94.36           H
ATOM   4202  HN  LEU A 275      -5.510  -8.870  10.031  1.00 94.36           H
ATOM   4203  N   VAL A 276      -6.078 -10.096  12.934  1.00 94.82           N
ATOM   4204  CA  VAL A 276      -5.867 -10.597  14.282  1.00 94.82           C
ATOM   4205  C   VAL A 276      -5.887  -9.425  15.266  1.00 94.82           C
ATOM   4206  O   VAL A 276      -6.549  -9.490  16.301  1.00 94.82           O
ATOM   4207  HA  VAL A 276      -6.694 -11.267  14.517  1.00 94.82           H
ATOM   4208  CB  VAL A 276      -4.570 -11.405  14.342  1.00 94.82           C
ATOM   4209  HB  VAL A 276      -3.765 -10.777  13.962  1.00 94.82           H
ATOM   4210  CG1 VAL A 276      -4.228 -11.786  15.784  1.00 94.82           C
ATOM   4211 1HG1 VAL A 276      -4.104 -10.882  16.379  1.00 94.82           H
ATOM   4212 2HG1 VAL A 276      -5.035 -12.388  16.202  1.00 94.82           H
ATOM   4213 3HG1 VAL A 276      -3.301 -12.361  15.798  1.00 94.82           H
ATOM   4214  CG2 VAL A 276      -4.656 -12.647  13.453  1.00 94.82           C
ATOM   4215 1HG2 VAL A 276      -5.478 -13.279  13.790  1.00 94.82           H
ATOM   4216 2HG2 VAL A 276      -4.831 -12.344  12.421  1.00 94.82           H
ATOM   4217 3HG2 VAL A 276      -3.721 -13.204  13.514  1.00 94.82           H
ATOM   4218  HN  VAL A 276      -5.346 -10.306  12.286  1.00 94.82           H
ATOM   4219  N   GLN A 277      -5.155  -8.380  14.908  1.00 93.43           N
ATOM   4220  CA  GLN A 277      -5.067  -7.203  15.755  1.00 93.43           C
ATOM   4221  C   GLN A 277      -6.453  -6.585  15.951  1.00 93.43           C
ATOM   4222  O   GLN A 277      -6.749  -6.041  17.013  1.00 93.43           O
ATOM   4223  HA  GLN A 277      -4.683  -7.561  16.710  1.00 93.43           H
ATOM   4224  CB  GLN A 277      -4.089  -6.181  15.172  1.00 93.43           C
ATOM   4225 1HB  GLN A 277      -4.295  -6.038  14.112  1.00 93.43           H
ATOM   4226 2HB  GLN A 277      -4.234  -5.216  15.658  1.00 93.43           H
ATOM   4227  CG  GLN A 277      -2.641  -6.639  15.359  1.00 93.43           C
ATOM   4228 1HG  GLN A 277      -2.439  -6.795  16.419  1.00 93.43           H
ATOM   4229 2HG  GLN A 277      -2.492  -7.598  14.862  1.00 93.43           H
ATOM   4230  CD  GLN A 277      -1.662  -5.609  14.793  1.00 93.43           C
ATOM   4231  OE1 GLN A 277      -1.987  -4.818  13.922  1.00 93.43           O
ATOM   4232  NE2 GLN A 277      -0.448  -5.661  15.334  1.00 93.43           N
ATOM   4233 1HE2 GLN A 277      -0.247  -6.335  16.045  1.00 93.43           H
ATOM   4234 2HE2 GLN A 277       0.263  -5.027  15.030  1.00 93.43           H
ATOM   4235  HN  GLN A 277      -4.629  -8.331  14.059  1.00 93.43           H
ATOM   4236  N   THR A 278      -7.265  -6.691  14.910  1.00 93.95           N
ATOM   4237  CA  THR A 278      -8.609  -6.138  14.950  1.00 93.95           C
ATOM   4238  C   THR A 278      -9.473  -6.910  15.948  1.00 93.95           C
ATOM   4239  O   THR A 278     -10.195  -6.310  16.743  1.00 93.95           O
ATOM   4240  HA  THR A 278      -8.547  -5.110  15.308  1.00 93.95           H
ATOM   4241  CB  THR A 278      -9.167  -6.150  13.525  1.00 93.95           C
ATOM   4242  HB  THR A 278      -9.328  -7.171  13.179  1.00 93.95           H
ATOM   4243  OG1 THR A 278      -8.225  -5.387  12.776  1.00 93.95           O
ATOM   4244  HG1 THR A 278      -7.553  -5.994  12.352  1.00 93.95           H
ATOM   4245  CG2 THR A 278     -10.471  -5.358  13.401  1.00 93.95           C
ATOM   4246 1HG2 THR A 278     -10.294  -4.321  13.683  1.00 93.95           H
ATOM   4247 2HG2 THR A 278     -11.223  -5.792  14.060  1.00 93.95           H
ATOM   4248 3HG2 THR A 278     -10.824  -5.399  12.371  1.00 93.95           H
ATOM   4249  HN  THR A 278      -7.020  -7.142  14.052  1.00 93.95           H
ATOM   4250  N   ILE A 279      -9.371  -8.229  15.875  1.00 95.44           N
ATOM   4251  CA  ILE A 279     -10.157  -9.090  16.743  1.00 95.44           C
ATOM   4252  C   ILE A 279      -9.736  -8.861  18.196  1.00 95.44           C
ATOM   4253  O   ILE A 279     -10.581  -8.792  19.087  1.00 95.44           O
ATOM   4254  HA  ILE A 279     -11.201  -8.797  16.635  1.00 95.44           H
ATOM   4255  CB  ILE A 279     -10.047 -10.548  16.293  1.00 95.44           C
ATOM   4256  HB  ILE A 279      -8.990 -10.803  16.216  1.00 95.44           H
ATOM   4257  CG1 ILE A 279     -10.660 -10.742  14.905  1.00 95.44           C
ATOM   4258 1HG1 ILE A 279     -11.747 -10.703  14.976  1.00 95.44           H
ATOM   4259 2HG1 ILE A 279     -10.354  -9.925  14.251  1.00 95.44           H
ATOM   4260  CG2 ILE A 279     -10.664 -11.489  17.329  1.00 95.44           C
ATOM   4261 1HG2 ILE A 279     -10.142 -11.376  18.280  1.00 95.44           H
ATOM   4262 2HG2 ILE A 279     -11.718 -11.243  17.462  1.00 95.44           H
ATOM   4263 3HG2 ILE A 279     -10.572 -12.519  16.985  1.00 95.44           H
ATOM   4264  CD1 ILE A 279     -10.230 -12.078  14.297  1.00 95.44           C
ATOM   4265 1HD1 ILE A 279      -9.144 -12.103  14.206  1.00 95.44           H
ATOM   4266 2HD1 ILE A 279     -10.559 -12.893  14.942  1.00 95.44           H
ATOM   4267 3HD1 ILE A 279     -10.681 -12.190  13.311  1.00 95.44           H
ATOM   4268  HN  ILE A 279      -8.768  -8.708  15.238  1.00 95.44           H
ATOM   4269  N   ASP A 280      -8.430  -8.749  18.390  1.00 94.27           N
ATOM   4270  CA  ASP A 280      -7.882  -8.606  19.728  1.00 94.27           C
ATOM   4271  C   ASP A 280      -8.263  -7.234  20.287  1.00 94.27           C
ATOM   4272  O   ASP A 280      -8.490  -7.090  21.488  1.00 94.27           O
ATOM   4273  HA  ASP A 280      -8.314  -9.425  20.304  1.00 94.27           H
ATOM   4274  CB  ASP A 280      -6.355  -8.703  19.711  1.00 94.27           C
ATOM   4275 1HB  ASP A 280      -6.050  -9.594  19.163  1.00 94.27           H
ATOM   4276 2HB  ASP A 280      -5.939  -7.845  19.183  1.00 94.27           H
ATOM   4277  CG  ASP A 280      -5.793  -8.754  21.133  1.00 94.27           C
ATOM   4278  OD1 ASP A 280      -6.291  -9.598  21.910  1.00 94.27           O
ATOM   4279  OD2 ASP A 280      -4.878  -7.949  21.412  1.00 94.27           O
ATOM   4280  HN  ASP A 280      -7.753  -8.754  17.655  1.00 94.27           H
ATOM   4281  N   ALA A 281      -8.322  -6.261  19.390  1.00 92.57           N
ATOM   4282  CA  ALA A 281      -8.714  -4.914  19.771  1.00 92.57           C
ATOM   4283  C   ALA A 281     -10.121  -4.948  20.372  1.00 92.57           C
ATOM   4284  O   ALA A 281     -10.444  -4.149  21.249  1.00 92.57           O
ATOM   4285  HA  ALA A 281      -8.012  -4.566  20.529  1.00 92.57           H
ATOM   4286  CB  ALA A 281      -8.622  -3.992  18.554  1.00 92.57           C
ATOM   4287 1HB  ALA A 281      -7.597  -3.980  18.183  1.00 92.57           H
ATOM   4288 2HB  ALA A 281      -9.287  -4.356  17.771  1.00 92.57           H
ATOM   4289 3HB  ALA A 281      -8.916  -2.982  18.840  1.00 92.57           H
ATOM   4290  HN  ALA A 281      -8.108  -6.380  18.421  1.00 92.57           H
ATOM   4291  N   TYR A 282     -10.919  -5.882  19.876  1.00 91.24           N
ATOM   4292  CA  TYR A 282     -12.291  -6.014  20.335  1.00 91.24           C
ATOM   4293  C   TYR A 282     -12.376  -6.939  21.551  1.00 91.24           C
ATOM   4294  O   TYR A 282     -13.008  -6.600  22.550  1.00 91.24           O
ATOM   4295  HA  TYR A 282     -12.649  -5.023  20.616  1.00 91.24           H
ATOM   4296  CB  TYR A 282     -13.065  -6.644  19.175  1.00 91.24           C
ATOM   4297 1HB  TYR A 282     -12.925  -6.033  18.284  1.00 91.24           H
ATOM   4298 2HB  TYR A 282     -12.641  -7.625  18.959  1.00 91.24           H
ATOM   4299  CG  TYR A 282     -14.564  -6.799  19.439  1.00 91.24           C
ATOM   4300  CD1 TYR A 282     -15.081  -8.034  19.776  1.00 91.24           C
ATOM   4301  HD1 TYR A 282     -14.422  -8.898  19.854  1.00 91.24           H
ATOM   4302  CD2 TYR A 282     -15.399  -5.705  19.340  1.00 91.24           C
ATOM   4303  HD2 TYR A 282     -14.990  -4.730  19.074  1.00 91.24           H
ATOM   4304  CE1 TYR A 282     -16.492  -8.180  20.024  1.00 91.24           C
ATOM   4305  HE1 TYR A 282     -16.914  -9.149  20.290  1.00 91.24           H
ATOM   4306  CE2 TYR A 282     -16.810  -5.851  19.588  1.00 91.24           C
ATOM   4307  HE2 TYR A 282     -17.481  -4.995  19.513  1.00 91.24           H
ATOM   4308  CZ  TYR A 282     -17.287  -7.081  19.918  1.00 91.24           C
ATOM   4309  OH  TYR A 282     -18.620  -7.219  20.152  1.00 91.24           O
ATOM   4310  HH  TYR A 282     -19.075  -6.333  20.065  1.00 91.24           H
ATOM   4311  HN  TYR A 282     -10.643  -6.539  19.174  1.00 91.24           H
ATOM   4312  N   ALA A 283     -11.730  -8.089  21.426  1.00 92.84           N
ATOM   4313  CA  ALA A 283     -11.968  -9.185  22.350  1.00 92.84           C
ATOM   4314  C   ALA A 283     -10.904  -9.160  23.449  1.00 92.84           C
ATOM   4315  O   ALA A 283     -11.096  -9.740  24.517  1.00 92.84           O
ATOM   4316  HA  ALA A 283     -12.948  -9.032  22.801  1.00 92.84           H
ATOM   4317  CB  ALA A 283     -11.980 -10.507  21.580  1.00 92.84           C
ATOM   4318 1HB  ALA A 283     -12.772 -10.485  20.831  1.00 92.84           H
ATOM   4319 2HB  ALA A 283     -11.018 -10.650  21.087  1.00 92.84           H
ATOM   4320 3HB  ALA A 283     -12.158 -11.329  22.273  1.00 92.84           H
ATOM   4321  HN  ALA A 283     -11.056  -8.277  20.712  1.00 92.84           H
ATOM   4322  N   MET A 284      -9.805  -8.482  23.150  1.00 90.60           N
ATOM   4323  CA  MET A 284      -8.700  -8.397  24.089  1.00 90.60           C
ATOM   4324  C   MET A 284      -8.347  -9.777  24.648  1.00 90.60           C
ATOM   4325  O   MET A 284      -8.225  -9.948  25.860  1.00 90.60           O
ATOM   4326  HA  MET A 284      -7.859  -8.004  23.517  1.00 90.60           H
ATOM   4327  CB  MET A 284      -9.077  -7.462  25.239  1.00 90.60           C
ATOM   4328 1HB  MET A 284     -10.019  -7.786  25.682  1.00 90.60           H
ATOM   4329 2HB  MET A 284      -8.321  -7.519  26.022  1.00 90.60           H
ATOM   4330  CG  MET A 284      -9.206  -6.017  24.752  1.00 90.60           C
ATOM   4331 1HG  MET A 284      -8.232  -5.644  24.435  1.00 90.60           H
ATOM   4332 2HG  MET A 284      -9.861  -5.976  23.882  1.00 90.60           H
ATOM   4333  SD  MET A 284      -9.859  -4.989  26.056  1.00 90.60           S
ATOM   4334  CE  MET A 284     -11.572  -4.912  25.563  1.00 90.60           C
ATOM   4335 1HE  MET A 284     -11.645  -4.468  24.570  1.00 90.60           H
ATOM   4336 2HE  MET A 284     -11.990  -5.919  25.542  1.00 90.60           H
ATOM   4337 3HE  MET A 284     -12.129  -4.303  26.275  1.00 90.60           H
ATOM   4338  HN  MET A 284      -9.665  -7.998  22.287  1.00 90.60           H
ATOM   4339  N   PHE A 285      -8.195 -10.728  23.737  1.00 91.24           N
ATOM   4340  CA  PHE A 285      -8.023 -12.117  24.127  1.00 91.24           C
ATOM   4341  C   PHE A 285      -6.543 -12.453  24.321  1.00 91.24           C
ATOM   4342  O   PHE A 285      -6.207 -13.462  24.938  1.00 91.24           O
ATOM   4343  HA  PHE A 285      -8.552 -12.256  25.069  1.00 91.24           H
ATOM   4344  CB  PHE A 285      -8.583 -12.973  22.989  1.00 91.24           C
ATOM   4345 1HB  PHE A 285      -8.701 -13.997  23.343  1.00 91.24           H
ATOM   4346 2HB  PHE A 285      -9.577 -12.609  22.729  1.00 91.24           H
ATOM   4347  CG  PHE A 285      -7.713 -12.982  21.730  1.00 91.24           C
ATOM   4348  CD1 PHE A 285      -7.919 -12.057  20.755  1.00 91.24           C
ATOM   4349  HD1 PHE A 285      -8.704 -11.309  20.871  1.00 91.24           H
ATOM   4350  CD2 PHE A 285      -6.734 -13.915  21.587  1.00 91.24           C
ATOM   4351  HD2 PHE A 285      -6.569 -14.657  22.368  1.00 91.24           H
ATOM   4352  CE1 PHE A 285      -7.112 -12.065  19.587  1.00 91.24           C
ATOM   4353  HE1 PHE A 285      -7.277 -11.323  18.805  1.00 91.24           H
ATOM   4354  CE2 PHE A 285      -5.927 -13.923  20.418  1.00 91.24           C
ATOM   4355  HE2 PHE A 285      -5.142 -14.671  20.303  1.00 91.24           H
ATOM   4356  CZ  PHE A 285      -6.133 -12.998  19.443  1.00 91.24           C
ATOM   4357  HZ  PHE A 285      -5.513 -13.004  18.546  1.00 91.24           H
ATOM   4358  HN  PHE A 285      -8.188 -10.562  22.751  1.00 91.24           H
ATOM   4359  N   ILE A 286      -5.697 -11.587  23.782  1.00 91.75           N
ATOM   4360  CA  ILE A 286      -4.260 -11.769  23.903  1.00 91.75           C
ATOM   4361  C   ILE A 286      -3.782 -11.158  25.222  1.00 91.75           C
ATOM   4362  O   ILE A 286      -3.416  -9.984  25.269  1.00 91.75           O
ATOM   4363  HA  ILE A 286      -4.069 -12.842  23.931  1.00 91.75           H
ATOM   4364  CB  ILE A 286      -3.544 -11.212  22.672  1.00 91.75           C
ATOM   4365  HB  ILE A 286      -3.740 -10.141  22.617  1.00 91.75           H
ATOM   4366  CG1 ILE A 286      -4.093 -11.838  21.388  1.00 91.75           C
ATOM   4367 1HG1 ILE A 286      -3.804 -12.888  21.338  1.00 91.75           H
ATOM   4368 2HG1 ILE A 286      -5.183 -11.808  21.402  1.00 91.75           H
ATOM   4369  CG2 ILE A 286      -2.029 -11.389  22.792  1.00 91.75           C
ATOM   4370 1HG2 ILE A 286      -1.670 -10.859  23.675  1.00 91.75           H
ATOM   4371 2HG2 ILE A 286      -1.793 -12.449  22.885  1.00 91.75           H
ATOM   4372 3HG2 ILE A 286      -1.544 -10.985  21.904  1.00 91.75           H
ATOM   4373  CD1 ILE A 286      -3.573 -11.101  20.152  1.00 91.75           C
ATOM   4374 1HD1 ILE A 286      -3.885 -10.057  20.194  1.00 91.75           H
ATOM   4375 2HD1 ILE A 286      -2.485 -11.154  20.129  1.00 91.75           H
ATOM   4376 3HD1 ILE A 286      -3.979 -11.566  19.254  1.00 91.75           H
ATOM   4377  HN  ILE A 286      -5.978 -10.774  23.272  1.00 91.75           H
ATOM   4378  N   SER A 287      -3.802 -11.980  26.260  1.00 89.47           N
ATOM   4379  CA  SER A 287      -3.342 -11.545  27.568  1.00 89.47           C
ATOM   4380  C   SER A 287      -1.885 -11.963  27.777  1.00 89.47           C
ATOM   4381  O   SER A 287      -1.204 -11.436  28.655  1.00 89.47           O
ATOM   4382  HA  SER A 287      -3.432 -10.459  27.559  1.00 89.47           H
ATOM   4383  CB  SER A 287      -4.223 -12.119  28.680  1.00 89.47           C
ATOM   4384 1HB  SER A 287      -3.847 -11.788  29.648  1.00 89.47           H
ATOM   4385 2HB  SER A 287      -5.235 -11.727  28.580  1.00 89.47           H
ATOM   4386  OG  SER A 287      -4.261 -13.544  28.649  1.00 89.47           O
ATOM   4387  HG  SER A 287      -4.867 -13.885  29.368  1.00 89.47           H
ATOM   4388  HN  SER A 287      -4.123 -12.926  26.218  1.00 89.47           H
ATOM   4389  N   ASN A 288      -1.449 -12.905  26.953  1.00 92.51           N
ATOM   4390  CA  ASN A 288      -0.132 -13.494  27.121  1.00 92.51           C
ATOM   4391  C   ASN A 288       0.906 -12.623  26.411  1.00 92.51           C
ATOM   4392  O   ASN A 288       0.798 -12.376  25.210  1.00 92.51           O
ATOM   4393  HA  ASN A 288       0.028 -13.538  28.198  1.00 92.51           H
ATOM   4394  CB  ASN A 288      -0.073 -14.895  26.507  1.00 92.51           C
ATOM   4395 1HB  ASN A 288      -0.913 -15.489  26.867  1.00 92.51           H
ATOM   4396 2HB  ASN A 288      -0.172 -14.825  25.424  1.00 92.51           H
ATOM   4397  CG  ASN A 288       1.242 -15.593  26.861  1.00 92.51           C
ATOM   4398  OD1 ASN A 288       2.305 -14.995  26.890  1.00 92.51           O
ATOM   4399  ND2 ASN A 288       1.110 -16.890  27.128  1.00 92.51           N
ATOM   4400 1HD2 ASN A 288       0.208 -17.320  27.087  1.00 92.51           H
ATOM   4401 2HD2 ASN A 288       1.913 -17.434  27.371  1.00 92.51           H
ATOM   4402  HN  ASN A 288      -1.978 -13.264  26.184  1.00 92.51           H
ATOM   4403  N   CYS A 289       1.888 -12.180  27.182  1.00 91.92           N
ATOM   4404  CA  CYS A 289       2.879 -11.248  26.672  1.00 91.92           C
ATOM   4405  C   CYS A 289       3.684 -11.953  25.579  1.00 91.92           C
ATOM   4406  O   CYS A 289       4.093 -11.327  24.602  1.00 91.92           O
ATOM   4407  HA  CYS A 289       2.329 -10.401  26.262  1.00 91.92           H
ATOM   4408  CB  CYS A 289       3.779 -10.712  27.787  1.00 91.92           C
ATOM   4409 1HB  CYS A 289       3.172 -10.240  28.560  1.00 91.92           H
ATOM   4410 2HB  CYS A 289       4.315 -11.534  28.260  1.00 91.92           H
ATOM   4411  SG  CYS A 289       4.969  -9.501  27.104  1.00 91.92           S
ATOM   4412  HN  CYS A 289       2.013 -12.448  28.138  1.00 91.92           H
ATOM   4413  N   ALA A 290       3.888 -13.247  25.780  1.00 93.83           N
ATOM   4414  CA  ALA A 290       4.690 -14.031  24.855  1.00 93.83           C
ATOM   4415  C   ALA A 290       4.010 -14.047  23.485  1.00 93.83           C
ATOM   4416  O   ALA A 290       4.666 -13.865  22.460  1.00 93.83           O
ATOM   4417  HA  ALA A 290       5.661 -13.545  24.764  1.00 93.83           H
ATOM   4418  CB  ALA A 290       4.893 -15.437  25.422  1.00 93.83           C
ATOM   4419 1HB  ALA A 290       5.406 -15.372  26.382  1.00 93.83           H
ATOM   4420 2HB  ALA A 290       3.925 -15.917  25.560  1.00 93.83           H
ATOM   4421 3HB  ALA A 290       5.495 -16.025  24.729  1.00 93.83           H
ATOM   4422  HN  ALA A 290       3.517 -13.758  26.555  1.00 93.83           H
ATOM   4423  N   VAL A 291       2.704 -14.267  23.510  1.00 93.86           N
ATOM   4424  CA  VAL A 291       1.930 -14.321  22.281  1.00 93.86           C
ATOM   4425  C   VAL A 291       1.930 -12.940  21.623  1.00 93.86           C
ATOM   4426  O   VAL A 291       2.105 -12.826  20.411  1.00 93.86           O
ATOM   4427  HA  VAL A 291       2.422 -15.028  21.613  1.00 93.86           H
ATOM   4428  CB  VAL A 291       0.522 -14.845  22.572  1.00 93.86           C
ATOM   4429  HB  VAL A 291       0.059 -14.177  23.297  1.00 93.86           H
ATOM   4430  CG1 VAL A 291      -0.338 -14.835  21.307  1.00 93.86           C
ATOM   4431 1HG1 VAL A 291      -0.416 -13.816  20.929  1.00 93.86           H
ATOM   4432 2HG1 VAL A 291       0.121 -15.470  20.550  1.00 93.86           H
ATOM   4433 3HG1 VAL A 291      -1.334 -15.212  21.542  1.00 93.86           H
ATOM   4434  CG2 VAL A 291       0.575 -16.244  23.189  1.00 93.86           C
ATOM   4435 1HG2 VAL A 291       1.066 -16.928  22.496  1.00 93.86           H
ATOM   4436 2HG2 VAL A 291       1.134 -16.209  24.123  1.00 93.86           H
ATOM   4437 3HG2 VAL A 291      -0.439 -16.593  23.385  1.00 93.86           H
ATOM   4438  HN  VAL A 291       2.176 -14.406  24.348  1.00 93.86           H
ATOM   4439  N   SER A 292       1.730 -11.925  22.451  1.00 92.79           N
ATOM   4440  CA  SER A 292       1.663 -10.560  21.958  1.00 92.79           C
ATOM   4441  C   SER A 292       2.982 -10.182  21.281  1.00 92.79           C
ATOM   4442  O   SER A 292       2.983  -9.560  20.220  1.00 92.79           O
ATOM   4443  HA  SER A 292       0.847 -10.553  21.236  1.00 92.79           H
ATOM   4444  CB  SER A 292       1.350  -9.580  23.091  1.00 92.79           C
ATOM   4445 1HB  SER A 292       0.482  -9.935  23.647  1.00 92.79           H
ATOM   4446 2HB  SER A 292       2.186  -9.554  23.790  1.00 92.79           H
ATOM   4447  OG  SER A 292       1.096  -8.265  22.605  1.00 92.79           O
ATOM   4448  HG  SER A 292       0.207  -8.234  22.149  1.00 92.79           H
ATOM   4449  HN  SER A 292       1.616 -12.024  23.439  1.00 92.79           H
ATOM   4450  N   THR A 293       4.073 -10.575  21.921  1.00 92.96           N
ATOM   4451  CA  THR A 293       5.396 -10.264  21.407  1.00 92.96           C
ATOM   4452  C   THR A 293       5.579 -10.860  20.010  1.00 92.96           C
ATOM   4453  O   THR A 293       6.059 -10.185  19.101  1.00 92.96           O
ATOM   4454  HA  THR A 293       5.480  -9.182  21.306  1.00 92.96           H
ATOM   4455  CB  THR A 293       6.427 -10.765  22.421  1.00 92.96           C
ATOM   4456  HB  THR A 293       6.294 -11.828  22.619  1.00 92.96           H
ATOM   4457  OG1 THR A 293       6.257  -9.904  23.543  1.00 92.96           O
ATOM   4458  HG1 THR A 293       5.651 -10.332  24.214  1.00 92.96           H
ATOM   4459  CG2 THR A 293       7.866 -10.506  21.968  1.00 92.96           C
ATOM   4460 1HG2 THR A 293       8.018  -9.435  21.835  1.00 92.96           H
ATOM   4461 2HG2 THR A 293       8.048 -11.019  21.024  1.00 92.96           H
ATOM   4462 3HG2 THR A 293       8.557 -10.881  22.724  1.00 92.96           H
ATOM   4463  HN  THR A 293       4.064 -11.096  22.775  1.00 92.96           H
ATOM   4464  N   ASN A 294       5.186 -12.119  19.882  1.00 94.43           N
ATOM   4465  CA  ASN A 294       5.367 -12.837  18.632  1.00 94.43           C
ATOM   4466  C   ASN A 294       4.490 -12.200  17.552  1.00 94.43           C
ATOM   4467  O   ASN A 294       4.892 -12.112  16.393  1.00 94.43           O
ATOM   4468  HA  ASN A 294       6.431 -12.756  18.406  1.00 94.43           H
ATOM   4469  CB  ASN A 294       4.954 -14.303  18.773  1.00 94.43           C
ATOM   4470 1HB  ASN A 294       3.989 -14.366  19.276  1.00 94.43           H
ATOM   4471 2HB  ASN A 294       4.828 -14.746  17.785  1.00 94.43           H
ATOM   4472  CG  ASN A 294       5.999 -15.094  19.563  1.00 94.43           C
ATOM   4473  OD1 ASN A 294       7.128 -14.671  19.745  1.00 94.43           O
ATOM   4474  ND2 ASN A 294       5.560 -16.263  20.021  1.00 94.43           N
ATOM   4475 1HD2 ASN A 294       4.620 -16.551  19.836  1.00 94.43           H
ATOM   4476 2HD2 ASN A 294       6.169 -16.854  20.550  1.00 94.43           H
ATOM   4477  HN  ASN A 294       4.753 -12.647  20.613  1.00 94.43           H
ATOM   4478  N   ILE A 295       3.308 -11.773  17.971  1.00 93.34           N
ATOM   4479  CA  ILE A 295       2.353 -11.187  17.046  1.00 93.34           C
ATOM   4480  C   ILE A 295       2.915  -9.870  16.506  1.00 93.34           C
ATOM   4481  O   ILE A 295       2.768  -9.567  15.323  1.00 93.34           O
ATOM   4482  HA  ILE A 295       2.238 -11.880  16.212  1.00 93.34           H
ATOM   4483  CB  ILE A 295       0.982 -11.044  17.709  1.00 93.34           C
ATOM   4484  HB  ILE A 295       1.131 -10.679  18.725  1.00 93.34           H
ATOM   4485  CG1 ILE A 295       0.281 -12.400  17.815  1.00 93.34           C
ATOM   4486 1HG1 ILE A 295      -0.006 -12.743  16.821  1.00 93.34           H
ATOM   4487 2HG1 ILE A 295       0.970 -13.139  18.221  1.00 93.34           H
ATOM   4488  CG2 ILE A 295       0.124 -10.010  16.978  1.00 93.34           C
ATOM   4489 1HG2 ILE A 295       0.625  -9.042  16.999  1.00 93.34           H
ATOM   4490 2HG2 ILE A 295      -0.019 -10.322  15.944  1.00 93.34           H
ATOM   4491 3HG2 ILE A 295      -0.845  -9.928  17.471  1.00 93.34           H
ATOM   4492  CD1 ILE A 295      -0.960 -12.307  18.706  1.00 93.34           C
ATOM   4493 1HD1 ILE A 295      -0.666 -11.987  19.705  1.00 93.34           H
ATOM   4494 2HD1 ILE A 295      -1.658 -11.584  18.283  1.00 93.34           H
ATOM   4495 3HD1 ILE A 295      -1.440 -13.284  18.763  1.00 93.34           H
ATOM   4496  HN  ILE A 295       3.000 -11.822  18.921  1.00 93.34           H
ATOM   4497  N   ASP A 296       3.547  -9.123  17.399  1.00 93.34           N
ATOM   4498  CA  ASP A 296       4.103  -7.831  17.035  1.00 93.34           C
ATOM   4499  C   ASP A 296       5.250  -8.035  16.043  1.00 93.34           C
ATOM   4500  O   ASP A 296       5.390  -7.275  15.086  1.00 93.34           O
ATOM   4501  HA  ASP A 296       3.272  -7.273  16.602  1.00 93.34           H
ATOM   4502  CB  ASP A 296       4.661  -7.106  18.261  1.00 93.34           C
ATOM   4503 1HB  ASP A 296       5.342  -7.765  18.799  1.00 93.34           H
ATOM   4504 2HB  ASP A 296       5.241  -6.239  17.943  1.00 93.34           H
ATOM   4505  CG  ASP A 296       3.534  -6.658  19.194  1.00 93.34           C
ATOM   4506  OD1 ASP A 296       2.381  -6.622  18.713  1.00 93.34           O
ATOM   4507  OD2 ASP A 296       3.851  -6.361  20.366  1.00 93.34           O
ATOM   4508  HN  ASP A 296       3.682  -9.387  18.354  1.00 93.34           H
ATOM   4509  N   ILE A 297       6.041  -9.064  16.306  1.00 94.20           N
ATOM   4510  CA  ILE A 297       7.139  -9.410  15.420  1.00 94.20           C
ATOM   4511  C   ILE A 297       6.580  -9.798  14.049  1.00 94.20           C
ATOM   4512  O   ILE A 297       7.092  -9.362  13.020  1.00 94.20           O
ATOM   4513  HA  ILE A 297       7.756  -8.520  15.301  1.00 94.20           H
ATOM   4514  CB  ILE A 297       8.019 -10.490  16.053  1.00 94.20           C
ATOM   4515  HB  ILE A 297       7.371 -11.282  16.427  1.00 94.20           H
ATOM   4516  CG1 ILE A 297       8.793  -9.934  17.250  1.00 94.20           C
ATOM   4517 1HG1 ILE A 297       9.547  -9.228  16.904  1.00 94.20           H
ATOM   4518 2HG1 ILE A 297       8.115  -9.383  17.901  1.00 94.20           H
ATOM   4519  CG2 ILE A 297       8.948 -11.120  15.012  1.00 94.20           C
ATOM   4520 1HG2 ILE A 297       8.352 -11.574  14.221  1.00 94.20           H
ATOM   4521 2HG2 ILE A 297       9.591 -10.350  14.586  1.00 94.20           H
ATOM   4522 3HG2 ILE A 297       9.562 -11.884  15.489  1.00 94.20           H
ATOM   4523  CD1 ILE A 297       9.464 -11.060  18.039  1.00 94.20           C
ATOM   4524 1HD1 ILE A 297       8.704 -11.751  18.404  1.00 94.20           H
ATOM   4525 2HD1 ILE A 297      10.159 -11.594  17.391  1.00 94.20           H
ATOM   4526 3HD1 ILE A 297      10.007 -10.638  18.885  1.00 94.20           H
ATOM   4527  HN  ILE A 297       5.942  -9.656  17.106  1.00 94.20           H
ATOM   4528  N   CYS A 298       5.536 -10.613  14.081  1.00 94.53           N
ATOM   4529  CA  CYS A 298       4.901 -11.064  12.854  1.00 94.53           C
ATOM   4530  C   CYS A 298       4.441  -9.833  12.071  1.00 94.53           C
ATOM   4531  O   CYS A 298       4.569  -9.787  10.849  1.00 94.53           O
ATOM   4532  HA  CYS A 298       5.656 -11.618  12.296  1.00 94.53           H
ATOM   4533  CB  CYS A 298       3.745 -12.026  13.136  1.00 94.53           C
ATOM   4534 1HB  CYS A 298       3.143 -11.652  13.964  1.00 94.53           H
ATOM   4535 2HB  CYS A 298       3.090 -12.085  12.267  1.00 94.53           H
ATOM   4536  SG  CYS A 298       4.398 -13.687  13.540  1.00 94.53           S
ATOM   4537  HG  CYS A 298       4.781 -13.389  14.778  1.00 94.53           H
ATOM   4538  HN  CYS A 298       5.126 -10.964  14.923  1.00 94.53           H
ATOM   4539  N   PHE A 299       3.914  -8.866  12.808  1.00 93.25           N
ATOM   4540  CA  PHE A 299       3.426  -7.641  12.197  1.00 93.25           C
ATOM   4541  C   PHE A 299       4.545  -6.922  11.441  1.00 93.25           C
ATOM   4542  O   PHE A 299       4.356  -6.494  10.303  1.00 93.25           O
ATOM   4543  HA  PHE A 299       2.639  -7.920  11.497  1.00 93.25           H
ATOM   4544  CB  PHE A 299       2.933  -6.741  13.331  1.00 93.25           C
ATOM   4545 1HB  PHE A 299       2.172  -7.274  13.900  1.00 93.25           H
ATOM   4546 2HB  PHE A 299       3.761  -6.545  14.012  1.00 93.25           H
ATOM   4547  CG  PHE A 299       2.354  -5.405  12.859  1.00 93.25           C
ATOM   4548  CD1 PHE A 299       3.151  -4.306  12.785  1.00 93.25           C
ATOM   4549  HD1 PHE A 299       4.203  -4.376  13.063  1.00 93.25           H
ATOM   4550  CD2 PHE A 299       1.042  -5.318  12.512  1.00 93.25           C
ATOM   4551  HD2 PHE A 299       0.402  -6.199  12.571  1.00 93.25           H
ATOM   4552  CE1 PHE A 299       2.614  -3.067  12.347  1.00 93.25           C
ATOM   4553  HE1 PHE A 299       3.253  -2.186  12.288  1.00 93.25           H
ATOM   4554  CE2 PHE A 299       0.504  -4.079  12.074  1.00 93.25           C
ATOM   4555  HE2 PHE A 299      -0.548  -4.008  11.797  1.00 93.25           H
ATOM   4556  CZ  PHE A 299       1.302  -2.979  12.001  1.00 93.25           C
ATOM   4557  HZ  PHE A 299       0.889  -2.028  11.664  1.00 93.25           H
ATOM   4558  HN  PHE A 299       3.818  -8.909  13.802  1.00 93.25           H
ATOM   4559  N   GLN A 300       5.687  -6.811  12.104  1.00 93.30           N
ATOM   4560  CA  GLN A 300       6.819  -6.103  11.531  1.00 93.30           C
ATOM   4561  C   GLN A 300       7.257  -6.769  10.225  1.00 93.30           C
ATOM   4562  O   GLN A 300       7.503  -6.089   9.230  1.00 93.30           O
ATOM   4563  HA  GLN A 300       6.458  -5.094  11.330  1.00 93.30           H
ATOM   4564  CB  GLN A 300       7.980  -6.030  12.525  1.00 93.30           C
ATOM   4565 1HB  GLN A 300       8.179  -7.022  12.931  1.00 93.30           H
ATOM   4566 2HB  GLN A 300       8.885  -5.709  12.010  1.00 93.30           H
ATOM   4567  CG  GLN A 300       7.665  -5.060  13.666  1.00 93.30           C
ATOM   4568 1HG  GLN A 300       7.391  -4.088  13.256  1.00 93.30           H
ATOM   4569 2HG  GLN A 300       6.806  -5.423  14.229  1.00 93.30           H
ATOM   4570  CD  GLN A 300       8.866  -4.905  14.601  1.00 93.30           C
ATOM   4571  OE1 GLN A 300       9.992  -5.236  14.268  1.00 93.30           O
ATOM   4572  NE2 GLN A 300       8.565  -4.385  15.787  1.00 93.30           N
ATOM   4573 1HE2 GLN A 300       7.620  -4.134  15.998  1.00 93.30           H
ATOM   4574 2HE2 GLN A 300       9.283  -4.244  16.469  1.00 93.30           H
ATOM   4575  HN  GLN A 300       5.845  -7.195  13.014  1.00 93.30           H
ATOM   4576  N   VAL A 301       7.341  -8.090  10.271  1.00 95.25           N
ATOM   4577  CA  VAL A 301       7.837  -8.848   9.135  1.00 95.25           C
ATOM   4578  C   VAL A 301       6.891  -8.658   7.948  1.00 95.25           C
ATOM   4579  O   VAL A 301       7.323  -8.282   6.859  1.00 95.25           O
ATOM   4580  HA  VAL A 301       8.815  -8.445   8.872  1.00 95.25           H
ATOM   4581  CB  VAL A 301       8.020 -10.316   9.525  1.00 95.25           C
ATOM   4582  HB  VAL A 301       7.072 -10.677   9.926  1.00 95.25           H
ATOM   4583  CG1 VAL A 301       8.368 -11.169   8.304  1.00 95.25           C
ATOM   4584 1HG1 VAL A 301       7.564 -11.100   7.571  1.00 95.25           H
ATOM   4585 2HG1 VAL A 301       9.296 -10.808   7.861  1.00 95.25           H
ATOM   4586 3HG1 VAL A 301       8.492 -12.208   8.610  1.00 95.25           H
ATOM   4587  CG2 VAL A 301       9.080 -10.465  10.619  1.00 95.25           C
ATOM   4588 1HG2 VAL A 301      10.033 -10.079  10.256  1.00 95.25           H
ATOM   4589 2HG2 VAL A 301       8.773  -9.905  11.501  1.00 95.25           H
ATOM   4590 3HG2 VAL A 301       9.189 -11.519  10.877  1.00 95.25           H
ATOM   4591  HN  VAL A 301       7.077  -8.640  11.063  1.00 95.25           H
ATOM   4592  N   THR A 302       5.618  -8.928   8.197  1.00 94.58           N
ATOM   4593  CA  THR A 302       4.628  -8.916   7.134  1.00 94.58           C
ATOM   4594  C   THR A 302       4.462  -7.501   6.576  1.00 94.58           C
ATOM   4595  O   THR A 302       4.221  -7.325   5.382  1.00 94.58           O
ATOM   4596  HA  THR A 302       4.993  -9.541   6.318  1.00 94.58           H
ATOM   4597  CB  THR A 302       3.331  -9.506   7.689  1.00 94.58           C
ATOM   4598  HB  THR A 302       2.551  -9.518   6.927  1.00 94.58           H
ATOM   4599  OG1 THR A 302       3.054  -8.714   8.841  1.00 94.58           O
ATOM   4600  HG1 THR A 302       3.424  -9.157   9.657  1.00 94.58           H
ATOM   4601  CG2 THR A 302       3.521 -10.919   8.245  1.00 94.58           C
ATOM   4602 1HG2 THR A 302       4.252 -10.896   9.053  1.00 94.58           H
ATOM   4603 2HG2 THR A 302       3.877 -11.577   7.452  1.00 94.58           H
ATOM   4604 3HG2 THR A 302       2.570 -11.291   8.626  1.00 94.58           H
ATOM   4605  HN  THR A 302       5.261  -9.151   9.104  1.00 94.58           H
ATOM   4606  N   GLN A 303       4.599  -6.529   7.465  1.00 93.53           N
ATOM   4607  CA  GLN A 303       4.530  -5.134   7.065  1.00 93.53           C
ATOM   4608  C   GLN A 303       5.638  -4.814   6.060  1.00 93.53           C
ATOM   4609  O   GLN A 303       5.409  -4.104   5.082  1.00 93.53           O
ATOM   4610  HA  GLN A 303       3.555  -5.016   6.591  1.00 93.53           H
ATOM   4611  CB  GLN A 303       4.610  -4.210   8.282  1.00 93.53           C
ATOM   4612 1HB  GLN A 303       3.759  -4.393   8.939  1.00 93.53           H
ATOM   4613 2HB  GLN A 303       5.509  -4.434   8.855  1.00 93.53           H
ATOM   4614  CG  GLN A 303       4.625  -2.741   7.855  1.00 93.53           C
ATOM   4615 1HG  GLN A 303       5.619  -2.472   7.498  1.00 93.53           H
ATOM   4616 2HG  GLN A 303       3.937  -2.593   7.023  1.00 93.53           H
ATOM   4617  CD  GLN A 303       4.230  -1.828   9.018  1.00 93.53           C
ATOM   4618  OE1 GLN A 303       5.042  -1.447   9.845  1.00 93.53           O
ATOM   4619  NE2 GLN A 303       2.941  -1.499   9.034  1.00 93.53           N
ATOM   4620 1HE2 GLN A 303       2.328  -1.846   8.325  1.00 93.53           H
ATOM   4621 2HE2 GLN A 303       2.586  -0.905   9.756  1.00 93.53           H
ATOM   4622  HN  GLN A 303       4.753  -6.681   8.441  1.00 93.53           H
ATOM   4623  N   THR A 304       6.817  -5.354   6.336  1.00 94.41           N
ATOM   4624  CA  THR A 304       7.979  -5.076   5.510  1.00 94.41           C
ATOM   4625  C   THR A 304       7.794  -5.669   4.112  1.00 94.41           C
ATOM   4626  O   THR A 304       8.144  -5.039   3.115  1.00 94.41           O
ATOM   4627  HA  THR A 304       8.065  -3.996   5.390  1.00 94.41           H
ATOM   4628  CB  THR A 304       9.215  -5.608   6.238  1.00 94.41           C
ATOM   4629  HB  THR A 304       9.186  -6.696   6.309  1.00 94.41           H
ATOM   4630  OG1 THR A 304       9.214  -4.910   7.480  1.00 94.41           O
ATOM   4631  HG1 THR A 304       8.816  -5.485   8.195  1.00 94.41           H
ATOM   4632  CG2 THR A 304      10.521  -5.176   5.568  1.00 94.41           C
ATOM   4633 1HG2 THR A 304      10.581  -4.087   5.557  1.00 94.41           H
ATOM   4634 2HG2 THR A 304      10.546  -5.551   4.545  1.00 94.41           H
ATOM   4635 3HG2 THR A 304      11.366  -5.581   6.124  1.00 94.41           H
ATOM   4636  HN  THR A 304       6.983  -5.970   7.106  1.00 94.41           H
ATOM   4637  N   ILE A 305       7.245  -6.874   4.084  1.00 94.34           N
ATOM   4638  CA  ILE A 305       6.969  -7.542   2.823  1.00 94.34           C
ATOM   4639  C   ILE A 305       6.013  -6.682   1.993  1.00 94.34           C
ATOM   4640  O   ILE A 305       6.167  -6.572   0.778  1.00 94.34           O
ATOM   4641  HA  ILE A 305       7.914  -7.626   2.284  1.00 94.34           H
ATOM   4642  CB  ILE A 305       6.461  -8.964   3.069  1.00 94.34           C
ATOM   4643  HB  ILE A 305       5.623  -8.911   3.764  1.00 94.34           H
ATOM   4644  CG1 ILE A 305       7.540  -9.826   3.727  1.00 94.34           C
ATOM   4645 1HG1 ILE A 305       8.321 -10.054   3.002  1.00 94.34           H
ATOM   4646 2HG1 ILE A 305       8.011  -9.269   4.538  1.00 94.34           H
ATOM   4647  CG2 ILE A 305       5.937  -9.591   1.775  1.00 94.34           C
ATOM   4648 1HG2 ILE A 305       5.116  -8.988   1.386  1.00 94.34           H
ATOM   4649 2HG2 ILE A 305       6.740  -9.629   1.039  1.00 94.34           H
ATOM   4650 3HG2 ILE A 305       5.582 -10.601   1.979  1.00 94.34           H
ATOM   4651  CD1 ILE A 305       6.947 -11.126   4.272  1.00 94.34           C
ATOM   4652 1HD1 ILE A 305       6.184 -10.894   5.015  1.00 94.34           H
ATOM   4653 2HD1 ILE A 305       6.499 -11.691   3.454  1.00 94.34           H
ATOM   4654 3HD1 ILE A 305       7.736 -11.720   4.734  1.00 94.34           H
ATOM   4655  HN  ILE A 305       6.989  -7.392   4.900  1.00 94.34           H
ATOM   4656  N   ALA A 306       5.047  -6.094   2.684  1.00 92.34           N
ATOM   4657  CA  ALA A 306       4.031  -5.296   2.018  1.00 92.34           C
ATOM   4658  C   ALA A 306       4.692  -4.084   1.359  1.00 92.34           C
ATOM   4659  O   ALA A 306       4.271  -3.649   0.288  1.00 92.34           O
ATOM   4660  HA  ALA A 306       3.576  -5.916   1.246  1.00 92.34           H
ATOM   4661  CB  ALA A 306       2.954  -4.896   3.028  1.00 92.34           C
ATOM   4662 1HB  ALA A 306       2.496  -5.793   3.446  1.00 92.34           H
ATOM   4663 2HB  ALA A 306       3.406  -4.313   3.830  1.00 92.34           H
ATOM   4664 3HB  ALA A 306       2.192  -4.298   2.529  1.00 92.34           H
ATOM   4665  HN  ALA A 306       4.952  -6.156   3.677  1.00 92.34           H
ATOM   4666  N   PHE A 307       5.715  -3.572   2.027  1.00 93.16           N
ATOM   4667  CA  PHE A 307       6.379  -2.364   1.567  1.00 93.16           C
ATOM   4668  C   PHE A 307       7.215  -2.640   0.316  1.00 93.16           C
ATOM   4669  O   PHE A 307       7.322  -1.788  -0.564  1.00 93.16           O
ATOM   4670  HA  PHE A 307       5.602  -1.638   1.330  1.00 93.16           H
ATOM   4671  CB  PHE A 307       7.308  -1.907   2.695  1.00 93.16           C
ATOM   4672 1HB  PHE A 307       7.904  -2.757   3.027  1.00 93.16           H
ATOM   4673 2HB  PHE A 307       8.002  -1.165   2.302  1.00 93.16           H
ATOM   4674  CG  PHE A 307       6.576  -1.313   3.900  1.00 93.16           C
ATOM   4675  CD1 PHE A 307       5.217  -1.297   3.931  1.00 93.16           C
ATOM   4676  HD1 PHE A 307       4.648  -1.707   3.097  1.00 93.16           H
ATOM   4677  CD2 PHE A 307       7.286  -0.801   4.941  1.00 93.16           C
ATOM   4678  HD2 PHE A 307       8.376  -0.814   4.917  1.00 93.16           H
ATOM   4679  CE1 PHE A 307       4.538  -0.745   5.050  1.00 93.16           C
ATOM   4680  HE1 PHE A 307       3.449  -0.732   5.074  1.00 93.16           H
ATOM   4681  CE2 PHE A 307       6.608  -0.249   6.060  1.00 93.16           C
ATOM   4682  HE2 PHE A 307       7.176   0.161   6.894  1.00 93.16           H
ATOM   4683  CZ  PHE A 307       5.248  -0.233   6.091  1.00 93.16           C
ATOM   4684  HZ  PHE A 307       4.727   0.190   6.949  1.00 93.16           H
ATOM   4685  HN  PHE A 307       6.089  -3.967   2.866  1.00 93.16           H
ATOM   4686  N   PHE A 308       7.786  -3.836   0.276  1.00 92.92           N
ATOM   4687  CA  PHE A 308       8.602  -4.238  -0.856  1.00 92.92           C
ATOM   4688  C   PHE A 308       7.807  -4.160  -2.161  1.00 92.92           C
ATOM   4689  O   PHE A 308       8.384  -4.006  -3.236  1.00 92.92           O
ATOM   4690  HA  PHE A 308       9.447  -3.550  -0.907  1.00 92.92           H
ATOM   4691  CB  PHE A 308       9.021  -5.689  -0.613  1.00 92.92           C
ATOM   4692 1HB  PHE A 308       8.328  -6.142   0.096  1.00 92.92           H
ATOM   4693 2HB  PHE A 308       8.929  -6.244  -1.547  1.00 92.92           H
ATOM   4694  CG  PHE A 308      10.447  -5.845  -0.082  1.00 92.92           C
ATOM   4695  CD1 PHE A 308      11.502  -5.788  -0.939  1.00 92.92           C
ATOM   4696  HD1 PHE A 308      11.331  -5.630  -2.004  1.00 92.92           H
ATOM   4697  CD2 PHE A 308      10.661  -6.041   1.246  1.00 92.92           C
ATOM   4698  HD2 PHE A 308       9.815  -6.087   1.933  1.00 92.92           H
ATOM   4699  CE1 PHE A 308      12.826  -5.932  -0.447  1.00 92.92           C
ATOM   4700  HE1 PHE A 308      13.671  -5.886  -1.133  1.00 92.92           H
ATOM   4701  CE2 PHE A 308      11.985  -6.185   1.739  1.00 92.92           C
ATOM   4702  HE2 PHE A 308      12.156  -6.342   2.804  1.00 92.92           H
ATOM   4703  CZ  PHE A 308      13.039  -6.128   0.882  1.00 92.92           C
ATOM   4704  HZ  PHE A 308      14.055  -6.239   1.261  1.00 92.92           H
ATOM   4705  HN  PHE A 308       7.698  -4.522   0.998  1.00 92.92           H
ATOM   4706  N   HIS A 309       6.494  -4.271  -2.023  1.00 90.19           N
ATOM   4707  CA  HIS A 309       5.618  -4.283  -3.183  1.00 90.19           C
ATOM   4708  C   HIS A 309       5.821  -3.001  -3.993  1.00 90.19           C
ATOM   4709  O   HIS A 309       5.780  -3.025  -5.222  1.00 90.19           O
ATOM   4710  HA  HIS A 309       5.916  -5.137  -3.791  1.00 90.19           H
ATOM   4711  CB  HIS A 309       4.162  -4.495  -2.762  1.00 90.19           C
ATOM   4712 1HB  HIS A 309       4.095  -5.409  -2.172  1.00 90.19           H
ATOM   4713 2HB  HIS A 309       3.859  -3.673  -2.114  1.00 90.19           H
ATOM   4714  CG  HIS A 309       3.196  -4.587  -3.919  1.00 90.19           C
ATOM   4715  ND1 HIS A 309       2.560  -3.481  -4.455  1.00 90.19           N
ATOM   4716  HD1 HIS A 309       2.668  -2.536  -4.144  1.00 90.19           H
ATOM   4717  CD2 HIS A 309       2.765  -5.664  -4.637  1.00 90.19           C
ATOM   4718  HD2 HIS A 309       3.070  -6.698  -4.479  1.00 90.19           H
ATOM   4719  CE1 HIS A 309       1.783  -3.885  -5.449  1.00 90.19           C
ATOM   4720  HE1 HIS A 309       1.152  -3.249  -6.069  1.00 90.19           H
ATOM   4721  NE2 HIS A 309       1.911  -5.239  -5.560  1.00 90.19           N
ATOM   4722  HN  HIS A 309       6.028  -4.351  -1.142  1.00 90.19           H
ATOM   4723  N   SER A 310       6.035  -1.910  -3.270  1.00 90.23           N
ATOM   4724  CA  SER A 310       6.071  -0.597  -3.891  1.00 90.23           C
ATOM   4725  C   SER A 310       7.327  -0.461  -4.754  1.00 90.23           C
ATOM   4726  O   SER A 310       7.448   0.481  -5.535  1.00 90.23           O
ATOM   4727  HA  SER A 310       5.175  -0.545  -4.509  1.00 90.23           H
ATOM   4728  CB  SER A 310       6.029   0.511  -2.837  1.00 90.23           C
ATOM   4729 1HB  SER A 310       6.803   0.332  -2.091  1.00 90.23           H
ATOM   4730 2HB  SER A 310       6.255   1.468  -3.308  1.00 90.23           H
ATOM   4731  OG  SER A 310       4.759   0.588  -2.194  1.00 90.23           O
ATOM   4732  HG  SER A 310       4.083   0.981  -2.818  1.00 90.23           H
ATOM   4733  HN  SER A 310       6.181  -1.915  -2.281  1.00 90.23           H
ATOM   4734  N   CYS A 311       8.230  -1.416  -4.584  1.00 91.90           N
ATOM   4735  CA  CYS A 311       9.459  -1.430  -5.359  1.00 91.90           C
ATOM   4736  C   CYS A 311       9.355  -2.544  -6.403  1.00 91.90           C
ATOM   4737  O   CYS A 311      10.233  -2.686  -7.253  1.00 91.90           O
ATOM   4738  HA  CYS A 311       9.538  -0.455  -5.839  1.00 91.90           H
ATOM   4739  CB  CYS A 311      10.689  -1.599  -4.465  1.00 91.90           C
ATOM   4740 1HB  CYS A 311      11.591  -1.347  -5.023  1.00 91.90           H
ATOM   4741 2HB  CYS A 311      10.633  -0.911  -3.621  1.00 91.90           H
ATOM   4742  SG  CYS A 311      10.791  -3.323  -3.859  1.00 91.90           S
ATOM   4743  HG  CYS A 311      11.928  -3.167  -3.187  1.00 91.90           H
ATOM   4744  HN  CYS A 311       8.132  -2.168  -3.932  1.00 91.90           H
ATOM   4745  N   LEU A 312       8.275  -3.305  -6.305  1.00 88.97           N
ATOM   4746  CA  LEU A 312       8.109  -4.481  -7.142  1.00 88.97           C
ATOM   4747  C   LEU A 312       7.435  -4.076  -8.454  1.00 88.97           C
ATOM   4748  O   LEU A 312       7.679  -4.684  -9.495  1.00 88.97           O
ATOM   4749  HA  LEU A 312       9.104  -4.863  -7.368  1.00 88.97           H
ATOM   4750  CB  LEU A 312       7.364  -5.579  -6.381  1.00 88.97           C
ATOM   4751 1HB  LEU A 312       6.479  -5.139  -5.921  1.00 88.97           H
ATOM   4752 2HB  LEU A 312       7.015  -6.319  -7.101  1.00 88.97           H
ATOM   4753  CG  LEU A 312       8.163  -6.303  -5.295  1.00 88.97           C
ATOM   4754  HG  LEU A 312       8.476  -5.567  -4.554  1.00 88.97           H
ATOM   4755  CD1 LEU A 312       7.295  -7.333  -4.570  1.00 88.97           C
ATOM   4756 1HD1 LEU A 312       6.447  -6.831  -4.105  1.00 88.97           H
ATOM   4757 2HD1 LEU A 312       6.932  -8.070  -5.287  1.00 88.97           H
ATOM   4758 3HD1 LEU A 312       7.887  -7.833  -3.804  1.00 88.97           H
ATOM   4759  CD2 LEU A 312       9.433  -6.929  -5.874  1.00 88.97           C
ATOM   4760 1HD2 LEU A 312       9.164  -7.648  -6.647  1.00 88.97           H
ATOM   4761 2HD2 LEU A 312      10.059  -6.148  -6.306  1.00 88.97           H
ATOM   4762 3HD2 LEU A 312       9.982  -7.437  -5.081  1.00 88.97           H
ATOM   4763  HN  LEU A 312       7.523  -3.129  -5.669  1.00 88.97           H
ATOM   4764  N   ASN A 313       6.599  -3.052  -8.362  1.00 81.05           N
ATOM   4765  CA  ASN A 313       5.764  -2.664  -9.486  1.00 81.05           C
ATOM   4766  C   ASN A 313       6.649  -2.391 -10.704  1.00 81.05           C
ATOM   4767  O   ASN A 313       6.447  -2.977 -11.766  1.00 81.05           O
ATOM   4768  HA  ASN A 313       5.087  -3.504  -9.643  1.00 81.05           H
ATOM   4769  CB  ASN A 313       4.979  -1.388  -9.175  1.00 81.05           C
ATOM   4770 1HB  ASN A 313       5.631  -0.668  -8.679  1.00 81.05           H
ATOM   4771 2HB  ASN A 313       4.645  -0.927 -10.104  1.00 81.05           H
ATOM   4772  CG  ASN A 313       3.772  -1.689  -8.285  1.00 81.05           C
ATOM   4773  OD1 ASN A 313       3.227  -2.781  -8.282  1.00 81.05           O
ATOM   4774  ND2 ASN A 313       3.385  -0.663  -7.532  1.00 81.05           N
ATOM   4775 1HD2 ASN A 313       3.876   0.207  -7.582  1.00 81.05           H
ATOM   4776 2HD2 ASN A 313       2.604  -0.762  -6.916  1.00 81.05           H
ATOM   4777  HN  ASN A 313       6.489  -2.492  -7.541  1.00 81.05           H
ATOM   4778  N   PRO A 314       7.641  -1.499 -10.573  1.00 81.88           N
ATOM   4779  CA  PRO A 314       8.502  -1.157 -11.707  1.00 81.88           C
ATOM   4780  C   PRO A 314       9.114  -2.387 -12.358  1.00 81.88           C
ATOM   4781  O   PRO A 314       9.207  -2.465 -13.582  1.00 81.88           O
ATOM   4782  HA  PRO A 314       7.915  -0.681 -12.493  1.00 81.88           H
ATOM   4783  CB  PRO A 314       9.569  -0.250 -11.091  1.00 81.88           C
ATOM   4784 1HB  PRO A 314      10.442  -0.819 -10.769  1.00 81.88           H
ATOM   4785 2HB  PRO A 314       9.921   0.496 -11.803  1.00 81.88           H
ATOM   4786  CG  PRO A 314       8.849   0.392  -9.912  1.00 81.88           C
ATOM   4787 1HG  PRO A 314       9.550   0.783  -9.174  1.00 81.88           H
ATOM   4788 2HG  PRO A 314       8.231   1.234 -10.224  1.00 81.88           H
ATOM   4789  CD  PRO A 314       8.016  -0.753  -9.358  1.00 81.88           C
ATOM   4790 1HD  PRO A 314       8.588  -1.373  -8.668  1.00 81.88           H
ATOM   4791 2HD  PRO A 314       7.146  -0.392  -8.811  1.00 81.88           H
ATOM   4792  N   VAL A 315       9.519  -3.324 -11.514  1.00 82.91           N
ATOM   4793  CA  VAL A 315      10.236  -4.497 -11.985  1.00 82.91           C
ATOM   4794  C   VAL A 315       9.312  -5.330 -12.876  1.00 82.91           C
ATOM   4795  O   VAL A 315       9.736  -5.839 -13.913  1.00 82.91           O
ATOM   4796  HA  VAL A 315      11.079  -4.150 -12.583  1.00 82.91           H
ATOM   4797  CB  VAL A 315      10.790  -5.285 -10.797  1.00 82.91           C
ATOM   4798  HB  VAL A 315       9.948  -5.593 -10.177  1.00 82.91           H
ATOM   4799  CG1 VAL A 315      11.516  -6.548 -11.266  1.00 82.91           C
ATOM   4800 1HG1 VAL A 315      10.820  -7.184 -11.813  1.00 82.91           H
ATOM   4801 2HG1 VAL A 315      12.344  -6.270 -11.918  1.00 82.91           H
ATOM   4802 3HG1 VAL A 315      11.899  -7.089 -10.401  1.00 82.91           H
ATOM   4803  CG2 VAL A 315      11.709  -4.411  -9.940  1.00 82.91           C
ATOM   4804 1HG2 VAL A 315      12.544  -4.059 -10.546  1.00 82.91           H
ATOM   4805 2HG2 VAL A 315      11.148  -3.556  -9.562  1.00 82.91           H
ATOM   4806 3HG2 VAL A 315      12.089  -4.996  -9.102  1.00 82.91           H
ATOM   4807  HN  VAL A 315       9.366  -3.292 -10.526  1.00 82.91           H
ATOM   4808  N   LEU A 316       8.066  -5.444 -12.439  1.00 79.57           N
ATOM   4809  CA  LEU A 316       7.087  -6.231 -13.168  1.00 79.57           C
ATOM   4810  C   LEU A 316       6.946  -5.676 -14.587  1.00 79.57           C
ATOM   4811  O   LEU A 316       6.840  -6.437 -15.547  1.00 79.57           O
ATOM   4812  HA  LEU A 316       7.469  -7.250 -13.232  1.00 79.57           H
ATOM   4813  CB  LEU A 316       5.766  -6.291 -12.397  1.00 79.57           C
ATOM   4814 1HB  LEU A 316       5.446  -5.271 -12.185  1.00 79.57           H
ATOM   4815 2HB  LEU A 316       5.010  -6.734 -13.045  1.00 79.57           H
ATOM   4816  CG  LEU A 316       5.792  -7.071 -11.082  1.00 79.57           C
ATOM   4817  HG  LEU A 316       6.596  -6.672 -10.463  1.00 79.57           H
ATOM   4818  CD1 LEU A 316       4.488  -6.881 -10.305  1.00 79.57           C
ATOM   4819 1HD1 LEU A 316       4.350  -5.823 -10.081  1.00 79.57           H
ATOM   4820 2HD1 LEU A 316       3.651  -7.237 -10.907  1.00 79.57           H
ATOM   4821 3HD1 LEU A 316       4.533  -7.446  -9.374  1.00 79.57           H
ATOM   4822  CD2 LEU A 316       6.102  -8.549 -11.327  1.00 79.57           C
ATOM   4823 1HD2 LEU A 316       5.336  -8.979 -11.973  1.00 79.57           H
ATOM   4824 2HD2 LEU A 316       7.076  -8.641 -11.808  1.00 79.57           H
ATOM   4825 3HD2 LEU A 316       6.114  -9.081 -10.376  1.00 79.57           H
ATOM   4826  HN  LEU A 316       7.724  -5.010 -11.605  1.00 79.57           H
ATOM   4827  N   TYR A 317       6.949  -4.354 -14.674  1.00 75.03           N
ATOM   4828  CA  TYR A 317       6.767  -3.688 -15.952  1.00 75.03           C
ATOM   4829  C   TYR A 317       7.943  -3.970 -16.890  1.00 75.03           C
ATOM   4830  O   TYR A 317       7.755  -4.134 -18.094  1.00 75.03           O
ATOM   4831  HA  TYR A 317       5.852  -4.070 -16.404  1.00 75.03           H
ATOM   4832  CB  TYR A 317       6.724  -2.190 -15.644  1.00 75.03           C
ATOM   4833 1HB  TYR A 317       7.683  -1.888 -15.223  1.00 75.03           H
ATOM   4834 2HB  TYR A 317       6.599  -1.641 -16.578  1.00 75.03           H
ATOM   4835  CG  TYR A 317       5.609  -1.785 -14.678  1.00 75.03           C
ATOM   4836  CD1 TYR A 317       4.460  -2.544 -14.593  1.00 75.03           C
ATOM   4837  HD1 TYR A 317       4.347  -3.432 -15.215  1.00 75.03           H
ATOM   4838  CD2 TYR A 317       5.753  -0.660 -13.891  1.00 75.03           C
ATOM   4839  HD2 TYR A 317       6.661  -0.060 -13.958  1.00 75.03           H
ATOM   4840  CE1 TYR A 317       3.411  -2.163 -13.684  1.00 75.03           C
ATOM   4841  HE1 TYR A 317       2.498  -2.753 -13.607  1.00 75.03           H
ATOM   4842  CE2 TYR A 317       4.704  -0.279 -12.982  1.00 75.03           C
ATOM   4843  HE2 TYR A 317       4.804   0.607 -12.355  1.00 75.03           H
ATOM   4844  CZ  TYR A 317       3.584  -1.049 -12.923  1.00 75.03           C
ATOM   4845  OH  TYR A 317       2.593  -0.689 -12.064  1.00 75.03           O
ATOM   4846  HH  TYR A 317       1.940  -1.439 -11.962  1.00 75.03           H
ATOM   4847  HN  TYR A 317       7.072  -3.743 -13.892  1.00 75.03           H
ATOM   4848  N   VAL A 318       9.129  -4.019 -16.301  1.00 74.42           N
ATOM   4849  CA  VAL A 318      10.336  -4.273 -17.070  1.00 74.42           C
ATOM   4850  C   VAL A 318      10.249  -5.664 -17.702  1.00 74.42           C
ATOM   4851  O   VAL A 318      10.364  -5.805 -18.918  1.00 74.42           O
ATOM   4852  HA  VAL A 318      10.382  -3.529 -17.865  1.00 74.42           H
ATOM   4853  CB  VAL A 318      11.569  -4.095 -16.182  1.00 74.42           C
ATOM   4854  HB  VAL A 318      11.446  -4.733 -15.307  1.00 74.42           H
ATOM   4855  CG1 VAL A 318      12.838  -4.538 -16.912  1.00 74.42           C
ATOM   4856 1HG1 VAL A 318      12.753  -5.590 -17.185  1.00 74.42           H
ATOM   4857 2HG1 VAL A 318      12.967  -3.938 -17.813  1.00 74.42           H
ATOM   4858 3HG1 VAL A 318      13.700  -4.401 -16.258  1.00 74.42           H
ATOM   4859  CG2 VAL A 318      11.691  -2.650 -15.697  1.00 74.42           C
ATOM   4860 1HG2 VAL A 318      11.780  -1.984 -16.555  1.00 74.42           H
ATOM   4861 2HG2 VAL A 318      10.805  -2.383 -15.121  1.00 74.42           H
ATOM   4862 3HG2 VAL A 318      12.576  -2.551 -15.068  1.00 74.42           H
ATOM   4863  HN  VAL A 318       9.272  -3.889 -15.320  1.00 74.42           H
ATOM   4864  N   PHE A 319      10.048  -6.656 -16.846  1.00 74.42           N
ATOM   4865  CA  PHE A 319      10.198  -8.041 -17.258  1.00 74.42           C
ATOM   4866  C   PHE A 319       9.004  -8.495 -18.100  1.00 74.42           C
ATOM   4867  O   PHE A 319       9.157  -9.296 -19.021  1.00 74.42           O
ATOM   4868  HA  PHE A 319      11.107  -8.104 -17.857  1.00 74.42           H
ATOM   4869  CB  PHE A 319      10.257  -8.883 -15.983  1.00 74.42           C
ATOM   4870 1HB  PHE A 319       9.508  -8.515 -15.281  1.00 74.42           H
ATOM   4871 2HB  PHE A 319       9.989  -9.912 -16.225  1.00 74.42           H
ATOM   4872  CG  PHE A 319      11.625  -8.877 -15.296  1.00 74.42           C
ATOM   4873  CD1 PHE A 319      12.704  -9.416 -15.925  1.00 74.42           C
ATOM   4874  HD1 PHE A 319      12.594  -9.852 -16.918  1.00 74.42           H
ATOM   4875  CD2 PHE A 319      11.761  -8.333 -14.057  1.00 74.42           C
ATOM   4876  HD2 PHE A 319      10.896  -7.902 -13.553  1.00 74.42           H
ATOM   4877  CE1 PHE A 319      13.973  -9.410 -15.287  1.00 74.42           C
ATOM   4878  HE1 PHE A 319      14.837  -9.842 -15.791  1.00 74.42           H
ATOM   4879  CE2 PHE A 319      13.030  -8.327 -13.420  1.00 74.42           C
ATOM   4880  HE2 PHE A 319      13.139  -7.891 -12.427  1.00 74.42           H
ATOM   4881  CZ  PHE A 319      14.109  -8.866 -14.048  1.00 74.42           C
ATOM   4882  HZ  PHE A 319      15.083  -8.862 -13.559  1.00 74.42           H
ATOM   4883  HN  PHE A 319       9.788  -6.525 -15.890  1.00 74.42           H
ATOM   4884  N   VAL A 320       7.840  -7.964 -17.754  1.00 70.82           N
ATOM   4885  CA  VAL A 320       6.590  -8.509 -18.255  1.00 70.82           C
ATOM   4886  C   VAL A 320       6.000  -7.550 -19.291  1.00 70.82           C
ATOM   4887  O   VAL A 320       5.244  -7.967 -20.168  1.00 70.82           O
ATOM   4888  HA  VAL A 320       6.816  -9.457 -18.742  1.00 70.82           H
ATOM   4889  CB  VAL A 320       5.638  -8.790 -17.090  1.00 70.82           C
ATOM   4890  HB  VAL A 320       5.176  -7.846 -16.799  1.00 70.82           H
ATOM   4891  CG1 VAL A 320       4.522  -9.748 -17.513  1.00 70.82           C
ATOM   4892 1HG1 VAL A 320       3.953  -9.304 -18.331  1.00 70.82           H
ATOM   4893 2HG1 VAL A 320       4.958 -10.690 -17.844  1.00 70.82           H
ATOM   4894 3HG1 VAL A 320       3.860  -9.930 -16.667  1.00 70.82           H
ATOM   4895  CG2 VAL A 320       6.398  -9.335 -15.880  1.00 70.82           C
ATOM   4896 1HG2 VAL A 320       6.900 -10.263 -16.153  1.00 70.82           H
ATOM   4897 2HG2 VAL A 320       7.139  -8.603 -15.557  1.00 70.82           H
ATOM   4898 3HG2 VAL A 320       5.698  -9.526 -15.067  1.00 70.82           H
ATOM   4899  HN  VAL A 320       7.744  -7.177 -17.144  1.00 70.82           H
ATOM   4900  N   GLY A 321       6.367  -6.285 -19.157  1.00 72.41           N
ATOM   4901  CA  GLY A 321       5.858  -5.258 -20.050  1.00 72.41           C
ATOM   4902  C   GLY A 321       6.710  -5.162 -21.317  1.00 72.41           C
ATOM   4903  O   GLY A 321       7.762  -4.526 -21.315  1.00 72.41           O
ATOM   4904 1HA  GLY A 321       4.826  -5.484 -20.318  1.00 72.41           H
ATOM   4905 2HA  GLY A 321       5.851  -4.296 -19.538  1.00 72.41           H
ATOM   4906  HN  GLY A 321       7.000  -5.958 -18.455  1.00 72.41           H
ATOM   4907  N   GLU A 322       6.223  -5.803 -22.370  1.00 76.16           N
ATOM   4908  CA  GLU A 322       6.830  -5.657 -23.682  1.00 76.16           C
ATOM   4909  C   GLU A 322       6.795  -4.192 -24.122  1.00 76.16           C
ATOM   4910  O   GLU A 322       7.786  -3.670 -24.631  1.00 76.16           O
ATOM   4911  HA  GLU A 322       7.863  -5.983 -23.561  1.00 76.16           H
ATOM   4912  CB  GLU A 322       6.138  -6.555 -24.709  1.00 76.16           C
ATOM   4913 1HB  GLU A 322       5.063  -6.374 -24.690  1.00 76.16           H
ATOM   4914 2HB  GLU A 322       6.583  -6.401 -25.691  1.00 76.16           H
ATOM   4915  CG  GLU A 322       6.342  -8.033 -24.371  1.00 76.16           C
ATOM   4916 1HG  GLU A 322       7.399  -8.226 -24.191  1.00 76.16           H
ATOM   4917 2HG  GLU A 322       5.813  -8.276 -23.449  1.00 76.16           H
ATOM   4918  CD  GLU A 322       5.839  -8.930 -25.504  1.00 76.16           C
ATOM   4919  OE1 GLU A 322       6.436 -10.014 -25.677  1.00 76.16           O
ATOM   4920  OE2 GLU A 322       4.870  -8.510 -26.172  1.00 76.16           O
ATOM   4921  HN  GLU A 322       5.430  -6.412 -22.336  1.00 76.16           H
ATOM   4922  N   ARG A 323       5.644  -3.571 -23.912  1.00 76.43           N
ATOM   4923  CA  ARG A 323       5.457  -2.186 -24.310  1.00 76.43           C
ATOM   4924  C   ARG A 323       6.464  -1.287 -23.591  1.00 76.43           C
ATOM   4925  O   ARG A 323       7.066  -0.407 -24.205  1.00 76.43           O
ATOM   4926  HA  ARG A 323       5.625  -2.181 -25.387  1.00 76.43           H
ATOM   4927  CB  ARG A 323       4.039  -1.708 -23.991  1.00 76.43           C
ATOM   4928 1HB  ARG A 323       3.327  -2.507 -24.199  1.00 76.43           H
ATOM   4929 2HB  ARG A 323       3.959  -1.478 -22.929  1.00 76.43           H
ATOM   4930  CG  ARG A 323       3.680  -0.471 -24.816  1.00 76.43           C
ATOM   4931 1HG  ARG A 323       4.369   0.340 -24.581  1.00 76.43           H
ATOM   4932 2HG  ARG A 323       3.796  -0.690 -25.877  1.00 76.43           H
ATOM   4933  CD  ARG A 323       2.243  -0.024 -24.537  1.00 76.43           C
ATOM   4934 1HD  ARG A 323       1.585  -0.892 -24.498  1.00 76.43           H
ATOM   4935 2HD  ARG A 323       2.188   0.462 -23.563  1.00 76.43           H
ATOM   4936  NE  ARG A 323       1.789   0.908 -25.593  1.00 76.43           N
ATOM   4937  HE  ARG A 323       2.373   1.028 -26.395  1.00 76.43           H
ATOM   4938  CZ  ARG A 323       0.642   1.600 -25.542  1.00 76.43           C
ATOM   4939  NH1 ARG A 323      -0.179   1.478 -24.490  1.00 76.43           N
ATOM   4940 1HH1 ARG A 323       0.061   0.866 -23.737  1.00 76.43           H
ATOM   4941 2HH1 ARG A 323      -1.033   1.998 -24.460  1.00 76.43           H
ATOM   4942  NH2 ARG A 323       0.331   2.417 -26.557  1.00 76.43           N
ATOM   4943 1HH2 ARG A 323      -0.521   2.941 -26.534  1.00 76.43           H
ATOM   4944 2HH2 ARG A 323       0.950   2.503 -27.338  1.00 76.43           H
ATOM   4945  HN  ARG A 323       4.850  -3.997 -23.478  1.00 76.43           H
ATOM   4946  N   PHE A 324       6.618  -1.539 -22.299  1.00 78.44           N
ATOM   4947  CA  PHE A 324       7.493  -0.721 -21.476  1.00 78.44           C
ATOM   4948  C   PHE A 324       8.953  -0.881 -21.902  1.00 78.44           C
ATOM   4949  O   PHE A 324       9.687   0.101 -21.996  1.00 78.44           O
ATOM   4950  HA  PHE A 324       7.188   0.316 -21.611  1.00 78.44           H
ATOM   4951  CB  PHE A 324       7.338  -1.211 -20.035  1.00 78.44           C
ATOM   4952 1HB  PHE A 324       6.277  -1.253 -19.788  1.00 78.44           H
ATOM   4953 2HB  PHE A 324       7.721  -2.229 -19.964  1.00 78.44           H
ATOM   4954  CG  PHE A 324       8.053  -0.340 -19.000  1.00 78.44           C
ATOM   4955  CD1 PHE A 324       9.303  -0.672 -18.579  1.00 78.44           C
ATOM   4956  HD1 PHE A 324       9.795  -1.559 -18.978  1.00 78.44           H
ATOM   4957  CD2 PHE A 324       7.439   0.767 -18.503  1.00 78.44           C
ATOM   4958  HD2 PHE A 324       6.437   1.033 -18.840  1.00 78.44           H
ATOM   4959  CE1 PHE A 324       9.967   0.137 -17.619  1.00 78.44           C
ATOM   4960  HE1 PHE A 324      10.968  -0.129 -17.282  1.00 78.44           H
ATOM   4961  CE2 PHE A 324       8.103   1.576 -17.543  1.00 78.44           C
ATOM   4962  HE2 PHE A 324       7.611   2.463 -17.144  1.00 78.44           H
ATOM   4963  CZ  PHE A 324       9.353   1.244 -17.121  1.00 78.44           C
ATOM   4964  HZ  PHE A 324       9.862   1.865 -16.385  1.00 78.44           H
ATOM   4965  HN  PHE A 324       6.158  -2.284 -21.816  1.00 78.44           H
ATOM   4966  N   ARG A 325       9.332  -2.127 -22.148  1.00 81.09           N
ATOM   4967  CA  ARG A 325      10.687  -2.427 -22.579  1.00 81.09           C
ATOM   4968  C   ARG A 325      11.025  -1.642 -23.848  1.00 81.09           C
ATOM   4969  O   ARG A 325      12.120  -1.095 -23.971  1.00 81.09           O
ATOM   4970  HA  ARG A 325      11.319  -2.117 -21.747  1.00 81.09           H
ATOM   4971  CB  ARG A 325      10.860  -3.922 -22.850  1.00 81.09           C
ATOM   4972 1HB  ARG A 325       9.916  -4.346 -23.191  1.00 81.09           H
ATOM   4973 2HB  ARG A 325      11.583  -4.068 -23.653  1.00 81.09           H
ATOM   4974  CG  ARG A 325      11.331  -4.657 -21.593  1.00 81.09           C
ATOM   4975 1HG  ARG A 325      12.245  -4.196 -21.220  1.00 81.09           H
ATOM   4976 2HG  ARG A 325      10.581  -4.559 -20.808  1.00 81.09           H
ATOM   4977  CD  ARG A 325      11.581  -6.137 -21.885  1.00 81.09           C
ATOM   4978 1HD  ARG A 325      11.947  -6.259 -22.904  1.00 81.09           H
ATOM   4979 2HD  ARG A 325      12.356  -6.521 -21.221  1.00 81.09           H
ATOM   4980  NE  ARG A 325      10.331  -6.908 -21.701  1.00 81.09           N
ATOM   4981  HE  ARG A 325       9.535  -6.429 -21.332  1.00 81.09           H
ATOM   4982  CZ  ARG A 325      10.199  -8.208 -21.999  1.00 81.09           C
ATOM   4983  NH1 ARG A 325      11.233  -8.900 -22.496  1.00 81.09           N
ATOM   4984 1HH1 ARG A 325      12.112  -8.447 -22.648  1.00 81.09           H
ATOM   4985 2HH1 ARG A 325      11.127  -9.870 -22.716  1.00 81.09           H
ATOM   4986  NH2 ARG A 325       9.018  -8.805 -21.792  1.00 81.09           N
ATOM   4987 1HH2 ARG A 325       8.903  -9.775 -22.008  1.00 81.09           H
ATOM   4988 2HH2 ARG A 325       8.251  -8.282 -21.420  1.00 81.09           H
ATOM   4989  HN  ARG A 325       8.732  -2.922 -22.057  1.00 81.09           H
ATOM   4990  N   ARG A 326      10.065  -1.612 -24.761  1.00 81.79           N
ATOM   4991  CA  ARG A 326      10.224  -0.855 -25.990  1.00 81.79           C
ATOM   4992  C   ARG A 326      10.408   0.632 -25.678  1.00 81.79           C
ATOM   4993  O   ARG A 326      11.338   1.264 -26.176  1.00 81.79           O
ATOM   4994  HA  ARG A 326      11.116  -1.270 -26.460  1.00 81.79           H
ATOM   4995  CB  ARG A 326       9.012  -1.030 -26.907  1.00 81.79           C
ATOM   4996 1HB  ARG A 326       8.096  -0.861 -26.340  1.00 81.79           H
ATOM   4997 2HB  ARG A 326       9.039  -0.282 -27.699  1.00 81.79           H
ATOM   4998  CG  ARG A 326       8.987  -2.431 -27.521  1.00 81.79           C
ATOM   4999 1HG  ARG A 326       9.918  -2.614 -28.057  1.00 81.79           H
ATOM   5000 2HG  ARG A 326       8.924  -3.178 -26.729  1.00 81.79           H
ATOM   5001  CD  ARG A 326       7.802  -2.591 -28.476  1.00 81.79           C
ATOM   5002 1HD  ARG A 326       6.919  -2.107 -28.057  1.00 81.79           H
ATOM   5003 2HD  ARG A 326       8.018  -2.095 -29.422  1.00 81.79           H
ATOM   5004  NE  ARG A 326       7.529  -4.026 -28.708  1.00 81.79           N
ATOM   5005  HE  ARG A 326       7.575  -4.645 -27.924  1.00 81.79           H
ATOM   5006  CZ  ARG A 326       7.223  -4.549 -29.904  1.00 81.79           C
ATOM   5007  NH1 ARG A 326       7.147  -3.766 -30.989  1.00 81.79           N
ATOM   5008 1HH1 ARG A 326       7.319  -2.784 -30.910  1.00 81.79           H
ATOM   5009 2HH1 ARG A 326       6.918  -4.164 -31.877  1.00 81.79           H
ATOM   5010  NH2 ARG A 326       6.994  -5.866 -29.998  1.00 81.79           N
ATOM   5011 1HH2 ARG A 326       6.765  -6.272 -30.882  1.00 81.79           H
ATOM   5012 2HH2 ARG A 326       7.053  -6.443 -29.183  1.00 81.79           H
ATOM   5013  HN  ARG A 326       9.192  -2.093 -24.671  1.00 81.79           H
ATOM   5014  N   ASP A 327       9.507   1.146 -24.855  1.00 82.11           N
ATOM   5015  CA  ASP A 327       9.491   2.568 -24.557  1.00 82.11           C
ATOM   5016  C   ASP A 327      10.790   2.950 -23.845  1.00 82.11           C
ATOM   5017  O   ASP A 327      11.333   4.030 -24.073  1.00 82.11           O
ATOM   5018  HA  ASP A 327       9.384   3.062 -25.522  1.00 82.11           H
ATOM   5019  CB  ASP A 327       8.324   2.925 -23.634  1.00 82.11           C
ATOM   5020 1HB  ASP A 327       8.410   2.368 -22.701  1.00 82.11           H
ATOM   5021 2HB  ASP A 327       8.368   3.984 -23.378  1.00 82.11           H
ATOM   5022  CG  ASP A 327       6.982   2.610 -24.299  1.00 82.11           C
ATOM   5023  OD1 ASP A 327       6.915   2.760 -25.539  1.00 82.11           O
ATOM   5024  OD2 ASP A 327       6.055   2.227 -23.554  1.00 82.11           O
ATOM   5025  HN  ASP A 327       8.798   0.611 -24.396  1.00 82.11           H
ATOM   5026  N   LEU A 328      11.251   2.043 -22.997  1.00 83.71           N
ATOM   5027  CA  LEU A 328      12.470   2.277 -22.240  1.00 83.71           C
ATOM   5028  C   LEU A 328      13.637   2.473 -23.209  1.00 83.71           C
ATOM   5029  O   LEU A 328      14.392   3.437 -23.090  1.00 83.71           O
ATOM   5030  HA  LEU A 328      12.331   3.199 -21.675  1.00 83.71           H
ATOM   5031  CB  LEU A 328      12.694   1.154 -21.225  1.00 83.71           C
ATOM   5032 1HB  LEU A 328      11.855   1.146 -20.530  1.00 83.71           H
ATOM   5033 2HB  LEU A 328      12.677   0.203 -21.757  1.00 83.71           H
ATOM   5034  CG  LEU A 328      13.990   1.231 -20.416  1.00 83.71           C
ATOM   5035  HG  LEU A 328      14.826   1.283 -21.113  1.00 83.71           H
ATOM   5036  CD1 LEU A 328      14.031   2.503 -19.566  1.00 83.71           C
ATOM   5037 1HD1 LEU A 328      13.972   3.376 -20.215  1.00 83.71           H
ATOM   5038 2HD1 LEU A 328      13.187   2.506 -18.876  1.00 83.71           H
ATOM   5039 3HD1 LEU A 328      14.962   2.533 -19.000  1.00 83.71           H
ATOM   5040  CD2 LEU A 328      14.184  -0.029 -19.571  1.00 83.71           C
ATOM   5041 1HD2 LEU A 328      13.347  -0.137 -18.881  1.00 83.71           H
ATOM   5042 2HD2 LEU A 328      14.232  -0.901 -20.224  1.00 83.71           H
ATOM   5043 3HD2 LEU A 328      15.113   0.052 -19.005  1.00 83.71           H
ATOM   5044  HN  LEU A 328      10.809   1.164 -22.823  1.00 83.71           H
ATOM   5045  N   VAL A 329      13.749   1.543 -24.146  1.00 83.15           N
ATOM   5046  CA  VAL A 329      14.828   1.587 -25.119  1.00 83.15           C
ATOM   5047  C   VAL A 329      14.696   2.855 -25.965  1.00 83.15           C
ATOM   5048  O   VAL A 329      15.692   3.510 -26.267  1.00 83.15           O
ATOM   5049  HA  VAL A 329      15.767   1.630 -24.566  1.00 83.15           H
ATOM   5050  CB  VAL A 329      14.829   0.306 -25.956  1.00 83.15           C
ATOM   5051  HB  VAL A 329      13.840   0.196 -26.401  1.00 83.15           H
ATOM   5052  CG1 VAL A 329      15.848   0.397 -27.094  1.00 83.15           C
ATOM   5053 1HG1 VAL A 329      15.598   1.237 -27.741  1.00 83.15           H
ATOM   5054 2HG1 VAL A 329      16.845   0.543 -26.678  1.00 83.15           H
ATOM   5055 3HG1 VAL A 329      15.828  -0.526 -27.673  1.00 83.15           H
ATOM   5056  CG2 VAL A 329      15.091  -0.921 -25.081  1.00 83.15           C
ATOM   5057 1HG2 VAL A 329      16.061  -0.821 -24.596  1.00 83.15           H
ATOM   5058 2HG2 VAL A 329      14.311  -1.000 -24.324  1.00 83.15           H
ATOM   5059 3HG2 VAL A 329      15.086  -1.817 -25.702  1.00 83.15           H
ATOM   5060  HN  VAL A 329      13.120   0.773 -24.247  1.00 83.15           H
ATOM   5061  N   LYS A 330      13.458   3.162 -26.323  1.00 82.22           N
[truncated: 117,320 more chars]
