# Supplementary material for: Noncanonical roles of chemokine regions in CCR9 activation revealed by structural modeling and mutational mapping
Source: Nat Commun. 2025 Aug 18;16:7695. doi: 10.1038/s41467-025-62321-9 (PMC12361432; doi:10.1038/s41467-025-62321-9)
Supplement: Supplementary file 4 — Supplementary Data 2 [file 41467_2025_62321_MOESM4_ESM.zip › CCR9_CCL25_rnk135.pdb]

SSBOND   1 CYS A   38    CYS A  289 
SSBOND   2 CYS A  119    CYS A  198 
SSBOND   3 CYS B    7    CYS B   35 
SSBOND   4 CYS B    8    CYS B   52 
ATOM      1  N   GLU A  20      -2.067  -4.359  61.378  1.00 50.18           N
ATOM      2  CA  GLU A  20      -2.186  -3.850  60.022  1.00 50.18           C
ATOM      3  C   GLU A  20      -0.892  -4.102  59.246  1.00 50.18           C
ATOM      4  O   GLU A  20      -0.915  -4.251  58.025  1.00 50.18           O
ATOM      5  HA  GLU A  20      -3.003  -4.413  59.572  1.00 50.18           H
ATOM      6  CB  GLU A  20      -2.543  -2.362  60.025  1.00 50.18           C
ATOM      7 1HB  GLU A  20      -2.203  -1.904  60.953  1.00 50.18           H
ATOM      8 2HB  GLU A  20      -2.136  -1.885  59.133  1.00 50.18           H
ATOM      9  CG  GLU A  20      -4.059  -2.163  59.965  1.00 50.18           C
ATOM     10 1HG  GLU A  20      -4.510  -2.950  59.361  1.00 50.18           H
ATOM     11 2HG  GLU A  20      -4.481  -2.249  60.967  1.00 50.18           H
ATOM     12  CD  GLU A  20      -4.410  -0.796  59.375  1.00 50.18           C
ATOM     13  OE1 GLU A  20      -5.558  -0.659  58.901  1.00 50.18           O
ATOM     14  OE2 GLU A  20      -3.521   0.083  59.411  1.00 50.18           O
ATOM     15  HN  GLU A  20      -1.180  -4.763  61.602  1.00 50.18           H
ATOM     16  N   SER A  21       0.207  -4.141  59.986  1.00 55.22           N
ATOM     17  CA  SER A  21       1.515  -4.310  59.376  1.00 55.22           C
ATOM     18  C   SER A  21       1.657  -5.733  58.831  1.00 55.22           C
ATOM     19  O   SER A  21       2.108  -5.926  57.703  1.00 55.22           O
ATOM     20  HA  SER A  21       1.550  -3.584  58.564  1.00 55.22           H
ATOM     21  CB  SER A  21       2.632  -4.011  60.377  1.00 55.22           C
ATOM     22 1HB  SER A  21       3.558  -3.810  59.837  1.00 55.22           H
ATOM     23 2HB  SER A  21       2.387  -3.107  60.935  1.00 55.22           H
ATOM     24  OG  SER A  21       2.837  -5.089  61.286  1.00 55.22           O
ATOM     25  HG  SER A  21       3.577  -4.865  61.921  1.00 55.22           H
ATOM     26  HN  SER A  21       0.213  -4.060  60.983  1.00 55.22           H
ATOM     27  N   THR A  22       1.266  -6.691  59.657  1.00 55.40           N
ATOM     28  CA  THR A  22       1.483  -8.092  59.336  1.00 55.40           C
ATOM     29  C   THR A  22       0.584  -8.518  58.174  1.00 55.40           C
ATOM     30  O   THR A  22       1.061  -9.082  57.190  1.00 55.40           O
ATOM     31  HA  THR A  22       2.514  -8.212  59.004  1.00 55.40           H
ATOM     32  CB  THR A  22       1.259  -8.909  60.610  1.00 55.40           C
ATOM     33  HB  THR A  22       0.246  -9.310  60.641  1.00 55.40           H
ATOM     34  OG1 THR A  22       1.598  -8.011  61.663  1.00 55.40           O
ATOM     35  HG1 THR A  22       1.281  -8.376  62.539  1.00 55.40           H
ATOM     36  CG2 THR A  22       2.265 -10.052  60.757  1.00 55.40           C
ATOM     37 1HG2 THR A  22       3.275  -9.644  60.793  1.00 55.40           H
ATOM     38 2HG2 THR A  22       2.176 -10.726  59.905  1.00 55.40           H
ATOM     39 3HG2 THR A  22       2.061 -10.600  61.677  1.00 55.40           H
ATOM     40  HN  THR A  22       0.808  -6.524  60.531  1.00 55.40           H
ATOM     41  N   SER A  23      -0.701  -8.233  58.326  1.00 58.41           N
ATOM     42  CA  SER A  23      -1.671  -8.584  57.304  1.00 58.41           C
ATOM     43  C   SER A  23      -1.312  -7.901  55.983  1.00 58.41           C
ATOM     44  O   SER A  23      -1.424  -8.504  54.917  1.00 58.41           O
ATOM     45  HA  SER A  23      -1.605  -9.668  57.204  1.00 58.41           H
ATOM     46  CB  SER A  23      -3.088  -8.198  57.733  1.00 58.41           C
ATOM     47 1HB  SER A  23      -3.775  -8.360  56.903  1.00 58.41           H
ATOM     48 2HB  SER A  23      -3.411  -8.849  58.545  1.00 58.41           H
ATOM     49  OG  SER A  23      -3.166  -6.839  58.155  1.00 58.41           O
ATOM     50  HG  SER A  23      -4.111  -6.606  58.385  1.00 58.41           H
ATOM     51  HN  SER A  23      -1.080  -7.770  59.128  1.00 58.41           H
ATOM     52  N   SER A  24      -0.887  -6.651  56.097  1.00 62.73           N
ATOM     53  CA  SER A  24      -0.527  -5.873  54.924  1.00 62.73           C
ATOM     54  C   SER A  24       0.678  -6.507  54.225  1.00 62.73           C
ATOM     55  O   SER A  24       0.858  -6.342  53.020  1.00 62.73           O
ATOM     56  HA  SER A  24      -1.404  -5.903  54.277  1.00 62.73           H
ATOM     57  CB  SER A  24      -0.219  -4.421  55.299  1.00 62.73           C
ATOM     58 1HB  SER A  24      -0.347  -3.786  54.422  1.00 62.73           H
ATOM     59 2HB  SER A  24      -0.936  -4.080  56.046  1.00 62.73           H
ATOM     60  OG  SER A  24       1.104  -4.270  55.806  1.00 62.73           O
ATOM     61  HG  SER A  24       1.243  -4.878  56.587  1.00 62.73           H
ATOM     62  HN  SER A  24      -0.788  -6.171  56.969  1.00 62.73           H
ATOM     63  N   MET A  25       1.471  -7.219  55.013  1.00 64.52           N
ATOM     64  CA  MET A  25       2.650  -7.883  54.483  1.00 64.52           C
ATOM     65  C   MET A  25       2.274  -9.186  53.775  1.00 64.52           C
ATOM     66  O   MET A  25       2.798  -9.488  52.704  1.00 64.52           O
ATOM     67  HA  MET A  25       3.084  -7.185  53.768  1.00 64.52           H
ATOM     68  CB  MET A  25       3.621  -8.186  55.626  1.00 64.52           C
ATOM     69 1HB  MET A  25       3.642  -7.347  56.322  1.00 64.52           H
ATOM     70 2HB  MET A  25       3.273  -9.055  56.184  1.00 64.52           H
ATOM     71  CG  MET A  25       5.031  -8.447  55.092  1.00 64.52           C
ATOM     72 1HG  MET A  25       5.629  -8.952  55.851  1.00 64.52           H
ATOM     73 2HG  MET A  25       4.985  -9.112  54.229  1.00 64.52           H
ATOM     74  SD  MET A  25       5.805  -6.906  54.632  1.00 64.52           S
ATOM     75  CE  MET A  25       7.482  -7.465  54.379  1.00 64.52           C
ATOM     76 1HE  MET A  25       7.865  -7.894  55.305  1.00 64.52           H
ATOM     77 2HE  MET A  25       7.498  -8.220  53.594  1.00 64.52           H
ATOM     78 3HE  MET A  25       8.105  -6.621  54.085  1.00 64.52           H
ATOM     79  HN  MET A  25       1.319  -7.345  55.993  1.00 64.52           H
ATOM     80  N   GLU A  26       1.368  -9.923  54.401  1.00 65.59           N
ATOM     81  CA  GLU A  26       0.898 -11.175  53.832  1.00 65.59           C
ATOM     82  C   GLU A  26       0.158 -10.917  52.518  1.00 65.59           C
ATOM     83  O   GLU A  26       0.366 -11.625  51.535  1.00 65.59           O
ATOM     84  HA  GLU A  26       1.797 -11.761  53.641  1.00 65.59           H
ATOM     85  CB  GLU A  26       0.009 -11.928  54.824  1.00 65.59           C
ATOM     86 1HB  GLU A  26      -0.712 -11.241  55.266  1.00 65.59           H
ATOM     87 2HB  GLU A  26      -0.456 -12.779  54.327  1.00 65.59           H
ATOM     88  CG  GLU A  26       0.836 -12.501  55.976  1.00 65.59           C
ATOM     89 1HG  GLU A  26       1.608 -13.162  55.582  1.00 65.59           H
ATOM     90 2HG  GLU A  26       1.347 -11.692  56.499  1.00 65.59           H
ATOM     91  CD  GLU A  26      -0.050 -13.271  56.958  1.00 65.59           C
ATOM     92  OE1 GLU A  26       0.507 -14.139  57.664  1.00 65.59           O
ATOM     93  OE2 GLU A  26      -1.264 -12.974  56.979  1.00 65.59           O
ATOM     94  HN  GLU A  26       0.957  -9.677  55.279  1.00 65.59           H
ATOM     95  N   ASP A  27      -0.691  -9.900  52.545  1.00 64.68           N
ATOM     96  CA  ASP A  27      -1.489  -9.560  51.378  1.00 64.68           C
ATOM     97  C   ASP A  27      -0.562  -9.320  50.185  1.00 64.68           C
ATOM     98  O   ASP A  27      -0.873  -9.718  49.063  1.00 64.68           O
ATOM     99  HA  ASP A  27      -2.151 -10.412  51.226  1.00 64.68           H
ATOM    100  CB  ASP A  27      -2.295  -8.282  51.615  1.00 64.68           C
ATOM    101 1HB  ASP A  27      -1.665  -7.534  52.097  1.00 64.68           H
ATOM    102 2HB  ASP A  27      -2.611  -7.865  50.659  1.00 64.68           H
ATOM    103  CG  ASP A  27      -3.522  -8.562  52.487  1.00 64.68           C
ATOM    104  OD1 ASP A  27      -3.849  -9.758  52.639  1.00 64.68           O
ATOM    105  OD2 ASP A  27      -4.104  -7.572  52.981  1.00 64.68           O
ATOM    106  HN  ASP A  27      -0.838  -9.314  53.342  1.00 64.68           H
ATOM    107  N   TYR A  28       0.558  -8.671  50.467  1.00 68.12           N
ATOM    108  CA  TYR A  28       1.516  -8.342  49.425  1.00 68.12           C
ATOM    109  C   TYR A  28       2.237  -9.597  48.929  1.00 68.12           C
ATOM    110  O   TYR A  28       2.567  -9.702  47.749  1.00 68.12           O
ATOM    111  HA  TYR A  28       0.969  -7.894  48.595  1.00 68.12           H
ATOM    112  CB  TYR A  28       2.536  -7.403  50.071  1.00 68.12           C
ATOM    113 1HB  TYR A  28       2.013  -6.536  50.474  1.00 68.12           H
ATOM    114 2HB  TYR A  28       3.003  -7.914  50.913  1.00 68.12           H
ATOM    115  CG  TYR A  28       3.630  -6.921  49.116  1.00 68.12           C
ATOM    116  CD1 TYR A  28       4.863  -7.542  49.109  1.00 68.12           C
ATOM    117  HD1 TYR A  28       5.057  -8.375  49.785  1.00 68.12           H
ATOM    118  CD2 TYR A  28       3.384  -5.866  48.261  1.00 68.12           C
ATOM    119  HD2 TYR A  28       2.411  -5.376  48.266  1.00 68.12           H
ATOM    120  CE1 TYR A  28       5.892  -7.088  48.210  1.00 68.12           C
ATOM    121  HE1 TYR A  28       6.870  -7.570  48.195  1.00 68.12           H
ATOM    122  CE2 TYR A  28       4.414  -5.413  47.362  1.00 68.12           C
ATOM    123  HE2 TYR A  28       4.233  -4.580  46.682  1.00 68.12           H
ATOM    124  CZ  TYR A  28       5.617  -6.046  47.381  1.00 68.12           C
ATOM    125  OH  TYR A  28       6.589  -5.618  46.532  1.00 68.12           O
ATOM    126  HH  TYR A  28       6.281  -4.802  46.043  1.00 68.12           H
ATOM    127  HN  TYR A  28       0.814  -8.371  51.386  1.00 68.12           H
ATOM    128  N   VAL A  29       2.462 -10.517  49.855  1.00 65.48           N
ATOM    129  CA  VAL A  29       3.215 -11.721  49.547  1.00 65.48           C
ATOM    130  C   VAL A  29       2.329 -12.681  48.750  1.00 65.48           C
ATOM    131  O   VAL A  29       2.810 -13.377  47.857  1.00 65.48           O
ATOM    132  HA  VAL A  29       4.063 -11.429  48.928  1.00 65.48           H
ATOM    133  CB  VAL A  29       3.760 -12.341  50.835  1.00 65.48           C
ATOM    134  HB  VAL A  29       2.924 -12.477  51.522  1.00 65.48           H
ATOM    135  CG1 VAL A  29       4.373 -13.716  50.565  1.00 65.48           C
ATOM    136 1HG1 VAL A  29       3.612 -14.379  50.153  1.00 65.48           H
ATOM    137 2HG1 VAL A  29       5.192 -13.615  49.852  1.00 65.48           H
ATOM    138 3HG1 VAL A  29       4.753 -14.134  51.497  1.00 65.48           H
ATOM    139  CG2 VAL A  29       4.773 -11.411  51.506  1.00 65.48           C
ATOM    140 1HG2 VAL A  29       5.605 -11.230  50.826  1.00 65.48           H
ATOM    141 2HG2 VAL A  29       4.291 -10.464  51.750  1.00 65.48           H
ATOM    142 3HG2 VAL A  29       5.144 -11.876  52.419  1.00 65.48           H
ATOM    143  HN  VAL A  29       2.139 -10.450  50.800  1.00 65.48           H
ATOM    144  N   ASN A  30       1.052 -12.687  49.101  1.00 68.25           N
ATOM    145  CA  ASN A  30       0.122 -13.645  48.526  1.00 68.25           C
ATOM    146  C   ASN A  30      -0.399 -13.105  47.193  1.00 68.25           C
ATOM    147  O   ASN A  30      -1.074 -13.819  46.452  1.00 68.25           O
ATOM    148  HA  ASN A  30       0.695 -14.565  48.409  1.00 68.25           H
ATOM    149  CB  ASN A  30      -1.078 -13.868  49.448  1.00 68.25           C
ATOM    150 1HB  ASN A  30      -1.413 -12.914  49.854  1.00 68.25           H
ATOM    151 2HB  ASN A  30      -1.909 -14.280  48.875  1.00 68.25           H
ATOM    152  CG  ASN A  30      -0.721 -14.818  50.593  1.00 68.25           C
ATOM    153  OD1 ASN A  30       0.227 -15.583  50.527  1.00 68.25           O
ATOM    154  ND2 ASN A  30      -1.530 -14.726  51.645  1.00 68.25           N
ATOM    155 1HD2 ASN A  30      -2.290 -14.077  51.635  1.00 68.25           H
ATOM    156 2HD2 ASN A  30      -1.378 -15.307  52.445  1.00 68.25           H
ATOM    157  HN  ASN A  30       0.651 -12.055  49.764  1.00 68.25           H
ATOM    158  N   PHE A  31      -0.067 -11.850  46.928  1.00 74.47           N
ATOM    159  CA  PHE A  31      -0.472 -11.215  45.686  1.00 74.47           C
ATOM    160  C   PHE A  31       0.197 -11.885  44.484  1.00 74.47           C
ATOM    161  O   PHE A  31       1.423 -11.917  44.391  1.00 74.47           O
ATOM    162  HA  PHE A  31      -1.554 -11.325  45.604  1.00 74.47           H
ATOM    163  CB  PHE A  31      -0.018  -9.756  45.760  1.00 74.47           C
ATOM    164 1HB  PHE A  31      -0.396  -9.315  46.682  1.00 74.47           H
ATOM    165 2HB  PHE A  31       1.070  -9.728  45.816  1.00 74.47           H
ATOM    166  CG  PHE A  31      -0.476  -8.901  44.577  1.00 74.47           C
ATOM    167  CD1 PHE A  31       0.370  -8.668  43.539  1.00 74.47           C
ATOM    168  HD1 PHE A  31       1.375  -9.091  43.549  1.00 74.47           H
ATOM    169  CD2 PHE A  31      -1.729  -8.373  44.565  1.00 74.47           C
ATOM    170  HD2 PHE A  31      -2.408  -8.559  45.397  1.00 74.47           H
ATOM    171  CE1 PHE A  31      -0.055  -7.874  42.441  1.00 74.47           C
ATOM    172  HE1 PHE A  31       0.623  -7.687  41.608  1.00 74.47           H
ATOM    173  CE2 PHE A  31      -2.155  -7.579  43.467  1.00 74.47           C
ATOM    174  HE2 PHE A  31      -3.159  -7.156  43.457  1.00 74.47           H
ATOM    175  CZ  PHE A  31      -1.308  -7.346  42.428  1.00 74.47           C
ATOM    176  HZ  PHE A  31      -1.635  -6.737  41.585  1.00 74.47           H
ATOM    177  HN  PHE A  31       0.467 -11.272  47.544  1.00 74.47           H
ATOM    178  N   ASN A  32      -0.637 -12.403  43.594  1.00 71.96           N
ATOM    179  CA  ASN A  32      -0.142 -13.039  42.386  1.00 71.96           C
ATOM    180  C   ASN A  32       0.267 -11.962  41.378  1.00 71.96           C
ATOM    181  O   ASN A  32      -0.581 -11.403  40.684  1.00 71.96           O
ATOM    182  HA  ASN A  32       0.701 -13.650  42.708  1.00 71.96           H
ATOM    183  CB  ASN A  32      -1.223 -13.907  41.738  1.00 71.96           C
ATOM    184 1HB  ASN A  32      -1.739 -14.484  42.505  1.00 71.96           H
ATOM    185 2HB  ASN A  32      -1.969 -13.270  41.262  1.00 71.96           H
ATOM    186  CG  ASN A  32      -0.617 -14.854  40.700  1.00 71.96           C
ATOM    187  OD1 ASN A  32       0.576 -14.855  40.445  1.00 71.96           O
ATOM    188  ND2 ASN A  32      -1.503 -15.657  40.119  1.00 71.96           N
ATOM    189 1HD2 ASN A  32      -2.468 -15.606  40.374  1.00 71.96           H
ATOM    190 2HD2 ASN A  32      -1.203 -16.313  39.426  1.00 71.96           H
ATOM    191  HN  ASN A  32      -1.633 -12.392  43.689  1.00 71.96           H
ATOM    192  N   PHE A  33       1.565 -11.704  41.330  1.00 73.95           N
ATOM    193  CA  PHE A  33       2.111 -10.790  40.342  1.00 73.95           C
ATOM    194  C   PHE A  33       2.275 -11.481  38.987  1.00 73.95           C
ATOM    195  O   PHE A  33       3.377 -11.536  38.444  1.00 73.95           O
ATOM    196  HA  PHE A  33       1.407  -9.963  40.243  1.00 73.95           H
ATOM    197  CB  PHE A  33       3.487 -10.352  40.848  1.00 73.95           C
ATOM    198 1HB  PHE A  33       4.087 -11.239  41.051  1.00 73.95           H
ATOM    199 2HB  PHE A  33       3.994  -9.798  40.058  1.00 73.95           H
ATOM    200  CG  PHE A  33       3.440  -9.487  42.109  1.00 73.95           C
ATOM    201  CD1 PHE A  33       3.262  -8.142  42.004  1.00 73.95           C
ATOM    202  HD1 PHE A  33       3.154  -7.682  41.022  1.00 73.95           H
ATOM    203  CD2 PHE A  33       3.575 -10.061  43.334  1.00 73.95           C
ATOM    204  HD2 PHE A  33       3.717 -11.139  43.418  1.00 73.95           H
ATOM    205  CE1 PHE A  33       3.219  -7.339  43.174  1.00 73.95           C
ATOM    206  HE1 PHE A  33       3.077  -6.261  43.091  1.00 73.95           H
ATOM    207  CE2 PHE A  33       3.531  -9.258  44.504  1.00 73.95           C
ATOM    208  HE2 PHE A  33       3.640  -9.719  45.486  1.00 73.95           H
ATOM    209  CZ  PHE A  33       3.354  -7.914  44.399  1.00 73.95           C
ATOM    210  HZ  PHE A  33       3.320  -7.297  45.298  1.00 73.95           H
ATOM    211  HN  PHE A  33       2.239 -12.107  41.950  1.00 73.95           H
ATOM    212  N   THR A  34       1.162 -11.992  38.480  1.00 75.21           N
ATOM    213  CA  THR A  34       1.096 -12.408  37.090  1.00 75.21           C
ATOM    214  C   THR A  34       1.573 -11.281  36.172  1.00 75.21           C
ATOM    215  O   THR A  34       1.182 -10.128  36.344  1.00 75.21           O
ATOM    216  HA  THR A  34       1.778 -13.246  36.949  1.00 75.21           H
ATOM    217  CB  THR A  34      -0.337 -12.862  36.800  1.00 75.21           C
ATOM    218  HB  THR A  34      -0.645 -12.562  35.799  1.00 75.21           H
ATOM    219  OG1 THR A  34      -1.099 -12.309  37.870  1.00 75.21           O
ATOM    220  HG1 THR A  34      -1.192 -11.321  37.748  1.00 75.21           H
ATOM    221  CG2 THR A  34      -0.515 -14.373  36.958  1.00 75.21           C
ATOM    222 1HG2 THR A  34      -0.271 -14.663  37.980  1.00 75.21           H
ATOM    223 2HG2 THR A  34       0.148 -14.892  36.265  1.00 75.21           H
ATOM    224 3HG2 THR A  34      -1.549 -14.642  36.741  1.00 75.21           H
ATOM    225  HN  THR A  34       0.319 -12.122  39.001  1.00 75.21           H
ATOM    226  N   ASP A  35       2.412 -11.654  35.216  1.00 82.12           N
ATOM    227  CA  ASP A  35       3.123 -10.670  34.419  1.00 82.12           C
ATOM    228  C   ASP A  35       2.218 -10.188  33.284  1.00 82.12           C
ATOM    229  O   ASP A  35       2.425 -10.546  32.125  1.00 82.12           O
ATOM    230  HA  ASP A  35       3.382  -9.871  35.114  1.00 82.12           H
ATOM    231  CB  ASP A  35       4.383 -11.273  33.795  1.00 82.12           C
ATOM    232 1HB  ASP A  35       4.768 -12.066  34.437  1.00 82.12           H
ATOM    233 2HB  ASP A  35       4.136 -11.731  32.837  1.00 82.12           H
ATOM    234  CG  ASP A  35       5.461 -10.206  33.593  1.00 82.12           C
ATOM    235  OD1 ASP A  35       5.291  -9.112  34.174  1.00 82.12           O
ATOM    236  OD2 ASP A  35       6.429 -10.508  32.863  1.00 82.12           O
ATOM    237  HN  ASP A  35       2.607 -12.607  34.984  1.00 82.12           H
ATOM    238  N   PHE A  36       1.233  -9.384  33.656  1.00 90.44           N
ATOM    239  CA  PHE A  36       0.319  -8.817  32.678  1.00 90.44           C
ATOM    240  C   PHE A  36       0.939  -7.599  31.991  1.00 90.44           C
ATOM    241  O   PHE A  36       0.432  -7.132  30.972  1.00 90.44           O
ATOM    242  HA  PHE A  36       0.121  -9.590  31.935  1.00 90.44           H
ATOM    243  CB  PHE A  36      -0.933  -8.378  33.439  1.00 90.44           C
ATOM    244 1HB  PHE A  36      -0.636  -7.739  34.271  1.00 90.44           H
ATOM    245 2HB  PHE A  36      -1.553  -7.772  32.778  1.00 90.44           H
ATOM    246  CG  PHE A  36      -1.772  -9.537  33.980  1.00 90.44           C
ATOM    247  CD1 PHE A  36      -1.960 -10.652  33.223  1.00 90.44           C
ATOM    248  HD1 PHE A  36      -1.513 -10.718  32.231  1.00 90.44           H
ATOM    249  CD2 PHE A  36      -2.330  -9.454  35.217  1.00 90.44           C
ATOM    250  HD2 PHE A  36      -2.179  -8.561  35.824  1.00 90.44           H
ATOM    251  CE1 PHE A  36      -2.738 -11.728  33.725  1.00 90.44           C
ATOM    252  HE1 PHE A  36      -2.889 -12.621  33.118  1.00 90.44           H
ATOM    253  CE2 PHE A  36      -3.108 -10.530  35.719  1.00 90.44           C
ATOM    254  HE2 PHE A  36      -3.555 -10.463  36.711  1.00 90.44           H
ATOM    255  CZ  PHE A  36      -3.296 -11.644  34.962  1.00 90.44           C
ATOM    256  HZ  PHE A  36      -3.894 -12.471  35.348  1.00 90.44           H
ATOM    257  HN  PHE A  36       1.055  -9.120  34.604  1.00 90.44           H
ATOM    258  N   TYR A  37       2.025  -7.117  32.577  1.00 92.05           N
ATOM    259  CA  TYR A  37       2.811  -6.068  31.950  1.00 92.05           C
ATOM    260  C   TYR A  37       3.898  -6.661  31.052  1.00 92.05           C
ATOM    261  O   TYR A  37       4.796  -7.352  31.530  1.00 92.05           O
ATOM    262  HA  TYR A  37       2.139  -5.462  31.343  1.00 92.05           H
ATOM    263  CB  TYR A  37       3.475  -5.298  33.094  1.00 92.05           C
ATOM    264 1HB  TYR A  37       2.700  -4.915  33.758  1.00 92.05           H
ATOM    265 2HB  TYR A  37       4.083  -5.989  33.678  1.00 92.05           H
ATOM    266  CG  TYR A  37       4.353  -4.133  32.632  1.00 92.05           C
ATOM    267  CD1 TYR A  37       5.704  -4.325  32.430  1.00 92.05           C
ATOM    268  HD1 TYR A  37       6.146  -5.307  32.599  1.00 92.05           H
ATOM    269  CD2 TYR A  37       3.793  -2.890  32.418  1.00 92.05           C
ATOM    270  HD2 TYR A  37       2.725  -2.738  32.578  1.00 92.05           H
ATOM    271  CE1 TYR A  37       6.530  -3.229  31.996  1.00 92.05           C
ATOM    272  HE1 TYR A  37       7.599  -3.367  31.832  1.00 92.05           H
ATOM    273  CE2 TYR A  37       4.619  -1.794  31.984  1.00 92.05           C
ATOM    274  HE2 TYR A  37       4.190  -0.807  31.811  1.00 92.05           H
ATOM    275  CZ  TYR A  37       5.947  -2.017  31.794  1.00 92.05           C
ATOM    276  OH  TYR A  37       6.727  -0.982  31.383  1.00 92.05           O
ATOM    277  HH  TYR A  37       6.161  -0.176  31.207  1.00 92.05           H
ATOM    278  HN  TYR A  37       2.369  -7.432  33.462  1.00 92.05           H
ATOM    279  N   CYS A  38       3.782  -6.368  29.764  1.00 91.65           N
ATOM    280  CA  CYS A  38       4.681  -6.948  28.781  1.00 91.65           C
ATOM    281  C   CYS A  38       5.705  -5.884  28.381  1.00 91.65           C
ATOM    282  O   CYS A  38       5.346  -4.854  27.813  1.00 91.65           O
ATOM    283  HA  CYS A  38       5.170  -7.794  29.264  1.00 91.65           H
ATOM    284  CB  CYS A  38       3.920  -7.491  27.570  1.00 91.65           C
ATOM    285 1HB  CYS A  38       3.127  -8.163  27.900  1.00 91.65           H
ATOM    286 2HB  CYS A  38       3.441  -6.672  27.033  1.00 91.65           H
ATOM    287  SG  CYS A  38       5.068  -8.381  26.457  1.00 91.65           S
ATOM    288  HN  CYS A  38       3.090  -5.749  29.392  1.00 91.65           H
ATOM    289  N   GLU A  39       6.961  -6.171  28.693  1.00 89.98           N
ATOM    290  CA  GLU A  39       8.062  -5.391  28.154  1.00 89.98           C
ATOM    291  C   GLU A  39       8.404  -5.862  26.739  1.00 89.98           C
ATOM    292  O   GLU A  39       8.795  -7.011  26.541  1.00 89.98           O
ATOM    293  HA  GLU A  39       7.702  -4.363  28.125  1.00 89.98           H
ATOM    294  CB  GLU A  39       9.287  -5.468  29.068  1.00 89.98           C
ATOM    295 1HB  GLU A  39       9.488  -6.508  29.325  1.00 89.98           H
ATOM    296 2HB  GLU A  39      10.132  -4.971  28.592  1.00 89.98           H
ATOM    297  CG  GLU A  39       9.036  -4.728  30.383  1.00 89.98           C
ATOM    298 1HG  GLU A  39       8.676  -3.721  30.175  1.00 89.98           H
ATOM    299 2HG  GLU A  39       8.254  -5.237  30.947  1.00 89.98           H
ATOM    300  CD  GLU A  39      10.313  -4.656  31.223  1.00 89.98           C
ATOM    301  OE1 GLU A  39      10.228  -4.099  32.339  1.00 89.98           O
ATOM    302  OE2 GLU A  39      11.346  -5.160  30.731  1.00 89.98           O
ATOM    303  HN  GLU A  39       7.229  -6.918  29.300  1.00 89.98           H
ATOM    304  N   LYS A  40       8.242  -4.950  25.791  1.00 89.77           N
ATOM    305  CA  LYS A  40       8.411  -5.291  24.389  1.00 89.77           C
ATOM    306  C   LYS A  40       9.825  -4.912  23.943  1.00 89.77           C
ATOM    307  O   LYS A  40      10.037  -4.540  22.790  1.00 89.77           O
ATOM    308  HA  LYS A  40       8.299  -6.371  24.299  1.00 89.77           H
ATOM    309  CB  LYS A  40       7.308  -4.649  23.545  1.00 89.77           C
ATOM    310 1HB  LYS A  40       7.377  -3.563  23.614  1.00 89.77           H
ATOM    311 2HB  LYS A  40       7.448  -4.911  22.496  1.00 89.77           H
ATOM    312  CG  LYS A  40       5.925  -5.108  24.010  1.00 89.77           C
ATOM    313 1HG  LYS A  40       5.950  -6.173  24.242  1.00 89.77           H
ATOM    314 2HG  LYS A  40       5.655  -4.588  24.929  1.00 89.77           H
ATOM    315  CD  LYS A  40       4.868  -4.839  22.937  1.00 89.77           C
ATOM    316 1HD  LYS A  40       4.868  -3.781  22.678  1.00 89.77           H
ATOM    317 2HD  LYS A  40       5.118  -5.389  22.029  1.00 89.77           H
ATOM    318  CE  LYS A  40       3.477  -5.251  23.422  1.00 89.77           C
ATOM    319 1HE  LYS A  40       3.465  -6.317  23.650  1.00 89.77           H
ATOM    320 2HE  LYS A  40       3.237  -4.725  24.346  1.00 89.77           H
ATOM    321  NZ  LYS A  40       2.458  -4.946  22.393  1.00 89.77           N
ATOM    322 1HZ  LYS A  40       1.551  -5.277  22.706  1.00 89.77           H
ATOM    323 2HZ  LYS A  40       2.418  -3.944  22.242  1.00 89.77           H
ATOM    324 3HZ  LYS A  40       2.705  -5.409  21.525  1.00 89.77           H
ATOM    325  HN  LYS A  40       8.002  -3.996  25.968  1.00 89.77           H
ATOM    326  N   ASN A  41      10.756  -5.021  24.880  1.00 88.40           N
ATOM    327  CA  ASN A  41      12.141  -4.682  24.602  1.00 88.40           C
ATOM    328  C   ASN A  41      12.658  -5.563  23.462  1.00 88.40           C
ATOM    329  O   ASN A  41      13.368  -5.086  22.578  1.00 88.40           O
ATOM    330  HA  ASN A  41      12.130  -3.624  24.339  1.00 88.40           H
ATOM    331  CB  ASN A  41      13.025  -4.928  25.826  1.00 88.40           C
ATOM    332 1HB  ASN A  41      12.751  -5.874  26.293  1.00 88.40           H
ATOM    333 2HB  ASN A  41      14.066  -5.015  25.516  1.00 88.40           H
ATOM    334  CG  ASN A  41      12.882  -3.792  26.842  1.00 88.40           C
ATOM    335  OD1 ASN A  41      12.604  -2.653  26.503  1.00 88.40           O
ATOM    336  ND2 ASN A  41      13.088  -4.164  28.102  1.00 88.40           N
ATOM    337 1HD2 ASN A  41      13.313  -5.116  28.312  1.00 88.40           H
ATOM    338 2HD2 ASN A  41      13.018  -3.493  28.839  1.00 88.40           H
ATOM    339  HN  ASN A  41      10.576  -5.333  25.813  1.00 88.40           H
ATOM    340  N   ASN A  42      12.281  -6.832  23.519  1.00 91.03           N
ATOM    341  CA  ASN A  42      12.731  -7.792  22.526  1.00 91.03           C
ATOM    342  C   ASN A  42      12.209  -7.377  21.149  1.00 91.03           C
ATOM    343  O   ASN A  42      12.924  -7.480  20.153  1.00 91.03           O
ATOM    344  HA  ASN A  42      13.819  -7.773  22.582  1.00 91.03           H
ATOM    345  CB  ASN A  42      12.196  -9.192  22.832  1.00 91.03           C
ATOM    346 1HB  ASN A  42      11.119  -9.147  22.990  1.00 91.03           H
ATOM    347 2HB  ASN A  42      12.365  -9.845  21.975  1.00 91.03           H
ATOM    348  CG  ASN A  42      12.875  -9.780  24.070  1.00 91.03           C
ATOM    349  OD1 ASN A  42      13.870  -9.275  24.563  1.00 91.03           O
ATOM    350  ND2 ASN A  42      12.283 -10.873  24.544  1.00 91.03           N
ATOM    351 1HD2 ASN A  42      11.469 -11.236  24.092  1.00 91.03           H
ATOM    352 2HD2 ASN A  42      12.653 -11.332  25.352  1.00 91.03           H
ATOM    353  HN  ASN A  42      11.681  -7.205  24.227  1.00 91.03           H
ATOM    354  N   VAL A  43      10.967  -6.916  21.136  1.00 91.56           N
ATOM    355  CA  VAL A  43      10.340  -6.488  19.897  1.00 91.56           C
ATOM    356  C   VAL A  43      11.118  -5.305  19.319  1.00 91.56           C
ATOM    357  O   VAL A  43      11.381  -5.257  18.118  1.00 91.56           O
ATOM    358  HA  VAL A  43      10.396  -7.321  19.196  1.00 91.56           H
ATOM    359  CB  VAL A  43       8.863  -6.172  20.140  1.00 91.56           C
ATOM    360  HB  VAL A  43       8.810  -5.314  20.811  1.00 91.56           H
ATOM    361  CG1 VAL A  43       8.162  -5.791  18.834  1.00 91.56           C
ATOM    362 1HG1 VAL A  43       8.643  -4.911  18.407  1.00 91.56           H
ATOM    363 2HG1 VAL A  43       8.231  -6.620  18.130  1.00 91.56           H
ATOM    364 3HG1 VAL A  43       7.114  -5.571  19.036  1.00 91.56           H
ATOM    365  CG2 VAL A  43       8.156  -7.345  20.820  1.00 91.56           C
ATOM    366 1HG2 VAL A  43       8.224  -8.228  20.185  1.00 91.56           H
ATOM    367 2HG2 VAL A  43       8.631  -7.550  21.779  1.00 91.56           H
ATOM    368 3HG2 VAL A  43       7.107  -7.093  20.981  1.00 91.56           H
ATOM    369  HN  VAL A  43      10.393  -6.833  21.951  1.00 91.56           H
ATOM    370  N   ARG A  44      11.465  -4.378  20.200  1.00 90.07           N
ATOM    371  CA  ARG A  44      12.143  -3.163  19.782  1.00 90.07           C
ATOM    372  C   ARG A  44      13.549  -3.489  19.272  1.00 90.07           C
ATOM    373  O   ARG A  44      14.014  -2.895  18.301  1.00 90.07           O
ATOM    374  HA  ARG A  44      11.522  -2.758  18.984  1.00 90.07           H
ATOM    375  CB  ARG A  44      12.245  -2.164  20.935  1.00 90.07           C
ATOM    376 1HB  ARG A  44      12.670  -2.656  21.811  1.00 90.07           H
ATOM    377 2HB  ARG A  44      12.925  -1.356  20.663  1.00 90.07           H
ATOM    378  CG  ARG A  44      10.872  -1.586  21.284  1.00 90.07           C
ATOM    379 1HG  ARG A  44      10.357  -1.287  20.370  1.00 90.07           H
ATOM    380 2HG  ARG A  44      10.260  -2.354  21.757  1.00 90.07           H
ATOM    381  CD  ARG A  44      11.005  -0.383  22.219  1.00 90.07           C
ATOM    382 1HD  ARG A  44      11.809   0.268  21.876  1.00 90.07           H
ATOM    383 2HD  ARG A  44      10.088   0.207  22.199  1.00 90.07           H
ATOM    384  NE  ARG A  44      11.280  -0.841  23.599  1.00 90.07           N
ATOM    385  HE  ARG A  44      12.222  -1.082  23.833  1.00 90.07           H
ATOM    386  CZ  ARG A  44      10.346  -0.955  24.553  1.00 90.07           C
ATOM    387  NH1 ARG A  44       9.068  -0.646  24.294  1.00 90.07           N
ATOM    388 1HH1 ARG A  44       8.805  -0.328  23.383  1.00 90.07           H
ATOM    389 2HH1 ARG A  44       8.377  -0.733  25.012  1.00 90.07           H
ATOM    390  NH2 ARG A  44      10.710  -1.381  25.770  1.00 90.07           N
ATOM    391 1HH2 ARG A  44      10.025  -1.471  26.493  1.00 90.07           H
ATOM    392 2HH2 ARG A  44      11.665  -1.610  25.955  1.00 90.07           H
ATOM    393  HN  ARG A  44      11.290  -4.447  21.182  1.00 90.07           H
ATOM    394  N   GLN A  45      14.186  -4.432  19.951  1.00 91.90           N
ATOM    395  CA  GLN A  45      15.546  -4.812  19.609  1.00 91.90           C
ATOM    396  C   GLN A  45      15.588  -5.434  18.211  1.00 91.90           C
ATOM    397  O   GLN A  45      16.481  -5.134  17.421  1.00 91.90           O
ATOM    398  HA  GLN A  45      16.117  -3.883  19.618  1.00 91.90           H
ATOM    399  CB  GLN A  45      16.128  -5.768  20.652  1.00 91.90           C
ATOM    400 1HB  GLN A  45      16.029  -5.332  21.646  1.00 91.90           H
ATOM    401 2HB  GLN A  45      15.560  -6.698  20.654  1.00 91.90           H
ATOM    402  CG  GLN A  45      17.601  -6.064  20.363  1.00 91.90           C
ATOM    403 1HG  GLN A  45      17.699  -6.503  19.370  1.00 91.90           H
ATOM    404 2HG  GLN A  45      18.168  -5.134  20.358  1.00 91.90           H
ATOM    405  CD  GLN A  45      18.183  -7.018  21.408  1.00 91.90           C
ATOM    406  OE1 GLN A  45      17.486  -7.553  22.255  1.00 91.90           O
ATOM    407  NE2 GLN A  45      19.497  -7.199  21.303  1.00 91.90           N
ATOM    408 1HE2 GLN A  45      20.010  -6.729  20.585  1.00 91.90           H
ATOM    409 2HE2 GLN A  45      19.970  -7.805  21.941  1.00 91.90           H
ATOM    410  HN  GLN A  45      13.788  -4.933  20.720  1.00 91.90           H
ATOM    411  N   PHE A  46      14.610  -6.288  17.949  1.00 93.82           N
ATOM    412  CA  PHE A  46      14.487  -6.907  16.640  1.00 93.82           C
ATOM    413  C   PHE A  46      14.293  -5.851  15.550  1.00 93.82           C
ATOM    414  O   PHE A  46      14.971  -5.880  14.524  1.00 93.82           O
ATOM    415  HA  PHE A  46      15.412  -7.454  16.453  1.00 93.82           H
ATOM    416  CB  PHE A  46      13.252  -7.809  16.685  1.00 93.82           C
ATOM    417 1HB  PHE A  46      13.426  -8.611  17.403  1.00 93.82           H
ATOM    418 2HB  PHE A  46      12.405  -7.230  17.054  1.00 93.82           H
ATOM    419  CG  PHE A  46      12.881  -8.424  15.335  1.00 93.82           C
ATOM    420  CD1 PHE A  46      11.868  -7.891  14.600  1.00 93.82           C
ATOM    421  HD1 PHE A  46      11.320  -7.026  14.974  1.00 93.82           H
ATOM    422  CD2 PHE A  46      13.564  -9.503  14.868  1.00 93.82           C
ATOM    423  HD2 PHE A  46      14.376  -9.930  15.457  1.00 93.82           H
ATOM    424  CE1 PHE A  46      11.523  -8.462  13.346  1.00 93.82           C
ATOM    425  HE1 PHE A  46      10.711  -8.036  12.758  1.00 93.82           H
ATOM    426  CE2 PHE A  46      13.220 -10.074  13.615  1.00 93.82           C
ATOM    427  HE2 PHE A  46      13.768 -10.940  13.241  1.00 93.82           H
ATOM    428  CZ  PHE A  46      12.207  -9.542  12.880  1.00 93.82           C
ATOM    429  HZ  PHE A  46      11.943  -9.980  11.918  1.00 93.82           H
ATOM    430  HN  PHE A  46      13.911  -6.559  18.611  1.00 93.82           H
ATOM    431  N   ALA A  47      13.365  -4.942  15.810  1.00 92.71           N
ATOM    432  CA  ALA A  47      13.006  -3.936  14.825  1.00 92.71           C
ATOM    433  C   ALA A  47      14.252  -3.131  14.448  1.00 92.71           C
ATOM    434  O   ALA A  47      14.475  -2.840  13.274  1.00 92.71           O
ATOM    435  HA  ALA A  47      12.637  -4.454  13.941  1.00 92.71           H
ATOM    436  CB  ALA A  47      11.888  -3.052  15.382  1.00 92.71           C
ATOM    437 1HB  ALA A  47      11.017  -3.667  15.607  1.00 92.71           H
ATOM    438 2HB  ALA A  47      12.231  -2.562  16.293  1.00 92.71           H
ATOM    439 3HB  ALA A  47      11.619  -2.297  14.643  1.00 92.71           H
ATOM    440  HN  ALA A  47      12.862  -4.887  16.673  1.00 92.71           H
ATOM    441  N   SER A  48      15.031  -2.795  15.466  1.00 92.62           N
ATOM    442  CA  SER A  48      16.114  -1.842  15.295  1.00 92.62           C
ATOM    443  C   SER A  48      17.181  -2.423  14.365  1.00 92.62           C
ATOM    444  O   SER A  48      17.913  -1.680  13.714  1.00 92.62           O
ATOM    445  HA  SER A  48      15.656  -0.960  14.848  1.00 92.62           H
ATOM    446  CB  SER A  48      16.733  -1.465  16.643  1.00 92.62           C
ATOM    447 1HB  SER A  48      17.424  -0.634  16.504  1.00 92.62           H
ATOM    448 2HB  SER A  48      15.950  -1.120  17.318  1.00 92.62           H
ATOM    449  OG  SER A  48      17.423  -2.561  17.238  1.00 92.62           O
ATOM    450  HG  SER A  48      17.807  -2.285  18.120  1.00 92.62           H
ATOM    451  HN  SER A  48      14.931  -3.160  16.391  1.00 92.62           H
ATOM    452  N   HIS A  49      17.234  -3.747  14.333  1.00 93.95           N
ATOM    453  CA  HIS A  49      18.225  -4.436  13.524  1.00 93.95           C
ATOM    454  C   HIS A  49      17.625  -4.777  12.158  1.00 93.95           C
ATOM    455  O   HIS A  49      18.307  -4.690  11.138  1.00 93.95           O
ATOM    456  HA  HIS A  49      19.053  -3.741  13.384  1.00 93.95           H
ATOM    457  CB  HIS A  49      18.766  -5.665  14.257  1.00 93.95           C
ATOM    458 1HB  HIS A  49      17.928  -6.293  14.559  1.00 93.95           H
ATOM    459 2HB  HIS A  49      19.370  -6.252  13.565  1.00 93.95           H
ATOM    460  CG  HIS A  49      19.596  -5.338  15.475  1.00 93.95           C
ATOM    461  ND1 HIS A  49      19.036  -5.039  16.705  1.00 93.95           N
ATOM    462  HD1 HIS A  49      18.058  -5.009  16.911  1.00 93.95           H
ATOM    463  CD2 HIS A  49      20.948  -5.266  15.640  1.00 93.95           C
ATOM    464  HD2 HIS A  49      21.694  -5.446  14.866  1.00 93.95           H
ATOM    465  CE1 HIS A  49      20.016  -4.799  17.564  1.00 93.95           C
ATOM    466  HE1 HIS A  49      19.898  -4.536  18.615  1.00 93.95           H
ATOM    467  NE2 HIS A  49      21.200  -4.940  16.901  1.00 93.95           N
ATOM    468  HN  HIS A  49      16.618  -4.344  14.846  1.00 93.95           H
ATOM    469  N   PHE A  50      16.356  -5.157  12.183  1.00 95.25           N
ATOM    470  CA  PHE A  50      15.738  -5.776  11.023  1.00 95.25           C
ATOM    471  C   PHE A  50      15.248  -4.718  10.032  1.00 95.25           C
ATOM    472  O   PHE A  50      15.500  -4.822   8.833  1.00 95.25           O
ATOM    473  HA  PHE A  50      16.496  -6.396  10.544  1.00 95.25           H
ATOM    474  CB  PHE A  50      14.537  -6.577  11.530  1.00 95.25           C
ATOM    475 1HB  PHE A  50      14.885  -7.315  12.254  1.00 95.25           H
ATOM    476 2HB  PHE A  50      13.862  -5.905  12.060  1.00 95.25           H
ATOM    477  CG  PHE A  50      13.756  -7.295  10.427  1.00 95.25           C
ATOM    478  CD1 PHE A  50      12.529  -6.840  10.057  1.00 95.25           C
ATOM    479  HD1 PHE A  50      12.102  -5.965  10.546  1.00 95.25           H
ATOM    480  CD2 PHE A  50      14.290  -8.387   9.817  1.00 95.25           C
ATOM    481  HD2 PHE A  50      15.273  -8.751  10.114  1.00 95.25           H
ATOM    482  CE1 PHE A  50      11.805  -7.506   9.033  1.00 95.25           C
ATOM    483  HE1 PHE A  50      10.821  -7.142   8.736  1.00 95.25           H
ATOM    484  CE2 PHE A  50      13.565  -9.052   8.793  1.00 95.25           C
ATOM    485  HE2 PHE A  50      13.993  -9.928   8.304  1.00 95.25           H
ATOM    486  CZ  PHE A  50      12.338  -8.598   8.423  1.00 95.25           C
ATOM    487  HZ  PHE A  50      11.782  -9.109   7.637  1.00 95.25           H
ATOM    488  HN  PHE A  50      15.755  -5.049  12.975  1.00 95.25           H
ATOM    489  N   LEU A  51      14.557  -3.724  10.571  1.00 95.20           N
ATOM    490  CA  LEU A  51      13.734  -2.853   9.749  1.00 95.20           C
ATOM    491  C   LEU A  51      14.637  -1.916   8.945  1.00 95.20           C
ATOM    492  O   LEU A  51      14.512  -1.824   7.724  1.00 95.20           O
ATOM    493  HA  LEU A  51      13.184  -3.485   9.052  1.00 95.20           H
ATOM    494  CB  LEU A  51      12.701  -2.123  10.610  1.00 95.20           C
ATOM    495 1HB  LEU A  51      13.232  -1.524  11.350  1.00 95.20           H
ATOM    496 2HB  LEU A  51      12.151  -1.430   9.973  1.00 95.20           H
ATOM    497  CG  LEU A  51      11.692  -3.010  11.342  1.00 95.20           C
ATOM    498  HG  LEU A  51      12.240  -3.665  12.019  1.00 95.20           H
ATOM    499  CD1 LEU A  51      10.743  -2.168  12.199  1.00 95.20           C
ATOM    500 1HD1 LEU A  51      11.319  -1.610  12.937  1.00 95.20           H
ATOM    501 2HD1 LEU A  51      10.199  -1.472  11.561  1.00 95.20           H
ATOM    502 3HD1 LEU A  51      10.036  -2.823  12.708  1.00 95.20           H
ATOM    503  CD2 LEU A  51      10.935  -3.905  10.360  1.00 95.20           C
ATOM    504 1HD2 LEU A  51      10.399  -3.285   9.641  1.00 95.20           H
ATOM    505 2HD2 LEU A  51      11.642  -4.544   9.832  1.00 95.20           H
ATOM    506 3HD2 LEU A  51      10.224  -4.525  10.907  1.00 95.20           H
ATOM    507  HN  LEU A  51      14.554  -3.510  11.548  1.00 95.20           H
ATOM    508  N   PRO A  52      15.558  -1.205   9.610  1.00 95.85           N
ATOM    509  CA  PRO A  52      16.265  -0.096   8.965  1.00 95.85           C
ATOM    510  C   PRO A  52      16.909  -0.508   7.651  1.00 95.85           C
ATOM    511  O   PRO A  52      16.703   0.138   6.625  1.00 95.85           O
ATOM    512  HA  PRO A  52      15.562   0.695   8.702  1.00 95.85           H
ATOM    513  CB  PRO A  52      17.310   0.320  10.003  1.00 95.85           C
ATOM    514 1HB  PRO A  52      18.256  -0.199   9.850  1.00 95.85           H
ATOM    515 2HB  PRO A  52      17.521   1.388   9.953  1.00 95.85           H
ATOM    516  CG  PRO A  52      16.663  -0.064  11.328  1.00 95.85           C
ATOM    517 1HG  PRO A  52      17.400  -0.162  12.125  1.00 95.85           H
ATOM    518 2HG  PRO A  52      15.947   0.686  11.662  1.00 95.85           H
ATOM    519  CD  PRO A  52      15.992  -1.390  11.006  1.00 95.85           C
ATOM    520 1HD  PRO A  52      16.683  -2.227  11.103  1.00 95.85           H
ATOM    521 2HD  PRO A  52      15.155  -1.593  11.674  1.00 95.85           H
ATOM    522  N   PRO A  53      17.700  -1.590   7.651  1.00 96.79           N
ATOM    523  CA  PRO A  53      18.371  -2.033   6.426  1.00 96.79           C
ATOM    524  C   PRO A  53      17.401  -2.212   5.269  1.00 96.79           C
ATOM    525  O   PRO A  53      17.692  -1.809   4.144  1.00 96.79           O
ATOM    526  HA  PRO A  53      19.078  -1.275   6.091  1.00 96.79           H
ATOM    527  CB  PRO A  53      19.023  -3.357   6.829  1.00 96.79           C
ATOM    528 1HB  PRO A  53      18.371  -4.206   6.622  1.00 96.79           H
ATOM    529 2HB  PRO A  53      19.951  -3.530   6.285  1.00 96.79           H
ATOM    530  CG  PRO A  53      19.270  -3.189   8.324  1.00 96.79           C
ATOM    531 1HG  PRO A  53      19.399  -4.149   8.824  1.00 96.79           H
ATOM    532 2HG  PRO A  53      20.176  -2.616   8.522  1.00 96.79           H
ATOM    533  CD  PRO A  53      18.020  -2.463   8.795  1.00 96.79           C
ATOM    534 1HD  PRO A  53      17.207  -3.155   9.009  1.00 96.79           H
ATOM    535 2HD  PRO A  53      18.202  -1.895   9.707  1.00 96.79           H
ATOM    536  N   LEU A  54      16.264  -2.817   5.580  1.00 96.13           N
ATOM    537  CA  LEU A  54      15.308  -3.187   4.550  1.00 96.13           C
ATOM    538  C   LEU A  54      14.651  -1.923   3.992  1.00 96.13           C
ATOM    539  O   LEU A  54      14.496  -1.782   2.780  1.00 96.13           O
ATOM    540  HA  LEU A  54      15.864  -3.670   3.747  1.00 96.13           H
ATOM    541  CB  LEU A  54      14.309  -4.212   5.090  1.00 96.13           C
ATOM    542 1HB  LEU A  54      13.842  -3.798   5.984  1.00 96.13           H
ATOM    543 2HB  LEU A  54      13.520  -4.345   4.351  1.00 96.13           H
ATOM    544  CG  LEU A  54      14.881  -5.587   5.438  1.00 96.13           C
ATOM    545  HG  LEU A  54      15.676  -5.451   6.172  1.00 96.13           H
ATOM    546  CD1 LEU A  54      13.817  -6.476   6.085  1.00 96.13           C
ATOM    547 1HD1 LEU A  54      13.458  -6.006   7.000  1.00 96.13           H
ATOM    548 2HD1 LEU A  54      12.985  -6.609   5.394  1.00 96.13           H
ATOM    549 3HD1 LEU A  54      14.251  -7.448   6.322  1.00 96.13           H
ATOM    550  CD2 LEU A  54      15.510  -6.247   4.209  1.00 96.13           C
ATOM    551 1HD2 LEU A  54      14.752  -6.369   3.435  1.00 96.13           H
ATOM    552 2HD2 LEU A  54      16.316  -5.618   3.832  1.00 96.13           H
ATOM    553 3HD2 LEU A  54      15.909  -7.223   4.485  1.00 96.13           H
ATOM    554  HN  LEU A  54      15.994  -3.053   6.513  1.00 96.13           H
ATOM    555  N   TYR A  55      14.283  -1.034   4.904  1.00 95.49           N
ATOM    556  CA  TYR A  55      13.588   0.184   4.524  1.00 95.49           C
ATOM    557  C   TYR A  55      14.474   1.069   3.644  1.00 95.49           C
ATOM    558  O   TYR A  55      13.987   1.713   2.716  1.00 95.49           O
ATOM    559  HA  TYR A  55      12.697  -0.098   3.962  1.00 95.49           H
ATOM    560  CB  TYR A  55      13.286   0.922   5.829  1.00 95.49           C
ATOM    561 1HB  TYR A  55      14.183   0.928   6.448  1.00 95.49           H
ATOM    562 2HB  TYR A  55      13.050   1.962   5.601  1.00 95.49           H
ATOM    563  CG  TYR A  55      12.133   0.318   6.634  1.00 95.49           C
ATOM    564  CD1 TYR A  55      11.405  -0.733   6.113  1.00 95.49           C
ATOM    565  HD1 TYR A  55      11.651  -1.131   5.129  1.00 95.49           H
ATOM    566  CD2 TYR A  55      11.823   0.822   7.880  1.00 95.49           C
ATOM    567  HD2 TYR A  55      12.398   1.652   8.291  1.00 95.49           H
ATOM    568  CE1 TYR A  55      10.320  -1.302   6.871  1.00 95.49           C
ATOM    569  HE1 TYR A  55       9.737  -2.131   6.471  1.00 95.49           H
ATOM    570  CE2 TYR A  55      10.738   0.253   8.637  1.00 95.49           C
ATOM    571  HE2 TYR A  55      10.482   0.642   9.623  1.00 95.49           H
ATOM    572  CZ  TYR A  55      10.041  -0.781   8.095  1.00 95.49           C
ATOM    573  OH  TYR A  55       9.016  -1.318   8.811  1.00 95.49           O
ATOM    574  HH  TYR A  55       8.564  -2.032   8.276  1.00 95.49           H
ATOM    575  HN  TYR A  55      14.451  -1.136   5.884  1.00 95.49           H
ATOM    576  N   TRP A  56      15.759   1.072   3.967  1.00 96.51           N
ATOM    577  CA  TRP A  56      16.729   1.800   3.168  1.00 96.51           C
ATOM    578  C   TRP A  56      16.805   1.133   1.793  1.00 96.51           C
ATOM    579  O   TRP A  56      16.840   1.814   0.770  1.00 96.51           O
ATOM    580  HA  TRP A  56      16.375   2.825   3.066  1.00 96.51           H
ATOM    581  CB  TRP A  56      18.084   1.865   3.876  1.00 96.51           C
ATOM    582 1HB  TRP A  56      18.218   0.958   4.466  1.00 96.51           H
ATOM    583 2HB  TRP A  56      18.875   1.876   3.126  1.00 96.51           H
ATOM    584  CG  TRP A  56      18.251   3.080   4.791  1.00 96.51           C
ATOM    585  CD1 TRP A  56      18.376   3.097   6.125  1.00 96.51           C
ATOM    586  HD1 TRP A  56      18.375   2.206   6.753  1.00 96.51           H
ATOM    587  CD2 TRP A  56      18.306   4.463   4.382  1.00 96.51           C
ATOM    588  NE1 TRP A  56      18.507   4.385   6.604  1.00 96.51           N
ATOM    589  HE1 TRP A  56      18.614   4.653   7.561  1.00 96.51           H
ATOM    590  CE2 TRP A  56      18.463   5.242   5.510  1.00 96.51           C
ATOM    591  CE3 TRP A  56      18.225   5.036   3.101  1.00 96.51           C
ATOM    592  HE3 TRP A  56      18.101   4.443   2.195  1.00 96.51           H
ATOM    593  CZ2 TRP A  56      18.553   6.638   5.471  1.00 96.51           C
ATOM    594  HZ2 TRP A  56      18.677   7.231   6.377  1.00 96.51           H
ATOM    595  CZ3 TRP A  56      18.316   6.433   3.078  1.00 96.51           C
ATOM    596  HZ3 TRP A  56      18.260   6.929   2.110  1.00 96.51           H
ATOM    597  CH2 TRP A  56      18.475   7.232   4.205  1.00 96.51           C
ATOM    598  HH2 TRP A  56      18.538   8.315   4.104  1.00 96.51           H
ATOM    599  HN  TRP A  56      16.138   0.590   4.757  1.00 96.51           H
ATOM    600  N   LEU A  57      16.828  -0.192   1.814  1.00 96.76           N
ATOM    601  CA  LEU A  57      16.918  -0.958   0.582  1.00 96.76           C
ATOM    602  C   LEU A  57      15.694  -0.664  -0.287  1.00 96.76           C
ATOM    603  O   LEU A  57      15.828  -0.348  -1.468  1.00 96.76           O
ATOM    604  HA  LEU A  57      17.808  -0.619   0.051  1.00 96.76           H
ATOM    605  CB  LEU A  57      17.113  -2.444   0.889  1.00 96.76           C
ATOM    606 1HB  LEU A  57      18.016  -2.556   1.490  1.00 96.76           H
ATOM    607 2HB  LEU A  57      16.278  -2.780   1.504  1.00 96.76           H
ATOM    608  CG  LEU A  57      17.223  -3.371  -0.324  1.00 96.76           C
ATOM    609  HG  LEU A  57      16.397  -3.148  -1.000  1.00 96.76           H
ATOM    610  CD1 LEU A  57      18.519  -3.114  -1.094  1.00 96.76           C
ATOM    611 1HD1 LEU A  57      18.538  -2.081  -1.441  1.00 96.76           H
ATOM    612 2HD1 LEU A  57      19.372  -3.293  -0.439  1.00 96.76           H
ATOM    613 3HD1 LEU A  57      18.572  -3.786  -1.951  1.00 96.76           H
ATOM    614  CD2 LEU A  57      17.083  -4.836   0.092  1.00 96.76           C
ATOM    615 1HD2 LEU A  57      17.873  -5.091   0.798  1.00 96.76           H
ATOM    616 2HD2 LEU A  57      16.112  -4.990   0.562  1.00 96.76           H
ATOM    617 3HD2 LEU A  57      17.165  -5.473  -0.789  1.00 96.76           H
ATOM    618  HN  LEU A  57      16.787  -0.739   2.650  1.00 96.76           H
ATOM    619  N   VAL A  58      14.528  -0.780   0.331  1.00 96.17           N
ATOM    620  CA  VAL A  58      13.278  -0.603  -0.389  1.00 96.17           C
ATOM    621  C   VAL A  58      13.222   0.813  -0.965  1.00 96.17           C
ATOM    622  O   VAL A  58      12.825   1.004  -2.114  1.00 96.17           O
ATOM    623  HA  VAL A  58      13.270  -1.318  -1.212  1.00 96.17           H
ATOM    624  CB  VAL A  58      12.096  -0.923   0.528  1.00 96.17           C
ATOM    625  HB  VAL A  58      12.200  -0.322   1.431  1.00 96.17           H
ATOM    626  CG1 VAL A  58      10.770  -0.548  -0.136  1.00 96.17           C
ATOM    627 1HG1 VAL A  58      10.763   0.519  -0.356  1.00 96.17           H
ATOM    628 2HG1 VAL A  58      10.656  -1.111  -1.063  1.00 96.17           H
ATOM    629 3HG1 VAL A  58       9.946  -0.786   0.537  1.00 96.17           H
ATOM    630  CG2 VAL A  58      12.105  -2.397   0.941  1.00 96.17           C
ATOM    631 1HG2 VAL A  58      12.037  -3.023   0.052  1.00 96.17           H
ATOM    632 2HG2 VAL A  58      13.030  -2.619   1.473  1.00 96.17           H
ATOM    633 3HG2 VAL A  58      11.254  -2.597   1.592  1.00 96.17           H
ATOM    634  HN  VAL A  58      14.429  -0.989   1.304  1.00 96.17           H
ATOM    635  N   PHE A  59      13.625   1.769  -0.141  1.00 97.33           N
ATOM    636  CA  PHE A  59      13.631   3.161  -0.556  1.00 97.33           C
ATOM    637  C   PHE A  59      14.445   3.347  -1.839  1.00 97.33           C
ATOM    638  O   PHE A  59      13.951   3.909  -2.815  1.00 97.33           O
ATOM    639  HA  PHE A  59      12.596   3.449  -0.740  1.00 97.33           H
ATOM    640  CB  PHE A  59      14.288   3.961   0.570  1.00 97.33           C
ATOM    641 1HB  PHE A  59      13.656   3.906   1.457  1.00 97.33           H
ATOM    642 2HB  PHE A  59      15.239   3.495   0.827  1.00 97.33           H
ATOM    643  CG  PHE A  59      14.533   5.432   0.228  1.00 97.33           C
ATOM    644  CD1 PHE A  59      15.803   5.918   0.188  1.00 97.33           C
ATOM    645  HD1 PHE A  59      16.645   5.260   0.400  1.00 97.33           H
ATOM    646  CD2 PHE A  59      13.482   6.254  -0.036  1.00 97.33           C
ATOM    647  HD2 PHE A  59      12.465   5.864  -0.004  1.00 97.33           H
ATOM    648  CE1 PHE A  59      16.031   7.283  -0.130  1.00 97.33           C
ATOM    649  HE1 PHE A  59      17.048   7.673  -0.161  1.00 97.33           H
ATOM    650  CE2 PHE A  59      13.710   7.619  -0.354  1.00 97.33           C
ATOM    651  HE2 PHE A  59      12.868   8.277  -0.566  1.00 97.33           H
ATOM    652  CZ  PHE A  59      14.980   8.105  -0.394  1.00 97.33           C
ATOM    653  HZ  PHE A  59      15.155   9.152  -0.638  1.00 97.33           H
ATOM    654  HN  PHE A  59      13.942   1.605   0.793  1.00 97.33           H
ATOM    655  N   ILE A  60      15.678   2.864  -1.794  1.00 97.34           N
ATOM    656  CA  ILE A  60      16.616   3.107  -2.877  1.00 97.34           C
ATOM    657  C   ILE A  60      16.077   2.479  -4.164  1.00 97.34           C
ATOM    658  O   ILE A  60      15.976   3.149  -5.191  1.00 97.34           O
ATOM    659  HA  ILE A  60      16.678   4.186  -3.019  1.00 97.34           H
ATOM    660  CB  ILE A  60      18.015   2.620  -2.493  1.00 97.34           C
ATOM    661  HB  ILE A  60      17.929   1.602  -2.113  1.00 97.34           H
ATOM    662  CG1 ILE A  60      18.604   3.474  -1.370  1.00 97.34           C
ATOM    663 1HG1 ILE A  60      18.869   4.458  -1.757  1.00 97.34           H
ATOM    664 2HG1 ILE A  60      17.854   3.628  -0.593  1.00 97.34           H
ATOM    665  CG2 ILE A  60      18.932   2.569  -3.717  1.00 97.34           C
ATOM    666 1HG2 ILE A  60      18.515   1.886  -4.456  1.00 97.34           H
ATOM    667 2HG2 ILE A  60      19.016   3.566  -4.149  1.00 97.34           H
ATOM    668 3HG2 ILE A  60      19.920   2.219  -3.416  1.00 97.34           H
ATOM    669  CD1 ILE A  60      19.842   2.808  -0.766  1.00 97.34           C
ATOM    670 1HD1 ILE A  60      19.568   1.835  -0.358  1.00 97.34           H
ATOM    671 2HD1 ILE A  60      20.599   2.678  -1.539  1.00 97.34           H
ATOM    672 3HD1 ILE A  60      20.241   3.436   0.031  1.00 97.34           H
ATOM    673  HN  ILE A  60      16.037   2.317  -1.039  1.00 97.34           H
ATOM    674  N   VAL A  61      15.746   1.200  -4.066  1.00 95.72           N
ATOM    675  CA  VAL A  61      15.351   0.438  -5.239  1.00 95.72           C
ATOM    676  C   VAL A  61      14.052   1.015  -5.803  1.00 95.72           C
ATOM    677  O   VAL A  61      13.908   1.159  -7.016  1.00 95.72           O
ATOM    678  HA  VAL A  61      16.138   0.551  -5.985  1.00 95.72           H
ATOM    679  CB  VAL A  61      15.243  -1.047  -4.886  1.00 95.72           C
ATOM    680  HB  VAL A  61      14.534  -1.145  -4.064  1.00 95.72           H
ATOM    681  CG1 VAL A  61      14.705  -1.854  -6.069  1.00 95.72           C
ATOM    682 1HG1 VAL A  61      13.715  -1.486  -6.340  1.00 95.72           H
ATOM    683 2HG1 VAL A  61      15.379  -1.745  -6.919  1.00 95.72           H
ATOM    684 3HG1 VAL A  61      14.638  -2.906  -5.791  1.00 95.72           H
ATOM    685  CG2 VAL A  61      16.589  -1.598  -4.413  1.00 95.72           C
ATOM    686 1HG2 VAL A  61      17.329  -1.480  -5.205  1.00 95.72           H
ATOM    687 2HG2 VAL A  61      16.915  -1.051  -3.528  1.00 95.72           H
ATOM    688 3HG2 VAL A  61      16.484  -2.655  -4.168  1.00 95.72           H
ATOM    689  HN  VAL A  61      15.743   0.687  -3.208  1.00 95.72           H
ATOM    690  N   GLY A  62      13.138   1.329  -4.897  1.00 96.16           N
ATOM    691  CA  GLY A  62      11.826   1.811  -5.292  1.00 96.16           C
ATOM    692  C   GLY A  62      11.921   3.194  -5.940  1.00 96.16           C
ATOM    693  O   GLY A  62      11.246   3.468  -6.930  1.00 96.16           O
ATOM    694 1HA  GLY A  62      11.372   1.109  -5.992  1.00 96.16           H
ATOM    695 2HA  GLY A  62      11.173   1.858  -4.420  1.00 96.16           H
ATOM    696  HN  GLY A  62      13.282   1.259  -3.910  1.00 96.16           H
ATOM    697  N   ALA A  63      12.766   4.029  -5.353  1.00 96.50           N
ATOM    698  CA  ALA A  63      12.914   5.396  -5.822  1.00 96.50           C
ATOM    699  C   ALA A  63      13.447   5.384  -7.256  1.00 96.50           C
ATOM    700  O   ALA A  63      12.949   6.112  -8.113  1.00 96.50           O
ATOM    701  HA  ALA A  63      11.927   5.858  -5.814  1.00 96.50           H
ATOM    702  CB  ALA A  63      13.827   6.168  -4.867  1.00 96.50           C
ATOM    703 1HB  ALA A  63      13.389   6.172  -3.869  1.00 96.50           H
ATOM    704 2HB  ALA A  63      14.805   5.689  -4.833  1.00 96.50           H
ATOM    705 3HB  ALA A  63      13.937   7.194  -5.219  1.00 96.50           H
ATOM    706  HN  ALA A  63      13.342   3.786  -4.572  1.00 96.50           H
ATOM    707  N   LEU A  64      14.453   4.549  -7.473  1.00 94.93           N
ATOM    708  CA  LEU A  64      15.067   4.442  -8.785  1.00 94.93           C
ATOM    709  C   LEU A  64      14.041   3.899  -9.781  1.00 94.93           C
ATOM    710  O   LEU A  64      13.884   4.443 -10.874  1.00 94.93           O
ATOM    711  HA  LEU A  64      15.352   5.447  -9.095  1.00 94.93           H
ATOM    712  CB  LEU A  64      16.350   3.611  -8.710  1.00 94.93           C
ATOM    713 1HB  LEU A  64      16.114   2.657  -8.239  1.00 94.93           H
ATOM    714 2HB  LEU A  64      16.678   3.393  -9.726  1.00 94.93           H
ATOM    715  CG  LEU A  64      17.517   4.247  -7.952  1.00 94.93           C
ATOM    716  HG  LEU A  64      17.168   4.526  -6.958  1.00 94.93           H
ATOM    717  CD1 LEU A  64      18.659   3.246  -7.765  1.00 94.93           C
ATOM    718 1HD1 LEU A  64      18.301   2.388  -7.197  1.00 94.93           H
ATOM    719 2HD1 LEU A  64      19.015   2.914  -8.740  1.00 94.93           H
ATOM    720 3HD1 LEU A  64      19.476   3.724  -7.224  1.00 94.93           H
ATOM    721  CD2 LEU A  64      17.986   5.529  -8.644  1.00 94.93           C
ATOM    722 1HD2 LEU A  64      18.312   5.296  -9.657  1.00 94.93           H
ATOM    723 2HD2 LEU A  64      17.163   6.243  -8.681  1.00 94.93           H
ATOM    724 3HD2 LEU A  64      18.817   5.960  -8.085  1.00 94.93           H
ATOM    725  HN  LEU A  64      14.846   3.954  -6.772  1.00 94.93           H
ATOM    726  N   GLY A  65      13.368   2.835  -9.369  1.00 93.19           N
ATOM    727  CA  GLY A  65      12.466   2.127 -10.262  1.00 93.19           C
ATOM    728  C   GLY A  65      11.327   3.038 -10.724  1.00 93.19           C
ATOM    729  O   GLY A  65      11.077   3.166 -11.922  1.00 93.19           O
ATOM    730 1HA  GLY A  65      13.018   1.761 -11.127  1.00 93.19           H
ATOM    731 2HA  GLY A  65      12.056   1.255  -9.753  1.00 93.19           H
ATOM    732  HN  GLY A  65      13.432   2.456  -8.445  1.00 93.19           H
ATOM    733  N   ASN A  66      10.666   3.646  -9.750  1.00 94.61           N
ATOM    734  CA  ASN A  66       9.459   4.407 -10.027  1.00 94.61           C
ATOM    735  C   ASN A  66       9.830   5.692 -10.769  1.00 94.61           C
ATOM    736  O   ASN A  66       9.076   6.160 -11.621  1.00 94.61           O
ATOM    737  HA  ASN A  66       8.834   3.744 -10.626  1.00 94.61           H
ATOM    738  CB  ASN A  66       8.746   4.798  -8.731  1.00 94.61           C
ATOM    739 1HB  ASN A  66       9.472   5.180  -8.013  1.00 94.61           H
ATOM    740 2HB  ASN A  66       8.040   5.604  -8.930  1.00 94.61           H
ATOM    741  CG  ASN A  66       8.006   3.602  -8.129  1.00 94.61           C
ATOM    742  OD1 ASN A  66       7.060   3.076  -8.692  1.00 94.61           O
ATOM    743  ND2 ASN A  66       8.488   3.202  -6.956  1.00 94.61           N
ATOM    744 1HD2 ASN A  66       9.268   3.677  -6.548  1.00 94.61           H
ATOM    745 2HD2 ASN A  66       8.072   2.426  -6.482  1.00 94.61           H
ATOM    746  HN  ASN A  66      10.942   3.626  -8.790  1.00 94.61           H
ATOM    747  N   SER A  67      10.991   6.226 -10.419  1.00 93.25           N
ATOM    748  CA  SER A  67      11.500   7.412 -11.085  1.00 93.25           C
ATOM    749  C   SER A  67      11.728   7.122 -12.570  1.00 93.25           C
ATOM    750  O   SER A  67      11.479   7.977 -13.419  1.00 93.25           O
ATOM    751  HA  SER A  67      10.726   8.169 -10.958  1.00 93.25           H
ATOM    752  CB  SER A  67      12.797   7.896 -10.434  1.00 93.25           C
ATOM    753 1HB  SER A  67      13.546   7.105 -10.486  1.00 93.25           H
ATOM    754 2HB  SER A  67      13.190   8.745 -10.994  1.00 93.25           H
ATOM    755  OG  SER A  67      12.603   8.274  -9.074  1.00 93.25           O
ATOM    756  HG  SER A  67      13.084   7.639  -8.470  1.00 93.25           H
ATOM    757  HN  SER A  67      11.578   5.862  -9.697  1.00 93.25           H
ATOM    758  N   LEU A  68      12.199   5.913 -12.838  1.00 90.31           N
ATOM    759  CA  LEU A  68      12.434   5.488 -14.208  1.00 90.31           C
ATOM    760  C   LEU A  68      11.101   5.440 -14.958  1.00 90.31           C
ATOM    761  O   LEU A  68      11.024   5.837 -16.120  1.00 90.31           O
ATOM    762  HA  LEU A  68      13.068   6.239 -14.679  1.00 90.31           H
ATOM    763  CB  LEU A  68      13.202   4.165 -14.234  1.00 90.31           C
ATOM    764 1HB  LEU A  68      14.138   4.300 -13.692  1.00 90.31           H
ATOM    765 2HB  LEU A  68      12.622   3.420 -13.689  1.00 90.31           H
ATOM    766  CG  LEU A  68      13.525   3.605 -15.621  1.00 90.31           C
ATOM    767  HG  LEU A  68      12.594   3.526 -16.183  1.00 90.31           H
ATOM    768  CD1 LEU A  68      14.442   4.553 -16.396  1.00 90.31           C
ATOM    769 1HD1 LEU A  68      13.949   5.518 -16.515  1.00 90.31           H
ATOM    770 2HD1 LEU A  68      15.374   4.686 -15.847  1.00 90.31           H
ATOM    771 3HD1 LEU A  68      14.655   4.130 -17.377  1.00 90.31           H
ATOM    772  CD2 LEU A  68      14.111   2.195 -15.519  1.00 90.31           C
ATOM    773 1HD2 LEU A  68      15.029   2.225 -14.932  1.00 90.31           H
ATOM    774 2HD2 LEU A  68      13.391   1.536 -15.035  1.00 90.31           H
ATOM    775 3HD2 LEU A  68      14.332   1.821 -16.519  1.00 90.31           H
ATOM    776  HN  LEU A  68      12.419   5.231 -12.141  1.00 90.31           H
ATOM    777  N   VAL A  69      10.084   4.952 -14.263  1.00 89.71           N
ATOM    778  CA  VAL A  69       8.766   4.820 -14.858  1.00 89.71           C
ATOM    779  C   VAL A  69       8.283   6.194 -15.327  1.00 89.71           C
ATOM    780  O   VAL A  69       7.799   6.336 -16.449  1.00 89.71           O
ATOM    781  HA  VAL A  69       8.860   4.166 -15.725  1.00 89.71           H
ATOM    782  CB  VAL A  69       7.808   4.157 -13.866  1.00 89.71           C
ATOM    783  HB  VAL A  69       7.857   4.713 -12.930  1.00 89.71           H
ATOM    784  CG1 VAL A  69       6.366   4.216 -14.373  1.00 89.71           C
ATOM    785 1HG1 VAL A  69       6.069   5.257 -14.503  1.00 89.71           H
ATOM    786 2HG1 VAL A  69       6.295   3.696 -15.329  1.00 89.71           H
ATOM    787 3HG1 VAL A  69       5.706   3.738 -13.650  1.00 89.71           H
ATOM    788  CG2 VAL A  69       8.229   2.714 -13.579  1.00 89.71           C
ATOM    789 1HG2 VAL A  69       8.222   2.142 -14.507  1.00 89.71           H
ATOM    790 2HG2 VAL A  69       9.233   2.706 -13.154  1.00 89.71           H
ATOM    791 3HG2 VAL A  69       7.531   2.266 -12.871  1.00 89.71           H
ATOM    792  HN  VAL A  69      10.151   4.650 -13.312  1.00 89.71           H
ATOM    793  N   ILE A  70       8.432   7.171 -14.445  1.00 90.58           N
ATOM    794  CA  ILE A  70       7.961   8.516 -14.731  1.00 90.58           C
ATOM    795  C   ILE A  70       8.739   9.081 -15.921  1.00 90.58           C
ATOM    796  O   ILE A  70       8.158   9.711 -16.804  1.00 90.58           O
ATOM    797  HA  ILE A  70       6.910   8.442 -15.010  1.00 90.58           H
ATOM    798  CB  ILE A  70       8.037   9.388 -13.477  1.00 90.58           C
ATOM    799  HB  ILE A  70       9.047   9.321 -13.074  1.00 90.58           H
ATOM    800  CG1 ILE A  70       7.084   8.876 -12.394  1.00 90.58           C
ATOM    801 1HG1 ILE A  70       6.056   8.934 -12.753  1.00 90.58           H
ATOM    802 2HG1 ILE A  70       7.292   7.826 -12.190  1.00 90.58           H
ATOM    803  CG2 ILE A  70       7.782  10.859 -13.815  1.00 90.58           C
ATOM    804 1HG2 ILE A  70       8.534  11.203 -14.526  1.00 90.58           H
ATOM    805 2HG2 ILE A  70       6.791  10.964 -14.255  1.00 90.58           H
ATOM    806 3HG2 ILE A  70       7.842  11.456 -12.906  1.00 90.58           H
ATOM    807  CD1 ILE A  70       7.228   9.691 -11.107  1.00 90.58           C
ATOM    808 1HD1 ILE A  70       8.250   9.611 -10.739  1.00 90.58           H
ATOM    809 2HD1 ILE A  70       6.996  10.736 -11.311  1.00 90.58           H
ATOM    810 3HD1 ILE A  70       6.539   9.306 -10.355  1.00 90.58           H
ATOM    811  HN  ILE A  70       8.864   7.056 -13.551  1.00 90.58           H
ATOM    812  N   LEU A  71      10.041   8.836 -15.907  1.00 88.29           N
ATOM    813  CA  LEU A  71      10.918   9.390 -16.924  1.00 88.29           C
ATOM    814  C   LEU A  71      10.544   8.804 -18.287  1.00 88.29           C
ATOM    815  O   LEU A  71      10.482   9.526 -19.282  1.00 88.29           O
ATOM    816  HA  LEU A  71      10.747  10.466 -16.953  1.00 88.29           H
ATOM    817  CB  LEU A  71      12.384   9.174 -16.543  1.00 88.29           C
ATOM    818 1HB  LEU A  71      12.545   9.590 -15.549  1.00 88.29           H
ATOM    819 2HB  LEU A  71      12.566   8.102 -16.473  1.00 88.29           H
ATOM    820  CG  LEU A  71      13.420   9.779 -17.493  1.00 88.29           C
ATOM    821  HG  LEU A  71      13.058  10.755 -17.816  1.00 88.29           H
ATOM    822  CD1 LEU A  71      14.754  10.004 -16.778  1.00 88.29           C
ATOM    823 1HD1 LEU A  71      14.606  10.687 -15.941  1.00 88.29           H
ATOM    824 2HD1 LEU A  71      15.133   9.051 -16.408  1.00 88.29           H
ATOM    825 3HD1 LEU A  71      15.472  10.434 -17.476  1.00 88.29           H
ATOM    826  CD2 LEU A  71      13.580   8.919 -18.749  1.00 88.29           C
ATOM    827 1HD2 LEU A  71      13.908   7.919 -18.464  1.00 88.29           H
ATOM    828 2HD2 LEU A  71      12.625   8.854 -19.269  1.00 88.29           H
ATOM    829 3HD2 LEU A  71      14.322   9.371 -19.406  1.00 88.29           H
ATOM    830  HN  LEU A  71      10.496   8.273 -15.218  1.00 88.29           H
ATOM    831  N   VAL A  72      10.304   7.501 -18.290  1.00 83.91           N
ATOM    832  CA  VAL A  72       9.941   6.809 -19.515  1.00 83.91           C
ATOM    833  C   VAL A  72       8.632   7.389 -20.054  1.00 83.91           C
ATOM    834  O   VAL A  72       8.490   7.598 -21.258  1.00 83.91           O
ATOM    835  HA  VAL A  72      10.731   6.992 -20.243  1.00 83.91           H
ATOM    836  CB  VAL A  72       9.869   5.302 -19.263  1.00 83.91           C
ATOM    837  HB  VAL A  72       9.209   5.135 -18.411  1.00 83.91           H
ATOM    838  CG1 VAL A  72       9.273   4.572 -20.469  1.00 83.91           C
ATOM    839 1HG1 VAL A  72       8.265   4.944 -20.656  1.00 83.91           H
ATOM    840 2HG1 VAL A  72       9.895   4.751 -21.346  1.00 83.91           H
ATOM    841 3HG1 VAL A  72       9.233   3.503 -20.263  1.00 83.91           H
ATOM    842  CG2 VAL A  72      11.246   4.739 -18.908  1.00 83.91           C
ATOM    843 1HG2 VAL A  72      11.937   4.923 -19.730  1.00 83.91           H
ATOM    844 2HG2 VAL A  72      11.617   5.226 -18.006  1.00 83.91           H
ATOM    845 3HG2 VAL A  72      11.166   3.666 -18.734  1.00 83.91           H
ATOM    846  HN  VAL A  72      10.355   6.921 -17.476  1.00 83.91           H
ATOM    847  N   TYR A  73       7.707   7.632 -19.136  1.00 83.85           N
ATOM    848  CA  TYR A  73       6.404   8.156 -19.507  1.00 83.85           C
ATOM    849  C   TYR A  73       6.536   9.514 -20.199  1.00 83.85           C
ATOM    850  O   TYR A  73       5.831   9.793 -21.168  1.00 83.85           O
ATOM    851  HA  TYR A  73       5.941   7.449 -20.195  1.00 83.85           H
ATOM    852  CB  TYR A  73       5.634   8.337 -18.197  1.00 83.85           C
ATOM    853 1HB  TYR A  73       5.576   7.377 -17.686  1.00 83.85           H
ATOM    854 2HB  TYR A  73       6.194   9.011 -17.548  1.00 83.85           H
ATOM    855  CG  TYR A  73       4.218   8.888 -18.379  1.00 83.85           C
ATOM    856  CD1 TYR A  73       4.007  10.251 -18.411  1.00 83.85           C
ATOM    857  HD1 TYR A  73       4.849  10.936 -18.306  1.00 83.85           H
ATOM    858  CD2 TYR A  73       3.153   8.021 -18.511  1.00 83.85           C
ATOM    859  HD2 TYR A  73       3.319   6.944 -18.486  1.00 83.85           H
ATOM    860  CE1 TYR A  73       2.674  10.770 -18.582  1.00 83.85           C
ATOM    861  HE1 TYR A  73       2.493  11.844 -18.608  1.00 83.85           H
ATOM    862  CE2 TYR A  73       1.820   8.539 -18.682  1.00 83.85           C
ATOM    863  HE2 TYR A  73       0.969   7.866 -18.788  1.00 83.85           H
ATOM    864  CZ  TYR A  73       1.647   9.888 -18.709  1.00 83.85           C
ATOM    865  OH  TYR A  73       0.388  10.378 -18.871  1.00 83.85           O
ATOM    866  HH  TYR A  73      -0.251   9.628 -19.040  1.00 83.85           H
ATOM    867  HN  TYR A  73       7.837   7.476 -18.157  1.00 83.85           H
ATOM    868  N   TRP A  74       7.445  10.324 -19.675  1.00 84.28           N
ATOM    869  CA  TRP A  74       7.557  11.705 -20.110  1.00 84.28           C
ATOM    870  C   TRP A  74       8.163  11.711 -21.515  1.00 84.28           C
ATOM    871  O   TRP A  74       7.611  12.320 -22.431  1.00 84.28           O
ATOM    872  HA  TRP A  74       6.553  12.129 -20.136  1.00 84.28           H
ATOM    873  CB  TRP A  74       8.364  12.533 -19.108  1.00 84.28           C
ATOM    874 1HB  TRP A  74       8.211  12.124 -18.109  1.00 84.28           H
ATOM    875 2HB  TRP A  74       9.425  12.427 -19.337  1.00 84.28           H
ATOM    876  CG  TRP A  74       8.005  14.020 -19.096  1.00 84.28           C
ATOM    877  CD1 TRP A  74       7.776  14.822 -20.145  1.00 84.28           C
ATOM    878  HD1 TRP A  74       7.819  14.498 -21.185  1.00 84.28           H
ATOM    879  CD2 TRP A  74       7.842  14.855 -17.931  1.00 84.28           C
ATOM    880  NE1 TRP A  74       7.478  16.108 -19.743  1.00 84.28           N
ATOM    881  HE1 TRP A  74       7.271  16.882 -20.341  1.00 84.28           H
ATOM    882  CE2 TRP A  74       7.520  16.129 -18.354  1.00 84.28           C
ATOM    883  CE3 TRP A  74       7.963  14.546 -16.565  1.00 84.28           C
ATOM    884  HE3 TRP A  74       8.216  13.548 -16.206  1.00 84.28           H
ATOM    885  CZ2 TRP A  74       7.292  17.194 -17.474  1.00 84.28           C
ATOM    886  HZ2 TRP A  74       7.039  18.192 -17.833  1.00 84.28           H
ATOM    887  CZ3 TRP A  74       7.732  15.621 -15.699  1.00 84.28           C
ATOM    888  HZ3 TRP A  74       7.813  15.435 -14.628  1.00 84.28           H
ATOM    889  CH2 TRP A  74       7.407  16.909 -16.108  1.00 84.28           C
ATOM    890  HH2 TRP A  74       7.242  17.693 -15.370  1.00 84.28           H
ATOM    891  HN  TRP A  74       8.096  10.050 -18.967  1.00 84.28           H
ATOM    892  N   TYR A  75       9.289  11.025 -21.642  1.00 78.01           N
ATOM    893  CA  TYR A  75      10.105  11.139 -22.839  1.00 78.01           C
ATOM    894  C   TYR A  75       9.564  10.246 -23.958  1.00 78.01           C
ATOM    895  O   TYR A  75       9.960  10.386 -25.114  1.00 78.01           O
ATOM    896  HA  TYR A  75      10.076  12.178 -23.168  1.00 78.01           H
ATOM    897  CB  TYR A  75      11.502  10.655 -22.446  1.00 78.01           C
ATOM    898 1HB  TYR A  75      11.404   9.782 -21.800  1.00 78.01           H
ATOM    899 2HB  TYR A  75      12.028  10.329 -23.343  1.00 78.01           H
ATOM    900  CG  TYR A  75      12.347  11.710 -21.730  1.00 78.01           C
ATOM    901  CD1 TYR A  75      12.997  12.684 -22.459  1.00 78.01           C
ATOM    902  HD1 TYR A  75      12.908  12.702 -23.545  1.00 78.01           H
ATOM    903  CD2 TYR A  75      12.460  11.686 -20.355  1.00 78.01           C
ATOM    904  HD2 TYR A  75      11.947  10.917 -19.778  1.00 78.01           H
ATOM    905  CE1 TYR A  75      13.793  13.677 -21.785  1.00 78.01           C
ATOM    906  HE1 TYR A  75      14.312  14.452 -22.349  1.00 78.01           H
ATOM    907  CE2 TYR A  75      13.256  12.679 -19.681  1.00 78.01           C
ATOM    908  HE2 TYR A  75      13.354  12.672 -18.595  1.00 78.01           H
ATOM    909  CZ  TYR A  75      13.883  13.626 -20.429  1.00 78.01           C
ATOM    910  OH  TYR A  75      14.635  14.563 -19.793  1.00 78.01           O
ATOM    911  HH  TYR A  75      14.600  14.417 -18.804  1.00 78.01           H
ATOM    912  HN  TYR A  75       9.645  10.401 -20.946  1.00 78.01           H
ATOM    913  N   CYS A  76       8.668   9.348 -23.575  1.00 70.27           N
ATOM    914  CA  CYS A  76       8.019   8.479 -24.541  1.00 70.27           C
ATOM    915  C   CYS A  76       7.085   9.332 -25.403  1.00 70.27           C
ATOM    916  O   CYS A  76       6.114   9.895 -24.901  1.00 70.27           O
ATOM    917  HA  CYS A  76       8.811   8.039 -25.147  1.00 70.27           H
ATOM    918  CB  CYS A  76       7.275   7.330 -23.858  1.00 70.27           C
ATOM    919 1HB  CYS A  76       7.950   6.794 -23.191  1.00 70.27           H
ATOM    920 2HB  CYS A  76       6.466   7.724 -23.243  1.00 70.27           H
ATOM    921  SG  CYS A  76       6.601   6.185 -25.117  1.00 70.27           S
ATOM    922  HG  CYS A  76       7.779   5.798 -25.597  1.00 70.27           H
ATOM    923  HN  CYS A  76       8.386   9.211 -22.625  1.00 70.27           H
ATOM    924  N   THR A  77       7.412   9.399 -26.685  1.00 61.69           N
ATOM    925  CA  THR A  77       6.693  10.274 -27.596  1.00 61.69           C
ATOM    926  C   THR A  77       5.388   9.615 -28.049  1.00 61.69           C
ATOM    927  O   THR A  77       4.618  10.208 -28.802  1.00 61.69           O
ATOM    928  HA  THR A  77       6.423  11.182 -27.058  1.00 61.69           H
ATOM    929  CB  THR A  77       7.630  10.625 -28.753  1.00 61.69           C
ATOM    930  HB  THR A  77       7.142  11.296 -29.460  1.00 61.69           H
ATOM    931  OG1 THR A  77       8.023   9.359 -29.277  1.00 61.69           O
ATOM    932  HG1 THR A  77       8.419   9.475 -30.189  1.00 61.69           H
ATOM    933  CG2 THR A  77       8.941  11.253 -28.275  1.00 61.69           C
ATOM    934 1HG2 THR A  77       9.462  10.554 -27.622  1.00 61.69           H
ATOM    935 2HG2 THR A  77       8.725  12.171 -27.728  1.00 61.69           H
ATOM    936 3HG2 THR A  77       9.569  11.483 -29.136  1.00 61.69           H
ATOM    937  HN  THR A  77       8.152   8.871 -27.102  1.00 61.69           H
ATOM    938  N   ARG A  78       5.181   8.397 -27.570  1.00 66.80           N
ATOM    939  CA  ARG A  78       4.008   7.631 -27.957  1.00 66.80           C
ATOM    940  C   ARG A  78       2.751   8.225 -27.320  1.00 66.80           C
ATOM    941  O   ARG A  78       2.799   8.732 -26.200  1.00 66.80           O
ATOM    942  HA  ARG A  78       3.971   7.709 -29.044  1.00 66.80           H
ATOM    943  CB  ARG A  78       4.143   6.166 -27.535  1.00 66.80           C
ATOM    944 1HB  ARG A  78       3.503   5.544 -28.159  1.00 66.80           H
ATOM    945 2HB  ARG A  78       5.168   5.831 -27.695  1.00 66.80           H
ATOM    946  CG  ARG A  78       3.764   5.983 -26.064  1.00 66.80           C
ATOM    947 1HG  ARG A  78       4.300   6.710 -25.453  1.00 66.80           H
ATOM    948 2HG  ARG A  78       2.700   6.179 -25.932  1.00 66.80           H
ATOM    949  CD  ARG A  78       4.091   4.567 -25.586  1.00 66.80           C
ATOM    950 1HD  ARG A  78       3.390   3.856 -26.022  1.00 66.80           H
ATOM    951 2HD  ARG A  78       5.087   4.281 -25.923  1.00 66.80           H
ATOM    952  NE  ARG A  78       4.021   4.503 -24.109  1.00 66.80           N
ATOM    953  HE  ARG A  78       4.300   5.312 -23.591  1.00 66.80           H
ATOM    954  CZ  ARG A  78       3.607   3.429 -23.422  1.00 66.80           C
ATOM    955  NH1 ARG A  78       3.222   2.318 -24.064  1.00 66.80           N
ATOM    956 1HH1 ARG A  78       3.242   2.286 -25.064  1.00 66.80           H
ATOM    957 2HH1 ARG A  78       2.914   1.521 -23.545  1.00 66.80           H
ATOM    958  NH2 ARG A  78       3.585   3.483 -22.083  1.00 66.80           N
ATOM    959 1HH2 ARG A  78       3.279   2.691 -21.556  1.00 66.80           H
ATOM    960 2HH2 ARG A  78       3.874   4.316 -21.612  1.00 66.80           H
ATOM    961  HN  ARG A  78       5.795   7.935 -26.930  1.00 66.80           H
ATOM    962  N   VAL A  79       1.655   8.142 -28.060  1.00 70.92           N
ATOM    963  CA  VAL A  79       0.364   8.548 -27.532  1.00 70.92           C
ATOM    964  C   VAL A  79       0.077   7.773 -26.245  1.00 70.92           C
ATOM    965  O   VAL A  79       0.195   6.549 -26.214  1.00 70.92           O
ATOM    966  HA  VAL A  79       0.424   9.611 -27.296  1.00 70.92           H
ATOM    967  CB  VAL A  79      -0.719   8.360 -28.597  1.00 70.92           C
ATOM    968  HB  VAL A  79      -0.907   7.291 -28.699  1.00 70.92           H
ATOM    969  CG1 VAL A  79      -2.028   9.028 -28.172  1.00 70.92           C
ATOM    970 1HG1 VAL A  79      -2.375   8.586 -27.238  1.00 70.92           H
ATOM    971 2HG1 VAL A  79      -1.861  10.096 -28.028  1.00 70.92           H
ATOM    972 3HG1 VAL A  79      -2.780   8.879 -28.946  1.00 70.92           H
ATOM    973  CG2 VAL A  79      -0.250   8.887 -29.955  1.00 70.92           C
ATOM    974 1HG2 VAL A  79      -0.022   9.950 -29.873  1.00 70.92           H
ATOM    975 2HG2 VAL A  79       0.644   8.346 -30.266  1.00 70.92           H
ATOM    976 3HG2 VAL A  79      -1.039   8.741 -30.693  1.00 70.92           H
ATOM    977  HN  VAL A  79       1.640   7.807 -29.002  1.00 70.92           H
ATOM    978  N   LYS A  80      -0.294   8.517 -25.213  1.00 77.97           N
ATOM    979  CA  LYS A  80      -0.555   7.921 -23.915  1.00 77.97           C
ATOM    980  C   LYS A  80      -1.856   7.118 -23.979  1.00 77.97           C
ATOM    981  O   LYS A  80      -2.709   7.379 -24.825  1.00 77.97           O
ATOM    982  HA  LYS A  80       0.264   7.234 -23.701  1.00 77.97           H
ATOM    983  CB  LYS A  80      -0.545   8.991 -22.821  1.00 77.97           C
ATOM    984 1HB  LYS A  80      -1.452   9.592 -22.888  1.00 77.97           H
ATOM    985 2HB  LYS A  80      -0.551   8.515 -21.841  1.00 77.97           H
ATOM    986  CG  LYS A  80       0.683   9.894 -22.949  1.00 77.97           C
ATOM    987 1HG  LYS A  80       0.669  10.398 -23.916  1.00 77.97           H
ATOM    988 2HG  LYS A  80       0.649  10.671 -22.185  1.00 77.97           H
ATOM    989  CD  LYS A  80       1.975   9.087 -22.807  1.00 77.97           C
ATOM    990 1HD  LYS A  80       2.024   8.645 -21.812  1.00 77.97           H
ATOM    991 2HD  LYS A  80       1.974   8.264 -23.521  1.00 77.97           H
ATOM    992  CE  LYS A  80       3.202   9.970 -23.039  1.00 77.97           C
ATOM    993 1HE  LYS A  80       3.087  10.526 -23.970  1.00 77.97           H
ATOM    994 2HE  LYS A  80       3.286  10.705 -22.238  1.00 77.97           H
ATOM    995  NZ  LYS A  80       4.430   9.147 -23.095  1.00 77.97           N
ATOM    996 1HZ  LYS A  80       5.210   9.722 -23.393  1.00 77.97           H
ATOM    997 2HZ  LYS A  80       4.624   8.765 -22.176  1.00 77.97           H
ATOM    998 3HZ  LYS A  80       4.299   8.388 -23.755  1.00 77.97           H
ATOM    999  HN  LYS A  80      -0.417   9.509 -25.255  1.00 77.97           H
ATOM   1000  N   THR A  81      -1.966   6.158 -23.072  1.00 80.32           N
ATOM   1001  CA  THR A  81      -3.217   5.441 -22.890  1.00 80.32           C
ATOM   1002  C   THR A  81      -3.746   5.643 -21.469  1.00 80.32           C
ATOM   1003  O   THR A  81      -3.036   6.159 -20.606  1.00 80.32           O
ATOM   1004  HA  THR A  81      -3.957   5.864 -23.570  1.00 80.32           H
ATOM   1005  CB  THR A  81      -2.977   3.973 -23.246  1.00 80.32           C
ATOM   1006  HB  THR A  81      -3.917   3.421 -23.278  1.00 80.32           H
ATOM   1007  OG1 THR A  81      -2.036   3.529 -22.272  1.00 80.32           O
ATOM   1008  HG1 THR A  81      -1.114   3.811 -22.534  1.00 80.32           H
ATOM   1009  CG2 THR A  81      -2.242   3.806 -24.578  1.00 80.32           C
ATOM   1010 1HG2 THR A  81      -1.272   4.300 -24.522  1.00 80.32           H
ATOM   1011 2HG2 THR A  81      -2.832   4.253 -25.377  1.00 80.32           H
ATOM   1012 3HG2 THR A  81      -2.097   2.745 -24.782  1.00 80.32           H
ATOM   1013  HN  THR A  81      -1.222   5.868 -22.470  1.00 80.32           H
ATOM   1014  N   MET A  82      -4.987   5.226 -21.268  1.00 84.68           N
ATOM   1015  CA  MET A  82      -5.597   5.297 -19.951  1.00 84.68           C
ATOM   1016  C   MET A  82      -4.797   4.483 -18.932  1.00 84.68           C
ATOM   1017  O   MET A  82      -4.585   4.929 -17.806  1.00 84.68           O
ATOM   1018  HA  MET A  82      -5.581   6.352 -19.677  1.00 84.68           H
ATOM   1019  CB  MET A  82      -7.028   4.761 -20.022  1.00 84.68           C
ATOM   1020 1HB  MET A  82      -7.633   5.411 -20.655  1.00 84.68           H
ATOM   1021 2HB  MET A  82      -7.029   3.775 -20.485  1.00 84.68           H
ATOM   1022  CG  MET A  82      -7.651   4.676 -18.627  1.00 84.68           C
ATOM   1023 1HG  MET A  82      -7.251   3.815 -18.093  1.00 84.68           H
ATOM   1024 2HG  MET A  82      -7.388   5.561 -18.047  1.00 84.68           H
ATOM   1025  SD  MET A  82      -9.426   4.540 -18.758  1.00 84.68           S
ATOM   1026  CE  MET A  82      -9.893   4.947 -17.084  1.00 84.68           C
ATOM   1027 1HE  MET A  82      -9.443   4.229 -16.397  1.00 84.68           H
ATOM   1028 2HE  MET A  82      -9.542   5.950 -16.842  1.00 84.68           H
ATOM   1029 3HE  MET A  82     -10.978   4.909 -16.990  1.00 84.68           H
ATOM   1030  HN  MET A  82      -5.572   4.847 -21.985  1.00 84.68           H
ATOM   1031  N   THR A  83      -4.374   3.305 -19.365  1.00 84.03           N
ATOM   1032  CA  THR A  83      -3.507   2.474 -18.547  1.00 84.03           C
ATOM   1033  C   THR A  83      -2.262   3.256 -18.124  1.00 84.03           C
ATOM   1034  O   THR A  83      -1.860   3.210 -16.963  1.00 84.03           O
ATOM   1035  HA  THR A  83      -4.044   2.211 -17.635  1.00 84.03           H
ATOM   1036  CB  THR A  83      -3.187   1.203 -19.336  1.00 84.03           C
ATOM   1037  HB  THR A  83      -2.689   1.443 -20.275  1.00 84.03           H
ATOM   1038  OG1 THR A  83      -4.445   0.544 -19.458  1.00 84.03           O
ATOM   1039  HG1 THR A  83      -5.090   1.127 -19.951  1.00 84.03           H
ATOM   1040  CG2 THR A  83      -2.327   0.220 -18.539  1.00 84.03           C
ATOM   1041 1HG2 THR A  83      -2.855  -0.073 -17.632  1.00 84.03           H
ATOM   1042 2HG2 THR A  83      -1.383   0.696 -18.273  1.00 84.03           H
ATOM   1043 3HG2 THR A  83      -2.129  -0.664 -19.146  1.00 84.03           H
ATOM   1044  HN  THR A  83      -4.613   2.917 -20.255  1.00 84.03           H
ATOM   1045  N   ASP A  84      -1.687   3.957 -19.090  1.00 84.25           N
ATOM   1046  CA  ASP A  84      -0.438   4.665 -18.860  1.00 84.25           C
ATOM   1047  C   ASP A  84      -0.656   5.740 -17.794  1.00 84.25           C
ATOM   1048  O   ASP A  84       0.234   6.012 -16.990  1.00 84.25           O
ATOM   1049  HA  ASP A  84       0.270   3.900 -18.541  1.00 84.25           H
ATOM   1050  CB  ASP A  84       0.047   5.355 -20.136  1.00 84.25           C
ATOM   1051 1HB  ASP A  84      -0.688   6.093 -20.456  1.00 84.25           H
ATOM   1052 2HB  ASP A  84       0.972   5.894 -19.932  1.00 84.25           H
ATOM   1053  CG  ASP A  84       0.278   4.338 -21.255  1.00 84.25           C
ATOM   1054  OD1 ASP A  84       0.977   3.339 -20.979  1.00 84.25           O
ATOM   1055  OD2 ASP A  84      -0.249   4.583 -22.362  1.00 84.25           O
ATOM   1056  HN  ASP A  84      -2.058   4.046 -20.014  1.00 84.25           H
ATOM   1057  N   MET A  85      -1.845   6.324 -17.822  1.00 88.69           N
ATOM   1058  CA  MET A  85      -2.192   7.362 -16.866  1.00 88.69           C
ATOM   1059  C   MET A  85      -2.198   6.813 -15.438  1.00 88.69           C
ATOM   1060  O   MET A  85      -1.680   7.449 -14.522  1.00 88.69           O
ATOM   1061  HA  MET A  85      -1.419   8.124 -16.966  1.00 88.69           H
ATOM   1062  CB  MET A  85      -3.575   7.925 -17.203  1.00 88.69           C
ATOM   1063 1HB  MET A  85      -3.600   8.235 -18.247  1.00 88.69           H
ATOM   1064 2HB  MET A  85      -4.327   7.146 -17.083  1.00 88.69           H
ATOM   1065  CG  MET A  85      -3.917   9.114 -16.303  1.00 88.69           C
ATOM   1066 1HG  MET A  85      -4.914   9.485 -16.540  1.00 88.69           H
ATOM   1067 2HG  MET A  85      -3.934   8.798 -15.260  1.00 88.69           H
ATOM   1068  SD  MET A  85      -2.714  10.414 -16.526  1.00 88.69           S
ATOM   1069  CE  MET A  85      -3.112  10.922 -18.190  1.00 88.69           C
ATOM   1070 1HE  MET A  85      -2.983  10.079 -18.868  1.00 88.69           H
ATOM   1071 2HE  MET A  85      -4.146  11.264 -18.228  1.00 88.69           H
ATOM   1072 3HE  MET A  85      -2.449  11.734 -18.490  1.00 88.69           H
ATOM   1073  HN  MET A  85      -2.563   6.099 -18.480  1.00 88.69           H
ATOM   1074  N   PHE A  86      -2.791   5.636 -15.293  1.00 90.60           N
ATOM   1075  CA  PHE A  86      -2.876   4.997 -13.991  1.00 90.60           C
ATOM   1076  C   PHE A  86      -1.498   4.532 -13.517  1.00 90.60           C
ATOM   1077  O   PHE A  86      -1.184   4.619 -12.331  1.00 90.60           O
ATOM   1078  HA  PHE A  86      -3.268   5.736 -13.293  1.00 90.60           H
ATOM   1079  CB  PHE A  86      -3.785   3.777 -14.151  1.00 90.60           C
ATOM   1080 1HB  PHE A  86      -3.389   3.142 -14.944  1.00 90.60           H
ATOM   1081 2HB  PHE A  86      -3.757   3.193 -13.231  1.00 90.60           H
ATOM   1082  CG  PHE A  86      -5.240   4.123 -14.474  1.00 90.60           C
ATOM   1083  CD1 PHE A  86      -5.822   5.213 -13.905  1.00 90.60           C
ATOM   1084  HD1 PHE A  86      -5.252   5.840 -13.220  1.00 90.60           H
ATOM   1085  CD2 PHE A  86      -5.952   3.341 -15.330  1.00 90.60           C
ATOM   1086  HD2 PHE A  86      -5.485   2.468 -15.785  1.00 90.60           H
ATOM   1087  CE1 PHE A  86      -7.173   5.534 -14.205  1.00 90.60           C
ATOM   1088  HE1 PHE A  86      -7.639   6.408 -13.749  1.00 90.60           H
ATOM   1089  CE2 PHE A  86      -7.302   3.662 -15.630  1.00 90.60           C
ATOM   1090  HE2 PHE A  86      -7.872   3.036 -16.315  1.00 90.60           H
ATOM   1091  CZ  PHE A  86      -7.884   4.752 -15.061  1.00 90.60           C
ATOM   1092  HZ  PHE A  86      -8.920   4.999 -15.291  1.00 90.60           H
ATOM   1093  HN  PHE A  86      -3.207   5.123 -16.044  1.00 90.60           H
ATOM   1094  N   LEU A  87      -0.712   4.049 -14.468  1.00 88.27           N
ATOM   1095  CA  LEU A  87       0.629   3.579 -14.164  1.00 88.27           C
ATOM   1096  C   LEU A  87       1.460   4.740 -13.614  1.00 88.27           C
ATOM   1097  O   LEU A  87       2.261   4.555 -12.699  1.00 88.27           O
ATOM   1098  HA  LEU A  87       0.540   2.819 -13.388  1.00 88.27           H
ATOM   1099  CB  LEU A  87       1.251   2.905 -15.389  1.00 88.27           C
ATOM   1100 1HB  LEU A  87       1.154   3.580 -16.239  1.00 88.27           H
ATOM   1101 2HB  LEU A  87       2.317   2.774 -15.205  1.00 88.27           H
ATOM   1102  CG  LEU A  87       0.660   1.549 -15.780  1.00 88.27           C
ATOM   1103  HG  LEU A  87      -0.402   1.686 -15.986  1.00 88.27           H
ATOM   1104  CD1 LEU A  87       1.305   1.019 -17.063  1.00 88.27           C
ATOM   1105 1HD1 LEU A  87       1.130   1.725 -17.875  1.00 88.27           H
ATOM   1106 2HD1 LEU A  87       2.377   0.902 -16.909  1.00 88.27           H
ATOM   1107 3HD1 LEU A  87       0.866   0.055 -17.318  1.00 88.27           H
ATOM   1108  CD2 LEU A  87       0.771   0.549 -14.628  1.00 88.27           C
ATOM   1109 1HD2 LEU A  87       1.821   0.411 -14.367  1.00 88.27           H
ATOM   1110 2HD2 LEU A  87       0.229   0.930 -13.763  1.00 88.27           H
ATOM   1111 3HD2 LEU A  87       0.344  -0.406 -14.933  1.00 88.27           H
ATOM   1112  HN  LEU A  87      -0.977   3.977 -15.430  1.00 88.27           H
ATOM   1113  N   LEU A  88       1.239   5.911 -14.194  1.00 90.12           N
ATOM   1114  CA  LEU A  88       1.947   7.104 -13.762  1.00 90.12           C
ATOM   1115  C   LEU A  88       1.600   7.398 -12.301  1.00 90.12           C
ATOM   1116  O   LEU A  88       2.491   7.573 -11.472  1.00 90.12           O
ATOM   1117  HA  LEU A  88       3.014   6.893 -13.828  1.00 90.12           H
ATOM   1118  CB  LEU A  88       1.657   8.270 -14.710  1.00 90.12           C
ATOM   1119 1HB  LEU A  88       2.065   8.026 -15.690  1.00 90.12           H
ATOM   1120 2HB  LEU A  88       0.577   8.358 -14.826  1.00 90.12           H
ATOM   1121  CG  LEU A  88       2.207   9.633 -14.284  1.00 90.12           C
ATOM   1122  HG  LEU A  88       1.889   9.825 -13.259  1.00 90.12           H
ATOM   1123  CD1 LEU A  88       3.737   9.632 -14.289  1.00 90.12           C
ATOM   1124 1HD1 LEU A  88       4.103   8.875 -13.595  1.00 90.12           H
ATOM   1125 2HD1 LEU A  88       4.097   9.408 -15.293  1.00 90.12           H
ATOM   1126 3HD1 LEU A  88       4.102  10.612 -13.983  1.00 90.12           H
ATOM   1127  CD2 LEU A  88       1.632  10.753 -15.154  1.00 90.12           C
ATOM   1128 1HD2 LEU A  88       1.900  10.577 -16.196  1.00 90.12           H
ATOM   1129 2HD2 LEU A  88       0.547  10.768 -15.055  1.00 90.12           H
ATOM   1130 3HD2 LEU A  88       2.040  11.710 -14.830  1.00 90.12           H
ATOM   1131  HN  LEU A  88       0.592   6.050 -14.943  1.00 90.12           H
ATOM   1132  N   ASN A  89       0.304   7.442 -12.032  1.00 93.83           N
ATOM   1133  CA  ASN A  89      -0.174   7.830 -10.715  1.00 93.83           C
ATOM   1134  C   ASN A  89       0.273   6.788  -9.688  1.00 93.83           C
ATOM   1135  O   ASN A  89       0.510   7.117  -8.527  1.00 93.83           O
ATOM   1136  HA  ASN A  89       0.263   8.812 -10.530  1.00 93.83           H
ATOM   1137  CB  ASN A  89      -1.702   7.902 -10.682  1.00 93.83           C
ATOM   1138 1HB  ASN A  89      -2.120   7.087 -11.273  1.00 93.83           H
ATOM   1139 2HB  ASN A  89      -2.054   7.767  -9.660  1.00 93.83           H
ATOM   1140  CG  ASN A  89      -2.200   9.242 -11.227  1.00 93.83           C
ATOM   1141  OD1 ASN A  89      -2.480  10.174 -10.492  1.00 93.83           O
ATOM   1142  ND2 ASN A  89      -2.294   9.286 -12.553  1.00 93.83           N
ATOM   1143 1HD2 ASN A  89      -2.048   8.485 -13.098  1.00 93.83           H
ATOM   1144 2HD2 ASN A  89      -2.611  10.120 -13.004  1.00 93.83           H
ATOM   1145  HN  ASN A  89      -0.413   7.220 -12.693  1.00 93.83           H
ATOM   1146  N   LEU A  90       0.374   5.551 -10.153  1.00 92.73           N
ATOM   1147  CA  LEU A  90       0.805   4.462  -9.293  1.00 92.73           C
ATOM   1148  C   LEU A  90       2.240   4.720  -8.830  1.00 92.73           C
ATOM   1149  O   LEU A  90       2.550   4.577  -7.649  1.00 92.73           O
ATOM   1150  HA  LEU A  90       0.155   4.459  -8.418  1.00 92.73           H
ATOM   1151  CB  LEU A  90       0.618   3.117  -9.999  1.00 92.73           C
ATOM   1152 1HB  LEU A  90      -0.359   3.114 -10.481  1.00 92.73           H
ATOM   1153 2HB  LEU A  90       1.364   3.038 -10.790  1.00 92.73           H
ATOM   1154  CG  LEU A  90       0.722   1.874  -9.113  1.00 92.73           C
ATOM   1155  HG  LEU A  90       1.562   2.010  -8.431  1.00 92.73           H
ATOM   1156  CD1 LEU A  90      -0.533   1.705  -8.255  1.00 92.73           C
ATOM   1157 1HD1 LEU A  90      -0.658   2.580  -7.617  1.00 92.73           H
ATOM   1158 2HD1 LEU A  90      -1.404   1.601  -8.903  1.00 92.73           H
ATOM   1159 3HD1 LEU A  90      -0.433   0.815  -7.635  1.00 92.73           H
ATOM   1160  CD2 LEU A  90       1.017   0.627  -9.949  1.00 92.73           C
ATOM   1161 1HD2 LEU A  90       0.215   0.476 -10.671  1.00 92.73           H
ATOM   1162 2HD2 LEU A  90       1.961   0.760 -10.478  1.00 92.73           H
ATOM   1163 3HD2 LEU A  90       1.086  -0.241  -9.294  1.00 92.73           H
ATOM   1164  HN  LEU A  90       0.168   5.290 -11.096  1.00 92.73           H
ATOM   1165  N   ALA A  91       3.078   5.095  -9.786  1.00 93.41           N
ATOM   1166  CA  ALA A  91       4.483   5.327  -9.500  1.00 93.41           C
ATOM   1167  C   ALA A  91       4.616   6.519  -8.551  1.00 93.41           C
ATOM   1168  O   ALA A  91       5.485   6.530  -7.680  1.00 93.41           O
ATOM   1169  HA  ALA A  91       4.873   4.436  -9.008  1.00 93.41           H
ATOM   1170  CB  ALA A  91       5.243   5.538 -10.812  1.00 93.41           C
ATOM   1171 1HB  ALA A  91       5.141   4.651 -11.437  1.00 93.41           H
ATOM   1172 2HB  ALA A  91       4.832   6.401 -11.335  1.00 93.41           H
ATOM   1173 3HB  ALA A  91       6.297   5.711 -10.597  1.00 93.41           H
ATOM   1174  HN  ALA A  91       2.810   5.240 -10.739  1.00 93.41           H
ATOM   1175  N   ILE A  92       3.743   7.495  -8.752  1.00 95.06           N
ATOM   1176  CA  ILE A  92       3.749   8.687  -7.921  1.00 95.06           C
ATOM   1177  C   ILE A  92       3.384   8.305  -6.485  1.00 95.06           C
ATOM   1178  O   ILE A  92       4.029   8.751  -5.537  1.00 95.06           O
ATOM   1179  HA  ILE A  92       4.764   9.084  -7.926  1.00 95.06           H
ATOM   1180  CB  ILE A  92       2.840   9.762  -8.520  1.00 95.06           C
ATOM   1181  HB  ILE A  92       1.878   9.306  -8.753  1.00 95.06           H
ATOM   1182  CG1 ILE A  92       3.415  10.296  -9.834  1.00 95.06           C
ATOM   1183 1HG1 ILE A  92       4.309  10.887  -9.630  1.00 95.06           H
ATOM   1184 2HG1 ILE A  92       3.721   9.463 -10.466  1.00 95.06           H
ATOM   1185  CG2 ILE A  92       2.577  10.882  -7.512  1.00 95.06           C
ATOM   1186 1HG2 ILE A  92       2.092  10.469  -6.628  1.00 95.06           H
ATOM   1187 2HG2 ILE A  92       3.522  11.343  -7.226  1.00 95.06           H
ATOM   1188 3HG2 ILE A  92       1.928  11.633  -7.964  1.00 95.06           H
ATOM   1189  CD1 ILE A  92       2.387  11.155 -10.573  1.00 95.06           C
ATOM   1190 1HD1 ILE A  92       1.506  10.555 -10.796  1.00 95.06           H
ATOM   1191 2HD1 ILE A  92       2.102  12.001  -9.947  1.00 95.06           H
ATOM   1192 3HD1 ILE A  92       2.822  11.522 -11.503  1.00 95.06           H
ATOM   1193  HN  ILE A  92       3.042   7.480  -9.464  1.00 95.06           H
ATOM   1194  N   ALA A  93       2.352   7.483  -6.369  1.00 95.96           N
ATOM   1195  CA  ALA A  93       1.857   7.082  -5.063  1.00 95.96           C
ATOM   1196  C   ALA A  93       2.964   6.344  -4.307  1.00 95.96           C
ATOM   1197  O   ALA A  93       3.152   6.559  -3.111  1.00 95.96           O
ATOM   1198  HA  ALA A  93       1.596   7.988  -4.515  1.00 95.96           H
ATOM   1199  CB  ALA A  93       0.598   6.229  -5.233  1.00 95.96           C
ATOM   1200 1HB  ALA A  93      -0.167   6.809  -5.750  1.00 95.96           H
ATOM   1201 2HB  ALA A  93       0.838   5.341  -5.819  1.00 95.96           H
ATOM   1202 3HB  ALA A  93       0.227   5.929  -4.253  1.00 95.96           H
ATOM   1203  HN  ALA A  93       1.858   7.093  -7.146  1.00 95.96           H
ATOM   1204  N   ASP A  94       3.667   5.490  -5.036  1.00 95.70           N
ATOM   1205  CA  ASP A  94       4.735   4.704  -4.445  1.00 95.70           C
ATOM   1206  C   ASP A  94       5.839   5.641  -3.950  1.00 95.70           C
ATOM   1207  O   ASP A  94       6.332   5.489  -2.833  1.00 95.70           O
ATOM   1208  HA  ASP A  94       4.266   4.147  -3.633  1.00 95.70           H
ATOM   1209  CB  ASP A  94       5.350   3.749  -5.471  1.00 95.70           C
ATOM   1210 1HB  ASP A  94       5.495   4.271  -6.417  1.00 95.70           H
ATOM   1211 2HB  ASP A  94       6.334   3.428  -5.130  1.00 95.70           H
ATOM   1212  CG  ASP A  94       4.455   2.527  -5.688  1.00 95.70           C
ATOM   1213  OD1 ASP A  94       3.766   2.149  -4.716  1.00 95.70           O
ATOM   1214  OD2 ASP A  94       4.481   1.999  -6.820  1.00 95.70           O
ATOM   1215  HN  ASP A  94       3.516   5.333  -6.012  1.00 95.70           H
ATOM   1216  N   LEU A  95       6.194   6.588  -4.805  1.00 96.43           N
ATOM   1217  CA  LEU A  95       7.277   7.506  -4.497  1.00 96.43           C
ATOM   1218  C   LEU A  95       6.952   8.258  -3.205  1.00 96.43           C
ATOM   1219  O   LEU A  95       7.812   8.414  -2.340  1.00 96.43           O
ATOM   1220  HA  LEU A  95       8.175   6.910  -4.333  1.00 96.43           H
ATOM   1221  CB  LEU A  95       7.556   8.425  -5.689  1.00 96.43           C
ATOM   1222 1HB  LEU A  95       6.602   8.746  -6.106  1.00 96.43           H
ATOM   1223 2HB  LEU A  95       8.061   9.319  -5.323  1.00 96.43           H
ATOM   1224  CG  LEU A  95       8.397   7.824  -6.817  1.00 96.43           C
ATOM   1225  HG  LEU A  95       7.873   6.950  -7.205  1.00 96.43           H
ATOM   1226  CD1 LEU A  95       8.547   8.812  -7.975  1.00 96.43           C
ATOM   1227 1HD1 LEU A  95       7.562   9.063  -8.369  1.00 96.43           H
ATOM   1228 2HD1 LEU A  95       9.038   9.718  -7.619  1.00 96.43           H
ATOM   1229 3HD1 LEU A  95       9.149   8.359  -8.763  1.00 96.43           H
ATOM   1230  CD2 LEU A  95       9.752   7.342  -6.294  1.00 96.43           C
ATOM   1231 1HD2 LEU A  95      10.295   8.184  -5.864  1.00 96.43           H
ATOM   1232 2HD2 LEU A  95       9.597   6.581  -5.530  1.00 96.43           H
ATOM   1233 3HD2 LEU A  95      10.329   6.919  -7.117  1.00 96.43           H
ATOM   1234  HN  LEU A  95       5.757   6.733  -5.693  1.00 96.43           H
ATOM   1235  N   LEU A  96       5.707   8.702  -3.114  1.00 96.18           N
ATOM   1236  CA  LEU A  96       5.287   9.528  -1.995  1.00 96.18           C
ATOM   1237  C   LEU A  96       5.519   8.765  -0.689  1.00 96.18           C
ATOM   1238  O   LEU A  96       5.953   9.346   0.305  1.00 96.18           O
ATOM   1239  HA  LEU A  96       5.916  10.418  -1.991  1.00 96.18           H
ATOM   1240  CB  LEU A  96       3.842   9.995  -2.186  1.00 96.18           C
ATOM   1241 1HB  LEU A  96       3.237   9.133  -2.465  1.00 96.18           H
ATOM   1242 2HB  LEU A  96       3.467  10.351  -1.227  1.00 96.18           H
ATOM   1243  CG  LEU A  96       3.625  11.095  -3.227  1.00 96.18           C
ATOM   1244  HG  LEU A  96       3.937  10.711  -4.199  1.00 96.18           H
ATOM   1245  CD1 LEU A  96       2.143  11.459  -3.340  1.00 96.18           C
ATOM   1246 1HD1 LEU A  96       1.575  10.578  -3.637  1.00 96.18           H
ATOM   1247 2HD1 LEU A  96       1.783  11.815  -2.375  1.00 96.18           H
ATOM   1248 3HD1 LEU A  96       2.017  12.242  -4.087  1.00 96.18           H
ATOM   1249  CD2 LEU A  96       4.494  12.317  -2.924  1.00 96.18           C
ATOM   1250 1HD2 LEU A  96       4.237  12.711  -1.941  1.00 96.18           H
ATOM   1251 2HD2 LEU A  96       5.545  12.027  -2.935  1.00 96.18           H
ATOM   1252 3HD2 LEU A  96       4.320  13.083  -3.679  1.00 96.18           H
ATOM   1253  HN  LEU A  96       4.993   8.508  -3.787  1.00 96.18           H
ATOM   1254  N   PHE A  97       5.219   7.475  -0.733  1.00 96.94           N
ATOM   1255  CA  PHE A  97       5.370   6.631   0.440  1.00 96.94           C
ATOM   1256  C   PHE A  97       6.846   6.361   0.735  1.00 96.94           C
ATOM   1257  O   PHE A  97       7.285   6.473   1.879  1.00 96.94           O
ATOM   1258  HA  PHE A  97       4.924   7.164   1.281  1.00 96.94           H
ATOM   1259  CB  PHE A  97       4.672   5.305   0.130  1.00 96.94           C
ATOM   1260 1HB  PHE A  97       3.596   5.473   0.088  1.00 96.94           H
ATOM   1261 2HB  PHE A  97       4.981   4.967  -0.860  1.00 96.94           H
ATOM   1262  CG  PHE A  97       4.963   4.197   1.144  1.00 96.94           C
ATOM   1263  CD1 PHE A  97       5.560   3.044   0.740  1.00 96.94           C
ATOM   1264  HD1 PHE A  97       5.832   2.910  -0.307  1.00 96.94           H
ATOM   1265  CD2 PHE A  97       4.623   4.366   2.450  1.00 96.94           C
ATOM   1266  HD2 PHE A  97       4.144   5.290   2.775  1.00 96.94           H
ATOM   1267  CE1 PHE A  97       5.829   2.016   1.682  1.00 96.94           C
ATOM   1268  HE1 PHE A  97       6.307   1.092   1.357  1.00 96.94           H
ATOM   1269  CE2 PHE A  97       4.892   3.337   3.392  1.00 96.94           C
ATOM   1270  HE2 PHE A  97       4.620   3.472   4.439  1.00 96.94           H
ATOM   1271  CZ  PHE A  97       5.490   2.184   2.988  1.00 96.94           C
ATOM   1272  HZ  PHE A  97       5.696   1.395   3.711  1.00 96.94           H
ATOM   1273  HN  PHE A  97       4.880   7.008  -1.549  1.00 96.94           H
ATOM   1274  N   LEU A  98       7.572   6.010  -0.316  1.00 96.70           N
ATOM   1275  CA  LEU A  98       8.949   5.571  -0.162  1.00 96.70           C
ATOM   1276  C   LEU A  98       9.744   6.650   0.576  1.00 96.70           C
ATOM   1277  O   LEU A  98      10.618   6.338   1.383  1.00 96.70           O
ATOM   1278  HA  LEU A  98       8.937   4.670   0.451  1.00 96.70           H
ATOM   1279  CB  LEU A  98       9.544   5.188  -1.519  1.00 96.70           C
ATOM   1280 1HB  LEU A  98       9.357   6.003  -2.218  1.00 96.70           H
ATOM   1281 2HB  LEU A  98      10.625   5.104  -1.408  1.00 96.70           H
ATOM   1282  CG  LEU A  98       9.020   3.891  -2.139  1.00 96.70           C
ATOM   1283  HG  LEU A  98       7.935   3.875  -2.032  1.00 96.70           H
ATOM   1284  CD1 LEU A  98       9.328   3.836  -3.636  1.00 96.70           C
ATOM   1285 1HD1 LEU A  98       8.852   4.679  -4.137  1.00 96.70           H
ATOM   1286 2HD1 LEU A  98      10.406   3.885  -3.788  1.00 96.70           H
ATOM   1287 3HD1 LEU A  98       8.945   2.904  -4.052  1.00 96.70           H
ATOM   1288  CD2 LEU A  98       9.564   2.669  -1.396  1.00 96.70           C
ATOM   1289 1HD2 LEU A  98      10.653   2.667  -1.449  1.00 96.70           H
ATOM   1290 2HD2 LEU A  98       9.252   2.709  -0.353  1.00 96.70           H
ATOM   1291 3HD2 LEU A  98       9.176   1.761  -1.858  1.00 96.70           H
ATOM   1292  HN  LEU A  98       7.235   6.023  -1.258  1.00 96.70           H
ATOM   1293  N   VAL A  99       9.413   7.896   0.272  1.00 96.63           N
ATOM   1294  CA  VAL A  99      10.127   9.022   0.849  1.00 96.63           C
ATOM   1295  C   VAL A  99       9.954   9.006   2.369  1.00 96.63           C
ATOM   1296  O   VAL A  99      10.717   9.645   3.091  1.00 96.63           O
ATOM   1297  HA  VAL A  99      11.185   8.895   0.615  1.00 96.63           H
ATOM   1298  CB  VAL A  99       9.653  10.327   0.206  1.00 96.63           C
ATOM   1299  HB  VAL A  99       8.565  10.348   0.255  1.00 96.63           H
ATOM   1300  CG1 VAL A  99      10.182  11.540   0.975  1.00 96.63           C
ATOM   1301 1HG1 VAL A  99       9.820  11.505   2.003  1.00 96.63           H
ATOM   1302 2HG1 VAL A  99      11.271  11.525   0.973  1.00 96.63           H
ATOM   1303 3HG1 VAL A  99       9.830  12.454   0.497  1.00 96.63           H
ATOM   1304  CG2 VAL A  99      10.060  10.392  -1.267  1.00 96.63           C
ATOM   1305 1HG2 VAL A  99      11.145  10.338  -1.348  1.00 96.63           H
ATOM   1306 2HG2 VAL A  99       9.613   9.556  -1.805  1.00 96.63           H
ATOM   1307 3HG2 VAL A  99       9.710  11.330  -1.699  1.00 96.63           H
ATOM   1308  HN  VAL A  99       8.673   8.141  -0.355  1.00 96.63           H
ATOM   1309  N   THR A 100       8.945   8.269   2.809  1.00 95.93           N
ATOM   1310  CA  THR A 100       8.632   8.199   4.227  1.00 95.93           C
ATOM   1311  C   THR A 100       9.454   7.098   4.900  1.00 95.93           C
ATOM   1312  O   THR A 100       9.576   7.069   6.123  1.00 95.93           O
ATOM   1313  HA  THR A 100       8.922   9.142   4.690  1.00 95.93           H
ATOM   1314  CB  THR A 100       7.122   8.002   4.369  1.00 95.93           C
ATOM   1315  HB  THR A 100       6.798   8.200   5.390  1.00 95.93           H
ATOM   1316  OG1 THR A 100       6.898   6.676   3.899  1.00 95.93           O
ATOM   1317  HG1 THR A 100       6.853   6.670   2.900  1.00 95.93           H
ATOM   1318  CG2 THR A 100       6.324   8.879   3.402  1.00 95.93           C
ATOM   1319 1HG2 THR A 100       6.599   8.633   2.376  1.00 95.93           H
ATOM   1320 2HG2 THR A 100       6.545   9.929   3.596  1.00 95.93           H
ATOM   1321 3HG2 THR A 100       5.258   8.701   3.544  1.00 95.93           H
ATOM   1322  HN  THR A 100       8.347   7.728   2.218  1.00 95.93           H
ATOM   1323  N   LEU A 101       9.997   6.218   4.071  1.00 95.65           N
ATOM   1324  CA  LEU A 101      10.653   5.023   4.573  1.00 95.65           C
ATOM   1325  C   LEU A 101      11.894   5.425   5.373  1.00 95.65           C
ATOM   1326  O   LEU A 101      12.179   4.842   6.418  1.00 95.65           O
ATOM   1327  HA  LEU A 101       9.955   4.525   5.246  1.00 95.65           H
ATOM   1328  CB  LEU A 101      10.948   4.052   3.428  1.00 95.65           C
ATOM   1329 1HB  LEU A 101      11.456   4.601   2.635  1.00 95.65           H
ATOM   1330 2HB  LEU A 101      11.645   3.296   3.789  1.00 95.65           H
ATOM   1331  CG  LEU A 101       9.736   3.341   2.822  1.00 95.65           C
ATOM   1332  HG  LEU A 101       9.118   4.086   2.321  1.00 95.65           H
ATOM   1333  CD1 LEU A 101      10.169   2.326   1.762  1.00 95.65           C
ATOM   1334 1HD1 LEU A 101      10.707   2.840   0.965  1.00 95.65           H
ATOM   1335 2HD1 LEU A 101      10.821   1.580   2.218  1.00 95.65           H
ATOM   1336 3HD1 LEU A 101       9.289   1.835   1.348  1.00 95.65           H
ATOM   1337  CD2 LEU A 101       8.876   2.699   3.912  1.00 95.65           C
ATOM   1338 1HD2 LEU A 101       9.471   1.970   4.462  1.00 95.65           H
ATOM   1339 2HD2 LEU A 101       8.523   3.470   4.597  1.00 95.65           H
ATOM   1340 3HD2 LEU A 101       8.022   2.200   3.455  1.00 95.65           H
ATOM   1341  HN  LEU A 101       9.993   6.311   3.075  1.00 95.65           H
ATOM   1342  N   PRO A 102      12.651   6.424   4.900  1.00 95.24           N
ATOM   1343  CA  PRO A 102      13.850   6.866   5.615  1.00 95.24           C
ATOM   1344  C   PRO A 102      13.565   7.197   7.071  1.00 95.24           C
ATOM   1345  O   PRO A 102      14.359   6.873   7.953  1.00 95.24           O
ATOM   1346  HA  PRO A 102      14.586   6.062   5.645  1.00 95.24           H
ATOM   1347  CB  PRO A 102      14.306   8.098   4.831  1.00 95.24           C
ATOM   1348 1HB  PRO A 102      13.884   9.015   5.243  1.00 95.24           H
ATOM   1349 2HB  PRO A 102      15.390   8.210   4.855  1.00 95.24           H
ATOM   1350  CG  PRO A 102      13.798   7.827   3.420  1.00 95.24           C
ATOM   1351 1HG  PRO A 102      13.728   8.743   2.833  1.00 95.24           H
ATOM   1352 2HG  PRO A 102      14.463   7.161   2.872  1.00 95.24           H
ATOM   1353  CD  PRO A 102      12.435   7.200   3.665  1.00 95.24           C
ATOM   1354 1HD  PRO A 102      11.660   7.955   3.797  1.00 95.24           H
ATOM   1355 2HD  PRO A 102      12.124   6.571   2.832  1.00 95.24           H
ATOM   1356  N   PHE A 103      12.426   7.841   7.286  1.00 94.48           N
ATOM   1357  CA  PHE A 103      12.046   8.263   8.623  1.00 94.48           C
ATOM   1358  C   PHE A 103      11.690   7.059   9.497  1.00 94.48           C
ATOM   1359  O   PHE A 103      12.023   7.026  10.681  1.00 94.48           O
ATOM   1360  HA  PHE A 103      12.902   8.782   9.054  1.00 94.48           H
ATOM   1361  CB  PHE A 103      10.812   9.155   8.477  1.00 94.48           C
ATOM   1362 1HB  PHE A 103      10.029   8.594   7.966  1.00 94.48           H
ATOM   1363 2HB  PHE A 103      10.433   9.399   9.469  1.00 94.48           H
ATOM   1364  CG  PHE A 103      11.070  10.454   7.712  1.00 94.48           C
ATOM   1365  CD1 PHE A 103      11.472  11.568   8.380  1.00 94.48           C
ATOM   1366  HD1 PHE A 103      11.610  11.536   9.460  1.00 94.48           H
ATOM   1367  CD2 PHE A 103      10.898  10.495   6.363  1.00 94.48           C
ATOM   1368  HD2 PHE A 103      10.575   9.602   5.828  1.00 94.48           H
ATOM   1369  CE1 PHE A 103      11.712  12.774   7.669  1.00 94.48           C
ATOM   1370  HE1 PHE A 103      12.034  13.667   8.205  1.00 94.48           H
ATOM   1371  CE2 PHE A 103      11.137  11.701   5.653  1.00 94.48           C
ATOM   1372  HE2 PHE A 103      10.999  11.734   4.572  1.00 94.48           H
ATOM   1373  CZ  PHE A 103      11.539  12.815   6.321  1.00 94.48           C
ATOM   1374  HZ  PHE A 103      11.723  13.741   5.776  1.00 94.48           H
ATOM   1375  HN  PHE A 103      11.772   8.074   6.567  1.00 94.48           H
ATOM   1376  N   TRP A 104      11.018   6.098   8.880  1.00 92.49           N
ATOM   1377  CA  TRP A 104      10.666   4.869   9.570  1.00 92.49           C
ATOM   1378  C   TRP A 104      11.961   4.207  10.047  1.00 92.49           C
ATOM   1379  O   TRP A 104      12.019   3.675  11.154  1.00 92.49           O
ATOM   1380  HA  TRP A 104      10.045   5.133  10.426  1.00 92.49           H
ATOM   1381  CB  TRP A 104       9.824   3.958   8.673  1.00 92.49           C
ATOM   1382 1HB  TRP A 104      10.210   4.011   7.655  1.00 92.49           H
ATOM   1383 2HB  TRP A 104       9.943   2.927   9.006  1.00 92.49           H
ATOM   1384  CG  TRP A 104       8.334   4.305   8.658  1.00 92.49           C
ATOM   1385  CD1 TRP A 104       7.602   4.752   7.628  1.00 92.49           C
ATOM   1386  HD1 TRP A 104       7.995   4.931   6.628  1.00 92.49           H
ATOM   1387  CD2 TRP A 104       7.419   4.215   9.770  1.00 92.49           C
ATOM   1388  NE1 TRP A 104       6.287   4.955   7.994  1.00 92.49           N
ATOM   1389  HE1 TRP A 104       5.552   5.284   7.401  1.00 92.49           H
ATOM   1390  CE2 TRP A 104       6.172   4.619   9.338  1.00 92.49           C
ATOM   1391  CE3 TRP A 104       7.637   3.806  11.097  1.00 92.49           C
ATOM   1392  HE3 TRP A 104       8.612   3.483  11.463  1.00 92.49           H
ATOM   1393  CZ2 TRP A 104       5.047   4.653  10.169  1.00 92.49           C
ATOM   1394  HZ2 TRP A 104       4.072   4.976   9.804  1.00 92.49           H
ATOM   1395  CZ3 TRP A 104       6.502   3.846  11.916  1.00 92.49           C
ATOM   1396  HZ3 TRP A 104       6.616   3.539  12.955  1.00 92.49           H
ATOM   1397  CH2 TRP A 104       5.240   4.250  11.496  1.00 92.49           C
ATOM   1398  HH2 TRP A 104       4.405   4.253  12.197  1.00 92.49           H
ATOM   1399  HN  TRP A 104      10.716   6.150   7.928  1.00 92.49           H
ATOM   1400  N   ALA A 105      12.967   4.261   9.186  1.00 94.24           N
ATOM   1401  CA  ALA A 105      14.221   3.579   9.458  1.00 94.24           C
ATOM   1402  C   ALA A 105      14.876   4.198  10.694  1.00 94.24           C
ATOM   1403  O   ALA A 105      15.305   3.482  11.598  1.00 94.24           O
ATOM   1404  HA  ALA A 105      13.992   2.534   9.663  1.00 94.24           H
ATOM   1405  CB  ALA A 105      15.120   3.654   8.222  1.00 94.24           C
ATOM   1406 1HB  ALA A 105      14.621   3.175   7.380  1.00 94.24           H
ATOM   1407 2HB  ALA A 105      15.320   4.698   7.980  1.00 94.24           H
ATOM   1408 3HB  ALA A 105      16.061   3.142   8.426  1.00 94.24           H
ATOM   1409  HN  ALA A 105      12.935   4.759   8.320  1.00 94.24           H
ATOM   1410  N   ILE A 106      14.934   5.522  10.694  1.00 93.68           N
ATOM   1411  CA  ILE A 106      15.581   6.243  11.777  1.00 93.68           C
ATOM   1412  C   ILE A 106      14.850   5.948  13.088  1.00 93.68           C
ATOM   1413  O   ILE A 106      15.482   5.727  14.119  1.00 93.68           O
ATOM   1414  HA  ILE A 106      16.600   5.866  11.857  1.00 93.68           H
ATOM   1415  CB  ILE A 106      15.674   7.734  11.447  1.00 93.68           C
ATOM   1416  HB  ILE A 106      14.699   8.068  11.094  1.00 93.68           H
ATOM   1417  CG1 ILE A 106      16.674   7.984  10.315  1.00 93.68           C
ATOM   1418 1HG1 ILE A 106      17.689   7.838  10.684  1.00 93.68           H
ATOM   1419 2HG1 ILE A 106      16.516   7.256   9.519  1.00 93.68           H
ATOM   1420  CG2 ILE A 106      16.007   8.552  12.696  1.00 93.68           C
ATOM   1421 1HG2 ILE A 106      15.227   8.408  13.443  1.00 93.68           H
ATOM   1422 2HG2 ILE A 106      16.964   8.223  13.102  1.00 93.68           H
ATOM   1423 3HG2 ILE A 106      16.068   9.608  12.433  1.00 93.68           H
ATOM   1424  CD1 ILE A 106      16.526   9.400   9.756  1.00 93.68           C
ATOM   1425 1HD1 ILE A 106      15.517   9.533   9.366  1.00 93.68           H
ATOM   1426 2HD1 ILE A 106      16.708  10.125  10.549  1.00 93.68           H
ATOM   1427 3HD1 ILE A 106      17.248   9.550   8.953  1.00 93.68           H
ATOM   1428  HN  ILE A 106      14.549   6.098   9.973  1.00 93.68           H
ATOM   1429  N   ALA A 107      13.527   5.954  13.005  1.00 92.17           N
ATOM   1430  CA  ALA A 107      12.703   5.775  14.188  1.00 92.17           C
ATOM   1431  C   ALA A 107      12.933   4.373  14.757  1.00 92.17           C
ATOM   1432  O   ALA A 107      12.918   4.183  15.972  1.00 92.17           O
ATOM   1433  HA  ALA A 107      13.016   6.513  14.926  1.00 92.17           H
ATOM   1434  CB  ALA A 107      11.236   6.026  13.832  1.00 92.17           C
ATOM   1435 1HB  ALA A 107      11.122   7.044  13.460  1.00 92.17           H
ATOM   1436 2HB  ALA A 107      10.924   5.321  13.061  1.00 92.17           H
ATOM   1437 3HB  ALA A 107      10.618   5.891  14.719  1.00 92.17           H
ATOM   1438  HN  ALA A 107      13.021   6.078  12.152  1.00 92.17           H
ATOM   1439  N   ALA A 108      13.140   3.428  13.852  1.00 91.77           N
ATOM   1440  CA  ALA A 108      13.328   2.042  14.246  1.00 91.77           C
ATOM   1441  C   ALA A 108      14.730   1.869  14.833  1.00 91.77           C
ATOM   1442  O   ALA A 108      14.938   1.043  15.720  1.00 91.77           O
ATOM   1443  HA  ALA A 108      12.590   1.813  15.016  1.00 91.77           H
ATOM   1444  CB  ALA A 108      13.083   1.131  13.042  1.00 91.77           C
ATOM   1445 1HB  ALA A 108      12.064   1.271  12.681  1.00 91.77           H
ATOM   1446 2HB  ALA A 108      13.787   1.382  12.248  1.00 91.77           H
ATOM   1447 3HB  ALA A 108      13.224   0.092  13.338  1.00 91.77           H
ATOM   1448  HN  ALA A 108      13.179   3.597  12.867  1.00 91.77           H
ATOM   1449  N   ALA A 109      15.656   2.662  14.314  1.00 91.51           N
ATOM   1450  CA  ALA A 109      17.055   2.517  14.678  1.00 91.51           C
ATOM   1451  C   ALA A 109      17.247   2.952  16.132  1.00 91.51           C
ATOM   1452  O   ALA A 109      18.057   2.375  16.855  1.00 91.51           O
ATOM   1453  HA  ALA A 109      17.314   1.463  14.586  1.00 91.51           H
ATOM   1454  CB  ALA A 109      17.921   3.325  13.709  1.00 91.51           C
ATOM   1455 1HB  ALA A 109      17.770   2.957  12.694  1.00 91.51           H
ATOM   1456 2HB  ALA A 109      17.640   4.377  13.760  1.00 91.51           H
ATOM   1457 3HB  ALA A 109      18.971   3.216  13.983  1.00 91.51           H
ATOM   1458  HN  ALA A 109      15.463   3.392  13.657  1.00 91.51           H
ATOM   1459  N   ASP A 110      16.488   3.967  16.518  1.00 87.57           N
ATOM   1460  CA  ASP A 110      16.661   4.577  17.825  1.00 87.57           C
ATOM   1461  C   ASP A 110      15.298   5.018  18.363  1.00 87.57           C
ATOM   1462  O   ASP A 110      14.562   4.214  18.933  1.00 87.57           O
ATOM   1463  HA  ASP A 110      17.123   3.806  18.442  1.00 87.57           H
ATOM   1464  CB  ASP A 110      17.559   5.813  17.742  1.00 87.57           C
ATOM   1465 1HB  ASP A 110      18.528   5.536  17.327  1.00 87.57           H
ATOM   1466 2HB  ASP A 110      17.117   6.542  17.062  1.00 87.57           H
ATOM   1467  CG  ASP A 110      17.750   6.446  19.122  1.00 87.57           C
ATOM   1468  OD1 ASP A 110      17.464   5.741  20.114  1.00 87.57           O
ATOM   1469  OD2 ASP A 110      18.180   7.620  19.153  1.00 87.57           O
ATOM   1470  HN  ASP A 110      15.766   4.371  15.956  1.00 87.57           H
ATOM   1471  N   GLN A 111      15.002   6.294  18.161  1.00 87.13           N
ATOM   1472  CA  GLN A 111      13.734   6.847  18.603  1.00 87.13           C
ATOM   1473  C   GLN A 111      13.236   7.896  17.607  1.00 87.13           C
ATOM   1474  O   GLN A 111      13.983   8.328  16.730  1.00 87.13           O
ATOM   1475  HA  GLN A 111      13.043   6.004  18.629  1.00 87.13           H
ATOM   1476  CB  GLN A 111      13.854   7.439  20.009  1.00 87.13           C
ATOM   1477 1HB  GLN A 111      12.884   7.817  20.332  1.00 87.13           H
ATOM   1478 2HB  GLN A 111      14.143   6.659  20.713  1.00 87.13           H
ATOM   1479  CG  GLN A 111      14.885   8.570  20.041  1.00 87.13           C
ATOM   1480 1HG  GLN A 111      15.865   8.181  19.766  1.00 87.13           H
ATOM   1481 2HG  GLN A 111      14.623   9.327  19.301  1.00 87.13           H
ATOM   1482  CD  GLN A 111      14.954   9.209  21.429  1.00 87.13           C
ATOM   1483  OE1 GLN A 111      13.950   9.508  22.055  1.00 87.13           O
ATOM   1484  NE2 GLN A 111      16.193   9.401  21.875  1.00 87.13           N
ATOM   1485 1HE2 GLN A 111      16.974   9.133  21.311  1.00 87.13           H
ATOM   1486 2HE2 GLN A 111      16.342   9.813  22.774  1.00 87.13           H
ATOM   1487  HN  GLN A 111      15.611   6.944  17.705  1.00 87.13           H
ATOM   1488  N   TRP A 112      11.978   8.277  17.776  1.00 90.00           N
ATOM   1489  CA  TRP A 112      11.383   9.293  16.924  1.00 90.00           C
ATOM   1490  C   TRP A 112      11.974  10.647  17.321  1.00 90.00           C
ATOM   1491  O   TRP A 112      11.707  11.150  18.411  1.00 90.00           O
ATOM   1492  HA  TRP A 112      11.645   9.059  15.893  1.00 90.00           H
ATOM   1493  CB  TRP A 112       9.856   9.257  17.014  1.00 90.00           C
ATOM   1494 1HB  TRP A 112       9.514   8.241  16.819  1.00 90.00           H
ATOM   1495 2HB  TRP A 112       9.556   9.504  18.033  1.00 90.00           H
ATOM   1496  CG  TRP A 112       9.153  10.211  16.046  1.00 90.00           C
ATOM   1497  CD1 TRP A 112       8.745  11.467  16.276  1.00 90.00           C
ATOM   1498  HD1 TRP A 112       8.869  11.988  17.225  1.00 90.00           H
ATOM   1499  CD2 TRP A 112       8.790   9.933  14.677  1.00 90.00           C
ATOM   1500  NE1 TRP A 112       8.148  12.016  15.159  1.00 90.00           N
ATOM   1501  HE1 TRP A 112       7.766  12.937  15.086  1.00 90.00           H
ATOM   1502  CE2 TRP A 112       8.177  11.054  14.157  1.00 90.00           C
ATOM   1503  CE3 TRP A 112       8.975   8.773  13.905  1.00 90.00           C
ATOM   1504  HE3 TRP A 112       9.456   7.876  14.293  1.00 90.00           H
ATOM   1505  CZ2 TRP A 112       7.697  11.125  12.843  1.00 90.00           C
ATOM   1506  HZ2 TRP A 112       7.216  12.023  12.455  1.00 90.00           H
ATOM   1507  CZ3 TRP A 112       8.490   8.860  12.594  1.00 90.00           C
ATOM   1508  HZ3 TRP A 112       8.607   7.988  11.951  1.00 90.00           H
ATOM   1509  CH2 TRP A 112       7.870   9.981  12.055  1.00 90.00           C
ATOM   1510  HH2 TRP A 112       7.520   9.970  11.023  1.00 90.00           H
ATOM   1511  HN  TRP A 112      11.371   7.904  18.477  1.00 90.00           H
ATOM   1512  N   LYS A 113      12.766  11.199  16.413  1.00 90.84           N
ATOM   1513  CA  LYS A 113      13.503  12.417  16.705  1.00 90.84           C
ATOM   1514  C   LYS A 113      12.803  13.603  16.038  1.00 90.84           C
ATOM   1515  O   LYS A 113      13.254  14.741  16.156  1.00 90.84           O
ATOM   1516  HA  LYS A 113      13.477  12.564  17.784  1.00 90.84           H
ATOM   1517  CB  LYS A 113      14.971  12.265  16.303  1.00 90.84           C
ATOM   1518 1HB  LYS A 113      15.037  11.972  15.255  1.00 90.84           H
ATOM   1519 2HB  LYS A 113      15.479  13.224  16.398  1.00 90.84           H
ATOM   1520  CG  LYS A 113      15.672  11.221  17.175  1.00 90.84           C
ATOM   1521 1HG  LYS A 113      15.661  11.544  18.216  1.00 90.84           H
ATOM   1522 2HG  LYS A 113      15.128  10.278  17.128  1.00 90.84           H
ATOM   1523  CD  LYS A 113      17.117  11.006  16.718  1.00 90.84           C
ATOM   1524 1HD  LYS A 113      17.130  10.715  15.668  1.00 90.84           H
ATOM   1525 2HD  LYS A 113      17.670  11.942  16.797  1.00 90.84           H
ATOM   1526  CE  LYS A 113      17.803   9.929  17.560  1.00 90.84           C
ATOM   1527 1HE  LYS A 113      17.852  10.249  18.601  1.00 90.84           H
ATOM   1528 2HE  LYS A 113      17.216   9.011  17.536  1.00 90.84           H
ATOM   1529  NZ  LYS A 113      19.168   9.665  17.051  1.00 90.84           N
ATOM   1530 1HZ  LYS A 113      19.573   8.886  17.559  1.00 90.84           H
ATOM   1531 2HZ  LYS A 113      19.122   9.437  16.064  1.00 90.84           H
ATOM   1532 3HZ  LYS A 113      19.743  10.490  17.182  1.00 90.84           H
ATOM   1533  HN  LYS A 113      12.908  10.829  15.495  1.00 90.84           H
ATOM   1534  N   PHE A 114      11.712  13.296  15.351  1.00 92.40           N
ATOM   1535  CA  PHE A 114      11.079  14.269  14.477  1.00 92.40           C
ATOM   1536  C   PHE A 114       9.843  14.879  15.140  1.00 92.40           C
ATOM   1537  O   PHE A 114       9.378  14.387  16.167  1.00 92.40           O
ATOM   1538  HA  PHE A 114      11.811  15.053  14.283  1.00 92.40           H
ATOM   1539  CB  PHE A 114      10.649  13.521  13.213  1.00 92.40           C
ATOM   1540 1HB  PHE A 114       9.847  12.829  13.468  1.00 92.40           H
ATOM   1541 2HB  PHE A 114      10.238  14.238  12.502  1.00 92.40           H
ATOM   1542  CG  PHE A 114      11.779  12.742  12.536  1.00 92.40           C
ATOM   1543  CD1 PHE A 114      12.729  13.405  11.824  1.00 92.40           C
ATOM   1544  HD1 PHE A 114      12.687  14.490  11.736  1.00 92.40           H
ATOM   1545  CD2 PHE A 114      11.832  11.388  12.645  1.00 92.40           C
ATOM   1546  HD2 PHE A 114      11.070  10.857  13.216  1.00 92.40           H
ATOM   1547  CE1 PHE A 114      13.778  12.682  11.195  1.00 92.40           C
ATOM   1548  HE1 PHE A 114      14.540  13.213  10.624  1.00 92.40           H
ATOM   1549  CE2 PHE A 114      12.880  10.665  12.017  1.00 92.40           C
ATOM   1550  HE2 PHE A 114      12.923   9.579  12.105  1.00 92.40           H
ATOM   1551  CZ  PHE A 114      13.831  11.327  11.305  1.00 92.40           C
ATOM   1552  HZ  PHE A 114      14.636  10.773  10.823  1.00 92.40           H
ATOM   1553  HN  PHE A 114      11.263  12.403  15.385  1.00 92.40           H
ATOM   1554  N   GLN A 115       9.345  15.942  14.525  1.00 93.01           N
ATOM   1555  CA  GLN A 115       8.196  16.649  15.064  1.00 93.01           C
ATOM   1556  C   GLN A 115       6.923  15.826  14.859  1.00 93.01           C
ATOM   1557  O   GLN A 115       6.905  14.893  14.057  1.00 93.01           O
ATOM   1558  HA  GLN A 115       8.398  16.759  16.130  1.00 93.01           H
ATOM   1559  CB  GLN A 115       8.060  18.036  14.434  1.00 93.01           C
ATOM   1560 1HB  GLN A 115       8.058  17.947  13.347  1.00 93.01           H
ATOM   1561 2HB  GLN A 115       7.104  18.477  14.719  1.00 93.01           H
ATOM   1562  CG  GLN A 115       9.203  18.953  14.874  1.00 93.01           C
ATOM   1563 1HG  GLN A 115      10.159  18.484  14.644  1.00 93.01           H
ATOM   1564 2HG  GLN A 115       9.162  19.886  14.311  1.00 93.01           H
ATOM   1565  CD  GLN A 115       9.121  19.251  16.372  1.00 93.01           C
ATOM   1566  OE1 GLN A 115       8.072  19.171  16.991  1.00 93.01           O
ATOM   1567  NE2 GLN A 115      10.283  19.597  16.919  1.00 93.01           N
ATOM   1568 1HE2 GLN A 115      11.107  19.644  16.354  1.00 93.01           H
ATOM   1569 2HE2 GLN A 115      10.332  19.812  17.894  1.00 93.01           H
ATOM   1570  HN  GLN A 115       9.714  16.320  13.676  1.00 93.01           H
ATOM   1571  N   THR A 116       5.889  16.200  15.598  1.00 93.48           N
ATOM   1572  CA  THR A 116       4.635  15.466  15.558  1.00 93.48           C
ATOM   1573  C   THR A 116       4.053  15.481  14.143  1.00 93.48           C
ATOM   1574  O   THR A 116       3.457  14.499  13.703  1.00 93.48           O
ATOM   1575  HA  THR A 116       4.839  14.425  15.809  1.00 93.48           H
ATOM   1576  CB  THR A 116       3.699  16.071  16.606  1.00 93.48           C
ATOM   1577  HB  THR A 116       3.366  17.063  16.304  1.00 93.48           H
ATOM   1578  OG1 THR A 116       4.451  16.016  17.816  1.00 93.48           O
ATOM   1579  HG1 THR A 116       4.044  16.621  18.500  1.00 93.48           H
ATOM   1580  CG2 THR A 116       2.482  15.186  16.884  1.00 93.48           C
ATOM   1581 1HG2 THR A 116       2.815  14.215  17.252  1.00 93.48           H
ATOM   1582 2HG2 THR A 116       1.913  15.052  15.965  1.00 93.48           H
ATOM   1583 3HG2 THR A 116       1.851  15.662  17.635  1.00 93.48           H
ATOM   1584  HN  THR A 116       5.898  16.988  16.214  1.00 93.48           H
ATOM   1585  N   PHE A 117       4.246  16.606  13.470  1.00 94.54           N
ATOM   1586  CA  PHE A 117       3.743  16.764  12.116  1.00 94.54           C
ATOM   1587  C   PHE A 117       4.211  15.616  11.220  1.00 94.54           C
ATOM   1588  O   PHE A 117       3.417  15.039  10.479  1.00 94.54           O
ATOM   1589  HA  PHE A 117       2.655  16.757  12.173  1.00 94.54           H
ATOM   1590  CB  PHE A 117       4.310  18.079  11.579  1.00 94.54           C
ATOM   1591 1HB  PHE A 117       3.924  18.902  12.179  1.00 94.54           H
ATOM   1592 2HB  PHE A 117       5.393  18.074  11.704  1.00 94.54           H
ATOM   1593  CG  PHE A 117       3.983  18.343  10.107  1.00 94.54           C
ATOM   1594  CD1 PHE A 117       4.941  18.174   9.157  1.00 94.54           C
ATOM   1595  HD1 PHE A 117       5.942  17.852   9.443  1.00 94.54           H
ATOM   1596  CD2 PHE A 117       2.734  18.745   9.750  1.00 94.54           C
ATOM   1597  HD2 PHE A 117       1.966  18.880  10.512  1.00 94.54           H
ATOM   1598  CE1 PHE A 117       4.638  18.419   7.792  1.00 94.54           C
ATOM   1599  HE1 PHE A 117       5.405  18.284   7.030  1.00 94.54           H
ATOM   1600  CE2 PHE A 117       2.431  18.990   8.385  1.00 94.54           C
ATOM   1601  HE2 PHE A 117       1.430  19.313   8.099  1.00 94.54           H
ATOM   1602  CZ  PHE A 117       3.389  18.822   7.434  1.00 94.54           C
ATOM   1603  HZ  PHE A 117       3.155  19.010   6.386  1.00 94.54           H
ATOM   1604  HN  PHE A 117       4.736  17.398  13.834  1.00 94.54           H
ATOM   1605  N   MET A 118       5.499  15.319  11.317  1.00 94.34           N
ATOM   1606  CA  MET A 118       6.092  14.282  10.490  1.00 94.34           C
ATOM   1607  C   MET A 118       5.495  12.912  10.816  1.00 94.34           C
ATOM   1608  O   MET A 118       5.350  12.068   9.932  1.00 94.34           O
ATOM   1609  HA  MET A 118       5.854  14.555   9.462  1.00 94.34           H
ATOM   1610  CB  MET A 118       7.605  14.248  10.720  1.00 94.34           C
ATOM   1611 1HB  MET A 118       8.006  15.261  10.673  1.00 94.34           H
ATOM   1612 2HB  MET A 118       7.815  13.868  11.720  1.00 94.34           H
ATOM   1613  CG  MET A 118       8.298  13.370   9.677  1.00 94.34           C
ATOM   1614 1HG  MET A 118       9.370  13.332   9.876  1.00 94.34           H
ATOM   1615 2HG  MET A 118       7.926  12.347   9.745  1.00 94.34           H
ATOM   1616  SD  MET A 118       8.005  14.018   8.040  1.00 94.34           S
ATOM   1617  CE  MET A 118       8.984  15.508   8.116  1.00 94.34           C
ATOM   1618 1HE  MET A 118       8.613  16.146   8.918  1.00 94.34           H
ATOM   1619 2HE  MET A 118      10.025  15.249   8.310  1.00 94.34           H
ATOM   1620 3HE  MET A 118       8.912  16.039   7.167  1.00 94.34           H
ATOM   1621  HN  MET A 118       6.132  15.772  11.945  1.00 94.34           H
ATOM   1622  N   CYS A 119       5.166  12.733  12.086  1.00 93.44           N
ATOM   1623  CA  CYS A 119       4.589  11.478  12.540  1.00 93.44           C
ATOM   1624  C   CYS A 119       3.245  11.285  11.835  1.00 93.44           C
ATOM   1625  O   CYS A 119       2.935  10.188  11.374  1.00 93.44           O
ATOM   1626  HA  CYS A 119       5.290  10.692  12.260  1.00 93.44           H
ATOM   1627  CB  CYS A 119       4.446  11.440  14.063  1.00 93.44           C
ATOM   1628 1HB  CYS A 119       5.430  11.454  14.530  1.00 93.44           H
ATOM   1629 2HB  CYS A 119       3.916  12.328  14.409  1.00 93.44           H
ATOM   1630  SG  CYS A 119       3.536   9.934  14.568  1.00 93.44           S
ATOM   1631  HN  CYS A 119       5.286  13.424  12.798  1.00 93.44           H
ATOM   1632  N   LYS A 120       2.483  12.367  11.774  1.00 94.46           N
ATOM   1633  CA  LYS A 120       1.167  12.323  11.160  1.00 94.46           C
ATOM   1634  C   LYS A 120       1.308  11.917   9.692  1.00 94.46           C
ATOM   1635  O   LYS A 120       0.580  11.049   9.212  1.00 94.46           O
ATOM   1636  HA  LYS A 120       0.591  11.555  11.677  1.00 94.46           H
ATOM   1637  CB  LYS A 120       0.436  13.651  11.364  1.00 94.46           C
ATOM   1638 1HB  LYS A 120       1.069  14.474  11.034  1.00 94.46           H
ATOM   1639 2HB  LYS A 120      -0.463  13.674  10.747  1.00 94.46           H
ATOM   1640  CG  LYS A 120       0.058  13.849  12.833  1.00 94.46           C
ATOM   1641 1HG  LYS A 120      -0.552  13.011  13.172  1.00 94.46           H
ATOM   1642 2HG  LYS A 120       0.959  13.855  13.447  1.00 94.46           H
ATOM   1643  CD  LYS A 120      -0.710  15.158  13.030  1.00 94.46           C
ATOM   1644 1HD  LYS A 120      -0.058  16.003  12.809  1.00 94.46           H
ATOM   1645 2HD  LYS A 120      -1.542  15.205  12.328  1.00 94.46           H
ATOM   1646  CE  LYS A 120      -1.236  15.275  14.462  1.00 94.46           C
ATOM   1647 1HE  LYS A 120      -1.326  14.283  14.905  1.00 94.46           H
ATOM   1648 2HE  LYS A 120      -0.525  15.833  15.073  1.00 94.46           H
ATOM   1649  NZ  LYS A 120      -2.551  15.952  14.478  1.00 94.46           N
ATOM   1650 1HZ  LYS A 120      -2.873  16.044  15.435  1.00 94.46           H
ATOM   1651 2HZ  LYS A 120      -2.462  16.873  14.062  1.00 94.46           H
ATOM   1652 3HZ  LYS A 120      -3.220  15.405  13.947  1.00 94.46           H
ATOM   1653  HN  LYS A 120       2.752  13.261  12.134  1.00 94.46           H
ATOM   1654  N   VAL A 121       2.248  12.564   9.019  1.00 94.39           N
ATOM   1655  CA  VAL A 121       2.433  12.347   7.595  1.00 94.39           C
ATOM   1656  C   VAL A 121       2.866  10.899   7.356  1.00 94.39           C
ATOM   1657  O   VAL A 121       2.284  10.203   6.525  1.00 94.39           O
ATOM   1658  HA  VAL A 121       1.471  12.510   7.109  1.00 94.39           H
ATOM   1659  CB  VAL A 121       3.426  13.367   7.035  1.00 94.39           C
ATOM   1660  HB  VAL A 121       4.334  13.317   7.636  1.00 94.39           H
ATOM   1661  CG1 VAL A 121       3.801  13.032   5.590  1.00 94.39           C
ATOM   1662 1HG1 VAL A 121       4.258  12.043   5.553  1.00 94.39           H
ATOM   1663 2HG1 VAL A 121       2.904  13.041   4.971  1.00 94.39           H
ATOM   1664 3HG1 VAL A 121       4.508  13.773   5.216  1.00 94.39           H
ATOM   1665  CG2 VAL A 121       2.871  14.789   7.141  1.00 94.39           C
ATOM   1666 1HG2 VAL A 121       1.942  14.859   6.576  1.00 94.39           H
ATOM   1667 2HG2 VAL A 121       2.678  15.026   8.188  1.00 94.39           H
ATOM   1668 3HG2 VAL A 121       3.597  15.494   6.736  1.00 94.39           H
ATOM   1669  HN  VAL A 121       2.875  13.225   9.431  1.00 94.39           H
ATOM   1670  N   VAL A 122       3.883  10.488   8.100  1.00 93.19           N
ATOM   1671  CA  VAL A 122       4.546   9.224   7.828  1.00 93.19           C
ATOM   1672  C   VAL A 122       3.551   8.079   8.023  1.00 93.19           C
ATOM   1673  O   VAL A 122       3.575   7.098   7.281  1.00 93.19           O
ATOM   1674  HA  VAL A 122       4.866   9.238   6.786  1.00 93.19           H
ATOM   1675  CB  VAL A 122       5.793   9.089   8.704  1.00 93.19           C
ATOM   1676  HB  VAL A 122       5.502   9.295   9.734  1.00 93.19           H
ATOM   1677  CG1 VAL A 122       6.349   7.664   8.650  1.00 93.19           C
ATOM   1678 1HG1 VAL A 122       5.593   6.965   9.007  1.00 93.19           H
ATOM   1679 2HG1 VAL A 122       6.616   7.418   7.622  1.00 93.19           H
ATOM   1680 3HG1 VAL A 122       7.234   7.596   9.281  1.00 93.19           H
ATOM   1681  CG2 VAL A 122       6.859  10.110   8.303  1.00 93.19           C
ATOM   1682 1HG2 VAL A 122       7.144   9.948   7.263  1.00 93.19           H
ATOM   1683 2HG2 VAL A 122       6.459  11.117   8.417  1.00 93.19           H
ATOM   1684 3HG2 VAL A 122       7.734   9.991   8.941  1.00 93.19           H
ATOM   1685  HN  VAL A 122       4.253  11.002   8.874  1.00 93.19           H
ATOM   1686  N   ASN A 123       2.699   8.241   9.024  1.00 91.66           N
ATOM   1687  CA  ASN A 123       1.720   7.217   9.348  1.00 91.66           C
ATOM   1688  C   ASN A 123       0.652   7.174   8.252  1.00 91.66           C
ATOM   1689  O   ASN A 123       0.177   6.101   7.886  1.00 91.66           O
ATOM   1690  HA  ASN A 123       2.287   6.289   9.413  1.00 91.66           H
ATOM   1691  CB  ASN A 123       1.023   7.521  10.675  1.00 91.66           C
ATOM   1692 1HB  ASN A 123       0.888   8.598  10.781  1.00 91.66           H
ATOM   1693 2HB  ASN A 123       0.029   7.074  10.679  1.00 91.66           H
ATOM   1694  CG  ASN A 123       1.834   6.985  11.856  1.00 91.66           C
ATOM   1695  OD1 ASN A 123       2.726   6.165  11.709  1.00 91.66           O
ATOM   1696  ND2 ASN A 123       1.477   7.492  13.033  1.00 91.66           N
ATOM   1697 1HD2 ASN A 123       0.736   8.162  13.085  1.00 91.66           H
ATOM   1698 2HD2 ASN A 123       1.949   7.203  13.866  1.00 91.66           H
ATOM   1699  HN  ASN A 123       2.670   9.052   9.608  1.00 91.66           H
ATOM   1700  N   SER A 124       0.307   8.355   7.760  1.00 93.57           N
ATOM   1701  CA  SER A 124      -0.816   8.486   6.848  1.00 93.57           C
ATOM   1702  C   SER A 124      -0.389   8.097   5.432  1.00 93.57           C
ATOM   1703  O   SER A 124      -1.204   7.622   4.642  1.00 93.57           O
ATOM   1704  HA  SER A 124      -1.574   7.797   7.222  1.00 93.57           H
ATOM   1705  CB  SER A 124      -1.373   9.911   6.862  1.00 93.57           C
ATOM   1706 1HB  SER A 124      -2.150  10.004   6.102  1.00 93.57           H
ATOM   1707 2HB  SER A 124      -1.844  10.108   7.825  1.00 93.57           H
ATOM   1708  OG  SER A 124      -0.359  10.883   6.623  1.00 93.57           O
ATOM   1709  HG  SER A 124      -0.152  11.376   7.468  1.00 93.57           H
ATOM   1710  HN  SER A 124       0.780   9.210   7.974  1.00 93.57           H
ATOM   1711  N   MET A 125       0.888   8.312   5.153  1.00 94.24           N
ATOM   1712  CA  MET A 125       1.389   8.187   3.795  1.00 94.24           C
ATOM   1713  C   MET A 125       1.212   6.760   3.273  1.00 94.24           C
ATOM   1714  O   MET A 125       0.849   6.559   2.115  1.00 94.24           O
ATOM   1715  HA  MET A 125       0.792   8.876   3.198  1.00 94.24           H
ATOM   1716  CB  MET A 125       2.872   8.563   3.761  1.00 94.24           C
ATOM   1717 1HB  MET A 125       3.383   8.118   4.615  1.00 94.24           H
ATOM   1718 2HB  MET A 125       3.335   8.151   2.864  1.00 94.24           H
ATOM   1719  CG  MET A 125       3.054  10.082   3.785  1.00 94.24           C
ATOM   1720 1HG  MET A 125       2.471  10.513   4.598  1.00 94.24           H
ATOM   1721 2HG  MET A 125       4.098  10.328   3.975  1.00 94.24           H
ATOM   1722  SD  MET A 125       2.537  10.783   2.227  1.00 94.24           S
ATOM   1723  CE  MET A 125       1.471  12.089   2.813  1.00 94.24           C
ATOM   1724 1HE  MET A 125       0.657  11.659   3.397  1.00 94.24           H
ATOM   1725 2HE  MET A 125       2.044  12.773   3.438  1.00 94.24           H
ATOM   1726 3HE  MET A 125       1.060  12.632   1.962  1.00 94.24           H
ATOM   1727  HN  MET A 125       1.574   8.566   5.835  1.00 94.24           H
ATOM   1728  N   TYR A 126       1.476   5.805   4.153  1.00 88.78           N
ATOM   1729  CA  TYR A 126       1.364   4.402   3.792  1.00 88.78           C
ATOM   1730  C   TYR A 126      -0.070   4.054   3.385  1.00 88.78           C
ATOM   1731  O   TYR A 126      -0.290   3.432   2.347  1.00 88.78           O
ATOM   1732  HA  TYR A 126       2.028   4.218   2.948  1.00 88.78           H
ATOM   1733  CB  TYR A 126       1.730   3.612   5.050  1.00 88.78           C
ATOM   1734 1HB  TYR A 126       2.779   3.793   5.287  1.00 88.78           H
ATOM   1735 2HB  TYR A 126       1.144   3.991   5.888  1.00 88.78           H
ATOM   1736  CG  TYR A 126       1.502   2.105   4.927  1.00 88.78           C
ATOM   1737  CD1 TYR A 126       0.672   1.457   5.818  1.00 88.78           C
ATOM   1738  HD1 TYR A 126       0.178   2.020   6.611  1.00 88.78           H
ATOM   1739  CD2 TYR A 126       2.127   1.392   3.923  1.00 88.78           C
ATOM   1740  HD2 TYR A 126       2.783   1.904   3.219  1.00 88.78           H
ATOM   1741  CE1 TYR A 126       0.457   0.038   5.702  1.00 88.78           C
ATOM   1742  HE1 TYR A 126      -0.196  -0.486   6.400  1.00 88.78           H
ATOM   1743  CE2 TYR A 126       1.912  -0.027   3.807  1.00 88.78           C
ATOM   1744  HE2 TYR A 126       2.399  -0.602   3.019  1.00 88.78           H
ATOM   1745  CZ  TYR A 126       1.088  -0.634   4.702  1.00 88.78           C
ATOM   1746  OH  TYR A 126       0.885  -1.974   4.592  1.00 88.78           O
ATOM   1747  HH  TYR A 126       0.939  -2.251   3.633  1.00 88.78           H
ATOM   1748  HN  TYR A 126       1.762   5.977   5.096  1.00 88.78           H
ATOM   1749  N   LYS A 127      -1.007   4.470   4.224  1.00 89.65           N
ATOM   1750  CA  LYS A 127      -2.403   4.124   4.018  1.00 89.65           C
ATOM   1751  C   LYS A 127      -2.890   4.745   2.708  1.00 89.65           C
ATOM   1752  O   LYS A 127      -3.696   4.148   1.995  1.00 89.65           O
ATOM   1753  HA  LYS A 127      -2.461   3.039   3.929  1.00 89.65           H
ATOM   1754  CB  LYS A 127      -3.239   4.523   5.236  1.00 89.65           C
ATOM   1755 1HB  LYS A 127      -3.000   5.546   5.527  1.00 89.65           H
ATOM   1756 2HB  LYS A 127      -4.297   4.505   4.976  1.00 89.65           H
ATOM   1757  CG  LYS A 127      -2.980   3.578   6.412  1.00 89.65           C
ATOM   1758 1HG  LYS A 127      -1.909   3.508   6.597  1.00 89.65           H
ATOM   1759 2HG  LYS A 127      -3.435   3.984   7.316  1.00 89.65           H
ATOM   1760  CD  LYS A 127      -3.547   2.185   6.131  1.00 89.65           C
ATOM   1761 1HD  LYS A 127      -4.600   2.265   5.862  1.00 89.65           H
ATOM   1762 2HD  LYS A 127      -3.033   1.745   5.277  1.00 89.65           H
ATOM   1763  CE  LYS A 127      -3.393   1.275   7.351  1.00 89.65           C
ATOM   1764 1HE  LYS A 127      -2.351   1.253   7.667  1.00 89.65           H
ATOM   1765 2HE  LYS A 127      -3.971   1.673   8.184  1.00 89.65           H
ATOM   1766  NZ  LYS A 127      -3.850  -0.097   7.034  1.00 89.65           N
ATOM   1767 1HZ  LYS A 127      -3.747  -0.685   7.854  1.00 89.65           H
ATOM   1768 2HZ  LYS A 127      -4.825  -0.073   6.756  1.00 89.65           H
ATOM   1769 3HZ  LYS A 127      -3.291  -0.473   6.276  1.00 89.65           H
ATOM   1770  HN  LYS A 127      -0.826   5.033   5.031  1.00 89.65           H
ATOM   1771  N   MET A 128      -2.381   5.936   2.429  1.00 93.39           N
ATOM   1772  CA  MET A 128      -2.741   6.637   1.208  1.00 93.39           C
ATOM   1773  C   MET A 128      -2.254   5.875  -0.026  1.00 93.39           C
ATOM   1774  O   MET A 128      -2.988   5.736  -1.003  1.00 93.39           O
ATOM   1775  HA  MET A 128      -3.830   6.685   1.208  1.00 93.39           H
ATOM   1776  CB  MET A 128      -2.123   8.037   1.222  1.00 93.39           C
ATOM   1777 1HB  MET A 128      -2.396   8.550   2.143  1.00 93.39           H
ATOM   1778 2HB  MET A 128      -1.035   7.958   1.212  1.00 93.39           H
ATOM   1779  CG  MET A 128      -2.591   8.855   0.017  1.00 93.39           C
ATOM   1780 1HG  MET A 128      -2.375   8.315  -0.906  1.00 93.39           H
ATOM   1781 2HG  MET A 128      -3.672   8.994   0.059  1.00 93.39           H
ATOM   1782  SD  MET A 128      -1.774  10.441   0.000  1.00 93.39           S
ATOM   1783  CE  MET A 128      -0.098   9.923  -0.334  1.00 93.39           C
ATOM   1784 1HE  MET A 128       0.241   9.258   0.460  1.00 93.39           H
ATOM   1785 2HE  MET A 128      -0.064   9.398  -1.288  1.00 93.39           H
ATOM   1786 3HE  MET A 128       0.551  10.798  -0.377  1.00 93.39           H
ATOM   1787  HN  MET A 128      -1.734   6.420   3.019  1.00 93.39           H
ATOM   1788  N   ASN A 129      -1.020   5.402   0.060  1.00 93.37           N
ATOM   1789  CA  ASN A 129      -0.441   4.621  -1.021  1.00 93.37           C
ATOM   1790  C   ASN A 129      -1.282   3.361  -1.240  1.00 93.37           C
ATOM   1791  O   ASN A 129      -1.658   3.051  -2.370  1.00 93.37           O
ATOM   1792  HA  ASN A 129      -0.447   5.282  -1.887  1.00 93.37           H
ATOM   1793  CB  ASN A 129       0.985   4.184  -0.682  1.00 93.37           C
ATOM   1794 1HB  ASN A 129       1.643   5.053  -0.671  1.00 93.37           H
ATOM   1795 2HB  ASN A 129       1.010   3.753   0.319  1.00 93.37           H
ATOM   1796  CG  ASN A 129       1.501   3.161  -1.696  1.00 93.37           C
ATOM   1797  OD1 ASN A 129       1.340   1.961  -1.544  1.00 93.37           O
ATOM   1798  ND2 ASN A 129       2.129   3.701  -2.737  1.00 93.37           N
ATOM   1799 1HD2 ASN A 129       2.227   4.694  -2.802  1.00 93.37           H
ATOM   1800 2HD2 ASN A 129       2.502   3.113  -3.455  1.00 93.37           H
ATOM   1801  HN  ASN A 129      -0.419   5.543   0.847  1.00 93.37           H
ATOM   1802  N   PHE A 130      -1.551   2.670  -0.143  1.00 89.43           N
ATOM   1803  CA  PHE A 130      -2.233   1.388  -0.215  1.00 89.43           C
ATOM   1804  C   PHE A 130      -3.563   1.516  -0.961  1.00 89.43           C
ATOM   1805  O   PHE A 130      -3.805   0.799  -1.931  1.00 89.43           O
ATOM   1806  HA  PHE A 130      -1.579   0.704  -0.755  1.00 89.43           H
ATOM   1807  CB  PHE A 130      -2.510   0.948   1.224  1.00 89.43           C
ATOM   1808 1HB  PHE A 130      -1.562   0.852   1.753  1.00 89.43           H
ATOM   1809 2HB  PHE A 130      -3.079   1.729   1.729  1.00 89.43           H
ATOM   1810  CG  PHE A 130      -3.275  -0.373   1.335  1.00 89.43           C
ATOM   1811  CD1 PHE A 130      -4.632  -0.368   1.410  1.00 89.43           C
ATOM   1812  HD1 PHE A 130      -5.176   0.577   1.392  1.00 89.43           H
ATOM   1813  CD2 PHE A 130      -2.596  -1.551   1.357  1.00 89.43           C
ATOM   1814  HD2 PHE A 130      -1.508  -1.555   1.297  1.00 89.43           H
ATOM   1815  CE1 PHE A 130      -5.342  -1.594   1.513  1.00 89.43           C
ATOM   1816  HE1 PHE A 130      -6.430  -1.590   1.573  1.00 89.43           H
ATOM   1817  CE2 PHE A 130      -3.306  -2.777   1.460  1.00 89.43           C
ATOM   1818  HE2 PHE A 130      -2.762  -3.722   1.478  1.00 89.43           H
ATOM   1819  CZ  PHE A 130      -4.664  -2.772   1.535  1.00 89.43           C
ATOM   1820  HZ  PHE A 130      -5.208  -3.713   1.614  1.00 89.43           H
ATOM   1821  HN  PHE A 130      -1.313   2.970   0.780  1.00 89.43           H
ATOM   1822  N   TYR A 131      -4.389   2.434  -0.481  1.00 90.37           N
ATOM   1823  CA  TYR A 131      -5.732   2.584  -1.014  1.00 90.37           C
ATOM   1824  C   TYR A 131      -5.695   3.005  -2.484  1.00 90.37           C
ATOM   1825  O   TYR A 131      -6.466   2.500  -3.298  1.00 90.37           O
ATOM   1826  HA  TYR A 131      -6.236   1.621  -0.933  1.00 90.37           H
ATOM   1827  CB  TYR A 131      -6.389   3.696  -0.194  1.00 90.37           C
ATOM   1828 1HB  TYR A 131      -5.753   4.580  -0.223  1.00 90.37           H
ATOM   1829 2HB  TYR A 131      -7.335   3.968  -0.662  1.00 90.37           H
ATOM   1830  CG  TYR A 131      -6.650   3.321   1.266  1.00 90.37           C
ATOM   1831  CD1 TYR A 131      -7.129   2.066   1.582  1.00 90.37           C
ATOM   1832  HD1 TYR A 131      -7.322   1.342   0.790  1.00 90.37           H
ATOM   1833  CD2 TYR A 131      -6.405   4.238   2.268  1.00 90.37           C
ATOM   1834  HD2 TYR A 131      -6.026   5.229   2.019  1.00 90.37           H
ATOM   1835  CE1 TYR A 131      -7.374   1.713   2.956  1.00 90.37           C
ATOM   1836  HE1 TYR A 131      -7.753   0.725   3.219  1.00 90.37           H
ATOM   1837  CE2 TYR A 131      -6.650   3.885   3.643  1.00 90.37           C
ATOM   1838  HE2 TYR A 131      -6.461   4.599   4.444  1.00 90.37           H
ATOM   1839  CZ  TYR A 131      -7.123   2.640   3.919  1.00 90.37           C
ATOM   1840  OH  TYR A 131      -7.354   2.306   5.217  1.00 90.37           O
ATOM   1841  HH  TYR A 131      -7.295   3.120   5.795  1.00 90.37           H
ATOM   1842  HN  TYR A 131      -4.154   3.067   0.257  1.00 90.37           H
ATOM   1843  N   SER A 132      -4.789   3.927  -2.780  1.00 91.51           N
ATOM   1844  CA  SER A 132      -4.662   4.445  -4.132  1.00 91.51           C
ATOM   1845  C   SER A 132      -4.210   3.331  -5.078  1.00 91.51           C
ATOM   1846  O   SER A 132      -4.701   3.229  -6.202  1.00 91.51           O
ATOM   1847  HA  SER A 132      -5.659   4.795  -4.401  1.00 91.51           H
ATOM   1848  CB  SER A 132      -3.680   5.616  -4.183  1.00 91.51           C
ATOM   1849 1HB  SER A 132      -3.548   5.934  -5.217  1.00 91.51           H
ATOM   1850 2HB  SER A 132      -4.098   6.464  -3.640  1.00 91.51           H
ATOM   1851  OG  SER A 132      -2.413   5.276  -3.626  1.00 91.51           O
ATOM   1852  HG  SER A 132      -2.310   5.699  -2.726  1.00 91.51           H
ATOM   1853  HN  SER A 132      -4.151   4.317  -2.116  1.00 91.51           H
ATOM   1854  N   CYS A 133      -3.279   2.525  -4.590  1.00 88.22           N
ATOM   1855  CA  CYS A 133      -2.748   1.428  -5.382  1.00 88.22           C
ATOM   1856  C   CYS A 133      -3.902   0.486  -5.732  1.00 88.22           C
ATOM   1857  O   CYS A 133      -4.077   0.117  -6.892  1.00 88.22           O
ATOM   1858  HA  CYS A 133      -2.323   1.870  -6.283  1.00 88.22           H
ATOM   1859  CB  CYS A 133      -1.618   0.699  -4.653  1.00 88.22           C
ATOM   1860 1HB  CYS A 133      -1.881   0.558  -3.605  1.00 88.22           H
ATOM   1861 2HB  CYS A 133      -1.477  -0.293  -5.083  1.00 88.22           H
ATOM   1862  SG  CYS A 133      -0.067   1.662  -4.782  1.00 88.22           S
ATOM   1863  HG  CYS A 133      -0.411   2.599  -3.904  1.00 88.22           H
ATOM   1864  HN  CYS A 133      -2.889   2.611  -3.673  1.00 88.22           H
ATOM   1865  N   VAL A 134      -4.660   0.124  -4.707  1.00 87.06           N
ATOM   1866  CA  VAL A 134      -5.755  -0.815  -4.881  1.00 87.06           C
ATOM   1867  C   VAL A 134      -6.686  -0.308  -5.984  1.00 87.06           C
ATOM   1868  O   VAL A 134      -7.028  -1.050  -6.903  1.00 87.06           O
ATOM   1869  HA  VAL A 134      -5.326  -1.767  -5.194  1.00 87.06           H
ATOM   1870  CB  VAL A 134      -6.472  -1.035  -3.547  1.00 87.06           C
ATOM   1871  HB  VAL A 134      -6.736  -0.058  -3.143  1.00 87.06           H
ATOM   1872  CG1 VAL A 134      -7.767  -1.826  -3.745  1.00 87.06           C
ATOM   1873 1HG1 VAL A 134      -8.431  -1.276  -4.412  1.00 87.06           H
ATOM   1874 2HG1 VAL A 134      -7.536  -2.798  -4.182  1.00 87.06           H
ATOM   1875 3HG1 VAL A 134      -8.256  -1.969  -2.782  1.00 87.06           H
ATOM   1876  CG2 VAL A 134      -5.554  -1.729  -2.539  1.00 87.06           C
ATOM   1877 1HG2 VAL A 134      -5.247  -2.697  -2.934  1.00 87.06           H
ATOM   1878 2HG2 VAL A 134      -4.673  -1.111  -2.364  1.00 87.06           H
ATOM   1879 3HG2 VAL A 134      -6.089  -1.874  -1.600  1.00 87.06           H
ATOM   1880  HN  VAL A 134      -4.536   0.461  -3.773  1.00 87.06           H
ATOM   1881  N   LEU A 135      -7.070   0.954  -5.856  1.00 89.24           N
ATOM   1882  CA  LEU A 135      -8.083   1.520  -6.731  1.00 89.24           C
ATOM   1883  C   LEU A 135      -7.525   1.618  -8.152  1.00 89.24           C
ATOM   1884  O   LEU A 135      -8.255   1.425  -9.124  1.00 89.24           O
ATOM   1885  HA  LEU A 135      -8.929   0.834  -6.738  1.00 89.24           H
ATOM   1886  CB  LEU A 135      -8.586   2.854  -6.175  1.00 89.24           C
ATOM   1887 1HB  LEU A 135      -7.731   3.517  -6.044  1.00 89.24           H
ATOM   1888 2HB  LEU A 135      -9.235   3.314  -6.920  1.00 89.24           H
ATOM   1889  CG  LEU A 135      -9.348   2.783  -4.850  1.00 89.24           C
ATOM   1890  HG  LEU A 135      -8.742   2.225  -4.136  1.00 89.24           H
ATOM   1891  CD1 LEU A 135      -9.563   4.181  -4.266  1.00 89.24           C
ATOM   1892 1HD1 LEU A 135      -8.597   4.653  -4.088  1.00 89.24           H
ATOM   1893 2HD1 LEU A 135     -10.138   4.784  -4.968  1.00 89.24           H
ATOM   1894 3HD1 LEU A 135     -10.107   4.101  -3.324  1.00 89.24           H
ATOM   1895  CD2 LEU A 135     -10.665   2.022  -5.015  1.00 89.24           C
ATOM   1896 1HD2 LEU A 135     -11.289   2.531  -5.750  1.00 89.24           H
ATOM   1897 2HD2 LEU A 135     -10.459   1.007  -5.354  1.00 89.24           H
ATOM   1898 3HD2 LEU A 135     -11.187   1.987  -4.059  1.00 89.24           H
ATOM   1899  HN  LEU A 135      -6.703   1.584  -5.172  1.00 89.24           H
ATOM   1900  N   LEU A 136      -6.237   1.918  -8.229  1.00 90.48           N
ATOM   1901  CA  LEU A 136      -5.582   2.081  -9.516  1.00 90.48           C
ATOM   1902  C   LEU A 136      -5.526   0.729 -10.230  1.00 90.48           C
ATOM   1903  O   LEU A 136      -5.796   0.644 -11.427  1.00 90.48           O
ATOM   1904  HA  LEU A 136      -6.194   2.760 -10.110  1.00 90.48           H
ATOM   1905  CB  LEU A 136      -4.213   2.741  -9.341  1.00 90.48           C
ATOM   1906 1HB  LEU A 136      -3.690   2.237  -8.528  1.00 90.48           H
ATOM   1907 2HB  LEU A 136      -3.632   2.573 -10.247  1.00 90.48           H
ATOM   1908  CG  LEU A 136      -4.225   4.243  -9.047  1.00 90.48           C
ATOM   1909  HG  LEU A 136      -4.932   4.427  -8.238  1.00 90.48           H
ATOM   1910  CD1 LEU A 136      -2.853   4.718  -8.565  1.00 90.48           C
ATOM   1911 1HD1 LEU A 136      -2.583   4.186  -7.653  1.00 90.48           H
ATOM   1912 2HD1 LEU A 136      -2.108   4.519  -9.336  1.00 90.48           H
ATOM   1913 3HD1 LEU A 136      -2.890   5.789  -8.364  1.00 90.48           H
ATOM   1914  CD2 LEU A 136      -4.713   5.035 -10.261  1.00 90.48           C
ATOM   1915 1HD2 LEU A 136      -4.050   4.850 -11.106  1.00 90.48           H
ATOM   1916 2HD2 LEU A 136      -5.725   4.721 -10.518  1.00 90.48           H
ATOM   1917 3HD2 LEU A 136      -4.712   6.099 -10.025  1.00 90.48           H
ATOM   1918  HN  LEU A 136      -5.645   2.048  -7.434  1.00 90.48           H
ATOM   1919  N   ILE A 137      -5.173  -0.294  -9.465  1.00 85.86           N
ATOM   1920  CA  ILE A 137      -5.049  -1.632 -10.017  1.00 85.86           C
ATOM   1921  C   ILE A 137      -6.402  -2.078 -10.574  1.00 85.86           C
ATOM   1922  O   ILE A 137      -6.468  -2.692 -11.637  1.00 85.86           O
ATOM   1923  HA  ILE A 137      -4.336  -1.582 -10.840  1.00 85.86           H
ATOM   1924  CB  ILE A 137      -4.468  -2.590  -8.974  1.00 85.86           C
ATOM   1925  HB  ILE A 137      -4.985  -2.421  -8.030  1.00 85.86           H
ATOM   1926  CG1 ILE A 137      -2.984  -2.304  -8.734  1.00 85.86           C
ATOM   1927 1HG1 ILE A 137      -2.410  -2.574  -9.620  1.00 85.86           H
ATOM   1928 2HG1 ILE A 137      -2.837  -1.236  -8.573  1.00 85.86           H
ATOM   1929  CG2 ILE A 137      -4.714  -4.047  -9.370  1.00 85.86           C
ATOM   1930 1HG2 ILE A 137      -5.787  -4.225  -9.449  1.00 85.86           H
ATOM   1931 2HG2 ILE A 137      -4.241  -4.248 -10.331  1.00 85.86           H
ATOM   1932 3HG2 ILE A 137      -4.291  -4.706  -8.611  1.00 85.86           H
ATOM   1933  CD1 ILE A 137      -2.464  -3.084  -7.525  1.00 85.86           C
ATOM   1934 1HD1 ILE A 137      -3.024  -2.793  -6.636  1.00 85.86           H
ATOM   1935 2HD1 ILE A 137      -2.590  -4.153  -7.700  1.00 85.86           H
ATOM   1936 3HD1 ILE A 137      -1.407  -2.863  -7.377  1.00 85.86           H
ATOM   1937  HN  ILE A 137      -4.975  -0.219  -8.488  1.00 85.86           H
ATOM   1938  N   MET A 138      -7.449  -1.751  -9.831  1.00 86.38           N
ATOM   1939  CA  MET A 138      -8.802  -2.044 -10.272  1.00 86.38           C
ATOM   1940  C   MET A 138      -9.088  -1.398 -11.629  1.00 86.38           C
ATOM   1941  O   MET A 138      -9.584  -2.056 -12.542  1.00 86.38           O
ATOM   1942  HA  MET A 138      -8.852  -3.129 -10.361  1.00 86.38           H
ATOM   1943  CB  MET A 138      -9.801  -1.523  -9.238  1.00 86.38           C
ATOM   1944 1HB  MET A 138      -9.531  -1.891  -8.248  1.00 86.38           H
ATOM   1945 2HB  MET A 138      -9.754  -0.435  -9.197  1.00 86.38           H
ATOM   1946  CG  MET A 138     -11.225  -1.965  -9.580  1.00 86.38           C
ATOM   1947 1HG  MET A 138     -11.503  -1.594 -10.567  1.00 86.38           H
ATOM   1948 2HG  MET A 138     -11.277  -3.053  -9.623  1.00 86.38           H
ATOM   1949  SD  MET A 138     -12.367  -1.348  -8.355  1.00 86.38           S
ATOM   1950  CE  MET A 138     -12.187   0.408  -8.619  1.00 86.38           C
ATOM   1951 1HE  MET A 138     -11.151   0.697  -8.444  1.00 86.38           H
ATOM   1952 2HE  MET A 138     -12.464   0.651  -9.644  1.00 86.38           H
ATOM   1953 3HE  MET A 138     -12.836   0.947  -7.929  1.00 86.38           H
ATOM   1954  HN  MET A 138      -7.384  -1.294  -8.943  1.00 86.38           H
ATOM   1955  N   CYS A 139      -8.762  -0.117 -11.719  1.00 88.15           N
ATOM   1956  CA  CYS A 139      -9.120   0.666 -12.890  1.00 88.15           C
ATOM   1957  C   CYS A 139      -8.348   0.114 -14.091  1.00 88.15           C
ATOM   1958  O   CYS A 139      -8.873   0.067 -15.202  1.00 88.15           O
ATOM   1959  HA  CYS A 139     -10.194   0.545 -13.031  1.00 88.15           H
ATOM   1960  CB  CYS A 139      -8.853   2.157 -12.676  1.00 88.15           C
ATOM   1961 1HB  CYS A 139      -7.817   2.310 -12.373  1.00 88.15           H
ATOM   1962 2HB  CYS A 139      -8.993   2.698 -13.612  1.00 88.15           H
ATOM   1963  SG  CYS A 139      -9.983   2.818 -11.398  1.00 88.15           S
ATOM   1964  HG  CYS A 139      -9.295   2.361 -10.355  1.00 88.15           H
ATOM   1965  HN  CYS A 139      -8.264   0.384 -11.012  1.00 88.15           H
ATOM   1966  N   ILE A 140      -7.114  -0.290 -13.826  1.00 85.35           N
ATOM   1967  CA  ILE A 140      -6.271  -0.852 -14.867  1.00 85.35           C
ATOM   1968  C   ILE A 140      -6.947  -2.095 -15.449  1.00 85.35           C
ATOM   1969  O   ILE A 140      -6.955  -2.290 -16.663  1.00 85.35           O
ATOM   1970  HA  ILE A 140      -6.185  -0.105 -15.656  1.00 85.35           H
ATOM   1971  CB  ILE A 140      -4.861  -1.111 -14.333  1.00 85.35           C
ATOM   1972  HB  ILE A 140      -4.948  -1.600 -13.363  1.00 85.35           H
ATOM   1973  CG1 ILE A 140      -4.108   0.203 -14.112  1.00 85.35           C
ATOM   1974 1HG1 ILE A 140      -3.861   0.651 -15.074  1.00 85.35           H
ATOM   1975 2HG1 ILE A 140      -4.751   0.910 -13.587  1.00 85.35           H
ATOM   1976  CG2 ILE A 140      -4.093  -2.064 -15.252  1.00 85.35           C
ATOM   1977 1HG2 ILE A 140      -4.623  -3.014 -15.315  1.00 85.35           H
ATOM   1978 2HG2 ILE A 140      -4.015  -1.625 -16.247  1.00 85.35           H
ATOM   1979 3HG2 ILE A 140      -3.094  -2.231 -14.849  1.00 85.35           H
ATOM   1980  CD1 ILE A 140      -2.828  -0.028 -13.306  1.00 85.35           C
ATOM   1981 1HD1 ILE A 140      -3.082  -0.453 -12.335  1.00 85.35           H
ATOM   1982 2HD1 ILE A 140      -2.178  -0.716 -13.846  1.00 85.35           H
ATOM   1983 3HD1 ILE A 140      -2.313   0.922 -13.163  1.00 85.35           H
ATOM   1984  HN  ILE A 140      -6.691  -0.238 -12.921  1.00 85.35           H
ATOM   1985  N   SER A 141      -7.496  -2.904 -14.555  1.00 81.16           N
ATOM   1986  CA  SER A 141      -8.071  -4.178 -14.951  1.00 81.16           C
ATOM   1987  C   SER A 141      -9.319  -3.945 -15.806  1.00 81.16           C
ATOM   1988  O   SER A 141      -9.534  -4.638 -16.799  1.00 81.16           O
ATOM   1989  HA  SER A 141      -7.296  -4.675 -15.534  1.00 81.16           H
ATOM   1990  CB  SER A 141      -8.416  -5.031 -13.729  1.00 81.16           C
ATOM   1991 1HB  SER A 141      -9.137  -4.499 -13.108  1.00 81.16           H
ATOM   1992 2HB  SER A 141      -8.895  -5.954 -14.055  1.00 81.16           H
ATOM   1993  OG  SER A 141      -7.262  -5.343 -12.953  1.00 81.16           O
ATOM   1994  HG  SER A 141      -7.084  -4.612 -12.295  1.00 81.16           H
ATOM   1995  HN  SER A 141      -7.552  -2.701 -13.577  1.00 81.16           H
ATOM   1996  N   VAL A 142     -10.110  -2.968 -15.388  1.00 82.27           N
ATOM   1997  CA  VAL A 142     -11.313  -2.613 -16.121  1.00 82.27           C
ATOM   1998  C   VAL A 142     -10.925  -2.077 -17.500  1.00 82.27           C
ATOM   1999  O   VAL A 142     -11.558  -2.412 -18.501  1.00 82.27           O
ATOM   2000  HA  VAL A 142     -11.900  -3.522 -16.250  1.00 82.27           H
ATOM   2001  CB  VAL A 142     -12.148  -1.622 -15.308  1.00 82.27           C
ATOM   2002  HB  VAL A 142     -11.514  -0.769 -15.064  1.00 82.27           H
ATOM   2003  CG1 VAL A 142     -13.335  -1.106 -16.124  1.00 82.27           C
ATOM   2004 1HG1 VAL A 142     -12.970  -0.603 -17.019  1.00 82.27           H
ATOM   2005 2HG1 VAL A 142     -13.970  -1.944 -16.411  1.00 82.27           H
ATOM   2006 3HG1 VAL A 142     -13.912  -0.404 -15.522  1.00 82.27           H
ATOM   2007  CG2 VAL A 142     -12.617  -2.249 -13.993  1.00 82.27           C
ATOM   2008 1HG2 VAL A 142     -13.227  -3.127 -14.207  1.00 82.27           H
ATOM   2009 2HG2 VAL A 142     -11.751  -2.543 -13.401  1.00 82.27           H
ATOM   2010 3HG2 VAL A 142     -13.209  -1.523 -13.435  1.00 82.27           H
ATOM   2011  HN  VAL A 142      -9.940  -2.423 -14.566  1.00 82.27           H
ATOM   2012  N   ASP A 143      -9.887  -1.254 -17.510  1.00 83.20           N
ATOM   2013  CA  ASP A 143      -9.458  -0.605 -18.737  1.00 83.20           C
ATOM   2014  C   ASP A 143      -8.996  -1.667 -19.737  1.00 83.20           C
ATOM   2015  O   ASP A 143      -9.284  -1.570 -20.928  1.00 83.20           O
ATOM   2016  HA  ASP A 143     -10.330  -0.053 -19.089  1.00 83.20           H
ATOM   2017  CB  ASP A 143      -8.286   0.343 -18.478  1.00 83.20           C
ATOM   2018 1HB  ASP A 143      -8.526   1.007 -17.648  1.00 83.20           H
ATOM   2019 2HB  ASP A 143      -7.408  -0.232 -18.182  1.00 83.20           H
ATOM   2020  CG  ASP A 143      -7.964   1.170 -19.724  1.00 83.20           C
ATOM   2021  OD1 ASP A 143      -8.918   1.759 -20.276  1.00 83.20           O
ATOM   2022  OD2 ASP A 143      -6.770   1.196 -20.095  1.00 83.20           O
ATOM   2023  HN  ASP A 143      -9.344  -1.030 -16.701  1.00 83.20           H
ATOM   2024  N   ARG A 144      -8.287  -2.657 -19.214  1.00 78.66           N
ATOM   2025  CA  ARG A 144      -7.748  -3.714 -20.052  1.00 78.66           C
ATOM   2026  C   ARG A 144      -8.883  -4.547 -20.651  1.00 78.66           C
ATOM   2027  O   ARG A 144      -8.799  -4.982 -21.799  1.00 78.66           O
ATOM   2028  HA  ARG A 144      -7.188  -3.196 -20.830  1.00 78.66           H
ATOM   2029  CB  ARG A 144      -6.820  -4.631 -19.252  1.00 78.66           C
ATOM   2030 1HB  ARG A 144      -7.270  -4.857 -18.286  1.00 78.66           H
ATOM   2031 2HB  ARG A 144      -6.699  -5.579 -19.777  1.00 78.66           H
ATOM   2032  CG  ARG A 144      -5.452  -3.979 -19.044  1.00 78.66           C
ATOM   2033 1HG  ARG A 144      -5.047  -3.658 -20.004  1.00 78.66           H
ATOM   2034 2HG  ARG A 144      -5.561  -3.085 -18.430  1.00 78.66           H
ATOM   2035  CD  ARG A 144      -4.478  -4.950 -18.373  1.00 78.66           C
ATOM   2036 1HD  ARG A 144      -4.880  -5.277 -17.414  1.00 78.66           H
ATOM   2037 2HD  ARG A 144      -4.357  -5.841 -18.989  1.00 78.66           H
ATOM   2038  NE  ARG A 144      -3.166  -4.294 -18.172  1.00 78.66           N
ATOM   2039  HE  ARG A 144      -3.102  -3.311 -18.346  1.00 78.66           H
ATOM   2040  CZ  ARG A 144      -2.060  -4.934 -17.772  1.00 78.66           C
ATOM   2041  NH1 ARG A 144      -2.087  -6.250 -17.524  1.00 78.66           N
ATOM   2042 1HH1 ARG A 144      -2.939  -6.763 -17.638  1.00 78.66           H
ATOM   2043 2HH1 ARG A 144      -1.257  -6.721 -17.226  1.00 78.66           H
ATOM   2044  NH2 ARG A 144      -0.924  -4.238 -17.623  1.00 78.66           N
ATOM   2045 1HH2 ARG A 144      -0.089  -4.700 -17.325  1.00 78.66           H
ATOM   2046 2HH2 ARG A 144      -0.912  -3.255 -17.810  1.00 78.66           H
ATOM   2047  HN  ARG A 144      -8.080  -2.742 -18.240  1.00 78.66           H
ATOM   2048  N   TYR A 145      -9.918  -4.744 -19.848  1.00 79.44           N
ATOM   2049  CA  TYR A 145     -11.097  -5.459 -20.307  1.00 79.44           C
ATOM   2050  C   TYR A 145     -11.719  -4.767 -21.522  1.00 79.44           C
ATOM   2051  O   TYR A 145     -11.972  -5.405 -22.542  1.00 79.44           O
ATOM   2052  HA  TYR A 145     -10.790  -6.466 -20.590  1.00 79.44           H
ATOM   2053  CB  TYR A 145     -12.093  -5.419 -19.146  1.00 79.44           C
ATOM   2054 1HB  TYR A 145     -11.714  -6.040 -18.334  1.00 79.44           H
ATOM   2055 2HB  TYR A 145     -12.152  -4.399 -18.767  1.00 79.44           H
ATOM   2056  CG  TYR A 145     -13.499  -5.893 -19.517  1.00 79.44           C
ATOM   2057  CD1 TYR A 145     -14.553  -5.001 -19.508  1.00 79.44           C
ATOM   2058  HD1 TYR A 145     -14.382  -3.960 -19.236  1.00 79.44           H
ATOM   2059  CD2 TYR A 145     -13.715  -7.212 -19.861  1.00 79.44           C
ATOM   2060  HD2 TYR A 145     -12.883  -7.916 -19.869  1.00 79.44           H
ATOM   2061  CE1 TYR A 145     -15.877  -5.447 -19.857  1.00 79.44           C
ATOM   2062  HE1 TYR A 145     -16.717  -4.754 -19.853  1.00 79.44           H
ATOM   2063  CE2 TYR A 145     -15.039  -7.658 -20.210  1.00 79.44           C
ATOM   2064  HE2 TYR A 145     -15.223  -8.697 -20.484  1.00 79.44           H
ATOM   2065  CZ  TYR A 145     -16.054  -6.754 -20.191  1.00 79.44           C
ATOM   2066  OH  TYR A 145     -17.305  -7.175 -20.521  1.00 79.44           O
ATOM   2067  HH  TYR A 145     -17.287  -8.146 -20.758  1.00 79.44           H
ATOM   2068  HN  TYR A 145      -9.959  -4.426 -18.901  1.00 79.44           H
ATOM   2069  N   ILE A 146     -11.947  -3.470 -21.371  1.00 79.43           N
ATOM   2070  CA  ILE A 146     -12.589  -2.697 -22.421  1.00 79.43           C
ATOM   2071  C   ILE A 146     -11.735  -2.759 -23.689  1.00 79.43           C
ATOM   2072  O   ILE A 146     -12.263  -2.893 -24.791  1.00 79.43           O
ATOM   2073  HA  ILE A 146     -13.551  -3.164 -22.629  1.00 79.43           H
ATOM   2074  CB  ILE A 146     -12.872  -1.272 -21.940  1.00 79.43           C
ATOM   2075  HB  ILE A 146     -11.943  -0.851 -21.555  1.00 79.43           H
ATOM   2076  CG1 ILE A 146     -13.879  -1.273 -20.788  1.00 79.43           C
ATOM   2077 1HG1 ILE A 146     -14.869  -1.528 -21.166  1.00 79.43           H
ATOM   2078 2HG1 ILE A 146     -13.607  -2.039 -20.063  1.00 79.43           H
ATOM   2079  CG2 ILE A 146     -13.326  -0.382 -23.098  1.00 79.43           C
ATOM   2080 1HG2 ILE A 146     -12.544  -0.346 -23.857  1.00 79.43           H
ATOM   2081 2HG2 ILE A 146     -14.237  -0.791 -23.535  1.00 79.43           H
ATOM   2082 3HG2 ILE A 146     -13.520   0.624 -22.729  1.00 79.43           H
ATOM   2083  CD1 ILE A 146     -13.926   0.094 -20.101  1.00 79.43           C
ATOM   2084 1HD1 ILE A 146     -12.941   0.335 -19.703  1.00 79.43           H
ATOM   2085 2HD1 ILE A 146     -14.222   0.854 -20.824  1.00 79.43           H
ATOM   2086 3HD1 ILE A 146     -14.650   0.066 -19.286  1.00 79.43           H
ATOM   2087  HN  ILE A 146     -11.702  -2.951 -20.553  1.00 79.43           H
ATOM   2088  N   ALA A 147     -10.429  -2.659 -23.490  1.00 79.45           N
ATOM   2089  CA  ALA A 147      -9.504  -2.597 -24.609  1.00 79.45           C
ATOM   2090  C   ALA A 147      -9.590  -3.898 -25.409  1.00 79.45           C
ATOM   2091  O   ALA A 147      -9.377  -3.901 -26.621  1.00 79.45           O
ATOM   2092  HA  ALA A 147      -9.809  -1.767 -25.246  1.00 79.45           H
ATOM   2093  CB  ALA A 147      -8.091  -2.325 -24.089  1.00 79.45           C
ATOM   2094 1HB  ALA A 147      -8.077  -1.375 -23.554  1.00 79.45           H
ATOM   2095 2HB  ALA A 147      -7.791  -3.127 -23.414  1.00 79.45           H
ATOM   2096 3HB  ALA A 147      -7.397  -2.278 -24.929  1.00 79.45           H
ATOM   2097  HN  ALA A 147     -10.002  -2.621 -22.586  1.00 79.45           H
ATOM   2098  N   ILE A 148      -9.902  -4.973 -24.699  1.00 75.22           N
ATOM   2099  CA  ILE A 148      -9.865  -6.298 -25.293  1.00 75.22           C
ATOM   2100  C   ILE A 148     -11.257  -6.657 -25.816  1.00 75.22           C
ATOM   2101  O   ILE A 148     -11.393  -7.192 -26.915  1.00 75.22           O
ATOM   2102  HA  ILE A 148      -9.178  -6.259 -26.138  1.00 75.22           H
ATOM   2103  CB  ILE A 148      -9.301  -7.315 -24.298  1.00 75.22           C
ATOM   2104  HB  ILE A 148      -9.875  -7.244 -23.375  1.00 75.22           H
ATOM   2105  CG1 ILE A 148      -7.846  -6.993 -23.951  1.00 75.22           C
ATOM   2106 1HG1 ILE A 148      -7.213  -7.172 -24.821  1.00 75.22           H
ATOM   2107 2HG1 ILE A 148      -7.753  -5.936 -23.701  1.00 75.22           H
ATOM   2108  CG2 ILE A 148      -9.463  -8.743 -24.823  1.00 75.22           C
ATOM   2109 1HG2 ILE A 148     -10.521  -8.956 -24.978  1.00 75.22           H
ATOM   2110 2HG2 ILE A 148      -8.929  -8.846 -25.768  1.00 75.22           H
ATOM   2111 3HG2 ILE A 148      -9.053  -9.445 -24.097  1.00 75.22           H
ATOM   2112  CD1 ILE A 148      -7.361  -7.845 -22.777  1.00 75.22           C
ATOM   2113 1HD1 ILE A 148      -7.981  -7.646 -21.903  1.00 75.22           H
ATOM   2114 2HD1 ILE A 148      -7.432  -8.901 -23.040  1.00 75.22           H
ATOM   2115 3HD1 ILE A 148      -6.324  -7.596 -22.551  1.00 75.22           H
ATOM   2116  HN  ILE A 148     -10.176  -4.947 -23.738  1.00 75.22           H
ATOM   2117  N   ALA A 149     -12.258  -6.349 -25.003  1.00 76.27           N
ATOM   2118  CA  ALA A 149     -13.616  -6.774 -25.294  1.00 76.27           C
ATOM   2119  C   ALA A 149     -14.226  -5.837 -26.339  1.00 76.27           C
ATOM   2120  O   ALA A 149     -14.923  -6.285 -27.248  1.00 76.27           O
ATOM   2121  HA  ALA A 149     -13.568  -7.782 -25.706  1.00 76.27           H
ATOM   2122  CB  ALA A 149     -14.429  -6.809 -23.998  1.00 76.27           C
ATOM   2123 1HB  ALA A 149     -13.971  -7.511 -23.301  1.00 76.27           H
ATOM   2124 2HB  ALA A 149     -14.447  -5.814 -23.554  1.00 76.27           H
ATOM   2125 3HB  ALA A 149     -15.448  -7.128 -24.217  1.00 76.27           H
ATOM   2126  HN  ALA A 149     -12.151  -5.820 -24.161  1.00 76.27           H
ATOM   2127  N   GLN A 150     -13.941  -4.554 -26.175  1.00 77.92           N
ATOM   2128  CA  GLN A 150     -14.539  -3.539 -27.027  1.00 77.92           C
ATOM   2129  C   GLN A 150     -13.459  -2.832 -27.848  1.00 77.92           C
ATOM   2130  O   GLN A 150     -13.508  -1.616 -28.028  1.00 77.92           O
ATOM   2131  HA  GLN A 150     -15.214  -4.080 -27.691  1.00 77.92           H
ATOM   2132  CB  GLN A 150     -15.346  -2.536 -26.201  1.00 77.92           C
ATOM   2133 1HB  GLN A 150     -14.687  -2.024 -25.499  1.00 77.92           H
ATOM   2134 2HB  GLN A 150     -15.765  -1.773 -26.857  1.00 77.92           H
ATOM   2135  CG  GLN A 150     -16.472  -3.234 -25.436  1.00 77.92           C
ATOM   2136 1HG  GLN A 150     -17.017  -3.896 -26.109  1.00 77.92           H
ATOM   2137 2HG  GLN A 150     -16.049  -3.859 -24.649  1.00 77.92           H
ATOM   2138  CD  GLN A 150     -17.434  -2.214 -24.824  1.00 77.92           C
ATOM   2139  OE1 GLN A 150     -17.299  -1.014 -24.996  1.00 77.92           O
ATOM   2140  NE2 GLN A 150     -18.410  -2.757 -24.101  1.00 77.92           N
ATOM   2141 1HE2 GLN A 150     -18.463  -3.750 -24.000  1.00 77.92           H
ATOM   2142 2HE2 GLN A 150     -19.090  -2.171 -23.660  1.00 77.92           H
ATOM   2143  HN  GLN A 150     -13.316  -4.204 -25.477  1.00 77.92           H
ATOM   2144  N   ALA A 151     -12.508  -3.623 -28.322  1.00 74.60           N
ATOM   2145  CA  ALA A 151     -11.297  -3.071 -28.905  1.00 74.60           C
ATOM   2146  C   ALA A 151     -11.671  -1.987 -29.917  1.00 74.60           C
ATOM   2147  O   ALA A 151     -11.049  -0.926 -29.955  1.00 74.60           O
ATOM   2148  HA  ALA A 151     -10.717  -2.620 -28.099  1.00 74.60           H
ATOM   2149  CB  ALA A 151     -10.473  -4.197 -29.534  1.00 74.60           C
ATOM   2150 1HB  ALA A 151     -10.209  -4.925 -28.767  1.00 74.60           H
ATOM   2151 2HB  ALA A 151     -11.060  -4.685 -30.312  1.00 74.60           H
ATOM   2152 3HB  ALA A 151      -9.565  -3.782 -29.971  1.00 74.60           H
ATOM   2153  HN  ALA A 151     -12.556  -4.622 -28.314  1.00 74.60           H
ATOM   2154  N   MET A 152     -12.686  -2.290 -30.713  1.00 71.61           N
ATOM   2155  CA  MET A 152     -13.123  -1.372 -31.751  1.00 71.61           C
ATOM   2156  C   MET A 152     -13.568  -0.037 -31.151  1.00 71.61           C
ATOM   2157  O   MET A 152     -13.072   1.019 -31.541  1.00 71.61           O
ATOM   2158  HA  MET A 152     -12.255  -1.219 -32.392  1.00 71.61           H
ATOM   2159  CB  MET A 152     -14.285  -1.995 -32.527  1.00 71.61           C
ATOM   2160 1HB  MET A 152     -15.001  -2.430 -31.830  1.00 71.61           H
ATOM   2161 2HB  MET A 152     -14.812  -1.220 -33.084  1.00 71.61           H
ATOM   2162  CG  MET A 152     -13.785  -3.073 -33.492  1.00 71.61           C
ATOM   2163 1HG  MET A 152     -12.812  -3.440 -33.166  1.00 71.61           H
ATOM   2164 2HG  MET A 152     -14.466  -3.924 -33.484  1.00 71.61           H
ATOM   2165  SD  MET A 152     -13.663  -2.405 -35.143  1.00 71.61           S
ATOM   2166  CE  MET A 152     -15.376  -2.487 -35.638  1.00 71.61           C
ATOM   2167 1HE  MET A 152     -15.715  -3.522 -35.602  1.00 71.61           H
ATOM   2168 2HE  MET A 152     -15.979  -1.884 -34.959  1.00 71.61           H
ATOM   2169 3HE  MET A 152     -15.479  -2.105 -36.653  1.00 71.61           H
ATOM   2170  HN  MET A 152     -13.205  -3.143 -30.657  1.00 71.61           H
ATOM   2171  N   ARG A 153     -14.497  -0.127 -30.211  1.00 75.06           N
ATOM   2172  CA  ARG A 153     -15.047   1.063 -29.585  1.00 75.06           C
ATOM   2173  C   ARG A 153     -13.976   1.764 -28.747  1.00 75.06           C
ATOM   2174  O   ARG A 153     -13.979   2.989 -28.627  1.00 75.06           O
ATOM   2175  HA  ARG A 153     -15.369   1.692 -30.415  1.00 75.06           H
ATOM   2176  CB  ARG A 153     -16.238   0.715 -28.690  1.00 75.06           C
ATOM   2177 1HB  ARG A 153     -15.974  -0.114 -28.033  1.00 75.06           H
ATOM   2178 2HB  ARG A 153     -16.478   1.565 -28.051  1.00 75.06           H
ATOM   2179  CG  ARG A 153     -17.462   0.339 -29.528  1.00 75.06           C
ATOM   2180 1HG  ARG A 153     -17.694   1.147 -30.222  1.00 75.06           H
ATOM   2181 2HG  ARG A 153     -17.239  -0.543 -30.128  1.00 75.06           H
ATOM   2182  CD  ARG A 153     -18.673   0.062 -28.635  1.00 75.06           C
ATOM   2183 1HD  ARG A 153     -18.486  -0.816 -28.017  1.00 75.06           H
ATOM   2184 2HD  ARG A 153     -18.836   0.901 -27.958  1.00 75.06           H
ATOM   2185  NE  ARG A 153     -19.877  -0.154 -29.469  1.00 75.06           N
ATOM   2186  HE  ARG A 153     -19.777  -0.093 -30.462  1.00 75.06           H
ATOM   2187  CZ  ARG A 153     -21.093  -0.428 -28.976  1.00 75.06           C
ATOM   2188  NH1 ARG A 153     -21.285  -0.522 -27.653  1.00 75.06           N
ATOM   2189 1HH1 ARG A 153     -20.518  -0.388 -27.026  1.00 75.06           H
ATOM   2190 2HH1 ARG A 153     -22.195  -0.726 -27.294  1.00 75.06           H
ATOM   2191  NH2 ARG A 153     -22.113  -0.605 -29.826  1.00 75.06           N
ATOM   2192 1HH2 ARG A 153     -23.027  -0.810 -29.474  1.00 75.06           H
ATOM   2193 2HH2 ARG A 153     -21.961  -0.533 -30.812  1.00 75.06           H
ATOM   2194  HN  ARG A 153     -14.874  -0.992 -29.878  1.00 75.06           H
ATOM   2195  N   ALA A 154     -13.085   0.958 -28.188  1.00 75.02           N
ATOM   2196  CA  ALA A 154     -12.088   1.470 -27.263  1.00 75.02           C
ATOM   2197  C   ALA A 154     -11.156   2.430 -28.005  1.00 75.02           C
ATOM   2198  O   ALA A 154     -10.588   3.339 -27.403  1.00 75.02           O
ATOM   2199  HA  ALA A 154     -12.612   2.019 -26.480  1.00 75.02           H
ATOM   2200  CB  ALA A 154     -11.334   0.301 -26.626  1.00 75.02           C
ATOM   2201 1HB  ALA A 154     -12.037  -0.334 -26.087  1.00 75.02           H
ATOM   2202 2HB  ALA A 154     -10.842  -0.281 -27.405  1.00 75.02           H
ATOM   2203 3HB  ALA A 154     -10.587   0.686 -25.932  1.00 75.02           H
ATOM   2204  HN  ALA A 154     -13.038  -0.026 -28.357  1.00 75.02           H
ATOM   2205  N   HIS A 155     -11.028   2.195 -29.303  1.00 75.40           N
ATOM   2206  CA  HIS A 155     -10.159   3.014 -30.130  1.00 75.40           C
ATOM   2207  C   HIS A 155     -10.798   4.388 -30.342  1.00 75.40           C
ATOM   2208  O   HIS A 155     -10.154   5.415 -30.133  1.00 75.40           O
ATOM   2209  HA  HIS A 155      -9.227   3.138 -29.577  1.00 75.40           H
ATOM   2210  CB  HIS A 155      -9.830   2.304 -31.444  1.00 75.40           C
ATOM   2211 1HB  HIS A 155      -9.509   1.286 -31.224  1.00 75.40           H
ATOM   2212 2HB  HIS A 155     -10.739   2.228 -32.041  1.00 75.40           H
ATOM   2213  CG  HIS A 155      -8.762   2.988 -32.263  1.00 75.40           C
ATOM   2214  ND1 HIS A 155      -9.044   3.987 -33.179  1.00 75.40           N
ATOM   2215  HD1 HIS A 155      -9.953   4.348 -33.389  1.00 75.40           H
ATOM   2216  CD2 HIS A 155      -7.410   2.809 -32.293  1.00 75.40           C
ATOM   2217  HD2 HIS A 155      -6.849   2.094 -31.691  1.00 75.40           H
ATOM   2218  CE1 HIS A 155      -7.906   4.382 -33.730  1.00 75.40           C
ATOM   2219  HE1 HIS A 155      -7.797   5.156 -34.490  1.00 75.40           H
ATOM   2220  NE2 HIS A 155      -6.895   3.651 -33.180  1.00 75.40           N
ATOM   2221  HN  HIS A 155     -11.504   1.461 -29.788  1.00 75.40           H
ATOM   2222  N   THR A 156     -12.057   4.362 -30.755  1.00 75.87           N
ATOM   2223  CA  THR A 156     -12.762   5.589 -31.084  1.00 75.87           C
ATOM   2224  C   THR A 156     -12.953   6.447 -29.831  1.00 75.87           C
ATOM   2225  O   THR A 156     -12.983   7.674 -29.914  1.00 75.87           O
ATOM   2226  HA  THR A 156     -12.146   6.165 -31.775  1.00 75.87           H
ATOM   2227  CB  THR A 156     -14.077   5.210 -31.767  1.00 75.87           C
ATOM   2228  HB  THR A 156     -14.871   5.906 -31.495  1.00 75.87           H
ATOM   2229  OG1 THR A 156     -14.290   3.854 -31.383  1.00 75.87           O
ATOM   2230  HG1 THR A 156     -14.477   3.802 -30.402  1.00 75.87           H
ATOM   2231  CG2 THR A 156     -13.950   5.150 -33.290  1.00 75.87           C
ATOM   2232 1HG2 THR A 156     -13.203   4.405 -33.564  1.00 75.87           H
ATOM   2233 2HG2 THR A 156     -13.645   6.126 -33.668  1.00 75.87           H
ATOM   2234 3HG2 THR A 156     -14.912   4.877 -33.725  1.00 75.87           H
ATOM   2235  HN  THR A 156     -12.592   3.525 -30.865  1.00 75.87           H
ATOM   2236  N   TRP A 157     -13.077   5.767 -28.701  1.00 82.00           N
ATOM   2237  CA  TRP A 157     -13.422   6.438 -27.459  1.00 82.00           C
ATOM   2238  C   TRP A 157     -12.126   6.718 -26.696  1.00 82.00           C
ATOM   2239  O   TRP A 157     -12.151   6.960 -25.490  1.00 82.00           O
ATOM   2240  HA  TRP A 157     -13.916   7.376 -27.713  1.00 82.00           H
ATOM   2241  CB  TRP A 157     -14.425   5.611 -26.651  1.00 82.00           C
ATOM   2242 1HB  TRP A 157     -14.093   4.573 -26.632  1.00 82.00           H
ATOM   2243 2HB  TRP A 157     -14.424   5.965 -25.620  1.00 82.00           H
ATOM   2244  CG  TRP A 157     -15.855   5.665 -27.192  1.00 82.00           C
ATOM   2245  CD1 TRP A 157     -16.257   5.606 -28.469  1.00 82.00           C
ATOM   2246  HD1 TRP A 157     -15.583   5.509 -29.320  1.00 82.00           H
ATOM   2247  CD2 TRP A 157     -17.064   5.790 -26.414  1.00 82.00           C
ATOM   2248  NE1 TRP A 157     -17.631   5.685 -28.571  1.00 82.00           N
ATOM   2249  HE1 TRP A 157     -18.164   5.663 -29.416  1.00 82.00           H
ATOM   2250  CE2 TRP A 157     -18.137   5.800 -27.281  1.00 82.00           C
ATOM   2251  CE3 TRP A 157     -17.245   5.892 -25.023  1.00 82.00           C
ATOM   2252  HE3 TRP A 157     -16.414   5.886 -24.318  1.00 82.00           H
ATOM   2253  CZ2 TRP A 157     -19.466   5.910 -26.856  1.00 82.00           C
ATOM   2254  HZ2 TRP A 157     -20.297   5.916 -27.561  1.00 82.00           H
ATOM   2255  CZ3 TRP A 157     -18.579   6.001 -24.614  1.00 82.00           C
ATOM   2256  HZ3 TRP A 157     -18.776   6.083 -23.545  1.00 82.00           H
ATOM   2257  CH2 TRP A 157     -19.671   6.013 -25.474  1.00 82.00           C
ATOM   2258  HH2 TRP A 157     -20.681   6.102 -25.076  1.00 82.00           H
ATOM   2259  HN  TRP A 157     -12.945   4.779 -28.625  1.00 82.00           H
ATOM   2260  N   ARG A 158     -11.024   6.677 -27.431  1.00 80.78           N
ATOM   2261  CA  ARG A 158      -9.711   6.767 -26.815  1.00 80.78           C
ATOM   2262  C   ARG A 158      -9.582   8.073 -26.028  1.00 80.78           C
ATOM   2263  O   ARG A 158      -9.119   8.071 -24.888  1.00 80.78           O
ATOM   2264  HA  ARG A 158      -9.653   5.903 -26.154  1.00 80.78           H
ATOM   2265  CB  ARG A 158      -8.603   6.704 -27.869  1.00 80.78           C
ATOM   2266 1HB  ARG A 158      -8.721   5.804 -28.472  1.00 80.78           H
ATOM   2267 2HB  ARG A 158      -8.691   7.554 -28.546  1.00 80.78           H
ATOM   2268  CG  ARG A 158      -7.221   6.709 -27.213  1.00 80.78           C
ATOM   2269 1HG  ARG A 158      -7.132   7.570 -26.550  1.00 80.78           H
ATOM   2270 2HG  ARG A 158      -7.105   5.818 -26.595  1.00 80.78           H
ATOM   2271  CD  ARG A 158      -6.114   6.753 -28.267  1.00 80.78           C
ATOM   2272 1HD  ARG A 158      -6.236   5.929 -28.970  1.00 80.78           H
ATOM   2273 2HD  ARG A 158      -6.185   7.676 -28.843  1.00 80.78           H
ATOM   2274  NE  ARG A 158      -4.789   6.667 -27.614  1.00 80.78           N
ATOM   2275  HE  ARG A 158      -4.737   6.855 -26.633  1.00 80.78           H
ATOM   2276  CZ  ARG A 158      -3.654   6.352 -28.254  1.00 80.78           C
ATOM   2277  NH1 ARG A 158      -3.665   6.089 -29.568  1.00 80.78           N
ATOM   2278 1HH1 ARG A 158      -4.524   6.128 -30.078  1.00 80.78           H
ATOM   2279 2HH1 ARG A 158      -2.814   5.855 -30.038  1.00 80.78           H
ATOM   2280  NH2 ARG A 158      -2.509   6.303 -27.560  1.00 80.78           N
ATOM   2281 1HH2 ARG A 158      -1.654   6.069 -28.022  1.00 80.78           H
ATOM   2282 2HH2 ARG A 158      -2.510   6.500 -26.580  1.00 80.78           H
ATOM   2283  HN  ARG A 158     -11.019   6.584 -28.426  1.00 80.78           H
ATOM   2284  N   GLU A 159     -10.001   9.155 -26.666  1.00 81.69           N
ATOM   2285  CA  GLU A 159      -9.838  10.477 -26.085  1.00 81.69           C
ATOM   2286  C   GLU A 159     -10.714  10.621 -24.839  1.00 81.69           C
ATOM   2287  O   GLU A 159     -10.250  11.087 -23.800  1.00 81.69           O
ATOM   2288  HA  GLU A 159      -8.786  10.543 -25.807  1.00 81.69           H
ATOM   2289  CB  GLU A 159     -10.156  11.569 -27.108  1.00 81.69           C
ATOM   2290 1HB  GLU A 159     -11.115  11.360 -27.583  1.00 81.69           H
ATOM   2291 2HB  GLU A 159     -10.118  12.546 -26.627  1.00 81.69           H
ATOM   2292  CG  GLU A 159      -9.109  11.597 -28.224  1.00 81.69           C
ATOM   2293 1HG  GLU A 159      -8.110  11.635 -27.789  1.00 81.69           H
ATOM   2294 2HG  GLU A 159      -9.169  10.678 -28.807  1.00 81.69           H
ATOM   2295  CD  GLU A 159      -9.318  12.804 -29.141  1.00 81.69           C
ATOM   2296  OE1 GLU A 159      -8.365  13.122 -29.885  1.00 81.69           O
ATOM   2297  OE2 GLU A 159     -10.425  13.381 -29.077  1.00 81.69           O
ATOM   2298  HN  GLU A 159     -10.444   9.140 -27.563  1.00 81.69           H
ATOM   2299  N   LYS A 160     -11.966  10.212 -24.985  1.00 85.31           N
ATOM   2300  CA  LYS A 160     -12.906  10.270 -23.878  1.00 85.31           C
ATOM   2301  C   LYS A 160     -12.353   9.462 -22.702  1.00 85.31           C
ATOM   2302  O   LYS A 160     -12.411   9.906 -21.557  1.00 85.31           O
ATOM   2303  HA  LYS A 160     -12.986  11.313 -23.572  1.00 85.31           H
ATOM   2304  CB  LYS A 160     -14.296   9.823 -24.332  1.00 85.31           C
ATOM   2305 1HB  LYS A 160     -14.223   8.871 -24.858  1.00 85.31           H
ATOM   2306 2HB  LYS A 160     -14.931   9.656 -23.461  1.00 85.31           H
ATOM   2307  CG  LYS A 160     -14.938  10.869 -25.245  1.00 85.31           C
ATOM   2308 1HG  LYS A 160     -14.907  11.846 -24.762  1.00 85.31           H
ATOM   2309 2HG  LYS A 160     -14.365  10.952 -26.168  1.00 85.31           H
ATOM   2310  CD  LYS A 160     -16.387  10.499 -25.569  1.00 85.31           C
ATOM   2311 1HD  LYS A 160     -16.413   9.549 -26.101  1.00 85.31           H
ATOM   2312 2HD  LYS A 160     -16.947  10.362 -24.644  1.00 85.31           H
ATOM   2313  CE  LYS A 160     -17.053  11.584 -26.418  1.00 85.31           C
ATOM   2314 1HE  LYS A 160     -16.990  12.545 -25.906  1.00 85.31           H
ATOM   2315 2HE  LYS A 160     -16.521  11.692 -27.363  1.00 85.31           H
ATOM   2316  NZ  LYS A 160     -18.470  11.244 -26.675  1.00 85.31           N
ATOM   2317 1HZ  LYS A 160     -18.894  11.968 -27.244  1.00 85.31           H
ATOM   2318 2HZ  LYS A 160     -18.522  10.357 -27.163  1.00 85.31           H
ATOM   2319 3HZ  LYS A 160     -18.966  11.174 -25.793  1.00 85.31           H
ATOM   2320  HN  LYS A 160     -12.340   9.847 -25.837  1.00 85.31           H
ATOM   2321  N   ARG A 161     -11.829   8.289 -23.026  1.00 86.11           N
ATOM   2322  CA  ARG A 161     -11.282   7.406 -22.010  1.00 86.11           C
ATOM   2323  C   ARG A 161     -10.147   8.103 -21.257  1.00 86.11           C
ATOM   2324  O   ARG A 161     -10.004   7.934 -20.047  1.00 86.11           O
ATOM   2325  HA  ARG A 161     -12.120   7.193 -21.346  1.00 86.11           H
ATOM   2326  CB  ARG A 161     -10.754   6.111 -22.630  1.00 86.11           C
ATOM   2327 1HB  ARG A 161     -10.155   6.344 -23.510  1.00 86.11           H
ATOM   2328 2HB  ARG A 161     -10.098   5.606 -21.922  1.00 86.11           H
ATOM   2329  CG  ARG A 161     -11.905   5.182 -23.021  1.00 86.11           C
ATOM   2330 1HG  ARG A 161     -12.378   4.785 -22.123  1.00 86.11           H
ATOM   2331 2HG  ARG A 161     -12.666   5.746 -23.560  1.00 86.11           H
ATOM   2332  CD  ARG A 161     -11.405   4.028 -23.893  1.00 86.11           C
ATOM   2333 1HD  ARG A 161     -12.250   3.440 -24.252  1.00 86.11           H
ATOM   2334 2HD  ARG A 161     -10.893   4.420 -24.771  1.00 86.11           H
ATOM   2335  NE  ARG A 161     -10.487   3.167 -23.114  1.00 86.11           N
ATOM   2336  HE  ARG A 161     -10.609   3.127 -22.123  1.00 86.11           H
ATOM   2337  CZ  ARG A 161      -9.502   2.436 -23.656  1.00 86.11           C
ATOM   2338  NH1 ARG A 161      -9.293   2.451 -24.979  1.00 86.11           N
ATOM   2339 1HH1 ARG A 161      -9.874   3.010 -25.571  1.00 86.11           H
ATOM   2340 2HH1 ARG A 161      -8.556   1.903 -25.375  1.00 86.11           H
ATOM   2341  NH2 ARG A 161      -8.730   1.691 -22.853  1.00 86.11           N
ATOM   2342 1HH2 ARG A 161      -7.991   1.141 -23.241  1.00 86.11           H
ATOM   2343 2HH2 ARG A 161      -8.892   1.686 -21.867  1.00 86.11           H
ATOM   2344  HN  ARG A 161     -11.775   7.940 -23.962  1.00 86.11           H
ATOM   2345  N   LEU A 162      -9.369   8.872 -22.004  1.00 86.90           N
ATOM   2346  CA  LEU A 162      -8.236   9.576 -21.427  1.00 86.90           C
ATOM   2347  C   LEU A 162      -8.746  10.654 -20.468  1.00 86.90           C
ATOM   2348  O   LEU A 162      -8.174  10.859 -19.398  1.00 86.90           O
ATOM   2349  HA  LEU A 162      -7.658   8.851 -20.855  1.00 86.90           H
ATOM   2350  CB  LEU A 162      -7.323  10.116 -22.529  1.00 86.90           C
ATOM   2351 1HB  LEU A 162      -7.139   9.315 -23.245  1.00 86.90           H
ATOM   2352 2HB  LEU A 162      -7.855  10.904 -23.061  1.00 86.90           H
ATOM   2353  CG  LEU A 162      -5.973  10.671 -22.069  1.00 86.90           C
ATOM   2354  HG  LEU A 162      -6.150  11.352 -21.236  1.00 86.90           H
ATOM   2355  CD1 LEU A 162      -5.066   9.552 -21.554  1.00 86.90           C
ATOM   2356 1HD1 LEU A 162      -5.545   9.055 -20.711  1.00 86.90           H
ATOM   2357 2HD1 LEU A 162      -4.893   8.829 -22.351  1.00 86.90           H
ATOM   2358 3HD1 LEU A 162      -4.114   9.975 -21.234  1.00 86.90           H
ATOM   2359  CD2 LEU A 162      -5.307  11.483 -23.182  1.00 86.90           C
ATOM   2360 1HD2 LEU A 162      -5.145  10.844 -24.050  1.00 86.90           H
ATOM   2361 2HD2 LEU A 162      -5.952  12.317 -23.460  1.00 86.90           H
ATOM   2362 3HD2 LEU A 162      -4.350  11.866 -22.829  1.00 86.90           H
ATOM   2363  HN  LEU A 162      -9.502   9.017 -22.984  1.00 86.90           H
ATOM   2364  N   LEU A 163      -9.816  11.314 -20.885  1.00 89.73           N
ATOM   2365  CA  LEU A 163     -10.414  12.360 -20.073  1.00 89.73           C
ATOM   2366  C   LEU A 163     -10.901  11.760 -18.753  1.00 89.73           C
ATOM   2367  O   LEU A 163     -10.568  12.260 -17.680  1.00 89.73           O
ATOM   2368  HA  LEU A 163      -9.634  13.090 -19.854  1.00 89.73           H
ATOM   2369  CB  LEU A 163     -11.507  13.089 -20.858  1.00 89.73           C
ATOM   2370 1HB  LEU A 163     -11.087  13.418 -21.808  1.00 89.73           H
ATOM   2371 2HB  LEU A 163     -12.298  12.375 -21.089  1.00 89.73           H
ATOM   2372  CG  LEU A 163     -12.137  14.298 -20.165  1.00 89.73           C
ATOM   2373  HG  LEU A 163     -12.465  13.991 -19.172  1.00 89.73           H
ATOM   2374  CD1 LEU A 163     -11.112  15.418 -19.976  1.00 89.73           C
ATOM   2375 1HD1 LEU A 163     -10.286  15.055 -19.364  1.00 89.73           H
ATOM   2376 2HD1 LEU A 163     -10.732  15.731 -20.949  1.00 89.73           H
ATOM   2377 3HD1 LEU A 163     -11.586  16.266 -19.482  1.00 89.73           H
ATOM   2378  CD2 LEU A 163     -13.378  14.779 -20.921  1.00 89.73           C
ATOM   2379 1HD2 LEU A 163     -13.098  15.064 -21.935  1.00 89.73           H
ATOM   2380 2HD2 LEU A 163     -14.114  13.975 -20.959  1.00 89.73           H
ATOM   2381 3HD2 LEU A 163     -13.806  15.639 -20.407  1.00 89.73           H
ATOM   2382  HN  LEU A 163     -10.273  11.144 -21.759  1.00 89.73           H
ATOM   2383  N   TYR A 164     -11.681  10.697 -18.875  1.00 89.96           N
ATOM   2384  CA  TYR A 164     -12.231  10.033 -17.705  1.00 89.96           C
ATOM   2385  C   TYR A 164     -11.115   9.516 -16.794  1.00 89.96           C
ATOM   2386  O   TYR A 164     -11.257   9.518 -15.572  1.00 89.96           O
ATOM   2387  HA  TYR A 164     -12.831  10.759 -17.157  1.00 89.96           H
ATOM   2388  CB  TYR A 164     -13.033   8.842 -18.234  1.00 89.96           C
ATOM   2389 1HB  TYR A 164     -12.427   8.302 -18.961  1.00 89.96           H
ATOM   2390 2HB  TYR A 164     -13.230   8.155 -17.411  1.00 89.96           H
ATOM   2391  CG  TYR A 164     -14.362   9.228 -18.886  1.00 89.96           C
ATOM   2392  CD1 TYR A 164     -15.230  10.080 -18.233  1.00 89.96           C
ATOM   2393  HD1 TYR A 164     -14.967  10.478 -17.253  1.00 89.96           H
ATOM   2394  CD2 TYR A 164     -14.694   8.724 -20.127  1.00 89.96           C
ATOM   2395  HD2 TYR A 164     -14.009   8.051 -20.643  1.00 89.96           H
ATOM   2396  CE1 TYR A 164     -16.481  10.443 -18.846  1.00 89.96           C
ATOM   2397  HE1 TYR A 164     -17.175  11.115 -18.341  1.00 89.96           H
ATOM   2398  CE2 TYR A 164     -15.945   9.087 -20.741  1.00 89.96           C
ATOM   2399  HE2 TYR A 164     -16.220   8.696 -21.720  1.00 89.96           H
ATOM   2400  CZ  TYR A 164     -16.777   9.929 -20.070  1.00 89.96           C
ATOM   2401  OH  TYR A 164     -17.958  10.272 -20.649  1.00 89.96           O
ATOM   2402  HH  TYR A 164     -18.474  10.877 -20.043  1.00 89.96           H
ATOM   2403  HN  TYR A 164     -11.939  10.290 -19.752  1.00 89.96           H
ATOM   2404  N   SER A 165     -10.031   9.087 -17.423  1.00 90.18           N
ATOM   2405  CA  SER A 165      -8.897   8.560 -16.685  1.00 90.18           C
ATOM   2406  C   SER A 165      -8.341   9.630 -15.744  1.00 90.18           C
ATOM   2407  O   SER A 165      -7.905   9.322 -14.636  1.00 90.18           O
ATOM   2408  HA  SER A 165      -9.289   7.717 -16.116  1.00 90.18           H
ATOM   2409  CB  SER A 165      -7.802   8.068 -17.634  1.00 90.18           C
ATOM   2410 1HB  SER A 165      -7.151   7.371 -17.106  1.00 90.18           H
ATOM   2411 2HB  SER A 165      -8.257   7.518 -18.458  1.00 90.18           H
ATOM   2412  OG  SER A 165      -7.024   9.143 -18.154  1.00 90.18           O
ATOM   2413  HG  SER A 165      -6.198   8.787 -18.591  1.00 90.18           H
ATOM   2414  HN  SER A 165      -9.921   9.096 -18.417  1.00 90.18           H
ATOM   2415  N   LYS A 166      -8.376  10.867 -16.219  1.00 92.39           N
ATOM   2416  CA  LYS A 166      -7.885  11.985 -15.432  1.00 92.39           C
ATOM   2417  C   LYS A 166      -8.786  12.180 -14.212  1.00 92.39           C
ATOM   2418  O   LYS A 166      -8.299  12.332 -13.093  1.00 92.39           O
ATOM   2419  HA  LYS A 166      -6.885  11.726 -15.085  1.00 92.39           H
ATOM   2420  CB  LYS A 166      -7.751  13.235 -16.304  1.00 92.39           C
ATOM   2421 1HB  LYS A 166      -8.683  13.410 -16.842  1.00 92.39           H
ATOM   2422 2HB  LYS A 166      -7.580  14.107 -15.672  1.00 92.39           H
ATOM   2423  CG  LYS A 166      -6.600  13.088 -17.301  1.00 92.39           C
ATOM   2424 1HG  LYS A 166      -5.668  12.918 -16.763  1.00 92.39           H
ATOM   2425 2HG  LYS A 166      -6.769  12.214 -17.931  1.00 92.39           H
ATOM   2426  CD  LYS A 166      -6.469  14.336 -18.176  1.00 92.39           C
ATOM   2427 1HD  LYS A 166      -7.382  14.476 -18.756  1.00 92.39           H
ATOM   2428 2HD  LYS A 166      -6.355  15.217 -17.544  1.00 92.39           H
ATOM   2429  CE  LYS A 166      -5.272  14.221 -19.121  1.00 92.39           C
ATOM   2430 1HE  LYS A 166      -4.371  13.997 -18.550  1.00 92.39           H
ATOM   2431 2HE  LYS A 166      -5.425  13.393 -19.813  1.00 92.39           H
ATOM   2432  NZ  LYS A 166      -5.085  15.479 -19.878  1.00 92.39           N
ATOM   2433 1HZ  LYS A 166      -4.300  15.379 -20.512  1.00 92.39           H
ATOM   2434 2HZ  LYS A 166      -5.925  15.681 -20.410  1.00 92.39           H
ATOM   2435 3HZ  LYS A 166      -4.904  16.239 -19.232  1.00 92.39           H
ATOM   2436  HN  LYS A 166      -8.731  11.109 -17.122  1.00 92.39           H
ATOM   2437  N   MET A 167     -10.086  12.169 -14.469  1.00 94.19           N
ATOM   2438  CA  MET A 167     -11.060  12.378 -13.410  1.00 94.19           C
ATOM   2439  C   MET A 167     -10.965  11.276 -12.353  1.00 94.19           C
ATOM   2440  O   MET A 167     -10.977  11.558 -11.156  1.00 94.19           O
ATOM   2441  HA  MET A 167     -10.808  13.341 -12.965  1.00 94.19           H
ATOM   2442  CB  MET A 167     -12.468  12.393 -14.008  1.00 94.19           C
ATOM   2443 1HB  MET A 167     -12.649  11.462 -14.546  1.00 94.19           H
ATOM   2444 2HB  MET A 167     -13.206  12.447 -13.207  1.00 94.19           H
ATOM   2445  CG  MET A 167     -12.649  13.580 -14.956  1.00 94.19           C
ATOM   2446 1HG  MET A 167     -12.458  14.513 -14.425  1.00 94.19           H
ATOM   2447 2HG  MET A 167     -11.924  13.522 -15.768  1.00 94.19           H
ATOM   2448  SD  MET A 167     -14.306  13.585 -15.619  1.00 94.19           S
ATOM   2449  CE  MET A 167     -15.221  14.069 -14.164  1.00 94.19           C
ATOM   2450 1HE  MET A 167     -15.062  13.334 -13.374  1.00 94.19           H
ATOM   2451 2HE  MET A 167     -14.876  15.046 -13.826  1.00 94.19           H
ATOM   2452 3HE  MET A 167     -16.283  14.121 -14.403  1.00 94.19           H
ATOM   2453  HN  MET A 167     -10.476  12.022 -15.378  1.00 94.19           H
ATOM   2454  N   VAL A 168     -10.874  10.045 -12.834  1.00 94.26           N
ATOM   2455  CA  VAL A 168     -10.819   8.897 -11.945  1.00 94.26           C
ATOM   2456  C   VAL A 168      -9.584   9.009 -11.050  1.00 94.26           C
ATOM   2457  O   VAL A 168      -9.656   8.746  -9.850  1.00 94.26           O
ATOM   2458  HA  VAL A 168     -11.710   8.923 -11.319  1.00 94.26           H
ATOM   2459  CB  VAL A 168     -10.850   7.602 -12.761  1.00 94.26           C
ATOM   2460  HB  VAL A 168     -10.094   7.680 -13.542  1.00 94.26           H
ATOM   2461  CG1 VAL A 168     -10.502   6.396 -11.887  1.00 94.26           C
ATOM   2462 1HG1 VAL A 168      -9.502   6.523 -11.473  1.00 94.26           H
ATOM   2463 2HG1 VAL A 168     -11.225   6.315 -11.075  1.00 94.26           H
ATOM   2464 3HG1 VAL A 168     -10.532   5.489 -12.491  1.00 94.26           H
ATOM   2465  CG2 VAL A 168     -12.209   7.415 -13.439  1.00 94.26           C
ATOM   2466 1HG2 VAL A 168     -12.990   7.369 -12.681  1.00 94.26           H
ATOM   2467 2HG2 VAL A 168     -12.400   8.254 -14.108  1.00 94.26           H
ATOM   2468 3HG2 VAL A 168     -12.204   6.487 -14.012  1.00 94.26           H
ATOM   2469  HN  VAL A 168     -10.837   9.827 -13.809  1.00 94.26           H
ATOM   2470  N   CYS A 169      -8.478   9.400 -11.666  1.00 93.59           N
ATOM   2471  CA  CYS A 169      -7.230   9.555 -10.939  1.00 93.59           C
ATOM   2472  C   CYS A 169      -7.458  10.548  -9.798  1.00 93.59           C
ATOM   2473  O   CYS A 169      -7.088  10.282  -8.655  1.00 93.59           O
ATOM   2474  HA  CYS A 169      -6.971   8.570 -10.549  1.00 93.59           H
ATOM   2475  CB  CYS A 169      -6.090   9.995 -11.859  1.00 93.59           C
ATOM   2476 1HB  CYS A 169      -6.429  10.798 -12.514  1.00 93.59           H
ATOM   2477 2HB  CYS A 169      -5.267  10.394 -11.266  1.00 93.59           H
ATOM   2478  SG  CYS A 169      -5.509   8.577 -12.859  1.00 93.59           S
ATOM   2479  HG  CYS A 169      -6.481   8.638 -13.765  1.00 93.59           H
ATOM   2480  HN  CYS A 169      -8.427   9.610 -12.643  1.00 93.59           H
ATOM   2481  N   PHE A 170      -8.068  11.671 -10.147  1.00 95.64           N
ATOM   2482  CA  PHE A 170      -8.316  12.721  -9.174  1.00 95.64           C
ATOM   2483  C   PHE A 170      -9.191  12.211  -8.027  1.00 95.64           C
ATOM   2484  O   PHE A 170      -8.892  12.451  -6.859  1.00 95.64           O
ATOM   2485  HA  PHE A 170      -7.348  13.032  -8.779  1.00 95.64           H
ATOM   2486  CB  PHE A 170      -9.057  13.843  -9.905  1.00 95.64           C
ATOM   2487 1HB  PHE A 170      -8.468  14.151 -10.769  1.00 95.64           H
ATOM   2488 2HB  PHE A 170     -10.001  13.453 -10.285  1.00 95.64           H
ATOM   2489  CG  PHE A 170      -9.342  15.070  -9.036  1.00 95.64           C
ATOM   2490  CD1 PHE A 170     -10.568  15.233  -8.471  1.00 95.64           C
ATOM   2491  HD1 PHE A 170     -11.347  14.489  -8.636  1.00 95.64           H
ATOM   2492  CD2 PHE A 170      -8.369  15.998  -8.830  1.00 95.64           C
ATOM   2493  HD2 PHE A 170      -7.387  15.867  -9.284  1.00 95.64           H
ATOM   2494  CE1 PHE A 170     -10.832  16.371  -7.665  1.00 95.64           C
ATOM   2495  HE1 PHE A 170     -11.815  16.502  -7.211  1.00 95.64           H
ATOM   2496  CE2 PHE A 170      -8.633  17.137  -8.024  1.00 95.64           C
ATOM   2497  HE2 PHE A 170      -7.854  17.880  -7.859  1.00 95.64           H
ATOM   2498  CZ  PHE A 170      -9.859  17.299  -7.459  1.00 95.64           C
ATOM   2499  HZ  PHE A 170     -10.062  18.174  -6.840  1.00 95.64           H
ATOM   2500  HN  PHE A 170      -8.389  11.869 -11.073  1.00 95.64           H
ATOM   2501  N   THR A 171     -10.255  11.516  -8.402  1.00 96.12           N
ATOM   2502  CA  THR A 171     -11.186  10.986  -7.420  1.00 96.12           C
ATOM   2503  C   THR A 171     -10.466  10.037  -6.460  1.00 96.12           C
ATOM   2504  O   THR A 171     -10.740  10.036  -5.261  1.00 96.12           O
ATOM   2505  HA  THR A 171     -11.567  11.815  -6.824  1.00 96.12           H
ATOM   2506  CB  THR A 171     -12.342  10.325  -8.174  1.00 96.12           C
ATOM   2507  HB  THR A 171     -12.001   9.442  -8.713  1.00 96.12           H
ATOM   2508  OG1 THR A 171     -12.874  11.372  -8.981  1.00 96.12           O
ATOM   2509  HG1 THR A 171     -13.320  10.988  -9.789  1.00 96.12           H
ATOM   2510  CG2 THR A 171     -13.500   9.942  -7.250  1.00 96.12           C
ATOM   2511 1HG2 THR A 171     -13.886  10.837  -6.761  1.00 96.12           H
ATOM   2512 2HG2 THR A 171     -13.146   9.240  -6.495  1.00 96.12           H
ATOM   2513 3HG2 THR A 171     -14.294   9.478  -7.835  1.00 96.12           H
ATOM   2514  HN  THR A 171     -10.484  11.314  -9.354  1.00 96.12           H
ATOM   2515  N   ILE A 172      -9.559   9.252  -7.023  1.00 95.00           N
ATOM   2516  CA  ILE A 172      -8.837   8.263  -6.242  1.00 95.00           C
ATOM   2517  C   ILE A 172      -8.001   8.972  -5.175  1.00 95.00           C
ATOM   2518  O   ILE A 172      -7.985   8.558  -4.016  1.00 95.00           O
ATOM   2519  HA  ILE A 172      -9.577   7.638  -5.742  1.00 95.00           H
ATOM   2520  CB  ILE A 172      -8.018   7.350  -7.157  1.00 95.00           C
ATOM   2521  HB  ILE A 172      -7.530   7.970  -7.909  1.00 95.00           H
ATOM   2522  CG1 ILE A 172      -8.923   6.366  -7.901  1.00 95.00           C
ATOM   2523 1HG1 ILE A 172      -9.361   5.663  -7.193  1.00 95.00           H
ATOM   2524 2HG1 ILE A 172      -9.748   6.905  -8.367  1.00 95.00           H
ATOM   2525  CG2 ILE A 172      -6.915   6.636  -6.375  1.00 95.00           C
ATOM   2526 1HG2 ILE A 172      -6.247   7.374  -5.931  1.00 95.00           H
ATOM   2527 2HG2 ILE A 172      -7.362   6.030  -5.587  1.00 95.00           H
ATOM   2528 3HG2 ILE A 172      -6.348   5.994  -7.050  1.00 95.00           H
ATOM   2529  CD1 ILE A 172      -8.139   5.601  -8.969  1.00 95.00           C
ATOM   2530 1HD1 ILE A 172      -7.723   6.305  -9.689  1.00 95.00           H
ATOM   2531 2HD1 ILE A 172      -7.330   5.043  -8.497  1.00 95.00           H
ATOM   2532 3HD1 ILE A 172      -8.806   4.908  -9.483  1.00 95.00           H
ATOM   2533  HN  ILE A 172      -9.316   9.285  -7.992  1.00 95.00           H
ATOM   2534  N   TRP A 173      -7.327  10.029  -5.603  1.00 95.77           N
ATOM   2535  CA  TRP A 173      -6.434  10.757  -4.717  1.00 95.77           C
ATOM   2536  C   TRP A 173      -7.267  11.318  -3.563  1.00 95.77           C
ATOM   2537  O   TRP A 173      -6.888  11.192  -2.400  1.00 95.77           O
ATOM   2538  HA  TRP A 173      -5.696  10.052  -4.335  1.00 95.77           H
ATOM   2539  CB  TRP A 173      -5.665  11.837  -5.480  1.00 95.77           C
ATOM   2540 1HB  TRP A 173      -6.331  12.296  -6.210  1.00 95.77           H
ATOM   2541 2HB  TRP A 173      -5.370  12.621  -4.782  1.00 95.77           H
ATOM   2542  CG  TRP A 173      -4.418  11.322  -6.201  1.00 95.77           C
ATOM   2543  CD1 TRP A 173      -4.218  11.202  -7.521  1.00 95.77           C
ATOM   2544  HD1 TRP A 173      -4.954  11.470  -8.279  1.00 95.77           H
ATOM   2545  CD2 TRP A 173      -3.198  10.858  -5.585  1.00 95.77           C
ATOM   2546  NE1 TRP A 173      -2.964  10.697  -7.799  1.00 95.77           N
ATOM   2547  HE1 TRP A 173      -2.586  10.520  -8.707  1.00 95.77           H
ATOM   2548  CE2 TRP A 173      -2.325  10.481  -6.584  1.00 95.77           C
ATOM   2549  CE3 TRP A 173      -2.845  10.760  -4.227  1.00 95.77           C
ATOM   2550  HE3 TRP A 173      -3.517  11.051  -3.420  1.00 95.77           H
ATOM   2551  CZ2 TRP A 173      -1.041   9.981  -6.332  1.00 95.77           C
ATOM   2552  HZ2 TRP A 173      -0.370   9.690  -7.140  1.00 95.77           H
ATOM   2553  CZ3 TRP A 173      -1.559  10.258  -3.992  1.00 95.77           C
ATOM   2554  HZ3 TRP A 173      -1.235  10.161  -2.956  1.00 95.77           H
ATOM   2555  CH2 TRP A 173      -0.668   9.874  -4.987  1.00 95.77           C
ATOM   2556  HH2 TRP A 173       0.318   9.492  -4.722  1.00 95.77           H
ATOM   2557  HN  TRP A 173      -7.383  10.389  -6.534  1.00 95.77           H
ATOM   2558  N   VAL A 174      -8.388  11.926  -3.925  1.00 96.11           N
ATOM   2559  CA  VAL A 174      -9.241  12.570  -2.942  1.00 96.11           C
ATOM   2560  C   VAL A 174      -9.739  11.524  -1.942  1.00 96.11           C
ATOM   2561  O   VAL A 174      -9.736  11.763  -0.736  1.00 96.11           O
ATOM   2562  HA  VAL A 174      -8.635  13.303  -2.410  1.00 96.11           H
ATOM   2563  CB  VAL A 174     -10.378  13.315  -3.644  1.00 96.11           C
ATOM   2564  HB  VAL A 174     -10.881  12.612  -4.307  1.00 96.11           H
ATOM   2565  CG1 VAL A 174     -11.407  13.825  -2.632  1.00 96.11           C
ATOM   2566 1HG1 VAL A 174     -11.827  12.981  -2.085  1.00 96.11           H
ATOM   2567 2HG1 VAL A 174     -10.922  14.506  -1.932  1.00 96.11           H
ATOM   2568 3HG1 VAL A 174     -12.204  14.350  -3.158  1.00 96.11           H
ATOM   2569  CG2 VAL A 174      -9.836  14.462  -4.499  1.00 96.11           C
ATOM   2570 1HG2 VAL A 174      -9.297  15.166  -3.865  1.00 96.11           H
ATOM   2571 2HG2 VAL A 174      -9.161  14.063  -5.256  1.00 96.11           H
ATOM   2572 3HG2 VAL A 174     -10.666  14.975  -4.987  1.00 96.11           H
ATOM   2573  HN  VAL A 174      -8.713  11.983  -4.869  1.00 96.11           H
ATOM   2574  N   LEU A 175     -10.155  10.388  -2.482  1.00 94.27           N
ATOM   2575  CA  LEU A 175     -10.757   9.348  -1.664  1.00 94.27           C
ATOM   2576  C   LEU A 175      -9.712   8.806  -0.686  1.00 94.27           C
ATOM   2577  O   LEU A 175      -9.998   8.627   0.497  1.00 94.27           O
ATOM   2578  HA  LEU A 175     -11.561   9.808  -1.091  1.00 94.27           H
ATOM   2579  CB  LEU A 175     -11.389   8.271  -2.548  1.00 94.27           C
ATOM   2580 1HB  LEU A 175     -12.058   8.758  -3.258  1.00 94.27           H
ATOM   2581 2HB  LEU A 175     -10.599   7.796  -3.129  1.00 94.27           H
ATOM   2582  CG  LEU A 175     -12.173   7.179  -1.817  1.00 94.27           C
ATOM   2583  HG  LEU A 175     -11.532   6.758  -1.043  1.00 94.27           H
ATOM   2584  CD1 LEU A 175     -13.403   7.762  -1.118  1.00 94.27           C
ATOM   2585 1HD1 LEU A 175     -13.087   8.511  -0.392  1.00 94.27           H
ATOM   2586 2HD1 LEU A 175     -14.056   8.225  -1.858  1.00 94.27           H
ATOM   2587 3HD1 LEU A 175     -13.942   6.964  -0.607  1.00 94.27           H
ATOM   2588  CD2 LEU A 175     -12.541   6.038  -2.769  1.00 94.27           C
ATOM   2589 1HD2 LEU A 175     -13.156   6.427  -3.581  1.00 94.27           H
ATOM   2590 2HD2 LEU A 175     -11.632   5.600  -3.179  1.00 94.27           H
ATOM   2591 3HD2 LEU A 175     -13.098   5.276  -2.224  1.00 94.27           H
ATOM   2592  HN  LEU A 175     -10.086  10.173  -3.456  1.00 94.27           H
ATOM   2593  N   ALA A 176      -8.523   8.559  -1.216  1.00 94.04           N
ATOM   2594  CA  ALA A 176      -7.457   7.974  -0.422  1.00 94.04           C
ATOM   2595  C   ALA A 176      -7.091   8.930   0.716  1.00 94.04           C
ATOM   2596  O   ALA A 176      -6.801   8.493   1.829  1.00 94.04           O
ATOM   2597  HA  ALA A 176      -7.832   7.043   0.003  1.00 94.04           H
ATOM   2598  CB  ALA A 176      -6.262   7.658  -1.324  1.00 94.04           C
ATOM   2599 1HB  ALA A 176      -6.567   6.953  -2.098  1.00 94.04           H
ATOM   2600 2HB  ALA A 176      -5.906   8.577  -1.790  1.00 94.04           H
ATOM   2601 3HB  ALA A 176      -5.462   7.220  -0.728  1.00 94.04           H
ATOM   2602  HN  ALA A 176      -8.285   8.751  -2.168  1.00 94.04           H
ATOM   2603  N   ALA A 177      -7.117  10.216   0.397  1.00 94.41           N
ATOM   2604  CA  ALA A 177      -6.758  11.235   1.368  1.00 94.41           C
ATOM   2605  C   ALA A 177      -7.748  11.194   2.534  1.00 94.41           C
ATOM   2606  O   ALA A 177      -7.347  11.249   3.696  1.00 94.41           O
ATOM   2607  HA  ALA A 177      -5.761  11.001   1.741  1.00 94.41           H
ATOM   2608  CB  ALA A 177      -6.720  12.602   0.683  1.00 94.41           C
ATOM   2609 1HB  ALA A 177      -5.980  12.587  -0.117  1.00 94.41           H
ATOM   2610 2HB  ALA A 177      -7.702  12.828   0.267  1.00 94.41           H
ATOM   2611 3HB  ALA A 177      -6.450  13.366   1.412  1.00 94.41           H
ATOM   2612  HN  ALA A 177      -7.377  10.563  -0.504  1.00 94.41           H
ATOM   2613  N   ALA A 178      -9.022  11.098   2.183  1.00 94.32           N
ATOM   2614  CA  ALA A 178     -10.078  11.142   3.180  1.00 94.32           C
ATOM   2615  C   ALA A 178      -9.954   9.927   4.102  1.00 94.32           C
ATOM   2616  O   ALA A 178     -10.206  10.025   5.302  1.00 94.32           O
ATOM   2617  HA  ALA A 178      -9.941  12.049   3.769  1.00 94.32           H
ATOM   2618  CB  ALA A 178     -11.438  11.207   2.482  1.00 94.32           C
ATOM   2619 1HB  ALA A 178     -11.485  12.103   1.863  1.00 94.32           H
ATOM   2620 2HB  ALA A 178     -11.567  10.325   1.855  1.00 94.32           H
ATOM   2621 3HB  ALA A 178     -12.230  11.241   3.230  1.00 94.32           H
ATOM   2622  HN  ALA A 178      -9.336  10.992   1.240  1.00 94.32           H
ATOM   2623  N   LEU A 179      -9.566   8.809   3.506  1.00 92.28           N
ATOM   2624  CA  LEU A 179      -9.510   7.553   4.235  1.00 92.28           C
ATOM   2625  C   LEU A 179      -8.325   7.582   5.201  1.00 92.28           C
ATOM   2626  O   LEU A 179      -8.216   6.729   6.081  1.00 92.28           O
ATOM   2627  HA  LEU A 179     -10.428   7.472   4.817  1.00 92.28           H
ATOM   2628  CB  LEU A 179      -9.483   6.371   3.264  1.00 92.28           C
ATOM   2629 1HB  LEU A 179      -8.676   6.532   2.549  1.00 92.28           H
ATOM   2630 2HB  LEU A 179      -9.236   5.470   3.826  1.00 92.28           H
ATOM   2631  CG  LEU A 179     -10.774   6.114   2.484  1.00 92.28           C
ATOM   2632  HG  LEU A 179     -11.016   7.014   1.918  1.00 92.28           H
ATOM   2633  CD1 LEU A 179     -10.588   4.981   1.473  1.00 92.28           C
ATOM   2634 1HD1 LEU A 179      -9.801   5.249   0.768  1.00 92.28           H
ATOM   2635 2HD1 LEU A 179     -10.310   4.068   1.999  1.00 92.28           H
ATOM   2636 3HD1 LEU A 179     -11.521   4.819   0.932  1.00 92.28           H
ATOM   2637  CD2 LEU A 179     -11.945   5.849   3.433  1.00 92.28           C
ATOM   2638 1HD2 LEU A 179     -11.726   4.974   4.044  1.00 92.28           H
ATOM   2639 2HD2 LEU A 179     -12.093   6.715   4.078  1.00 92.28           H
ATOM   2640 3HD2 LEU A 179     -12.850   5.670   2.852  1.00 92.28           H
ATOM   2641  HN  LEU A 179      -9.294   8.753   2.546  1.00 92.28           H
ATOM   2642  N   CYS A 180      -7.466   8.572   5.005  1.00 93.29           N
ATOM   2643  CA  CYS A 180      -6.248   8.673   5.791  1.00 93.29           C
ATOM   2644  C   CYS A 180      -6.484   9.682   6.916  1.00 93.29           C
ATOM   2645  O   CYS A 180      -5.565  10.008   7.666  1.00 93.29           O
ATOM   2646  HA  CYS A 180      -6.054   7.680   6.196  1.00 93.29           H
ATOM   2647  CB  CYS A 180      -5.046   9.054   4.924  1.00 93.29           C
ATOM   2648 1HB  CYS A 180      -5.281   9.937   4.330  1.00 93.29           H
ATOM   2649 2HB  CYS A 180      -4.198   9.314   5.558  1.00 93.29           H
ATOM   2650  SG  CYS A 180      -4.600   7.661   3.824  1.00 93.29           S
ATOM   2651  HG  CYS A 180      -5.591   7.846   2.958  1.00 93.29           H
ATOM   2652  HN  CYS A 180      -7.592   9.295   4.326  1.00 93.29           H
ATOM   2653  N   ILE A 181      -7.721  10.150   6.998  1.00 94.11           N
ATOM   2654  CA  ILE A 181      -8.080  11.147   7.993  1.00 94.11           C
ATOM   2655  C   ILE A 181      -7.761  10.606   9.388  1.00 94.11           C
ATOM   2656  O   ILE A 181      -7.134  11.291  10.194  1.00 94.11           O
ATOM   2657  HA  ILE A 181      -7.460  12.025   7.813  1.00 94.11           H
ATOM   2658  CB  ILE A 181      -9.537  11.577   7.818  1.00 94.11           C
ATOM   2659  HB  ILE A 181     -10.138  10.686   7.637  1.00 94.11           H
ATOM   2660  CG1 ILE A 181      -9.698  12.486   6.597  1.00 94.11           C
ATOM   2661 1HG1 ILE A 181      -9.161  13.420   6.761  1.00 94.11           H
ATOM   2662 2HG1 ILE A 181      -9.251  12.010   5.724  1.00 94.11           H
ATOM   2663  CG2 ILE A 181     -10.073  12.231   9.093  1.00 94.11           C
ATOM   2664 1HG2 ILE A 181     -10.015  11.521   9.918  1.00 94.11           H
ATOM   2665 2HG2 ILE A 181      -9.474  13.111   9.329  1.00 94.11           H
ATOM   2666 3HG2 ILE A 181     -11.110  12.528   8.941  1.00 94.11           H
ATOM   2667  CD1 ILE A 181     -11.174  12.781   6.324  1.00 94.11           C
ATOM   2668 1HD1 ILE A 181     -11.703  11.847   6.137  1.00 94.11           H
ATOM   2669 2HD1 ILE A 181     -11.611  13.279   7.190  1.00 94.11           H
ATOM   2670 3HD1 ILE A 181     -11.260  13.429   5.451  1.00 94.11           H
ATOM   2671  HN  ILE A 181      -8.469   9.859   6.402  1.00 94.11           H
ATOM   2672  N   PRO A 182      -8.186   9.373   9.697  1.00 92.21           N
ATOM   2673  CA  PRO A 182      -8.004   8.828  11.045  1.00 92.21           C
ATOM   2674  C   PRO A 182      -6.560   8.913  11.511  1.00 92.21           C
ATOM   2675  O   PRO A 182      -6.292   9.318  12.641  1.00 92.21           O
ATOM   2676  HA  PRO A 182      -8.572   9.416  11.766  1.00 92.21           H
ATOM   2677  CB  PRO A 182      -8.475   7.378  10.916  1.00 92.21           C
ATOM   2678 1HB  PRO A 182      -7.649   6.708  10.676  1.00 92.21           H
ATOM   2679 2HB  PRO A 182      -8.918   7.016  11.843  1.00 92.21           H
ATOM   2680  CG  PRO A 182      -9.498   7.438   9.788  1.00 92.21           C
ATOM   2681 1HG  PRO A 182      -9.664   6.458   9.340  1.00 92.21           H
ATOM   2682 2HG  PRO A 182     -10.470   7.783  10.141  1.00 92.21           H
ATOM   2683  CD  PRO A 182      -8.866   8.414   8.808  1.00 92.21           C
ATOM   2684 1HD  PRO A 182      -8.162   7.918   8.140  1.00 92.21           H
ATOM   2685 2HD  PRO A 182      -9.614   8.895   8.178  1.00 92.21           H
ATOM   2686  N   GLU A 183      -5.660   8.526  10.620  1.00 92.63           N
ATOM   2687  CA  GLU A 183      -4.244   8.511  10.944  1.00 92.63           C
ATOM   2688  C   GLU A 183      -3.772   9.915  11.326  1.00 92.63           C
ATOM   2689  O   GLU A 183      -2.962  10.075  12.238  1.00 92.63           O
ATOM   2690  HA  GLU A 183      -4.149   7.843  11.800  1.00 92.63           H
ATOM   2691  CB  GLU A 183      -3.421   7.954   9.780  1.00 92.63           C
ATOM   2692 1HB  GLU A 183      -3.812   8.337   8.838  1.00 92.63           H
ATOM   2693 2HB  GLU A 183      -2.366   8.183   9.934  1.00 92.63           H
ATOM   2694  CG  GLU A 183      -3.525   6.429   9.715  1.00 92.63           C
ATOM   2695 1HG  GLU A 183      -2.748   6.035   9.061  1.00 92.63           H
ATOM   2696 2HG  GLU A 183      -3.353   6.007  10.705  1.00 92.63           H
ATOM   2697  CD  GLU A 183      -4.900   5.995   9.202  1.00 92.63           C
ATOM   2698  OE1 GLU A 183      -5.200   4.789   9.333  1.00 92.63           O
ATOM   2699  OE2 GLU A 183      -5.619   6.880   8.690  1.00 92.63           O
ATOM   2700  HN  GLU A 183      -5.884   8.227   9.692  1.00 92.63           H
ATOM   2701  N   ILE A 184      -4.299  10.898  10.610  1.00 93.94           N
ATOM   2702  CA  ILE A 184      -3.833  12.266  10.759  1.00 93.94           C
ATOM   2703  C   ILE A 184      -4.262  12.801  12.126  1.00 93.94           C
ATOM   2704  O   ILE A 184      -3.541  13.581  12.746  1.00 93.94           O
ATOM   2705  HA  ILE A 184      -2.743  12.245  10.723  1.00 93.94           H
ATOM   2706  CB  ILE A 184      -4.308  13.124   9.585  1.00 93.94           C
ATOM   2707  HB  ILE A 184      -5.389  13.014   9.497  1.00 93.94           H
ATOM   2708  CG1 ILE A 184      -3.696  12.642   8.269  1.00 93.94           C
ATOM   2709 1HG1 ILE A 184      -2.625  12.843   8.266  1.00 93.94           H
ATOM   2710 2HG1 ILE A 184      -3.817  11.562   8.182  1.00 93.94           H
ATOM   2711  CG2 ILE A 184      -4.025  14.606   9.840  1.00 93.94           C
ATOM   2712 1HG2 ILE A 184      -4.548  14.926  10.741  1.00 93.94           H
ATOM   2713 2HG2 ILE A 184      -2.953  14.754   9.969  1.00 93.94           H
ATOM   2714 3HG2 ILE A 184      -4.373  15.194   8.990  1.00 93.94           H
ATOM   2715  CD1 ILE A 184      -4.353  13.332   7.072  1.00 93.94           C
ATOM   2716 1HD1 ILE A 184      -5.420  13.108   7.064  1.00 93.94           H
ATOM   2717 2HD1 ILE A 184      -4.209  14.410   7.151  1.00 93.94           H
ATOM   2718 3HD1 ILE A 184      -3.899  12.971   6.150  1.00 93.94           H
ATOM   2719  HN  ILE A 184      -5.030  10.771   9.940  1.00 93.94           H
ATOM   2720  N   LEU A 185      -5.435  12.360  12.556  1.00 93.45           N
ATOM   2721  CA  LEU A 185      -6.054  12.920  13.746  1.00 93.45           C
ATOM   2722  C   LEU A 185      -5.333  12.389  14.988  1.00 93.45           C
ATOM   2723  O   LEU A 185      -4.938  13.163  15.858  1.00 93.45           O
ATOM   2724  HA  LEU A 185      -5.922  14.001  13.706  1.00 93.45           H
ATOM   2725  CB  LEU A 185      -7.560  12.647  13.746  1.00 93.45           C
ATOM   2726 1HB  LEU A 185      -7.717  11.586  13.550  1.00 93.45           H
ATOM   2727 2HB  LEU A 185      -7.945  12.846  14.746  1.00 93.45           H
ATOM   2728  CG  LEU A 185      -8.387  13.451  12.741  1.00 93.45           C
ATOM   2729  HG  LEU A 185      -8.031  13.213  11.738  1.00 93.45           H
ATOM   2730  CD1 LEU A 185      -9.863  13.053  12.803  1.00 93.45           C
ATOM   2731 1HD1 LEU A 185      -9.964  11.993  12.570  1.00 93.45           H
ATOM   2732 2HD1 LEU A 185     -10.249  13.244  13.804  1.00 93.45           H
ATOM   2733 3HD1 LEU A 185     -10.428  13.640  12.078  1.00 93.45           H
ATOM   2734  CD2 LEU A 185      -8.189  14.954  12.946  1.00 93.45           C
ATOM   2735 1HD2 LEU A 185      -8.501  15.228  13.954  1.00 93.45           H
ATOM   2736 2HD2 LEU A 185      -7.136  15.204  12.812  1.00 93.45           H
ATOM   2737 3HD2 LEU A 185      -8.788  15.502  12.219  1.00 93.45           H
ATOM   2738  HN  LEU A 185      -5.960  11.637  12.108  1.00 93.45           H
ATOM   2739  N   TYR A 186      -5.184  11.074  15.029  1.00 92.99           N
ATOM   2740  CA  TYR A 186      -4.865  10.396  16.274  1.00 92.99           C
ATOM   2741  C   TYR A 186      -3.362  10.126  16.381  1.00 92.99           C
ATOM   2742  O   TYR A 186      -2.882   9.675  17.420  1.00 92.99           O
ATOM   2743  HA  TYR A 186      -5.170  11.042  17.097  1.00 92.99           H
ATOM   2744  CB  TYR A 186      -5.609   9.060  16.230  1.00 92.99           C
ATOM   2745 1HB  TYR A 186      -5.280   8.501  15.353  1.00 92.99           H
ATOM   2746 2HB  TYR A 186      -5.332   8.472  17.105  1.00 92.99           H
ATOM   2747  CG  TYR A 186      -7.132   9.197  16.186  1.00 92.99           C
ATOM   2748  CD1 TYR A 186      -7.785   9.940  17.149  1.00 92.99           C
ATOM   2749  HD1 TYR A 186      -7.216  10.429  17.939  1.00 92.99           H
ATOM   2750  CD2 TYR A 186      -7.853   8.578  15.185  1.00 92.99           C
ATOM   2751  HD2 TYR A 186      -7.337   7.991  14.425  1.00 92.99           H
ATOM   2752  CE1 TYR A 186      -9.219  10.069  17.108  1.00 92.99           C
ATOM   2753  HE1 TYR A 186      -9.747  10.653  17.862  1.00 92.99           H
ATOM   2754  CE2 TYR A 186      -9.286   8.707  15.145  1.00 92.99           C
ATOM   2755  HE2 TYR A 186      -9.867   8.224  14.360  1.00 92.99           H
ATOM   2756  CZ  TYR A 186      -9.899   9.446  16.108  1.00 92.99           C
ATOM   2757  OH  TYR A 186     -11.253   9.569  16.070  1.00 92.99           O
ATOM   2758  HH  TYR A 186     -11.559  10.204  16.779  1.00 92.99           H
ATOM   2759  HN  TYR A 186      -5.278  10.475  14.234  1.00 92.99           H
ATOM   2760  N   SER A 187      -2.663  10.412  15.293  1.00 93.18           N
ATOM   2761  CA  SER A 187      -1.214  10.301  15.284  1.00 93.18           C
ATOM   2762  C   SER A 187      -0.600  11.392  16.164  1.00 93.18           C
ATOM   2763  O   SER A 187      -0.789  12.580  15.909  1.00 93.18           O
ATOM   2764  HA  SER A 187      -0.998   9.314  15.692  1.00 93.18           H
ATOM   2765  CB  SER A 187      -0.663  10.396  13.860  1.00 93.18           C
ATOM   2766 1HB  SER A 187      -1.013  11.318  13.397  1.00 93.18           H
ATOM   2767 2HB  SER A 187       0.425  10.449  13.895  1.00 93.18           H
ATOM   2768  OG  SER A 187      -1.058   9.284  13.060  1.00 93.18           O
ATOM   2769  HG  SER A 187      -2.056   9.220  13.033  1.00 93.18           H
ATOM   2770  HN  SER A 187      -3.069  10.715  14.431  1.00 93.18           H
ATOM   2771  N   GLN A 188       0.123  10.949  17.183  1.00 91.62           N
ATOM   2772  CA  GLN A 188       0.911  11.861  17.994  1.00 91.62           C
ATOM   2773  C   GLN A 188       2.167  11.159  18.514  1.00 91.62           C
ATOM   2774  O   GLN A 188       2.301   9.943  18.384  1.00 91.62           O
ATOM   2775  HA  GLN A 188       1.192  12.674  17.325  1.00 91.62           H
ATOM   2776  CB  GLN A 188       0.080  12.426  19.148  1.00 91.62           C
ATOM   2777 1HB  GLN A 188       0.649  13.198  19.666  1.00 91.62           H
ATOM   2778 2HB  GLN A 188      -0.818  12.902  18.755  1.00 91.62           H
ATOM   2779  CG  GLN A 188      -0.309  11.323  20.134  1.00 91.62           C
ATOM   2780 1HG  GLN A 188      -0.885  10.555  19.617  1.00 91.62           H
ATOM   2781 2HG  GLN A 188       0.589  10.842  20.520  1.00 91.62           H
ATOM   2782  CD  GLN A 188      -1.130  11.890  21.294  1.00 91.62           C
ATOM   2783  OE1 GLN A 188      -1.571  13.027  21.279  1.00 91.62           O
ATOM   2784  NE2 GLN A 188      -1.310  11.036  22.298  1.00 91.62           N
ATOM   2785 1HE2 GLN A 188      -0.921  10.116  22.247  1.00 91.62           H
ATOM   2786 2HE2 GLN A 188      -1.834  11.313  23.103  1.00 91.62           H
ATOM   2787  HN  GLN A 188       0.175   9.988  17.455  1.00 91.62           H
ATOM   2788  N   ILE A 189       3.054  11.955  19.093  1.00 91.32           N
ATOM   2789  CA  ILE A 189       4.249  11.414  19.717  1.00 91.32           C
ATOM   2790  C   ILE A 189       3.948  11.076  21.179  1.00 91.32           C
ATOM   2791  O   ILE A 189       3.398  11.898  21.909  1.00 91.32           O
ATOM   2792  HA  ILE A 189       4.502  10.491  19.194  1.00 91.32           H
ATOM   2793  CB  ILE A 189       5.428  12.372  19.538  1.00 91.32           C
ATOM   2794  HB  ILE A 189       5.150  13.338  19.960  1.00 91.32           H
ATOM   2795  CG1 ILE A 189       5.731  12.598  18.055  1.00 91.32           C
ATOM   2796 1HG1 ILE A 189       6.152  11.689  17.625  1.00 91.32           H
ATOM   2797 2HG1 ILE A 189       4.806  12.806  17.519  1.00 91.32           H
ATOM   2798  CG2 ILE A 189       6.657  11.881  20.306  1.00 91.32           C
ATOM   2799 1HG2 ILE A 189       6.419  11.814  21.368  1.00 91.32           H
ATOM   2800 2HG2 ILE A 189       6.947  10.897  19.936  1.00 91.32           H
ATOM   2801 3HG2 ILE A 189       7.480  12.581  20.161  1.00 91.32           H
ATOM   2802  CD1 ILE A 189       6.709  13.759  17.866  1.00 91.32           C
ATOM   2803 1HD1 ILE A 189       6.275  14.671  18.276  1.00 91.32           H
ATOM   2804 2HD1 ILE A 189       7.642  13.537  18.384  1.00 91.32           H
ATOM   2805 3HD1 ILE A 189       6.907  13.898  16.803  1.00 91.32           H
ATOM   2806  HN  ILE A 189       2.966  12.950  19.139  1.00 91.32           H
ATOM   2807  N   LYS A 190       4.322   9.864  21.562  1.00 88.11           N
ATOM   2808  CA  LYS A 190       4.216   9.452  22.951  1.00 88.11           C
ATOM   2809  C   LYS A 190       5.615   9.166  23.502  1.00 88.11           C
ATOM   2810  O   LYS A 190       6.382   8.418  22.898  1.00 88.11           O
ATOM   2811  HA  LYS A 190       3.790  10.287  23.508  1.00 88.11           H
ATOM   2812  CB  LYS A 190       3.248   8.275  23.089  1.00 88.11           C
ATOM   2813 1HB  LYS A 190       2.300   8.521  22.611  1.00 88.11           H
ATOM   2814 2HB  LYS A 190       3.650   7.406  22.568  1.00 88.11           H
ATOM   2815  CG  LYS A 190       3.010   7.930  24.560  1.00 88.11           C
ATOM   2816 1HG  LYS A 190       3.951   7.633  25.024  1.00 88.11           H
ATOM   2817 2HG  LYS A 190       2.658   8.814  25.092  1.00 88.11           H
ATOM   2818  CD  LYS A 190       1.987   6.802  24.700  1.00 88.11           C
ATOM   2819 1HD  LYS A 190       0.995   7.171  24.441  1.00 88.11           H
ATOM   2820 2HD  LYS A 190       2.223   6.003  23.998  1.00 88.11           H
ATOM   2821  CE  LYS A 190       1.974   6.247  26.126  1.00 88.11           C
ATOM   2822 1HE  LYS A 190       2.993   6.189  26.509  1.00 88.11           H
ATOM   2823 2HE  LYS A 190       1.425   6.924  26.781  1.00 88.11           H
ATOM   2824  NZ  LYS A 190       1.350   4.905  26.155  1.00 88.11           N
ATOM   2825 1HZ  LYS A 190       1.490   4.487  27.068  1.00 88.11           H
ATOM   2826 2HZ  LYS A 190       0.357   4.991  25.971  1.00 88.11           H
ATOM   2827 3HZ  LYS A 190       1.776   4.319  25.445  1.00 88.11           H
ATOM   2828  HN  LYS A 190       4.691   9.170  20.942  1.00 88.11           H
ATOM   2829  N   GLU A 191       5.903   9.776  24.642  1.00 85.11           N
ATOM   2830  CA  GLU A 191       7.168   9.540  25.317  1.00 85.11           C
ATOM   2831  C   GLU A 191       7.006   8.454  26.383  1.00 85.11           C
ATOM   2832  O   GLU A 191       6.107   8.529  27.219  1.00 85.11           O
ATOM   2833  HA  GLU A 191       7.852   9.198  24.541  1.00 85.11           H
ATOM   2834  CB  GLU A 191       7.711  10.833  25.930  1.00 85.11           C
ATOM   2835 1HB  GLU A 191       6.915  11.349  26.465  1.00 85.11           H
ATOM   2836 2HB  GLU A 191       8.575  10.608  26.555  1.00 85.11           H
ATOM   2837  CG  GLU A 191       8.204  11.790  24.842  1.00 85.11           C
ATOM   2838 1HG  GLU A 191       8.949  11.290  24.223  1.00 85.11           H
ATOM   2839 2HG  GLU A 191       7.375  12.059  24.188  1.00 85.11           H
ATOM   2840  CD  GLU A 191       8.808  13.054  25.457  1.00 85.11           C
ATOM   2841  OE1 GLU A 191       9.247  13.916  24.665  1.00 85.11           O
ATOM   2842  OE2 GLU A 191       8.816  13.130  26.704  1.00 85.11           O
ATOM   2843  HN  GLU A 191       5.292  10.419  25.102  1.00 85.11           H
ATOM   2844  N   GLU A 192       7.892   7.471  26.319  1.00 76.00           N
ATOM   2845  CA  GLU A 192       7.828   6.346  27.236  1.00 76.00           C
ATOM   2846  C   GLU A 192       9.233   5.964  27.706  1.00 76.00           C
ATOM   2847  O   GLU A 192      10.075   5.568  26.902  1.00 76.00           O
ATOM   2848  HA  GLU A 192       7.237   6.695  28.083  1.00 76.00           H
ATOM   2849  CB  GLU A 192       7.123   5.151  26.591  1.00 76.00           C
ATOM   2850 1HB  GLU A 192       6.096   5.421  26.342  1.00 76.00           H
ATOM   2851 2HB  GLU A 192       7.698   4.805  25.732  1.00 76.00           H
ATOM   2852  CG  GLU A 192       7.045   3.971  27.561  1.00 76.00           C
ATOM   2853 1HG  GLU A 192       7.831   3.252  27.329  1.00 76.00           H
ATOM   2854 2HG  GLU A 192       7.222   4.319  28.578  1.00 76.00           H
ATOM   2855  CD  GLU A 192       5.679   3.285  27.482  1.00 76.00           C
ATOM   2856  OE1 GLU A 192       5.431   2.415  28.344  1.00 76.00           O
ATOM   2857  OE2 GLU A 192       4.915   3.647  26.561  1.00 76.00           O
ATOM   2858  HN  GLU A 192       8.640   7.434  25.657  1.00 76.00           H
ATOM   2859  N   SER A 193       9.444   6.098  29.008  1.00 71.99           N
ATOM   2860  CA  SER A 193      10.680   5.638  29.617  1.00 71.99           C
ATOM   2861  C   SER A 193      11.879   6.278  28.915  1.00 71.99           C
ATOM   2862  O   SER A 193      12.936   5.660  28.796  1.00 71.99           O
ATOM   2863  HA  SER A 193      10.627   5.961  30.656  1.00 71.99           H
ATOM   2864  CB  SER A 193      10.786   4.112  29.563  1.00 71.99           C
ATOM   2865 1HB  SER A 193      10.883   3.792  28.526  1.00 71.99           H
ATOM   2866 2HB  SER A 193      11.691   3.793  30.081  1.00 71.99           H
ATOM   2867  OG  SER A 193       9.654   3.477  30.152  1.00 71.99           O
ATOM   2868  HG  SER A 193       9.710   2.488  30.020  1.00 71.99           H
ATOM   2869  HN  SER A 193       8.789   6.510  29.641  1.00 71.99           H
ATOM   2870  N   GLY A 194      11.675   7.509  28.468  1.00 76.05           N
ATOM   2871  CA  GLY A 194      12.742   8.259  27.828  1.00 76.05           C
ATOM   2872  C   GLY A 194      12.839   7.915  26.341  1.00 76.05           C
ATOM   2873  O   GLY A 194      13.752   8.369  25.653  1.00 76.05           O
ATOM   2874 1HA  GLY A 194      12.561   9.328  27.947  1.00 76.05           H
ATOM   2875 2HA  GLY A 194      13.690   8.040  28.319  1.00 76.05           H
ATOM   2876  HN  GLY A 194      10.801   7.991  28.537  1.00 76.05           H
ATOM   2877  N   ILE A 195      11.885   7.114  25.888  1.00 82.74           N
ATOM   2878  CA  ILE A 195      11.807   6.765  24.480  1.00 82.74           C
ATOM   2879  C   ILE A 195      10.604   7.469  23.850  1.00 82.74           C
ATOM   2880  O   ILE A 195       9.471   7.285  24.292  1.00 82.74           O
ATOM   2881  HA  ILE A 195      12.714   7.135  24.001  1.00 82.74           H
ATOM   2882  CB  ILE A 195      11.791   5.245  24.305  1.00 82.74           C
ATOM   2883  HB  ILE A 195      10.903   4.854  24.801  1.00 82.74           H
ATOM   2884  CG1 ILE A 195      13.005   4.602  24.977  1.00 82.74           C
ATOM   2885 1HG1 ILE A 195      13.920   4.963  24.506  1.00 82.74           H
ATOM   2886 2HG1 ILE A 195      13.047   4.902  26.024  1.00 82.74           H
ATOM   2887  CG2 ILE A 195      11.686   4.864  22.826  1.00 82.74           C
ATOM   2888 1HG2 ILE A 195      10.765   5.274  22.410  1.00 82.74           H
ATOM   2889 2HG2 ILE A 195      12.541   5.269  22.285  1.00 82.74           H
ATOM   2890 3HG2 ILE A 195      11.676   3.779  22.730  1.00 82.74           H
ATOM   2891  CD1 ILE A 195      12.943   3.077  24.880  1.00 82.74           C
ATOM   2892 1HD1 ILE A 195      12.039   2.718  25.373  1.00 82.74           H
ATOM   2893 2HD1 ILE A 195      12.926   2.780  23.831  1.00 82.74           H
ATOM   2894 3HD1 ILE A 195      13.818   2.645  25.366  1.00 82.74           H
ATOM   2895  HN  ILE A 195      11.176   6.707  26.464  1.00 82.74           H
ATOM   2896  N   ALA A 196      10.891   8.262  22.827  1.00 89.88           N
ATOM   2897  CA  ALA A 196       9.838   8.898  22.055  1.00 89.88           C
ATOM   2898  C   ALA A 196       9.337   7.925  20.986  1.00 89.88           C
ATOM   2899  O   ALA A 196      10.128   7.382  20.216  1.00 89.88           O
ATOM   2900  HA  ALA A 196       9.019   9.128  22.736  1.00 89.88           H
ATOM   2901  CB  ALA A 196      10.362  10.204  21.455  1.00 89.88           C
ATOM   2902 1HB  ALA A 196      10.678  10.871  22.257  1.00 89.88           H
ATOM   2903 2HB  ALA A 196      11.211   9.990  20.805  1.00 89.88           H
ATOM   2904 3HB  ALA A 196       9.572  10.681  20.875  1.00 89.88           H
ATOM   2905  HN  ALA A 196      11.822   8.471  22.526  1.00 89.88           H
ATOM   2906  N   ILE A 197       8.026   7.735  20.972  1.00 88.86           N
ATOM   2907  CA  ILE A 197       7.413   6.816  20.028  1.00 88.86           C
ATOM   2908  C   ILE A 197       6.311   7.545  19.256  1.00 88.86           C
ATOM   2909  O   ILE A 197       5.441   8.174  19.856  1.00 88.86           O
ATOM   2910  HA  ILE A 197       8.185   6.510  19.321  1.00 88.86           H
ATOM   2911  CB  ILE A 197       6.930   5.554  20.745  1.00 88.86           C
ATOM   2912  HB  ILE A 197       6.219   5.850  21.516  1.00 88.86           H
ATOM   2913  CG1 ILE A 197       8.090   4.844  21.446  1.00 88.86           C
ATOM   2914 1HG1 ILE A 197       8.804   4.487  20.705  1.00 88.86           H
ATOM   2915 2HG1 ILE A 197       8.619   5.550  22.086  1.00 88.86           H
ATOM   2916  CG2 ILE A 197       6.189   4.625  19.781  1.00 88.86           C
ATOM   2917 1HG2 ILE A 197       5.324   5.145  19.368  1.00 88.86           H
ATOM   2918 2HG2 ILE A 197       6.858   4.333  18.971  1.00 88.86           H
ATOM   2919 3HG2 ILE A 197       5.856   3.736  20.316  1.00 88.86           H
ATOM   2920  CD1 ILE A 197       7.586   3.667  22.284  1.00 88.86           C
ATOM   2921 1HD1 ILE A 197       6.890   4.031  23.040  1.00 88.86           H
ATOM   2922 2HD1 ILE A 197       7.078   2.952  21.638  1.00 88.86           H
ATOM   2923 3HD1 ILE A 197       8.430   3.181  22.772  1.00 88.86           H
ATOM   2924  HN  ILE A 197       7.388   8.194  21.590  1.00 88.86           H
ATOM   2925  N   CYS A 198       6.384   7.435  17.938  1.00 91.89           N
ATOM   2926  CA  CYS A 198       5.300   7.896  17.087  1.00 91.89           C
ATOM   2927  C   CYS A 198       4.217   6.816  17.060  1.00 91.89           C
ATOM   2928  O   CYS A 198       4.427   5.735  16.510  1.00 91.89           O
ATOM   2929  HA  CYS A 198       4.919   8.814  17.535  1.00 91.89           H
ATOM   2930  CB  CYS A 198       5.793   8.246  15.682  1.00 91.89           C
ATOM   2931 1HB  CYS A 198       6.421   9.136  15.718  1.00 91.89           H
ATOM   2932 2HB  CYS A 198       6.411   7.436  15.293  1.00 91.89           H
ATOM   2933  SG  CYS A 198       4.367   8.531  14.571  1.00 91.89           S
ATOM   2934  HN  CYS A 198       7.164   7.040  17.452  1.00 91.89           H
ATOM   2935  N   THR A 199       3.082   7.145  17.659  1.00 91.05           N
ATOM   2936  CA  THR A 199       1.986   6.196  17.759  1.00 91.05           C
ATOM   2937  C   THR A 199       0.645   6.910  17.583  1.00 91.05           C
ATOM   2938  O   THR A 199       0.572   8.134  17.681  1.00 91.05           O
ATOM   2939  HA  THR A 199       2.077   5.479  16.943  1.00 91.05           H
ATOM   2940  CB  THR A 199       2.114   5.465  19.098  1.00 91.05           C
ATOM   2941  HB  THR A 199       3.150   5.184  19.290  1.00 91.05           H
ATOM   2942  OG1 THR A 199       1.193   4.383  18.992  1.00 91.05           O
ATOM   2943  HG1 THR A 199       1.335   3.738  19.742  1.00 91.05           H
ATOM   2944  CG2 THR A 199       1.584   6.293  20.270  1.00 91.05           C
ATOM   2945 1HG2 THR A 199       0.529   6.517  20.109  1.00 91.05           H
ATOM   2946 2HG2 THR A 199       2.146   7.224  20.341  1.00 91.05           H
ATOM   2947 3HG2 THR A 199       1.699   5.728  21.195  1.00 91.05           H
ATOM   2948  HN  THR A 199       2.906   8.039  18.071  1.00 91.05           H
ATOM   2949  N   MET A 200      -0.383   6.115  17.326  1.00 91.93           N
ATOM   2950  CA  MET A 200      -1.749   6.597  17.441  1.00 91.93           C
ATOM   2951  C   MET A 200      -2.256   6.468  18.879  1.00 91.93           C
ATOM   2952  O   MET A 200      -2.136   5.408  19.491  1.00 91.93           O
ATOM   2953  HA  MET A 200      -1.715   7.648  17.154  1.00 91.93           H
ATOM   2954  CB  MET A 200      -2.655   5.793  16.507  1.00 91.93           C
ATOM   2955 1HB  MET A 200      -2.522   4.727  16.693  1.00 91.93           H
ATOM   2956 2HB  MET A 200      -3.699   6.025  16.718  1.00 91.93           H
ATOM   2957  CG  MET A 200      -2.344   6.102  15.041  1.00 91.93           C
ATOM   2958 1HG  MET A 200      -2.439   7.173  14.859  1.00 91.93           H
ATOM   2959 2HG  MET A 200      -1.313   5.830  14.814  1.00 91.93           H
ATOM   2960  SD  MET A 200      -3.460   5.202  13.977  1.00 91.93           S
ATOM   2961  CE  MET A 200      -3.092   3.531  14.485  1.00 91.93           C
ATOM   2962 1HE  MET A 200      -2.038   3.319  14.303  1.00 91.93           H
ATOM   2963 2HE  MET A 200      -3.306   3.419  15.548  1.00 91.93           H
ATOM   2964 3HE  MET A 200      -3.706   2.835  13.915  1.00 91.93           H
ATOM   2965  HN  MET A 200      -0.295   5.160  17.043  1.00 91.93           H
ATOM   2966  N   VAL A 201      -2.811   7.563  19.377  1.00 92.31           N
ATOM   2967  CA  VAL A 201      -3.455   7.550  20.680  1.00 92.31           C
ATOM   2968  C   VAL A 201      -4.928   7.932  20.519  1.00 92.31           C
ATOM   2969  O   VAL A 201      -5.248   8.933  19.881  1.00 92.31           O
ATOM   2970  HA  VAL A 201      -3.397   6.532  21.065  1.00 92.31           H
ATOM   2971  CB  VAL A 201      -2.702   8.467  21.645  1.00 92.31           C
ATOM   2972  HB  VAL A 201      -2.758   9.483  21.255  1.00 92.31           H
ATOM   2973  CG1 VAL A 201      -3.354   8.459  23.030  1.00 92.31           C
ATOM   2974 1HG1 VAL A 201      -4.383   8.807  22.949  1.00 92.31           H
ATOM   2975 2HG1 VAL A 201      -3.343   7.445  23.430  1.00 92.31           H
ATOM   2976 3HG1 VAL A 201      -2.798   9.119  23.696  1.00 92.31           H
ATOM   2977  CG2 VAL A 201      -1.225   8.077  21.732  1.00 92.31           C
ATOM   2978 1HG2 VAL A 201      -1.141   7.050  22.088  1.00 92.31           H
ATOM   2979 2HG2 VAL A 201      -0.769   8.159  20.745  1.00 92.31           H
ATOM   2980 3HG2 VAL A 201      -0.713   8.745  22.425  1.00 92.31           H
ATOM   2981  HN  VAL A 201      -2.826   8.446  18.908  1.00 92.31           H
ATOM   2982  N   TYR A 202      -5.786   7.112  21.110  1.00 90.82           N
ATOM   2983  CA  TYR A 202      -7.220   7.322  20.998  1.00 90.82           C
ATOM   2984  C   TYR A 202      -7.773   8.006  22.249  1.00 90.82           C
ATOM   2985  O   TYR A 202      -7.927   7.371  23.291  1.00 90.82           O
ATOM   2986  HA  TYR A 202      -7.399   7.962  20.134  1.00 90.82           H
ATOM   2987  CB  TYR A 202      -7.842   5.930  20.874  1.00 90.82           C
ATOM   2988 1HB  TYR A 202      -7.559   5.339  21.745  1.00 90.82           H
ATOM   2989 2HB  TYR A 202      -8.927   6.025  20.892  1.00 90.82           H
ATOM   2990  CG  TYR A 202      -7.431   5.175  19.608  1.00 90.82           C
ATOM   2991  CD1 TYR A 202      -8.091   5.412  18.419  1.00 90.82           C
ATOM   2992  HD1 TYR A 202      -8.904   6.137  18.382  1.00 90.82           H
ATOM   2993  CD2 TYR A 202      -6.402   4.257  19.656  1.00 90.82           C
ATOM   2994  HD2 TYR A 202      -5.881   4.070  20.595  1.00 90.82           H
ATOM   2995  CE1 TYR A 202      -7.704   4.702  17.228  1.00 90.82           C
ATOM   2996  HE1 TYR A 202      -8.217   4.879  16.282  1.00 90.82           H
ATOM   2997  CE2 TYR A 202      -6.016   3.547  18.464  1.00 90.82           C
ATOM   2998  HE2 TYR A 202      -5.204   2.819  18.487  1.00 90.82           H
ATOM   2999  CZ  TYR A 202      -6.686   3.804  17.309  1.00 90.82           C
ATOM   3000  OH  TYR A 202      -6.321   3.133  16.184  1.00 90.82           O
ATOM   3001  HH  TYR A 202      -5.737   2.357  16.422  1.00 90.82           H
ATOM   3002  HN  TYR A 202      -5.517   6.319  21.656  1.00 90.82           H
ATOM   3003  N   PRO A 203      -8.082   9.308  22.171  1.00 79.07           N
ATOM   3004  CA  PRO A 203      -8.655  10.018  23.317  1.00 79.07           C
ATOM   3005  C   PRO A 203     -10.069   9.559  23.633  1.00 79.07           C
ATOM   3006  O   PRO A 203     -10.676   8.827  22.852  1.00 79.07           O
ATOM   3007  HA  PRO A 203      -8.079   9.804  24.218  1.00 79.07           H
ATOM   3008  CB  PRO A 203      -8.617  11.486  22.889  1.00 79.07           C
ATOM   3009 1HB  PRO A 203      -9.452  12.048  23.308  1.00 79.07           H
ATOM   3010 2HB  PRO A 203      -7.703  11.978  23.224  1.00 79.07           H
ATOM   3011  CG  PRO A 203      -8.692  11.422  21.391  1.00 79.07           C
ATOM   3012 1HG  PRO A 203      -9.725  11.355  21.050  1.00 79.07           H
ATOM   3013 2HG  PRO A 203      -8.265  12.316  20.936  1.00 79.07           H
ATOM   3014  CD  PRO A 203      -7.915  10.197  21.007  1.00 79.07           C
ATOM   3015 1HD  PRO A 203      -8.304   9.743  20.096  1.00 79.07           H
ATOM   3016 2HD  PRO A 203      -6.865  10.428  20.826  1.00 79.07           H
ATOM   3017  N   SER A 204     -10.560  10.005  24.779  1.00 70.09           N
ATOM   3018  CA  SER A 204     -11.957   9.803  25.125  1.00 70.09           C
ATOM   3019  C   SER A 204     -12.092   8.621  26.088  1.00 70.09           C
ATOM   3020  O   SER A 204     -11.225   7.750  26.133  1.00 70.09           O
ATOM   3021  HA  SER A 204     -12.271  10.728  25.608  1.00 70.09           H
ATOM   3022  CB  SER A 204     -12.805   9.567  23.873  1.00 70.09           C
ATOM   3023 1HB  SER A 204     -13.834   9.867  24.071  1.00 70.09           H
ATOM   3024 2HB  SER A 204     -12.439  10.198  23.063  1.00 70.09           H
ATOM   3025  OG  SER A 204     -12.780   8.204  23.460  1.00 70.09           O
ATOM   3026  HG  SER A 204     -13.306   8.092  22.617  1.00 70.09           H
ATOM   3027  HN  SER A 204     -10.022  10.495  25.465  1.00 70.09           H
ATOM   3028  N   ASP A 205     -13.187   8.630  26.834  1.00 71.45           N
ATOM   3029  CA  ASP A 205     -13.485   7.532  27.738  1.00 71.45           C
ATOM   3030  C   ASP A 205     -13.732   6.260  26.925  1.00 71.45           C
ATOM   3031  O   ASP A 205     -13.626   5.153  27.451  1.00 71.45           O
ATOM   3032  HA  ASP A 205     -12.612   7.450  28.386  1.00 71.45           H
ATOM   3033  CB  ASP A 205     -14.743   7.821  28.559  1.00 71.45           C
ATOM   3034 1HB  ASP A 205     -15.559   8.102  27.893  1.00 71.45           H
ATOM   3035 2HB  ASP A 205     -15.055   6.917  29.082  1.00 71.45           H
ATOM   3036  CG  ASP A 205     -14.493   8.942  29.570  1.00 71.45           C
ATOM   3037  OD1 ASP A 205     -13.396   8.931  30.169  1.00 71.45           O
ATOM   3038  OD2 ASP A 205     -15.405   9.783  29.721  1.00 71.45           O
ATOM   3039  HN  ASP A 205     -13.863   9.367  26.827  1.00 71.45           H
ATOM   3040  N   GLU A 206     -14.056   6.460  25.656  1.00 83.38           N
ATOM   3041  CA  GLU A 206     -14.425   5.350  24.794  1.00 83.38           C
ATOM   3042  C   GLU A 206     -13.306   5.061  23.792  1.00 83.38           C
ATOM   3043  O   GLU A 206     -13.570   4.659  22.660  1.00 83.38           O
ATOM   3044  HA  GLU A 206     -14.555   4.497  25.460  1.00 83.38           H
ATOM   3045  CB  GLU A 206     -15.746   5.630  24.075  1.00 83.38           C
ATOM   3046 1HB  GLU A 206     -15.683   6.583  23.550  1.00 83.38           H
ATOM   3047 2HB  GLU A 206     -15.994   4.794  23.422  1.00 83.38           H
ATOM   3048  CG  GLU A 206     -16.899   5.753  25.074  1.00 83.38           C
ATOM   3049 1HG  GLU A 206     -16.619   6.435  25.876  1.00 83.38           H
ATOM   3050 2HG  GLU A 206     -17.769   6.184  24.579  1.00 83.38           H
ATOM   3051  CD  GLU A 206     -17.263   4.388  25.661  1.00 83.38           C
ATOM   3052  OE1 GLU A 206     -18.244   4.347  26.435  1.00 83.38           O
ATOM   3053  OE2 GLU A 206     -16.553   3.417  25.322  1.00 83.38           O
ATOM   3054  HN  GLU A 206     -14.069   7.358  25.218  1.00 83.38           H
ATOM   3055  N   SER A 207     -12.080   5.277  24.245  1.00 89.82           N
ATOM   3056  CA  SER A 207     -10.924   5.118  23.379  1.00 89.82           C
ATOM   3057  C   SER A 207     -10.879   3.694  22.821  1.00 89.82           C
ATOM   3058  O   SER A 207     -10.434   3.479  21.695  1.00 89.82           O
ATOM   3059  HA  SER A 207     -11.065   5.840  22.574  1.00 89.82           H
ATOM   3060  CB  SER A 207      -9.627   5.437  24.127  1.00 89.82           C
ATOM   3061 1HB  SER A 207      -8.774   5.142  23.516  1.00 89.82           H
ATOM   3062 2HB  SER A 207      -9.552   6.513  24.281  1.00 89.82           H
ATOM   3063  OG  SER A 207      -9.560   4.772  25.386  1.00 89.82           O
ATOM   3064  HG  SER A 207      -8.805   5.140  25.927  1.00 89.82           H
ATOM   3065  HN  SER A 207     -11.870   5.555  25.182  1.00 89.82           H
ATOM   3066  N   THR A 208     -11.346   2.759  23.636  1.00 90.07           N
ATOM   3067  CA  THR A 208     -11.339   1.359  23.249  1.00 90.07           C
ATOM   3068  C   THR A 208     -12.259   1.133  22.047  1.00 90.07           C
ATOM   3069  O   THR A 208     -11.858   0.518  21.061  1.00 90.07           O
ATOM   3070  HA  THR A 208     -10.330   1.094  22.933  1.00 90.07           H
ATOM   3071  CB  THR A 208     -11.726   0.528  24.474  1.00 90.07           C
ATOM   3072  HB  THR A 208     -11.717  -0.537  24.241  1.00 90.07           H
ATOM   3073  OG1 THR A 208     -12.987   1.060  24.870  1.00 90.07           O
ATOM   3074  HG1 THR A 208     -13.454   0.418  25.478  1.00 90.07           H
ATOM   3075  CG2 THR A 208     -10.815   0.795  25.674  1.00 90.07           C
ATOM   3076 1HG2 THR A 208     -10.876   1.848  25.949  1.00 90.07           H
ATOM   3077 2HG2 THR A 208      -9.787   0.547  25.411  1.00 90.07           H
ATOM   3078 3HG2 THR A 208     -11.133   0.180  26.516  1.00 90.07           H
ATOM   3079  HN  THR A 208     -11.722   2.945  24.543  1.00 90.07           H
ATOM   3080  N   LYS A 209     -13.475   1.645  22.169  1.00 91.65           N
ATOM   3081  CA  LYS A 209     -14.449   1.523  21.097  1.00 91.65           C
ATOM   3082  C   LYS A 209     -13.901   2.196  19.837  1.00 91.65           C
ATOM   3083  O   LYS A 209     -14.052   1.673  18.734  1.00 91.65           O
ATOM   3084  HA  LYS A 209     -14.579   0.460  20.893  1.00 91.65           H
ATOM   3085  CB  LYS A 209     -15.808   2.067  21.544  1.00 91.65           C
ATOM   3086 1HB  LYS A 209     -15.689   3.077  21.937  1.00 91.65           H
ATOM   3087 2HB  LYS A 209     -16.476   2.136  20.685  1.00 91.65           H
ATOM   3088  CG  LYS A 209     -16.434   1.168  22.613  1.00 91.65           C
ATOM   3089 1HG  LYS A 209     -16.446   0.136  22.263  1.00 91.65           H
ATOM   3090 2HG  LYS A 209     -15.824   1.192  23.516  1.00 91.65           H
ATOM   3091  CD  LYS A 209     -17.859   1.618  22.941  1.00 91.65           C
ATOM   3092 1HD  LYS A 209     -17.874   2.695  23.108  1.00 91.65           H
ATOM   3093 2HD  LYS A 209     -18.512   1.418  22.092  1.00 91.65           H
ATOM   3094  CE  LYS A 209     -18.389   0.896  24.181  1.00 91.65           C
ATOM   3095 1HE  LYS A 209     -18.980   0.031  23.880  1.00 91.65           H
ATOM   3096 2HE  LYS A 209     -17.556   0.522  24.776  1.00 91.65           H
ATOM   3097  NZ  LYS A 209     -19.219   1.810  24.998  1.00 91.65           N
ATOM   3098 1HZ  LYS A 209     -19.803   1.267  25.624  1.00 91.65           H
ATOM   3099 2HZ  LYS A 209     -18.616   2.419  25.541  1.00 91.65           H
ATOM   3100 3HZ  LYS A 209     -19.805   2.370  24.389  1.00 91.65           H
ATOM   3101  HN  LYS A 209     -13.798   2.134  22.979  1.00 91.65           H
ATOM   3102  N   LEU A 210     -13.277   3.346  20.043  1.00 92.71           N
ATOM   3103  CA  LEU A 210     -12.760   4.127  18.932  1.00 92.71           C
ATOM   3104  C   LEU A 210     -11.706   3.307  18.185  1.00 92.71           C
ATOM   3105  O   LEU A 210     -11.754   3.197  16.961  1.00 92.71           O
ATOM   3106  HA  LEU A 210     -13.592   4.320  18.254  1.00 92.71           H
ATOM   3107  CB  LEU A 210     -12.251   5.484  19.421  1.00 92.71           C
ATOM   3108 1HB  LEU A 210     -13.037   5.953  20.013  1.00 92.71           H
ATOM   3109 2HB  LEU A 210     -11.408   5.314  20.090  1.00 92.71           H
ATOM   3110  CG  LEU A 210     -11.814   6.468  18.334  1.00 92.71           C
ATOM   3111  HG  LEU A 210     -11.007   6.010  17.763  1.00 92.71           H
ATOM   3112  CD1 LEU A 210     -12.957   6.748  17.356  1.00 92.71           C
ATOM   3113 1HD1 LEU A 210     -13.265   5.816  16.881  1.00 92.71           H
ATOM   3114 2HD1 LEU A 210     -13.801   7.176  17.896  1.00 92.71           H
ATOM   3115 3HD1 LEU A 210     -12.619   7.450  16.594  1.00 92.71           H
ATOM   3116  CD2 LEU A 210     -11.259   7.754  18.950  1.00 92.71           C
ATOM   3117 1HD2 LEU A 210     -12.029   8.227  19.560  1.00 92.71           H
ATOM   3118 2HD2 LEU A 210     -10.397   7.516  19.573  1.00 92.71           H
ATOM   3119 3HD2 LEU A 210     -10.956   8.436  18.155  1.00 92.71           H
ATOM   3120  HN  LEU A 210     -13.122   3.744  20.947  1.00 92.71           H
ATOM   3121  N   LYS A 211     -10.779   2.754  18.953  1.00 92.93           N
ATOM   3122  CA  LYS A 211      -9.719   1.943  18.379  1.00 92.93           C
ATOM   3123  C   LYS A 211     -10.336   0.815  17.551  1.00 92.93           C
ATOM   3124  O   LYS A 211      -9.954   0.605  16.400  1.00 92.93           O
ATOM   3125  HA  LYS A 211      -9.141   2.584  17.714  1.00 92.93           H
ATOM   3126  CB  LYS A 211      -8.768   1.453  19.474  1.00 92.93           C
ATOM   3127 1HB  LYS A 211      -8.314   2.307  19.976  1.00 92.93           H
ATOM   3128 2HB  LYS A 211      -9.329   0.902  20.228  1.00 92.93           H
ATOM   3129  CG  LYS A 211      -7.674   0.558  18.889  1.00 92.93           C
ATOM   3130 1HG  LYS A 211      -8.117  -0.363  18.509  1.00 92.93           H
ATOM   3131 2HG  LYS A 211      -7.204   1.058  18.042  1.00 92.93           H
ATOM   3132  CD  LYS A 211      -6.617   0.224  19.943  1.00 92.93           C
ATOM   3133 1HD  LYS A 211      -6.206   1.145  20.356  1.00 92.93           H
ATOM   3134 2HD  LYS A 211      -7.079  -0.317  20.769  1.00 92.93           H
ATOM   3135  CE  LYS A 211      -5.490  -0.619  19.342  1.00 92.93           C
ATOM   3136 1HE  LYS A 211      -5.879  -1.589  19.032  1.00 92.93           H
ATOM   3137 2HE  LYS A 211      -5.100  -0.132  18.448  1.00 92.93           H
ATOM   3138  NZ  LYS A 211      -4.401  -0.807  20.326  1.00 92.93           N
ATOM   3139 1HZ  LYS A 211      -3.591  -1.202  19.863  1.00 92.93           H
ATOM   3140 2HZ  LYS A 211      -4.154   0.089  20.732  1.00 92.93           H
ATOM   3141 3HZ  LYS A 211      -4.712  -1.435  21.059  1.00 92.93           H
ATOM   3142  HN  LYS A 211     -10.746   2.852  19.947  1.00 92.93           H
ATOM   3143  N   SER A 212     -11.280   0.119  18.167  1.00 91.94           N
ATOM   3144  CA  SER A 212     -11.869  -1.056  17.548  1.00 91.94           C
ATOM   3145  C   SER A 212     -12.524  -0.674  16.219  1.00 91.94           C
ATOM   3146  O   SER A 212     -12.434  -1.415  15.242  1.00 91.94           O
ATOM   3147  HA  SER A 212     -11.038  -1.741  17.381  1.00 91.94           H
ATOM   3148  CB  SER A 212     -12.893  -1.713  18.475  1.00 91.94           C
ATOM   3149 1HB  SER A 212     -13.093  -2.728  18.134  1.00 91.94           H
ATOM   3150 2HB  SER A 212     -12.476  -1.790  19.479  1.00 91.94           H
ATOM   3151  OG  SER A 212     -14.115  -0.981  18.525  1.00 91.94           O
ATOM   3152  HG  SER A 212     -14.763  -1.438  19.134  1.00 91.94           H
ATOM   3153  HN  SER A 212     -11.641   0.346  19.072  1.00 91.94           H
ATOM   3154  N   ALA A 213     -13.170   0.483  16.226  1.00 92.87           N
ATOM   3155  CA  ALA A 213     -13.883   0.949  15.048  1.00 92.87           C
ATOM   3156  C   ALA A 213     -12.876   1.298  13.952  1.00 92.87           C
ATOM   3157  O   ALA A 213     -13.071   0.948  12.789  1.00 92.87           O
ATOM   3158  HA  ALA A 213     -14.518   0.134  14.701  1.00 92.87           H
ATOM   3159  CB  ALA A 213     -14.770   2.137  15.425  1.00 92.87           C
ATOM   3160 1HB  ALA A 213     -15.487   1.828  16.186  1.00 92.87           H
ATOM   3161 2HB  ALA A 213     -14.150   2.944  15.817  1.00 92.87           H
ATOM   3162 3HB  ALA A 213     -15.305   2.486  14.542  1.00 92.87           H
ATOM   3163  HN  ALA A 213     -13.211   1.097  17.014  1.00 92.87           H
ATOM   3164  N   VAL A 214     -11.819   1.985  14.361  1.00 92.10           N
ATOM   3165  CA  VAL A 214     -10.807   2.434  13.419  1.00 92.10           C
ATOM   3166  C   VAL A 214     -10.131   1.216  12.786  1.00 92.10           C
ATOM   3167  O   VAL A 214      -9.885   1.195  11.581  1.00 92.10           O
ATOM   3168  HA  VAL A 214     -11.314   3.000  12.637  1.00 92.10           H
ATOM   3169  CB  VAL A 214      -9.820   3.370  14.117  1.00 92.10           C
ATOM   3170  HB  VAL A 214      -9.495   2.888  15.039  1.00 92.10           H
ATOM   3171  CG1 VAL A 214      -8.582   3.608  13.250  1.00 92.10           C
ATOM   3172 1HG1 VAL A 214      -8.085   2.657  13.058  1.00 92.10           H
ATOM   3173 2HG1 VAL A 214      -8.882   4.059  12.304  1.00 92.10           H
ATOM   3174 3HG1 VAL A 214      -7.897   4.277  13.771  1.00 92.10           H
ATOM   3175  CG2 VAL A 214     -10.490   4.694  14.491  1.00 92.10           C
ATOM   3176 1HG2 VAL A 214     -10.856   5.183  13.588  1.00 92.10           H
ATOM   3177 2HG2 VAL A 214     -11.325   4.501  15.164  1.00 92.10           H
ATOM   3178 3HG2 VAL A 214      -9.766   5.341  14.986  1.00 92.10           H
ATOM   3179  HN  VAL A 214     -11.649   2.235  15.314  1.00 92.10           H
ATOM   3180  N   LEU A 215      -9.850   0.232  13.626  1.00 92.22           N
ATOM   3181  CA  LEU A 215      -9.196  -0.982  13.166  1.00 92.22           C
ATOM   3182  C   LEU A 215     -10.122  -1.719  12.198  1.00 92.22           C
ATOM   3183  O   LEU A 215      -9.679  -2.208  11.160  1.00 92.22           O
ATOM   3184  HA  LEU A 215      -8.298  -0.684  12.626  1.00 92.22           H
ATOM   3185  CB  LEU A 215      -8.747  -1.833  14.356  1.00 92.22           C
ATOM   3186 1HB  LEU A 215      -9.274  -1.486  15.245  1.00 92.22           H
ATOM   3187 2HB  LEU A 215      -9.061  -2.862  14.181  1.00 92.22           H
ATOM   3188  CG  LEU A 215      -7.246  -1.830  14.654  1.00 92.22           C
ATOM   3189  HG  LEU A 215      -6.710  -1.848  13.705  1.00 92.22           H
ATOM   3190  CD1 LEU A 215      -6.834  -0.550  15.383  1.00 92.22           C
ATOM   3191 1HD1 LEU A 215      -7.068   0.314  14.760  1.00 92.22           H
ATOM   3192 2HD1 LEU A 215      -7.377  -0.477  16.325  1.00 92.22           H
ATOM   3193 3HD1 LEU A 215      -5.762  -0.575  15.582  1.00 92.22           H
ATOM   3194  CD2 LEU A 215      -6.839  -3.087  15.427  1.00 92.22           C
ATOM   3195 1HD2 LEU A 215      -7.382  -3.125  16.371  1.00 92.22           H
ATOM   3196 2HD2 LEU A 215      -7.076  -3.970  14.834  1.00 92.22           H
ATOM   3197 3HD2 LEU A 215      -5.767  -3.059  15.625  1.00 92.22           H
ATOM   3198  HN  LEU A 215     -10.061   0.253  14.604  1.00 92.22           H
ATOM   3199  N   THR A 216     -11.392  -1.777  12.572  1.00 92.98           N
ATOM   3200  CA  THR A 216     -12.381  -2.467  11.761  1.00 92.98           C
ATOM   3201  C   THR A 216     -12.420  -1.876  10.350  1.00 92.98           C
ATOM   3202  O   THR A 216     -12.457  -2.612   9.365  1.00 92.98           O
ATOM   3203  HA  THR A 216     -12.077  -3.509  11.662  1.00 92.98           H
ATOM   3204  CB  THR A 216     -13.725  -2.393  12.488  1.00 92.98           C
ATOM   3205  HB  THR A 216     -14.052  -1.359  12.596  1.00 92.98           H
ATOM   3206  OG1 THR A 216     -13.499  -3.097  13.707  1.00 92.98           O
ATOM   3207  HG1 THR A 216     -13.359  -2.449  14.455  1.00 92.98           H
ATOM   3208  CG2 THR A 216     -14.816  -3.204  11.786  1.00 92.98           C
ATOM   3209 1HG2 THR A 216     -14.517  -4.251  11.739  1.00 92.98           H
ATOM   3210 2HG2 THR A 216     -14.960  -2.821  10.776  1.00 92.98           H
ATOM   3211 3HG2 THR A 216     -15.748  -3.117  12.344  1.00 92.98           H
ATOM   3212  HN  THR A 216     -11.748  -1.363  13.410  1.00 92.98           H
ATOM   3213  N   LEU A 217     -12.411  -0.552  10.297  1.00 90.93           N
ATOM   3214  CA  LEU A 217     -12.438   0.147   9.024  1.00 90.93           C
ATOM   3215  C   LEU A 217     -11.201  -0.238   8.209  1.00 90.93           C
ATOM   3216  O   LEU A 217     -11.291  -0.448   7.000  1.00 90.93           O
ATOM   3217  HA  LEU A 217     -13.324  -0.189   8.486  1.00 90.93           H
ATOM   3218  CB  LEU A 217     -12.585   1.654   9.242  1.00 90.93           C
ATOM   3219 1HB  LEU A 217     -13.482   1.829   9.837  1.00 90.93           H
ATOM   3220 2HB  LEU A 217     -11.738   2.000   9.834  1.00 90.93           H
ATOM   3221  CG  LEU A 217     -12.671   2.510   7.977  1.00 90.93           C
ATOM   3222  HG  LEU A 217     -11.815   2.272   7.345  1.00 90.93           H
ATOM   3223  CD1 LEU A 217     -13.931   2.178   7.175  1.00 90.93           C
ATOM   3224 1HD1 LEU A 217     -13.912   1.127   6.886  1.00 90.93           H
ATOM   3225 2HD1 LEU A 217     -14.813   2.370   7.787  1.00 90.93           H
ATOM   3226 3HD1 LEU A 217     -13.967   2.801   6.281  1.00 90.93           H
ATOM   3227  CD2 LEU A 217     -12.583   3.999   8.315  1.00 90.93           C
ATOM   3228 1HD2 LEU A 217     -13.405   4.271   8.978  1.00 90.93           H
ATOM   3229 2HD2 LEU A 217     -11.634   4.203   8.812  1.00 90.93           H
ATOM   3230 3HD2 LEU A 217     -12.647   4.585   7.398  1.00 90.93           H
ATOM   3231  HN  LEU A 217     -12.385   0.040  11.103  1.00 90.93           H
ATOM   3232  N   LYS A 218     -10.076  -0.320   8.904  1.00 89.08           N
ATOM   3233  CA  LYS A 218      -8.815  -0.632   8.253  1.00 89.08           C
ATOM   3234  C   LYS A 218      -8.886  -2.044   7.665  1.00 89.08           C
ATOM   3235  O   LYS A 218      -8.330  -2.305   6.600  1.00 89.08           O
ATOM   3236  HA  LYS A 218      -8.686   0.076   7.434  1.00 89.08           H
ATOM   3237  CB  LYS A 218      -7.648  -0.426   9.219  1.00 89.08           C
ATOM   3238 1HB  LYS A 218      -7.858  -0.929  10.163  1.00 89.08           H
ATOM   3239 2HB  LYS A 218      -6.747  -0.883   8.809  1.00 89.08           H
ATOM   3240  CG  LYS A 218      -7.402   1.063   9.473  1.00 89.08           C
ATOM   3241 1HG  LYS A 218      -7.119   1.552   8.541  1.00 89.08           H
ATOM   3242 2HG  LYS A 218      -8.324   1.534   9.813  1.00 89.08           H
ATOM   3243  CD  LYS A 218      -6.302   1.267  10.516  1.00 89.08           C
ATOM   3244 1HD  LYS A 218      -6.497   0.636  11.384  1.00 89.08           H
ATOM   3245 2HD  LYS A 218      -5.342   0.955  10.104  1.00 89.08           H
ATOM   3246  CE  LYS A 218      -6.224   2.732  10.952  1.00 89.08           C
ATOM   3247 1HE  LYS A 218      -6.506   3.379  10.121  1.00 89.08           H
ATOM   3248 2HE  LYS A 218      -6.937   2.916  11.756  1.00 89.08           H
ATOM   3249  NZ  LYS A 218      -4.856   3.065  11.407  1.00 89.08           N
ATOM   3250 1HZ  LYS A 218      -4.907   3.730  12.171  1.00 89.08           H
ATOM   3251 2HZ  LYS A 218      -4.390   2.222  11.723  1.00 89.08           H
ATOM   3252 3HZ  LYS A 218      -4.334   3.473  10.639  1.00 89.08           H
ATOM   3253  HN  LYS A 218     -10.017  -0.177   9.892  1.00 89.08           H
ATOM   3254  N   VAL A 219      -9.574  -2.917   8.387  1.00 89.95           N
ATOM   3255  CA  VAL A 219      -9.717  -4.297   7.955  1.00 89.95           C
ATOM   3256  C   VAL A 219     -10.610  -4.348   6.714  1.00 89.95           C
ATOM   3257  O   VAL A 219     -10.295  -5.039   5.746  1.00 89.95           O
ATOM   3258  HA  VAL A 219      -8.725  -4.662   7.688  1.00 89.95           H
ATOM   3259  CB  VAL A 219     -10.244  -5.154   9.107  1.00 89.95           C
ATOM   3260  HB  VAL A 219     -11.117  -4.652   9.526  1.00 89.95           H
ATOM   3261  CG1 VAL A 219     -10.688  -6.530   8.608  1.00 89.95           C
ATOM   3262 1HG1 VAL A 219     -11.481  -6.411   7.870  1.00 89.95           H
ATOM   3263 2HG1 VAL A 219      -9.840  -7.042   8.152  1.00 89.95           H
ATOM   3264 3HG1 VAL A 219     -11.058  -7.119   9.448  1.00 89.95           H
ATOM   3265  CG2 VAL A 219      -9.199  -5.283  10.217  1.00 89.95           C
ATOM   3266 1HG2 VAL A 219      -8.300  -5.752   9.817  1.00 89.95           H
ATOM   3267 2HG2 VAL A 219      -8.952  -4.294  10.602  1.00 89.95           H
ATOM   3268 3HG2 VAL A 219      -9.600  -5.897  11.024  1.00 89.95           H
ATOM   3269  HN  VAL A 219     -10.027  -2.695   9.250  1.00 89.95           H
ATOM   3270  N   ILE A 220     -11.707  -3.608   6.783  1.00 89.78           N
ATOM   3271  CA  ILE A 220     -12.671  -3.595   5.695  1.00 89.78           C
ATOM   3272  C   ILE A 220     -11.993  -3.075   4.426  1.00 89.78           C
ATOM   3273  O   ILE A 220     -12.108  -3.683   3.363  1.00 89.78           O
ATOM   3274  HA  ILE A 220     -12.982  -4.625   5.523  1.00 89.78           H
ATOM   3275  CB  ILE A 220     -13.919  -2.805   6.094  1.00 89.78           C
ATOM   3276  HB  ILE A 220     -13.599  -1.851   6.514  1.00 89.78           H
ATOM   3277  CG1 ILE A 220     -14.706  -3.537   7.183  1.00 89.78           C
ATOM   3278 1HG1 ILE A 220     -15.152  -4.441   6.769  1.00 89.78           H
ATOM   3279 2HG1 ILE A 220     -14.029  -3.851   7.978  1.00 89.78           H
ATOM   3280  CG2 ILE A 220     -14.785  -2.494   4.872  1.00 89.78           C
ATOM   3281 1HG2 ILE A 220     -14.210  -1.902   4.160  1.00 89.78           H
ATOM   3282 2HG2 ILE A 220     -15.097  -3.426   4.401  1.00 89.78           H
ATOM   3283 3HG2 ILE A 220     -15.665  -1.932   5.184  1.00 89.78           H
ATOM   3284  CD1 ILE A 220     -15.801  -2.641   7.764  1.00 89.78           C
ATOM   3285 1HD1 ILE A 220     -15.349  -1.749   8.199  1.00 89.78           H
ATOM   3286 2HD1 ILE A 220     -16.490  -2.349   6.971  1.00 89.78           H
ATOM   3287 3HD1 ILE A 220     -16.345  -3.186   8.536  1.00 89.78           H
ATOM   3288  HN  ILE A 220     -11.941  -3.026   7.562  1.00 89.78           H
ATOM   3289  N   LEU A 221     -11.302  -1.955   4.579  1.00 85.53           N
ATOM   3290  CA  LEU A 221     -10.712  -1.277   3.437  1.00 85.53           C
ATOM   3291  C   LEU A 221      -9.378  -1.942   3.089  1.00 85.53           C
ATOM   3292  O   LEU A 221      -8.905  -1.838   1.959  1.00 85.53           O
ATOM   3293  HA  LEU A 221     -11.391  -1.405   2.594  1.00 85.53           H
ATOM   3294  CB  LEU A 221     -10.599   0.225   3.704  1.00 85.53           C
ATOM   3295 1HB  LEU A 221      -9.926   0.374   4.548  1.00 85.53           H
ATOM   3296 2HB  LEU A 221     -10.132   0.694   2.838  1.00 85.53           H
ATOM   3297  CG  LEU A 221     -11.911   0.954   3.999  1.00 85.53           C
ATOM   3298  HG  LEU A 221     -12.403   0.450   4.831  1.00 85.53           H
ATOM   3299  CD1 LEU A 221     -11.651   2.397   4.435  1.00 85.53           C
ATOM   3300 1HD1 LEU A 221     -11.039   2.400   5.337  1.00 85.53           H
ATOM   3301 2HD1 LEU A 221     -11.127   2.928   3.640  1.00 85.53           H
ATOM   3302 3HD1 LEU A 221     -12.600   2.892   4.638  1.00 85.53           H
ATOM   3303  CD2 LEU A 221     -12.861   0.879   2.801  1.00 85.53           C
ATOM   3304 1HD2 LEU A 221     -12.390   1.344   1.935  1.00 85.53           H
ATOM   3305 2HD2 LEU A 221     -13.083  -0.164   2.579  1.00 85.53           H
ATOM   3306 3HD2 LEU A 221     -13.786   1.405   3.038  1.00 85.53           H
ATOM   3307  HN  LEU A 221     -11.144  -1.511   5.461  1.00 85.53           H
ATOM   3308  N   GLY A 222      -8.810  -2.610   4.082  1.00 79.12           N
ATOM   3309  CA  GLY A 222      -7.482  -3.182   3.936  1.00 79.12           C
ATOM   3310  C   GLY A 222      -7.548  -4.561   3.278  1.00 79.12           C
ATOM   3311  O   GLY A 222      -6.650  -4.938   2.526  1.00 79.12           O
ATOM   3312 1HA  GLY A 222      -6.860  -2.517   3.335  1.00 79.12           H
ATOM   3313 2HA  GLY A 222      -7.008  -3.264   4.914  1.00 79.12           H
ATOM   3314  HN  GLY A 222      -9.240  -2.763   4.972  1.00 79.12           H
ATOM   3315  N   PHE A 223      -8.620  -5.277   3.584  1.00 81.53           N
ATOM   3316  CA  PHE A 223      -8.713  -6.680   3.217  1.00 81.53           C
ATOM   3317  C   PHE A 223      -9.873  -6.917   2.248  1.00 81.53           C
ATOM   3318  O   PHE A 223      -9.659  -7.306   1.101  1.00 81.53           O
ATOM   3319  HA  PHE A 223      -7.775  -6.950   2.730  1.00 81.53           H
ATOM   3320  CB  PHE A 223      -8.971  -7.464   4.505  1.00 81.53           C
ATOM   3321 1HB  PHE A 223      -8.249  -7.150   5.260  1.00 81.53           H
ATOM   3322 2HB  PHE A 223      -9.960  -7.205   4.883  1.00 81.53           H
ATOM   3323  CG  PHE A 223      -8.885  -8.982   4.337  1.00 81.53           C
ATOM   3324  CD1 PHE A 223     -10.010  -9.741   4.430  1.00 81.53           C
ATOM   3325  HD1 PHE A 223     -10.973  -9.267   4.623  1.00 81.53           H
ATOM   3326  CD2 PHE A 223      -7.684  -9.573   4.096  1.00 81.53           C
ATOM   3327  HD2 PHE A 223      -6.783  -8.965   4.023  1.00 81.53           H
ATOM   3328  CE1 PHE A 223      -9.931 -11.150   4.274  1.00 81.53           C
ATOM   3329  HE1 PHE A 223     -10.832 -11.758   4.348  1.00 81.53           H
ATOM   3330  CE2 PHE A 223      -7.605 -10.982   3.941  1.00 81.53           C
ATOM   3331  HE2 PHE A 223      -6.642 -11.456   3.748  1.00 81.53           H
ATOM   3332  CZ  PHE A 223      -8.730 -11.741   4.033  1.00 81.53           C
ATOM   3333  HZ  PHE A 223      -8.669 -12.823   3.914  1.00 81.53           H
ATOM   3334  HN  PHE A 223      -9.413  -4.915   4.073  1.00 81.53           H
ATOM   3335  N   PHE A 224     -11.077  -6.673   2.746  1.00 86.47           N
ATOM   3336  CA  PHE A 224     -12.276  -7.112   2.053  1.00 86.47           C
ATOM   3337  C   PHE A 224     -12.435  -6.385   0.717  1.00 86.47           C
ATOM   3338  O   PHE A 224     -12.758  -7.003  -0.296  1.00 86.47           O
ATOM   3339  HA  PHE A 224     -12.171  -8.182   1.872  1.00 86.47           H
ATOM   3340  CB  PHE A 224     -13.464  -6.767   2.953  1.00 86.47           C
ATOM   3341 1HB  PHE A 224     -13.323  -5.763   3.355  1.00 86.47           H
ATOM   3342 2HB  PHE A 224     -14.370  -6.742   2.348  1.00 86.47           H
ATOM   3343  CG  PHE A 224     -13.670  -7.742   4.114  1.00 86.47           C
ATOM   3344  CD1 PHE A 224     -14.318  -8.919   3.907  1.00 86.47           C
ATOM   3345  HD1 PHE A 224     -14.691  -9.168   2.913  1.00 86.47           H
ATOM   3346  CD2 PHE A 224     -13.204  -7.431   5.354  1.00 86.47           C
ATOM   3347  HD2 PHE A 224     -12.685  -6.487   5.520  1.00 86.47           H
ATOM   3348  CE1 PHE A 224     -14.509  -9.824   4.984  1.00 86.47           C
ATOM   3349  HE1 PHE A 224     -15.028 -10.768   4.818  1.00 86.47           H
ATOM   3350  CE2 PHE A 224     -13.395  -8.336   6.431  1.00 86.47           C
ATOM   3351  HE2 PHE A 224     -13.022  -8.087   7.425  1.00 86.47           H
ATOM   3352  CZ  PHE A 224     -14.043  -9.513   6.224  1.00 86.47           C
ATOM   3353  HZ  PHE A 224     -14.189 -10.208   7.051  1.00 86.47           H
ATOM   3354  HN  PHE A 224     -11.239  -6.185   3.604  1.00 86.47           H
ATOM   3355  N   LEU A 225     -12.201  -5.081   0.757  1.00 81.77           N
ATOM   3356  CA  LEU A 225     -12.354  -4.256  -0.429  1.00 81.77           C
ATOM   3357  C   LEU A 225     -11.385  -4.739  -1.509  1.00 81.77           C
ATOM   3358  O   LEU A 225     -11.798  -5.047  -2.626  1.00 81.77           O
ATOM   3359  HA  LEU A 225     -13.373  -4.392  -0.792  1.00 81.77           H
ATOM   3360  CB  LEU A 225     -12.193  -2.776  -0.076  1.00 81.77           C
ATOM   3361 1HB  LEU A 225     -12.998  -2.495   0.603  1.00 81.77           H
ATOM   3362 2HB  LEU A 225     -11.258  -2.652   0.470  1.00 81.77           H
ATOM   3363  CG  LEU A 225     -12.196  -1.801  -1.255  1.00 81.77           C
ATOM   3364  HG  LEU A 225     -11.492  -2.167  -2.002  1.00 81.77           H
ATOM   3365  CD1 LEU A 225     -13.573  -1.748  -1.920  1.00 81.77           C
ATOM   3366 1HD1 LEU A 225     -13.838  -2.740  -2.286  1.00 81.77           H
ATOM   3367 2HD1 LEU A 225     -14.315  -1.419  -1.193  1.00 81.77           H
ATOM   3368 3HD1 LEU A 225     -13.547  -1.048  -2.755  1.00 81.77           H
ATOM   3369  CD2 LEU A 225     -11.715  -0.415  -0.822  1.00 81.77           C
ATOM   3370 1HD2 LEU A 225     -12.376  -0.027  -0.047  1.00 81.77           H
ATOM   3371 2HD2 LEU A 225     -10.700  -0.488  -0.432  1.00 81.77           H
ATOM   3372 3HD2 LEU A 225     -11.727   0.258  -1.679  1.00 81.77           H
ATOM   3373  HN  LEU A 225     -11.912  -4.590   1.579  1.00 81.77           H
ATOM   3374  N   PRO A 226     -10.083  -4.815  -1.199  1.00 79.79           N
ATOM   3375  CA  PRO A 226      -9.112  -5.360  -2.150  1.00 79.79           C
ATOM   3376  C   PRO A 226      -9.511  -6.735  -2.659  1.00 79.79           C
ATOM   3377  O   PRO A 226      -9.402  -7.016  -3.851  1.00 79.79           O
ATOM   3378  HA  PRO A 226      -9.063  -4.731  -3.039  1.00 79.79           H
ATOM   3379  CB  PRO A 226      -7.809  -5.407  -1.350  1.00 79.79           C
ATOM   3380 1HB  PRO A 226      -7.673  -6.372  -0.860  1.00 79.79           H
ATOM   3381 2HB  PRO A 226      -6.939  -5.250  -1.988  1.00 79.79           H
ATOM   3382  CG  PRO A 226      -7.975  -4.281  -0.337  1.00 79.79           C
ATOM   3383 1HG  PRO A 226      -7.310  -4.403   0.518  1.00 79.79           H
ATOM   3384 2HG  PRO A 226      -7.741  -3.309  -0.771  1.00 79.79           H
ATOM   3385  CD  PRO A 226      -9.439  -4.392   0.057  1.00 79.79           C
ATOM   3386 1HD  PRO A 226      -9.590  -5.124   0.851  1.00 79.79           H
ATOM   3387 2HD  PRO A 226      -9.833  -3.444   0.424  1.00 79.79           H
ATOM   3388  N   PHE A 227      -9.969  -7.564  -1.732  1.00 85.40           N
ATOM   3389  CA  PHE A 227     -10.339  -8.929  -2.065  1.00 85.40           C
ATOM   3390  C   PHE A 227     -11.449  -8.955  -3.117  1.00 85.40           C
ATOM   3391  O   PHE A 227     -11.362  -9.689  -4.100  1.00 85.40           O
ATOM   3392  HA  PHE A 227      -9.450  -9.417  -2.466  1.00 85.40           H
ATOM   3393  CB  PHE A 227     -10.856  -9.579  -0.780  1.00 85.40           C
ATOM   3394 1HB  PHE A 227     -10.078  -9.521  -0.018  1.00 85.40           H
ATOM   3395 2HB  PHE A 227     -11.706  -9.006  -0.412  1.00 85.40           H
ATOM   3396  CG  PHE A 227     -11.278 -11.040  -0.948  1.00 85.40           C
ATOM   3397  CD1 PHE A 227     -12.595 -11.358  -1.061  1.00 85.40           C
ATOM   3398  HD1 PHE A 227     -13.350 -10.572  -1.033  1.00 85.40           H
ATOM   3399  CD2 PHE A 227     -10.336 -12.020  -0.983  1.00 85.40           C
ATOM   3400  HD2 PHE A 227      -9.280 -11.765  -0.892  1.00 85.40           H
ATOM   3401  CE1 PHE A 227     -12.987 -12.714  -1.217  1.00 85.40           C
ATOM   3402  HE1 PHE A 227     -14.043 -12.969  -1.308  1.00 85.40           H
ATOM   3403  CE2 PHE A 227     -10.728 -13.376  -1.139  1.00 85.40           C
ATOM   3404  HE2 PHE A 227      -9.973 -14.162  -1.167  1.00 85.40           H
ATOM   3405  CZ  PHE A 227     -12.045 -13.695  -1.252  1.00 85.40           C
ATOM   3406  HZ  PHE A 227     -12.346 -14.735  -1.372  1.00 85.40           H
ATOM   3407  HN  PHE A 227     -10.087  -7.317  -0.770  1.00 85.40           H
ATOM   3408  N   VAL A 228     -12.469  -8.143  -2.876  1.00 87.02           N
ATOM   3409  CA  VAL A 228     -13.589  -8.053  -3.797  1.00 87.02           C
ATOM   3410  C   VAL A 228     -13.090  -7.546  -5.152  1.00 87.02           C
ATOM   3411  O   VAL A 228     -13.468  -8.076  -6.195  1.00 87.02           O
ATOM   3412  HA  VAL A 228     -13.990  -9.059  -3.926  1.00 87.02           H
ATOM   3413  CB  VAL A 228     -14.690  -7.176  -3.199  1.00 87.02           C
ATOM   3414  HB  VAL A 228     -14.238  -6.232  -2.894  1.00 87.02           H
ATOM   3415  CG1 VAL A 228     -15.769  -6.866  -4.237  1.00 87.02           C
ATOM   3416 1HG1 VAL A 228     -15.322  -6.339  -5.080  1.00 87.02           H
ATOM   3417 2HG1 VAL A 228     -16.216  -7.797  -4.587  1.00 87.02           H
ATOM   3418 3HG1 VAL A 228     -16.540  -6.241  -3.786  1.00 87.02           H
ATOM   3419  CG2 VAL A 228     -15.297  -7.830  -1.955  1.00 87.02           C
ATOM   3420 1HG2 VAL A 228     -15.726  -8.795  -2.225  1.00 87.02           H
ATOM   3421 2HG2 VAL A 228     -14.519  -7.976  -1.205  1.00 87.02           H
ATOM   3422 3HG2 VAL A 228     -16.076  -7.185  -1.550  1.00 87.02           H
ATOM   3423  HN  VAL A 228     -12.536  -7.555  -2.070  1.00 87.02           H
ATOM   3424  N   VAL A 229     -12.248  -6.524  -5.091  1.00 81.62           N
ATOM   3425  CA  VAL A 229     -11.697  -5.936  -6.300  1.00 81.62           C
ATOM   3426  C   VAL A 229     -10.956  -7.014  -7.095  1.00 81.62           C
ATOM   3427  O   VAL A 229     -11.158  -7.149  -8.301  1.00 81.62           O
ATOM   3428  HA  VAL A 229     -12.532  -5.571  -6.898  1.00 81.62           H
ATOM   3429  CB  VAL A 229     -10.811  -4.741  -5.944  1.00 81.62           C
ATOM   3430  HB  VAL A 229     -10.180  -5.030  -5.103  1.00 81.62           H
ATOM   3431  CG1 VAL A 229      -9.895  -4.371  -7.112  1.00 81.62           C
ATOM   3432 1HG1 VAL A 229      -9.255  -5.219  -7.356  1.00 81.62           H
ATOM   3433 2HG1 VAL A 229     -10.500  -4.110  -7.980  1.00 81.62           H
ATOM   3434 3HG1 VAL A 229      -9.276  -3.518  -6.832  1.00 81.62           H
ATOM   3435  CG2 VAL A 229     -11.656  -3.543  -5.508  1.00 81.62           C
ATOM   3436 1HG2 VAL A 229     -12.322  -3.253  -6.321  1.00 81.62           H
ATOM   3437 2HG2 VAL A 229     -12.246  -3.813  -4.633  1.00 81.62           H
ATOM   3438 3HG2 VAL A 229     -11.001  -2.707  -5.261  1.00 81.62           H
ATOM   3439  HN  VAL A 229     -11.943  -6.101  -4.238  1.00 81.62           H
ATOM   3440  N   MET A 230     -10.115  -7.753  -6.387  1.00 83.29           N
ATOM   3441  CA  MET A 230      -9.258  -8.734  -7.029  1.00 83.29           C
ATOM   3442  C   MET A 230     -10.085  -9.860  -7.653  1.00 83.29           C
ATOM   3443  O   MET A 230      -9.800 -10.301  -8.766  1.00 83.29           O
ATOM   3444  HA  MET A 230      -8.724  -8.191  -7.809  1.00 83.29           H
ATOM   3445  CB  MET A 230      -8.291  -9.321  -5.999  1.00 83.29           C
ATOM   3446 1HB  MET A 230      -8.849  -9.665  -5.127  1.00 83.29           H
ATOM   3447 2HB  MET A 230      -7.790 -10.192  -6.420  1.00 83.29           H
ATOM   3448  CG  MET A 230      -7.251  -8.284  -5.570  1.00 83.29           C
ATOM   3449 1HG  MET A 230      -6.689  -7.940  -6.438  1.00 83.29           H
ATOM   3450 2HG  MET A 230      -7.748  -7.412  -5.146  1.00 83.29           H
ATOM   3451  SD  MET A 230      -6.140  -8.996  -4.367  1.00 83.29           S
ATOM   3452  CE  MET A 230      -7.322  -9.627  -3.188  1.00 83.29           C
ATOM   3453 1HE  MET A 230      -7.925  -8.806  -2.802  1.00 83.29           H
ATOM   3454 2HE  MET A 230      -7.970 -10.355  -3.678  1.00 83.29           H
ATOM   3455 3HE  MET A 230      -6.793 -10.108  -2.365  1.00 83.29           H
ATOM   3456  HN  MET A 230     -10.014  -7.690  -5.394  1.00 83.29           H
ATOM   3457  N   ALA A 231     -11.092 -10.293  -6.910  1.00 86.33           N
ATOM   3458  CA  ALA A 231     -11.975 -11.345  -7.385  1.00 86.33           C
ATOM   3459  C   ALA A 231     -12.647 -10.893  -8.684  1.00 86.33           C
ATOM   3460  O   ALA A 231     -12.744 -11.664  -9.637  1.00 86.33           O
ATOM   3461  HA  ALA A 231     -11.364 -12.224  -7.589  1.00 86.33           H
ATOM   3462  CB  ALA A 231     -12.990 -11.691  -6.294  1.00 86.33           C
ATOM   3463 1HB  ALA A 231     -12.463 -12.034  -5.403  1.00 86.33           H
ATOM   3464 2HB  ALA A 231     -13.578 -10.807  -6.050  1.00 86.33           H
ATOM   3465 3HB  ALA A 231     -13.652 -12.480  -6.651  1.00 86.33           H
ATOM   3466  HN  ALA A 231     -11.309  -9.938  -6.000  1.00 86.33           H
ATOM   3467  N   CYS A 232     -13.093  -9.645  -8.679  1.00 84.63           N
ATOM   3468  CA  CYS A 232     -13.741  -9.078  -9.849  1.00 84.63           C
ATOM   3469  C   CYS A 232     -12.726  -9.051 -10.994  1.00 84.63           C
ATOM   3470  O   CYS A 232     -13.053  -9.403 -12.126  1.00 84.63           O
ATOM   3471  HA  CYS A 232     -14.579  -9.731 -10.090  1.00 84.63           H
ATOM   3472  CB  CYS A 232     -14.313  -7.688  -9.560  1.00 84.63           C
ATOM   3473 1HB  CYS A 232     -13.569  -7.079  -9.048  1.00 84.63           H
ATOM   3474 2HB  CYS A 232     -14.549  -7.182 -10.496  1.00 84.63           H
ATOM   3475  SG  CYS A 232     -15.819  -7.833  -8.531  1.00 84.63           S
ATOM   3476  HG  CYS A 232     -15.181  -7.996  -7.375  1.00 84.63           H
ATOM   3477  HN  CYS A 232     -13.018  -9.028  -7.896  1.00 84.63           H
ATOM   3478  N   CYS A 233     -11.515  -8.629 -10.659  1.00 82.02           N
ATOM   3479  CA  CYS A 233     -10.483  -8.444 -11.665  1.00 82.02           C
ATOM   3480  C   CYS A 233     -10.245  -9.785 -12.362  1.00 82.02           C
ATOM   3481  O   CYS A 233     -10.222  -9.855 -13.590  1.00 82.02           O
ATOM   3482  HA  CYS A 233     -10.861  -7.703 -12.369  1.00 82.02           H
ATOM   3483  CB  CYS A 233      -9.196  -7.880 -11.058  1.00 82.02           C
ATOM   3484 1HB  CYS A 233      -8.886  -8.492 -10.210  1.00 82.02           H
ATOM   3485 2HB  CYS A 233      -8.391  -7.920 -11.791  1.00 82.02           H
ATOM   3486  SG  CYS A 233      -9.464  -6.153 -10.516  1.00 82.02           S
ATOM   3487  HG  CYS A 233      -9.923  -6.457  -9.305  1.00 82.02           H
ATOM   3488  HN  CYS A 233     -11.236  -8.415  -9.723  1.00 82.02           H
ATOM   3489  N   TYR A 234     -10.075 -10.817 -11.548  1.00 83.67           N
ATOM   3490  CA  TYR A 234      -9.815 -12.147 -12.071  1.00 83.67           C
ATOM   3491  C   TYR A 234     -11.002 -12.654 -12.893  1.00 83.67           C
ATOM   3492  O   TYR A 234     -10.817 -13.251 -13.953  1.00 83.67           O
ATOM   3493  HA  TYR A 234      -8.936 -12.091 -12.712  1.00 83.67           H
ATOM   3494  CB  TYR A 234      -9.632 -13.051 -10.851  1.00 83.67           C
ATOM   3495 1HB  TYR A 234     -10.315 -12.728 -10.065  1.00 83.67           H
ATOM   3496 2HB  TYR A 234      -9.915 -14.069 -11.119  1.00 83.67           H
ATOM   3497  CG  TYR A 234      -8.207 -13.064 -10.294  1.00 83.67           C
ATOM   3498  CD1 TYR A 234      -7.163 -13.506 -11.080  1.00 83.67           C
ATOM   3499  HD1 TYR A 234      -7.353 -13.846 -12.098  1.00 83.67           H
ATOM   3500  CD2 TYR A 234      -7.966 -12.634  -9.005  1.00 83.67           C
ATOM   3501  HD2 TYR A 234      -8.791 -12.285  -8.383  1.00 83.67           H
ATOM   3502  CE1 TYR A 234      -5.822 -13.518 -10.556  1.00 83.67           C
ATOM   3503  HE1 TYR A 234      -4.988 -13.864 -11.167  1.00 83.67           H
ATOM   3504  CE2 TYR A 234      -6.625 -12.646  -8.481  1.00 83.67           C
ATOM   3505  HE2 TYR A 234      -6.421 -12.309  -7.464  1.00 83.67           H
ATOM   3506  CZ  TYR A 234      -5.619 -13.087  -9.282  1.00 83.67           C
ATOM   3507  OH  TYR A 234      -4.352 -13.098  -8.787  1.00 83.67           O
ATOM   3508  HH  TYR A 234      -3.713 -13.407  -9.491  1.00 83.67           H
ATOM   3509  HN  TYR A 234     -10.112 -10.754 -10.551  1.00 83.67           H
ATOM   3510  N   THR A 235     -12.194 -12.399 -12.374  1.00 85.87           N
ATOM   3511  CA  THR A 235     -13.410 -12.812 -13.052  1.00 85.87           C
ATOM   3512  C   THR A 235     -13.455 -12.231 -14.467  1.00 85.87           C
ATOM   3513  O   THR A 235     -13.785 -12.935 -15.420  1.00 85.87           O
ATOM   3514  HA  THR A 235     -13.396 -13.897 -13.152  1.00 85.87           H
ATOM   3515  CB  THR A 235     -14.600 -12.394 -12.186  1.00 85.87           C
ATOM   3516  HB  THR A 235     -14.672 -11.308 -12.121  1.00 85.87           H
ATOM   3517  OG1 THR A 235     -14.385 -13.071 -10.950  1.00 85.87           O
ATOM   3518  HG1 THR A 235     -13.997 -12.440 -10.278  1.00 85.87           H
ATOM   3519  CG2 THR A 235     -15.925 -12.964 -12.697  1.00 85.87           C
ATOM   3520 1HG2 THR A 235     -15.876 -14.052 -12.697  1.00 85.87           H
ATOM   3521 2HG2 THR A 235     -16.107 -12.607 -13.711  1.00 85.87           H
ATOM   3522 3HG2 THR A 235     -16.736 -12.637 -12.046  1.00 85.87           H
ATOM   3523  HN  THR A 235     -12.335 -11.920 -11.507  1.00 85.87           H
ATOM   3524  N   ILE A 236     -13.119 -10.953 -14.559  1.00 82.17           N
ATOM   3525  CA  ILE A 236     -13.111 -10.271 -15.842  1.00 82.17           C
ATOM   3526  C   ILE A 236     -12.029 -10.885 -16.734  1.00 82.17           C
ATOM   3527  O   ILE A 236     -12.253 -11.106 -17.923  1.00 82.17           O
ATOM   3528  HA  ILE A 236     -14.081 -10.442 -16.308  1.00 82.17           H
ATOM   3529  CB  ILE A 236     -12.962  -8.761 -15.645  1.00 82.17           C
ATOM   3530  HB  ILE A 236     -12.157  -8.587 -14.931  1.00 82.17           H
ATOM   3531  CG1 ILE A 236     -14.235  -8.158 -15.048  1.00 82.17           C
ATOM   3532 1HG1 ILE A 236     -15.032  -8.174 -15.791  1.00 82.17           H
ATOM   3533 2HG1 ILE A 236     -14.570  -8.766 -14.207  1.00 82.17           H
ATOM   3534  CG2 ILE A 236     -12.561  -8.075 -16.953  1.00 82.17           C
ATOM   3535 1HG2 ILE A 236     -11.609  -8.478 -17.298  1.00 82.17           H
ATOM   3536 2HG2 ILE A 236     -13.327  -8.256 -17.707  1.00 82.17           H
ATOM   3537 3HG2 ILE A 236     -12.462  -7.003 -16.785  1.00 82.17           H
ATOM   3538  CD1 ILE A 236     -13.994  -6.721 -14.581  1.00 82.17           C
ATOM   3539 1HD1 ILE A 236     -13.212  -6.712 -13.821  1.00 82.17           H
ATOM   3540 2HD1 ILE A 236     -13.682  -6.111 -15.430  1.00 82.17           H
ATOM   3541 3HD1 ILE A 236     -14.914  -6.316 -14.161  1.00 82.17           H
ATOM   3542  HN  ILE A 236     -12.856 -10.386 -13.778  1.00 82.17           H
ATOM   3543  N   ILE A 237     -10.881 -11.143 -16.125  1.00 78.99           N
ATOM   3544  CA  ILE A 237      -9.753 -11.693 -16.857  1.00 78.99           C
ATOM   3545  C   ILE A 237     -10.162 -13.025 -17.489  1.00 78.99           C
ATOM   3546  O   ILE A 237      -9.954 -13.240 -18.682  1.00 78.99           O
ATOM   3547  HA  ILE A 237      -9.509 -10.993 -17.655  1.00 78.99           H
ATOM   3548  CB  ILE A 237      -8.524 -11.794 -15.951  1.00 78.99           C
ATOM   3549  HB  ILE A 237      -8.850 -12.146 -14.972  1.00 78.99           H
ATOM   3550  CG1 ILE A 237      -7.880 -10.422 -15.746  1.00 78.99           C
ATOM   3551 1HG1 ILE A 237      -7.405 -10.097 -16.672  1.00 78.99           H
ATOM   3552 2HG1 ILE A 237      -8.649  -9.687 -15.508  1.00 78.99           H
ATOM   3553  CG2 ILE A 237      -7.527 -12.821 -16.492  1.00 78.99           C
ATOM   3554 1HG2 ILE A 237      -8.005 -13.799 -16.543  1.00 78.99           H
ATOM   3555 2HG2 ILE A 237      -7.203 -12.522 -17.489  1.00 78.99           H
ATOM   3556 3HG2 ILE A 237      -6.663 -12.872 -15.829  1.00 78.99           H
ATOM   3557  CD1 ILE A 237      -6.843 -10.465 -14.622  1.00 78.99           C
ATOM   3558 1HD1 ILE A 237      -7.327 -10.766 -13.693  1.00 78.99           H
ATOM   3559 2HD1 ILE A 237      -6.063 -11.183 -14.875  1.00 78.99           H
ATOM   3560 3HD1 ILE A 237      -6.400  -9.477 -14.498  1.00 78.99           H
ATOM   3561  HN  ILE A 237     -10.716 -10.982 -15.152  1.00 78.99           H
ATOM   3562  N   ILE A 238     -10.737 -13.885 -16.661  1.00 81.85           N
ATOM   3563  CA  ILE A 238     -11.109 -15.218 -17.105  1.00 81.85           C
ATOM   3564  C   ILE A 238     -12.087 -15.105 -18.276  1.00 81.85           C
ATOM   3565  O   ILE A 238     -11.920 -15.774 -19.295  1.00 81.85           O
ATOM   3566  HA  ILE A 238     -10.202 -15.709 -17.458  1.00 81.85           H
ATOM   3567  CB  ILE A 238     -11.644 -16.043 -15.933  1.00 81.85           C
ATOM   3568  HB  ILE A 238     -12.366 -15.434 -15.388  1.00 81.85           H
ATOM   3569  CG1 ILE A 238     -10.523 -16.399 -14.955  1.00 81.85           C
ATOM   3570 1HG1 ILE A 238      -9.891 -17.174 -15.388  1.00 81.85           H
ATOM   3571 2HG1 ILE A 238      -9.890 -15.527 -14.789  1.00 81.85           H
ATOM   3572  CG2 ILE A 238     -12.387 -17.285 -16.432  1.00 81.85           C
ATOM   3573 1HG2 ILE A 238     -13.226 -16.980 -17.057  1.00 81.85           H
ATOM   3574 2HG2 ILE A 238     -11.706 -17.905 -17.014  1.00 81.85           H
ATOM   3575 3HG2 ILE A 238     -12.757 -17.853 -15.578  1.00 81.85           H
ATOM   3576  CD1 ILE A 238     -11.093 -16.884 -13.621  1.00 81.85           C
ATOM   3577 1HD1 ILE A 238     -11.705 -16.097 -13.180  1.00 81.85           H
ATOM   3578 2HD1 ILE A 238     -11.705 -17.770 -13.788  1.00 81.85           H
ATOM   3579 3HD1 ILE A 238     -10.274 -17.130 -12.944  1.00 81.85           H
ATOM   3580  HN  ILE A 238     -10.947 -13.684 -15.704  1.00 81.85           H
ATOM   3581  N   HIS A 239     -13.085 -14.254 -18.092  1.00 82.22           N
ATOM   3582  CA  HIS A 239     -14.118 -14.083 -19.100  1.00 82.22           C
ATOM   3583  C   HIS A 239     -13.482 -13.619 -20.412  1.00 82.22           C
ATOM   3584  O   HIS A 239     -13.886 -14.053 -21.490  1.00 82.22           O
ATOM   3585  HA  HIS A 239     -14.572 -15.062 -19.253  1.00 82.22           H
ATOM   3586  CB  HIS A 239     -15.210 -13.134 -18.603  1.00 82.22           C
ATOM   3587 1HB  HIS A 239     -15.570 -13.486 -17.636  1.00 82.22           H
ATOM   3588 2HB  HIS A 239     -14.775 -12.148 -18.442  1.00 82.22           H
ATOM   3589  CG  HIS A 239     -16.385 -13.003 -19.543  1.00 82.22           C
ATOM   3590  ND1 HIS A 239     -16.529 -11.942 -20.420  1.00 82.22           N
ATOM   3591  HD1 HIS A 239     -15.894 -11.176 -20.520  1.00 82.22           H
ATOM   3592  CD2 HIS A 239     -17.467 -13.811 -19.736  1.00 82.22           C
ATOM   3593  HD2 HIS A 239     -17.670 -14.741 -19.206  1.00 82.22           H
ATOM   3594  CE1 HIS A 239     -17.651 -12.113 -21.103  1.00 82.22           C
ATOM   3595  HE1 HIS A 239     -18.042 -11.445 -21.870  1.00 82.22           H
ATOM   3596  NE2 HIS A 239     -18.231 -13.272 -20.677  1.00 82.22           N
ATOM   3597  HN  HIS A 239     -13.195 -13.689 -17.275  1.00 82.22           H
ATOM   3598  N   THR A 240     -12.497 -12.742 -20.278  1.00 76.99           N
ATOM   3599  CA  THR A 240     -11.813 -12.201 -21.440  1.00 76.99           C
ATOM   3600  C   THR A 240     -11.026 -13.301 -22.155  1.00 76.99           C
ATOM   3601  O   THR A 240     -11.034 -13.377 -23.383  1.00 76.99           O
ATOM   3602  HA  THR A 240     -12.564 -11.837 -22.142  1.00 76.99           H
ATOM   3603  CB  THR A 240     -10.941 -11.033 -20.975  1.00 76.99           C
ATOM   3604  HB  THR A 240     -10.119 -11.386 -20.352  1.00 76.99           H
ATOM   3605  OG1 THR A 240     -11.858 -10.147 -20.339  1.00 76.99           O
ATOM   3606  HG1 THR A 240     -11.771 -10.220 -19.345  1.00 76.99           H
ATOM   3607  CG2 THR A 240     -10.383 -10.217 -22.142  1.00 76.99           C
ATOM   3608 1HG2 THR A 240     -11.207  -9.808 -22.727  1.00 76.99           H
ATOM   3609 2HG2 THR A 240      -9.772 -10.861 -22.776  1.00 76.99           H
ATOM   3610 3HG2 THR A 240      -9.771  -9.402 -21.756  1.00 76.99           H
ATOM   3611  HN  THR A 240     -12.167 -12.402 -19.397  1.00 76.99           H
ATOM   3612  N   LEU A 241     -10.364 -14.125 -21.356  1.00 76.99           N
ATOM   3613  CA  LEU A 241      -9.547 -15.197 -21.899  1.00 76.99           C
ATOM   3614  C   LEU A 241     -10.424 -16.125 -22.741  1.00 76.99           C
ATOM   3615  O   LEU A 241     -10.006 -16.587 -23.802  1.00 76.99           O
ATOM   3616  HA  LEU A 241      -8.801 -14.742 -22.550  1.00 76.99           H
ATOM   3617  CB  LEU A 241      -8.791 -15.914 -20.778  1.00 76.99           C
ATOM   3618 1HB  LEU A 241      -9.483 -16.087 -19.953  1.00 76.99           H
ATOM   3619 2HB  LEU A 241      -8.482 -16.893 -21.144  1.00 76.99           H
ATOM   3620  CG  LEU A 241      -7.558 -15.192 -20.231  1.00 76.99           C
ATOM   3621  HG  LEU A 241      -7.828 -14.153 -20.041  1.00 76.99           H
ATOM   3622  CD1 LEU A 241      -7.116 -15.796 -18.897  1.00 76.99           C
ATOM   3623 1HD1 LEU A 241      -7.925 -15.706 -18.171  1.00 76.99           H
ATOM   3624 2HD1 LEU A 241      -6.871 -16.849 -19.038  1.00 76.99           H
ATOM   3625 3HD1 LEU A 241      -6.238 -15.264 -18.530  1.00 76.99           H
ATOM   3626  CD2 LEU A 241      -6.426 -15.185 -21.260  1.00 76.99           C
ATOM   3627 1HD2 LEU A 241      -6.150 -16.211 -21.504  1.00 76.99           H
ATOM   3628 2HD2 LEU A 241      -6.759 -14.673 -22.163  1.00 76.99           H
ATOM   3629 3HD2 LEU A 241      -5.562 -14.665 -20.846  1.00 76.99           H
ATOM   3630  HN  LEU A 241     -10.380 -14.069 -20.358  1.00 76.99           H
ATOM   3631  N   ILE A 242     -11.625 -16.371 -22.237  1.00 78.14           N
ATOM   3632  CA  ILE A 242     -12.538 -17.291 -22.893  1.00 78.14           C
ATOM   3633  C   ILE A 242     -12.955 -16.712 -24.246  1.00 78.14           C
ATOM   3634  O   ILE A 242     -13.070 -17.441 -25.229  1.00 78.14           O
ATOM   3635  HA  ILE A 242     -11.996 -18.221 -23.068  1.00 78.14           H
ATOM   3636  CB  ILE A 242     -13.717 -17.621 -21.975  1.00 78.14           C
ATOM   3637  HB  ILE A 242     -14.138 -16.685 -21.609  1.00 78.14           H
ATOM   3638  CG1 ILE A 242     -13.254 -18.417 -20.753  1.00 78.14           C
ATOM   3639 1HG1 ILE A 242     -13.003 -19.435 -21.050  1.00 78.14           H
ATOM   3640 2HG1 ILE A 242     -12.347 -17.971 -20.346  1.00 78.14           H
ATOM   3641  CG2 ILE A 242     -14.824 -18.345 -22.744  1.00 78.14           C
ATOM   3642 1HG2 ILE A 242     -15.180 -17.708 -23.554  1.00 78.14           H
ATOM   3643 2HG2 ILE A 242     -14.432 -19.274 -23.157  1.00 78.14           H
ATOM   3644 3HG2 ILE A 242     -15.650 -18.567 -22.068  1.00 78.14           H
ATOM   3645  CD1 ILE A 242     -14.341 -18.447 -19.675  1.00 78.14           C
ATOM   3646 1HD1 ILE A 242     -14.571 -17.429 -19.363  1.00 78.14           H
ATOM   3647 2HD1 ILE A 242     -15.238 -18.916 -20.078  1.00 78.14           H
ATOM   3648 3HD1 ILE A 242     -13.986 -19.019 -18.818  1.00 78.14           H
ATOM   3649  HN  ILE A 242     -11.975 -15.954 -21.398  1.00 78.14           H
ATOM   3650  N   GLN A 243     -13.171 -15.404 -24.252  1.00 73.22           N
ATOM   3651  CA  GLN A 243     -13.623 -14.726 -25.455  1.00 73.22           C
ATOM   3652  C   GLN A 243     -12.449 -14.500 -26.410  1.00 73.22           C
ATOM   3653  O   GLN A 243     -12.649 -14.227 -27.592  1.00 73.22           O
ATOM   3654  HA  GLN A 243     -14.347 -15.400 -25.913  1.00 73.22           H
ATOM   3655  CB  GLN A 243     -14.313 -13.405 -25.113  1.00 73.22           C
ATOM   3656 1HB  GLN A 243     -13.654 -12.795 -24.496  1.00 73.22           H
ATOM   3657 2HB  GLN A 243     -14.504 -12.842 -26.027  1.00 73.22           H
ATOM   3658  CG  GLN A 243     -15.631 -13.650 -24.374  1.00 73.22           C
ATOM   3659 1HG  GLN A 243     -16.214 -14.404 -24.903  1.00 73.22           H
ATOM   3660 2HG  GLN A 243     -15.426 -14.045 -23.379  1.00 73.22           H
ATOM   3661  CD  GLN A 243     -16.443 -12.358 -24.259  1.00 73.22           C
ATOM   3662  OE1 GLN A 243     -15.944 -11.261 -24.450  1.00 73.22           O
ATOM   3663  NE2 GLN A 243     -17.719 -12.549 -23.937  1.00 73.22           N
ATOM   3664 1HE2 GLN A 243     -18.066 -13.476 -23.793  1.00 73.22           H
ATOM   3665 2HE2 GLN A 243     -18.332 -11.765 -23.837  1.00 73.22           H
ATOM   3666  HN  GLN A 243     -13.042 -14.812 -23.456  1.00 73.22           H
ATOM   3667  N   ALA A 244     -11.249 -14.623 -25.861  1.00 66.83           N
ATOM   3668  CA  ALA A 244     -10.047 -14.299 -26.610  1.00 66.83           C
ATOM   3669  C   ALA A 244      -9.754 -15.423 -27.606  1.00 66.83           C
ATOM   3670  O   ALA A 244      -8.960 -16.318 -27.322  1.00 66.83           O
ATOM   3671  HA  ALA A 244     -10.236 -13.378 -27.160  1.00 66.83           H
ATOM   3672  CB  ALA A 244      -8.888 -14.065 -25.639  1.00 66.83           C
ATOM   3673 1HB  ALA A 244      -9.134 -13.238 -24.972  1.00 66.83           H
ATOM   3674 2HB  ALA A 244      -8.718 -14.967 -25.051  1.00 66.83           H
ATOM   3675 3HB  ALA A 244      -7.986 -13.823 -26.201  1.00 66.83           H
ATOM   3676  HN  ALA A 244     -11.092 -14.936 -24.924  1.00 66.83           H
ATOM   3677  N   LYS A 245     -10.412 -15.339 -28.754  1.00 61.92           N
ATOM   3678  CA  LYS A 245     -10.204 -16.317 -29.808  1.00 61.92           C
ATOM   3679  C   LYS A 245      -8.731 -16.310 -30.222  1.00 61.92           C
ATOM   3680  O   LYS A 245      -8.226 -17.300 -30.748  1.00 61.92           O
ATOM   3681  HA  LYS A 245     -10.442 -17.297 -29.396  1.00 61.92           H
ATOM   3682  CB  LYS A 245     -11.170 -16.067 -30.968  1.00 61.92           C
ATOM   3683 1HB  LYS A 245     -11.139 -15.015 -31.253  1.00 61.92           H
ATOM   3684 2HB  LYS A 245     -10.855 -16.641 -31.839  1.00 61.92           H
ATOM   3685  CG  LYS A 245     -12.600 -16.455 -30.584  1.00 61.92           C
ATOM   3686 1HG  LYS A 245     -12.597 -17.431 -30.099  1.00 61.92           H
ATOM   3687 2HG  LYS A 245     -12.993 -15.740 -29.861  1.00 61.92           H
ATOM   3688  CD  LYS A 245     -13.507 -16.494 -31.816  1.00 61.92           C
ATOM   3689 1HD  LYS A 245     -13.583 -15.496 -32.248  1.00 61.92           H
ATOM   3690 2HD  LYS A 245     -13.065 -17.138 -32.577  1.00 61.92           H
ATOM   3691  CE  LYS A 245     -14.902 -17.007 -31.453  1.00 61.92           C
ATOM   3692 1HE  LYS A 245     -14.819 -17.940 -30.895  1.00 61.92           H
ATOM   3693 2HE  LYS A 245     -15.402 -16.289 -30.803  1.00 61.92           H
ATOM   3694  NZ  LYS A 245     -15.708 -17.224 -32.675  1.00 61.92           N
ATOM   3695 1HZ  LYS A 245     -16.636 -17.540 -32.416  1.00 61.92           H
ATOM   3696 2HZ  LYS A 245     -15.779 -16.354 -33.192  1.00 61.92           H
ATOM   3697 3HZ  LYS A 245     -15.261 -17.926 -33.255  1.00 61.92           H
ATOM   3698  HN  LYS A 245     -11.074 -14.621 -28.967  1.00 61.92           H
ATOM   3699  N   LYS A 246      -8.084 -15.181 -29.969  1.00 60.28           N
ATOM   3700  CA  LYS A 246      -6.753 -14.947 -30.502  1.00 60.28           C
ATOM   3701  C   LYS A 246      -5.721 -15.137 -29.388  1.00 60.28           C
ATOM   3702  O   LYS A 246      -5.776 -14.458 -28.364  1.00 60.28           O
ATOM   3703  HA  LYS A 246      -6.572 -15.697 -31.272  1.00 60.28           H
ATOM   3704  CB  LYS A 246      -6.681 -13.577 -31.179  1.00 60.28           C
ATOM   3705 1HB  LYS A 246      -7.202 -12.838 -30.571  1.00 60.28           H
ATOM   3706 2HB  LYS A 246      -5.641 -13.255 -31.249  1.00 60.28           H
ATOM   3707  CG  LYS A 246      -7.300 -13.623 -32.577  1.00 60.28           C
ATOM   3708 1HG  LYS A 246      -6.968 -14.522 -33.097  1.00 60.28           H
ATOM   3709 2HG  LYS A 246      -8.386 -13.684 -32.496  1.00 60.28           H
ATOM   3710  CD  LYS A 246      -6.913 -12.386 -33.390  1.00 60.28           C
ATOM   3711 1HD  LYS A 246      -7.345 -11.496 -32.932  1.00 60.28           H
ATOM   3712 2HD  LYS A 246      -5.830 -12.259 -33.373  1.00 60.28           H
ATOM   3713  CE  LYS A 246      -7.395 -12.507 -34.837  1.00 60.28           C
ATOM   3714 1HE  LYS A 246      -7.082 -13.465 -35.252  1.00 60.28           H
ATOM   3715 2HE  LYS A 246      -8.484 -12.487 -34.867  1.00 60.28           H
ATOM   3716  NZ  LYS A 246      -6.851 -11.403 -35.659  1.00 60.28           N
ATOM   3717 1HZ  LYS A 246      -7.191 -11.490 -36.610  1.00 60.28           H
ATOM   3718 2HZ  LYS A 246      -7.150 -10.515 -35.272  1.00 60.28           H
ATOM   3719 3HZ  LYS A 246      -5.838 -11.448 -35.657  1.00 60.28           H
ATOM   3720  HN  LYS A 246      -8.454 -14.437 -29.413  1.00 60.28           H
ATOM   3721  N   SER A 247      -4.806 -16.065 -29.626  1.00 59.34           N
ATOM   3722  CA  SER A 247      -3.772 -16.363 -28.649  1.00 59.34           C
ATOM   3723  C   SER A 247      -3.131 -15.066 -28.153  1.00 59.34           C
ATOM   3724  O   SER A 247      -2.859 -14.920 -26.962  1.00 59.34           O
ATOM   3725  HA  SER A 247      -4.285 -16.873 -27.834  1.00 59.34           H
ATOM   3726  CB  SER A 247      -2.707 -17.290 -29.240  1.00 59.34           C
ATOM   3727 1HB  SER A 247      -3.031 -18.325 -29.139  1.00 59.34           H
ATOM   3728 2HB  SER A 247      -2.605 -17.091 -30.307  1.00 59.34           H
ATOM   3729  OG  SER A 247      -1.443 -17.124 -28.603  1.00 59.34           O
ATOM   3730  HG  SER A 247      -0.763 -17.719 -29.033  1.00 59.34           H
ATOM   3731  HN  SER A 247      -4.763 -16.606 -30.466  1.00 59.34           H
ATOM   3732  N   SER A 248      -2.907 -14.157 -29.090  1.00 58.94           N
ATOM   3733  CA  SER A 248      -2.091 -12.986 -28.818  1.00 58.94           C
ATOM   3734  C   SER A 248      -2.608 -12.266 -27.571  1.00 58.94           C
ATOM   3735  O   SER A 248      -1.882 -11.491 -26.952  1.00 58.94           O
ATOM   3736  HA  SER A 248      -1.084 -13.369 -28.649  1.00 58.94           H
ATOM   3737  CB  SER A 248      -2.079 -12.033 -30.015  1.00 58.94           C
ATOM   3738 1HB  SER A 248      -1.310 -11.275 -29.867  1.00 58.94           H
ATOM   3739 2HB  SER A 248      -1.813 -12.585 -30.916  1.00 58.94           H
ATOM   3740  OG  SER A 248      -3.340 -11.398 -30.204  1.00 58.94           O
ATOM   3741  HG  SER A 248      -3.287 -10.750 -30.964  1.00 58.94           H
ATOM   3742  HN  SER A 248      -3.271 -14.212 -30.020  1.00 58.94           H
ATOM   3743  N   LYS A 249      -3.860 -12.549 -27.240  1.00 63.92           N
ATOM   3744  CA  LYS A 249      -4.503 -11.892 -26.115  1.00 63.92           C
ATOM   3745  C   LYS A 249      -3.884 -12.401 -24.811  1.00 63.92           C
ATOM   3746  O   LYS A 249      -3.901 -11.704 -23.798  1.00 63.92           O
ATOM   3747  HA  LYS A 249      -4.300 -10.825 -26.200  1.00 63.92           H
ATOM   3748  CB  LYS A 249      -6.021 -12.071 -26.186  1.00 63.92           C
ATOM   3749 1HB  LYS A 249      -6.262 -13.127 -26.305  1.00 63.92           H
ATOM   3750 2HB  LYS A 249      -6.473 -11.745 -25.250  1.00 63.92           H
ATOM   3751  CG  LYS A 249      -6.613 -11.273 -27.350  1.00 63.92           C
ATOM   3752 1HG  LYS A 249      -6.361 -10.219 -27.238  1.00 63.92           H
ATOM   3753 2HG  LYS A 249      -6.170 -11.609 -28.288  1.00 63.92           H
ATOM   3754  CD  LYS A 249      -8.133 -11.437 -27.410  1.00 63.92           C
ATOM   3755 1HD  LYS A 249      -8.381 -12.453 -27.720  1.00 63.92           H
ATOM   3756 2HD  LYS A 249      -8.557 -11.295 -26.417  1.00 63.92           H
ATOM   3757  CE  LYS A 249      -8.754 -10.435 -28.385  1.00 63.92           C
ATOM   3758 1HE  LYS A 249      -8.321  -9.447 -28.225  1.00 63.92           H
ATOM   3759 2HE  LYS A 249      -8.521 -10.723 -29.410  1.00 63.92           H
ATOM   3760  NZ  LYS A 249     -10.222 -10.375 -28.201  1.00 63.92           N
ATOM   3761 1HZ  LYS A 249     -10.606  -9.646 -28.791  1.00 63.92           H
ATOM   3762 2HZ  LYS A 249     -10.631 -11.267 -28.456  1.00 63.92           H
ATOM   3763 3HZ  LYS A 249     -10.433 -10.171 -27.231  1.00 63.92           H
ATOM   3764  HN  LYS A 249      -4.431 -13.212 -27.725  1.00 63.92           H
ATOM   3765  N   HIS A 250      -3.353 -13.613 -24.880  1.00 68.21           N
ATOM   3766  CA  HIS A 250      -2.854 -14.279 -23.689  1.00 68.21           C
ATOM   3767  C   HIS A 250      -1.681 -13.487 -23.110  1.00 68.21           C
ATOM   3768  O   HIS A 250      -1.560 -13.347 -21.894  1.00 68.21           O
ATOM   3769  HA  HIS A 250      -3.671 -14.282 -22.967  1.00 68.21           H
ATOM   3770  CB  HIS A 250      -2.494 -15.735 -23.991  1.00 68.21           C
ATOM   3771 1HB  HIS A 250      -1.819 -15.762 -24.846  1.00 68.21           H
ATOM   3772 2HB  HIS A 250      -1.950 -16.148 -23.142  1.00 68.21           H
ATOM   3773  CG  HIS A 250      -3.687 -16.615 -24.282  1.00 68.21           C
ATOM   3774  ND1 HIS A 250      -4.578 -17.018 -23.303  1.00 68.21           N
ATOM   3775  HD1 HIS A 250      -4.529 -16.779 -22.333  1.00 68.21           H
ATOM   3776  CD2 HIS A 250      -4.126 -17.163 -25.452  1.00 68.21           C
ATOM   3777  HD2 HIS A 250      -3.654 -17.046 -26.427  1.00 68.21           H
ATOM   3778  CE1 HIS A 250      -5.507 -17.775 -23.868  1.00 68.21           C
ATOM   3779  HE1 HIS A 250      -6.348 -18.245 -23.359  1.00 68.21           H
ATOM   3780  NE2 HIS A 250      -5.225 -17.864 -25.200  1.00 68.21           N
ATOM   3781  HN  HIS A 250      -3.261 -14.136 -25.727  1.00 68.21           H
ATOM   3782  N   LYS A 251      -0.845 -12.988 -24.009  1.00 66.26           N
ATOM   3783  CA  LYS A 251       0.355 -12.276 -23.602  1.00 66.26           C
ATOM   3784  C   LYS A 251      -0.040 -11.062 -22.758  1.00 66.26           C
ATOM   3785  O   LYS A 251       0.571 -10.795 -21.724  1.00 66.26           O
ATOM   3786  HA  LYS A 251       0.941 -12.952 -22.980  1.00 66.26           H
ATOM   3787  CB  LYS A 251       1.210 -11.925 -24.821  1.00 66.26           C
ATOM   3788 1HB  LYS A 251       0.595 -11.951 -25.721  1.00 66.26           H
ATOM   3789 2HB  LYS A 251       1.589 -10.908 -24.724  1.00 66.26           H
ATOM   3790  CG  LYS A 251       2.380 -12.899 -24.968  1.00 66.26           C
ATOM   3791 1HG  LYS A 251       2.921 -12.969 -24.025  1.00 66.26           H
ATOM   3792 2HG  LYS A 251       2.002 -13.897 -25.193  1.00 66.26           H
ATOM   3793  CD  LYS A 251       3.334 -12.447 -26.076  1.00 66.26           C
ATOM   3794 1HD  LYS A 251       2.853 -12.570 -27.047  1.00 66.26           H
ATOM   3795 2HD  LYS A 251       3.553 -11.386 -25.962  1.00 66.26           H
ATOM   3796  CE  LYS A 251       4.636 -13.250 -26.041  1.00 66.26           C
ATOM   3797 1HE  LYS A 251       5.000 -13.318 -25.015  1.00 66.26           H
ATOM   3798 2HE  LYS A 251       4.451 -14.269 -26.381  1.00 66.26           H
ATOM   3799  NZ  LYS A 251       5.661 -12.613 -26.897  1.00 66.26           N
ATOM   3800 1HZ  LYS A 251       6.516 -13.158 -26.863  1.00 66.26           H
ATOM   3801 2HZ  LYS A 251       5.325 -12.572 -27.853  1.00 66.26           H
ATOM   3802 3HZ  LYS A 251       5.845 -11.674 -26.562  1.00 66.26           H
ATOM   3803  HN  LYS A 251      -0.976 -13.063 -24.998  1.00 66.26           H
ATOM   3804  N   ALA A 252      -1.058 -10.358 -23.231  1.00 66.27           N
ATOM   3805  CA  ALA A 252      -1.480  -9.126 -22.586  1.00 66.27           C
ATOM   3806  C   ALA A 252      -2.047  -9.447 -21.202  1.00 66.27           C
ATOM   3807  O   ALA A 252      -1.877  -8.672 -20.263  1.00 66.27           O
ATOM   3808  HA  ALA A 252      -0.599  -8.494 -22.471  1.00 66.27           H
ATOM   3809  CB  ALA A 252      -2.492  -8.404 -23.478  1.00 66.27           C
ATOM   3810 1HB  ALA A 252      -2.030  -8.172 -24.438  1.00 66.27           H
ATOM   3811 2HB  ALA A 252      -3.359  -9.045 -23.637  1.00 66.27           H
ATOM   3812 3HB  ALA A 252      -2.808  -7.480 -22.994  1.00 66.27           H
ATOM   3813  HN  ALA A 252      -1.591 -10.617 -24.037  1.00 66.27           H
ATOM   3814  N   LEU A 253      -2.709 -10.592 -21.120  1.00 76.28           N
ATOM   3815  CA  LEU A 253      -3.374 -10.986 -19.890  1.00 76.28           C
ATOM   3816  C   LEU A 253      -2.322 -11.383 -18.852  1.00 76.28           C
ATOM   3817  O   LEU A 253      -2.522 -11.189 -17.654  1.00 76.28           O
ATOM   3818  HA  LEU A 253      -3.915 -10.116 -19.517  1.00 76.28           H
ATOM   3819  CB  LEU A 253      -4.408 -12.079 -20.165  1.00 76.28           C
ATOM   3820 1HB  LEU A 253      -3.985 -12.780 -20.885  1.00 76.28           H
ATOM   3821 2HB  LEU A 253      -4.577 -12.633 -19.242  1.00 76.28           H
ATOM   3822  CG  LEU A 253      -5.762 -11.602 -20.696  1.00 76.28           C
ATOM   3823  HG  LEU A 253      -5.621 -10.628 -21.165  1.00 76.28           H
ATOM   3824  CD1 LEU A 253      -6.292 -12.550 -21.774  1.00 76.28           C
ATOM   3825 1HD1 LEU A 253      -5.586 -12.589 -22.603  1.00 76.28           H
ATOM   3826 2HD1 LEU A 253      -6.414 -13.548 -21.353  1.00 76.28           H
ATOM   3827 3HD1 LEU A 253      -7.255 -12.188 -22.134  1.00 76.28           H
ATOM   3828  CD2 LEU A 253      -6.763 -11.414 -19.555  1.00 76.28           C
ATOM   3829 1HD2 LEU A 253      -6.905 -12.362 -19.037  1.00 76.28           H
ATOM   3830 2HD2 LEU A 253      -6.381 -10.671 -18.855  1.00 76.28           H
ATOM   3831 3HD2 LEU A 253      -7.717 -11.075 -19.960  1.00 76.28           H
ATOM   3832  HN  LEU A 253      -2.796 -11.243 -21.874  1.00 76.28           H
ATOM   3833  N   LYS A 254      -1.223 -11.931 -19.350  1.00 76.18           N
ATOM   3834  CA  LYS A 254      -0.156 -12.392 -18.478  1.00 76.18           C
ATOM   3835  C   LYS A 254       0.242 -11.264 -17.524  1.00 76.18           C
ATOM   3836  O   LYS A 254       0.413 -11.490 -16.327  1.00 76.18           O
ATOM   3837  HA  LYS A 254      -0.550 -13.220 -17.889  1.00 76.18           H
ATOM   3838  CB  LYS A 254       1.011 -12.940 -19.303  1.00 76.18           C
ATOM   3839 1HB  LYS A 254       0.647 -13.698 -19.996  1.00 76.18           H
ATOM   3840 2HB  LYS A 254       1.442 -12.140 -19.905  1.00 76.18           H
ATOM   3841  CG  LYS A 254       2.088 -13.542 -18.398  1.00 76.18           C
ATOM   3842 1HG  LYS A 254       2.503 -12.765 -17.756  1.00 76.18           H
ATOM   3843 2HG  LYS A 254       1.641 -14.291 -17.744  1.00 76.18           H
ATOM   3844  CD  LYS A 254       3.205 -14.180 -19.225  1.00 76.18           C
ATOM   3845 1HD  LYS A 254       2.792 -14.965 -19.858  1.00 76.18           H
ATOM   3846 2HD  LYS A 254       3.643 -13.434 -19.889  1.00 76.18           H
ATOM   3847  CE  LYS A 254       4.291 -14.765 -18.320  1.00 76.18           C
ATOM   3848 1HE  LYS A 254       4.766 -13.967 -17.749  1.00 76.18           H
ATOM   3849 2HE  LYS A 254       3.843 -15.450 -17.600  1.00 76.18           H
ATOM   3850  NZ  LYS A 254       5.308 -15.479 -19.125  1.00 76.18           N
ATOM   3851 1HZ  LYS A 254       6.015 -15.865 -18.511  1.00 76.18           H
ATOM   3852 2HZ  LYS A 254       4.863 -16.229 -19.643  1.00 76.18           H
ATOM   3853 3HZ  LYS A 254       5.741 -14.831 -19.774  1.00 76.18           H
ATOM   3854  HN  LYS A 254      -1.056 -12.061 -20.327  1.00 76.18           H
ATOM   3855  N   VAL A 255       0.377 -10.074 -18.090  1.00 77.06           N
ATOM   3856  CA  VAL A 255       0.823  -8.925 -17.320  1.00 77.06           C
ATOM   3857  C   VAL A 255      -0.115  -8.721 -16.129  1.00 77.06           C
ATOM   3858  O   VAL A 255       0.339  -8.505 -15.006  1.00 77.06           O
ATOM   3859  HA  VAL A 255       1.822  -9.148 -16.946  1.00 77.06           H
ATOM   3860  CB  VAL A 255       0.919  -7.694 -18.224  1.00 77.06           C
ATOM   3861  HB  VAL A 255      -0.077  -7.488 -18.616  1.00 77.06           H
ATOM   3862  CG1 VAL A 255       1.375  -6.467 -17.432  1.00 77.06           C
ATOM   3863 1HG1 VAL A 255       0.659  -6.261 -16.636  1.00 77.06           H
ATOM   3864 2HG1 VAL A 255       2.356  -6.659 -16.998  1.00 77.06           H
ATOM   3865 3HG1 VAL A 255       1.434  -5.606 -18.098  1.00 77.06           H
ATOM   3866  CG2 VAL A 255       1.847  -7.957 -19.411  1.00 77.06           C
ATOM   3867 1HG2 VAL A 255       2.844  -8.200 -19.046  1.00 77.06           H
ATOM   3868 2HG2 VAL A 255       1.461  -8.791 -19.997  1.00 77.06           H
ATOM   3869 3HG2 VAL A 255       1.897  -7.066 -20.037  1.00 77.06           H
ATOM   3870  HN  VAL A 255       0.189  -9.888 -19.055  1.00 77.06           H
ATOM   3871  N   THR A 256      -1.407  -8.796 -16.414  1.00 77.69           N
ATOM   3872  CA  THR A 256      -2.413  -8.471 -15.417  1.00 77.69           C
ATOM   3873  C   THR A 256      -2.359  -9.470 -14.259  1.00 77.69           C
ATOM   3874  O   THR A 256      -2.411  -9.079 -13.094  1.00 77.69           O
ATOM   3875  HA  THR A 256      -2.183  -7.490 -15.003  1.00 77.69           H
ATOM   3876  CB  THR A 256      -3.773  -8.424 -16.116  1.00 77.69           C
ATOM   3877  HB  THR A 256      -4.245  -9.406 -16.116  1.00 77.69           H
ATOM   3878  OG1 THR A 256      -3.484  -7.882 -17.402  1.00 77.69           O
ATOM   3879  HG1 THR A 256      -4.212  -8.119 -18.045  1.00 77.69           H
ATOM   3880  CG2 THR A 256      -4.721  -7.402 -15.485  1.00 77.69           C
ATOM   3881 1HG2 THR A 256      -4.277  -6.408 -15.547  1.00 77.69           H
ATOM   3882 2HG2 THR A 256      -4.890  -7.660 -14.440  1.00 77.69           H
ATOM   3883 3HG2 THR A 256      -5.671  -7.409 -16.020  1.00 77.69           H
ATOM   3884  HN  THR A 256      -1.768  -9.073 -17.304  1.00 77.69           H
ATOM   3885  N   ILE A 257      -2.257 -10.741 -14.621  1.00 81.14           N
ATOM   3886  CA  ILE A 257      -2.304 -11.806 -13.633  1.00 81.14           C
ATOM   3887  C   ILE A 257      -1.120 -11.660 -12.675  1.00 81.14           C
ATOM   3888  O   ILE A 257      -1.277 -11.803 -11.463  1.00 81.14           O
ATOM   3889  HA  ILE A 257      -3.226 -11.683 -13.064  1.00 81.14           H
ATOM   3890  CB  ILE A 257      -2.374 -13.171 -14.320  1.00 81.14           C
ATOM   3891  HB  ILE A 257      -1.561 -13.231 -15.044  1.00 81.14           H
ATOM   3892  CG1 ILE A 257      -3.683 -13.327 -15.097  1.00 81.14           C
ATOM   3893 1HG1 ILE A 257      -4.514 -13.429 -14.400  1.00 81.14           H
ATOM   3894 2HG1 ILE A 257      -3.870 -12.429 -15.687  1.00 81.14           H
ATOM   3895  CG2 ILE A 257      -2.167 -14.303 -13.313  1.00 81.14           C
ATOM   3896 1HG2 ILE A 257      -1.189 -14.198 -12.844  1.00 81.14           H
ATOM   3897 2HG2 ILE A 257      -2.944 -14.256 -12.549  1.00 81.14           H
ATOM   3898 3HG2 ILE A 257      -2.222 -15.262 -13.828  1.00 81.14           H
ATOM   3899  CD1 ILE A 257      -3.631 -14.547 -16.019  1.00 81.14           C
ATOM   3900 1HD1 ILE A 257      -2.814 -14.430 -16.731  1.00 81.14           H
ATOM   3901 2HD1 ILE A 257      -3.469 -15.445 -15.424  1.00 81.14           H
ATOM   3902 3HD1 ILE A 257      -4.574 -14.634 -16.560  1.00 81.14           H
ATOM   3903  HN  ILE A 257      -2.143 -11.046 -15.566  1.00 81.14           H
ATOM   3904  N   THR A 258       0.037 -11.377 -13.254  1.00 84.37           N
ATOM   3905  CA  THR A 258       1.259 -11.275 -12.474  1.00 84.37           C
ATOM   3906  C   THR A 258       1.138 -10.157 -11.437  1.00 84.37           C
ATOM   3907  O   THR A 258       1.427 -10.364 -10.259  1.00 84.37           O
ATOM   3908  HA  THR A 258       1.395 -12.207 -11.925  1.00 84.37           H
ATOM   3909  CB  THR A 258       2.425 -11.080 -13.445  1.00 84.37           C
ATOM   3910  HB  THR A 258       2.358 -10.114 -13.944  1.00 84.37           H
ATOM   3911  OG1 THR A 258       2.360 -12.219 -14.299  1.00 84.37           O
ATOM   3912  HG1 THR A 258       1.757 -12.032 -15.074  1.00 84.37           H
ATOM   3913  CG2 THR A 258       3.787 -11.206 -12.759  1.00 84.37           C
ATOM   3914 1HG2 THR A 258       3.880 -12.198 -12.317  1.00 84.37           H
ATOM   3915 2HG2 THR A 258       3.871 -10.451 -11.977  1.00 84.37           H
ATOM   3916 3HG2 THR A 258       4.579 -11.059 -13.493  1.00 84.37           H
ATOM   3917  HN  THR A 258       0.148 -11.219 -14.235  1.00 84.37           H
ATOM   3918  N   VAL A 259       0.711  -8.996 -11.912  1.00 83.40           N
ATOM   3919  CA  VAL A 259       0.597  -7.832 -11.051  1.00 83.40           C
ATOM   3920  C   VAL A 259      -0.392  -8.131  -9.923  1.00 83.40           C
ATOM   3921  O   VAL A 259      -0.131  -7.813  -8.764  1.00 83.40           O
ATOM   3922  HA  VAL A 259       1.580  -7.646 -10.617  1.00 83.40           H
ATOM   3923  CB  VAL A 259       0.206  -6.605 -11.879  1.00 83.40           C
ATOM   3924  HB  VAL A 259      -0.675  -6.865 -12.466  1.00 83.40           H
ATOM   3925  CG1 VAL A 259      -0.163  -5.428 -10.974  1.00 83.40           C
ATOM   3926 1HG1 VAL A 259      -1.006  -5.707 -10.341  1.00 83.40           H
ATOM   3927 2HG1 VAL A 259       0.691  -5.170 -10.348  1.00 83.40           H
ATOM   3928 3HG1 VAL A 259      -0.437  -4.570 -11.587  1.00 83.40           H
ATOM   3929  CG2 VAL A 259       1.323  -6.221 -12.851  1.00 83.40           C
ATOM   3930 1HG2 VAL A 259       2.229  -5.989 -12.290  1.00 83.40           H
ATOM   3931 2HG2 VAL A 259       1.518  -7.052 -13.528  1.00 83.40           H
ATOM   3932 3HG2 VAL A 259       1.019  -5.347 -13.426  1.00 83.40           H
ATOM   3933  HN  VAL A 259       0.446  -8.846 -12.865  1.00 83.40           H
ATOM   3934  N   LEU A 260      -1.506  -8.741 -10.302  1.00 84.47           N
ATOM   3935  CA  LEU A 260      -2.569  -9.015  -9.350  1.00 84.47           C
ATOM   3936  C   LEU A 260      -2.059  -9.992  -8.289  1.00 84.47           C
ATOM   3937  O   LEU A 260      -2.313  -9.810  -7.099  1.00 84.47           O
ATOM   3938  HA  LEU A 260      -2.820  -8.074  -8.861  1.00 84.47           H
ATOM   3939  CB  LEU A 260      -3.826  -9.497 -10.077  1.00 84.47           C
ATOM   3940 1HB  LEU A 260      -3.977  -8.871 -10.956  1.00 84.47           H
ATOM   3941 2HB  LEU A 260      -3.648 -10.512 -10.435  1.00 84.47           H
ATOM   3942  CG  LEU A 260      -5.118  -9.495  -9.256  1.00 84.47           C
ATOM   3943  HG  LEU A 260      -4.972 -10.138  -8.388  1.00 84.47           H
ATOM   3944  CD1 LEU A 260      -5.432  -8.092  -8.732  1.00 84.47           C
ATOM   3945 1HD1 LEU A 260      -4.614  -7.750  -8.098  1.00 84.47           H
ATOM   3946 2HD1 LEU A 260      -5.550  -7.409  -9.573  1.00 84.47           H
ATOM   3947 3HD1 LEU A 260      -6.354  -8.119  -8.152  1.00 84.47           H
ATOM   3948  CD2 LEU A 260      -6.280 -10.080 -10.061  1.00 84.47           C
ATOM   3949 1HD2 LEU A 260      -6.436  -9.483 -10.960  1.00 84.47           H
ATOM   3950 2HD2 LEU A 260      -6.047 -11.107 -10.343  1.00 84.47           H
ATOM   3951 3HD2 LEU A 260      -7.185 -10.066  -9.455  1.00 84.47           H
ATOM   3952  HN  LEU A 260      -1.687  -9.044 -11.237  1.00 84.47           H
ATOM   3953  N   THR A 261      -1.349 -11.007  -8.758  1.00 86.98           N
ATOM   3954  CA  THR A 261      -0.886 -12.067  -7.878  1.00 86.98           C
ATOM   3955  C   THR A 261       0.119 -11.517  -6.864  1.00 86.98           C
ATOM   3956  O   THR A 261       0.042 -11.828  -5.676  1.00 86.98           O
ATOM   3957  HA  THR A 261      -1.740 -12.440  -7.312  1.00 86.98           H
ATOM   3958  CB  THR A 261      -0.319 -13.190  -8.748  1.00 86.98           C
ATOM   3959  HB  THR A 261       0.586 -12.866  -9.260  1.00 86.98           H
ATOM   3960  OG1 THR A 261      -1.406 -13.558  -9.592  1.00 86.98           O
ATOM   3961  HG1 THR A 261      -1.312 -13.115 -10.484  1.00 86.98           H
ATOM   3962  CG2 THR A 261      -0.025 -14.460  -7.946  1.00 86.98           C
ATOM   3963 1HG2 THR A 261      -0.945 -14.822  -7.488  1.00 86.98           H
ATOM   3964 2HG2 THR A 261       0.705 -14.237  -7.168  1.00 86.98           H
ATOM   3965 3HG2 THR A 261       0.375 -15.225  -8.611  1.00 86.98           H
ATOM   3966  HN  THR A 261      -1.090 -11.112  -9.718  1.00 86.98           H
ATOM   3967  N   VAL A 262       1.040 -10.709  -7.370  1.00 88.85           N
ATOM   3968  CA  VAL A 262       2.110 -10.182  -6.541  1.00 88.85           C
ATOM   3969  C   VAL A 262       1.512  -9.299  -5.443  1.00 88.85           C
ATOM   3970  O   VAL A 262       1.963  -9.333  -4.300  1.00 88.85           O
ATOM   3971  HA  VAL A 262       2.612 -11.030  -6.074  1.00 88.85           H
ATOM   3972  CB  VAL A 262       3.131  -9.446  -7.410  1.00 88.85           C
ATOM   3973  HB  VAL A 262       2.594  -8.710  -8.008  1.00 88.85           H
ATOM   3974  CG1 VAL A 262       4.149  -8.698  -6.546  1.00 88.85           C
ATOM   3975 1HG1 VAL A 262       3.630  -7.969  -5.923  1.00 88.85           H
ATOM   3976 2HG1 VAL A 262       4.678  -9.408  -5.910  1.00 88.85           H
ATOM   3977 3HG1 VAL A 262       4.863  -8.183  -7.189  1.00 88.85           H
ATOM   3978  CG2 VAL A 262       3.831 -10.411  -8.369  1.00 88.85           C
ATOM   3979 1HG2 VAL A 262       4.350 -11.180  -7.797  1.00 88.85           H
ATOM   3980 2HG2 VAL A 262       3.091 -10.878  -9.019  1.00 88.85           H
ATOM   3981 3HG2 VAL A 262       4.552  -9.861  -8.975  1.00 88.85           H
ATOM   3982  HN  VAL A 262       1.061 -10.415  -8.325  1.00 88.85           H
ATOM   3983  N   PHE A 263       0.505  -8.529  -5.831  1.00 86.78           N
ATOM   3984  CA  PHE A 263      -0.175  -7.657  -4.889  1.00 86.78           C
ATOM   3985  C   PHE A 263      -0.843  -8.467  -3.776  1.00 86.78           C
ATOM   3986  O   PHE A 263      -0.674  -8.164  -2.596  1.00 86.78           O
ATOM   3987  HA  PHE A 263       0.578  -6.999  -4.455  1.00 86.78           H
ATOM   3988  CB  PHE A 263      -1.253  -6.906  -5.673  1.00 86.78           C
ATOM   3989 1HB  PHE A 263      -0.789  -6.414  -6.528  1.00 86.78           H
ATOM   3990 2HB  PHE A 263      -1.968  -7.627  -6.070  1.00 86.78           H
ATOM   3991  CG  PHE A 263      -2.008  -5.861  -4.849  1.00 86.78           C
ATOM   3992  CD1 PHE A 263      -3.237  -6.152  -4.344  1.00 86.78           C
ATOM   3993  HD1 PHE A 263      -3.684  -7.129  -4.526  1.00 86.78           H
ATOM   3994  CD2 PHE A 263      -1.450  -4.642  -4.621  1.00 86.78           C
ATOM   3995  HD2 PHE A 263      -0.465  -4.409  -5.026  1.00 86.78           H
ATOM   3996  CE1 PHE A 263      -3.937  -5.182  -3.579  1.00 86.78           C
ATOM   3997  HE1 PHE A 263      -4.922  -5.415  -3.174  1.00 86.78           H
ATOM   3998  CE2 PHE A 263      -2.151  -3.672  -3.856  1.00 86.78           C
ATOM   3999  HE2 PHE A 263      -1.704  -2.695  -3.673  1.00 86.78           H
ATOM   4000  CZ  PHE A 263      -3.380  -3.963  -3.351  1.00 86.78           C
ATOM   4001  HZ  PHE A 263      -3.917  -3.219  -2.764  1.00 86.78           H
ATOM   4002  HN  PHE A 263       0.155  -8.496  -6.767  1.00 86.78           H
ATOM   4003  N   VAL A 264      -1.587  -9.482  -4.191  1.00 86.43           N
ATOM   4004  CA  VAL A 264      -2.316 -10.311  -3.246  1.00 86.43           C
ATOM   4005  C   VAL A 264      -1.342 -10.869  -2.207  1.00 86.43           C
ATOM   4006  O   VAL A 264      -1.562 -10.727  -1.005  1.00 86.43           O
ATOM   4007  HA  VAL A 264      -3.041  -9.673  -2.740  1.00 86.43           H
ATOM   4008  CB  VAL A 264      -3.085 -11.403  -3.992  1.00 86.43           C
ATOM   4009  HB  VAL A 264      -2.361 -12.014  -4.531  1.00 86.43           H
ATOM   4010  CG1 VAL A 264      -3.833 -12.312  -3.016  1.00 86.43           C
ATOM   4011 1HG1 VAL A 264      -3.119 -12.786  -2.341  1.00 86.43           H
ATOM   4012 2HG1 VAL A 264      -4.541 -11.720  -2.437  1.00 86.43           H
ATOM   4013 3HG1 VAL A 264      -4.371 -13.080  -3.573  1.00 86.43           H
ATOM   4014  CG2 VAL A 264      -4.043 -10.795  -5.019  1.00 86.43           C
ATOM   4015 1HG2 VAL A 264      -4.759 -10.150  -4.510  1.00 86.43           H
ATOM   4016 2HG2 VAL A 264      -3.476 -10.209  -5.743  1.00 86.43           H
ATOM   4017 3HG2 VAL A 264      -4.577 -11.593  -5.535  1.00 86.43           H
ATOM   4018  HN  VAL A 264      -1.696  -9.740  -5.151  1.00 86.43           H
ATOM   4019  N   LEU A 265      -0.286 -11.493  -2.707  1.00 89.74           N
ATOM   4020  CA  LEU A 265       0.563 -12.321  -1.867  1.00 89.74           C
ATOM   4021  C   LEU A 265       1.321 -11.429  -0.881  1.00 89.74           C
ATOM   4022  O   LEU A 265       1.657 -11.862   0.220  1.00 89.74           O
ATOM   4023  HA  LEU A 265      -0.088 -12.986  -1.300  1.00 89.74           H
ATOM   4024  CB  LEU A 265       1.473 -13.200  -2.726  1.00 89.74           C
ATOM   4025 1HB  LEU A 265       2.006 -12.560  -3.428  1.00 89.74           H
ATOM   4026 2HB  LEU A 265       2.222 -13.655  -2.078  1.00 89.74           H
ATOM   4027  CG  LEU A 265       0.780 -14.312  -3.517  1.00 89.74           C
ATOM   4028  HG  LEU A 265       0.031 -13.855  -4.163  1.00 89.74           H
ATOM   4029  CD1 LEU A 265       1.774 -15.042  -4.422  1.00 89.74           C
ATOM   4030 1HD1 LEU A 265       2.213 -14.334  -5.125  1.00 89.74           H
ATOM   4031 2HD1 LEU A 265       2.562 -15.485  -3.814  1.00 89.74           H
ATOM   4032 3HD1 LEU A 265       1.256 -15.827  -4.973  1.00 89.74           H
ATOM   4033  CD2 LEU A 265       0.044 -15.273  -2.581  1.00 89.74           C
ATOM   4034 1HD2 LEU A 265       0.756 -15.726  -1.892  1.00 89.74           H
ATOM   4035 2HD2 LEU A 265      -0.709 -14.724  -2.016  1.00 89.74           H
ATOM   4036 3HD2 LEU A 265      -0.439 -16.053  -3.169  1.00 89.74           H
ATOM   4037  HN  LEU A 265      -0.008 -11.441  -3.667  1.00 89.74           H
ATOM   4038  N   SER A 266       1.567 -10.201  -1.312  1.00 90.75           N
ATOM   4039  CA  SER A 266       2.342  -9.268  -0.511  1.00 90.75           C
ATOM   4040  C   SER A 266       1.459  -8.654   0.577  1.00 90.75           C
ATOM   4041  O   SER A 266       1.907  -8.453   1.704  1.00 90.75           O
ATOM   4042  HA  SER A 266       3.139  -9.863  -0.066  1.00 90.75           H
ATOM   4043  CB  SER A 266       2.952  -8.169  -1.383  1.00 90.75           C
ATOM   4044 1HB  SER A 266       3.498  -7.467  -0.752  1.00 90.75           H
ATOM   4045 2HB  SER A 266       3.676  -8.610  -2.069  1.00 90.75           H
ATOM   4046  OG  SER A 266       1.961  -7.466  -2.127  1.00 90.75           O
ATOM   4047  HG  SER A 266       1.806  -7.920  -3.005  1.00 90.75           H
ATOM   4048  HN  SER A 266       1.249  -9.842  -2.189  1.00 90.75           H
ATOM   4049  N   GLN A 267       0.220  -8.372   0.200  1.00 90.04           N
ATOM   4050  CA  GLN A 267      -0.656  -7.577   1.043  1.00 90.04           C
ATOM   4051  C   GLN A 267      -1.417  -8.478   2.017  1.00 90.04           C
ATOM   4052  O   GLN A 267      -1.750  -8.059   3.125  1.00 90.04           O
ATOM   4053  HA  GLN A 267       0.003  -6.907   1.596  1.00 90.04           H
ATOM   4054  CB  GLN A 267      -1.622  -6.743   0.198  1.00 90.04           C
ATOM   4055 1HB  GLN A 267      -2.204  -7.400  -0.449  1.00 90.04           H
ATOM   4056 2HB  GLN A 267      -2.329  -6.229   0.848  1.00 90.04           H
ATOM   4057  CG  GLN A 267      -0.865  -5.721  -0.652  1.00 90.04           C
ATOM   4058 1HG  GLN A 267      -0.194  -6.238  -1.338  1.00 90.04           H
ATOM   4059 2HG  GLN A 267      -1.570  -5.155  -1.261  1.00 90.04           H
ATOM   4060  CD  GLN A 267      -0.061  -4.763   0.229  1.00 90.04           C
ATOM   4061  OE1 GLN A 267      -0.493  -4.346   1.291  1.00 90.04           O
ATOM   4062  NE2 GLN A 267       1.129  -4.439  -0.269  1.00 90.04           N
ATOM   4063 1HE2 GLN A 267       1.423  -4.817  -1.146  1.00 90.04           H
ATOM   4064 2HE2 GLN A 267       1.729  -3.818   0.235  1.00 90.04           H
ATOM   4065  HN  GLN A 267      -0.185  -8.677  -0.662  1.00 90.04           H
ATOM   4066  N   PHE A 268      -1.671  -9.699   1.569  1.00 90.68           N
ATOM   4067  CA  PHE A 268      -2.557 -10.593   2.295  1.00 90.68           C
ATOM   4068  C   PHE A 268      -2.030 -10.860   3.706  1.00 90.68           C
ATOM   4069  O   PHE A 268      -2.762 -10.715   4.684  1.00 90.68           O
ATOM   4070  HA  PHE A 268      -3.529 -10.104   2.358  1.00 90.68           H
ATOM   4071  CB  PHE A 268      -2.595 -11.911   1.519  1.00 90.68           C
ATOM   4072 1HB  PHE A 268      -2.957 -11.717   0.509  1.00 90.68           H
ATOM   4073 2HB  PHE A 268      -1.579 -12.295   1.425  1.00 90.68           H
ATOM   4074  CG  PHE A 268      -3.472 -12.987   2.162  1.00 90.68           C
ATOM   4075  CD1 PHE A 268      -2.910 -13.944   2.947  1.00 90.68           C
ATOM   4076  HD1 PHE A 268      -1.833 -13.946   3.118  1.00 90.68           H
ATOM   4077  CD2 PHE A 268      -4.816 -12.985   1.949  1.00 90.68           C
ATOM   4078  HD2 PHE A 268      -5.267 -12.218   1.320  1.00 90.68           H
ATOM   4079  CE1 PHE A 268      -3.725 -14.942   3.544  1.00 90.68           C
ATOM   4080  HE1 PHE A 268      -3.274 -15.710   4.173  1.00 90.68           H
ATOM   4081  CE2 PHE A 268      -5.631 -13.983   2.546  1.00 90.68           C
ATOM   4082  HE2 PHE A 268      -6.707 -13.982   2.375  1.00 90.68           H
ATOM   4083  CZ  PHE A 268      -5.068 -14.941   3.331  1.00 90.68           C
ATOM   4084  HZ  PHE A 268      -5.693 -15.707   3.789  1.00 90.68           H
ATOM   4085  HN  PHE A 268      -1.284 -10.077   0.728  1.00 90.68           H
ATOM   4086  N   PRO A 269      -0.755 -11.254   3.838  1.00 93.72           N
ATOM   4087  CA  PRO A 269      -0.209 -11.615   5.148  1.00 93.72           C
ATOM   4088  C   PRO A 269      -0.431 -10.527   6.185  1.00 93.72           C
ATOM   4089  O   PRO A 269      -0.837 -10.811   7.311  1.00 93.72           O
ATOM   4090  HA  PRO A 269      -0.725 -12.492   5.540  1.00 93.72           H
ATOM   4091  CB  PRO A 269       1.279 -11.840   4.870  1.00 93.72           C
ATOM   4092 1HB  PRO A 269       1.858 -10.931   5.026  1.00 93.72           H
ATOM   4093 2HB  PRO A 269       1.699 -12.601   5.528  1.00 93.72           H
ATOM   4094  CG  PRO A 269       1.303 -12.281   3.412  1.00 93.72           C
ATOM   4095 1HG  PRO A 269       2.287 -12.142   2.963  1.00 93.72           H
ATOM   4096 2HG  PRO A 269       1.064 -13.339   3.304  1.00 93.72           H
ATOM   4097  CD  PRO A 269       0.252 -11.389   2.770  1.00 93.72           C
ATOM   4098 1HD  PRO A 269       0.663 -10.422   2.483  1.00 93.72           H
ATOM   4099 2HD  PRO A 269      -0.162 -11.837   1.867  1.00 93.72           H
ATOM   4100  N   TYR A 270      -0.155  -9.297   5.775  1.00 92.89           N
ATOM   4101  CA  TYR A 270      -0.229  -8.169   6.688  1.00 92.89           C
ATOM   4102  C   TYR A 270      -1.658  -7.968   7.196  1.00 92.89           C
ATOM   4103  O   TYR A 270      -1.872  -7.754   8.388  1.00 92.89           O
ATOM   4104  HA  TYR A 270       0.424  -8.379   7.535  1.00 92.89           H
ATOM   4105  CB  TYR A 270       0.188  -6.942   5.876  1.00 92.89           C
ATOM   4106 1HB  TYR A 270       1.250  -7.017   5.642  1.00 92.89           H
ATOM   4107 2HB  TYR A 270      -0.348  -6.947   4.927  1.00 92.89           H
ATOM   4108  CG  TYR A 270      -0.070  -5.610   6.584  1.00 92.89           C
ATOM   4109  CD1 TYR A 270      -1.038  -4.751   6.106  1.00 92.89           C
ATOM   4110  HD1 TYR A 270      -1.619  -5.021   5.224  1.00 92.89           H
ATOM   4111  CD2 TYR A 270       0.665  -5.269   7.701  1.00 92.89           C
ATOM   4112  HD2 TYR A 270       1.430  -5.947   8.078  1.00 92.89           H
ATOM   4113  CE1 TYR A 270      -1.281  -3.498   6.772  1.00 92.89           C
ATOM   4114  HE1 TYR A 270      -2.043  -2.810   6.405  1.00 92.89           H
ATOM   4115  CE2 TYR A 270       0.422  -4.015   8.367  1.00 92.89           C
ATOM   4116  HE2 TYR A 270       0.996  -3.733   9.250  1.00 92.89           H
ATOM   4117  CZ  TYR A 270      -0.539  -3.192   7.870  1.00 92.89           C
ATOM   4118  OH  TYR A 270      -0.769  -2.008   8.499  1.00 92.89           O
ATOM   4119  HH  TYR A 270      -0.167  -1.921   9.294  1.00 92.89           H
ATOM   4120  HN  TYR A 270       0.114  -9.067   4.840  1.00 92.89           H
ATOM   4121  N   ASN A 271      -2.599  -8.044   6.266  1.00 91.00           N
ATOM   4122  CA  ASN A 271      -3.993  -7.789   6.589  1.00 91.00           C
ATOM   4123  C   ASN A 271      -4.509  -8.897   7.509  1.00 91.00           C
ATOM   4124  O   ASN A 271      -5.431  -8.678   8.293  1.00 91.00           O
ATOM   4125  HA  ASN A 271      -4.001  -6.811   7.069  1.00 91.00           H
ATOM   4126  CB  ASN A 271      -4.858  -7.781   5.327  1.00 91.00           C
ATOM   4127 1HB  ASN A 271      -4.571  -8.610   4.680  1.00 91.00           H
ATOM   4128 2HB  ASN A 271      -5.903  -7.935   5.597  1.00 91.00           H
ATOM   4129  CG  ASN A 271      -4.710  -6.460   4.570  1.00 91.00           C
ATOM   4130  OD1 ASN A 271      -5.174  -5.415   4.996  1.00 91.00           O
ATOM   4131  ND2 ASN A 271      -4.041  -6.564   3.426  1.00 91.00           N
ATOM   4132 1HD2 ASN A 271      -3.686  -7.452   3.133  1.00 91.00           H
ATOM   4133 2HD2 ASN A 271      -3.892  -5.755   2.858  1.00 91.00           H
ATOM   4134  HN  ASN A 271      -2.422  -8.274   5.309  1.00 91.00           H
ATOM   4135  N   CYS A 272      -3.892 -10.063   7.383  1.00 92.74           N
ATOM   4136  CA  CYS A 272      -4.232 -11.186   8.240  1.00 92.74           C
ATOM   4137  C   CYS A 272      -3.909 -10.802   9.686  1.00 92.74           C
ATOM   4138  O   CYS A 272      -4.725 -11.007  10.583  1.00 92.74           O
ATOM   4139  HA  CYS A 272      -5.301 -11.362   8.116  1.00 92.74           H
ATOM   4140  CB  CYS A 272      -3.506 -12.463   7.813  1.00 92.74           C
ATOM   4141 1HB  CYS A 272      -2.437 -12.271   7.722  1.00 92.74           H
ATOM   4142 2HB  CYS A 272      -3.627 -13.233   8.576  1.00 92.74           H
ATOM   4143  SG  CYS A 272      -4.172 -13.058   6.216  1.00 92.74           S
ATOM   4144  HG  CYS A 272      -3.550 -12.155   5.462  1.00 92.74           H
ATOM   4145  HN  CYS A 272      -3.174 -10.246   6.712  1.00 92.74           H
ATOM   4146  N   ILE A 273      -2.718 -10.252   9.866  1.00 93.46           N
ATOM   4147  CA  ILE A 273      -2.266  -9.863  11.192  1.00 93.46           C
ATOM   4148  C   ILE A 273      -3.126  -8.703  11.698  1.00 93.46           C
ATOM   4149  O   ILE A 273      -3.461  -8.645  12.880  1.00 93.46           O
ATOM   4150  HA  ILE A 273      -2.416 -10.717  11.852  1.00 93.46           H
ATOM   4151  CB  ILE A 273      -0.767  -9.557  11.179  1.00 93.46           C
ATOM   4152  HB  ILE A 273      -0.584  -8.778  10.439  1.00 93.46           H
ATOM   4153  CG1 ILE A 273       0.039 -10.785  10.751  1.00 93.46           C
ATOM   4154 1HG1 ILE A 273      -0.269 -11.097   9.753  1.00 93.46           H
ATOM   4155 2HG1 ILE A 273       1.097 -10.528  10.693  1.00 93.46           H
ATOM   4156  CG2 ILE A 273      -0.307  -9.012  12.532  1.00 93.46           C
ATOM   4157 1HG2 ILE A 273      -0.849  -8.094  12.757  1.00 93.46           H
ATOM   4158 2HG2 ILE A 273      -0.506  -9.751  13.308  1.00 93.46           H
ATOM   4159 3HG2 ILE A 273       0.762  -8.803  12.495  1.00 93.46           H
ATOM   4160  CD1 ILE A 273      -0.157 -11.940  11.735  1.00 93.46           C
ATOM   4161 1HD1 ILE A 273       0.174 -11.633  12.727  1.00 93.46           H
ATOM   4162 2HD1 ILE A 273      -1.213 -12.210  11.772  1.00 93.46           H
ATOM   4163 3HD1 ILE A 273       0.427 -12.800  11.407  1.00 93.46           H
ATOM   4164  HN  ILE A 273      -2.067 -10.072   9.129  1.00 93.46           H
ATOM   4165  N   LEU A 274      -3.458  -7.809  10.779  1.00 92.52           N
ATOM   4166  CA  LEU A 274      -4.256  -6.644  11.121  1.00 92.52           C
ATOM   4167  C   LEU A 274      -5.620  -7.101  11.643  1.00 92.52           C
ATOM   4168  O   LEU A 274      -6.192  -6.472  12.532  1.00 92.52           O
ATOM   4169  HA  LEU A 274      -3.739  -6.118  11.923  1.00 92.52           H
ATOM   4170  CB  LEU A 274      -4.343  -5.685   9.932  1.00 92.52           C
ATOM   4171 1HB  LEU A 274      -3.348  -5.584   9.499  1.00 92.52           H
ATOM   4172 2HB  LEU A 274      -4.978  -6.139   9.171  1.00 92.52           H
ATOM   4173  CG  LEU A 274      -4.881  -4.286  10.237  1.00 92.52           C
ATOM   4174  HG  LEU A 274      -5.805  -4.391  10.805  1.00 92.52           H
ATOM   4175  CD1 LEU A 274      -3.901  -3.500  11.111  1.00 92.52           C
ATOM   4176 1HD1 LEU A 274      -3.749  -4.029  12.052  1.00 92.52           H
ATOM   4177 2HD1 LEU A 274      -2.948  -3.403  10.591  1.00 92.52           H
ATOM   4178 3HD1 LEU A 274      -4.308  -2.509  11.312  1.00 92.52           H
ATOM   4179  CD2 LEU A 274      -5.226  -3.538   8.948  1.00 92.52           C
ATOM   4180 1HD2 LEU A 274      -4.331  -3.442   8.333  1.00 92.52           H
ATOM   4181 2HD2 LEU A 274      -5.986  -4.093   8.398  1.00 92.52           H
ATOM   4182 3HD2 LEU A 274      -5.605  -2.546   9.193  1.00 92.52           H
ATOM   4183  HN  LEU A 274      -3.192  -7.870   9.817  1.00 92.52           H
ATOM   4184  N   LEU A 275      -6.102  -8.194  11.069  1.00 93.92           N
ATOM   4185  CA  LEU A 275      -7.363  -8.772  11.500  1.00 93.92           C
ATOM   4186  C   LEU A 275      -7.238  -9.231  12.954  1.00 93.92           C
ATOM   4187  O   LEU A 275      -8.103  -8.939  13.778  1.00 93.92           O
ATOM   4188  HA  LEU A 275      -8.117  -7.986  11.450  1.00 93.92           H
ATOM   4189  CB  LEU A 275      -7.800  -9.881  10.541  1.00 93.92           C
ATOM   4190 1HB  LEU A 275      -7.939  -9.444   9.552  1.00 93.92           H
ATOM   4191 2HB  LEU A 275      -6.989 -10.604  10.459  1.00 93.92           H
ATOM   4192  CG  LEU A 275      -9.078 -10.631  10.920  1.00 93.92           C
ATOM   4193  HG  LEU A 275      -8.960 -11.017  11.933  1.00 93.92           H
ATOM   4194  CD1 LEU A 275     -10.284  -9.689  10.934  1.00 93.92           C
ATOM   4195 1HD1 LEU A 275     -10.116  -8.894  11.661  1.00 93.92           H
ATOM   4196 2HD1 LEU A 275     -10.415  -9.253   9.943  1.00 93.92           H
ATOM   4197 3HD1 LEU A 275     -11.179 -10.248  11.206  1.00 93.92           H
ATOM   4198  CD2 LEU A 275      -9.301 -11.834  10.002  1.00 93.92           C
ATOM   4199 1HD2 LEU A 275      -9.390 -11.492   8.970  1.00 93.92           H
ATOM   4200 2HD2 LEU A 275      -8.457 -12.518  10.087  1.00 93.92           H
ATOM   4201 3HD2 LEU A 275     -10.216 -12.349  10.294  1.00 93.92           H
ATOM   4202  HN  LEU A 275      -5.647  -8.681  10.324  1.00 93.92           H
ATOM   4203  N   VAL A 276      -6.154  -9.943  13.225  1.00 94.61           N
ATOM   4204  CA  VAL A 276      -5.914 -10.462  14.561  1.00 94.61           C
ATOM   4205  C   VAL A 276      -5.890  -9.302  15.558  1.00 94.61           C
ATOM   4206  O   VAL A 276      -6.514  -9.375  16.616  1.00 94.61           O
ATOM   4207  HA  VAL A 276      -6.744 -11.123  14.811  1.00 94.61           H
ATOM   4208  CB  VAL A 276      -4.627 -11.290  14.578  1.00 94.61           C
ATOM   4209  HB  VAL A 276      -3.822 -10.667  14.188  1.00 94.61           H
ATOM   4210  CG1 VAL A 276      -4.257 -11.699  16.005  1.00 94.61           C
ATOM   4211 1HG1 VAL A 276      -4.105 -10.806  16.611  1.00 94.61           H
ATOM   4212 2HG1 VAL A 276      -5.062 -12.297  16.432  1.00 94.61           H
ATOM   4213 3HG1 VAL A 276      -3.339 -12.287  15.987  1.00 94.61           H
ATOM   4214  CG2 VAL A 276      -4.753 -12.516  13.671  1.00 94.61           C
ATOM   4215 1HG2 VAL A 276      -5.576 -13.142  14.017  1.00 94.61           H
ATOM   4216 2HG2 VAL A 276      -4.948 -12.194  12.648  1.00 94.61           H
ATOM   4217 3HG2 VAL A 276      -3.825 -13.087  13.701  1.00 94.61           H
ATOM   4218  HN  VAL A 276      -5.448 -10.165  12.553  1.00 94.61           H
ATOM   4219  N   GLN A 277      -5.165  -8.258  15.185  1.00 93.23           N
ATOM   4220  CA  GLN A 277      -5.038  -7.090  16.041  1.00 93.23           C
ATOM   4221  C   GLN A 277      -6.411  -6.462  16.288  1.00 93.23           C
ATOM   4222  O   GLN A 277      -6.658  -5.901  17.354  1.00 93.23           O
ATOM   4223  HA  GLN A 277      -4.627  -7.462  16.980  1.00 93.23           H
ATOM   4224  CB  GLN A 277      -4.069  -6.071  15.438  1.00 93.23           C
ATOM   4225 1HB  GLN A 277      -4.308  -5.915  14.387  1.00 93.23           H
ATOM   4226 2HB  GLN A 277      -4.189  -5.110  15.939  1.00 93.23           H
ATOM   4227  CG  GLN A 277      -2.621  -6.546  15.573  1.00 93.23           C
ATOM   4228 1HG  GLN A 277      -2.391  -6.731  16.622  1.00 93.23           H
ATOM   4229 2HG  GLN A 277      -2.494  -7.492  15.047  1.00 93.23           H
ATOM   4230  CD  GLN A 277      -1.649  -5.508  15.008  1.00 93.23           C
ATOM   4231  OE1 GLN A 277      -1.998  -4.675  14.187  1.00 93.23           O
ATOM   4232  NE2 GLN A 277      -0.414  -5.603  15.492  1.00 93.23           N
ATOM   4233 1HE2 GLN A 277      -0.194  -6.310  16.164  1.00 93.23           H
ATOM   4234 2HE2 GLN A 277       0.294  -4.968  15.183  1.00 93.23           H
ATOM   4235  HN  GLN A 277      -4.670  -8.202  14.318  1.00 93.23           H
ATOM   4236  N   THR A 278      -7.269  -6.577  15.284  1.00 93.49           N
ATOM   4237  CA  THR A 278      -8.597  -5.995  15.365  1.00 93.49           C
ATOM   4238  C   THR A 278      -9.451  -6.754  16.383  1.00 93.49           C
ATOM   4239  O   THR A 278     -10.136  -6.143  17.202  1.00 93.49           O
ATOM   4240  HA  THR A 278      -8.503  -4.971  15.727  1.00 93.49           H
ATOM   4241  CB  THR A 278      -9.196  -5.986  13.957  1.00 93.49           C
ATOM   4242  HB  THR A 278      -9.352  -7.002  13.594  1.00 93.49           H
ATOM   4243  OG1 THR A 278      -8.285  -5.196  13.198  1.00 93.49           O
ATOM   4244  HG1 THR A 278      -7.367  -5.587  13.250  1.00 93.49           H
ATOM   4245  CG2 THR A 278     -10.513  -5.211  13.885  1.00 93.49           C
ATOM   4246 1HG2 THR A 278     -10.342  -4.176  14.184  1.00 93.49           H
ATOM   4247 2HG2 THR A 278     -11.240  -5.667  14.556  1.00 93.49           H
ATOM   4248 3HG2 THR A 278     -10.894  -5.236  12.864  1.00 93.49           H
ATOM   4249  HN  THR A 278      -7.068  -7.057  14.430  1.00 93.49           H
ATOM   4250  N   ILE A 279      -9.383  -8.074  16.298  1.00 94.83           N
ATOM   4251  CA  ILE A 279     -10.153  -8.923  17.192  1.00 94.83           C
ATOM   4252  C   ILE A 279      -9.688  -8.695  18.631  1.00 94.83           C
ATOM   4253  O   ILE A 279     -10.506  -8.603  19.545  1.00 94.83           O
ATOM   4254  HA  ILE A 279     -11.196  -8.617  17.114  1.00 94.83           H
ATOM   4255  CB  ILE A 279     -10.074 -10.384  16.744  1.00 94.83           C
ATOM   4256  HB  ILE A 279      -9.023 -10.660  16.663  1.00 94.83           H
ATOM   4257  CG1 ILE A 279     -10.698 -10.567  15.359  1.00 94.83           C
ATOM   4258 1HG1 ILE A 279     -11.783 -10.497  15.433  1.00 94.83           H
ATOM   4259 2HG1 ILE A 279     -10.371  -9.763  14.700  1.00 94.83           H
ATOM   4260  CG2 ILE A 279     -10.705 -11.311  17.785  1.00 94.83           C
ATOM   4261 1HG2 ILE A 279     -10.177 -11.207  18.732  1.00 94.83           H
ATOM   4262 2HG2 ILE A 279     -11.753 -11.043  17.922  1.00 94.83           H
ATOM   4263 3HG2 ILE A 279     -10.636 -12.343  17.441  1.00 94.83           H
ATOM   4264  CD1 ILE A 279     -10.308 -11.918  14.757  1.00 94.83           C
ATOM   4265 1HD1 ILE A 279      -9.224 -11.975  14.662  1.00 94.83           H
ATOM   4266 2HD1 ILE A 279     -10.658 -12.720  15.407  1.00 94.83           H
ATOM   4267 3HD1 ILE A 279     -10.765 -12.023  13.773  1.00 94.83           H
ATOM   4268  HN  ILE A 279      -8.815  -8.563  15.636  1.00 94.83           H
ATOM   4269  N   ASP A 280      -8.375  -8.609  18.789  1.00 94.31           N
ATOM   4270  CA  ASP A 280      -7.788  -8.462  20.110  1.00 94.31           C
ATOM   4271  C   ASP A 280      -8.121  -7.074  20.660  1.00 94.31           C
ATOM   4272  O   ASP A 280      -8.299  -6.906  21.865  1.00 94.31           O
ATOM   4273  HA  ASP A 280      -8.223  -9.263  20.708  1.00 94.31           H
ATOM   4274  CB  ASP A 280      -6.264  -8.596  20.053  1.00 94.31           C
ATOM   4275 1HB  ASP A 280      -5.995  -9.508  19.522  1.00 94.31           H
ATOM   4276 2HB  ASP A 280      -5.844  -7.763  19.490  1.00 94.31           H
ATOM   4277  CG  ASP A 280      -5.664  -8.622  21.460  1.00 94.31           C
ATOM   4278  OD1 ASP A 280      -6.187  -9.401  22.286  1.00 94.31           O
ATOM   4279  OD2 ASP A 280      -4.695  -7.862  21.678  1.00 94.31           O
ATOM   4280  HN  ASP A 280      -7.718  -8.639  18.035  1.00 94.31           H
ATOM   4281  N   ALA A 281      -8.195  -6.114  19.749  1.00 92.15           N
ATOM   4282  CA  ALA A 281      -8.532  -4.751  20.124  1.00 92.15           C
ATOM   4283  C   ALA A 281      -9.924  -4.731  20.759  1.00 92.15           C
ATOM   4284  O   ALA A 281     -10.210  -3.891  21.610  1.00 92.15           O
ATOM   4285  HA  ALA A 281      -7.801  -4.420  20.862  1.00 92.15           H
ATOM   4286  CB  ALA A 281      -8.438  -3.845  18.895  1.00 92.15           C
ATOM   4287 1HB  ALA A 281      -7.423  -3.873  18.500  1.00 92.15           H
ATOM   4288 2HB  ALA A 281      -9.134  -4.195  18.132  1.00 92.15           H
ATOM   4289 3HB  ALA A 281      -8.691  -2.823  19.177  1.00 92.15           H
ATOM   4290  HN  ALA A 281      -8.030  -6.255  18.773  1.00 92.15           H
ATOM   4291  N   TYR A 282     -10.753  -5.667  20.319  1.00 90.85           N
ATOM   4292  CA  TYR A 282     -12.114  -5.756  20.821  1.00 90.85           C
ATOM   4293  C   TYR A 282     -12.191  -6.687  22.033  1.00 90.85           C
ATOM   4294  O   TYR A 282     -12.764  -6.328  23.060  1.00 90.85           O
ATOM   4295  HA  TYR A 282     -12.429  -4.756  21.120  1.00 90.85           H
ATOM   4296  CB  TYR A 282     -12.945  -6.351  19.683  1.00 90.85           C
ATOM   4297 1HB  TYR A 282     -12.802  -5.746  18.788  1.00 90.85           H
ATOM   4298 2HB  TYR A 282     -12.570  -7.349  19.456  1.00 90.85           H
ATOM   4299  CG  TYR A 282     -14.442  -6.442  19.987  1.00 90.85           C
ATOM   4300  CD1 TYR A 282     -15.002  -7.652  20.342  1.00 90.85           C
ATOM   4301  HD1 TYR A 282     -14.378  -8.543  20.407  1.00 90.85           H
ATOM   4302  CD2 TYR A 282     -15.232  -5.313  19.905  1.00 90.85           C
ATOM   4303  HD2 TYR A 282     -14.790  -4.357  19.624  1.00 90.85           H
ATOM   4304  CE1 TYR A 282     -16.410  -7.737  20.628  1.00 90.85           C
ATOM   4305  HE1 TYR A 282     -16.865  -8.687  20.910  1.00 90.85           H
ATOM   4306  CE2 TYR A 282     -16.641  -5.398  20.191  1.00 90.85           C
ATOM   4307  HE2 TYR A 282     -17.276  -4.515  20.130  1.00 90.85           H
ATOM   4308  CZ  TYR A 282     -17.160  -6.606  20.539  1.00 90.85           C
ATOM   4309  OH  TYR A 282     -18.491  -6.686  20.809  1.00 90.85           O
ATOM   4310  HH  TYR A 282     -18.911  -5.782  20.730  1.00 90.85           H
ATOM   4311  HN  TYR A 282     -10.509  -6.353  19.634  1.00 90.85           H
ATOM   4312  N   ALA A 283     -11.604  -7.864  21.873  1.00 92.31           N
ATOM   4313  CA  ALA A 283     -11.846  -8.953  22.804  1.00 92.31           C
ATOM   4314  C   ALA A 283     -10.758  -8.949  23.881  1.00 92.31           C
ATOM   4315  O   ALA A 283     -10.944  -9.513  24.958  1.00 92.31           O
ATOM   4316  HA  ALA A 283     -12.813  -8.778  23.276  1.00 92.31           H
ATOM   4317  CB  ALA A 283     -11.903 -10.277  22.039  1.00 92.31           C
ATOM   4318 1HB  ALA A 283     -12.710 -10.239  21.307  1.00 92.31           H
ATOM   4319 2HB  ALA A 283     -10.955 -10.441  21.526  1.00 92.31           H
ATOM   4320 3HB  ALA A 283     -12.084 -11.093  22.738  1.00 92.31           H
ATOM   4321  HN  ALA A 283     -10.976  -8.079  21.126  1.00 92.31           H
ATOM   4322  N   MET A 284      -9.648  -8.305  23.552  1.00 90.62           N
ATOM   4323  CA  MET A 284      -8.513  -8.260  24.458  1.00 90.62           C
ATOM   4324  C   MET A 284      -8.186  -9.654  24.997  1.00 90.62           C
ATOM   4325  O   MET A 284      -8.025  -9.835  26.203  1.00 90.62           O
ATOM   4326  HA  MET A 284      -7.678  -7.888  23.865  1.00 90.62           H
ATOM   4327  CB  MET A 284      -8.828  -7.323  25.625  1.00 90.62           C
ATOM   4328 1HB  MET A 284      -9.757  -7.632  26.104  1.00 90.62           H
ATOM   4329 2HB  MET A 284      -8.042  -7.394  26.377  1.00 90.62           H
ATOM   4330  CG  MET A 284      -8.953  -5.875  25.147  1.00 90.62           C
ATOM   4331 1HG  MET A 284      -7.987  -5.515  24.794  1.00 90.62           H
ATOM   4332 2HG  MET A 284      -9.641  -5.820  24.303  1.00 90.62           H
ATOM   4333  SD  MET A 284      -9.539  -4.840  26.478  1.00 90.62           S
ATOM   4334  CE  MET A 284     -11.301  -5.061  26.290  1.00 90.62           C
ATOM   4335 1HE  MET A 284     -11.605  -4.723  25.300  1.00 90.62           H
ATOM   4336 2HE  MET A 284     -11.549  -6.115  26.406  1.00 90.62           H
ATOM   4337 3HE  MET A 284     -11.823  -4.478  27.049  1.00 90.62           H
ATOM   4338  HN  MET A 284      -9.517  -7.822  22.686  1.00 90.62           H
ATOM   4339  N   PHE A 285      -8.097 -10.604  24.077  1.00 90.91           N
ATOM   4340  CA  PHE A 285      -7.960 -12.000  24.454  1.00 90.91           C
ATOM   4341  C   PHE A 285      -6.487 -12.382  24.618  1.00 90.91           C
ATOM   4342  O   PHE A 285      -6.173 -13.426  25.188  1.00 90.91           O
ATOM   4343  HA  PHE A 285      -8.475 -12.131  25.405  1.00 90.91           H
ATOM   4344  CB  PHE A 285      -8.567 -12.830  23.321  1.00 90.91           C
ATOM   4345 1HB  PHE A 285      -8.702 -13.855  23.667  1.00 90.91           H
ATOM   4346 2HB  PHE A 285      -9.557 -12.440  23.088  1.00 90.91           H
ATOM   4347  CG  PHE A 285      -7.727 -12.846  22.042  1.00 90.91           C
ATOM   4348  CD1 PHE A 285      -7.938 -11.910  21.078  1.00 90.91           C
ATOM   4349  HD1 PHE A 285      -8.706 -11.148  21.217  1.00 90.91           H
ATOM   4350  CD2 PHE A 285      -6.769 -13.796  21.869  1.00 90.91           C
ATOM   4351  HD2 PHE A 285      -6.600 -14.546  22.641  1.00 90.91           H
ATOM   4352  CE1 PHE A 285      -7.159 -11.924  19.891  1.00 90.91           C
ATOM   4353  HE1 PHE A 285      -7.329 -11.174  19.119  1.00 90.91           H
ATOM   4354  CE2 PHE A 285      -5.990 -13.810  20.682  1.00 90.91           C
ATOM   4355  HE2 PHE A 285      -5.222 -14.572  20.543  1.00 90.91           H
ATOM   4356  CZ  PHE A 285      -6.201 -12.874  19.718  1.00 90.91           C
ATOM   4357  HZ  PHE A 285      -5.603 -12.885  18.807  1.00 90.91           H
ATOM   4358  HN  PHE A 285      -8.116 -10.431  23.092  1.00 90.91           H
ATOM   4359  N   ILE A 286      -5.624 -11.516  24.108  1.00 91.22           N
ATOM   4360  CA  ILE A 286      -4.192 -11.730  24.226  1.00 91.22           C
ATOM   4361  C   ILE A 286      -3.703 -11.159  25.558  1.00 91.22           C
ATOM   4362  O   ILE A 286      -3.412  -9.968  25.658  1.00 91.22           O
ATOM   4363  HA  ILE A 286      -4.021 -12.807  24.228  1.00 91.22           H
ATOM   4364  CB  ILE A 286      -3.463 -11.159  23.008  1.00 91.22           C
ATOM   4365  HB  ILE A 286      -3.653 -10.086  22.968  1.00 91.22           H
ATOM   4366  CG1 ILE A 286      -4.005 -11.763  21.711  1.00 91.22           C
ATOM   4367 1HG1 ILE A 286      -3.747 -12.821  21.662  1.00 91.22           H
ATOM   4368 2HG1 ILE A 286      -5.094 -11.700  21.704  1.00 91.22           H
ATOM   4369  CG2 ILE A 286      -1.950 -11.344  23.137  1.00 91.22           C
ATOM   4370 1HG2 ILE A 286      -1.596 -10.829  24.030  1.00 91.22           H
ATOM   4371 2HG2 ILE A 286      -1.719 -12.407  23.216  1.00 91.22           H
ATOM   4372 3HG2 ILE A 286      -1.456 -10.930  22.258  1.00 91.22           H
ATOM   4373  CD1 ILE A 286      -3.439 -11.037  20.489  1.00 91.22           C
ATOM   4374 1HD1 ILE A 286      -3.720  -9.985  20.529  1.00 91.22           H
ATOM   4375 2HD1 ILE A 286      -2.353 -11.123  20.487  1.00 91.22           H
ATOM   4376 3HD1 ILE A 286      -3.841 -11.487  19.581  1.00 91.22           H
ATOM   4377  HN  ILE A 286      -5.888 -10.683  23.623  1.00 91.22           H
ATOM   4378  N   SER A 287      -3.627 -12.036  26.549  1.00 89.00           N
ATOM   4379  CA  SER A 287      -3.141 -11.643  27.861  1.00 89.00           C
ATOM   4380  C   SER A 287      -1.680 -12.067  28.026  1.00 89.00           C
ATOM   4381  O   SER A 287      -0.991 -11.594  28.928  1.00 89.00           O
ATOM   4382  HA  SER A 287      -3.229 -10.557  27.888  1.00 89.00           H
ATOM   4383  CB  SER A 287      -3.999 -12.252  28.971  1.00 89.00           C
ATOM   4384 1HB  SER A 287      -3.610 -11.942  29.941  1.00 89.00           H
ATOM   4385 2HB  SER A 287      -5.015 -11.865  28.898  1.00 89.00           H
ATOM   4386  OG  SER A 287      -4.027 -13.675  28.905  1.00 89.00           O
ATOM   4387  HG  SER A 287      -4.617 -14.039  29.626  1.00 89.00           H
ATOM   4388  HN  SER A 287      -3.891 -12.997  26.467  1.00 89.00           H
ATOM   4389  N   ASN A 288      -1.251 -12.955  27.140  1.00 92.63           N
ATOM   4390  CA  ASN A 288       0.071 -13.545  27.253  1.00 92.63           C
ATOM   4391  C   ASN A 288       1.082 -12.666  26.514  1.00 92.63           C
ATOM   4392  O   ASN A 288       0.922 -12.395  25.325  1.00 92.63           O
ATOM   4393  HA  ASN A 288       0.270 -13.600  28.323  1.00 92.63           H
ATOM   4394  CB  ASN A 288       0.108 -14.939  26.623  1.00 92.63           C
ATOM   4395 1HB  ASN A 288      -0.726 -15.534  26.998  1.00 92.63           H
ATOM   4396 2HB  ASN A 288      -0.020 -14.858  25.543  1.00 92.63           H
ATOM   4397  CG  ASN A 288       1.427 -15.648  26.935  1.00 92.63           C
ATOM   4398  OD1 ASN A 288       2.502 -15.076  26.858  1.00 92.63           O
ATOM   4399  ND2 ASN A 288       1.287 -16.922  27.290  1.00 92.63           N
ATOM   4400 1HD2 ASN A 288       0.375 -17.331  27.333  1.00 92.63           H
ATOM   4401 2HD2 ASN A 288       2.092 -17.470  27.513  1.00 92.63           H
ATOM   4402  HN  ASN A 288      -1.790 -13.270  26.358  1.00 92.63           H
ATOM   4403  N   CYS A 289       2.101 -12.246  27.249  1.00 91.78           N
ATOM   4404  CA  CYS A 289       3.076 -11.311  26.712  1.00 91.78           C
ATOM   4405  C   CYS A 289       3.843 -12.010  25.588  1.00 91.78           C
ATOM   4406  O   CYS A 289       4.216 -11.379  24.601  1.00 91.78           O
ATOM   4407  HA  CYS A 289       2.514 -10.460  26.327  1.00 91.78           H
ATOM   4408  CB  CYS A 289       4.013 -10.784  27.801  1.00 91.78           C
ATOM   4409 1HB  CYS A 289       3.434 -10.310  28.593  1.00 91.78           H
ATOM   4410 2HB  CYS A 289       4.557 -11.612  28.256  1.00 91.78           H
ATOM   4411  SG  CYS A 289       5.191  -9.582  27.083  1.00 91.78           S
ATOM   4412  HN  CYS A 289       2.266 -12.532  28.193  1.00 91.78           H
ATOM   4413  N   ALA A 290       4.056 -13.304  25.775  1.00 93.93           N
ATOM   4414  CA  ALA A 290       4.818 -14.084  24.815  1.00 93.93           C
ATOM   4415  C   ALA A 290       4.086 -14.088  23.472  1.00 93.93           C
ATOM   4416  O   ALA A 290       4.708 -13.934  22.422  1.00 93.93           O
ATOM   4417  HA  ALA A 290       5.787 -13.601  24.690  1.00 93.93           H
ATOM   4418  CB  ALA A 290       5.038 -15.496  25.364  1.00 93.93           C
ATOM   4419 1HB  ALA A 290       5.587 -15.439  26.303  1.00 93.93           H
ATOM   4420 2HB  ALA A 290       4.073 -15.973  25.535  1.00 93.93           H
ATOM   4421 3HB  ALA A 290       5.610 -16.081  24.643  1.00 93.93           H
ATOM   4422  HN  ALA A 290       3.718 -13.818  26.564  1.00 93.93           H
ATOM   4423  N   VAL A 291       2.776 -14.266  23.549  1.00 93.92           N
ATOM   4424  CA  VAL A 291       1.952 -14.288  22.352  1.00 93.92           C
ATOM   4425  C   VAL A 291       1.951 -12.898  21.713  1.00 93.92           C
ATOM   4426  O   VAL A 291       2.053 -12.771  20.494  1.00 93.92           O
ATOM   4427  HA  VAL A 291       2.404 -14.994  21.655  1.00 93.92           H
ATOM   4428  CB  VAL A 291       0.548 -14.790  22.692  1.00 93.92           C
ATOM   4429  HB  VAL A 291       0.125 -14.121  23.441  1.00 93.92           H
ATOM   4430  CG1 VAL A 291      -0.361 -14.753  21.462  1.00 93.92           C
ATOM   4431 1HG1 VAL A 291      -0.436 -13.728  21.096  1.00 93.92           H
ATOM   4432 2HG1 VAL A 291       0.058 -15.388  20.681  1.00 93.92           H
ATOM   4433 3HG1 VAL A 291      -1.353 -15.115  21.732  1.00 93.92           H
ATOM   4434  CG2 VAL A 291       0.599 -16.197  23.293  1.00 93.92           C
ATOM   4435 1HG2 VAL A 291       1.051 -16.882  22.575  1.00 93.92           H
ATOM   4436 2HG2 VAL A 291       1.195 -16.180  24.205  1.00 93.92           H
ATOM   4437 3HG2 VAL A 291      -0.412 -16.530  23.525  1.00 93.92           H
ATOM   4438  HN  VAL A 291       2.278 -14.393  24.406  1.00 93.92           H
ATOM   4439  N   SER A 292       1.835 -11.890  22.565  1.00 93.70           N
ATOM   4440  CA  SER A 292       1.804 -10.514  22.098  1.00 93.70           C
ATOM   4441  C   SER A 292       3.096 -10.188  21.345  1.00 93.70           C
ATOM   4442  O   SER A 292       3.056  -9.625  20.252  1.00 93.70           O
ATOM   4443  HA  SER A 292       0.946 -10.456  21.429  1.00 93.70           H
ATOM   4444  CB  SER A 292       1.609  -9.541  23.263  1.00 93.70           C
ATOM   4445 1HB  SER A 292       0.769  -9.871  23.874  1.00 93.70           H
ATOM   4446 2HB  SER A 292       2.492  -9.557  23.901  1.00 93.70           H
ATOM   4447  OG  SER A 292       1.374  -8.210  22.812  1.00 93.70           O
ATOM   4448  HG  SER A 292       0.502  -8.163  22.325  1.00 93.70           H
ATOM   4449  HN  SER A 292       1.762 -12.001  23.556  1.00 93.70           H
ATOM   4450  N   THR A 293       4.210 -10.557  21.959  1.00 93.42           N
ATOM   4451  CA  THR A 293       5.513 -10.269  21.383  1.00 93.42           C
ATOM   4452  C   THR A 293       5.613 -10.853  19.973  1.00 93.42           C
ATOM   4453  O   THR A 293       6.042 -10.171  19.043  1.00 93.42           O
ATOM   4454  HA  THR A 293       5.616  -9.188  21.290  1.00 93.42           H
ATOM   4455  CB  THR A 293       6.581 -10.803  22.339  1.00 93.42           C
ATOM   4456  HB  THR A 293       6.461 -11.875  22.497  1.00 93.42           H
ATOM   4457  OG1 THR A 293       6.444  -9.991  23.502  1.00 93.42           O
ATOM   4458  HG1 THR A 293       5.827 -10.430  24.155  1.00 93.42           H
ATOM   4459  CG2 THR A 293       8.002 -10.516  21.849  1.00 93.42           C
ATOM   4460 1HG2 THR A 293       8.143  -9.439  21.756  1.00 93.42           H
ATOM   4461 2HG2 THR A 293       8.154 -10.988  20.878  1.00 93.42           H
ATOM   4462 3HG2 THR A 293       8.721 -10.916  22.564  1.00 93.42           H
ATOM   4463  HN  THR A 293       4.233 -11.043  22.833  1.00 93.42           H
ATOM   4464  N   ASN A 294       5.209 -12.110  19.857  1.00 94.75           N
ATOM   4465  CA  ASN A 294       5.344 -12.827  18.600  1.00 94.75           C
ATOM   4466  C   ASN A 294       4.448 -12.174  17.546  1.00 94.75           C
ATOM   4467  O   ASN A 294       4.822 -12.083  16.378  1.00 94.75           O
ATOM   4468  HA  ASN A 294       6.402 -12.762  18.346  1.00 94.75           H
ATOM   4469  CB  ASN A 294       4.912 -14.287  18.750  1.00 94.75           C
ATOM   4470 1HB  ASN A 294       3.964 -14.337  19.285  1.00 94.75           H
ATOM   4471 2HB  ASN A 294       4.746 -14.724  17.765  1.00 94.75           H
ATOM   4472  CG  ASN A 294       5.971 -15.098  19.501  1.00 94.75           C
ATOM   4473  OD1 ASN A 294       7.110 -14.689  19.654  1.00 94.75           O
ATOM   4474  ND2 ASN A 294       5.532 -16.266  19.960  1.00 94.75           N
ATOM   4475 1HD2 ASN A 294       4.584 -16.542  19.800  1.00 94.75           H
ATOM   4476 2HD2 ASN A 294       6.150 -16.869  20.464  1.00 94.75           H
ATOM   4477  HN  ASN A 294       4.796 -12.635  20.601  1.00 94.75           H
ATOM   4478  N   ILE A 295       3.281 -11.737  17.997  1.00 93.80           N
ATOM   4479  CA  ILE A 295       2.309 -11.139  17.098  1.00 93.80           C
ATOM   4480  C   ILE A 295       2.864  -9.819  16.558  1.00 93.80           C
ATOM   4481  O   ILE A 295       2.706  -9.511  15.378  1.00 93.80           O
ATOM   4482  HA  ILE A 295       2.173 -11.824  16.261  1.00 93.80           H
ATOM   4483  CB  ILE A 295       0.953 -10.998  17.793  1.00 93.80           C
ATOM   4484  HB  ILE A 295       1.126 -10.651  18.812  1.00 93.80           H
ATOM   4485  CG1 ILE A 295       0.243 -12.349  17.889  1.00 93.80           C
ATOM   4486 1HG1 ILE A 295      -0.079 -12.666  16.897  1.00 93.80           H
ATOM   4487 2HG1 ILE A 295       0.939 -13.104  18.255  1.00 93.80           H
ATOM   4488  CG2 ILE A 295       0.088  -9.944  17.098  1.00 93.80           C
ATOM   4489 1HG2 ILE A 295       0.597  -8.980  17.125  1.00 93.80           H
ATOM   4490 2HG2 ILE A 295      -0.079 -10.237  16.061  1.00 93.80           H
ATOM   4491 3HG2 ILE A 295      -0.870  -9.864  17.612  1.00 93.80           H
ATOM   4492  CD1 ILE A 295      -0.967 -12.268  18.822  1.00 93.80           C
ATOM   4493 1HD1 ILE A 295      -0.638 -11.974  19.819  1.00 93.80           H
ATOM   4494 2HD1 ILE A 295      -1.672 -11.529  18.440  1.00 93.80           H
ATOM   4495 3HD1 ILE A 295      -1.453 -13.242  18.873  1.00 93.80           H
ATOM   4496  HN  ILE A 295       2.997 -11.786  18.954  1.00 93.80           H
ATOM   4497  N   ASP A 296       3.502  -9.074  17.449  1.00 93.78           N
ATOM   4498  CA  ASP A 296       4.048  -7.777  17.086  1.00 93.78           C
ATOM   4499  C   ASP A 296       5.192  -7.971  16.089  1.00 93.78           C
ATOM   4500  O   ASP A 296       5.329  -7.202  15.139  1.00 93.78           O
ATOM   4501  HA  ASP A 296       3.212  -7.224  16.659  1.00 93.78           H
ATOM   4502  CB  ASP A 296       4.608  -7.053  18.313  1.00 93.78           C
ATOM   4503 1HB  ASP A 296       5.269  -7.721  18.864  1.00 93.78           H
ATOM   4504 2HB  ASP A 296       5.209  -6.202  17.993  1.00 93.78           H
ATOM   4505  CG  ASP A 296       3.479  -6.573  19.228  1.00 93.78           C
ATOM   4506  OD1 ASP A 296       2.335  -6.506  18.730  1.00 93.78           O
ATOM   4507  OD2 ASP A 296       3.787  -6.284  20.404  1.00 93.78           O
ATOM   4508  HN  ASP A 296       3.648  -9.343  18.401  1.00 93.78           H
ATOM   4509  N   ILE A 297       5.985  -9.003  16.339  1.00 94.66           N
ATOM   4510  CA  ILE A 297       7.070  -9.349  15.438  1.00 94.66           C
ATOM   4511  C   ILE A 297       6.492  -9.723  14.071  1.00 94.66           C
ATOM   4512  O   ILE A 297       7.005  -9.295  13.038  1.00 94.66           O
ATOM   4513  HA  ILE A 297       7.691  -8.462  15.318  1.00 94.66           H
ATOM   4514  CB  ILE A 297       7.950 -10.439  16.052  1.00 94.66           C
ATOM   4515  HB  ILE A 297       7.301 -11.226  16.437  1.00 94.66           H
ATOM   4516  CG1 ILE A 297       8.751  -9.894  17.236  1.00 94.66           C
ATOM   4517 1HG1 ILE A 297       9.491  -9.177  16.881  1.00 94.66           H
ATOM   4518 2HG1 ILE A 297       8.086  -9.357  17.913  1.00 94.66           H
ATOM   4519  CG2 ILE A 297       8.853 -11.076  14.994  1.00 94.66           C
ATOM   4520 1HG2 ILE A 297       8.238 -11.523  14.213  1.00 94.66           H
ATOM   4521 2HG2 ILE A 297       9.497 -10.312  14.558  1.00 94.66           H
ATOM   4522 3HG2 ILE A 297       9.468 -11.848  15.458  1.00 94.66           H
ATOM   4523  CD1 ILE A 297       9.451 -11.026  17.992  1.00 94.66           C
ATOM   4524 1HD1 ILE A 297       8.706 -11.728  18.367  1.00 94.66           H
ATOM   4525 2HD1 ILE A 297      10.133 -11.545  17.318  1.00 94.66           H
ATOM   4526 3HD1 ILE A 297      10.013 -10.611  18.829  1.00 94.66           H
ATOM   4527  HN  ILE A 297       5.894  -9.596  17.140  1.00 94.66           H
ATOM   4528  N   CYS A 298       5.432 -10.518  14.110  1.00 94.67           N
ATOM   4529  CA  CYS A 298       4.788 -10.966  12.887  1.00 94.67           C
ATOM   4530  C   CYS A 298       4.309  -9.734  12.117  1.00 94.67           C
ATOM   4531  O   CYS A 298       4.421  -9.679  10.893  1.00 94.67           O
ATOM   4532  HA  CYS A 298       5.542 -11.509  12.317  1.00 94.67           H
ATOM   4533  CB  CYS A 298       3.644 -11.940  13.174  1.00 94.67           C
ATOM   4534 1HB  CYS A 298       2.991 -11.530  13.944  1.00 94.67           H
ATOM   4535 2HB  CYS A 298       3.037 -12.075  12.279  1.00 94.67           H
ATOM   4536  SG  CYS A 298       4.317 -13.552  13.720  1.00 94.67           S
ATOM   4537  HG  CYS A 298       4.636 -13.160  14.951  1.00 94.67           H
ATOM   4538  HN  CYS A 298       5.015 -10.853  14.954  1.00 94.67           H
ATOM   4539  N   PHE A 299       3.784  -8.775  12.865  1.00 94.02           N
ATOM   4540  CA  PHE A 299       3.284  -7.548  12.268  1.00 94.02           C
ATOM   4541  C   PHE A 299       4.389  -6.825  11.496  1.00 94.02           C
ATOM   4542  O   PHE A 299       4.175  -6.380  10.369  1.00 94.02           O
ATOM   4543  HA  PHE A 299       2.485  -7.825  11.581  1.00 94.02           H
ATOM   4544  CB  PHE A 299       2.810  -6.653  13.415  1.00 94.02           C
ATOM   4545 1HB  PHE A 299       2.053  -7.187  13.990  1.00 94.02           H
ATOM   4546 2HB  PHE A 299       3.648  -6.467  14.087  1.00 94.02           H
ATOM   4547  CG  PHE A 299       2.233  -5.312  12.960  1.00 94.02           C
ATOM   4548  CD1 PHE A 299       3.036  -4.216  12.884  1.00 94.02           C
ATOM   4549  HD1 PHE A 299       4.090  -4.294  13.149  1.00 94.02           H
ATOM   4550  CD2 PHE A 299       0.917  -5.214  12.630  1.00 94.02           C
ATOM   4551  HD2 PHE A 299       0.274  -6.092  12.690  1.00 94.02           H
ATOM   4552  CE1 PHE A 299       2.500  -2.971  12.462  1.00 94.02           C
ATOM   4553  HE1 PHE A 299       3.143  -2.093  12.402  1.00 94.02           H
ATOM   4554  CE2 PHE A 299       0.381  -3.969  12.207  1.00 94.02           C
ATOM   4555  HE2 PHE A 299      -0.673  -3.891  11.943  1.00 94.02           H
ATOM   4556  CZ  PHE A 299       1.184  -2.874  12.132  1.00 94.02           C
ATOM   4557  HZ  PHE A 299       0.773  -1.918  11.807  1.00 94.02           H
ATOM   4558  HN  PHE A 299       3.697  -8.827  13.860  1.00 94.02           H
ATOM   4559  N   GLN A 300       5.547  -6.730  12.133  1.00 93.79           N
ATOM   4560  CA  GLN A 300       6.669  -6.017  11.545  1.00 93.79           C
ATOM   4561  C   GLN A 300       7.107  -6.696  10.246  1.00 93.79           C
ATOM   4562  O   GLN A 300       7.361  -6.027   9.246  1.00 93.79           O
ATOM   4563  HA  GLN A 300       6.295  -5.016  11.331  1.00 93.79           H
ATOM   4564  CB  GLN A 300       7.833  -5.917  12.532  1.00 93.79           C
ATOM   4565 1HB  GLN A 300       8.047  -6.901  12.949  1.00 93.79           H
ATOM   4566 2HB  GLN A 300       8.732  -5.592  12.007  1.00 93.79           H
ATOM   4567  CG  GLN A 300       7.512  -4.937  13.662  1.00 93.79           C
ATOM   4568 1HG  GLN A 300       7.113  -4.013  13.244  1.00 93.79           H
ATOM   4569 2HG  GLN A 300       6.738  -5.357  14.303  1.00 93.79           H
ATOM   4570  CD  GLN A 300       8.760  -4.630  14.492  1.00 93.79           C
ATOM   4571  OE1 GLN A 300       9.867  -5.026  14.167  1.00 93.79           O
ATOM   4572  NE2 GLN A 300       8.520  -3.904  15.580  1.00 93.79           N
ATOM   4573 1HE2 GLN A 300       7.587  -3.611  15.790  1.00 93.79           H
ATOM   4574 2HE2 GLN A 300       9.273  -3.651  16.189  1.00 93.79           H
ATOM   4575  HN  GLN A 300       5.725  -7.128  13.033  1.00 93.79           H
ATOM   4576  N   VAL A 301       7.183  -8.018  10.303  1.00 95.11           N
ATOM   4577  CA  VAL A 301       7.662  -8.790   9.169  1.00 95.11           C
ATOM   4578  C   VAL A 301       6.711  -8.594   7.986  1.00 95.11           C
ATOM   4579  O   VAL A 301       7.147  -8.265   6.884  1.00 95.11           O
ATOM   4580  HA  VAL A 301       8.644  -8.402   8.898  1.00 95.11           H
ATOM   4581  CB  VAL A 301       7.825 -10.258   9.567  1.00 95.11           C
ATOM   4582  HB  VAL A 301       6.877 -10.601   9.980  1.00 95.11           H
ATOM   4583  CG1 VAL A 301       8.148 -11.124   8.348  1.00 95.11           C
ATOM   4584 1HG1 VAL A 301       7.337 -11.047   7.623  1.00 95.11           H
ATOM   4585 2HG1 VAL A 301       9.077 -10.780   7.893  1.00 95.11           H
ATOM   4586 3HG1 VAL A 301       8.259 -12.163   8.659  1.00 95.11           H
ATOM   4587  CG2 VAL A 301       8.894 -10.417  10.650  1.00 95.11           C
ATOM   4588 1HG2 VAL A 301       9.849 -10.048  10.276  1.00 95.11           H
ATOM   4589 2HG2 VAL A 301       8.605  -9.845  11.533  1.00 95.11           H
ATOM   4590 3HG2 VAL A 301       8.990 -11.470  10.915  1.00 95.11           H
ATOM   4591  HN  VAL A 301       6.925  -8.559  11.104  1.00 95.11           H
ATOM   4592  N   THR A 302       5.431  -8.803   8.256  1.00 94.26           N
ATOM   4593  CA  THR A 302       4.428  -8.758   7.205  1.00 94.26           C
ATOM   4594  C   THR A 302       4.294  -7.337   6.656  1.00 94.26           C
ATOM   4595  O   THR A 302       4.046  -7.148   5.466  1.00 94.26           O
ATOM   4596  HA  THR A 302       4.764  -9.389   6.382  1.00 94.26           H
ATOM   4597  CB  THR A 302       3.122  -9.315   7.774  1.00 94.26           C
ATOM   4598  HB  THR A 302       2.333  -9.303   7.022  1.00 94.26           H
ATOM   4599  OG1 THR A 302       2.881  -8.520   8.932  1.00 94.26           O
ATOM   4600  HG1 THR A 302       3.292  -8.951   9.735  1.00 94.26           H
ATOM   4601  CG2 THR A 302       3.281 -10.735   8.324  1.00 94.26           C
ATOM   4602 1HG2 THR A 302       4.022 -10.734   9.123  1.00 94.26           H
ATOM   4603 2HG2 THR A 302       3.609 -11.399   7.524  1.00 94.26           H
ATOM   4604 3HG2 THR A 302       2.325 -11.082   8.715  1.00 94.26           H
ATOM   4605  HN  THR A 302       5.077  -9.000   9.170  1.00 94.26           H
ATOM   4606  N   GLN A 303       4.464  -6.373   7.549  1.00 93.14           N
ATOM   4607  CA  GLN A 303       4.439  -4.975   7.156  1.00 93.14           C
ATOM   4608  C   GLN A 303       5.562  -4.683   6.159  1.00 93.14           C
ATOM   4609  O   GLN A 303       5.357  -3.971   5.177  1.00 93.14           O
ATOM   4610  HA  GLN A 303       3.471  -4.826   6.676  1.00 93.14           H
ATOM   4611  CB  GLN A 303       4.539  -4.059   8.377  1.00 93.14           C
ATOM   4612 1HB  GLN A 303       3.681  -4.223   9.030  1.00 93.14           H
ATOM   4613 2HB  GLN A 303       5.430  -4.310   8.953  1.00 93.14           H
ATOM   4614  CG  GLN A 303       4.593  -2.589   7.958  1.00 93.14           C
ATOM   4615 1HG  GLN A 303       5.588  -2.351   7.581  1.00 93.14           H
ATOM   4616 2HG  GLN A 303       3.893  -2.414   7.141  1.00 93.14           H
ATOM   4617  CD  GLN A 303       4.254  -1.670   9.134  1.00 93.14           C
ATOM   4618  OE1 GLN A 303       4.949  -1.619  10.135  1.00 93.14           O
ATOM   4619  NE2 GLN A 303       3.151  -0.949   8.956  1.00 93.14           N
ATOM   4620 1HE2 GLN A 303       2.626  -1.038   8.109  1.00 93.14           H
ATOM   4621 2HE2 GLN A 303       2.846  -0.318   9.669  1.00 93.14           H
ATOM   4622  HN  GLN A 303       4.617  -6.535   8.524  1.00 93.14           H
ATOM   4623  N   THR A 304       6.726  -5.248   6.446  1.00 93.49           N
ATOM   4624  CA  THR A 304       7.895  -5.019   5.614  1.00 93.49           C
ATOM   4625  C   THR A 304       7.672  -5.589   4.212  1.00 93.49           C
ATOM   4626  O   THR A 304       8.058  -4.975   3.219  1.00 93.49           O
ATOM   4627  HA  THR A 304       8.032  -3.943   5.503  1.00 93.49           H
ATOM   4628  CB  THR A 304       9.108  -5.617   6.328  1.00 93.49           C
ATOM   4629  HB  THR A 304       9.032  -6.703   6.381  1.00 93.49           H
ATOM   4630  OG1 THR A 304       9.143  -4.941   7.581  1.00 93.49           O
ATOM   4631  HG1 THR A 304       8.688  -5.492   8.280  1.00 93.49           H
ATOM   4632  CG2 THR A 304      10.430  -5.231   5.660  1.00 93.49           C
ATOM   4633 1HG2 THR A 304      10.537  -4.147   5.667  1.00 93.49           H
ATOM   4634 2HG2 THR A 304      10.435  -5.590   4.630  1.00 93.49           H
ATOM   4635 3HG2 THR A 304      11.258  -5.682   6.206  1.00 93.49           H
ATOM   4636  HN  THR A 304       6.877  -5.852   7.228  1.00 93.49           H
ATOM   4637  N   ILE A 305       7.050  -6.759   4.175  1.00 94.01           N
ATOM   4638  CA  ILE A 305       6.743  -7.404   2.910  1.00 94.01           C
ATOM   4639  C   ILE A 305       5.799  -6.511   2.102  1.00 94.01           C
ATOM   4640  O   ILE A 305       5.957  -6.372   0.891  1.00 94.01           O
ATOM   4641  HA  ILE A 305       7.679  -7.505   2.360  1.00 94.01           H
ATOM   4642  CB  ILE A 305       6.202  -8.816   3.147  1.00 94.01           C
ATOM   4643  HB  ILE A 305       5.386  -8.753   3.866  1.00 94.01           H
ATOM   4644  CG1 ILE A 305       7.275  -9.719   3.759  1.00 94.01           C
ATOM   4645 1HG1 ILE A 305       8.031  -9.952   3.009  1.00 94.01           H
ATOM   4646 2HG1 ILE A 305       7.781  -9.191   4.568  1.00 94.01           H
ATOM   4647  CG2 ILE A 305       5.625  -9.405   1.858  1.00 94.01           C
ATOM   4648 1HG2 ILE A 305       4.811  -8.773   1.503  1.00 94.01           H
ATOM   4649 2HG2 ILE A 305       6.406  -9.452   1.098  1.00 94.01           H
ATOM   4650 3HG2 ILE A 305       5.248 -10.408   2.054  1.00 94.01           H
ATOM   4651  CD1 ILE A 305       6.661 -11.015   4.293  1.00 94.01           C
ATOM   4652 1HD1 ILE A 305       5.924 -10.779   5.059  1.00 94.01           H
ATOM   4653 2HD1 ILE A 305       6.178 -11.551   3.476  1.00 94.01           H
ATOM   4654 3HD1 ILE A 305       7.446 -11.638   4.722  1.00 94.01           H
ATOM   4655  HN  ILE A 305       6.757  -7.262   4.989  1.00 94.01           H
ATOM   4656  N   ALA A 306       4.839  -5.930   2.806  1.00 92.17           N
ATOM   4657  CA  ALA A 306       3.833  -5.104   2.160  1.00 92.17           C
ATOM   4658  C   ALA A 306       4.510  -3.891   1.519  1.00 92.17           C
ATOM   4659  O   ALA A 306       4.132  -3.470   0.427  1.00 92.17           O
ATOM   4660  HA  ALA A 306       3.364  -5.703   1.379  1.00 92.17           H
ATOM   4661  CB  ALA A 306       2.767  -4.705   3.182  1.00 92.17           C
ATOM   4662 1HB  ALA A 306       2.296  -5.602   3.586  1.00 92.17           H
ATOM   4663 2HB  ALA A 306       3.232  -4.143   3.992  1.00 92.17           H
ATOM   4664 3HB  ALA A 306       2.012  -4.086   2.697  1.00 92.17           H
ATOM   4665  HN  ALA A 306       4.742  -6.016   3.798  1.00 92.17           H
ATOM   4666  N   PHE A 307       5.499  -3.364   2.226  1.00 92.20           N
ATOM   4667  CA  PHE A 307       6.189  -2.169   1.771  1.00 92.20           C
ATOM   4668  C   PHE A 307       7.042  -2.465   0.535  1.00 92.20           C
ATOM   4669  O   PHE A 307       7.183  -1.616  -0.344  1.00 92.20           O
ATOM   4670  HA  PHE A 307       5.427  -1.432   1.516  1.00 92.20           H
ATOM   4671  CB  PHE A 307       7.104  -1.719   2.911  1.00 92.20           C
ATOM   4672 1HB  PHE A 307       7.659  -2.582   3.280  1.00 92.20           H
ATOM   4673 2HB  PHE A 307       7.836  -1.013   2.519  1.00 92.20           H
ATOM   4674  CG  PHE A 307       6.365  -1.068   4.082  1.00 92.20           C
ATOM   4675  CD1 PHE A 307       5.006  -1.075   4.117  1.00 92.20           C
ATOM   4676  HD1 PHE A 307       4.443  -1.546   3.311  1.00 92.20           H
ATOM   4677  CD2 PHE A 307       7.068  -0.481   5.088  1.00 92.20           C
ATOM   4678  HD2 PHE A 307       8.158  -0.475   5.060  1.00 92.20           H
ATOM   4679  CE1 PHE A 307       4.320  -0.471   5.204  1.00 92.20           C
ATOM   4680  HE1 PHE A 307       3.230  -0.477   5.231  1.00 92.20           H
ATOM   4681  CE2 PHE A 307       6.382   0.123   6.175  1.00 92.20           C
ATOM   4682  HE2 PHE A 307       6.945   0.594   6.981  1.00 92.20           H
ATOM   4683  CZ  PHE A 307       5.023   0.116   6.209  1.00 92.20           C
ATOM   4684  HZ  PHE A 307       4.496   0.579   7.044  1.00 92.20           H
ATOM   4685  HN  PHE A 307       5.829  -3.738   3.092  1.00 92.20           H
ATOM   4686  N   PHE A 308       7.588  -3.671   0.508  1.00 92.71           N
ATOM   4687  CA  PHE A 308       8.468  -4.070  -0.577  1.00 92.71           C
ATOM   4688  C   PHE A 308       7.729  -4.053  -1.917  1.00 92.71           C
ATOM   4689  O   PHE A 308       8.353  -3.972  -2.974  1.00 92.71           O
ATOM   4690  HA  PHE A 308       9.289  -3.353  -0.608  1.00 92.71           H
ATOM   4691  CB  PHE A 308       8.927  -5.499  -0.280  1.00 92.71           C
ATOM   4692 1HB  PHE A 308       9.234  -5.561   0.764  1.00 92.71           H
ATOM   4693 2HB  PHE A 308       8.080  -6.175  -0.403  1.00 92.71           H
ATOM   4694  CG  PHE A 308      10.078  -5.980  -1.165  1.00 92.71           C
ATOM   4695  CD1 PHE A 308       9.821  -6.757  -2.252  1.00 92.71           C
ATOM   4696  HD1 PHE A 308       8.795  -7.036  -2.492  1.00 92.71           H
ATOM   4697  CD2 PHE A 308      11.358  -5.632  -0.865  1.00 92.71           C
ATOM   4698  HD2 PHE A 308      11.564  -5.010   0.006  1.00 92.71           H
ATOM   4699  CE1 PHE A 308      10.889  -7.204  -3.074  1.00 92.71           C
ATOM   4700  HE1 PHE A 308      10.684  -7.826  -3.944  1.00 92.71           H
ATOM   4701  CE2 PHE A 308      12.426  -6.079  -1.687  1.00 92.71           C
ATOM   4702  HE2 PHE A 308      13.452  -5.800  -1.447  1.00 92.71           H
ATOM   4703  CZ  PHE A 308      12.169  -6.855  -2.774  1.00 92.71           C
ATOM   4704  HZ  PHE A 308      12.990  -7.198  -3.405  1.00 92.71           H
ATOM   4705  HN  PHE A 308       7.438  -4.369   1.208  1.00 92.71           H
ATOM   4706  N   HIS A 309       6.409  -4.131  -1.829  1.00 91.08           N
ATOM   4707  CA  HIS A 309       5.580  -4.161  -3.022  1.00 91.08           C
ATOM   4708  C   HIS A 309       5.824  -2.896  -3.848  1.00 91.08           C
ATOM   4709  O   HIS A 309       5.809  -2.940  -5.077  1.00 91.08           O
ATOM   4710  HA  HIS A 309       5.897  -5.028  -3.601  1.00 91.08           H
ATOM   4711  CB  HIS A 309       4.108  -4.355  -2.656  1.00 91.08           C
ATOM   4712 1HB  HIS A 309       4.007  -5.270  -2.072  1.00 91.08           H
ATOM   4713 2HB  HIS A 309       3.791  -3.532  -2.016  1.00 91.08           H
ATOM   4714  CG  HIS A 309       3.183  -4.432  -3.848  1.00 91.08           C
ATOM   4715  ND1 HIS A 309       2.586  -3.315  -4.406  1.00 91.08           N
ATOM   4716  HD1 HIS A 309       2.698  -2.373  -4.091  1.00 91.08           H
ATOM   4717  CD2 HIS A 309       2.762  -5.502  -4.582  1.00 91.08           C
ATOM   4718  HD2 HIS A 309       3.043  -6.541  -4.413  1.00 91.08           H
ATOM   4719  CE1 HIS A 309       1.840  -3.707  -5.428  1.00 91.08           C
ATOM   4720  HE1 HIS A 309       1.243  -3.060  -6.071  1.00 91.08           H
ATOM   4721  NE2 HIS A 309       1.950  -5.063  -5.535  1.00 91.08           N
ATOM   4722  HN  HIS A 309       5.908  -4.172  -0.965  1.00 91.08           H
ATOM   4723  N   SER A 310       6.042  -1.798  -3.140  1.00 89.30           N
ATOM   4724  CA  SER A 310       6.073  -0.491  -3.775  1.00 89.30           C
ATOM   4725  C   SER A 310       7.308  -0.373  -4.670  1.00 89.30           C
ATOM   4726  O   SER A 310       7.385   0.518  -5.514  1.00 89.30           O
ATOM   4727  HA  SER A 310       5.162  -0.438  -4.371  1.00 89.30           H
ATOM   4728  CB  SER A 310       6.065   0.628  -2.732  1.00 89.30           C
ATOM   4729 1HB  SER A 310       6.873   0.466  -2.019  1.00 89.30           H
ATOM   4730 2HB  SER A 310       6.259   1.582  -3.222  1.00 89.30           H
ATOM   4731  OG  SER A 310       4.824   0.698  -2.034  1.00 89.30           O
ATOM   4732  HG  SER A 310       4.120   1.088  -2.626  1.00 89.30           H
ATOM   4733  HN  SER A 310       6.196  -1.791  -2.152  1.00 89.30           H
ATOM   4734  N   CYS A 311       8.245  -1.286  -4.455  1.00 91.49           N
ATOM   4735  CA  CYS A 311       9.461  -1.311  -5.249  1.00 91.49           C
ATOM   4736  C   CYS A 311       9.304  -2.378  -6.334  1.00 91.49           C
ATOM   4737  O   CYS A 311      10.103  -2.442  -7.267  1.00 91.49           O
ATOM   4738  HA  CYS A 311       9.566  -0.321  -5.692  1.00 91.49           H
ATOM   4739  CB  CYS A 311      10.698  -1.556  -4.382  1.00 91.49           C
ATOM   4740 1HB  CYS A 311      11.600  -1.320  -4.946  1.00 91.49           H
ATOM   4741 2HB  CYS A 311      10.681  -0.895  -3.516  1.00 91.49           H
ATOM   4742  SG  CYS A 311      10.743  -3.302  -3.835  1.00 91.49           S
ATOM   4743  HG  CYS A 311      11.885  -3.207  -3.160  1.00 91.49           H
ATOM   4744  HN  CYS A 311       8.182  -1.997  -3.754  1.00 91.49           H
ATOM   4745  N   LEU A 312       8.270  -3.191  -6.175  1.00 89.91           N
ATOM   4746  CA  LEU A 312       8.068  -4.327  -7.057  1.00 89.91           C
ATOM   4747  C   LEU A 312       7.343  -3.863  -8.322  1.00 89.91           C
ATOM   4748  O   LEU A 312       7.575  -4.397  -9.406  1.00 89.91           O
ATOM   4749  HA  LEU A 312       9.052  -4.700  -7.340  1.00 89.91           H
ATOM   4750  CB  LEU A 312       7.351  -5.459  -6.318  1.00 89.91           C
ATOM   4751 1HB  LEU A 312       6.525  -5.030  -5.751  1.00 89.91           H
ATOM   4752 2HB  LEU A 312       6.915  -6.130  -7.058  1.00 89.91           H
ATOM   4753  CG  LEU A 312       8.213  -6.288  -5.363  1.00 89.91           C
ATOM   4754  HG  LEU A 312       8.549  -5.638  -4.556  1.00 89.91           H
ATOM   4755  CD1 LEU A 312       7.397  -7.415  -4.727  1.00 89.91           C
ATOM   4756 1HD1 LEU A 312       6.564  -6.989  -4.166  1.00 89.91           H
ATOM   4757 2HD1 LEU A 312       7.011  -8.070  -5.508  1.00 89.91           H
ATOM   4758 3HD1 LEU A 312       8.033  -7.988  -4.053  1.00 89.91           H
ATOM   4759  CD2 LEU A 312       9.463  -6.815  -6.070  1.00 89.91           C
ATOM   4760 1HD2 LEU A 312       9.168  -7.444  -6.910  1.00 89.91           H
ATOM   4761 2HD2 LEU A 312      10.055  -5.975  -6.435  1.00 89.91           H
ATOM   4762 3HD2 LEU A 312      10.057  -7.400  -5.369  1.00 89.91           H
ATOM   4763  HN  LEU A 312       7.578  -3.082  -5.460  1.00 89.91           H
ATOM   4764  N   ASN A 313       6.481  -2.873  -8.142  1.00 82.10           N
ATOM   4765  CA  ASN A 313       5.593  -2.451  -9.212  1.00 82.10           C
ATOM   4766  C   ASN A 313       6.417  -2.161 -10.468  1.00 82.10           C
ATOM   4767  O   ASN A 313       6.146  -2.713 -11.534  1.00 82.10           O
ATOM   4768  HA  ASN A 313       4.898  -3.278  -9.351  1.00 82.10           H
ATOM   4769  CB  ASN A 313       4.844  -1.171  -8.833  1.00 82.10           C
ATOM   4770 1HB  ASN A 313       5.503  -0.515  -8.265  1.00 82.10           H
ATOM   4771 2HB  ASN A 313       4.559  -0.632  -9.736  1.00 82.10           H
ATOM   4772  CG  ASN A 313       3.597  -1.491  -8.007  1.00 82.10           C
ATOM   4773  OD1 ASN A 313       3.042  -2.576  -8.067  1.00 82.10           O
ATOM   4774  ND2 ASN A 313       3.187  -0.488  -7.236  1.00 82.10           N
ATOM   4775 1HD2 ASN A 313       3.688   0.378  -7.234  1.00 82.10           H
ATOM   4776 2HD2 ASN A 313       2.379  -0.599  -6.657  1.00 82.10           H
ATOM   4777  HN  ASN A 313       6.383  -2.365  -7.287  1.00 82.10           H
ATOM   4778  N   PRO A 314       7.434  -1.294 -10.368  1.00 80.46           N
ATOM   4779  CA  PRO A 314       8.253  -0.954 -11.534  1.00 80.46           C
ATOM   4780  C   PRO A 314       8.808  -2.186 -12.229  1.00 80.46           C
ATOM   4781  O   PRO A 314       8.789  -2.273 -13.455  1.00 80.46           O
ATOM   4782  HA  PRO A 314       7.644  -0.453 -12.286  1.00 80.46           H
ATOM   4783  CB  PRO A 314       9.367  -0.080 -10.952  1.00 80.46           C
ATOM   4784 1HB  PRO A 314      10.239  -0.673 -10.677  1.00 80.46           H
ATOM   4785 2HB  PRO A 314       9.704   0.669 -11.667  1.00 80.46           H
ATOM   4786  CG  PRO A 314       8.713   0.559  -9.733  1.00 80.46           C
ATOM   4787 1HG  PRO A 314       9.454   0.923  -9.020  1.00 80.46           H
ATOM   4788 2HG  PRO A 314       8.102   1.419 -10.006  1.00 80.46           H
ATOM   4789  CD  PRO A 314       7.879  -0.575  -9.160  1.00 80.46           C
ATOM   4790 1HD  PRO A 314       8.466  -1.219  -8.505  1.00 80.46           H
ATOM   4791 2HD  PRO A 314       7.041  -0.204  -8.570  1.00 80.46           H
ATOM   4792  N   VAL A 315       9.292  -3.116 -11.418  1.00 80.54           N
ATOM   4793  CA  VAL A 315       9.941  -4.304 -11.945  1.00 80.54           C
ATOM   4794  C   VAL A 315       8.954  -5.071 -12.827  1.00 80.54           C
ATOM   4795  O   VAL A 315       9.312  -5.535 -13.908  1.00 80.54           O
ATOM   4796  HA  VAL A 315      10.779  -3.976 -12.561  1.00 80.54           H
ATOM   4797  CB  VAL A 315      10.499  -5.149 -10.798  1.00 80.54           C
ATOM   4798  HB  VAL A 315       9.673  -5.394 -10.130  1.00 80.54           H
ATOM   4799  CG1 VAL A 315      11.087  -6.461 -11.318  1.00 80.54           C
ATOM   4800 1HG1 VAL A 315      10.310  -7.032 -11.826  1.00 80.54           H
ATOM   4801 2HG1 VAL A 315      11.895  -6.245 -12.018  1.00 80.54           H
ATOM   4802 3HG1 VAL A 315      11.477  -7.042 -10.482  1.00 80.54           H
ATOM   4803  CG2 VAL A 315      11.537  -4.363  -9.993  1.00 80.54           C
ATOM   4804 1HG2 VAL A 315      12.360  -4.075 -10.646  1.00 80.54           H
ATOM   4805 2HG2 VAL A 315      11.073  -3.470  -9.576  1.00 80.54           H
ATOM   4806 3HG2 VAL A 315      11.917  -4.987  -9.184  1.00 80.54           H
ATOM   4807  HN  VAL A 315       9.247  -3.067 -10.420  1.00 80.54           H
ATOM   4808  N   LEU A 316       7.730  -5.181 -12.331  1.00 79.78           N
ATOM   4809  CA  LEU A 316       6.717  -5.973 -13.008  1.00 79.78           C
ATOM   4810  C   LEU A 316       6.491  -5.411 -14.413  1.00 79.78           C
ATOM   4811  O   LEU A 316       6.348  -6.168 -15.372  1.00 79.78           O
ATOM   4812  HA  LEU A 316       7.103  -6.988 -13.100  1.00 79.78           H
ATOM   4813  CB  LEU A 316       5.443  -6.047 -12.164  1.00 79.78           C
ATOM   4814 1HB  LEU A 316       5.084  -5.032 -11.993  1.00 79.78           H
ATOM   4815 2HB  LEU A 316       4.677  -6.563 -12.743  1.00 79.78           H
ATOM   4816  CG  LEU A 316       5.575  -6.747 -10.810  1.00 79.78           C
ATOM   4817  HG  LEU A 316       6.311  -6.204 -10.216  1.00 79.78           H
ATOM   4818  CD1 LEU A 316       4.254  -6.706 -10.040  1.00 79.78           C
ATOM   4819 1HD1 LEU A 316       3.964  -5.669  -9.871  1.00 79.78           H
ATOM   4820 2HD1 LEU A 316       3.480  -7.210 -10.619  1.00 79.78           H
ATOM   4821 3HD1 LEU A 316       4.376  -7.210  -9.081  1.00 79.78           H
ATOM   4822  CD2 LEU A 316       6.096  -8.175 -10.979  1.00 79.78           C
ATOM   4823 1HD2 LEU A 316       5.403  -8.744 -11.599  1.00 79.78           H
ATOM   4824 2HD2 LEU A 316       7.075  -8.151 -11.457  1.00 79.78           H
ATOM   4825 3HD2 LEU A 316       6.181  -8.649 -10.001  1.00 79.78           H
ATOM   4826  HN  LEU A 316       7.427  -4.742 -11.485  1.00 79.78           H
ATOM   4827  N   TYR A 317       6.467  -4.089 -14.491  1.00 72.97           N
ATOM   4828  CA  TYR A 317       6.192  -3.417 -15.750  1.00 72.97           C
ATOM   4829  C   TYR A 317       7.383  -3.530 -16.703  1.00 72.97           C
ATOM   4830  O   TYR A 317       7.204  -3.688 -17.910  1.00 72.97           O
ATOM   4831  HA  TYR A 317       5.325  -3.898 -16.204  1.00 72.97           H
ATOM   4832  CB  TYR A 317       5.970  -1.944 -15.402  1.00 72.97           C
ATOM   4833 1HB  TYR A 317       6.872  -1.552 -14.933  1.00 72.97           H
ATOM   4834 2HB  TYR A 317       5.820  -1.382 -16.324  1.00 72.97           H
ATOM   4835  CG  TYR A 317       4.780  -1.697 -14.473  1.00 72.97           C
ATOM   4836  CD1 TYR A 317       3.609  -2.407 -14.646  1.00 72.97           C
ATOM   4837  HD1 TYR A 317       3.533  -3.145 -15.445  1.00 72.97           H
ATOM   4838  CD2 TYR A 317       4.877  -0.763 -13.461  1.00 72.97           C
ATOM   4839  HD2 TYR A 317       5.801  -0.201 -13.325  1.00 72.97           H
ATOM   4840  CE1 TYR A 317       2.490  -2.174 -13.771  1.00 72.97           C
ATOM   4841  HE1 TYR A 317       1.559  -2.728 -13.897  1.00 72.97           H
ATOM   4842  CE2 TYR A 317       3.757  -0.530 -12.587  1.00 72.97           C
ATOM   4843  HE2 TYR A 317       3.820   0.205 -11.784  1.00 72.97           H
ATOM   4844  CZ  TYR A 317       2.619  -1.247 -12.785  1.00 72.97           C
ATOM   4845  OH  TYR A 317       1.561  -1.027 -11.958  1.00 72.97           O
ATOM   4846  HH  TYR A 317       0.731  -1.422 -12.352  1.00 72.97           H
ATOM   4847  HN  TYR A 317       6.631  -3.480 -13.714  1.00 72.97           H
ATOM   4848  N   VAL A 318       8.573  -3.445 -16.125  1.00 68.56           N
ATOM   4849  CA  VAL A 318       9.793  -3.513 -16.911  1.00 68.56           C
ATOM   4850  C   VAL A 318       9.882  -4.882 -17.589  1.00 68.56           C
ATOM   4851  O   VAL A 318      10.057  -4.967 -18.804  1.00 68.56           O
ATOM   4852  HA  VAL A 318       9.732  -2.744 -17.681  1.00 68.56           H
ATOM   4853  CB  VAL A 318      11.003  -3.204 -16.027  1.00 68.56           C
ATOM   4854  HB  VAL A 318      10.989  -3.897 -15.186  1.00 68.56           H
ATOM   4855  CG1 VAL A 318      12.310  -3.421 -16.792  1.00 68.56           C
ATOM   4856 1HG1 VAL A 318      12.372  -4.458 -17.119  1.00 68.56           H
ATOM   4857 2HG1 VAL A 318      12.335  -2.763 -17.661  1.00 68.56           H
ATOM   4858 3HG1 VAL A 318      13.154  -3.194 -16.141  1.00 68.56           H
ATOM   4859  CG2 VAL A 318      10.924  -1.783 -15.467  1.00 68.56           C
ATOM   4860 1HG2 VAL A 318      10.901  -1.069 -16.290  1.00 68.56           H
ATOM   4861 2HG2 VAL A 318      10.018  -1.677 -14.870  1.00 68.56           H
ATOM   4862 3HG2 VAL A 318      11.796  -1.589 -14.843  1.00 68.56           H
ATOM   4863  HN  VAL A 318       8.710  -3.332 -15.141  1.00 68.56           H
ATOM   4864  N   PHE A 319       9.757  -5.920 -16.775  1.00 67.64           N
ATOM   4865  CA  PHE A 319      10.089  -7.263 -17.218  1.00 67.64           C
ATOM   4866  C   PHE A 319       8.915  -7.900 -17.965  1.00 67.64           C
ATOM   4867  O   PHE A 319       9.116  -8.686 -18.889  1.00 67.64           O
ATOM   4868  HA  PHE A 319      10.943  -7.180 -17.890  1.00 67.64           H
ATOM   4869  CB  PHE A 319      10.387  -8.087 -15.963  1.00 67.64           C
ATOM   4870 1HB  PHE A 319       9.631  -7.868 -15.209  1.00 67.64           H
ATOM   4871 2HB  PHE A 319      10.297  -9.145 -16.207  1.00 67.64           H
ATOM   4872  CG  PHE A 319      11.772  -7.831 -15.365  1.00 67.64           C
ATOM   4873  CD1 PHE A 319      12.876  -8.356 -15.960  1.00 67.64           C
ATOM   4874  HD1 PHE A 319      12.775  -8.958 -16.863  1.00 67.64           H
ATOM   4875  CD2 PHE A 319      11.898  -7.079 -14.239  1.00 67.64           C
ATOM   4876  HD2 PHE A 319      11.012  -6.659 -13.762  1.00 67.64           H
ATOM   4877  CE1 PHE A 319      14.162  -8.118 -15.405  1.00 67.64           C
ATOM   4878  HE1 PHE A 319      15.047  -8.539 -15.881  1.00 67.64           H
ATOM   4879  CE2 PHE A 319      13.183  -6.842 -13.684  1.00 67.64           C
ATOM   4880  HE2 PHE A 319      13.284  -6.239 -12.781  1.00 67.64           H
ATOM   4881  CZ  PHE A 319      14.288  -7.367 -14.279  1.00 67.64           C
ATOM   4882  HZ  PHE A 319      15.274  -7.184 -13.853  1.00 67.64           H
ATOM   4883  HN  PHE A 319       9.436  -5.853 -15.830  1.00 67.64           H
ATOM   4884  N   VAL A 320       7.715  -7.536 -17.537  1.00 68.87           N
ATOM   4885  CA  VAL A 320       6.513  -8.171 -18.049  1.00 68.87           C
ATOM   4886  C   VAL A 320       5.923  -7.309 -19.167  1.00 68.87           C
ATOM   4887  O   VAL A 320       5.249  -7.820 -20.060  1.00 68.87           O
ATOM   4888  HA  VAL A 320       6.803  -9.135 -18.467  1.00 68.87           H
ATOM   4889  CB  VAL A 320       5.528  -8.426 -16.907  1.00 68.87           C
ATOM   4890  HB  VAL A 320       4.939  -7.520 -16.764  1.00 68.87           H
ATOM   4891  CG1 VAL A 320       4.565  -9.562 -17.257  1.00 68.87           C
ATOM   4892 1HG1 VAL A 320       4.001  -9.298 -18.152  1.00 68.87           H
ATOM   4893 2HG1 VAL A 320       5.131 -10.475 -17.440  1.00 68.87           H
ATOM   4894 3HG1 VAL A 320       3.876  -9.722 -16.428  1.00 68.87           H
ATOM   4895  CG2 VAL A 320       6.268  -8.717 -15.600  1.00 68.87           C
ATOM   4896 1HG2 VAL A 320       6.893  -9.601 -15.725  1.00 68.87           H
ATOM   4897 2HG2 VAL A 320       6.893  -7.864 -15.338  1.00 68.87           H
ATOM   4898 3HG2 VAL A 320       5.544  -8.895 -14.804  1.00 68.87           H
ATOM   4899  HN  VAL A 320       7.558  -6.823 -16.853  1.00 68.87           H
ATOM   4900  N   GLY A 321       6.197  -6.015 -19.080  1.00 71.38           N
ATOM   4901  CA  GLY A 321       5.624  -5.064 -20.018  1.00 71.38           C
ATOM   4902  C   GLY A 321       6.450  -4.998 -21.304  1.00 71.38           C
ATOM   4903  O   GLY A 321       7.491  -4.344 -21.345  1.00 71.38           O
ATOM   4904 1HA  GLY A 321       4.600  -5.352 -20.253  1.00 71.38           H
ATOM   4905 2HA  GLY A 321       5.580  -4.077 -19.559  1.00 71.38           H
ATOM   4906  HN  GLY A 321       6.796  -5.616 -18.386  1.00 71.38           H
ATOM   4907  N   GLU A 322       5.955  -5.685 -22.323  1.00 72.07           N
ATOM   4908  CA  GLU A 322       6.592  -5.651 -23.629  1.00 72.07           C
ATOM   4909  C   GLU A 322       6.679  -4.211 -24.139  1.00 72.07           C
ATOM   4910  O   GLU A 322       7.722  -3.787 -24.634  1.00 72.07           O
ATOM   4911  HA  GLU A 322       7.594  -6.050 -23.472  1.00 72.07           H
ATOM   4912  CB  GLU A 322       5.848  -6.542 -24.625  1.00 72.07           C
ATOM   4913 1HB  GLU A 322       4.775  -6.364 -24.547  1.00 72.07           H
ATOM   4914 2HB  GLU A 322       6.240  -6.378 -25.629  1.00 72.07           H
ATOM   4915  CG  GLU A 322       6.073  -8.022 -24.312  1.00 72.07           C
ATOM   4916 1HG  GLU A 322       7.139  -8.214 -24.188  1.00 72.07           H
ATOM   4917 2HG  GLU A 322       5.592  -8.275 -23.366  1.00 72.07           H
ATOM   4918  CD  GLU A 322       5.516  -8.910 -25.426  1.00 72.07           C
ATOM   4919  OE1 GLU A 322       5.944 -10.083 -25.485  1.00 72.07           O
ATOM   4920  OE2 GLU A 322       4.674  -8.396 -26.194  1.00 72.07           O
ATOM   4921  HN  GLU A 322       5.135  -6.255 -22.268  1.00 72.07           H
ATOM   4922  N   ARG A 323       5.570  -3.500 -24.002  1.00 72.89           N
ATOM   4923  CA  ARG A 323       5.504  -2.122 -24.457  1.00 72.89           C
ATOM   4924  C   ARG A 323       6.558  -1.275 -23.740  1.00 72.89           C
ATOM   4925  O   ARG A 323       7.269  -0.497 -24.372  1.00 72.89           O
ATOM   4926  HA  ARG A 323       5.702  -2.171 -25.527  1.00 72.89           H
ATOM   4927  CB  ARG A 323       4.119  -1.523 -24.201  1.00 72.89           C
ATOM   4928 1HB  ARG A 323       3.790  -1.776 -23.193  1.00 72.89           H
ATOM   4929 2HB  ARG A 323       4.173  -0.436 -24.255  1.00 72.89           H
ATOM   4930  CG  ARG A 323       3.102  -2.040 -25.220  1.00 72.89           C
ATOM   4931 1HG  ARG A 323       3.494  -1.912 -26.229  1.00 72.89           H
ATOM   4932 2HG  ARG A 323       2.945  -3.109 -25.073  1.00 72.89           H
ATOM   4933  CD  ARG A 323       1.769  -1.301 -25.088  1.00 72.89           C
ATOM   4934 1HD  ARG A 323       1.377  -1.417 -24.077  1.00 72.89           H
ATOM   4935 2HD  ARG A 323       1.918  -0.233 -25.251  1.00 72.89           H
ATOM   4936  NE  ARG A 323       0.797  -1.830 -26.071  1.00 72.89           N
ATOM   4937  HE  ARG A 323       1.097  -2.566 -26.677  1.00 72.89           H
ATOM   4938  CZ  ARG A 323      -0.460  -1.383 -26.199  1.00 72.89           C
ATOM   4939  NH1 ARG A 323      -0.916  -0.398 -25.413  1.00 72.89           N
ATOM   4940 1HH1 ARG A 323      -0.316   0.010 -24.725  1.00 72.89           H
ATOM   4941 2HH1 ARG A 323      -1.855  -0.071 -25.516  1.00 72.89           H
ATOM   4942  NH2 ARG A 323      -1.255  -1.937 -27.125  1.00 72.89           N
ATOM   4943 1HH2 ARG A 323      -2.196  -1.616 -27.233  1.00 72.89           H
ATOM   4944 2HH2 ARG A 323      -0.907  -2.672 -27.707  1.00 72.89           H
ATOM   4945  HN  ARG A 323       4.728  -3.850 -23.591  1.00 72.89           H
ATOM   4946  N   PHE A 324       6.625  -1.457 -22.429  1.00 74.06           N
ATOM   4947  CA  PHE A 324       7.503  -0.645 -21.605  1.00 74.06           C
ATOM   4948  C   PHE A 324       8.964  -0.813 -22.029  1.00 74.06           C
ATOM   4949  O   PHE A 324       9.716   0.158 -22.075  1.00 74.06           O
ATOM   4950  HA  PHE A 324       7.205   0.395 -21.741  1.00 74.06           H
ATOM   4951  CB  PHE A 324       7.343  -1.133 -20.164  1.00 74.06           C
ATOM   4952 1HB  PHE A 324       6.281  -1.236 -19.941  1.00 74.06           H
ATOM   4953 2HB  PHE A 324       7.785  -2.126 -20.076  1.00 74.06           H
ATOM   4954  CG  PHE A 324       7.981  -0.214 -19.120  1.00 74.06           C
ATOM   4955  CD1 PHE A 324       9.301  -0.341 -18.818  1.00 74.06           C
ATOM   4956  HD1 PHE A 324       9.904  -1.098 -19.319  1.00 74.06           H
ATOM   4957  CD2 PHE A 324       7.229   0.730 -18.495  1.00 74.06           C
ATOM   4958  HD2 PHE A 324       6.171   0.832 -18.737  1.00 74.06           H
ATOM   4959  CE1 PHE A 324       9.893   0.512 -17.850  1.00 74.06           C
ATOM   4960  HE1 PHE A 324      10.951   0.410 -17.608  1.00 74.06           H
ATOM   4961  CE2 PHE A 324       7.821   1.584 -17.527  1.00 74.06           C
ATOM   4962  HE2 PHE A 324       7.218   2.340 -17.025  1.00 74.06           H
ATOM   4963  CZ  PHE A 324       9.141   1.456 -17.224  1.00 74.06           C
ATOM   4964  HZ  PHE A 324       9.595   2.111 -16.481  1.00 74.06           H
ATOM   4965  HN  PHE A 324       6.093  -2.143 -21.931  1.00 74.06           H
ATOM   4966  N   ARG A 325       9.320  -2.054 -22.328  1.00 74.08           N
ATOM   4967  CA  ARG A 325      10.664  -2.355 -22.792  1.00 74.08           C
ATOM   4968  C   ARG A 325      10.987  -1.540 -24.045  1.00 74.08           C
ATOM   4969  O   ARG A 325      12.060  -0.946 -24.144  1.00 74.08           O
ATOM   4970  HA  ARG A 325      11.314  -2.075 -21.963  1.00 74.08           H
ATOM   4971  CB  ARG A 325      10.817  -3.844 -23.107  1.00 74.08           C
ATOM   4972 1HB  ARG A 325      10.017  -4.162 -23.777  1.00 74.08           H
ATOM   4973 2HB  ARG A 325      11.757  -4.014 -23.631  1.00 74.08           H
ATOM   4974  CG  ARG A 325      10.780  -4.682 -21.827  1.00 74.08           C
ATOM   4975 1HG  ARG A 325      11.516  -4.302 -21.118  1.00 74.08           H
ATOM   4976 2HG  ARG A 325       9.803  -4.588 -21.354  1.00 74.08           H
ATOM   4977  CD  ARG A 325      11.067  -6.155 -22.127  1.00 74.08           C
ATOM   4978 1HD  ARG A 325      10.337  -6.538 -22.840  1.00 74.08           H
ATOM   4979 2HD  ARG A 325      12.048  -6.255 -22.592  1.00 74.08           H
ATOM   4980  NE  ARG A 325      11.017  -6.945 -20.877  1.00 74.08           N
ATOM   4981  HE  ARG A 325      10.654  -6.503 -20.057  1.00 74.08           H
ATOM   4982  CZ  ARG A 325      11.426  -8.217 -20.776  1.00 74.08           C
ATOM   4983  NH1 ARG A 325      11.921  -8.860 -21.843  1.00 74.08           N
ATOM   4984 1HH1 ARG A 325      11.987  -8.390 -22.723  1.00 74.08           H
ATOM   4985 2HH1 ARG A 325      12.225  -9.809 -21.758  1.00 74.08           H
ATOM   4986  NH2 ARG A 325      11.334  -8.837 -19.591  1.00 74.08           N
ATOM   4987 1HH2 ARG A 325      11.635  -9.786 -19.499  1.00 74.08           H
ATOM   4988 2HH2 ARG A 325      10.964  -8.350 -18.800  1.00 74.08           H
ATOM   4989  HN  ARG A 325       8.710  -2.843 -22.257  1.00 74.08           H
ATOM   4990  N   ARG A 326      10.040  -1.537 -24.972  1.00 76.24           N
ATOM   4991  CA  ARG A 326      10.216  -0.814 -26.220  1.00 76.24           C
ATOM   4992  C   ARG A 326      10.382   0.682 -25.948  1.00 76.24           C
ATOM   4993  O   ARG A 326      11.251   1.329 -26.530  1.00 76.24           O
ATOM   4994  HA  ARG A 326      11.119  -1.236 -26.661  1.00 76.24           H
ATOM   4995  CB  ARG A 326       9.022  -1.027 -27.152  1.00 76.24           C
ATOM   4996 1HB  ARG A 326       8.095  -0.831 -26.613  1.00 76.24           H
ATOM   4997 2HB  ARG A 326       9.067  -0.314 -27.976  1.00 76.24           H
ATOM   4998  CG  ARG A 326       9.005  -2.453 -27.706  1.00 76.24           C
ATOM   4999 1HG  ARG A 326       9.914  -2.635 -28.279  1.00 76.24           H
ATOM   5000 2HG  ARG A 326       8.999  -3.167 -26.882  1.00 76.24           H
ATOM   5001  CD  ARG A 326       7.781  -2.682 -28.595  1.00 76.24           C
ATOM   5002 1HD  ARG A 326       6.873  -2.417 -28.053  1.00 76.24           H
ATOM   5003 2HD  ARG A 326       7.830  -2.034 -29.470  1.00 76.24           H
ATOM   5004  NE  ARG A 326       7.720  -4.099 -29.018  1.00 76.24           N
ATOM   5005  HE  ARG A 326       7.961  -4.799 -28.347  1.00 76.24           H
ATOM   5006  CZ  ARG A 326       7.363  -4.501 -30.246  1.00 76.24           C
ATOM   5007  NH1 ARG A 326       7.031  -3.606 -31.185  1.00 76.24           N
ATOM   5008 1HH1 ARG A 326       7.048  -2.629 -30.973  1.00 76.24           H
ATOM   5009 2HH1 ARG A 326       6.765  -3.914 -32.099  1.00 76.24           H
ATOM   5010  NH2 ARG A 326       7.344  -5.813 -30.519  1.00 76.24           N
ATOM   5011 1HH2 ARG A 326       7.080  -6.130 -31.430  1.00 76.24           H
ATOM   5012 2HH2 ARG A 326       7.594  -6.475 -29.812  1.00 76.24           H
ATOM   5013  HN  ARG A 326       9.167  -2.016 -24.880  1.00 76.24           H
ATOM   5014  N   ASP A 327       9.536   1.188 -25.063  1.00 77.02           N
ATOM   5015  CA  ASP A 327       9.484   2.617 -24.809  1.00 77.02           C
ATOM   5016  C   ASP A 327      10.728   3.036 -24.021  1.00 77.02           C
ATOM   5017  O   ASP A 327      11.254   4.130 -24.220  1.00 77.02           O
ATOM   5018  HA  ASP A 327       9.439   3.082 -25.794  1.00 77.02           H
ATOM   5019  CB  ASP A 327       8.253   2.985 -23.979  1.00 77.02           C
ATOM   5020 1HB  ASP A 327       8.262   2.429 -23.042  1.00 77.02           H
ATOM   5021 2HB  ASP A 327       8.287   4.044 -23.721  1.00 77.02           H
ATOM   5022  CG  ASP A 327       6.964   2.683 -24.746  1.00 77.02           C
ATOM   5023  OD1 ASP A 327       6.954   2.952 -25.966  1.00 77.02           O
ATOM   5024  OD2 ASP A 327       6.018   2.190 -24.094  1.00 77.02           O
ATOM   5025  HN  ASP A 327       8.894   0.640 -24.526  1.00 77.02           H
ATOM   5026  N   LEU A 328      11.162   2.143 -23.144  1.00 75.86           N
ATOM   5027  CA  LEU A 328      12.392   2.360 -22.401  1.00 75.86           C
ATOM   5028  C   LEU A 328      13.552   2.532 -23.384  1.00 75.86           C
ATOM   5029  O   LEU A 328      14.336   3.473 -23.265  1.00 75.86           O
ATOM   5030  HA  LEU A 328      12.275   3.286 -21.839  1.00 75.86           H
ATOM   5031  CB  LEU A 328      12.608   1.238 -21.384  1.00 75.86           C
ATOM   5032 1HB  LEU A 328      11.777   1.247 -20.679  1.00 75.86           H
ATOM   5033 2HB  LEU A 328      12.568   0.284 -21.911  1.00 75.86           H
ATOM   5034  CG  LEU A 328      13.915   1.295 -20.590  1.00 75.86           C
ATOM   5035  HG  LEU A 328      14.743   1.345 -21.298  1.00 75.86           H
ATOM   5036  CD1 LEU A 328      13.979   2.559 -19.731  1.00 75.86           C
ATOM   5037 1HD1 LEU A 328      13.921   3.438 -20.372  1.00 75.86           H
ATOM   5038 2HD1 LEU A 328      13.144   2.565 -19.030  1.00 75.86           H
ATOM   5039 3HD1 LEU A 328      14.918   2.575 -19.177  1.00 75.86           H
ATOM   5040  CD2 LEU A 328      14.107   0.026 -19.758  1.00 75.86           C
ATOM   5041 1HD2 LEU A 328      13.278  -0.080 -19.059  1.00 75.86           H
ATOM   5042 2HD2 LEU A 328      14.138  -0.841 -20.419  1.00 75.86           H
ATOM   5043 3HD2 LEU A 328      15.043   0.093 -19.204  1.00 75.86           H
ATOM   5044  HN  LEU A 328      10.690   1.286 -22.939  1.00 75.86           H
ATOM   5045  N   VAL A 329      13.625   1.609 -24.331  1.00 76.74           N
ATOM   5046  CA  VAL A 329      14.713   1.610 -25.294  1.00 76.74           C
ATOM   5047  C   VAL A 329      14.620   2.867 -26.162  1.00 76.74           C
ATOM   5048  O   VAL A 329      15.639   3.447 -26.532  1.00 76.74           O
ATOM   5049  HA  VAL A 329      15.648   1.639 -24.735  1.00 76.74           H
ATOM   5050  CB  VAL A 329      14.690   0.317 -26.112  1.00 76.74           C
ATOM   5051  HB  VAL A 329      13.689   0.202 -26.529  1.00 76.74           H
ATOM   5052  CG1 VAL A 329      15.679   0.386 -27.277  1.00 76.74           C
ATOM   5053 1HG1 VAL A 329      15.414   1.218 -27.930  1.00 76.74           H
ATOM   5054 2HG1 VAL A 329      16.687   0.537 -26.889  1.00 76.74           H
ATOM   5055 3HG1 VAL A 329      15.642  -0.545 -27.841  1.00 76.74           H
ATOM   5056  CG2 VAL A 329      14.971  -0.898 -25.225  1.00 76.74           C
ATOM   5057 1HG2 VAL A 329      15.954  -0.792 -24.766  1.00 76.74           H
ATOM   5058 2HG2 VAL A 329      14.212  -0.963 -24.446  1.00 76.74           H
ATOM   5059 3HG2 VAL A 329      14.949  -1.803 -25.831  1.00 76.74           H
ATOM   5060  HN  VAL A 329      12.960   0.872 -24.447  1.00 76.74           H
ATOM   5061  N   LYS A 330      13.387   3.251 -26.461  1.00 76.14           N
[truncated: 117,320 more chars]
