# Supplementary material for: Noncanonical roles of chemokine regions in CCR9 activation revealed by structural modeling and mutational mapping
Source: Nat Commun. 2025 Aug 18;16:7695. doi: 10.1038/s41467-025-62321-9 (PMC12361432; doi:10.1038/s41467-025-62321-9)
Supplement: Supplementary file 4 — Supplementary Data 2 [file 41467_2025_62321_MOESM4_ESM.zip › CCR9_CCL25_rnk136.pdb]

SSBOND   1 CYS A   38    CYS A  289 
SSBOND   2 CYS A  119    CYS A  198 
SSBOND   3 CYS B    7    CYS B   35 
SSBOND   4 CYS B    8    CYS B   52 
ATOM      1  N   GLU A  20      -1.696  -3.978  60.847  1.00 42.56           N
ATOM      2  CA  GLU A  20      -2.062  -3.857  59.447  1.00 42.56           C
ATOM      3  C   GLU A  20      -0.836  -4.071  58.557  1.00 42.56           C
ATOM      4  O   GLU A  20      -0.968  -4.277  57.351  1.00 42.56           O
ATOM      5  HA  GLU A  20      -2.791  -4.648  59.268  1.00 42.56           H
ATOM      6  CB  GLU A  20      -2.714  -2.501  59.166  1.00 42.56           C
ATOM      7 1HB  GLU A  20      -2.251  -1.736  59.789  1.00 42.56           H
ATOM      8 2HB  GLU A  20      -2.658  -2.281  58.100  1.00 42.56           H
ATOM      9  CG  GLU A  20      -4.201  -2.523  59.525  1.00 42.56           C
ATOM     10 1HG  GLU A  20      -4.632  -3.485  59.247  1.00 42.56           H
ATOM     11 2HG  GLU A  20      -4.320  -2.420  60.603  1.00 42.56           H
ATOM     12  CD  GLU A  20      -4.953  -1.396  58.813  1.00 42.56           C
ATOM     13  OE1 GLU A  20      -6.201  -1.416  58.881  1.00 42.56           O
ATOM     14  OE2 GLU A  20      -4.263  -0.541  58.218  1.00 42.56           O
ATOM     15  HN  GLU A  20      -0.724  -4.144  61.017  1.00 42.56           H
ATOM     16  N   SER A  21       0.329  -4.015  59.186  1.00 47.75           N
ATOM     17  CA  SER A  21       1.578  -3.970  58.445  1.00 47.75           C
ATOM     18  C   SER A  21       1.928  -5.365  57.923  1.00 47.75           C
ATOM     19  O   SER A  21       2.374  -5.513  56.787  1.00 47.75           O
ATOM     20  HA  SER A  21       1.397  -3.286  57.615  1.00 47.75           H
ATOM     21  CB  SER A  21       2.715  -3.427  59.314  1.00 47.75           C
ATOM     22 1HB  SER A  21       3.574  -3.197  58.684  1.00 47.75           H
ATOM     23 2HB  SER A  21       2.401  -2.493  59.779  1.00 47.75           H
ATOM     24  OG  SER A  21       3.102  -4.354  60.325  1.00 47.75           O
ATOM     25  HG  SER A  21       3.836  -3.965  60.882  1.00 47.75           H
ATOM     26  HN  SER A  21       0.427  -3.999  60.181  1.00 47.75           H
ATOM     27  N   THR A  22       1.712  -6.353  58.780  1.00 49.97           N
ATOM     28  CA  THR A  22       2.102  -7.716  58.463  1.00 49.97           C
ATOM     29  C   THR A  22       1.180  -8.299  57.390  1.00 49.97           C
ATOM     30  O   THR A  22       1.650  -8.812  56.375  1.00 49.97           O
ATOM     31  HA  THR A  22       3.108  -7.697  58.044  1.00 49.97           H
ATOM     32  CB  THR A  22       2.105  -8.521  59.764  1.00 49.97           C
ATOM     33  HB  THR A  22       1.914  -9.577  59.569  1.00 49.97           H
ATOM     34  OG1 THR A  22       1.142  -7.863  60.582  1.00 49.97           O
ATOM     35  HG1 THR A  22       0.885  -8.452  61.349  1.00 49.97           H
ATOM     36  CG2 THR A  22       3.415  -8.375  60.540  1.00 49.97           C
ATOM     37 1HG2 THR A  22       3.572  -7.326  60.794  1.00 49.97           H
ATOM     38 2HG2 THR A  22       4.243  -8.727  59.925  1.00 49.97           H
ATOM     39 3HG2 THR A  22       3.364  -8.966  61.454  1.00 49.97           H
ATOM     40  HN  THR A  22       1.280  -6.234  59.673  1.00 49.97           H
ATOM     41  N   SER A  23      -0.115  -8.201  57.651  1.00 51.95           N
ATOM     42  CA  SER A  23      -1.104  -8.777  56.756  1.00 51.95           C
ATOM     43  C   SER A  23      -0.951  -8.183  55.354  1.00 51.95           C
ATOM     44  O   SER A  23      -1.010  -8.905  54.360  1.00 51.95           O
ATOM     45  HA  SER A  23      -0.894  -9.846  56.743  1.00 51.95           H
ATOM     46  CB  SER A  23      -2.523  -8.543  57.279  1.00 51.95           C
ATOM     47 1HB  SER A  23      -3.240  -9.004  56.600  1.00 51.95           H
ATOM     48 2HB  SER A  23      -2.638  -9.034  58.246  1.00 51.95           H
ATOM     49  OG  SER A  23      -2.821  -7.156  57.413  1.00 51.95           O
ATOM     50  HG  SER A  23      -3.753  -7.038  57.755  1.00 51.95           H
ATOM     51  HN  SER A  23      -0.490  -7.739  58.454  1.00 51.95           H
ATOM     52  N   SER A  24      -0.758  -6.872  55.320  1.00 54.58           N
ATOM     53  CA  SER A  24      -0.611  -6.171  54.056  1.00 54.58           C
ATOM     54  C   SER A  24       0.663  -6.633  53.345  1.00 54.58           C
ATOM     55  O   SER A  24       0.762  -6.545  52.123  1.00 54.58           O
ATOM     56  HA  SER A  24      -1.493  -6.438  53.473  1.00 54.58           H
ATOM     57  CB  SER A  24      -0.581  -4.656  54.267  1.00 54.58           C
ATOM     58 1HB  SER A  24      -0.646  -4.154  53.302  1.00 54.58           H
ATOM     59 2HB  SER A  24      -1.456  -4.352  54.843  1.00 54.58           H
ATOM     60  OG  SER A  24       0.601  -4.234  54.942  1.00 54.58           O
ATOM     61  HG  SER A  24       0.507  -4.389  55.925  1.00 54.58           H
ATOM     62  HN  SER A  24      -0.701  -6.294  56.133  1.00 54.58           H
ATOM     63  N   MET A  25       1.605  -7.115  54.142  1.00 56.67           N
ATOM     64  CA  MET A  25       2.852  -7.627  53.602  1.00 56.67           C
ATOM     65  C   MET A  25       2.634  -8.967  52.895  1.00 56.67           C
ATOM     66  O   MET A  25       3.180  -9.200  51.818  1.00 56.67           O
ATOM     67  HA  MET A  25       3.190  -6.880  52.883  1.00 56.67           H
ATOM     68  CB  MET A  25       3.865  -7.806  54.735  1.00 56.67           C
ATOM     69 1HB  MET A  25       3.629  -7.121  55.549  1.00 56.67           H
ATOM     70 2HB  MET A  25       3.791  -8.817  55.137  1.00 56.67           H
ATOM     71  CG  MET A  25       5.290  -7.551  54.242  1.00 56.67           C
ATOM     72 1HG  MET A  25       6.006  -8.031  54.909  1.00 56.67           H
ATOM     73 2HG  MET A  25       5.428  -7.993  53.255  1.00 56.67           H
ATOM     74  SD  MET A  25       5.607  -5.796  54.172  1.00 56.67           S
ATOM     75  CE  MET A  25       7.335  -5.774  54.616  1.00 56.67           C
ATOM     76 1HE  MET A  25       7.461  -6.207  55.609  1.00 56.67           H
ATOM     77 2HE  MET A  25       7.904  -6.356  53.891  1.00 56.67           H
ATOM     78 3HE  MET A  25       7.696  -4.746  54.621  1.00 56.67           H
ATOM     79  HN  MET A  25       1.526  -7.159  55.138  1.00 56.67           H
ATOM     80  N   GLU A  26       1.836  -9.812  53.531  1.00 57.69           N
ATOM     81  CA  GLU A  26       1.587 -11.144  53.007  1.00 57.69           C
ATOM     82  C   GLU A  26       0.774 -11.062  51.713  1.00 57.69           C
ATOM     83  O   GLU A  26       1.118 -11.698  50.718  1.00 57.69           O
ATOM     84  HA  GLU A  26       2.571 -11.562  52.799  1.00 57.69           H
ATOM     85  CB  GLU A  26       0.879 -12.018  54.044  1.00 57.69           C
ATOM     86 1HB  GLU A  26       0.068 -11.455  54.507  1.00 57.69           H
ATOM     87 2HB  GLU A  26       0.549 -12.946  53.579  1.00 57.69           H
ATOM     88  CG  GLU A  26       1.837 -12.417  55.169  1.00 57.69           C
ATOM     89 1HG  GLU A  26       2.699 -12.936  54.751  1.00 57.69           H
ATOM     90 2HG  GLU A  26       2.213 -11.523  55.666  1.00 57.69           H
ATOM     91  CD  GLU A  26       1.138 -13.318  56.190  1.00 57.69           C
ATOM     92  OE1 GLU A  26       1.857 -14.119  56.825  1.00 57.69           O
ATOM     93  OE2 GLU A  26      -0.099 -13.185  56.311  1.00 57.69           O
ATOM     94  HN  GLU A  26       1.365  -9.600  54.387  1.00 57.69           H
ATOM     95  N   ASP A  27      -0.290 -10.274  51.769  1.00 56.32           N
ATOM     96  CA  ASP A  27      -1.165 -10.115  50.621  1.00 56.32           C
ATOM     97  C   ASP A  27      -0.333  -9.710  49.402  1.00 56.32           C
ATOM     98  O   ASP A  27      -0.631 -10.115  48.280  1.00 56.32           O
ATOM     99  HA  ASP A  27      -1.647 -11.084  50.492  1.00 56.32           H
ATOM    100  CB  ASP A  27      -2.206  -9.021  50.868  1.00 56.32           C
ATOM    101 1HB  ASP A  27      -1.735  -8.171  51.362  1.00 56.32           H
ATOM    102 2HB  ASP A  27      -2.593  -8.661  49.915  1.00 56.32           H
ATOM    103  CG  ASP A  27      -3.357  -9.544  51.728  1.00 56.32           C
ATOM    104  OD1 ASP A  27      -3.482 -10.785  51.816  1.00 56.32           O
ATOM    105  OD2 ASP A  27      -4.087  -8.691  52.279  1.00 56.32           O
ATOM    106  HN  ASP A  27      -0.556  -9.750  52.579  1.00 56.32           H
ATOM    107  N   TYR A  28       0.694  -8.915  49.665  1.00 60.09           N
ATOM    108  CA  TYR A  28       1.544  -8.413  48.599  1.00 60.09           C
ATOM    109  C   TYR A  28       2.465  -9.512  48.067  1.00 60.09           C
ATOM    110  O   TYR A  28       2.869  -9.481  46.906  1.00 60.09           O
ATOM    111  HA  TYR A  28       0.900  -8.066  47.791  1.00 60.09           H
ATOM    112  CB  TYR A  28       2.397  -7.308  49.225  1.00 60.09           C
ATOM    113 1HB  TYR A  28       1.771  -6.711  49.889  1.00 60.09           H
ATOM    114 2HB  TYR A  28       3.170  -7.765  49.842  1.00 60.09           H
ATOM    115  CG  TYR A  28       3.061  -6.381  48.205  1.00 60.09           C
ATOM    116  CD1 TYR A  28       4.312  -6.685  47.708  1.00 60.09           C
ATOM    117  HD1 TYR A  28       4.827  -7.585  48.043  1.00 60.09           H
ATOM    118  CD2 TYR A  28       2.409  -5.241  47.781  1.00 60.09           C
ATOM    119  HD2 TYR A  28       1.421  -5.001  48.173  1.00 60.09           H
ATOM    120  CE1 TYR A  28       4.938  -5.813  46.748  1.00 60.09           C
ATOM    121  HE1 TYR A  28       5.925  -6.041  46.348  1.00 60.09           H
ATOM    122  CE2 TYR A  28       3.034  -4.369  46.821  1.00 60.09           C
ATOM    123  HE2 TYR A  28       2.530  -3.465  46.478  1.00 60.09           H
ATOM    124  CZ  TYR A  28       4.267  -4.698  46.352  1.00 60.09           C
ATOM    125  OH  TYR A  28       4.858  -3.874  45.445  1.00 60.09           O
ATOM    126  HH  TYR A  28       5.853  -3.925  45.533  1.00 60.09           H
ATOM    127  HN  TYR A  28       0.948  -8.616  50.585  1.00 60.09           H
ATOM    128  N   VAL A  29       2.770 -10.459  48.943  1.00 58.00           N
ATOM    129  CA  VAL A  29       3.647 -11.559  48.580  1.00 58.00           C
ATOM    130  C   VAL A  29       2.833 -12.642  47.868  1.00 58.00           C
ATOM    131  O   VAL A  29       3.324 -13.286  46.943  1.00 58.00           O
ATOM    132  HA  VAL A  29       4.394 -11.170  47.888  1.00 58.00           H
ATOM    133  CB  VAL A  29       4.376 -12.078  49.821  1.00 58.00           C
ATOM    134  HB  VAL A  29       3.624 -12.351  50.561  1.00 58.00           H
ATOM    135  CG1 VAL A  29       5.190 -13.332  49.494  1.00 58.00           C
ATOM    136 1HG1 VAL A  29       4.524 -14.113  49.128  1.00 58.00           H
ATOM    137 2HG1 VAL A  29       5.929 -13.096  48.728  1.00 58.00           H
ATOM    138 3HG1 VAL A  29       5.698 -13.680  50.393  1.00 58.00           H
ATOM    139  CG2 VAL A  29       5.264 -10.991  50.430  1.00 58.00           C
ATOM    140 1HG2 VAL A  29       6.005 -10.674  49.697  1.00 58.00           H
ATOM    141 2HG2 VAL A  29       4.648 -10.139  50.718  1.00 58.00           H
ATOM    142 3HG2 VAL A  29       5.770 -11.387  51.311  1.00 58.00           H
ATOM    143  HN  VAL A  29       2.430 -10.482  49.883  1.00 58.00           H
ATOM    144  N   ASN A  30       1.601 -12.808  48.327  1.00 58.71           N
ATOM    145  CA  ASN A  30       0.762 -13.891  47.844  1.00 58.71           C
ATOM    146  C   ASN A  30       0.092 -13.466  46.536  1.00 58.71           C
ATOM    147  O   ASN A  30      -0.456 -14.299  45.815  1.00 58.71           O
ATOM    148  HA  ASN A  30       1.436 -14.738  47.711  1.00 58.71           H
ATOM    149  CB  ASN A  30      -0.339 -14.228  48.852  1.00 58.71           C
ATOM    150 1HB  ASN A  30      -0.640 -13.324  49.382  1.00 58.71           H
ATOM    151 2HB  ASN A  30      -1.219 -14.596  48.325  1.00 58.71           H
ATOM    152  CG  ASN A  30       0.139 -15.279  49.855  1.00 58.71           C
ATOM    153  OD1 ASN A  30       1.147 -15.941  49.667  1.00 58.71           O
ATOM    154  ND2 ASN A  30      -0.638 -15.396  50.928  1.00 58.71           N
ATOM    155 1HD2 ASN A  30      -1.451 -14.822  51.021  1.00 58.71           H
ATOM    156 2HD2 ASN A  30      -0.409 -16.057  51.642  1.00 58.71           H
ATOM    157  HN  ASN A  30       1.176 -12.220  49.016  1.00 58.71           H
ATOM    158  N   PHE A  31       0.157 -12.170  46.268  1.00 60.27           N
ATOM    159  CA  PHE A  31      -0.392 -11.632  45.035  1.00 60.27           C
ATOM    160  C   PHE A  31       0.301 -12.240  43.815  1.00 60.27           C
ATOM    161  O   PHE A  31       1.504 -12.064  43.627  1.00 60.27           O
ATOM    162  HA  PHE A  31      -1.452 -11.887  45.014  1.00 60.27           H
ATOM    163  CB  PHE A  31      -0.136 -10.123  45.053  1.00 60.27           C
ATOM    164 1HB  PHE A  31      -0.355  -9.740  46.050  1.00 60.27           H
ATOM    165 2HB  PHE A  31       0.922  -9.943  44.867  1.00 60.27           H
ATOM    166  CG  PHE A  31      -0.960  -9.341  44.029  1.00 60.27           C
ATOM    167  CD1 PHE A  31      -0.397  -8.961  42.850  1.00 60.27           C
ATOM    168  HD1 PHE A  31       0.641  -9.214  42.636  1.00 60.27           H
ATOM    169  CD2 PHE A  31      -2.255  -9.024  44.296  1.00 60.27           C
ATOM    170  HD2 PHE A  31      -2.707  -9.329  45.240  1.00 60.27           H
ATOM    171  CE1 PHE A  31      -1.161  -8.234  41.900  1.00 60.27           C
ATOM    172  HE1 PHE A  31      -0.710  -7.930  40.955  1.00 60.27           H
ATOM    173  CE2 PHE A  31      -3.020  -8.298  43.345  1.00 60.27           C
ATOM    174  HE2 PHE A  31      -4.058  -8.044  43.560  1.00 60.27           H
ATOM    175  CZ  PHE A  31      -2.457  -7.918  42.167  1.00 60.27           C
ATOM    176  HZ  PHE A  31      -3.044  -7.361  41.437  1.00 60.27           H
ATOM    177  HN  PHE A  31       0.574 -11.494  46.876  1.00 60.27           H
ATOM    178  N   ASN A  32      -0.488 -12.945  43.016  1.00 62.29           N
ATOM    179  CA  ASN A  32       0.022 -13.530  41.787  1.00 62.29           C
ATOM    180  C   ASN A  32       0.230 -12.425  40.750  1.00 62.29           C
ATOM    181  O   ASN A  32      -0.712 -12.020  40.071  1.00 62.29           O
ATOM    182  HA  ASN A  32       0.954 -14.019  42.068  1.00 62.29           H
ATOM    183  CB  ASN A  32      -0.968 -14.542  41.207  1.00 62.29           C
ATOM    184 1HB  ASN A  32      -1.375 -15.159  42.009  1.00 62.29           H
ATOM    185 2HB  ASN A  32      -1.808 -14.015  40.753  1.00 62.29           H
ATOM    186  CG  ASN A  32      -0.293 -15.433  40.163  1.00 62.29           C
ATOM    187  OD1 ASN A  32       0.882 -15.301  39.864  1.00 62.29           O
ATOM    188  ND2 ASN A  32      -1.100 -16.345  39.627  1.00 62.29           N
ATOM    189 1HD2 ASN A  32      -2.055 -16.400  39.918  1.00 62.29           H
ATOM    190 2HD2 ASN A  32      -0.751 -16.975  38.934  1.00 62.29           H
ATOM    191  HN  ASN A  32      -1.456 -13.118  43.197  1.00 62.29           H
ATOM    192  N   PHE A  33       1.471 -11.968  40.660  1.00 65.00           N
ATOM    193  CA  PHE A  33       1.842 -11.007  39.635  1.00 65.00           C
ATOM    194  C   PHE A  33       2.081 -11.703  38.293  1.00 65.00           C
ATOM    195  O   PHE A  33       3.180 -11.640  37.745  1.00 65.00           O
ATOM    196  HA  PHE A  33       1.016 -10.304  39.536  1.00 65.00           H
ATOM    197  CB  PHE A  33       3.144 -10.346  40.092  1.00 65.00           C
ATOM    198 1HB  PHE A  33       3.891 -11.121  40.268  1.00 65.00           H
ATOM    199 2HB  PHE A  33       3.522  -9.717  39.287  1.00 65.00           H
ATOM    200  CG  PHE A  33       3.001  -9.499  41.358  1.00 65.00           C
ATOM    201  CD1 PHE A  33       2.640  -8.191  41.264  1.00 65.00           C
ATOM    202  HD1 PHE A  33       2.452  -7.747  40.287  1.00 65.00           H
ATOM    203  CD2 PHE A  33       3.235 -10.054  42.578  1.00 65.00           C
ATOM    204  HD2 PHE A  33       3.525 -11.102  42.653  1.00 65.00           H
ATOM    205  CE1 PHE A  33       2.507  -7.405  42.439  1.00 65.00           C
ATOM    206  HE1 PHE A  33       2.217  -6.357  42.364  1.00 65.00           H
ATOM    207  CE2 PHE A  33       3.102  -9.268  43.753  1.00 65.00           C
ATOM    208  HE2 PHE A  33       3.290  -9.712  44.730  1.00 65.00           H
ATOM    209  CZ  PHE A  33       2.741  -7.960  43.659  1.00 65.00           C
ATOM    210  HZ  PHE A  33       2.639  -7.356  44.560  1.00 65.00           H
ATOM    211  HN  PHE A  33       2.213 -12.242  41.271  1.00 65.00           H
ATOM    212  N   THR A  34       1.033 -12.349  37.804  1.00 66.03           N
ATOM    213  CA  THR A  34       0.960 -12.697  36.395  1.00 66.03           C
ATOM    214  C   THR A  34       1.292 -11.481  35.527  1.00 66.03           C
ATOM    215  O   THR A  34       0.633 -10.448  35.623  1.00 66.03           O
ATOM    216  HA  THR A  34       1.717 -13.454  36.188  1.00 66.03           H
ATOM    217  CB  THR A  34      -0.429 -13.277  36.122  1.00 66.03           C
ATOM    218  HB  THR A  34      -1.021 -12.598  35.508  1.00 66.03           H
ATOM    219  OG1 THR A  34      -0.954 -13.547  37.420  1.00 66.03           O
ATOM    220  HG1 THR A  34      -1.552 -12.800  37.709  1.00 66.03           H
ATOM    221  CG2 THR A  34      -0.370 -14.651  35.452  1.00 66.03           C
ATOM    222 1HG2 THR A  34       0.164 -15.348  36.098  1.00 66.03           H
ATOM    223 2HG2 THR A  34       0.152 -14.567  34.498  1.00 66.03           H
ATOM    224 3HG2 THR A  34      -1.382 -15.016  35.281  1.00 66.03           H
ATOM    225  HN  THR A  34       0.246 -12.633  38.351  1.00 66.03           H
ATOM    226  N   ASP A  35       2.314 -11.646  34.700  1.00 77.79           N
ATOM    227  CA  ASP A  35       2.929 -10.510  34.035  1.00 77.79           C
ATOM    228  C   ASP A  35       2.060 -10.087  32.849  1.00 77.79           C
ATOM    229  O   ASP A  35       2.401 -10.356  31.698  1.00 77.79           O
ATOM    230  HA  ASP A  35       2.999  -9.734  34.798  1.00 77.79           H
ATOM    231  CB  ASP A  35       4.317 -10.869  33.500  1.00 77.79           C
ATOM    232 1HB  ASP A  35       4.712 -11.723  34.050  1.00 77.79           H
ATOM    233 2HB  ASP A  35       4.241 -11.171  32.456  1.00 77.79           H
ATOM    234  CG  ASP A  35       5.277  -9.685  33.626  1.00 77.79           C
ATOM    235  OD1 ASP A  35       4.831  -8.648  34.164  1.00 77.79           O
ATOM    236  OD2 ASP A  35       6.434  -9.843  33.182  1.00 77.79           O
ATOM    237  HN  ASP A  35       2.721 -12.533  34.483  1.00 77.79           H
ATOM    238  N   PHE A  36       0.954  -9.432  33.170  1.00 88.98           N
ATOM    239  CA  PHE A  36       0.056  -8.930  32.144  1.00 88.98           C
ATOM    240  C   PHE A  36       0.618  -7.663  31.497  1.00 88.98           C
ATOM    241  O   PHE A  36       0.121  -7.217  30.463  1.00 88.98           O
ATOM    242  HA  PHE A  36      -0.039  -9.710  31.388  1.00 88.98           H
ATOM    243  CB  PHE A  36      -1.267  -8.594  32.833  1.00 88.98           C
ATOM    244 1HB  PHE A  36      -1.067  -7.944  33.684  1.00 88.98           H
ATOM    245 2HB  PHE A  36      -1.892  -8.029  32.141  1.00 88.98           H
ATOM    246  CG  PHE A  36      -2.046  -9.819  33.317  1.00 88.98           C
ATOM    247  CD1 PHE A  36      -2.181 -10.903  32.507  1.00 88.98           C
ATOM    248  HD1 PHE A  36      -1.734 -10.899  31.512  1.00 88.98           H
ATOM    249  CD2 PHE A  36      -2.603  -9.824  34.557  1.00 88.98           C
ATOM    250  HD2 PHE A  36      -2.495  -8.955  35.207  1.00 88.98           H
ATOM    251  CE1 PHE A  36      -2.904 -12.039  32.956  1.00 88.98           C
ATOM    252  HE1 PHE A  36      -3.012 -12.908  32.306  1.00 88.98           H
ATOM    253  CE2 PHE A  36      -3.326 -10.961  35.007  1.00 88.98           C
ATOM    254  HE2 PHE A  36      -3.773 -10.965  36.001  1.00 88.98           H
ATOM    255  CZ  PHE A  36      -3.461 -12.044  34.196  1.00 88.98           C
ATOM    256  HZ  PHE A  36      -4.015 -12.917  34.541  1.00 88.98           H
ATOM    257  HN  PHE A  36       0.669  -9.243  34.110  1.00 88.98           H
ATOM    258  N   TYR A  37       1.645  -7.118  32.131  1.00 91.12           N
ATOM    259  CA  TYR A  37       2.426  -6.057  31.518  1.00 91.12           C
ATOM    260  C   TYR A  37       3.561  -6.632  30.669  1.00 91.12           C
ATOM    261  O   TYR A  37       4.470  -7.273  31.193  1.00 91.12           O
ATOM    262  HA  TYR A  37       1.761  -5.477  30.878  1.00 91.12           H
ATOM    263  CB  TYR A  37       3.026  -5.253  32.674  1.00 91.12           C
ATOM    264 1HB  TYR A  37       2.218  -4.892  33.310  1.00 91.12           H
ATOM    265 2HB  TYR A  37       3.640  -5.916  33.284  1.00 91.12           H
ATOM    266  CG  TYR A  37       3.876  -4.062  32.228  1.00 91.12           C
ATOM    267  CD1 TYR A  37       5.246  -4.192  32.124  1.00 91.12           C
ATOM    268  HD1 TYR A  37       5.722  -5.144  32.359  1.00 91.12           H
ATOM    269  CD2 TYR A  37       3.273  -2.857  31.930  1.00 91.12           C
ATOM    270  HD2 TYR A  37       2.191  -2.754  32.012  1.00 91.12           H
ATOM    271  CE1 TYR A  37       6.046  -3.071  31.704  1.00 91.12           C
ATOM    272  HE1 TYR A  37       7.129  -3.161  31.617  1.00 91.12           H
ATOM    273  CE2 TYR A  37       4.073  -1.736  31.510  1.00 91.12           C
ATOM    274  HE2 TYR A  37       3.610  -0.778  31.272  1.00 91.12           H
ATOM    275  CZ  TYR A  37       5.421  -1.898  31.418  1.00 91.12           C
ATOM    276  OH  TYR A  37       6.176  -0.839  31.021  1.00 91.12           O
ATOM    277  HH  TYR A  37       5.586  -0.071  30.775  1.00 91.12           H
ATOM    278  HN  TYR A  37       1.946  -7.389  33.045  1.00 91.12           H
ATOM    279  N   CYS A  38       3.472  -6.381  29.371  1.00 91.63           N
ATOM    280  CA  CYS A  38       4.404  -6.974  28.428  1.00 91.63           C
ATOM    281  C   CYS A  38       5.406  -5.899  28.002  1.00 91.63           C
ATOM    282  O   CYS A  38       5.028  -4.899  27.393  1.00 91.63           O
ATOM    283  HA  CYS A  38       4.908  -7.785  28.954  1.00 91.63           H
ATOM    284  CB  CYS A  38       3.682  -7.588  27.227  1.00 91.63           C
ATOM    285 1HB  CYS A  38       2.890  -8.254  27.571  1.00 91.63           H
ATOM    286 2HB  CYS A  38       3.206  -6.804  26.639  1.00 91.63           H
ATOM    287  SG  CYS A  38       4.869  -8.515  26.189  1.00 91.63           S
ATOM    288  HN  CYS A  38       2.779  -5.786  28.963  1.00 91.63           H
ATOM    289  N   GLU A  39       6.664  -6.140  28.339  1.00 90.49           N
ATOM    290  CA  GLU A  39       7.745  -5.301  27.850  1.00 90.49           C
ATOM    291  C   GLU A  39       8.163  -5.738  26.445  1.00 90.49           C
ATOM    292  O   GLU A  39       8.531  -6.893  26.235  1.00 90.49           O
ATOM    293  HA  GLU A  39       7.335  -4.291  27.817  1.00 90.49           H
ATOM    294  CB  GLU A  39       8.936  -5.326  28.810  1.00 90.49           C
ATOM    295 1HB  GLU A  39       9.197  -6.358  29.044  1.00 90.49           H
ATOM    296 2HB  GLU A  39       9.763  -4.759  28.384  1.00 90.49           H
ATOM    297  CG  GLU A  39       8.587  -4.648  30.136  1.00 90.49           C
ATOM    298 1HG  GLU A  39       8.161  -3.663  29.944  1.00 90.49           H
ATOM    299 2HG  GLU A  39       7.825  -5.229  30.656  1.00 90.49           H
ATOM    300  CD  GLU A  39       9.825  -4.510  31.024  1.00 90.49           C
ATOM    301  OE1 GLU A  39       9.677  -3.918  32.115  1.00 90.49           O
ATOM    302  OE2 GLU A  39      10.891  -4.999  30.592  1.00 90.49           O
ATOM    303  HN  GLU A  39       6.949  -6.892  28.934  1.00 90.49           H
ATOM    304  N   LYS A  40       8.092  -4.793  25.520  1.00 90.23           N
ATOM    305  CA  LYS A  40       8.298  -5.103  24.115  1.00 90.23           C
ATOM    306  C   LYS A  40       9.750  -4.803  23.739  1.00 90.23           C
ATOM    307  O   LYS A  40      10.042  -4.469  22.592  1.00 90.23           O
ATOM    308  HA  LYS A  40       8.121  -6.171  23.987  1.00 90.23           H
ATOM    309  CB  LYS A  40       7.274  -4.368  23.249  1.00 90.23           C
ATOM    310 1HB  LYS A  40       7.386  -3.292  23.380  1.00 90.23           H
ATOM    311 2HB  LYS A  40       7.462  -4.581  22.196  1.00 90.23           H
ATOM    312  CG  LYS A  40       5.847  -4.786  23.612  1.00 90.23           C
ATOM    313 1HG  LYS A  40       5.687  -4.654  24.682  1.00 90.23           H
ATOM    314 2HG  LYS A  40       5.134  -4.139  23.101  1.00 90.23           H
ATOM    315  CD  LYS A  40       5.589  -6.244  23.228  1.00 90.23           C
ATOM    316 1HD  LYS A  40       5.910  -6.416  22.201  1.00 90.23           H
ATOM    317 2HD  LYS A  40       6.183  -6.902  23.862  1.00 90.23           H
ATOM    318  CE  LYS A  40       4.106  -6.593  23.369  1.00 90.23           C
ATOM    319 1HE  LYS A  40       3.878  -6.824  24.409  1.00 90.23           H
ATOM    320 2HE  LYS A  40       3.496  -5.733  23.092  1.00 90.23           H
ATOM    321  NZ  LYS A  40       3.761  -7.749  22.511  1.00 90.23           N
ATOM    322 1HZ  LYS A  40       2.780  -7.977  22.628  1.00 90.23           H
ATOM    323 2HZ  LYS A  40       3.940  -7.514  21.540  1.00 90.23           H
ATOM    324 3HZ  LYS A  40       4.328  -8.547  22.775  1.00 90.23           H
ATOM    325  HN  LYS A  40       7.899  -3.832  25.716  1.00 90.23           H
ATOM    326  N   ASN A  41      10.623  -4.934  24.727  1.00 89.86           N
ATOM    327  CA  ASN A  41      12.025  -4.600  24.537  1.00 89.86           C
ATOM    328  C   ASN A  41      12.611  -5.488  23.437  1.00 89.86           C
ATOM    329  O   ASN A  41      13.337  -5.008  22.568  1.00 89.86           O
ATOM    330  HA  ASN A  41      12.034  -3.544  24.269  1.00 89.86           H
ATOM    331  CB  ASN A  41      12.827  -4.841  25.817  1.00 89.86           C
ATOM    332 1HB  ASN A  41      12.520  -5.783  26.271  1.00 89.86           H
ATOM    333 2HB  ASN A  41      13.886  -4.935  25.575  1.00 89.86           H
ATOM    334  CG  ASN A  41      12.625  -3.698  26.814  1.00 89.86           C
ATOM    335  OD1 ASN A  41      12.255  -2.591  26.461  1.00 89.86           O
ATOM    336  ND2 ASN A  41      12.889  -4.028  28.075  1.00 89.86           N
ATOM    337 1HD2 ASN A  41      13.189  -4.956  28.297  1.00 89.86           H
ATOM    338 2HD2 ASN A  41      12.786  -3.348  28.801  1.00 89.86           H
ATOM    339  HN  ASN A  41      10.387  -5.261  25.642  1.00 89.86           H
ATOM    340  N   ASN A  42      12.275  -6.768  23.511  1.00 91.59           N
ATOM    341  CA  ASN A  42      12.795  -7.735  22.560  1.00 91.59           C
ATOM    342  C   ASN A  42      12.315  -7.370  21.154  1.00 91.59           C
ATOM    343  O   ASN A  42      13.063  -7.497  20.186  1.00 91.59           O
ATOM    344  HA  ASN A  42      13.879  -7.678  22.658  1.00 91.59           H
ATOM    345  CB  ASN A  42      12.296  -9.145  22.879  1.00 91.59           C
ATOM    346 1HB  ASN A  42      11.210  -9.137  22.975  1.00 91.59           H
ATOM    347 2HB  ASN A  42      12.538  -9.816  22.055  1.00 91.59           H
ATOM    348  CG  ASN A  42      12.924  -9.670  24.172  1.00 91.59           C
ATOM    349  OD1 ASN A  42      13.868  -9.111  24.706  1.00 91.59           O
ATOM    350  ND2 ASN A  42      12.348 -10.772  24.645  1.00 91.59           N
ATOM    351 1HD2 ASN A  42      11.576 -11.180  24.159  1.00 91.59           H
ATOM    352 2HD2 ASN A  42      12.687 -11.191  25.487  1.00 91.59           H
ATOM    353  HN  ASN A  42      11.659  -7.145  24.204  1.00 91.59           H
ATOM    354  N   VAL A  43      11.069  -6.924  21.086  1.00 92.08           N
ATOM    355  CA  VAL A  43      10.468  -6.574  19.810  1.00 92.08           C
ATOM    356  C   VAL A  43      11.199  -5.366  19.221  1.00 92.08           C
ATOM    357  O   VAL A  43      11.453  -5.315  18.019  1.00 92.08           O
ATOM    358  HA  VAL A  43      10.599  -7.424  19.141  1.00 92.08           H
ATOM    359  CB  VAL A  43       8.967  -6.336  19.986  1.00 92.08           C
ATOM    360  HB  VAL A  43       8.838  -5.491  20.663  1.00 92.08           H
ATOM    361  CG1 VAL A  43       8.309  -5.976  18.653  1.00 92.08           C
ATOM    362 1HG1 VAL A  43       8.762  -5.067  18.258  1.00 92.08           H
ATOM    363 2HG1 VAL A  43       8.453  -6.791  17.945  1.00 92.08           H
ATOM    364 3HG1 VAL A  43       7.242  -5.812  18.807  1.00 92.08           H
ATOM    365  CG2 VAL A  43       8.290  -7.553  20.621  1.00 92.08           C
ATOM    366 1HG2 VAL A  43       8.433  -8.423  19.980  1.00 92.08           H
ATOM    367 2HG2 VAL A  43       8.731  -7.745  21.599  1.00 92.08           H
ATOM    368 3HG2 VAL A  43       7.224  -7.357  20.735  1.00 92.08           H
ATOM    369  HN  VAL A  43      10.475  -6.801  21.881  1.00 92.08           H
ATOM    370  N   ARG A  44      11.518  -4.423  20.096  1.00 90.90           N
ATOM    371  CA  ARG A  44      12.171  -3.197  19.670  1.00 90.90           C
ATOM    372  C   ARG A  44      13.610  -3.485  19.237  1.00 90.90           C
ATOM    373  O   ARG A  44      14.108  -2.882  18.287  1.00 90.90           O
ATOM    374  HA  ARG A  44      11.573  -2.839  18.832  1.00 90.90           H
ATOM    375  CB  ARG A  44      12.183  -2.160  20.795  1.00 90.90           C
ATOM    376 1HB  ARG A  44      12.508  -2.629  21.723  1.00 90.90           H
ATOM    377 2HB  ARG A  44      12.903  -1.376  20.564  1.00 90.90           H
ATOM    378  CG  ARG A  44      10.795  -1.544  20.987  1.00 90.90           C
ATOM    379 1HG  ARG A  44      10.453  -1.109  20.048  1.00 90.90           H
ATOM    380 2HG  ARG A  44      10.082  -2.323  21.256  1.00 90.90           H
ATOM    381  CD  ARG A  44      10.818  -0.469  22.075  1.00 90.90           C
ATOM    382 1HD  ARG A  44      11.795   0.014  22.100  1.00 90.90           H
ATOM    383 2HD  ARG A  44      10.086   0.306  21.848  1.00 90.90           H
ATOM    384  NE  ARG A  44      10.521  -1.075  23.392  1.00 90.90           N
ATOM    385  HE  ARG A  44      10.189  -2.018  23.410  1.00 90.90           H
ATOM    386  CZ  ARG A  44      10.667  -0.439  24.563  1.00 90.90           C
ATOM    387  NH1 ARG A  44      11.108   0.826  24.598  1.00 90.90           N
ATOM    388 1HH1 ARG A  44      11.330   1.303  23.748  1.00 90.90           H
ATOM    389 2HH1 ARG A  44      11.214   1.294  25.476  1.00 90.90           H
ATOM    390  NH2 ARG A  44      10.367  -1.087  25.696  1.00 90.90           N
ATOM    391 1HH2 ARG A  44      10.470  -0.626  26.578  1.00 90.90           H
ATOM    392 2HH2 ARG A  44      10.039  -2.031  25.661  1.00 90.90           H
ATOM    393  HN  ARG A  44      11.337  -4.487  21.077  1.00 90.90           H
ATOM    394  N   GLN A  45      14.237  -4.407  19.953  1.00 92.46           N
ATOM    395  CA  GLN A  45      15.615  -4.766  19.668  1.00 92.46           C
ATOM    396  C   GLN A  45      15.722  -5.404  18.282  1.00 92.46           C
ATOM    397  O   GLN A  45      16.649  -5.109  17.529  1.00 92.46           O
ATOM    398  HA  GLN A  45      16.169  -3.827  19.687  1.00 92.46           H
ATOM    399  CB  GLN A  45      16.172  -5.699  20.745  1.00 92.46           C
ATOM    400 1HB  GLN A  45      16.020  -5.256  21.730  1.00 92.46           H
ATOM    401 2HB  GLN A  45      15.626  -6.642  20.733  1.00 92.46           H
ATOM    402  CG  GLN A  45      17.663  -5.963  20.524  1.00 92.46           C
ATOM    403 1HG  GLN A  45      17.816  -6.403  19.539  1.00 92.46           H
ATOM    404 2HG  GLN A  45      18.210  -5.021  20.541  1.00 92.46           H
ATOM    405  CD  GLN A  45      18.219  -6.900  21.598  1.00 92.46           C
ATOM    406  OE1 GLN A  45      17.491  -7.513  22.362  1.00 92.46           O
ATOM    407  NE2 GLN A  45      19.547  -6.977  21.615  1.00 92.46           N
ATOM    408 1HE2 GLN A  45      20.086  -6.448  20.960  1.00 92.46           H
ATOM    409 2HE2 GLN A  45      20.005  -7.565  22.282  1.00 92.46           H
ATOM    410  HN  GLN A  45      13.819  -4.903  20.714  1.00 92.46           H
ATOM    411  N   PHE A  46      14.761  -6.266  17.986  1.00 93.88           N
ATOM    412  CA  PHE A  46      14.709  -6.913  16.686  1.00 93.88           C
ATOM    413  C   PHE A  46      14.499  -5.887  15.571  1.00 93.88           C
ATOM    414  O   PHE A  46      15.208  -5.903  14.566  1.00 93.88           O
ATOM    415  HA  PHE A  46      15.664  -7.418  16.538  1.00 93.88           H
ATOM    416  CB  PHE A  46      13.518  -7.873  16.712  1.00 93.88           C
ATOM    417 1HB  PHE A  46      13.702  -8.645  17.459  1.00 93.88           H
ATOM    418 2HB  PHE A  46      12.630  -7.326  17.030  1.00 93.88           H
ATOM    419  CG  PHE A  46      13.231  -8.544  15.367  1.00 93.88           C
ATOM    420  CD1 PHE A  46      12.202  -8.104  14.594  1.00 93.88           C
ATOM    421  HD1 PHE A  46      11.582  -7.274  14.932  1.00 93.88           H
ATOM    422  CD2 PHE A  46      14.004  -9.580  14.944  1.00 93.88           C
ATOM    423  HD2 PHE A  46      14.829  -9.932  15.564  1.00 93.88           H
ATOM    424  CE1 PHE A  46      11.935  -8.727  13.345  1.00 93.88           C
ATOM    425  HE1 PHE A  46      11.111  -8.374  12.726  1.00 93.88           H
ATOM    426  CE2 PHE A  46      13.738 -10.202  13.696  1.00 93.88           C
ATOM    427  HE2 PHE A  46      14.358 -11.032  13.358  1.00 93.88           H
ATOM    428  CZ  PHE A  46      12.709  -9.762  12.923  1.00 93.88           C
ATOM    429  HZ  PHE A  46      12.504 -10.240  11.965  1.00 93.88           H
ATOM    430  HN  PHE A  46      14.028  -6.523  18.616  1.00 93.88           H
ATOM    431  N   ALA A  47      13.521  -5.020  15.785  1.00 92.90           N
ATOM    432  CA  ALA A  47      13.170  -4.025  14.786  1.00 92.90           C
ATOM    433  C   ALA A  47      14.408  -3.193  14.445  1.00 92.90           C
ATOM    434  O   ALA A  47      14.660  -2.898  13.278  1.00 92.90           O
ATOM    435  HA  ALA A  47      12.841  -4.555  13.892  1.00 92.90           H
ATOM    436  CB  ALA A  47      12.015  -3.166  15.304  1.00 92.90           C
ATOM    437 1HB  ALA A  47      11.151  -3.800  15.503  1.00 92.90           H
ATOM    438 2HB  ALA A  47      12.318  -2.665  16.223  1.00 92.90           H
ATOM    439 3HB  ALA A  47      11.752  -2.420  14.553  1.00 92.90           H
ATOM    440  HN  ALA A  47      12.973  -4.989  16.622  1.00 92.90           H
ATOM    441  N   SER A  48      15.148  -2.838  15.485  1.00 93.08           N
ATOM    442  CA  SER A  48      16.212  -1.858  15.347  1.00 93.08           C
ATOM    443  C   SER A  48      17.301  -2.397  14.417  1.00 93.08           C
ATOM    444  O   SER A  48      18.029  -1.624  13.794  1.00 93.08           O
ATOM    445  HA  SER A  48      15.739  -0.977  14.912  1.00 93.08           H
ATOM    446  CB  SER A  48      16.809  -1.496  16.709  1.00 93.08           C
ATOM    447 1HB  SER A  48      17.493  -0.656  16.593  1.00 93.08           H
ATOM    448 2HB  SER A  48      16.013  -1.169  17.378  1.00 93.08           H
ATOM    449  OG  SER A  48      17.501  -2.594  17.297  1.00 93.08           O
ATOM    450  HG  SER A  48      17.881  -2.325  18.182  1.00 93.08           H
ATOM    451  HN  SER A  48      15.030  -3.206  16.407  1.00 93.08           H
ATOM    452  N   HIS A  49      17.379  -3.718  14.352  1.00 94.33           N
ATOM    453  CA  HIS A  49      18.392  -4.369  13.538  1.00 94.33           C
ATOM    454  C   HIS A  49      17.802  -4.725  12.172  1.00 94.33           C
ATOM    455  O   HIS A  49      18.478  -4.609  11.151  1.00 94.33           O
ATOM    456  HA  HIS A  49      19.195  -3.645  13.400  1.00 94.33           H
ATOM    457  CB  HIS A  49      18.977  -5.581  14.265  1.00 94.33           C
ATOM    458 1HB  HIS A  49      18.163  -6.248  14.551  1.00 94.33           H
ATOM    459 2HB  HIS A  49      19.614  -6.133  13.575  1.00 94.33           H
ATOM    460  CG  HIS A  49      19.778  -5.231  15.497  1.00 94.33           C
ATOM    461  ND1 HIS A  49      19.191  -4.970  16.723  1.00 94.33           N
ATOM    462  HD1 HIS A  49      18.211  -4.986  16.918  1.00 94.33           H
ATOM    463  CD2 HIS A  49      21.123  -5.102  15.678  1.00 94.33           C
ATOM    464  HD2 HIS A  49      21.886  -5.240  14.912  1.00 94.33           H
ATOM    465  CE1 HIS A  49      20.150  -4.697  17.596  1.00 94.33           C
ATOM    466  HE1 HIS A  49      20.008  -4.451  18.648  1.00 94.33           H
ATOM    467  NE2 HIS A  49      21.347  -4.779  16.946  1.00 94.33           N
ATOM    468  HN  HIS A  49      16.767  -4.339  14.841  1.00 94.33           H
ATOM    469  N   PHE A  50      16.547  -5.150  12.198  1.00 95.26           N
ATOM    470  CA  PHE A  50      15.951  -5.793  11.039  1.00 95.26           C
ATOM    471  C   PHE A  50      15.436  -4.754  10.040  1.00 95.26           C
ATOM    472  O   PHE A  50      15.678  -4.869   8.840  1.00 95.26           O
ATOM    473  HA  PHE A  50      16.729  -6.394  10.567  1.00 95.26           H
ATOM    474  CB  PHE A  50      14.771  -6.624  11.546  1.00 95.26           C
ATOM    475 1HB  PHE A  50      15.136  -7.346  12.277  1.00 95.26           H
ATOM    476 2HB  PHE A  50      14.074  -5.967  12.067  1.00 95.26           H
ATOM    477  CG  PHE A  50      14.018  -7.372  10.444  1.00 95.26           C
ATOM    478  CD1 PHE A  50      12.773  -6.967  10.076  1.00 95.26           C
ATOM    479  HD1 PHE A  50      12.312  -6.110  10.566  1.00 95.26           H
ATOM    480  CD2 PHE A  50      14.593  -8.442   9.832  1.00 95.26           C
ATOM    481  HD2 PHE A  50      15.591  -8.766  10.127  1.00 95.26           H
ATOM    482  CE1 PHE A  50      12.074  -7.662   9.054  1.00 95.26           C
ATOM    483  HE1 PHE A  50      11.076  -7.337   8.759  1.00 95.26           H
ATOM    484  CE2 PHE A  50      13.894  -9.136   8.810  1.00 95.26           C
ATOM    485  HE2 PHE A  50      14.356  -9.994   8.320  1.00 95.26           H
ATOM    486  CZ  PHE A  50      12.649  -8.731   8.442  1.00 95.26           C
ATOM    487  HZ  PHE A  50      12.113  -9.264   7.657  1.00 95.26           H
ATOM    488  HN  PHE A  50      15.943  -5.062  12.989  1.00 95.26           H
ATOM    489  N   LEU A  51      14.736  -3.764  10.573  1.00 94.86           N
ATOM    490  CA  LEU A  51      13.889  -2.918   9.750  1.00 94.86           C
ATOM    491  C   LEU A  51      14.765  -1.964   8.936  1.00 94.86           C
ATOM    492  O   LEU A  51      14.625  -1.874   7.717  1.00 94.86           O
ATOM    493  HA  LEU A  51      13.352  -3.568   9.059  1.00 94.86           H
ATOM    494  CB  LEU A  51      12.842  -2.208  10.611  1.00 94.86           C
ATOM    495 1HB  LEU A  51      13.361  -1.609  11.359  1.00 94.86           H
ATOM    496 2HB  LEU A  51      12.288  -1.516   9.976  1.00 94.86           H
ATOM    497  CG  LEU A  51      11.839  -3.113  11.329  1.00 94.86           C
ATOM    498  HG  LEU A  51      12.391  -3.766  12.005  1.00 94.86           H
ATOM    499  CD1 LEU A  51      10.873  -2.290  12.184  1.00 94.86           C
ATOM    500 1HD1 LEU A  51      11.435  -1.730  12.930  1.00 94.86           H
ATOM    501 2HD1 LEU A  51      10.324  -1.596  11.546  1.00 94.86           H
ATOM    502 3HD1 LEU A  51      10.171  -2.957  12.683  1.00 94.86           H
ATOM    503  CD2 LEU A  51      11.101  -4.011  10.334  1.00 94.86           C
ATOM    504 1HD2 LEU A  51      10.563  -3.393   9.616  1.00 94.86           H
ATOM    505 2HD2 LEU A  51      11.821  -4.637   9.807  1.00 94.86           H
ATOM    506 3HD2 LEU A  51      10.394  -4.644  10.871  1.00 94.86           H
ATOM    507  HN  LEU A  51      14.742  -3.536  11.547  1.00 94.86           H
ATOM    508  N   PRO A  52      15.681  -1.238   9.590  1.00 95.79           N
ATOM    509  CA  PRO A  52      16.369  -0.122   8.935  1.00 95.79           C
ATOM    510  C   PRO A  52      17.008  -0.532   7.619  1.00 95.79           C
ATOM    511  O   PRO A  52      16.781   0.103   6.590  1.00 95.79           O
ATOM    512  HA  PRO A  52      15.653   0.657   8.674  1.00 95.79           H
ATOM    513  CB  PRO A  52      17.415   0.313   9.963  1.00 95.79           C
ATOM    514 1HB  PRO A  52      18.367  -0.194   9.806  1.00 95.79           H
ATOM    515 2HB  PRO A  52      17.612   1.383   9.907  1.00 95.79           H
ATOM    516  CG  PRO A  52      16.784  -0.075  11.295  1.00 95.79           C
ATOM    517 1HG  PRO A  52      17.528  -0.158  12.087  1.00 95.79           H
ATOM    518 2HG  PRO A  52      16.060   0.668  11.632  1.00 95.79           H
ATOM    519  CD  PRO A  52      16.129  -1.411  10.984  1.00 95.79           C
ATOM    520 1HD  PRO A  52      16.832  -2.238  11.079  1.00 95.79           H
ATOM    521 2HD  PRO A  52      15.300  -1.622  11.660  1.00 95.79           H
ATOM    522  N   PRO A  53      17.819  -1.599   7.618  1.00 96.91           N
ATOM    523  CA  PRO A  53      18.491  -2.035   6.392  1.00 96.91           C
ATOM    524  C   PRO A  53      17.519  -2.236   5.241  1.00 96.91           C
ATOM    525  O   PRO A  53      17.797  -1.837   4.111  1.00 96.91           O
ATOM    526  HA  PRO A  53      19.183  -1.265   6.049  1.00 96.91           H
ATOM    527  CB  PRO A  53      19.170  -3.345   6.797  1.00 96.91           C
ATOM    528 1HB  PRO A  53      18.532  -4.206   6.597  1.00 96.91           H
ATOM    529 2HB  PRO A  53      20.098  -3.503   6.247  1.00 96.91           H
ATOM    530  CG  PRO A  53      19.423  -3.165   8.289  1.00 96.91           C
ATOM    531 1HG  PRO A  53      19.572  -4.120   8.792  1.00 96.91           H
ATOM    532 2HG  PRO A  53      20.319  -2.575   8.480  1.00 96.91           H
ATOM    533  CD  PRO A  53      18.162  -2.460   8.764  1.00 96.91           C
ATOM    534 1HD  PRO A  53      17.363  -3.167   8.987  1.00 96.91           H
ATOM    535 2HD  PRO A  53      18.338  -1.886   9.673  1.00 96.91           H
ATOM    536  N   LEU A  54      16.392  -2.856   5.562  1.00 96.03           N
ATOM    537  CA  LEU A  54      15.435  -3.244   4.541  1.00 96.03           C
ATOM    538  C   LEU A  54      14.743  -1.994   3.994  1.00 96.03           C
ATOM    539  O   LEU A  54      14.562  -1.858   2.785  1.00 96.03           O
ATOM    540  HA  LEU A  54      15.994  -3.712   3.730  1.00 96.03           H
ATOM    541  CB  LEU A  54      14.466  -4.295   5.087  1.00 96.03           C
ATOM    542 1HB  LEU A  54      14.002  -3.898   5.989  1.00 96.03           H
ATOM    543 2HB  LEU A  54      13.669  -4.440   4.356  1.00 96.03           H
ATOM    544  CG  LEU A  54      15.072  -5.660   5.417  1.00 96.03           C
ATOM    545  HG  LEU A  54      15.896  -5.508   6.114  1.00 96.03           H
ATOM    546  CD1 LEU A  54      14.050  -6.560   6.114  1.00 96.03           C
ATOM    547 1HD1 LEU A  54      13.724  -6.089   7.041  1.00 96.03           H
ATOM    548 2HD1 LEU A  54      13.191  -6.708   5.460  1.00 96.03           H
ATOM    549 3HD1 LEU A  54      14.507  -7.524   6.337  1.00 96.03           H
ATOM    550  CD2 LEU A  54      15.655  -6.318   4.164  1.00 96.03           C
ATOM    551 1HD2 LEU A  54      14.866  -6.456   3.425  1.00 96.03           H
ATOM    552 2HD2 LEU A  54      16.435  -5.680   3.748  1.00 96.03           H
ATOM    553 3HD2 LEU A  54      16.080  -7.287   4.427  1.00 96.03           H
ATOM    554  HN  LEU A  54      16.131  -3.091   6.498  1.00 96.03           H
ATOM    555  N   TYR A  55      14.374  -1.112   4.912  1.00 95.16           N
ATOM    556  CA  TYR A  55      13.660   0.098   4.542  1.00 95.16           C
ATOM    557  C   TYR A  55      14.514   0.982   3.631  1.00 95.16           C
ATOM    558  O   TYR A  55      14.000   1.600   2.700  1.00 95.16           O
ATOM    559  HA  TYR A  55      12.756  -0.194   4.009  1.00 95.16           H
ATOM    560  CB  TYR A  55      13.391   0.845   5.850  1.00 95.16           C
ATOM    561 1HB  TYR A  55      14.301   0.846   6.450  1.00 95.16           H
ATOM    562 2HB  TYR A  55      13.159   1.886   5.621  1.00 95.16           H
ATOM    563  CG  TYR A  55      12.250   0.255   6.680  1.00 95.16           C
ATOM    564  CD1 TYR A  55      11.538  -0.828   6.204  1.00 95.16           C
ATOM    565  HD1 TYR A  55      11.789  -1.261   5.236  1.00 95.16           H
ATOM    566  CD2 TYR A  55      11.932   0.804   7.906  1.00 95.16           C
ATOM    567  HD2 TYR A  55      12.495   1.659   8.282  1.00 95.16           H
ATOM    568  CE1 TYR A  55      10.464  -1.384   6.986  1.00 95.16           C
ATOM    569  HE1 TYR A  55       9.894  -2.238   6.621  1.00 95.16           H
ATOM    570  CE2 TYR A  55      10.858   0.248   8.688  1.00 95.16           C
ATOM    571  HE2 TYR A  55      10.597   0.672   9.657  1.00 95.16           H
ATOM    572  CZ  TYR A  55      10.177  -0.819   8.189  1.00 95.16           C
ATOM    573  OH  TYR A  55       9.163  -1.344   8.927  1.00 95.16           O
ATOM    574  HH  TYR A  55       8.695  -2.058   8.406  1.00 95.16           H
ATOM    575  HN  TYR A  55      14.555  -1.214   5.890  1.00 95.16           H
ATOM    576  N   TRP A  56      15.805   1.013   3.930  1.00 96.77           N
ATOM    577  CA  TRP A  56      16.747   1.749   3.104  1.00 96.77           C
ATOM    578  C   TRP A  56      16.804   1.071   1.734  1.00 96.77           C
ATOM    579  O   TRP A  56      16.809   1.744   0.704  1.00 96.77           O
ATOM    580  HA  TRP A  56      16.374   2.768   3.000  1.00 96.77           H
ATOM    581  CB  TRP A  56      18.115   1.841   3.783  1.00 96.77           C
ATOM    582 1HB  TRP A  56      18.284   0.933   4.362  1.00 96.77           H
ATOM    583 2HB  TRP A  56      18.888   1.878   3.015  1.00 96.77           H
ATOM    584  CG  TRP A  56      18.272   3.053   4.704  1.00 96.77           C
ATOM    585  CD1 TRP A  56      18.407   3.064   6.037  1.00 96.77           C
ATOM    586  HD1 TRP A  56      18.422   2.169   6.659  1.00 96.77           H
ATOM    587  CD2 TRP A  56      18.306   4.439   4.303  1.00 96.77           C
ATOM    588  NE1 TRP A  56      18.524   4.350   6.523  1.00 96.77           N
ATOM    589  HE1 TRP A  56      18.635   4.613   7.481  1.00 96.77           H
ATOM    590  CE2 TRP A  56      18.461   5.213   5.435  1.00 96.77           C
ATOM    591  CE3 TRP A  56      18.208   5.019   3.026  1.00 96.77           C
ATOM    592  HE3 TRP A  56      18.086   4.430   2.117  1.00 96.77           H
ATOM    593  CZ2 TRP A  56      18.532   6.611   5.403  1.00 96.77           C
ATOM    594  HZ2 TRP A  56      18.655   7.200   6.312  1.00 96.77           H
ATOM    595  CZ3 TRP A  56      18.281   6.417   3.012  1.00 96.77           C
ATOM    596  HZ3 TRP A  56      18.211   6.919   2.046  1.00 96.77           H
ATOM    597  CH2 TRP A  56      18.437   7.211   4.142  1.00 96.77           C
ATOM    598  HH2 TRP A  56      18.485   8.296   4.047  1.00 96.77           H
ATOM    599  HN  TRP A  56      16.207   0.548   4.718  1.00 96.77           H
ATOM    600  N   LEU A  57      16.846  -0.253   1.765  1.00 96.81           N
ATOM    601  CA  LEU A  57      16.919  -1.029   0.539  1.00 96.81           C
ATOM    602  C   LEU A  57      15.684  -0.739  -0.317  1.00 96.81           C
ATOM    603  O   LEU A  57      15.804  -0.407  -1.495  1.00 96.81           O
ATOM    604  HA  LEU A  57      17.802  -0.696  -0.007  1.00 96.81           H
ATOM    605  CB  LEU A  57      17.114  -2.513   0.854  1.00 96.81           C
ATOM    606 1HB  LEU A  57      18.048  -2.628   1.405  1.00 96.81           H
ATOM    607 2HB  LEU A  57      16.311  -2.831   1.519  1.00 96.81           H
ATOM    608  CG  LEU A  57      17.145  -3.457  -0.350  1.00 96.81           C
ATOM    609  HG  LEU A  57      16.252  -3.277  -0.948  1.00 96.81           H
ATOM    610  CD1 LEU A  57      18.353  -3.166  -1.243  1.00 96.81           C
ATOM    611 1HD1 LEU A  57      18.299  -2.139  -1.604  1.00 96.81           H
ATOM    612 2HD1 LEU A  57      19.270  -3.301  -0.669  1.00 96.81           H
ATOM    613 3HD1 LEU A  57      18.351  -3.851  -2.091  1.00 96.81           H
ATOM    614  CD2 LEU A  57      17.102  -4.919   0.098  1.00 96.81           C
ATOM    615 1HD2 LEU A  57      17.964  -5.131   0.730  1.00 96.81           H
ATOM    616 2HD2 LEU A  57      16.186  -5.100   0.660  1.00 96.81           H
ATOM    617 3HD2 LEU A  57      17.125  -5.568  -0.778  1.00 96.81           H
ATOM    618  HN  LEU A  57      16.832  -0.793   2.606  1.00 96.81           H
ATOM    619  N   VAL A  58      14.524  -0.876   0.310  1.00 95.72           N
ATOM    620  CA  VAL A  58      13.267  -0.715  -0.400  1.00 95.72           C
ATOM    621  C   VAL A  58      13.184   0.704  -0.968  1.00 95.72           C
ATOM    622  O   VAL A  58      12.773   0.895  -2.111  1.00 95.72           O
ATOM    623  HA  VAL A  58      13.263  -1.424  -1.227  1.00 95.72           H
ATOM    624  CB  VAL A  58      12.096  -1.058   0.524  1.00 95.72           C
ATOM    625  HB  VAL A  58      12.184  -0.442   1.419  1.00 95.72           H
ATOM    626  CG1 VAL A  58      10.758  -0.732  -0.142  1.00 95.72           C
ATOM    627 1HG1 VAL A  58      10.718   0.332  -0.376  1.00 95.72           H
ATOM    628 2HG1 VAL A  58      10.659  -1.310  -1.061  1.00 95.72           H
ATOM    629 3HG1 VAL A  58       9.944  -0.986   0.537  1.00 95.72           H
ATOM    630  CG2 VAL A  58      12.151  -2.525   0.956  1.00 95.72           C
ATOM    631 1HG2 VAL A  58      12.100  -3.165   0.076  1.00 95.72           H
ATOM    632 2HG2 VAL A  58      13.083  -2.712   1.488  1.00 95.72           H
ATOM    633 3HG2 VAL A  58      11.308  -2.742   1.612  1.00 95.72           H
ATOM    634  HN  VAL A  58      14.436  -1.092   1.282  1.00 95.72           H
ATOM    635  N   PHE A  59      13.581   1.661  -0.142  1.00 96.91           N
ATOM    636  CA  PHE A  59      13.572   3.055  -0.553  1.00 96.91           C
ATOM    637  C   PHE A  59      14.374   3.251  -1.841  1.00 96.91           C
ATOM    638  O   PHE A  59      13.865   3.802  -2.816  1.00 96.91           O
ATOM    639  HA  PHE A  59      12.533   3.334  -0.728  1.00 96.91           H
ATOM    640  CB  PHE A  59      14.230   3.857   0.571  1.00 96.91           C
ATOM    641 1HB  PHE A  59      13.590   3.820   1.453  1.00 96.91           H
ATOM    642 2HB  PHE A  59      15.172   3.379   0.841  1.00 96.91           H
ATOM    643  CG  PHE A  59      14.500   5.320   0.216  1.00 96.91           C
ATOM    644  CD1 PHE A  59      15.779   5.779   0.151  1.00 96.91           C
ATOM    645  HD1 PHE A  59      16.611   5.104   0.352  1.00 96.91           H
ATOM    646  CD2 PHE A  59      13.462   6.162  -0.035  1.00 96.91           C
ATOM    647  HD2 PHE A  59      12.438   5.794   0.017  1.00 96.91           H
ATOM    648  CE1 PHE A  59      16.030   7.137  -0.179  1.00 96.91           C
ATOM    649  HE1 PHE A  59      17.055   7.505  -0.231  1.00 96.91           H
ATOM    650  CE2 PHE A  59      13.713   7.520  -0.365  1.00 96.91           C
ATOM    651  HE2 PHE A  59      12.881   8.195  -0.566  1.00 96.91           H
ATOM    652  CZ  PHE A  59      14.992   7.979  -0.430  1.00 96.91           C
ATOM    653  HZ  PHE A  59      15.185   9.022  -0.683  1.00 96.91           H
ATOM    654  HN  PHE A  59      13.903   1.497   0.790  1.00 96.91           H
ATOM    655  N   ILE A  60      15.616   2.791  -1.803  1.00 97.21           N
ATOM    656  CA  ILE A  60      16.547   3.058  -2.886  1.00 97.21           C
ATOM    657  C   ILE A  60      16.009   2.442  -4.179  1.00 97.21           C
ATOM    658  O   ILE A  60      15.895   3.125  -5.196  1.00 97.21           O
ATOM    659  HA  ILE A  60      16.597   4.140  -3.014  1.00 97.21           H
ATOM    660  CB  ILE A  60      17.952   2.581  -2.515  1.00 97.21           C
ATOM    661  HB  ILE A  60      17.877   1.564  -2.128  1.00 97.21           H
ATOM    662  CG1 ILE A  60      18.549   3.444  -1.401  1.00 97.21           C
ATOM    663 1HG1 ILE A  60      18.815   4.424  -1.799  1.00 97.21           H
ATOM    664 2HG1 ILE A  60      17.802   3.608  -0.624  1.00 97.21           H
ATOM    665  CG2 ILE A  60      18.857   2.529  -3.747  1.00 97.21           C
ATOM    666 1HG2 ILE A  60      18.436   1.840  -4.479  1.00 97.21           H
ATOM    667 2HG2 ILE A  60      18.931   3.524  -4.186  1.00 97.21           H
ATOM    668 3HG2 ILE A  60      19.850   2.187  -3.455  1.00 97.21           H
ATOM    669  CD1 ILE A  60      19.787   2.780  -0.796  1.00 97.21           C
ATOM    670 1HD1 ILE A  60      19.512   1.812  -0.378  1.00 97.21           H
ATOM    671 2HD1 ILE A  60      20.540   2.640  -1.571  1.00 97.21           H
ATOM    672 3HD1 ILE A  60      20.191   3.415  -0.007  1.00 97.21           H
ATOM    673  HN  ILE A  60      15.987   2.244  -1.052  1.00 97.21           H
ATOM    674  N   VAL A  61      15.694   1.158  -4.098  1.00 95.58           N
ATOM    675  CA  VAL A  61      15.318   0.404  -5.282  1.00 95.58           C
ATOM    676  C   VAL A  61      13.996   0.948  -5.829  1.00 95.58           C
ATOM    677  O   VAL A  61      13.838   1.102  -7.039  1.00 95.58           O
ATOM    678  HA  VAL A  61      16.096   0.555  -6.030  1.00 95.58           H
ATOM    679  CB  VAL A  61      15.259  -1.089  -4.955  1.00 95.58           C
ATOM    680  HB  VAL A  61      14.537  -1.228  -4.150  1.00 95.58           H
ATOM    681  CG1 VAL A  61      14.778  -1.897  -6.162  1.00 95.58           C
ATOM    682 1HG1 VAL A  61      13.781  -1.563  -6.449  1.00 95.58           H
ATOM    683 2HG1 VAL A  61      15.465  -1.749  -6.995  1.00 95.58           H
ATOM    684 3HG1 VAL A  61      14.746  -2.955  -5.902  1.00 95.58           H
ATOM    685  CG2 VAL A  61      16.616  -1.596  -4.461  1.00 95.58           C
ATOM    686 1HG2 VAL A  61      17.366  -1.437  -5.235  1.00 95.58           H
ATOM    687 2HG2 VAL A  61      16.901  -1.052  -3.561  1.00 95.58           H
ATOM    688 3HG2 VAL A  61      16.546  -2.660  -4.235  1.00 95.58           H
ATOM    689  HN  VAL A  61      15.693   0.635  -3.246  1.00 95.58           H
ATOM    690  N   GLY A  62      13.082   1.224  -4.911  1.00 95.77           N
ATOM    691  CA  GLY A  62      11.760   1.694  -5.290  1.00 95.77           C
ATOM    692  C   GLY A  62      11.834   3.077  -5.940  1.00 95.77           C
ATOM    693  O   GLY A  62      11.166   3.333  -6.940  1.00 95.77           O
ATOM    694 1HA  GLY A  62      11.303   0.987  -5.983  1.00 95.77           H
ATOM    695 2HA  GLY A  62      11.119   1.736  -4.409  1.00 95.77           H
ATOM    696  HN  GLY A  62      13.232   1.133  -3.927  1.00 95.77           H
ATOM    697  N   ALA A  63      12.653   3.932  -5.345  1.00 96.54           N
ATOM    698  CA  ALA A  63      12.762   5.306  -5.803  1.00 96.54           C
ATOM    699  C   ALA A  63      13.290   5.320  -7.239  1.00 96.54           C
ATOM    700  O   ALA A  63      12.765   6.035  -8.091  1.00 96.54           O
ATOM    701  HA  ALA A  63      11.762   5.741  -5.789  1.00 96.54           H
ATOM    702  CB  ALA A  63      13.657   6.095  -4.845  1.00 96.54           C
ATOM    703 1HB  ALA A  63      13.222   6.079  -3.845  1.00 96.54           H
ATOM    704 2HB  ALA A  63      14.648   5.642  -4.817  1.00 96.54           H
ATOM    705 3HB  ALA A  63      13.738   7.126  -5.189  1.00 96.54           H
ATOM    706  HN  ALA A  63      13.233   3.699  -4.564  1.00 96.54           H
ATOM    707  N   LEU A  64      14.323   4.521  -7.463  1.00 95.22           N
ATOM    708  CA  LEU A  64      14.939   4.445  -8.777  1.00 95.22           C
ATOM    709  C   LEU A  64      13.922   3.900  -9.781  1.00 95.22           C
ATOM    710  O   LEU A  64      13.751   4.460 -10.863  1.00 95.22           O
ATOM    711  HA  LEU A  64      15.206   5.460  -9.072  1.00 95.22           H
ATOM    712  CB  LEU A  64      16.236   3.636  -8.714  1.00 95.22           C
ATOM    713 1HB  LEU A  64      16.018   2.671  -8.257  1.00 95.22           H
ATOM    714 2HB  LEU A  64      16.567   3.438  -9.734  1.00 95.22           H
ATOM    715  CG  LEU A  64      17.393   4.282  -7.949  1.00 95.22           C
ATOM    716  HG  LEU A  64      17.039   4.546  -6.953  1.00 95.22           H
ATOM    717  CD1 LEU A  64      18.550   3.296  -7.771  1.00 95.22           C
ATOM    718 1HD1 LEU A  64      18.204   2.426  -7.213  1.00 95.22           H
ATOM    719 2HD1 LEU A  64      18.912   2.979  -8.749  1.00 95.22           H
ATOM    720 3HD1 LEU A  64      19.359   3.781  -7.224  1.00 95.22           H
ATOM    721  CD2 LEU A  64      17.844   5.577  -8.627  1.00 95.22           C
ATOM    722 1HD2 LEU A  64      18.174   5.361  -9.642  1.00 95.22           H
ATOM    723 2HD2 LEU A  64      17.010   6.280  -8.658  1.00 95.22           H
ATOM    724 3HD2 LEU A  64      18.667   6.015  -8.062  1.00 95.22           H
ATOM    725  HN  LEU A  64      14.738   3.935  -6.767  1.00 95.22           H
ATOM    726  N   GLY A  65      13.273   2.814  -9.388  1.00 93.35           N
ATOM    727  CA  GLY A  65      12.390   2.100 -10.294  1.00 93.35           C
ATOM    728  C   GLY A  65      11.229   2.990 -10.742  1.00 93.35           C
ATOM    729  O   GLY A  65      10.964   3.116 -11.937  1.00 93.35           O
ATOM    730 1HA  GLY A  65      12.952   1.764 -11.166  1.00 93.35           H
ATOM    731 2HA  GLY A  65      12.001   1.209  -9.803  1.00 93.35           H
ATOM    732  HN  GLY A  65      13.343   2.423  -8.470  1.00 93.35           H
ATOM    733  N   ASN A  66      10.567   3.584  -9.760  1.00 94.31           N
ATOM    734  CA  ASN A  66       9.351   4.334 -10.023  1.00 94.31           C
ATOM    735  C   ASN A  66       9.709   5.645 -10.728  1.00 94.31           C
ATOM    736  O   ASN A  66       8.948   6.132 -11.563  1.00 94.31           O
ATOM    737  HA  ASN A  66       8.739   3.680 -10.645  1.00 94.31           H
ATOM    738  CB  ASN A  66       8.624   4.680  -8.722  1.00 94.31           C
ATOM    739 1HB  ASN A  66       9.336   5.077  -7.998  1.00 94.31           H
ATOM    740 2HB  ASN A  66       7.889   5.463  -8.909  1.00 94.31           H
ATOM    741  CG  ASN A  66       7.928   3.449  -8.139  1.00 94.31           C
ATOM    742  OD1 ASN A  66       7.006   2.894  -8.714  1.00 94.31           O
ATOM    743  ND2 ASN A  66       8.420   3.053  -6.968  1.00 94.31           N
ATOM    744 1HD2 ASN A  66       9.179   3.553  -6.550  1.00 94.31           H
ATOM    745 2HD2 ASN A  66       8.031   2.256  -6.506  1.00 94.31           H
ATOM    746  HN  ASN A  66      10.848   3.557  -8.801  1.00 94.31           H
ATOM    747  N   SER A  67      10.866   6.178 -10.365  1.00 94.23           N
ATOM    748  CA  SER A  67      11.373   7.377 -11.010  1.00 94.23           C
ATOM    749  C   SER A  67      11.589   7.116 -12.502  1.00 94.23           C
ATOM    750  O   SER A  67      11.341   7.990 -13.331  1.00 94.23           O
ATOM    751  HA  SER A  67      10.602   8.133 -10.862  1.00 94.23           H
ATOM    752  CB  SER A  67      12.676   7.844 -10.359  1.00 94.23           C
ATOM    753 1HB  SER A  67      13.421   7.051 -10.428  1.00 94.23           H
ATOM    754 2HB  SER A  67      13.070   8.700 -10.908  1.00 94.23           H
ATOM    755  OG  SER A  67      12.491   8.202  -8.992  1.00 94.23           O
ATOM    756  HG  SER A  67      12.955   7.543  -8.400  1.00 94.23           H
ATOM    757  HN  SER A  67      11.452   5.805  -9.645  1.00 94.23           H
ATOM    758  N   LEU A  68      12.049   5.909 -12.799  1.00 91.48           N
ATOM    759  CA  LEU A  68      12.292   5.519 -14.178  1.00 91.48           C
ATOM    760  C   LEU A  68      10.962   5.481 -14.934  1.00 91.48           C
ATOM    761  O   LEU A  68      10.889   5.896 -16.089  1.00 91.48           O
ATOM    762  HA  LEU A  68      12.923   6.285 -14.628  1.00 91.48           H
ATOM    763  CB  LEU A  68      13.069   4.203 -14.233  1.00 91.48           C
ATOM    764 1HB  LEU A  68      13.989   4.322 -13.660  1.00 91.48           H
ATOM    765 2HB  LEU A  68      12.480   3.434 -13.732  1.00 91.48           H
ATOM    766  CG  LEU A  68      13.433   3.697 -15.630  1.00 91.48           C
ATOM    767  HG  LEU A  68      12.520   3.643 -16.223  1.00 91.48           H
ATOM    768  CD1 LEU A  68      14.375   4.673 -16.338  1.00 91.48           C
ATOM    769 1HD1 LEU A  68      13.887   5.643 -16.434  1.00 91.48           H
ATOM    770 2HD1 LEU A  68      15.290   4.782 -15.757  1.00 91.48           H
ATOM    771 3HD1 LEU A  68      14.618   4.290 -17.329  1.00 91.48           H
ATOM    772  CD2 LEU A  68      14.015   2.283 -15.567  1.00 91.48           C
ATOM    773 1HD2 LEU A  68      14.915   2.288 -14.952  1.00 91.48           H
ATOM    774 2HD2 LEU A  68      13.280   1.607 -15.131  1.00 91.48           H
ATOM    775 3HD2 LEU A  68      14.266   1.948 -16.574  1.00 91.48           H
ATOM    776  HN  LEU A  68      12.255   5.206 -12.118  1.00 91.48           H
ATOM    777  N   VAL A  69       9.944   4.978 -14.251  1.00 91.01           N
ATOM    778  CA  VAL A  69       8.629   4.846 -14.855  1.00 91.01           C
ATOM    779  C   VAL A  69       8.138   6.225 -15.303  1.00 91.01           C
ATOM    780  O   VAL A  69       7.656   6.382 -16.423  1.00 91.01           O
ATOM    781  HA  VAL A  69       8.734   4.209 -15.734  1.00 91.01           H
ATOM    782  CB  VAL A  69       7.672   4.157 -13.881  1.00 91.01           C
ATOM    783  HB  VAL A  69       7.703   4.703 -12.938  1.00 91.01           H
ATOM    784  CG1 VAL A  69       6.234   4.201 -14.402  1.00 91.01           C
ATOM    785 1HG1 VAL A  69       5.923   5.239 -14.523  1.00 91.01           H
ATOM    786 2HG1 VAL A  69       6.180   3.692 -15.364  1.00 91.01           H
ATOM    787 3HG1 VAL A  69       5.575   3.705 -13.691  1.00 91.01           H
ATOM    788  CG2 VAL A  69       8.112   2.718 -13.606  1.00 91.01           C
ATOM    789 1HG2 VAL A  69       8.123   2.157 -14.540  1.00 91.01           H
ATOM    790 2HG2 VAL A  69       9.111   2.720 -13.171  1.00 91.01           H
ATOM    791 3HG2 VAL A  69       7.414   2.251 -12.911  1.00 91.01           H
ATOM    792  HN  VAL A  69      10.007   4.665 -13.303  1.00 91.01           H
ATOM    793  N   ILE A  70       8.277   7.187 -14.403  1.00 91.90           N
ATOM    794  CA  ILE A  70       7.802   8.535 -14.669  1.00 91.90           C
ATOM    795  C   ILE A  70       8.571   9.116 -15.858  1.00 91.90           C
ATOM    796  O   ILE A  70       7.979   9.733 -16.742  1.00 91.90           O
ATOM    797  HA  ILE A  70       6.749   8.462 -14.942  1.00 91.90           H
ATOM    798  CB  ILE A  70       7.884   9.392 -13.405  1.00 91.90           C
ATOM    799  HB  ILE A  70       8.903   9.339 -13.022  1.00 91.90           H
ATOM    800  CG1 ILE A  70       6.963   8.846 -12.312  1.00 91.90           C
ATOM    801 1HG1 ILE A  70       5.926   8.903 -12.643  1.00 91.90           H
ATOM    802 2HG1 ILE A  70       7.184   7.793 -12.137  1.00 91.90           H
ATOM    803  CG2 ILE A  70       7.593  10.861 -13.718  1.00 91.90           C
ATOM    804 1HG2 ILE A  70       8.324  11.230 -14.438  1.00 91.90           H
ATOM    805 2HG2 ILE A  70       6.592  10.952 -14.138  1.00 91.90           H
ATOM    806 3HG2 ILE A  70       7.659  11.447 -12.802  1.00 91.90           H
ATOM    807  CD1 ILE A  70       7.132   9.631 -11.009  1.00 91.90           C
ATOM    808 1HD1 ILE A  70       8.164   9.551 -10.669  1.00 91.90           H
ATOM    809 2HD1 ILE A  70       6.887  10.679 -11.182  1.00 91.90           H
ATOM    810 3HD1 ILE A  70       6.466   9.222 -10.250  1.00 91.90           H
ATOM    811  HN  ILE A  70       8.704   7.059 -13.508  1.00 91.90           H
ATOM    812  N   LEU A  71       9.878   8.899 -15.839  1.00 89.78           N
ATOM    813  CA  LEU A  71      10.745   9.465 -16.858  1.00 89.78           C
ATOM    814  C   LEU A  71      10.364   8.889 -18.223  1.00 89.78           C
ATOM    815  O   LEU A  71      10.287   9.619 -19.210  1.00 89.78           O
ATOM    816  HA  LEU A  71      10.569  10.541 -16.876  1.00 89.78           H
ATOM    817  CB  LEU A  71      12.214   9.253 -16.490  1.00 89.78           C
ATOM    818 1HB  LEU A  71      12.397   9.723 -15.523  1.00 89.78           H
ATOM    819 2HB  LEU A  71      12.386   8.184 -16.362  1.00 89.78           H
ATOM    820  CG  LEU A  71      13.241   9.790 -17.489  1.00 89.78           C
ATOM    821  HG  LEU A  71      12.794  10.632 -18.018  1.00 89.78           H
ATOM    822  CD1 LEU A  71      14.484  10.316 -16.769  1.00 89.78           C
ATOM    823 1HD1 LEU A  71      14.199  11.122 -16.094  1.00 89.78           H
ATOM    824 2HD1 LEU A  71      14.942   9.508 -16.198  1.00 89.78           H
ATOM    825 3HD1 LEU A  71      15.197  10.691 -17.503  1.00 89.78           H
ATOM    826  CD2 LEU A  71      13.590   8.732 -18.538  1.00 89.78           C
ATOM    827 1HD2 LEU A  71      14.009   7.855 -18.044  1.00 89.78           H
ATOM    828 2HD2 LEU A  71      12.689   8.447 -19.081  1.00 89.78           H
ATOM    829 3HD2 LEU A  71      14.321   9.139 -19.236  1.00 89.78           H
ATOM    830  HN  LEU A  71      10.343   8.349 -15.146  1.00 89.78           H
ATOM    831  N   VAL A  72      10.135   7.584 -18.236  1.00 86.68           N
ATOM    832  CA  VAL A  72       9.799   6.895 -19.471  1.00 86.68           C
ATOM    833  C   VAL A  72       8.488   7.458 -20.023  1.00 86.68           C
ATOM    834  O   VAL A  72       8.362   7.682 -21.226  1.00 86.68           O
ATOM    835  HA  VAL A  72      10.596   7.095 -20.187  1.00 86.68           H
ATOM    836  CB  VAL A  72       9.746   5.385 -19.230  1.00 86.68           C
ATOM    837  HB  VAL A  72       9.093   5.204 -18.376  1.00 86.68           H
ATOM    838  CG1 VAL A  72       9.152   4.658 -20.438  1.00 86.68           C
ATOM    839 1HG1 VAL A  72       8.140   5.018 -20.617  1.00 86.68           H
ATOM    840 2HG1 VAL A  72       9.768   4.850 -21.316  1.00 86.68           H
ATOM    841 3HG1 VAL A  72       9.127   3.586 -20.240  1.00 86.68           H
ATOM    842  CG2 VAL A  72      11.132   4.836 -18.886  1.00 86.68           C
ATOM    843 1HG2 VAL A  72      11.817   5.034 -19.710  1.00 86.68           H
ATOM    844 2HG2 VAL A  72      11.501   5.321 -17.982  1.00 86.68           H
ATOM    845 3HG2 VAL A  72      11.066   3.761 -18.719  1.00 86.68           H
ATOM    846  HN  VAL A  72      10.177   7.001 -17.425  1.00 86.68           H
ATOM    847  N   TYR A  73       7.545   7.672 -19.117  1.00 85.66           N
ATOM    848  CA  TYR A  73       6.245   8.197 -19.500  1.00 85.66           C
ATOM    849  C   TYR A  73       6.382   9.564 -20.172  1.00 85.66           C
ATOM    850  O   TYR A  73       5.695   9.850 -21.151  1.00 85.66           O
ATOM    851  HA  TYR A  73       5.794   7.498 -20.204  1.00 85.66           H
ATOM    852  CB  TYR A  73       5.455   8.358 -18.199  1.00 85.66           C
ATOM    853 1HB  TYR A  73       5.395   7.390 -17.701  1.00 85.66           H
ATOM    854 2HB  TYR A  73       6.003   9.025 -17.534  1.00 85.66           H
ATOM    855  CG  TYR A  73       4.040   8.904 -18.394  1.00 85.66           C
ATOM    856  CD1 TYR A  73       3.824  10.266 -18.425  1.00 85.66           C
ATOM    857  HD1 TYR A  73       4.662  10.953 -18.311  1.00 85.66           H
ATOM    858  CD2 TYR A  73       2.978   8.033 -18.538  1.00 85.66           C
ATOM    859  HD2 TYR A  73       3.149   6.957 -18.514  1.00 85.66           H
ATOM    860  CE1 TYR A  73       2.491  10.780 -18.609  1.00 85.66           C
ATOM    861  HE1 TYR A  73       2.307  11.854 -18.635  1.00 85.66           H
ATOM    862  CE2 TYR A  73       1.646   8.547 -18.722  1.00 85.66           C
ATOM    863  HE2 TYR A  73       0.799   7.871 -18.837  1.00 85.66           H
ATOM    864  CZ  TYR A  73       1.468   9.895 -18.748  1.00 85.66           C
ATOM    865  OH  TYR A  73       0.209  10.380 -18.921  1.00 85.66           O
ATOM    866  HH  TYR A  73      -0.411   9.638 -19.174  1.00 85.66           H
ATOM    867  HN  TYR A  73       7.657   7.493 -18.140  1.00 85.66           H
ATOM    868  N   TRP A  74       7.274  10.373 -19.619  1.00 86.48           N
ATOM    869  CA  TRP A  74       7.391  11.759 -20.041  1.00 86.48           C
ATOM    870  C   TRP A  74       7.962  11.774 -21.460  1.00 86.48           C
ATOM    871  O   TRP A  74       7.402  12.410 -22.352  1.00 86.48           O
ATOM    872  HA  TRP A  74       6.392  12.194 -20.036  1.00 86.48           H
ATOM    873  CB  TRP A  74       8.233  12.565 -19.049  1.00 86.48           C
ATOM    874 1HB  TRP A  74       8.007  12.226 -18.038  1.00 86.48           H
ATOM    875 2HB  TRP A  74       9.287  12.354 -19.228  1.00 86.48           H
ATOM    876  CG  TRP A  74       8.009  14.076 -19.127  1.00 86.48           C
ATOM    877  CD1 TRP A  74       8.637  14.964 -19.910  1.00 86.48           C
ATOM    878  HD1 TRP A  74       9.422  14.707 -20.622  1.00 86.48           H
ATOM    879  CD2 TRP A  74       7.060  14.846 -18.358  1.00 86.48           C
ATOM    880  NE1 TRP A  74       8.165  16.244 -19.703  1.00 86.48           N
ATOM    881  HE1 TRP A  74       8.477  17.072 -20.168  1.00 86.48           H
ATOM    882  CE2 TRP A  74       7.176  16.170 -18.729  1.00 86.48           C
ATOM    883  CE3 TRP A  74       6.136  14.436 -17.382  1.00 86.48           C
ATOM    884  HE3 TRP A  74       6.025  13.397 -17.072  1.00 86.48           H
ATOM    885  CZ2 TRP A  74       6.397  17.192 -18.174  1.00 86.48           C
ATOM    886  HZ2 TRP A  74       6.508  18.231 -18.484  1.00 86.48           H
ATOM    887  CZ3 TRP A  74       5.365  15.470 -16.836  1.00 86.48           C
ATOM    888  HZ3 TRP A  74       4.632  15.207 -16.074  1.00 86.48           H
ATOM    889  CH2 TRP A  74       5.469  16.808 -17.198  1.00 86.48           C
ATOM    890  HH2 TRP A  74       4.831  17.554 -16.726  1.00 86.48           H
ATOM    891  HN  TRP A  74       7.908  10.096 -18.896  1.00 86.48           H
ATOM    892  N   TYR A  75       9.070  11.066 -21.626  1.00 82.11           N
ATOM    893  CA  TYR A  75       9.858  11.182 -22.841  1.00 82.11           C
ATOM    894  C   TYR A  75       9.319  10.258 -23.935  1.00 82.11           C
ATOM    895  O   TYR A  75       9.750  10.333 -25.084  1.00 82.11           O
ATOM    896  HA  TYR A  75       9.795  12.215 -23.185  1.00 82.11           H
ATOM    897  CB  TYR A  75      11.274  10.740 -22.469  1.00 82.11           C
ATOM    898 1HB  TYR A  75      11.213   9.859 -21.830  1.00 82.11           H
ATOM    899 2HB  TYR A  75      11.801  10.441 -23.375  1.00 82.11           H
ATOM    900  CG  TYR A  75      12.093  11.816 -21.752  1.00 82.11           C
ATOM    901  CD1 TYR A  75      12.687  12.829 -22.477  1.00 82.11           C
ATOM    902  HD1 TYR A  75      12.572  12.863 -23.560  1.00 82.11           H
ATOM    903  CD2 TYR A  75      12.239  11.772 -20.380  1.00 82.11           C
ATOM    904  HD2 TYR A  75      11.770  10.972 -19.808  1.00 82.11           H
ATOM    905  CE1 TYR A  75      13.457  13.841 -21.802  1.00 82.11           C
ATOM    906  HE1 TYR A  75      13.931  14.647 -22.363  1.00 82.11           H
ATOM    907  CE2 TYR A  75      13.010  12.784 -19.706  1.00 82.11           C
ATOM    908  HE2 TYR A  75      13.132  12.762 -18.623  1.00 82.11           H
ATOM    909  CZ  TYR A  75      13.581  13.769 -20.450  1.00 82.11           C
ATOM    910  OH  TYR A  75      14.309  14.724 -19.813  1.00 82.11           O
ATOM    911  HH  TYR A  75      14.666  15.382 -20.476  1.00 82.11           H
ATOM    912  HN  TYR A  75       9.429  10.423 -20.949  1.00 82.11           H
ATOM    913  N   CYS A  76       8.384   9.407 -23.538  1.00 76.20           N
ATOM    914  CA  CYS A  76       7.767   8.483 -24.475  1.00 76.20           C
ATOM    915  C   CYS A  76       6.964   9.295 -25.493  1.00 76.20           C
ATOM    916  O   CYS A  76       6.001   9.969 -25.134  1.00 76.20           O
ATOM    917  HA  CYS A  76       8.579   7.944 -24.963  1.00 76.20           H
ATOM    918  CB  CYS A  76       6.898   7.447 -23.758  1.00 76.20           C
ATOM    919 1HB  CYS A  76       7.502   6.883 -23.048  1.00 76.20           H
ATOM    920 2HB  CYS A  76       6.118   7.949 -23.186  1.00 76.20           H
ATOM    921  SG  CYS A  76       6.144   6.311 -24.979  1.00 76.20           S
ATOM    922  HG  CYS A  76       7.287   5.765 -25.385  1.00 76.20           H
ATOM    923  HN  CYS A  76       8.048   9.343 -22.598  1.00 76.20           H
ATOM    924  N   THR A  77       7.392   9.204 -26.744  1.00 70.20           N
ATOM    925  CA  THR A  77       6.816  10.027 -27.793  1.00 70.20           C
ATOM    926  C   THR A  77       5.476   9.449 -28.251  1.00 70.20           C
ATOM    927  O   THR A  77       4.750  10.083 -29.016  1.00 70.20           O
ATOM    928  HA  THR A  77       6.613  11.016 -27.382  1.00 70.20           H
ATOM    929  CB  THR A  77       7.844  10.144 -28.920  1.00 70.20           C
ATOM    930  HB  THR A  77       7.480  10.797 -29.713  1.00 70.20           H
ATOM    931  OG1 THR A  77       8.096   8.794 -29.302  1.00 70.20           O
ATOM    932  HG1 THR A  77       8.540   8.769 -30.198  1.00 70.20           H
ATOM    933  CG2 THR A  77       9.201  10.650 -28.426  1.00 70.20           C
ATOM    934 1HG2 THR A  77       9.596   9.960 -27.680  1.00 70.20           H
ATOM    935 2HG2 THR A  77       9.079  11.637 -27.979  1.00 70.20           H
ATOM    936 3HG2 THR A  77       9.893  10.714 -29.265  1.00 70.20           H
ATOM    937  HN  THR A  77       8.116   8.582 -27.043  1.00 70.20           H
ATOM    938  N   ARG A  78       5.187   8.251 -27.764  1.00 71.37           N
ATOM    939  CA  ARG A  78       3.978   7.551 -28.163  1.00 71.37           C
ATOM    940  C   ARG A  78       2.765   8.127 -27.430  1.00 71.37           C
ATOM    941  O   ARG A  78       2.870   8.537 -26.275  1.00 71.37           O
ATOM    942  HA  ARG A  78       3.902   7.718 -29.238  1.00 71.37           H
ATOM    943  CB  ARG A  78       4.083   6.055 -27.864  1.00 71.37           C
ATOM    944 1HB  ARG A  78       3.424   5.500 -28.532  1.00 71.37           H
ATOM    945 2HB  ARG A  78       5.099   5.711 -28.061  1.00 71.37           H
ATOM    946  CG  ARG A  78       3.712   5.759 -26.410  1.00 71.37           C
ATOM    947 1HG  ARG A  78       4.289   6.402 -25.745  1.00 71.37           H
ATOM    948 2HG  ARG A  78       2.660   5.991 -26.245  1.00 71.37           H
ATOM    949  CD  ARG A  78       3.976   4.292 -26.064  1.00 71.37           C
ATOM    950 1HD  ARG A  78       3.127   3.679 -26.370  1.00 71.37           H
ATOM    951 2HD  ARG A  78       4.844   3.930 -26.615  1.00 71.37           H
ATOM    952  NE  ARG A  78       4.205   4.148 -24.609  1.00 71.37           N
ATOM    953  HE  ARG A  78       5.146   4.197 -24.276  1.00 71.37           H
ATOM    954  CZ  ARG A  78       3.230   3.955 -23.711  1.00 71.37           C
ATOM    955  NH1 ARG A  78       1.950   3.881 -24.101  1.00 71.37           N
ATOM    956 1HH1 ARG A  78       1.717   3.970 -25.070  1.00 71.37           H
ATOM    957 2HH1 ARG A  78       1.228   3.738 -23.424  1.00 71.37           H
ATOM    958  NH2 ARG A  78       3.553   3.838 -22.416  1.00 71.37           N
ATOM    959 1HH2 ARG A  78       2.837   3.695 -21.732  1.00 71.37           H
ATOM    960 2HH2 ARG A  78       4.511   3.895 -22.132  1.00 71.37           H
ATOM    961  HN  ARG A  78       5.762   7.760 -27.108  1.00 71.37           H
ATOM    962  N   VAL A  79       1.641   8.139 -28.131  1.00 76.84           N
ATOM    963  CA  VAL A  79       0.384   8.540 -27.523  1.00 76.84           C
ATOM    964  C   VAL A  79       0.188   7.774 -26.213  1.00 76.84           C
ATOM    965  O   VAL A  79       0.377   6.559 -26.167  1.00 76.84           O
ATOM    966  HA  VAL A  79       0.452   9.605 -27.299  1.00 76.84           H
ATOM    967  CB  VAL A  79      -0.765   8.336 -28.512  1.00 76.84           C
ATOM    968  HB  VAL A  79      -0.905   7.264 -28.647  1.00 76.84           H
ATOM    969  CG1 VAL A  79      -2.071   8.915 -27.963  1.00 76.84           C
ATOM    970 1HG1 VAL A  79      -2.324   8.417 -27.027  1.00 76.84           H
ATOM    971 2HG1 VAL A  79      -1.948   9.983 -27.785  1.00 76.84           H
ATOM    972 3HG1 VAL A  79      -2.871   8.756 -28.686  1.00 76.84           H
ATOM    973  CG2 VAL A  79      -0.428   8.941 -29.876  1.00 76.84           C
ATOM    974 1HG2 VAL A  79      -0.249  10.011 -29.765  1.00 76.84           H
ATOM    975 2HG2 VAL A  79       0.466   8.463 -30.275  1.00 76.84           H
ATOM    976 3HG2 VAL A  79      -1.262   8.782 -30.560  1.00 76.84           H
ATOM    977  HN  VAL A  79       1.580   7.882 -29.095  1.00 76.84           H
ATOM    978  N   LYS A  80      -0.188   8.515 -25.181  1.00 80.63           N
ATOM    979  CA  LYS A  80      -0.461   7.912 -23.887  1.00 80.63           C
ATOM    980  C   LYS A  80      -1.745   7.085 -23.976  1.00 80.63           C
ATOM    981  O   LYS A  80      -2.537   7.258 -24.902  1.00 80.63           O
ATOM    982  HA  LYS A  80       0.366   7.241 -23.658  1.00 80.63           H
ATOM    983  CB  LYS A  80      -0.494   8.982 -22.794  1.00 80.63           C
ATOM    984 1HB  LYS A  80      -1.393   9.589 -22.899  1.00 80.63           H
ATOM    985 2HB  LYS A  80      -0.544   8.506 -21.815  1.00 80.63           H
ATOM    986  CG  LYS A  80       0.744   9.879 -22.868  1.00 80.63           C
ATOM    987 1HG  LYS A  80       0.725  10.456 -23.793  1.00 80.63           H
ATOM    988 2HG  LYS A  80       0.728  10.595 -22.046  1.00 80.63           H
ATOM    989  CD  LYS A  80       2.027   9.049 -22.805  1.00 80.63           C
ATOM    990 1HD  LYS A  80       1.976   8.357 -21.964  1.00 80.63           H
ATOM    991 2HD  LYS A  80       2.120   8.446 -23.708  1.00 80.63           H
ATOM    992  CE  LYS A  80       3.256   9.949 -22.657  1.00 80.63           C
ATOM    993 1HE  LYS A  80       3.124  10.854 -23.251  1.00 80.63           H
ATOM    994 2HE  LYS A  80       3.362  10.262 -21.618  1.00 80.63           H
ATOM    995  NZ  LYS A  80       4.477   9.235 -23.094  1.00 80.63           N
ATOM    996 1HZ  LYS A  80       5.295   9.761 -22.809  1.00 80.63           H
ATOM    997 2HZ  LYS A  80       4.500   8.315 -22.668  1.00 80.63           H
ATOM    998 3HZ  LYS A  80       4.470   9.140 -24.103  1.00 80.63           H
ATOM    999  HN  LYS A  80      -0.305   9.507 -25.218  1.00 80.63           H
ATOM   1000  N   THR A  81      -1.912   6.204 -23.001  1.00 81.39           N
ATOM   1001  CA  THR A  81      -3.162   5.477 -22.855  1.00 81.39           C
ATOM   1002  C   THR A  81      -3.701   5.623 -21.431  1.00 81.39           C
ATOM   1003  O   THR A  81      -2.992   6.086 -20.539  1.00 81.39           O
ATOM   1004  HA  THR A  81      -3.899   5.922 -23.524  1.00 81.39           H
ATOM   1005  CB  THR A  81      -2.914   4.024 -23.265  1.00 81.39           C
ATOM   1006  HB  THR A  81      -3.847   3.461 -23.287  1.00 81.39           H
ATOM   1007  OG1 THR A  81      -1.940   3.562 -22.333  1.00 81.39           O
ATOM   1008  HG1 THR A  81      -1.035   3.905 -22.586  1.00 81.39           H
ATOM   1009  CG2 THR A  81      -2.216   3.909 -24.621  1.00 81.39           C
ATOM   1010 1HG2 THR A  81      -1.251   4.414 -24.578  1.00 81.39           H
ATOM   1011 2HG2 THR A  81      -2.835   4.372 -25.389  1.00 81.39           H
ATOM   1012 3HG2 THR A  81      -2.064   2.857 -24.864  1.00 81.39           H
ATOM   1013  HN  THR A  81      -1.214   5.985 -22.320  1.00 81.39           H
ATOM   1014  N   MET A  82      -4.952   5.220 -21.262  1.00 82.44           N
ATOM   1015  CA  MET A  82      -5.570   5.230 -19.947  1.00 82.44           C
ATOM   1016  C   MET A  82      -4.741   4.423 -18.945  1.00 82.44           C
ATOM   1017  O   MET A  82      -4.530   4.860 -17.815  1.00 82.44           O
ATOM   1018  HA  MET A  82      -5.600   6.277 -19.645  1.00 82.44           H
ATOM   1019  CB  MET A  82      -6.977   4.636 -20.039  1.00 82.44           C
ATOM   1020 1HB  MET A  82      -7.592   5.251 -20.697  1.00 82.44           H
ATOM   1021 2HB  MET A  82      -6.928   3.643 -20.485  1.00 82.44           H
ATOM   1022  CG  MET A  82      -7.628   4.549 -18.657  1.00 82.44           C
ATOM   1023 1HG  MET A  82      -7.251   3.677 -18.123  1.00 82.44           H
ATOM   1024 2HG  MET A  82      -7.361   5.425 -18.065  1.00 82.44           H
ATOM   1025  SD  MET A  82      -9.402   4.444 -18.823  1.00 82.44           S
ATOM   1026  CE  MET A  82      -9.890   4.765 -17.136  1.00 82.44           C
ATOM   1027 1HE  MET A  82      -9.460   4.007 -16.483  1.00 82.44           H
ATOM   1028 2HE  MET A  82      -9.531   5.750 -16.836  1.00 82.44           H
ATOM   1029 3HE  MET A  82     -10.977   4.736 -17.061  1.00 82.44           H
ATOM   1030  HN  MET A  82      -5.539   4.892 -22.002  1.00 82.44           H
ATOM   1031  N   THR A  83      -4.293   3.261 -19.397  1.00 82.41           N
ATOM   1032  CA  THR A  83      -3.420   2.430 -18.586  1.00 82.41           C
ATOM   1033  C   THR A  83      -2.191   3.223 -18.139  1.00 82.41           C
ATOM   1034  O   THR A  83      -1.805   3.173 -16.972  1.00 82.41           O
ATOM   1035  HA  THR A  83      -3.960   2.142 -17.684  1.00 82.41           H
ATOM   1036  CB  THR A  83      -3.074   1.178 -19.395  1.00 82.41           C
ATOM   1037  HB  THR A  83      -2.453   1.430 -20.255  1.00 82.41           H
ATOM   1038  OG1 THR A  83      -4.340   0.599 -19.697  1.00 82.41           O
ATOM   1039  HG1 THR A  83      -5.066   1.096 -19.221  1.00 82.41           H
ATOM   1040  CG2 THR A  83      -2.369   0.113 -18.552  1.00 82.41           C
ATOM   1041 1HG2 THR A  83      -3.018  -0.188 -17.730  1.00 82.41           H
ATOM   1042 2HG2 THR A  83      -1.441   0.521 -18.152  1.00 82.41           H
ATOM   1043 3HG2 THR A  83      -2.146  -0.754 -19.175  1.00 82.41           H
ATOM   1044  HN  THR A  83      -4.516   2.887 -20.297  1.00 82.41           H
ATOM   1045  N   ASP A  84      -1.609   3.938 -19.091  1.00 84.01           N
ATOM   1046  CA  ASP A  84      -0.372   4.657 -18.838  1.00 84.01           C
ATOM   1047  C   ASP A  84      -0.612   5.711 -17.755  1.00 84.01           C
ATOM   1048  O   ASP A  84       0.262   5.968 -16.929  1.00 84.01           O
ATOM   1049  HA  ASP A  84       0.343   3.895 -18.526  1.00 84.01           H
ATOM   1050  CB  ASP A  84       0.116   5.375 -20.097  1.00 84.01           C
ATOM   1051 1HB  ASP A  84      -0.600   6.147 -20.380  1.00 84.01           H
ATOM   1052 2HB  ASP A  84       1.061   5.877 -19.891  1.00 84.01           H
ATOM   1053  CG  ASP A  84       0.296   4.391 -21.255  1.00 84.01           C
ATOM   1054  OD1 ASP A  84       1.062   3.422 -21.061  1.00 84.01           O
ATOM   1055  OD2 ASP A  84      -0.336   4.629 -22.306  1.00 84.01           O
ATOM   1056  HN  ASP A  84      -1.969   4.030 -20.020  1.00 84.01           H
ATOM   1057  N   MET A  85      -1.801   6.294 -17.796  1.00 88.78           N
ATOM   1058  CA  MET A  85      -2.162   7.326 -16.838  1.00 88.78           C
ATOM   1059  C   MET A  85      -2.183   6.769 -15.414  1.00 88.78           C
ATOM   1060  O   MET A  85      -1.676   7.401 -14.489  1.00 88.78           O
ATOM   1061  HA  MET A  85      -1.389   8.090 -16.926  1.00 88.78           H
ATOM   1062  CB  MET A  85      -3.541   7.888 -17.188  1.00 88.78           C
ATOM   1063 1HB  MET A  85      -3.552   8.214 -18.228  1.00 88.78           H
ATOM   1064 2HB  MET A  85      -4.292   7.104 -17.092  1.00 88.78           H
ATOM   1065  CG  MET A  85      -3.903   9.062 -16.276  1.00 88.78           C
ATOM   1066 1HG  MET A  85      -4.908   9.415 -16.505  1.00 88.78           H
ATOM   1067 2HG  MET A  85      -3.908   8.737 -15.236  1.00 88.78           H
ATOM   1068  SD  MET A  85      -2.727  10.388 -16.493  1.00 88.78           S
ATOM   1069  CE  MET A  85      -3.149  10.908 -18.148  1.00 88.78           C
ATOM   1070 1HE  MET A  85      -3.009  10.075 -18.837  1.00 88.78           H
ATOM   1071 2HE  MET A  85      -4.190  11.230 -18.173  1.00 88.78           H
ATOM   1072 3HE  MET A  85      -2.505  11.736 -18.444  1.00 88.78           H
ATOM   1073  HN  MET A  85      -2.511   6.072 -18.465  1.00 88.78           H
ATOM   1074  N   PHE A  86      -2.777   5.592 -15.282  1.00 89.08           N
ATOM   1075  CA  PHE A  86      -2.873   4.944 -13.985  1.00 89.08           C
ATOM   1076  C   PHE A  86      -1.499   4.469 -13.505  1.00 89.08           C
ATOM   1077  O   PHE A  86      -1.192   4.548 -12.317  1.00 89.08           O
ATOM   1078  HA  PHE A  86      -3.266   5.680 -13.284  1.00 89.08           H
ATOM   1079  CB  PHE A  86      -3.786   3.729 -14.159  1.00 89.08           C
ATOM   1080 1HB  PHE A  86      -3.393   3.103 -14.960  1.00 89.08           H
ATOM   1081 2HB  PHE A  86      -3.759   3.133 -13.247  1.00 89.08           H
ATOM   1082  CG  PHE A  86      -5.241   4.084 -14.476  1.00 89.08           C
ATOM   1083  CD1 PHE A  86      -5.829   5.148 -13.867  1.00 89.08           C
ATOM   1084  HD1 PHE A  86      -5.264   5.749 -13.154  1.00 89.08           H
ATOM   1085  CD2 PHE A  86      -5.945   3.335 -15.366  1.00 89.08           C
ATOM   1086  HD2 PHE A  86      -5.474   2.481 -15.854  1.00 89.08           H
ATOM   1087  CE1 PHE A  86      -7.178   5.478 -14.161  1.00 89.08           C
ATOM   1088  HE1 PHE A  86      -7.650   6.331 -13.673  1.00 89.08           H
ATOM   1089  CE2 PHE A  86      -7.295   3.664 -15.660  1.00 89.08           C
ATOM   1090  HE2 PHE A  86      -7.859   3.064 -16.373  1.00 89.08           H
ATOM   1091  CZ  PHE A  86      -7.883   4.729 -15.051  1.00 89.08           C
ATOM   1092  HZ  PHE A  86      -8.919   4.982 -15.277  1.00 89.08           H
ATOM   1093  HN  PHE A  86      -3.186   5.084 -16.040  1.00 89.08           H
ATOM   1094  N   LEU A  87      -0.710   3.988 -14.455  1.00 87.11           N
ATOM   1095  CA  LEU A  87       0.627   3.512 -14.146  1.00 87.11           C
ATOM   1096  C   LEU A  87       1.465   4.673 -13.606  1.00 87.11           C
ATOM   1097  O   LEU A  87       2.279   4.488 -12.702  1.00 87.11           O
ATOM   1098  HA  LEU A  87       0.534   2.760 -13.363  1.00 87.11           H
ATOM   1099  CB  LEU A  87       1.245   2.823 -15.364  1.00 87.11           C
ATOM   1100 1HB  LEU A  87       1.145   3.487 -16.223  1.00 87.11           H
ATOM   1101 2HB  LEU A  87       2.312   2.696 -15.183  1.00 87.11           H
ATOM   1102  CG  LEU A  87       0.654   1.462 -15.737  1.00 87.11           C
ATOM   1103  HG  LEU A  87      -0.399   1.602 -15.980  1.00 87.11           H
ATOM   1104  CD1 LEU A  87       1.334   0.891 -16.983  1.00 87.11           C
ATOM   1105 1HD1 LEU A  87       1.191   1.575 -17.820  1.00 87.11           H
ATOM   1106 2HD1 LEU A  87       2.400   0.769 -16.792  1.00 87.11           H
ATOM   1107 3HD1 LEU A  87       0.894  -0.076 -17.225  1.00 87.11           H
ATOM   1108  CD2 LEU A  87       0.720   0.494 -14.554  1.00 87.11           C
ATOM   1109 1HD2 LEU A  87       1.759   0.354 -14.256  1.00 87.11           H
ATOM   1110 2HD2 LEU A  87       0.154   0.903 -13.717  1.00 87.11           H
ATOM   1111 3HD2 LEU A  87       0.293  -0.466 -14.845  1.00 87.11           H
ATOM   1112  HN  LEU A  87      -0.971   3.921 -15.418  1.00 87.11           H
ATOM   1113  N   LEU A  88       1.236   5.844 -14.182  1.00 90.84           N
ATOM   1114  CA  LEU A  88       1.935   7.042 -13.746  1.00 90.84           C
ATOM   1115  C   LEU A  88       1.582   7.330 -12.286  1.00 90.84           C
ATOM   1116  O   LEU A  88       2.469   7.494 -11.449  1.00 90.84           O
ATOM   1117  HA  LEU A  88       3.004   6.837 -13.809  1.00 90.84           H
ATOM   1118  CB  LEU A  88       1.641   8.208 -14.692  1.00 90.84           C
ATOM   1119 1HB  LEU A  88       2.073   7.977 -15.666  1.00 90.84           H
ATOM   1120 2HB  LEU A  88       0.562   8.275 -14.830  1.00 90.84           H
ATOM   1121  CG  LEU A  88       2.156   9.578 -14.248  1.00 90.84           C
ATOM   1122  HG  LEU A  88       1.831   9.749 -13.222  1.00 90.84           H
ATOM   1123  CD1 LEU A  88       3.686   9.615 -14.249  1.00 90.84           C
ATOM   1124 1HD1 LEU A  88       4.068   8.859 -13.563  1.00 90.84           H
ATOM   1125 2HD1 LEU A  88       4.054   9.412 -15.254  1.00 90.84           H
ATOM   1126 3HD1 LEU A  88       4.026  10.600 -13.929  1.00 90.84           H
ATOM   1127  CD2 LEU A  88       1.556  10.694 -15.105  1.00 90.84           C
ATOM   1128 1HD2 LEU A  88       1.830  10.538 -16.148  1.00 90.84           H
ATOM   1129 2HD2 LEU A  88       0.470  10.681 -15.009  1.00 90.84           H
ATOM   1130 3HD2 LEU A  88       1.939  11.657 -14.768  1.00 90.84           H
ATOM   1131  HN  LEU A  88       0.589   5.982 -14.931  1.00 90.84           H
ATOM   1132  N   ASN A  89       0.284   7.384 -12.024  1.00 93.46           N
ATOM   1133  CA  ASN A  89      -0.199   7.769 -10.708  1.00 93.46           C
ATOM   1134  C   ASN A  89       0.224   6.713  -9.685  1.00 93.46           C
ATOM   1135  O   ASN A  89       0.432   7.026  -8.514  1.00 93.46           O
ATOM   1136  HA  ASN A  89       0.250   8.743 -10.512  1.00 93.46           H
ATOM   1137  CB  ASN A  89      -1.726   7.862 -10.688  1.00 93.46           C
ATOM   1138 1HB  ASN A  89      -2.152   7.044 -11.268  1.00 93.46           H
ATOM   1139 2HB  ASN A  89      -2.087   7.750  -9.665  1.00 93.46           H
ATOM   1140  CG  ASN A  89      -2.201   9.200 -11.258  1.00 93.46           C
ATOM   1141  OD1 ASN A  89      -2.444  10.158 -10.542  1.00 93.46           O
ATOM   1142  ND2 ASN A  89      -2.320   9.212 -12.582  1.00 93.46           N
ATOM   1143 1HD2 ASN A  89      -2.105   8.391 -13.111  1.00 93.46           H
ATOM   1144 2HD2 ASN A  89      -2.625  10.042 -13.049  1.00 93.46           H
ATOM   1145  HN  ASN A  89      -0.430   7.170 -12.690  1.00 93.46           H
ATOM   1146  N   LEU A  90       0.339   5.483 -10.165  1.00 91.44           N
ATOM   1147  CA  LEU A  90       0.753   4.383  -9.311  1.00 91.44           C
ATOM   1148  C   LEU A  90       2.191   4.618  -8.844  1.00 91.44           C
ATOM   1149  O   LEU A  90       2.502   4.442  -7.667  1.00 91.44           O
ATOM   1150  HA  LEU A  90       0.102   4.384  -8.437  1.00 91.44           H
ATOM   1151  CB  LEU A  90       0.550   3.045 -10.025  1.00 91.44           C
ATOM   1152 1HB  LEU A  90      -0.425   3.060 -10.513  1.00 91.44           H
ATOM   1153 2HB  LEU A  90       1.299   2.958 -10.812  1.00 91.44           H
ATOM   1154  CG  LEU A  90       0.629   1.796  -9.144  1.00 91.44           C
ATOM   1155  HG  LEU A  90       1.444   1.930  -8.433  1.00 91.44           H
ATOM   1156  CD1 LEU A  90      -0.655   1.616  -8.332  1.00 91.44           C
ATOM   1157 1HD1 LEU A  90      -0.805   2.486  -7.692  1.00 91.44           H
ATOM   1158 2HD1 LEU A  90      -1.503   1.513  -9.010  1.00 91.44           H
ATOM   1159 3HD1 LEU A  90      -0.572   0.721  -7.715  1.00 91.44           H
ATOM   1160  CD2 LEU A  90       0.957   0.557  -9.979  1.00 91.44           C
ATOM   1161 1HD2 LEU A  90       0.180   0.407 -10.729  1.00 91.44           H
ATOM   1162 2HD2 LEU A  90       1.918   0.696 -10.474  1.00 91.44           H
ATOM   1163 3HD2 LEU A  90       1.007  -0.317  -9.329  1.00 91.44           H
ATOM   1164  HN  LEU A  90       0.155   5.234 -11.116  1.00 91.44           H
ATOM   1165  N   ALA A  91       3.030   5.012  -9.791  1.00 93.69           N
ATOM   1166  CA  ALA A  91       4.435   5.240  -9.499  1.00 93.69           C
ATOM   1167  C   ALA A  91       4.566   6.420  -8.534  1.00 93.69           C
ATOM   1168  O   ALA A  91       5.426   6.415  -7.654  1.00 93.69           O
ATOM   1169  HA  ALA A  91       4.823   4.343  -9.017  1.00 93.69           H
ATOM   1170  CB  ALA A  91       5.198   5.467 -10.805  1.00 93.69           C
ATOM   1171 1HB  ALA A  91       5.097   4.588 -11.442  1.00 93.69           H
ATOM   1172 2HB  ALA A  91       4.788   6.337 -11.318  1.00 93.69           H
ATOM   1173 3HB  ALA A  91       6.252   5.638 -10.585  1.00 93.69           H
ATOM   1174  HN  ALA A  91       2.764   5.176 -10.741  1.00 93.69           H
ATOM   1175  N   ILE A  92       3.701   7.404  -8.732  1.00 94.96           N
ATOM   1176  CA  ILE A  92       3.704   8.584  -7.884  1.00 94.96           C
ATOM   1177  C   ILE A  92       3.341   8.181  -6.454  1.00 94.96           C
ATOM   1178  O   ILE A  92       3.998   8.599  -5.502  1.00 94.96           O
ATOM   1179  HA  ILE A  92       4.718   8.984  -7.884  1.00 94.96           H
ATOM   1180  CB  ILE A  92       2.792   9.665  -8.469  1.00 94.96           C
ATOM   1181  HB  ILE A  92       1.832   9.208  -8.710  1.00 94.96           H
ATOM   1182  CG1 ILE A  92       3.367  10.222  -9.772  1.00 94.96           C
ATOM   1183 1HG1 ILE A  92       4.252  10.821  -9.557  1.00 94.96           H
ATOM   1184 2HG1 ILE A  92       3.687   9.400 -10.413  1.00 94.96           H
ATOM   1185  CG2 ILE A  92       2.523  10.768  -7.443  1.00 94.96           C
ATOM   1186 1HG2 ILE A  92       2.038  10.339  -6.566  1.00 94.96           H
ATOM   1187 2HG2 ILE A  92       3.466  11.229  -7.149  1.00 94.96           H
ATOM   1188 3HG2 ILE A  92       1.872  11.523  -7.885  1.00 94.96           H
ATOM   1189  CD1 ILE A  92       2.332  11.076 -10.507  1.00 94.96           C
ATOM   1190 1HD1 ILE A  92       1.460  10.468 -10.743  1.00 94.96           H
ATOM   1191 2HD1 ILE A  92       2.033  11.911  -9.873  1.00 94.96           H
ATOM   1192 3HD1 ILE A  92       2.767  11.460 -11.430  1.00 94.96           H
ATOM   1193  HN  ILE A  92       3.009   7.403  -9.453  1.00 94.96           H
ATOM   1194  N   ALA A  93       2.296   7.373  -6.348  1.00 94.73           N
ATOM   1195  CA  ALA A  93       1.811   6.944  -5.047  1.00 94.73           C
ATOM   1196  C   ALA A  93       2.931   6.211  -4.306  1.00 94.73           C
ATOM   1197  O   ALA A  93       3.173   6.469  -3.128  1.00 94.73           O
ATOM   1198  HA  ALA A  93       1.538   7.837  -4.484  1.00 94.73           H
ATOM   1199  CB  ALA A  93       0.565   6.075  -5.228  1.00 94.73           C
ATOM   1200 1HB  ALA A  93      -0.210   6.652  -5.733  1.00 94.73           H
ATOM   1201 2HB  ALA A  93       0.816   5.200  -5.828  1.00 94.73           H
ATOM   1202 3HB  ALA A  93       0.201   5.754  -4.252  1.00 94.73           H
ATOM   1203  HN  ALA A  93       1.786   7.013  -7.129  1.00 94.73           H
ATOM   1204  N   ASP A  94       3.584   5.311  -5.027  1.00 93.78           N
ATOM   1205  CA  ASP A  94       4.642   4.507  -4.440  1.00 93.78           C
ATOM   1206  C   ASP A  94       5.753   5.427  -3.930  1.00 93.78           C
ATOM   1207  O   ASP A  94       6.267   5.234  -2.829  1.00 93.78           O
ATOM   1208  HA  ASP A  94       4.163   3.946  -3.637  1.00 93.78           H
ATOM   1209  CB  ASP A  94       5.251   3.558  -5.474  1.00 93.78           C
ATOM   1210 1HB  ASP A  94       5.368   4.078  -6.425  1.00 93.78           H
ATOM   1211 2HB  ASP A  94       6.247   3.254  -5.152  1.00 93.78           H
ATOM   1212  CG  ASP A  94       4.372   2.321  -5.668  1.00 93.78           C
ATOM   1213  OD1 ASP A  94       3.685   1.954  -4.690  1.00 93.78           O
ATOM   1214  OD2 ASP A  94       4.407   1.769  -6.789  1.00 93.78           O
ATOM   1215  HN  ASP A  94       3.401   5.129  -5.993  1.00 93.78           H
ATOM   1216  N   LEU A  95       6.091   6.407  -4.755  1.00 96.04           N
ATOM   1217  CA  LEU A  95       7.164   7.329  -4.422  1.00 96.04           C
ATOM   1218  C   LEU A  95       6.831   8.038  -3.107  1.00 96.04           C
ATOM   1219  O   LEU A  95       7.689   8.175  -2.237  1.00 96.04           O
ATOM   1220  HA  LEU A  95       8.068   6.739  -4.276  1.00 96.04           H
ATOM   1221  CB  LEU A  95       7.429   8.285  -5.586  1.00 96.04           C
ATOM   1222 1HB  LEU A  95       6.470   8.620  -5.981  1.00 96.04           H
ATOM   1223 2HB  LEU A  95       7.938   9.167  -5.197  1.00 96.04           H
ATOM   1224  CG  LEU A  95       8.257   7.721  -6.742  1.00 96.04           C
ATOM   1225  HG  LEU A  95       7.730   6.859  -7.151  1.00 96.04           H
ATOM   1226  CD1 LEU A  95       8.392   8.745  -7.871  1.00 96.04           C
ATOM   1227 1HD1 LEU A  95       7.402   9.007  -8.245  1.00 96.04           H
ATOM   1228 2HD1 LEU A  95       8.885   9.640  -7.492  1.00 96.04           H
ATOM   1229 3HD1 LEU A  95       8.985   8.318  -8.680  1.00 96.04           H
ATOM   1230  CD2 LEU A  95       9.619   7.226  -6.251  1.00 96.04           C
ATOM   1231 1HD2 LEU A  95      10.166   8.055  -5.801  1.00 96.04           H
ATOM   1232 2HD2 LEU A  95       9.474   6.441  -5.509  1.00 96.04           H
ATOM   1233 3HD2 LEU A  95      10.187   6.830  -7.093  1.00 96.04           H
ATOM   1234  HN  LEU A  95       5.647   6.575  -5.635  1.00 96.04           H
ATOM   1235  N   LEU A  96       5.582   8.469  -3.004  1.00 95.03           N
ATOM   1236  CA  LEU A  96       5.154   9.252  -1.858  1.00 95.03           C
ATOM   1237  C   LEU A  96       5.396   8.450  -0.578  1.00 95.03           C
ATOM   1238  O   LEU A  96       5.824   9.003   0.434  1.00 95.03           O
ATOM   1239  HA  LEU A  96       5.772  10.149  -1.825  1.00 95.03           H
ATOM   1240  CB  LEU A  96       3.704   9.708  -2.032  1.00 95.03           C
ATOM   1241 1HB  LEU A  96       3.107   8.848  -2.338  1.00 95.03           H
ATOM   1242 2HB  LEU A  96       3.325  10.030  -1.062  1.00 95.03           H
ATOM   1243  CG  LEU A  96       3.472  10.837  -3.038  1.00 95.03           C
ATOM   1244  HG  LEU A  96       3.781  10.486  -4.023  1.00 95.03           H
ATOM   1245  CD1 LEU A  96       1.987  11.193  -3.131  1.00 95.03           C
ATOM   1246 1HD1 LEU A  96       1.423  10.318  -3.453  1.00 95.03           H
ATOM   1247 2HD1 LEU A  96       1.629  11.517  -2.154  1.00 95.03           H
ATOM   1248 3HD1 LEU A  96       1.851  11.998  -3.853  1.00 95.03           H
ATOM   1249  CD2 LEU A  96       4.334  12.056  -2.702  1.00 95.03           C
ATOM   1250 1HD2 LEU A  96       4.079  12.418  -1.706  1.00 95.03           H
ATOM   1251 2HD2 LEU A  96       5.386  11.775  -2.728  1.00 95.03           H
ATOM   1252 3HD2 LEU A  96       4.150  12.844  -3.433  1.00 95.03           H
ATOM   1253  HN  LEU A  96       4.872   8.293  -3.685  1.00 95.03           H
ATOM   1254  N   PHE A  97       5.112   7.158  -0.664  1.00 94.77           N
ATOM   1255  CA  PHE A  97       5.287   6.276   0.476  1.00 94.77           C
ATOM   1256  C   PHE A  97       6.771   6.054   0.775  1.00 94.77           C
ATOM   1257  O   PHE A  97       7.200   6.160   1.923  1.00 94.77           O
ATOM   1258  HA  PHE A  97       4.814   6.756   1.333  1.00 94.77           H
ATOM   1259  CB  PHE A  97       4.647   4.936   0.107  1.00 94.77           C
ATOM   1260 1HB  PHE A  97       3.563   5.044   0.128  1.00 94.77           H
ATOM   1261 2HB  PHE A  97       4.923   4.683  -0.917  1.00 94.77           H
ATOM   1262  CG  PHE A  97       5.047   3.781   1.028  1.00 94.77           C
ATOM   1263  CD1 PHE A  97       5.685   2.693   0.517  1.00 94.77           C
ATOM   1264  HD1 PHE A  97       5.911   2.645  -0.549  1.00 94.77           H
ATOM   1265  CD2 PHE A  97       4.765   3.841   2.357  1.00 94.77           C
ATOM   1266  HD2 PHE A  97       4.254   4.713   2.766  1.00 94.77           H
ATOM   1267  CE1 PHE A  97       6.056   1.621   1.371  1.00 94.77           C
ATOM   1268  HE1 PHE A  97       6.567   0.750   0.961  1.00 94.77           H
ATOM   1269  CE2 PHE A  97       5.136   2.769   3.211  1.00 94.77           C
ATOM   1270  HE2 PHE A  97       4.910   2.818   4.276  1.00 94.77           H
ATOM   1271  CZ  PHE A  97       5.774   1.682   2.700  1.00 94.77           C
ATOM   1272  HZ  PHE A  97       6.059   0.859   3.356  1.00 94.77           H
ATOM   1273  HN  PHE A  97       4.768   6.716  -1.493  1.00 94.77           H
ATOM   1274  N   LEU A  98       7.515   5.750  -0.279  1.00 96.05           N
ATOM   1275  CA  LEU A  98       8.901   5.343  -0.124  1.00 96.05           C
ATOM   1276  C   LEU A  98       9.667   6.433   0.630  1.00 96.05           C
ATOM   1277  O   LEU A  98      10.552   6.134   1.430  1.00 96.05           O
ATOM   1278  HA  LEU A  98       8.910   4.435   0.479  1.00 96.05           H
ATOM   1279  CB  LEU A  98       9.511   4.991  -1.482  1.00 96.05           C
ATOM   1280 1HB  LEU A  98       9.317   5.813  -2.170  1.00 96.05           H
ATOM   1281 2HB  LEU A  98      10.593   4.922  -1.365  1.00 96.05           H
ATOM   1282  CG  LEU A  98       9.012   3.696  -2.126  1.00 96.05           C
ATOM   1283  HG  LEU A  98       7.929   3.651  -2.008  1.00 96.05           H
ATOM   1284  CD1 LEU A  98       9.305   3.681  -3.627  1.00 96.05           C
ATOM   1285 1HD1 LEU A  98       8.804   4.524  -4.103  1.00 96.05           H
ATOM   1286 2HD1 LEU A  98      10.380   3.760  -3.789  1.00 96.05           H
ATOM   1287 3HD1 LEU A  98       8.940   2.750  -4.060  1.00 96.05           H
ATOM   1288  CD2 LEU A  98       9.594   2.471  -1.416  1.00 96.05           C
ATOM   1289 1HD2 LEU A  98      10.682   2.497  -1.481  1.00 96.05           H
ATOM   1290 2HD2 LEU A  98       9.292   2.480  -0.369  1.00 96.05           H
ATOM   1291 3HD2 LEU A  98       9.223   1.564  -1.894  1.00 96.05           H
ATOM   1292  HN  LEU A  98       7.186   5.778  -1.223  1.00 96.05           H
ATOM   1293  N   VAL A  99       9.298   7.674   0.347  1.00 96.36           N
ATOM   1294  CA  VAL A  99       9.979   8.811   0.943  1.00 96.36           C
ATOM   1295  C   VAL A  99       9.804   8.766   2.462  1.00 96.36           C
ATOM   1296  O   VAL A  99      10.541   9.424   3.195  1.00 96.36           O
ATOM   1297  HA  VAL A  99      11.039   8.719   0.709  1.00 96.36           H
ATOM   1298  CB  VAL A  99       9.467  10.112   0.320  1.00 96.36           C
ATOM   1299  HB  VAL A  99       8.378  10.094   0.354  1.00 96.36           H
ATOM   1300  CG1 VAL A  99       9.942  11.326   1.120  1.00 96.36           C
ATOM   1301 1HG1 VAL A  99       9.568  11.257   2.142  1.00 96.36           H
ATOM   1302 2HG1 VAL A  99      11.032  11.349   1.133  1.00 96.36           H
ATOM   1303 3HG1 VAL A  99       9.565  12.237   0.656  1.00 96.36           H
ATOM   1304  CG2 VAL A  99       9.890  10.221  -1.146  1.00 96.36           C
ATOM   1305 1HG2 VAL A  99      10.978  10.206  -1.212  1.00 96.36           H
ATOM   1306 2HG2 VAL A  99       9.481   9.381  -1.706  1.00 96.36           H
ATOM   1307 3HG2 VAL A  99       9.514  11.155  -1.564  1.00 96.36           H
ATOM   1308  HN  VAL A  99       8.550   7.907  -0.274  1.00 96.36           H
ATOM   1309  N   THR A 100       8.824   7.984   2.890  1.00 95.63           N
ATOM   1310  CA  THR A 100       8.510   7.885   4.305  1.00 95.63           C
ATOM   1311  C   THR A 100       9.408   6.845   4.980  1.00 95.63           C
ATOM   1312  O   THR A 100       9.572   6.859   6.198  1.00 95.63           O
ATOM   1313  HA  THR A 100       8.725   8.845   4.774  1.00 95.63           H
ATOM   1314  CB  THR A 100       7.018   7.575   4.438  1.00 95.63           C
ATOM   1315  HB  THR A 100       6.666   7.779   5.449  1.00 95.63           H
ATOM   1316  OG1 THR A 100       6.904   6.221   4.009  1.00 95.63           O
ATOM   1317  HG1 THR A 100       6.776   6.185   3.018  1.00 95.63           H
ATOM   1318  CG2 THR A 100       6.166   8.356   3.435  1.00 95.63           C
ATOM   1319 1HG2 THR A 100       6.473   8.100   2.421  1.00 95.63           H
ATOM   1320 2HG2 THR A 100       6.303   9.425   3.597  1.00 95.63           H
ATOM   1321 3HG2 THR A 100       5.116   8.099   3.572  1.00 95.63           H
ATOM   1322  HN  THR A 100       8.251   7.426   2.290  1.00 95.63           H
ATOM   1323  N   LEU A 101       9.966   5.970   4.157  1.00 95.53           N
ATOM   1324  CA  LEU A 101      10.671   4.806   4.668  1.00 95.53           C
ATOM   1325  C   LEU A 101      11.894   5.266   5.465  1.00 95.53           C
ATOM   1326  O   LEU A 101      12.192   4.716   6.524  1.00 95.53           O
ATOM   1327  HA  LEU A 101       9.994   4.285   5.345  1.00 95.53           H
ATOM   1328  CB  LEU A 101      11.006   3.840   3.530  1.00 95.53           C
ATOM   1329 1HB  LEU A 101      11.504   4.401   2.738  1.00 95.53           H
ATOM   1330 2HB  LEU A 101      11.723   3.108   3.901  1.00 95.53           H
ATOM   1331  CG  LEU A 101       9.823   3.089   2.918  1.00 95.53           C
ATOM   1332  HG  LEU A 101       9.165   3.816   2.442  1.00 95.53           H
ATOM   1333  CD1 LEU A 101      10.291   2.122   1.828  1.00 95.53           C
ATOM   1334 1HD1 LEU A 101      10.796   2.680   1.040  1.00 95.53           H
ATOM   1335 2HD1 LEU A 101      10.981   1.396   2.258  1.00 95.53           H
ATOM   1336 3HD1 LEU A 101       9.430   1.601   1.410  1.00 95.53           H
ATOM   1337  CD2 LEU A 101       9.004   2.380   3.999  1.00 95.53           C
ATOM   1338 1HD2 LEU A 101       9.638   1.666   4.525  1.00 95.53           H
ATOM   1339 2HD2 LEU A 101       8.623   3.116   4.707  1.00 95.53           H
ATOM   1340 3HD2 LEU A 101       8.169   1.854   3.537  1.00 95.53           H
ATOM   1341  HN  LEU A 101       9.942   6.045   3.160  1.00 95.53           H
ATOM   1342  N   PRO A 102      12.622   6.278   4.972  1.00 95.59           N
ATOM   1343  CA  PRO A 102      13.809   6.767   5.678  1.00 95.59           C
ATOM   1344  C   PRO A 102      13.515   7.116   7.128  1.00 95.59           C
ATOM   1345  O   PRO A 102      14.306   6.807   8.017  1.00 95.59           O
ATOM   1346  HA  PRO A 102      14.567   5.985   5.721  1.00 95.59           H
ATOM   1347  CB  PRO A 102      14.229   7.997   4.871  1.00 95.59           C
ATOM   1348 1HB  PRO A 102      13.780   8.909   5.267  1.00 95.59           H
ATOM   1349 2HB  PRO A 102      15.309   8.140   4.891  1.00 95.59           H
ATOM   1350  CG  PRO A 102      13.727   7.686   3.466  1.00 95.59           C
ATOM   1351 1HG  PRO A 102      13.631   8.588   2.862  1.00 95.59           H
ATOM   1352 2HG  PRO A 102      14.411   7.029   2.929  1.00 95.59           H
ATOM   1353  CD  PRO A 102      12.383   7.025   3.724  1.00 95.59           C
ATOM   1354 1HD  PRO A 102      11.587   7.760   3.843  1.00 95.59           H
ATOM   1355 2HD  PRO A 102      12.089   6.372   2.903  1.00 95.59           H
ATOM   1356  N   PHE A 103      12.373   7.758   7.329  1.00 95.04           N
ATOM   1357  CA  PHE A 103      11.993   8.211   8.656  1.00 95.04           C
ATOM   1358  C   PHE A 103      11.704   7.026   9.579  1.00 95.04           C
ATOM   1359  O   PHE A 103      12.070   7.044  10.753  1.00 95.04           O
ATOM   1360  HA  PHE A 103      12.831   8.783   9.054  1.00 95.04           H
ATOM   1361  CB  PHE A 103      10.718   9.041   8.497  1.00 95.04           C
ATOM   1362 1HB  PHE A 103       9.968   8.441   7.982  1.00 95.04           H
ATOM   1363 2HB  PHE A 103      10.319   9.270   9.485  1.00 95.04           H
ATOM   1364  CG  PHE A 103      10.919  10.350   7.729  1.00 95.04           C
ATOM   1365  CD1 PHE A 103      11.254  11.485   8.397  1.00 95.04           C
ATOM   1366  HD1 PHE A 103      11.380  11.464   9.480  1.00 95.04           H
ATOM   1367  CD2 PHE A 103      10.761  10.377   6.378  1.00 95.04           C
ATOM   1368  HD2 PHE A 103      10.492   9.466   5.843  1.00 95.04           H
ATOM   1369  CE1 PHE A 103      11.441  12.700   7.685  1.00 95.04           C
ATOM   1370  HE1 PHE A 103      11.710  13.610   8.221  1.00 95.04           H
ATOM   1371  CE2 PHE A 103      10.948  11.591   5.666  1.00 95.04           C
ATOM   1372  HE2 PHE A 103      10.822  11.612   4.584  1.00 95.04           H
ATOM   1373  CZ  PHE A 103      11.283  12.727   6.334  1.00 95.04           C
ATOM   1374  HZ  PHE A 103      11.427  13.658   5.787  1.00 95.04           H
ATOM   1375  HN  PHE A 103      11.715   7.968   6.606  1.00 95.04           H
ATOM   1376  N   TRP A 104      11.049   6.022   9.013  1.00 93.34           N
ATOM   1377  CA  TRP A 104      10.720   4.824   9.766  1.00 93.34           C
ATOM   1378  C   TRP A 104      12.030   4.129  10.143  1.00 93.34           C
ATOM   1379  O   TRP A 104      12.136   3.536  11.216  1.00 93.34           O
ATOM   1380  HA  TRP A 104      10.189   5.131  10.666  1.00 93.34           H
ATOM   1381  CB  TRP A 104       9.771   3.922   8.974  1.00 93.34           C
ATOM   1382 1HB  TRP A 104      10.116   3.866   7.941  1.00 93.34           H
ATOM   1383 2HB  TRP A 104       9.821   2.912   9.382  1.00 93.34           H
ATOM   1384  CG  TRP A 104       8.314   4.389   8.986  1.00 93.34           C
ATOM   1385  CD1 TRP A 104       7.557   4.755   7.943  1.00 93.34           C
ATOM   1386  HD1 TRP A 104       7.901   4.765   6.908  1.00 93.34           H
ATOM   1387  CD2 TRP A 104       7.465   4.527  10.144  1.00 93.34           C
ATOM   1388  NE1 TRP A 104       6.286   5.117   8.342  1.00 93.34           N
ATOM   1389  HE1 TRP A 104       5.544   5.425   7.747  1.00 93.34           H
ATOM   1390  CE2 TRP A 104       6.229   4.974   9.724  1.00 93.34           C
ATOM   1391  CE3 TRP A 104       7.732   4.282  11.503  1.00 93.34           C
ATOM   1392  HE3 TRP A 104       8.699   3.929  11.860  1.00 93.34           H
ATOM   1393  CZ2 TRP A 104       5.162   5.215  10.598  1.00 93.34           C
ATOM   1394  HZ2 TRP A 104       4.195   5.568  10.241  1.00 93.34           H
ATOM   1395  CZ3 TRP A 104       6.656   4.528  12.364  1.00 93.34           C
ATOM   1396  HZ3 TRP A 104       6.809   4.354  13.429  1.00 93.34           H
ATOM   1397  CH2 TRP A 104       5.406   4.978  11.956  1.00 93.34           C
ATOM   1398  HH2 TRP A 104       4.618   5.145  12.691  1.00 93.34           H
ATOM   1399  HN  TRP A 104      10.745   6.019   8.060  1.00 93.34           H
ATOM   1400  N   ALA A 105      12.995   4.223   9.240  1.00 94.67           N
ATOM   1401  CA  ALA A 105      14.277   3.572   9.444  1.00 94.67           C
ATOM   1402  C   ALA A 105      14.959   4.172  10.675  1.00 94.67           C
ATOM   1403  O   ALA A 105      15.467   3.442  11.525  1.00 94.67           O
ATOM   1404  HA  ALA A 105      14.088   2.514   9.623  1.00 94.67           H
ATOM   1405  CB  ALA A 105      15.128   3.713   8.180  1.00 94.67           C
ATOM   1406 1HB  ALA A 105      14.613   3.246   7.341  1.00 94.67           H
ATOM   1407 2HB  ALA A 105      15.288   4.770   7.965  1.00 94.67           H
ATOM   1408 3HB  ALA A 105      16.091   3.225   8.334  1.00 94.67           H
ATOM   1409  HN  ALA A 105      12.911   4.732   8.383  1.00 94.67           H
ATOM   1410  N   ILE A 106      14.947   5.496  10.733  1.00 94.26           N
ATOM   1411  CA  ILE A 106      15.579   6.203  11.834  1.00 94.26           C
ATOM   1412  C   ILE A 106      14.841   5.875  13.134  1.00 94.26           C
ATOM   1413  O   ILE A 106      15.469   5.629  14.163  1.00 94.26           O
ATOM   1414  HA  ILE A 106      16.602   5.835  11.915  1.00 94.26           H
ATOM   1415  CB  ILE A 106      15.659   7.701  11.533  1.00 94.26           C
ATOM   1416  HB  ILE A 106      14.679   8.033  11.190  1.00 94.26           H
ATOM   1417  CG1 ILE A 106      16.652   7.981  10.404  1.00 94.26           C
ATOM   1418 1HG1 ILE A 106      17.671   7.876  10.777  1.00 94.26           H
ATOM   1419 2HG1 ILE A 106      16.526   7.243   9.612  1.00 94.26           H
ATOM   1420  CG2 ILE A 106      15.989   8.497  12.798  1.00 94.26           C
ATOM   1421 1HG2 ILE A 106      15.212   8.331  13.544  1.00 94.26           H
ATOM   1422 2HG2 ILE A 106      16.950   8.168  13.194  1.00 94.26           H
ATOM   1423 3HG2 ILE A 106      16.040   9.558  12.556  1.00 94.26           H
ATOM   1424  CD1 ILE A 106      16.454   9.387   9.835  1.00 94.26           C
ATOM   1425 1HD1 ILE A 106      15.442   9.480   9.441  1.00 94.26           H
ATOM   1426 2HD1 ILE A 106      16.605  10.123  10.625  1.00 94.26           H
ATOM   1427 3HD1 ILE A 106      17.173   9.560   9.034  1.00 94.26           H
ATOM   1428  HN  ILE A 106      14.518   6.082  10.045  1.00 94.26           H
ATOM   1429  N   ALA A 107      13.519   5.883  13.045  1.00 93.13           N
ATOM   1430  CA  ALA A 107      12.689   5.689  14.222  1.00 93.13           C
ATOM   1431  C   ALA A 107      12.928   4.286  14.784  1.00 93.13           C
ATOM   1432  O   ALA A 107      12.883   4.083  15.996  1.00 93.13           O
ATOM   1433  HA  ALA A 107      12.991   6.426  14.966  1.00 93.13           H
ATOM   1434  CB  ALA A 107      11.223   5.929  13.857  1.00 93.13           C
ATOM   1435 1HB  ALA A 107      11.101   6.948  13.491  1.00 93.13           H
ATOM   1436 2HB  ALA A 107      10.922   5.226  13.081  1.00 93.13           H
ATOM   1437 3HB  ALA A 107      10.600   5.783  14.740  1.00 93.13           H
ATOM   1438  HN  ALA A 107      13.017   6.018  12.191  1.00 93.13           H
ATOM   1439  N   ALA A 108      13.178   3.354  13.876  1.00 92.45           N
ATOM   1440  CA  ALA A 108      13.388   1.970  14.263  1.00 92.45           C
ATOM   1441  C   ALA A 108      14.791   1.816  14.853  1.00 92.45           C
ATOM   1442  O   ALA A 108      15.003   1.009  15.756  1.00 92.45           O
ATOM   1443  HA  ALA A 108      12.652   1.724  15.029  1.00 92.45           H
ATOM   1444  CB  ALA A 108      13.161   1.061  13.053  1.00 92.45           C
ATOM   1445 1HB  ALA A 108      12.141   1.187  12.690  1.00 92.45           H
ATOM   1446 2HB  ALA A 108      13.863   1.327  12.262  1.00 92.45           H
ATOM   1447 3HB  ALA A 108      13.318   0.023  13.343  1.00 92.45           H
ATOM   1448  HN  ALA A 108      13.239   3.532  12.894  1.00 92.45           H
ATOM   1449  N   ALA A 109      15.713   2.603  14.317  1.00 92.01           N
ATOM   1450  CA  ALA A 109      17.111   2.480  14.692  1.00 92.01           C
ATOM   1451  C   ALA A 109      17.289   2.946  16.139  1.00 92.01           C
ATOM   1452  O   ALA A 109      18.123   2.412  16.869  1.00 92.01           O
ATOM   1453  HA  ALA A 109      17.382   1.427  14.623  1.00 92.01           H
ATOM   1454  CB  ALA A 109      17.975   3.277  13.713  1.00 92.01           C
ATOM   1455 1HB  ALA A 109      17.834   2.888  12.704  1.00 92.01           H
ATOM   1456 2HB  ALA A 109      17.681   4.327  13.741  1.00 92.01           H
ATOM   1457 3HB  ALA A 109      19.023   3.185  13.995  1.00 92.01           H
ATOM   1458  HN  ALA A 109      15.517   3.312  13.640  1.00 92.01           H
ATOM   1459  N   ASP A 110      16.492   3.937  16.510  1.00 88.06           N
ATOM   1460  CA  ASP A 110      16.634   4.564  17.813  1.00 88.06           C
ATOM   1461  C   ASP A 110      15.251   4.950  18.342  1.00 88.06           C
ATOM   1462  O   ASP A 110      14.587   4.148  18.998  1.00 88.06           O
ATOM   1463  HA  ASP A 110      17.125   3.818  18.438  1.00 88.06           H
ATOM   1464  CB  ASP A 110      17.477   5.837  17.723  1.00 88.06           C
ATOM   1465 1HB  ASP A 110      18.450   5.603  17.291  1.00 88.06           H
ATOM   1466 2HB  ASP A 110      16.995   6.551  17.055  1.00 88.06           H
ATOM   1467  CG  ASP A 110      17.666   6.469  19.104  1.00 88.06           C
ATOM   1468  OD1 ASP A 110      17.303   5.793  20.091  1.00 88.06           O
ATOM   1469  OD2 ASP A 110      18.168   7.613  19.141  1.00 88.06           O
ATOM   1470  HN  ASP A 110      15.761   4.311  15.939  1.00 88.06           H
ATOM   1471  N   GLN A 111      14.857   6.178  18.037  1.00 88.95           N
ATOM   1472  CA  GLN A 111      13.562   6.677  18.466  1.00 88.95           C
ATOM   1473  C   GLN A 111      13.067   7.762  17.508  1.00 88.95           C
ATOM   1474  O   GLN A 111      13.810   8.213  16.638  1.00 88.95           O
ATOM   1475  HA  GLN A 111      12.893   5.817  18.429  1.00 88.95           H
ATOM   1476  CB  GLN A 111      13.625   7.201  19.903  1.00 88.95           C
ATOM   1477 1HB  GLN A 111      12.637   7.540  20.213  1.00 88.95           H
ATOM   1478 2HB  GLN A 111      13.910   6.393  20.576  1.00 88.95           H
ATOM   1479  CG  GLN A 111      14.627   8.351  20.023  1.00 88.95           C
ATOM   1480 1HG  GLN A 111      15.616   8.009  19.719  1.00 88.95           H
ATOM   1481 2HG  GLN A 111      14.345   9.156  19.345  1.00 88.95           H
ATOM   1482  CD  GLN A 111      14.683   8.881  21.458  1.00 88.95           C
ATOM   1483  OE1 GLN A 111      13.676   9.034  22.130  1.00 88.95           O
ATOM   1484  NE2 GLN A 111      15.912   9.151  21.887  1.00 88.95           N
ATOM   1485 1HE2 GLN A 111      16.696   9.002  21.284  1.00 88.95           H
ATOM   1486 2HE2 GLN A 111      16.052   9.502  22.812  1.00 88.95           H
ATOM   1487  HN  GLN A 111      15.405   6.825  17.508  1.00 88.95           H
ATOM   1488  N   TRP A 112      11.814   8.150  17.700  1.00 91.49           N
ATOM   1489  CA  TRP A 112      11.211   9.174  16.864  1.00 91.49           C
ATOM   1490  C   TRP A 112      11.798  10.526  17.274  1.00 91.49           C
ATOM   1491  O   TRP A 112      11.449  11.065  18.323  1.00 91.49           O
ATOM   1492  HA  TRP A 112      11.471   8.954  15.828  1.00 91.49           H
ATOM   1493  CB  TRP A 112       9.685   9.131  16.959  1.00 91.49           C
ATOM   1494 1HB  TRP A 112       9.349   8.108  16.789  1.00 91.49           H
ATOM   1495 2HB  TRP A 112       9.387   9.400  17.972  1.00 91.49           H
ATOM   1496  CG  TRP A 112       8.973  10.057  15.971  1.00 91.49           C
ATOM   1497  CD1 TRP A 112       8.549  11.311  16.174  1.00 91.49           C
ATOM   1498  HD1 TRP A 112       8.664  11.853  17.113  1.00 91.49           H
ATOM   1499  CD2 TRP A 112       8.618   9.748  14.606  1.00 91.49           C
ATOM   1500  NE1 TRP A 112       7.949  11.832  15.046  1.00 91.49           N
ATOM   1501  HE1 TRP A 112       7.555  12.746  14.953  1.00 91.49           H
ATOM   1502  CE2 TRP A 112       7.992  10.850  14.062  1.00 91.49           C
ATOM   1503  CE3 TRP A 112       8.819   8.575  13.857  1.00 91.49           C
ATOM   1504  HE3 TRP A 112       9.311   7.691  14.264  1.00 91.49           H
ATOM   1505  CZ2 TRP A 112       7.516  10.890  12.746  1.00 91.49           C
ATOM   1506  HZ2 TRP A 112       7.024  11.774  12.340  1.00 91.49           H
ATOM   1507  CZ3 TRP A 112       8.337   8.631  12.544  1.00 91.49           C
ATOM   1508  HZ3 TRP A 112       8.467   7.747  11.919  1.00 91.49           H
ATOM   1509  CH2 TRP A 112       7.705   9.733  11.981  1.00 91.49           C
ATOM   1510  HH2 TRP A 112       7.358   9.697  10.948  1.00 91.49           H
ATOM   1511  HN  TRP A 112      11.216   7.778  18.410  1.00 91.49           H
ATOM   1512  N   LYS A 113      12.680  11.034  16.426  1.00 91.95           N
ATOM   1513  CA  LYS A 113      13.409  12.250  16.744  1.00 91.95           C
ATOM   1514  C   LYS A 113      12.697  13.447  16.112  1.00 91.95           C
ATOM   1515  O   LYS A 113      13.154  14.582  16.236  1.00 91.95           O
ATOM   1516  HA  LYS A 113      13.390  12.369  17.828  1.00 91.95           H
ATOM   1517  CB  LYS A 113      14.876  12.119  16.330  1.00 91.95           C
ATOM   1518 1HB  LYS A 113      14.939  11.893  15.266  1.00 91.95           H
ATOM   1519 2HB  LYS A 113      15.388  13.069  16.484  1.00 91.95           H
ATOM   1520  CG  LYS A 113      15.577  11.020  17.132  1.00 91.95           C
ATOM   1521 1HG  LYS A 113      15.541  11.262  18.195  1.00 91.95           H
ATOM   1522 2HG  LYS A 113      15.047  10.076  17.002  1.00 91.95           H
ATOM   1523  CD  LYS A 113      17.032  10.861  16.689  1.00 91.95           C
ATOM   1524 1HD  LYS A 113      17.070  10.651  15.620  1.00 91.95           H
ATOM   1525 2HD  LYS A 113      17.570  11.795  16.849  1.00 91.95           H
ATOM   1526  CE  LYS A 113      17.719   9.732  17.460  1.00 91.95           C
ATOM   1527 1HE  LYS A 113      17.698   9.947  18.528  1.00 91.95           H
ATOM   1528 2HE  LYS A 113      17.176   8.799  17.312  1.00 91.95           H
ATOM   1529  NZ  LYS A 113      19.120   9.573  17.008  1.00 91.95           N
ATOM   1530 1HZ  LYS A 113      19.551   8.803  17.507  1.00 91.95           H
ATOM   1531 2HZ  LYS A 113      19.134   9.381  16.012  1.00 91.95           H
ATOM   1532 3HZ  LYS A 113      19.634  10.427  17.195  1.00 91.95           H
ATOM   1533  HN  LYS A 113      12.898  10.631  15.538  1.00 91.95           H
ATOM   1534  N   PHE A 114      11.588  13.153  15.449  1.00 93.71           N
ATOM   1535  CA  PHE A 114      10.930  14.143  14.614  1.00 93.71           C
ATOM   1536  C   PHE A 114       9.705  14.729  15.320  1.00 93.71           C
ATOM   1537  O   PHE A 114       9.253  14.195  16.331  1.00 93.71           O
ATOM   1538  HA  PHE A 114      11.652  14.937  14.424  1.00 93.71           H
ATOM   1539  CB  PHE A 114      10.476  13.425  13.342  1.00 93.71           C
ATOM   1540 1HB  PHE A 114       9.662  12.744  13.592  1.00 93.71           H
ATOM   1541 2HB  PHE A 114      10.074  14.161  12.645  1.00 93.71           H
ATOM   1542  CG  PHE A 114      11.585  12.636  12.643  1.00 93.71           C
ATOM   1543  CD1 PHE A 114      12.525  13.289  11.908  1.00 93.71           C
ATOM   1544  HD1 PHE A 114      12.488  14.374  11.817  1.00 93.71           H
ATOM   1545  CD2 PHE A 114      11.631  11.281  12.757  1.00 93.71           C
ATOM   1546  HD2 PHE A 114      10.878  10.758  13.346  1.00 93.71           H
ATOM   1547  CE1 PHE A 114      13.554  12.556  11.260  1.00 93.71           C
ATOM   1548  HE1 PHE A 114      14.307  13.080  10.670  1.00 93.71           H
ATOM   1549  CE2 PHE A 114      12.661  10.549  12.109  1.00 93.71           C
ATOM   1550  HE2 PHE A 114      12.697   9.463  12.200  1.00 93.71           H
ATOM   1551  CZ  PHE A 114      13.600  11.202  11.374  1.00 93.71           C
ATOM   1552  HZ  PHE A 114      14.390  10.640  10.876  1.00 93.71           H
ATOM   1553  HN  PHE A 114      11.141  12.258  15.476  1.00 93.71           H
ATOM   1554  N   GLN A 115       9.203  15.818  14.758  1.00 93.85           N
ATOM   1555  CA  GLN A 115       8.056  16.497  15.335  1.00 93.85           C
ATOM   1556  C   GLN A 115       6.778  15.696  15.076  1.00 93.85           C
ATOM   1557  O   GLN A 115       6.768  14.791  14.243  1.00 93.85           O
ATOM   1558  HA  GLN A 115       8.254  16.541  16.406  1.00 93.85           H
ATOM   1559  CB  GLN A 115       7.930  17.922  14.790  1.00 93.85           C
ATOM   1560 1HB  GLN A 115       7.910  17.898  13.701  1.00 93.85           H
ATOM   1561 2HB  GLN A 115       6.985  18.357  15.116  1.00 93.85           H
ATOM   1562  CG  GLN A 115       9.092  18.795  15.266  1.00 93.85           C
ATOM   1563 1HG  GLN A 115       9.198  18.708  16.348  1.00 93.85           H
ATOM   1564 2HG  GLN A 115      10.023  18.441  14.825  1.00 93.85           H
ATOM   1565  CD  GLN A 115       8.867  20.261  14.887  1.00 93.85           C
ATOM   1566  OE1 GLN A 115       7.957  20.606  14.152  1.00 93.85           O
ATOM   1567  NE2 GLN A 115       9.745  21.100  15.429  1.00 93.85           N
ATOM   1568 1HE2 GLN A 115      10.469  20.751  16.024  1.00 93.85           H
ATOM   1569 2HE2 GLN A 115       9.682  22.080  15.241  1.00 93.85           H
ATOM   1570  HN  GLN A 115       9.566  16.236  13.925  1.00 93.85           H
ATOM   1571  N   THR A 116       5.732  16.058  15.804  1.00 94.07           N
ATOM   1572  CA  THR A 116       4.465  15.356  15.694  1.00 94.07           C
ATOM   1573  C   THR A 116       3.916  15.465  14.270  1.00 94.07           C
ATOM   1574  O   THR A 116       3.319  14.521  13.757  1.00 94.07           O
ATOM   1575  HA  THR A 116       4.640  14.298  15.889  1.00 94.07           H
ATOM   1576  CB  THR A 116       3.518  15.921  16.755  1.00 94.07           C
ATOM   1577  HB  THR A 116       3.168  16.914  16.475  1.00 94.07           H
ATOM   1578  OG1 THR A 116       4.270  15.852  17.963  1.00 94.07           O
ATOM   1579  HG1 THR A 116       3.851  16.434  18.661  1.00 94.07           H
ATOM   1580  CG2 THR A 116       2.316  15.010  17.012  1.00 94.07           C
ATOM   1581 1HG2 THR A 116       2.665  14.037  17.358  1.00 94.07           H
ATOM   1582 2HG2 THR A 116       1.750  14.886  16.089  1.00 94.07           H
ATOM   1583 3HG2 THR A 116       1.677  15.457  17.773  1.00 94.07           H
ATOM   1584  HN  THR A 116       5.741  16.814  16.458  1.00 94.07           H
ATOM   1585  N   PHE A 117       4.139  16.626  13.672  1.00 95.31           N
ATOM   1586  CA  PHE A 117       3.673  16.872  12.318  1.00 95.31           C
ATOM   1587  C   PHE A 117       4.161  15.780  11.363  1.00 95.31           C
ATOM   1588  O   PHE A 117       3.383  15.253  10.569  1.00 95.31           O
ATOM   1589  HA  PHE A 117       2.583  16.868  12.345  1.00 95.31           H
ATOM   1590  CB  PHE A 117       4.260  18.216  11.879  1.00 95.31           C
ATOM   1591 1HB  PHE A 117       3.876  18.999  12.533  1.00 95.31           H
ATOM   1592 2HB  PHE A 117       5.341  18.190  12.015  1.00 95.31           H
ATOM   1593  CG  PHE A 117       3.951  18.586  10.427  1.00 95.31           C
ATOM   1594  CD1 PHE A 117       4.921  18.486   9.479  1.00 95.31           C
ATOM   1595  HD1 PHE A 117       5.918  18.142   9.754  1.00 95.31           H
ATOM   1596  CD2 PHE A 117       2.707  19.014  10.085  1.00 95.31           C
ATOM   1597  HD2 PHE A 117       1.929  19.094  10.845  1.00 95.31           H
ATOM   1598  CE1 PHE A 117       4.634  18.829   8.132  1.00 95.31           C
ATOM   1599  HE1 PHE A 117       5.412  18.749   7.372  1.00 95.31           H
ATOM   1600  CE2 PHE A 117       2.420  19.357   8.737  1.00 95.31           C
ATOM   1601  HE2 PHE A 117       1.423  19.701   8.462  1.00 95.31           H
ATOM   1602  CZ  PHE A 117       3.390  19.258   7.789  1.00 95.31           C
ATOM   1603  HZ  PHE A 117       3.170  19.521   6.754  1.00 95.31           H
ATOM   1604  HN  PHE A 117       4.628  17.389  14.095  1.00 95.31           H
ATOM   1605  N   MET A 118       5.445  15.474  11.472  1.00 95.03           N
ATOM   1606  CA  MET A 118       6.052  14.474  10.610  1.00 95.03           C
ATOM   1607  C   MET A 118       5.429  13.096  10.847  1.00 95.03           C
ATOM   1608  O   MET A 118       5.279  12.310   9.913  1.00 95.03           O
ATOM   1609  HA  MET A 118       5.847  14.802   9.591  1.00 95.03           H
ATOM   1610  CB  MET A 118       7.556  14.409  10.883  1.00 95.03           C
ATOM   1611 1HB  MET A 118       7.966  15.418  10.924  1.00 95.03           H
ATOM   1612 2HB  MET A 118       7.733  13.953  11.858  1.00 95.03           H
ATOM   1613  CG  MET A 118       8.275  13.603   9.800  1.00 95.03           C
ATOM   1614 1HG  MET A 118       9.341  13.551  10.021  1.00 95.03           H
ATOM   1615 2HG  MET A 118       7.901  12.579   9.787  1.00 95.03           H
ATOM   1616  SD  MET A 118       8.022  14.363   8.205  1.00 95.03           S
ATOM   1617  CE  MET A 118       9.002  15.841   8.406  1.00 95.03           C
ATOM   1618 1HE  MET A 118       8.613  16.424   9.241  1.00 95.03           H
ATOM   1619 2HE  MET A 118      10.037  15.566   8.606  1.00 95.03           H
ATOM   1620 3HE  MET A 118       8.953  16.437   7.494  1.00 95.03           H
ATOM   1621  HN  MET A 118       6.066  15.895  12.133  1.00 95.03           H
ATOM   1622  N   CYS A 119       5.084  12.846  12.101  1.00 93.61           N
ATOM   1623  CA  CYS A 119       4.476  11.579  12.471  1.00 93.61           C
ATOM   1624  C   CYS A 119       3.140  11.455  11.736  1.00 93.61           C
ATOM   1625  O   CYS A 119       2.839  10.411  11.159  1.00 93.61           O
ATOM   1626  HA  CYS A 119       5.165  10.796  12.155  1.00 93.61           H
ATOM   1627  CB  CYS A 119       4.307  11.454  13.987  1.00 93.61           C
ATOM   1628 1HB  CYS A 119       5.284  11.428  14.469  1.00 93.61           H
ATOM   1629 2HB  CYS A 119       3.783  12.327  14.376  1.00 93.61           H
ATOM   1630  SG  CYS A 119       3.371   9.934  14.389  1.00 93.61           S
ATOM   1631  HN  CYS A 119       5.214  13.489  12.856  1.00 93.61           H
ATOM   1632  N   LYS A 120       2.374  12.535  11.781  1.00 94.73           N
ATOM   1633  CA  LYS A 120       1.073  12.558  11.134  1.00 94.73           C
ATOM   1634  C   LYS A 120       1.244  12.256   9.643  1.00 94.73           C
ATOM   1635  O   LYS A 120       0.550  11.402   9.096  1.00 94.73           O
ATOM   1636  HA  LYS A 120       0.472  11.765  11.579  1.00 94.73           H
ATOM   1637  CB  LYS A 120       0.357  13.880  11.415  1.00 94.73           C
ATOM   1638 1HB  LYS A 120       1.019  14.714  11.180  1.00 94.73           H
ATOM   1639 2HB  LYS A 120      -0.514  13.972  10.766  1.00 94.73           H
ATOM   1640  CG  LYS A 120      -0.081  13.966  12.879  1.00 94.73           C
ATOM   1641 1HG  LYS A 120      -0.744  13.134  13.113  1.00 94.73           H
ATOM   1642 2HG  LYS A 120       0.790  13.872  13.528  1.00 94.73           H
ATOM   1643  CD  LYS A 120      -0.794  15.290  13.161  1.00 94.73           C
ATOM   1644 1HD  LYS A 120      -0.100  16.118  13.019  1.00 94.73           H
ATOM   1645 2HD  LYS A 120      -1.606  15.429  12.447  1.00 94.73           H
ATOM   1646  CE  LYS A 120      -1.350  15.320  14.586  1.00 94.73           C
ATOM   1647 1HE  LYS A 120      -1.360  14.312  15.000  1.00 94.73           H
ATOM   1648 2HE  LYS A 120      -0.700  15.920  15.223  1.00 94.73           H
ATOM   1649  NZ  LYS A 120      -2.720  15.881  14.597  1.00 94.73           N
ATOM   1650 1HZ  LYS A 120      -3.073  15.891  15.547  1.00 94.73           H
ATOM   1651 2HZ  LYS A 120      -2.700  16.828  14.233  1.00 94.73           H
ATOM   1652 3HZ  LYS A 120      -3.323  15.309  14.017  1.00 94.73           H
ATOM   1653  HN  LYS A 120       2.628  13.383  12.247  1.00 94.73           H
ATOM   1654  N   VAL A 121       2.173  12.975   9.030  1.00 94.92           N
ATOM   1655  CA  VAL A 121       2.368  12.877   7.593  1.00 94.92           C
ATOM   1656  C   VAL A 121       2.789  11.450   7.237  1.00 94.92           C
ATOM   1657  O   VAL A 121       2.224  10.840   6.330  1.00 94.92           O
ATOM   1658  HA  VAL A 121       1.411  13.089   7.116  1.00 94.92           H
ATOM   1659  CB  VAL A 121       3.374  13.931   7.128  1.00 94.92           C
ATOM   1660  HB  VAL A 121       4.265  13.842   7.750  1.00 94.92           H
ATOM   1661  CG1 VAL A 121       3.789  13.689   5.676  1.00 94.92           C
ATOM   1662 1HG1 VAL A 121       4.249  12.705   5.588  1.00 94.92           H
ATOM   1663 2HG1 VAL A 121       2.910  13.738   5.033  1.00 94.92           H
ATOM   1664 3HG1 VAL A 121       4.505  14.453   5.371  1.00 94.92           H
ATOM   1665  CG2 VAL A 121       2.813  15.343   7.311  1.00 94.92           C
ATOM   1666 1HG2 VAL A 121       1.900  15.449   6.725  1.00 94.92           H
ATOM   1667 2HG2 VAL A 121       2.591  15.512   8.364  1.00 94.92           H
ATOM   1668 3HG2 VAL A 121       3.549  16.072   6.972  1.00 94.92           H
ATOM   1669  HN  VAL A 121       2.784  13.614   9.496  1.00 94.92           H
ATOM   1670  N   VAL A 122       3.778  10.958   7.969  1.00 93.43           N
ATOM   1671  CA  VAL A 122       4.413   9.699   7.621  1.00 93.43           C
ATOM   1672  C   VAL A 122       3.379   8.574   7.696  1.00 93.43           C
ATOM   1673  O   VAL A 122       3.316   7.724   6.809  1.00 93.43           O
ATOM   1674  HA  VAL A 122       4.767   9.782   6.593  1.00 93.43           H
ATOM   1675  CB  VAL A 122       5.626   9.458   8.521  1.00 93.43           C
ATOM   1676  HB  VAL A 122       5.338   9.700   9.544  1.00 93.43           H
ATOM   1677  CG1 VAL A 122       6.049   7.988   8.489  1.00 93.43           C
ATOM   1678 1HG1 VAL A 122       5.226   7.365   8.837  1.00 93.43           H
ATOM   1679 2HG1 VAL A 122       6.310   7.707   7.468  1.00 93.43           H
ATOM   1680 3HG1 VAL A 122       6.913   7.844   9.138  1.00 93.43           H
ATOM   1681  CG2 VAL A 122       6.789  10.372   8.131  1.00 93.43           C
ATOM   1682 1HG2 VAL A 122       7.076  10.174   7.099  1.00 93.43           H
ATOM   1683 2HG2 VAL A 122       6.482  11.413   8.230  1.00 93.43           H
ATOM   1684 3HG2 VAL A 122       7.638  10.179   8.787  1.00 93.43           H
ATOM   1685  HN  VAL A 122       4.145  11.405   8.785  1.00 93.43           H
ATOM   1686  N   ASN A 123       2.595   8.604   8.763  1.00 92.15           N
ATOM   1687  CA  ASN A 123       1.571   7.594   8.968  1.00 92.15           C
ATOM   1688  C   ASN A 123       0.538   7.684   7.842  1.00 92.15           C
ATOM   1689  O   ASN A 123       0.089   6.664   7.324  1.00 92.15           O
ATOM   1690  HA  ASN A 123       2.103   6.643   8.970  1.00 92.15           H
ATOM   1691  CB  ASN A 123       0.842   7.810  10.296  1.00 92.15           C
ATOM   1692 1HB  ASN A 123       0.779   8.877  10.511  1.00 92.15           H
ATOM   1693 2HB  ASN A 123      -0.180   7.440  10.218  1.00 92.15           H
ATOM   1694  CG  ASN A 123       1.563   7.096  11.440  1.00 92.15           C
ATOM   1695  OD1 ASN A 123       2.327   6.166  11.242  1.00 92.15           O
ATOM   1696  ND2 ASN A 123       1.280   7.581  12.645  1.00 92.15           N
ATOM   1697 1HD2 ASN A 123       0.643   8.347  12.739  1.00 92.15           H
ATOM   1698 2HD2 ASN A 123       1.702   7.180  13.458  1.00 92.15           H
ATOM   1699  HN  ASN A 123       2.650   9.301   9.478  1.00 92.15           H
ATOM   1700  N   SER A 124       0.193   8.916   7.496  1.00 93.18           N
ATOM   1701  CA  SER A 124      -0.904   9.155   6.574  1.00 93.18           C
ATOM   1702  C   SER A 124      -0.494   8.752   5.157  1.00 93.18           C
ATOM   1703  O   SER A 124      -1.296   8.194   4.409  1.00 93.18           O
ATOM   1704  HA  SER A 124      -1.721   8.526   6.929  1.00 93.18           H
ATOM   1705  CB  SER A 124      -1.340  10.621   6.604  1.00 93.18           C
ATOM   1706 1HB  SER A 124      -0.530  11.248   6.232  1.00 93.18           H
ATOM   1707 2HB  SER A 124      -2.187  10.762   5.932  1.00 93.18           H
ATOM   1708  OG  SER A 124      -1.701  11.044   7.916  1.00 93.18           O
ATOM   1709  HG  SER A 124      -1.056  11.735   8.242  1.00 93.18           H
ATOM   1710  HN  SER A 124       0.648   9.740   7.834  1.00 93.18           H
ATOM   1711  N   MET A 125       0.755   9.051   4.829  1.00 93.00           N
ATOM   1712  CA  MET A 125       1.242   8.850   3.475  1.00 93.00           C
ATOM   1713  C   MET A 125       1.209   7.369   3.094  1.00 93.00           C
ATOM   1714  O   MET A 125       0.914   7.024   1.950  1.00 93.00           O
ATOM   1715  HA  MET A 125       0.564   9.412   2.833  1.00 93.00           H
ATOM   1716  CB  MET A 125       2.675   9.374   3.365  1.00 93.00           C
ATOM   1717 1HB  MET A 125       3.245   9.071   4.243  1.00 93.00           H
ATOM   1718 2HB  MET A 125       3.163   8.928   2.498  1.00 93.00           H
ATOM   1719  CG  MET A 125       2.694  10.899   3.239  1.00 93.00           C
ATOM   1720 1HG  MET A 125       2.163  11.347   4.079  1.00 93.00           H
ATOM   1721 2HG  MET A 125       3.720  11.263   3.279  1.00 93.00           H
ATOM   1722  SD  MET A 125       1.932  11.394   1.703  1.00 93.00           S
ATOM   1723  CE  MET A 125       1.494  13.078   2.102  1.00 93.00           C
ATOM   1724 1HE  MET A 125       0.816  13.084   2.955  1.00 93.00           H
ATOM   1725 2HE  MET A 125       2.395  13.638   2.351  1.00 93.00           H
ATOM   1726 3HE  MET A 125       1.004  13.539   1.245  1.00 93.00           H
ATOM   1727  HN  MET A 125       1.427   9.423   5.469  1.00 93.00           H
ATOM   1728  N   TYR A 126       1.515   6.531   4.074  1.00 85.92           N
ATOM   1729  CA  TYR A 126       1.474   5.093   3.870  1.00 85.92           C
ATOM   1730  C   TYR A 126       0.064   4.632   3.497  1.00 85.92           C
ATOM   1731  O   TYR A 126      -0.110   3.849   2.565  1.00 85.92           O
ATOM   1732  HA  TYR A 126       2.156   4.850   3.055  1.00 85.92           H
ATOM   1733  CB  TYR A 126       1.865   4.466   5.210  1.00 85.92           C
ATOM   1734 1HB  TYR A 126       2.921   4.660   5.396  1.00 85.92           H
ATOM   1735 2HB  TYR A 126       1.306   4.957   6.007  1.00 85.92           H
ATOM   1736  CG  TYR A 126       1.617   2.959   5.287  1.00 85.92           C
ATOM   1737  CD1 TYR A 126       0.826   2.440   6.292  1.00 85.92           C
ATOM   1738  HD1 TYR A 126       0.378   3.105   7.031  1.00 85.92           H
ATOM   1739  CD2 TYR A 126       2.184   2.117   4.352  1.00 85.92           C
ATOM   1740  HD2 TYR A 126       2.809   2.527   3.558  1.00 85.92           H
ATOM   1741  CE1 TYR A 126       0.592   1.021   6.365  1.00 85.92           C
ATOM   1742  HE1 TYR A 126      -0.031   0.599   7.154  1.00 85.92           H
ATOM   1743  CE2 TYR A 126       1.950   0.698   4.425  1.00 85.92           C
ATOM   1744  HE2 TYR A 126       2.392   0.022   3.693  1.00 85.92           H
ATOM   1745  CZ  TYR A 126       1.166   0.220   5.428  1.00 85.92           C
ATOM   1746  OH  TYR A 126       0.945  -1.120   5.497  1.00 85.92           O
ATOM   1747  HH  TYR A 126       0.533  -1.354   6.377  1.00 85.92           H
ATOM   1748  HN  TYR A 126       1.786   6.821   4.992  1.00 85.92           H
ATOM   1749  N   LYS A 127      -0.907   5.137   4.244  1.00 86.99           N
ATOM   1750  CA  LYS A 127      -2.288   4.730   4.052  1.00 86.99           C
ATOM   1751  C   LYS A 127      -2.791   5.262   2.709  1.00 86.99           C
ATOM   1752  O   LYS A 127      -3.577   4.603   2.031  1.00 86.99           O
ATOM   1753  HA  LYS A 127      -2.306   3.640   4.020  1.00 86.99           H
ATOM   1754  CB  LYS A 127      -3.145   5.161   5.244  1.00 86.99           C
ATOM   1755 1HB  LYS A 127      -2.979   6.218   5.452  1.00 86.99           H
ATOM   1756 2HB  LYS A 127      -4.200   5.047   4.998  1.00 86.99           H
ATOM   1757  CG  LYS A 127      -2.812   4.333   6.487  1.00 86.99           C
ATOM   1758 1HG  LYS A 127      -1.741   4.383   6.685  1.00 86.99           H
ATOM   1759 2HG  LYS A 127      -3.317   4.755   7.356  1.00 86.99           H
ATOM   1760  CD  LYS A 127      -3.235   2.874   6.303  1.00 86.99           C
ATOM   1761 1HD  LYS A 127      -4.318   2.817   6.193  1.00 86.99           H
ATOM   1762 2HD  LYS A 127      -2.800   2.479   5.385  1.00 86.99           H
ATOM   1763  CE  LYS A 127      -2.792   2.021   7.493  1.00 86.99           C
ATOM   1764 1HE  LYS A 127      -1.745   2.220   7.721  1.00 86.99           H
ATOM   1765 2HE  LYS A 127      -3.368   2.292   8.378  1.00 86.99           H
ATOM   1766  NZ  LYS A 127      -2.976   0.583   7.196  1.00 86.99           N
ATOM   1767 1HZ  LYS A 127      -2.730   0.035   8.014  1.00 86.99           H
ATOM   1768 2HZ  LYS A 127      -3.945   0.409   6.952  1.00 86.99           H
ATOM   1769 3HZ  LYS A 127      -2.379   0.318   6.420  1.00 86.99           H
ATOM   1770  HN  LYS A 127      -0.762   5.812   4.967  1.00 86.99           H
ATOM   1771  N   MET A 128      -2.316   6.450   2.364  1.00 91.54           N
ATOM   1772  CA  MET A 128      -2.695   7.071   1.106  1.00 91.54           C
ATOM   1773  C   MET A 128      -2.242   6.221  -0.083  1.00 91.54           C
ATOM   1774  O   MET A 128      -3.019   5.973  -1.004  1.00 91.54           O
ATOM   1775  HA  MET A 128      -3.783   7.132   1.125  1.00 91.54           H
ATOM   1776  CB  MET A 128      -2.061   8.460   1.012  1.00 91.54           C
ATOM   1777 1HB  MET A 128      -2.304   9.037   1.904  1.00 91.54           H
ATOM   1778 2HB  MET A 128      -0.975   8.367   0.978  1.00 91.54           H
ATOM   1779  CG  MET A 128      -2.553   9.204  -0.232  1.00 91.54           C
ATOM   1780 1HG  MET A 128      -2.280   8.649  -1.129  1.00 91.54           H
ATOM   1781 2HG  MET A 128      -3.641   9.273  -0.218  1.00 91.54           H
ATOM   1782  SD  MET A 128      -1.840  10.839  -0.287  1.00 91.54           S
ATOM   1783  CE  MET A 128      -2.792  11.636   0.996  1.00 91.54           C
ATOM   1784 1HE  MET A 128      -3.850  11.605   0.736  1.00 91.54           H
ATOM   1785 2HE  MET A 128      -2.634  11.116   1.941  1.00 91.54           H
ATOM   1786 3HE  MET A 128      -2.472  12.673   1.095  1.00 91.54           H
ATOM   1787  HN  MET A 128      -1.686   6.985   2.927  1.00 91.54           H
ATOM   1788  N   ASN A 129      -0.988   5.799  -0.024  1.00 89.70           N
ATOM   1789  CA  ASN A 129      -0.445   4.922  -1.047  1.00 89.70           C
ATOM   1790  C   ASN A 129      -1.287   3.647  -1.120  1.00 89.70           C
ATOM   1791  O   ASN A 129      -1.662   3.207  -2.205  1.00 89.70           O
ATOM   1792  HA  ASN A 129      -0.484   5.500  -1.971  1.00 89.70           H
ATOM   1793  CB  ASN A 129       0.995   4.520  -0.721  1.00 89.70           C
ATOM   1794 1HB  ASN A 129       1.659   5.370  -0.882  1.00 89.70           H
ATOM   1795 2HB  ASN A 129       1.071   4.251   0.332  1.00 89.70           H
ATOM   1796  CG  ASN A 129       1.446   3.343  -1.588  1.00 89.70           C
ATOM   1797  OD1 ASN A 129       1.228   2.185  -1.270  1.00 89.70           O
ATOM   1798  ND2 ASN A 129       2.084   3.702  -2.698  1.00 89.70           N
ATOM   1799 1HD2 ASN A 129       2.230   4.670  -2.901  1.00 89.70           H
ATOM   1800 2HD2 ASN A 129       2.418   3.003  -3.331  1.00 89.70           H
ATOM   1801  HN  ASN A 129      -0.348   6.045   0.704  1.00 89.70           H
ATOM   1802  N   PHE A 130      -1.559   3.088   0.051  1.00 83.67           N
ATOM   1803  CA  PHE A 130      -2.200   1.787   0.128  1.00 83.67           C
ATOM   1804  C   PHE A 130      -3.530   1.785  -0.629  1.00 83.67           C
ATOM   1805  O   PHE A 130      -3.754   0.940  -1.494  1.00 83.67           O
ATOM   1806  HA  PHE A 130      -1.523   1.065  -0.329  1.00 83.67           H
ATOM   1807  CB  PHE A 130      -2.469   1.508   1.608  1.00 83.67           C
ATOM   1808 1HB  PHE A 130      -1.541   1.630   2.165  1.00 83.67           H
ATOM   1809 2HB  PHE A 130      -3.169   2.253   1.986  1.00 83.67           H
ATOM   1810  CG  PHE A 130      -3.033   0.113   1.886  1.00 83.67           C
ATOM   1811  CD1 PHE A 130      -4.280  -0.024   2.412  1.00 83.67           C
ATOM   1812  HD1 PHE A 130      -4.877   0.859   2.635  1.00 83.67           H
ATOM   1813  CD2 PHE A 130      -2.288  -0.990   1.607  1.00 83.67           C
ATOM   1814  HD2 PHE A 130      -1.289  -0.880   1.185  1.00 83.67           H
ATOM   1815  CE1 PHE A 130      -4.803  -1.319   2.669  1.00 83.67           C
ATOM   1816  HE1 PHE A 130      -5.802  -1.429   3.091  1.00 83.67           H
ATOM   1817  CE2 PHE A 130      -2.811  -2.285   1.864  1.00 83.67           C
ATOM   1818  HE2 PHE A 130      -2.214  -3.169   1.641  1.00 83.67           H
ATOM   1819  CZ  PHE A 130      -4.058  -2.422   2.390  1.00 83.67           C
ATOM   1820  HZ  PHE A 130      -4.459  -3.416   2.588  1.00 83.67           H
ATOM   1821  HN  PHE A 130      -1.349   3.509   0.933  1.00 83.67           H
ATOM   1822  N   TYR A 131      -4.376   2.741  -0.276  1.00 85.26           N
ATOM   1823  CA  TYR A 131      -5.708   2.812  -0.853  1.00 85.26           C
ATOM   1824  C   TYR A 131      -5.645   3.193  -2.334  1.00 85.26           C
ATOM   1825  O   TYR A 131      -6.360   2.623  -3.156  1.00 85.26           O
ATOM   1826  HA  TYR A 131      -6.168   1.828  -0.758  1.00 85.26           H
ATOM   1827  CB  TYR A 131      -6.442   3.914  -0.086  1.00 85.26           C
ATOM   1828 1HB  TYR A 131      -5.851   4.828  -0.130  1.00 85.26           H
ATOM   1829 2HB  TYR A 131      -7.388   4.122  -0.585  1.00 85.26           H
ATOM   1830  CG  TYR A 131      -6.719   3.572   1.379  1.00 85.26           C
ATOM   1831  CD1 TYR A 131      -7.212   2.328   1.717  1.00 85.26           C
ATOM   1832  HD1 TYR A 131      -7.404   1.589   0.939  1.00 85.26           H
ATOM   1833  CD2 TYR A 131      -6.477   4.509   2.364  1.00 85.26           C
ATOM   1834  HD2 TYR A 131      -6.088   5.491   2.097  1.00 85.26           H
ATOM   1835  CE1 TYR A 131      -7.474   2.007   3.096  1.00 85.26           C
ATOM   1836  HE1 TYR A 131      -7.863   1.028   3.376  1.00 85.26           H
ATOM   1837  CE2 TYR A 131      -6.738   4.188   3.743  1.00 85.26           C
ATOM   1838  HE2 TYR A 131      -6.551   4.918   4.530  1.00 85.26           H
ATOM   1839  CZ  TYR A 131      -7.224   2.953   4.041  1.00 85.26           C
ATOM   1840  OH  TYR A 131      -7.470   2.649   5.344  1.00 85.26           O
ATOM   1841  HH  TYR A 131      -7.408   3.475   5.905  1.00 85.26           H
ATOM   1842  HN  TYR A 131      -4.165   3.457   0.389  1.00 85.26           H
ATOM   1843  N   SER A 132      -4.782   4.155  -2.628  1.00 89.92           N
ATOM   1844  CA  SER A 132      -4.682   4.683  -3.978  1.00 89.92           C
ATOM   1845  C   SER A 132      -4.225   3.582  -4.938  1.00 89.92           C
ATOM   1846  O   SER A 132      -4.763   3.448  -6.035  1.00 89.92           O
ATOM   1847  HA  SER A 132      -5.687   5.019  -4.232  1.00 89.92           H
ATOM   1848  CB  SER A 132      -3.718   5.870  -4.035  1.00 89.92           C
ATOM   1849 1HB  SER A 132      -3.629   6.215  -5.065  1.00 89.92           H
ATOM   1850 2HB  SER A 132      -4.128   6.697  -3.455  1.00 89.92           H
ATOM   1851  OG  SER A 132      -2.427   5.534  -3.534  1.00 89.92           O
ATOM   1852  HG  SER A 132      -2.272   5.986  -2.656  1.00 89.92           H
ATOM   1853  HN  SER A 132      -4.160   4.570  -1.964  1.00 89.92           H
ATOM   1854  N   CYS A 133      -3.236   2.822  -4.489  1.00 83.93           N
ATOM   1855  CA  CYS A 133      -2.677   1.761  -5.308  1.00 83.93           C
ATOM   1856  C   CYS A 133      -3.783   0.743  -5.596  1.00 83.93           C
ATOM   1857  O   CYS A 133      -3.942   0.299  -6.732  1.00 83.93           O
ATOM   1858  HA  CYS A 133      -2.330   2.227  -6.230  1.00 83.93           H
ATOM   1859  CB  CYS A 133      -1.464   1.111  -4.641  1.00 83.93           C
ATOM   1860 1HB  CYS A 133      -1.666   0.943  -3.583  1.00 83.93           H
ATOM   1861 2HB  CYS A 133      -1.272   0.135  -5.088  1.00 83.93           H
ATOM   1862  SG  CYS A 133       0.006   2.185  -4.832  1.00 83.93           S
ATOM   1863  HG  CYS A 133      -0.360   3.084  -3.922  1.00 83.93           H
ATOM   1864  HN  CYS A 133      -2.820   2.923  -3.585  1.00 83.93           H
ATOM   1865  N   VAL A 134      -4.518   0.403  -4.548  1.00 79.67           N
ATOM   1866  CA  VAL A 134      -5.585  -0.576  -4.667  1.00 79.67           C
ATOM   1867  C   VAL A 134      -6.564  -0.128  -5.755  1.00 79.67           C
ATOM   1868  O   VAL A 134      -6.919  -0.910  -6.635  1.00 79.67           O
ATOM   1869  HA  VAL A 134      -5.132  -1.520  -4.971  1.00 79.67           H
ATOM   1870  CB  VAL A 134      -6.256  -0.787  -3.309  1.00 79.67           C
ATOM   1871  HB  VAL A 134      -6.321   0.181  -2.813  1.00 79.67           H
ATOM   1872  CG1 VAL A 134      -7.679  -1.325  -3.478  1.00 79.67           C
ATOM   1873 1HG1 VAL A 134      -8.270  -0.613  -4.053  1.00 79.67           H
ATOM   1874 2HG1 VAL A 134      -7.646  -2.279  -4.004  1.00 79.67           H
ATOM   1875 3HG1 VAL A 134      -8.133  -1.466  -2.497  1.00 79.67           H
ATOM   1876  CG2 VAL A 134      -5.421  -1.714  -2.423  1.00 79.67           C
ATOM   1877 1HG2 VAL A 134      -5.311  -2.682  -2.912  1.00 79.67           H
ATOM   1878 2HG2 VAL A 134      -4.437  -1.274  -2.262  1.00 79.67           H
ATOM   1879 3HG2 VAL A 134      -5.921  -1.847  -1.463  1.00 79.67           H
ATOM   1880  HN  VAL A 134      -4.395   0.784  -3.631  1.00 79.67           H
ATOM   1881  N   LEU A 135      -6.971   1.129  -5.657  1.00 84.90           N
ATOM   1882  CA  LEU A 135      -7.999   1.653  -6.541  1.00 84.90           C
ATOM   1883  C   LEU A 135      -7.454   1.716  -7.969  1.00 84.90           C
ATOM   1884  O   LEU A 135      -8.183   1.463  -8.927  1.00 84.90           O
ATOM   1885  HA  LEU A 135      -8.835   0.953  -6.521  1.00 84.90           H
ATOM   1886  CB  LEU A 135      -8.520   2.994  -6.021  1.00 84.90           C
ATOM   1887 1HB  LEU A 135      -7.674   3.672  -5.911  1.00 84.90           H
ATOM   1888 2HB  LEU A 135      -9.177   3.424  -6.777  1.00 84.90           H
ATOM   1889  CG  LEU A 135      -9.278   2.950  -4.693  1.00 84.90           C
ATOM   1890  HG  LEU A 135      -8.693   2.362  -3.985  1.00 84.90           H
ATOM   1891  CD1 LEU A 135      -9.427   4.352  -4.100  1.00 84.90           C
ATOM   1892 1HD1 LEU A 135      -8.440   4.780  -3.925  1.00 84.90           H
ATOM   1893 2HD1 LEU A 135      -9.979   4.984  -4.796  1.00 84.90           H
ATOM   1894 3HD1 LEU A 135      -9.970   4.292  -3.156  1.00 84.90           H
ATOM   1895  CD2 LEU A 135     -10.629   2.249  -4.855  1.00 84.90           C
ATOM   1896 1HD2 LEU A 135     -11.232   2.789  -5.584  1.00 84.90           H
ATOM   1897 2HD2 LEU A 135     -10.469   1.228  -5.200  1.00 84.90           H
ATOM   1898 3HD2 LEU A 135     -11.146   2.232  -3.896  1.00 84.90           H
ATOM   1899  HN  LEU A 135      -6.612   1.783  -4.992  1.00 84.90           H
ATOM   1900  N   LEU A 136      -6.177   2.056  -8.066  1.00 86.69           N
ATOM   1901  CA  LEU A 136      -5.538   2.200  -9.363  1.00 86.69           C
ATOM   1902  C   LEU A 136      -5.478   0.835 -10.052  1.00 86.69           C
ATOM   1903  O   LEU A 136      -5.771   0.723 -11.241  1.00 86.69           O
ATOM   1904  HA  LEU A 136      -6.162   2.862  -9.963  1.00 86.69           H
ATOM   1905  CB  LEU A 136      -4.173   2.875  -9.216  1.00 86.69           C
ATOM   1906 1HB  LEU A 136      -3.640   2.397  -8.394  1.00 86.69           H
ATOM   1907 2HB  LEU A 136      -3.597   2.686 -10.121  1.00 86.69           H
ATOM   1908  CG  LEU A 136      -4.195   4.384  -8.964  1.00 86.69           C
ATOM   1909  HG  LEU A 136      -4.912   4.587  -8.168  1.00 86.69           H
ATOM   1910  CD1 LEU A 136      -2.830   4.879  -8.480  1.00 86.69           C
ATOM   1911 1HD1 LEU A 136      -2.569   4.373  -7.550  1.00 86.69           H
ATOM   1912 2HD1 LEU A 136      -2.076   4.662  -9.236  1.00 86.69           H
ATOM   1913 3HD1 LEU A 136      -2.874   5.954  -8.308  1.00 86.69           H
ATOM   1914  CD2 LEU A 136      -4.671   5.141 -10.205  1.00 86.69           C
ATOM   1915 1HD2 LEU A 136      -3.998   4.935 -11.037  1.00 86.69           H
ATOM   1916 2HD2 LEU A 136      -5.679   4.815 -10.464  1.00 86.69           H
ATOM   1917 3HD2 LEU A 136      -4.677   6.211  -9.998  1.00 86.69           H
ATOM   1918  HN  LEU A 136      -5.584   2.230  -7.281  1.00 86.69           H
ATOM   1919  N   ILE A 137      -5.096  -0.168  -9.275  1.00 77.94           N
ATOM   1920  CA  ILE A 137      -4.961  -1.515  -9.804  1.00 77.94           C
ATOM   1921  C   ILE A 137      -6.319  -1.992 -10.322  1.00 77.94           C
ATOM   1922  O   ILE A 137      -6.397  -2.642 -11.363  1.00 77.94           O
ATOM   1923  HA  ILE A 137      -4.268  -1.468 -10.644  1.00 77.94           H
ATOM   1924  CB  ILE A 137      -4.342  -2.442  -8.756  1.00 77.94           C
ATOM   1925  HB  ILE A 137      -4.844  -2.266  -7.805  1.00 77.94           H
ATOM   1926  CG1 ILE A 137      -2.859  -2.125  -8.551  1.00 77.94           C
ATOM   1927 1HG1 ILE A 137      -2.292  -2.440  -9.427  1.00 77.94           H
ATOM   1928 2HG1 ILE A 137      -2.724  -1.047  -8.455  1.00 77.94           H
ATOM   1929  CG2 ILE A 137      -4.569  -3.910  -9.121  1.00 77.94           C
ATOM   1930 1HG2 ILE A 137      -5.639  -4.110  -9.176  1.00 77.94           H
ATOM   1931 2HG2 ILE A 137      -4.111  -4.119 -10.088  1.00 77.94           H
ATOM   1932 3HG2 ILE A 137      -4.119  -4.548  -8.360  1.00 77.94           H
ATOM   1933  CD1 ILE A 137      -2.316  -2.825  -7.304  1.00 77.94           C
ATOM   1934 1HD1 ILE A 137      -2.870  -2.489  -6.428  1.00 77.94           H
ATOM   1935 2HD1 ILE A 137      -2.431  -3.904  -7.415  1.00 77.94           H
ATOM   1936 3HD1 ILE A 137      -1.260  -2.583  -7.182  1.00 77.94           H
ATOM   1937  HN  ILE A 137      -4.880  -0.072  -8.303  1.00 77.94           H
ATOM   1938  N   MET A 138      -7.357  -1.652  -9.571  1.00 77.31           N
ATOM   1939  CA  MET A 138      -8.714  -1.969  -9.982  1.00 77.31           C
ATOM   1940  C   MET A 138      -9.032  -1.353 -11.345  1.00 77.31           C
ATOM   1941  O   MET A 138      -9.538  -2.034 -12.236  1.00 77.31           O
ATOM   1942  HA  MET A 138      -8.754  -3.056 -10.048  1.00 77.31           H
ATOM   1943  CB  MET A 138      -9.700  -1.438  -8.939  1.00 77.31           C
ATOM   1944 1HB  MET A 138      -9.610  -2.018  -8.020  1.00 77.31           H
ATOM   1945 2HB  MET A 138      -9.452  -0.406  -8.691  1.00 77.31           H
ATOM   1946  CG  MET A 138     -11.138  -1.513  -9.456  1.00 77.31           C
ATOM   1947 1HG  MET A 138     -11.288  -0.777 -10.246  1.00 77.31           H
ATOM   1948 2HG  MET A 138     -11.325  -2.494  -9.894  1.00 77.31           H
ATOM   1949  SD  MET A 138     -12.284  -1.214  -8.120  1.00 77.31           S
ATOM   1950  CE  MET A 138     -12.205   0.567  -8.037  1.00 77.31           C
ATOM   1951 1HE  MET A 138     -11.182   0.876  -7.821  1.00 77.31           H
ATOM   1952 2HE  MET A 138     -12.518   0.990  -8.992  1.00 77.31           H
ATOM   1953 3HE  MET A 138     -12.866   0.923  -7.247  1.00 77.31           H
ATOM   1954  HN  MET A 138      -7.281  -1.169  -8.699  1.00 77.31           H
ATOM   1955  N   CYS A 139      -8.723  -0.070 -11.466  1.00 83.11           N
ATOM   1956  CA  CYS A 139      -9.078   0.676 -12.661  1.00 83.11           C
ATOM   1957  C   CYS A 139      -8.305   0.087 -13.843  1.00 83.11           C
ATOM   1958  O   CYS A 139      -8.838  -0.021 -14.946  1.00 83.11           O
ATOM   1959  HA  CYS A 139     -10.152   0.551 -12.801  1.00 83.11           H
ATOM   1960  CB  CYS A 139      -8.811   2.173 -12.494  1.00 83.11           C
ATOM   1961 1HB  CYS A 139      -7.790   2.333 -12.147  1.00 83.11           H
ATOM   1962 2HB  CYS A 139      -8.903   2.678 -13.456  1.00 83.11           H
ATOM   1963  SG  CYS A 139      -9.995   2.890 -11.297  1.00 83.11           S
ATOM   1964  HG  CYS A 139      -9.372   2.455 -10.206  1.00 83.11           H
ATOM   1965  HN  CYS A 139      -8.239   0.457 -10.767  1.00 83.11           H
ATOM   1966  N   ILE A 140      -7.060  -0.278 -13.572  1.00 79.84           N
ATOM   1967  CA  ILE A 140      -6.211  -0.860 -14.597  1.00 79.84           C
ATOM   1968  C   ILE A 140      -6.862  -2.139 -15.127  1.00 79.84           C
ATOM   1969  O   ILE A 140      -6.856  -2.389 -16.331  1.00 79.84           O
ATOM   1970  HA  ILE A 140      -6.146  -0.141 -15.414  1.00 79.84           H
ATOM   1971  CB  ILE A 140      -4.793  -1.068 -14.063  1.00 79.84           C
ATOM   1972  HB  ILE A 140      -4.863  -1.518 -13.072  1.00 79.84           H
ATOM   1973  CG1 ILE A 140      -4.066   0.268 -13.901  1.00 79.84           C
ATOM   1974 1HG1 ILE A 140      -3.799   0.662 -14.882  1.00 79.84           H
ATOM   1975 2HG1 ILE A 140      -4.732   0.995 -13.436  1.00 79.84           H
ATOM   1976  CG2 ILE A 140      -4.011  -2.042 -14.947  1.00 79.84           C
ATOM   1977 1HG2 ILE A 140      -4.522  -3.005 -14.966  1.00 79.84           H
ATOM   1978 2HG2 ILE A 140      -3.948  -1.644 -15.959  1.00 79.84           H
ATOM   1979 3HG2 ILE A 140      -3.007  -2.172 -14.544  1.00 79.84           H
ATOM   1980  CD1 ILE A 140      -2.804   0.107 -13.051  1.00 79.84           C
ATOM   1981 1HD1 ILE A 140      -3.077  -0.264 -12.063  1.00 79.84           H
ATOM   1982 2HD1 ILE A 140      -2.130  -0.602 -13.532  1.00 79.84           H
ATOM   1983 3HD1 ILE A 140      -2.307   1.072 -12.952  1.00 79.84           H
ATOM   1984  HN  ILE A 140      -6.633  -0.181 -12.673  1.00 79.84           H
ATOM   1985  N   SER A 141      -7.409  -2.914 -14.202  1.00 74.20           N
ATOM   1986  CA  SER A 141      -7.956  -4.216 -14.544  1.00 74.20           C
ATOM   1987  C   SER A 141      -9.195  -4.048 -15.425  1.00 74.20           C
ATOM   1988  O   SER A 141      -9.391  -4.801 -16.378  1.00 74.20           O
ATOM   1989  HA  SER A 141      -7.163  -4.726 -15.092  1.00 74.20           H
ATOM   1990  CB  SER A 141      -8.302  -5.016 -13.287  1.00 74.20           C
ATOM   1991 1HB  SER A 141      -9.078  -4.494 -12.728  1.00 74.20           H
ATOM   1992 2HB  SER A 141      -8.712  -5.984 -13.574  1.00 74.20           H
ATOM   1993  OG  SER A 141      -7.166  -5.212 -12.449  1.00 74.20           O
ATOM   1994  HG  SER A 141      -7.106  -4.476 -11.775  1.00 74.20           H
ATOM   1995  HN  SER A 141      -7.481  -2.666 -13.236  1.00 74.20           H
ATOM   1996  N   VAL A 142     -10.001  -3.056 -15.074  1.00 76.30           N
ATOM   1997  CA  VAL A 142     -11.188  -2.746 -15.852  1.00 76.30           C
ATOM   1998  C   VAL A 142     -10.770  -2.269 -17.245  1.00 76.30           C
ATOM   1999  O   VAL A 142     -11.354  -2.679 -18.247  1.00 76.30           O
ATOM   2000  HA  VAL A 142     -11.764  -3.665 -15.955  1.00 76.30           H
ATOM   2001  CB  VAL A 142     -12.051  -1.727 -15.106  1.00 76.30           C
ATOM   2002  HB  VAL A 142     -11.431  -0.856 -14.890  1.00 76.30           H
ATOM   2003  CG1 VAL A 142     -13.225  -1.264 -15.971  1.00 76.30           C
ATOM   2004 1HG1 VAL A 142     -12.845  -0.800 -16.882  1.00 76.30           H
ATOM   2005 2HG1 VAL A 142     -13.845  -2.122 -16.232  1.00 76.30           H
ATOM   2006 3HG1 VAL A 142     -13.822  -0.540 -15.417  1.00 76.30           H
ATOM   2007  CG2 VAL A 142     -12.543  -2.296 -13.774  1.00 76.30           C
ATOM   2008 1HG2 VAL A 142     -13.139  -3.190 -13.958  1.00 76.30           H
ATOM   2009 2HG2 VAL A 142     -11.687  -2.552 -13.150  1.00 76.30           H
ATOM   2010 3HG2 VAL A 142     -13.154  -1.551 -13.264  1.00 76.30           H
ATOM   2011  HN  VAL A 142      -9.854  -2.472 -14.276  1.00 76.30           H
ATOM   2012  N   ASP A 143      -9.761  -1.410 -17.263  1.00 77.96           N
ATOM   2013  CA  ASP A 143      -9.322  -0.798 -18.505  1.00 77.96           C
ATOM   2014  C   ASP A 143      -8.805  -1.884 -19.450  1.00 77.96           C
ATOM   2015  O   ASP A 143      -9.050  -1.833 -20.654  1.00 77.96           O
ATOM   2016  HA  ASP A 143     -10.200  -0.286 -18.898  1.00 77.96           H
ATOM   2017  CB  ASP A 143      -8.183   0.194 -18.258  1.00 77.96           C
ATOM   2018 1HB  ASP A 143      -8.458   0.875 -17.452  1.00 77.96           H
ATOM   2019 2HB  ASP A 143      -7.293  -0.343 -17.932  1.00 77.96           H
ATOM   2020  CG  ASP A 143      -7.868   0.994 -19.524  1.00 77.96           C
ATOM   2021  OD1 ASP A 143      -8.833   1.527 -20.112  1.00 77.96           O
ATOM   2022  OD2 ASP A 143      -6.670   1.053 -19.874  1.00 77.96           O
ATOM   2023  HN  ASP A 143      -9.248  -1.133 -16.450  1.00 77.96           H
ATOM   2024  N   ARG A 144      -8.100  -2.843 -18.868  1.00 73.03           N
ATOM   2025  CA  ARG A 144      -7.562  -3.951 -19.641  1.00 73.03           C
ATOM   2026  C   ARG A 144      -8.698  -4.752 -20.281  1.00 73.03           C
ATOM   2027  O   ARG A 144      -8.623  -5.111 -21.455  1.00 73.03           O
ATOM   2028  HA  ARG A 144      -6.936  -3.483 -20.400  1.00 73.03           H
ATOM   2029  CB  ARG A 144      -6.725  -4.881 -18.761  1.00 73.03           C
ATOM   2030 1HB  ARG A 144      -7.177  -4.956 -17.772  1.00 73.03           H
ATOM   2031 2HB  ARG A 144      -6.720  -5.884 -19.187  1.00 73.03           H
ATOM   2032  CG  ARG A 144      -5.289  -4.368 -18.633  1.00 73.03           C
ATOM   2033 1HG  ARG A 144      -4.849  -4.256 -19.625  1.00 73.03           H
ATOM   2034 2HG  ARG A 144      -5.291  -3.381 -18.172  1.00 73.03           H
ATOM   2035  CD  ARG A 144      -4.437  -5.326 -17.797  1.00 73.03           C
ATOM   2036 1HD  ARG A 144      -4.673  -5.206 -16.740  1.00 73.03           H
ATOM   2037 2HD  ARG A 144      -4.670  -6.357 -18.061  1.00 73.03           H
ATOM   2038  NE  ARG A 144      -3.000  -5.057 -18.027  1.00 73.03           N
ATOM   2039  HE  ARG A 144      -2.756  -4.307 -18.641  1.00 73.03           H
ATOM   2040  CZ  ARG A 144      -2.006  -5.757 -17.464  1.00 73.03           C
ATOM   2041  NH1 ARG A 144      -2.275  -6.773 -16.633  1.00 73.03           N
ATOM   2042 1HH1 ARG A 144      -3.224  -7.014 -16.429  1.00 73.03           H
ATOM   2043 2HH1 ARG A 144      -1.527  -7.290 -16.217  1.00 73.03           H
ATOM   2044  NH2 ARG A 144      -0.738  -5.425 -17.744  1.00 73.03           N
ATOM   2045 1HH2 ARG A 144       0.016  -5.938 -17.333  1.00 73.03           H
ATOM   2046 2HH2 ARG A 144      -0.546  -4.666 -18.366  1.00 73.03           H
ATOM   2047  HN  ARG A 144      -7.894  -2.872 -17.890  1.00 73.03           H
ATOM   2048  N   TYR A 145      -9.723  -5.007 -19.481  1.00 71.07           N
ATOM   2049  CA  TYR A 145     -10.878  -5.749 -19.959  1.00 71.07           C
ATOM   2050  C   TYR A 145     -11.510  -5.061 -21.170  1.00 71.07           C
ATOM   2051  O   TYR A 145     -11.761  -5.700 -22.190  1.00 71.07           O
ATOM   2052  HA  TYR A 145     -10.541  -6.744 -20.250  1.00 71.07           H
ATOM   2053  CB  TYR A 145     -11.884  -5.751 -18.806  1.00 71.07           C
ATOM   2054 1HB  TYR A 145     -11.505  -6.390 -18.008  1.00 71.07           H
ATOM   2055 2HB  TYR A 145     -11.957  -4.743 -18.399  1.00 71.07           H
ATOM   2056  CG  TYR A 145     -13.282  -6.229 -19.201  1.00 71.07           C
ATOM   2057  CD1 TYR A 145     -14.344  -5.347 -19.182  1.00 71.07           C
ATOM   2058  HD1 TYR A 145     -14.185  -4.310 -18.885  1.00 71.07           H
ATOM   2059  CD2 TYR A 145     -13.482  -7.542 -19.577  1.00 71.07           C
ATOM   2060  HD2 TYR A 145     -12.644  -8.238 -19.592  1.00 71.07           H
ATOM   2061  CE1 TYR A 145     -15.660  -5.797 -19.554  1.00 71.07           C
ATOM   2062  HE1 TYR A 145     -16.507  -5.111 -19.544  1.00 71.07           H
ATOM   2063  CE2 TYR A 145     -14.799  -7.991 -19.949  1.00 71.07           C
ATOM   2064  HE2 TYR A 145     -14.971  -9.026 -20.248  1.00 71.07           H
ATOM   2065  CZ  TYR A 145     -15.822  -7.097 -19.919  1.00 71.07           C
ATOM   2066  OH  TYR A 145     -17.066  -7.521 -20.271  1.00 71.07           O
ATOM   2067  HH  TYR A 145     -17.041  -8.493 -20.508  1.00 71.07           H
ATOM   2068  HN  TYR A 145      -9.773  -4.717 -18.526  1.00 71.07           H
ATOM   2069  N   ILE A 146     -11.747  -3.766 -21.017  1.00 73.75           N
ATOM   2070  CA  ILE A 146     -12.406  -2.998 -22.060  1.00 73.75           C
ATOM   2071  C   ILE A 146     -11.555  -3.037 -23.331  1.00 73.75           C
ATOM   2072  O   ILE A 146     -12.085  -3.170 -24.433  1.00 73.75           O
ATOM   2073  HA  ILE A 146     -13.360  -3.482 -22.269  1.00 73.75           H
ATOM   2074  CB  ILE A 146     -12.715  -1.582 -21.569  1.00 73.75           C
ATOM   2075  HB  ILE A 146     -11.801  -1.159 -21.151  1.00 73.75           H
ATOM   2076  CG1 ILE A 146     -13.756  -1.605 -20.449  1.00 73.75           C
ATOM   2077 1HG1 ILE A 146     -14.728  -1.884 -20.856  1.00 73.75           H
ATOM   2078 2HG1 ILE A 146     -13.488  -2.365 -19.714  1.00 73.75           H
ATOM   2079  CG2 ILE A 146     -13.141  -0.681 -22.729  1.00 73.75           C
ATOM   2080 1HG2 ILE A 146     -12.337  -0.629 -23.464  1.00 73.75           H
ATOM   2081 2HG2 ILE A 146     -14.035  -1.090 -23.199  1.00 73.75           H
ATOM   2082 3HG2 ILE A 146     -13.354   0.320 -22.353  1.00 73.75           H
ATOM   2083  CD1 ILE A 146     -13.856  -0.240 -19.765  1.00 73.75           C
ATOM   2084 1HD1 ILE A 146     -12.888   0.024 -19.338  1.00 73.75           H
ATOM   2085 2HD1 ILE A 146     -14.147   0.513 -20.498  1.00 73.75           H
ATOM   2086 3HD1 ILE A 146     -14.603  -0.284 -18.973  1.00 73.75           H
ATOM   2087  HN  ILE A 146     -11.499  -3.244 -20.201  1.00 73.75           H
ATOM   2088  N   ALA A 147     -10.250  -2.918 -23.135  1.00 74.82           N
ATOM   2089  CA  ALA A 147      -9.330  -2.830 -24.255  1.00 74.82           C
ATOM   2090  C   ALA A 147      -9.388  -4.129 -25.061  1.00 74.82           C
ATOM   2091  O   ALA A 147      -9.158  -4.125 -26.270  1.00 74.82           O
ATOM   2092  HA  ALA A 147      -9.656  -2.005 -24.888  1.00 74.82           H
ATOM   2093  CB  ALA A 147      -7.922  -2.527 -23.738  1.00 74.82           C
ATOM   2094 1HB  ALA A 147      -7.929  -1.580 -23.198  1.00 74.82           H
ATOM   2095 2HB  ALA A 147      -7.602  -3.325 -23.067  1.00 74.82           H
ATOM   2096 3HB  ALA A 147      -7.232  -2.461 -24.579  1.00 74.82           H
ATOM   2097  HN  ALA A 147      -9.821  -2.883 -22.232  1.00 74.82           H
ATOM   2098  N   ILE A 148      -9.696  -5.210 -24.360  1.00 69.99           N
ATOM   2099  CA  ILE A 148      -9.725  -6.523 -24.982  1.00 69.99           C
ATOM   2100  C   ILE A 148     -11.110  -6.766 -25.585  1.00 69.99           C
ATOM   2101  O   ILE A 148     -11.226  -7.148 -26.748  1.00 69.99           O
ATOM   2102  HA  ILE A 148      -8.993  -6.518 -25.789  1.00 69.99           H
ATOM   2103  CB  ILE A 148      -9.292  -7.598 -23.984  1.00 69.99           C
ATOM   2104  HB  ILE A 148      -9.882  -7.479 -23.075  1.00 69.99           H
ATOM   2105  CG1 ILE A 148      -7.822  -7.425 -23.595  1.00 69.99           C
ATOM   2106 1HG1 ILE A 148      -7.187  -7.643 -24.453  1.00 69.99           H
ATOM   2107 2HG1 ILE A 148      -7.636  -6.388 -23.316  1.00 69.99           H
ATOM   2108  CG2 ILE A 148      -9.579  -8.999 -24.528  1.00 69.99           C
ATOM   2109 1HG2 ILE A 148     -10.648  -9.105 -24.713  1.00 69.99           H
ATOM   2110 2HG2 ILE A 148      -9.032  -9.146 -25.460  1.00 69.99           H
ATOM   2111 3HG2 ILE A 148      -9.261  -9.744 -23.799  1.00 69.99           H
ATOM   2112  CD1 ILE A 148      -7.451  -8.346 -22.431  1.00 69.99           C
ATOM   2113 1HD1 ILE A 148      -8.071  -8.109 -21.567  1.00 69.99           H
ATOM   2114 2HD1 ILE A 148      -7.615  -9.384 -22.723  1.00 69.99           H
ATOM   2115 3HD1 ILE A 148      -6.401  -8.203 -22.175  1.00 69.99           H
ATOM   2116  HN  ILE A 148      -9.922  -5.199 -23.386  1.00 69.99           H
ATOM   2117  N   ALA A 149     -12.126  -6.534 -24.766  1.00 70.10           N
ATOM   2118  CA  ALA A 149     -13.475  -6.949 -25.112  1.00 70.10           C
ATOM   2119  C   ALA A 149     -14.020  -6.032 -26.209  1.00 70.10           C
ATOM   2120  O   ALA A 149     -14.757  -6.479 -27.087  1.00 70.10           O
ATOM   2121  HA  ALA A 149     -13.421  -7.968 -25.495  1.00 70.10           H
ATOM   2122  CB  ALA A 149     -14.349  -6.939 -23.856  1.00 70.10           C
ATOM   2123 1HB  ALA A 149     -13.935  -7.627 -23.120  1.00 70.10           H
ATOM   2124 2HB  ALA A 149     -14.374  -5.932 -23.439  1.00 70.10           H
ATOM   2125 3HB  ALA A 149     -15.361  -7.250 -24.116  1.00 70.10           H
ATOM   2126  HN  ALA A 149     -12.038  -6.074 -23.883  1.00 70.10           H
ATOM   2127  N   GLN A 150     -13.637  -4.767 -26.124  1.00 73.67           N
ATOM   2128  CA  GLN A 150     -14.193  -3.755 -27.005  1.00 73.67           C
ATOM   2129  C   GLN A 150     -13.076  -3.049 -27.776  1.00 73.67           C
ATOM   2130  O   GLN A 150     -13.091  -1.827 -27.917  1.00 73.67           O
ATOM   2131  HA  GLN A 150     -14.836  -4.297 -27.699  1.00 73.67           H
ATOM   2132  CB  GLN A 150     -15.039  -2.750 -26.221  1.00 73.67           C
ATOM   2133 1HB  GLN A 150     -14.412  -2.230 -25.496  1.00 73.67           H
ATOM   2134 2HB  GLN A 150     -15.435  -1.994 -26.900  1.00 73.67           H
ATOM   2135  CG  GLN A 150     -16.192  -3.448 -25.498  1.00 73.67           C
ATOM   2136 1HG  GLN A 150     -16.657  -4.175 -26.165  1.00 73.67           H
ATOM   2137 2HG  GLN A 150     -15.807  -4.002 -24.642  1.00 73.67           H
ATOM   2138  CD  GLN A 150     -17.239  -2.436 -25.029  1.00 73.67           C
ATOM   2139  OE1 GLN A 150     -17.152  -1.248 -25.292  1.00 73.67           O
ATOM   2140  NE2 GLN A 150     -18.229  -2.971 -24.321  1.00 73.67           N
ATOM   2141 1HE2 GLN A 150     -18.241  -3.955 -24.141  1.00 73.67           H
ATOM   2142 2HE2 GLN A 150     -18.963  -2.390 -23.969  1.00 73.67           H
ATOM   2143  HN  GLN A 150     -12.960  -4.431 -25.469  1.00 73.67           H
ATOM   2144  N   ALA A 151     -12.134  -3.849 -28.254  1.00 68.01           N
ATOM   2145  CA  ALA A 151     -10.894  -3.310 -28.786  1.00 68.01           C
ATOM   2146  C   ALA A 151     -11.213  -2.181 -29.768  1.00 68.01           C
ATOM   2147  O   ALA A 151     -10.569  -1.134 -29.747  1.00 68.01           O
ATOM   2148  HA  ALA A 151     -10.324  -2.902 -27.951  1.00 68.01           H
ATOM   2149  CB  ALA A 151     -10.084  -4.435 -29.433  1.00 68.01           C
ATOM   2150 1HB  ALA A 151      -9.858  -5.196 -28.687  1.00 68.01           H
ATOM   2151 2HB  ALA A 151     -10.663  -4.880 -30.243  1.00 68.01           H
ATOM   2152 3HB  ALA A 151      -9.154  -4.030 -29.832  1.00 68.01           H
ATOM   2153  HN  ALA A 151     -12.207  -4.846 -28.282  1.00 68.01           H
ATOM   2154  N   MET A 152     -12.208  -2.433 -30.606  1.00 69.66           N
ATOM   2155  CA  MET A 152     -12.568  -1.486 -31.648  1.00 69.66           C
ATOM   2156  C   MET A 152     -13.072  -0.173 -31.044  1.00 69.66           C
ATOM   2157  O   MET A 152     -12.587   0.902 -31.394  1.00 69.66           O
ATOM   2158  HA  MET A 152     -11.652  -1.307 -32.210  1.00 69.66           H
ATOM   2159  CB  MET A 152     -13.657  -2.091 -32.535  1.00 69.66           C
ATOM   2160 1HB  MET A 152     -14.402  -2.588 -31.914  1.00 69.66           H
ATOM   2161 2HB  MET A 152     -14.171  -1.299 -33.078  1.00 69.66           H
ATOM   2162  CG  MET A 152     -13.062  -3.093 -33.527  1.00 69.66           C
ATOM   2163 1HG  MET A 152     -12.002  -3.240 -33.316  1.00 69.66           H
ATOM   2164 2HG  MET A 152     -13.547  -4.062 -33.414  1.00 69.66           H
ATOM   2165  SD  MET A 152     -13.273  -2.498 -35.197  1.00 69.66           S
ATOM   2166  CE  MET A 152     -14.998  -2.883 -35.447  1.00 69.66           C
ATOM   2167 1HE  MET A 152     -15.150  -3.957 -35.337  1.00 69.66           H
ATOM   2168 2HE  MET A 152     -15.600  -2.354 -34.708  1.00 69.66           H
ATOM   2169 3HE  MET A 152     -15.298  -2.575 -36.448  1.00 69.66           H
ATOM   2170  HN  MET A 152     -12.763  -3.265 -30.582  1.00 69.66           H
ATOM   2171  N   ARG A 153     -14.040  -0.304 -30.149  1.00 70.12           N
ATOM   2172  CA  ARG A 153     -14.629   0.860 -29.509  1.00 70.12           C
ATOM   2173  C   ARG A 153     -13.584   1.583 -28.656  1.00 70.12           C
ATOM   2174  O   ARG A 153     -13.600   2.809 -28.555  1.00 70.12           O
ATOM   2175  HA  ARG A 153     -14.967   1.490 -30.332  1.00 70.12           H
ATOM   2176  CB  ARG A 153     -15.813   0.462 -28.625  1.00 70.12           C
ATOM   2177 1HB  ARG A 153     -15.528  -0.372 -27.983  1.00 70.12           H
ATOM   2178 2HB  ARG A 153     -16.077   1.292 -27.970  1.00 70.12           H
ATOM   2179  CG  ARG A 153     -17.023   0.070 -29.474  1.00 70.12           C
ATOM   2180 1HG  ARG A 153     -17.273   0.883 -30.155  1.00 70.12           H
ATOM   2181 2HG  ARG A 153     -16.776  -0.796 -30.088  1.00 70.12           H
ATOM   2182  CD  ARG A 153     -18.231  -0.252 -28.591  1.00 70.12           C
ATOM   2183 1HD  ARG A 153     -18.033  -1.148 -28.003  1.00 70.12           H
ATOM   2184 2HD  ARG A 153     -18.403   0.561 -27.885  1.00 70.12           H
ATOM   2185  NE  ARG A 153     -19.433  -0.454 -29.431  1.00 70.12           N
ATOM   2186  HE  ARG A 153     -19.331  -0.373 -30.422  1.00 70.12           H
ATOM   2187  CZ  ARG A 153     -20.649  -0.740 -28.946  1.00 70.12           C
ATOM   2188  NH1 ARG A 153     -20.843  -0.860 -27.625  1.00 70.12           N
ATOM   2189 1HH1 ARG A 153     -20.078  -0.737 -26.994  1.00 70.12           H
ATOM   2190 2HH1 ARG A 153     -21.754  -1.073 -27.272  1.00 70.12           H
ATOM   2191  NH2 ARG A 153     -21.667  -0.902 -29.801  1.00 70.12           N
ATOM   2192 1HH2 ARG A 153     -22.581  -1.115 -29.455  1.00 70.12           H
ATOM   2193 2HH2 ARG A 153     -21.514  -0.810 -30.785  1.00 70.12           H
ATOM   2194  HN  ARG A 153     -14.419  -1.182 -29.860  1.00 70.12           H
ATOM   2195  N   ALA A 154     -12.701   0.793 -28.063  1.00 71.37           N
ATOM   2196  CA  ALA A 154     -11.698   1.334 -27.162  1.00 71.37           C
ATOM   2197  C   ALA A 154     -10.778   2.278 -27.939  1.00 71.37           C
ATOM   2198  O   ALA A 154     -10.220   3.215 -27.369  1.00 71.37           O
ATOM   2199  HA  ALA A 154     -12.218   1.901 -26.390  1.00 71.37           H
ATOM   2200  CB  ALA A 154     -10.933   0.186 -26.501  1.00 71.37           C
ATOM   2201 1HB  ALA A 154     -11.627  -0.437 -25.939  1.00 71.37           H
ATOM   2202 2HB  ALA A 154     -10.445  -0.414 -27.269  1.00 71.37           H
ATOM   2203 3HB  ALA A 154     -10.180   0.593 -25.825  1.00 71.37           H
ATOM   2204  HN  ALA A 154     -12.664  -0.199 -28.190  1.00 71.37           H
ATOM   2205  N   HIS A 155     -10.647   1.999 -29.227  1.00 73.11           N
ATOM   2206  CA  HIS A 155      -9.756   2.773 -30.074  1.00 73.11           C
ATOM   2207  C   HIS A 155     -10.382   4.138 -30.366  1.00 73.11           C
ATOM   2208  O   HIS A 155      -9.728   5.169 -30.218  1.00 73.11           O
ATOM   2209  HA  HIS A 155      -8.835   2.918 -29.509  1.00 73.11           H
ATOM   2210  CB  HIS A 155      -9.405   1.997 -31.346  1.00 73.11           C
ATOM   2211 1HB  HIS A 155      -9.101   0.988 -31.071  1.00 73.11           H
ATOM   2212 2HB  HIS A 155     -10.301   1.904 -31.961  1.00 73.11           H
ATOM   2213  CG  HIS A 155      -8.310   2.632 -32.170  1.00 73.11           C
ATOM   2214  ND1 HIS A 155      -8.565   3.543 -33.181  1.00 73.11           N
ATOM   2215  HD1 HIS A 155      -9.468   3.866 -33.463  1.00 73.11           H
ATOM   2216  CD2 HIS A 155      -6.956   2.478 -32.122  1.00 73.11           C
ATOM   2217  HD2 HIS A 155      -6.412   1.829 -31.435  1.00 73.11           H
ATOM   2218  CE1 HIS A 155      -7.408   3.913 -33.710  1.00 73.11           C
ATOM   2219  HE1 HIS A 155      -7.276   4.622 -34.528  1.00 73.11           H
ATOM   2220  NE2 HIS A 155      -6.412   3.252 -33.053  1.00 73.11           N
ATOM   2221  HN  HIS A 155     -11.136   1.260 -29.692  1.00 73.11           H
ATOM   2222  N   THR A 156     -11.642   4.100 -30.775  1.00 74.12           N
ATOM   2223  CA  THR A 156     -12.333   5.312 -31.183  1.00 74.12           C
ATOM   2224  C   THR A 156     -12.512   6.251 -29.988  1.00 74.12           C
ATOM   2225  O   THR A 156     -12.485   7.471 -30.144  1.00 74.12           O
ATOM   2226  HA  THR A 156     -11.711   5.834 -31.910  1.00 74.12           H
ATOM   2227  CB  THR A 156     -13.654   4.905 -31.839  1.00 74.12           C
ATOM   2228  HB  THR A 156     -14.393   5.700 -31.750  1.00 74.12           H
ATOM   2229  OG1 THR A 156     -13.993   3.676 -31.203  1.00 74.12           O
ATOM   2230  HG1 THR A 156     -14.960   3.470 -31.350  1.00 74.12           H
ATOM   2231  CG2 THR A 156     -13.484   4.528 -33.312  1.00 74.12           C
ATOM   2232 1HG2 THR A 156     -12.795   3.687 -33.395  1.00 74.12           H
ATOM   2233 2HG2 THR A 156     -13.085   5.380 -33.862  1.00 74.12           H
ATOM   2234 3HG2 THR A 156     -14.451   4.247 -33.729  1.00 74.12           H
ATOM   2235  HN  THR A 156     -12.187   3.264 -30.831  1.00 74.12           H
ATOM   2236  N   TRP A 157     -12.690   5.647 -28.823  1.00 77.53           N
ATOM   2237  CA  TRP A 157     -13.048   6.404 -27.635  1.00 77.53           C
ATOM   2238  C   TRP A 157     -11.765   6.690 -26.852  1.00 77.53           C
ATOM   2239  O   TRP A 157     -11.813   6.967 -25.655  1.00 77.53           O
ATOM   2240  HA  TRP A 157     -13.503   7.339 -27.960  1.00 77.53           H
ATOM   2241  CB  TRP A 157     -14.099   5.661 -26.808  1.00 77.53           C
ATOM   2242 1HB  TRP A 157     -13.792   4.621 -26.697  1.00 77.53           H
ATOM   2243 2HB  TRP A 157     -14.131   6.092 -25.807  1.00 77.53           H
ATOM   2244  CG  TRP A 157     -15.506   5.700 -27.409  1.00 77.53           C
ATOM   2245  CD1 TRP A 157     -15.860   5.532 -28.691  1.00 77.53           C
ATOM   2246  HD1 TRP A 157     -15.158   5.337 -29.501  1.00 77.53           H
ATOM   2247  CD2 TRP A 157     -16.739   5.930 -26.697  1.00 77.53           C
ATOM   2248  NE1 TRP A 157     -17.226   5.636 -28.856  1.00 77.53           N
ATOM   2249  HE1 TRP A 157     -17.727   5.548 -29.717  1.00 77.53           H
ATOM   2250  CE2 TRP A 157     -17.778   5.886 -27.604  1.00 77.53           C
ATOM   2251  CE3 TRP A 157     -16.970   6.168 -25.330  1.00 77.53           C
ATOM   2252  HE3 TRP A 157     -16.167   6.207 -24.594  1.00 77.53           H
ATOM   2253  CZ2 TRP A 157     -19.118   6.071 -27.245  1.00 77.53           C
ATOM   2254  HZ2 TRP A 157     -19.921   6.031 -27.982  1.00 77.53           H
ATOM   2255  CZ3 TRP A 157     -18.315   6.350 -24.987  1.00 77.53           C
ATOM   2256  HZ3 TRP A 157     -18.550   6.538 -23.940  1.00 77.53           H
ATOM   2257  CH2 TRP A 157     -19.372   6.309 -25.889  1.00 77.53           C
ATOM   2258  HH2 TRP A 157     -20.394   6.461 -25.542  1.00 77.53           H
ATOM   2259  HN  TRP A 157     -12.594   4.662 -28.683  1.00 77.53           H
ATOM   2260  N   ARG A 158     -10.648   6.614 -27.561  1.00 78.03           N
ATOM   2261  CA  ARG A 158      -9.347   6.649 -26.914  1.00 78.03           C
ATOM   2262  C   ARG A 158      -9.181   7.951 -26.127  1.00 78.03           C
ATOM   2263  O   ARG A 158      -8.726   7.937 -24.985  1.00 78.03           O
ATOM   2264  HA  ARG A 158      -9.343   5.786 -26.248  1.00 78.03           H
ATOM   2265  CB  ARG A 158      -8.218   6.534 -27.940  1.00 78.03           C
ATOM   2266 1HB  ARG A 158      -8.350   5.627 -28.530  1.00 78.03           H
ATOM   2267 2HB  ARG A 158      -8.264   7.375 -28.632  1.00 78.03           H
ATOM   2268  CG  ARG A 158      -6.852   6.506 -27.251  1.00 78.03           C
ATOM   2269 1HG  ARG A 158      -6.720   7.414 -26.662  1.00 78.03           H
ATOM   2270 2HG  ARG A 158      -6.808   5.667 -26.557  1.00 78.03           H
ATOM   2271  CD  ARG A 158      -5.724   6.387 -28.277  1.00 78.03           C
ATOM   2272 1HD  ARG A 158      -5.888   5.516 -28.911  1.00 78.03           H
ATOM   2273 2HD  ARG A 158      -5.720   7.261 -28.929  1.00 78.03           H
ATOM   2274  NE  ARG A 158      -4.421   6.269 -27.585  1.00 78.03           N
ATOM   2275  HE  ARG A 158      -4.393   6.458 -26.603  1.00 78.03           H
ATOM   2276  CZ  ARG A 158      -3.277   5.924 -28.191  1.00 78.03           C
ATOM   2277  NH1 ARG A 158      -3.256   5.659 -29.504  1.00 78.03           N
ATOM   2278 1HH1 ARG A 158      -4.098   5.718 -30.040  1.00 78.03           H
ATOM   2279 2HH1 ARG A 158      -2.397   5.402 -29.949  1.00 78.03           H
ATOM   2280  NH2 ARG A 158      -2.154   5.848 -27.463  1.00 78.03           N
ATOM   2281 1HH2 ARG A 158      -1.291   5.592 -27.900  1.00 78.03           H
ATOM   2282 2HH2 ARG A 158      -2.178   6.047 -26.484  1.00 78.03           H
ATOM   2283  HN  ARG A 158     -10.622   6.529 -28.557  1.00 78.03           H
ATOM   2284  N   GLU A 159      -9.560   9.046 -26.771  1.00 80.26           N
ATOM   2285  CA  GLU A 159      -9.375  10.362 -26.182  1.00 80.26           C
ATOM   2286  C   GLU A 159     -10.286  10.531 -24.964  1.00 80.26           C
ATOM   2287  O   GLU A 159      -9.837  10.968 -23.905  1.00 80.26           O
ATOM   2288  HA  GLU A 159      -8.331  10.396 -25.871  1.00 80.26           H
ATOM   2289  CB  GLU A 159      -9.628  11.464 -27.212  1.00 80.26           C
ATOM   2290 1HB  GLU A 159     -10.535  11.241 -27.774  1.00 80.26           H
ATOM   2291 2HB  GLU A 159      -9.657  12.433 -26.714  1.00 80.26           H
ATOM   2292  CG  GLU A 159      -8.487  11.536 -28.229  1.00 80.26           C
ATOM   2293 1HG  GLU A 159      -7.530  11.457 -27.713  1.00 80.26           H
ATOM   2294 2HG  GLU A 159      -8.551  10.690 -28.914  1.00 80.26           H
ATOM   2295  CD  GLU A 159      -8.539  12.845 -29.020  1.00 80.26           C
ATOM   2296  OE1 GLU A 159      -7.481  13.217 -29.572  1.00 80.26           O
ATOM   2297  OE2 GLU A 159      -9.636  13.443 -29.055  1.00 80.26           O
ATOM   2298  HN  GLU A 159      -9.985   9.044 -27.676  1.00 80.26           H
ATOM   2299  N   LYS A 160     -11.548  10.176 -25.155  1.00 83.80           N
ATOM   2300  CA  LYS A 160     -12.522  10.269 -24.081  1.00 83.80           C
ATOM   2301  C   LYS A 160     -12.030   9.460 -22.880  1.00 83.80           C
ATOM   2302  O   LYS A 160     -12.146   9.903 -21.738  1.00 83.80           O
ATOM   2303  HA  LYS A 160     -12.586  11.317 -23.788  1.00 83.80           H
ATOM   2304  CB  LYS A 160     -13.908   9.852 -24.577  1.00 83.80           C
ATOM   2305 1HB  LYS A 160     -13.835   8.916 -25.131  1.00 83.80           H
ATOM   2306 2HB  LYS A 160     -14.563   9.668 -23.725  1.00 83.80           H
ATOM   2307  CG  LYS A 160     -14.518  10.934 -25.472  1.00 83.80           C
ATOM   2308 1HG  LYS A 160     -14.477  11.897 -24.963  1.00 83.80           H
ATOM   2309 2HG  LYS A 160     -13.931  11.029 -26.385  1.00 83.80           H
ATOM   2310  CD  LYS A 160     -15.969  10.599 -25.825  1.00 83.80           C
ATOM   2311 1HD  LYS A 160     -16.003   9.670 -26.394  1.00 83.80           H
ATOM   2312 2HD  LYS A 160     -16.540  10.433 -24.911  1.00 83.80           H
ATOM   2313  CE  LYS A 160     -16.610  11.726 -26.637  1.00 83.80           C
ATOM   2314 1HE  LYS A 160     -16.546  12.663 -26.083  1.00 83.80           H
ATOM   2315 2HE  LYS A 160     -16.061  11.869 -27.568  1.00 83.80           H
ATOM   2316  NZ  LYS A 160     -18.026  11.413 -26.931  1.00 83.80           N
ATOM   2317 1HZ  LYS A 160     -18.433  12.166 -27.474  1.00 83.80           H
ATOM   2318 2HZ  LYS A 160     -18.078  10.549 -27.459  1.00 83.80           H
ATOM   2319 3HZ  LYS A 160     -18.537  11.309 -26.061  1.00 83.80           H
ATOM   2320  HN  LYS A 160     -11.907   9.830 -26.022  1.00 83.80           H
ATOM   2321  N   ARG A 161     -11.491   8.286 -23.178  1.00 84.20           N
ATOM   2322  CA  ARG A 161     -11.004   7.400 -22.135  1.00 84.20           C
ATOM   2323  C   ARG A 161      -9.861   8.064 -21.365  1.00 84.20           C
ATOM   2324  O   ARG A 161      -9.732   7.878 -20.156  1.00 84.20           O
ATOM   2325  HA  ARG A 161     -11.866   7.230 -21.489  1.00 84.20           H
ATOM   2326  CB  ARG A 161     -10.513   6.075 -22.723  1.00 84.20           C
ATOM   2327 1HB  ARG A 161      -9.839   6.272 -23.557  1.00 84.20           H
ATOM   2328 2HB  ARG A 161      -9.940   5.530 -21.972  1.00 84.20           H
ATOM   2329  CG  ARG A 161     -11.687   5.218 -23.199  1.00 84.20           C
ATOM   2330 1HG  ARG A 161     -12.260   4.871 -22.339  1.00 84.20           H
ATOM   2331 2HG  ARG A 161     -12.359   5.821 -23.808  1.00 84.20           H
ATOM   2332  CD  ARG A 161     -11.195   4.017 -24.009  1.00 84.20           C
ATOM   2333 1HD  ARG A 161     -12.037   3.531 -24.503  1.00 84.20           H
ATOM   2334 2HD  ARG A 161     -10.515   4.350 -24.793  1.00 84.20           H
ATOM   2335  NE  ARG A 161     -10.507   3.054 -23.120  1.00 84.20           N
ATOM   2336  HE  ARG A 161     -10.719   3.084 -22.144  1.00 84.20           H
ATOM   2337  CZ  ARG A 161      -9.619   2.144 -23.543  1.00 84.20           C
ATOM   2338  NH1 ARG A 161      -9.297   2.059 -24.841  1.00 84.20           N
ATOM   2339 1HH1 ARG A 161      -9.721   2.677 -25.503  1.00 84.20           H
ATOM   2340 2HH1 ARG A 161      -8.633   1.377 -25.148  1.00 84.20           H
ATOM   2341  NH2 ARG A 161      -9.056   1.321 -22.647  1.00 84.20           N
ATOM   2342 1HH2 ARG A 161      -8.391   0.636 -22.946  1.00 84.20           H
ATOM   2343 2HH2 ARG A 161      -9.302   1.391 -21.681  1.00 84.20           H
ATOM   2344  HN  ARG A 161     -11.386   7.940 -24.110  1.00 84.20           H
ATOM   2345  N   LEU A 162      -9.060   8.824 -22.097  1.00 84.99           N
ATOM   2346  CA  LEU A 162      -7.921   9.502 -21.502  1.00 84.99           C
ATOM   2347  C   LEU A 162      -8.421  10.620 -20.585  1.00 84.99           C
ATOM   2348  O   LEU A 162      -7.831  10.879 -19.537  1.00 84.99           O
ATOM   2349  HA  LEU A 162      -7.386   8.771 -20.895  1.00 84.99           H
ATOM   2350  CB  LEU A 162      -6.956   9.982 -22.587  1.00 84.99           C
ATOM   2351 1HB  LEU A 162      -6.745   9.146 -23.254  1.00 84.99           H
ATOM   2352 2HB  LEU A 162      -7.459  10.745 -23.182  1.00 84.99           H
ATOM   2353  CG  LEU A 162      -5.624  10.554 -22.096  1.00 84.99           C
ATOM   2354  HG  LEU A 162      -5.834  11.281 -21.311  1.00 84.99           H
ATOM   2355  CD1 LEU A 162      -4.752   9.459 -21.478  1.00 84.99           C
ATOM   2356 1HD1 LEU A 162      -5.275   9.013 -20.632  1.00 84.99           H
ATOM   2357 2HD1 LEU A 162      -4.549   8.692 -22.225  1.00 84.99           H
ATOM   2358 3HD1 LEU A 162      -3.812   9.893 -21.137  1.00 84.99           H
ATOM   2359  CD2 LEU A 162      -4.900  11.298 -23.219  1.00 84.99           C
ATOM   2360 1HD2 LEU A 162      -4.702  10.612 -24.042  1.00 84.99           H
ATOM   2361 2HD2 LEU A 162      -5.524  12.119 -23.573  1.00 84.99           H
ATOM   2362 3HD2 LEU A 162      -3.957  11.695 -22.843  1.00 84.99           H
ATOM   2363  HN  LEU A 162      -9.179   8.980 -23.078  1.00 84.99           H
ATOM   2364  N   LEU A 163      -9.504  11.253 -21.012  1.00 87.66           N
ATOM   2365  CA  LEU A 163     -10.110  12.314 -20.226  1.00 87.66           C
ATOM   2366  C   LEU A 163     -10.638  11.732 -18.914  1.00 87.66           C
ATOM   2367  O   LEU A 163     -10.324  12.236 -17.836  1.00 87.66           O
ATOM   2368  HA  LEU A 163      -9.327  13.036 -19.994  1.00 87.66           H
ATOM   2369  CB  LEU A 163     -11.174  13.047 -21.046  1.00 87.66           C
ATOM   2370 1HB  LEU A 163     -10.799  13.171 -22.062  1.00 87.66           H
ATOM   2371 2HB  LEU A 163     -12.058  12.413 -21.107  1.00 87.66           H
ATOM   2372  CG  LEU A 163     -11.599  14.419 -20.518  1.00 87.66           C
ATOM   2373  HG  LEU A 163     -11.402  14.449 -19.447  1.00 87.66           H
ATOM   2374  CD1 LEU A 163     -10.773  15.534 -21.161  1.00 87.66           C
ATOM   2375 1HD1 LEU A 163      -9.718  15.384 -20.932  1.00 87.66           H
ATOM   2376 2HD1 LEU A 163     -10.915  15.516 -22.242  1.00 87.66           H
ATOM   2377 3HD1 LEU A 163     -11.096  16.499 -20.769  1.00 87.66           H
ATOM   2378  CD2 LEU A 163     -13.102  14.637 -20.707  1.00 87.66           C
ATOM   2379 1HD2 LEU A 163     -13.346  14.579 -21.768  1.00 87.66           H
ATOM   2380 2HD2 LEU A 163     -13.652  13.868 -20.165  1.00 87.66           H
ATOM   2381 3HD2 LEU A 163     -13.377  15.619 -20.324  1.00 87.66           H
ATOM   2382  HN  LEU A 163      -9.964  11.052 -21.877  1.00 87.66           H
ATOM   2383  N   TYR A 164     -11.431  10.679 -19.047  1.00 88.45           N
ATOM   2384  CA  TYR A 164     -12.021  10.035 -17.886  1.00 88.45           C
ATOM   2385  C   TYR A 164     -10.939   9.497 -16.948  1.00 88.45           C
ATOM   2386  O   TYR A 164     -11.110   9.501 -15.730  1.00 88.45           O
ATOM   2387  HA  TYR A 164     -12.615  10.779 -17.354  1.00 88.45           H
ATOM   2388  CB  TYR A 164     -12.841   8.861 -18.426  1.00 88.45           C
ATOM   2389 1HB  TYR A 164     -12.228   8.296 -19.127  1.00 88.45           H
ATOM   2390 2HB  TYR A 164     -13.083   8.190 -17.601  1.00 88.45           H
ATOM   2391  CG  TYR A 164     -14.138   9.277 -19.124  1.00 88.45           C
ATOM   2392  CD1 TYR A 164     -14.975  10.199 -18.531  1.00 88.45           C
ATOM   2393  HD1 TYR A 164     -14.713  10.632 -17.565  1.00 88.45           H
ATOM   2394  CD2 TYR A 164     -14.469   8.728 -20.346  1.00 88.45           C
ATOM   2395  HD2 TYR A 164     -13.808   8.000 -20.814  1.00 88.45           H
ATOM   2396  CE1 TYR A 164     -16.196  10.590 -19.187  1.00 88.45           C
ATOM   2397  HE1 TYR A 164     -16.866  11.317 -18.730  1.00 88.45           H
ATOM   2398  CE2 TYR A 164     -15.690   9.119 -21.003  1.00 88.45           C
ATOM   2399  HE2 TYR A 164     -15.964   8.694 -21.968  1.00 88.45           H
ATOM   2400  CZ  TYR A 164     -16.493  10.031 -20.391  1.00 88.45           C
ATOM   2401  OH  TYR A 164     -17.645  10.400 -21.011  1.00 88.45           O
ATOM   2402  HH  TYR A 164     -18.145  11.054 -20.443  1.00 88.45           H
ATOM   2403  HN  TYR A 164     -11.671  10.267 -19.926  1.00 88.45           H
ATOM   2404  N   SER A 165      -9.848   9.047 -17.551  1.00 88.55           N
ATOM   2405  CA  SER A 165      -8.741   8.501 -16.785  1.00 88.55           C
ATOM   2406  C   SER A 165      -8.180   9.567 -15.842  1.00 88.55           C
ATOM   2407  O   SER A 165      -7.752   9.256 -14.732  1.00 88.55           O
ATOM   2408  HA  SER A 165      -9.164   7.672 -16.217  1.00 88.55           H
ATOM   2409  CB  SER A 165      -7.639   7.976 -17.707  1.00 88.55           C
ATOM   2410 1HB  SER A 165      -6.970   7.328 -17.141  1.00 88.55           H
ATOM   2411 2HB  SER A 165      -8.084   7.365 -18.493  1.00 88.55           H
ATOM   2412  OG  SER A 165      -6.888   9.033 -18.298  1.00 88.55           O
ATOM   2413  HG  SER A 165      -7.477   9.826 -18.452  1.00 88.55           H
ATOM   2414  HN  SER A 165      -9.715   9.052 -18.542  1.00 88.55           H
ATOM   2415  N   LYS A 166      -8.202  10.803 -16.319  1.00 90.75           N
ATOM   2416  CA  LYS A 166      -7.711  11.919 -15.528  1.00 90.75           C
ATOM   2417  C   LYS A 166      -8.632  12.130 -14.324  1.00 90.75           C
ATOM   2418  O   LYS A 166      -8.163  12.272 -13.196  1.00 90.75           O
ATOM   2419  HA  LYS A 166      -6.721  11.650 -15.161  1.00 90.75           H
ATOM   2420  CB  LYS A 166      -7.547  13.164 -16.402  1.00 90.75           C
ATOM   2421 1HB  LYS A 166      -8.457  13.331 -16.978  1.00 90.75           H
ATOM   2422 2HB  LYS A 166      -7.406  14.041 -15.769  1.00 90.75           H
ATOM   2423  CG  LYS A 166      -6.356  13.015 -17.350  1.00 90.75           C
ATOM   2424 1HG  LYS A 166      -5.440  12.892 -16.772  1.00 90.75           H
ATOM   2425 2HG  LYS A 166      -6.476  12.115 -17.952  1.00 90.75           H
ATOM   2426  CD  LYS A 166      -6.228  14.234 -18.266  1.00 90.75           C
ATOM   2427 1HD  LYS A 166      -7.133  14.341 -18.863  1.00 90.75           H
ATOM   2428 2HD  LYS A 166      -6.135  15.138 -17.663  1.00 90.75           H
ATOM   2429  CE  LYS A 166      -5.015  14.102 -19.188  1.00 90.75           C
ATOM   2430 1HE  LYS A 166      -4.119  13.913 -18.596  1.00 90.75           H
ATOM   2431 2HE  LYS A 166      -5.145  13.246 -19.851  1.00 90.75           H
ATOM   2432  NZ  LYS A 166      -4.836  15.334 -19.989  1.00 90.75           N
ATOM   2433 1HZ  LYS A 166      -4.039  15.223 -20.607  1.00 90.75           H
ATOM   2434 2HZ  LYS A 166      -5.670  15.502 -20.541  1.00 90.75           H
ATOM   2435 3HZ  LYS A 166      -4.676  16.120 -19.369  1.00 90.75           H
ATOM   2436  HN  LYS A 166      -8.545  11.047 -17.226  1.00 90.75           H
ATOM   2437  N   MET A 167      -9.927  12.143 -14.606  1.00 93.26           N
ATOM   2438  CA  MET A 167     -10.917  12.358 -13.564  1.00 93.26           C
ATOM   2439  C   MET A 167     -10.854  11.250 -12.511  1.00 93.26           C
ATOM   2440  O   MET A 167     -10.891  11.524 -11.313  1.00 93.26           O
ATOM   2441  HA  MET A 167     -10.662  13.315 -13.110  1.00 93.26           H
ATOM   2442  CB  MET A 167     -12.314  12.392 -14.187  1.00 93.26           C
ATOM   2443 1HB  MET A 167     -12.484  11.479 -14.758  1.00 93.26           H
ATOM   2444 2HB  MET A 167     -13.067  12.419 -13.399  1.00 93.26           H
ATOM   2445  CG  MET A 167     -12.478  13.609 -15.100  1.00 93.26           C
ATOM   2446 1HG  MET A 167     -12.273  14.522 -14.542  1.00 93.26           H
ATOM   2447 2HG  MET A 167     -11.755  13.563 -15.914  1.00 93.26           H
ATOM   2448  SD  MET A 167     -14.136  13.658 -15.760  1.00 93.26           S
ATOM   2449  CE  MET A 167     -15.044  14.091 -14.286  1.00 93.26           C
ATOM   2450 1HE  MET A 167     -14.892  13.324 -13.526  1.00 93.26           H
ATOM   2451 2HE  MET A 167     -14.689  15.051 -13.909  1.00 93.26           H
ATOM   2452 3HE  MET A 167     -16.106  14.164 -14.521  1.00 93.26           H
ATOM   2453  HN  MET A 167     -10.301  12.011 -15.524  1.00 93.26           H
ATOM   2454  N   VAL A 168     -10.761  10.020 -12.997  1.00 92.52           N
ATOM   2455  CA  VAL A 168     -10.732   8.867 -12.113  1.00 92.52           C
ATOM   2456  C   VAL A 168      -9.530   8.980 -11.174  1.00 92.52           C
ATOM   2457  O   VAL A 168      -9.644   8.712  -9.979  1.00 92.52           O
ATOM   2458  HA  VAL A 168     -11.645   8.885 -11.519  1.00 92.52           H
ATOM   2459  CB  VAL A 168     -10.727   7.577 -12.937  1.00 92.52           C
ATOM   2460  HB  VAL A 168      -9.941   7.661 -13.687  1.00 92.52           H
ATOM   2461  CG1 VAL A 168     -10.409   6.367 -12.057  1.00 92.52           C
ATOM   2462 1HG1 VAL A 168      -9.426   6.495 -11.604  1.00 92.52           H
ATOM   2463 2HG1 VAL A 168     -11.162   6.279 -11.274  1.00 92.52           H
ATOM   2464 3HG1 VAL A 168     -10.412   5.463 -12.667  1.00 92.52           H
ATOM   2465  CG2 VAL A 168     -12.058   7.389 -13.668  1.00 92.52           C
ATOM   2466 1HG2 VAL A 168     -12.868   7.336 -12.941  1.00 92.52           H
ATOM   2467 2HG2 VAL A 168     -12.226   8.231 -14.339  1.00 92.52           H
ATOM   2468 3HG2 VAL A 168     -12.027   6.465 -14.246  1.00 92.52           H
ATOM   2469  HN  VAL A 168     -10.706   9.807 -13.972  1.00 92.52           H
ATOM   2470  N   CYS A 169      -8.405   9.379 -11.749  1.00 91.93           N
ATOM   2471  CA  CYS A 169      -7.179   9.514 -10.981  1.00 91.93           C
ATOM   2472  C   CYS A 169      -7.423  10.526  -9.860  1.00 91.93           C
ATOM   2473  O   CYS A 169      -7.085  10.273  -8.705  1.00 91.93           O
ATOM   2474  HA  CYS A 169      -6.956   8.529 -10.571  1.00 91.93           H
ATOM   2475  CB  CYS A 169      -5.998   9.917 -11.867  1.00 91.93           C
ATOM   2476 1HB  CYS A 169      -6.261  10.792 -12.461  1.00 91.93           H
ATOM   2477 2HB  CYS A 169      -5.146  10.197 -11.246  1.00 91.93           H
ATOM   2478  SG  CYS A 169      -5.539   8.529 -12.968  1.00 91.93           S
ATOM   2479  HG  CYS A 169      -6.364   8.858 -13.958  1.00 91.93           H
ATOM   2480  HN  CYS A 169      -8.323   9.607 -12.719  1.00 91.93           H
ATOM   2481  N   PHE A 170      -8.009  11.652 -10.240  1.00 94.41           N
ATOM   2482  CA  PHE A 170      -8.269  12.719  -9.289  1.00 94.41           C
ATOM   2483  C   PHE A 170      -9.173  12.233  -8.154  1.00 94.41           C
ATOM   2484  O   PHE A 170      -8.889  12.476  -6.982  1.00 94.41           O
ATOM   2485  HA  PHE A 170      -7.307  13.027  -8.878  1.00 94.41           H
ATOM   2486  CB  PHE A 170      -8.984  13.835 -10.053  1.00 94.41           C
ATOM   2487 1HB  PHE A 170      -8.366  14.136 -10.899  1.00 94.41           H
ATOM   2488 2HB  PHE A 170      -9.915  13.443 -10.461  1.00 94.41           H
ATOM   2489  CG  PHE A 170      -9.296  15.069  -9.204  1.00 94.41           C
ATOM   2490  CD1 PHE A 170     -10.542  15.242  -8.687  1.00 94.41           C
ATOM   2491  HD1 PHE A 170     -11.318  14.501  -8.878  1.00 94.41           H
ATOM   2492  CD2 PHE A 170      -8.327  15.994  -8.965  1.00 94.41           C
ATOM   2493  HD2 PHE A 170      -7.328  15.856  -9.379  1.00 94.41           H
ATOM   2494  CE1 PHE A 170     -10.832  16.387  -7.899  1.00 94.41           C
ATOM   2495  HE1 PHE A 170     -11.831  16.525  -7.485  1.00 94.41           H
ATOM   2496  CE2 PHE A 170      -8.617  17.139  -8.177  1.00 94.41           C
ATOM   2497  HE2 PHE A 170      -7.840  17.880  -7.986  1.00 94.41           H
ATOM   2498  CZ  PHE A 170      -9.863  17.311  -7.661  1.00 94.41           C
ATOM   2499  HZ  PHE A 170     -10.085  18.190  -7.056  1.00 94.41           H
ATOM   2500  HN  PHE A 170      -8.303  11.841 -11.177  1.00 94.41           H
ATOM   2501  N   THR A 171     -10.244  11.557  -8.542  1.00 95.49           N
ATOM   2502  CA  THR A 171     -11.204  11.056  -7.574  1.00 95.49           C
ATOM   2503  C   THR A 171     -10.521  10.106  -6.588  1.00 95.49           C
ATOM   2504  O   THR A 171     -10.829  10.115  -5.397  1.00 95.49           O
ATOM   2505  HA  THR A 171     -11.582  11.899  -6.996  1.00 95.49           H
ATOM   2506  CB  THR A 171     -12.357  10.407  -8.343  1.00 95.49           C
ATOM   2507  HB  THR A 171     -12.023   9.506  -8.858  1.00 95.49           H
ATOM   2508  OG1 THR A 171     -12.845  11.450  -9.182  1.00 95.49           O
ATOM   2509  HG1 THR A 171     -12.415  11.394 -10.083  1.00 95.49           H
ATOM   2510  CG2 THR A 171     -13.545  10.068  -7.441  1.00 95.49           C
ATOM   2511 1HG2 THR A 171     -13.922  10.980  -6.978  1.00 95.49           H
ATOM   2512 2HG2 THR A 171     -13.226   9.372  -6.666  1.00 95.49           H
ATOM   2513 3HG2 THR A 171     -14.335   9.610  -8.037  1.00 95.49           H
ATOM   2514  HN  THR A 171     -10.460  11.351  -9.497  1.00 95.49           H
ATOM   2515  N   ILE A 172      -9.607   9.309  -7.121  1.00 93.90           N
ATOM   2516  CA  ILE A 172      -8.905   8.328  -6.310  1.00 93.90           C
ATOM   2517  C   ILE A 172      -8.079   9.050  -5.244  1.00 93.90           C
ATOM   2518  O   ILE A 172      -8.095   8.665  -4.076  1.00 93.90           O
ATOM   2519  HA  ILE A 172      -9.658   7.719  -5.810  1.00 93.90           H
ATOM   2520  CB  ILE A 172      -8.082   7.391  -7.196  1.00 93.90           C
ATOM   2521  HB  ILE A 172      -7.573   7.993  -7.949  1.00 93.90           H
ATOM   2522  CG1 ILE A 172      -8.985   6.405  -7.941  1.00 93.90           C
ATOM   2523 1HG1 ILE A 172      -9.437   5.714  -7.230  1.00 93.90           H
ATOM   2524 2HG1 ILE A 172      -9.799   6.946  -8.423  1.00 93.90           H
ATOM   2525  CG2 ILE A 172      -7.001   6.676  -6.383  1.00 93.90           C
ATOM   2526 1HG2 ILE A 172      -6.333   7.414  -5.939  1.00 93.90           H
ATOM   2527 2HG2 ILE A 172      -7.469   6.088  -5.594  1.00 93.90           H
ATOM   2528 3HG2 ILE A 172      -6.430   6.017  -7.037  1.00 93.90           H
ATOM   2529  CD1 ILE A 172      -8.193   5.622  -8.990  1.00 93.90           C
ATOM   2530 1HD1 ILE A 172      -7.762   6.315  -9.713  1.00 93.90           H
ATOM   2531 2HD1 ILE A 172      -7.395   5.064  -8.501  1.00 93.90           H
ATOM   2532 3HD1 ILE A 172      -8.859   4.929  -9.504  1.00 93.90           H
ATOM   2533  HN  ILE A 172      -9.343   9.326  -8.085  1.00 93.90           H
ATOM   2534  N   TRP A 173      -7.378  10.084  -5.684  1.00 94.33           N
ATOM   2535  CA  TRP A 173      -6.490  10.818  -4.798  1.00 94.33           C
ATOM   2536  C   TRP A 173      -7.335  11.412  -3.669  1.00 94.33           C
ATOM   2537  O   TRP A 173      -6.961  11.329  -2.500  1.00 94.33           O
ATOM   2538  HA  TRP A 173      -5.767  10.111  -4.391  1.00 94.33           H
ATOM   2539  CB  TRP A 173      -5.696  11.874  -5.570  1.00 94.33           C
ATOM   2540 1HB  TRP A 173      -6.348  12.334  -6.312  1.00 94.33           H
ATOM   2541 2HB  TRP A 173      -5.392  12.661  -4.880  1.00 94.33           H
ATOM   2542  CG  TRP A 173      -4.453  11.325  -6.275  1.00 94.33           C
ATOM   2543  CD1 TRP A 173      -4.245  11.187  -7.591  1.00 94.33           C
ATOM   2544  HD1 TRP A 173      -4.969  11.461  -8.359  1.00 94.33           H
ATOM   2545  CD2 TRP A 173      -3.248  10.845  -5.642  1.00 94.33           C
ATOM   2546  NE1 TRP A 173      -2.999  10.655  -7.853  1.00 94.33           N
ATOM   2547  HE1 TRP A 173      -2.616  10.459  -8.756  1.00 94.33           H
ATOM   2548  CE2 TRP A 173      -2.373  10.440  -6.630  1.00 94.33           C
ATOM   2549  CE3 TRP A 173      -2.908  10.755  -4.281  1.00 94.33           C
ATOM   2550  HE3 TRP A 173      -3.581  11.068  -3.483  1.00 94.33           H
ATOM   2551  CZ2 TRP A 173      -1.103   9.917  -6.362  1.00 94.33           C
ATOM   2552  HZ2 TRP A 173      -0.430   9.604  -7.160  1.00 94.33           H
ATOM   2553  CZ3 TRP A 173      -1.635  10.231  -4.030  1.00 94.33           C
ATOM   2554  HZ3 TRP A 173      -1.321  10.139  -2.990  1.00 94.33           H
ATOM   2555  CH2 TRP A 173      -0.743   9.819  -5.013  1.00 94.33           C
ATOM   2556  HH2 TRP A 173       0.233   9.420  -4.734  1.00 94.33           H
ATOM   2557  HN  TRP A 173      -7.409  10.421  -6.625  1.00 94.33           H
ATOM   2558  N   VAL A 174      -8.457  11.998  -4.059  1.00 95.63           N
ATOM   2559  CA  VAL A 174      -9.327  12.659  -3.101  1.00 95.63           C
ATOM   2560  C   VAL A 174      -9.833  11.633  -2.085  1.00 95.63           C
ATOM   2561  O   VAL A 174      -9.826  11.889  -0.882  1.00 95.63           O
ATOM   2562  HA  VAL A 174      -8.732  13.407  -2.577  1.00 95.63           H
ATOM   2563  CB  VAL A 174     -10.459  13.383  -3.834  1.00 95.63           C
ATOM   2564  HB  VAL A 174     -10.945  12.663  -4.493  1.00 95.63           H
ATOM   2565  CG1 VAL A 174     -11.508  13.901  -2.848  1.00 95.63           C
ATOM   2566 1HG1 VAL A 174     -11.930  13.063  -2.294  1.00 95.63           H
ATOM   2567 2HG1 VAL A 174     -11.040  14.598  -2.153  1.00 95.63           H
ATOM   2568 3HG1 VAL A 174     -12.300  14.410  -3.396  1.00 95.63           H
ATOM   2569  CG2 VAL A 174      -9.912  14.519  -4.700  1.00 95.63           C
ATOM   2570 1HG2 VAL A 174      -9.389  15.238  -4.069  1.00 95.63           H
ATOM   2571 2HG2 VAL A 174      -9.221  14.113  -5.439  1.00 95.63           H
ATOM   2572 3HG2 VAL A 174     -10.737  15.016  -5.210  1.00 95.63           H
ATOM   2573  HN  VAL A 174      -8.774  12.026  -5.007  1.00 95.63           H
ATOM   2574  N   LEU A 175     -10.261  10.492  -2.607  1.00 93.31           N
ATOM   2575  CA  LEU A 175     -10.888   9.478  -1.777  1.00 93.31           C
ATOM   2576  C   LEU A 175      -9.849   8.898  -0.815  1.00 93.31           C
ATOM   2577  O   LEU A 175     -10.151   8.639   0.349  1.00 93.31           O
ATOM   2578  HA  LEU A 175     -11.664   9.971  -1.190  1.00 93.31           H
ATOM   2579  CB  LEU A 175     -11.578   8.425  -2.646  1.00 93.31           C
ATOM   2580 1HB  LEU A 175     -12.213   8.938  -3.368  1.00 93.31           H
ATOM   2581 2HB  LEU A 175     -10.814   7.895  -3.214  1.00 93.31           H
ATOM   2582  CG  LEU A 175     -12.429   7.394  -1.903  1.00 93.31           C
ATOM   2583  HG  LEU A 175     -12.629   7.775  -0.901  1.00 93.31           H
ATOM   2584  CD1 LEU A 175     -13.781   7.200  -2.591  1.00 93.31           C
ATOM   2585 1HD1 LEU A 175     -14.319   8.148  -2.610  1.00 93.31           H
ATOM   2586 2HD1 LEU A 175     -13.623   6.852  -3.612  1.00 93.31           H
ATOM   2587 3HD1 LEU A 175     -14.366   6.462  -2.042  1.00 93.31           H
ATOM   2588  CD2 LEU A 175     -11.673   6.073  -1.741  1.00 93.31           C
ATOM   2589 1HD2 LEU A 175     -11.423   5.676  -2.725  1.00 93.31           H
ATOM   2590 2HD2 LEU A 175     -10.758   6.245  -1.175  1.00 93.31           H
ATOM   2591 3HD2 LEU A 175     -12.301   5.358  -1.210  1.00 93.31           H
ATOM   2592  HN  LEU A 175     -10.184  10.257  -3.576  1.00 93.31           H
ATOM   2593  N   ALA A 176      -8.646   8.709  -1.338  1.00 93.10           N
ATOM   2594  CA  ALA A 176      -7.562   8.158  -0.543  1.00 93.10           C
ATOM   2595  C   ALA A 176      -7.227   9.125   0.594  1.00 93.10           C
ATOM   2596  O   ALA A 176      -6.955   8.700   1.716  1.00 93.10           O
ATOM   2597  HA  ALA A 176      -7.909   7.216  -0.117  1.00 93.10           H
ATOM   2598  CB  ALA A 176      -6.358   7.878  -1.445  1.00 93.10           C
ATOM   2599 1HB  ALA A 176      -6.641   7.164  -2.218  1.00 93.10           H
ATOM   2600 2HB  ALA A 176      -6.030   8.807  -1.911  1.00 93.10           H
ATOM   2601 3HB  ALA A 176      -5.545   7.465  -0.848  1.00 93.10           H
ATOM   2602  HN  ALA A 176      -8.408   8.926  -2.285  1.00 93.10           H
ATOM   2603  N   ALA A 177      -7.257  10.409   0.265  1.00 93.74           N
ATOM   2604  CA  ALA A 177      -6.918  11.438   1.233  1.00 93.74           C
ATOM   2605  C   ALA A 177      -7.915  11.388   2.393  1.00 93.74           C
ATOM   2606  O   ALA A 177      -7.522  11.454   3.557  1.00 93.74           O
ATOM   2607  HA  ALA A 177      -5.920  11.220   1.613  1.00 93.74           H
ATOM   2608  CB  ALA A 177      -6.896  12.802   0.541  1.00 93.74           C
ATOM   2609 1HB  ALA A 177      -6.151  12.794  -0.255  1.00 93.74           H
ATOM   2610 2HB  ALA A 177      -7.878  13.011   0.118  1.00 93.74           H
ATOM   2611 3HB  ALA A 177      -6.642  13.574   1.268  1.00 93.74           H
ATOM   2612  HN  ALA A 177      -7.506  10.747  -0.643  1.00 93.74           H
ATOM   2613  N   ALA A 178      -9.185  11.273   2.035  1.00 94.01           N
ATOM   2614  CA  ALA A 178     -10.247  11.288   3.027  1.00 94.01           C
ATOM   2615  C   ALA A 178     -10.088  10.082   3.955  1.00 94.01           C
ATOM   2616  O   ALA A 178     -10.335  10.181   5.156  1.00 94.01           O
ATOM   2617  HA  ALA A 178     -10.142  12.202   3.612  1.00 94.01           H
ATOM   2618  CB  ALA A 178     -11.605  11.306   2.322  1.00 94.01           C
ATOM   2619 1HB  ALA A 178     -11.678  12.197   1.699  1.00 94.01           H
ATOM   2620 2HB  ALA A 178     -11.702  10.417   1.699  1.00 94.01           H
ATOM   2621 3HB  ALA A 178     -12.401  11.317   3.067  1.00 94.01           H
ATOM   2622  HN  ALA A 178      -9.493  11.172   1.089  1.00 94.01           H
ATOM   2623  N   LEU A 179      -9.676   8.970   3.363  1.00 91.73           N
ATOM   2624  CA  LEU A 179      -9.568   7.724   4.103  1.00 91.73           C
ATOM   2625  C   LEU A 179      -8.374   7.803   5.056  1.00 91.73           C
ATOM   2626  O   LEU A 179      -8.213   6.950   5.928  1.00 91.73           O
ATOM   2627  HA  LEU A 179     -10.477   7.617   4.696  1.00 91.73           H
ATOM   2628  CB  LEU A 179      -9.511   6.534   3.143  1.00 91.73           C
ATOM   2629 1HB  LEU A 179      -8.750   6.737   2.390  1.00 91.73           H
ATOM   2630 2HB  LEU A 179      -9.182   5.658   3.701  1.00 91.73           H
ATOM   2631  CG  LEU A 179     -10.818   6.187   2.426  1.00 91.73           C
ATOM   2632  HG  LEU A 179     -11.192   7.089   1.943  1.00 91.73           H
ATOM   2633  CD1 LEU A 179     -10.581   5.150   1.327  1.00 91.73           C
ATOM   2634 1HD1 LEU A 179      -9.877   5.549   0.596  1.00 91.73           H
ATOM   2635 2HD1 LEU A 179     -10.171   4.241   1.767  1.00 91.73           H
ATOM   2636 3HD1 LEU A 179     -11.526   4.921   0.834  1.00 91.73           H
ATOM   2637  CD2 LEU A 179     -11.885   5.732   3.423  1.00 91.73           C
ATOM   2638 1HD2 LEU A 179     -11.533   4.849   3.955  1.00 91.73           H
ATOM   2639 2HD2 LEU A 179     -12.080   6.532   4.137  1.00 91.73           H
ATOM   2640 3HD2 LEU A 179     -12.804   5.492   2.888  1.00 91.73           H
ATOM   2641  HN  LEU A 179      -9.418   8.913   2.399  1.00 91.73           H
ATOM   2642  N   CYS A 180      -7.567   8.835   4.858  1.00 92.19           N
ATOM   2643  CA  CYS A 180      -6.346   8.989   5.630  1.00 92.19           C
ATOM   2644  C   CYS A 180      -6.621   9.966   6.776  1.00 92.19           C
ATOM   2645  O   CYS A 180      -5.719  10.300   7.542  1.00 92.19           O
ATOM   2646  HA  CYS A 180      -6.093   8.002   6.016  1.00 92.19           H
ATOM   2647  CB  CYS A 180      -5.178   9.450   4.756  1.00 92.19           C
ATOM   2648 1HB  CYS A 180      -5.431  10.388   4.262  1.00 92.19           H
ATOM   2649 2HB  CYS A 180      -4.303   9.643   5.376  1.00 92.19           H
ATOM   2650  SG  CYS A 180      -4.789   8.171   3.506  1.00 92.19           S
ATOM   2651  HG  CYS A 180      -5.947   8.254   2.857  1.00 92.19           H
ATOM   2652  HN  CYS A 180      -7.736   9.556   4.186  1.00 92.19           H
ATOM   2653  N   ILE A 181      -7.872  10.395   6.856  1.00 92.96           N
ATOM   2654  CA  ILE A 181      -8.269  11.358   7.870  1.00 92.96           C
ATOM   2655  C   ILE A 181      -7.935  10.801   9.255  1.00 92.96           C
ATOM   2656  O   ILE A 181      -7.342  11.493  10.080  1.00 92.96           O
ATOM   2657  HA  ILE A 181      -7.680  12.261   7.710  1.00 92.96           H
ATOM   2658  CB  ILE A 181      -9.740  11.741   7.698  1.00 92.96           C
ATOM   2659  HB  ILE A 181     -10.311  10.830   7.518  1.00 92.96           H
ATOM   2660  CG1 ILE A 181      -9.933  12.645   6.479  1.00 92.96           C
ATOM   2661 1HG1 ILE A 181      -9.445  13.604   6.652  1.00 92.96           H
ATOM   2662 2HG1 ILE A 181      -9.453  12.196   5.609  1.00 92.96           H
ATOM   2663  CG2 ILE A 181     -10.294  12.375   8.976  1.00 92.96           C
ATOM   2664 1HG2 ILE A 181     -10.211  11.666   9.799  1.00 92.96           H
ATOM   2665 2HG2 ILE A 181      -9.724  13.274   9.212  1.00 92.96           H
ATOM   2666 3HG2 ILE A 181     -11.341  12.638   8.827  1.00 92.96           H
ATOM   2667  CD1 ILE A 181     -11.419  12.867   6.191  1.00 92.96           C
ATOM   2668 1HD1 ILE A 181     -11.898  11.908   5.994  1.00 92.96           H
ATOM   2669 2HD1 ILE A 181     -11.890  13.338   7.054  1.00 92.96           H
ATOM   2670 3HD1 ILE A 181     -11.528  13.513   5.320  1.00 92.96           H
ATOM   2671  HN  ILE A 181      -8.606  10.097   6.246  1.00 92.96           H
ATOM   2672  N   PRO A 182      -8.309   9.544   9.534  1.00 90.97           N
ATOM   2673  CA  PRO A 182      -8.104   8.975  10.868  1.00 90.97           C
ATOM   2674  C   PRO A 182      -6.664   9.107  11.336  1.00 90.97           C
ATOM   2675  O   PRO A 182      -6.411   9.496  12.476  1.00 90.97           O
ATOM   2676  HA  PRO A 182      -8.694   9.521  11.603  1.00 90.97           H
ATOM   2677  CB  PRO A 182      -8.515   7.510  10.704  1.00 90.97           C
ATOM   2678 1HB  PRO A 182      -7.663   6.881  10.448  1.00 90.97           H
ATOM   2679 2HB  PRO A 182      -8.942   7.108  11.622  1.00 90.97           H
ATOM   2680  CG  PRO A 182      -9.540   7.555   9.577  1.00 90.97           C
ATOM   2681 1HG  PRO A 182      -9.667   6.581   9.106  1.00 90.97           H
ATOM   2682 2HG  PRO A 182     -10.525   7.851   9.938  1.00 90.97           H
ATOM   2683  CD  PRO A 182      -8.950   8.580   8.622  1.00 90.97           C
ATOM   2684 1HD  PRO A 182      -8.227   8.130   7.942  1.00 90.97           H
ATOM   2685 2HD  PRO A 182      -9.718   9.045   8.003  1.00 90.97           H
ATOM   2686  N   GLU A 183      -5.749   8.778  10.436  1.00 91.73           N
ATOM   2687  CA  GLU A 183      -4.334   8.796  10.765  1.00 91.73           C
ATOM   2688  C   GLU A 183      -3.892  10.214  11.130  1.00 91.73           C
ATOM   2689  O   GLU A 183      -3.070  10.401  12.026  1.00 91.73           O
ATOM   2690  HA  GLU A 183      -4.230   8.142  11.631  1.00 91.73           H
ATOM   2691  CB  GLU A 183      -3.496   8.240   9.613  1.00 91.73           C
ATOM   2692 1HB  GLU A 183      -3.903   8.585   8.662  1.00 91.73           H
ATOM   2693 2HB  GLU A 183      -2.450   8.508   9.756  1.00 91.73           H
ATOM   2694  CG  GLU A 183      -3.548   6.711   9.585  1.00 91.73           C
ATOM   2695 1HG  GLU A 183      -2.782   6.329   8.910  1.00 91.73           H
ATOM   2696 2HG  GLU A 183      -3.325   6.317  10.576  1.00 91.73           H
ATOM   2697  CD  GLU A 183      -4.924   6.217   9.133  1.00 91.73           C
ATOM   2698  OE1 GLU A 183      -5.193   5.014   9.342  1.00 91.73           O
ATOM   2699  OE2 GLU A 183      -5.677   7.054   8.589  1.00 91.73           O
ATOM   2700  HN  GLU A 183      -5.962   8.504   9.498  1.00 91.73           H
ATOM   2701  N   ILE A 184      -4.457  11.178  10.418  1.00 93.89           N
ATOM   2702  CA  ILE A 184      -4.063  12.566  10.589  1.00 93.89           C
ATOM   2703  C   ILE A 184      -4.449  13.031  11.995  1.00 93.89           C
ATOM   2704  O   ILE A 184      -3.724  13.805  12.618  1.00 93.89           O
ATOM   2705  HA  ILE A 184      -2.977  12.611  10.497  1.00 93.89           H
ATOM   2706  CB  ILE A 184      -4.648  13.432   9.472  1.00 93.89           C
ATOM   2707  HB  ILE A 184      -5.725  13.271   9.444  1.00 93.89           H
ATOM   2708  CG1 ILE A 184      -4.093  13.015   8.108  1.00 93.89           C
ATOM   2709 1HG1 ILE A 184      -3.029  13.248   8.058  1.00 93.89           H
ATOM   2710 2HG1 ILE A 184      -4.190  11.937   7.986  1.00 93.89           H
ATOM   2711  CG2 ILE A 184      -4.420  14.918   9.754  1.00 93.89           C
ATOM   2712 1HG2 ILE A 184      -4.902  15.188  10.694  1.00 93.89           H
ATOM   2713 2HG2 ILE A 184      -3.351  15.115   9.825  1.00 93.89           H
ATOM   2714 3HG2 ILE A 184      -4.846  15.511   8.944  1.00 93.89           H
ATOM   2715  CD1 ILE A 184      -4.831  13.730   6.975  1.00 93.89           C
ATOM   2716 1HD1 ILE A 184      -5.890  13.476   7.014  1.00 93.89           H
ATOM   2717 2HD1 ILE A 184      -4.712  14.808   7.087  1.00 93.89           H
ATOM   2718 3HD1 ILE A 184      -4.417  13.416   6.017  1.00 93.89           H
ATOM   2719  HN  ILE A 184      -5.171  11.023   9.735  1.00 93.89           H
ATOM   2720  N   LEU A 185      -5.592  12.540  12.453  1.00 93.17           N
ATOM   2721  CA  LEU A 185      -6.183  13.043  13.681  1.00 93.17           C
ATOM   2722  C   LEU A 185      -5.432  12.461  14.880  1.00 93.17           C
ATOM   2723  O   LEU A 185      -4.986  13.201  15.756  1.00 93.17           O
ATOM   2724  HA  LEU A 185      -6.056  14.126  13.685  1.00 93.17           H
ATOM   2725  CB  LEU A 185      -7.688  12.765  13.703  1.00 93.17           C
ATOM   2726 1HB  LEU A 185      -7.844  11.704  13.505  1.00 93.17           H
ATOM   2727 2HB  LEU A 185      -8.058  12.959  14.710  1.00 93.17           H
ATOM   2728  CG  LEU A 185      -8.534  13.570  12.715  1.00 93.17           C
ATOM   2729  HG  LEU A 185      -8.193  13.339  11.706  1.00 93.17           H
ATOM   2730  CD1 LEU A 185     -10.007  13.165  12.798  1.00 93.17           C
ATOM   2731 1HD1 LEU A 185     -10.107  12.106  12.562  1.00 93.17           H
ATOM   2732 2HD1 LEU A 185     -10.378  13.349  13.807  1.00 93.17           H
ATOM   2733 3HD1 LEU A 185     -10.586  13.753  12.086  1.00 93.17           H
ATOM   2734  CD2 LEU A 185      -8.340  15.073  12.924  1.00 93.17           C
ATOM   2735 1HD2 LEU A 185      -8.637  15.340  13.938  1.00 93.17           H
ATOM   2736 2HD2 LEU A 185      -7.290  15.328  12.775  1.00 93.17           H
ATOM   2737 3HD2 LEU A 185      -8.952  15.622  12.209  1.00 93.17           H
ATOM   2738  HN  LEU A 185      -6.109  11.813  12.001  1.00 93.17           H
ATOM   2739  N   TYR A 186      -5.315  11.141  14.880  1.00 92.09           N
ATOM   2740  CA  TYR A 186      -5.006  10.418  16.102  1.00 92.09           C
ATOM   2741  C   TYR A 186      -3.508  10.126  16.202  1.00 92.09           C
ATOM   2742  O   TYR A 186      -3.035   9.635  17.227  1.00 92.09           O
ATOM   2743  HA  TYR A 186      -5.305  11.040  16.946  1.00 92.09           H
ATOM   2744  CB  TYR A 186      -5.767   9.094  16.012  1.00 92.09           C
ATOM   2745 1HB  TYR A 186      -5.417   8.544  15.138  1.00 92.09           H
ATOM   2746 2HB  TYR A 186      -5.528   8.488  16.886  1.00 92.09           H
ATOM   2747  CG  TYR A 186      -7.286   9.254  15.921  1.00 92.09           C
ATOM   2748  CD1 TYR A 186      -7.948  10.075  16.811  1.00 92.09           C
ATOM   2749  HD1 TYR A 186      -7.389  10.609  17.579  1.00 92.09           H
ATOM   2750  CD2 TYR A 186      -7.994   8.577  14.948  1.00 92.09           C
ATOM   2751  HD2 TYR A 186      -7.472   7.929  14.245  1.00 92.09           H
ATOM   2752  CE1 TYR A 186      -9.378  10.225  16.725  1.00 92.09           C
ATOM   2753  HE1 TYR A 186      -9.913  10.870  17.422  1.00 92.09           H
ATOM   2754  CE2 TYR A 186      -9.424   8.728  14.863  1.00 92.09           C
ATOM   2755  HE2 TYR A 186      -9.995   8.200  14.100  1.00 92.09           H
ATOM   2756  CZ  TYR A 186     -10.045   9.545  15.755  1.00 92.09           C
ATOM   2757  OH  TYR A 186     -11.395   9.687  15.674  1.00 92.09           O
ATOM   2758  HH  TYR A 186     -11.744   9.191  14.880  1.00 92.09           H
ATOM   2759  HN  TYR A 186      -5.427  10.570  14.067  1.00 92.09           H
ATOM   2760  N   SER A 187      -2.803  10.439  15.125  1.00 92.91           N
ATOM   2761  CA  SER A 187      -1.355  10.316  15.117  1.00 92.91           C
ATOM   2762  C   SER A 187      -0.737  11.347  16.063  1.00 92.91           C
ATOM   2763  O   SER A 187      -0.921  12.550  15.883  1.00 92.91           O
ATOM   2764  HA  SER A 187      -1.149   9.304  15.466  1.00 92.91           H
ATOM   2765  CB  SER A 187      -0.796  10.490  13.703  1.00 92.91           C
ATOM   2766 1HB  SER A 187      -1.117  11.452  13.302  1.00 92.91           H
ATOM   2767 2HB  SER A 187       0.293  10.510  13.744  1.00 92.91           H
ATOM   2768  OG  SER A 187      -1.219   9.447  12.829  1.00 92.91           O
ATOM   2769  HG  SER A 187      -1.699   9.835  12.042  1.00 92.91           H
ATOM   2770  HN  SER A 187      -3.204  10.770  14.271  1.00 92.91           H
ATOM   2771  N   GLN A 188      -0.015  10.838  17.051  1.00 92.34           N
ATOM   2772  CA  GLN A 188       0.734  11.699  17.951  1.00 92.34           C
ATOM   2773  C   GLN A 188       1.998  10.987  18.437  1.00 92.34           C
ATOM   2774  O   GLN A 188       2.177   9.795  18.189  1.00 92.34           O
ATOM   2775  HA  GLN A 188       1.006  12.571  17.357  1.00 92.34           H
ATOM   2776  CB  GLN A 188      -0.132  12.146  19.130  1.00 92.34           C
ATOM   2777 1HB  GLN A 188       0.411  12.879  19.727  1.00 92.34           H
ATOM   2778 2HB  GLN A 188      -1.031  12.639  18.760  1.00 92.34           H
ATOM   2779  CG  GLN A 188      -0.521  10.954  20.007  1.00 92.34           C
ATOM   2780 1HG  GLN A 188      -1.061  10.220  19.409  1.00 92.34           H
ATOM   2781 2HG  GLN A 188       0.377  10.464  20.380  1.00 92.34           H
ATOM   2782  CD  GLN A 188      -1.391  11.401  21.184  1.00 92.34           C
ATOM   2783  OE1 GLN A 188      -1.994  12.462  21.177  1.00 92.34           O
ATOM   2784  NE2 GLN A 188      -1.424  10.534  22.192  1.00 92.34           N
ATOM   2785 1HE2 GLN A 188      -0.906   9.680  22.134  1.00 92.34           H
ATOM   2786 2HE2 GLN A 188      -1.966  10.736  23.008  1.00 92.34           H
ATOM   2787  HN  GLN A 188       0.061   9.860  17.241  1.00 92.34           H
ATOM   2788  N   ILE A 189       2.841  11.746  19.121  1.00 92.22           N
ATOM   2789  CA  ILE A 189       4.041  11.184  19.716  1.00 92.22           C
ATOM   2790  C   ILE A 189       3.749  10.787  21.164  1.00 92.22           C
ATOM   2791  O   ILE A 189       3.251  11.597  21.945  1.00 92.22           O
ATOM   2792  HA  ILE A 189       4.292  10.283  19.155  1.00 92.22           H
ATOM   2793  CB  ILE A 189       5.217  12.152  19.568  1.00 92.22           C
ATOM   2794  HB  ILE A 189       4.945  13.094  20.045  1.00 92.22           H
ATOM   2795  CG1 ILE A 189       5.495  12.455  18.094  1.00 92.22           C
ATOM   2796 1HG1 ILE A 189       5.854  11.555  17.596  1.00 92.22           H
ATOM   2797 2HG1 ILE A 189       4.570  12.747  17.598  1.00 92.22           H
ATOM   2798  CG2 ILE A 189       6.458  11.621  20.289  1.00 92.22           C
ATOM   2799 1HG2 ILE A 189       6.237  11.499  21.349  1.00 92.22           H
ATOM   2800 2HG2 ILE A 189       6.742  10.659  19.863  1.00 92.22           H
ATOM   2801 3HG2 ILE A 189       7.278  12.329  20.168  1.00 92.22           H
ATOM   2802  CD1 ILE A 189       6.531  13.572  17.951  1.00 92.22           C
ATOM   2803 1HD1 ILE A 189       6.158  14.477  18.430  1.00 92.22           H
ATOM   2804 2HD1 ILE A 189       7.463  13.266  18.427  1.00 92.22           H
ATOM   2805 3HD1 ILE A 189       6.711  13.767  16.894  1.00 92.22           H
ATOM   2806  HN  ILE A 189       2.715  12.727  19.270  1.00 92.22           H
ATOM   2807  N   LYS A 190       4.072   9.541  21.480  1.00 88.04           N
ATOM   2808  CA  LYS A 190       3.954   9.061  22.846  1.00 88.04           C
ATOM   2809  C   LYS A 190       5.351   8.795  23.411  1.00 88.04           C
ATOM   2810  O   LYS A 190       6.165   8.126  22.776  1.00 88.04           O
ATOM   2811  HA  LYS A 190       3.490   9.854  23.432  1.00 88.04           H
ATOM   2812  CB  LYS A 190       3.025   7.847  22.909  1.00 88.04           C
ATOM   2813 1HB  LYS A 190       2.069   8.092  22.445  1.00 88.04           H
ATOM   2814 2HB  LYS A 190       3.455   7.025  22.337  1.00 88.04           H
ATOM   2815  CG  LYS A 190       2.797   7.405  24.355  1.00 88.04           C
ATOM   2816 1HG  LYS A 190       3.745   7.100  24.799  1.00 88.04           H
ATOM   2817 2HG  LYS A 190       2.427   8.246  24.942  1.00 88.04           H
ATOM   2818  CD  LYS A 190       1.798   6.248  24.425  1.00 88.04           C
ATOM   2819 1HD  LYS A 190       0.788   6.626  24.271  1.00 88.04           H
ATOM   2820 2HD  LYS A 190       2.000   5.540  23.620  1.00 88.04           H
ATOM   2821  CE  LYS A 190       1.882   5.532  25.774  1.00 88.04           C
ATOM   2822 1HE  LYS A 190       2.922   5.457  26.089  1.00 88.04           H
ATOM   2823 2HE  LYS A 190       1.360   6.114  26.534  1.00 88.04           H
ATOM   2824  NZ  LYS A 190       1.286   4.180  25.681  1.00 88.04           N
ATOM   2825 1HZ  LYS A 190       1.572   3.629  26.483  1.00 88.04           H
ATOM   2826 2HZ  LYS A 190       0.275   4.256  25.666  1.00 88.04           H
ATOM   2827 3HZ  LYS A 190       1.604   3.729  24.830  1.00 88.04           H
ATOM   2828  HN  LYS A 190       4.409   8.867  20.822  1.00 88.04           H
ATOM   2829  N   GLU A 191       5.586   9.334  24.599  1.00 85.11           N
ATOM   2830  CA  GLU A 191       6.836   9.086  25.298  1.00 85.11           C
ATOM   2831  C   GLU A 191       6.666   7.942  26.299  1.00 85.11           C
ATOM   2832  O   GLU A 191       5.747   7.959  27.117  1.00 85.11           O
ATOM   2833  HA  GLU A 191       7.549   8.799  24.525  1.00 85.11           H
ATOM   2834  CB  GLU A 191       7.335  10.354  25.994  1.00 85.11           C
ATOM   2835 1HB  GLU A 191       6.515  10.819  26.543  1.00 85.11           H
ATOM   2836 2HB  GLU A 191       8.192  10.115  26.623  1.00 85.11           H
ATOM   2837  CG  GLU A 191       7.822  11.385  24.974  1.00 85.11           C
ATOM   2838 1HG  GLU A 191       8.585  10.938  24.337  1.00 85.11           H
ATOM   2839 2HG  GLU A 191       6.997  11.678  24.325  1.00 85.11           H
ATOM   2840  CD  GLU A 191       8.393  12.621  25.672  1.00 85.11           C
ATOM   2841  OE1 GLU A 191       8.819  13.540  24.940  1.00 85.11           O
ATOM   2842  OE2 GLU A 191       8.390  12.618  26.922  1.00 85.11           O
ATOM   2843  HN  GLU A 191       4.943   9.928  25.081  1.00 85.11           H
ATOM   2844  N   GLU A 192       7.566   6.975  26.202  1.00 77.33           N
ATOM   2845  CA  GLU A 192       7.470   5.777  27.020  1.00 77.33           C
ATOM   2846  C   GLU A 192       8.863   5.318  27.455  1.00 77.33           C
ATOM   2847  O   GLU A 192       9.708   5.008  26.617  1.00 77.33           O
ATOM   2848  HA  GLU A 192       6.887   6.069  27.893  1.00 77.33           H
ATOM   2849  CB  GLU A 192       6.733   4.663  26.274  1.00 77.33           C
ATOM   2850 1HB  GLU A 192       5.719   4.986  26.040  1.00 77.33           H
ATOM   2851 2HB  GLU A 192       7.305   4.368  25.395  1.00 77.33           H
ATOM   2852  CG  GLU A 192       6.607   3.411  27.146  1.00 77.33           C
ATOM   2853 1HG  GLU A 192       7.203   2.605  26.718  1.00 77.33           H
ATOM   2854 2HG  GLU A 192       7.008   3.613  28.139  1.00 77.33           H
ATOM   2855  CD  GLU A 192       5.147   2.968  27.260  1.00 77.33           C
ATOM   2856  OE1 GLU A 192       4.806   2.407  28.324  1.00 77.33           O
ATOM   2857  OE2 GLU A 192       4.405   3.200  26.282  1.00 77.33           O
ATOM   2858  HN  GLU A 192       8.349   7.000  25.580  1.00 77.33           H
ATOM   2859  N   SER A 193       9.059   5.289  28.765  1.00 73.38           N
ATOM   2860  CA  SER A 193      10.308   4.802  29.324  1.00 73.38           C
ATOM   2861  C   SER A 193      11.488   5.553  28.703  1.00 73.38           C
ATOM   2862  O   SER A 193      12.558   4.980  28.505  1.00 73.38           O
ATOM   2863  HA  SER A 193      10.245   5.006  30.393  1.00 73.38           H
ATOM   2864  CB  SER A 193      10.461   3.296  29.101  1.00 73.38           C
ATOM   2865 1HB  SER A 193      11.483   2.997  29.334  1.00 73.38           H
ATOM   2866 2HB  SER A 193       9.808   2.759  29.789  1.00 73.38           H
ATOM   2867  OG  SER A 193      10.152   2.920  27.762  1.00 73.38           O
ATOM   2868  HG  SER A 193       9.220   2.559  27.714  1.00 73.38           H
ATOM   2869  HN  SER A 193       8.383   5.590  29.438  1.00 73.38           H
ATOM   2870  N   GLY A 194      11.251   6.824  28.411  1.00 77.41           N
ATOM   2871  CA  GLY A 194      12.301   7.678  27.884  1.00 77.41           C
ATOM   2872  C   GLY A 194      12.475   7.469  26.379  1.00 77.41           C
ATOM   2873  O   GLY A 194      13.423   7.978  25.783  1.00 77.41           O
ATOM   2874 1HA  GLY A 194      12.060   8.722  28.085  1.00 77.41           H
ATOM   2875 2HA  GLY A 194      13.240   7.464  28.395  1.00 77.41           H
ATOM   2876  HN  GLY A 194      10.364   7.269  28.530  1.00 77.41           H
ATOM   2877  N   ILE A 195      11.544   6.720  25.807  1.00 84.76           N
ATOM   2878  CA  ILE A 195      11.562   6.465  24.376  1.00 84.76           C
ATOM   2879  C   ILE A 195      10.352   7.139  23.727  1.00 84.76           C
ATOM   2880  O   ILE A 195       9.215   6.904  24.131  1.00 84.76           O
ATOM   2881  HA  ILE A 195      12.468   6.920  23.975  1.00 84.76           H
ATOM   2882  CB  ILE A 195      11.650   4.962  24.101  1.00 84.76           C
ATOM   2883  HB  ILE A 195      10.884   4.461  24.693  1.00 84.76           H
ATOM   2884  CG1 ILE A 195      13.003   4.402  24.545  1.00 84.76           C
ATOM   2885 1HG1 ILE A 195      13.773   4.694  23.831  1.00 84.76           H
ATOM   2886 2HG1 ILE A 195      13.281   4.832  25.507  1.00 84.76           H
ATOM   2887  CG2 ILE A 195      11.358   4.656  22.631  1.00 84.76           C
ATOM   2888 1HG2 ILE A 195      10.354   4.999  22.381  1.00 84.76           H
ATOM   2889 2HG2 ILE A 195      12.084   5.170  22.001  1.00 84.76           H
ATOM   2890 3HG2 ILE A 195      11.427   3.581  22.463  1.00 84.76           H
ATOM   2891  CD1 ILE A 195      12.955   2.877  24.656  1.00 84.76           C
ATOM   2892 1HD1 ILE A 195      12.200   2.590  25.389  1.00 84.76           H
ATOM   2893 2HD1 ILE A 195      12.701   2.449  23.686  1.00 84.76           H
ATOM   2894 3HD1 ILE A 195      13.929   2.504  24.974  1.00 84.76           H
ATOM   2895  HN  ILE A 195      10.788   6.291  26.302  1.00 84.76           H
ATOM   2896  N   ALA A 196      10.639   7.964  22.730  1.00 90.91           N
ATOM   2897  CA  ALA A 196       9.586   8.626  21.980  1.00 90.91           C
ATOM   2898  C   ALA A 196       9.101   7.698  20.863  1.00 90.91           C
ATOM   2899  O   ALA A 196       9.905   7.174  20.094  1.00 90.91           O
ATOM   2900  HA  ALA A 196       8.760   8.817  22.665  1.00 90.91           H
ATOM   2901  CB  ALA A 196      10.103   9.962  21.444  1.00 90.91           C
ATOM   2902 1HB  ALA A 196      10.407  10.595  22.278  1.00 90.91           H
ATOM   2903 2HB  ALA A 196      10.958   9.786  20.791  1.00 90.91           H
ATOM   2904 3HB  ALA A 196       9.312  10.458  20.881  1.00 90.91           H
ATOM   2905  HN  ALA A 196      11.569   8.182  22.434  1.00 90.91           H
ATOM   2906  N   ILE A 197       7.788   7.525  20.810  1.00 89.60           N
ATOM   2907  CA  ILE A 197       7.191   6.635  19.829  1.00 89.60           C
ATOM   2908  C   ILE A 197       6.115   7.394  19.047  1.00 89.60           C
ATOM   2909  O   ILE A 197       5.231   8.010  19.640  1.00 89.60           O
ATOM   2910  HA  ILE A 197       7.977   6.339  19.134  1.00 89.60           H
ATOM   2911  CB  ILE A 197       6.677   5.361  20.503  1.00 89.60           C
ATOM   2912  HB  ILE A 197       5.961   5.647  21.272  1.00 89.60           H
ATOM   2913  CG1 ILE A 197       7.815   4.614  21.200  1.00 89.60           C
ATOM   2914 1HG1 ILE A 197       8.539   4.274  20.460  1.00 89.60           H
ATOM   2915 2HG1 ILE A 197       8.342   5.291  21.873  1.00 89.60           H
ATOM   2916  CG2 ILE A 197       5.936   4.472  19.502  1.00 89.60           C
ATOM   2917 1HG2 ILE A 197       5.085   5.018  19.093  1.00 89.60           H
ATOM   2918 2HG2 ILE A 197       6.612   4.192  18.694  1.00 89.60           H
ATOM   2919 3HG2 ILE A 197       5.582   3.574  20.008  1.00 89.60           H
ATOM   2920  CD1 ILE A 197       7.282   3.415  21.988  1.00 89.60           C
ATOM   2921 1HD1 ILE A 197       6.577   3.762  22.744  1.00 89.60           H
ATOM   2922 2HD1 ILE A 197       6.778   2.729  21.308  1.00 89.60           H
ATOM   2923 3HD1 ILE A 197       8.112   2.902  22.474  1.00 89.60           H
ATOM   2924  HN  ILE A 197       7.139   7.978  21.420  1.00 89.60           H
ATOM   2925  N   CYS A 198       6.227   7.324  17.729  1.00 92.07           N
ATOM   2926  CA  CYS A 198       5.164   7.803  16.862  1.00 92.07           C
ATOM   2927  C   CYS A 198       4.089   6.718  16.776  1.00 92.07           C
ATOM   2928  O   CYS A 198       4.309   5.666  16.178  1.00 92.07           O
ATOM   2929  HA  CYS A 198       4.767   8.706  17.323  1.00 92.07           H
ATOM   2930  CB  CYS A 198       5.694   8.192  15.480  1.00 92.07           C
ATOM   2931 1HB  CYS A 198       6.319   9.081  15.558  1.00 92.07           H
ATOM   2932 2HB  CYS A 198       6.323   7.394  15.085  1.00 92.07           H
ATOM   2933  SG  CYS A 198       4.297   8.508  14.340  1.00 92.07           S
ATOM   2934  HN  CYS A 198       7.023   6.949  17.254  1.00 92.07           H
ATOM   2935  N   THR A 199       2.948   7.012  17.382  1.00 91.46           N
ATOM   2936  CA  THR A 199       1.836   6.076  17.380  1.00 91.46           C
ATOM   2937  C   THR A 199       0.514   6.819  17.182  1.00 91.46           C
ATOM   2938  O   THR A 199       0.468   8.046  17.265  1.00 91.46           O
ATOM   2939  HA  THR A 199       1.955   5.403  16.530  1.00 91.46           H
ATOM   2940  CB  THR A 199       1.893   5.271  18.680  1.00 91.46           C
ATOM   2941  HB  THR A 199       2.907   4.926  18.880  1.00 91.46           H
ATOM   2942  OG1 THR A 199       0.919   4.247  18.497  1.00 91.46           O
ATOM   2943  HG1 THR A 199       1.043   3.531  19.184  1.00 91.46           H
ATOM   2944  CG2 THR A 199       1.377   6.065  19.882  1.00 91.46           C
ATOM   2945 1HG2 THR A 199       0.340   6.352  19.710  1.00 91.46           H
ATOM   2946 2HG2 THR A 199       1.985   6.960  20.015  1.00 91.46           H
ATOM   2947 3HG2 THR A 199       1.439   5.448  20.779  1.00 91.46           H
ATOM   2948  HN  THR A 199       2.777   7.869  17.868  1.00 91.46           H
ATOM   2949  N   MET A 200      -0.530   6.045  16.924  1.00 91.37           N
ATOM   2950  CA  MET A 200      -1.886   6.558  17.028  1.00 91.37           C
ATOM   2951  C   MET A 200      -2.423   6.404  18.452  1.00 91.37           C
ATOM   2952  O   MET A 200      -2.241   5.362  19.079  1.00 91.37           O
ATOM   2953  HA  MET A 200      -1.820   7.615  16.769  1.00 91.37           H
ATOM   2954  CB  MET A 200      -2.794   5.802  16.056  1.00 91.37           C
ATOM   2955 1HB  MET A 200      -2.709   4.730  16.233  1.00 91.37           H
ATOM   2956 2HB  MET A 200      -3.834   6.074  16.237  1.00 91.37           H
ATOM   2957  CG  MET A 200      -2.425   6.116  14.604  1.00 91.37           C
ATOM   2958 1HG  MET A 200      -2.333   7.193  14.468  1.00 91.37           H
ATOM   2959 2HG  MET A 200      -1.454   5.681  14.365  1.00 91.37           H
ATOM   2960  SD  MET A 200      -3.671   5.466  13.503  1.00 91.37           S
ATOM   2961  CE  MET A 200      -3.666   3.753  14.006  1.00 91.37           C
ATOM   2962 1HE  MET A 200      -2.673   3.332  13.849  1.00 91.37           H
ATOM   2963 2HE  MET A 200      -3.928   3.684  15.061  1.00 91.37           H
ATOM   2964 3HE  MET A 200      -4.394   3.199  13.413  1.00 91.37           H
ATOM   2965  HN  MET A 200      -0.461   5.086  16.649  1.00 91.37           H
ATOM   2966  N   VAL A 201      -3.074   7.459  18.922  1.00 91.63           N
ATOM   2967  CA  VAL A 201      -3.728   7.417  20.219  1.00 91.63           C
ATOM   2968  C   VAL A 201      -5.217   7.724  20.044  1.00 91.63           C
ATOM   2969  O   VAL A 201      -5.580   8.755  19.481  1.00 91.63           O
ATOM   2970  HA  VAL A 201      -3.621   6.405  20.609  1.00 91.63           H
ATOM   2971  CB  VAL A 201      -3.030   8.374  21.188  1.00 91.63           C
ATOM   2972  HB  VAL A 201      -3.093   9.379  20.770  1.00 91.63           H
ATOM   2973  CG1 VAL A 201      -3.732   8.386  22.547  1.00 91.63           C
ATOM   2974 1HG1 VAL A 201      -4.765   8.709  22.420  1.00 91.63           H
ATOM   2975 2HG1 VAL A 201      -3.714   7.383  22.974  1.00 91.63           H
ATOM   2976 3HG1 VAL A 201      -3.215   9.074  23.216  1.00 91.63           H
ATOM   2977  CG2 VAL A 201      -1.549   8.019  21.338  1.00 91.63           C
ATOM   2978 1HG2 VAL A 201      -1.456   7.004  21.722  1.00 91.63           H
ATOM   2979 2HG2 VAL A 201      -1.059   8.086  20.366  1.00 91.63           H
ATOM   2980 3HG2 VAL A 201      -1.077   8.715  22.032  1.00 91.63           H
ATOM   2981  HN  VAL A 201      -3.158   8.327  18.434  1.00 91.63           H
ATOM   2982  N   TYR A 202      -6.038   6.809  20.538  1.00 90.21           N
ATOM   2983  CA  TYR A 202      -7.479   6.950  20.411  1.00 90.21           C
ATOM   2984  C   TYR A 202      -8.073   7.635  21.644  1.00 90.21           C
ATOM   2985  O   TYR A 202      -7.644   7.379  22.768  1.00 90.21           O
ATOM   2986  HA  TYR A 202      -7.680   7.562  19.532  1.00 90.21           H
ATOM   2987  CB  TYR A 202      -8.035   5.529  20.315  1.00 90.21           C
ATOM   2988 1HB  TYR A 202      -7.693   4.956  21.177  1.00 90.21           H
ATOM   2989 2HB  TYR A 202      -9.123   5.570  20.371  1.00 90.21           H
ATOM   2990  CG  TYR A 202      -7.633   4.788  19.037  1.00 90.21           C
ATOM   2991  CD1 TYR A 202      -8.375   4.947  17.885  1.00 90.21           C
ATOM   2992  HD1 TYR A 202      -9.247   5.600  17.884  1.00 90.21           H
ATOM   2993  CD2 TYR A 202      -6.527   3.962  19.038  1.00 90.21           C
ATOM   2994  HD2 TYR A 202      -5.941   3.836  19.949  1.00 90.21           H
ATOM   2995  CE1 TYR A 202      -7.996   4.251  16.683  1.00 90.21           C
ATOM   2996  HE1 TYR A 202      -8.573   4.367  15.766  1.00 90.21           H
ATOM   2997  CE2 TYR A 202      -6.149   3.265  17.836  1.00 90.21           C
ATOM   2998  HE2 TYR A 202      -5.278   2.609  17.823  1.00 90.21           H
ATOM   2999  CZ  TYR A 202      -6.902   3.444  16.718  1.00 90.21           C
ATOM   3000  OH  TYR A 202      -6.544   2.786  15.583  1.00 90.21           O
ATOM   3001  HH  TYR A 202      -5.853   2.094  15.792  1.00 90.21           H
ATOM   3002  HN  TYR A 202      -5.735   5.985  21.017  1.00 90.21           H
ATOM   3003  N   PRO A 203      -9.067   8.514  21.457  1.00 80.38           N
ATOM   3004  CA  PRO A 203      -9.621   9.277  22.579  1.00 80.38           C
ATOM   3005  C   PRO A 203     -10.394   8.397  23.548  1.00 80.38           C
ATOM   3006  O   PRO A 203     -10.979   7.392  23.148  1.00 80.38           O
ATOM   3007  HA  PRO A 203      -8.816   9.713  23.171  1.00 80.38           H
ATOM   3008  CB  PRO A 203     -10.526  10.309  21.904  1.00 80.38           C
ATOM   3009 1HB  PRO A 203     -11.390  10.551  22.523  1.00 80.38           H
ATOM   3010 2HB  PRO A 203      -9.998  11.244  21.716  1.00 80.38           H
ATOM   3011  CG  PRO A 203     -10.935   9.640  20.623  1.00 80.38           C
ATOM   3012 1HG  PRO A 203     -11.797   8.991  20.775  1.00 80.38           H
ATOM   3013 2HG  PRO A 203     -11.218  10.374  19.868  1.00 80.38           H
ATOM   3014  CD  PRO A 203      -9.734   8.852  20.187  1.00 80.38           C
ATOM   3015 1HD  PRO A 203     -10.021   7.957  19.634  1.00 80.38           H
ATOM   3016 2HD  PRO A 203      -9.085   9.436  19.535  1.00 80.38           H
ATOM   3017  N   SER A 204     -10.375   8.803  24.809  1.00 68.99           N
ATOM   3018  CA  SER A 204     -10.717   7.896  25.892  1.00 68.99           C
ATOM   3019  C   SER A 204     -12.068   7.235  25.613  1.00 68.99           C
ATOM   3020  O   SER A 204     -12.230   6.033  25.821  1.00 68.99           O
ATOM   3021  HA  SER A 204      -9.922   7.151  25.907  1.00 68.99           H
ATOM   3022  CB  SER A 204     -10.753   8.630  27.234  1.00 68.99           C
ATOM   3023 1HB  SER A 204     -11.155   7.967  28.000  1.00 68.99           H
ATOM   3024 2HB  SER A 204      -9.737   8.884  27.535  1.00 68.99           H
ATOM   3025  OG  SER A 204     -11.540   9.816  27.173  1.00 68.99           O
ATOM   3026  HG  SER A 204     -12.503   9.596  27.326  1.00 68.99           H
ATOM   3027  HN  SER A 204     -10.132   9.730  25.095  1.00 68.99           H
ATOM   3028  N   ASP A 205     -13.005   8.048  25.147  1.00 71.81           N
ATOM   3029  CA  ASP A 205     -14.384   7.608  25.023  1.00 71.81           C
ATOM   3030  C   ASP A 205     -14.505   6.649  23.837  1.00 71.81           C
ATOM   3031  O   ASP A 205     -14.215   7.022  22.701  1.00 71.81           O
ATOM   3032  HA  ASP A 205     -14.618   7.128  25.973  1.00 71.81           H
ATOM   3033  CB  ASP A 205     -15.319   8.793  24.770  1.00 71.81           C
ATOM   3034 1HB  ASP A 205     -14.958   9.371  23.920  1.00 71.81           H
ATOM   3035 2HB  ASP A 205     -16.312   8.427  24.509  1.00 71.81           H
ATOM   3036  CG  ASP A 205     -15.409   9.693  26.004  1.00 71.81           C
ATOM   3037  OD1 ASP A 205     -15.014   9.212  27.088  1.00 71.81           O
ATOM   3038  OD2 ASP A 205     -15.870  10.843  25.836  1.00 71.81           O
ATOM   3039  HN  ASP A 205     -12.833   8.990  24.857  1.00 71.81           H
ATOM   3040  N   GLU A 206     -14.933   5.433  24.141  1.00 82.13           N
ATOM   3041  CA  GLU A 206     -15.130   4.429  23.110  1.00 82.13           C
ATOM   3042  C   GLU A 206     -13.847   4.245  22.297  1.00 82.13           C
ATOM   3043  O   GLU A 206     -13.895   3.823  21.143  1.00 82.13           O
ATOM   3044  HA  GLU A 206     -15.366   3.508  23.644  1.00 82.13           H
ATOM   3045  CB  GLU A 206     -16.306   4.798  22.203  1.00 82.13           C
ATOM   3046 1HB  GLU A 206     -16.098   5.740  21.697  1.00 82.13           H
ATOM   3047 2HB  GLU A 206     -16.512   3.976  21.517  1.00 82.13           H
ATOM   3048  CG  GLU A 206     -17.583   5.008  23.019  1.00 82.13           C
ATOM   3049 1HG  GLU A 206     -17.489   4.510  23.984  1.00 82.13           H
ATOM   3050 2HG  GLU A 206     -17.719   6.071  23.221  1.00 82.13           H
ATOM   3051  CD  GLU A 206     -18.805   4.465  22.275  1.00 82.13           C
ATOM   3052  OE1 GLU A 206     -19.671   3.879  22.960  1.00 82.13           O
ATOM   3053  OE2 GLU A 206     -18.844   4.647  21.039  1.00 82.13           O
ATOM   3054  HN  GLU A 206     -15.145   5.131  25.071  1.00 82.13           H
ATOM   3055  N   SER A 207     -12.731   4.570  22.932  1.00 88.07           N
ATOM   3056  CA  SER A 207     -11.433   4.397  22.300  1.00 88.07           C
ATOM   3057  C   SER A 207     -11.361   3.029  21.620  1.00 88.07           C
ATOM   3058  O   SER A 207     -10.926   2.924  20.474  1.00 88.07           O
ATOM   3059  HA  SER A 207     -11.363   5.196  21.562  1.00 88.07           H
ATOM   3060  CB  SER A 207     -10.301   4.544  23.318  1.00 88.07           C
ATOM   3061 1HB  SER A 207      -9.396   4.084  22.923  1.00 88.07           H
ATOM   3062 2HB  SER A 207     -10.082   5.602  23.467  1.00 88.07           H
ATOM   3063  OG  SER A 207     -10.628   3.948  24.571  1.00 88.07           O
ATOM   3064  HG  SER A 207     -10.941   4.649  25.212  1.00 88.07           H
ATOM   3065  HN  SER A 207     -12.703   4.944  23.859  1.00 88.07           H
ATOM   3066  N   THR A 208     -11.793   2.014  22.354  1.00 88.86           N
ATOM   3067  CA  THR A 208     -11.659   0.644  21.891  1.00 88.86           C
ATOM   3068  C   THR A 208     -12.511   0.417  20.641  1.00 88.86           C
ATOM   3069  O   THR A 208     -12.089  -0.271  19.713  1.00 88.86           O
ATOM   3070  HA  THR A 208     -10.620   0.479  21.604  1.00 88.86           H
ATOM   3071  CB  THR A 208     -12.022  -0.285  23.051  1.00 88.86           C
ATOM   3072  HB  THR A 208     -11.939  -1.331  22.753  1.00 88.86           H
ATOM   3073  OG1 THR A 208     -13.325   0.140  23.441  1.00 88.86           O
ATOM   3074  HG1 THR A 208     -13.764  -0.567  23.996  1.00 88.86           H
ATOM   3075  CG2 THR A 208     -11.162  -0.038  24.291  1.00 88.86           C
ATOM   3076 1HG2 THR A 208     -11.298   0.990  24.629  1.00 88.86           H
ATOM   3077 2HG2 THR A 208     -10.113  -0.203  24.045  1.00 88.86           H
ATOM   3078 3HG2 THR A 208     -11.461  -0.723  25.084  1.00 88.86           H
ATOM   3079  HN  THR A 208     -12.228   2.117  23.249  1.00 88.86           H
ATOM   3080  N   LYS A 209     -13.696   1.010  20.656  1.00 90.53           N
ATOM   3081  CA  LYS A 209     -14.610   0.885  19.534  1.00 90.53           C
ATOM   3082  C   LYS A 209     -13.980   1.524  18.295  1.00 90.53           C
ATOM   3083  O   LYS A 209     -14.038   0.960  17.203  1.00 90.53           O
ATOM   3084  HA  LYS A 209     -14.748  -0.179  19.341  1.00 90.53           H
ATOM   3085  CB  LYS A 209     -15.982   1.461  19.892  1.00 90.53           C
ATOM   3086 1HB  LYS A 209     -15.863   2.461  20.308  1.00 90.53           H
ATOM   3087 2HB  LYS A 209     -16.585   1.561  18.990  1.00 90.53           H
ATOM   3088  CG  LYS A 209     -16.705   0.566  20.901  1.00 90.53           C
ATOM   3089 1HG  LYS A 209     -16.832  -0.432  20.481  1.00 90.53           H
ATOM   3090 2HG  LYS A 209     -16.098   0.459  21.799  1.00 90.53           H
ATOM   3091  CD  LYS A 209     -18.072   1.148  21.268  1.00 90.53           C
ATOM   3092 1HD  LYS A 209     -17.942   2.127  21.730  1.00 90.53           H
ATOM   3093 2HD  LYS A 209     -18.662   1.298  20.365  1.00 90.53           H
ATOM   3094  CE  LYS A 209     -18.822   0.221  22.227  1.00 90.53           C
ATOM   3095 1HE  LYS A 209     -19.001  -0.741  21.746  1.00 90.53           H
ATOM   3096 2HE  LYS A 209     -18.212   0.028  23.109  1.00 90.53           H
ATOM   3097  NZ  LYS A 209     -20.111   0.827  22.631  1.00 90.53           N
ATOM   3098 1HZ  LYS A 209     -20.601   0.195  23.254  1.00 90.53           H
ATOM   3099 2HZ  LYS A 209     -19.936   1.705  23.108  1.00 90.53           H
ATOM   3100 3HZ  LYS A 209     -20.678   0.997  21.807  1.00 90.53           H
ATOM   3101  HN  LYS A 209     -14.034   1.566  21.416  1.00 90.53           H
ATOM   3102  N   LEU A 210     -13.392   2.692  18.505  1.00 91.64           N
ATOM   3103  CA  LEU A 210     -12.831   3.457  17.404  1.00 91.64           C
ATOM   3104  C   LEU A 210     -11.687   2.665  16.769  1.00 91.64           C
ATOM   3105  O   LEU A 210     -11.616   2.543  15.547  1.00 91.64           O
ATOM   3106  HA  LEU A 210     -13.618   3.584  16.660  1.00 91.64           H
ATOM   3107  CB  LEU A 210     -12.424   4.855  17.875  1.00 91.64           C
ATOM   3108 1HB  LEU A 210     -13.288   5.324  18.346  1.00 91.64           H
ATOM   3109 2HB  LEU A 210     -11.660   4.749  18.645  1.00 91.64           H
ATOM   3110  CG  LEU A 210     -11.891   5.798  16.795  1.00 91.64           C
ATOM   3111  HG  LEU A 210     -11.046   5.314  16.306  1.00 91.64           H
ATOM   3112  CD1 LEU A 210     -12.950   6.053  15.720  1.00 91.64           C
ATOM   3113 1HD1 LEU A 210     -13.228   5.109  15.252  1.00 91.64           H
ATOM   3114 2HD1 LEU A 210     -13.830   6.506  16.176  1.00 91.64           H
ATOM   3115 3HD1 LEU A 210     -12.545   6.727  14.964  1.00 91.64           H
ATOM   3116  CD2 LEU A 210     -11.374   7.100  17.410  1.00 91.64           C
ATOM   3117 1HD2 LEU A 210     -12.184   7.599  17.941  1.00 91.64           H
ATOM   3118 2HD2 LEU A 210     -10.566   6.876  18.107  1.00 91.64           H
ATOM   3119 3HD2 LEU A 210     -11.001   7.752  16.620  1.00 91.64           H
ATOM   3120  HN  LEU A 210     -13.296   3.116  19.406  1.00 91.64           H
ATOM   3121  N   LYS A 211     -10.821   2.146  17.627  1.00 91.91           N
ATOM   3122  CA  LYS A 211      -9.693   1.355  17.165  1.00 91.91           C
ATOM   3123  C   LYS A 211     -10.206   0.189  16.318  1.00 91.91           C
ATOM   3124  O   LYS A 211      -9.731  -0.031  15.205  1.00 91.91           O
ATOM   3125  HA  LYS A 211      -9.080   1.997  16.533  1.00 91.91           H
ATOM   3126  CB  LYS A 211      -8.824   0.921  18.347  1.00 91.91           C
ATOM   3127 1HB  LYS A 211      -8.420   1.800  18.849  1.00 91.91           H
ATOM   3128 2HB  LYS A 211      -9.435   0.391  19.078  1.00 91.91           H
ATOM   3129  CG  LYS A 211      -7.678   0.020  17.883  1.00 91.91           C
ATOM   3130 1HG  LYS A 211      -8.075  -0.944  17.565  1.00 91.91           H
ATOM   3131 2HG  LYS A 211      -7.189   0.465  17.017  1.00 91.91           H
ATOM   3132  CD  LYS A 211      -6.655  -0.187  19.003  1.00 91.91           C
ATOM   3133 1HD  LYS A 211      -6.323   0.780  19.380  1.00 91.91           H
ATOM   3134 2HD  LYS A 211      -7.125  -0.710  19.836  1.00 91.91           H
ATOM   3135  CE  LYS A 211      -5.451  -0.989  18.504  1.00 91.91           C
ATOM   3136 1HE  LYS A 211      -5.768  -1.990  18.212  1.00 91.91           H
ATOM   3137 2HE  LYS A 211      -5.034  -0.515  17.615  1.00 91.91           H
ATOM   3138  NZ  LYS A 211      -4.416  -1.078  19.557  1.00 91.91           N
ATOM   3139 1HZ  LYS A 211      -3.546  -1.405  19.150  1.00 91.91           H
ATOM   3140 2HZ  LYS A 211      -4.272  -0.162  19.969  1.00 91.91           H
ATOM   3141 3HZ  LYS A 211      -4.718  -1.727  20.275  1.00 91.91           H
ATOM   3142  HN  LYS A 211     -10.880   2.260  18.618  1.00 91.91           H
ATOM   3143  N   SER A 212     -11.170  -0.528  16.878  1.00 91.40           N
ATOM   3144  CA  SER A 212     -11.704  -1.708  16.219  1.00 91.40           C
ATOM   3145  C   SER A 212     -12.260  -1.333  14.844  1.00 91.40           C
ATOM   3146  O   SER A 212     -12.057  -2.057  13.871  1.00 91.40           O
ATOM   3147  HA  SER A 212     -10.859  -2.389  16.118  1.00 91.40           H
ATOM   3148  CB  SER A 212     -12.791  -2.369  17.069  1.00 91.40           C
ATOM   3149 1HB  SER A 212     -13.590  -1.651  17.257  1.00 91.40           H
ATOM   3150 2HB  SER A 212     -13.231  -3.198  16.515  1.00 91.40           H
ATOM   3151  OG  SER A 212     -12.282  -2.846  18.311  1.00 91.40           O
ATOM   3152  HG  SER A 212     -12.337  -2.127  19.003  1.00 91.40           H
ATOM   3153  HN  SER A 212     -11.584  -0.315  17.763  1.00 91.40           H
ATOM   3154  N   ALA A 213     -12.949  -0.202  14.808  1.00 92.02           N
ATOM   3155  CA  ALA A 213     -13.577   0.253  13.579  1.00 92.02           C
ATOM   3156  C   ALA A 213     -12.493   0.588  12.552  1.00 92.02           C
ATOM   3157  O   ALA A 213     -12.585   0.185  11.393  1.00 92.02           O
ATOM   3158  HA  ALA A 213     -14.188  -0.565  13.196  1.00 92.02           H
ATOM   3159  CB  ALA A 213     -14.484   1.447  13.881  1.00 92.02           C
ATOM   3160 1HB  ALA A 213     -15.253   1.149  14.592  1.00 92.02           H
ATOM   3161 2HB  ALA A 213     -13.890   2.256  14.306  1.00 92.02           H
ATOM   3162 3HB  ALA A 213     -14.954   1.788  12.958  1.00 92.02           H
ATOM   3163  HN  ALA A 213     -13.081   0.397  15.597  1.00 92.02           H
ATOM   3164  N   VAL A 214     -11.492   1.322  13.014  1.00 89.91           N
ATOM   3165  CA  VAL A 214     -10.424   1.769  12.135  1.00 89.91           C
ATOM   3166  C   VAL A 214      -9.689   0.551  11.572  1.00 89.91           C
ATOM   3167  O   VAL A 214      -9.337   0.524  10.394  1.00 89.91           O
ATOM   3168  HA  VAL A 214     -10.884   2.314  11.310  1.00 89.91           H
ATOM   3169  CB  VAL A 214      -9.500   2.732  12.883  1.00 89.91           C
ATOM   3170  HB  VAL A 214      -9.221   2.264  13.826  1.00 89.91           H
ATOM   3171  CG1 VAL A 214      -8.218   2.989  12.088  1.00 89.91           C
ATOM   3172 1HG1 VAL A 214      -7.691   2.048  11.934  1.00 89.91           H
ATOM   3173 2HG1 VAL A 214      -8.471   3.427  11.122  1.00 89.91           H
ATOM   3174 3HG1 VAL A 214      -7.579   3.677  12.642  1.00 89.91           H
ATOM   3175  CG2 VAL A 214     -10.219   4.044  13.204  1.00 89.91           C
ATOM   3176 1HG2 VAL A 214     -10.541   4.518  12.277  1.00 89.91           H
ATOM   3177 2HG2 VAL A 214     -11.088   3.839  13.828  1.00 89.91           H
ATOM   3178 3HG2 VAL A 214      -9.539   4.710  13.735  1.00 89.91           H
ATOM   3179  HN  VAL A 214     -11.403   1.610  13.967  1.00 89.91           H
ATOM   3180  N   LEU A 215      -9.480  -0.427  12.440  1.00 90.88           N
ATOM   3181  CA  LEU A 215      -8.783  -1.641  12.047  1.00 90.88           C
ATOM   3182  C   LEU A 215      -9.610  -2.379  10.992  1.00 90.88           C
ATOM   3183  O   LEU A 215      -9.075  -2.816   9.974  1.00 90.88           O
ATOM   3184  HA  LEU A 215      -7.836  -1.342  11.597  1.00 90.88           H
ATOM   3185  CB  LEU A 215      -8.453  -2.491  13.275  1.00 90.88           C
ATOM   3186 1HB  LEU A 215      -9.272  -2.396  13.989  1.00 90.88           H
ATOM   3187 2HB  LEU A 215      -8.417  -3.537  12.969  1.00 90.88           H
ATOM   3188  CG  LEU A 215      -7.146  -2.153  13.994  1.00 90.88           C
ATOM   3189  HG  LEU A 215      -7.021  -1.070  13.984  1.00 90.88           H
ATOM   3190  CD1 LEU A 215      -7.196  -2.589  15.459  1.00 90.88           C
ATOM   3191 1HD1 LEU A 215      -8.015  -2.075  15.963  1.00 90.88           H
ATOM   3192 2HD1 LEU A 215      -7.356  -3.666  15.512  1.00 90.88           H
ATOM   3193 3HD1 LEU A 215      -6.254  -2.337  15.946  1.00 90.88           H
ATOM   3194  CD2 LEU A 215      -5.945  -2.752  13.258  1.00 90.88           C
ATOM   3195 1HD2 LEU A 215      -6.050  -3.836  13.215  1.00 90.88           H
ATOM   3196 2HD2 LEU A 215      -5.902  -2.351  12.246  1.00 90.88           H
ATOM   3197 3HD2 LEU A 215      -5.029  -2.497  13.790  1.00 90.88           H
ATOM   3198  HN  LEU A 215      -9.776  -0.401  13.395  1.00 90.88           H
ATOM   3199  N   THR A 216     -10.900  -2.494  11.271  1.00 91.84           N
ATOM   3200  CA  THR A 216     -11.799  -3.204  10.377  1.00 91.84           C
ATOM   3201  C   THR A 216     -11.775  -2.571   8.984  1.00 91.84           C
ATOM   3202  O   THR A 216     -11.719  -3.277   7.978  1.00 91.84           O
ATOM   3203  HA  THR A 216     -11.439  -4.227  10.269  1.00 91.84           H
ATOM   3204  CB  THR A 216     -13.189  -3.216  11.015  1.00 91.84           C
ATOM   3205  HB  THR A 216     -13.583  -2.204  11.108  1.00 91.84           H
ATOM   3206  OG1 THR A 216     -13.002  -3.917  12.242  1.00 91.84           O
ATOM   3207  HG1 THR A 216     -12.953  -3.270  13.002  1.00 91.84           H
ATOM   3208  CG2 THR A 216     -14.183  -4.082  10.239  1.00 91.84           C
ATOM   3209 1HG2 THR A 216     -13.820  -5.109  10.205  1.00 91.84           H
ATOM   3210 2HG2 THR A 216     -14.283  -3.698   9.223  1.00 91.84           H
ATOM   3211 3HG2 THR A 216     -15.153  -4.055  10.734  1.00 91.84           H
ATOM   3212  HN  THR A 216     -11.331  -2.114  12.089  1.00 91.84           H
ATOM   3213  N   LEU A 217     -11.819  -1.247   8.970  1.00 88.55           N
ATOM   3214  CA  LEU A 217     -11.830  -0.511   7.717  1.00 88.55           C
ATOM   3215  C   LEU A 217     -10.567  -0.850   6.921  1.00 88.55           C
ATOM   3216  O   LEU A 217     -10.627  -1.043   5.708  1.00 88.55           O
ATOM   3217  HA  LEU A 217     -12.697  -0.848   7.148  1.00 88.55           H
ATOM   3218  CB  LEU A 217     -12.010   0.986   7.975  1.00 88.55           C
ATOM   3219 1HB  LEU A 217     -12.897   1.123   8.595  1.00 88.55           H
ATOM   3220 2HB  LEU A 217     -11.158   1.340   8.555  1.00 88.55           H
ATOM   3221  CG  LEU A 217     -12.149   1.869   6.734  1.00 88.55           C
ATOM   3222  HG  LEU A 217     -11.306   1.665   6.074  1.00 88.55           H
ATOM   3223  CD1 LEU A 217     -13.423   1.528   5.958  1.00 88.55           C
ATOM   3224 1HD1 LEU A 217     -13.389   0.485   5.643  1.00 88.55           H
ATOM   3225 2HD1 LEU A 217     -14.291   1.686   6.598  1.00 88.55           H
ATOM   3226 3HD1 LEU A 217     -13.497   2.171   5.081  1.00 88.55           H
ATOM   3227  CD2 LEU A 217     -12.084   3.352   7.106  1.00 88.55           C
ATOM   3228 1HD2 LEU A 217     -12.893   3.589   7.796  1.00 88.55           H
ATOM   3229 2HD2 LEU A 217     -11.126   3.565   7.581  1.00 88.55           H
ATOM   3230 3HD2 LEU A 217     -12.185   3.957   6.205  1.00 88.55           H
ATOM   3231  HN  LEU A 217     -11.847  -0.679   9.793  1.00 88.55           H
ATOM   3232  N   LYS A 218      -9.454  -0.911   7.637  1.00 86.11           N
ATOM   3233  CA  LYS A 218      -8.172  -1.173   7.005  1.00 86.11           C
ATOM   3234  C   LYS A 218      -8.196  -2.565   6.371  1.00 86.11           C
ATOM   3235  O   LYS A 218      -7.681  -2.758   5.271  1.00 86.11           O
ATOM   3236  HA  LYS A 218      -8.041  -0.435   6.214  1.00 86.11           H
ATOM   3237  CB  LYS A 218      -7.031  -0.972   8.005  1.00 86.11           C
ATOM   3238 1HB  LYS A 218      -7.274  -1.469   8.944  1.00 86.11           H
ATOM   3239 2HB  LYS A 218      -6.123  -1.439   7.624  1.00 86.11           H
ATOM   3240  CG  LYS A 218      -6.779   0.516   8.258  1.00 86.11           C
ATOM   3241 1HG  LYS A 218      -6.346   0.971   7.368  1.00 86.11           H
ATOM   3242 2HG  LYS A 218      -7.727   1.021   8.446  1.00 86.11           H
ATOM   3243  CD  LYS A 218      -5.842   0.718   9.450  1.00 86.11           C
ATOM   3244 1HD  LYS A 218      -6.257   0.228  10.331  1.00 86.11           H
ATOM   3245 2HD  LYS A 218      -4.881   0.245   9.246  1.00 86.11           H
ATOM   3246  CE  LYS A 218      -5.633   2.206   9.738  1.00 86.11           C
ATOM   3247 1HE  LYS A 218      -5.287   2.712   8.836  1.00 86.11           H
ATOM   3248 2HE  LYS A 218      -6.582   2.665  10.016  1.00 86.11           H
ATOM   3249  NZ  LYS A 218      -4.648   2.391  10.826  1.00 86.11           N
ATOM   3250 1HZ  LYS A 218      -4.521   3.381  11.003  1.00 86.11           H
ATOM   3251 2HZ  LYS A 218      -4.985   1.937  11.668  1.00 86.11           H
ATOM   3252 3HZ  LYS A 218      -3.762   1.980  10.553  1.00 86.11           H
ATOM   3253  HN  LYS A 218      -9.419  -0.785   8.628  1.00 86.11           H
ATOM   3254  N   VAL A 219      -8.799  -3.499   7.092  1.00 87.42           N
ATOM   3255  CA  VAL A 219      -8.844  -4.879   6.641  1.00 87.42           C
ATOM   3256  C   VAL A 219      -9.684  -4.968   5.365  1.00 87.42           C
ATOM   3257  O   VAL A 219      -9.278  -5.604   4.394  1.00 87.42           O
ATOM   3258  HA  VAL A 219      -7.823  -5.184   6.411  1.00 87.42           H
ATOM   3259  CB  VAL A 219      -9.365  -5.779   7.763  1.00 87.42           C
ATOM   3260  HB  VAL A 219     -10.283  -5.336   8.150  1.00 87.42           H
ATOM   3261  CG1 VAL A 219      -9.704  -7.174   7.234  1.00 87.42           C
ATOM   3262 1HG1 VAL A 219     -10.472  -7.095   6.465  1.00 87.42           H
ATOM   3263 2HG1 VAL A 219      -8.809  -7.629   6.809  1.00 87.42           H
ATOM   3264 3HG1 VAL A 219     -10.072  -7.793   8.053  1.00 87.42           H
ATOM   3265  CG2 VAL A 219      -8.360  -5.858   8.914  1.00 87.42           C
ATOM   3266 1HG2 VAL A 219      -7.419  -6.267   8.547  1.00 87.42           H
ATOM   3267 2HG2 VAL A 219      -8.190  -4.860   9.317  1.00 87.42           H
ATOM   3268 3HG2 VAL A 219      -8.755  -6.504   9.698  1.00 87.42           H
ATOM   3269  HN  VAL A 219      -9.250  -3.325   7.967  1.00 87.42           H
ATOM   3270  N   ILE A 220     -10.839  -4.320   5.409  1.00 87.83           N
ATOM   3271  CA  ILE A 220     -11.791  -4.413   4.316  1.00 87.83           C
ATOM   3272  C   ILE A 220     -11.186  -3.775   3.063  1.00 87.83           C
ATOM   3273  O   ILE A 220     -11.117  -4.408   2.011  1.00 87.83           O
ATOM   3274  HA  ILE A 220     -11.959  -5.471   4.117  1.00 87.83           H
ATOM   3275  CB  ILE A 220     -13.137  -3.810   4.724  1.00 87.83           C
ATOM   3276  HB  ILE A 220     -12.950  -2.840   5.185  1.00 87.83           H
ATOM   3277  CG1 ILE A 220     -13.833  -4.682   5.771  1.00 87.83           C
ATOM   3278 1HG1 ILE A 220     -14.134  -5.627   5.319  1.00 87.83           H
ATOM   3279 2HG1 ILE A 220     -13.135  -4.921   6.573  1.00 87.83           H
ATOM   3280  CG2 ILE A 220     -14.022  -3.566   3.501  1.00 87.83           C
ATOM   3281 1HG2 ILE A 220     -13.522  -2.875   2.822  1.00 87.83           H
ATOM   3282 2HG2 ILE A 220     -14.203  -4.511   2.989  1.00 87.83           H
ATOM   3283 3HG2 ILE A 220     -14.972  -3.137   3.819  1.00 87.83           H
ATOM   3284  CD1 ILE A 220     -15.059  -3.972   6.348  1.00 87.83           C
ATOM   3285 1HD1 ILE A 220     -14.750  -3.039   6.820  1.00 87.83           H
ATOM   3286 2HD1 ILE A 220     -15.765  -3.757   5.546  1.00 87.83           H
ATOM   3287 3HD1 ILE A 220     -15.535  -4.614   7.090  1.00 87.83           H
ATOM   3288  HN  ILE A 220     -11.127  -3.741   6.172  1.00 87.83           H
ATOM   3289  N   LEU A 221     -10.763  -2.529   3.218  1.00 82.39           N
ATOM   3290  CA  LEU A 221     -10.330  -1.738   2.078  1.00 82.39           C
ATOM   3291  C   LEU A 221      -8.938  -2.200   1.642  1.00 82.39           C
ATOM   3292  O   LEU A 221      -8.529  -1.963   0.507  1.00 82.39           O
ATOM   3293  HA  LEU A 221     -11.028  -1.930   1.263  1.00 82.39           H
ATOM   3294  CB  LEU A 221     -10.410  -0.245   2.400  1.00 82.39           C
ATOM   3295 1HB  LEU A 221      -9.823  -0.056   3.299  1.00 82.39           H
ATOM   3296 2HB  LEU A 221      -9.936   0.307   1.589  1.00 82.39           H
ATOM   3297  CG  LEU A 221     -11.815   0.322   2.613  1.00 82.39           C
ATOM   3298  HG  LEU A 221     -12.250  -0.163   3.486  1.00 82.39           H
ATOM   3299  CD1 LEU A 221     -11.762   1.822   2.908  1.00 82.39           C
ATOM   3300 1HD1 LEU A 221     -11.176   1.995   3.810  1.00 82.39           H
ATOM   3301 2HD1 LEU A 221     -11.299   2.341   2.069  1.00 82.39           H
ATOM   3302 3HD1 LEU A 221     -12.774   2.199   3.055  1.00 82.39           H
ATOM   3303  CD2 LEU A 221     -12.720   0.003   1.421  1.00 82.39           C
ATOM   3304 1HD2 LEU A 221     -12.299   0.443   0.517  1.00 82.39           H
ATOM   3305 2HD2 LEU A 221     -12.794  -1.078   1.300  1.00 82.39           H
ATOM   3306 3HD2 LEU A 221     -13.713   0.417   1.598  1.00 82.39           H
ATOM   3307  HN  LEU A 221     -10.715  -2.060   4.100  1.00 82.39           H
ATOM   3308  N   GLY A 222      -8.249  -2.852   2.567  1.00 75.10           N
ATOM   3309  CA  GLY A 222      -6.837  -3.139   2.385  1.00 75.10           C
ATOM   3310  C   GLY A 222      -6.638  -4.441   1.605  1.00 75.10           C
ATOM   3311  O   GLY A 222      -5.686  -4.569   0.837  1.00 75.10           O
ATOM   3312 1HA  GLY A 222      -6.360  -2.316   1.853  1.00 75.10           H
ATOM   3313 2HA  GLY A 222      -6.349  -3.216   3.357  1.00 75.10           H
ATOM   3314  HN  GLY A 222      -8.640  -3.181   3.427  1.00 75.10           H
ATOM   3315  N   PHE A 223      -7.552  -5.373   1.830  1.00 75.66           N
ATOM   3316  CA  PHE A 223      -7.415  -6.706   1.267  1.00 75.66           C
ATOM   3317  C   PHE A 223      -8.673  -7.107   0.494  1.00 75.66           C
ATOM   3318  O   PHE A 223      -8.627  -7.290  -0.721  1.00 75.66           O
ATOM   3319  HA  PHE A 223      -6.564  -6.684   0.587  1.00 75.66           H
ATOM   3320  CB  PHE A 223      -7.224  -7.669   2.441  1.00 75.66           C
ATOM   3321 1HB  PHE A 223      -6.401  -7.312   3.061  1.00 75.66           H
ATOM   3322 2HB  PHE A 223      -8.120  -7.653   3.061  1.00 75.66           H
ATOM   3323  CG  PHE A 223      -6.937  -9.112   2.021  1.00 75.66           C
ATOM   3324  CD1 PHE A 223      -7.858 -10.084   2.255  1.00 75.66           C
ATOM   3325  HD1 PHE A 223      -8.801  -9.836   2.742  1.00 75.66           H
ATOM   3326  CD2 PHE A 223      -5.760  -9.423   1.414  1.00 75.66           C
ATOM   3327  HD2 PHE A 223      -5.021  -8.643   1.226  1.00 75.66           H
ATOM   3328  CE1 PHE A 223      -7.592 -11.424   1.866  1.00 75.66           C
ATOM   3329  HE1 PHE A 223      -8.330 -12.203   2.054  1.00 75.66           H
ATOM   3330  CE2 PHE A 223      -5.494 -10.762   1.024  1.00 75.66           C
ATOM   3331  HE2 PHE A 223      -4.551 -11.011   0.538  1.00 75.66           H
ATOM   3332  CZ  PHE A 223      -6.415 -11.734   1.258  1.00 75.66           C
ATOM   3333  HZ  PHE A 223      -6.211 -12.762   0.959  1.00 75.66           H
ATOM   3334  HN  PHE A 223      -8.373  -5.230   2.383  1.00 75.66           H
ATOM   3335  N   PHE A 224      -9.767  -7.232   1.231  1.00 82.86           N
ATOM   3336  CA  PHE A 224     -10.940  -7.920   0.718  1.00 82.86           C
ATOM   3337  C   PHE A 224     -11.486  -7.219  -0.527  1.00 82.86           C
ATOM   3338  O   PHE A 224     -11.778  -7.867  -1.531  1.00 82.86           O
ATOM   3339  HA  PHE A 224     -10.632  -8.932   0.458  1.00 82.86           H
ATOM   3340  CB  PHE A 224     -12.001  -7.876   1.820  1.00 82.86           C
ATOM   3341 1HB  PHE A 224     -11.977  -6.895   2.294  1.00 82.86           H
ATOM   3342 2HB  PHE A 224     -12.986  -7.988   1.366  1.00 82.86           H
ATOM   3343  CG  PHE A 224     -11.826  -8.951   2.894  1.00 82.86           C
ATOM   3344  CD1 PHE A 224     -12.240 -10.225   2.656  1.00 82.86           C
ATOM   3345  HD1 PHE A 224     -12.696 -10.480   1.699  1.00 82.86           H
ATOM   3346  CD2 PHE A 224     -11.257  -8.633   4.088  1.00 82.86           C
ATOM   3347  HD2 PHE A 224     -10.926  -7.613   4.279  1.00 82.86           H
ATOM   3348  CE1 PHE A 224     -12.078 -11.222   3.653  1.00 82.86           C
ATOM   3349  HE1 PHE A 224     -12.410 -12.243   3.462  1.00 82.86           H
ATOM   3350  CE2 PHE A 224     -11.095  -9.631   5.086  1.00 82.86           C
ATOM   3351  HE2 PHE A 224     -10.639  -9.376   6.042  1.00 82.86           H
ATOM   3352  CZ  PHE A 224     -11.509 -10.905   4.847  1.00 82.86           C
ATOM   3353  HZ  PHE A 224     -11.384 -11.670   5.613  1.00 82.86           H
ATOM   3354  HN  PHE A 224      -9.860  -6.873   2.160  1.00 82.86           H
ATOM   3355  N   LEU A 225     -11.607  -5.904  -0.422  1.00 81.02           N
ATOM   3356  CA  LEU A 225     -12.163  -5.114  -1.508  1.00 81.02           C
ATOM   3357  C   LEU A 225     -11.303  -5.299  -2.759  1.00 81.02           C
ATOM   3358  O   LEU A 225     -11.820  -5.600  -3.834  1.00 81.02           O
ATOM   3359  HA  LEU A 225     -13.161  -5.500  -1.715  1.00 81.02           H
ATOM   3360  CB  LEU A 225     -12.322  -3.653  -1.081  1.00 81.02           C
ATOM   3361 1HB  LEU A 225     -12.970  -3.619  -0.205  1.00 81.02           H
ATOM   3362 2HB  LEU A 225     -11.346  -3.278  -0.771  1.00 81.02           H
ATOM   3363  CG  LEU A 225     -12.890  -2.704  -2.138  1.00 81.02           C
ATOM   3364  HG  LEU A 225     -12.300  -2.814  -3.048  1.00 81.02           H
ATOM   3365  CD1 LEU A 225     -14.333  -3.072  -2.486  1.00 81.02           C
ATOM   3366 1HD1 LEU A 225     -14.365  -4.089  -2.877  1.00 81.02           H
ATOM   3367 2HD1 LEU A 225     -14.951  -3.008  -1.591  1.00 81.02           H
ATOM   3368 3HD1 LEU A 225     -14.713  -2.381  -3.240  1.00 81.02           H
ATOM   3369  CD2 LEU A 225     -12.762  -1.246  -1.691  1.00 81.02           C
ATOM   3370 1HD2 LEU A 225     -13.311  -1.102  -0.760  1.00 81.02           H
ATOM   3371 2HD2 LEU A 225     -11.711  -1.005  -1.533  1.00 81.02           H
ATOM   3372 3HD2 LEU A 225     -13.173  -0.593  -2.460  1.00 81.02           H
ATOM   3373  HN  LEU A 225     -11.334  -5.380   0.385  1.00 81.02           H
ATOM   3374  N   PRO A 226      -9.979  -5.123  -2.645  1.00 74.24           N
ATOM   3375  CA  PRO A 226      -9.097  -5.251  -3.807  1.00 74.24           C
ATOM   3376  C   PRO A 226      -9.004  -6.684  -4.306  1.00 74.24           C
ATOM   3377  O   PRO A 226      -8.967  -6.925  -5.511  1.00 74.24           O
ATOM   3378  HA  PRO A 226      -9.498  -4.684  -4.648  1.00 74.24           H
ATOM   3379  CB  PRO A 226      -7.749  -4.738  -3.298  1.00 74.24           C
ATOM   3380 1HB  PRO A 226      -6.917  -5.254  -3.777  1.00 74.24           H
ATOM   3381 2HB  PRO A 226      -7.622  -3.675  -3.499  1.00 74.24           H
ATOM   3382  CG  PRO A 226      -7.796  -5.019  -1.823  1.00 74.24           C
ATOM   3383 1HG  PRO A 226      -7.484  -6.040  -1.606  1.00 74.24           H
ATOM   3384 2HG  PRO A 226      -7.125  -4.358  -1.275  1.00 74.24           H
ATOM   3385  CD  PRO A 226      -9.225  -4.793  -1.422  1.00 74.24           C
ATOM   3386 1HD  PRO A 226      -9.513  -5.431  -0.587  1.00 74.24           H
ATOM   3387 2HD  PRO A 226      -9.396  -3.762  -1.111  1.00 74.24           H
ATOM   3388  N   PHE A 227      -8.969  -7.606  -3.355  1.00 78.35           N
ATOM   3389  CA  PHE A 227      -8.824  -9.014  -3.683  1.00 78.35           C
ATOM   3390  C   PHE A 227     -10.011  -9.508  -4.513  1.00 78.35           C
ATOM   3391  O   PHE A 227      -9.826 -10.172  -5.532  1.00 78.35           O
ATOM   3392  HA  PHE A 227      -7.908  -9.119  -4.264  1.00 78.35           H
ATOM   3393  CB  PHE A 227      -8.790  -9.781  -2.359  1.00 78.35           C
ATOM   3394 1HB  PHE A 227      -7.920  -9.458  -1.787  1.00 78.35           H
ATOM   3395 2HB  PHE A 227      -9.672  -9.517  -1.775  1.00 78.35           H
ATOM   3396  CG  PHE A 227      -8.739 -11.301  -2.522  1.00 78.35           C
ATOM   3397  CD1 PHE A 227      -9.860 -12.044  -2.320  1.00 78.35           C
ATOM   3398  HD1 PHE A 227     -10.795 -11.557  -2.043  1.00 78.35           H
ATOM   3399  CD2 PHE A 227      -7.573 -11.910  -2.867  1.00 78.35           C
ATOM   3400  HD2 PHE A 227      -6.674 -11.314  -3.028  1.00 78.35           H
ATOM   3401  CE1 PHE A 227      -9.813 -13.456  -2.471  1.00 78.35           C
ATOM   3402  HE1 PHE A 227     -10.711 -14.051  -2.310  1.00 78.35           H
ATOM   3403  CE2 PHE A 227      -7.526 -13.321  -3.018  1.00 78.35           C
ATOM   3404  HE2 PHE A 227      -6.591 -13.809  -3.295  1.00 78.35           H
ATOM   3405  CZ  PHE A 227      -8.647 -14.064  -2.817  1.00 78.35           C
ATOM   3406  HZ  PHE A 227      -8.611 -15.147  -2.933  1.00 78.35           H
ATOM   3407  HN  PHE A 227      -9.036  -7.405  -2.378  1.00 78.35           H
ATOM   3408  N   VAL A 228     -11.202  -9.165  -4.047  1.00 82.61           N
ATOM   3409  CA  VAL A 228     -12.419  -9.585  -4.721  1.00 82.61           C
ATOM   3410  C   VAL A 228     -12.450  -8.985  -6.128  1.00 82.61           C
ATOM   3411  O   VAL A 228     -12.768  -9.677  -7.095  1.00 82.61           O
ATOM   3412  HA  VAL A 228     -12.392 -10.671  -4.803  1.00 82.61           H
ATOM   3413  CB  VAL A 228     -13.640  -9.204  -3.882  1.00 82.61           C
ATOM   3414  HB  VAL A 228     -13.527  -8.164  -3.577  1.00 82.61           H
ATOM   3415  CG1 VAL A 228     -14.926  -9.315  -4.703  1.00 82.61           C
ATOM   3416 1HG1 VAL A 228     -14.869  -8.645  -5.561  1.00 82.61           H
ATOM   3417 2HG1 VAL A 228     -15.048 -10.341  -5.051  1.00 82.61           H
ATOM   3418 3HG1 VAL A 228     -15.779  -9.039  -4.082  1.00 82.61           H
ATOM   3419  CG2 VAL A 228     -13.723 -10.058  -2.615  1.00 82.61           C
ATOM   3420 1HG2 VAL A 228     -13.803 -11.110  -2.890  1.00 82.61           H
ATOM   3421 2HG2 VAL A 228     -12.826  -9.906  -2.015  1.00 82.61           H
ATOM   3422 3HG2 VAL A 228     -14.600  -9.766  -2.037  1.00 82.61           H
ATOM   3423  HN  VAL A 228     -11.343  -8.612  -3.226  1.00 82.61           H
ATOM   3424  N   VAL A 229     -12.116  -7.705  -6.199  1.00 74.74           N
ATOM   3425  CA  VAL A 229     -12.178  -6.984  -7.458  1.00 74.74           C
ATOM   3426  C   VAL A 229     -11.229  -7.639  -8.464  1.00 74.74           C
ATOM   3427  O   VAL A 229     -11.618  -7.923  -9.596  1.00 74.74           O
ATOM   3428  HA  VAL A 229     -13.198  -7.065  -7.834  1.00 74.74           H
ATOM   3429  CB  VAL A 229     -11.875  -5.502  -7.228  1.00 74.74           C
ATOM   3430  HB  VAL A 229     -10.975  -5.435  -6.618  1.00 74.74           H
ATOM   3431  CG1 VAL A 229     -11.600  -4.787  -8.553  1.00 74.74           C
ATOM   3432 1HG1 VAL A 229     -10.742  -5.247  -9.043  1.00 74.74           H
ATOM   3433 2HG1 VAL A 229     -12.474  -4.868  -9.198  1.00 74.74           H
ATOM   3434 3HG1 VAL A 229     -11.387  -3.735  -8.360  1.00 74.74           H
ATOM   3435  CG2 VAL A 229     -13.013  -4.822  -6.464  1.00 74.74           C
ATOM   3436 1HG2 VAL A 229     -13.936  -4.904  -7.037  1.00 74.74           H
ATOM   3437 2HG2 VAL A 229     -13.141  -5.306  -5.496  1.00 74.74           H
ATOM   3438 3HG2 VAL A 229     -12.772  -3.769  -6.314  1.00 74.74           H
ATOM   3439  HN  VAL A 229     -11.808  -7.163  -5.416  1.00 74.74           H
ATOM   3440  N   MET A 230     -10.003  -7.859  -8.014  1.00 75.49           N
ATOM   3441  CA  MET A 230      -8.979  -8.424  -8.878  1.00 75.49           C
ATOM   3442  C   MET A 230      -9.384  -9.814  -9.372  1.00 75.49           C
ATOM   3443  O   MET A 230      -9.226 -10.128 -10.550  1.00 75.49           O
ATOM   3444  HA  MET A 230      -8.899  -7.740  -9.723  1.00 75.49           H
ATOM   3445  CB  MET A 230      -7.659  -8.518  -8.111  1.00 75.49           C
ATOM   3446 1HB  MET A 230      -7.853  -8.827  -7.083  1.00 75.49           H
ATOM   3447 2HB  MET A 230      -7.027  -9.285  -8.560  1.00 75.49           H
ATOM   3448  CG  MET A 230      -6.924  -7.176  -8.116  1.00 75.49           C
ATOM   3449 1HG  MET A 230      -6.856  -6.794  -9.135  1.00 75.49           H
ATOM   3450 2HG  MET A 230      -7.485  -6.443  -7.537  1.00 75.49           H
ATOM   3451  SD  MET A 230      -5.288  -7.373  -7.430  1.00 75.49           S
ATOM   3452  CE  MET A 230      -5.451  -6.386  -5.952  1.00 75.49           C
ATOM   3453 1HE  MET A 230      -5.696  -5.360  -6.225  1.00 75.49           H
ATOM   3454 2HE  MET A 230      -6.246  -6.795  -5.327  1.00 75.49           H
ATOM   3455 3HE  MET A 230      -4.511  -6.401  -5.400  1.00 75.49           H
ATOM   3456  HN  MET A 230      -9.705  -7.660  -7.081  1.00 75.49           H
ATOM   3457  N   ALA A 231      -9.898 -10.609  -8.445  1.00 77.88           N
ATOM   3458  CA  ALA A 231     -10.305 -11.967  -8.766  1.00 77.88           C
ATOM   3459  C   ALA A 231     -11.353 -11.931  -9.881  1.00 77.88           C
ATOM   3460  O   ALA A 231     -11.279 -12.707 -10.832  1.00 77.88           O
ATOM   3461  HA  ALA A 231      -9.425 -12.501  -9.124  1.00 77.88           H
ATOM   3462  CB  ALA A 231     -10.822 -12.658  -7.503  1.00 77.88           C
ATOM   3463 1HB  ALA A 231     -10.031 -12.683  -6.753  1.00 77.88           H
ATOM   3464 2HB  ALA A 231     -11.676 -12.106  -7.110  1.00 77.88           H
ATOM   3465 3HB  ALA A 231     -11.127 -13.676  -7.744  1.00 77.88           H
ATOM   3466  HN  ALA A 231     -10.038 -10.341  -7.492  1.00 77.88           H
ATOM   3467  N   CYS A 232     -12.303 -11.021  -9.726  1.00 78.79           N
ATOM   3468  CA  CYS A 232     -13.378 -10.889 -10.696  1.00 78.79           C
ATOM   3469  C   CYS A 232     -12.768 -10.470 -12.035  1.00 78.79           C
ATOM   3470  O   CYS A 232     -13.055 -11.074 -13.068  1.00 78.79           O
ATOM   3471  HA  CYS A 232     -13.850 -11.868 -10.775  1.00 78.79           H
ATOM   3472  CB  CYS A 232     -14.448  -9.903 -10.223  1.00 78.79           C
ATOM   3473 1HB  CYS A 232     -13.978  -8.984  -9.872  1.00 78.79           H
ATOM   3474 2HB  CYS A 232     -15.096  -9.631 -11.056  1.00 78.79           H
ATOM   3475  SG  CYS A 232     -15.439 -10.652  -8.879  1.00 78.79           S
ATOM   3476  HG  CYS A 232     -14.571 -10.392  -7.906  1.00 78.79           H
ATOM   3477  HN  CYS A 232     -12.347 -10.382  -8.958  1.00 78.79           H
ATOM   3478  N   CYS A 233     -11.936  -9.441 -11.974  1.00 72.20           N
ATOM   3479  CA  CYS A 233     -11.400  -8.839 -13.184  1.00 72.20           C
ATOM   3480  C   CYS A 233     -10.634  -9.914 -13.956  1.00 72.20           C
ATOM   3481  O   CYS A 233     -10.830 -10.078 -15.159  1.00 72.20           O
ATOM   3482  HA  CYS A 233     -12.254  -8.482 -13.760  1.00 72.20           H
ATOM   3483  CB  CYS A 233     -10.522  -7.626 -12.871  1.00 72.20           C
ATOM   3484 1HB  CYS A 233      -9.793  -7.883 -12.102  1.00 72.20           H
ATOM   3485 2HB  CYS A 233      -9.960  -7.335 -13.758  1.00 72.20           H
ATOM   3486  SG  CYS A 233     -11.561  -6.230 -12.303  1.00 72.20           S
ATOM   3487  HG  CYS A 233     -11.765  -6.699 -11.076  1.00 72.20           H
ATOM   3488  HN  CYS A 233     -11.629  -9.019 -11.121  1.00 72.20           H
ATOM   3489  N   TYR A 234      -9.777 -10.620 -13.233  1.00 73.16           N
ATOM   3490  CA  TYR A 234      -8.899 -11.597 -13.855  1.00 73.16           C
ATOM   3491  C   TYR A 234      -9.689 -12.814 -14.339  1.00 73.16           C
ATOM   3492  O   TYR A 234      -9.342 -13.421 -15.352  1.00 73.16           O
ATOM   3493  HA  TYR A 234      -8.419 -11.121 -14.709  1.00 73.16           H
ATOM   3494  CB  TYR A 234      -7.921 -12.039 -12.764  1.00 73.16           C
ATOM   3495 1HB  TYR A 234      -8.464 -12.147 -11.825  1.00 73.16           H
ATOM   3496 2HB  TYR A 234      -7.528 -13.023 -13.020  1.00 73.16           H
ATOM   3497  CG  TYR A 234      -6.749 -11.078 -12.552  1.00 73.16           C
ATOM   3498  CD1 TYR A 234      -5.962 -10.704 -13.622  1.00 73.16           C
ATOM   3499  HD1 TYR A 234      -6.174 -11.093 -14.617  1.00 73.16           H
ATOM   3500  CD2 TYR A 234      -6.481 -10.586 -11.291  1.00 73.16           C
ATOM   3501  HD2 TYR A 234      -7.103 -10.881 -10.447  1.00 73.16           H
ATOM   3502  CE1 TYR A 234      -4.859  -9.799 -13.422  1.00 73.16           C
ATOM   3503  HE1 TYR A 234      -4.229  -9.496 -14.258  1.00 73.16           H
ATOM   3504  CE2 TYR A 234      -5.378  -9.681 -11.092  1.00 73.16           C
ATOM   3505  HE2 TYR A 234      -5.155  -9.285 -10.101  1.00 73.16           H
ATOM   3506  CZ  TYR A 234      -4.622  -9.333 -12.167  1.00 73.16           C
ATOM   3507  OH  TYR A 234      -3.580  -8.478 -11.978  1.00 73.16           O
ATOM   3508  HH  TYR A 234      -3.544  -8.190 -11.022  1.00 73.16           H
ATOM   3509  HN  TYR A 234      -9.678 -10.534 -12.241  1.00 73.16           H
ATOM   3510  N   THR A 235     -10.736 -13.136 -13.594  1.00 80.61           N
ATOM   3511  CA  THR A 235     -11.640 -14.200 -13.993  1.00 80.61           C
ATOM   3512  C   THR A 235     -12.212 -13.920 -15.384  1.00 80.61           C
ATOM   3513  O   THR A 235     -12.241 -14.806 -16.237  1.00 80.61           O
ATOM   3514  HA  THR A 235     -11.071 -15.127 -14.062  1.00 80.61           H
ATOM   3515  CB  THR A 235     -12.714 -14.339 -12.912  1.00 80.61           C
ATOM   3516  HB  THR A 235     -13.311 -13.430 -12.837  1.00 80.61           H
ATOM   3517  OG1 THR A 235     -11.983 -14.693 -11.741  1.00 80.61           O
ATOM   3518  HG1 THR A 235     -11.960 -13.921 -11.105  1.00 80.61           H
ATOM   3519  CG2 THR A 235     -13.636 -15.536 -13.152  1.00 80.61           C
ATOM   3520 1HG2 THR A 235     -13.046 -16.453 -13.159  1.00 80.61           H
ATOM   3521 2HG2 THR A 235     -14.139 -15.420 -14.112  1.00 80.61           H
ATOM   3522 3HG2 THR A 235     -14.379 -15.588 -12.356  1.00 80.61           H
ATOM   3523  HN  THR A 235     -10.969 -12.684 -12.733  1.00 80.61           H
ATOM   3524  N   ILE A 236     -12.652 -12.684 -15.570  1.00 76.77           N
ATOM   3525  CA  ILE A 236     -13.248 -12.284 -16.834  1.00 76.77           C
ATOM   3526  C   ILE A 236     -12.170 -12.278 -17.921  1.00 76.77           C
ATOM   3527  O   ILE A 236     -12.392 -12.778 -19.022  1.00 76.77           O
ATOM   3528  HA  ILE A 236     -13.996 -13.033 -17.094  1.00 76.77           H
ATOM   3529  CB  ILE A 236     -13.977 -10.948 -16.684  1.00 76.77           C
ATOM   3530  HB  ILE A 236     -13.278 -10.222 -16.268  1.00 76.77           H
ATOM   3531  CG1 ILE A 236     -15.143 -11.068 -15.699  1.00 76.77           C
ATOM   3532 1HG1 ILE A 236     -15.952 -11.637 -16.156  1.00 76.77           H
ATOM   3533 2HG1 ILE A 236     -14.822 -11.622 -14.817  1.00 76.77           H
ATOM   3534  CG2 ILE A 236     -14.429 -10.414 -18.044  1.00 76.77           C
ATOM   3535 1HG2 ILE A 236     -13.559 -10.266 -18.684  1.00 76.77           H
ATOM   3536 2HG2 ILE A 236     -15.105 -11.131 -18.510  1.00 76.77           H
ATOM   3537 3HG2 ILE A 236     -14.945  -9.463 -17.908  1.00 76.77           H
ATOM   3538  CD1 ILE A 236     -15.653  -9.687 -15.284  1.00 76.77           C
ATOM   3539 1HD1 ILE A 236     -14.847  -9.130 -14.805  1.00 76.77           H
ATOM   3540 2HD1 ILE A 236     -15.995  -9.145 -16.166  1.00 76.77           H
ATOM   3541 3HD1 ILE A 236     -16.481  -9.801 -14.584  1.00 76.77           H
ATOM   3542  HN  ILE A 236     -12.607 -11.964 -14.878  1.00 76.77           H
ATOM   3543  N   ILE A 237     -11.027 -11.705 -17.573  1.00 73.42           N
ATOM   3544  CA  ILE A 237      -9.936 -11.576 -18.523  1.00 73.42           C
ATOM   3545  C   ILE A 237      -9.551 -12.962 -19.043  1.00 73.42           C
ATOM   3546  O   ILE A 237      -9.412 -13.160 -20.249  1.00 73.42           O
ATOM   3547  HA  ILE A 237     -10.300 -10.981 -19.361  1.00 73.42           H
ATOM   3548  CB  ILE A 237      -8.769 -10.808 -17.897  1.00 73.42           C
ATOM   3549  HB  ILE A 237      -8.615 -11.186 -16.886  1.00 73.42           H
ATOM   3550  CG1 ILE A 237      -9.094  -9.318 -17.778  1.00 73.42           C
ATOM   3551 1HG1 ILE A 237      -9.099  -8.863 -18.768  1.00 73.42           H
ATOM   3552 2HG1 ILE A 237     -10.095  -9.193 -17.364  1.00 73.42           H
ATOM   3553  CG2 ILE A 237      -7.473 -11.052 -18.673  1.00 73.42           C
ATOM   3554 1HG2 ILE A 237      -7.238 -12.116 -18.662  1.00 73.42           H
ATOM   3555 2HG2 ILE A 237      -7.599 -10.719 -19.703  1.00 73.42           H
ATOM   3556 3HG2 ILE A 237      -6.660 -10.495 -18.207  1.00 73.42           H
ATOM   3557  CD1 ILE A 237      -8.075  -8.604 -16.887  1.00 73.42           C
ATOM   3558 1HD1 ILE A 237      -8.090  -9.046 -15.891  1.00 73.42           H
ATOM   3559 2HD1 ILE A 237      -7.079  -8.712 -17.317  1.00 73.42           H
ATOM   3560 3HD1 ILE A 237      -8.330  -7.547 -16.820  1.00 73.42           H
ATOM   3561  HN  ILE A 237     -10.842 -11.334 -16.663  1.00 73.42           H
ATOM   3562  N   ILE A 238      -9.390 -13.886 -18.108  1.00 73.59           N
ATOM   3563  CA  ILE A 238      -9.008 -15.244 -18.456  1.00 73.59           C
ATOM   3564  C   ILE A 238     -10.047 -15.833 -19.412  1.00 73.59           C
ATOM   3565  O   ILE A 238      -9.693 -16.457 -20.411  1.00 73.59           O
ATOM   3566  HA  ILE A 238      -8.051 -15.192 -18.975  1.00 73.59           H
ATOM   3567  CB  ILE A 238      -8.791 -16.080 -17.193  1.00 73.59           C
ATOM   3568  HB  ILE A 238      -9.638 -15.917 -16.526  1.00 73.59           H
ATOM   3569  CG1 ILE A 238      -7.534 -15.630 -16.446  1.00 73.59           C
ATOM   3570 1HG1 ILE A 238      -6.647 -15.971 -16.980  1.00 73.59           H
ATOM   3571 2HG1 ILE A 238      -7.492 -14.541 -16.421  1.00 73.59           H
ATOM   3572  CG2 ILE A 238      -8.757 -17.574 -17.523  1.00 73.59           C
ATOM   3573 1HG2 ILE A 238      -9.703 -17.867 -17.978  1.00 73.59           H
ATOM   3574 2HG2 ILE A 238      -7.942 -17.774 -18.218  1.00 73.59           H
ATOM   3575 3HG2 ILE A 238      -8.602 -18.145 -16.607  1.00 73.59           H
ATOM   3576  CD1 ILE A 238      -7.518 -16.178 -15.018  1.00 73.59           C
ATOM   3577 1HD1 ILE A 238      -8.394 -15.815 -14.479  1.00 73.59           H
ATOM   3578 2HD1 ILE A 238      -7.536 -17.268 -15.047  1.00 73.59           H
ATOM   3579 3HD1 ILE A 238      -6.615 -15.843 -14.509  1.00 73.59           H
ATOM   3580  HN  ILE A 238      -9.516 -13.720 -17.130  1.00 73.59           H
ATOM   3581  N   HIS A 239     -11.308 -15.614 -19.072  1.00 78.58           N
ATOM   3582  CA  HIS A 239     -12.401 -16.160 -19.858  1.00 78.58           C
ATOM   3583  C   HIS A 239     -12.325 -15.621 -21.288  1.00 78.58           C
ATOM   3584  O   HIS A 239     -12.462 -16.377 -22.249  1.00 78.58           O
ATOM   3585  HA  HIS A 239     -12.262 -17.241 -19.879  1.00 78.58           H
ATOM   3586  CB  HIS A 239     -13.747 -15.876 -19.189  1.00 78.58           C
ATOM   3587 1HB  HIS A 239     -13.698 -16.194 -18.147  1.00 78.58           H
ATOM   3588 2HB  HIS A 239     -13.920 -14.800 -19.186  1.00 78.58           H
ATOM   3589  CG  HIS A 239     -14.919 -16.559 -19.853  1.00 78.58           C
ATOM   3590  ND1 HIS A 239     -15.697 -15.943 -20.817  1.00 78.58           N
ATOM   3591  HD1 HIS A 239     -15.571 -15.014 -21.165  1.00 78.58           H
ATOM   3592  CD2 HIS A 239     -15.437 -17.809 -19.681  1.00 78.58           C
ATOM   3593  HD2 HIS A 239     -15.062 -18.565 -18.991  1.00 78.58           H
ATOM   3594  CE1 HIS A 239     -16.638 -16.793 -21.202  1.00 78.58           C
ATOM   3595  HE1 HIS A 239     -17.407 -16.602 -21.950  1.00 78.58           H
ATOM   3596  NE2 HIS A 239     -16.475 -17.949 -20.496  1.00 78.58           N
ATOM   3597  HN  HIS A 239     -11.588 -15.074 -18.278  1.00 78.58           H
ATOM   3598  N   THR A 240     -12.106 -14.318 -21.384  1.00 73.96           N
ATOM   3599  CA  THR A 240     -12.049 -13.662 -22.680  1.00 73.96           C
ATOM   3600  C   THR A 240     -10.828 -14.142 -23.467  1.00 73.96           C
ATOM   3601  O   THR A 240     -10.901 -14.329 -24.680  1.00 73.96           O
ATOM   3602  HA  THR A 240     -12.931 -13.952 -23.251  1.00 73.96           H
ATOM   3603  CB  THR A 240     -12.066 -12.150 -22.445  1.00 73.96           C
ATOM   3604  HB  THR A 240     -11.113 -11.809 -22.041  1.00 73.96           H
ATOM   3605  OG1 THR A 240     -13.200 -11.941 -21.608  1.00 73.96           O
ATOM   3606  HG1 THR A 240     -12.930 -11.998 -20.647  1.00 73.96           H
ATOM   3607  CG2 THR A 240     -12.392 -11.364 -23.717  1.00 73.96           C
ATOM   3608 1HG2 THR A 240     -13.376 -11.658 -24.083  1.00 73.96           H
ATOM   3609 2HG2 THR A 240     -11.642 -11.578 -24.479  1.00 73.96           H
ATOM   3610 3HG2 THR A 240     -12.391 -10.297 -23.495  1.00 73.96           H
ATOM   3611  HN  THR A 240     -11.970 -13.714 -20.599  1.00 73.96           H
ATOM   3612  N   LEU A 241      -9.733 -14.327 -22.744  1.00 72.27           N
ATOM   3613  CA  LEU A 241      -8.485 -14.734 -23.366  1.00 72.27           C
ATOM   3614  C   LEU A 241      -8.633 -16.154 -23.917  1.00 72.27           C
ATOM   3615  O   LEU A 241      -8.082 -16.477 -24.968  1.00 72.27           O
ATOM   3616  HA  LEU A 241      -8.301 -14.058 -24.201  1.00 72.27           H
ATOM   3617  CB  LEU A 241      -7.320 -14.573 -22.387  1.00 72.27           C
ATOM   3618 1HB  LEU A 241      -7.635 -14.949 -21.414  1.00 72.27           H
ATOM   3619 2HB  LEU A 241      -6.499 -15.205 -22.723  1.00 72.27           H
ATOM   3620  CG  LEU A 241      -6.789 -13.149 -22.205  1.00 72.27           C
ATOM   3621  HG  LEU A 241      -7.619 -12.511 -21.901  1.00 72.27           H
ATOM   3622  CD1 LEU A 241      -5.743 -13.093 -21.090  1.00 72.27           C
ATOM   3623 1HD1 LEU A 241      -6.193 -13.420 -20.153  1.00 72.27           H
ATOM   3624 2HD1 LEU A 241      -4.909 -13.748 -21.341  1.00 72.27           H
ATOM   3625 3HD1 LEU A 241      -5.382 -12.070 -20.982  1.00 72.27           H
ATOM   3626  CD2 LEU A 241      -6.251 -12.592 -23.525  1.00 72.27           C
ATOM   3627 1HD2 LEU A 241      -5.439 -13.225 -23.882  1.00 72.27           H
ATOM   3628 2HD2 LEU A 241      -7.051 -12.575 -24.265  1.00 72.27           H
ATOM   3629 3HD2 LEU A 241      -5.880 -11.579 -23.367  1.00 72.27           H
ATOM   3630  HN  LEU A 241      -9.690 -14.204 -21.752  1.00 72.27           H
ATOM   3631  N   ILE A 242      -9.381 -16.964 -23.182  1.00 73.63           N
ATOM   3632  CA  ILE A 242      -9.637 -18.332 -23.600  1.00 73.63           C
ATOM   3633  C   ILE A 242     -10.462 -18.320 -24.889  1.00 73.63           C
ATOM   3634  O   ILE A 242     -10.218 -19.118 -25.793  1.00 73.63           O
ATOM   3635  HA  ILE A 242      -8.673 -18.794 -23.811  1.00 73.63           H
ATOM   3636  CB  ILE A 242     -10.282 -19.128 -22.464  1.00 73.63           C
ATOM   3637  HB  ILE A 242     -11.075 -18.520 -22.028  1.00 73.63           H
ATOM   3638  CG1 ILE A 242      -9.271 -19.415 -21.353  1.00 73.63           C
ATOM   3639 1HG1 ILE A 242      -8.549 -20.156 -21.696  1.00 73.63           H
ATOM   3640 2HG1 ILE A 242      -8.712 -18.509 -21.121  1.00 73.63           H
ATOM   3641  CG2 ILE A 242     -10.933 -20.408 -22.992  1.00 73.63           C
ATOM   3642 1HG2 ILE A 242     -11.703 -20.150 -23.720  1.00 73.63           H
ATOM   3643 2HG2 ILE A 242     -10.176 -21.030 -23.469  1.00 73.63           H
ATOM   3644 3HG2 ILE A 242     -11.384 -20.954 -22.164  1.00 73.63           H
ATOM   3645  CD1 ILE A 242      -9.972 -19.924 -20.092  1.00 73.63           C
ATOM   3646 1HD1 ILE A 242     -10.676 -19.171 -19.738  1.00 73.63           H
ATOM   3647 2HD1 ILE A 242     -10.510 -20.844 -20.321  1.00 73.63           H
ATOM   3648 3HD1 ILE A 242      -9.230 -20.121 -19.318  1.00 73.63           H
ATOM   3649  HN  ILE A 242      -9.807 -16.700 -22.316  1.00 73.63           H
ATOM   3650  N   GLN A 243     -11.421 -17.407 -24.932  1.00 71.63           N
ATOM   3651  CA  GLN A 243     -12.287 -17.285 -26.092  1.00 71.63           C
ATOM   3652  C   GLN A 243     -11.505 -16.722 -27.281  1.00 71.63           C
ATOM   3653  O   GLN A 243     -11.846 -16.986 -28.433  1.00 71.63           O
ATOM   3654  HA  GLN A 243     -12.618 -18.299 -26.314  1.00 71.63           H
ATOM   3655  CB  GLN A 243     -13.506 -16.416 -25.777  1.00 71.63           C
ATOM   3656 1HB  GLN A 243     -13.183 -15.482 -25.318  1.00 71.63           H
ATOM   3657 2HB  GLN A 243     -14.020 -16.155 -26.703  1.00 71.63           H
ATOM   3658  CG  GLN A 243     -14.471 -17.145 -24.840  1.00 71.63           C
ATOM   3659 1HG  GLN A 243     -14.746 -18.107 -25.272  1.00 71.63           H
ATOM   3660 2HG  GLN A 243     -13.976 -17.351 -23.891  1.00 71.63           H
ATOM   3661  CD  GLN A 243     -15.731 -16.312 -24.594  1.00 71.63           C
ATOM   3662  OE1 GLN A 243     -15.776 -15.119 -24.845  1.00 71.63           O
ATOM   3663  NE2 GLN A 243     -16.748 -17.005 -24.090  1.00 71.63           N
ATOM   3664 1HE2 GLN A 243     -16.645 -17.983 -23.907  1.00 71.63           H
ATOM   3665 2HE2 GLN A 243     -17.616 -16.548 -23.894  1.00 71.63           H
ATOM   3666  HN  GLN A 243     -11.609 -16.759 -24.194  1.00 71.63           H
ATOM   3667  N   ALA A 244     -10.472 -15.957 -26.961  1.00 65.22           N
ATOM   3668  CA  ALA A 244      -9.619 -15.383 -27.987  1.00 65.22           C
ATOM   3669  C   ALA A 244      -8.912 -16.508 -28.745  1.00 65.22           C
ATOM   3670  O   ALA A 244      -8.262 -17.357 -28.138  1.00 65.22           O
ATOM   3671  HA  ALA A 244     -10.257 -14.834 -28.680  1.00 65.22           H
ATOM   3672  CB  ALA A 244      -8.634 -14.404 -27.344  1.00 65.22           C
ATOM   3673 1HB  ALA A 244      -9.187 -13.609 -26.844  1.00 65.22           H
ATOM   3674 2HB  ALA A 244      -8.020 -14.933 -26.616  1.00 65.22           H
ATOM   3675 3HB  ALA A 244      -7.995 -13.973 -28.115  1.00 65.22           H
ATOM   3676  HN  ALA A 244     -10.215 -15.729 -26.022  1.00 65.22           H
ATOM   3677  N   LYS A 245      -9.064 -16.478 -30.061  1.00 58.97           N
ATOM   3678  CA  LYS A 245      -8.414 -17.460 -30.912  1.00 58.97           C
ATOM   3679  C   LYS A 245      -6.941 -17.084 -31.086  1.00 58.97           C
ATOM   3680  O   LYS A 245      -6.174 -17.828 -31.694  1.00 58.97           O
ATOM   3681  HA  LYS A 245      -8.466 -18.421 -30.400  1.00 58.97           H
ATOM   3682  CB  LYS A 245      -9.171 -17.609 -32.233  1.00 58.97           C
ATOM   3683 1HB  LYS A 245      -9.419 -16.624 -32.628  1.00 58.97           H
ATOM   3684 2HB  LYS A 245      -8.531 -18.096 -32.970  1.00 58.97           H
ATOM   3685  CG  LYS A 245     -10.451 -18.425 -32.043  1.00 58.97           C
ATOM   3686 1HG  LYS A 245     -10.227 -19.334 -31.483  1.00 58.97           H
ATOM   3687 2HG  LYS A 245     -11.166 -17.854 -31.451  1.00 58.97           H
ATOM   3688  CD  LYS A 245     -11.074 -18.791 -33.392  1.00 58.97           C
ATOM   3689 1HD  LYS A 245     -11.386 -17.884 -33.910  1.00 58.97           H
ATOM   3690 2HD  LYS A 245     -10.328 -19.277 -34.021  1.00 58.97           H
ATOM   3691  CE  LYS A 245     -12.276 -19.719 -33.207  1.00 58.97           C
ATOM   3692 1HE  LYS A 245     -11.986 -20.586 -32.613  1.00 58.97           H
ATOM   3693 2HE  LYS A 245     -13.060 -19.202 -32.653  1.00 58.97           H
ATOM   3694  NZ  LYS A 245     -12.797 -20.161 -34.520  1.00 58.97           N
ATOM   3695 1HZ  LYS A 245     -13.589 -20.777 -34.379  1.00 58.97           H
ATOM   3696 2HZ  LYS A 245     -13.089 -19.352 -35.057  1.00 58.97           H
ATOM   3697 3HZ  LYS A 245     -12.069 -20.655 -35.023  1.00 58.97           H
ATOM   3698  HN  LYS A 245      -9.617 -15.800 -30.545  1.00 58.97           H
ATOM   3699  N   LYS A 246      -6.591 -15.928 -30.542  1.00 57.14           N
ATOM   3700  CA  LYS A 246      -5.277 -15.355 -30.781  1.00 57.14           C
ATOM   3701  C   LYS A 246      -4.236 -16.115 -29.955  1.00 57.14           C
ATOM   3702  O   LYS A 246      -4.444 -16.367 -28.769  1.00 57.14           O
ATOM   3703  HA  LYS A 246      -5.047 -15.495 -31.838  1.00 57.14           H
ATOM   3704  CB  LYS A 246      -5.292 -13.849 -30.516  1.00 57.14           C
ATOM   3705 1HB  LYS A 246      -5.947 -13.630 -29.673  1.00 57.14           H
ATOM   3706 2HB  LYS A 246      -4.293 -13.515 -30.238  1.00 57.14           H
ATOM   3707  CG  LYS A 246      -5.768 -13.080 -31.750  1.00 57.14           C
ATOM   3708 1HG  LYS A 246      -5.196 -13.396 -32.623  1.00 57.14           H
ATOM   3709 2HG  LYS A 246      -6.812 -13.317 -31.951  1.00 57.14           H
ATOM   3710  CD  LYS A 246      -5.610 -11.571 -31.551  1.00 57.14           C
ATOM   3711 1HD  LYS A 246      -6.299 -11.229 -30.778  1.00 57.14           H
ATOM   3712 2HD  LYS A 246      -4.602 -11.350 -31.200  1.00 57.14           H
ATOM   3713  CE  LYS A 246      -5.880 -10.814 -32.853  1.00 57.14           C
ATOM   3714 1HE  LYS A 246      -5.187 -11.148 -33.625  1.00 57.14           H
ATOM   3715 2HE  LYS A 246      -6.886 -11.039 -33.209  1.00 57.14           H
ATOM   3716  NZ  LYS A 246      -5.736  -9.356 -32.645  1.00 57.14           N
ATOM   3717 1HZ  LYS A 246      -5.935  -8.870 -33.512  1.00 57.14           H
ATOM   3718 2HZ  LYS A 246      -6.387  -9.051 -31.929  1.00 57.14           H
ATOM   3719 3HZ  LYS A 246      -4.789  -9.149 -32.350  1.00 57.14           H
ATOM   3720  HN  LYS A 246      -7.186 -15.386 -29.948  1.00 57.14           H
ATOM   3721  N   SER A 247      -3.140 -16.457 -30.615  1.00 56.39           N
ATOM   3722  CA  SER A 247      -2.120 -17.285 -29.992  1.00 56.39           C
ATOM   3723  C   SER A 247      -1.504 -16.549 -28.801  1.00 56.39           C
ATOM   3724  O   SER A 247      -1.157 -17.168 -27.796  1.00 56.39           O
ATOM   3725  HA  SER A 247      -2.641 -18.183 -29.659  1.00 56.39           H
ATOM   3726  CB  SER A 247      -1.034 -17.670 -30.999  1.00 56.39           C
ATOM   3727 1HB  SER A 247      -0.435 -18.485 -30.591  1.00 56.39           H
ATOM   3728 2HB  SER A 247      -1.500 -18.044 -31.910  1.00 56.39           H
ATOM   3729  OG  SER A 247      -0.185 -16.570 -31.316  1.00 56.39           O
ATOM   3730  HG  SER A 247       0.507 -16.853 -31.980  1.00 56.39           H
ATOM   3731  HN  SER A 247      -2.943 -16.180 -31.555  1.00 56.39           H
ATOM   3732  N   SER A 248      -1.385 -15.238 -28.954  1.00 60.78           N
ATOM   3733  CA  SER A 248      -0.672 -14.433 -27.977  1.00 60.78           C
ATOM   3734  C   SER A 248      -1.417 -14.451 -26.640  1.00 60.78           C
ATOM   3735  O   SER A 248      -0.948 -13.880 -25.657  1.00 60.78           O
ATOM   3736  HA  SER A 248       0.307 -14.901 -27.876  1.00 60.78           H
ATOM   3737  CB  SER A 248      -0.500 -12.994 -28.469  1.00 60.78           C
ATOM   3738 1HB  SER A 248       0.119 -12.441 -27.763  1.00 60.78           H
ATOM   3739 2HB  SER A 248       0.029 -12.998 -29.422  1.00 60.78           H
ATOM   3740  OG  SER A 248      -1.751 -12.329 -28.624  1.00 60.78           O
ATOM   3741  HG  SER A 248      -1.603 -11.388 -28.928  1.00 60.78           H
ATOM   3742  HN  SER A 248      -1.765 -14.728 -29.726  1.00 60.78           H
ATOM   3743  N   LYS A 249      -2.565 -15.112 -26.648  1.00 63.43           N
ATOM   3744  CA  LYS A 249      -3.382 -15.206 -25.450  1.00 63.43           C
ATOM   3745  C   LYS A 249      -2.557 -15.831 -24.323  1.00 63.43           C
ATOM   3746  O   LYS A 249      -2.653 -15.410 -23.172  1.00 63.43           O
ATOM   3747  HA  LYS A 249      -3.653 -14.192 -25.158  1.00 63.43           H
ATOM   3748  CB  LYS A 249      -4.684 -15.954 -25.747  1.00 63.43           C
ATOM   3749 1HB  LYS A 249      -5.301 -15.988 -24.850  1.00 63.43           H
ATOM   3750 2HB  LYS A 249      -5.253 -15.414 -26.504  1.00 63.43           H
ATOM   3751  CG  LYS A 249      -4.400 -17.377 -26.232  1.00 63.43           C
ATOM   3752 1HG  LYS A 249      -3.632 -17.355 -27.005  1.00 63.43           H
ATOM   3753 2HG  LYS A 249      -4.007 -17.974 -25.409  1.00 63.43           H
ATOM   3754  CD  LYS A 249      -5.668 -18.031 -26.784  1.00 63.43           C
ATOM   3755 1HD  LYS A 249      -6.332 -18.296 -25.962  1.00 63.43           H
ATOM   3756 2HD  LYS A 249      -6.205 -17.319 -27.411  1.00 63.43           H
ATOM   3757  CE  LYS A 249      -5.330 -19.282 -27.598  1.00 63.43           C
ATOM   3758 1HE  LYS A 249      -4.716 -19.009 -28.457  1.00 63.43           H
ATOM   3759 2HE  LYS A 249      -4.742 -19.970 -26.991  1.00 63.43           H
ATOM   3760  NZ  LYS A 249      -6.568 -19.951 -28.058  1.00 63.43           N
ATOM   3761 1HZ  LYS A 249      -6.330 -20.689 -28.712  1.00 63.43           H
ATOM   3762 2HZ  LYS A 249      -7.053 -20.348 -27.261  1.00 63.43           H
ATOM   3763 3HZ  LYS A 249      -7.168 -19.274 -28.516  1.00 63.43           H
ATOM   3764  HN  LYS A 249      -2.938 -15.576 -27.451  1.00 63.43           H
ATOM   3765  N   HIS A 250      -1.765 -16.826 -24.695  1.00 69.56           N
ATOM   3766  CA  HIS A 250      -1.031 -17.605 -23.712  1.00 69.56           C
ATOM   3767  C   HIS A 250      -0.051 -16.697 -22.966  1.00 69.56           C
ATOM   3768  O   HIS A 250       0.112 -16.817 -21.753  1.00 69.56           O
ATOM   3769  HA  HIS A 250      -1.766 -17.990 -23.005  1.00 69.56           H
ATOM   3770  CB  HIS A 250      -0.345 -18.803 -24.371  1.00 69.56           C
ATOM   3771 1HB  HIS A 250       0.203 -18.458 -25.248  1.00 69.56           H
ATOM   3772 2HB  HIS A 250       0.389 -19.215 -23.678  1.00 69.56           H
ATOM   3773  CG  HIS A 250      -1.294 -19.901 -24.788  1.00 69.56           C
ATOM   3774  ND1 HIS A 250      -1.805 -20.829 -23.898  1.00 69.56           N
ATOM   3775  HD1 HIS A 250      -1.607 -20.870 -22.918  1.00 69.56           H
ATOM   3776  CD2 HIS A 250      -1.819 -20.209 -26.009  1.00 69.56           C
ATOM   3777  HD2 HIS A 250      -1.624 -19.676 -26.939  1.00 69.56           H
ATOM   3778  CE1 HIS A 250      -2.600 -21.654 -24.563  1.00 69.56           C
ATOM   3779  HE1 HIS A 250      -3.151 -22.493 -24.140  1.00 69.56           H
ATOM   3780  NE2 HIS A 250      -2.607 -21.268 -25.871  1.00 69.56           N
ATOM   3781  HN  HIS A 250      -1.622 -17.102 -25.645  1.00 69.56           H
ATOM   3782  N   LYS A 251       0.576 -15.808 -23.723  1.00 70.72           N
ATOM   3783  CA  LYS A 251       1.549 -14.893 -23.152  1.00 70.72           C
ATOM   3784  C   LYS A 251       0.843 -13.946 -22.180  1.00 70.72           C
ATOM   3785  O   LYS A 251       1.289 -13.768 -21.047  1.00 70.72           O
ATOM   3786  HA  LYS A 251       2.269 -15.489 -22.592  1.00 70.72           H
ATOM   3787  CB  LYS A 251       2.322 -14.173 -24.260  1.00 70.72           C
ATOM   3788 1HB  LYS A 251       2.681 -14.899 -24.989  1.00 70.72           H
ATOM   3789 2HB  LYS A 251       1.655 -13.493 -24.790  1.00 70.72           H
ATOM   3790  CG  LYS A 251       3.504 -13.391 -23.684  1.00 70.72           C
ATOM   3791 1HG  LYS A 251       3.137 -12.570 -23.068  1.00 70.72           H
ATOM   3792 2HG  LYS A 251       4.091 -14.039 -23.034  1.00 70.72           H
ATOM   3793  CD  LYS A 251       4.392 -12.840 -24.801  1.00 70.72           C
ATOM   3794 1HD  LYS A 251       4.667 -13.644 -25.483  1.00 70.72           H
ATOM   3795 2HD  LYS A 251       3.837 -12.104 -25.383  1.00 70.72           H
ATOM   3796  CE  LYS A 251       5.657 -12.196 -24.229  1.00 70.72           C
ATOM   3797 1HE  LYS A 251       5.398 -11.276 -23.704  1.00 70.72           H
ATOM   3798 2HE  LYS A 251       6.113 -12.863 -23.497  1.00 70.72           H
ATOM   3799  NZ  LYS A 251       6.623 -11.901 -25.310  1.00 70.72           N
ATOM   3800 1HZ  LYS A 251       7.487 -11.554 -24.907  1.00 70.72           H
ATOM   3801 2HZ  LYS A 251       6.812 -12.748 -25.835  1.00 70.72           H
ATOM   3802 3HZ  LYS A 251       6.234 -11.199 -25.930  1.00 70.72           H
ATOM   3803  HN  LYS A 251       0.428 -15.708 -24.707  1.00 70.72           H
ATOM   3804  N   ALA A 252      -0.247 -13.364 -22.657  1.00 68.45           N
ATOM   3805  CA  ALA A 252      -0.989 -12.400 -21.863  1.00 68.45           C
ATOM   3806  C   ALA A 252      -1.479 -13.073 -20.579  1.00 68.45           C
ATOM   3807  O   ALA A 252      -1.498 -12.453 -19.517  1.00 68.45           O
ATOM   3808  HA  ALA A 252      -0.308 -11.590 -21.601  1.00 68.45           H
ATOM   3809  CB  ALA A 252      -2.138 -11.828 -22.696  1.00 68.45           C
ATOM   3810 1HB  ALA A 252      -1.735 -11.336 -23.581  1.00 68.45           H
ATOM   3811 2HB  ALA A 252      -2.803 -12.636 -23.001  1.00 68.45           H
ATOM   3812 3HB  ALA A 252      -2.695 -11.105 -22.100  1.00 68.45           H
ATOM   3813  HN  ALA A 252      -0.623 -13.540 -23.567  1.00 68.45           H
ATOM   3814  N   LEU A 253      -1.864 -14.333 -20.719  1.00 73.14           N
ATOM   3815  CA  LEU A 253      -2.354 -15.096 -19.584  1.00 73.14           C
ATOM   3816  C   LEU A 253      -1.246 -15.210 -18.535  1.00 73.14           C
ATOM   3817  O   LEU A 253      -1.476 -14.953 -17.354  1.00 73.14           O
ATOM   3818  HA  LEU A 253      -3.184 -14.539 -19.150  1.00 73.14           H
ATOM   3819  CB  LEU A 253      -2.906 -16.447 -20.045  1.00 73.14           C
ATOM   3820 1HB  LEU A 253      -3.470 -16.292 -20.964  1.00 73.14           H
ATOM   3821 2HB  LEU A 253      -2.065 -17.095 -20.291  1.00 73.14           H
ATOM   3822  CG  LEU A 253      -3.804 -17.180 -19.046  1.00 73.14           C
ATOM   3823  HG  LEU A 253      -3.422 -16.993 -18.042  1.00 73.14           H
ATOM   3824  CD1 LEU A 253      -5.234 -16.639 -19.095  1.00 73.14           C
ATOM   3825 1HD1 LEU A 253      -5.230 -15.578 -18.847  1.00 73.14           H
ATOM   3826 2HD1 LEU A 253      -5.640 -16.776 -20.097  1.00 73.14           H
ATOM   3827 3HD1 LEU A 253      -5.851 -17.178 -18.376  1.00 73.14           H
ATOM   3828  CD2 LEU A 253      -3.755 -18.693 -19.273  1.00 73.14           C
ATOM   3829 1HD2 LEU A 253      -4.097 -18.920 -20.283  1.00 73.14           H
ATOM   3830 2HD2 LEU A 253      -2.731 -19.046 -19.148  1.00 73.14           H
ATOM   3831 3HD2 LEU A 253      -4.402 -19.189 -18.550  1.00 73.14           H
ATOM   3832  HN  LEU A 253      -1.844 -14.831 -21.586  1.00 73.14           H
ATOM   3833  N   LYS A 254      -0.068 -15.596 -19.004  1.00 75.88           N
ATOM   3834  CA  LYS A 254       1.061 -15.800 -18.113  1.00 75.88           C
ATOM   3835  C   LYS A 254       1.349 -14.503 -17.354  1.00 75.88           C
ATOM   3836  O   LYS A 254       1.481 -14.511 -16.131  1.00 75.88           O
ATOM   3837  HA  LYS A 254       0.774 -16.565 -17.391  1.00 75.88           H
ATOM   3838  CB  LYS A 254       2.265 -16.339 -18.889  1.00 75.88           C
ATOM   3839 1HB  LYS A 254       1.974 -17.227 -19.449  1.00 75.88           H
ATOM   3840 2HB  LYS A 254       2.594 -15.597 -19.617  1.00 75.88           H
ATOM   3841  CG  LYS A 254       3.419 -16.680 -17.943  1.00 75.88           C
ATOM   3842 1HG  LYS A 254       3.772 -15.773 -17.453  1.00 75.88           H
ATOM   3843 2HG  LYS A 254       3.065 -17.349 -17.159  1.00 75.88           H
ATOM   3844  CD  LYS A 254       4.573 -17.338 -18.702  1.00 75.88           C
ATOM   3845 1HD  LYS A 254       4.221 -18.247 -19.190  1.00 75.88           H
ATOM   3846 2HD  LYS A 254       4.924 -16.670 -19.488  1.00 75.88           H
ATOM   3847  CE  LYS A 254       5.728 -17.675 -17.758  1.00 75.88           C
ATOM   3848 1HE  LYS A 254       6.146 -16.757 -17.343  1.00 75.88           H
ATOM   3849 2HE  LYS A 254       5.360 -18.265 -16.918  1.00 75.88           H
ATOM   3850  NZ  LYS A 254       6.782 -18.426 -18.475  1.00 75.88           N
ATOM   3851 1HZ  LYS A 254       7.549 -18.623 -17.841  1.00 75.88           H
ATOM   3852 2HZ  LYS A 254       6.398 -19.298 -18.822  1.00 75.88           H
ATOM   3853 3HZ  LYS A 254       7.121 -17.873 -19.254  1.00 75.88           H
ATOM   3854  HN  LYS A 254       0.120 -15.767 -19.971  1.00 75.88           H
ATOM   3855  N   VAL A 255       1.437 -13.419 -18.112  1.00 73.01           N
ATOM   3856  CA  VAL A 255       1.677 -12.113 -17.524  1.00 73.01           C
ATOM   3857  C   VAL A 255       0.674 -11.875 -16.393  1.00 73.01           C
ATOM   3858  O   VAL A 255       1.053 -11.460 -15.299  1.00 73.01           O
ATOM   3859  HA  VAL A 255       2.683 -12.120 -17.104  1.00 73.01           H
ATOM   3860  CB  VAL A 255       1.624 -11.033 -18.607  1.00 73.01           C
ATOM   3861  HB  VAL A 255       0.748 -11.224 -19.227  1.00 73.01           H
ATOM   3862  CG1 VAL A 255       1.467  -9.643 -17.988  1.00 73.01           C
ATOM   3863 1HG1 VAL A 255       0.544  -9.604 -17.410  1.00 73.01           H
ATOM   3864 2HG1 VAL A 255       2.315  -9.439 -17.333  1.00 73.01           H
ATOM   3865 3HG1 VAL A 255       1.432  -8.895 -18.780  1.00 73.01           H
ATOM   3866  CG2 VAL A 255       2.860 -11.098 -19.506  1.00 73.01           C
ATOM   3867 1HG2 VAL A 255       3.755 -10.944 -18.904  1.00 73.01           H
ATOM   3868 2HG2 VAL A 255       2.908 -12.074 -19.988  1.00 73.01           H
ATOM   3869 3HG2 VAL A 255       2.796 -10.320 -20.267  1.00 73.01           H
ATOM   3870  HN  VAL A 255       1.348 -13.425 -19.108  1.00 73.01           H
ATOM   3871  N   THR A 256      -0.587 -12.148 -16.696  1.00 73.06           N
ATOM   3872  CA  THR A 256      -1.667 -11.802 -15.789  1.00 73.06           C
ATOM   3873  C   THR A 256      -1.540 -12.590 -14.483  1.00 73.06           C
ATOM   3874  O   THR A 256      -1.647 -12.022 -13.398  1.00 73.06           O
ATOM   3875  HA  THR A 256      -1.577 -10.746 -15.534  1.00 73.06           H
ATOM   3876  CB  THR A 256      -2.991 -12.040 -16.516  1.00 73.06           C
ATOM   3877  HB  THR A 256      -3.084 -13.082 -16.825  1.00 73.06           H
ATOM   3878  OG1 THR A 256      -2.984 -11.085 -17.573  1.00 73.06           O
ATOM   3879  HG1 THR A 256      -2.978 -11.552 -18.457  1.00 73.06           H
ATOM   3880  CG2 THR A 256      -4.204 -11.650 -15.669  1.00 73.06           C
ATOM   3881 1HG2 THR A 256      -4.145 -10.591 -15.418  1.00 73.06           H
ATOM   3882 2HG2 THR A 256      -4.213 -12.241 -14.753  1.00 73.06           H
ATOM   3883 3HG2 THR A 256      -5.117 -11.839 -16.233  1.00 73.06           H
ATOM   3884  HN  THR A 256      -0.874 -12.597 -17.543  1.00 73.06           H
ATOM   3885  N   ILE A 257      -1.314 -13.887 -14.632  1.00 76.75           N
ATOM   3886  CA  ILE A 257      -1.232 -14.769 -13.481  1.00 76.75           C
ATOM   3887  C   ILE A 257      -0.062 -14.335 -12.594  1.00 76.75           C
ATOM   3888  O   ILE A 257      -0.172 -14.342 -11.369  1.00 76.75           O
ATOM   3889  HA  ILE A 257      -2.156 -14.654 -12.914  1.00 76.75           H
ATOM   3890  CB  ILE A 257      -1.154 -16.230 -13.929  1.00 76.75           C
ATOM   3891  HB  ILE A 257      -0.375 -16.314 -14.687  1.00 76.75           H
ATOM   3892  CG1 ILE A 257      -2.466 -16.674 -14.579  1.00 76.75           C
ATOM   3893 1HG1 ILE A 257      -3.237 -16.777 -13.815  1.00 76.75           H
ATOM   3894 2HG1 ILE A 257      -2.808 -15.910 -15.276  1.00 76.75           H
ATOM   3895  CG2 ILE A 257      -0.753 -17.140 -12.767  1.00 76.75           C
ATOM   3896 1HG2 ILE A 257       0.224 -16.838 -12.390  1.00 76.75           H
ATOM   3897 2HG2 ILE A 257      -1.491 -17.058 -11.969  1.00 76.75           H
ATOM   3898 3HG2 ILE A 257      -0.705 -18.172 -13.113  1.00 76.75           H
ATOM   3899  CD1 ILE A 257      -2.291 -18.003 -15.316  1.00 76.75           C
ATOM   3900 1HD1 ILE A 257      -1.536 -17.890 -16.095  1.00 76.75           H
ATOM   3901 2HD1 ILE A 257      -1.972 -18.771 -14.610  1.00 76.75           H
ATOM   3902 3HD1 ILE A 257      -3.238 -18.296 -15.768  1.00 76.75           H
ATOM   3903  HN  ILE A 257      -1.189 -14.335 -15.518  1.00 76.75           H
ATOM   3904  N   THR A 258       1.030 -13.969 -13.248  1.00 78.80           N
ATOM   3905  CA  THR A 258       2.241 -13.600 -12.535  1.00 78.80           C
ATOM   3906  C   THR A 258       1.976 -12.404 -11.618  1.00 78.80           C
ATOM   3907  O   THR A 258       2.362 -12.415 -10.450  1.00 78.80           O
ATOM   3908  HA  THR A 258       2.531 -14.434 -11.896  1.00 78.80           H
ATOM   3909  CB  THR A 258       3.339 -13.342 -13.569  1.00 78.80           C
ATOM   3910  HB  THR A 258       3.075 -12.505 -14.216  1.00 78.80           H
ATOM   3911  OG1 THR A 258       3.502 -14.597 -14.223  1.00 78.80           O
ATOM   3912  HG1 THR A 258       2.843 -14.682 -14.970  1.00 78.80           H
ATOM   3913  CG2 THR A 258       4.701 -13.078 -12.923  1.00 78.80           C
ATOM   3914 1HG2 THR A 258       4.995 -13.944 -12.330  1.00 78.80           H
ATOM   3915 2HG2 THR A 258       4.634 -12.201 -12.279  1.00 78.80           H
ATOM   3916 3HG2 THR A 258       5.443 -12.901 -13.701  1.00 78.80           H
ATOM   3917  HN  THR A 258       1.096 -13.922 -14.245  1.00 78.80           H
ATOM   3918  N   VAL A 259       1.320 -11.400 -12.182  1.00 74.39           N
ATOM   3919  CA  VAL A 259       1.067 -10.169 -11.454  1.00 74.39           C
ATOM   3920  C   VAL A 259       0.192 -10.471 -10.236  1.00 74.39           C
ATOM   3921  O   VAL A 259       0.467  -9.995  -9.136  1.00 74.39           O
ATOM   3922  HA  VAL A 259       2.028  -9.787 -11.109  1.00 74.39           H
ATOM   3923  CB  VAL A 259       0.451  -9.126 -12.389  1.00 74.39           C
ATOM   3924  HB  VAL A 259      -0.423  -9.574 -12.862  1.00 74.39           H
ATOM   3925  CG1 VAL A 259      -0.016  -7.897 -11.606  1.00 74.39           C
ATOM   3926 1HG1 VAL A 259      -0.766  -8.196 -10.874  1.00 74.39           H
ATOM   3927 2HG1 VAL A 259       0.834  -7.447 -11.093  1.00 74.39           H
ATOM   3928 3HG1 VAL A 259      -0.450  -7.171 -12.295  1.00 74.39           H
ATOM   3929  CG2 VAL A 259       1.433  -8.731 -13.494  1.00 74.39           C
ATOM   3930 1HG2 VAL A 259       2.334  -8.311 -13.046  1.00 74.39           H
ATOM   3931 2HG2 VAL A 259       1.696  -9.613 -14.078  1.00 74.39           H
ATOM   3932 3HG2 VAL A 259       0.970  -7.989 -14.143  1.00 74.39           H
ATOM   3933  HN  VAL A 259       0.964 -11.420 -13.116  1.00 74.39           H
ATOM   3934  N   LEU A 260      -0.845 -11.262 -10.474  1.00 76.09           N
ATOM   3935  CA  LEU A 260      -1.785 -11.601  -9.420  1.00 76.09           C
ATOM   3936  C   LEU A 260      -1.040 -12.316  -8.290  1.00 76.09           C
ATOM   3937  O   LEU A 260      -1.251 -12.015  -7.116  1.00 76.09           O
ATOM   3938  HA  LEU A 260      -2.190 -10.667  -9.030  1.00 76.09           H
ATOM   3939  CB  LEU A 260      -2.958 -12.403  -9.986  1.00 76.09           C
ATOM   3940 1HB  LEU A 260      -3.459 -11.794 -10.739  1.00 76.09           H
ATOM   3941 2HB  LEU A 260      -2.561 -13.279 -10.497  1.00 76.09           H
ATOM   3942  CG  LEU A 260      -4.004 -12.870  -8.970  1.00 76.09           C
ATOM   3943  HG  LEU A 260      -3.502 -13.481  -8.220  1.00 76.09           H
ATOM   3944  CD1 LEU A 260      -4.628 -11.679  -8.240  1.00 76.09           C
ATOM   3945 1HD1 LEU A 260      -3.850 -11.128  -7.712  1.00 76.09           H
ATOM   3946 2HD1 LEU A 260      -5.112 -11.022  -8.962  1.00 76.09           H
ATOM   3947 3HD1 LEU A 260      -5.367 -12.039  -7.524  1.00 76.09           H
ATOM   3948  CD2 LEU A 260      -5.061 -13.751  -9.638  1.00 76.09           C
ATOM   3949 1HD2 LEU A 260      -5.564 -13.185 -10.422  1.00 76.09           H
ATOM   3950 2HD2 LEU A 260      -4.581 -14.628 -10.073  1.00 76.09           H
ATOM   3951 3HD2 LEU A 260      -5.791 -14.069  -8.894  1.00 76.09           H
ATOM   3952  HN  LEU A 260      -1.046 -11.666 -11.366  1.00 76.09           H
ATOM   3953  N   THR A 261      -0.185 -13.247  -8.684  1.00 83.40           N
ATOM   3954  CA  THR A 261       0.499 -14.092  -7.719  1.00 83.40           C
ATOM   3955  C   THR A 261       1.417 -13.252  -6.830  1.00 83.40           C
ATOM   3956  O   THR A 261       1.462 -13.449  -5.616  1.00 83.40           O
ATOM   3957  HA  THR A 261      -0.249 -14.546  -7.069  1.00 83.40           H
ATOM   3958  CB  THR A 261       1.237 -15.188  -8.490  1.00 83.40           C
ATOM   3959  HB  THR A 261       2.048 -14.767  -9.084  1.00 83.40           H
ATOM   3960  OG1 THR A 261       0.210 -15.845  -9.229  1.00 83.40           O
ATOM   3961  HG1 THR A 261       0.212 -15.524 -10.176  1.00 83.40           H
ATOM   3962  CG2 THR A 261       1.791 -16.279  -7.571  1.00 83.40           C
ATOM   3963 1HG2 THR A 261       0.970 -16.746  -7.027  1.00 83.40           H
ATOM   3964 2HG2 THR A 261       2.491 -15.837  -6.863  1.00 83.40           H
ATOM   3965 3HG2 THR A 261       2.305 -17.032  -8.169  1.00 83.40           H
ATOM   3966  HN  THR A 261       0.043 -13.428  -9.641  1.00 83.40           H
ATOM   3967  N   VAL A 262       2.126 -12.332  -7.467  1.00 81.52           N
ATOM   3968  CA  VAL A 262       3.089 -11.506  -6.760  1.00 81.52           C
ATOM   3969  C   VAL A 262       2.359 -10.666  -5.709  1.00 81.52           C
ATOM   3970  O   VAL A 262       2.831 -10.529  -4.581  1.00 81.52           O
ATOM   3971  HA  VAL A 262       3.786 -12.173  -6.253  1.00 81.52           H
ATOM   3972  CB  VAL A 262       3.884 -10.659  -7.756  1.00 81.52           C
ATOM   3973  HB  VAL A 262       3.172 -10.146  -8.403  1.00 81.52           H
ATOM   3974  CG1 VAL A 262       4.711  -9.594  -7.032  1.00 81.52           C
ATOM   3975 1HG1 VAL A 262       4.048  -8.939  -6.468  1.00 81.52           H
ATOM   3976 2HG1 VAL A 262       5.410 -10.079  -6.350  1.00 81.52           H
ATOM   3977 3HG1 VAL A 262       5.266  -9.007  -7.763  1.00 81.52           H
ATOM   3978  CG2 VAL A 262       4.772 -11.538  -8.638  1.00 81.52           C
ATOM   3979 1HG2 VAL A 262       5.472 -12.091  -8.011  1.00 81.52           H
ATOM   3980 2HG2 VAL A 262       4.150 -12.240  -9.194  1.00 81.52           H
ATOM   3981 3HG2 VAL A 262       5.325 -10.911  -9.336  1.00 81.52           H
ATOM   3982  HN  VAL A 262       2.051 -12.148  -8.447  1.00 81.52           H
ATOM   3983  N   PHE A 263       1.220 -10.125  -6.116  1.00 77.50           N
ATOM   3984  CA  PHE A 263       0.430  -9.288  -5.230  1.00 77.50           C
ATOM   3985  C   PHE A 263      -0.038 -10.075  -4.005  1.00 77.50           C
ATOM   3986  O   PHE A 263       0.162  -9.642  -2.871  1.00 77.50           O
ATOM   3987  HA  PHE A 263       1.068  -8.465  -4.909  1.00 77.50           H
ATOM   3988  CB  PHE A 263      -0.794  -8.827  -6.024  1.00 77.50           C
ATOM   3989 1HB  PHE A 263      -0.459  -8.263  -6.894  1.00 77.50           H
ATOM   3990 2HB  PHE A 263      -1.324  -9.704  -6.396  1.00 77.50           H
ATOM   3991  CG  PHE A 263      -1.768  -7.964  -5.219  1.00 77.50           C
ATOM   3992  CD1 PHE A 263      -2.847  -8.536  -4.619  1.00 77.50           C
ATOM   3993  HD1 PHE A 263      -3.017  -9.609  -4.711  1.00 77.50           H
ATOM   3994  CD2 PHE A 263      -1.556  -6.626  -5.104  1.00 77.50           C
ATOM   3995  HD2 PHE A 263      -0.692  -6.168  -5.585  1.00 77.50           H
ATOM   3996  CE1 PHE A 263      -3.751  -7.735  -3.873  1.00 77.50           C
ATOM   3997  HE1 PHE A 263      -4.616  -8.193  -3.392  1.00 77.50           H
ATOM   3998  CE2 PHE A 263      -2.460  -5.825  -4.358  1.00 77.50           C
ATOM   3999  HE2 PHE A 263      -2.290  -4.752  -4.266  1.00 77.50           H
ATOM   4000  CZ  PHE A 263      -3.539  -6.397  -3.758  1.00 77.50           C
ATOM   4001  HZ  PHE A 263      -4.233  -5.782  -3.185  1.00 77.50           H
ATOM   4002  HN  PHE A 263       0.837 -10.252  -7.032  1.00 77.50           H
ATOM   4003  N   VAL A 264      -0.652 -11.218  -4.274  1.00 83.09           N
ATOM   4004  CA  VAL A 264      -1.250 -12.014  -3.216  1.00 83.09           C
ATOM   4005  C   VAL A 264      -0.168 -12.412  -2.209  1.00 83.09           C
ATOM   4006  O   VAL A 264      -0.357 -12.273  -1.002  1.00 83.09           O
ATOM   4007  HA  VAL A 264      -1.986 -11.389  -2.711  1.00 83.09           H
ATOM   4008  CB  VAL A 264      -1.980 -13.217  -3.815  1.00 83.09           C
ATOM   4009  HB  VAL A 264      -1.284 -13.739  -4.472  1.00 83.09           H
ATOM   4010  CG1 VAL A 264      -2.416 -14.195  -2.722  1.00 83.09           C
ATOM   4011 1HG1 VAL A 264      -1.538 -14.551  -2.182  1.00 83.09           H
ATOM   4012 2HG1 VAL A 264      -3.087 -13.688  -2.028  1.00 83.09           H
ATOM   4013 3HG1 VAL A 264      -2.933 -15.040  -3.175  1.00 83.09           H
ATOM   4014  CG2 VAL A 264      -3.176 -12.769  -4.658  1.00 83.09           C
ATOM   4015 1HG2 VAL A 264      -3.874 -12.213  -4.032  1.00 83.09           H
ATOM   4016 2HG2 VAL A 264      -2.829 -12.131  -5.471  1.00 83.09           H
ATOM   4017 3HG2 VAL A 264      -3.677 -13.644  -5.072  1.00 83.09           H
ATOM   4018  HN  VAL A 264      -0.744 -11.600  -5.194  1.00 83.09           H
ATOM   4019  N   LEU A 265       0.942 -12.899  -2.744  1.00 87.88           N
ATOM   4020  CA  LEU A 265       1.987 -13.469  -1.910  1.00 87.88           C
ATOM   4021  C   LEU A 265       2.598 -12.367  -1.042  1.00 87.88           C
ATOM   4022  O   LEU A 265       3.063 -12.631   0.066  1.00 87.88           O
ATOM   4023  HA  LEU A 265       1.518 -14.204  -1.256  1.00 87.88           H
ATOM   4024  CB  LEU A 265       3.010 -14.214  -2.768  1.00 87.88           C
ATOM   4025 1HB  LEU A 265       3.337 -13.550  -3.569  1.00 87.88           H
ATOM   4026 2HB  LEU A 265       3.885 -14.426  -2.153  1.00 87.88           H
ATOM   4027  CG  LEU A 265       2.532 -15.526  -3.395  1.00 87.88           C
ATOM   4028  HG  LEU A 265       1.670 -15.308  -4.026  1.00 87.88           H
ATOM   4029  CD1 LEU A 265       3.612 -16.129  -4.296  1.00 87.88           C
ATOM   4030 1HD1 LEU A 265       3.852 -15.427  -5.095  1.00 87.88           H
ATOM   4031 2HD1 LEU A 265       4.507 -16.329  -3.707  1.00 87.88           H
ATOM   4032 3HD1 LEU A 265       3.246 -17.060  -4.728  1.00 87.88           H
ATOM   4033  CD2 LEU A 265       2.068 -16.510  -2.319  1.00 87.88           C
ATOM   4034 1HD2 LEU A 265       2.895 -16.727  -1.644  1.00 87.88           H
ATOM   4035 2HD2 LEU A 265       1.244 -16.071  -1.756  1.00 87.88           H
ATOM   4036 3HD2 LEU A 265       1.733 -17.433  -2.792  1.00 87.88           H
ATOM   4037  HN  LEU A 265       1.133 -12.908  -3.726  1.00 87.88           H
ATOM   4038  N   SER A 266       2.578 -11.155  -1.578  1.00 86.33           N
ATOM   4039  CA  SER A 266       3.217 -10.032  -0.914  1.00 86.33           C
ATOM   4040  C   SER A 266       2.276  -9.441   0.137  1.00 86.33           C
ATOM   4041  O   SER A 266       2.712  -9.065   1.224  1.00 86.33           O
ATOM   4042  HA  SER A 266       4.108 -10.446  -0.441  1.00 86.33           H
ATOM   4043  CB  SER A 266       3.629  -8.958  -1.922  1.00 86.33           C
ATOM   4044 1HB  SER A 266       4.074  -8.116  -1.393  1.00 86.33           H
ATOM   4045 2HB  SER A 266       4.396  -9.358  -2.586  1.00 86.33           H
ATOM   4046  OG  SER A 266       2.524  -8.501  -2.697  1.00 86.33           O
ATOM   4047  HG  SER A 266       2.499  -8.981  -3.574  1.00 86.33           H
ATOM   4048  HN  SER A 266       2.136 -10.936  -2.448  1.00 86.33           H
ATOM   4049  N   GLN A 267       1.003  -9.377  -0.224  1.00 85.44           N
ATOM   4050  CA  GLN A 267       0.044  -8.603   0.547  1.00 85.44           C
ATOM   4051  C   GLN A 267      -0.669  -9.501   1.561  1.00 85.44           C
ATOM   4052  O   GLN A 267      -0.985  -9.065   2.667  1.00 85.44           O
ATOM   4053  HA  GLN A 267       0.634  -7.850   1.070  1.00 85.44           H
ATOM   4054  CB  GLN A 267      -0.961  -7.905  -0.370  1.00 85.44           C
ATOM   4055 1HB  GLN A 267      -1.477  -8.646  -0.981  1.00 85.44           H
ATOM   4056 2HB  GLN A 267      -1.720  -7.403   0.231  1.00 85.44           H
ATOM   4057  CG  GLN A 267      -0.264  -6.887  -1.274  1.00 85.44           C
ATOM   4058 1HG  GLN A 267       0.470  -7.394  -1.901  1.00 85.44           H
ATOM   4059 2HG  GLN A 267      -0.993  -6.430  -1.943  1.00 85.44           H
ATOM   4060  CD  GLN A 267       0.428  -5.802  -0.446  1.00 85.44           C
ATOM   4061  OE1 GLN A 267      -0.125  -5.255   0.494  1.00 85.44           O
ATOM   4062  NE2 GLN A 267       1.665  -5.522  -0.847  1.00 85.44           N
ATOM   4063 1HE2 GLN A 267       2.060  -6.008  -1.627  1.00 85.44           H
ATOM   4064 2HE2 GLN A 267       2.200  -4.825  -0.368  1.00 85.44           H
ATOM   4065  HN  GLN A 267       0.625  -9.840  -1.025  1.00 85.44           H
ATOM   4066  N   PHE A 268      -0.901 -10.738   1.147  1.00 88.08           N
ATOM   4067  CA  PHE A 268      -1.751 -11.635   1.911  1.00 88.08           C
ATOM   4068  C   PHE A 268      -1.233 -11.795   3.342  1.00 88.08           C
ATOM   4069  O   PHE A 268      -1.976 -11.595   4.301  1.00 88.08           O
ATOM   4070  HA  PHE A 268      -2.748 -11.195   1.935  1.00 88.08           H
ATOM   4071  CB  PHE A 268      -1.709 -12.995   1.211  1.00 88.08           C
ATOM   4072 1HB  PHE A 268      -2.041 -12.872   0.180  1.00 88.08           H
ATOM   4073 2HB  PHE A 268      -0.676 -13.342   1.174  1.00 88.08           H
ATOM   4074  CG  PHE A 268      -2.568 -14.068   1.884  1.00 88.08           C
ATOM   4075  CD1 PHE A 268      -1.975 -15.112   2.522  1.00 88.08           C
ATOM   4076  HD1 PHE A 268      -0.888 -15.185   2.555  1.00 88.08           H
ATOM   4077  CD2 PHE A 268      -3.924 -13.978   1.843  1.00 88.08           C
ATOM   4078  HD2 PHE A 268      -4.399 -13.141   1.332  1.00 88.08           H
ATOM   4079  CE1 PHE A 268      -2.772 -16.108   3.147  1.00 88.08           C
ATOM   4080  HE1 PHE A 268      -2.296 -16.945   3.658  1.00 88.08           H
ATOM   4081  CE2 PHE A 268      -4.721 -14.973   2.468  1.00 88.08           C
ATOM   4082  HE2 PHE A 268      -5.808 -14.901   2.435  1.00 88.08           H
ATOM   4083  CZ  PHE A 268      -4.128 -16.017   3.106  1.00 88.08           C
ATOM   4084  HZ  PHE A 268      -4.740 -16.782   3.586  1.00 88.08           H
ATOM   4085  HN  PHE A 268      -0.521 -11.128   0.308  1.00 88.08           H
ATOM   4086  N   PRO A 269       0.046 -12.158   3.511  1.00 92.90           N
ATOM   4087  CA  PRO A 269       0.575 -12.458   4.844  1.00 92.90           C
ATOM   4088  C   PRO A 269       0.313 -11.336   5.835  1.00 92.90           C
ATOM   4089  O   PRO A 269      -0.095 -11.587   6.968  1.00 92.90           O
ATOM   4090  HA  PRO A 269       0.069 -13.330   5.260  1.00 92.90           H
ATOM   4091  CB  PRO A 269       2.072 -12.664   4.602  1.00 92.90           C
ATOM   4092 1HB  PRO A 269       2.630 -11.737   4.733  1.00 92.90           H
ATOM   4093 2HB  PRO A 269       2.494 -13.391   5.295  1.00 92.90           H
ATOM   4094  CG  PRO A 269       2.132 -13.159   3.161  1.00 92.90           C
ATOM   4095 1HG  PRO A 269       3.121 -13.017   2.726  1.00 92.90           H
ATOM   4096 2HG  PRO A 269       1.915 -14.224   3.090  1.00 92.90           H
ATOM   4097  CD  PRO A 269       1.076 -12.313   2.468  1.00 92.90           C
ATOM   4098 1HD  PRO A 269       1.473 -11.349   2.151  1.00 92.90           H
ATOM   4099 2HD  PRO A 269       0.687 -12.803   1.575  1.00 92.90           H
ATOM   4100  N   TYR A 270       0.556 -10.117   5.378  1.00 91.36           N
ATOM   4101  CA  TYR A 270       0.421  -8.954   6.238  1.00 91.36           C
ATOM   4102  C   TYR A 270      -1.028  -8.776   6.697  1.00 91.36           C
ATOM   4103  O   TYR A 270      -1.283  -8.508   7.870  1.00 91.36           O
ATOM   4104  HA  TYR A 270       1.054  -9.107   7.112  1.00 91.36           H
ATOM   4105  CB  TYR A 270       0.826  -7.749   5.386  1.00 91.36           C
ATOM   4106 1HB  TYR A 270       1.891  -7.814   5.167  1.00 91.36           H
ATOM   4107 2HB  TYR A 270       0.300  -7.799   4.433  1.00 91.36           H
ATOM   4108  CG  TYR A 270       0.536  -6.398   6.042  1.00 91.36           C
ATOM   4109  CD1 TYR A 270      -0.350  -5.520   5.451  1.00 91.36           C
ATOM   4110  HD1 TYR A 270      -0.843  -5.790   4.518  1.00 91.36           H
ATOM   4111  CD2 TYR A 270       1.160  -6.057   7.225  1.00 91.36           C
ATOM   4112  HD2 TYR A 270       1.860  -6.750   7.691  1.00 91.36           H
ATOM   4113  CE1 TYR A 270      -0.623  -4.248   6.069  1.00 91.36           C
ATOM   4114  HE1 TYR A 270      -1.321  -3.546   5.613  1.00 91.36           H
ATOM   4115  CE2 TYR A 270       0.888  -4.785   7.842  1.00 91.36           C
ATOM   4116  HE2 TYR A 270       1.374  -4.502   8.776  1.00 91.36           H
ATOM   4117  CZ  TYR A 270       0.009  -3.943   7.233  1.00 91.36           C
ATOM   4118  OH  TYR A 270      -0.248  -2.742   7.817  1.00 91.36           O
ATOM   4119  HH  TYR A 270       0.053  -2.753   8.770  1.00 91.36           H
ATOM   4120  HN  TYR A 270       0.840  -9.918   4.440  1.00 91.36           H
ATOM   4121  N   ASN A 271      -1.938  -8.932   5.747  1.00 89.69           N
ATOM   4122  CA  ASN A 271      -3.346  -8.688   6.012  1.00 89.69           C
ATOM   4123  C   ASN A 271      -3.890  -9.798   6.914  1.00 89.69           C
ATOM   4124  O   ASN A 271      -4.867  -9.595   7.634  1.00 89.69           O
ATOM   4125  HA  ASN A 271      -3.382  -7.709   6.489  1.00 89.69           H
ATOM   4126  CB  ASN A 271      -4.159  -8.690   4.717  1.00 89.69           C
ATOM   4127 1HB  ASN A 271      -3.872  -9.545   4.104  1.00 89.69           H
ATOM   4128 2HB  ASN A 271      -5.218  -8.806   4.948  1.00 89.69           H
ATOM   4129  CG  ASN A 271      -3.942  -7.396   3.930  1.00 89.69           C
ATOM   4130  OD1 ASN A 271      -4.398  -6.328   4.304  1.00 89.69           O
ATOM   4131  ND2 ASN A 271      -3.221  -7.550   2.824  1.00 89.69           N
ATOM   4132 1HD2 ASN A 271      -2.875  -8.455   2.574  1.00 89.69           H
ATOM   4133 2HD2 ASN A 271      -3.024  -6.761   2.241  1.00 89.69           H
ATOM   4134  HN  ASN A 271      -1.728  -9.220   4.812  1.00 89.69           H
ATOM   4135  N   CYS A 272      -3.235 -10.948   6.845  1.00 93.00           N
ATOM   4136  CA  CYS A 272      -3.550 -12.044   7.745  1.00 93.00           C
ATOM   4137  C   CYS A 272      -3.306 -11.573   9.180  1.00 93.00           C
ATOM   4138  O   CYS A 272      -4.162 -11.743  10.047  1.00 93.00           O
ATOM   4139  HA  CYS A 272      -4.602 -12.284   7.590  1.00 93.00           H
ATOM   4140  CB  CYS A 272      -2.742 -13.300   7.412  1.00 93.00           C
ATOM   4141 1HB  CYS A 272      -1.684 -13.049   7.326  1.00 93.00           H
ATOM   4142 2HB  CYS A 272      -2.833 -14.026   8.220  1.00 93.00           H
ATOM   4143  SG  CYS A 272      -3.340 -14.031   5.845  1.00 93.00           S
ATOM   4144  HG  CYS A 272      -2.774 -13.131   5.046  1.00 93.00           H
ATOM   4145  HN  CYS A 272      -2.502 -11.135   6.191  1.00 93.00           H
ATOM   4146  N   ILE A 273      -2.135 -10.989   9.387  1.00 93.42           N
ATOM   4147  CA  ILE A 273      -1.746 -10.540  10.713  1.00 93.42           C
ATOM   4148  C   ILE A 273      -2.639  -9.371  11.133  1.00 93.42           C
ATOM   4149  O   ILE A 273      -3.036  -9.275  12.294  1.00 93.42           O
ATOM   4150  HA  ILE A 273      -1.914 -11.369  11.401  1.00 93.42           H
ATOM   4151  CB  ILE A 273      -0.251 -10.216  10.751  1.00 93.42           C
ATOM   4152  HB  ILE A 273      -0.045  -9.464   9.990  1.00 93.42           H
ATOM   4153  CG1 ILE A 273       0.586 -11.450  10.408  1.00 93.42           C
ATOM   4154 1HG1 ILE A 273       0.321 -11.808   9.413  1.00 93.42           H
ATOM   4155 2HG1 ILE A 273       1.642 -11.180  10.378  1.00 93.42           H
ATOM   4156  CG2 ILE A 273       0.144  -9.613  12.101  1.00 93.42           C
ATOM   4157 1HG2 ILE A 273      -0.417  -8.693  12.266  1.00 93.42           H
ATOM   4158 2HG2 ILE A 273      -0.080 -10.323  12.896  1.00 93.42           H
ATOM   4159 3HG2 ILE A 273       1.212  -9.392  12.101  1.00 93.42           H
ATOM   4160  CD1 ILE A 273       0.367 -12.564  11.433  1.00 93.42           C
ATOM   4161 1HD1 ILE A 273       0.657 -12.210  12.422  1.00 93.42           H
ATOM   4162 2HD1 ILE A 273      -0.685 -12.848  11.442  1.00 93.42           H
ATOM   4163 3HD1 ILE A 273       0.974 -13.429  11.164  1.00 93.42           H
ATOM   4164  HN  ILE A 273      -1.459 -10.822   8.669  1.00 93.42           H
ATOM   4165  N   LEU A 274      -2.931  -8.513  10.167  1.00 91.70           N
ATOM   4166  CA  LEU A 274      -3.762  -7.350  10.425  1.00 91.70           C
ATOM   4167  C   LEU A 274      -5.137  -7.809  10.915  1.00 91.70           C
ATOM   4168  O   LEU A 274      -5.742  -7.166  11.770  1.00 91.70           O
ATOM   4169  HA  LEU A 274      -3.286  -6.778  11.221  1.00 91.70           H
ATOM   4170  CB  LEU A 274      -3.819  -6.447   9.191  1.00 91.70           C
ATOM   4171 1HB  LEU A 274      -2.847  -6.477   8.698  1.00 91.70           H
ATOM   4172 2HB  LEU A 274      -4.543  -6.867   8.492  1.00 91.70           H
ATOM   4173  CG  LEU A 274      -4.187  -4.984   9.446  1.00 91.70           C
ATOM   4174  HG  LEU A 274      -4.926  -4.952  10.246  1.00 91.70           H
ATOM   4175  CD1 LEU A 274      -2.970  -4.189   9.922  1.00 91.70           C
ATOM   4176 1HD1 LEU A 274      -2.593  -4.621  10.849  1.00 91.70           H
ATOM   4177 2HD1 LEU A 274      -2.191  -4.226   9.161  1.00 91.70           H
ATOM   4178 3HD1 LEU A 274      -3.259  -3.152  10.096  1.00 91.70           H
ATOM   4179  CD2 LEU A 274      -4.833  -4.358   8.208  1.00 91.70           C
ATOM   4180 1HD2 LEU A 274      -4.135  -4.402   7.372  1.00 91.70           H
ATOM   4181 2HD2 LEU A 274      -5.739  -4.907   7.954  1.00 91.70           H
ATOM   4182 3HD2 LEU A 274      -5.084  -3.318   8.417  1.00 91.70           H
ATOM   4183  HN  LEU A 274      -2.609  -8.602   9.224  1.00 91.70           H
ATOM   4184  N   LEU A 275      -5.590  -8.920  10.351  1.00 93.68           N
ATOM   4185  CA  LEU A 275      -6.868  -9.489  10.741  1.00 93.68           C
ATOM   4186  C   LEU A 275      -6.808  -9.905  12.212  1.00 93.68           C
ATOM   4187  O   LEU A 275      -7.722  -9.613  12.981  1.00 93.68           O
ATOM   4188  HA  LEU A 275      -7.621  -8.708  10.633  1.00 93.68           H
ATOM   4189  CB  LEU A 275      -7.258 -10.627   9.796  1.00 93.68           C
ATOM   4190 1HB  LEU A 275      -7.339 -10.223   8.786  1.00 93.68           H
ATOM   4191 2HB  LEU A 275      -6.448 -11.357   9.783  1.00 93.68           H
ATOM   4192  CG  LEU A 275      -8.561 -11.359  10.128  1.00 93.68           C
ATOM   4193  HG  LEU A 275      -8.499 -11.716  11.156  1.00 93.68           H
ATOM   4194  CD1 LEU A 275      -9.758 -10.409  10.051  1.00 93.68           C
ATOM   4195 1HD1 LEU A 275      -9.622  -9.595  10.763  1.00 93.68           H
ATOM   4196 2HD1 LEU A 275      -9.833 -10.000   9.043  1.00 93.68           H
ATOM   4197 3HD1 LEU A 275     -10.670 -10.954  10.291  1.00 93.68           H
ATOM   4198  CD2 LEU A 275      -8.744 -12.586   9.233  1.00 93.68           C
ATOM   4199 1HD2 LEU A 275      -8.776 -12.273   8.189  1.00 93.68           H
ATOM   4200 2HD2 LEU A 275      -7.910 -13.272   9.381  1.00 93.68           H
ATOM   4201 3HD2 LEU A 275      -9.677 -13.087   9.490  1.00 93.68           H
ATOM   4202  HN  LEU A 275      -5.100  -9.426   9.641  1.00 93.68           H
ATOM   4203  N   VAL A 276      -5.723 -10.582  12.559  1.00 94.52           N
ATOM   4204  CA  VAL A 276      -5.536 -11.048  13.922  1.00 94.52           C
ATOM   4205  C   VAL A 276      -5.588  -9.854  14.877  1.00 94.52           C
ATOM   4206  O   VAL A 276      -6.269  -9.902  15.901  1.00 94.52           O
ATOM   4207  HA  VAL A 276      -6.362 -11.720  14.156  1.00 94.52           H
ATOM   4208  CB  VAL A 276      -4.233 -11.843  14.029  1.00 94.52           C
ATOM   4209  HB  VAL A 276      -3.429 -11.223  13.633  1.00 94.52           H
ATOM   4210  CG1 VAL A 276      -3.904 -12.163  15.489  1.00 94.52           C
ATOM   4211 1HG1 VAL A 276      -3.794 -11.234  16.048  1.00 94.52           H
ATOM   4212 2HG1 VAL A 276      -4.711 -12.754  15.922  1.00 94.52           H
ATOM   4213 3HG1 VAL A 276      -2.974 -12.728  15.536  1.00 94.52           H
ATOM   4214  CG2 VAL A 276      -4.300 -13.120  13.190  1.00 94.52           C
ATOM   4215 1HG2 VAL A 276      -5.120 -13.745  13.543  1.00 94.52           H
ATOM   4216 2HG2 VAL A 276      -4.465 -12.860  12.144  1.00 94.52           H
ATOM   4217 3HG2 VAL A 276      -3.361 -13.666  13.284  1.00 94.52           H
ATOM   4218  HN  VAL A 276      -4.981 -10.811  11.929  1.00 94.52           H
ATOM   4219  N   GLN A 277      -4.859  -8.810  14.509  1.00 93.04           N
ATOM   4220  CA  GLN A 277      -4.797  -7.614  15.330  1.00 93.04           C
ATOM   4221  C   GLN A 277      -6.189  -6.996  15.476  1.00 93.04           C
ATOM   4222  O   GLN A 277      -6.515  -6.430  16.518  1.00 93.04           O
ATOM   4223  HA  GLN A 277      -4.437  -7.948  16.303  1.00 93.04           H
ATOM   4224  CB  GLN A 277      -3.807  -6.602  14.751  1.00 93.04           C
ATOM   4225 1HB  GLN A 277      -3.981  -6.489  13.681  1.00 93.04           H
ATOM   4226 2HB  GLN A 277      -3.972  -5.625  15.205  1.00 93.04           H
ATOM   4227  CG  GLN A 277      -2.363  -7.046  14.994  1.00 93.04           C
ATOM   4228 1HG  GLN A 277      -2.198  -7.189  16.062  1.00 93.04           H
ATOM   4229 2HG  GLN A 277      -2.189  -8.009  14.513  1.00 93.04           H
ATOM   4230  CD  GLN A 277      -1.373  -6.013  14.453  1.00 93.04           C
ATOM   4231  OE1 GLN A 277      -1.675  -5.230  13.568  1.00 93.04           O
ATOM   4232  NE2 GLN A 277      -0.176  -6.055  15.033  1.00 93.04           N
ATOM   4233 1HE2 GLN A 277       0.007  -6.723  15.754  1.00 93.04           H
ATOM   4234 2HE2 GLN A 277       0.540  -5.419  14.747  1.00 93.04           H
ATOM   4235  HN  GLN A 277      -4.320  -8.774  13.668  1.00 93.04           H
ATOM   4236  N   THR A 278      -6.974  -7.128  14.416  1.00 93.21           N
ATOM   4237  CA  THR A 278      -8.318  -6.578  14.407  1.00 93.21           C
ATOM   4238  C   THR A 278      -9.208  -7.329  15.399  1.00 93.21           C
ATOM   4239  O   THR A 278      -9.956  -6.714  16.157  1.00 93.21           O
ATOM   4240  HA  THR A 278      -8.269  -5.542  14.743  1.00 93.21           H
ATOM   4241  CB  THR A 278      -8.839  -6.623  12.969  1.00 93.21           C
ATOM   4242  HB  THR A 278      -8.980  -7.652  12.639  1.00 93.21           H
ATOM   4243  OG1 THR A 278      -7.884  -5.866  12.230  1.00 93.21           O
ATOM   4244  HG1 THR A 278      -6.958  -6.170  12.454  1.00 93.21           H
ATOM   4245  CG2 THR A 278     -10.146  -5.847  12.794  1.00 93.21           C
ATOM   4246 1HG2 THR A 278      -9.987  -4.803  13.061  1.00 93.21           H
ATOM   4247 2HG2 THR A 278     -10.911  -6.275  13.442  1.00 93.21           H
ATOM   4248 3HG2 THR A 278     -10.471  -5.912  11.756  1.00 93.21           H
ATOM   4249  HN  THR A 278      -6.704  -7.598  13.576  1.00 93.21           H
ATOM   4250  N   ILE A 279      -9.098  -8.649  15.362  1.00 94.72           N
ATOM   4251  CA  ILE A 279      -9.901  -9.492  16.231  1.00 94.72           C
ATOM   4252  C   ILE A 279      -9.516  -9.228  17.688  1.00 94.72           C
ATOM   4253  O   ILE A 279     -10.382  -9.146  18.558  1.00 94.72           O
ATOM   4254  HA  ILE A 279     -10.943  -9.205  16.092  1.00 94.72           H
ATOM   4255  CB  ILE A 279      -9.777 -10.960  15.818  1.00 94.72           C
ATOM   4256  HB  ILE A 279      -8.717 -11.213  15.773  1.00 94.72           H
ATOM   4257  CG1 ILE A 279     -10.355 -11.187  14.420  1.00 94.72           C
ATOM   4258 1HG1 ILE A 279     -11.444 -11.148  14.463  1.00 94.72           H
ATOM   4259 2HG1 ILE A 279     -10.033 -10.386  13.755  1.00 94.72           H
ATOM   4260  CG2 ILE A 279     -10.417 -11.879  16.860  1.00 94.72           C
ATOM   4261 1HG2 ILE A 279      -9.919 -11.743  17.820  1.00 94.72           H
ATOM   4262 2HG2 ILE A 279     -11.474 -11.633  16.961  1.00 94.72           H
ATOM   4263 3HG2 ILE A 279     -10.315 -12.916  16.542  1.00 94.72           H
ATOM   4264  CD1 ILE A 279      -9.910 -12.537  13.855  1.00 94.72           C
ATOM   4265 1HD1 ILE A 279      -8.822 -12.563  13.792  1.00 94.72           H
ATOM   4266 2HD1 ILE A 279     -10.254 -13.337  14.511  1.00 94.72           H
ATOM   4267 3HD1 ILE A 279     -10.335 -12.673  12.861  1.00 94.72           H
ATOM   4268  HN  ILE A 279      -8.475  -9.141  14.754  1.00 94.72           H
ATOM   4269  N   ASP A 280      -8.216  -9.103  17.910  1.00 93.83           N
ATOM   4270  CA  ASP A 280      -7.700  -8.926  19.257  1.00 93.83           C
ATOM   4271  C   ASP A 280      -8.111  -7.547  19.778  1.00 93.83           C
ATOM   4272  O   ASP A 280      -8.365  -7.380  20.970  1.00 93.83           O
ATOM   4273  HA  ASP A 280      -8.135  -9.738  19.840  1.00 93.83           H
ATOM   4274  CB  ASP A 280      -6.172  -9.002  19.276  1.00 93.83           C
ATOM   4275 1HB  ASP A 280      -5.842  -9.895  18.746  1.00 93.83           H
ATOM   4276 2HB  ASP A 280      -5.755  -8.145  18.748  1.00 93.83           H
ATOM   4277  CG  ASP A 280      -5.643  -9.030  20.712  1.00 93.83           C
ATOM   4278  OD1 ASP A 280      -6.123  -9.894  21.477  1.00 93.83           O
ATOM   4279  OD2 ASP A 280      -4.770  -8.187  21.011  1.00 93.83           O
ATOM   4280  HN  ASP A 280      -7.522  -9.122  17.191  1.00 93.83           H
ATOM   4281  N   ALA A 281      -8.165  -6.594  18.859  1.00 91.87           N
ATOM   4282  CA  ALA A 281      -8.581  -5.245  19.203  1.00 91.87           C
ATOM   4283  C   ALA A 281      -9.998  -5.284  19.778  1.00 91.87           C
ATOM   4284  O   ALA A 281     -10.351  -4.463  20.624  1.00 91.87           O
ATOM   4285  HA  ALA A 281      -7.898  -4.872  19.967  1.00 91.87           H
ATOM   4286  CB  ALA A 281      -8.477  -4.348  17.968  1.00 91.87           C
ATOM   4287 1HB  ALA A 281      -7.445  -4.332  17.617  1.00 91.87           H
ATOM   4288 2HB  ALA A 281      -9.123  -4.737  17.181  1.00 91.87           H
ATOM   4289 3HB  ALA A 281      -8.789  -3.336  18.227  1.00 91.87           H
ATOM   4290  HN  ALA A 281      -7.931  -6.732  17.897  1.00 91.87           H
ATOM   4291  N   TYR A 282     -10.771  -6.246  19.297  1.00 90.47           N
ATOM   4292  CA  TYR A 282     -12.150  -6.387  19.734  1.00 90.47           C
ATOM   4293  C   TYR A 282     -12.247  -7.301  20.957  1.00 90.47           C
ATOM   4294  O   TYR A 282     -12.894  -6.956  21.944  1.00 90.47           O
ATOM   4295  HA  TYR A 282     -12.521  -5.397  20.000  1.00 90.47           H
ATOM   4296  CB  TYR A 282     -12.898  -7.034  18.567  1.00 90.47           C
ATOM   4297 1HB  TYR A 282     -12.740  -6.435  17.670  1.00 90.47           H
ATOM   4298 2HB  TYR A 282     -12.468  -8.017  18.373  1.00 90.47           H
ATOM   4299  CG  TYR A 282     -14.402  -7.188  18.801  1.00 90.47           C
ATOM   4300  CD1 TYR A 282     -14.924  -8.418  19.147  1.00 90.47           C
ATOM   4301  HD1 TYR A 282     -14.264  -9.279  19.254  1.00 90.47           H
ATOM   4302  CD2 TYR A 282     -15.237  -6.098  18.665  1.00 90.47           C
ATOM   4303  HD2 TYR A 282     -14.825  -5.127  18.392  1.00 90.47           H
ATOM   4304  CE1 TYR A 282     -16.340  -8.563  19.368  1.00 90.47           C
ATOM   4305  HE1 TYR A 282     -16.765  -9.529  19.642  1.00 90.47           H
ATOM   4306  CE2 TYR A 282     -16.653  -6.243  18.886  1.00 90.47           C
ATOM   4307  HE2 TYR A 282     -17.323  -5.390  18.782  1.00 90.47           H
ATOM   4308  CZ  TYR A 282     -17.134  -7.469  19.226  1.00 90.47           C
ATOM   4309  OH  TYR A 282     -18.471  -7.606  19.434  1.00 90.47           O
ATOM   4310  HH  TYR A 282     -18.927  -6.723  19.322  1.00 90.47           H
ATOM   4311  HN  TYR A 282     -10.471  -6.920  18.623  1.00 90.47           H
ATOM   4312  N   ALA A 283     -11.595  -8.450  20.850  1.00 92.11           N
ATOM   4313  CA  ALA A 283     -11.840  -9.539  21.780  1.00 92.11           C
ATOM   4314  C   ALA A 283     -10.795  -9.496  22.896  1.00 92.11           C
ATOM   4315  O   ALA A 283     -10.999 -10.068  23.966  1.00 92.11           O
ATOM   4316  HA  ALA A 283     -12.829  -9.388  22.214  1.00 92.11           H
ATOM   4317  CB  ALA A 283     -11.831 -10.868  21.023  1.00 92.11           C
ATOM   4318 1HB  ALA A 283     -12.611 -10.858  20.262  1.00 92.11           H
ATOM   4319 2HB  ALA A 283     -10.861 -11.009  20.548  1.00 92.11           H
ATOM   4320 3HB  ALA A 283     -12.016 -11.685  21.721  1.00 92.11           H
ATOM   4321  HN  ALA A 283     -10.911  -8.641  20.146  1.00 92.11           H
ATOM   4322  N   MET A 284      -9.697  -8.812  22.609  1.00 89.85           N
ATOM   4323  CA  MET A 284      -8.609  -8.708  23.566  1.00 89.85           C
ATOM   4324  C   MET A 284      -8.250 -10.079  24.141  1.00 89.85           C
ATOM   4325  O   MET A 284      -8.152 -10.240  25.357  1.00 89.85           O
ATOM   4326  HA  MET A 284      -7.763  -8.309  23.006  1.00 89.85           H
ATOM   4327  CB  MET A 284      -9.017  -7.768  24.703  1.00 89.85           C
ATOM   4328 1HB  MET A 284      -9.915  -8.148  25.189  1.00 89.85           H
ATOM   4329 2HB  MET A 284      -8.232  -7.744  25.459  1.00 89.85           H
ATOM   4330  CG  MET A 284      -9.273  -6.353  24.180  1.00 89.85           C
ATOM   4331 1HG  MET A 284      -8.345  -5.922  23.804  1.00 89.85           H
ATOM   4332 2HG  MET A 284      -9.970  -6.387  23.342  1.00 89.85           H
ATOM   4333  SD  MET A 284      -9.936  -5.331  25.484  1.00 89.85           S
ATOM   4334  CE  MET A 284     -11.461  -4.805  24.720  1.00 89.85           C
ATOM   4335 1HE  MET A 284     -11.239  -4.262  23.801  1.00 89.85           H
ATOM   4336 2HE  MET A 284     -12.071  -5.678  24.488  1.00 89.85           H
ATOM   4337 3HE  MET A 284     -12.005  -4.153  25.404  1.00 89.85           H
ATOM   4338  HN  MET A 284      -9.545  -8.336  21.743  1.00 89.85           H
ATOM   4339  N   PHE A 285      -8.065 -11.033  23.240  1.00 90.99           N
ATOM   4340  CA  PHE A 285      -7.901 -12.420  23.642  1.00 90.99           C
ATOM   4341  C   PHE A 285      -6.425 -12.757  23.862  1.00 90.99           C
ATOM   4342  O   PHE A 285      -6.101 -13.765  24.487  1.00 90.99           O
ATOM   4343  HA  PHE A 285      -8.446 -12.552  24.577  1.00 90.99           H
ATOM   4344  CB  PHE A 285      -8.444 -13.283  22.501  1.00 90.99           C
ATOM   4345 1HB  PHE A 285      -8.573 -14.304  22.860  1.00 90.99           H
ATOM   4346 2HB  PHE A 285      -9.432 -12.917  22.221  1.00 90.99           H
ATOM   4347  CG  PHE A 285      -7.553 -13.303  21.257  1.00 90.99           C
ATOM   4348  CD1 PHE A 285      -7.730 -12.377  20.278  1.00 90.99           C
ATOM   4349  HD1 PHE A 285      -8.507 -11.619  20.379  1.00 90.99           H
ATOM   4350  CD2 PHE A 285      -6.583 -14.249  21.132  1.00 90.99           C
ATOM   4351  HD2 PHE A 285      -6.441 -14.992  21.916  1.00 90.99           H
ATOM   4352  CE1 PHE A 285      -6.903 -12.396  19.124  1.00 90.99           C
ATOM   4353  HE1 PHE A 285      -7.045 -11.653  18.339  1.00 90.99           H
ATOM   4354  CE2 PHE A 285      -5.756 -14.268  19.978  1.00 90.99           C
ATOM   4355  HE2 PHE A 285      -4.979 -15.026  19.877  1.00 90.99           H
ATOM   4356  CZ  PHE A 285      -5.933 -13.341  18.998  1.00 90.99           C
ATOM   4357  HZ  PHE A 285      -5.298 -13.356  18.113  1.00 90.99           H
ATOM   4358  HN  PHE A 285      -8.026 -10.871  22.254  1.00 90.99           H
ATOM   4359  N   ILE A 286      -5.569 -11.893  23.335  1.00 91.66           N
ATOM   4360  CA  ILE A 286      -4.136 -12.065  23.501  1.00 91.66           C
ATOM   4361  C   ILE A 286      -3.703 -11.444  24.830  1.00 91.66           C
ATOM   4362  O   ILE A 286      -3.382 -10.258  24.890  1.00 91.66           O
ATOM   4363  HA  ILE A 286      -3.937 -13.136  23.539  1.00 91.66           H
ATOM   4364  CB  ILE A 286      -3.386 -11.508  22.289  1.00 91.66           C
ATOM   4365  HB  ILE A 286      -3.596 -10.440  22.218  1.00 91.66           H
ATOM   4366  CG1 ILE A 286      -3.882 -12.153  20.993  1.00 91.66           C
ATOM   4367 1HG1 ILE A 286      -3.546 -13.188  20.946  1.00 91.66           H
ATOM   4368 2HG1 ILE A 286      -4.972 -12.171  20.986  1.00 91.66           H
ATOM   4369  CG2 ILE A 286      -1.874 -11.660  22.462  1.00 91.66           C
ATOM   4370 1HG2 ILE A 286      -1.553 -11.117  23.351  1.00 91.66           H
ATOM   4371 2HG2 ILE A 286      -1.625 -12.716  22.572  1.00 91.66           H
ATOM   4372 3HG2 ILE A 286      -1.365 -11.256  21.587  1.00 91.66           H
ATOM   4373  CD1 ILE A 286      -3.371 -11.389  19.770  1.00 91.66           C
ATOM   4374 1HD1 ILE A 286      -3.730 -10.360  19.808  1.00 91.66           H
ATOM   4375 2HD1 ILE A 286      -2.281 -11.394  19.768  1.00 91.66           H
ATOM   4376 3HD1 ILE A 286      -3.739 -11.869  18.862  1.00 91.66           H
ATOM   4377  HN  ILE A 286      -5.840 -11.090  22.804  1.00 91.66           H
ATOM   4378  N   SER A 287      -3.707 -12.273  25.863  1.00 89.54           N
ATOM   4379  CA  SER A 287      -3.278 -11.832  27.179  1.00 89.54           C
ATOM   4380  C   SER A 287      -1.820 -12.231  27.415  1.00 89.54           C
ATOM   4381  O   SER A 287      -1.159 -11.690  28.300  1.00 89.54           O
ATOM   4382  HA  SER A 287      -3.380 -10.747  27.168  1.00 89.54           H
ATOM   4383  CB  SER A 287      -4.172 -12.416  28.275  1.00 89.54           C
ATOM   4384 1HB  SER A 287      -3.828 -12.065  29.248  1.00 89.54           H
ATOM   4385 2HB  SER A 287      -5.190 -12.050  28.146  1.00 89.54           H
ATOM   4386  OG  SER A 287      -4.174 -13.841  28.259  1.00 89.54           O
ATOM   4387  HG  SER A 287      -4.788 -14.190  28.967  1.00 89.54           H
ATOM   4388  HN  SER A 287      -3.997 -13.229  25.812  1.00 89.54           H
ATOM   4389  N   ASN A 288      -1.360 -13.176  26.607  1.00 92.56           N
ATOM   4390  CA  ASN A 288      -0.040 -13.750  26.802  1.00 92.56           C
ATOM   4391  C   ASN A 288       1.002 -12.868  26.110  1.00 92.56           C
ATOM   4392  O   ASN A 288       0.918 -12.628  24.907  1.00 92.56           O
ATOM   4393  HA  ASN A 288       0.099 -13.790  27.882  1.00 92.56           H
ATOM   4394  CB  ASN A 288       0.047 -15.151  26.193  1.00 92.56           C
ATOM   4395 1HB  ASN A 288      -0.795 -15.753  26.534  1.00 92.56           H
ATOM   4396 2HB  ASN A 288      -0.028 -15.084  25.107  1.00 92.56           H
ATOM   4397  CG  ASN A 288       1.360 -15.835  26.577  1.00 92.56           C
ATOM   4398  OD1 ASN A 288       2.418 -15.228  26.621  1.00 92.56           O
ATOM   4399  ND2 ASN A 288       1.235 -17.130  26.852  1.00 92.56           N
ATOM   4400 1HD2 ASN A 288       0.338 -17.568  26.797  1.00 92.56           H
ATOM   4401 2HD2 ASN A 288       2.038 -17.666  27.114  1.00 92.56           H
ATOM   4402  HN  ASN A 288      -1.872 -13.547  25.833  1.00 92.56           H
ATOM   4403  N   CYS A 289       1.961 -12.409  26.901  1.00 91.99           N
ATOM   4404  CA  CYS A 289       2.951 -11.467  26.408  1.00 91.99           C
ATOM   4405  C   CYS A 289       3.791 -12.167  25.338  1.00 91.99           C
ATOM   4406  O   CYS A 289       4.205 -11.543  24.363  1.00 91.99           O
ATOM   4407  HA  CYS A 289       2.400 -10.629  25.981  1.00 91.99           H
ATOM   4408  CB  CYS A 289       3.817 -10.912  27.541  1.00 91.99           C
ATOM   4409 1HB  CYS A 289       3.186 -10.439  28.294  1.00 91.99           H
ATOM   4410 2HB  CYS A 289       4.349 -11.725  28.035  1.00 91.99           H
ATOM   4411  SG  CYS A 289       5.013  -9.696  26.876  1.00 91.99           S
ATOM   4412  HN  CYS A 289       2.068 -12.671  27.861  1.00 91.99           H
ATOM   4413  N   ALA A 290       4.016 -13.454  25.558  1.00 93.73           N
ATOM   4414  CA  ALA A 290       4.852 -14.231  24.658  1.00 93.73           C
ATOM   4415  C   ALA A 290       4.201 -14.275  23.274  1.00 93.73           C
ATOM   4416  O   ALA A 290       4.875 -14.093  22.261  1.00 93.73           O
ATOM   4417  HA  ALA A 290       5.815 -13.727  24.581  1.00 93.73           H
ATOM   4418  CB  ALA A 290       5.072 -15.628  25.244  1.00 93.73           C
ATOM   4419 1HB  ALA A 290       5.563 -15.542  26.213  1.00 93.73           H
ATOM   4420 2HB  ALA A 290       4.110 -16.125  25.367  1.00 93.73           H
ATOM   4421 3HB  ALA A 290       5.699 -16.210  24.569  1.00 93.73           H
ATOM   4422  HN  ALA A 290       3.640 -13.964  26.331  1.00 93.73           H
ATOM   4423  N   VAL A 291       2.898 -14.518  23.276  1.00 93.86           N
ATOM   4424  CA  VAL A 291       2.150 -14.593  22.033  1.00 93.86           C
ATOM   4425  C   VAL A 291       2.144 -13.218  21.362  1.00 93.86           C
ATOM   4426  O   VAL A 291       2.345 -13.112  20.153  1.00 93.86           O
ATOM   4427  HA  VAL A 291       2.664 -15.299  21.381  1.00 93.86           H
ATOM   4428  CB  VAL A 291       0.744 -15.133  22.301  1.00 93.86           C
ATOM   4429  HB  VAL A 291       0.259 -14.468  23.015  1.00 93.86           H
ATOM   4430  CG1 VAL A 291      -0.095 -15.138  21.021  1.00 93.86           C
ATOM   4431 1HG1 VAL A 291      -0.178 -14.121  20.637  1.00 93.86           H
ATOM   4432 2HG1 VAL A 291       0.386 -15.770  20.274  1.00 93.86           H
ATOM   4433 3HG1 VAL A 291      -1.089 -15.527  21.239  1.00 93.86           H
ATOM   4434  CG2 VAL A 291       0.802 -16.530  22.923  1.00 93.86           C
ATOM   4435 1HG2 VAL A 291       1.314 -17.210  22.242  1.00 93.86           H
ATOM   4436 2HG2 VAL A 291       1.345 -16.484  23.867  1.00 93.86           H
ATOM   4437 3HG2 VAL A 291      -0.211 -16.890  23.103  1.00 93.86           H
ATOM   4438  HN  VAL A 291       2.357 -14.662  24.104  1.00 93.86           H
ATOM   4439  N   SER A 292       1.912 -12.199  22.177  1.00 92.95           N
ATOM   4440  CA  SER A 292       1.832 -10.839  21.670  1.00 92.95           C
ATOM   4441  C   SER A 292       3.161 -10.444  21.022  1.00 92.95           C
ATOM   4442  O   SER A 292       3.177  -9.819  19.962  1.00 92.95           O
ATOM   4443  HA  SER A 292       1.034 -10.853  20.928  1.00 92.95           H
ATOM   4444  CB  SER A 292       1.473  -9.856  22.786  1.00 92.95           C
ATOM   4445 1HB  SER A 292       0.607 -10.228  23.333  1.00 92.95           H
ATOM   4446 2HB  SER A 292       2.298  -9.797  23.497  1.00 92.95           H
ATOM   4447  OG  SER A 292       1.190  -8.554  22.280  1.00 92.95           O
ATOM   4448  HG  SER A 292       0.306  -8.554  21.813  1.00 92.95           H
ATOM   4449  HN  SER A 292       1.779 -12.290  23.163  1.00 92.95           H
ATOM   4450  N   THR A 293       4.243 -10.824  21.685  1.00 93.11           N
ATOM   4451  CA  THR A 293       5.572 -10.497  21.199  1.00 93.11           C
ATOM   4452  C   THR A 293       5.792 -11.089  19.806  1.00 93.11           C
ATOM   4453  O   THR A 293       6.281 -10.406  18.907  1.00 93.11           O
ATOM   4454  HA  THR A 293       5.645  -9.413  21.101  1.00 93.11           H
ATOM   4455  CB  THR A 293       6.588 -10.985  22.234  1.00 93.11           C
ATOM   4456  HB  THR A 293       6.467 -12.051  22.425  1.00 93.11           H
ATOM   4457  OG1 THR A 293       6.377 -10.131  23.356  1.00 93.11           O
ATOM   4458  HG1 THR A 293       5.770 -10.576  24.015  1.00 93.11           H
ATOM   4459  CG2 THR A 293       8.032 -10.702  21.817  1.00 93.11           C
ATOM   4460 1HG2 THR A 293       8.170  -9.628  21.691  1.00 93.11           H
ATOM   4461 2HG2 THR A 293       8.243 -11.208  20.874  1.00 93.11           H
ATOM   4462 3HG2 THR A 293       8.711 -11.068  22.586  1.00 93.11           H
ATOM   4463  HN  THR A 293       4.221 -11.346  22.538  1.00 93.11           H
ATOM   4464  N   ASN A 294       5.421 -12.354  19.670  1.00 94.63           N
ATOM   4465  CA  ASN A 294       5.641 -13.069  18.425  1.00 94.63           C
ATOM   4466  C   ASN A 294       4.774 -12.450  17.327  1.00 94.63           C
ATOM   4467  O   ASN A 294       5.208 -12.330  16.182  1.00 94.63           O
ATOM   4468  HA  ASN A 294       6.707 -12.968  18.221  1.00 94.63           H
ATOM   4469  CB  ASN A 294       5.253 -14.543  18.560  1.00 94.63           C
ATOM   4470 1HB  ASN A 294       4.277 -14.623  19.040  1.00 94.63           H
ATOM   4471 2HB  ASN A 294       5.158 -14.990  17.570  1.00 94.63           H
ATOM   4472  CG  ASN A 294       6.294 -15.312  19.375  1.00 94.63           C
ATOM   4473  OD1 ASN A 294       7.410 -14.866  19.584  1.00 94.63           O
ATOM   4474  ND2 ASN A 294       5.868 -16.489  19.824  1.00 94.63           N
ATOM   4475 1HD2 ASN A 294       4.939 -16.797  19.617  1.00 94.63           H
ATOM   4476 2HD2 ASN A 294       6.476 -17.067  20.367  1.00 94.63           H
ATOM   4477  HN  ASN A 294       4.979 -12.887  20.391  1.00 94.63           H
ATOM   4478  N   ILE A 295       3.564 -12.074  17.714  1.00 93.53           N
ATOM   4479  CA  ILE A 295       2.616 -11.511  16.767  1.00 93.53           C
ATOM   4480  C   ILE A 295       3.172 -10.196  16.217  1.00 93.53           C
ATOM   4481  O   ILE A 295       3.058  -9.920  15.024  1.00 93.53           O
ATOM   4482  HA  ILE A 295       2.520 -12.217  15.942  1.00 93.53           H
ATOM   4483  CB  ILE A 295       1.234 -11.375  17.409  1.00 93.53           C
ATOM   4484  HB  ILE A 295       1.363 -10.984  18.418  1.00 93.53           H
ATOM   4485  CG1 ILE A 295       0.552 -12.738  17.536  1.00 93.53           C
ATOM   4486 1HG1 ILE A 295       0.299 -13.116  16.546  1.00 93.53           H
ATOM   4487 2HG1 ILE A 295       1.242 -13.454  17.984  1.00 93.53           H
ATOM   4488  CG2 ILE A 295       0.371 -10.371  16.643  1.00 93.53           C
ATOM   4489 1HG2 ILE A 295       0.856  -9.395  16.649  1.00 93.53           H
ATOM   4490 2HG2 ILE A 295       0.246 -10.709  15.614  1.00 93.53           H
ATOM   4491 3HG2 ILE A 295      -0.606 -10.293  17.121  1.00 93.53           H
ATOM   4492  CD1 ILE A 295      -0.714 -12.640  18.389  1.00 93.53           C
ATOM   4493 1HD1 ILE A 295      -0.454 -12.285  19.387  1.00 93.53           H
ATOM   4494 2HD1 ILE A 295      -1.412 -11.942  17.926  1.00 93.53           H
ATOM   4495 3HD1 ILE A 295      -1.180 -13.623  18.464  1.00 93.53           H
ATOM   4496  HN  ILE A 295       3.229 -12.148  18.653  1.00 93.53           H
ATOM   4497  N   ASP A 296       3.760  -9.418  17.114  1.00 93.69           N
ATOM   4498  CA  ASP A 296       4.293  -8.118  16.743  1.00 93.69           C
ATOM   4499  C   ASP A 296       5.469  -8.309  15.784  1.00 93.69           C
ATOM   4500  O   ASP A 296       5.617  -7.559  14.820  1.00 93.69           O
ATOM   4501  HA  ASP A 296       3.460  -7.588  16.281  1.00 93.69           H
ATOM   4502  CB  ASP A 296       4.802  -7.360  17.971  1.00 93.69           C
ATOM   4503 1HB  ASP A 296       5.481  -7.996  18.539  1.00 93.69           H
ATOM   4504 2HB  ASP A 296       5.373  -6.488  17.653  1.00 93.69           H
ATOM   4505  CG  ASP A 296       3.640  -6.920  18.864  1.00 93.69           C
ATOM   4506  OD1 ASP A 296       2.503  -6.897  18.346  1.00 93.69           O
ATOM   4507  OD2 ASP A 296       3.916  -6.616  20.045  1.00 93.69           O
ATOM   4508  HN  ASP A 296       3.875  -9.662  18.077  1.00 93.69           H
ATOM   4509  N   ILE A 297       6.277  -9.317  16.081  1.00 94.48           N
ATOM   4510  CA  ILE A 297       7.405  -9.649  15.228  1.00 94.48           C
ATOM   4511  C   ILE A 297       6.891 -10.065  13.849  1.00 94.48           C
ATOM   4512  O   ILE A 297       7.425  -9.635  12.828  1.00 94.48           O
ATOM   4513  HA  ILE A 297       8.006  -8.746  15.115  1.00 94.48           H
ATOM   4514  CB  ILE A 297       8.291 -10.701  15.897  1.00 94.48           C
ATOM   4515  HB  ILE A 297       7.650 -11.501  16.269  1.00 94.48           H
ATOM   4516  CG1 ILE A 297       9.025 -10.113  17.104  1.00 94.48           C
ATOM   4517 1HG1 ILE A 297       9.769  -9.392  16.765  1.00 94.48           H
ATOM   4518 2HG1 ILE A 297       8.320  -9.572  17.735  1.00 94.48           H
ATOM   4519  CG2 ILE A 297       9.256 -11.327  14.889  1.00 94.48           C
ATOM   4520 1HG2 ILE A 297       8.688 -11.805  14.091  1.00 94.48           H
ATOM   4521 2HG2 ILE A 297       9.894 -10.551  14.466  1.00 94.48           H
ATOM   4522 3HG2 ILE A 297       9.874 -12.072  15.391  1.00 94.48           H
ATOM   4523  CD1 ILE A 297       9.708 -11.213  17.920  1.00 94.48           C
ATOM   4524 1HD1 ILE A 297       8.958 -11.919  18.277  1.00 94.48           H
ATOM   4525 2HD1 ILE A 297      10.430 -11.735  17.292  1.00 94.48           H
ATOM   4526 3HD1 ILE A 297      10.222 -10.767  18.771  1.00 94.48           H
ATOM   4527  HN  ILE A 297       6.170  -9.900  16.887  1.00 94.48           H
ATOM   4528  N   CYS A 298       5.859 -10.897  13.863  1.00 94.72           N
ATOM   4529  CA  CYS A 298       5.266 -11.375  12.626  1.00 94.72           C
ATOM   4530  C   CYS A 298       4.789 -10.164  11.822  1.00 94.72           C
ATOM   4531  O   CYS A 298       4.944 -10.125  10.602  1.00 94.72           O
ATOM   4532  HA  CYS A 298       6.050 -11.911  12.090  1.00 94.72           H
ATOM   4533  CB  CYS A 298       4.133 -12.368  12.889  1.00 94.72           C
ATOM   4534 1HB  CYS A 298       3.467 -11.977  13.659  1.00 94.72           H
ATOM   4535 2HB  CYS A 298       3.535 -12.498  11.987  1.00 94.72           H
ATOM   4536  SG  CYS A 298       4.821 -13.979  13.418  1.00 94.72           S
ATOM   4537  HG  CYS A 298       5.126 -13.600  14.656  1.00 94.72           H
ATOM   4538  HN  CYS A 298       5.431 -11.242  14.698  1.00 94.72           H
ATOM   4539  N   PHE A 299       4.220  -9.206  12.538  1.00 93.35           N
ATOM   4540  CA  PHE A 299       3.719  -7.997  11.906  1.00 93.35           C
ATOM   4541  C   PHE A 299       4.839  -7.259  11.170  1.00 93.35           C
ATOM   4542  O   PHE A 299       4.661  -6.832  10.030  1.00 93.35           O
ATOM   4543  HA  PHE A 299       2.954  -8.298  11.191  1.00 93.35           H
ATOM   4544  CB  PHE A 299       3.182  -7.099  13.022  1.00 93.35           C
ATOM   4545 1HB  PHE A 299       2.411  -7.640  13.571  1.00 93.35           H
ATOM   4546 2HB  PHE A 299       3.987  -6.890  13.726  1.00 93.35           H
ATOM   4547  CG  PHE A 299       2.599  -5.773  12.528  1.00 93.35           C
ATOM   4548  CD1 PHE A 299       3.392  -4.671  12.444  1.00 93.35           C
ATOM   4549  HD1 PHE A 299       4.442  -4.733  12.729  1.00 93.35           H
ATOM   4550  CD2 PHE A 299       1.289  -5.697  12.172  1.00 93.35           C
ATOM   4551  HD2 PHE A 299       0.653  -6.580  12.240  1.00 93.35           H
ATOM   4552  CE1 PHE A 299       2.851  -3.441  11.986  1.00 93.35           C
ATOM   4553  HE1 PHE A 299       3.487  -2.558  11.919  1.00 93.35           H
ATOM   4554  CE2 PHE A 299       0.748  -4.466  11.714  1.00 93.35           C
ATOM   4555  HE2 PHE A 299      -0.302  -4.405  11.429  1.00 93.35           H
ATOM   4556  CZ  PHE A 299       1.541  -3.364  11.630  1.00 93.35           C
ATOM   4557  HZ  PHE A 299       1.126  -2.420  11.278  1.00 93.35           H
ATOM   4558  HN  PHE A 299       4.098  -9.246  13.530  1.00 93.35           H
ATOM   4559  N   GLN A 300       5.969  -7.133  11.851  1.00 93.37           N
ATOM   4560  CA  GLN A 300       7.098  -6.404  11.298  1.00 93.37           C
ATOM   4561  C   GLN A 300       7.572  -7.062  10.001  1.00 93.37           C
ATOM   4562  O   GLN A 300       7.826  -6.379   9.011  1.00 93.37           O
ATOM   4563  HA  GLN A 300       6.722  -5.402  11.089  1.00 93.37           H
ATOM   4564  CB  GLN A 300       8.239  -6.309  12.313  1.00 93.37           C
ATOM   4565 1HB  GLN A 300       8.456  -7.299  12.715  1.00 93.37           H
ATOM   4566 2HB  GLN A 300       9.145  -5.962  11.817  1.00 93.37           H
ATOM   4567  CG  GLN A 300       7.879  -5.357  13.455  1.00 93.37           C
ATOM   4568 1HG  GLN A 300       7.628  -4.376  13.050  1.00 93.37           H
ATOM   4569 2HG  GLN A 300       6.994  -5.723  13.975  1.00 93.37           H
ATOM   4570  CD  GLN A 300       9.039  -5.224  14.444  1.00 93.37           C
ATOM   4571  OE1 GLN A 300      10.179  -5.545  14.151  1.00 93.37           O
ATOM   4572  NE2 GLN A 300       8.686  -4.734  15.629  1.00 93.37           N
ATOM   4573 1HE2 GLN A 300       7.733  -4.489  15.805  1.00 93.37           H
ATOM   4574 2HE2 GLN A 300       9.375  -4.609  16.344  1.00 93.37           H
ATOM   4575  HN  GLN A 300       6.119  -7.517  12.762  1.00 93.37           H
ATOM   4576  N   VAL A 301       7.676  -8.382  10.049  1.00 94.93           N
ATOM   4577  CA  VAL A 301       8.211  -9.132   8.925  1.00 94.93           C
ATOM   4578  C   VAL A 301       7.280  -8.973   7.721  1.00 94.93           C
ATOM   4579  O   VAL A 301       7.721  -8.602   6.635  1.00 94.93           O
ATOM   4580  HA  VAL A 301       9.182  -8.703   8.676  1.00 94.93           H
ATOM   4581  CB  VAL A 301       8.426 -10.593   9.325  1.00 94.93           C
ATOM   4582  HB  VAL A 301       7.483 -10.977   9.713  1.00 94.93           H
ATOM   4583  CG1 VAL A 301       8.816 -11.441   8.113  1.00 94.93           C
ATOM   4584 1HG1 VAL A 301       8.022 -11.397   7.368  1.00 94.93           H
ATOM   4585 2HG1 VAL A 301       9.741 -11.057   7.683  1.00 94.93           H
ATOM   4586 3HG1 VAL A 301       8.963 -12.475   8.426  1.00 94.93           H
ATOM   4587  CG2 VAL A 301       9.473 -10.709  10.435  1.00 94.93           C
ATOM   4588 1HG2 VAL A 301      10.421 -10.299  10.085  1.00 94.93           H
ATOM   4589 2HG2 VAL A 301       9.138 -10.152  11.310  1.00 94.93           H
ATOM   4590 3HG2 VAL A 301       9.607 -11.757  10.700  1.00 94.93           H
ATOM   4591  HN  VAL A 301       7.403  -8.937  10.835  1.00 94.93           H
ATOM   4592  N   THR A 302       6.008  -9.260   7.956  1.00 94.02           N
ATOM   4593  CA  THR A 302       5.037  -9.297   6.875  1.00 94.02           C
ATOM   4594  C   THR A 302       4.838  -7.897   6.290  1.00 94.02           C
ATOM   4595  O   THR A 302       4.606  -7.749   5.091  1.00 94.02           O
ATOM   4596  HA  THR A 302       5.435  -9.923   6.077  1.00 94.02           H
ATOM   4597  CB  THR A 302       3.748  -9.918   7.418  1.00 94.02           C
ATOM   4598  HB  THR A 302       2.983  -9.966   6.643  1.00 94.02           H
ATOM   4599  OG1 THR A 302       3.426  -9.115   8.550  1.00 94.02           O
ATOM   4600  HG1 THR A 302       3.776  -9.543   9.384  1.00 94.02           H
ATOM   4601  CG2 THR A 302       3.972 -11.314   8.002  1.00 94.02           C
ATOM   4602 1HG2 THR A 302       4.687 -11.254   8.823  1.00 94.02           H
ATOM   4603 2HG2 THR A 302       4.362 -11.974   7.227  1.00 94.02           H
ATOM   4604 3HG2 THR A 302       3.026 -11.709   8.373  1.00 94.02           H
ATOM   4605  HN  THR A 302       5.639  -9.466   8.862  1.00 94.02           H
ATOM   4606  N   GLN A 303       4.935  -6.906   7.164  1.00 92.37           N
ATOM   4607  CA  GLN A 303       4.806  -5.521   6.742  1.00 92.37           C
ATOM   4608  C   GLN A 303       5.908  -5.166   5.743  1.00 92.37           C
ATOM   4609  O   GLN A 303       5.648  -4.514   4.732  1.00 92.37           O
ATOM   4610  HA  GLN A 303       3.832  -5.456   6.258  1.00 92.37           H
ATOM   4611  CB  GLN A 303       4.832  -4.577   7.946  1.00 92.37           C
ATOM   4612 1HB  GLN A 303       3.991  -4.798   8.604  1.00 92.37           H
ATOM   4613 2HB  GLN A 303       5.740  -4.744   8.524  1.00 92.37           H
ATOM   4614  CG  GLN A 303       4.766  -3.116   7.498  1.00 92.37           C
ATOM   4615 1HG  GLN A 303       5.715  -2.827   7.046  1.00 92.37           H
ATOM   4616 2HG  GLN A 303       4.000  -3.001   6.731  1.00 92.37           H
ATOM   4617  CD  GLN A 303       4.455  -2.194   8.678  1.00 92.37           C
ATOM   4618  OE1 GLN A 303       5.336  -1.635   9.311  1.00 92.37           O
ATOM   4619  NE2 GLN A 303       3.157  -2.066   8.938  1.00 92.37           N
ATOM   4620 1HE2 GLN A 303       2.486  -2.553   8.380  1.00 92.37           H
ATOM   4621 2HE2 GLN A 303       2.853  -1.484   9.692  1.00 92.37           H
ATOM   4622  HN  GLN A 303       5.099  -7.036   8.142  1.00 92.37           H
ATOM   4623  N   THR A 304       7.116  -5.609   6.059  1.00 93.53           N
ATOM   4624  CA  THR A 304       8.267  -5.306   5.227  1.00 93.53           C
ATOM   4625  C   THR A 304       8.104  -5.935   3.841  1.00 93.53           C
ATOM   4626  O   THR A 304       8.443  -5.319   2.832  1.00 93.53           O
ATOM   4627  HA  THR A 304       8.312  -4.226   5.084  1.00 93.53           H
ATOM   4628  CB  THR A 304       9.522  -5.777   5.964  1.00 93.53           C
ATOM   4629  HB  THR A 304       9.533  -6.862   6.059  1.00 93.53           H
ATOM   4630  OG1 THR A 304       9.496  -5.052   7.191  1.00 93.53           O
ATOM   4631  HG1 THR A 304       9.057  -5.601   7.903  1.00 93.53           H
ATOM   4632  CG2 THR A 304      10.811  -5.311   5.284  1.00 93.53           C
ATOM   4633 1HG2 THR A 304      10.830  -4.222   5.250  1.00 93.53           H
ATOM   4634 2HG2 THR A 304      10.849  -5.707   4.269  1.00 93.53           H
ATOM   4635 3HG2 THR A 304      11.670  -5.672   5.848  1.00 93.53           H
ATOM   4636  HN  THR A 304       7.313  -6.166   6.867  1.00 93.53           H
ATOM   4637  N   ILE A 305       7.585  -7.154   3.838  1.00 93.10           N
ATOM   4638  CA  ILE A 305       7.356  -7.866   2.592  1.00 93.10           C
ATOM   4639  C   ILE A 305       6.385  -7.065   1.722  1.00 93.10           C
ATOM   4640  O   ILE A 305       6.559  -6.980   0.508  1.00 93.10           O
ATOM   4641  HA  ILE A 305       8.312  -7.931   2.073  1.00 93.10           H
ATOM   4642  CB  ILE A 305       6.894  -9.298   2.871  1.00 93.10           C
ATOM   4643  HB  ILE A 305       6.060  -9.257   3.571  1.00 93.10           H
ATOM   4644  CG1 ILE A 305       8.004 -10.112   3.538  1.00 93.10           C
ATOM   4645 1HG1 ILE A 305       8.789 -10.326   2.812  1.00 93.10           H
ATOM   4646 2HG1 ILE A 305       8.460  -9.527   4.336  1.00 93.10           H
ATOM   4647  CG2 ILE A 305       6.381  -9.967   1.594  1.00 93.10           C
ATOM   4648 1HG2 ILE A 305       5.539  -9.398   1.199  1.00 93.10           H
ATOM   4649 2HG2 ILE A 305       7.179  -9.995   0.852  1.00 93.10           H
ATOM   4650 3HG2 ILE A 305       6.059 -10.983   1.820  1.00 93.10           H
ATOM   4651  CD1 ILE A 305       7.457 -11.423   4.107  1.00 93.10           C
ATOM   4652 1HD1 ILE A 305       6.690 -11.204   4.849  1.00 93.10           H
ATOM   4653 2HD1 ILE A 305       7.024 -12.016   3.301  1.00 93.10           H
ATOM   4654 3HD1 ILE A 305       8.267 -11.982   4.575  1.00 93.10           H
ATOM   4655  HN  ILE A 305       7.323  -7.652   4.664  1.00 93.10           H
ATOM   4656  N   ALA A 306       5.384  -6.497   2.379  1.00 89.60           N
ATOM   4657  CA  ALA A 306       4.344  -5.769   1.672  1.00 89.60           C
ATOM   4658  C   ALA A 306       4.955  -4.535   1.004  1.00 89.60           C
ATOM   4659  O   ALA A 306       4.502  -4.112  -0.058  1.00 89.60           O
ATOM   4660  HA  ALA A 306       3.942  -6.427   0.902  1.00 89.60           H
ATOM   4661  CB  ALA A 306       3.221  -5.407   2.647  1.00 89.60           C
ATOM   4662 1HB  ALA A 306       2.801  -6.319   3.071  1.00 89.60           H
ATOM   4663 2HB  ALA A 306       3.621  -4.784   3.447  1.00 89.60           H
ATOM   4664 3HB  ALA A 306       2.441  -4.861   2.116  1.00 89.60           H
ATOM   4665  HN  ALA A 306       5.277  -6.528   3.372  1.00 89.60           H
ATOM   4666  N   PHE A 307       5.975  -3.994   1.653  1.00 90.97           N
ATOM   4667  CA  PHE A 307       6.584  -2.758   1.193  1.00 90.97           C
ATOM   4668  C   PHE A 307       7.396  -2.989  -0.083  1.00 90.97           C
ATOM   4669  O   PHE A 307       7.497  -2.101  -0.928  1.00 90.97           O
ATOM   4670  HA  PHE A 307       5.776  -2.057   0.985  1.00 90.97           H
ATOM   4671  CB  PHE A 307       7.524  -2.282   2.302  1.00 90.97           C
ATOM   4672 1HB  PHE A 307       8.175  -3.107   2.592  1.00 90.97           H
ATOM   4673 2HB  PHE A 307       8.165  -1.493   1.908  1.00 90.97           H
ATOM   4674  CG  PHE A 307       6.803  -1.759   3.546  1.00 90.97           C
ATOM   4675  CD1 PHE A 307       5.444  -1.728   3.583  1.00 90.97           C
ATOM   4676  HD1 PHE A 307       4.868  -2.076   2.725  1.00 90.97           H
ATOM   4677  CD2 PHE A 307       7.522  -1.324   4.616  1.00 90.97           C
ATOM   4678  HD2 PHE A 307       8.611  -1.348   4.587  1.00 90.97           H
ATOM   4679  CE1 PHE A 307       4.775  -1.243   4.737  1.00 90.97           C
ATOM   4680  HE1 PHE A 307       3.686  -1.218   4.766  1.00 90.97           H
ATOM   4681  CE2 PHE A 307       6.853  -0.838   5.771  1.00 90.97           C
ATOM   4682  HE2 PHE A 307       7.429  -0.490   6.628  1.00 90.97           H
ATOM   4683  CZ  PHE A 307       5.494  -0.808   5.807  1.00 90.97           C
ATOM   4684  HZ  PHE A 307       4.980  -0.435   6.693  1.00 90.97           H
ATOM   4685  HN  PHE A 307       6.383  -4.384   2.479  1.00 90.97           H
ATOM   4686  N   PHE A 308       7.955  -4.187  -0.182  1.00 91.09           N
ATOM   4687  CA  PHE A 308       8.734  -4.555  -1.352  1.00 91.09           C
ATOM   4688  C   PHE A 308       7.882  -4.486  -2.621  1.00 91.09           C
ATOM   4689  O   PHE A 308       8.414  -4.376  -3.725  1.00 91.09           O
ATOM   4690  HA  PHE A 308       9.556  -3.844  -1.430  1.00 91.09           H
ATOM   4691  CB  PHE A 308       9.200  -5.997  -1.143  1.00 91.09           C
ATOM   4692 1HB  PHE A 308       8.468  -6.520  -0.528  1.00 91.09           H
ATOM   4693 2HB  PHE A 308       9.226  -6.503  -2.108  1.00 91.09           H
ATOM   4694  CG  PHE A 308      10.576  -6.116  -0.484  1.00 91.09           C
ATOM   4695  CD1 PHE A 308      11.703  -5.941  -1.225  1.00 91.09           C
ATOM   4696  HD1 PHE A 308      11.626  -5.715  -2.288  1.00 91.09           H
ATOM   4697  CD2 PHE A 308      10.672  -6.398   0.844  1.00 91.09           C
ATOM   4698  HD2 PHE A 308       9.769  -6.538   1.438  1.00 91.09           H
ATOM   4699  CE1 PHE A 308      12.979  -6.051  -0.613  1.00 91.09           C
ATOM   4700  HE1 PHE A 308      13.882  -5.911  -1.207  1.00 91.09           H
ATOM   4701  CE2 PHE A 308      11.949  -6.508   1.455  1.00 91.09           C
ATOM   4702  HE2 PHE A 308      12.026  -6.734   2.519  1.00 91.09           H
ATOM   4703  CZ  PHE A 308      13.075  -6.333   0.714  1.00 91.09           C
ATOM   4704  HZ  PHE A 308      14.055  -6.418   1.184  1.00 91.09           H
ATOM   4705  HN  PHE A 308       7.882  -4.897   0.518  1.00 91.09           H
ATOM   4706  N   HIS A 309       6.574  -4.555  -2.422  1.00 86.27           N
ATOM   4707  CA  HIS A 309       5.646  -4.555  -3.540  1.00 86.27           C
ATOM   4708  C   HIS A 309       5.801  -3.258  -4.336  1.00 86.27           C
ATOM   4709  O   HIS A 309       5.703  -3.262  -5.562  1.00 86.27           O
ATOM   4710  HA  HIS A 309       5.922  -5.397  -4.175  1.00 86.27           H
ATOM   4711  CB  HIS A 309       4.213  -4.786  -3.056  1.00 86.27           C
ATOM   4712 1HB  HIS A 309       4.188  -5.688  -2.444  1.00 86.27           H
ATOM   4713 2HB  HIS A 309       3.918  -3.956  -2.414  1.00 86.27           H
ATOM   4714  CG  HIS A 309       3.203  -4.924  -4.171  1.00 86.27           C
ATOM   4715  ND1 HIS A 309       2.533  -3.842  -4.714  1.00 86.27           N
ATOM   4716  HD1 HIS A 309       2.643  -2.887  -4.437  1.00 86.27           H
ATOM   4717  CD2 HIS A 309       2.757  -6.027  -4.838  1.00 86.27           C
ATOM   4718  HD2 HIS A 309       3.080  -7.053  -4.661  1.00 86.27           H
ATOM   4719  CE1 HIS A 309       1.723  -4.285  -5.664  1.00 86.27           C
ATOM   4720  HE1 HIS A 309       1.061  -3.674  -6.278  1.00 86.27           H
ATOM   4721  NE2 HIS A 309       1.863  -5.640  -5.739  1.00 86.27           N
ATOM   4722  HN  HIS A 309       6.148  -4.609  -1.519  1.00 86.27           H
ATOM   4723  N   SER A 310       6.039  -2.178  -3.606  1.00 86.54           N
ATOM   4724  CA  SER A 310       6.069  -0.857  -4.212  1.00 86.54           C
ATOM   4725  C   SER A 310       7.309  -0.716  -5.097  1.00 86.54           C
ATOM   4726  O   SER A 310       7.378   0.183  -5.934  1.00 86.54           O
ATOM   4727  HA  SER A 310       5.161  -0.794  -4.811  1.00 86.54           H
ATOM   4728  CB  SER A 310       6.052   0.238  -3.144  1.00 86.54           C
ATOM   4729 1HB  SER A 310       6.832   0.041  -2.409  1.00 86.54           H
ATOM   4730 2HB  SER A 310       6.285   1.198  -3.605  1.00 86.54           H
ATOM   4731  OG  SER A 310       4.790   0.323  -2.486  1.00 86.54           O
ATOM   4732  HG  SER A 310       4.124   0.772  -3.081  1.00 86.54           H
ATOM   4733  HN  SER A 310       6.210  -2.195  -2.621  1.00 86.54           H
ATOM   4734  N   CYS A 311       8.256  -1.617  -4.883  1.00 89.10           N
ATOM   4735  CA  CYS A 311       9.480  -1.617  -5.666  1.00 89.10           C
ATOM   4736  C   CYS A 311       9.368  -2.708  -6.732  1.00 89.10           C
ATOM   4737  O   CYS A 311      10.180  -2.766  -7.654  1.00 89.10           O
ATOM   4738  HA  CYS A 311       9.556  -0.632  -6.127  1.00 89.10           H
ATOM   4739  CB  CYS A 311      10.716  -1.804  -4.784  1.00 89.10           C
ATOM   4740 1HB  CYS A 311      11.620  -1.665  -5.376  1.00 89.10           H
ATOM   4741 2HB  CYS A 311      10.731  -1.049  -3.998  1.00 89.10           H
ATOM   4742  SG  CYS A 311      10.707  -3.477  -4.041  1.00 89.10           S
ATOM   4743  HG  CYS A 311      11.827  -3.324  -3.341  1.00 89.10           H
ATOM   4744  HN  CYS A 311       8.198  -2.336  -4.190  1.00 89.10           H
ATOM   4745  N   LEU A 312       8.356  -3.548  -6.570  1.00 86.21           N
ATOM   4746  CA  LEU A 312       8.171  -4.678  -7.464  1.00 86.21           C
ATOM   4747  C   LEU A 312       7.402  -4.221  -8.705  1.00 86.21           C
ATOM   4748  O   LEU A 312       7.563  -4.790  -9.784  1.00 86.21           O
ATOM   4749  HA  LEU A 312       9.160  -5.014  -7.774  1.00 86.21           H
ATOM   4750  CB  LEU A 312       7.509  -5.843  -6.724  1.00 86.21           C
ATOM   4751 1HB  LEU A 312       6.654  -5.456  -6.170  1.00 86.21           H
ATOM   4752 2HB  LEU A 312       7.120  -6.543  -7.464  1.00 86.21           H
ATOM   4753  CG  LEU A 312       8.403  -6.616  -5.753  1.00 86.21           C
ATOM   4754  HG  LEU A 312       8.798  -5.913  -5.019  1.00 86.21           H
ATOM   4755  CD1 LEU A 312       7.599  -7.667  -4.985  1.00 86.21           C
ATOM   4756 1HD1 LEU A 312       6.809  -7.176  -4.417  1.00 86.21           H
ATOM   4757 2HD1 LEU A 312       7.157  -8.372  -5.689  1.00 86.21           H
ATOM   4758 3HD1 LEU A 312       8.259  -8.201  -4.302  1.00 86.21           H
ATOM   4759  CD2 LEU A 312       9.601  -7.229  -6.480  1.00 86.21           C
ATOM   4760 1HD2 LEU A 312       9.247  -7.915  -7.250  1.00 86.21           H
ATOM   4761 2HD2 LEU A 312      10.190  -6.437  -6.942  1.00 86.21           H
ATOM   4762 3HD2 LEU A 312      10.220  -7.773  -5.766  1.00 86.21           H
ATOM   4763  HN  LEU A 312       7.671  -3.465  -5.846  1.00 86.21           H
ATOM   4764  N   ASN A 313       6.582  -3.199  -8.511  1.00 78.11           N
ATOM   4765  CA  ASN A 313       5.704  -2.732  -9.570  1.00 78.11           C
ATOM   4766  C   ASN A 313       6.538  -2.398 -10.808  1.00 78.11           C
ATOM   4767  O   ASN A 313       6.302  -2.941 -11.886  1.00 78.11           O
ATOM   4768  HA  ASN A 313       5.007  -3.552  -9.746  1.00 78.11           H
ATOM   4769  CB  ASN A 313       4.956  -1.466  -9.148  1.00 78.11           C
ATOM   4770 1HB  ASN A 313       5.632  -0.804  -8.606  1.00 78.11           H
ATOM   4771 2HB  ASN A 313       4.621  -0.925 -10.033  1.00 78.11           H
ATOM   4772  CG  ASN A 313       3.753  -1.808  -8.266  1.00 78.11           C
ATOM   4773  OD1 ASN A 313       3.234  -2.912  -8.281  1.00 78.11           O
ATOM   4774  ND2 ASN A 313       3.341  -0.802  -7.500  1.00 78.11           N
ATOM   4775 1HD2 ASN A 313       3.812   0.079  -7.536  1.00 78.11           H
ATOM   4776 2HD2 ASN A 313       2.560  -0.928  -6.888  1.00 78.11           H
ATOM   4777  HN  ASN A 313       6.513  -2.693  -7.651  1.00 78.11           H
ATOM   4778  N   PRO A 314       7.526  -1.501 -10.678  1.00 78.60           N
ATOM   4779  CA  PRO A 314       8.355  -1.120 -11.824  1.00 78.60           C
ATOM   4780  C   PRO A 314       8.960  -2.325 -12.525  1.00 78.60           C
ATOM   4781  O   PRO A 314       9.008  -2.374 -13.753  1.00 78.60           O
ATOM   4782  HA  PRO A 314       7.744  -0.627 -12.581  1.00 78.60           H
ATOM   4783  CB  PRO A 314       9.430  -0.221 -11.210  1.00 78.60           C
ATOM   4784 1HB  PRO A 314      10.315  -0.790 -10.927  1.00 78.60           H
ATOM   4785 2HB  PRO A 314       9.757   0.548 -11.910  1.00 78.60           H
ATOM   4786  CG  PRO A 314       8.735   0.382  -9.995  1.00 78.60           C
ATOM   4787 1HG  PRO A 314       9.452   0.758  -9.265  1.00 78.60           H
ATOM   4788 2HG  PRO A 314       8.103   1.227 -10.268  1.00 78.60           H
ATOM   4789  CD  PRO A 314       7.927  -0.786  -9.453  1.00 78.60           C
ATOM   4790 1HD  PRO A 314       8.522  -1.420  -8.796  1.00 78.60           H
ATOM   4791 2HD  PRO A 314       7.068  -0.448  -8.873  1.00 78.60           H
ATOM   4792  N   VAL A 315       9.410  -3.274 -11.718  1.00 80.78           N
ATOM   4793  CA  VAL A 315      10.119  -4.429 -12.243  1.00 80.78           C
ATOM   4794  C   VAL A 315       9.189  -5.216 -13.168  1.00 80.78           C
ATOM   4795  O   VAL A 315       9.604  -5.663 -14.236  1.00 80.78           O
ATOM   4796  HA  VAL A 315      10.964  -4.060 -12.825  1.00 80.78           H
ATOM   4797  CB  VAL A 315      10.671  -5.272 -11.091  1.00 80.78           C
ATOM   4798  HB  VAL A 315       9.840  -5.525 -10.433  1.00 80.78           H
ATOM   4799  CG1 VAL A 315      11.273  -6.580 -11.609  1.00 80.78           C
ATOM   4800 1HG1 VAL A 315      10.505  -7.154 -12.127  1.00 80.78           H
ATOM   4801 2HG1 VAL A 315      12.087  -6.357 -12.300  1.00 80.78           H
ATOM   4802 3HG1 VAL A 315      11.658  -7.160 -10.770  1.00 80.78           H
ATOM   4803  CG2 VAL A 315      11.695  -4.482 -10.274  1.00 80.78           C
ATOM   4804 1HG2 VAL A 315      12.523  -4.186 -10.918  1.00 80.78           H
ATOM   4805 2HG2 VAL A 315      11.221  -3.593  -9.860  1.00 80.78           H
ATOM   4806 3HG2 VAL A 315      12.071  -5.105  -9.462  1.00 80.78           H
ATOM   4807  HN  VAL A 315       9.298  -3.264 -10.724  1.00 80.78           H
ATOM   4808  N   LEU A 316       7.949  -5.361 -12.724  1.00 76.09           N
ATOM   4809  CA  LEU A 316       6.964  -6.109 -13.487  1.00 76.09           C
ATOM   4810  C   LEU A 316       6.818  -5.483 -14.876  1.00 76.09           C
ATOM   4811  O   LEU A 316       6.744  -6.195 -15.876  1.00 76.09           O
ATOM   4812  HA  LEU A 316       7.344  -7.124 -13.604  1.00 76.09           H
ATOM   4813  CB  LEU A 316       5.648  -6.204 -12.714  1.00 76.09           C
ATOM   4814 1HB  LEU A 316       5.333  -5.196 -12.445  1.00 76.09           H
ATOM   4815 2HB  LEU A 316       4.886  -6.609 -13.381  1.00 76.09           H
ATOM   4816  CG  LEU A 316       5.677  -7.055 -11.442  1.00 76.09           C
ATOM   4817  HG  LEU A 316       6.502  -6.711 -10.820  1.00 76.09           H
ATOM   4818  CD1 LEU A 316       4.392  -6.872 -10.631  1.00 76.09           C
ATOM   4819 1HD1 LEU A 316       4.287  -5.825 -10.349  1.00 76.09           H
ATOM   4820 2HD1 LEU A 316       3.536  -7.174 -11.234  1.00 76.09           H
ATOM   4821 3HD1 LEU A 316       4.439  -7.488  -9.733  1.00 76.09           H
ATOM   4822  CD2 LEU A 316       5.942  -8.525 -11.772  1.00 76.09           C
ATOM   4823 1HD2 LEU A 316       5.153  -8.899 -12.425  1.00 76.09           H
ATOM   4824 2HD2 LEU A 316       6.904  -8.617 -12.276  1.00 76.09           H
ATOM   4825 3HD2 LEU A 316       5.957  -9.107 -10.851  1.00 76.09           H
ATOM   4826  HN  LEU A 316       7.616  -4.979 -11.863  1.00 76.09           H
ATOM   4827  N   TYR A 317       6.781  -4.159 -14.892  1.00 71.29           N
ATOM   4828  CA  TYR A 317       6.589  -3.431 -16.135  1.00 71.29           C
ATOM   4829  C   TYR A 317       7.779  -3.627 -17.075  1.00 71.29           C
ATOM   4830  O   TYR A 317       7.606  -3.731 -18.289  1.00 71.29           O
ATOM   4831  HA  TYR A 317       5.689  -3.816 -16.614  1.00 71.29           H
ATOM   4832  CB  TYR A 317       6.498  -1.953 -15.748  1.00 71.29           C
ATOM   4833 1HB  TYR A 317       7.447  -1.643 -15.312  1.00 71.29           H
ATOM   4834 2HB  TYR A 317       6.353  -1.360 -16.651  1.00 71.29           H
ATOM   4835  CG  TYR A 317       5.372  -1.637 -14.762  1.00 71.29           C
ATOM   4836  CD1 TYR A 317       4.187  -2.343 -14.816  1.00 71.29           C
ATOM   4837  HD1 TYR A 317       4.054  -3.126 -15.562  1.00 71.29           H
ATOM   4838  CD2 TYR A 317       5.541  -0.645 -13.817  1.00 71.29           C
ATOM   4839  HD2 TYR A 317       6.476  -0.087 -13.774  1.00 71.29           H
ATOM   4840  CE1 TYR A 317       3.128  -2.045 -13.888  1.00 71.29           C
ATOM   4841  HE1 TYR A 317       2.187  -2.595 -13.920  1.00 71.29           H
ATOM   4842  CE2 TYR A 317       4.481  -0.346 -12.889  1.00 71.29           C
ATOM   4843  HE2 TYR A 317       4.602   0.434 -12.138  1.00 71.29           H
ATOM   4844  CZ  TYR A 317       3.327  -1.061 -12.970  1.00 71.29           C
ATOM   4845  OH  TYR A 317       2.326  -0.780 -12.093  1.00 71.29           O
ATOM   4846  HH  TYR A 317       1.681  -1.543 -12.054  1.00 71.29           H
ATOM   4847  HN  TYR A 317       6.880  -3.587 -14.078  1.00 71.29           H
ATOM   4848  N   VAL A 318       8.962  -3.673 -16.480  1.00 70.42           N
ATOM   4849  CA  VAL A 318      10.183  -3.836 -17.251  1.00 70.42           C
ATOM   4850  C   VAL A 318      10.161  -5.197 -17.950  1.00 70.42           C
ATOM   4851  O   VAL A 318      10.235  -5.270 -19.176  1.00 70.42           O
ATOM   4852  HA  VAL A 318      10.200  -3.053 -18.009  1.00 70.42           H
ATOM   4853  CB  VAL A 318      11.402  -3.648 -16.346  1.00 70.42           C
ATOM   4854  HB  VAL A 318      11.299  -4.326 -15.499  1.00 70.42           H
ATOM   4855  CG1 VAL A 318      12.693  -4.011 -17.084  1.00 70.42           C
ATOM   4856 1HG1 VAL A 318      12.649  -5.053 -17.400  1.00 70.42           H
ATOM   4857 2HG1 VAL A 318      12.804  -3.370 -17.958  1.00 70.42           H
ATOM   4858 3HG1 VAL A 318      13.544  -3.868 -16.418  1.00 70.42           H
ATOM   4859  CG2 VAL A 318      11.465  -2.220 -15.801  1.00 70.42           C
ATOM   4860 1HG2 VAL A 318      11.534  -1.517 -16.631  1.00 70.42           H
ATOM   4861 2HG2 VAL A 318      10.566  -2.012 -15.222  1.00 70.42           H
ATOM   4862 3HG2 VAL A 318      12.342  -2.114 -15.162  1.00 70.42           H
ATOM   4863  HN  VAL A 318       9.093  -3.600 -15.491  1.00 70.42           H
ATOM   4864  N   PHE A 319      10.059  -6.241 -17.140  1.00 70.45           N
ATOM   4865  CA  PHE A 319      10.289  -7.590 -17.627  1.00 70.45           C
ATOM   4866  C   PHE A 319       9.089  -8.094 -18.432  1.00 70.45           C
ATOM   4867  O   PHE A 319       9.244  -8.920 -19.331  1.00 70.45           O
ATOM   4868  HA  PHE A 319      11.168  -7.557 -18.270  1.00 70.45           H
ATOM   4869  CB  PHE A 319      10.474  -8.483 -16.398  1.00 70.45           C
ATOM   4870 1HB  PHE A 319       9.720  -8.223 -15.656  1.00 70.45           H
ATOM   4871 2HB  PHE A 319      10.296  -9.520 -16.685  1.00 70.45           H
ATOM   4872  CG  PHE A 319      11.859  -8.378 -15.756  1.00 70.45           C
ATOM   4873  CD1 PHE A 319      12.947  -8.881 -16.399  1.00 70.45           C
ATOM   4874  HD1 PHE A 319      12.832  -9.359 -17.372  1.00 70.45           H
ATOM   4875  CD2 PHE A 319      12.002  -7.782 -14.542  1.00 70.45           C
ATOM   4876  HD2 PHE A 319      11.130  -7.379 -14.027  1.00 70.45           H
ATOM   4877  CE1 PHE A 319      14.232  -8.783 -15.803  1.00 70.45           C
ATOM   4878  HE1 PHE A 319      15.104  -9.186 -16.318  1.00 70.45           H
ATOM   4879  CE2 PHE A 319      13.287  -7.684 -13.946  1.00 70.45           C
ATOM   4880  HE2 PHE A 319      13.402  -7.206 -12.973  1.00 70.45           H
ATOM   4881  CZ  PHE A 319      14.375  -8.187 -14.589  1.00 70.45           C
ATOM   4882  HZ  PHE A 319      15.361  -8.112 -14.131  1.00 70.45           H
ATOM   4883  HN  PHE A 319       9.824  -6.175 -16.170  1.00 70.45           H
ATOM   4884  N   VAL A 320       7.922  -7.576 -18.082  1.00 67.47           N
ATOM   4885  CA  VAL A 320       6.675  -8.142 -18.569  1.00 67.47           C
ATOM   4886  C   VAL A 320       6.086  -7.223 -19.641  1.00 67.47           C
ATOM   4887  O   VAL A 320       5.429  -7.689 -20.570  1.00 67.47           O
ATOM   4888  HA  VAL A 320       6.907  -9.106 -19.022  1.00 67.47           H
ATOM   4889  CB  VAL A 320       5.719  -8.386 -17.399  1.00 67.47           C
ATOM   4890  HB  VAL A 320       5.306  -7.423 -17.098  1.00 67.47           H
ATOM   4891  CG1 VAL A 320       4.555  -9.285 -17.820  1.00 67.47           C
ATOM   4892 1HG1 VAL A 320       4.003  -8.808 -18.630  1.00 67.47           H
ATOM   4893 2HG1 VAL A 320       4.943 -10.245 -18.161  1.00 67.47           H
ATOM   4894 3HG1 VAL A 320       3.891  -9.442 -16.970  1.00 67.47           H
ATOM   4895  CG2 VAL A 320       6.461  -8.976 -16.198  1.00 67.47           C
ATOM   4896 1HG2 VAL A 320       6.915  -9.925 -16.482  1.00 67.47           H
ATOM   4897 2HG2 VAL A 320       7.239  -8.283 -15.875  1.00 67.47           H
ATOM   4898 3HG2 VAL A 320       5.758  -9.139 -15.381  1.00 67.47           H
ATOM   4899  HN  VAL A 320       7.819  -6.785 -17.478  1.00 67.47           H
ATOM   4900  N   GLY A 321       6.344  -5.934 -19.476  1.00 69.27           N
ATOM   4901  CA  GLY A 321       5.850  -4.945 -20.419  1.00 69.27           C
ATOM   4902  C   GLY A 321       6.763  -4.852 -21.643  1.00 69.27           C
ATOM   4903  O   GLY A 321       7.825  -4.233 -21.585  1.00 69.27           O
ATOM   4904 1HA  GLY A 321       4.841  -5.210 -20.734  1.00 69.27           H
ATOM   4905 2HA  GLY A 321       5.788  -3.972 -19.933  1.00 69.27           H
ATOM   4906  HN  GLY A 321       6.879  -5.563 -18.716  1.00 69.27           H
ATOM   4907  N   GLU A 322       6.317  -5.475 -22.724  1.00 74.04           N
ATOM   4908  CA  GLU A 322       6.956  -5.286 -24.015  1.00 74.04           C
ATOM   4909  C   GLU A 322       6.936  -3.807 -24.406  1.00 74.04           C
ATOM   4910  O   GLU A 322       7.944  -3.266 -24.856  1.00 74.04           O
ATOM   4911  HA  GLU A 322       7.985  -5.619 -23.880  1.00 74.04           H
ATOM   4912  CB  GLU A 322       6.288  -6.146 -25.089  1.00 74.04           C
ATOM   4913 1HB  GLU A 322       5.206  -6.020 -25.040  1.00 74.04           H
ATOM   4914 2HB  GLU A 322       6.706  -5.904 -26.066  1.00 74.04           H
ATOM   4915  CG  GLU A 322       6.569  -7.632 -24.856  1.00 74.04           C
ATOM   4916 1HG  GLU A 322       7.644  -7.793 -24.770  1.00 74.04           H
ATOM   4917 2HG  GLU A 322       6.123  -7.946 -23.912  1.00 74.04           H
ATOM   4918  CD  GLU A 322       6.011  -8.482 -25.999  1.00 74.04           C
ATOM   4919  OE1 GLU A 322       6.397  -9.669 -26.064  1.00 74.04           O
ATOM   4920  OE2 GLU A 322       5.210  -7.925 -26.781  1.00 74.04           O
ATOM   4921  HN  GLU A 322       5.535  -6.099 -22.727  1.00 74.04           H
ATOM   4922  N   ARG A 323       5.776  -3.194 -24.219  1.00 75.49           N
ATOM   4923  CA  ARG A 323       5.594  -1.804 -24.599  1.00 75.49           C
ATOM   4924  C   ARG A 323       6.582  -0.913 -23.844  1.00 75.49           C
ATOM   4925  O   ARG A 323       7.197  -0.025 -24.431  1.00 75.49           O
ATOM   4926  HA  ARG A 323       5.786  -1.781 -25.672  1.00 75.49           H
ATOM   4927  CB  ARG A 323       4.167  -1.335 -24.306  1.00 75.49           C
ATOM   4928 1HB  ARG A 323       3.466  -2.146 -24.503  1.00 75.49           H
ATOM   4929 2HB  ARG A 323       4.074  -1.082 -23.250  1.00 75.49           H
ATOM   4930  CG  ARG A 323       3.803  -0.119 -25.161  1.00 75.49           C
ATOM   4931 1HG  ARG A 323       4.475   0.707 -24.929  1.00 75.49           H
ATOM   4932 2HG  ARG A 323       3.942  -0.357 -26.216  1.00 75.49           H
ATOM   4933  CD  ARG A 323       2.355   0.309 -24.916  1.00 75.49           C
ATOM   4934 1HD  ARG A 323       1.714  -0.570 -24.842  1.00 75.49           H
ATOM   4935 2HD  ARG A 323       2.279   0.840 -23.967  1.00 75.49           H
ATOM   4936  NE  ARG A 323       1.891   1.180 -26.019  1.00 75.49           N
ATOM   4937  HE  ARG A 323       2.502   1.314 -26.800  1.00 75.49           H
ATOM   4938  CZ  ARG A 323       0.704   1.801 -26.038  1.00 75.49           C
ATOM   4939  NH1 ARG A 323      -0.154   1.658 -25.019  1.00 75.49           N
ATOM   4940 1HH1 ARG A 323       0.089   1.084 -24.237  1.00 75.49           H
ATOM   4941 2HH1 ARG A 323      -1.038   2.125 -25.041  1.00 75.49           H
ATOM   4942  NH2 ARG A 323       0.388   2.567 -27.091  1.00 75.49           N
ATOM   4943 1HH2 ARG A 323      -0.494   3.038 -27.120  1.00 75.49           H
ATOM   4944 2HH2 ARG A 323       1.034   2.669 -27.847  1.00 75.49           H
ATOM   4945  HN  ARG A 323       4.971  -3.631 -23.817  1.00 75.49           H
ATOM   4946  N   PHE A 324       6.703  -1.182 -22.552  1.00 76.72           N
ATOM   4947  CA  PHE A 324       7.559  -0.377 -21.697  1.00 76.72           C
ATOM   4948  C   PHE A 324       9.026  -0.505 -22.114  1.00 76.72           C
ATOM   4949  O   PHE A 324       9.748   0.488 -22.170  1.00 76.72           O
ATOM   4950  HA  PHE A 324       7.242   0.660 -21.806  1.00 76.72           H
ATOM   4951  CB  PHE A 324       7.398  -0.910 -20.272  1.00 76.72           C
ATOM   4952 1HB  PHE A 324       6.335  -0.999 -20.047  1.00 76.72           H
ATOM   4953 2HB  PHE A 324       7.819  -1.915 -20.221  1.00 76.72           H
ATOM   4954  CG  PHE A 324       8.061  -0.040 -19.203  1.00 76.72           C
ATOM   4955  CD1 PHE A 324       9.338  -0.298 -18.812  1.00 76.72           C
ATOM   4956  HD1 PHE A 324       9.889  -1.124 -19.261  1.00 76.72           H
ATOM   4957  CD2 PHE A 324       7.373   0.991 -18.643  1.00 76.72           C
ATOM   4958  HD2 PHE A 324       6.350   1.197 -18.956  1.00 76.72           H
ATOM   4959  CE1 PHE A 324       9.953   0.510 -17.820  1.00 76.72           C
ATOM   4960  HE1 PHE A 324      10.977   0.304 -17.507  1.00 76.72           H
ATOM   4961  CE2 PHE A 324       7.989   1.799 -17.651  1.00 76.72           C
ATOM   4962  HE2 PHE A 324       7.438   2.626 -17.202  1.00 76.72           H
ATOM   4963  CZ  PHE A 324       9.266   1.542 -17.260  1.00 76.72           C
ATOM   4964  HZ  PHE A 324       9.738   2.162 -16.498  1.00 76.72           H
ATOM   4965  HN  PHE A 324       6.229  -1.932 -22.090  1.00 76.72           H
ATOM   4966  N   ARG A 325       9.422  -1.738 -22.396  1.00 80.10           N
ATOM   4967  CA  ARG A 325      10.783  -2.006 -22.828  1.00 80.10           C
ATOM   4968  C   ARG A 325      11.112  -1.192 -24.081  1.00 80.10           C
ATOM   4969  O   ARG A 325      12.197  -0.622 -24.187  1.00 80.10           O
ATOM   4970  HA  ARG A 325      11.407  -1.703 -21.987  1.00 80.10           H
ATOM   4971  CB  ARG A 325      10.983  -3.493 -23.127  1.00 80.10           C
ATOM   4972 1HB  ARG A 325      10.058  -3.917 -23.517  1.00 80.10           H
ATOM   4973 2HB  ARG A 325      11.740  -3.613 -23.903  1.00 80.10           H
ATOM   4974  CG  ARG A 325      11.408  -4.253 -21.870  1.00 80.10           C
ATOM   4975 1HG  ARG A 325      12.342  -3.839 -21.488  1.00 80.10           H
ATOM   4976 2HG  ARG A 325      10.658  -4.121 -21.090  1.00 80.10           H
ATOM   4977  CD  ARG A 325      11.588  -5.744 -22.165  1.00 80.10           C
ATOM   4978 1HD  ARG A 325      12.045  -5.877 -23.145  1.00 80.10           H
ATOM   4979 2HD  ARG A 325      12.265  -6.188 -21.435  1.00 80.10           H
ATOM   4980  NE  ARG A 325      10.278  -6.430 -22.121  1.00 80.10           N
ATOM   4981  HE  ARG A 325       9.456  -5.866 -22.042  1.00 80.10           H
ATOM   4982  CZ  ARG A 325      10.124  -7.760 -22.180  1.00 80.10           C
ATOM   4983  NH1 ARG A 325      11.190  -8.564 -22.286  1.00 80.10           N
ATOM   4984 1HH1 ARG A 325      12.110  -8.173 -22.321  1.00 80.10           H
ATOM   4985 2HH1 ARG A 325      11.067  -9.556 -22.329  1.00 80.10           H
ATOM   4986  NH2 ARG A 325       8.887  -8.274 -22.131  1.00 80.10           N
ATOM   4987 1HH2 ARG A 325       8.755  -9.264 -22.174  1.00 80.10           H
ATOM   4988 2HH2 ARG A 325       8.096  -7.667 -22.052  1.00 80.10           H
ATOM   4989  HN  ARG A 325       8.832  -2.543 -22.333  1.00 80.10           H
ATOM   4990  N   ARG A 326      10.156  -1.163 -24.997  1.00 80.91           N
ATOM   4991  CA  ARG A 326      10.318  -0.402 -26.224  1.00 80.91           C
ATOM   4992  C   ARG A 326      10.480   1.086 -25.909  1.00 80.91           C
ATOM   4993  O   ARG A 326      11.343   1.754 -26.476  1.00 80.91           O
ATOM   4994  HA  ARG A 326      11.220  -0.806 -26.685  1.00 80.91           H
ATOM   4995  CB  ARG A 326       9.117  -0.592 -27.153  1.00 80.91           C
ATOM   4996 1HB  ARG A 326       8.194  -0.443 -26.594  1.00 80.91           H
ATOM   4997 2HB  ARG A 326       9.138   0.162 -27.940  1.00 80.91           H
ATOM   4998  CG  ARG A 326       9.122  -1.989 -27.778  1.00 80.91           C
ATOM   4999 1HG  ARG A 326      10.070  -2.159 -28.289  1.00 80.91           H
ATOM   5000 2HG  ARG A 326       9.043  -2.742 -26.994  1.00 80.91           H
ATOM   5001  CD  ARG A 326       7.967  -2.151 -28.767  1.00 80.91           C
ATOM   5002 1HD  ARG A 326       7.041  -1.789 -28.320  1.00 80.91           H
ATOM   5003 2HD  ARG A 326       8.150  -1.546 -29.655  1.00 80.91           H
ATOM   5004  NE  ARG A 326       7.821  -3.574 -29.147  1.00 80.91           N
ATOM   5005  HE  ARG A 326       7.862  -4.260 -28.420  1.00 80.91           H
ATOM   5006  CZ  ARG A 326       7.639  -4.001 -30.404  1.00 80.91           C
ATOM   5007  NH1 ARG A 326       7.576  -3.127 -31.417  1.00 80.91           N
ATOM   5008 1HH1 ARG A 326       7.666  -2.147 -31.238  1.00 80.91           H
ATOM   5009 2HH1 ARG A 326       7.440  -3.454 -32.352  1.00 80.91           H
ATOM   5010  NH2 ARG A 326       7.520  -5.316 -30.632  1.00 80.91           N
ATOM   5011 1HH2 ARG A 326       7.383  -5.652 -31.564  1.00 80.91           H
ATOM   5012 2HH2 ARG A 326       7.567  -5.962 -29.870  1.00 80.91           H
ATOM   5013  HN  ARG A 326       9.285  -1.646 -24.912  1.00 80.91           H
ATOM   5014  N   ASP A 327       9.637   1.562 -25.005  1.00 81.51           N
ATOM   5015  CA  ASP A 327       9.628   2.973 -24.659  1.00 81.51           C
ATOM   5016  C   ASP A 327      10.930   3.324 -23.935  1.00 81.51           C
ATOM   5017  O   ASP A 327      11.505   4.387 -24.166  1.00 81.51           O
ATOM   5018  HA  ASP A 327       9.523   3.500 -25.607  1.00 81.51           H
ATOM   5019  CB  ASP A 327       8.463   3.304 -23.724  1.00 81.51           C
ATOM   5020 1HB  ASP A 327       8.554   2.725 -22.805  1.00 81.51           H
ATOM   5021 2HB  ASP A 327       8.506   4.356 -23.442  1.00 81.51           H
ATOM   5022  CG  ASP A 327       7.121   3.003 -24.393  1.00 81.51           C
ATOM   5023  OD1 ASP A 327       7.044   3.200 -25.625  1.00 81.51           O
ATOM   5024  OD2 ASP A 327       6.202   2.582 -23.657  1.00 81.51           O
ATOM   5025  HN  ASP A 327       8.969   1.002 -24.514  1.00 81.51           H
ATOM   5026  N   LEU A 328      11.356   2.411 -23.074  1.00 82.82           N
ATOM   5027  CA  LEU A 328      12.564   2.623 -22.296  1.00 82.82           C
ATOM   5028  C   LEU A 328      13.747   2.828 -23.244  1.00 82.82           C
ATOM   5029  O   LEU A 328      14.496   3.795 -23.108  1.00 82.82           O
ATOM   5030  HA  LEU A 328      12.424   3.536 -21.717  1.00 82.82           H
ATOM   5031  CB  LEU A 328      12.766   1.481 -21.298  1.00 82.82           C
ATOM   5032 1HB  LEU A 328      11.914   1.465 -20.618  1.00 82.82           H
ATOM   5033 2HB  LEU A 328      12.753   0.539 -21.847  1.00 82.82           H
ATOM   5034  CG  LEU A 328      14.048   1.537 -20.465  1.00 82.82           C
ATOM   5035  HG  LEU A 328      14.895   1.614 -21.147  1.00 82.82           H
ATOM   5036  CD1 LEU A 328      14.069   2.780 -19.574  1.00 82.82           C
ATOM   5037 1HD1 LEU A 328      14.018   3.674 -20.197  1.00 82.82           H
ATOM   5038 2HD1 LEU A 328      13.214   2.759 -18.899  1.00 82.82           H
ATOM   5039 3HD1 LEU A 328      14.991   2.795 -18.993  1.00 82.82           H
ATOM   5040  CD2 LEU A 328      14.233   0.250 -19.658  1.00 82.82           C
ATOM   5041 1HD2 LEU A 328      13.385   0.117 -18.986  1.00 82.82           H
ATOM   5042 2HD2 LEU A 328      14.295  -0.600 -20.338  1.00 82.82           H
ATOM   5043 3HD2 LEU A 328      15.152   0.316 -19.075  1.00 82.82           H
ATOM   5044  HN  LEU A 328      10.891   1.542 -22.906  1.00 82.82           H
ATOM   5045  N   VAL A 329      13.879   1.903 -24.183  1.00 82.63           N
ATOM   5046  CA  VAL A 329      14.995   1.934 -25.113  1.00 82.63           C
ATOM   5047  C   VAL A 329      14.929   3.220 -25.939  1.00 82.63           C
ATOM   5048  O   VAL A 329      15.958   3.826 -26.233  1.00 82.63           O
ATOM   5049  HA  VAL A 329      15.913   1.941 -24.525  1.00 82.63           H
ATOM   5050  CB  VAL A 329      14.994   0.670 -25.975  1.00 82.63           C
ATOM   5051  HB  VAL A 329      14.014   0.586 -26.446  1.00 82.63           H
ATOM   5052  CG1 VAL A 329      16.042   0.762 -27.085  1.00 82.63           C
ATOM   5053 1HG1 VAL A 329      15.823   1.619 -27.721  1.00 82.63           H
ATOM   5054 2HG1 VAL A 329      17.031   0.881 -26.641  1.00 82.63           H
ATOM   5055 3HG1 VAL A 329      16.020  -0.150 -27.682  1.00 82.63           H
ATOM   5056  CG2 VAL A 329      15.211  -0.579 -25.117  1.00 82.63           C
ATOM   5057 1HG2 VAL A 329      16.170  -0.506 -24.606  1.00 82.63           H
ATOM   5058 2HG2 VAL A 329      14.411  -0.657 -24.380  1.00 82.63           H
ATOM   5059 3HG2 VAL A 329      15.205  -1.463 -25.755  1.00 82.63           H
ATOM   5060  HN  VAL A 329      13.242   1.143 -24.313  1.00 82.63           H
ATOM   5061  N   LYS A 330      13.709   3.599 -26.289  1.00 82.15           N
[truncated: 117,320 more chars]
