# Supplementary material for: Noncanonical roles of chemokine regions in CCR9 activation revealed by structural modeling and mutational mapping
Source: Nat Commun. 2025 Aug 18;16:7695. doi: 10.1038/s41467-025-62321-9 (PMC12361432; doi:10.1038/s41467-025-62321-9)
Supplement: Supplementary file 4 — Supplementary Data 2 [file 41467_2025_62321_MOESM4_ESM.zip › CCR9_CCL25_rnk137.pdb]

SSBOND   1 CYS A   38    CYS A  289 
SSBOND   2 CYS A  119    CYS A  198 
SSBOND   3 CYS B    7    CYS B   35 
SSBOND   4 CYS B    8    CYS B   52 
ATOM      1  N   GLU A  20      -3.453  -4.355  60.835  1.00 45.98           N
ATOM      2  CA  GLU A  20      -3.628  -4.004  59.436  1.00 45.98           C
ATOM      3  C   GLU A  20      -2.320  -4.213  58.669  1.00 45.98           C
ATOM      4  O   GLU A  20      -2.333  -4.405  57.454  1.00 45.98           O
ATOM      5  HA  GLU A  20      -4.390  -4.686  59.059  1.00 45.98           H
ATOM      6  CB  GLU A  20      -4.125  -2.565  59.289  1.00 45.98           C
ATOM      7 1HB  GLU A  20      -3.685  -1.943  60.069  1.00 45.98           H
ATOM      8 2HB  GLU A  20      -3.916  -2.205  58.282  1.00 45.98           H
ATOM      9  CG  GLU A  20      -5.642  -2.488  59.468  1.00 45.98           C
ATOM     10 1HG  GLU A  20      -6.110  -3.363  59.017  1.00 45.98           H
ATOM     11 2HG  GLU A  20      -5.888  -2.507  60.530  1.00 45.98           H
ATOM     12  CD  GLU A  20      -6.206  -1.216  58.831  1.00 45.98           C
ATOM     13  OE1 GLU A  20      -7.419  -1.221  58.530  1.00 45.98           O
ATOM     14  OE2 GLU A  20      -5.411  -0.267  58.660  1.00 45.98           O
ATOM     15  HN  GLU A  20      -2.529  -4.643  61.086  1.00 45.98           H
ATOM     16  N   SER A  21      -1.223  -4.169  59.411  1.00 51.70           N
ATOM     17  CA  SER A  21       0.095  -4.215  58.800  1.00 51.70           C
ATOM     18  C   SER A  21       0.381  -5.625  58.279  1.00 51.70           C
ATOM     19  O   SER A  21       0.899  -5.790  57.176  1.00 51.70           O
ATOM     20  HA  SER A  21       0.056  -3.503  57.976  1.00 51.70           H
ATOM     21  CB  SER A  21       1.177  -3.787  59.794  1.00 51.70           C
ATOM     22 1HB  SER A  21       2.093  -3.552  59.252  1.00 51.70           H
ATOM     23 2HB  SER A  21       0.863  -2.874  60.300  1.00 51.70           H
ATOM     24  OG  SER A  21       1.444  -4.798  60.761  1.00 51.70           O
ATOM     25  HG  SER A  21       2.148  -4.484  61.399  1.00 51.70           H
ATOM     26  HN  SER A  21      -1.225  -4.103  60.408  1.00 51.70           H
ATOM     27  N   THR A  22       0.032  -6.607  59.098  1.00 52.81           N
ATOM     28  CA  THR A  22       0.361  -7.989  58.794  1.00 52.81           C
ATOM     29  C   THR A  22      -0.485  -8.492  57.622  1.00 52.81           C
ATOM     30  O   THR A  22       0.047  -9.043  56.660  1.00 52.81           O
ATOM     31  HA  THR A  22       1.403  -8.032  58.478  1.00 52.81           H
ATOM     32  CB  THR A  22       0.180  -8.811  60.071  1.00 52.81           C
ATOM     33  HB  THR A  22      -0.461  -9.673  59.892  1.00 52.81           H
ATOM     34  OG1 THR A  22      -0.307  -7.869  61.024  1.00 52.81           O
ATOM     35  HG1 THR A  22      -0.686  -8.349  61.815  1.00 52.81           H
ATOM     36  CG2 THR A  22       1.512  -9.279  60.660  1.00 52.81           C
ATOM     37 1HG2 THR A  22       2.128  -8.413  60.902  1.00 52.81           H
ATOM     38 2HG2 THR A  22       2.032  -9.902  59.931  1.00 52.81           H
ATOM     39 3HG2 THR A  22       1.327  -9.858  61.565  1.00 52.81           H
ATOM     40  HN  THR A  22      -0.466  -6.470  59.955  1.00 52.81           H
ATOM     41  N   SER A  23      -1.788  -8.286  57.743  1.00 54.37           N
ATOM     42  CA  SER A  23      -2.712  -8.713  56.706  1.00 54.37           C
ATOM     43  C   SER A  23      -2.363  -8.032  55.381  1.00 54.37           C
ATOM     44  O   SER A  23      -2.442  -8.652  54.321  1.00 54.37           O
ATOM     45  HA  SER A  23      -2.581  -9.792  56.629  1.00 54.37           H
ATOM     46  CB  SER A  23      -4.159  -8.403  57.097  1.00 54.37           C
ATOM     47 1HB  SER A  23      -4.826  -8.713  56.292  1.00 54.37           H
ATOM     48 2HB  SER A  23      -4.429  -8.985  57.978  1.00 54.37           H
ATOM     49  OG  SER A  23      -4.354  -7.017  57.366  1.00 54.37           O
ATOM     50  HG  SER A  23      -5.313  -6.844  57.590  1.00 54.37           H
ATOM     51  HN  SER A  23      -2.213  -7.837  58.529  1.00 54.37           H
ATOM     52  N   SER A  24      -1.983  -6.767  55.484  1.00 60.04           N
ATOM     53  CA  SER A  24      -1.615  -5.998  54.308  1.00 60.04           C
ATOM     54  C   SER A  24      -0.364  -6.597  53.661  1.00 60.04           C
ATOM     55  O   SER A  24      -0.142  -6.433  52.463  1.00 60.04           O
ATOM     56  HA  SER A  24      -2.468  -6.075  53.634  1.00 60.04           H
ATOM     57  CB  SER A  24      -1.377  -4.529  54.662  1.00 60.04           C
ATOM     58 1HB  SER A  24      -1.550  -3.911  53.781  1.00 60.04           H
ATOM     59 2HB  SER A  24      -2.099  -4.217  55.417  1.00 60.04           H
ATOM     60  OG  SER A  24      -0.056  -4.303  55.147  1.00 60.04           O
ATOM     61  HG  SER A  24       0.105  -4.852  55.967  1.00 60.04           H
ATOM     62  HN  SER A  24      -1.925  -6.269  56.350  1.00 60.04           H
ATOM     63  N   MET A  25       0.420  -7.279  54.484  1.00 62.73           N
ATOM     64  CA  MET A  25       1.646  -7.896  54.009  1.00 62.73           C
ATOM     65  C   MET A  25       1.355  -9.225  53.308  1.00 62.73           C
ATOM     66  O   MET A  25       1.960  -9.535  52.283  1.00 62.73           O
ATOM     67  HA  MET A  25       2.075  -7.189  53.299  1.00 62.73           H
ATOM     68  CB  MET A  25       2.587  -8.138  55.191  1.00 62.73           C
ATOM     69 1HB  MET A  25       2.444  -7.359  55.939  1.00 62.73           H
ATOM     70 2HB  MET A  25       2.341  -9.087  55.668  1.00 62.73           H
ATOM     71  CG  MET A  25       4.047  -8.154  54.735  1.00 62.73           C
ATOM     72 1HG  MET A  25       4.662  -8.668  55.473  1.00 62.73           H
ATOM     73 2HG  MET A  25       4.140  -8.708  53.801  1.00 62.73           H
ATOM     74  SD  MET A  25       4.635  -6.483  54.511  1.00 62.73           S
ATOM     75  CE  MET A  25       6.396  -6.770  54.520  1.00 62.73           C
ATOM     76 1HE  MET A  25       6.687  -7.218  55.470  1.00 62.73           H
ATOM     77 2HE  MET A  25       6.659  -7.444  53.705  1.00 62.73           H
ATOM     78 3HE  MET A  25       6.919  -5.822  54.390  1.00 62.73           H
ATOM     79  HN  MET A  25       0.229  -7.411  55.457  1.00 62.73           H
ATOM     80  N   GLU A  26       0.428  -9.973  53.888  1.00 63.40           N
ATOM     81  CA  GLU A  26       0.041 -11.255  53.325  1.00 63.40           C
ATOM     82  C   GLU A  26      -0.669 -11.054  51.985  1.00 63.40           C
ATOM     83  O   GLU A  26      -0.380 -11.752  51.014  1.00 63.40           O
ATOM     84  HA  GLU A  26       0.974 -11.797  53.171  1.00 63.40           H
ATOM     85  CB  GLU A  26      -0.840 -12.039  54.300  1.00 63.40           C
ATOM     86 1HB  GLU A  26      -1.604 -11.381  54.715  1.00 63.40           H
ATOM     87 2HB  GLU A  26      -1.251 -12.916  53.800  1.00 63.40           H
ATOM     88  CG  GLU A  26      -0.019 -12.561  55.481  1.00 63.40           C
ATOM     89 1HG  GLU A  26       0.804 -13.174  55.114  1.00 63.40           H
ATOM     90 2HG  GLU A  26       0.423 -11.723  56.020  1.00 63.40           H
ATOM     91  CD  GLU A  26      -0.890 -13.384  56.433  1.00 63.40           C
ATOM     92  OE1 GLU A  26      -0.307 -14.215  57.161  1.00 63.40           O
ATOM     93  OE2 GLU A  26      -2.121 -13.163  56.410  1.00 63.40           O
ATOM     94  HN  GLU A  26      -0.055  -9.716  54.725  1.00 63.40           H
ATOM     95  N   ASP A  27      -1.586 -10.098  51.975  1.00 60.40           N
ATOM     96  CA  ASP A  27      -2.353  -9.809  50.775  1.00 60.40           C
ATOM     97  C   ASP A  27      -1.394  -9.515  49.620  1.00 60.40           C
ATOM     98  O   ASP A  27      -1.644  -9.917  48.484  1.00 60.40           O
ATOM     99  HA  ASP A  27      -2.957 -10.700  50.600  1.00 60.40           H
ATOM    100  CB  ASP A  27      -3.245  -8.581  50.974  1.00 60.40           C
ATOM    101 1HB  ASP A  27      -2.688  -7.804  51.498  1.00 60.40           H
ATOM    102 2HB  ASP A  27      -3.527  -8.172  50.004  1.00 60.40           H
ATOM    103  CG  ASP A  27      -4.502  -8.939  51.768  1.00 60.40           C
ATOM    104  OD1 ASP A  27      -4.757 -10.155  51.910  1.00 60.40           O
ATOM    105  OD2 ASP A  27      -5.180  -7.989  52.216  1.00 60.40           O
ATOM    106  HN  ASP A  27      -1.807  -9.526  52.765  1.00 60.40           H
ATOM    107  N   TYR A  28      -0.318  -8.817  49.950  1.00 64.80           N
ATOM    108  CA  TYR A  28       0.675  -8.457  48.952  1.00 64.80           C
ATOM    109  C   TYR A  28       1.473  -9.683  48.505  1.00 64.80           C
ATOM    110  O   TYR A  28       1.871  -9.780  47.345  1.00 64.80           O
ATOM    111  HA  TYR A  28       0.152  -8.039  48.092  1.00 64.80           H
ATOM    112  CB  TYR A  28       1.622  -7.469  49.637  1.00 64.80           C
ATOM    113 1HB  TYR A  28       1.048  -6.608  49.978  1.00 64.80           H
ATOM    114 2HB  TYR A  28       2.045  -7.942  50.524  1.00 64.80           H
ATOM    115  CG  TYR A  28       2.765  -6.982  48.744  1.00 64.80           C
ATOM    116  CD1 TYR A  28       3.991  -7.614  48.785  1.00 64.80           C
ATOM    117  HD1 TYR A  28       4.145  -8.461  49.453  1.00 64.80           H
ATOM    118  CD2 TYR A  28       2.569  -5.909  47.897  1.00 64.80           C
ATOM    119  HD2 TYR A  28       1.601  -5.410  47.865  1.00 64.80           H
ATOM    120  CE1 TYR A  28       5.066  -7.155  47.944  1.00 64.80           C
ATOM    121  HE1 TYR A  28       6.039  -7.645  47.967  1.00 64.80           H
ATOM    122  CE2 TYR A  28       3.645  -5.450  47.057  1.00 64.80           C
ATOM    123  HE2 TYR A  28       3.504  -4.604  46.384  1.00 64.80           H
ATOM    124  CZ  TYR A  28       4.840  -6.096  47.122  1.00 64.80           C
ATOM    125  OH  TYR A  28       5.855  -5.662  46.328  1.00 64.80           O
ATOM    126  HH  TYR A  28       5.517  -4.974  45.685  1.00 64.80           H
ATOM    127  HN  TYR A  28      -0.119  -8.500  50.877  1.00 64.80           H
ATOM    128  N   VAL A  29       1.683 -10.589  49.448  1.00 62.75           N
ATOM    129  CA  VAL A  29       2.502 -11.762  49.191  1.00 62.75           C
ATOM    130  C   VAL A  29       1.696 -12.771  48.369  1.00 62.75           C
ATOM    131  O   VAL A  29       2.248 -13.463  47.515  1.00 62.75           O
ATOM    132  HA  VAL A  29       3.362 -11.440  48.605  1.00 62.75           H
ATOM    133  CB  VAL A  29       3.016 -12.341  50.510  1.00 62.75           C
ATOM    134  HB  VAL A  29       2.159 -12.493  51.166  1.00 62.75           H
ATOM    135  CG1 VAL A  29       3.685 -13.699  50.289  1.00 62.75           C
ATOM    136 1HG1 VAL A  29       2.964 -14.394  49.860  1.00 62.75           H
ATOM    137 2HG1 VAL A  29       4.527 -13.582  49.607  1.00 62.75           H
ATOM    138 3HG1 VAL A  29       4.042 -14.088  51.243  1.00 62.75           H
ATOM    139  CG2 VAL A  29       3.970 -11.365  51.202  1.00 62.75           C
ATOM    140 1HG2 VAL A  29       4.822 -11.168  50.551  1.00 62.75           H
ATOM    141 2HG2 VAL A  29       3.448 -10.432  51.410  1.00 62.75           H
ATOM    142 3HG2 VAL A  29       4.321 -11.802  52.137  1.00 62.75           H
ATOM    143  HN  VAL A  29       1.306 -10.532  50.373  1.00 62.75           H
ATOM    144  N   ASN A  30       0.404 -12.822  48.657  1.00 65.37           N
ATOM    145  CA  ASN A  30      -0.457 -13.827  48.056  1.00 65.37           C
ATOM    146  C   ASN A  30      -0.971 -13.313  46.710  1.00 65.37           C
ATOM    147  O   ASN A  30      -1.590 -14.059  45.952  1.00 65.37           O
ATOM    148  HA  ASN A  30       0.167 -14.714  47.953  1.00 65.37           H
ATOM    149  CB  ASN A  30      -1.669 -14.116  48.945  1.00 65.37           C
ATOM    150 1HB  ASN A  30      -2.096 -13.179  49.300  1.00 65.37           H
ATOM    151 2HB  ASN A  30      -2.441 -14.618  48.361  1.00 65.37           H
ATOM    152  CG  ASN A  30      -1.276 -14.989  50.139  1.00 65.37           C
ATOM    153  OD1 ASN A  30      -0.261 -15.665  50.140  1.00 65.37           O
ATOM    154  ND2 ASN A  30      -2.136 -14.937  51.152  1.00 65.37           N
ATOM    155 1HD2 ASN A  30      -2.952 -14.362  51.087  1.00 65.37           H
ATOM    156 2HD2 ASN A  30      -1.967 -15.473  51.979  1.00 65.37           H
ATOM    157  HN  ASN A  30      -0.055 -12.194  49.286  1.00 65.37           H
ATOM    158  N   PHE A  31      -0.695 -12.043  46.452  1.00 70.62           N
ATOM    159  CA  PHE A  31      -1.093 -11.430  45.197  1.00 70.62           C
ATOM    160  C   PHE A  31      -0.388 -12.095  44.013  1.00 70.62           C
ATOM    161  O   PHE A  31       0.840 -12.151  43.969  1.00 70.62           O
ATOM    162  HA  PHE A  31      -2.171 -11.565  45.099  1.00 70.62           H
ATOM    163  CB  PHE A  31      -0.674  -9.960  45.264  1.00 70.62           C
ATOM    164 1HB  PHE A  31      -1.102  -9.511  46.161  1.00 70.62           H
ATOM    165 2HB  PHE A  31       0.409  -9.906  45.366  1.00 70.62           H
ATOM    166  CG  PHE A  31      -1.099  -9.135  44.047  1.00 70.62           C
ATOM    167  CD1 PHE A  31      -0.222  -8.924  43.029  1.00 70.62           C
ATOM    168  HD1 PHE A  31       0.783  -9.342  43.081  1.00 70.62           H
ATOM    169  CD2 PHE A  31      -2.354  -8.614  43.983  1.00 70.62           C
ATOM    170  HD2 PHE A  31      -3.057  -8.784  44.799  1.00 70.62           H
ATOM    171  CE1 PHE A  31      -0.616  -8.159  41.900  1.00 70.62           C
ATOM    172  HE1 PHE A  31       0.087  -7.989  41.084  1.00 70.62           H
ATOM    173  CE2 PHE A  31      -2.748  -7.849  42.853  1.00 70.62           C
ATOM    174  HE2 PHE A  31      -3.753  -7.431  42.802  1.00 70.62           H
ATOM    175  CZ  PHE A  31      -1.871  -7.638  41.836  1.00 70.62           C
ATOM    176  HZ  PHE A  31      -2.173  -7.050  40.969  1.00 70.62           H
ATOM    177  HN  PHE A  31      -0.208 -11.438  47.083  1.00 70.62           H
ATOM    178  N   ASN A  32      -1.196 -12.583  43.083  1.00 67.43           N
ATOM    179  CA  ASN A  32      -0.664 -13.204  41.881  1.00 67.43           C
ATOM    180  C   ASN A  32      -0.203 -12.114  40.911  1.00 67.43           C
ATOM    181  O   ASN A  32      -1.004 -11.577  40.149  1.00 67.43           O
ATOM    182  HA  ASN A  32       0.158 -13.833  42.223  1.00 67.43           H
ATOM    183  CB  ASN A  32      -1.731 -14.043  41.176  1.00 67.43           C
ATOM    184 1HB  ASN A  32      -2.252 -14.663  41.906  1.00 67.43           H
ATOM    185 2HB  ASN A  32      -2.477 -13.387  40.726  1.00 67.43           H
ATOM    186  CG  ASN A  32      -1.107 -14.931  40.098  1.00 67.43           C
ATOM    187  OD1 ASN A  32       0.095 -14.946  39.889  1.00 67.43           O
ATOM    188  ND2 ASN A  32      -1.988 -15.666  39.426  1.00 67.43           N
ATOM    189 1HD2 ASN A  32      -2.962 -15.607  39.647  1.00 67.43           H
ATOM    190 2HD2 ASN A  32      -1.677 -16.280  38.700  1.00 67.43           H
ATOM    191  HN  ASN A  32      -2.194 -12.560  43.140  1.00 67.43           H
ATOM    192  N   PHE A  33       1.088 -11.821  40.972  1.00 69.07           N
ATOM    193  CA  PHE A  33       1.689 -10.891  40.031  1.00 69.07           C
ATOM    194  C   PHE A  33       1.950 -11.567  38.683  1.00 69.07           C
ATOM    195  O   PHE A  33       3.067 -11.525  38.169  1.00 69.07           O
ATOM    196  HA  PHE A  33       0.985 -10.070  39.893  1.00 69.07           H
ATOM    197  CB  PHE A  33       3.024 -10.446  40.632  1.00 69.07           C
ATOM    198 1HB  PHE A  33       3.635 -11.328  40.826  1.00 69.07           H
ATOM    199 2HB  PHE A  33       3.558  -9.844  39.897  1.00 69.07           H
ATOM    200  CG  PHE A  33       2.886  -9.642  41.926  1.00 69.07           C
ATOM    201  CD1 PHE A  33       2.737  -8.292  41.875  1.00 69.07           C
ATOM    202  HD1 PHE A  33       2.715  -7.782  40.912  1.00 69.07           H
ATOM    203  CD2 PHE A  33       2.914 -10.279  43.128  1.00 69.07           C
ATOM    204  HD2 PHE A  33       3.034 -11.361  43.169  1.00 69.07           H
ATOM    205  CE1 PHE A  33       2.609  -7.546  43.077  1.00 69.07           C
ATOM    206  HE1 PHE A  33       2.490  -6.463  43.036  1.00 69.07           H
ATOM    207  CE2 PHE A  33       2.786  -9.533  44.329  1.00 69.07           C
ATOM    208  HE2 PHE A  33       2.808 -10.043  45.292  1.00 69.07           H
ATOM    209  CZ  PHE A  33       2.637  -8.182  44.278  1.00 69.07           C
ATOM    210  HZ  PHE A  33       2.539  -7.609  45.201  1.00 69.07           H
ATOM    211  HN  PHE A  33       1.718 -12.205  41.647  1.00 69.07           H
ATOM    212  N   THR A  34       0.901 -12.176  38.149  1.00 71.75           N
ATOM    213  CA  THR A  34       0.883 -12.540  36.743  1.00 71.75           C
ATOM    214  C   THR A  34       1.293 -11.347  35.877  1.00 71.75           C
ATOM    215  O   THR A  34       0.717 -10.266  35.991  1.00 71.75           O
ATOM    216  HA  THR A  34       1.624 -13.323  36.581  1.00 71.75           H
ATOM    217  CB  THR A  34      -0.510 -13.080  36.413  1.00 71.75           C
ATOM    218  HB  THR A  34      -1.252 -12.281  36.430  1.00 71.75           H
ATOM    219  OG1 THR A  34      -0.711 -14.126  37.360  1.00 71.75           O
ATOM    220  HG1 THR A  34       0.084 -14.732  37.373  1.00 71.75           H
ATOM    221  CG2 THR A  34      -0.557 -13.790  35.058  1.00 71.75           C
ATOM    222 1HG2 THR A  34       0.136 -14.631  35.065  1.00 71.75           H
ATOM    223 2HG2 THR A  34      -0.273 -13.091  34.272  1.00 71.75           H
ATOM    224 3HG2 THR A  34      -1.568 -14.154  34.873  1.00 71.75           H
ATOM    225  HN  THR A  34       0.076 -12.418  38.660  1.00 71.75           H
ATOM    226  N   ASP A  35       2.285 -11.584  35.032  1.00 80.10           N
ATOM    227  CA  ASP A  35       2.911 -10.502  34.291  1.00 80.10           C
ATOM    228  C   ASP A  35       2.037 -10.139  33.089  1.00 80.10           C
ATOM    229  O   ASP A  35       2.318 -10.551  31.965  1.00 80.10           O
ATOM    230  HA  ASP A  35       3.001  -9.682  35.004  1.00 80.10           H
ATOM    231  CB  ASP A  35       4.287 -10.917  33.767  1.00 80.10           C
ATOM    232 1HB  ASP A  35       4.737 -11.640  34.447  1.00 80.10           H
ATOM    233 2HB  ASP A  35       4.178 -11.413  32.802  1.00 80.10           H
ATOM    234  CG  ASP A  35       5.208  -9.704  33.622  1.00 80.10           C
ATOM    235  OD1 ASP A  35       4.789  -8.616  34.073  1.00 80.10           O
ATOM    236  OD2 ASP A  35       6.311  -9.892  33.064  1.00 80.10           O
ATOM    237  HN  ASP A  35       2.661 -12.493  34.850  1.00 80.10           H
ATOM    238  N   PHE A  36       0.993  -9.372  33.368  1.00 89.62           N
ATOM    239  CA  PHE A  36       0.115  -8.892  32.314  1.00 89.62           C
ATOM    240  C   PHE A  36       0.703  -7.656  31.631  1.00 89.62           C
ATOM    241  O   PHE A  36       0.195  -7.209  30.604  1.00 89.62           O
ATOM    242  HA  PHE A  36       0.016  -9.696  31.584  1.00 89.62           H
ATOM    243  CB  PHE A  36      -1.212  -8.513  32.975  1.00 89.62           C
ATOM    244 1HB  PHE A  36      -1.010  -7.846  33.814  1.00 89.62           H
ATOM    245 2HB  PHE A  36      -1.815  -7.953  32.261  1.00 89.62           H
ATOM    246  CG  PHE A  36      -2.022  -9.709  33.478  1.00 89.62           C
ATOM    247  CD1 PHE A  36      -2.137 -10.824  32.707  1.00 89.62           C
ATOM    248  HD1 PHE A  36      -1.653 -10.864  31.731  1.00 89.62           H
ATOM    249  CD2 PHE A  36      -2.626  -9.659  34.695  1.00 89.62           C
ATOM    250  HD2 PHE A  36      -2.533  -8.765  35.313  1.00 89.62           H
ATOM    251  CE1 PHE A  36      -2.889 -11.935  33.173  1.00 89.62           C
ATOM    252  HE1 PHE A  36      -2.982 -12.828  32.555  1.00 89.62           H
ATOM    253  CE2 PHE A  36      -3.378 -10.769  35.161  1.00 89.62           C
ATOM    254  HE2 PHE A  36      -3.862 -10.729  36.137  1.00 89.62           H
ATOM    255  CZ  PHE A  36      -3.493 -11.884  34.391  1.00 89.62           C
ATOM    256  HZ  PHE A  36      -4.070 -12.737  34.749  1.00 89.62           H
ATOM    257  HN  PHE A  36       0.744  -9.080  34.291  1.00 89.62           H
ATOM    258  N   TYR A  37       1.766  -7.138  32.229  1.00 91.33           N
ATOM    259  CA  TYR A  37       2.523  -6.063  31.611  1.00 91.33           C
ATOM    260  C   TYR A  37       3.656  -6.618  30.745  1.00 91.33           C
ATOM    261  O   TYR A  37       4.586  -7.239  31.256  1.00 91.33           O
ATOM    262  HA  TYR A  37       1.842  -5.490  30.982  1.00 91.33           H
ATOM    263  CB  TYR A  37       3.126  -5.256  32.762  1.00 91.33           C
ATOM    264 1HB  TYR A  37       2.319  -4.892  33.399  1.00 91.33           H
ATOM    265 2HB  TYR A  37       3.740  -5.917  33.374  1.00 91.33           H
ATOM    266  CG  TYR A  37       3.976  -4.067  32.310  1.00 91.33           C
ATOM    267  CD1 TYR A  37       5.345  -4.200  32.199  1.00 91.33           C
ATOM    268  HD1 TYR A  37       5.821  -5.152  32.434  1.00 91.33           H
ATOM    269  CD2 TYR A  37       3.373  -2.861  32.014  1.00 91.33           C
ATOM    270  HD2 TYR A  37       2.292  -2.756  32.102  1.00 91.33           H
ATOM    271  CE1 TYR A  37       6.145  -3.080  31.774  1.00 91.33           C
ATOM    272  HE1 TYR A  37       7.227  -3.172  31.682  1.00 91.33           H
ATOM    273  CE2 TYR A  37       4.173  -1.742  31.588  1.00 91.33           C
ATOM    274  HE2 TYR A  37       3.710  -0.784  31.351  1.00 91.33           H
ATOM    275  CZ  TYR A  37       5.519  -1.907  31.489  1.00 91.33           C
ATOM    276  OH  TYR A  37       6.275  -0.850  31.088  1.00 91.33           O
ATOM    277  HH  TYR A  37       5.689  -0.061  30.903  1.00 91.33           H
ATOM    278  HN  TYR A  37       2.110  -7.441  33.118  1.00 91.33           H
ATOM    279  N   CYS A  38       3.540  -6.374  29.448  1.00 91.80           N
ATOM    280  CA  CYS A  38       4.469  -6.951  28.492  1.00 91.80           C
ATOM    281  C   CYS A  38       5.469  -5.869  28.080  1.00 91.80           C
ATOM    282  O   CYS A  38       5.089  -4.861  27.485  1.00 91.80           O
ATOM    283  HA  CYS A  38       4.974  -7.771  29.002  1.00 91.80           H
ATOM    284  CB  CYS A  38       3.742  -7.545  27.284  1.00 91.80           C
ATOM    285 1HB  CYS A  38       2.947  -8.211  27.619  1.00 91.80           H
ATOM    286 2HB  CYS A  38       3.270  -6.750  26.706  1.00 91.80           H
ATOM    287  SG  CYS A  38       4.924  -8.464  26.231  1.00 91.80           S
ATOM    288  HN  CYS A  38       2.828  -5.795  29.049  1.00 91.80           H
ATOM    289  N   GLU A  39       6.728  -6.113  28.414  1.00 90.47           N
ATOM    290  CA  GLU A  39       7.810  -5.281  27.914  1.00 90.47           C
ATOM    291  C   GLU A  39       8.216  -5.726  26.508  1.00 90.47           C
ATOM    292  O   GLU A  39       8.554  -6.889  26.294  1.00 90.47           O
ATOM    293  HA  GLU A  39       7.405  -4.270  27.880  1.00 90.47           H
ATOM    294  CB  GLU A  39       9.008  -5.310  28.866  1.00 90.47           C
ATOM    295 1HB  GLU A  39       9.262  -6.343  29.105  1.00 90.47           H
ATOM    296 2HB  GLU A  39       9.836  -4.753  28.430  1.00 90.47           H
ATOM    297  CG  GLU A  39       8.673  -4.620  30.190  1.00 90.47           C
ATOM    298 1HG  GLU A  39       8.264  -3.629  29.994  1.00 90.47           H
ATOM    299 2HG  GLU A  39       7.902  -5.185  30.714  1.00 90.47           H
ATOM    300  CD  GLU A  39       9.915  -4.500  31.074  1.00 90.47           C
ATOM    301  OE1 GLU A  39       9.776  -3.920  32.173  1.00 90.47           O
ATOM    302  OE2 GLU A  39      10.976  -4.992  30.633  1.00 90.47           O
ATOM    303  HN  GLU A  39       7.012  -6.862  29.012  1.00 90.47           H
ATOM    304  N   LYS A  40       8.168  -4.777  25.585  1.00 90.23           N
ATOM    305  CA  LYS A  40       8.358  -5.091  24.178  1.00 90.23           C
ATOM    306  C   LYS A  40       9.808  -4.799  23.787  1.00 90.23           C
ATOM    307  O   LYS A  40      10.096  -4.515  22.625  1.00 90.23           O
ATOM    308  HA  LYS A  40       8.174  -6.158  24.054  1.00 90.23           H
ATOM    309  CB  LYS A  40       7.329  -4.351  23.321  1.00 90.23           C
ATOM    310 1HB  LYS A  40       7.440  -3.276  23.459  1.00 90.23           H
ATOM    311 2HB  LYS A  40       7.513  -4.558  22.267  1.00 90.23           H
ATOM    312  CG  LYS A  40       5.905  -4.773  23.688  1.00 90.23           C
ATOM    313 1HG  LYS A  40       5.747  -4.640  24.758  1.00 90.23           H
ATOM    314 2HG  LYS A  40       5.188  -4.129  23.178  1.00 90.23           H
ATOM    315  CD  LYS A  40       5.649  -6.232  23.307  1.00 90.23           C
ATOM    316 1HD  LYS A  40       5.977  -6.407  22.282  1.00 90.23           H
ATOM    317 2HD  LYS A  40       6.241  -6.888  23.946  1.00 90.23           H
ATOM    318  CE  LYS A  40       4.166  -6.583  23.441  1.00 90.23           C
ATOM    319 1HE  LYS A  40       3.933  -6.812  24.481  1.00 90.23           H
ATOM    320 2HE  LYS A  40       3.557  -5.724  23.160  1.00 90.23           H
ATOM    321  NZ  LYS A  40       3.827  -7.741  22.584  1.00 90.23           N
ATOM    322 1HZ  LYS A  40       2.847  -7.971  22.698  1.00 90.23           H
ATOM    323 2HZ  LYS A  40       4.009  -7.508  21.614  1.00 90.23           H
ATOM    324 3HZ  LYS A  40       4.395  -8.537  22.852  1.00 90.23           H
ATOM    325  HN  LYS A  40       8.003  -3.811  25.784  1.00 90.23           H
ATOM    326  N   ASN A  41      10.683  -4.881  24.778  1.00 89.75           N
ATOM    327  CA  ASN A  41      12.084  -4.558  24.568  1.00 89.75           C
ATOM    328  C   ASN A  41      12.649  -5.452  23.463  1.00 89.75           C
ATOM    329  O   ASN A  41      13.356  -4.977  22.576  1.00 89.75           O
ATOM    330  HA  ASN A  41      12.097  -3.502  24.298  1.00 89.75           H
ATOM    331  CB  ASN A  41      12.902  -4.803  25.838  1.00 89.75           C
ATOM    332 1HB  ASN A  41      12.584  -5.734  26.306  1.00 89.75           H
ATOM    333 2HB  ASN A  41      13.954  -4.918  25.581  1.00 89.75           H
ATOM    334  CG  ASN A  41      12.737  -3.647  26.827  1.00 89.75           C
ATOM    335  OD1 ASN A  41      12.370  -2.539  26.472  1.00 89.75           O
ATOM    336  ND2 ASN A  41      13.028  -3.966  28.085  1.00 89.75           N
ATOM    337 1HD2 ASN A  41      13.324  -4.894  28.310  1.00 89.75           H
ATOM    338 2HD2 ASN A  41      12.951  -3.277  28.806  1.00 89.75           H
ATOM    339  HN  ASN A  41      10.449  -5.161  25.709  1.00 89.75           H
ATOM    340  N   ASN A  42      12.315  -6.732  23.552  1.00 91.70           N
ATOM    341  CA  ASN A  42      12.830  -7.707  22.606  1.00 91.70           C
ATOM    342  C   ASN A  42      12.347  -7.351  21.199  1.00 91.70           C
ATOM    343  O   ASN A  42      13.096  -7.475  20.232  1.00 91.70           O
ATOM    344  HA  ASN A  42      13.914  -7.653  22.701  1.00 91.70           H
ATOM    345  CB  ASN A  42      12.327  -9.114  22.937  1.00 91.70           C
ATOM    346 1HB  ASN A  42      11.243  -9.098  23.053  1.00 91.70           H
ATOM    347 2HB  ASN A  42      12.549  -9.787  22.109  1.00 91.70           H
ATOM    348  CG  ASN A  42      12.975  -9.641  24.219  1.00 91.70           C
ATOM    349  OD1 ASN A  42      13.925  -9.080  24.740  1.00 91.70           O
ATOM    350  ND2 ASN A  42      12.410 -10.746  24.695  1.00 91.70           N
ATOM    351 1HD2 ASN A  42      11.632 -11.156  24.219  1.00 91.70           H
ATOM    352 2HD2 ASN A  42      12.763 -11.168  25.531  1.00 91.70           H
ATOM    353  HN  ASN A  42      11.706  -7.103  24.253  1.00 91.70           H
ATOM    354  N   VAL A  43      11.097  -6.915  21.129  1.00 92.09           N
ATOM    355  CA  VAL A  43      10.493  -6.575  19.852  1.00 92.09           C
ATOM    356  C   VAL A  43      11.217  -5.366  19.257  1.00 92.09           C
ATOM    357  O   VAL A  43      11.478  -5.323  18.055  1.00 92.09           O
ATOM    358  HA  VAL A  43      10.629  -7.427  19.187  1.00 92.09           H
ATOM    359  CB  VAL A  43       8.991  -6.345  20.029  1.00 92.09           C
ATOM    360  HB  VAL A  43       8.858  -5.493  20.696  1.00 92.09           H
ATOM    361  CG1 VAL A  43       8.328  -6.003  18.693  1.00 92.09           C
ATOM    362 1HG1 VAL A  43       8.775  -5.096  18.287  1.00 92.09           H
ATOM    363 2HG1 VAL A  43       8.476  -6.826  17.993  1.00 92.09           H
ATOM    364 3HG1 VAL A  43       7.261  -5.845  18.847  1.00 92.09           H
ATOM    365  CG2 VAL A  43       8.323  -7.559  20.678  1.00 92.09           C
ATOM    366 1HG2 VAL A  43       8.471  -8.435  20.047  1.00 92.09           H
ATOM    367 2HG2 VAL A  43       8.767  -7.737  21.657  1.00 92.09           H
ATOM    368 3HG2 VAL A  43       7.256  -7.369  20.791  1.00 92.09           H
ATOM    369  HN  VAL A  43      10.502  -6.794  21.924  1.00 92.09           H
ATOM    370  N   ARG A  44      11.522  -4.412  20.125  1.00 90.86           N
ATOM    371  CA  ARG A  44      12.161  -3.181  19.691  1.00 90.86           C
ATOM    372  C   ARG A  44      13.602  -3.456  19.257  1.00 90.86           C
ATOM    373  O   ARG A  44      14.098  -2.842  18.313  1.00 90.86           O
ATOM    374  HA  ARG A  44      11.558  -2.835  18.851  1.00 90.86           H
ATOM    375  CB  ARG A  44      12.162  -2.137  20.809  1.00 90.86           C
ATOM    376 1HB  ARG A  44      12.515  -2.591  21.735  1.00 90.86           H
ATOM    377 2HB  ARG A  44      12.857  -1.335  20.562  1.00 90.86           H
ATOM    378  CG  ARG A  44      10.761  -1.559  21.020  1.00 90.86           C
ATOM    379 1HG  ARG A  44      10.371  -1.186  20.073  1.00 90.86           H
ATOM    380 2HG  ARG A  44      10.086  -2.346  21.356  1.00 90.86           H
ATOM    381  CD  ARG A  44      10.785  -0.427  22.050  1.00 90.86           C
ATOM    382 1HD  ARG A  44      11.792  -0.015  22.126  1.00 90.86           H
ATOM    383 2HD  ARG A  44      10.133   0.384  21.726  1.00 90.86           H
ATOM    384  NE  ARG A  44      10.345  -0.933  23.369  1.00 90.86           N
ATOM    385  HE  ARG A  44       9.532  -1.514  23.401  1.00 90.86           H
ATOM    386  CZ  ARG A  44      10.969  -0.662  24.524  1.00 90.86           C
ATOM    387  NH1 ARG A  44      12.063   0.111  24.540  1.00 90.86           N
ATOM    388 1HH1 ARG A  44      12.421   0.490  23.687  1.00 90.86           H
ATOM    389 2HH1 ARG A  44      12.523   0.309  25.406  1.00 90.86           H
ATOM    390  NH2 ARG A  44      10.481  -1.175  25.661  1.00 90.86           N
ATOM    391 1HH2 ARG A  44      10.935  -0.982  26.532  1.00 90.86           H
ATOM    392 2HH2 ARG A  44       9.664  -1.751  25.640  1.00 90.86           H
ATOM    393  HN  ARG A  44      11.340  -4.470  21.106  1.00 90.86           H
ATOM    394  N   GLN A  45      14.235  -4.378  19.968  1.00 92.39           N
ATOM    395  CA  GLN A  45      15.613  -4.733  19.675  1.00 92.39           C
ATOM    396  C   GLN A  45      15.713  -5.375  18.290  1.00 92.39           C
ATOM    397  O   GLN A  45      16.626  -5.070  17.525  1.00 92.39           O
ATOM    398  HA  GLN A  45      16.164  -3.793  19.688  1.00 92.39           H
ATOM    399  CB  GLN A  45      16.180  -5.661  20.751  1.00 92.39           C
ATOM    400 1HB  GLN A  45      16.033  -5.216  21.735  1.00 92.39           H
ATOM    401 2HB  GLN A  45      15.638  -6.606  20.745  1.00 92.39           H
ATOM    402  CG  GLN A  45      17.671  -5.920  20.521  1.00 92.39           C
ATOM    403 1HG  GLN A  45      17.822  -6.332  19.524  1.00 92.39           H
ATOM    404 2HG  GLN A  45      18.218  -4.979  20.564  1.00 92.39           H
ATOM    405  CD  GLN A  45      18.227  -6.887  21.568  1.00 92.39           C
ATOM    406  OE1 GLN A  45      17.498  -7.560  22.279  1.00 92.39           O
ATOM    407  NE2 GLN A  45      19.555  -6.920  21.624  1.00 92.39           N
ATOM    408 1HE2 GLN A  45      20.095  -6.342  21.012  1.00 92.39           H
ATOM    409 2HE2 GLN A  45      20.014  -7.522  22.277  1.00 92.39           H
ATOM    410  HN  GLN A  45      13.822  -4.877  20.730  1.00 92.39           H
ATOM    411  N   PHE A  46      14.761  -6.253  18.009  1.00 93.91           N
ATOM    412  CA  PHE A  46      14.699  -6.900  16.710  1.00 93.91           C
ATOM    413  C   PHE A  46      14.492  -5.872  15.595  1.00 93.91           C
ATOM    414  O   PHE A  46      15.195  -5.895  14.586  1.00 93.91           O
ATOM    415  HA  PHE A  46      15.649  -7.412  16.558  1.00 93.91           H
ATOM    416  CB  PHE A  46      13.500  -7.850  16.740  1.00 93.91           C
ATOM    417 1HB  PHE A  46      13.689  -8.634  17.473  1.00 93.91           H
ATOM    418 2HB  PHE A  46      12.622  -7.301  17.081  1.00 93.91           H
ATOM    419  CG  PHE A  46      13.185  -8.498  15.390  1.00 93.91           C
ATOM    420  CD1 PHE A  46      12.166  -8.020  14.627  1.00 93.91           C
ATOM    421  HD1 PHE A  46      11.573  -7.175  14.978  1.00 93.91           H
ATOM    422  CD2 PHE A  46      13.925  -9.552  14.953  1.00 93.91           C
ATOM    423  HD2 PHE A  46      14.742  -9.936  15.565  1.00 93.91           H
ATOM    424  CE1 PHE A  46      11.874  -8.621  13.375  1.00 93.91           C
ATOM    425  HE1 PHE A  46      11.057  -8.238  12.763  1.00 93.91           H
ATOM    426  CE2 PHE A  46      13.633 -10.154  13.700  1.00 93.91           C
ATOM    427  HE2 PHE A  46      14.226 -10.999  13.350  1.00 93.91           H
ATOM    428  CZ  PHE A  46      12.614  -9.676  12.938  1.00 93.91           C
ATOM    429  HZ  PHE A  46      12.390 -10.137  11.976  1.00 93.91           H
ATOM    430  HN  PHE A  46      14.042  -6.522  18.650  1.00 93.91           H
ATOM    431  N   ALA A  47      13.523  -4.995  15.815  1.00 92.89           N
ATOM    432  CA  ALA A  47      13.163  -4.011  14.808  1.00 92.89           C
ATOM    433  C   ALA A  47      14.395  -3.178  14.451  1.00 92.89           C
ATOM    434  O   ALA A  47      14.629  -2.880  13.281  1.00 92.89           O
ATOM    435  HA  ALA A  47      12.829  -4.550  13.921  1.00 92.89           H
ATOM    436  CB  ALA A  47      12.008  -3.151  15.326  1.00 92.89           C
ATOM    437 1HB  ALA A  47      11.148  -3.787  15.537  1.00 92.89           H
ATOM    438 2HB  ALA A  47      12.315  -2.641  16.239  1.00 92.89           H
ATOM    439 3HB  ALA A  47      11.737  -2.413  14.570  1.00 92.89           H
ATOM    440  HN  ALA A  47      12.991  -4.950  16.660  1.00 92.89           H
ATOM    441  N   SER A  48      15.151  -2.826  15.481  1.00 93.09           N
ATOM    442  CA  SER A  48      16.214  -1.848  15.329  1.00 93.09           C
ATOM    443  C   SER A  48      17.295  -2.391  14.392  1.00 93.09           C
ATOM    444  O   SER A  48      18.024  -1.622  13.767  1.00 93.09           O
ATOM    445  HA  SER A  48      15.738  -0.969  14.894  1.00 93.09           H
ATOM    446  CB  SER A  48      16.822  -1.479  16.684  1.00 93.09           C
ATOM    447 1HB  SER A  48      17.487  -0.624  16.562  1.00 93.09           H
ATOM    448 2HB  SER A  48      16.029  -1.171  17.365  1.00 93.09           H
ATOM    449  OG  SER A  48      17.545  -2.565  17.258  1.00 93.09           O
ATOM    450  HG  SER A  48      17.927  -2.293  18.141  1.00 93.09           H
ATOM    451  HN  SER A  48      15.046  -3.196  16.404  1.00 93.09           H
ATOM    452  N   HIS A  49      17.366  -3.713  14.326  1.00 94.30           N
ATOM    453  CA  HIS A  49      18.367  -4.368  13.502  1.00 94.30           C
ATOM    454  C   HIS A  49      17.760  -4.727  12.144  1.00 94.30           C
ATOM    455  O   HIS A  49      18.425  -4.621  11.115  1.00 94.30           O
ATOM    456  HA  HIS A  49      19.170  -3.646  13.352  1.00 94.30           H
ATOM    457  CB  HIS A  49      18.958  -5.579  14.226  1.00 94.30           C
ATOM    458 1HB  HIS A  49      18.147  -6.247  14.518  1.00 94.30           H
ATOM    459 2HB  HIS A  49      19.592  -6.131  13.532  1.00 94.30           H
ATOM    460  CG  HIS A  49      19.767  -5.228  15.452  1.00 94.30           C
ATOM    461  ND1 HIS A  49      19.189  -4.985  16.687  1.00 94.30           N
ATOM    462  HD1 HIS A  49      18.211  -5.016  16.891  1.00 94.30           H
ATOM    463  CD2 HIS A  49      21.112  -5.081  15.621  1.00 94.30           C
ATOM    464  HD2 HIS A  49      21.868  -5.203  14.846  1.00 94.30           H
ATOM    465  CE1 HIS A  49      20.153  -4.705  17.551  1.00 94.30           C
ATOM    466  HE1 HIS A  49      20.019  -4.469  18.607  1.00 94.30           H
ATOM    467  NE2 HIS A  49      21.344  -4.765  16.889  1.00 94.30           N
ATOM    468  HN  HIS A  49      16.755  -4.331  14.821  1.00 94.30           H
ATOM    469  N   PHE A  50      16.503  -5.146  12.186  1.00 95.22           N
ATOM    470  CA  PHE A  50      15.888  -5.783  11.034  1.00 95.22           C
ATOM    471  C   PHE A  50      15.378  -4.740  10.038  1.00 95.22           C
ATOM    472  O   PHE A  50      15.619  -4.854   8.837  1.00 95.22           O
ATOM    473  HA  PHE A  50      16.653  -6.395  10.557  1.00 95.22           H
ATOM    474  CB  PHE A  50      14.702  -6.598  11.554  1.00 95.22           C
ATOM    475 1HB  PHE A  50      15.065  -7.325  12.281  1.00 95.22           H
ATOM    476 2HB  PHE A  50      14.021  -5.931  12.083  1.00 95.22           H
ATOM    477  CG  PHE A  50      13.926  -7.334  10.460  1.00 95.22           C
ATOM    478  CD1 PHE A  50      12.694  -6.895  10.089  1.00 95.22           C
ATOM    479  HD1 PHE A  50      12.259  -6.019  10.570  1.00 95.22           H
ATOM    480  CD2 PHE A  50      14.468  -8.427   9.860  1.00 95.22           C
ATOM    481  HD2 PHE A  50      15.456  -8.779  10.158  1.00 95.22           H
ATOM    482  CE1 PHE A  50      11.973  -7.579   9.074  1.00 95.22           C
ATOM    483  HE1 PHE A  50      10.985  -7.228   8.776  1.00 95.22           H
ATOM    484  CE2 PHE A  50      13.748  -9.111   8.845  1.00 95.22           C
ATOM    485  HE2 PHE A  50      14.183  -9.987   8.364  1.00 95.22           H
ATOM    486  CZ  PHE A  50      12.515  -8.672   8.473  1.00 95.22           C
ATOM    487  HZ  PHE A  50      11.963  -9.197   7.694  1.00 95.22           H
ATOM    488  HN  PHE A  50      15.910  -5.055  12.986  1.00 95.22           H
ATOM    489  N   LEU A  51      14.682  -3.748  10.573  1.00 94.81           N
ATOM    490  CA  LEU A  51      13.846  -2.891   9.750  1.00 94.81           C
ATOM    491  C   LEU A  51      14.735  -1.950   8.934  1.00 94.81           C
ATOM    492  O   LEU A  51      14.602  -1.867   7.714  1.00 94.81           O
ATOM    493  HA  LEU A  51      13.299  -3.533   9.060  1.00 94.81           H
ATOM    494  CB  LEU A  51      12.811  -2.165  10.611  1.00 94.81           C
ATOM    495 1HB  LEU A  51      13.340  -1.570  11.356  1.00 94.81           H
ATOM    496 2HB  LEU A  51      12.264  -1.468   9.977  1.00 94.81           H
ATOM    497  CG  LEU A  51      11.799  -3.054  11.336  1.00 94.81           C
ATOM    498  HG  LEU A  51      12.344  -3.708  12.016  1.00 94.81           H
ATOM    499  CD1 LEU A  51      10.841  -2.216  12.185  1.00 94.81           C
ATOM    500 1HD1 LEU A  51      11.410  -1.657  12.928  1.00 94.81           H
ATOM    501 2HD1 LEU A  51      10.300  -1.521  11.544  1.00 94.81           H
ATOM    502 3HD1 LEU A  51      10.132  -2.873  12.689  1.00 94.81           H
ATOM    503  CD2 LEU A  51      11.052  -3.952  10.347  1.00 94.81           C
ATOM    504 1HD2 LEU A  51      10.519  -3.333   9.625  1.00 94.81           H
ATOM    505 2HD2 LEU A  51      11.765  -4.589   9.824  1.00 94.81           H
ATOM    506 3HD2 LEU A  51      10.339  -4.574  10.889  1.00 94.81           H
ATOM    507  HN  LEU A  51      14.684  -3.526  11.548  1.00 94.81           H
ATOM    508  N   PRO A  52      15.655  -1.228   9.588  1.00 95.81           N
ATOM    509  CA  PRO A  52      16.346  -0.114   8.933  1.00 95.81           C
ATOM    510  C   PRO A  52      16.982  -0.525   7.615  1.00 95.81           C
ATOM    511  O   PRO A  52      16.757   0.111   6.588  1.00 95.81           O
ATOM    512  HA  PRO A  52      15.633   0.668   8.673  1.00 95.81           H
ATOM    513  CB  PRO A  52      17.395   0.315   9.961  1.00 95.81           C
ATOM    514 1HB  PRO A  52      18.345  -0.195   9.802  1.00 95.81           H
ATOM    515 2HB  PRO A  52      17.596   1.385   9.905  1.00 95.81           H
ATOM    516  CG  PRO A  52      16.764  -0.071  11.293  1.00 95.81           C
ATOM    517 1HG  PRO A  52      17.509  -0.158  12.084  1.00 95.81           H
ATOM    518 2HG  PRO A  52      16.044   0.674  11.631  1.00 95.81           H
ATOM    519  CD  PRO A  52      16.103  -1.404  10.981  1.00 95.81           C
ATOM    520 1HD  PRO A  52      16.803  -2.234  11.075  1.00 95.81           H
ATOM    521 2HD  PRO A  52      15.274  -1.612  11.658  1.00 95.81           H
ATOM    522  N   PRO A  53      17.789  -1.595   7.613  1.00 96.93           N
ATOM    523  CA  PRO A  53      18.456  -2.034   6.385  1.00 96.93           C
ATOM    524  C   PRO A  53      17.480  -2.232   5.237  1.00 96.93           C
ATOM    525  O   PRO A  53      17.757  -1.836   4.106  1.00 96.93           O
ATOM    526  HA  PRO A  53      19.150  -1.267   6.040  1.00 96.93           H
ATOM    527  CB  PRO A  53      19.131  -3.347   6.789  1.00 96.93           C
ATOM    528 1HB  PRO A  53      18.490  -4.205   6.591  1.00 96.93           H
ATOM    529 2HB  PRO A  53      20.057  -3.508   6.237  1.00 96.93           H
ATOM    530  CG  PRO A  53      19.388  -3.168   8.280  1.00 96.93           C
ATOM    531 1HG  PRO A  53      19.536  -4.123   8.783  1.00 96.93           H
ATOM    532 2HG  PRO A  53      20.287  -2.580   8.468  1.00 96.93           H
ATOM    533  CD  PRO A  53      18.132  -2.458   8.758  1.00 96.93           C
ATOM    534 1HD  PRO A  53      17.331  -3.162   8.983  1.00 96.93           H
ATOM    535 2HD  PRO A  53      18.312  -1.884   9.667  1.00 96.93           H
ATOM    536  N   LEU A  54      16.351  -2.846   5.562  1.00 96.12           N
ATOM    537  CA  LEU A  54      15.392  -3.236   4.542  1.00 96.12           C
ATOM    538  C   LEU A  54      14.702  -1.985   3.993  1.00 96.12           C
ATOM    539  O   LEU A  54      14.518  -1.854   2.784  1.00 96.12           O
ATOM    540  HA  LEU A  54      15.949  -3.707   3.733  1.00 96.12           H
ATOM    541  CB  LEU A  54      14.421  -4.282   5.093  1.00 96.12           C
ATOM    542 1HB  LEU A  54      13.956  -3.880   5.993  1.00 96.12           H
ATOM    543 2HB  LEU A  54      13.625  -4.431   4.363  1.00 96.12           H
ATOM    544  CG  LEU A  54      15.026  -5.646   5.431  1.00 96.12           C
ATOM    545  HG  LEU A  54      15.838  -5.493   6.141  1.00 96.12           H
ATOM    546  CD1 LEU A  54      13.995  -6.550   6.111  1.00 96.12           C
ATOM    547 1HD1 LEU A  54      13.653  -6.080   7.034  1.00 96.12           H
ATOM    548 2HD1 LEU A  54      13.146  -6.699   5.444  1.00 96.12           H
ATOM    549 3HD1 LEU A  54      14.451  -7.513   6.341  1.00 96.12           H
ATOM    550  CD2 LEU A  54      15.630  -6.301   4.188  1.00 96.12           C
ATOM    551 1HD2 LEU A  54      14.853  -6.440   3.436  1.00 96.12           H
ATOM    552 2HD2 LEU A  54      16.415  -5.661   3.785  1.00 96.12           H
ATOM    553 3HD2 LEU A  54      16.053  -7.269   4.456  1.00 96.12           H
ATOM    554  HN  LEU A  54      16.090  -3.077   6.499  1.00 96.12           H
ATOM    555  N   TYR A  55      14.339  -1.099   4.908  1.00 95.35           N
ATOM    556  CA  TYR A  55      13.627   0.112   4.535  1.00 95.35           C
ATOM    557  C   TYR A  55      14.489   1.001   3.636  1.00 95.35           C
ATOM    558  O   TYR A  55      13.981   1.632   2.711  1.00 95.35           O
ATOM    559  HA  TYR A  55      12.729  -0.180   3.991  1.00 95.35           H
ATOM    560  CB  TYR A  55      13.343   0.854   5.843  1.00 95.35           C
ATOM    561 1HB  TYR A  55      14.245   0.851   6.454  1.00 95.35           H
ATOM    562 2HB  TYR A  55      13.115   1.895   5.617  1.00 95.35           H
ATOM    563  CG  TYR A  55      12.191   0.260   6.657  1.00 95.35           C
ATOM    564  CD1 TYR A  55      11.497  -0.832   6.177  1.00 95.35           C
ATOM    565  HD1 TYR A  55      11.770  -1.271   5.217  1.00 95.35           H
ATOM    566  CD2 TYR A  55      11.847   0.817   7.872  1.00 95.35           C
ATOM    567  HD2 TYR A  55      12.395   1.679   8.252  1.00 95.35           H
ATOM    568  CE1 TYR A  55      10.414  -1.390   6.943  1.00 95.35           C
ATOM    569  HE1 TYR A  55       9.857  -2.252   6.575  1.00 95.35           H
ATOM    570  CE2 TYR A  55      10.763   0.259   8.639  1.00 95.35           C
ATOM    571  HE2 TYR A  55      10.480   0.688   9.599  1.00 95.35           H
ATOM    572  CZ  TYR A  55      10.100  -0.817   8.136  1.00 95.35           C
ATOM    573  OH  TYR A  55       9.076  -1.345   8.860  1.00 95.35           O
ATOM    574  HH  TYR A  55       8.878  -0.761   9.647  1.00 95.35           H
ATOM    575  HN  TYR A  55      14.523  -1.197   5.886  1.00 95.35           H
ATOM    576  N   TRP A  56      15.779   1.021   3.940  1.00 96.80           N
ATOM    577  CA  TRP A  56      16.729   1.754   3.121  1.00 96.80           C
ATOM    578  C   TRP A  56      16.789   1.080   1.749  1.00 96.80           C
ATOM    579  O   TRP A  56      16.811   1.756   0.722  1.00 96.80           O
ATOM    580  HA  TRP A  56      16.363   2.775   3.019  1.00 96.80           H
ATOM    581  CB  TRP A  56      18.094   1.837   3.807  1.00 96.80           C
ATOM    582 1HB  TRP A  56      18.251   0.931   4.392  1.00 96.80           H
ATOM    583 2HB  TRP A  56      18.872   1.861   3.044  1.00 96.80           H
ATOM    584  CG  TRP A  56      18.259   3.052   4.721  1.00 96.80           C
ATOM    585  CD1 TRP A  56      18.388   3.070   6.055  1.00 96.80           C
ATOM    586  HD1 TRP A  56      18.392   2.179   6.683  1.00 96.80           H
ATOM    587  CD2 TRP A  56      18.307   4.435   4.312  1.00 96.80           C
ATOM    588  NE1 TRP A  56      18.515   4.358   6.534  1.00 96.80           N
ATOM    589  HE1 TRP A  56      18.623   4.626   7.491  1.00 96.80           H
ATOM    590  CE2 TRP A  56      18.464   5.215   5.440  1.00 96.80           C
ATOM    591  CE3 TRP A  56      18.221   5.009   3.032  1.00 96.80           C
ATOM    592  HE3 TRP A  56      18.097   4.416   2.126  1.00 96.80           H
ATOM    593  CZ2 TRP A  56      18.549   6.612   5.401  1.00 96.80           C
ATOM    594  HZ2 TRP A  56      18.673   7.205   6.307  1.00 96.80           H
ATOM    595  CZ3 TRP A  56      18.307   6.406   3.010  1.00 96.80           C
ATOM    596  HZ3 TRP A  56      18.245   6.903   2.041  1.00 96.80           H
ATOM    597  CH2 TRP A  56      18.465   7.205   4.136  1.00 96.80           C
ATOM    598  HH2 TRP A  56      18.523   8.289   4.035  1.00 96.80           H
ATOM    599  HN  TRP A  56      16.175   0.549   4.728  1.00 96.80           H
ATOM    600  N   LEU A  57      16.814  -0.245   1.776  1.00 96.86           N
ATOM    601  CA  LEU A  57      16.890  -1.017   0.548  1.00 96.86           C
ATOM    602  C   LEU A  57      15.659  -0.722  -0.312  1.00 96.86           C
ATOM    603  O   LEU A  57      15.786  -0.391  -1.489  1.00 96.86           O
ATOM    604  HA  LEU A  57      17.776  -0.685   0.008  1.00 96.86           H
ATOM    605  CB  LEU A  57      17.080  -2.503   0.861  1.00 96.86           C
ATOM    606 1HB  LEU A  57      18.012  -2.621   1.413  1.00 96.86           H
ATOM    607 2HB  LEU A  57      16.275  -2.821   1.523  1.00 96.86           H
ATOM    608  CG  LEU A  57      17.112  -3.443  -0.346  1.00 96.86           C
ATOM    609  HG  LEU A  57      16.215  -3.268  -0.940  1.00 96.86           H
ATOM    610  CD1 LEU A  57      18.314  -3.143  -1.243  1.00 96.86           C
ATOM    611 1HD1 LEU A  57      18.252  -2.116  -1.603  1.00 96.86           H
ATOM    612 2HD1 LEU A  57      19.234  -3.274  -0.674  1.00 96.86           H
ATOM    613 3HD1 LEU A  57      18.312  -3.826  -2.093  1.00 96.86           H
ATOM    614  CD2 LEU A  57      17.080  -4.907   0.099  1.00 96.86           C
ATOM    615 1HD2 LEU A  57      17.946  -5.115   0.727  1.00 96.86           H
ATOM    616 2HD2 LEU A  57      16.167  -5.095   0.664  1.00 96.86           H
ATOM    617 3HD2 LEU A  57      17.103  -5.554  -0.778  1.00 96.86           H
ATOM    618  HN  LEU A  57      16.783  -0.787   2.616  1.00 96.86           H
ATOM    619  N   VAL A  58      14.497  -0.854   0.310  1.00 95.88           N
ATOM    620  CA  VAL A  58      13.243  -0.688  -0.404  1.00 95.88           C
ATOM    621  C   VAL A  58      13.164   0.733  -0.965  1.00 95.88           C
ATOM    622  O   VAL A  58      12.752   0.932  -2.107  1.00 95.88           O
ATOM    623  HA  VAL A  58      13.242  -1.394  -1.235  1.00 95.88           H
ATOM    624  CB  VAL A  58      12.068  -1.035   0.513  1.00 95.88           C
ATOM    625  HB  VAL A  58      12.157  -0.431   1.415  1.00 95.88           H
ATOM    626  CG1 VAL A  58      10.734  -0.693  -0.152  1.00 95.88           C
ATOM    627 1HG1 VAL A  58      10.701   0.374  -0.373  1.00 95.88           H
ATOM    628 2HG1 VAL A  58      10.633  -1.259  -1.078  1.00 95.88           H
ATOM    629 3HG1 VAL A  58       9.916  -0.950   0.521  1.00 95.88           H
ATOM    630  CG2 VAL A  58      12.113  -2.508   0.927  1.00 95.88           C
ATOM    631 1HG2 VAL A  58      12.060  -3.137   0.039  1.00 95.88           H
ATOM    632 2HG2 VAL A  58      13.042  -2.708   1.459  1.00 95.88           H
ATOM    633 3HG2 VAL A  58      11.267  -2.727   1.578  1.00 95.88           H
ATOM    634  HN  VAL A  58      14.404  -1.069   1.283  1.00 95.88           H
ATOM    635  N   PHE A  59      13.565   1.685  -0.135  1.00 97.06           N
ATOM    636  CA  PHE A  59      13.567   3.080  -0.542  1.00 97.06           C
ATOM    637  C   PHE A  59      14.372   3.275  -1.829  1.00 97.06           C
ATOM    638  O   PHE A  59      13.868   3.832  -2.802  1.00 97.06           O
ATOM    639  HA  PHE A  59      12.530   3.367  -0.718  1.00 97.06           H
ATOM    640  CB  PHE A  59      14.229   3.874   0.585  1.00 97.06           C
ATOM    641 1HB  PHE A  59      13.586   3.842   1.465  1.00 97.06           H
ATOM    642 2HB  PHE A  59      15.166   3.387   0.857  1.00 97.06           H
ATOM    643  CG  PHE A  59      14.515   5.335   0.233  1.00 97.06           C
ATOM    644  CD1 PHE A  59      15.799   5.782   0.173  1.00 97.06           C
ATOM    645  HD1 PHE A  59      16.623   5.098   0.376  1.00 97.06           H
ATOM    646  CD2 PHE A  59      13.486   6.188  -0.020  1.00 97.06           C
ATOM    647  HD2 PHE A  59      12.458   5.830   0.028  1.00 97.06           H
ATOM    648  CE1 PHE A  59      16.064   7.138  -0.154  1.00 97.06           C
ATOM    649  HE1 PHE A  59      17.092   7.496  -0.202  1.00 97.06           H
ATOM    650  CE2 PHE A  59      13.752   7.544  -0.347  1.00 97.06           C
ATOM    651  HE2 PHE A  59      12.927   8.227  -0.550  1.00 97.06           H
ATOM    652  CZ  PHE A  59      15.035   7.990  -0.407  1.00 97.06           C
ATOM    653  HZ  PHE A  59      15.238   9.031  -0.658  1.00 97.06           H
ATOM    654  HN  PHE A  59      13.884   1.517   0.797  1.00 97.06           H
ATOM    655  N   ILE A  60      15.610   2.806  -1.791  1.00 97.34           N
ATOM    656  CA  ILE A  60      16.543   3.067  -2.873  1.00 97.34           C
ATOM    657  C   ILE A  60      16.003   2.452  -4.166  1.00 97.34           C
ATOM    658  O   ILE A  60      15.892   3.135  -5.183  1.00 97.34           O
ATOM    659  HA  ILE A  60      16.600   4.148  -3.002  1.00 97.34           H
ATOM    660  CB  ILE A  60      17.946   2.582  -2.501  1.00 97.34           C
ATOM    661  HB  ILE A  60      17.865   1.565  -2.116  1.00 97.34           H
ATOM    662  CG1 ILE A  60      18.545   3.441  -1.386  1.00 97.34           C
ATOM    663 1HG1 ILE A  60      18.818   4.419  -1.782  1.00 97.34           H
ATOM    664 2HG1 ILE A  60      17.799   3.608  -0.610  1.00 97.34           H
ATOM    665  CG2 ILE A  60      18.852   2.527  -3.733  1.00 97.34           C
ATOM    666 1HG2 ILE A  60      18.428   1.841  -4.466  1.00 97.34           H
ATOM    667 2HG2 ILE A  60      18.931   3.522  -4.170  1.00 97.34           H
ATOM    668 3HG2 ILE A  60      19.843   2.179  -3.440  1.00 97.34           H
ATOM    669  CD1 ILE A  60      19.779   2.769  -0.779  1.00 97.34           C
ATOM    670 1HD1 ILE A  60      19.497   1.802  -0.362  1.00 97.34           H
ATOM    671 2HD1 ILE A  60      20.532   2.626  -1.553  1.00 97.34           H
ATOM    672 3HD1 ILE A  60      20.185   3.401   0.011  1.00 97.34           H
ATOM    673  HN  ILE A  60      15.978   2.257  -1.040  1.00 97.34           H
ATOM    674  N   VAL A  61      15.681   1.170  -4.084  1.00 95.81           N
ATOM    675  CA  VAL A  61      15.297   0.418  -5.267  1.00 95.81           C
ATOM    676  C   VAL A  61      13.982   0.976  -5.816  1.00 95.81           C
ATOM    677  O   VAL A  61      13.827   1.131  -7.026  1.00 95.81           O
ATOM    678  HA  VAL A  61      16.077   0.559  -6.014  1.00 95.81           H
ATOM    679  CB  VAL A  61      15.221  -1.074  -4.936  1.00 95.81           C
ATOM    680  HB  VAL A  61      14.503  -1.202  -4.127  1.00 95.81           H
ATOM    681  CG1 VAL A  61      14.721  -1.877  -6.139  1.00 95.81           C
ATOM    682 1HG1 VAL A  61      13.727  -1.530  -6.420  1.00 95.81           H
ATOM    683 2HG1 VAL A  61      15.405  -1.739  -6.977  1.00 95.81           H
ATOM    684 3HG1 VAL A  61      14.677  -2.934  -5.877  1.00 95.81           H
ATOM    685  CG2 VAL A  61      16.574  -1.598  -4.451  1.00 95.81           C
ATOM    686 1HG2 VAL A  61      17.322  -1.450  -5.231  1.00 95.81           H
ATOM    687 2HG2 VAL A  61      16.873  -1.056  -3.554  1.00 95.81           H
ATOM    688 3HG2 VAL A  61      16.492  -2.660  -4.224  1.00 95.81           H
ATOM    689  HN  VAL A  61      15.680   0.647  -3.232  1.00 95.81           H
ATOM    690  N   GLY A  62      13.070   1.263  -4.899  1.00 95.96           N
ATOM    691  CA  GLY A  62      11.752   1.743  -5.280  1.00 95.96           C
ATOM    692  C   GLY A  62      11.837   3.127  -5.925  1.00 95.96           C
ATOM    693  O   GLY A  62      11.167   3.393  -6.922  1.00 95.96           O
ATOM    694 1HA  GLY A  62      11.292   1.040  -5.976  1.00 95.96           H
ATOM    695 2HA  GLY A  62      11.109   1.786  -4.401  1.00 95.96           H
ATOM    696  HN  GLY A  62      13.219   1.174  -3.914  1.00 95.96           H
ATOM    697  N   ALA A  63      12.667   3.972  -5.331  1.00 96.67           N
ATOM    698  CA  ALA A  63      12.795   5.344  -5.792  1.00 96.67           C
ATOM    699  C   ALA A  63      13.326   5.347  -7.227  1.00 96.67           C
ATOM    700  O   ALA A  63      12.812   6.067  -8.082  1.00 96.67           O
ATOM    701  HA  ALA A  63      11.802   5.792  -5.781  1.00 96.67           H
ATOM    702  CB  ALA A  63      13.699   6.122  -4.834  1.00 96.67           C
ATOM    703 1HB  ALA A  63      13.262   6.114  -3.836  1.00 96.67           H
ATOM    704 2HB  ALA A  63      14.684   5.656  -4.804  1.00 96.67           H
ATOM    705 3HB  ALA A  63      13.795   7.151  -5.181  1.00 96.67           H
ATOM    706  HN  ALA A  63      13.243   3.733  -4.550  1.00 96.67           H
ATOM    707  N   LEU A  64      14.349   4.534  -7.447  1.00 95.38           N
ATOM    708  CA  LEU A  64      14.964   4.444  -8.761  1.00 95.38           C
ATOM    709  C   LEU A  64      13.943   3.900  -9.761  1.00 95.38           C
ATOM    710  O   LEU A  64      13.779   4.452 -10.848  1.00 95.38           O
ATOM    711  HA  LEU A  64      15.239   5.455  -9.063  1.00 95.38           H
ATOM    712  CB  LEU A  64      16.255   3.626  -8.693  1.00 95.38           C
ATOM    713 1HB  LEU A  64      16.029   2.665  -8.230  1.00 95.38           H
ATOM    714 2HB  LEU A  64      16.585   3.419  -9.711  1.00 95.38           H
ATOM    715  CG  LEU A  64      17.417   4.267  -7.931  1.00 95.38           C
ATOM    716  HG  LEU A  64      17.069   4.521  -6.929  1.00 95.38           H
ATOM    717  CD1 LEU A  64      18.577   3.283  -7.771  1.00 95.38           C
ATOM    718 1HD1 LEU A  64      18.238   2.407  -7.218  1.00 95.38           H
ATOM    719 2HD1 LEU A  64      18.932   2.976  -8.755  1.00 95.38           H
ATOM    720 3HD1 LEU A  64      19.389   3.764  -7.226  1.00 95.38           H
ATOM    721  CD2 LEU A  64      17.858   5.570  -8.600  1.00 95.38           C
ATOM    722 1HD2 LEU A  64      18.181   5.364  -9.620  1.00 95.38           H
ATOM    723 2HD2 LEU A  64      17.023   6.270  -8.618  1.00 95.38           H
ATOM    724 3HD2 LEU A  64      18.685   6.005  -8.038  1.00 95.38           H
ATOM    725  HN  LEU A  64      14.756   3.945  -6.749  1.00 95.38           H
ATOM    726  N   GLY A  65      13.283   2.824  -9.359  1.00 93.44           N
ATOM    727  CA  GLY A  65      12.396   2.109 -10.260  1.00 93.44           C
ATOM    728  C   GLY A  65      11.240   3.002 -10.715  1.00 93.44           C
ATOM    729  O   GLY A  65      10.980   3.127 -11.910  1.00 93.44           O
ATOM    730 1HA  GLY A  65      12.956   1.763 -11.129  1.00 93.44           H
ATOM    731 2HA  GLY A  65      12.001   1.223  -9.762  1.00 93.44           H
ATOM    732  HN  GLY A  65      13.347   2.441  -8.437  1.00 93.44           H
ATOM    733  N   ASN A  66      10.577   3.602  -9.736  1.00 94.35           N
ATOM    734  CA  ASN A  66       9.363   4.354 -10.005  1.00 94.35           C
ATOM    735  C   ASN A  66       9.725   5.660 -10.716  1.00 94.35           C
ATOM    736  O   ASN A  66       8.964   6.148 -11.550  1.00 94.35           O
ATOM    737  HA  ASN A  66       8.751   3.698 -10.625  1.00 94.35           H
ATOM    738  CB  ASN A  66       8.635   4.707  -8.707  1.00 94.35           C
ATOM    739 1HB  ASN A  66       9.347   5.106  -7.984  1.00 94.35           H
ATOM    740 2HB  ASN A  66       7.902   5.491  -8.899  1.00 94.35           H
ATOM    741  CG  ASN A  66       7.935   3.480  -8.119  1.00 94.35           C
ATOM    742  OD1 ASN A  66       7.026   2.913  -8.702  1.00 94.35           O
ATOM    743  ND2 ASN A  66       8.408   3.104  -6.934  1.00 94.35           N
ATOM    744 1HD2 ASN A  66       9.157   3.614  -6.510  1.00 94.35           H
ATOM    745 2HD2 ASN A  66       8.015   2.312  -6.468  1.00 94.35           H
ATOM    746  HN  ASN A  66      10.856   3.579  -8.776  1.00 94.35           H
ATOM    747  N   SER A  67      10.886   6.188 -10.359  1.00 94.35           N
ATOM    748  CA  SER A  67      11.399   7.379 -11.015  1.00 94.35           C
ATOM    749  C   SER A  67      11.616   7.104 -12.504  1.00 94.35           C
ATOM    750  O   SER A  67      11.368   7.970 -13.342  1.00 94.35           O
ATOM    751  HA  SER A  67      10.632   8.140 -10.874  1.00 94.35           H
ATOM    752  CB  SER A  67      12.704   7.846 -10.366  1.00 94.35           C
ATOM    753 1HB  SER A  67      13.443   7.047 -10.422  1.00 94.35           H
ATOM    754 2HB  SER A  67      13.105   8.691 -10.926  1.00 94.35           H
ATOM    755  OG  SER A  67      12.518   8.225  -9.005  1.00 94.35           O
ATOM    756  HG  SER A  67      12.987   7.579  -8.403  1.00 94.35           H
ATOM    757  HN  SER A  67      11.471   5.818  -9.638  1.00 94.35           H
ATOM    758  N   LEU A  68      12.076   5.894 -12.789  1.00 91.63           N
ATOM    759  CA  LEU A  68      12.312   5.488 -14.164  1.00 91.63           C
ATOM    760  C   LEU A  68      10.978   5.442 -14.913  1.00 91.63           C
ATOM    761  O   LEU A  68      10.899   5.845 -16.073  1.00 91.63           O
ATOM    762  HA  LEU A  68      12.941   6.248 -14.626  1.00 91.63           H
ATOM    763  CB  LEU A  68      13.088   4.170 -14.208  1.00 91.63           C
ATOM    764 1HB  LEU A  68      14.008   4.294 -13.637  1.00 91.63           H
ATOM    765 2HB  LEU A  68      12.498   3.407 -13.700  1.00 91.63           H
ATOM    766  CG  LEU A  68      13.451   3.652 -15.601  1.00 91.63           C
ATOM    767  HG  LEU A  68      12.536   3.585 -16.190  1.00 91.63           H
ATOM    768  CD1 LEU A  68      14.384   4.626 -16.323  1.00 91.63           C
ATOM    769 1HD1 LEU A  68      13.890   5.592 -16.427  1.00 91.63           H
ATOM    770 2HD1 LEU A  68      15.300   4.747 -15.745  1.00 91.63           H
ATOM    771 3HD1 LEU A  68      14.626   4.233 -17.310  1.00 91.63           H
ATOM    772  CD2 LEU A  68      14.042   2.242 -15.525  1.00 91.63           C
ATOM    773 1HD2 LEU A  68      14.943   2.259 -14.912  1.00 91.63           H
ATOM    774 2HD2 LEU A  68      13.312   1.566 -15.079  1.00 91.63           H
ATOM    775 3HD2 LEU A  68      14.291   1.898 -16.528  1.00 91.63           H
ATOM    776  HN  LEU A  68      12.287   5.200 -12.101  1.00 91.63           H
ATOM    777  N   VAL A  69       9.964   4.946 -14.220  1.00 90.96           N
ATOM    778  CA  VAL A  69       8.646   4.809 -14.817  1.00 90.96           C
ATOM    779  C   VAL A  69       8.153   6.183 -15.275  1.00 90.96           C
ATOM    780  O   VAL A  69       7.668   6.330 -16.396  1.00 90.96           O
ATOM    781  HA  VAL A  69       8.746   4.163 -15.689  1.00 90.96           H
ATOM    782  CB  VAL A  69       7.693   4.130 -13.831  1.00 90.96           C
ATOM    783  HB  VAL A  69       7.726   4.687 -12.895  1.00 90.96           H
ATOM    784  CG1 VAL A  69       6.254   4.164 -14.348  1.00 90.96           C
ATOM    785 1HG1 VAL A  69       5.940   5.200 -14.480  1.00 90.96           H
ATOM    786 2HG1 VAL A  69       6.198   3.643 -15.303  1.00 90.96           H
ATOM    787 3HG1 VAL A  69       5.597   3.675 -13.628  1.00 90.96           H
ATOM    788  CG2 VAL A  69       8.137   2.695 -13.540  1.00 90.96           C
ATOM    789 1HG2 VAL A  69       8.147   2.122 -14.467  1.00 90.96           H
ATOM    790 2HG2 VAL A  69       9.138   2.704 -13.108  1.00 90.96           H
ATOM    791 3HG2 VAL A  69       7.443   2.235 -12.836  1.00 90.96           H
ATOM    792  HN  VAL A  69      10.031   4.642 -13.270  1.00 90.96           H
ATOM    793  N   ILE A  70       8.293   7.154 -14.384  1.00 91.91           N
ATOM    794  CA  ILE A  70       7.816   8.498 -14.661  1.00 91.91           C
ATOM    795  C   ILE A  70       8.584   9.072 -15.854  1.00 91.91           C
ATOM    796  O   ILE A  70       7.993   9.685 -16.741  1.00 91.91           O
ATOM    797  HA  ILE A  70       6.763   8.421 -14.933  1.00 91.91           H
ATOM    798  CB  ILE A  70       7.896   9.365 -13.403  1.00 91.91           C
ATOM    799  HB  ILE A  70       8.913   9.310 -13.015  1.00 91.91           H
ATOM    800  CG1 ILE A  70       6.966   8.833 -12.311  1.00 91.91           C
ATOM    801 1HG1 ILE A  70       5.932   8.896 -12.647  1.00 91.91           H
ATOM    802 2HG1 ILE A  70       7.179   7.780 -12.128  1.00 91.91           H
ATOM    803  CG2 ILE A  70       7.616  10.833 -13.730  1.00 91.91           C
ATOM    804 1HG2 ILE A  70       8.353  11.192 -14.449  1.00 91.91           H
ATOM    805 2HG2 ILE A  70       6.617  10.926 -14.155  1.00 91.91           H
ATOM    806 3HG2 ILE A  70       7.680  11.427 -12.818  1.00 91.91           H
ATOM    807  CD1 ILE A  70       7.135   9.626 -11.013  1.00 91.91           C
ATOM    808 1HD1 ILE A  70       8.165   9.541 -10.667  1.00 91.91           H
ATOM    809 2HD1 ILE A  70       6.898  10.674 -11.194  1.00 91.91           H
ATOM    810 3HD1 ILE A  70       6.463   9.227 -10.254  1.00 91.91           H
ATOM    811  HN  ILE A  70       8.723   7.034 -13.490  1.00 91.91           H
ATOM    812  N   LEU A  71       9.891   8.852 -15.836  1.00 89.94           N
ATOM    813  CA  LEU A  71      10.757   9.408 -16.862  1.00 89.94           C
ATOM    814  C   LEU A  71      10.378   8.813 -18.220  1.00 89.94           C
ATOM    815  O   LEU A  71      10.307   9.530 -19.217  1.00 89.94           O
ATOM    816  HA  LEU A  71      10.578  10.482 -16.894  1.00 89.94           H
ATOM    817  CB  LEU A  71      12.227   9.204 -16.490  1.00 89.94           C
ATOM    818 1HB  LEU A  71      12.415   9.708 -15.542  1.00 89.94           H
ATOM    819 2HB  LEU A  71      12.395   8.140 -16.324  1.00 89.94           H
ATOM    820  CG  LEU A  71      13.252   9.700 -17.512  1.00 89.94           C
ATOM    821  HG  LEU A  71      12.792  10.494 -18.100  1.00 89.94           H
ATOM    822  CD1 LEU A  71      14.473  10.303 -16.815  1.00 89.94           C
ATOM    823 1HD1 LEU A  71      14.160  11.145 -16.197  1.00 89.94           H
ATOM    824 2HD1 LEU A  71      14.944   9.546 -16.187  1.00 89.94           H
ATOM    825 3HD1 LEU A  71      15.186  10.648 -17.564  1.00 89.94           H
ATOM    826  CD2 LEU A  71      13.640   8.585 -18.485  1.00 89.94           C
ATOM    827 1HD2 LEU A  71      14.074   7.753 -17.930  1.00 89.94           H
ATOM    828 2HD2 LEU A  71      12.753   8.243 -19.018  1.00 89.94           H
ATOM    829 3HD2 LEU A  71      14.370   8.964 -19.200  1.00 89.94           H
ATOM    830  HN  LEU A  71      10.357   8.307 -15.139  1.00 89.94           H
ATOM    831  N   VAL A  72      10.144   7.509 -18.215  1.00 87.05           N
ATOM    832  CA  VAL A  72       9.798   6.806 -19.438  1.00 87.05           C
ATOM    833  C   VAL A  72       8.487   7.369 -19.991  1.00 87.05           C
ATOM    834  O   VAL A  72       8.358   7.582 -21.196  1.00 87.05           O
ATOM    835  HA  VAL A  72      10.592   6.992 -20.161  1.00 87.05           H
ATOM    836  CB  VAL A  72       9.738   5.300 -19.177  1.00 87.05           C
ATOM    837  HB  VAL A  72       9.088   5.134 -18.318  1.00 87.05           H
ATOM    838  CG1 VAL A  72       9.134   4.560 -20.372  1.00 87.05           C
ATOM    839 1HG1 VAL A  72       8.123   4.923 -20.552  1.00 87.05           H
ATOM    840 2HG1 VAL A  72       9.747   4.737 -21.257  1.00 87.05           H
ATOM    841 3HG1 VAL A  72       9.104   3.491 -20.160  1.00 87.05           H
ATOM    842  CG2 VAL A  72      11.123   4.748 -18.833  1.00 87.05           C
ATOM    843 1HG2 VAL A  72      11.804   4.931 -19.664  1.00 87.05           H
ATOM    844 2HG2 VAL A  72      11.499   5.243 -17.938  1.00 87.05           H
ATOM    845 3HG2 VAL A  72      11.052   3.675 -18.652  1.00 87.05           H
ATOM    846  HN  VAL A  72      10.189   6.936 -17.396  1.00 87.05           H
ATOM    847  N   TYR A  73       7.547   7.594 -19.084  1.00 85.79           N
ATOM    848  CA  TYR A  73       6.246   8.113 -19.468  1.00 85.79           C
ATOM    849  C   TYR A  73       6.378   9.473 -20.156  1.00 85.79           C
ATOM    850  O   TYR A  73       5.679   9.752 -21.128  1.00 85.79           O
ATOM    851  HA  TYR A  73       5.793   7.405 -20.164  1.00 85.79           H
ATOM    852  CB  TYR A  73       5.460   8.287 -18.167  1.00 85.79           C
ATOM    853 1HB  TYR A  73       5.392   7.322 -17.664  1.00 85.79           H
ATOM    854 2HB  TYR A  73       6.015   8.952 -17.506  1.00 85.79           H
ATOM    855  CG  TYR A  73       4.049   8.845 -18.361  1.00 85.79           C
ATOM    856  CD1 TYR A  73       3.847  10.209 -18.406  1.00 85.79           C
ATOM    857  HD1 TYR A  73       4.693  10.889 -18.303  1.00 85.79           H
ATOM    858  CD2 TYR A  73       2.979   7.984 -18.492  1.00 85.79           C
ATOM    859  HD2 TYR A  73       3.138   6.906 -18.457  1.00 85.79           H
ATOM    860  CE1 TYR A  73       2.519  10.735 -18.589  1.00 85.79           C
ATOM    861  HE1 TYR A  73       2.346  11.810 -18.627  1.00 85.79           H
ATOM    862  CE2 TYR A  73       1.650   8.510 -18.675  1.00 85.79           C
ATOM    863  HE2 TYR A  73       0.796   7.841 -18.780  1.00 85.79           H
ATOM    864  CZ  TYR A  73       1.486   9.859 -18.715  1.00 85.79           C
ATOM    865  OH  TYR A  73       0.232  10.355 -18.888  1.00 85.79           O
ATOM    866  HH  TYR A  73      -0.398   9.617 -19.127  1.00 85.79           H
ATOM    867  HN  TYR A  73       7.664   7.428 -18.105  1.00 85.79           H
ATOM    868  N   TRP A  74       7.281  10.284 -19.623  1.00 86.61           N
ATOM    869  CA  TRP A  74       7.401  11.663 -20.064  1.00 86.61           C
ATOM    870  C   TRP A  74       7.986  11.658 -21.478  1.00 86.61           C
ATOM    871  O   TRP A  74       7.428  12.271 -22.387  1.00 86.61           O
ATOM    872  HA  TRP A  74       6.401  12.098 -20.076  1.00 86.61           H
ATOM    873  CB  TRP A  74       8.232  12.485 -19.076  1.00 86.61           C
ATOM    874 1HB  TRP A  74       7.974  12.183 -18.061  1.00 86.61           H
ATOM    875 2HB  TRP A  74       9.286  12.249 -19.220  1.00 86.61           H
ATOM    876  CG  TRP A  74       8.039  13.997 -19.207  1.00 86.61           C
ATOM    877  CD1 TRP A  74       8.690  14.844 -20.016  1.00 86.61           C
ATOM    878  HD1 TRP A  74       9.473  14.547 -20.714  1.00 86.61           H
ATOM    879  CD2 TRP A  74       7.103  14.811 -18.471  1.00 86.61           C
ATOM    880  NE1 TRP A  74       8.243  16.140 -19.856  1.00 86.61           N
ATOM    881  HE1 TRP A  74       8.575  16.946 -20.347  1.00 86.61           H
ATOM    882  CE2 TRP A  74       7.247  16.119 -18.886  1.00 86.61           C
ATOM    883  CE3 TRP A  74       6.165  14.454 -17.486  1.00 86.61           C
ATOM    884  HE3 TRP A  74       6.031  13.429 -17.142  1.00 86.61           H
ATOM    885  CZ2 TRP A  74       6.487  17.176 -18.371  1.00 86.61           C
ATOM    886  HZ2 TRP A  74       6.620  18.201 -18.716  1.00 86.61           H
ATOM    887  CZ3 TRP A  74       5.412  15.522 -16.981  1.00 86.61           C
ATOM    888  HZ3 TRP A  74       4.670  15.300 -16.215  1.00 86.61           H
ATOM    889  CH2 TRP A  74       5.546  16.844 -17.389  1.00 86.61           C
ATOM    890  HH2 TRP A  74       4.921  17.619 -16.945  1.00 86.61           H
ATOM    891  HN  TRP A  74       7.921  10.013 -18.904  1.00 86.61           H
ATOM    892  N   TYR A  75       9.103  10.959 -21.619  1.00 81.89           N
ATOM    893  CA  TYR A  75       9.902  11.062 -22.828  1.00 81.89           C
ATOM    894  C   TYR A  75       9.370  10.130 -23.918  1.00 81.89           C
ATOM    895  O   TYR A  75       9.793  10.211 -25.070  1.00 81.89           O
ATOM    896  HA  TYR A  75       9.847  12.092 -23.181  1.00 81.89           H
ATOM    897  CB  TYR A  75      11.314  10.618 -22.439  1.00 81.89           C
ATOM    898 1HB  TYR A  75      11.243   9.754 -21.779  1.00 81.89           H
ATOM    899 2HB  TYR A  75      11.841  10.292 -23.336  1.00 81.89           H
ATOM    900  CG  TYR A  75      12.140  11.704 -21.747  1.00 81.89           C
ATOM    901  CD1 TYR A  75      12.785  12.665 -22.499  1.00 81.89           C
ATOM    902  HD1 TYR A  75      12.707  12.649 -23.586  1.00 81.89           H
ATOM    903  CD2 TYR A  75      12.239  11.724 -20.371  1.00 81.89           C
ATOM    904  HD2 TYR A  75      11.729  10.965 -19.777  1.00 81.89           H
ATOM    905  CE1 TYR A  75      13.562  13.687 -21.848  1.00 81.89           C
ATOM    906  HE1 TYR A  75      14.077  14.452 -22.430  1.00 81.89           H
ATOM    907  CE2 TYR A  75      13.016  12.746 -19.720  1.00 81.89           C
ATOM    908  HE2 TYR A  75      13.103  12.773 -18.633  1.00 81.89           H
ATOM    909  CZ  TYR A  75      13.639  13.678 -20.490  1.00 81.89           C
ATOM    910  OH  TYR A  75      14.373  14.643 -19.875  1.00 81.89           O
ATOM    911  HH  TYR A  75      14.777  15.253 -20.557  1.00 81.89           H
ATOM    912  HN  TYR A  75       9.462  10.333 -20.927  1.00 81.89           H
ATOM    913  N   CYS A  76       8.449   9.267 -23.516  1.00 76.03           N
ATOM    914  CA  CYS A  76       7.819   8.353 -24.454  1.00 76.03           C
ATOM    915  C   CYS A  76       7.015   9.177 -25.462  1.00 76.03           C
ATOM    916  O   CYS A  76       6.061   9.858 -25.091  1.00 76.03           O
ATOM    917  HA  CYS A  76       8.624   7.811 -24.951  1.00 76.03           H
ATOM    918  CB  CYS A  76       6.948   7.319 -23.738  1.00 76.03           C
ATOM    919 1HB  CYS A  76       7.553   6.745 -23.036  1.00 76.03           H
ATOM    920 2HB  CYS A  76       6.175   7.822 -23.157  1.00 76.03           H
ATOM    921  SG  CYS A  76       6.177   6.196 -24.961  1.00 76.03           S
ATOM    922  HG  CYS A  76       7.312   5.634 -25.367  1.00 76.03           H
ATOM    923  HN  CYS A  76       8.133   9.186 -22.571  1.00 76.03           H
ATOM    924  N   THR A  77       7.431   9.088 -26.717  1.00 69.87           N
ATOM    925  CA  THR A  77       6.861   9.928 -27.756  1.00 69.87           C
ATOM    926  C   THR A  77       5.527   9.351 -28.235  1.00 69.87           C
ATOM    927  O   THR A  77       4.836   9.967 -29.046  1.00 69.87           O
ATOM    928  HA  THR A  77       6.650  10.908 -27.328  1.00 69.87           H
ATOM    929  CB  THR A  77       7.897  10.070 -28.872  1.00 69.87           C
ATOM    930  HB  THR A  77       7.706  10.961 -29.470  1.00 69.87           H
ATOM    931  OG1 THR A  77       7.824   8.832 -29.573  1.00 69.87           O
ATOM    932  HG1 THR A  77       7.133   8.887 -30.294  1.00 69.87           H
ATOM    933  CG2 THR A  77       9.331  10.111 -28.338  1.00 69.87           C
ATOM    934 1HG2 THR A  77       9.544   9.189 -27.797  1.00 69.87           H
ATOM    935 2HG2 THR A  77       9.443  10.962 -27.665  1.00 69.87           H
ATOM    936 3HG2 THR A  77      10.026  10.213 -29.171  1.00 69.87           H
ATOM    937  HN  THR A  77       8.143   8.458 -27.027  1.00 69.87           H
ATOM    938  N   ARG A  78       5.205   8.177 -27.714  1.00 70.99           N
ATOM    939  CA  ARG A  78       4.010   7.470 -28.141  1.00 70.99           C
ATOM    940  C   ARG A  78       2.780   8.021 -27.417  1.00 70.99           C
ATOM    941  O   ARG A  78       2.865   8.420 -26.257  1.00 70.99           O
ATOM    942  HA  ARG A  78       3.947   7.652 -29.214  1.00 70.99           H
ATOM    943  CB  ARG A  78       4.127   5.970 -27.864  1.00 70.99           C
ATOM    944 1HB  ARG A  78       3.491   5.418 -28.556  1.00 70.99           H
ATOM    945 2HB  ARG A  78       5.151   5.643 -28.042  1.00 70.99           H
ATOM    946  CG  ARG A  78       3.725   5.646 -26.424  1.00 70.99           C
ATOM    947 1HG  ARG A  78       4.294   6.269 -25.734  1.00 70.99           H
ATOM    948 2HG  ARG A  78       2.672   5.885 -26.274  1.00 70.99           H
ATOM    949  CD  ARG A  78       3.968   4.169 -26.106  1.00 70.99           C
ATOM    950 1HD  ARG A  78       3.147   3.566 -26.492  1.00 70.99           H
ATOM    951 2HD  ARG A  78       4.876   3.827 -26.602  1.00 70.99           H
ATOM    952  NE  ARG A  78       4.090   3.980 -24.643  1.00 70.99           N
ATOM    953  HE  ARG A  78       5.009   3.924 -24.253  1.00 70.99           H
ATOM    954  CZ  ARG A  78       3.046   3.880 -23.809  1.00 70.99           C
ATOM    955  NH1 ARG A  78       1.793   3.948 -24.277  1.00 70.99           N
ATOM    956 1HH1 ARG A  78       1.631   4.075 -25.255  1.00 70.99           H
ATOM    957 2HH1 ARG A  78       1.019   3.872 -23.648  1.00 70.99           H
ATOM    958  NH2 ARG A  78       3.275   3.709 -22.499  1.00 70.99           N
ATOM    959 1HH2 ARG A  78       2.507   3.633 -21.864  1.00 70.99           H
ATOM    960 2HH2 ARG A  78       4.214   3.659 -22.158  1.00 70.99           H
ATOM    961  HN  ARG A  78       5.744   7.709 -27.013  1.00 70.99           H
ATOM    962  N   VAL A  79       1.664   8.025 -28.132  1.00 76.51           N
ATOM    963  CA  VAL A  79       0.403   8.449 -27.548  1.00 76.51           C
ATOM    964  C   VAL A  79       0.178   7.701 -26.232  1.00 76.51           C
ATOM    965  O   VAL A  79       0.337   6.483 -26.171  1.00 76.51           O
ATOM    966  HA  VAL A  79       0.480   9.516 -27.336  1.00 76.51           H
ATOM    967  CB  VAL A  79      -0.733   8.247 -28.552  1.00 76.51           C
ATOM    968  HB  VAL A  79      -0.895   7.174 -28.664  1.00 76.51           H
ATOM    969  CG1 VAL A  79      -2.035   8.867 -28.040  1.00 76.51           C
ATOM    970 1HG1 VAL A  79      -2.315   8.397 -27.097  1.00 76.51           H
ATOM    971 2HG1 VAL A  79      -1.892   9.936 -27.885  1.00 76.51           H
ATOM    972 3HG1 VAL A  79      -2.826   8.708 -28.773  1.00 76.51           H
ATOM    973  CG2 VAL A  79      -0.360   8.811 -29.924  1.00 76.51           C
ATOM    974 1HG2 VAL A  79      -0.158   9.879 -29.835  1.00 76.51           H
ATOM    975 2HG2 VAL A  79       0.530   8.304 -30.296  1.00 76.51           H
ATOM    976 3HG2 VAL A  79      -1.185   8.654 -30.619  1.00 76.51           H
ATOM    977  HN  VAL A  79       1.613   7.747 -29.091  1.00 76.51           H
ATOM    978  N   LYS A  80      -0.188   8.462 -25.211  1.00 80.29           N
ATOM    979  CA  LYS A  80      -0.466   7.883 -23.908  1.00 80.29           C
ATOM    980  C   LYS A  80      -1.759   7.069 -23.981  1.00 80.29           C
ATOM    981  O   LYS A  80      -2.567   7.261 -24.889  1.00 80.29           O
ATOM    982  HA  LYS A  80       0.355   7.206 -23.669  1.00 80.29           H
ATOM    983  CB  LYS A  80      -0.484   8.970 -22.831  1.00 80.29           C
ATOM    984 1HB  LYS A  80      -1.388   9.570 -22.929  1.00 80.29           H
ATOM    985 2HB  LYS A  80      -0.514   8.508 -21.844  1.00 80.29           H
ATOM    986  CG  LYS A  80       0.747   9.871 -22.941  1.00 80.29           C
ATOM    987 1HG  LYS A  80       0.750  10.373 -23.909  1.00 80.29           H
ATOM    988 2HG  LYS A  80       0.702  10.649 -22.179  1.00 80.29           H
ATOM    989  CD  LYS A  80       2.036   9.063 -22.777  1.00 80.29           C
ATOM    990 1HD  LYS A  80       2.054   8.597 -21.791  1.00 80.29           H
ATOM    991 2HD  LYS A  80       2.060   8.257 -23.510  1.00 80.29           H
ATOM    992  CE  LYS A  80       3.268   9.953 -22.948  1.00 80.29           C
ATOM    993 1HE  LYS A  80       3.144  10.590 -23.824  1.00 80.29           H
ATOM    994 2HE  LYS A  80       3.370  10.613 -22.087  1.00 80.29           H
ATOM    995  NZ  LYS A  80       4.487   9.128 -23.096  1.00 80.29           N
ATOM    996 1HZ  LYS A  80       5.272   9.724 -23.335  1.00 80.29           H
ATOM    997 2HZ  LYS A  80       4.680   8.650 -22.222  1.00 80.29           H
ATOM    998 3HZ  LYS A  80       4.346   8.444 -23.831  1.00 80.29           H
ATOM    999  HN  LYS A  80      -0.295   9.455 -25.263  1.00 80.29           H
ATOM   1000  N   THR A  81      -1.916   6.177 -23.014  1.00 80.88           N
ATOM   1001  CA  THR A  81      -3.167   5.454 -22.858  1.00 80.88           C
ATOM   1002  C   THR A  81      -3.699   5.612 -21.432  1.00 80.88           C
ATOM   1003  O   THR A  81      -2.982   6.072 -20.545  1.00 80.88           O
ATOM   1004  HA  THR A  81      -3.905   5.897 -23.526  1.00 80.88           H
ATOM   1005  CB  THR A  81      -2.924   3.998 -23.258  1.00 80.88           C
ATOM   1006  HB  THR A  81      -3.860   3.439 -23.281  1.00 80.88           H
ATOM   1007  OG1 THR A  81      -1.956   3.537 -22.320  1.00 80.88           O
ATOM   1008  HG1 THR A  81      -1.050   3.881 -22.566  1.00 80.88           H
ATOM   1009  CG2 THR A  81      -2.221   3.872 -24.611  1.00 80.88           C
ATOM   1010 1HG2 THR A  81      -1.255   4.373 -24.567  1.00 80.88           H
ATOM   1011 2HG2 THR A  81      -2.836   4.334 -25.384  1.00 80.88           H
ATOM   1012 3HG2 THR A  81      -2.074   2.818 -24.847  1.00 80.88           H
ATOM   1013  HN  THR A  81      -1.208   5.947 -22.346  1.00 80.88           H
ATOM   1014  N   MET A  82      -4.953   5.222 -21.257  1.00 81.94           N
ATOM   1015  CA  MET A  82      -5.569   5.253 -19.941  1.00 81.94           C
ATOM   1016  C   MET A  82      -4.757   4.434 -18.936  1.00 81.94           C
ATOM   1017  O   MET A  82      -4.540   4.869 -17.806  1.00 81.94           O
ATOM   1018  HA  MET A  82      -5.576   6.302 -19.644  1.00 81.94           H
ATOM   1019  CB  MET A  82      -6.990   4.690 -20.029  1.00 81.94           C
ATOM   1020 1HB  MET A  82      -7.598   5.329 -20.669  1.00 81.94           H
ATOM   1021 2HB  MET A  82      -6.966   3.704 -20.492  1.00 81.94           H
ATOM   1022  CG  MET A  82      -7.628   4.593 -18.642  1.00 81.94           C
ATOM   1023 1HG  MET A  82      -7.245   3.718 -18.117  1.00 81.94           H
ATOM   1024 2HG  MET A  82      -7.358   5.465 -18.046  1.00 81.94           H
ATOM   1025  SD  MET A  82      -9.403   4.484 -18.792  1.00 81.94           S
ATOM   1026  CE  MET A  82      -9.879   4.832 -17.108  1.00 81.94           C
ATOM   1027 1HE  MET A  82      -9.444   4.084 -16.445  1.00 81.94           H
ATOM   1028 2HE  MET A  82      -9.518   5.821 -16.825  1.00 81.94           H
ATOM   1029 3HE  MET A  82     -10.965   4.804 -17.024  1.00 81.94           H
ATOM   1030  HN  MET A  82      -5.544   4.891 -21.992  1.00 81.94           H
ATOM   1031  N   THR A  83      -4.330   3.262 -19.384  1.00 82.07           N
ATOM   1032  CA  THR A  83      -3.459   2.425 -18.576  1.00 82.07           C
ATOM   1033  C   THR A  83      -2.225   3.212 -18.132  1.00 82.07           C
ATOM   1034  O   THR A  83      -1.832   3.152 -16.968  1.00 82.07           O
ATOM   1035  HA  THR A  83      -3.998   2.138 -17.674  1.00 82.07           H
ATOM   1036  CB  THR A  83      -3.121   1.173 -19.389  1.00 82.07           C
ATOM   1037  HB  THR A  83      -2.581   1.434 -20.299  1.00 82.07           H
ATOM   1038  OG1 THR A  83      -4.379   0.533 -19.582  1.00 82.07           O
ATOM   1039  HG1 THR A  83      -5.118   1.132 -19.271  1.00 82.07           H
ATOM   1040  CG2 THR A  83      -2.305   0.157 -18.587  1.00 82.07           C
ATOM   1041 1HG2 THR A  83      -2.874  -0.155 -17.711  1.00 82.07           H
ATOM   1042 2HG2 THR A  83      -1.368   0.614 -18.268  1.00 82.07           H
ATOM   1043 3HG2 THR A  83      -2.092  -0.711 -19.210  1.00 82.07           H
ATOM   1044  HN  THR A  83      -4.570   2.884 -20.278  1.00 82.07           H
ATOM   1045  N   ASP A  84      -1.648   3.933 -19.082  1.00 83.61           N
ATOM   1046  CA  ASP A  84      -0.406   4.644 -18.832  1.00 83.61           C
ATOM   1047  C   ASP A  84      -0.638   5.703 -17.751  1.00 83.61           C
ATOM   1048  O   ASP A  84       0.234   5.947 -16.919  1.00 83.61           O
ATOM   1049  HA  ASP A  84       0.304   3.879 -18.520  1.00 83.61           H
ATOM   1050  CB  ASP A  84       0.085   5.357 -20.094  1.00 83.61           C
ATOM   1051 1HB  ASP A  84      -0.620   6.141 -20.371  1.00 83.61           H
ATOM   1052 2HB  ASP A  84       1.039   5.843 -19.893  1.00 83.61           H
ATOM   1053  CG  ASP A  84       0.241   4.371 -21.254  1.00 83.61           C
ATOM   1054  OD1 ASP A  84       0.938   3.355 -21.045  1.00 83.61           O
ATOM   1055  OD2 ASP A  84      -0.340   4.657 -22.323  1.00 83.61           O
ATOM   1056  HN  ASP A  84      -2.015   4.035 -20.007  1.00 83.61           H
ATOM   1057  N   MET A  85      -1.818   6.303 -17.799  1.00 88.48           N
ATOM   1058  CA  MET A  85      -2.170   7.340 -16.844  1.00 88.48           C
ATOM   1059  C   MET A  85      -2.190   6.787 -15.418  1.00 88.48           C
ATOM   1060  O   MET A  85      -1.687   7.425 -14.494  1.00 88.48           O
ATOM   1061  HA  MET A  85      -1.394   8.099 -16.936  1.00 88.48           H
ATOM   1062  CB  MET A  85      -3.548   7.907 -17.191  1.00 88.48           C
ATOM   1063 1HB  MET A  85      -3.558   8.238 -18.229  1.00 88.48           H
ATOM   1064 2HB  MET A  85      -4.301   7.125 -17.099  1.00 88.48           H
ATOM   1065  CG  MET A  85      -3.905   9.078 -16.273  1.00 88.48           C
ATOM   1066 1HG  MET A  85      -4.901   9.451 -16.516  1.00 88.48           H
ATOM   1067 2HG  MET A  85      -3.935   8.742 -15.237  1.00 88.48           H
ATOM   1068  SD  MET A  85      -2.704  10.386 -16.456  1.00 88.48           S
ATOM   1069  CE  MET A  85      -3.106  10.948 -18.102  1.00 88.48           C
ATOM   1070 1HE  MET A  85      -2.978  10.127 -18.808  1.00 88.48           H
ATOM   1071 2HE  MET A  85      -4.141  11.290 -18.126  1.00 88.48           H
ATOM   1072 3HE  MET A  85      -2.445  11.770 -18.377  1.00 88.48           H
ATOM   1073  HN  MET A  85      -2.526   6.091 -18.473  1.00 88.48           H
ATOM   1074  N   PHE A  86      -2.775   5.606 -15.282  1.00 88.80           N
ATOM   1075  CA  PHE A  86      -2.872   4.963 -13.983  1.00 88.80           C
ATOM   1076  C   PHE A  86      -1.500   4.487 -13.502  1.00 88.80           C
ATOM   1077  O   PHE A  86      -1.186   4.584 -12.317  1.00 88.80           O
ATOM   1078  HA  PHE A  86      -3.263   5.703 -13.285  1.00 88.80           H
ATOM   1079  CB  PHE A  86      -3.789   3.750 -14.151  1.00 88.80           C
ATOM   1080 1HB  PHE A  86      -3.396   3.118 -14.947  1.00 88.80           H
ATOM   1081 2HB  PHE A  86      -3.767   3.161 -13.235  1.00 88.80           H
ATOM   1082  CG  PHE A  86      -5.241   4.108 -14.475  1.00 88.80           C
ATOM   1083  CD1 PHE A  86      -5.828   5.178 -13.875  1.00 88.80           C
ATOM   1084  HD1 PHE A  86      -5.264   5.781 -13.164  1.00 88.80           H
ATOM   1085  CD2 PHE A  86      -5.945   3.356 -15.363  1.00 88.80           C
ATOM   1086  HD2 PHE A  86      -5.475   2.498 -15.844  1.00 88.80           H
ATOM   1087  CE1 PHE A  86      -7.176   5.510 -14.176  1.00 88.80           C
ATOM   1088  HE1 PHE A  86      -7.646   6.368 -13.695  1.00 88.80           H
ATOM   1089  CE2 PHE A  86      -7.293   3.688 -15.664  1.00 88.80           C
ATOM   1090  HE2 PHE A  86      -7.857   3.085 -16.375  1.00 88.80           H
ATOM   1091  CZ  PHE A  86      -7.880   4.758 -15.064  1.00 88.80           C
ATOM   1092  HZ  PHE A  86      -8.914   5.013 -15.294  1.00 88.80           H
ATOM   1093  HN  PHE A  86      -3.177   5.091 -16.040  1.00 88.80           H
ATOM   1094  N   LEU A  87      -0.719   3.984 -14.447  1.00 86.85           N
ATOM   1095  CA  LEU A  87       0.614   3.499 -14.137  1.00 86.85           C
ATOM   1096  C   LEU A  87       1.462   4.655 -13.603  1.00 86.85           C
ATOM   1097  O   LEU A  87       2.281   4.467 -12.705  1.00 86.85           O
ATOM   1098  HA  LEU A  87       0.515   2.752 -13.349  1.00 86.85           H
ATOM   1099  CB  LEU A  87       1.226   2.797 -15.351  1.00 86.85           C
ATOM   1100 1HB  LEU A  87       1.146   3.464 -16.209  1.00 86.85           H
ATOM   1101 2HB  LEU A  87       2.289   2.647 -15.162  1.00 86.85           H
ATOM   1102  CG  LEU A  87       0.608   1.449 -15.729  1.00 86.85           C
ATOM   1103  HG  LEU A  87      -0.455   1.601 -15.912  1.00 86.85           H
ATOM   1104  CD1 LEU A  87       1.219   0.910 -17.024  1.00 86.85           C
ATOM   1105 1HD1 LEU A  87       1.036   1.617 -17.833  1.00 86.85           H
ATOM   1106 2HD1 LEU A  87       2.293   0.778 -16.892  1.00 86.85           H
ATOM   1107 3HD1 LEU A  87       0.762  -0.049 -17.269  1.00 86.85           H
ATOM   1108  CD2 LEU A  87       0.730   0.449 -14.578  1.00 86.85           C
ATOM   1109 1HD2 LEU A  87       1.783   0.296 -14.339  1.00 86.85           H
ATOM   1110 2HD2 LEU A  87       0.211   0.838 -13.702  1.00 86.85           H
ATOM   1111 3HD2 LEU A  87       0.283  -0.501 -14.873  1.00 86.85           H
ATOM   1112  HN  LEU A  87      -0.984   3.906 -15.409  1.00 86.85           H
ATOM   1113  N   LEU A  88       1.236   5.827 -14.179  1.00 90.42           N
ATOM   1114  CA  LEU A  88       1.940   7.022 -13.745  1.00 90.42           C
ATOM   1115  C   LEU A  88       1.588   7.313 -12.284  1.00 90.42           C
ATOM   1116  O   LEU A  88       2.476   7.481 -11.450  1.00 90.42           O
ATOM   1117  HA  LEU A  88       3.008   6.814 -13.808  1.00 90.42           H
ATOM   1118  CB  LEU A  88       1.649   8.188 -14.692  1.00 90.42           C
ATOM   1119 1HB  LEU A  88       2.089   7.960 -15.663  1.00 90.42           H
ATOM   1120 2HB  LEU A  88       0.571   8.252 -14.837  1.00 90.42           H
ATOM   1121  CG  LEU A  88       2.158   9.560 -14.242  1.00 90.42           C
ATOM   1122  HG  LEU A  88       1.823   9.729 -13.219  1.00 90.42           H
ATOM   1123  CD1 LEU A  88       3.687   9.600 -14.230  1.00 90.42           C
ATOM   1124 1HD1 LEU A  88       4.065   8.845 -13.542  1.00 90.42           H
ATOM   1125 2HD1 LEU A  88       4.064   9.399 -15.233  1.00 90.42           H
ATOM   1126 3HD1 LEU A  88       4.022  10.586 -13.907  1.00 90.42           H
ATOM   1127  CD2 LEU A  88       1.561  10.675 -15.104  1.00 90.42           C
ATOM   1128 1HD2 LEU A  88       1.845  10.521 -16.145  1.00 90.42           H
ATOM   1129 2HD2 LEU A  88       0.475  10.659 -15.017  1.00 90.42           H
ATOM   1130 3HD2 LEU A  88       1.939  11.639 -14.763  1.00 90.42           H
ATOM   1131  HN  LEU A  88       0.588   5.967 -14.927  1.00 90.42           H
ATOM   1132  N   ASN A  89       0.291   7.365 -12.020  1.00 93.27           N
ATOM   1133  CA  ASN A  89      -0.190   7.752 -10.705  1.00 93.27           C
ATOM   1134  C   ASN A  89       0.236   6.699  -9.680  1.00 93.27           C
ATOM   1135  O   ASN A  89       0.444   7.016  -8.510  1.00 93.27           O
ATOM   1136  HA  ASN A  89       0.257   8.727 -10.512  1.00 93.27           H
ATOM   1137  CB  ASN A  89      -1.718   7.843 -10.682  1.00 93.27           C
ATOM   1138 1HB  ASN A  89      -2.143   7.026 -11.264  1.00 93.27           H
ATOM   1139 2HB  ASN A  89      -2.077   7.727  -9.660  1.00 93.27           H
ATOM   1140  CG  ASN A  89      -2.196   9.182 -11.247  1.00 93.27           C
ATOM   1141  OD1 ASN A  89      -2.454  10.133 -10.527  1.00 93.27           O
ATOM   1142  ND2 ASN A  89      -2.299   9.204 -12.573  1.00 93.27           N
ATOM   1143 1HD2 ASN A  89      -2.072   8.389 -13.106  1.00 93.27           H
ATOM   1144 2HD2 ASN A  89      -2.604  10.036 -13.037  1.00 93.27           H
ATOM   1145  HN  ASN A  89      -0.424   7.148 -12.685  1.00 93.27           H
ATOM   1146  N   LEU A  90       0.354   5.469 -10.158  1.00 91.35           N
ATOM   1147  CA  LEU A  90       0.773   4.372  -9.302  1.00 91.35           C
ATOM   1148  C   LEU A  90       2.207   4.618  -8.830  1.00 91.35           C
ATOM   1149  O   LEU A  90       2.514   4.451  -7.651  1.00 91.35           O
ATOM   1150  HA  LEU A  90       0.119   4.368  -8.431  1.00 91.35           H
ATOM   1151  CB  LEU A  90       0.582   3.032 -10.017  1.00 91.35           C
ATOM   1152 1HB  LEU A  90      -0.358   3.067 -10.567  1.00 91.35           H
ATOM   1153 2HB  LEU A  90       1.378   2.920 -10.754  1.00 91.35           H
ATOM   1154  CG  LEU A  90       0.573   1.790  -9.124  1.00 91.35           C
ATOM   1155  HG  LEU A  90       1.334   1.918  -8.353  1.00 91.35           H
ATOM   1156  CD1 LEU A  90      -0.772   1.638  -8.410  1.00 91.35           C
ATOM   1157 1HD1 LEU A  90      -0.955   2.516  -7.790  1.00 91.35           H
ATOM   1158 2HD1 LEU A  90      -1.567   1.543  -9.149  1.00 91.35           H
ATOM   1159 3HD1 LEU A  90      -0.751   0.748  -7.782  1.00 91.35           H
ATOM   1160  CD2 LEU A  90       0.944   0.538  -9.921  1.00 91.35           C
ATOM   1161 1HD2 LEU A  90       0.224   0.395 -10.727  1.00 91.35           H
ATOM   1162 2HD2 LEU A  90       1.942   0.658 -10.343  1.00 91.35           H
ATOM   1163 3HD2 LEU A  90       0.930  -0.330  -9.262  1.00 91.35           H
ATOM   1164  HN  LEU A  90       0.168   5.217 -11.107  1.00 91.35           H
ATOM   1165  N   ALA A  91       3.048   5.011  -9.776  1.00 93.65           N
ATOM   1166  CA  ALA A  91       4.452   5.241  -9.480  1.00 93.65           C
ATOM   1167  C   ALA A  91       4.579   6.427  -8.521  1.00 93.65           C
ATOM   1168  O   ALA A  91       5.440   6.431  -7.643  1.00 93.65           O
ATOM   1169  HA  ALA A  91       4.840   4.347  -8.992  1.00 93.65           H
ATOM   1170  CB  ALA A  91       5.219   5.462 -10.785  1.00 93.65           C
ATOM   1171 1HB  ALA A  91       5.122   4.580 -11.418  1.00 93.65           H
ATOM   1172 2HB  ALA A  91       4.811   6.329 -11.305  1.00 93.65           H
ATOM   1173 3HB  ALA A  91       6.272   5.635 -10.563  1.00 93.65           H
ATOM   1174  HN  ALA A  91       2.785   5.171 -10.727  1.00 93.65           H
ATOM   1175  N   ILE A  92       3.708   7.405  -8.722  1.00 95.08           N
ATOM   1176  CA  ILE A  92       3.707   8.591  -7.882  1.00 95.08           C
ATOM   1177  C   ILE A  92       3.342   8.195  -6.450  1.00 95.08           C
ATOM   1178  O   ILE A  92       3.996   8.621  -5.499  1.00 95.08           O
ATOM   1179  HA  ILE A  92       4.720   8.992  -7.882  1.00 95.08           H
ATOM   1180  CB  ILE A  92       2.794   9.666  -8.474  1.00 95.08           C
ATOM   1181  HB  ILE A  92       1.835   9.207  -8.713  1.00 95.08           H
ATOM   1182  CG1 ILE A  92       3.370  10.215  -9.781  1.00 95.08           C
ATOM   1183 1HG1 ILE A  92       4.255  10.816  -9.569  1.00 95.08           H
ATOM   1184 2HG1 ILE A  92       3.691   9.389 -10.417  1.00 95.08           H
ATOM   1185  CG2 ILE A  92       2.523  10.776  -7.457  1.00 95.08           C
ATOM   1186 1HG2 ILE A  92       2.038  10.352  -6.577  1.00 95.08           H
ATOM   1187 2HG2 ILE A  92       3.466  11.239  -7.164  1.00 95.08           H
ATOM   1188 3HG2 ILE A  92       1.872  11.528  -7.904  1.00 95.08           H
ATOM   1189  CD1 ILE A  92       2.336  11.065 -10.522  1.00 95.08           C
ATOM   1190 1HD1 ILE A  92       1.463  10.454 -10.754  1.00 95.08           H
ATOM   1191 2HD1 ILE A  92       2.036  11.903  -9.893  1.00 95.08           H
ATOM   1192 3HD1 ILE A  92       2.771  11.442 -11.447  1.00 95.08           H
ATOM   1193  HN  ILE A  92       3.013   7.396  -9.442  1.00 95.08           H
ATOM   1194  N   ALA A  93       2.299   7.385  -6.341  1.00 94.86           N
ATOM   1195  CA  ALA A  93       1.810   6.965  -5.039  1.00 94.86           C
ATOM   1196  C   ALA A  93       2.927   6.233  -4.291  1.00 94.86           C
ATOM   1197  O   ALA A  93       3.158   6.486  -3.110  1.00 94.86           O
ATOM   1198  HA  ALA A  93       1.539   7.862  -4.481  1.00 94.86           H
ATOM   1199  CB  ALA A  93       0.562   6.098  -5.217  1.00 94.86           C
ATOM   1200 1HB  ALA A  93      -0.210   6.674  -5.726  1.00 94.86           H
ATOM   1201 2HB  ALA A  93       0.812   5.220  -5.811  1.00 94.86           H
ATOM   1202 3HB  ALA A  93       0.196   5.784  -4.240  1.00 94.86           H
ATOM   1203  HN  ALA A  93       1.793   7.018  -7.121  1.00 94.86           H
ATOM   1204  N   ASP A  94       3.590   5.339  -5.010  1.00 93.68           N
ATOM   1205  CA  ASP A  94       4.651   4.541  -4.420  1.00 93.68           C
ATOM   1206  C   ASP A  94       5.757   5.468  -3.912  1.00 93.68           C
ATOM   1207  O   ASP A  94       6.263   5.288  -2.805  1.00 93.68           O
ATOM   1208  HA  ASP A  94       4.174   3.981  -3.615  1.00 93.68           H
ATOM   1209  CB  ASP A  94       5.265   3.592  -5.450  1.00 93.68           C
ATOM   1210 1HB  ASP A  94       5.388   4.112  -6.401  1.00 93.68           H
ATOM   1211 2HB  ASP A  94       6.259   3.288  -5.123  1.00 93.68           H
ATOM   1212  CG  ASP A  94       4.387   2.355  -5.649  1.00 93.68           C
ATOM   1213  OD1 ASP A  94       3.689   1.993  -4.677  1.00 93.68           O
ATOM   1214  OD2 ASP A  94       4.433   1.800  -6.768  1.00 93.68           O
ATOM   1215  HN  ASP A  94       3.413   5.157  -5.978  1.00 93.68           H
ATOM   1216  N   LEU A  95       6.101   6.439  -4.745  1.00 96.15           N
ATOM   1217  CA  LEU A  95       7.178   7.358  -4.420  1.00 96.15           C
ATOM   1218  C   LEU A  95       6.849   8.081  -3.112  1.00 96.15           C
ATOM   1219  O   LEU A  95       7.705   8.214  -2.239  1.00 96.15           O
ATOM   1220  HA  LEU A  95       8.080   6.764  -4.268  1.00 96.15           H
ATOM   1221  CB  LEU A  95       7.450   8.302  -5.592  1.00 96.15           C
ATOM   1222 1HB  LEU A  95       6.493   8.632  -5.997  1.00 96.15           H
ATOM   1223 2HB  LEU A  95       7.956   9.189  -5.210  1.00 96.15           H
ATOM   1224  CG  LEU A  95       8.285   7.726  -6.738  1.00 96.15           C
ATOM   1225  HG  LEU A  95       7.766   6.853  -7.133  1.00 96.15           H
ATOM   1226  CD1 LEU A  95       8.413   8.733  -7.883  1.00 96.15           C
ATOM   1227 1HD1 LEU A  95       7.421   8.979  -8.263  1.00 96.15           H
ATOM   1228 2HD1 LEU A  95       8.897   9.639  -7.518  1.00 96.15           H
ATOM   1229 3HD1 LEU A  95       9.011   8.298  -8.684  1.00 96.15           H
ATOM   1230  CD2 LEU A  95       9.650   7.252  -6.236  1.00 96.15           C
ATOM   1231 1HD2 LEU A  95      10.189   8.093  -5.800  1.00 96.15           H
ATOM   1232 2HD2 LEU A  95       9.511   6.478  -5.481  1.00 96.15           H
ATOM   1233 3HD2 LEU A  95      10.223   6.848  -7.071  1.00 96.15           H
ATOM   1234  HN  LEU A  95       5.659   6.602  -5.627  1.00 96.15           H
ATOM   1235  N   LEU A  96       5.605   8.528  -3.017  1.00 95.43           N
ATOM   1236  CA  LEU A  96       5.183   9.334  -1.885  1.00 95.43           C
ATOM   1237  C   LEU A  96       5.414   8.549  -0.592  1.00 95.43           C
ATOM   1238  O   LEU A  96       5.835   9.116   0.416  1.00 95.43           O
ATOM   1239  HA  LEU A  96       5.812  10.224  -1.865  1.00 95.43           H
ATOM   1240  CB  LEU A  96       3.739   9.804  -2.069  1.00 95.43           C
ATOM   1241 1HB  LEU A  96       3.133   8.947  -2.361  1.00 95.43           H
ATOM   1242 2HB  LEU A  96       3.363  10.147  -1.105  1.00 95.43           H
ATOM   1243  CG  LEU A  96       3.523  10.919  -3.094  1.00 95.43           C
ATOM   1244  HG  LEU A  96       3.831  10.549  -4.072  1.00 95.43           H
ATOM   1245  CD1 LEU A  96       2.042  11.289  -3.198  1.00 95.43           C
ATOM   1246 1HD1 LEU A  96       1.470  10.414  -3.507  1.00 95.43           H
ATOM   1247 2HD1 LEU A  96       1.684  11.633  -2.227  1.00 95.43           H
ATOM   1248 3HD1 LEU A  96       1.916  12.084  -3.933  1.00 95.43           H
ATOM   1249  CD2 LEU A  96       4.396  12.135  -2.775  1.00 95.43           C
ATOM   1250 1HD2 LEU A  96       4.142  12.515  -1.786  1.00 95.43           H
ATOM   1251 2HD2 LEU A  96       5.446  11.842  -2.793  1.00 95.43           H
ATOM   1252 3HD2 LEU A  96       4.223  12.912  -3.520  1.00 95.43           H
ATOM   1253  HN  LEU A  96       4.893   8.348  -3.696  1.00 95.43           H
ATOM   1254  N   PHE A  97       5.128   7.258  -0.662  1.00 95.06           N
ATOM   1255  CA  PHE A  97       5.293   6.391   0.492  1.00 95.06           C
ATOM   1256  C   PHE A  97       6.774   6.150   0.790  1.00 95.06           C
ATOM   1257  O   PHE A  97       7.208   6.270   1.935  1.00 95.06           O
ATOM   1258  HA  PHE A  97       4.830   6.892   1.342  1.00 95.06           H
ATOM   1259  CB  PHE A  97       4.631   5.055   0.147  1.00 95.06           C
ATOM   1260 1HB  PHE A  97       3.549   5.186   0.149  1.00 95.06           H
ATOM   1261 2HB  PHE A  97       4.916   4.771  -0.866  1.00 95.06           H
ATOM   1262  CG  PHE A  97       4.994   3.916   1.101  1.00 95.06           C
ATOM   1263  CD1 PHE A  97       5.622   2.806   0.628  1.00 95.06           C
ATOM   1264  HD1 PHE A  97       5.867   2.729  -0.432  1.00 95.06           H
ATOM   1265  CD2 PHE A  97       4.689   4.012   2.423  1.00 95.06           C
ATOM   1266  HD2 PHE A  97       4.185   4.901   2.803  1.00 95.06           H
ATOM   1267  CE1 PHE A  97       5.959   1.748   1.513  1.00 95.06           C
ATOM   1268  HE1 PHE A  97       6.462   0.859   1.134  1.00 95.06           H
ATOM   1269  CE2 PHE A  97       5.025   2.955   3.309  1.00 95.06           C
ATOM   1270  HE2 PHE A  97       4.781   3.032   4.368  1.00 95.06           H
ATOM   1271  CZ  PHE A  97       5.653   1.845   2.835  1.00 95.06           C
ATOM   1272  HZ  PHE A  97       5.912   1.033   3.515  1.00 95.06           H
ATOM   1273  HN  PHE A  97       4.789   6.804  -1.486  1.00 95.06           H
ATOM   1274  N   LEU A  98       7.509   5.816  -0.260  1.00 96.16           N
ATOM   1275  CA  LEU A  98       8.890   5.391  -0.102  1.00 96.16           C
ATOM   1276  C   LEU A  98       9.673   6.479   0.635  1.00 96.16           C
ATOM   1277  O   LEU A  98      10.559   6.178   1.433  1.00 96.16           O
ATOM   1278  HA  LEU A  98       8.886   4.491   0.513  1.00 96.16           H
ATOM   1279  CB  LEU A  98       9.491   5.011  -1.457  1.00 96.16           C
ATOM   1280 1HB  LEU A  98       9.304   5.825  -2.157  1.00 96.16           H
ATOM   1281 2HB  LEU A  98      10.572   4.931  -1.343  1.00 96.16           H
ATOM   1282  CG  LEU A  98       8.976   3.712  -2.079  1.00 96.16           C
ATOM   1283  HG  LEU A  98       7.892   3.684  -1.964  1.00 96.16           H
ATOM   1284  CD1 LEU A  98       9.272   3.667  -3.579  1.00 96.16           C
ATOM   1285 1HD1 LEU A  98       8.783   4.508  -4.072  1.00 96.16           H
ATOM   1286 2HD1 LEU A  98      10.348   3.728  -3.739  1.00 96.16           H
ATOM   1287 3HD1 LEU A  98       8.895   2.733  -3.996  1.00 96.16           H
ATOM   1288  CD2 LEU A  98       9.539   2.492  -1.347  1.00 96.16           C
ATOM   1289 1HD2 LEU A  98      10.627   2.501  -1.409  1.00 96.16           H
ATOM   1290 2HD2 LEU A  98       9.234   2.523  -0.301  1.00 96.16           H
ATOM   1291 3HD2 LEU A  98       9.156   1.582  -1.809  1.00 96.16           H
ATOM   1292  HN  LEU A  98       7.177   5.832  -1.203  1.00 96.16           H
ATOM   1293  N   VAL A  99       9.318   7.721   0.341  1.00 96.49           N
ATOM   1294  CA  VAL A  99      10.016   8.856   0.920  1.00 96.49           C
ATOM   1295  C   VAL A  99       9.858   8.825   2.441  1.00 96.49           C
ATOM   1296  O   VAL A  99      10.614   9.476   3.161  1.00 96.49           O
ATOM   1297  HA  VAL A  99      11.073   8.751   0.675  1.00 96.49           H
ATOM   1298  CB  VAL A  99       9.511  10.157   0.293  1.00 96.49           C
ATOM   1299  HB  VAL A  99       8.422  10.146   0.329  1.00 96.49           H
ATOM   1300  CG1 VAL A  99       9.996  11.372   1.086  1.00 96.49           C
ATOM   1301 1HG1 VAL A  99       9.624  11.310   2.109  1.00 96.49           H
ATOM   1302 2HG1 VAL A  99      11.086  11.389   1.095  1.00 96.49           H
ATOM   1303 3HG1 VAL A  99       9.622  12.283   0.618  1.00 96.49           H
ATOM   1304  CG2 VAL A  99       9.931  10.257  -1.175  1.00 96.49           C
ATOM   1305 1HG2 VAL A  99      11.018  10.235  -1.244  1.00 96.49           H
ATOM   1306 2HG2 VAL A  99       9.515   9.417  -1.730  1.00 96.49           H
ATOM   1307 3HG2 VAL A  99       9.559  11.191  -1.596  1.00 96.49           H
ATOM   1308  HN  VAL A  99       8.569   7.957  -0.279  1.00 96.49           H
ATOM   1309  N   THR A 100       8.871   8.061   2.886  1.00 95.83           N
ATOM   1310  CA  THR A 100       8.561   7.989   4.304  1.00 95.83           C
ATOM   1311  C   THR A 100       9.407   6.909   4.981  1.00 95.83           C
ATOM   1312  O   THR A 100       9.533   6.890   6.204  1.00 95.83           O
ATOM   1313  HA  THR A 100       8.830   8.940   4.763  1.00 95.83           H
ATOM   1314  CB  THR A 100       7.055   7.761   4.448  1.00 95.83           C
ATOM   1315  HB  THR A 100       6.723   7.983   5.462  1.00 95.83           H
ATOM   1316  OG1 THR A 100       6.866   6.415   4.019  1.00 95.83           O
ATOM   1317  HG1 THR A 100       6.778   6.382   3.024  1.00 95.83           H
ATOM   1318  CG2 THR A 100       6.240   8.587   3.451  1.00 95.83           C
ATOM   1319 1HG2 THR A 100       6.525   8.316   2.435  1.00 95.83           H
ATOM   1320 2HG2 THR A 100       6.435   9.647   3.612  1.00 95.83           H
ATOM   1321 3HG2 THR A 100       5.178   8.387   3.596  1.00 95.83           H
ATOM   1322  HN  THR A 100       8.290   7.499   2.298  1.00 95.83           H
ATOM   1323  N   LEU A 101       9.964   6.035   4.155  1.00 95.61           N
ATOM   1324  CA  LEU A 101      10.654   4.861   4.663  1.00 95.61           C
ATOM   1325  C   LEU A 101      11.881   5.302   5.463  1.00 95.61           C
ATOM   1326  O   LEU A 101      12.171   4.744   6.520  1.00 95.61           O
ATOM   1327  HA  LEU A 101       9.970   4.346   5.336  1.00 95.61           H
ATOM   1328  CB  LEU A 101      10.979   3.896   3.521  1.00 95.61           C
ATOM   1329 1HB  LEU A 101      11.484   4.453   2.732  1.00 95.61           H
ATOM   1330 2HB  LEU A 101      11.687   3.153   3.890  1.00 95.61           H
ATOM   1331  CG  LEU A 101       9.787   3.161   2.904  1.00 95.61           C
ATOM   1332  HG  LEU A 101       9.149   3.896   2.414  1.00 95.61           H
ATOM   1333  CD1 LEU A 101      10.248   2.173   1.831  1.00 95.61           C
ATOM   1334 1HD1 LEU A 101      10.772   2.713   1.042  1.00 95.61           H
ATOM   1335 2HD1 LEU A 101      10.919   1.439   2.276  1.00 95.61           H
ATOM   1336 3HD1 LEU A 101       9.381   1.665   1.409  1.00 95.61           H
ATOM   1337  CD2 LEU A 101       8.944   2.481   3.985  1.00 95.61           C
ATOM   1338 1HD2 LEU A 101       9.558   1.760   4.525  1.00 95.61           H
ATOM   1339 2HD2 LEU A 101       8.569   3.232   4.680  1.00 95.61           H
ATOM   1340 3HD2 LEU A 101       8.103   1.966   3.519  1.00 95.61           H
ATOM   1341  HN  LEU A 101       9.950   6.119   3.159  1.00 95.61           H
ATOM   1342  N   PRO A 102      12.622   6.308   4.976  1.00 95.75           N
ATOM   1343  CA  PRO A 102      13.815   6.777   5.685  1.00 95.75           C
ATOM   1344  C   PRO A 102      13.526   7.122   7.136  1.00 95.75           C
ATOM   1345  O   PRO A 102      14.315   6.801   8.023  1.00 95.75           O
ATOM   1346  HA  PRO A 102      14.564   5.986   5.723  1.00 95.75           H
ATOM   1347  CB  PRO A 102      14.250   8.007   4.885  1.00 95.75           C
ATOM   1348 1HB  PRO A 102      13.813   8.922   5.286  1.00 95.75           H
ATOM   1349 2HB  PRO A 102      15.333   8.136   4.905  1.00 95.75           H
ATOM   1350  CG  PRO A 102      13.745   7.711   3.478  1.00 95.75           C
ATOM   1351 1HG  PRO A 102      13.660   8.618   2.879  1.00 95.75           H
ATOM   1352 2HG  PRO A 102      14.420   7.048   2.937  1.00 95.75           H
ATOM   1353  CD  PRO A 102      12.393   7.065   3.733  1.00 95.75           C
ATOM   1354 1HD  PRO A 102      11.606   7.809   3.856  1.00 95.75           H
ATOM   1355 2HD  PRO A 102      12.090   6.420   2.907  1.00 95.75           H
ATOM   1356  N   PHE A 103      12.390   7.773   7.342  1.00 95.14           N
ATOM   1357  CA  PHE A 103      12.015   8.222   8.672  1.00 95.14           C
ATOM   1358  C   PHE A 103      11.700   7.034   9.583  1.00 95.14           C
ATOM   1359  O   PHE A 103      12.049   7.041  10.762  1.00 95.14           O
ATOM   1360  HA  PHE A 103      12.863   8.774   9.078  1.00 95.14           H
ATOM   1361  CB  PHE A 103      10.757   9.078   8.517  1.00 95.14           C
ATOM   1362 1HB  PHE A 103       9.996   8.497   7.997  1.00 95.14           H
ATOM   1363 2HB  PHE A 103      10.362   9.308   9.506  1.00 95.14           H
ATOM   1364  CG  PHE A 103      10.985  10.387   7.758  1.00 95.14           C
ATOM   1365  CD1 PHE A 103      11.351  11.510   8.433  1.00 95.14           C
ATOM   1366  HD1 PHE A 103      11.483  11.477   9.514  1.00 95.14           H
ATOM   1367  CD2 PHE A 103      10.820  10.429   6.408  1.00 95.14           C
ATOM   1368  HD2 PHE A 103      10.526   9.529   5.868  1.00 95.14           H
ATOM   1369  CE1 PHE A 103      11.563  12.724   7.728  1.00 95.14           C
ATOM   1370  HE1 PHE A 103      11.857  13.624   8.269  1.00 95.14           H
ATOM   1371  CE2 PHE A 103      11.032  11.643   5.704  1.00 95.14           C
ATOM   1372  HE2 PHE A 103      10.900  11.676   4.623  1.00 95.14           H
ATOM   1373  CZ  PHE A 103      11.399  12.766   6.379  1.00 95.14           C
ATOM   1374  HZ  PHE A 103      11.561  13.698   5.838  1.00 95.14           H
ATOM   1375  HN  PHE A 103      11.734   7.994   6.620  1.00 95.14           H
ATOM   1376  N   TRP A 104      11.043   6.041   9.001  1.00 93.08           N
ATOM   1377  CA  TRP A 104      10.706   4.835   9.737  1.00 93.08           C
ATOM   1378  C   TRP A 104      12.011   4.149  10.145  1.00 93.08           C
ATOM   1379  O   TRP A 104      12.106   3.585  11.234  1.00 93.08           O
ATOM   1380  HA  TRP A 104      10.147   5.131  10.625  1.00 93.08           H
ATOM   1381  CB  TRP A 104       9.787   3.929   8.914  1.00 93.08           C
ATOM   1382 1HB  TRP A 104      10.136   3.917   7.881  1.00 93.08           H
ATOM   1383 2HB  TRP A 104       9.868   2.909   9.289  1.00 93.08           H
ATOM   1384  CG  TRP A 104       8.316   4.350   8.935  1.00 93.08           C
ATOM   1385  CD1 TRP A 104       7.549   4.721   7.901  1.00 93.08           C
ATOM   1386  HD1 TRP A 104       7.895   4.772   6.868  1.00 93.08           H
ATOM   1387  CD2 TRP A 104       7.461   4.428  10.095  1.00 93.08           C
ATOM   1388  NE1 TRP A 104       6.268   5.032   8.307  1.00 93.08           N
ATOM   1389  HE1 TRP A 104       5.517   5.334   7.719  1.00 93.08           H
ATOM   1390  CE2 TRP A 104       6.212   4.848   9.684  1.00 93.08           C
ATOM   1391  CE3 TRP A 104       7.733   4.153  11.446  1.00 93.08           C
ATOM   1392  HE3 TRP A 104       8.711   3.820  11.796  1.00 93.08           H
ATOM   1393  CZ2 TRP A 104       5.137   5.030  10.562  1.00 93.08           C
ATOM   1394  HZ2 TRP A 104       4.160   5.363  10.212  1.00 93.08           H
ATOM   1395  CZ3 TRP A 104       6.649   4.340  12.311  1.00 93.08           C
ATOM   1396  HZ3 TRP A 104       6.806   4.141  13.371  1.00 93.08           H
ATOM   1397  CH2 TRP A 104       5.386   4.762  11.913  1.00 93.08           C
ATOM   1398  HH2 TRP A 104       4.592   4.884  12.650  1.00 93.08           H
ATOM   1399  HN  TRP A 104      10.743   6.052   8.047  1.00 93.08           H
ATOM   1400  N   ALA A 105      12.985   4.221   9.250  1.00 94.76           N
ATOM   1401  CA  ALA A 105      14.258   3.558   9.474  1.00 94.76           C
ATOM   1402  C   ALA A 105      14.936   4.166  10.704  1.00 94.76           C
ATOM   1403  O   ALA A 105      15.421   3.441  11.571  1.00 94.76           O
ATOM   1404  HA  ALA A 105      14.054   2.504   9.666  1.00 94.76           H
ATOM   1405  CB  ALA A 105      15.122   3.672   8.216  1.00 94.76           C
ATOM   1406 1HB  ALA A 105      14.609   3.199   7.379  1.00 94.76           H
ATOM   1407 2HB  ALA A 105      15.296   4.724   7.989  1.00 94.76           H
ATOM   1408 3HB  ALA A 105      16.077   3.174   8.385  1.00 94.76           H
ATOM   1409  HN  ALA A 105      12.915   4.720   8.386  1.00 94.76           H
ATOM   1410  N   ILE A 106      14.947   5.490  10.740  1.00 94.37           N
ATOM   1411  CA  ILE A 106      15.585   6.204  11.832  1.00 94.37           C
ATOM   1412  C   ILE A 106      14.852   5.889  13.138  1.00 94.37           C
ATOM   1413  O   ILE A 106      15.484   5.644  14.165  1.00 94.37           O
ATOM   1414  HA  ILE A 106      16.607   5.834  11.912  1.00 94.37           H
ATOM   1415  CB  ILE A 106      15.668   7.699  11.519  1.00 94.37           C
ATOM   1416  HB  ILE A 106      14.690   8.031  11.172  1.00 94.37           H
ATOM   1417  CG1 ILE A 106      16.663   7.968  10.389  1.00 94.37           C
ATOM   1418 1HG1 ILE A 106      17.682   7.854  10.761  1.00 94.37           H
ATOM   1419 2HG1 ILE A 106      16.529   7.230   9.598  1.00 94.37           H
ATOM   1420  CG2 ILE A 106      15.999   8.505  12.777  1.00 94.37           C
ATOM   1421 1HG2 ILE A 106      15.221   8.348  13.524  1.00 94.37           H
ATOM   1422 2HG2 ILE A 106      16.958   8.178  13.177  1.00 94.37           H
ATOM   1423 3HG2 ILE A 106      16.052   9.565  12.526  1.00 94.37           H
ATOM   1424  CD1 ILE A 106      16.478   9.375   9.817  1.00 94.37           C
ATOM   1425 1HD1 ILE A 106      15.466   9.477   9.424  1.00 94.37           H
ATOM   1426 2HD1 ILE A 106      16.637  10.111  10.605  1.00 94.37           H
ATOM   1427 3HD1 ILE A 106      17.197   9.540   9.015  1.00 94.37           H
ATOM   1428  HN  ILE A 106      14.530   6.072  10.041  1.00 94.37           H
ATOM   1429  N   ALA A 107      13.530   5.906  13.057  1.00 93.11           N
ATOM   1430  CA  ALA A 107      12.705   5.722  14.238  1.00 93.11           C
ATOM   1431  C   ALA A 107      12.930   4.316  14.798  1.00 93.11           C
ATOM   1432  O   ALA A 107      12.875   4.110  16.009  1.00 93.11           O
ATOM   1433  HA  ALA A 107      13.020   6.454  14.981  1.00 93.11           H
ATOM   1434  CB  ALA A 107      11.239   5.979  13.883  1.00 93.11           C
ATOM   1435 1HB  ALA A 107      11.128   7.000  13.518  1.00 93.11           H
ATOM   1436 2HB  ALA A 107      10.925   5.280  13.108  1.00 93.11           H
ATOM   1437 3HB  ALA A 107      10.620   5.841  14.770  1.00 93.11           H
ATOM   1438  HN  ALA A 107      13.024   6.043  12.205  1.00 93.11           H
ATOM   1439  N   ALA A 108      13.180   3.385  13.889  1.00 92.50           N
ATOM   1440  CA  ALA A 108      13.378   1.997  14.273  1.00 92.50           C
ATOM   1441  C   ALA A 108      14.780   1.830  14.861  1.00 92.50           C
ATOM   1442  O   ALA A 108      14.989   1.013  15.756  1.00 92.50           O
ATOM   1443  HA  ALA A 108      12.641   1.757  15.040  1.00 92.50           H
ATOM   1444  CB  ALA A 108      13.142   1.093  13.062  1.00 92.50           C
ATOM   1445 1HB  ALA A 108      12.122   1.228  12.701  1.00 92.50           H
ATOM   1446 2HB  ALA A 108      13.845   1.354  12.271  1.00 92.50           H
ATOM   1447 3HB  ALA A 108      13.290   0.053  13.351  1.00 92.50           H
ATOM   1448  HN  ALA A 108      13.248   3.565  12.908  1.00 92.50           H
ATOM   1449  N   ALA A 109      15.706   2.618  14.333  1.00 91.97           N
ATOM   1450  CA  ALA A 109      17.103   2.488  14.711  1.00 91.97           C
ATOM   1451  C   ALA A 109      17.282   2.956  16.156  1.00 91.97           C
ATOM   1452  O   ALA A 109      18.118   2.425  16.885  1.00 91.97           O
ATOM   1453  HA  ALA A 109      17.368   1.432  14.644  1.00 91.97           H
ATOM   1454  CB  ALA A 109      17.973   3.277  13.730  1.00 91.97           C
ATOM   1455 1HB  ALA A 109      17.831   2.886  12.723  1.00 91.97           H
ATOM   1456 2HB  ALA A 109      17.686   4.329  13.756  1.00 91.97           H
ATOM   1457 3HB  ALA A 109      19.021   3.179  14.014  1.00 91.97           H
ATOM   1458  HN  ALA A 109      15.515   3.332  13.660  1.00 91.97           H
ATOM   1459  N   ASP A 110      16.482   3.945  16.528  1.00 88.06           N
ATOM   1460  CA  ASP A 110      16.623   4.572  17.831  1.00 88.06           C
ATOM   1461  C   ASP A 110      15.241   4.966  18.355  1.00 88.06           C
ATOM   1462  O   ASP A 110      14.549   4.152  18.965  1.00 88.06           O
ATOM   1463  HA  ASP A 110      17.109   3.824  18.457  1.00 88.06           H
ATOM   1464  CB  ASP A 110      17.474   5.841  17.742  1.00 88.06           C
ATOM   1465 1HB  ASP A 110      18.446   5.601  17.312  1.00 88.06           H
ATOM   1466 2HB  ASP A 110      16.997   6.557  17.073  1.00 88.06           H
ATOM   1467  CG  ASP A 110      17.662   6.472  19.123  1.00 88.06           C
ATOM   1468  OD1 ASP A 110      17.296   5.798  20.110  1.00 88.06           O
ATOM   1469  OD2 ASP A 110      18.169   7.614  19.160  1.00 88.06           O
ATOM   1470  HN  ASP A 110      15.750   4.316  15.957  1.00 88.06           H
ATOM   1471  N   GLN A 111      14.879   6.214  18.097  1.00 88.83           N
ATOM   1472  CA  GLN A 111      13.590   6.725  18.533  1.00 88.83           C
ATOM   1473  C   GLN A 111      13.094   7.806  17.571  1.00 88.83           C
ATOM   1474  O   GLN A 111      13.836   8.250  16.695  1.00 88.83           O
ATOM   1475  HA  GLN A 111      12.916   5.869  18.507  1.00 88.83           H
ATOM   1476  CB  GLN A 111      13.668   7.259  19.965  1.00 88.83           C
ATOM   1477 1HB  GLN A 111      12.681   7.588  20.288  1.00 88.83           H
ATOM   1478 2HB  GLN A 111      13.974   6.459  20.639  1.00 88.83           H
ATOM   1479  CG  GLN A 111      14.657   8.422  20.063  1.00 88.83           C
ATOM   1480 1HG  GLN A 111      15.647   8.089  19.752  1.00 88.83           H
ATOM   1481 2HG  GLN A 111      14.359   9.216  19.379  1.00 88.83           H
ATOM   1482  CD  GLN A 111      14.721   8.968  21.491  1.00 88.83           C
ATOM   1483  OE1 GLN A 111      13.715   9.183  22.146  1.00 88.83           O
ATOM   1484  NE2 GLN A 111      15.957   9.180  21.934  1.00 88.83           N
ATOM   1485 1HE2 GLN A 111      16.741   8.982  21.344  1.00 88.83           H
ATOM   1486 2HE2 GLN A 111      16.103   9.536  22.857  1.00 88.83           H
ATOM   1487  HN  GLN A 111      15.447   6.870  17.601  1.00 88.83           H
ATOM   1488  N   TRP A 112      11.844   8.198  17.766  1.00 91.64           N
ATOM   1489  CA  TRP A 112      11.240   9.219  16.926  1.00 91.64           C
ATOM   1490  C   TRP A 112      11.834  10.571  17.325  1.00 91.64           C
ATOM   1491  O   TRP A 112      11.504  11.111  18.380  1.00 91.64           O
ATOM   1492  HA  TRP A 112      11.494   8.992  15.891  1.00 91.64           H
ATOM   1493  CB  TRP A 112       9.714   9.182  17.029  1.00 91.64           C
ATOM   1494 1HB  TRP A 112       9.374   8.159  16.864  1.00 91.64           H
ATOM   1495 2HB  TRP A 112       9.422   9.456  18.042  1.00 91.64           H
ATOM   1496  CG  TRP A 112       9.001  10.106  16.040  1.00 91.64           C
ATOM   1497  CD1 TRP A 112       8.578  11.361  16.242  1.00 91.64           C
ATOM   1498  HD1 TRP A 112       8.694  11.904  17.180  1.00 91.64           H
ATOM   1499  CD2 TRP A 112       8.644   9.796  14.677  1.00 91.64           C
ATOM   1500  NE1 TRP A 112       7.975  11.880  15.114  1.00 91.64           N
ATOM   1501  HE1 TRP A 112       7.582  12.795  15.021  1.00 91.64           H
ATOM   1502  CE2 TRP A 112       8.017  10.898  14.132  1.00 91.64           C
ATOM   1503  CE3 TRP A 112       8.843   8.622  13.929  1.00 91.64           C
ATOM   1504  HE3 TRP A 112       9.336   7.739  14.336  1.00 91.64           H
ATOM   1505  CZ2 TRP A 112       7.539  10.935  12.817  1.00 91.64           C
ATOM   1506  HZ2 TRP A 112       7.047  11.819  12.410  1.00 91.64           H
ATOM   1507  CZ3 TRP A 112       8.360   8.676  12.616  1.00 91.64           C
ATOM   1508  HZ3 TRP A 112       8.488   7.791  11.992  1.00 91.64           H
ATOM   1509  CH2 TRP A 112       7.726   9.777  12.053  1.00 91.64           C
ATOM   1510  HH2 TRP A 112       7.377   9.740  11.021  1.00 91.64           H
ATOM   1511  HN  TRP A 112      11.248   7.832  18.480  1.00 91.64           H
ATOM   1512  N   LYS A 113      12.699  11.081  16.461  1.00 92.09           N
ATOM   1513  CA  LYS A 113      13.431  12.299  16.763  1.00 92.09           C
ATOM   1514  C   LYS A 113      12.724  13.489  16.111  1.00 92.09           C
ATOM   1515  O   LYS A 113      13.189  14.623  16.211  1.00 92.09           O
ATOM   1516  HA  LYS A 113      13.407  12.434  17.845  1.00 92.09           H
ATOM   1517  CB  LYS A 113      14.899  12.158  16.357  1.00 92.09           C
ATOM   1518 1HB  LYS A 113      14.964  11.896  15.300  1.00 92.09           H
ATOM   1519 2HB  LYS A 113      15.408  13.114  16.479  1.00 92.09           H
ATOM   1520  CG  LYS A 113      15.600  11.089  17.197  1.00 92.09           C
ATOM   1521 1HG  LYS A 113      15.572  11.372  18.249  1.00 92.09           H
ATOM   1522 2HG  LYS A 113      15.067  10.142  17.107  1.00 92.09           H
ATOM   1523  CD  LYS A 113      17.052  10.906  16.751  1.00 92.09           C
ATOM   1524 1HD  LYS A 113      17.082  10.644  15.694  1.00 92.09           H
ATOM   1525 2HD  LYS A 113      17.591  11.847  16.861  1.00 92.09           H
ATOM   1526  CE  LYS A 113      17.745   9.817  17.572  1.00 92.09           C
ATOM   1527 1HE  LYS A 113      17.762  10.101  18.624  1.00 92.09           H
ATOM   1528 2HE  LYS A 113      17.181   8.887  17.502  1.00 92.09           H
ATOM   1529  NZ  LYS A 113      19.127   9.602  17.087  1.00 92.09           N
ATOM   1530 1HZ  LYS A 113      19.546   8.830  17.593  1.00 92.09           H
ATOM   1531 2HZ  LYS A 113      19.108   9.388  16.096  1.00 92.09           H
ATOM   1532 3HZ  LYS A 113      19.673  10.443  17.240  1.00 92.09           H
ATOM   1533  HN  LYS A 113      12.903  10.676  15.569  1.00 92.09           H
ATOM   1534  N   PHE A 114      11.610  13.189  15.458  1.00 93.79           N
ATOM   1535  CA  PHE A 114      10.955  14.169  14.609  1.00 93.79           C
ATOM   1536  C   PHE A 114       9.725  14.760  15.302  1.00 93.79           C
ATOM   1537  O   PHE A 114       9.278  14.246  16.326  1.00 93.79           O
ATOM   1538  HA  PHE A 114      11.676  14.962  14.414  1.00 93.79           H
ATOM   1539  CB  PHE A 114      10.508  13.436  13.342  1.00 93.79           C
ATOM   1540 1HB  PHE A 114       9.696  12.754  13.596  1.00 93.79           H
ATOM   1541 2HB  PHE A 114      10.106  14.162  12.637  1.00 93.79           H
ATOM   1542  CG  PHE A 114      11.623  12.644  12.656  1.00 93.79           C
ATOM   1543  CD1 PHE A 114      12.575  13.295  11.935  1.00 93.79           C
ATOM   1544  HD1 PHE A 114      12.544  14.381  11.847  1.00 93.79           H
ATOM   1545  CD2 PHE A 114      11.662  11.289  12.766  1.00 93.79           C
ATOM   1546  HD2 PHE A 114      10.899  10.767  13.344  1.00 93.79           H
ATOM   1547  CE1 PHE A 114      13.610  12.560  11.298  1.00 93.79           C
ATOM   1548  HE1 PHE A 114      14.373  13.082  10.721  1.00 93.79           H
ATOM   1549  CE2 PHE A 114      12.697  10.554  12.130  1.00 93.79           C
ATOM   1550  HE2 PHE A 114      12.728   9.468  12.218  1.00 93.79           H
ATOM   1551  CZ  PHE A 114      13.649  11.205  11.409  1.00 93.79           C
ATOM   1552  HZ  PHE A 114      14.443  10.641  10.920  1.00 93.79           H
ATOM   1553  HN  PHE A 114      11.159  12.298  15.502  1.00 93.79           H
ATOM   1554  N   GLN A 115       9.213  15.832  14.715  1.00 94.14           N
ATOM   1555  CA  GLN A 115       8.061  16.515  15.279  1.00 94.14           C
ATOM   1556  C   GLN A 115       6.787  15.709  15.021  1.00 94.14           C
ATOM   1557  O   GLN A 115       6.782  14.795  14.198  1.00 94.14           O
ATOM   1558  HA  GLN A 115       8.254  16.571  16.351  1.00 94.14           H
ATOM   1559  CB  GLN A 115       7.936  17.933  14.718  1.00 94.14           C
ATOM   1560 1HB  GLN A 115       7.932  17.898  13.628  1.00 94.14           H
ATOM   1561 2HB  GLN A 115       6.985  18.367  15.026  1.00 94.14           H
ATOM   1562  CG  GLN A 115       9.087  18.818  15.201  1.00 94.14           C
ATOM   1563 1HG  GLN A 115       9.272  18.635  16.259  1.00 94.14           H
ATOM   1564 2HG  GLN A 115      10.000  18.556  14.668  1.00 94.14           H
ATOM   1565  CD  GLN A 115       8.769  20.298  14.982  1.00 94.14           C
ATOM   1566  OE1 GLN A 115       7.812  20.663  14.319  1.00 94.14           O
ATOM   1567  NE2 GLN A 115       9.623  21.128  15.574  1.00 94.14           N
ATOM   1568 1HE2 GLN A 115      10.389  20.763  16.104  1.00 94.14           H
ATOM   1569 2HE2 GLN A 115       9.500  22.117  15.489  1.00 94.14           H
ATOM   1570  HN  GLN A 115       9.571  16.233  13.872  1.00 94.14           H
ATOM   1571  N   THR A 116       5.737  16.076  15.741  1.00 94.36           N
ATOM   1572  CA  THR A 116       4.474  15.364  15.639  1.00 94.36           C
ATOM   1573  C   THR A 116       3.931  15.443  14.211  1.00 94.36           C
ATOM   1574  O   THR A 116       3.333  14.489  13.717  1.00 94.36           O
ATOM   1575  HA  THR A 116       4.655  14.311  15.854  1.00 94.36           H
ATOM   1576  CB  THR A 116       3.519  15.943  16.685  1.00 94.36           C
ATOM   1577  HB  THR A 116       3.174  16.934  16.391  1.00 94.36           H
ATOM   1578  OG1 THR A 116       4.261  15.886  17.901  1.00 94.36           O
ATOM   1579  HG1 THR A 116       3.843  16.485  18.584  1.00 94.36           H
ATOM   1580  CG2 THR A 116       2.313  15.038  16.942  1.00 94.36           C
ATOM   1581 1HG2 THR A 116       2.657  14.068  17.301  1.00 94.36           H
ATOM   1582 2HG2 THR A 116       1.755  14.905  16.015  1.00 94.36           H
ATOM   1583 3HG2 THR A 116       1.668  15.495  17.692  1.00 94.36           H
ATOM   1584  HN  THR A 116       5.739  16.843  16.383  1.00 94.36           H
ATOM   1585  N   PHE A 117       4.158  16.590  13.588  1.00 95.36           N
ATOM   1586  CA  PHE A 117       3.697  16.807  12.227  1.00 95.36           C
ATOM   1587  C   PHE A 117       4.180  15.690  11.300  1.00 95.36           C
ATOM   1588  O   PHE A 117       3.399  15.143  10.523  1.00 95.36           O
ATOM   1589  HA  PHE A 117       2.607  16.811  12.252  1.00 95.36           H
ATOM   1590  CB  PHE A 117       4.294  18.136  11.759  1.00 95.36           C
ATOM   1591 1HB  PHE A 117       3.905  18.938  12.386  1.00 95.36           H
ATOM   1592 2HB  PHE A 117       5.373  18.110  11.908  1.00 95.36           H
ATOM   1593  CG  PHE A 117       4.003  18.467  10.294  1.00 95.36           C
ATOM   1594  CD1 PHE A 117       4.982  18.334   9.359  1.00 95.36           C
ATOM   1595  HD1 PHE A 117       5.974  17.991   9.654  1.00 95.36           H
ATOM   1596  CD2 PHE A 117       2.765  18.895   9.926  1.00 95.36           C
ATOM   1597  HD2 PHE A 117       1.981  19.001  10.675  1.00 95.36           H
ATOM   1598  CE1 PHE A 117       4.712  18.641   8.000  1.00 95.36           C
ATOM   1599  HE1 PHE A 117       5.497  18.535   7.251  1.00 95.36           H
ATOM   1600  CE2 PHE A 117       2.495  19.202   8.567  1.00 95.36           C
ATOM   1601  HE2 PHE A 117       1.503  19.545   8.272  1.00 95.36           H
ATOM   1602  CZ  PHE A 117       3.474  19.069   7.632  1.00 95.36           C
ATOM   1603  HZ  PHE A 117       3.267  19.304   6.588  1.00 95.36           H
ATOM   1604  HN  PHE A 117       4.647  17.361  13.997  1.00 95.36           H
ATOM   1605  N   MET A 118       5.464  15.385  11.412  1.00 95.08           N
ATOM   1606  CA  MET A 118       6.067  14.366  10.571  1.00 95.08           C
ATOM   1607  C   MET A 118       5.444  12.994  10.839  1.00 95.08           C
ATOM   1608  O   MET A 118       5.296  12.186   9.923  1.00 95.08           O
ATOM   1609  HA  MET A 118       5.862  14.672   9.545  1.00 95.08           H
ATOM   1610  CB  MET A 118       7.572  14.304  10.842  1.00 95.08           C
ATOM   1611 1HB  MET A 118       7.984  15.313  10.855  1.00 95.08           H
ATOM   1612 2HB  MET A 118       7.750  13.874  11.828  1.00 95.08           H
ATOM   1613  CG  MET A 118       8.287  13.469   9.778  1.00 95.08           C
ATOM   1614 1HG  MET A 118       9.353  13.416  10.001  1.00 95.08           H
ATOM   1615 2HG  MET A 118       7.908  12.447   9.791  1.00 95.08           H
ATOM   1616  SD  MET A 118       8.037  14.191   8.165  1.00 95.08           S
ATOM   1617  CE  MET A 118       9.034  15.664   8.327  1.00 95.08           C
ATOM   1618 1HE  MET A 118       8.653  16.271   9.149  1.00 95.08           H
ATOM   1619 2HE  MET A 118      10.067  15.382   8.532  1.00 95.08           H
ATOM   1620 3HE  MET A 118       8.989  16.236   7.401  1.00 95.08           H
ATOM   1621  HN  MET A 118       6.088  15.820  12.062  1.00 95.08           H
ATOM   1622  N   CYS A 119       5.094  12.774  12.098  1.00 93.84           N
ATOM   1623  CA  CYS A 119       4.490  11.515  12.497  1.00 93.84           C
ATOM   1624  C   CYS A 119       3.154  11.370  11.766  1.00 93.84           C
ATOM   1625  O   CYS A 119       2.855  10.311  11.215  1.00 93.84           O
ATOM   1626  HA  CYS A 119       5.182  10.727  12.199  1.00 93.84           H
ATOM   1627  CB  CYS A 119       4.322  11.424  14.015  1.00 93.84           C
ATOM   1628 1HB  CYS A 119       5.300  11.414  14.497  1.00 93.84           H
ATOM   1629 2HB  CYS A 119       3.794  12.303  14.384  1.00 93.84           H
ATOM   1630  SG  CYS A 119       3.395   9.908  14.453  1.00 93.84           S
ATOM   1631  HN  CYS A 119       5.218  13.437  12.836  1.00 93.84           H
ATOM   1632  N   LYS A 120       2.386  12.449  11.784  1.00 94.87           N
ATOM   1633  CA  LYS A 120       1.085  12.453  11.135  1.00 94.87           C
ATOM   1634  C   LYS A 120       1.258  12.110   9.654  1.00 94.87           C
ATOM   1635  O   LYS A 120       0.562  11.242   9.130  1.00 94.87           O
ATOM   1636  HA  LYS A 120       0.485  11.673  11.603  1.00 94.87           H
ATOM   1637  CB  LYS A 120       0.369  13.783  11.379  1.00 94.87           C
ATOM   1638 1HB  LYS A 120       1.033  14.610  11.125  1.00 94.87           H
ATOM   1639 2HB  LYS A 120      -0.498  13.859  10.723  1.00 94.87           H
ATOM   1640  CG  LYS A 120      -0.074  13.908  12.838  1.00 94.87           C
ATOM   1641 1HG  LYS A 120      -0.786  13.117  13.074  1.00 94.87           H
ATOM   1642 2HG  LYS A 120       0.784  13.771  13.496  1.00 94.87           H
ATOM   1643  CD  LYS A 120      -0.713  15.273  13.102  1.00 94.87           C
ATOM   1644 1HD  LYS A 120       0.024  16.060  12.944  1.00 94.87           H
ATOM   1645 2HD  LYS A 120      -1.520  15.445  12.389  1.00 94.87           H
ATOM   1646  CE  LYS A 120      -1.259  15.356  14.529  1.00 94.87           C
ATOM   1647 1HE  LYS A 120      -1.100  14.407  15.041  1.00 94.87           H
ATOM   1648 2HE  LYS A 120      -0.715  16.116  15.089  1.00 94.87           H
ATOM   1649  NZ  LYS A 120      -2.703  15.682  14.513  1.00 94.87           N
ATOM   1650 1HZ  LYS A 120      -3.054  15.705  15.464  1.00 94.87           H
ATOM   1651 2HZ  LYS A 120      -2.840  16.589  14.080  1.00 94.87           H
ATOM   1652 3HZ  LYS A 120      -3.203  14.976  13.985  1.00 94.87           H
ATOM   1653  HN  LYS A 120       2.638  13.308  12.229  1.00 94.87           H
ATOM   1654  N   VAL A 121       2.189  12.809   9.022  1.00 94.94           N
ATOM   1655  CA  VAL A 121       2.386  12.669   7.589  1.00 94.94           C
ATOM   1656  C   VAL A 121       2.804  11.232   7.274  1.00 94.94           C
ATOM   1657  O   VAL A 121       2.236  10.597   6.386  1.00 94.94           O
ATOM   1658  HA  VAL A 121       1.430  12.871   7.105  1.00 94.94           H
ATOM   1659  CB  VAL A 121       3.396  13.707   7.096  1.00 94.94           C
ATOM   1660  HB  VAL A 121       4.285  13.633   7.721  1.00 94.94           H
ATOM   1661  CG1 VAL A 121       3.812  13.424   5.651  1.00 94.94           C
ATOM   1662 1HG1 VAL A 121       4.269  12.436   5.592  1.00 94.94           H
ATOM   1663 2HG1 VAL A 121       2.933  13.458   5.007  1.00 94.94           H
ATOM   1664 3HG1 VAL A 121       4.530  14.177   5.326  1.00 94.94           H
ATOM   1665  CG2 VAL A 121       2.838  15.125   7.238  1.00 94.94           C
ATOM   1666 1HG2 VAL A 121       1.926  15.218   6.649  1.00 94.94           H
ATOM   1667 2HG2 VAL A 121       2.616  15.325   8.286  1.00 94.94           H
ATOM   1668 3HG2 VAL A 121       3.576  15.843   6.881  1.00 94.94           H
ATOM   1669  HN  VAL A 121       2.801  13.459   9.471  1.00 94.94           H
ATOM   1670  N   VAL A 122       3.793  10.760   8.018  1.00 93.63           N
ATOM   1671  CA  VAL A 122       4.438   9.499   7.694  1.00 93.63           C
ATOM   1672  C   VAL A 122       3.415   8.367   7.795  1.00 93.63           C
ATOM   1673  O   VAL A 122       3.370   7.487   6.936  1.00 93.63           O
ATOM   1674  HA  VAL A 122       4.789   9.564   6.663  1.00 93.63           H
ATOM   1675  CB  VAL A 122       5.656   9.287   8.596  1.00 93.63           C
ATOM   1676  HB  VAL A 122       5.357   9.512   9.620  1.00 93.63           H
ATOM   1677  CG1 VAL A 122       6.123   7.831   8.552  1.00 93.63           C
ATOM   1678 1HG1 VAL A 122       5.318   7.180   8.892  1.00 93.63           H
ATOM   1679 2HG1 VAL A 122       6.396   7.568   7.530  1.00 93.63           H
ATOM   1680 3HG1 VAL A 122       6.990   7.708   9.202  1.00 93.63           H
ATOM   1681  CG2 VAL A 122       6.792  10.240   8.217  1.00 93.63           C
ATOM   1682 1HG2 VAL A 122       7.087  10.060   7.184  1.00 93.63           H
ATOM   1683 2HG2 VAL A 122       6.453  11.270   8.324  1.00 93.63           H
ATOM   1684 3HG2 VAL A 122       7.644  10.067   8.874  1.00 93.63           H
ATOM   1685  HN  VAL A 122       4.154  11.223   8.828  1.00 93.63           H
ATOM   1686  N   ASN A 123       2.617   8.426   8.851  1.00 92.34           N
ATOM   1687  CA  ASN A 123       1.598   7.414   9.077  1.00 92.34           C
ATOM   1688  C   ASN A 123       0.567   7.475   7.949  1.00 92.34           C
ATOM   1689  O   ASN A 123       0.104   6.440   7.470  1.00 92.34           O
ATOM   1690  HA  ASN A 123       2.136   6.466   9.100  1.00 92.34           H
ATOM   1691  CB  ASN A 123       0.868   7.654  10.399  1.00 92.34           C
ATOM   1692 1HB  ASN A 123       0.764   8.725  10.572  1.00 92.34           H
ATOM   1693 2HB  ASN A 123      -0.140   7.241  10.342  1.00 92.34           H
ATOM   1694  CG  ASN A 123       1.622   7.014  11.567  1.00 92.34           C
ATOM   1695  OD1 ASN A 123       2.436   6.122  11.399  1.00 92.34           O
ATOM   1696  ND2 ASN A 123       1.306   7.519  12.756  1.00 92.34           N
ATOM   1697 1HD2 ASN A 123       0.628   8.251  12.825  1.00 92.34           H
ATOM   1698 2HD2 ASN A 123       1.746   7.166  13.582  1.00 92.34           H
ATOM   1699  HN  ASN A 123       2.658   9.146   9.544  1.00 92.34           H
ATOM   1700  N   SER A 124       0.237   8.696   7.556  1.00 93.41           N
ATOM   1701  CA  SER A 124      -0.867   8.915   6.637  1.00 93.41           C
ATOM   1702  C   SER A 124      -0.459   8.499   5.222  1.00 93.41           C
ATOM   1703  O   SER A 124      -1.266   7.946   4.477  1.00 93.41           O
ATOM   1704  HA  SER A 124      -1.676   8.283   7.002  1.00 93.41           H
ATOM   1705  CB  SER A 124      -1.315  10.377   6.652  1.00 93.41           C
ATOM   1706 1HB  SER A 124      -0.513  11.007   6.266  1.00 93.41           H
ATOM   1707 2HB  SER A 124      -2.167  10.502   5.984  1.00 93.41           H
ATOM   1708  OG  SER A 124      -1.671  10.813   7.961  1.00 93.41           O
ATOM   1709  HG  SER A 124      -1.035  11.520   8.271  1.00 93.41           H
ATOM   1710  HN  SER A 124       0.708   9.526   7.855  1.00 93.41           H
ATOM   1711  N   MET A 125       0.793   8.783   4.894  1.00 93.08           N
ATOM   1712  CA  MET A 125       1.271   8.600   3.534  1.00 93.08           C
ATOM   1713  C   MET A 125       1.192   7.130   3.118  1.00 93.08           C
ATOM   1714  O   MET A 125       0.868   6.822   1.972  1.00 93.08           O
ATOM   1715  HA  MET A 125       0.608   9.198   2.908  1.00 93.08           H
ATOM   1716  CB  MET A 125       2.719   9.083   3.431  1.00 93.08           C
ATOM   1717 1HB  MET A 125       3.279   8.753   4.306  1.00 93.08           H
ATOM   1718 2HB  MET A 125       3.195   8.635   2.560  1.00 93.08           H
ATOM   1719  CG  MET A 125       2.782  10.608   3.325  1.00 93.08           C
ATOM   1720 1HG  MET A 125       2.264  11.062   4.171  1.00 93.08           H
ATOM   1721 2HG  MET A 125       3.819  10.942   3.370  1.00 93.08           H
ATOM   1722  SD  MET A 125       2.035  11.145   1.795  1.00 93.08           S
ATOM   1723  CE  MET A 125       1.747  12.865   2.178  1.00 93.08           C
ATOM   1724 1HE  MET A 125       1.088  12.939   3.042  1.00 93.08           H
ATOM   1725 2HE  MET A 125       2.696  13.351   2.402  1.00 93.08           H
ATOM   1726 3HE  MET A 125       1.281  13.354   1.322  1.00 93.08           H
ATOM   1727  HN  MET A 125       1.475   9.131   5.538  1.00 93.08           H
ATOM   1728  N   TYR A 126       1.495   6.261   4.072  1.00 86.22           N
ATOM   1729  CA  TYR A 126       1.431   4.830   3.828  1.00 86.22           C
ATOM   1730  C   TYR A 126       0.010   4.400   3.458  1.00 86.22           C
ATOM   1731  O   TYR A 126      -0.187   3.651   2.503  1.00 86.22           O
ATOM   1732  HA  TYR A 126       2.099   4.600   2.999  1.00 86.22           H
ATOM   1733  CB  TYR A 126       1.827   4.160   5.145  1.00 86.22           C
ATOM   1734 1HB  TYR A 126       2.892   4.320   5.317  1.00 86.22           H
ATOM   1735 2HB  TYR A 126       1.296   4.648   5.963  1.00 86.22           H
ATOM   1736  CG  TYR A 126       1.537   2.659   5.192  1.00 86.22           C
ATOM   1737  CD1 TYR A 126       0.738   2.141   6.191  1.00 86.22           C
ATOM   1738  HD1 TYR A 126       0.314   2.801   6.947  1.00 86.22           H
ATOM   1739  CD2 TYR A 126       2.075   1.823   4.234  1.00 86.22           C
ATOM   1740  HD2 TYR A 126       2.706   2.232   3.445  1.00 86.22           H
ATOM   1741  CE1 TYR A 126       0.466   0.728   6.234  1.00 86.22           C
ATOM   1742  HE1 TYR A 126      -0.164   0.305   7.018  1.00 86.22           H
ATOM   1743  CE2 TYR A 126       1.802   0.409   4.278  1.00 86.22           C
ATOM   1744  HE2 TYR A 126       2.220  -0.262   3.528  1.00 86.22           H
ATOM   1745  CZ  TYR A 126       1.011  -0.068   5.276  1.00 86.22           C
ATOM   1746  OH  TYR A 126       0.753  -1.403   5.317  1.00 86.22           O
ATOM   1747  HH  TYR A 126       1.228  -1.866   4.568  1.00 86.22           H
ATOM   1748  HN  TYR A 126       1.779   6.521   4.995  1.00 86.22           H
ATOM   1749  N   LYS A 127      -0.944   4.893   4.235  1.00 87.04           N
ATOM   1750  CA  LYS A 127      -2.335   4.519   4.040  1.00 87.04           C
ATOM   1751  C   LYS A 127      -2.825   5.073   2.701  1.00 87.04           C
ATOM   1752  O   LYS A 127      -3.602   4.423   2.004  1.00 87.04           O
ATOM   1753  HA  LYS A 127      -2.378   3.431   4.000  1.00 87.04           H
ATOM   1754  CB  LYS A 127      -3.181   4.963   5.236  1.00 87.04           C
ATOM   1755 1HB  LYS A 127      -2.992   6.014   5.450  1.00 87.04           H
ATOM   1756 2HB  LYS A 127      -4.239   4.873   4.990  1.00 87.04           H
ATOM   1757  CG  LYS A 127      -2.866   4.120   6.473  1.00 87.04           C
ATOM   1758 1HG  LYS A 127      -1.814   4.233   6.736  1.00 87.04           H
ATOM   1759 2HG  LYS A 127      -3.448   4.481   7.321  1.00 87.04           H
ATOM   1760  CD  LYS A 127      -3.179   2.643   6.225  1.00 87.04           C
ATOM   1761 1HD  LYS A 127      -4.208   2.538   5.882  1.00 87.04           H
ATOM   1762 2HD  LYS A 127      -2.538   2.260   5.430  1.00 87.04           H
ATOM   1763  CE  LYS A 127      -2.972   1.817   7.496  1.00 87.04           C
ATOM   1764 1HE  LYS A 127      -1.970   1.989   7.889  1.00 87.04           H
ATOM   1765 2HE  LYS A 127      -3.675   2.138   8.264  1.00 87.04           H
ATOM   1766  NZ  LYS A 127      -3.160   0.376   7.215  1.00 87.04           N
ATOM   1767 1HZ  LYS A 127      -3.006  -0.157   8.064  1.00 87.04           H
ATOM   1768 2HZ  LYS A 127      -4.104   0.217   6.882  1.00 87.04           H
ATOM   1769 3HZ  LYS A 127      -2.497   0.081   6.506  1.00 87.04           H
ATOM   1770  HN  LYS A 127      -0.780   5.535   4.983  1.00 87.04           H
ATOM   1771  N   MET A 128      -2.350   6.268   2.382  1.00 91.58           N
ATOM   1772  CA  MET A 128      -2.721   6.912   1.133  1.00 91.58           C
ATOM   1773  C   MET A 128      -2.268   6.080  -0.068  1.00 91.58           C
ATOM   1774  O   MET A 128      -3.047   5.834  -0.987  1.00 91.58           O
ATOM   1775  HA  MET A 128      -3.809   6.977   1.148  1.00 91.58           H
ATOM   1776  CB  MET A 128      -2.081   8.300   1.064  1.00 91.58           C
ATOM   1777 1HB  MET A 128      -2.325   8.862   1.965  1.00 91.58           H
ATOM   1778 2HB  MET A 128      -0.996   8.202   1.033  1.00 91.58           H
ATOM   1779  CG  MET A 128      -2.565   9.066  -0.169  1.00 91.58           C
ATOM   1780 1HG  MET A 128      -2.304   8.518  -1.074  1.00 91.58           H
ATOM   1781 2HG  MET A 128      -3.652   9.152  -0.150  1.00 91.58           H
ATOM   1782  SD  MET A 128      -1.827  10.691  -0.206  1.00 91.58           S
ATOM   1783  CE  MET A 128      -2.789  11.498   1.063  1.00 91.58           C
ATOM   1784 1HE  MET A 128      -3.843  11.483   0.784  1.00 91.58           H
ATOM   1785 2HE  MET A 128      -2.656  10.973   2.008  1.00 91.58           H
ATOM   1786 3HE  MET A 128      -2.456  12.530   1.170  1.00 91.58           H
ATOM   1787  HN  MET A 128      -1.725   6.794   2.958  1.00 91.58           H
ATOM   1788  N   ASN A 129      -1.009   5.669  -0.022  1.00 89.85           N
ATOM   1789  CA  ASN A 129      -0.457   4.827  -1.070  1.00 89.85           C
ATOM   1790  C   ASN A 129      -1.288   3.547  -1.179  1.00 89.85           C
ATOM   1791  O   ASN A 129      -1.661   3.136  -2.277  1.00 89.85           O
ATOM   1792  HA  ASN A 129      -0.502   5.431  -1.976  1.00 89.85           H
ATOM   1793  CB  ASN A 129       0.986   4.429  -0.754  1.00 89.85           C
ATOM   1794 1HB  ASN A 129       1.642   5.288  -0.892  1.00 89.85           H
ATOM   1795 2HB  ASN A 129       1.065   4.133   0.292  1.00 89.85           H
ATOM   1796  CG  ASN A 129       1.447   3.279  -1.652  1.00 89.85           C
ATOM   1797  OD1 ASN A 129       1.242   2.112  -1.363  1.00 89.85           O
ATOM   1798  ND2 ASN A 129       2.079   3.673  -2.754  1.00 89.85           N
ATOM   1799 1HD2 ASN A 129       2.214   4.647  -2.931  1.00 89.85           H
ATOM   1800 2HD2 ASN A 129       2.418   2.994  -3.405  1.00 89.85           H
ATOM   1801  HN  ASN A 129      -0.371   5.903   0.712  1.00 89.85           H
ATOM   1802  N   PHE A 130      -1.553   2.951  -0.025  1.00 83.87           N
ATOM   1803  CA  PHE A 130      -2.173   1.638   0.014  1.00 83.87           C
ATOM   1804  C   PHE A 130      -3.519   1.645  -0.714  1.00 83.87           C
ATOM   1805  O   PHE A 130      -3.763   0.809  -1.582  1.00 83.87           O
ATOM   1806  HA  PHE A 130      -1.496   0.945  -0.485  1.00 83.87           H
ATOM   1807  CB  PHE A 130      -2.406   1.297   1.487  1.00 83.87           C
ATOM   1808 1HB  PHE A 130      -1.456   1.359   2.019  1.00 83.87           H
ATOM   1809 2HB  PHE A 130      -3.064   2.048   1.924  1.00 83.87           H
ATOM   1810  CG  PHE A 130      -3.014  -0.088   1.717  1.00 83.87           C
ATOM   1811  CD1 PHE A 130      -4.238  -0.206   2.297  1.00 83.87           C
ATOM   1812  HD1 PHE A 130      -4.787   0.687   2.598  1.00 83.87           H
ATOM   1813  CD2 PHE A 130      -2.330  -1.202   1.341  1.00 83.87           C
ATOM   1814  HD2 PHE A 130      -1.348  -1.107   0.877  1.00 83.87           H
ATOM   1815  CE1 PHE A 130      -4.802  -1.491   2.510  1.00 83.87           C
ATOM   1816  HE1 PHE A 130      -5.784  -1.586   2.975  1.00 83.87           H
ATOM   1817  CE2 PHE A 130      -2.894  -2.487   1.554  1.00 83.87           C
ATOM   1818  HE2 PHE A 130      -2.345  -3.380   1.253  1.00 83.87           H
ATOM   1819  CZ  PHE A 130      -4.118  -2.605   2.134  1.00 83.87           C
ATOM   1820  HZ  PHE A 130      -4.551  -3.592   2.298  1.00 83.87           H
ATOM   1821  HN  PHE A 130      -1.352   3.351   0.869  1.00 83.87           H
ATOM   1822  N   TYR A 131      -4.356   2.599  -0.334  1.00 84.95           N
ATOM   1823  CA  TYR A 131      -5.691   2.692  -0.900  1.00 84.95           C
ATOM   1824  C   TYR A 131      -5.634   3.093  -2.375  1.00 84.95           C
ATOM   1825  O   TYR A 131      -6.344   2.526  -3.204  1.00 84.95           O
ATOM   1826  HA  TYR A 131      -6.162   1.713  -0.815  1.00 84.95           H
ATOM   1827  CB  TYR A 131      -6.407   3.791  -0.113  1.00 84.95           C
ATOM   1828 1HB  TYR A 131      -5.799   4.696  -0.135  1.00 84.95           H
ATOM   1829 2HB  TYR A 131      -7.348   4.027  -0.611  1.00 84.95           H
ATOM   1830  CG  TYR A 131      -6.697   3.425   1.344  1.00 84.95           C
ATOM   1831  CD1 TYR A 131      -7.175   2.169   1.658  1.00 84.95           C
ATOM   1832  HD1 TYR A 131      -7.347   1.438   0.868  1.00 84.95           H
ATOM   1833  CD2 TYR A 131      -6.479   4.351   2.345  1.00 84.95           C
ATOM   1834  HD2 TYR A 131      -6.102   5.343   2.097  1.00 84.95           H
ATOM   1835  CE1 TYR A 131      -7.448   1.824   3.030  1.00 84.95           C
ATOM   1836  HE1 TYR A 131      -7.826   0.836   3.291  1.00 84.95           H
ATOM   1837  CE2 TYR A 131      -6.752   4.006   3.716  1.00 84.95           C
ATOM   1838  HE2 TYR A 131      -6.585   4.727   4.516  1.00 84.95           H
ATOM   1839  CZ  TYR A 131      -7.222   2.760   3.991  1.00 84.95           C
ATOM   1840  OH  TYR A 131      -7.480   2.434   5.286  1.00 84.95           O
ATOM   1841  HH  TYR A 131      -7.386   3.243   5.867  1.00 84.95           H
ATOM   1842  HN  TYR A 131      -4.136   3.298   0.347  1.00 84.95           H
ATOM   1843  N   SER A 132      -4.782   4.068  -2.658  1.00 89.71           N
ATOM   1844  CA  SER A 132      -4.686   4.612  -4.002  1.00 89.71           C
ATOM   1845  C   SER A 132      -4.228   3.524  -4.976  1.00 89.71           C
ATOM   1846  O   SER A 132      -4.763   3.406  -6.077  1.00 89.71           O
ATOM   1847  HA  SER A 132      -5.693   4.947  -4.250  1.00 89.71           H
ATOM   1848  CB  SER A 132      -3.727   5.803  -4.048  1.00 89.71           C
ATOM   1849 1HB  SER A 132      -3.634   6.154  -5.075  1.00 89.71           H
ATOM   1850 2HB  SER A 132      -4.143   6.625  -3.465  1.00 89.71           H
ATOM   1851  OG  SER A 132      -2.437   5.469  -3.543  1.00 89.71           O
ATOM   1852  HG  SER A 132      -2.297   5.899  -2.651  1.00 89.71           H
ATOM   1853  HN  SER A 132      -4.166   4.483  -1.989  1.00 89.71           H
ATOM   1854  N   CYS A 133      -3.242   2.756  -4.534  1.00 83.92           N
ATOM   1855  CA  CYS A 133      -2.677   1.711  -5.369  1.00 83.92           C
ATOM   1856  C   CYS A 133      -3.778   0.695  -5.679  1.00 83.92           C
ATOM   1857  O   CYS A 133      -3.927   0.265  -6.822  1.00 83.92           O
ATOM   1858  HA  CYS A 133      -2.328   2.194  -6.282  1.00 83.92           H
ATOM   1859  CB  CYS A 133      -1.463   1.054  -4.709  1.00 83.92           C
ATOM   1860 1HB  CYS A 133      -1.664   0.880  -3.652  1.00 83.92           H
ATOM   1861 2HB  CYS A 133      -1.275   0.080  -5.162  1.00 83.92           H
ATOM   1862  SG  CYS A 133       0.009   2.125  -4.897  1.00 83.92           S
ATOM   1863  HG  CYS A 133      -0.359   3.026  -3.990  1.00 83.92           H
ATOM   1864  HN  CYS A 133      -2.833   2.840  -3.626  1.00 83.92           H
ATOM   1865  N   VAL A 134      -4.520   0.339  -4.641  1.00 79.54           N
ATOM   1866  CA  VAL A 134      -5.589  -0.635  -4.783  1.00 79.54           C
ATOM   1867  C   VAL A 134      -6.555  -0.169  -5.874  1.00 79.54           C
ATOM   1868  O   VAL A 134      -6.896  -0.935  -6.774  1.00 79.54           O
ATOM   1869  HA  VAL A 134      -5.136  -1.576  -5.094  1.00 79.54           H
ATOM   1870  CB  VAL A 134      -6.274  -0.861  -3.434  1.00 79.54           C
ATOM   1871  HB  VAL A 134      -6.348   0.103  -2.930  1.00 79.54           H
ATOM   1872  CG1 VAL A 134      -7.692  -1.402  -3.623  1.00 79.54           C
ATOM   1873 1HG1 VAL A 134      -8.280  -0.687  -4.198  1.00 79.54           H
ATOM   1874 2HG1 VAL A 134      -7.650  -2.352  -4.157  1.00 79.54           H
ATOM   1875 3HG1 VAL A 134      -8.156  -1.554  -2.648  1.00 79.54           H
ATOM   1876  CG2 VAL A 134      -5.445  -1.793  -2.547  1.00 79.54           C
ATOM   1877 1HG2 VAL A 134      -5.325  -2.755  -3.044  1.00 79.54           H
ATOM   1878 2HG2 VAL A 134      -4.464  -1.350  -2.372  1.00 79.54           H
ATOM   1879 3HG2 VAL A 134      -5.955  -1.936  -1.595  1.00 79.54           H
ATOM   1880  HN  VAL A 134      -4.401   0.705  -3.717  1.00 79.54           H
ATOM   1881  N   LEU A 135      -6.970   1.083  -5.757  1.00 84.66           N
ATOM   1882  CA  LEU A 135      -7.996   1.617  -6.637  1.00 84.66           C
ATOM   1883  C   LEU A 135      -7.445   1.703  -8.062  1.00 84.66           C
ATOM   1884  O   LEU A 135      -8.169   1.464  -9.027  1.00 84.66           O
ATOM   1885  HA  LEU A 135      -8.829   0.915  -6.631  1.00 84.66           H
ATOM   1886  CB  LEU A 135      -8.522   2.950  -6.100  1.00 84.66           C
ATOM   1887 1HB  LEU A 135      -7.678   3.628  -5.978  1.00 84.66           H
ATOM   1888 2HB  LEU A 135      -9.177   3.389  -6.853  1.00 84.66           H
ATOM   1889  CG  LEU A 135      -9.285   2.885  -4.775  1.00 84.66           C
ATOM   1890  HG  LEU A 135      -8.703   2.285  -4.076  1.00 84.66           H
ATOM   1891  CD1 LEU A 135      -9.435   4.278  -4.160  1.00 84.66           C
ATOM   1892 1HD1 LEU A 135      -8.448   4.701  -3.975  1.00 84.66           H
ATOM   1893 2HD1 LEU A 135      -9.983   4.921  -4.848  1.00 84.66           H
ATOM   1894 3HD1 LEU A 135      -9.981   4.202  -3.220  1.00 84.66           H
ATOM   1895  CD2 LEU A 135     -10.635   2.188  -4.954  1.00 84.66           C
ATOM   1896 1HD2 LEU A 135     -11.236   2.741  -5.676  1.00 84.66           H
ATOM   1897 2HD2 LEU A 135     -10.475   1.172  -5.315  1.00 84.66           H
ATOM   1898 3HD2 LEU A 135     -11.157   2.156  -3.997  1.00 84.66           H
ATOM   1899  HN  LEU A 135      -6.619   1.728  -5.078  1.00 84.66           H
ATOM   1900  N   LEU A 136      -6.168   2.046  -8.149  1.00 86.43           N
ATOM   1901  CA  LEU A 136      -5.523   2.208  -9.441  1.00 86.43           C
ATOM   1902  C   LEU A 136      -5.458   0.852 -10.147  1.00 86.43           C
ATOM   1903  O   LEU A 136      -5.737   0.756 -11.341  1.00 86.43           O
ATOM   1904  HA  LEU A 136      -6.145   2.877 -10.035  1.00 86.43           H
ATOM   1905  CB  LEU A 136      -4.159   2.882  -9.278  1.00 86.43           C
ATOM   1906 1HB  LEU A 136      -3.628   2.390  -8.463  1.00 86.43           H
ATOM   1907 2HB  LEU A 136      -3.580   2.710 -10.185  1.00 86.43           H
ATOM   1908  CG  LEU A 136      -4.184   4.386  -8.999  1.00 86.43           C
ATOM   1909  HG  LEU A 136      -4.905   4.574  -8.204  1.00 86.43           H
ATOM   1910  CD1 LEU A 136      -2.822   4.873  -8.499  1.00 86.43           C
ATOM   1911 1HD1 LEU A 136      -2.565   4.351  -7.577  1.00 86.43           H
ATOM   1912 2HD1 LEU A 136      -2.064   4.670  -9.255  1.00 86.43           H
ATOM   1913 3HD1 LEU A 136      -2.868   5.946  -8.309  1.00 86.43           H
ATOM   1914  CD2 LEU A 136      -4.654   5.164 -10.229  1.00 86.43           C
ATOM   1915 1HD2 LEU A 136      -3.976   4.974 -11.061  1.00 86.43           H
ATOM   1916 2HD2 LEU A 136      -5.660   4.842 -10.500  1.00 86.43           H
ATOM   1917 3HD2 LEU A 136      -4.663   6.230 -10.004  1.00 86.43           H
ATOM   1918  HN  LEU A 136      -5.578   2.211  -7.358  1.00 86.43           H
ATOM   1919  N   ILE A 137      -5.088  -0.162  -9.379  1.00 77.68           N
ATOM   1920  CA  ILE A 137      -4.944  -1.501  -9.926  1.00 77.68           C
ATOM   1921  C   ILE A 137      -6.295  -1.975 -10.465  1.00 77.68           C
ATOM   1922  O   ILE A 137      -6.359  -2.611 -11.516  1.00 77.68           O
ATOM   1923  HA  ILE A 137      -4.242  -1.441 -10.758  1.00 77.68           H
ATOM   1924  CB  ILE A 137      -4.332  -2.442  -8.885  1.00 77.68           C
ATOM   1925  HB  ILE A 137      -4.839  -2.276  -7.935  1.00 77.68           H
ATOM   1926  CG1 ILE A 137      -2.850  -2.129  -8.667  1.00 77.68           C
ATOM   1927 1HG1 ILE A 137      -2.279  -2.432  -9.544  1.00 77.68           H
ATOM   1928 2HG1 ILE A 137      -2.715  -1.054  -8.554  1.00 77.68           H
ATOM   1929  CG2 ILE A 137      -4.559  -3.905  -9.269  1.00 77.68           C
ATOM   1930 1HG2 ILE A 137      -5.629  -4.103  -9.332  1.00 77.68           H
ATOM   1931 2HG2 ILE A 137      -4.095  -4.104 -10.235  1.00 77.68           H
ATOM   1932 3HG2 ILE A 137      -4.115  -4.552  -8.513  1.00 77.68           H
ATOM   1933  CD1 ILE A 137      -2.315  -2.850  -7.429  1.00 77.68           C
ATOM   1934 1HD1 ILE A 137      -2.873  -2.526  -6.550  1.00 77.68           H
ATOM   1935 2HD1 ILE A 137      -2.430  -3.926  -7.556  1.00 77.68           H
ATOM   1936 3HD1 ILE A 137      -1.259  -2.611  -7.297  1.00 77.68           H
ATOM   1937  HN  ILE A 137      -4.888  -0.081  -8.403  1.00 77.68           H
ATOM   1938  N   MET A 138      -7.341  -1.647  -9.721  1.00 76.50           N
ATOM   1939  CA  MET A 138      -8.693  -1.960 -10.151  1.00 76.50           C
ATOM   1940  C   MET A 138      -8.996  -1.325 -11.510  1.00 76.50           C
ATOM   1941  O   MET A 138      -9.485  -1.997 -12.417  1.00 76.50           O
ATOM   1942  HA  MET A 138      -8.731  -3.046 -10.233  1.00 76.50           H
ATOM   1943  CB  MET A 138      -9.691  -1.445  -9.113  1.00 76.50           C
ATOM   1944 1HB  MET A 138      -9.568  -1.995  -8.180  1.00 76.50           H
ATOM   1945 2HB  MET A 138      -9.487  -0.397  -8.894  1.00 76.50           H
ATOM   1946  CG  MET A 138     -11.129  -1.596  -9.613  1.00 76.50           C
ATOM   1947 1HG  MET A 138     -11.282  -0.978 -10.498  1.00 76.50           H
ATOM   1948 2HG  MET A 138     -11.314  -2.628  -9.910  1.00 76.50           H
ATOM   1949  SD  MET A 138     -12.275  -1.117  -8.331  1.00 76.50           S
ATOM   1950  CE  MET A 138     -12.056   0.654  -8.364  1.00 76.50           C
ATOM   1951 1HE  MET A 138     -11.016   0.895  -8.142  1.00 76.50           H
ATOM   1952 2HE  MET A 138     -12.314   1.033  -9.353  1.00 76.50           H
ATOM   1953 3HE  MET A 138     -12.703   1.114  -7.618  1.00 76.50           H
ATOM   1954  HN  MET A 138      -7.276  -1.177  -8.841  1.00 76.50           H
ATOM   1955  N   CYS A 139      -8.693  -0.039 -11.608  1.00 82.96           N
ATOM   1956  CA  CYS A 139      -9.044   0.724 -12.793  1.00 82.96           C
ATOM   1957  C   CYS A 139      -8.257   0.161 -13.978  1.00 82.96           C
ATOM   1958  O   CYS A 139      -8.774   0.082 -15.091  1.00 82.96           O
ATOM   1959  HA  CYS A 139     -10.116   0.594 -12.944  1.00 82.96           H
ATOM   1960  CB  CYS A 139      -8.789   2.220 -12.598  1.00 82.96           C
ATOM   1961 1HB  CYS A 139      -7.766   2.382 -12.259  1.00 82.96           H
ATOM   1962 2HB  CYS A 139      -8.896   2.743 -13.549  1.00 82.96           H
ATOM   1963  SG  CYS A 139      -9.967   2.902 -11.375  1.00 82.96           S
ATOM   1964  HG  CYS A 139      -9.315   2.470 -10.299  1.00 82.96           H
ATOM   1965  HN  CYS A 139      -8.219   0.479 -10.896  1.00 82.96           H
ATOM   1966  N   ILE A 140      -7.018  -0.217 -13.698  1.00 79.27           N
ATOM   1967  CA  ILE A 140      -6.161  -0.792 -14.721  1.00 79.27           C
ATOM   1968  C   ILE A 140      -6.821  -2.054 -15.281  1.00 79.27           C
ATOM   1969  O   ILE A 140      -6.812  -2.279 -16.491  1.00 79.27           O
ATOM   1970  HA  ILE A 140      -6.077  -0.061 -15.525  1.00 79.27           H
ATOM   1971  CB  ILE A 140      -4.753  -1.026 -14.172  1.00 79.27           C
ATOM   1972  HB  ILE A 140      -4.842  -1.491 -13.190  1.00 79.27           H
ATOM   1973  CG1 ILE A 140      -4.012   0.299 -13.979  1.00 79.27           C
ATOM   1974 1HG1 ILE A 140      -3.734   0.709 -14.950  1.00 79.27           H
ATOM   1975 2HG1 ILE A 140      -4.674   1.024 -13.505  1.00 79.27           H
ATOM   1976  CG2 ILE A 140      -3.972  -1.995 -15.061  1.00 79.27           C
ATOM   1977 1HG2 ILE A 140      -4.494  -2.951 -15.103  1.00 79.27           H
ATOM   1978 2HG2 ILE A 140      -3.890  -1.581 -16.066  1.00 79.27           H
ATOM   1979 3HG2 ILE A 140      -2.974  -2.144 -14.648  1.00 79.27           H
ATOM   1980  CD1 ILE A 140      -2.759   0.107 -13.122  1.00 79.27           C
ATOM   1981 1HD1 ILE A 140      -3.044  -0.279 -12.144  1.00 79.27           H
ATOM   1982 2HD1 ILE A 140      -2.089  -0.600 -13.612  1.00 79.27           H
ATOM   1983 3HD1 ILE A 140      -2.252   1.064 -13.001  1.00 79.27           H
ATOM   1984  HN  ILE A 140      -6.599  -0.135 -12.794  1.00 79.27           H
ATOM   1985  N   SER A 141      -7.377  -2.845 -14.375  1.00 74.04           N
ATOM   1986  CA  SER A 141      -7.921  -4.140 -14.745  1.00 74.04           C
ATOM   1987  C   SER A 141      -9.161  -3.955 -15.623  1.00 74.04           C
ATOM   1988  O   SER A 141      -9.357  -4.691 -16.588  1.00 74.04           O
ATOM   1989  HA  SER A 141      -7.128  -4.638 -15.303  1.00 74.04           H
ATOM   1990  CB  SER A 141      -8.267  -4.967 -13.505  1.00 74.04           C
ATOM   1991 1HB  SER A 141      -9.066  -4.473 -12.952  1.00 74.04           H
ATOM   1992 2HB  SER A 141      -8.648  -5.940 -13.813  1.00 74.04           H
ATOM   1993  OG  SER A 141      -7.140  -5.146 -12.652  1.00 74.04           O
ATOM   1994  HG  SER A 141      -7.103  -4.411 -11.975  1.00 74.04           H
ATOM   1995  HN  SER A 141      -7.458  -2.613 -13.406  1.00 74.04           H
ATOM   1996  N   VAL A 142      -9.965  -2.968 -15.255  1.00 75.62           N
ATOM   1997  CA  VAL A 142     -11.148  -2.639 -16.032  1.00 75.62           C
ATOM   1998  C   VAL A 142     -10.724  -2.158 -17.421  1.00 75.62           C
ATOM   1999  O   VAL A 142     -11.306  -2.562 -18.426  1.00 75.62           O
ATOM   2000  HA  VAL A 142     -11.735  -3.551 -16.140  1.00 75.62           H
ATOM   2001  CB  VAL A 142     -11.999  -1.614 -15.279  1.00 75.62           C
ATOM   2002  HB  VAL A 142     -11.369  -0.753 -15.056  1.00 75.62           H
ATOM   2003  CG1 VAL A 142     -13.167  -1.132 -16.142  1.00 75.62           C
ATOM   2004 1HG1 VAL A 142     -12.780  -0.666 -17.048  1.00 75.62           H
ATOM   2005 2HG1 VAL A 142     -13.797  -1.980 -16.409  1.00 75.62           H
ATOM   2006 3HG1 VAL A 142     -13.756  -0.404 -15.582  1.00 75.62           H
ATOM   2007  CG2 VAL A 142     -12.499  -2.187 -13.951  1.00 75.62           C
ATOM   2008 1HG2 VAL A 142     -13.105  -3.072 -14.142  1.00 75.62           H
ATOM   2009 2HG2 VAL A 142     -11.646  -2.458 -13.328  1.00 75.62           H
ATOM   2010 3HG2 VAL A 142     -13.101  -1.438 -13.436  1.00 75.62           H
ATOM   2011  HN  VAL A 142      -9.819  -2.400 -14.445  1.00 75.62           H
ATOM   2012  N   ASP A 143      -9.713  -1.302 -17.433  1.00 77.36           N
ATOM   2013  CA  ASP A 143      -9.270  -0.684 -18.671  1.00 77.36           C
ATOM   2014  C   ASP A 143      -8.759  -1.768 -19.622  1.00 77.36           C
ATOM   2015  O   ASP A 143      -9.012  -1.713 -20.825  1.00 77.36           O
ATOM   2016  HA  ASP A 143     -10.145  -0.166 -19.061  1.00 77.36           H
ATOM   2017  CB  ASP A 143      -8.126   0.300 -18.417  1.00 77.36           C
ATOM   2018 1HB  ASP A 143      -8.397   0.976 -17.606  1.00 77.36           H
ATOM   2019 2HB  ASP A 143      -7.238  -0.244 -18.095  1.00 77.36           H
ATOM   2020  CG  ASP A 143      -7.807   1.107 -19.677  1.00 77.36           C
ATOM   2021  OD1 ASP A 143      -8.768   1.662 -20.253  1.00 77.36           O
ATOM   2022  OD2 ASP A 143      -6.611   1.151 -20.035  1.00 77.36           O
ATOM   2023  HN  ASP A 143      -9.200  -1.031 -16.618  1.00 77.36           H
ATOM   2024  N   ARG A 144      -8.048  -2.727 -19.048  1.00 72.48           N
ATOM   2025  CA  ARG A 144      -7.510  -3.829 -19.828  1.00 72.48           C
ATOM   2026  C   ARG A 144      -8.644  -4.621 -20.481  1.00 72.48           C
ATOM   2027  O   ARG A 144      -8.568  -4.963 -21.660  1.00 72.48           O
ATOM   2028  HA  ARG A 144      -6.879  -3.355 -20.580  1.00 72.48           H
ATOM   2029  CB  ARG A 144      -6.678  -4.769 -18.953  1.00 72.48           C
ATOM   2030 1HB  ARG A 144      -7.138  -4.858 -17.969  1.00 72.48           H
ATOM   2031 2HB  ARG A 144      -6.669  -5.766 -19.392  1.00 72.48           H
ATOM   2032  CG  ARG A 144      -5.244  -4.256 -18.807  1.00 72.48           C
ATOM   2033 1HG  ARG A 144      -4.799  -4.123 -19.794  1.00 72.48           H
ATOM   2034 2HG  ARG A 144      -5.251  -3.278 -18.326  1.00 72.48           H
ATOM   2035  CD  ARG A 144      -4.395  -5.229 -17.986  1.00 72.48           C
ATOM   2036 1HD  ARG A 144      -4.643  -5.138 -16.929  1.00 72.48           H
ATOM   2037 2HD  ARG A 144      -4.618  -6.255 -18.279  1.00 72.48           H
ATOM   2038  NE  ARG A 144      -2.957  -4.946 -18.194  1.00 72.48           N
ATOM   2039  HE  ARG A 144      -2.711  -4.161 -18.763  1.00 72.48           H
ATOM   2040  CZ  ARG A 144      -1.964  -5.676 -17.668  1.00 72.48           C
ATOM   2041  NH1 ARG A 144      -2.235  -6.738 -16.898  1.00 72.48           N
ATOM   2042 1HH1 ARG A 144      -3.185  -6.992 -16.712  1.00 72.48           H
ATOM   2043 2HH1 ARG A 144      -1.488  -7.277 -16.509  1.00 72.48           H
ATOM   2044  NH2 ARG A 144      -0.696  -5.327 -17.923  1.00 72.48           N
ATOM   2045 1HH2 ARG A 144       0.057  -5.861 -17.538  1.00 72.48           H
ATOM   2046 2HH2 ARG A 144      -0.502  -4.532 -18.499  1.00 72.48           H
ATOM   2047  HN  ARG A 144      -7.840  -2.760 -18.071  1.00 72.48           H
ATOM   2048  N   TYR A 145      -9.669  -4.890 -19.686  1.00 70.25           N
ATOM   2049  CA  TYR A 145     -10.822  -5.627 -20.175  1.00 70.25           C
ATOM   2050  C   TYR A 145     -11.446  -4.930 -21.386  1.00 70.25           C
ATOM   2051  O   TYR A 145     -11.690  -5.562 -22.412  1.00 70.25           O
ATOM   2052  HA  TYR A 145     -10.485  -6.621 -20.470  1.00 70.25           H
ATOM   2053  CB  TYR A 145     -11.835  -5.635 -19.028  1.00 70.25           C
ATOM   2054 1HB  TYR A 145     -11.470  -6.292 -18.239  1.00 70.25           H
ATOM   2055 2HB  TYR A 145     -11.897  -4.632 -18.605  1.00 70.25           H
ATOM   2056  CG  TYR A 145     -13.237  -6.087 -19.440  1.00 70.25           C
ATOM   2057  CD1 TYR A 145     -14.265  -5.168 -19.512  1.00 70.25           C
ATOM   2058  HD1 TYR A 145     -14.077  -4.121 -19.276  1.00 70.25           H
ATOM   2059  CD2 TYR A 145     -13.475  -7.413 -19.739  1.00 70.25           C
ATOM   2060  HD2 TYR A 145     -12.664  -8.138 -19.682  1.00 70.25           H
ATOM   2061  CE1 TYR A 145     -15.585  -5.593 -19.899  1.00 70.25           C
ATOM   2062  HE1 TYR A 145     -16.405  -4.878 -19.960  1.00 70.25           H
ATOM   2063  CE2 TYR A 145     -14.795  -7.838 -20.126  1.00 70.25           C
ATOM   2064  HE2 TYR A 145     -14.997  -8.882 -20.365  1.00 70.25           H
ATOM   2065  CZ  TYR A 145     -15.785  -6.907 -20.187  1.00 70.25           C
ATOM   2066  OH  TYR A 145     -17.032  -7.309 -20.553  1.00 70.25           O
ATOM   2067  HH  TYR A 145     -17.032  -8.290 -20.745  1.00 70.25           H
ATOM   2068  HN  TYR A 145      -9.720  -4.613 -18.727  1.00 70.25           H
ATOM   2069  N   ILE A 146     -11.686  -3.637 -21.226  1.00 72.75           N
ATOM   2070  CA  ILE A 146     -12.340  -2.863 -22.267  1.00 72.75           C
ATOM   2071  C   ILE A 146     -11.487  -2.900 -23.536  1.00 72.75           C
ATOM   2072  O   ILE A 146     -12.014  -3.040 -24.639  1.00 72.75           O
ATOM   2073  HA  ILE A 146     -13.296  -3.342 -22.478  1.00 72.75           H
ATOM   2074  CB  ILE A 146     -12.643  -1.447 -21.771  1.00 72.75           C
ATOM   2075  HB  ILE A 146     -11.727  -1.027 -21.356  1.00 72.75           H
ATOM   2076  CG1 ILE A 146     -13.679  -1.471 -20.646  1.00 72.75           C
ATOM   2077 1HG1 ILE A 146     -14.652  -1.753 -21.048  1.00 72.75           H
ATOM   2078 2HG1 ILE A 146     -13.406  -2.228 -19.911  1.00 72.75           H
ATOM   2079  CG2 ILE A 146     -13.072  -0.542 -22.927  1.00 72.75           C
ATOM   2080 1HG2 ILE A 146     -12.271  -0.490 -23.665  1.00 72.75           H
ATOM   2081 2HG2 ILE A 146     -13.970  -0.949 -23.393  1.00 72.75           H
ATOM   2082 3HG2 ILE A 146     -13.282   0.458 -22.547  1.00 72.75           H
ATOM   2083  CD1 ILE A 146     -13.780  -0.104 -19.965  1.00 72.75           C
ATOM   2084 1HD1 ILE A 146     -12.812   0.164 -19.543  1.00 72.75           H
ATOM   2085 2HD1 ILE A 146     -14.077   0.646 -20.698  1.00 72.75           H
ATOM   2086 3HD1 ILE A 146     -14.524  -0.149 -19.169  1.00 72.75           H
ATOM   2087  HN  ILE A 146     -11.441  -3.121 -20.405  1.00 72.75           H
ATOM   2088  N   ALA A 147     -10.183  -2.774 -23.339  1.00 73.88           N
ATOM   2089  CA  ALA A 147      -9.262  -2.686 -24.459  1.00 73.88           C
ATOM   2090  C   ALA A 147      -9.316  -3.988 -25.261  1.00 73.88           C
ATOM   2091  O   ALA A 147      -9.084  -3.987 -26.469  1.00 73.88           O
ATOM   2092  HA  ALA A 147      -9.589  -1.863 -25.095  1.00 73.88           H
ATOM   2093  CB  ALA A 147      -7.855  -2.379 -23.941  1.00 73.88           C
ATOM   2094 1HB  ALA A 147      -7.865  -1.431 -23.404  1.00 73.88           H
ATOM   2095 2HB  ALA A 147      -7.534  -3.174 -23.268  1.00 73.88           H
ATOM   2096 3HB  ALA A 147      -7.164  -2.314 -24.781  1.00 73.88           H
ATOM   2097  HN  ALA A 147      -9.756  -2.731 -22.436  1.00 73.88           H
ATOM   2098  N   ILE A 148      -9.624  -5.067 -24.558  1.00 68.83           N
ATOM   2099  CA  ILE A 148      -9.637  -6.383 -25.173  1.00 68.83           C
ATOM   2100  C   ILE A 148     -11.016  -6.645 -25.780  1.00 68.83           C
ATOM   2101  O   ILE A 148     -11.123  -7.043 -26.939  1.00 68.83           O
ATOM   2102  HA  ILE A 148      -8.902  -6.375 -25.977  1.00 68.83           H
ATOM   2103  CB  ILE A 148      -9.195  -7.449 -24.167  1.00 68.83           C
ATOM   2104  HB  ILE A 148      -9.773  -7.316 -23.253  1.00 68.83           H
ATOM   2105  CG1 ILE A 148      -7.720  -7.276 -23.798  1.00 68.83           C
ATOM   2106 1HG1 ILE A 148      -7.093  -7.637 -24.614  1.00 68.83           H
ATOM   2107 2HG1 ILE A 148      -7.496  -6.218 -23.667  1.00 68.83           H
ATOM   2108  CG2 ILE A 148      -9.494  -8.855 -24.691  1.00 68.83           C
ATOM   2109 1HG2 ILE A 148     -10.566  -8.958 -24.862  1.00 68.83           H
ATOM   2110 2HG2 ILE A 148      -8.960  -9.015 -25.627  1.00 68.83           H
ATOM   2111 3HG2 ILE A 148      -9.171  -9.592 -23.957  1.00 68.83           H
ATOM   2112  CD1 ILE A 148      -7.384  -8.038 -22.514  1.00 68.83           C
ATOM   2113 1HD1 ILE A 148      -7.995  -7.658 -21.696  1.00 68.83           H
ATOM   2114 2HD1 ILE A 148      -7.586  -9.099 -22.658  1.00 68.83           H
ATOM   2115 3HD1 ILE A 148      -6.329  -7.898 -22.275  1.00 68.83           H
ATOM   2116  HN  ILE A 148      -9.862  -5.052 -23.586  1.00 68.83           H
ATOM   2117  N   ALA A 149     -12.038  -6.412 -24.969  1.00 68.97           N
ATOM   2118  CA  ALA A 149     -13.384  -6.832 -25.321  1.00 68.97           C
ATOM   2119  C   ALA A 149     -13.922  -5.927 -26.431  1.00 68.97           C
ATOM   2120  O   ALA A 149     -14.613  -6.392 -27.336  1.00 68.97           O
ATOM   2121  HA  ALA A 149     -13.325  -7.854 -25.694  1.00 68.97           H
ATOM   2122  CB  ALA A 149     -14.268  -6.812 -24.072  1.00 68.97           C
ATOM   2123 1HB  ALA A 149     -13.858  -7.494 -23.326  1.00 68.97           H
ATOM   2124 2HB  ALA A 149     -14.298  -5.802 -23.664  1.00 68.97           H
ATOM   2125 3HB  ALA A 149     -15.277  -7.128 -24.337  1.00 68.97           H
ATOM   2126  HN  ALA A 149     -11.958  -5.946 -24.088  1.00 68.97           H
ATOM   2127  N   GLN A 150     -13.585  -4.650 -26.325  1.00 72.17           N
ATOM   2128  CA  GLN A 150     -14.165  -3.647 -27.202  1.00 72.17           C
ATOM   2129  C   GLN A 150     -13.066  -2.930 -27.988  1.00 72.17           C
ATOM   2130  O   GLN A 150     -13.124  -1.716 -28.178  1.00 72.17           O
ATOM   2131  HA  GLN A 150     -14.809  -4.200 -27.887  1.00 72.17           H
ATOM   2132  CB  GLN A 150     -15.013  -2.650 -26.411  1.00 72.17           C
ATOM   2133 1HB  GLN A 150     -14.386  -2.124 -25.691  1.00 72.17           H
ATOM   2134 2HB  GLN A 150     -15.422  -1.898 -27.086  1.00 72.17           H
ATOM   2135  CG  GLN A 150     -16.154  -3.360 -25.678  1.00 72.17           C
ATOM   2136 1HG  GLN A 150     -16.596  -4.114 -26.330  1.00 72.17           H
ATOM   2137 2HG  GLN A 150     -15.761  -3.883 -24.807  1.00 72.17           H
ATOM   2138  CD  GLN A 150     -17.229  -2.363 -25.241  1.00 72.17           C
ATOM   2139  OE1 GLN A 150     -17.176  -1.182 -25.541  1.00 72.17           O
ATOM   2140  NE2 GLN A 150     -18.204  -2.903 -24.516  1.00 72.17           N
ATOM   2141 1HE2 GLN A 150     -18.188  -3.880 -24.304  1.00 72.17           H
ATOM   2142 2HE2 GLN A 150     -18.954  -2.332 -24.182  1.00 72.17           H
ATOM   2143  HN  GLN A 150     -12.931  -4.298 -25.656  1.00 72.17           H
ATOM   2144  N   ALA A 151     -12.088  -3.711 -28.424  1.00 66.87           N
ATOM   2145  CA  ALA A 151     -10.857  -3.147 -28.951  1.00 66.87           C
ATOM   2146  C   ALA A 151     -11.195  -2.010 -29.918  1.00 66.87           C
ATOM   2147  O   ALA A 151     -10.592  -0.940 -29.859  1.00 66.87           O
ATOM   2148  HA  ALA A 151     -10.292  -2.742 -28.111  1.00 66.87           H
ATOM   2149  CB  ALA A 151     -10.032  -4.251 -29.614  1.00 66.87           C
ATOM   2150 1HB  ALA A 151      -9.793  -5.018 -28.878  1.00 66.87           H
ATOM   2151 2HB  ALA A 151     -10.606  -4.694 -30.428  1.00 66.87           H
ATOM   2152 3HB  ALA A 151      -9.109  -3.827 -30.009  1.00 66.87           H
ATOM   2153  HN  ALA A 151     -12.127  -4.711 -28.421  1.00 66.87           H
ATOM   2154  N   MET A 152     -12.160  -2.282 -30.785  1.00 68.50           N
ATOM   2155  CA  MET A 152     -12.536  -1.323 -31.810  1.00 68.50           C
ATOM   2156  C   MET A 152     -13.061  -0.029 -31.184  1.00 68.50           C
ATOM   2157  O   MET A 152     -12.588   1.059 -31.510  1.00 68.50           O
ATOM   2158  HA  MET A 152     -11.624  -1.119 -32.370  1.00 68.50           H
ATOM   2159  CB  MET A 152     -13.616  -1.931 -32.706  1.00 68.50           C
ATOM   2160 1HB  MET A 152     -14.354  -2.448 -32.093  1.00 68.50           H
ATOM   2161 2HB  MET A 152     -14.142  -1.138 -33.237  1.00 68.50           H
ATOM   2162  CG  MET A 152     -13.006  -2.909 -33.713  1.00 68.50           C
ATOM   2163 1HG  MET A 152     -11.940  -3.024 -33.521  1.00 68.50           H
ATOM   2164 2HG  MET A 152     -13.459  -3.893 -33.597  1.00 68.50           H
ATOM   2165  SD  MET A 152     -13.264  -2.312 -35.376  1.00 68.50           S
ATOM   2166  CE  MET A 152     -14.987  -2.729 -35.591  1.00 68.50           C
ATOM   2167 1HE  MET A 152     -15.116  -3.806 -35.481  1.00 68.50           H
ATOM   2168 2HE  MET A 152     -15.582  -2.213 -34.838  1.00 68.50           H
ATOM   2169 3HE  MET A 152     -15.313  -2.423 -36.585  1.00 68.50           H
ATOM   2170  HN  MET A 152     -12.679  -3.136 -30.795  1.00 68.50           H
ATOM   2171  N   ARG A 153     -14.031  -0.190 -30.296  1.00 69.34           N
ATOM   2172  CA  ARG A 153     -14.635   0.953 -29.633  1.00 69.34           C
ATOM   2173  C   ARG A 153     -13.599   1.675 -28.769  1.00 69.34           C
ATOM   2174  O   ARG A 153     -13.643   2.896 -28.631  1.00 69.34           O
ATOM   2175  HA  ARG A 153     -14.984   1.593 -30.443  1.00 69.34           H
ATOM   2176  CB  ARG A 153     -15.811   0.522 -28.754  1.00 69.34           C
ATOM   2177 1HB  ARG A 153     -15.514  -0.323 -28.132  1.00 69.34           H
ATOM   2178 2HB  ARG A 153     -16.082   1.334 -28.079  1.00 69.34           H
ATOM   2179  CG  ARG A 153     -17.020   0.134 -29.607  1.00 69.34           C
ATOM   2180 1HG  ARG A 153     -17.262   0.946 -30.292  1.00 69.34           H
ATOM   2181 2HG  ARG A 153     -16.775  -0.736 -30.217  1.00 69.34           H
ATOM   2182  CD  ARG A 153     -18.233  -0.178 -28.728  1.00 69.34           C
ATOM   2183 1HD  ARG A 153     -18.045  -1.076 -28.139  1.00 69.34           H
ATOM   2184 2HD  ARG A 153     -18.402   0.636 -28.024  1.00 69.34           H
ATOM   2185  NE  ARG A 153     -19.433  -0.372 -29.573  1.00 69.34           N
ATOM   2186  HE  ARG A 153     -19.328  -0.286 -30.563  1.00 69.34           H
ATOM   2187  CZ  ARG A 153     -20.652  -0.655 -29.093  1.00 69.34           C
ATOM   2188  NH1 ARG A 153     -20.851  -0.781 -27.773  1.00 69.34           N
ATOM   2189 1HH1 ARG A 153     -20.087  -0.664 -27.139  1.00 69.34           H
ATOM   2190 2HH1 ARG A 153     -21.764  -0.992 -27.423  1.00 69.34           H
ATOM   2191  NH2 ARG A 153     -21.669  -0.809 -29.952  1.00 69.34           N
ATOM   2192 1HH2 ARG A 153     -22.584  -1.021 -29.610  1.00 69.34           H
ATOM   2193 2HH2 ARG A 153     -21.512  -0.714 -30.935  1.00 69.34           H
ATOM   2194  HN  ARG A 153     -14.402  -1.079 -30.028  1.00 69.34           H
ATOM   2195  N   ALA A 154     -12.691   0.889 -28.210  1.00 70.58           N
ATOM   2196  CA  ALA A 154     -11.695   1.426 -27.298  1.00 70.58           C
ATOM   2197  C   ALA A 154     -10.789   2.400 -28.056  1.00 70.58           C
ATOM   2198  O   ALA A 154     -10.258   3.342 -27.470  1.00 70.58           O
ATOM   2199  HA  ALA A 154     -12.222   1.969 -26.514  1.00 70.58           H
ATOM   2200  CB  ALA A 154     -10.912   0.276 -26.662  1.00 70.58           C
ATOM   2201 1HB  ALA A 154     -11.596  -0.369 -26.112  1.00 70.58           H
ATOM   2202 2HB  ALA A 154     -10.416  -0.301 -27.442  1.00 70.58           H
ATOM   2203 3HB  ALA A 154     -10.165   0.680 -25.979  1.00 70.58           H
ATOM   2204  HN  ALA A 154     -12.629  -0.096 -28.371  1.00 70.58           H
ATOM   2205  N   HIS A 155     -10.642   2.139 -29.346  1.00 71.87           N
ATOM   2206  CA  HIS A 155      -9.757   2.939 -30.175  1.00 71.87           C
ATOM   2207  C   HIS A 155     -10.394   4.306 -30.436  1.00 71.87           C
ATOM   2208  O   HIS A 155      -9.748   5.339 -30.266  1.00 71.87           O
ATOM   2209  HA  HIS A 155      -8.837   3.079 -29.607  1.00 71.87           H
ATOM   2210  CB  HIS A 155      -9.400   2.196 -31.464  1.00 71.87           C
ATOM   2211 1HB  HIS A 155      -9.053   1.195 -31.210  1.00 71.87           H
ATOM   2212 2HB  HIS A 155     -10.302   2.078 -32.065  1.00 71.87           H
ATOM   2213  CG  HIS A 155      -8.344   2.883 -32.297  1.00 71.87           C
ATOM   2214  ND1 HIS A 155      -8.650   3.789 -33.297  1.00 71.87           N
ATOM   2215  HD1 HIS A 155      -9.570   4.076 -33.566  1.00 71.87           H
ATOM   2216  CD2 HIS A 155      -6.983   2.788 -32.267  1.00 71.87           C
ATOM   2217  HD2 HIS A 155      -6.404   2.158 -31.592  1.00 71.87           H
ATOM   2218  CE1 HIS A 155      -7.517   4.213 -33.838  1.00 71.87           C
ATOM   2219  HE1 HIS A 155      -7.426   4.933 -34.652  1.00 71.87           H
ATOM   2220  NE2 HIS A 155      -6.486   3.591 -33.199  1.00 71.87           N
ATOM   2221  HN  HIS A 155     -11.113   1.398 -29.824  1.00 71.87           H
ATOM   2222  N   THR A 156     -11.654   4.268 -30.844  1.00 72.78           N
ATOM   2223  CA  THR A 156     -12.351   5.481 -31.237  1.00 72.78           C
ATOM   2224  C   THR A 156     -12.558   6.393 -30.026  1.00 72.78           C
ATOM   2225  O   THR A 156     -12.571   7.615 -30.161  1.00 72.78           O
ATOM   2226  HA  THR A 156     -11.723   6.024 -31.943  1.00 72.78           H
ATOM   2227  CB  THR A 156     -13.657   5.075 -31.923  1.00 72.78           C
ATOM   2228  HB  THR A 156     -14.334   5.925 -32.004  1.00 72.78           H
ATOM   2229  OG1 THR A 156     -14.133   3.981 -31.143  1.00 72.78           O
ATOM   2230  HG1 THR A 156     -15.097   3.811 -31.345  1.00 72.78           H
ATOM   2231  CG2 THR A 156     -13.427   4.471 -33.310  1.00 72.78           C
ATOM   2232 1HG2 THR A 156     -12.804   3.581 -33.220  1.00 72.78           H
ATOM   2233 2HG2 THR A 156     -12.927   5.202 -33.946  1.00 72.78           H
ATOM   2234 3HG2 THR A 156     -14.386   4.201 -33.752  1.00 72.78           H
ATOM   2235  HN  THR A 156     -12.196   3.429 -30.908  1.00 72.78           H
ATOM   2236  N   TRP A 157     -12.715   5.763 -28.871  1.00 76.38           N
ATOM   2237  CA  TRP A 157     -13.076   6.490 -27.666  1.00 76.38           C
ATOM   2238  C   TRP A 157     -11.793   6.774 -26.883  1.00 76.38           C
ATOM   2239  O   TRP A 157     -11.839   7.028 -25.680  1.00 76.38           O
ATOM   2240  HA  TRP A 157     -13.543   7.427 -27.969  1.00 76.38           H
ATOM   2241  CB  TRP A 157     -14.115   5.717 -26.851  1.00 76.38           C
ATOM   2242 1HB  TRP A 157     -13.808   4.674 -26.784  1.00 76.38           H
ATOM   2243 2HB  TRP A 157     -14.130   6.111 -25.834  1.00 76.38           H
ATOM   2244  CG  TRP A 157     -15.531   5.781 -27.427  1.00 76.38           C
ATOM   2245  CD1 TRP A 157     -15.908   5.648 -28.706  1.00 76.38           C
ATOM   2246  HD1 TRP A 157     -15.220   5.469 -29.533  1.00 76.38           H
ATOM   2247  CD2 TRP A 157     -16.751   6.000 -26.688  1.00 76.38           C
ATOM   2248  NE1 TRP A 157     -17.276   5.765 -28.845  1.00 76.38           N
ATOM   2249  HE1 TRP A 157     -17.791   5.702 -29.700  1.00 76.38           H
ATOM   2250  CE2 TRP A 157     -17.805   5.986 -27.579  1.00 76.38           C
ATOM   2251  CE3 TRP A 157     -16.957   6.204 -25.312  1.00 76.38           C
ATOM   2252  HE3 TRP A 157     -16.142   6.219 -24.589  1.00 76.38           H
ATOM   2253  CZ2 TRP A 157     -19.138   6.170 -27.193  1.00 76.38           C
ATOM   2254  HZ2 TRP A 157     -19.953   6.155 -27.916  1.00 76.38           H
ATOM   2255  CZ3 TRP A 157     -18.295   6.386 -24.943  1.00 76.38           C
ATOM   2256  HZ3 TRP A 157     -18.511   6.548 -23.887  1.00 76.38           H
ATOM   2257  CH2 TRP A 157     -19.367   6.375 -25.827  1.00 76.38           C
ATOM   2258  HH2 TRP A 157     -20.383   6.525 -25.459  1.00 76.38           H
ATOM   2259  HN  TRP A 157     -12.600   4.777 -28.752  1.00 76.38           H
ATOM   2260  N   ARG A 158     -10.678   6.720 -27.596  1.00 76.56           N
ATOM   2261  CA  ARG A 158      -9.375   6.765 -26.954  1.00 76.56           C
ATOM   2262  C   ARG A 158      -9.220   8.061 -26.157  1.00 76.56           C
ATOM   2263  O   ARG A 158      -8.769   8.041 -25.013  1.00 76.56           O
ATOM   2264  HA  ARG A 158      -9.359   5.896 -26.297  1.00 76.56           H
ATOM   2265  CB  ARG A 158      -8.249   6.671 -27.986  1.00 76.56           C
ATOM   2266 1HB  ARG A 158      -8.376   5.772 -28.588  1.00 76.56           H
ATOM   2267 2HB  ARG A 158      -8.303   7.521 -28.666  1.00 76.56           H
ATOM   2268  CG  ARG A 158      -6.880   6.644 -27.302  1.00 76.56           C
ATOM   2269 1HG  ARG A 158      -6.755   7.541 -26.696  1.00 76.56           H
ATOM   2270 2HG  ARG A 158      -6.825   5.791 -26.625  1.00 76.56           H
ATOM   2271  CD  ARG A 158      -5.754   6.558 -28.334  1.00 76.56           C
ATOM   2272 1HD  ARG A 158      -5.924   5.712 -29.000  1.00 76.56           H
ATOM   2273 2HD  ARG A 158      -5.747   7.455 -28.953  1.00 76.56           H
ATOM   2274  NE  ARG A 158      -4.451   6.406 -27.649  1.00 76.56           N
ATOM   2275  HE  ARG A 158      -4.413   6.591 -26.667  1.00 76.56           H
ATOM   2276  CZ  ARG A 158      -3.318   6.037 -28.262  1.00 76.56           C
ATOM   2277  NH1 ARG A 158      -3.310   5.777 -29.577  1.00 76.56           N
ATOM   2278 1HH1 ARG A 158      -4.154   5.858 -30.108  1.00 76.56           H
ATOM   2279 2HH1 ARG A 158      -2.460   5.502 -30.027  1.00 76.56           H
ATOM   2280  NH2 ARG A 158      -2.193   5.933 -27.541  1.00 76.56           N
ATOM   2281 1HH2 ARG A 158      -1.339   5.658 -27.984  1.00 76.56           H
ATOM   2282 2HH2 ARG A 158      -2.208   6.129 -26.561  1.00 76.56           H
ATOM   2283  HN  ARG A 158     -10.655   6.648 -28.594  1.00 76.56           H
ATOM   2284  N   GLU A 159      -9.604   9.159 -26.792  1.00 79.51           N
ATOM   2285  CA  GLU A 159      -9.432  10.471 -26.192  1.00 79.51           C
ATOM   2286  C   GLU A 159     -10.338  10.617 -24.967  1.00 79.51           C
ATOM   2287  O   GLU A 159      -9.889  11.051 -23.907  1.00 79.51           O
ATOM   2288  HA  GLU A 159      -8.386  10.514 -25.886  1.00 79.51           H
ATOM   2289  CB  GLU A 159      -9.703  11.580 -27.210  1.00 79.51           C
ATOM   2290 1HB  GLU A 159     -10.610  11.351 -27.769  1.00 79.51           H
ATOM   2291 2HB  GLU A 159      -9.741  12.544 -26.702  1.00 79.51           H
ATOM   2292  CG  GLU A 159      -8.567  11.676 -28.231  1.00 79.51           C
ATOM   2293 1HG  GLU A 159      -7.607  11.633 -27.718  1.00 79.51           H
ATOM   2294 2HG  GLU A 159      -8.607  10.821 -28.906  1.00 79.51           H
ATOM   2295  CD  GLU A 159      -8.663  12.973 -29.037  1.00 79.51           C
ATOM   2296  OE1 GLU A 159      -7.616  13.380 -29.584  1.00 79.51           O
ATOM   2297  OE2 GLU A 159      -9.782  13.528 -29.089  1.00 79.51           O
ATOM   2298  HN  GLU A 159     -10.025   9.162 -27.700  1.00 79.51           H
ATOM   2299  N   LYS A 160     -11.596  10.247 -25.154  1.00 83.04           N
ATOM   2300  CA  LYS A 160     -12.566  10.320 -24.075  1.00 83.04           C
ATOM   2301  C   LYS A 160     -12.060   9.504 -22.884  1.00 83.04           C
ATOM   2302  O   LYS A 160     -12.159   9.943 -21.739  1.00 83.04           O
ATOM   2303  HA  LYS A 160     -12.638  11.365 -23.772  1.00 83.04           H
ATOM   2304  CB  LYS A 160     -13.950   9.895 -24.569  1.00 83.04           C
ATOM   2305 1HB  LYS A 160     -13.873   8.956 -25.117  1.00 83.04           H
ATOM   2306 2HB  LYS A 160     -14.604   9.713 -23.716  1.00 83.04           H
ATOM   2307  CG  LYS A 160     -14.564  10.968 -25.470  1.00 83.04           C
ATOM   2308 1HG  LYS A 160     -14.528  11.935 -24.967  1.00 83.04           H
ATOM   2309 2HG  LYS A 160     -13.976  11.062 -26.383  1.00 83.04           H
ATOM   2310  CD  LYS A 160     -16.013  10.625 -25.824  1.00 83.04           C
ATOM   2311 1HD  LYS A 160     -16.042   9.691 -26.386  1.00 83.04           H
ATOM   2312 2HD  LYS A 160     -16.585  10.464 -24.911  1.00 83.04           H
ATOM   2313  CE  LYS A 160     -16.656  11.742 -26.647  1.00 83.04           C
ATOM   2314 1HE  LYS A 160     -16.594  12.685 -26.103  1.00 83.04           H
ATOM   2315 2HE  LYS A 160     -16.109  11.876 -27.580  1.00 83.04           H
ATOM   2316  NZ  LYS A 160     -18.072  11.423 -26.936  1.00 83.04           N
ATOM   2317 1HZ  LYS A 160     -18.481  12.169 -27.489  1.00 83.04           H
ATOM   2318 2HZ  LYS A 160     -18.123  10.552 -27.453  1.00 83.04           H
ATOM   2319 3HZ  LYS A 160     -18.582  11.330 -26.065  1.00 83.04           H
ATOM   2320  HN  LYS A 160     -11.955   9.903 -26.022  1.00 83.04           H
ATOM   2321  N   ARG A 161     -11.530   8.330 -23.195  1.00 82.97           N
ATOM   2322  CA  ARG A 161     -11.029   7.438 -22.163  1.00 82.97           C
ATOM   2323  C   ARG A 161      -9.898   8.113 -21.383  1.00 82.97           C
ATOM   2324  O   ARG A 161      -9.777   7.925 -20.173  1.00 82.97           O
ATOM   2325  HA  ARG A 161     -11.888   7.245 -21.521  1.00 82.97           H
ATOM   2326  CB  ARG A 161     -10.513   6.131 -22.768  1.00 82.97           C
ATOM   2327 1HB  ARG A 161      -9.843   6.350 -23.599  1.00 82.97           H
ATOM   2328 2HB  ARG A 161      -9.930   5.587 -22.024  1.00 82.97           H
ATOM   2329  CG  ARG A 161     -11.671   5.257 -23.254  1.00 82.97           C
ATOM   2330 1HG  ARG A 161     -12.231   4.881 -22.399  1.00 82.97           H
ATOM   2331 2HG  ARG A 161     -12.360   5.859 -23.847  1.00 82.97           H
ATOM   2332  CD  ARG A 161     -11.158   4.084 -24.092  1.00 82.97           C
ATOM   2333 1HD  ARG A 161     -11.993   3.585 -24.583  1.00 82.97           H
ATOM   2334 2HD  ARG A 161     -10.498   4.450 -24.879  1.00 82.97           H
ATOM   2335  NE  ARG A 161     -10.432   3.126 -23.230  1.00 82.97           N
ATOM   2336  HE  ARG A 161     -10.592   3.168 -22.243  1.00 82.97           H
ATOM   2337  CZ  ARG A 161      -9.574   2.204 -23.687  1.00 82.97           C
ATOM   2338  NH1 ARG A 161      -9.322   2.101 -24.999  1.00 82.97           N
ATOM   2339 1HH1 ARG A 161      -9.775   2.716 -25.645  1.00 82.97           H
ATOM   2340 2HH1 ARG A 161      -8.680   1.411 -25.333  1.00 82.97           H
ATOM   2341  NH2 ARG A 161      -8.972   1.386 -22.813  1.00 82.97           N
ATOM   2342 1HH2 ARG A 161      -8.328   0.692 -23.139  1.00 82.97           H
ATOM   2343 2HH2 ARG A 161      -9.165   1.469 -21.836  1.00 82.97           H
ATOM   2344  HN  ARG A 161     -11.441   7.986 -24.130  1.00 82.97           H
ATOM   2345  N   LEU A 162      -9.100   8.883 -22.107  1.00 84.40           N
ATOM   2346  CA  LEU A 162      -7.970   9.568 -21.502  1.00 84.40           C
ATOM   2347  C   LEU A 162      -8.485  10.649 -20.550  1.00 84.40           C
ATOM   2348  O   LEU A 162      -7.934  10.842 -19.467  1.00 84.40           O
ATOM   2349  HA  LEU A 162      -7.415   8.832 -20.921  1.00 84.40           H
ATOM   2350  CB  LEU A 162      -7.025  10.099 -22.582  1.00 84.40           C
ATOM   2351 1HB  LEU A 162      -6.830   9.296 -23.292  1.00 84.40           H
ATOM   2352 2HB  LEU A 162      -7.537  10.891 -23.128  1.00 84.40           H
ATOM   2353  CG  LEU A 162      -5.682  10.643 -22.089  1.00 84.40           C
ATOM   2354  HG  LEU A 162      -5.875  11.334 -21.269  1.00 84.40           H
ATOM   2355  CD1 LEU A 162      -4.804   9.519 -21.536  1.00 84.40           C
ATOM   2356 1HD1 LEU A 162      -5.314   9.037 -20.701  1.00 84.40           H
ATOM   2357 2HD1 LEU A 162      -4.617   8.785 -22.320  1.00 84.40           H
ATOM   2358 3HD1 LEU A 162      -3.856   9.933 -21.193  1.00 84.40           H
ATOM   2359  CD2 LEU A 162      -4.974  11.434 -23.190  1.00 84.40           C
ATOM   2360 1HD2 LEU A 162      -4.795  10.785 -24.047  1.00 84.40           H
ATOM   2361 2HD2 LEU A 162      -5.601  12.273 -23.495  1.00 84.40           H
ATOM   2362 3HD2 LEU A 162      -4.023  11.810 -22.813  1.00 84.40           H
ATOM   2363  HN  LEU A 162      -9.215   9.042 -23.087  1.00 84.40           H
ATOM   2364  N   LEU A 163      -9.536  11.326 -20.988  1.00 86.94           N
ATOM   2365  CA  LEU A 163     -10.135  12.380 -20.186  1.00 86.94           C
ATOM   2366  C   LEU A 163     -10.663  11.783 -18.880  1.00 86.94           C
ATOM   2367  O   LEU A 163     -10.354  12.278 -17.797  1.00 86.94           O
ATOM   2368  HA  LEU A 163      -9.348  13.094 -19.945  1.00 86.94           H
ATOM   2369  CB  LEU A 163     -11.196  13.131 -20.993  1.00 86.94           C
ATOM   2370 1HB  LEU A 163     -10.828  13.256 -22.011  1.00 86.94           H
ATOM   2371 2HB  LEU A 163     -12.088  12.507 -21.051  1.00 86.94           H
ATOM   2372  CG  LEU A 163     -11.602  14.504 -20.454  1.00 86.94           C
ATOM   2373  HG  LEU A 163     -11.220  14.598 -19.437  1.00 86.94           H
ATOM   2374  CD1 LEU A 163     -10.969  15.626 -21.280  1.00 86.94           C
ATOM   2375 1HD1 LEU A 163      -9.884  15.540 -21.238  1.00 86.94           H
ATOM   2376 2HD1 LEU A 163     -11.300  15.545 -22.315  1.00 86.94           H
ATOM   2377 3HD1 LEU A 163     -11.274  16.591 -20.875  1.00 86.94           H
ATOM   2378  CD2 LEU A 163     -13.124  14.635 -20.379  1.00 86.94           C
ATOM   2379 1HD2 LEU A 163     -13.549  14.511 -21.375  1.00 86.94           H
ATOM   2380 2HD2 LEU A 163     -13.523  13.868 -19.716  1.00 86.94           H
ATOM   2381 3HD2 LEU A 163     -13.385  15.621 -19.993  1.00 86.94           H
ATOM   2382  HN  LEU A 163      -9.977  11.166 -21.871  1.00 86.94           H
ATOM   2383  N   TYR A 164     -11.452  10.729 -19.025  1.00 88.00           N
ATOM   2384  CA  TYR A 164     -12.030  10.062 -17.871  1.00 88.00           C
ATOM   2385  C   TYR A 164     -10.938   9.530 -16.941  1.00 88.00           C
ATOM   2386  O   TYR A 164     -11.104   9.525 -15.722  1.00 88.00           O
ATOM   2387  HA  TYR A 164     -12.635  10.790 -17.330  1.00 88.00           H
ATOM   2388  CB  TYR A 164     -12.832   8.882 -18.423  1.00 88.00           C
ATOM   2389 1HB  TYR A 164     -12.217   8.343 -19.144  1.00 88.00           H
ATOM   2390 2HB  TYR A 164     -13.049   8.190 -17.609  1.00 88.00           H
ATOM   2391  CG  TYR A 164     -14.147   9.283 -19.096  1.00 88.00           C
ATOM   2392  CD1 TYR A 164     -15.017  10.141 -18.454  1.00 88.00           C
ATOM   2393  HD1 TYR A 164     -14.768  10.532 -17.468  1.00 88.00           H
ATOM   2394  CD2 TYR A 164     -14.462   8.788 -20.345  1.00 88.00           C
ATOM   2395  HD2 TYR A 164     -13.775   8.110 -20.852  1.00 88.00           H
ATOM   2396  CE1 TYR A 164     -16.253  10.519 -19.088  1.00 88.00           C
ATOM   2397  HE1 TYR A 164     -16.950  11.195 -18.592  1.00 88.00           H
ATOM   2398  CE2 TYR A 164     -15.699   9.165 -20.978  1.00 88.00           C
ATOM   2399  HE2 TYR A 164     -15.960   8.781 -21.964  1.00 88.00           H
ATOM   2400  CZ  TYR A 164     -16.533  10.012 -20.318  1.00 88.00           C
ATOM   2401  OH  TYR A 164     -17.701  10.369 -20.917  1.00 88.00           O
ATOM   2402  HH  TYR A 164     -18.219  10.980 -20.318  1.00 88.00           H
ATOM   2403  HN  TYR A 164     -11.697  10.331 -19.909  1.00 88.00           H
ATOM   2404  N   SER A 165      -9.846   9.095 -17.552  1.00 88.49           N
ATOM   2405  CA  SER A 165      -8.727   8.560 -16.794  1.00 88.49           C
ATOM   2406  C   SER A 165      -8.186   9.625 -15.838  1.00 88.49           C
ATOM   2407  O   SER A 165      -7.741   9.306 -14.736  1.00 88.49           O
ATOM   2408  HA  SER A 165      -9.134   7.716 -16.236  1.00 88.49           H
ATOM   2409  CB  SER A 165      -7.617   8.068 -17.724  1.00 88.49           C
ATOM   2410 1HB  SER A 165      -6.960   7.390 -17.178  1.00 88.49           H
ATOM   2411 2HB  SER A 165      -8.055   7.497 -18.542  1.00 88.49           H
ATOM   2412  OG  SER A 165      -6.849   9.145 -18.256  1.00 88.49           O
ATOM   2413  HG  SER A 165      -7.391   9.986 -18.251  1.00 88.49           H
ATOM   2414  HN  SER A 165      -9.718   9.105 -18.543  1.00 88.49           H
ATOM   2415  N   LYS A 166      -8.242  10.867 -16.294  1.00 90.92           N
ATOM   2416  CA  LYS A 166      -7.751  11.980 -15.497  1.00 90.92           C
ATOM   2417  C   LYS A 166      -8.670  12.180 -14.290  1.00 90.92           C
ATOM   2418  O   LYS A 166      -8.197  12.332 -13.164  1.00 90.92           O
ATOM   2419  HA  LYS A 166      -6.759  11.710 -15.135  1.00 90.92           H
ATOM   2420  CB  LYS A 166      -7.593  13.230 -16.364  1.00 90.92           C
ATOM   2421 1HB  LYS A 166      -8.506  13.400 -16.935  1.00 90.92           H
ATOM   2422 2HB  LYS A 166      -7.449  14.103 -15.726  1.00 90.92           H
ATOM   2423  CG  LYS A 166      -6.406  13.089 -17.319  1.00 90.92           C
ATOM   2424 1HG  LYS A 166      -5.489  12.951 -16.747  1.00 90.92           H
ATOM   2425 2HG  LYS A 166      -6.535  12.198 -17.935  1.00 90.92           H
ATOM   2426  CD  LYS A 166      -6.275  14.321 -18.216  1.00 90.92           C
ATOM   2427 1HD  LYS A 166      -7.176  14.436 -18.818  1.00 90.92           H
ATOM   2428 2HD  LYS A 166      -6.186  15.216 -17.600  1.00 90.92           H
ATOM   2429  CE  LYS A 166      -5.055  14.204 -19.133  1.00 90.92           C
ATOM   2430 1HE  LYS A 166      -4.164  14.003 -18.539  1.00 90.92           H
ATOM   2431 2HE  LYS A 166      -5.182  13.360 -19.811  1.00 90.92           H
ATOM   2432  NZ  LYS A 166      -4.870  15.450 -19.911  1.00 90.92           N
ATOM   2433 1HZ  LYS A 166      -4.070  15.348 -20.526  1.00 90.92           H
ATOM   2434 2HZ  LYS A 166      -5.701  15.630 -20.463  1.00 90.92           H
ATOM   2435 3HZ  LYS A 166      -4.712  16.224 -19.275  1.00 90.92           H
ATOM   2436  HN  LYS A 166      -8.612  11.119 -17.188  1.00 90.92           H
ATOM   2437  N   MET A 167      -9.966  12.175 -14.565  1.00 93.22           N
ATOM   2438  CA  MET A 167     -10.954  12.371 -13.518  1.00 93.22           C
ATOM   2439  C   MET A 167     -10.872  11.259 -12.471  1.00 93.22           C
ATOM   2440  O   MET A 167     -10.897  11.528 -11.271  1.00 93.22           O
ATOM   2441  HA  MET A 167     -10.709  13.330 -13.060  1.00 93.22           H
ATOM   2442  CB  MET A 167     -12.354  12.391 -14.134  1.00 93.22           C
ATOM   2443 1HB  MET A 167     -12.510  11.485 -14.720  1.00 93.22           H
ATOM   2444 2HB  MET A 167     -13.104  12.392 -13.343  1.00 93.22           H
ATOM   2445  CG  MET A 167     -12.544  13.620 -15.026  1.00 93.22           C
ATOM   2446 1HG  MET A 167     -12.344  14.527 -14.456  1.00 93.22           H
ATOM   2447 2HG  MET A 167     -11.829  13.596 -15.848  1.00 93.22           H
ATOM   2448  SD  MET A 167     -14.209  13.657 -15.668  1.00 93.22           S
ATOM   2449  CE  MET A 167     -15.111  14.004 -14.167  1.00 93.22           C
ATOM   2450 1HE  MET A 167     -14.933  13.208 -13.444  1.00 93.22           H
ATOM   2451 2HE  MET A 167     -14.775  14.954 -13.752  1.00 93.22           H
ATOM   2452 3HE  MET A 167     -16.177  14.061 -14.389  1.00 93.22           H
ATOM   2453  HN  MET A 167     -10.342  12.039 -15.481  1.00 93.22           H
ATOM   2454  N   VAL A 168     -10.776  10.033 -12.963  1.00 92.52           N
ATOM   2455  CA  VAL A 168     -10.741   8.875 -12.086  1.00 92.52           C
ATOM   2456  C   VAL A 168      -9.537   8.986 -11.149  1.00 92.52           C
ATOM   2457  O   VAL A 168      -9.652   8.734  -9.951  1.00 92.52           O
ATOM   2458  HA  VAL A 168     -11.652   8.887 -11.488  1.00 92.52           H
ATOM   2459  CB  VAL A 168     -10.736   7.589 -12.916  1.00 92.52           C
ATOM   2460  HB  VAL A 168      -9.950   7.678 -13.666  1.00 92.52           H
ATOM   2461  CG1 VAL A 168     -10.417   6.374 -12.042  1.00 92.52           C
ATOM   2462 1HG1 VAL A 168      -9.434   6.501 -11.588  1.00 92.52           H
ATOM   2463 2HG1 VAL A 168     -11.170   6.282 -11.260  1.00 92.52           H
ATOM   2464 3HG1 VAL A 168     -10.420   5.474 -12.657  1.00 92.52           H
ATOM   2465  CG2 VAL A 168     -12.066   7.404 -13.649  1.00 92.52           C
ATOM   2466 1HG2 VAL A 168     -12.876   7.347 -12.922  1.00 92.52           H
ATOM   2467 2HG2 VAL A 168     -12.235   8.250 -14.315  1.00 92.52           H
ATOM   2468 3HG2 VAL A 168     -12.035   6.483 -14.231  1.00 92.52           H
ATOM   2469  HN  VAL A 168     -10.723   9.825 -13.940  1.00 92.52           H
ATOM   2470  N   CYS A 169      -8.408   9.366 -11.731  1.00 92.15           N
ATOM   2471  CA  CYS A 169      -7.182   9.508 -10.964  1.00 92.15           C
ATOM   2472  C   CYS A 169      -7.434  10.513  -9.838  1.00 92.15           C
ATOM   2473  O   CYS A 169      -7.092  10.257  -8.685  1.00 92.15           O
ATOM   2474  HA  CYS A 169      -6.950   8.523 -10.559  1.00 92.15           H
ATOM   2475  CB  CYS A 169      -6.006   9.926 -11.850  1.00 92.15           C
ATOM   2476 1HB  CYS A 169      -6.300  10.759 -12.489  1.00 92.15           H
ATOM   2477 2HB  CYS A 169      -5.180  10.276 -11.230  1.00 92.15           H
ATOM   2478  SG  CYS A 169      -5.463   8.512 -12.876  1.00 92.15           S
ATOM   2479  HG  CYS A 169      -6.422   8.627 -13.790  1.00 92.15           H
ATOM   2480  HN  CYS A 169      -8.324   9.573 -12.705  1.00 92.15           H
ATOM   2481  N   PHE A 170      -8.030  11.636 -10.212  1.00 94.56           N
ATOM   2482  CA  PHE A 170      -8.287  12.701  -9.258  1.00 94.56           C
ATOM   2483  C   PHE A 170      -9.190  12.214  -8.122  1.00 94.56           C
ATOM   2484  O   PHE A 170      -8.910  12.464  -6.951  1.00 94.56           O
ATOM   2485  HA  PHE A 170      -7.324  13.007  -8.848  1.00 94.56           H
ATOM   2486  CB  PHE A 170      -9.002  13.820 -10.017  1.00 94.56           C
ATOM   2487 1HB  PHE A 170      -8.381  14.127 -10.859  1.00 94.56           H
ATOM   2488 2HB  PHE A 170      -9.930  13.428 -10.432  1.00 94.56           H
ATOM   2489  CG  PHE A 170      -9.321  15.047  -9.162  1.00 94.56           C
ATOM   2490  CD1 PHE A 170     -10.570  15.215  -8.652  1.00 94.56           C
ATOM   2491  HD1 PHE A 170     -11.345  14.474  -8.853  1.00 94.56           H
ATOM   2492  CD2 PHE A 170      -8.355  15.971  -8.912  1.00 94.56           C
ATOM   2493  HD2 PHE A 170      -7.353  15.837  -9.320  1.00 94.56           H
ATOM   2494  CE1 PHE A 170     -10.867  16.354  -7.858  1.00 94.56           C
ATOM   2495  HE1 PHE A 170     -11.868  16.489  -7.450  1.00 94.56           H
ATOM   2496  CE2 PHE A 170      -8.651  17.111  -8.118  1.00 94.56           C
ATOM   2497  HE2 PHE A 170      -7.877  17.852  -7.917  1.00 94.56           H
ATOM   2498  CZ  PHE A 170      -9.901  17.278  -7.608  1.00 94.56           C
ATOM   2499  HZ  PHE A 170     -10.128  18.153  -6.999  1.00 94.56           H
ATOM   2500  HN  PHE A 170      -8.335  11.822 -11.146  1.00 94.56           H
ATOM   2501  N   THR A 171     -10.254  11.527  -8.509  1.00 95.40           N
ATOM   2502  CA  THR A 171     -11.207  11.014  -7.539  1.00 95.40           C
ATOM   2503  C   THR A 171     -10.513  10.069  -6.557  1.00 95.40           C
ATOM   2504  O   THR A 171     -10.810  10.080  -5.364  1.00 95.40           O
ATOM   2505  HA  THR A 171     -11.591  11.853  -6.959  1.00 95.40           H
ATOM   2506  CB  THR A 171     -12.356  10.356  -8.307  1.00 95.40           C
ATOM   2507  HB  THR A 171     -12.016   9.458  -8.822  1.00 95.40           H
ATOM   2508  OG1 THR A 171     -12.852  11.395  -9.146  1.00 95.40           O
ATOM   2509  HG1 THR A 171     -12.419  11.345 -10.046  1.00 95.40           H
ATOM   2510  CG2 THR A 171     -13.541  10.009  -7.404  1.00 95.40           C
ATOM   2511 1HG2 THR A 171     -13.924  10.918  -6.941  1.00 95.40           H
ATOM   2512 2HG2 THR A 171     -13.215   9.316  -6.628  1.00 95.40           H
ATOM   2513 3HG2 THR A 171     -14.327   9.545  -7.999  1.00 95.40           H
ATOM   2514  HN  THR A 171     -10.470  11.320  -9.464  1.00 95.40           H
ATOM   2515  N   ILE A 172      -9.601   9.273  -7.096  1.00 93.62           N
ATOM   2516  CA  ILE A 172      -8.894   8.292  -6.291  1.00 93.62           C
ATOM   2517  C   ILE A 172      -8.064   9.014  -5.227  1.00 93.62           C
ATOM   2518  O   ILE A 172      -8.072   8.626  -4.060  1.00 93.62           O
ATOM   2519  HA  ILE A 172      -9.643   7.680  -5.788  1.00 93.62           H
ATOM   2520  CB  ILE A 172      -8.072   7.358  -7.183  1.00 93.62           C
ATOM   2521  HB  ILE A 172      -7.560   7.964  -7.930  1.00 93.62           H
ATOM   2522  CG1 ILE A 172      -8.978   6.382  -7.936  1.00 93.62           C
ATOM   2523 1HG1 ILE A 172      -9.437   5.689  -7.231  1.00 93.62           H
ATOM   2524 2HG1 ILE A 172      -9.788   6.929  -8.417  1.00 93.62           H
ATOM   2525  CG2 ILE A 172      -6.996   6.633  -6.373  1.00 93.62           C
ATOM   2526 1HG2 ILE A 172      -6.326   7.365  -5.922  1.00 93.62           H
ATOM   2527 2HG2 ILE A 172      -7.468   6.041  -5.588  1.00 93.62           H
ATOM   2528 3HG2 ILE A 172      -6.427   5.976  -7.030  1.00 93.62           H
ATOM   2529  CD1 ILE A 172      -8.188   5.600  -8.987  1.00 93.62           C
ATOM   2530 1HD1 ILE A 172      -7.750   6.295  -9.704  1.00 93.62           H
ATOM   2531 2HD1 ILE A 172      -7.394   5.035  -8.499  1.00 93.62           H
ATOM   2532 3HD1 ILE A 172      -8.855   4.914  -9.507  1.00 93.62           H
ATOM   2533  HN  ILE A 172      -9.344   9.291  -8.063  1.00 93.62           H
ATOM   2534  N   TRP A 173      -7.368  10.051  -5.669  1.00 94.35           N
ATOM   2535  CA  TRP A 173      -6.476  10.784  -4.787  1.00 94.35           C
ATOM   2536  C   TRP A 173      -7.314  11.369  -3.648  1.00 94.35           C
ATOM   2537  O   TRP A 173      -6.936  11.273  -2.481  1.00 94.35           O
ATOM   2538  HA  TRP A 173      -5.747  10.079  -4.388  1.00 94.35           H
ATOM   2539  CB  TRP A 173      -5.693  11.847  -5.559  1.00 94.35           C
ATOM   2540 1HB  TRP A 173      -6.349  12.300  -6.302  1.00 94.35           H
ATOM   2541 2HB  TRP A 173      -5.398  12.639  -4.870  1.00 94.35           H
ATOM   2542  CG  TRP A 173      -4.444  11.311  -6.262  1.00 94.35           C
ATOM   2543  CD1 TRP A 173      -4.230  11.180  -7.578  1.00 94.35           C
ATOM   2544  HD1 TRP A 173      -4.954  11.451  -8.347  1.00 94.35           H
ATOM   2545  CD2 TRP A 173      -3.237  10.838  -5.628  1.00 94.35           C
ATOM   2546  NE1 TRP A 173      -2.980  10.658  -7.838  1.00 94.35           N
ATOM   2547  HE1 TRP A 173      -2.593  10.469  -8.741  1.00 94.35           H
ATOM   2548  CE2 TRP A 173      -2.356  10.443  -6.614  1.00 94.35           C
ATOM   2549  CE3 TRP A 173      -2.901  10.745  -4.266  1.00 94.35           C
ATOM   2550  HE3 TRP A 173      -3.578  11.050  -3.468  1.00 94.35           H
ATOM   2551  CZ2 TRP A 173      -1.082   9.929  -6.344  1.00 94.35           C
ATOM   2552  HZ2 TRP A 173      -0.405   9.625  -7.142  1.00 94.35           H
ATOM   2553  CZ3 TRP A 173      -1.624  10.230  -4.012  1.00 94.35           C
ATOM   2554  HZ3 TRP A 173      -1.312  10.137  -2.972  1.00 94.35           H
ATOM   2555  CH2 TRP A 173      -0.726   9.828  -4.994  1.00 94.35           C
ATOM   2556  HH2 TRP A 173       0.252   9.436  -4.714  1.00 94.35           H
ATOM   2557  HN  TRP A 173      -7.406  10.390  -6.609  1.00 94.35           H
ATOM   2558  N   VAL A 174      -8.437  11.962  -4.026  1.00 95.60           N
ATOM   2559  CA  VAL A 174      -9.299  12.619  -3.059  1.00 95.60           C
ATOM   2560  C   VAL A 174      -9.800  11.588  -2.045  1.00 95.60           C
ATOM   2561  O   VAL A 174      -9.786  11.839  -0.841  1.00 95.60           O
ATOM   2562  HA  VAL A 174      -8.699  13.363  -2.535  1.00 95.60           H
ATOM   2563  CB  VAL A 174     -10.435  13.348  -3.780  1.00 95.60           C
ATOM   2564  HB  VAL A 174     -10.926  12.633  -4.439  1.00 95.60           H
ATOM   2565  CG1 VAL A 174     -11.476  13.862  -2.783  1.00 95.60           C
ATOM   2566 1HG1 VAL A 174     -11.896  13.021  -2.231  1.00 95.60           H
ATOM   2567 2HG1 VAL A 174     -11.003  14.554  -2.087  1.00 95.60           H
ATOM   2568 3HG1 VAL A 174     -12.272  14.376  -3.322  1.00 95.60           H
ATOM   2569  CG2 VAL A 174      -9.893  14.489  -4.643  1.00 95.60           C
ATOM   2570 1HG2 VAL A 174      -9.364  15.203  -4.012  1.00 95.60           H
ATOM   2571 2HG2 VAL A 174      -9.207  14.086  -5.389  1.00 95.60           H
ATOM   2572 3HG2 VAL A 174     -10.721  14.990  -5.144  1.00 95.60           H
ATOM   2573  HN  VAL A 174      -8.759  11.998  -4.972  1.00 95.60           H
ATOM   2574  N   LEU A 175     -10.229  10.450  -2.569  1.00 93.00           N
ATOM   2575  CA  LEU A 175     -10.846   9.429  -1.739  1.00 93.00           C
ATOM   2576  C   LEU A 175      -9.800   8.858  -0.780  1.00 93.00           C
ATOM   2577  O   LEU A 175     -10.090   8.623   0.392  1.00 93.00           O
ATOM   2578  HA  LEU A 175     -11.626   9.913  -1.151  1.00 93.00           H
ATOM   2579  CB  LEU A 175     -11.526   8.370  -2.609  1.00 93.00           C
ATOM   2580 1HB  LEU A 175     -12.177   8.877  -3.321  1.00 93.00           H
ATOM   2581 2HB  LEU A 175     -10.759   7.856  -3.188  1.00 93.00           H
ATOM   2582  CG  LEU A 175     -12.352   7.320  -1.864  1.00 93.00           C
ATOM   2583  HG  LEU A 175     -12.465   7.645  -0.829  1.00 93.00           H
ATOM   2584  CD1 LEU A 175     -13.758   7.206  -2.457  1.00 93.00           C
ATOM   2585 1HD1 LEU A 175     -14.264   8.168  -2.380  1.00 93.00           H
ATOM   2586 2HD1 LEU A 175     -13.687   6.915  -3.506  1.00 93.00           H
ATOM   2587 3HD1 LEU A 175     -14.324   6.452  -1.909  1.00 93.00           H
ATOM   2588  CD2 LEU A 175     -11.630   5.971  -1.837  1.00 93.00           C
ATOM   2589 1HD2 LEU A 175     -11.466   5.627  -2.858  1.00 93.00           H
ATOM   2590 2HD2 LEU A 175     -10.670   6.083  -1.333  1.00 93.00           H
ATOM   2591 3HD2 LEU A 175     -12.239   5.243  -1.302  1.00 93.00           H
ATOM   2592  HN  LEU A 175     -10.162  10.221  -3.540  1.00 93.00           H
ATOM   2593  N   ALA A 176      -8.605   8.650  -1.313  1.00 92.81           N
ATOM   2594  CA  ALA A 176      -7.520   8.092  -0.524  1.00 92.81           C
ATOM   2595  C   ALA A 176      -7.170   9.058   0.609  1.00 92.81           C
ATOM   2596  O   ALA A 176      -6.879   8.632   1.726  1.00 92.81           O
ATOM   2597  HA  ALA A 176      -7.871   7.154  -0.094  1.00 92.81           H
ATOM   2598  CB  ALA A 176      -6.324   7.801  -1.433  1.00 92.81           C
ATOM   2599 1HB  ALA A 176      -6.618   7.088  -2.203  1.00 92.81           H
ATOM   2600 2HB  ALA A 176      -5.992   8.727  -1.903  1.00 92.81           H
ATOM   2601 3HB  ALA A 176      -5.511   7.382  -0.841  1.00 92.81           H
ATOM   2602  HN  ALA A 176      -8.374   8.856  -2.264  1.00 92.81           H
ATOM   2603  N   ALA A 177      -7.209  10.342   0.283  1.00 93.70           N
ATOM   2604  CA  ALA A 177      -6.861  11.370   1.248  1.00 93.70           C
ATOM   2605  C   ALA A 177      -7.849  11.324   2.415  1.00 93.70           C
ATOM   2606  O   ALA A 177      -7.447  11.378   3.577  1.00 93.70           O
ATOM   2607  HA  ALA A 177      -5.861  11.151   1.622  1.00 93.70           H
ATOM   2608  CB  ALA A 177      -6.840  12.735   0.556  1.00 93.70           C
ATOM   2609 1HB  ALA A 177      -6.101  12.724  -0.246  1.00 93.70           H
ATOM   2610 2HB  ALA A 177      -7.825  12.946   0.140  1.00 93.70           H
ATOM   2611 3HB  ALA A 177      -6.579  13.506   1.280  1.00 93.70           H
ATOM   2612  HN  ALA A 177      -7.472  10.681  -0.620  1.00 93.70           H
ATOM   2613  N   ALA A 178      -9.124  11.225   2.067  1.00 93.78           N
ATOM   2614  CA  ALA A 178     -10.177  11.250   3.066  1.00 93.78           C
ATOM   2615  C   ALA A 178     -10.027  10.040   3.990  1.00 93.78           C
ATOM   2616  O   ALA A 178     -10.272  10.137   5.191  1.00 93.78           O
ATOM   2617  HA  ALA A 178     -10.057  12.161   3.653  1.00 93.78           H
ATOM   2618  CB  ALA A 178     -11.540  11.288   2.372  1.00 93.78           C
ATOM   2619 1HB  ALA A 178     -11.607  12.182   1.751  1.00 93.78           H
ATOM   2620 2HB  ALA A 178     -11.654  10.402   1.746  1.00 93.78           H
ATOM   2621 3HB  ALA A 178     -12.330  11.307   3.122  1.00 93.78           H
ATOM   2622  HN  ALA A 178      -9.439  11.129   1.122  1.00 93.78           H
ATOM   2623  N   LEU A 179      -9.625   8.927   3.394  1.00 91.47           N
ATOM   2624  CA  LEU A 179      -9.532   7.676   4.127  1.00 91.47           C
ATOM   2625  C   LEU A 179      -8.338   7.738   5.083  1.00 91.47           C
ATOM   2626  O   LEU A 179      -8.184   6.876   5.945  1.00 91.47           O
ATOM   2627  HA  LEU A 179     -10.442   7.576   4.719  1.00 91.47           H
ATOM   2628  CB  LEU A 179      -9.486   6.490   3.162  1.00 91.47           C
ATOM   2629 1HB  LEU A 179      -8.717   6.686   2.414  1.00 91.47           H
ATOM   2630 2HB  LEU A 179      -9.172   5.607   3.717  1.00 91.47           H
ATOM   2631  CG  LEU A 179     -10.793   6.165   2.436  1.00 91.47           C
ATOM   2632  HG  LEU A 179     -11.142   7.070   1.939  1.00 91.47           H
ATOM   2633  CD1 LEU A 179     -10.570   5.111   1.350  1.00 91.47           C
ATOM   2634 1HD1 LEU A 179      -9.850   5.486   0.622  1.00 91.47           H
ATOM   2635 2HD1 LEU A 179     -10.185   4.197   1.804  1.00 91.47           H
ATOM   2636 3HD1 LEU A 179     -11.515   4.898   0.850  1.00 91.47           H
ATOM   2637  CD2 LEU A 179     -11.880   5.745   3.428  1.00 91.47           C
ATOM   2638 1HD2 LEU A 179     -11.553   4.860   3.972  1.00 91.47           H
ATOM   2639 2HD2 LEU A 179     -12.064   6.557   4.131  1.00 91.47           H
ATOM   2640 3HD2 LEU A 179     -12.799   5.520   2.885  1.00 91.47           H
ATOM   2641  HN  LEU A 179      -9.367   8.871   2.429  1.00 91.47           H
ATOM   2642  N   CYS A 180      -7.525   8.767   4.896  1.00 92.20           N
ATOM   2643  CA  CYS A 180      -6.304   8.906   5.671  1.00 92.20           C
ATOM   2644  C   CYS A 180      -6.568   9.890   6.813  1.00 92.20           C
ATOM   2645  O   CYS A 180      -5.662  10.218   7.577  1.00 92.20           O
ATOM   2646  HA  CYS A 180      -6.066   7.916   6.060  1.00 92.20           H
ATOM   2647  CB  CYS A 180      -5.127   9.348   4.799  1.00 92.20           C
ATOM   2648 1HB  CYS A 180      -5.363  10.290   4.305  1.00 92.20           H
ATOM   2649 2HB  CYS A 180      -4.249   9.525   5.420  1.00 92.20           H
ATOM   2650  SG  CYS A 180      -4.758   8.063   3.548  1.00 92.20           S
ATOM   2651  HG  CYS A 180      -5.904   8.182   2.884  1.00 92.20           H
ATOM   2652  HN  CYS A 180      -7.688   9.496   4.231  1.00 92.20           H
ATOM   2653  N   ILE A 181      -7.815  10.332   6.893  1.00 93.31           N
ATOM   2654  CA  ILE A 181      -8.201  11.302   7.904  1.00 93.31           C
ATOM   2655  C   ILE A 181      -7.874  10.744   9.290  1.00 93.31           C
ATOM   2656  O   ILE A 181      -7.273  11.432  10.114  1.00 93.31           O
ATOM   2657  HA  ILE A 181      -7.603  12.198   7.742  1.00 93.31           H
ATOM   2658  CB  ILE A 181      -9.668  11.700   7.732  1.00 93.31           C
ATOM   2659  HB  ILE A 181     -10.249  10.795   7.552  1.00 93.31           H
ATOM   2660  CG1 ILE A 181      -9.852  12.604   6.511  1.00 93.31           C
ATOM   2661 1HG1 ILE A 181      -9.353  13.558   6.682  1.00 93.31           H
ATOM   2662 2HG1 ILE A 181      -9.378  12.148   5.642  1.00 93.31           H
ATOM   2663  CG2 ILE A 181     -10.216  12.342   9.008  1.00 93.31           C
ATOM   2664 1HG2 ILE A 181     -10.140  11.633   9.832  1.00 93.31           H
ATOM   2665 2HG2 ILE A 181      -9.637  13.235   9.243  1.00 93.31           H
ATOM   2666 3HG2 ILE A 181     -11.260  12.615   8.858  1.00 93.31           H
ATOM   2667  CD1 ILE A 181     -11.335  12.843   6.224  1.00 93.31           C
ATOM   2668 1HD1 ILE A 181     -11.826  11.889   6.029  1.00 93.31           H
ATOM   2669 2HD1 ILE A 181     -11.800  13.321   7.086  1.00 93.31           H
ATOM   2670 3HD1 ILE A 181     -11.437  13.488   5.351  1.00 93.31           H
ATOM   2671  HN  ILE A 181      -8.552  10.040   6.284  1.00 93.31           H
ATOM   2672  N   PRO A 182      -8.260   9.492   9.572  1.00 91.28           N
ATOM   2673  CA  PRO A 182      -8.063   8.924  10.908  1.00 91.28           C
ATOM   2674  C   PRO A 182      -6.622   9.044  11.379  1.00 91.28           C
ATOM   2675  O   PRO A 182      -6.367   9.435  12.517  1.00 91.28           O
ATOM   2676  HA  PRO A 182      -8.649   9.479  11.641  1.00 91.28           H
ATOM   2677  CB  PRO A 182      -8.488   7.464  10.748  1.00 91.28           C
ATOM   2678 1HB  PRO A 182      -7.642   6.825  10.495  1.00 91.28           H
ATOM   2679 2HB  PRO A 182      -8.921   7.068  11.666  1.00 91.28           H
ATOM   2680  CG  PRO A 182      -9.511   7.516   9.620  1.00 91.28           C
ATOM   2681 1HG  PRO A 182      -9.647   6.541   9.150  1.00 91.28           H
ATOM   2682 2HG  PRO A 182     -10.494   7.823   9.978  1.00 91.28           H
ATOM   2683  CD  PRO A 182      -8.910   8.532   8.662  1.00 91.28           C
ATOM   2684 1HD  PRO A 182      -8.190   8.073   7.985  1.00 91.28           H
ATOM   2685 2HD  PRO A 182      -9.671   9.003   8.041  1.00 91.28           H
ATOM   2686  N   GLU A 183      -5.710   8.701  10.481  1.00 91.88           N
ATOM   2687  CA  GLU A 183      -4.294   8.714  10.810  1.00 91.88           C
ATOM   2688  C   GLU A 183      -3.851  10.128  11.190  1.00 91.88           C
ATOM   2689  O   GLU A 183      -3.051  10.306  12.107  1.00 91.88           O
ATOM   2690  HA  GLU A 183      -4.191   8.050  11.669  1.00 91.88           H
ATOM   2691  CB  GLU A 183      -3.457   8.169   9.651  1.00 91.88           C
ATOM   2692 1HB  GLU A 183      -3.859   8.532   8.705  1.00 91.88           H
ATOM   2693 2HB  GLU A 183      -2.409   8.428   9.802  1.00 91.88           H
ATOM   2694  CG  GLU A 183      -3.520   6.641   9.600  1.00 91.88           C
ATOM   2695 1HG  GLU A 183      -2.774   6.266   8.899  1.00 91.88           H
ATOM   2696 2HG  GLU A 183      -3.273   6.230  10.579  1.00 91.88           H
ATOM   2697  CD  GLU A 183      -4.911   6.164   9.177  1.00 91.88           C
ATOM   2698  OE1 GLU A 183      -5.204   4.975   9.430  1.00 91.88           O
ATOM   2699  OE2 GLU A 183      -5.650   6.998   8.611  1.00 91.88           O
ATOM   2700  HN  GLU A 183      -5.924   8.418   9.546  1.00 91.88           H
ATOM   2701  N   ILE A 184      -4.390  11.098  10.465  1.00 94.22           N
ATOM   2702  CA  ILE A 184      -3.978  12.480  10.640  1.00 94.22           C
ATOM   2703  C   ILE A 184      -4.376  12.952  12.040  1.00 94.22           C
ATOM   2704  O   ILE A 184      -3.646  13.715  12.672  1.00 94.22           O
ATOM   2705  HA  ILE A 184      -2.891  12.510  10.561  1.00 94.22           H
ATOM   2706  CB  ILE A 184      -4.538  13.352   9.515  1.00 94.22           C
ATOM   2707  HB  ILE A 184      -5.618  13.211   9.478  1.00 94.22           H
ATOM   2708  CG1 ILE A 184      -3.980  12.920   8.157  1.00 94.22           C
ATOM   2709 1HG1 ILE A 184      -2.911  13.129   8.116  1.00 94.22           H
ATOM   2710 2HG1 ILE A 184      -4.099  11.844   8.037  1.00 94.22           H
ATOM   2711  CG2 ILE A 184      -4.285  14.835   9.793  1.00 94.22           C
ATOM   2712 1HG2 ILE A 184      -4.770  15.118  10.727  1.00 94.22           H
ATOM   2713 2HG2 ILE A 184      -3.212  15.012   9.872  1.00 94.22           H
ATOM   2714 3HG2 ILE A 184      -4.693  15.433   8.977  1.00 94.22           H
ATOM   2715  CD1 ILE A 184      -4.691  13.649   7.015  1.00 94.22           C
ATOM   2716 1HD1 ILE A 184      -5.756  13.418   7.044  1.00 94.22           H
ATOM   2717 2HD1 ILE A 184      -4.550  14.724   7.125  1.00 94.22           H
ATOM   2718 3HD1 ILE A 184      -4.276  13.323   6.061  1.00 94.22           H
ATOM   2719  HN  ILE A 184      -5.094  10.951   9.770  1.00 94.22           H
ATOM   2720  N   LEU A 185      -5.531  12.480  12.483  1.00 93.56           N
ATOM   2721  CA  LEU A 185      -6.133  12.996  13.701  1.00 93.56           C
ATOM   2722  C   LEU A 185      -5.390  12.428  14.912  1.00 93.56           C
ATOM   2723  O   LEU A 185      -4.950  13.177  15.783  1.00 93.56           O
ATOM   2724  HA  LEU A 185      -6.006  14.078  13.695  1.00 93.56           H
ATOM   2725  CB  LEU A 185      -7.637  12.716  13.716  1.00 93.56           C
ATOM   2726 1HB  LEU A 185      -7.791  11.655  13.517  1.00 93.56           H
ATOM   2727 2HB  LEU A 185      -8.013  12.910  14.720  1.00 93.56           H
ATOM   2728  CG  LEU A 185      -8.479  13.520  12.722  1.00 93.56           C
ATOM   2729  HG  LEU A 185      -8.136  13.284  11.715  1.00 93.56           H
ATOM   2730  CD1 LEU A 185      -9.953  13.120  12.803  1.00 93.56           C
ATOM   2731 1HD1 LEU A 185     -10.055  12.060  12.570  1.00 93.56           H
ATOM   2732 2HD1 LEU A 185     -10.326  13.308  13.810  1.00 93.56           H
ATOM   2733 3HD1 LEU A 185     -10.529  13.706  12.087  1.00 93.56           H
ATOM   2734  CD2 LEU A 185      -8.281  15.023  12.927  1.00 93.56           C
ATOM   2735 1HD2 LEU A 185      -8.580  15.295  13.939  1.00 93.56           H
ATOM   2736 2HD2 LEU A 185      -7.230  15.275  12.779  1.00 93.56           H
ATOM   2737 3HD2 LEU A 185      -8.890  15.571  12.208  1.00 93.56           H
ATOM   2738  HN  LEU A 185      -6.053  11.759  12.026  1.00 93.56           H
ATOM   2739  N   TYR A 186      -5.273  11.108  14.929  1.00 92.44           N
ATOM   2740  CA  TYR A 186      -4.963  10.400  16.159  1.00 92.44           C
ATOM   2741  C   TYR A 186      -3.461  10.129  16.271  1.00 92.44           C
ATOM   2742  O   TYR A 186      -2.985   9.672  17.309  1.00 92.44           O
ATOM   2743  HA  TYR A 186      -5.275  11.025  16.995  1.00 92.44           H
ATOM   2744  CB  TYR A 186      -5.705   9.064  16.076  1.00 92.44           C
ATOM   2745 1HB  TYR A 186      -5.349   8.516  15.204  1.00 92.44           H
ATOM   2746 2HB  TYR A 186      -5.456   8.466  16.952  1.00 92.44           H
ATOM   2747  CG  TYR A 186      -7.226   9.203  15.987  1.00 92.44           C
ATOM   2748  CD1 TYR A 186      -7.900  10.003  16.886  1.00 92.44           C
ATOM   2749  HD1 TYR A 186      -7.349  10.537  17.660  1.00 92.44           H
ATOM   2750  CD2 TYR A 186      -7.924   8.526  15.007  1.00 92.44           C
ATOM   2751  HD2 TYR A 186      -7.392   7.894  14.296  1.00 92.44           H
ATOM   2752  CE1 TYR A 186      -9.332  10.133  16.802  1.00 92.44           C
ATOM   2753  HE1 TYR A 186      -9.876  10.763  17.507  1.00 92.44           H
ATOM   2754  CE2 TYR A 186      -9.356   8.657  14.923  1.00 92.44           C
ATOM   2755  HE2 TYR A 186      -9.919   8.128  14.154  1.00 92.44           H
ATOM   2756  CZ  TYR A 186      -9.989   9.454  15.825  1.00 92.44           C
ATOM   2757  OH  TYR A 186     -11.341   9.577  15.746  1.00 92.44           O
ATOM   2758  HH  TYR A 186     -11.675  10.159  16.487  1.00 92.44           H
ATOM   2759  HN  TYR A 186      -5.387  10.526  14.123  1.00 92.44           H
ATOM   2760  N   SER A 187      -2.757  10.422  15.188  1.00 93.15           N
ATOM   2761  CA  SER A 187      -1.308  10.303  15.182  1.00 93.15           C
ATOM   2762  C   SER A 187      -0.694  11.352  16.111  1.00 93.15           C
ATOM   2763  O   SER A 187      -0.896  12.550  15.920  1.00 93.15           O
ATOM   2764  HA  SER A 187      -1.100   9.298  15.549  1.00 93.15           H
ATOM   2765  CB  SER A 187      -0.749  10.454  13.766  1.00 93.15           C
ATOM   2766 1HB  SER A 187      -1.072  11.408  13.349  1.00 93.15           H
ATOM   2767 2HB  SER A 187       0.340  10.477  13.807  1.00 93.15           H
ATOM   2768  OG  SER A 187      -1.169   9.396  12.910  1.00 93.15           O
ATOM   2769  HG  SER A 187      -1.658   9.768  12.121  1.00 93.15           H
ATOM   2770  HN  SER A 187      -3.158  10.735  14.328  1.00 93.15           H
ATOM   2771  N   GLN A 188       0.045  10.863  17.097  1.00 92.62           N
ATOM   2772  CA  GLN A 188       0.796  11.742  17.976  1.00 92.62           C
ATOM   2773  C   GLN A 188       2.063  11.042  18.471  1.00 92.62           C
ATOM   2774  O   GLN A 188       2.248   9.848  18.239  1.00 92.62           O
ATOM   2775  HA  GLN A 188       1.065  12.604  17.364  1.00 92.62           H
ATOM   2776  CB  GLN A 188      -0.065  12.211  19.150  1.00 92.62           C
ATOM   2777 1HB  GLN A 188       0.482  12.950  19.736  1.00 92.62           H
ATOM   2778 2HB  GLN A 188      -0.962  12.703  18.774  1.00 92.62           H
ATOM   2779  CG  GLN A 188      -0.460  11.034  20.045  1.00 92.62           C
ATOM   2780 1HG  GLN A 188      -0.997  10.290  19.457  1.00 92.62           H
ATOM   2781 2HG  GLN A 188       0.437  10.548  20.430  1.00 92.62           H
ATOM   2782  CD  GLN A 188      -1.334  11.500  21.210  1.00 92.62           C
ATOM   2783  OE1 GLN A 188      -1.923  12.568  21.190  1.00 92.62           O
ATOM   2784  NE2 GLN A 188      -1.386  10.641  22.225  1.00 92.62           N
ATOM   2785 1HE2 GLN A 188      -0.879   9.780  22.178  1.00 92.62           H
ATOM   2786 2HE2 GLN A 188      -1.933  10.856  23.034  1.00 92.62           H
ATOM   2787  HN  GLN A 188       0.134   9.887  17.298  1.00 92.62           H
ATOM   2788  N   ILE A 189       2.904  11.815  19.143  1.00 92.58           N
ATOM   2789  CA  ILE A 189       4.108  11.266  19.743  1.00 92.58           C
ATOM   2790  C   ILE A 189       3.815  10.867  21.191  1.00 92.58           C
ATOM   2791  O   ILE A 189       3.285  11.665  21.963  1.00 92.58           O
ATOM   2792  HA  ILE A 189       4.371  10.367  19.185  1.00 92.58           H
ATOM   2793  CB  ILE A 189       5.274  12.246  19.599  1.00 92.58           C
ATOM   2794  HB  ILE A 189       4.993  13.183  20.080  1.00 92.58           H
ATOM   2795  CG1 ILE A 189       5.549  12.558  18.127  1.00 92.58           C
ATOM   2796 1HG1 ILE A 189       5.913  11.662  17.624  1.00 92.58           H
ATOM   2797 2HG1 ILE A 189       4.621  12.846  17.633  1.00 92.58           H
ATOM   2798  CG2 ILE A 189       6.520  11.726  20.318  1.00 92.58           C
ATOM   2799 1HG2 ILE A 189       6.301  11.597  21.378  1.00 92.58           H
ATOM   2800 2HG2 ILE A 189       6.814  10.768  19.888  1.00 92.58           H
ATOM   2801 3HG2 ILE A 189       7.333  12.442  20.200  1.00 92.58           H
ATOM   2802  CD1 ILE A 189       6.578  13.682  17.988  1.00 92.58           C
ATOM   2803 1HD1 ILE A 189       6.199  14.583  18.471  1.00 92.58           H
ATOM   2804 2HD1 ILE A 189       7.512  13.380  18.462  1.00 92.58           H
ATOM   2805 3HD1 ILE A 189       6.755  13.884  16.931  1.00 92.58           H
ATOM   2806  HN  ILE A 189       2.774  12.797  19.280  1.00 92.58           H
ATOM   2807  N   LYS A 190       4.172   9.633  21.516  1.00 88.37           N
ATOM   2808  CA  LYS A 190       4.045   9.152  22.881  1.00 88.37           C
ATOM   2809  C   LYS A 190       5.437   8.861  23.446  1.00 88.37           C
ATOM   2810  O   LYS A 190       6.225   8.147  22.827  1.00 88.37           O
ATOM   2811  HA  LYS A 190       3.595   9.952  23.469  1.00 88.37           H
ATOM   2812  CB  LYS A 190       3.094   7.955  22.941  1.00 88.37           C
ATOM   2813 1HB  LYS A 190       2.150   8.211  22.459  1.00 88.37           H
ATOM   2814 2HB  LYS A 190       3.519   7.120  22.385  1.00 88.37           H
ATOM   2815  CG  LYS A 190       2.835   7.533  24.389  1.00 88.37           C
ATOM   2816 1HG  LYS A 190       3.769   7.215  24.851  1.00 88.37           H
ATOM   2817 2HG  LYS A 190       2.471   8.386  24.961  1.00 88.37           H
ATOM   2818  CD  LYS A 190       1.814   6.395  24.454  1.00 88.37           C
ATOM   2819 1HD  LYS A 190       0.820   6.780  24.226  1.00 88.37           H
ATOM   2820 2HD  LYS A 190       2.048   5.648  23.695  1.00 88.37           H
ATOM   2821  CE  LYS A 190       1.809   5.741  25.837  1.00 88.37           C
ATOM   2822 1HE  LYS A 190       2.833   5.604  26.185  1.00 88.37           H
ATOM   2823 2HE  LYS A 190       1.314   6.397  26.553  1.00 88.37           H
ATOM   2824  NZ  LYS A 190       1.116   4.434  25.790  1.00 88.37           N
ATOM   2825 1HZ  LYS A 190       1.273   3.937  26.660  1.00 88.37           H
ATOM   2826 2HZ  LYS A 190       0.121   4.584  25.660  1.00 88.37           H
ATOM   2827 3HZ  LYS A 190       1.479   3.887  25.018  1.00 88.37           H
ATOM   2828  HN  LYS A 190       4.541   8.969  20.866  1.00 88.37           H
ATOM   2829  N   GLU A 191       5.697   9.428  24.615  1.00 85.18           N
ATOM   2830  CA  GLU A 191       6.942   9.162  25.315  1.00 85.18           C
ATOM   2831  C   GLU A 191       6.748   8.038  26.334  1.00 85.18           C
ATOM   2832  O   GLU A 191       5.952   8.167  27.263  1.00 85.18           O
ATOM   2833  HA  GLU A 191       7.646   8.846  24.544  1.00 85.18           H
ATOM   2834  CB  GLU A 191       7.472  10.429  25.990  1.00 85.18           C
ATOM   2835 1HB  GLU A 191       6.660  10.934  26.512  1.00 85.18           H
ATOM   2836 2HB  GLU A 191       8.310  10.175  26.639  1.00 85.18           H
ATOM   2837  CG  GLU A 191       8.014  11.416  24.954  1.00 85.18           C
ATOM   2838 1HG  GLU A 191       8.771  10.928  24.341  1.00 85.18           H
ATOM   2839 2HG  GLU A 191       7.210  11.723  24.284  1.00 85.18           H
ATOM   2840  CD  GLU A 191       8.616  12.648  25.633  1.00 85.18           C
ATOM   2841  OE1 GLU A 191       9.135  13.509  24.890  1.00 85.18           O
ATOM   2842  OE2 GLU A 191       8.545  12.700  26.880  1.00 85.18           O
ATOM   2843  HN  GLU A 191       5.076  10.057  25.081  1.00 85.18           H
ATOM   2844  N   GLU A 192       7.490   6.960  26.126  1.00 77.61           N
ATOM   2845  CA  GLU A 192       7.474   5.848  27.062  1.00 77.61           C
ATOM   2846  C   GLU A 192       8.902   5.470  27.460  1.00 77.61           C
ATOM   2847  O   GLU A 192       9.736   5.188  26.601  1.00 77.61           O
ATOM   2848  HA  GLU A 192       6.931   6.212  27.934  1.00 77.61           H
ATOM   2849  CB  GLU A 192       6.732   4.647  26.473  1.00 77.61           C
ATOM   2850 1HB  GLU A 192       5.983   4.991  25.760  1.00 77.61           H
ATOM   2851 2HB  GLU A 192       7.449   3.948  26.042  1.00 77.61           H
ATOM   2852  CG  GLU A 192       5.983   3.878  27.563  1.00 77.61           C
ATOM   2853 1HG  GLU A 192       6.663   3.646  28.383  1.00 77.61           H
ATOM   2854 2HG  GLU A 192       5.190   4.502  27.975  1.00 77.61           H
ATOM   2855  CD  GLU A 192       5.384   2.583  27.009  1.00 77.61           C
ATOM   2856  OE1 GLU A 192       4.825   1.820  27.826  1.00 77.61           O
ATOM   2857  OE2 GLU A 192       5.499   2.386  25.779  1.00 77.61           O
ATOM   2858  HN  GLU A 192       8.092   6.839  25.337  1.00 77.61           H
ATOM   2859  N   SER A 193       9.139   5.475  28.764  1.00 74.05           N
ATOM   2860  CA  SER A 193      10.374   4.929  29.302  1.00 74.05           C
ATOM   2861  C   SER A 193      11.573   5.700  28.745  1.00 74.05           C
ATOM   2862  O   SER A 193      12.666   5.151  28.623  1.00 74.05           O
ATOM   2863  HA  SER A 193      10.302   5.061  30.381  1.00 74.05           H
ATOM   2864  CB  SER A 193      10.505   3.439  28.979  1.00 74.05           C
ATOM   2865 1HB  SER A 193      10.843   3.320  27.949  1.00 74.05           H
ATOM   2866 2HB  SER A 193      11.268   2.995  29.618  1.00 74.05           H
ATOM   2867  OG  SER A 193       9.274   2.744  29.157  1.00 74.05           O
ATOM   2868  HG  SER A 193       9.352   1.813  28.801  1.00 74.05           H
ATOM   2869  HN  SER A 193       8.507   5.841  29.446  1.00 74.05           H
ATOM   2870  N   GLY A 194      11.327   6.962  28.422  1.00 77.55           N
ATOM   2871  CA  GLY A 194      12.370   7.812  27.876  1.00 77.55           C
ATOM   2872  C   GLY A 194      12.519   7.597  26.368  1.00 77.55           C
ATOM   2873  O   GLY A 194      13.453   8.109  25.754  1.00 77.55           O
ATOM   2874 1HA  GLY A 194      12.135   8.857  28.077  1.00 77.55           H
ATOM   2875 2HA  GLY A 194      13.317   7.597  28.372  1.00 77.55           H
ATOM   2876  HN  GLY A 194      10.435   7.402  28.529  1.00 77.55           H
ATOM   2877  N   ILE A 195      11.583   6.839  25.816  1.00 84.78           N
ATOM   2878  CA  ILE A 195      11.592   6.561  24.390  1.00 84.78           C
ATOM   2879  C   ILE A 195      10.392   7.247  23.734  1.00 84.78           C
ATOM   2880  O   ILE A 195       9.248   7.009  24.120  1.00 84.78           O
ATOM   2881  HA  ILE A 195      12.504   6.992  23.978  1.00 84.78           H
ATOM   2882  CB  ILE A 195      11.650   5.053  24.138  1.00 84.78           C
ATOM   2883  HB  ILE A 195      10.809   4.588  24.652  1.00 84.78           H
ATOM   2884  CG1 ILE A 195      12.927   4.448  24.726  1.00 84.78           C
ATOM   2885 1HG1 ILE A 195      13.789   4.771  24.141  1.00 84.78           H
ATOM   2886 2HG1 ILE A 195      13.075   4.817  25.741  1.00 84.78           H
ATOM   2887  CG2 ILE A 195      11.500   4.739  22.648  1.00 84.78           C
ATOM   2888 1HG2 ILE A 195      10.541   5.115  22.293  1.00 84.78           H
ATOM   2889 2HG2 ILE A 195      12.307   5.217  22.093  1.00 84.78           H
ATOM   2890 3HG2 ILE A 195      11.545   3.660  22.498  1.00 84.78           H
ATOM   2891  CD1 ILE A 195      12.855   2.920  24.738  1.00 84.78           C
ATOM   2892 1HD1 ILE A 195      12.007   2.601  25.343  1.00 84.78           H
ATOM   2893 2HD1 ILE A 195      12.732   2.554  23.718  1.00 84.78           H
ATOM   2894 3HD1 ILE A 195      13.776   2.516  25.160  1.00 84.78           H
ATOM   2895  HN  ILE A 195      10.832   6.419  26.324  1.00 84.78           H
ATOM   2896  N   ALA A 196      10.693   8.085  22.753  1.00 90.73           N
ATOM   2897  CA  ALA A 196       9.651   8.738  21.979  1.00 90.73           C
ATOM   2898  C   ALA A 196       9.158   7.784  20.889  1.00 90.73           C
ATOM   2899  O   ALA A 196       9.958   7.233  20.133  1.00 90.73           O
ATOM   2900  HA  ALA A 196       8.826   8.960  22.655  1.00 90.73           H
ATOM   2901  CB  ALA A 196      10.187  10.051  21.406  1.00 90.73           C
ATOM   2902 1HB  ALA A 196      10.496  10.704  22.222  1.00 90.73           H
ATOM   2903 2HB  ALA A 196      11.042   9.845  20.762  1.00 90.73           H
ATOM   2904 3HB  ALA A 196       9.405  10.541  20.826  1.00 90.73           H
ATOM   2905  HN  ALA A 196      11.628   8.320  22.485  1.00 90.73           H
ATOM   2906  N   ILE A 197       7.845   7.618  20.842  1.00 89.78           N
ATOM   2907  CA  ILE A 197       7.238   6.718  19.876  1.00 89.78           C
ATOM   2908  C   ILE A 197       6.159   7.469  19.093  1.00 89.78           C
ATOM   2909  O   ILE A 197       5.299   8.121  19.684  1.00 89.78           O
ATOM   2910  HA  ILE A 197       8.019   6.412  19.179  1.00 89.78           H
ATOM   2911  CB  ILE A 197       6.728   5.453  20.568  1.00 89.78           C
ATOM   2912  HB  ILE A 197       6.007   5.749  21.331  1.00 89.78           H
ATOM   2913  CG1 ILE A 197       7.866   4.721  21.281  1.00 89.78           C
ATOM   2914 1HG1 ILE A 197       8.585   4.358  20.547  1.00 89.78           H
ATOM   2915 2HG1 ILE A 197       8.398   5.415  21.932  1.00 89.78           H
ATOM   2916  CG2 ILE A 197       5.992   4.546  19.580  1.00 89.78           C
ATOM   2917 1HG2 ILE A 197       5.141   5.081  19.159  1.00 89.78           H
ATOM   2918 2HG2 ILE A 197       6.672   4.255  18.779  1.00 89.78           H
ATOM   2919 3HG2 ILE A 197       5.640   3.654  20.099  1.00 89.78           H
ATOM   2920  CD1 ILE A 197       7.333   3.547  22.105  1.00 89.78           C
ATOM   2921 1HD1 ILE A 197       6.632   3.918  22.854  1.00 89.78           H
ATOM   2922 2HD1 ILE A 197       6.823   2.844  21.447  1.00 89.78           H
ATOM   2923 3HD1 ILE A 197       8.163   3.045  22.601  1.00 89.78           H
ATOM   2924  HN  ILE A 197       7.200   8.085  21.447  1.00 89.78           H
ATOM   2925  N   CYS A 198       6.239   7.353  17.776  1.00 92.28           N
ATOM   2926  CA  CYS A 198       5.169   7.829  16.916  1.00 92.28           C
ATOM   2927  C   CYS A 198       4.084   6.751  16.856  1.00 92.28           C
ATOM   2928  O   CYS A 198       4.293   5.688  16.273  1.00 92.28           O
ATOM   2929  HA  CYS A 198       4.783   8.741  17.372  1.00 92.28           H
ATOM   2930  CB  CYS A 198       5.684   8.199  15.524  1.00 92.28           C
ATOM   2931 1HB  CYS A 198       6.308   9.090  15.582  1.00 92.28           H
ATOM   2932 2HB  CYS A 198       6.310   7.396  15.134  1.00 92.28           H
ATOM   2933  SG  CYS A 198       4.275   8.496  14.394  1.00 92.28           S
ATOM   2934  HN  CYS A 198       7.015   6.943  17.297  1.00 92.28           H
ATOM   2935  N   THR A 199       2.951   7.063  17.467  1.00 91.81           N
ATOM   2936  CA  THR A 199       1.839   6.127  17.504  1.00 91.81           C
ATOM   2937  C   THR A 199       0.514   6.867  17.314  1.00 91.81           C
ATOM   2938  O   THR A 199       0.471   8.095  17.361  1.00 91.81           O
ATOM   2939  HA  THR A 199       1.943   5.437  16.667  1.00 91.81           H
ATOM   2940  CB  THR A 199       1.918   5.351  18.820  1.00 91.81           C
ATOM   2941  HB  THR A 199       2.938   5.017  19.014  1.00 91.81           H
ATOM   2942  OG1 THR A 199       0.950   4.316  18.671  1.00 91.81           O
ATOM   2943  HG1 THR A 199       1.136   3.578  19.320  1.00 91.81           H
ATOM   2944  CG2 THR A 199       1.412   6.166  20.012  1.00 91.81           C
ATOM   2945 1HG2 THR A 199       0.371   6.443  19.847  1.00 91.81           H
ATOM   2946 2HG2 THR A 199       2.015   7.068  20.118  1.00 91.81           H
ATOM   2947 3HG2 THR A 199       1.490   5.568  20.920  1.00 91.81           H
ATOM   2948  HN  THR A 199       2.786   7.934  17.930  1.00 91.81           H
ATOM   2949  N   MET A 200      -0.537   6.088  17.102  1.00 91.50           N
ATOM   2950  CA  MET A 200      -1.889   6.610  17.205  1.00 91.50           C
ATOM   2951  C   MET A 200      -2.428   6.459  18.629  1.00 91.50           C
ATOM   2952  O   MET A 200      -2.198   5.441  19.279  1.00 91.50           O
ATOM   2953  HA  MET A 200      -1.816   7.666  16.946  1.00 91.50           H
ATOM   2954  CB  MET A 200      -2.801   5.861  16.231  1.00 91.50           C
ATOM   2955 1HB  MET A 200      -2.738   4.789  16.420  1.00 91.50           H
ATOM   2956 2HB  MET A 200      -3.838   6.153  16.400  1.00 91.50           H
ATOM   2957  CG  MET A 200      -2.413   6.153  14.781  1.00 91.50           C
ATOM   2958 1HG  MET A 200      -2.282   7.226  14.640  1.00 91.50           H
ATOM   2959 2HG  MET A 200      -1.458   5.683  14.549  1.00 91.50           H
ATOM   2960  SD  MET A 200      -3.676   5.543  13.676  1.00 91.50           S
ATOM   2961  CE  MET A 200      -3.708   3.826  14.161  1.00 91.50           C
ATOM   2962 1HE  MET A 200      -2.725   3.383  13.997  1.00 91.50           H
ATOM   2963 2HE  MET A 200      -3.969   3.751  15.216  1.00 91.50           H
ATOM   2964 3HE  MET A 200      -4.449   3.294  13.564  1.00 91.50           H
ATOM   2965  HN  MET A 200      -0.475   5.118  16.865  1.00 91.50           H
ATOM   2966  N   VAL A 201      -3.135   7.489  19.071  1.00 92.17           N
ATOM   2967  CA  VAL A 201      -3.769   7.454  20.378  1.00 92.17           C
ATOM   2968  C   VAL A 201      -5.265   7.736  20.223  1.00 92.17           C
ATOM   2969  O   VAL A 201      -5.653   8.708  19.576  1.00 92.17           O
ATOM   2970  HA  VAL A 201      -3.642   6.449  20.780  1.00 92.17           H
ATOM   2971  CB  VAL A 201      -3.072   8.434  21.324  1.00 92.17           C
ATOM   2972  HB  VAL A 201      -3.159   9.433  20.896  1.00 92.17           H
ATOM   2973  CG1 VAL A 201      -3.750   8.449  22.696  1.00 92.17           C
ATOM   2974 1HG1 VAL A 201      -4.790   8.753  22.583  1.00 92.17           H
ATOM   2975 2HG1 VAL A 201      -3.707   7.451  23.133  1.00 92.17           H
ATOM   2976 3HG1 VAL A 201      -3.234   9.154  23.348  1.00 92.17           H
ATOM   2977  CG2 VAL A 201      -1.583   8.107  21.452  1.00 92.17           C
ATOM   2978 1HG2 VAL A 201      -1.465   7.097  21.846  1.00 92.17           H
ATOM   2979 2HG2 VAL A 201      -1.111   8.171  20.471  1.00 92.17           H
ATOM   2980 3HG2 VAL A 201      -1.111   8.818  22.130  1.00 92.17           H
ATOM   2981  HN  VAL A 201      -3.278   8.333  18.555  1.00 92.17           H
ATOM   2982  N   TYR A 202      -6.064   6.868  20.826  1.00 91.08           N
ATOM   2983  CA  TYR A 202      -7.508   6.969  20.701  1.00 91.08           C
ATOM   2984  C   TYR A 202      -8.123   7.613  21.946  1.00 91.08           C
ATOM   2985  O   TYR A 202      -7.706   7.327  23.067  1.00 91.08           O
ATOM   2986  HA  TYR A 202      -7.728   7.591  19.833  1.00 91.08           H
ATOM   2987  CB  TYR A 202      -8.022   5.533  20.578  1.00 91.08           C
ATOM   2988 1HB  TYR A 202      -7.669   4.957  21.434  1.00 91.08           H
ATOM   2989 2HB  TYR A 202      -9.111   5.542  20.627  1.00 91.08           H
ATOM   2990  CG  TYR A 202      -7.589   4.825  19.293  1.00 91.08           C
ATOM   2991  CD1 TYR A 202      -8.323   4.987  18.135  1.00 91.08           C
ATOM   2992  HD1 TYR A 202      -9.211   5.619  18.137  1.00 91.08           H
ATOM   2993  CD2 TYR A 202      -6.464   4.025  19.291  1.00 91.08           C
ATOM   2994  HD2 TYR A 202      -5.885   3.897  20.205  1.00 91.08           H
ATOM   2995  CE1 TYR A 202      -7.915   4.321  16.926  1.00 91.08           C
ATOM   2996  HE1 TYR A 202      -8.486   4.440  16.005  1.00 91.08           H
ATOM   2997  CE2 TYR A 202      -6.057   3.359  18.081  1.00 91.08           C
ATOM   2998  HE2 TYR A 202      -5.171   2.724  18.066  1.00 91.08           H
ATOM   2999  CZ  TYR A 202      -6.802   3.540  16.958  1.00 91.08           C
ATOM   3000  OH  TYR A 202      -6.418   2.911  15.816  1.00 91.08           O
ATOM   3001  HH  TYR A 202      -5.736   2.209  16.024  1.00 91.08           H
ATOM   3002  HN  TYR A 202      -5.740   6.109  21.390  1.00 91.08           H
ATOM   3003  N   PRO A 203      -9.120   8.490  21.773  1.00 83.24           N
ATOM   3004  CA  PRO A 203      -9.662   9.249  22.902  1.00 83.24           C
ATOM   3005  C   PRO A 203     -10.422   8.367  23.879  1.00 83.24           C
ATOM   3006  O   PRO A 203     -11.045   7.385  23.479  1.00 83.24           O
ATOM   3007  HA  PRO A 203      -8.852   9.686  23.486  1.00 83.24           H
ATOM   3008  CB  PRO A 203     -10.577  10.281  22.240  1.00 83.24           C
ATOM   3009 1HB  PRO A 203     -11.434  10.520  22.870  1.00 83.24           H
ATOM   3010 2HB  PRO A 203     -10.053  11.218  22.048  1.00 83.24           H
ATOM   3011  CG  PRO A 203     -11.000   9.614  20.963  1.00 83.24           C
ATOM   3012 1HG  PRO A 203     -11.859   8.963  21.124  1.00 83.24           H
ATOM   3013 2HG  PRO A 203     -11.294  10.348  20.213  1.00 83.24           H
ATOM   3014  CD  PRO A 203      -9.803   8.829  20.511  1.00 83.24           C
ATOM   3015 1HD  PRO A 203     -10.095   7.935  19.960  1.00 83.24           H
ATOM   3016 2HD  PRO A 203      -9.163   9.416  19.853  1.00 83.24           H
ATOM   3017  N   SER A 204     -10.348   8.742  25.148  1.00 71.52           N
ATOM   3018  CA  SER A 204     -10.554   7.789  26.224  1.00 71.52           C
ATOM   3019  C   SER A 204     -11.881   7.053  26.024  1.00 71.52           C
ATOM   3020  O   SER A 204     -11.931   5.826  26.091  1.00 71.52           O
ATOM   3021  HA  SER A 204      -9.718   7.093  26.158  1.00 71.52           H
ATOM   3022  CB  SER A 204     -10.532   8.483  27.587  1.00 71.52           C
ATOM   3023 1HB  SER A 204     -10.846   7.779  28.358  1.00 71.52           H
ATOM   3024 2HB  SER A 204      -9.511   8.782  27.826  1.00 71.52           H
ATOM   3025  OG  SER A 204     -11.380   9.628  27.617  1.00 71.52           O
ATOM   3026  HG  SER A 204     -12.321   9.352  27.816  1.00 71.52           H
ATOM   3027  HN  SER A 204     -10.152   9.677  25.443  1.00 71.52           H
ATOM   3028  N   ASP A 205     -12.924   7.834  25.784  1.00 71.56           N
ATOM   3029  CA  ASP A 205     -14.268   7.422  26.151  1.00 71.56           C
ATOM   3030  C   ASP A 205     -14.653   6.179  25.346  1.00 71.56           C
ATOM   3031  O   ASP A 205     -15.080   5.175  25.914  1.00 71.56           O
ATOM   3032  HA  ASP A 205     -14.226   7.229  27.223  1.00 71.56           H
ATOM   3033  CB  ASP A 205     -15.286   8.521  25.838  1.00 71.56           C
ATOM   3034 1HB  ASP A 205     -15.217   8.798  24.786  1.00 71.56           H
ATOM   3035 2HB  ASP A 205     -16.295   8.145  26.003  1.00 71.56           H
ATOM   3036  CG  ASP A 205     -15.046   9.755  26.712  1.00 71.56           C
ATOM   3037  OD1 ASP A 205     -14.245   9.629  27.663  1.00 71.56           O
ATOM   3038  OD2 ASP A 205     -15.670  10.795  26.408  1.00 71.56           O
ATOM   3039  HN  ASP A 205     -12.861   8.732  25.348  1.00 71.56           H
ATOM   3040  N   GLU A 206     -14.488   6.287  24.036  1.00 82.88           N
ATOM   3041  CA  GLU A 206     -14.808   5.182  23.148  1.00 82.88           C
ATOM   3042  C   GLU A 206     -13.551   4.709  22.416  1.00 82.88           C
ATOM   3043  O   GLU A 206     -13.626   4.257  21.274  1.00 82.88           O
ATOM   3044  HA  GLU A 206     -15.180   4.388  23.796  1.00 82.88           H
ATOM   3045  CB  GLU A 206     -15.905   5.575  22.157  1.00 82.88           C
ATOM   3046 1HB  GLU A 206     -15.625   6.496  21.645  1.00 82.88           H
ATOM   3047 2HB  GLU A 206     -16.099   4.747  21.476  1.00 82.88           H
ATOM   3048  CG  GLU A 206     -17.223   5.856  22.881  1.00 82.88           C
ATOM   3049 1HG  GLU A 206     -17.174   5.465  23.897  1.00 82.88           H
ATOM   3050 2HG  GLU A 206     -17.377   6.932  22.960  1.00 82.88           H
ATOM   3051  CD  GLU A 206     -18.402   5.220  22.140  1.00 82.88           C
ATOM   3052  OE1 GLU A 206     -19.225   4.579  22.828  1.00 82.88           O
ATOM   3053  OE2 GLU A 206     -18.452   5.390  20.903  1.00 82.88           O
ATOM   3054  HN  GLU A 206     -14.143   7.108  23.581  1.00 82.88           H
ATOM   3055  N   SER A 207     -12.424   4.829  23.102  1.00 88.23           N
ATOM   3056  CA  SER A 207     -11.139   4.548  22.486  1.00 88.23           C
ATOM   3057  C   SER A 207     -11.164   3.168  21.826  1.00 88.23           C
ATOM   3058  O   SER A 207     -10.756   3.019  20.675  1.00 88.23           O
ATOM   3059  HA  SER A 207     -11.002   5.328  21.736  1.00 88.23           H
ATOM   3060  CB  SER A 207     -10.007   4.625  23.512  1.00 88.23           C
ATOM   3061 1HB  SER A 207      -9.109   4.166  23.098  1.00 88.23           H
ATOM   3062 2HB  SER A 207      -9.767   5.669  23.711  1.00 88.23           H
ATOM   3063  OG  SER A 207     -10.350   3.976  24.734  1.00 88.23           O
ATOM   3064  HG  SER A 207     -10.632   4.653  25.414  1.00 88.23           H
ATOM   3065  HN  SER A 207     -12.380   5.111  24.061  1.00 88.23           H
ATOM   3066  N   THR A 208     -11.648   2.195  22.583  1.00 88.90           N
ATOM   3067  CA  THR A 208     -11.594   0.810  22.147  1.00 88.90           C
ATOM   3068  C   THR A 208     -12.465   0.608  20.905  1.00 88.90           C
ATOM   3069  O   THR A 208     -12.045  -0.039  19.946  1.00 88.90           O
ATOM   3070  HA  THR A 208     -10.568   0.580  21.859  1.00 88.90           H
ATOM   3071  CB  THR A 208     -12.004  -0.074  23.326  1.00 88.90           C
ATOM   3072  HB  THR A 208     -12.003  -1.127  23.043  1.00 88.90           H
ATOM   3073  OG1 THR A 208     -13.264   0.452  23.733  1.00 88.90           O
ATOM   3074  HG1 THR A 208     -13.740  -0.209  24.313  1.00 88.90           H
ATOM   3075  CG2 THR A 208     -11.104   0.126  24.548  1.00 88.90           C
ATOM   3076 1HG2 THR A 208     -11.158   1.165  24.872  1.00 88.90           H
ATOM   3077 2HG2 THR A 208     -10.075  -0.120  24.285  1.00 88.90           H
ATOM   3078 3HG2 THR A 208     -11.439  -0.525  25.356  1.00 88.90           H
ATOM   3079  HN  THR A 208     -12.071   2.340  23.478  1.00 88.90           H
ATOM   3080  N   LYS A 209     -13.662   1.173  20.962  1.00 90.71           N
ATOM   3081  CA  LYS A 209     -14.588   1.078  19.846  1.00 90.71           C
ATOM   3082  C   LYS A 209     -13.950   1.705  18.605  1.00 90.71           C
ATOM   3083  O   LYS A 209     -14.012   1.136  17.516  1.00 90.71           O
ATOM   3084  HA  LYS A 209     -14.757   0.020  19.651  1.00 90.71           H
ATOM   3085  CB  LYS A 209     -15.940   1.692  20.219  1.00 90.71           C
ATOM   3086 1HB  LYS A 209     -15.792   2.700  20.605  1.00 90.71           H
ATOM   3087 2HB  LYS A 209     -16.561   1.780  19.328  1.00 90.71           H
ATOM   3088  CG  LYS A 209     -16.659   0.839  21.266  1.00 90.71           C
ATOM   3089 1HG  LYS A 209     -16.727  -0.191  20.917  1.00 90.71           H
ATOM   3090 2HG  LYS A 209     -16.079   0.825  22.189  1.00 90.71           H
ATOM   3091  CD  LYS A 209     -18.061   1.382  21.546  1.00 90.71           C
ATOM   3092 1HD  LYS A 209     -18.009   2.454  21.737  1.00 90.71           H
ATOM   3093 2HD  LYS A 209     -18.690   1.246  20.667  1.00 90.71           H
ATOM   3094  CE  LYS A 209     -18.693   0.675  22.747  1.00 90.71           C
ATOM   3095 1HE  LYS A 209     -18.916  -0.361  22.491  1.00 90.71           H
ATOM   3096 2HE  LYS A 209     -17.987   0.653  23.577  1.00 90.71           H
ATOM   3097  NZ  LYS A 209     -19.934   1.368  23.162  1.00 90.71           N
ATOM   3098 1HZ  LYS A 209     -20.314   0.915  23.986  1.00 90.71           H
ATOM   3099 2HZ  LYS A 209     -19.725   2.337  23.374  1.00 90.71           H
ATOM   3100 3HZ  LYS A 209     -20.613   1.325  22.410  1.00 90.71           H
ATOM   3101  HN  LYS A 209     -14.001   1.686  21.751  1.00 90.71           H
ATOM   3102  N   LEU A 210     -13.350   2.868  18.810  1.00 91.82           N
ATOM   3103  CA  LEU A 210     -12.792   3.628  17.705  1.00 91.82           C
ATOM   3104  C   LEU A 210     -11.659   2.825  17.061  1.00 91.82           C
ATOM   3105  O   LEU A 210     -11.597   2.703  15.838  1.00 91.82           O
ATOM   3106  HA  LEU A 210     -13.583   3.761  16.967  1.00 91.82           H
ATOM   3107  CB  LEU A 210     -12.368   5.022  18.172  1.00 91.82           C
ATOM   3108 1HB  LEU A 210     -13.230   5.507  18.630  1.00 91.82           H
ATOM   3109 2HB  LEU A 210     -11.614   4.909  18.951  1.00 91.82           H
ATOM   3110  CG  LEU A 210     -11.811   5.951  17.091  1.00 91.82           C
ATOM   3111  HG  LEU A 210     -10.976   5.446  16.605  1.00 91.82           H
ATOM   3112  CD1 LEU A 210     -12.860   6.231  16.014  1.00 91.82           C
ATOM   3113 1HD1 LEU A 210     -13.161   5.293  15.547  1.00 91.82           H
ATOM   3114 2HD1 LEU A 210     -13.730   6.705  16.468  1.00 91.82           H
ATOM   3115 3HD1 LEU A 210     -12.437   6.893  15.258  1.00 91.82           H
ATOM   3116  CD2 LEU A 210     -11.263   7.240  17.706  1.00 91.82           C
ATOM   3117 1HD2 LEU A 210     -12.062   7.759  18.235  1.00 91.82           H
ATOM   3118 2HD2 LEU A 210     -10.463   6.997  18.406  1.00 91.82           H
ATOM   3119 3HD2 LEU A 210     -10.872   7.882  16.917  1.00 91.82           H
ATOM   3120  HN  LEU A 210     -13.243   3.291  19.710  1.00 91.82           H
ATOM   3121  N   LYS A 211     -10.792   2.298  17.912  1.00 92.09           N
ATOM   3122  CA  LYS A 211      -9.674   1.497  17.443  1.00 92.09           C
ATOM   3123  C   LYS A 211     -10.205   0.329  16.608  1.00 92.09           C
ATOM   3124  O   LYS A 211      -9.746   0.102  15.490  1.00 92.09           O
ATOM   3125  HA  LYS A 211      -9.064   2.132  16.800  1.00 92.09           H
ATOM   3126  CB  LYS A 211      -8.794   1.064  18.617  1.00 92.09           C
ATOM   3127 1HB  LYS A 211      -8.369   1.943  19.102  1.00 92.09           H
ATOM   3128 2HB  LYS A 211      -9.403   0.553  19.363  1.00 92.09           H
ATOM   3129  CG  LYS A 211      -7.670   0.139  18.148  1.00 92.09           C
ATOM   3130 1HG  LYS A 211      -8.085  -0.825  17.854  1.00 92.09           H
ATOM   3131 2HG  LYS A 211      -7.191   0.562  17.264  1.00 92.09           H
ATOM   3132  CD  LYS A 211      -6.629  -0.063  19.251  1.00 92.09           C
ATOM   3133 1HD  LYS A 211      -6.278   0.906  19.606  1.00 92.09           H
ATOM   3134 2HD  LYS A 211      -7.089  -0.566  20.102  1.00 92.09           H
ATOM   3135  CE  LYS A 211      -5.444  -0.887  18.744  1.00 92.09           C
ATOM   3136 1HE  LYS A 211      -5.780  -1.887  18.470  1.00 92.09           H
ATOM   3137 2HE  LYS A 211      -5.035  -0.430  17.842  1.00 92.09           H
ATOM   3138  NZ  LYS A 211      -4.393  -0.977  19.781  1.00 92.09           N
ATOM   3139 1HZ  LYS A 211      -3.534  -1.316  19.364  1.00 92.09           H
ATOM   3140 2HZ  LYS A 211      -4.234  -0.059  20.183  1.00 92.09           H
ATOM   3141 3HZ  LYS A 211      -4.691  -1.617  20.509  1.00 92.09           H
ATOM   3142  HN  LYS A 211     -10.843   2.411  18.905  1.00 92.09           H
ATOM   3143  N   SER A 212     -11.164  -0.380  17.184  1.00 91.44           N
ATOM   3144  CA  SER A 212     -11.723  -1.552  16.532  1.00 91.44           C
ATOM   3145  C   SER A 212     -12.292  -1.168  15.165  1.00 91.44           C
ATOM   3146  O   SER A 212     -12.085  -1.876  14.181  1.00 91.44           O
ATOM   3147  HA  SER A 212     -10.889  -2.244  16.418  1.00 91.44           H
ATOM   3148  CB  SER A 212     -12.808  -2.199  17.396  1.00 91.44           C
ATOM   3149 1HB  SER A 212     -12.400  -2.424  18.381  1.00 91.44           H
ATOM   3150 2HB  SER A 212     -13.624  -1.491  17.543  1.00 91.44           H
ATOM   3151  OG  SER A 212     -13.316  -3.393  16.808  1.00 91.44           O
ATOM   3152  HG  SER A 212     -12.568  -4.030  16.626  1.00 91.44           H
ATOM   3153  HN  SER A 212     -11.558  -0.166  18.079  1.00 91.44           H
ATOM   3154  N   ALA A 213     -12.999  -0.047  15.147  1.00 91.93           N
ATOM   3155  CA  ALA A 213     -13.637   0.417  13.927  1.00 91.93           C
ATOM   3156  C   ALA A 213     -12.562   0.752  12.890  1.00 91.93           C
ATOM   3157  O   ALA A 213     -12.668   0.356  11.731  1.00 91.93           O
ATOM   3158  HA  ALA A 213     -14.255  -0.396  13.546  1.00 91.93           H
ATOM   3159  CB  ALA A 213     -14.535   1.614  14.243  1.00 91.93           C
ATOM   3160 1HB  ALA A 213     -15.299   1.316  14.961  1.00 91.93           H
ATOM   3161 2HB  ALA A 213     -13.933   2.418  14.666  1.00 91.93           H
ATOM   3162 3HB  ALA A 213     -15.013   1.962  13.327  1.00 91.93           H
ATOM   3163  HN  ALA A 213     -13.138   0.539  15.946  1.00 91.93           H
ATOM   3164  N   VAL A 214     -11.552   1.478  13.346  1.00 89.99           N
ATOM   3165  CA  VAL A 214     -10.491   1.925  12.459  1.00 89.99           C
ATOM   3166  C   VAL A 214      -9.767   0.706  11.883  1.00 89.99           C
ATOM   3167  O   VAL A 214      -9.444   0.676  10.696  1.00 89.99           O
ATOM   3168  HA  VAL A 214     -10.956   2.475  11.641  1.00 89.99           H
ATOM   3169  CB  VAL A 214      -9.555   2.880  13.202  1.00 89.99           C
ATOM   3170  HB  VAL A 214      -9.276   2.410  14.145  1.00 89.99           H
ATOM   3171  CG1 VAL A 214      -8.274   3.125  12.402  1.00 89.99           C
ATOM   3172 1HG1 VAL A 214      -7.756   2.178  12.248  1.00 89.99           H
ATOM   3173 2HG1 VAL A 214      -8.526   3.563  11.437  1.00 89.99           H
ATOM   3174 3HG1 VAL A 214      -7.627   3.807  12.953  1.00 89.99           H
ATOM   3175  CG2 VAL A 214     -10.261   4.199  13.524  1.00 89.99           C
ATOM   3176 1HG2 VAL A 214     -10.582   4.675  12.597  1.00 89.99           H
ATOM   3177 2HG2 VAL A 214     -11.130   4.002  14.152  1.00 89.99           H
ATOM   3178 3HG2 VAL A 214      -9.573   4.859  14.052  1.00 89.99           H
ATOM   3179  HN  VAL A 214     -11.451   1.760  14.300  1.00 89.99           H
ATOM   3180  N   LEU A 215      -9.534  -0.268  12.750  1.00 90.90           N
ATOM   3181  CA  LEU A 215      -8.849  -1.484  12.343  1.00 90.90           C
ATOM   3182  C   LEU A 215      -9.698  -2.220  11.306  1.00 90.90           C
ATOM   3183  O   LEU A 215      -9.185  -2.666  10.281  1.00 90.90           O
ATOM   3184  HA  LEU A 215      -7.910  -1.188  11.874  1.00 90.90           H
ATOM   3185  CB  LEU A 215      -8.496  -2.334  13.565  1.00 90.90           C
ATOM   3186 1HB  LEU A 215      -9.302  -2.242  14.292  1.00 90.90           H
ATOM   3187 2HB  LEU A 215      -8.461  -3.379  13.257  1.00 90.90           H
ATOM   3188  CG  LEU A 215      -7.177  -1.993  14.261  1.00 90.90           C
ATOM   3189  HG  LEU A 215      -7.042  -0.912  14.226  1.00 90.90           H
ATOM   3190  CD1 LEU A 215      -7.216  -2.395  15.737  1.00 90.90           C
ATOM   3191 1HD1 LEU A 215      -8.024  -1.862  16.238  1.00 90.90           H
ATOM   3192 2HD1 LEU A 215      -7.386  -3.469  15.816  1.00 90.90           H
ATOM   3193 3HD1 LEU A 215      -6.267  -2.142  16.208  1.00 90.90           H
ATOM   3194  CD2 LEU A 215      -5.990  -2.620  13.527  1.00 90.90           C
ATOM   3195 1HD2 LEU A 215      -6.106  -3.704  13.510  1.00 90.90           H
ATOM   3196 2HD2 LEU A 215      -5.954  -2.242  12.506  1.00 90.90           H
ATOM   3197 3HD2 LEU A 215      -5.066  -2.362  14.043  1.00 90.90           H
ATOM   3198  HN  LEU A 215      -9.803  -0.237  13.712  1.00 90.90           H
ATOM   3199  N   THR A 216     -10.984  -2.325  11.607  1.00 91.60           N
ATOM   3200  CA  THR A 216     -11.905  -3.024  10.727  1.00 91.60           C
ATOM   3201  C   THR A 216     -11.898  -2.389   9.335  1.00 91.60           C
ATOM   3202  O   THR A 216     -11.854  -3.094   8.328  1.00 91.60           O
ATOM   3203  HA  THR A 216     -11.558  -4.050  10.612  1.00 91.60           H
ATOM   3204  CB  THR A 216     -13.285  -3.022  11.388  1.00 91.60           C
ATOM   3205  HB  THR A 216     -13.666  -2.006  11.490  1.00 91.60           H
ATOM   3206  OG1 THR A 216     -13.086  -3.728  12.610  1.00 91.60           O
ATOM   3207  HG1 THR A 216     -12.990  -3.082  13.367  1.00 91.60           H
ATOM   3208  CG2 THR A 216     -14.301  -3.874  10.626  1.00 91.60           C
ATOM   3209 1HG2 THR A 216     -13.951  -4.906  10.584  1.00 91.60           H
ATOM   3210 2HG2 THR A 216     -14.414  -3.487   9.613  1.00 91.60           H
ATOM   3211 3HG2 THR A 216     -15.263  -3.838  11.138  1.00 91.60           H
ATOM   3212  HN  THR A 216     -11.398  -1.943  12.434  1.00 91.60           H
ATOM   3213  N   LEU A 217     -11.942  -1.065   9.323  1.00 88.00           N
ATOM   3214  CA  LEU A 217     -11.959  -0.328   8.071  1.00 88.00           C
ATOM   3215  C   LEU A 217     -10.703  -0.668   7.267  1.00 88.00           C
ATOM   3216  O   LEU A 217     -10.769  -0.851   6.052  1.00 88.00           O
ATOM   3217  HA  LEU A 217     -12.830  -0.661   7.507  1.00 88.00           H
ATOM   3218  CB  LEU A 217     -12.135   1.169   8.333  1.00 88.00           C
ATOM   3219 1HB  LEU A 217     -13.016   1.307   8.960  1.00 88.00           H
ATOM   3220 2HB  LEU A 217     -11.277   1.521   8.906  1.00 88.00           H
ATOM   3221  CG  LEU A 217     -12.282   2.054   7.093  1.00 88.00           C
ATOM   3222  HG  LEU A 217     -11.447   1.846   6.424  1.00 88.00           H
ATOM   3223  CD1 LEU A 217     -13.566   1.721   6.331  1.00 88.00           C
ATOM   3224 1HD1 LEU A 217     -13.541   0.678   6.015  1.00 88.00           H
ATOM   3225 2HD1 LEU A 217     -14.427   1.883   6.980  1.00 88.00           H
ATOM   3226 3HD1 LEU A 217     -13.646   2.364   5.455  1.00 88.00           H
ATOM   3227  CD2 LEU A 217     -12.205   3.536   7.465  1.00 88.00           C
ATOM   3228 1HD2 LEU A 217     -13.006   3.778   8.164  1.00 88.00           H
ATOM   3229 2HD2 LEU A 217     -11.242   3.744   7.931  1.00 88.00           H
ATOM   3230 3HD2 LEU A 217     -12.313   4.143   6.566  1.00 88.00           H
ATOM   3231  HN  LEU A 217     -11.965  -0.498  10.147  1.00 88.00           H
ATOM   3232  N   LYS A 218      -9.586  -0.741   7.976  1.00 85.82           N
ATOM   3233  CA  LYS A 218      -8.309  -1.006   7.337  1.00 85.82           C
ATOM   3234  C   LYS A 218      -8.345  -2.393   6.691  1.00 85.82           C
ATOM   3235  O   LYS A 218      -7.843  -2.579   5.583  1.00 85.82           O
ATOM   3236  HA  LYS A 218      -8.176  -0.263   6.551  1.00 85.82           H
ATOM   3237  CB  LYS A 218      -7.162  -0.821   8.333  1.00 85.82           C
ATOM   3238 1HB  LYS A 218      -7.406  -1.319   9.271  1.00 85.82           H
ATOM   3239 2HB  LYS A 218      -6.260  -1.295   7.946  1.00 85.82           H
ATOM   3240  CG  LYS A 218      -6.894   0.663   8.591  1.00 85.82           C
ATOM   3241 1HG  LYS A 218      -6.483   1.123   7.693  1.00 85.82           H
ATOM   3242 2HG  LYS A 218      -7.833   1.172   8.810  1.00 85.82           H
ATOM   3243  CD  LYS A 218      -5.922   0.850   9.757  1.00 85.82           C
ATOM   3244 1HD  LYS A 218      -6.305   0.337  10.640  1.00 85.82           H
ATOM   3245 2HD  LYS A 218      -4.964   0.392   9.513  1.00 85.82           H
ATOM   3246  CE  LYS A 218      -5.720   2.334  10.070  1.00 85.82           C
ATOM   3247 1HE  LYS A 218      -5.498   2.878   9.152  1.00 85.82           H
ATOM   3248 2HE  LYS A 218      -6.640   2.755  10.475  1.00 85.82           H
ATOM   3249  NZ  LYS A 218      -4.616   2.513  11.039  1.00 85.82           N
ATOM   3250 1HZ  LYS A 218      -4.576   3.483  11.331  1.00 85.82           H
ATOM   3251 2HZ  LYS A 218      -4.777   1.924  11.849  1.00 85.82           H
ATOM   3252 3HZ  LYS A 218      -3.738   2.255  10.603  1.00 85.82           H
ATOM   3253  HN  LYS A 218      -9.545  -0.624   8.969  1.00 85.82           H
ATOM   3254  N   VAL A 219      -8.943  -3.331   7.411  1.00 87.01           N
ATOM   3255  CA  VAL A 219      -8.988  -4.710   6.955  1.00 87.01           C
ATOM   3256  C   VAL A 219      -9.859  -4.799   5.700  1.00 87.01           C
ATOM   3257  O   VAL A 219      -9.484  -5.448   4.725  1.00 87.01           O
ATOM   3258  HA  VAL A 219      -7.971  -5.004   6.697  1.00 87.01           H
ATOM   3259  CB  VAL A 219      -9.474  -5.619   8.085  1.00 87.01           C
ATOM   3260  HB  VAL A 219     -10.384  -5.184   8.498  1.00 87.01           H
ATOM   3261  CG1 VAL A 219      -9.817  -7.014   7.558  1.00 87.01           C
ATOM   3262 1HG1 VAL A 219     -10.606  -6.935   6.809  1.00 87.01           H
ATOM   3263 2HG1 VAL A 219      -8.931  -7.460   7.106  1.00 87.01           H
ATOM   3264 3HG1 VAL A 219     -10.159  -7.639   8.382  1.00 87.01           H
ATOM   3265  CG2 VAL A 219      -8.438  -5.697   9.209  1.00 87.01           C
ATOM   3266 1HG2 VAL A 219      -7.504  -6.098   8.815  1.00 87.01           H
ATOM   3267 2HG2 VAL A 219      -8.264  -4.700   9.613  1.00 87.01           H
ATOM   3268 3HG2 VAL A 219      -8.808  -6.350   9.999  1.00 87.01           H
ATOM   3269  HN  VAL A 219      -9.391  -3.161   8.289  1.00 87.01           H
ATOM   3270  N   ILE A 220     -11.005  -4.137   5.765  1.00 87.37           N
ATOM   3271  CA  ILE A 220     -11.969  -4.201   4.680  1.00 87.37           C
ATOM   3272  C   ILE A 220     -11.366  -3.560   3.429  1.00 87.37           C
ATOM   3273  O   ILE A 220     -11.309  -4.186   2.372  1.00 87.37           O
ATOM   3274  HA  ILE A 220     -12.157  -5.254   4.472  1.00 87.37           H
ATOM   3275  CB  ILE A 220     -13.300  -3.580   5.108  1.00 87.37           C
ATOM   3276  HB  ILE A 220     -13.093  -2.618   5.577  1.00 87.37           H
ATOM   3277  CG1 ILE A 220     -14.001  -4.450   6.153  1.00 87.37           C
ATOM   3278 1HG1 ILE A 220     -14.322  -5.386   5.696  1.00 87.37           H
ATOM   3279 2HG1 ILE A 220     -13.299  -4.708   6.947  1.00 87.37           H
ATOM   3280  CG2 ILE A 220     -14.194  -3.308   3.896  1.00 87.37           C
ATOM   3281 1HG2 ILE A 220     -13.688  -2.619   3.220  1.00 87.37           H
ATOM   3282 2HG2 ILE A 220     -14.396  -4.245   3.377  1.00 87.37           H
ATOM   3283 3HG2 ILE A 220     -15.133  -2.866   4.229  1.00 87.37           H
ATOM   3284  CD1 ILE A 220     -15.209  -3.726   6.750  1.00 87.37           C
ATOM   3285 1HD1 ILE A 220     -14.880  -2.803   7.227  1.00 87.37           H
ATOM   3286 2HD1 ILE A 220     -15.920  -3.491   5.957  1.00 87.37           H
ATOM   3287 3HD1 ILE A 220     -15.688  -4.367   7.489  1.00 87.37           H
ATOM   3288  HN  ILE A 220     -11.278  -3.566   6.540  1.00 87.37           H
ATOM   3289  N   LEU A 221     -10.930  -2.319   3.590  1.00 81.57           N
ATOM   3290  CA  LEU A 221     -10.499  -1.523   2.453  1.00 81.57           C
ATOM   3291  C   LEU A 221      -9.107  -1.982   2.013  1.00 81.57           C
ATOM   3292  O   LEU A 221      -8.697  -1.733   0.881  1.00 81.57           O
ATOM   3293  HA  LEU A 221     -11.198  -1.712   1.639  1.00 81.57           H
ATOM   3294  CB  LEU A 221     -10.579  -0.031   2.782  1.00 81.57           C
ATOM   3295 1HB  LEU A 221      -9.987   0.155   3.678  1.00 81.57           H
ATOM   3296 2HB  LEU A 221     -10.113   0.525   1.970  1.00 81.57           H
ATOM   3297  CG  LEU A 221     -11.984   0.531   3.008  1.00 81.57           C
ATOM   3298  HG  LEU A 221     -12.420   0.027   3.870  1.00 81.57           H
ATOM   3299  CD1 LEU A 221     -11.931   2.024   3.336  1.00 81.57           C
ATOM   3300 1HD1 LEU A 221     -11.344   2.177   4.242  1.00 81.57           H
ATOM   3301 2HD1 LEU A 221     -11.468   2.562   2.509  1.00 81.57           H
ATOM   3302 3HD1 LEU A 221     -12.943   2.399   3.491  1.00 81.57           H
ATOM   3303  CD2 LEU A 221     -12.890   0.240   1.810  1.00 81.57           C
ATOM   3304 1HD2 LEU A 221     -12.469   0.699   0.915  1.00 81.57           H
ATOM   3305 2HD2 LEU A 221     -12.964  -0.838   1.664  1.00 81.57           H
ATOM   3306 3HD2 LEU A 221     -13.883   0.650   1.996  1.00 81.57           H
ATOM   3307  HN  LEU A 221     -10.868  -1.859   4.476  1.00 81.57           H
ATOM   3308  N   GLY A 222      -8.419  -2.644   2.932  1.00 74.66           N
ATOM   3309  CA  GLY A 222      -7.013  -2.953   2.735  1.00 74.66           C
ATOM   3310  C   GLY A 222      -6.842  -4.277   1.988  1.00 74.66           C
ATOM   3311  O   GLY A 222      -5.914  -4.431   1.195  1.00 74.66           O
ATOM   3312 1HA  GLY A 222      -6.535  -2.150   2.174  1.00 74.66           H
ATOM   3313 2HA  GLY A 222      -6.511  -3.009   3.701  1.00 74.66           H
ATOM   3314  HN  GLY A 222      -8.806  -2.967   3.796  1.00 74.66           H
ATOM   3315  N   PHE A 223      -7.752  -5.199   2.266  1.00 75.21           N
ATOM   3316  CA  PHE A 223      -7.635  -6.548   1.740  1.00 75.21           C
ATOM   3317  C   PHE A 223      -8.886  -6.940   0.951  1.00 75.21           C
ATOM   3318  O   PHE A 223      -8.825  -7.130  -0.263  1.00 75.21           O
ATOM   3319  HA  PHE A 223      -6.770  -6.563   1.077  1.00 75.21           H
ATOM   3320  CB  PHE A 223      -7.490  -7.485   2.941  1.00 75.21           C
ATOM   3321 1HB  PHE A 223      -6.666  -7.136   3.564  1.00 75.21           H
ATOM   3322 2HB  PHE A 223      -8.394  -7.425   3.547  1.00 75.21           H
ATOM   3323  CG  PHE A 223      -7.242  -8.947   2.564  1.00 75.21           C
ATOM   3324  CD1 PHE A 223      -8.174  -9.892   2.857  1.00 75.21           C
ATOM   3325  HD1 PHE A 223      -9.098  -9.609   3.360  1.00 75.21           H
ATOM   3326  CD2 PHE A 223      -6.088  -9.301   1.936  1.00 75.21           C
ATOM   3327  HD2 PHE A 223      -5.341  -8.543   1.701  1.00 75.21           H
ATOM   3328  CE1 PHE A 223      -7.944 -11.249   2.507  1.00 75.21           C
ATOM   3329  HE1 PHE A 223      -8.691 -12.007   2.742  1.00 75.21           H
ATOM   3330  CE2 PHE A 223      -5.858 -10.657   1.585  1.00 75.21           C
ATOM   3331  HE2 PHE A 223      -4.934 -10.941   1.082  1.00 75.21           H
ATOM   3332  CZ  PHE A 223      -6.790 -11.603   1.878  1.00 75.21           C
ATOM   3333  HZ  PHE A 223      -6.613 -12.644   1.609  1.00 75.21           H
ATOM   3334  HN  PHE A 223      -8.556  -5.036   2.837  1.00 75.21           H
ATOM   3335  N   PHE A 224      -9.992  -7.049   1.673  1.00 82.07           N
ATOM   3336  CA  PHE A 224     -11.158  -7.744   1.155  1.00 82.07           C
ATOM   3337  C   PHE A 224     -11.680  -7.068  -0.115  1.00 82.07           C
ATOM   3338  O   PHE A 224     -11.953  -7.737  -1.110  1.00 82.07           O
ATOM   3339  HA  PHE A 224     -10.850  -8.763   0.922  1.00 82.07           H
ATOM   3340  CB  PHE A 224     -12.238  -7.674   2.237  1.00 82.07           C
ATOM   3341 1HB  PHE A 224     -12.215  -6.685   2.695  1.00 82.07           H
ATOM   3342 2HB  PHE A 224     -13.215  -7.785   1.767  1.00 82.07           H
ATOM   3343  CG  PHE A 224     -12.091  -8.731   3.332  1.00 82.07           C
ATOM   3344  CD1 PHE A 224     -12.502 -10.007   3.105  1.00 82.07           C
ATOM   3345  HD1 PHE A 224     -12.936 -10.277   2.142  1.00 82.07           H
ATOM   3346  CD2 PHE A 224     -11.549  -8.395   4.534  1.00 82.07           C
ATOM   3347  HD2 PHE A 224     -11.220  -7.372   4.716  1.00 82.07           H
ATOM   3348  CE1 PHE A 224     -12.366 -10.989   4.122  1.00 82.07           C
ATOM   3349  HE1 PHE A 224     -12.696 -12.012   3.940  1.00 82.07           H
ATOM   3350  CE2 PHE A 224     -11.413  -9.377   5.551  1.00 82.07           C
ATOM   3351  HE2 PHE A 224     -10.979  -9.107   6.514  1.00 82.07           H
ATOM   3352  CZ  PHE A 224     -11.824 -10.653   5.324  1.00 82.07           C
ATOM   3353  HZ  PHE A 224     -11.719 -11.406   6.104  1.00 82.07           H
ATOM   3354  HN  PHE A 224     -10.098  -6.674   2.594  1.00 82.07           H
ATOM   3355  N   LEU A 225     -11.802  -5.751  -0.038  1.00 80.16           N
ATOM   3356  CA  LEU A 225     -12.308  -4.980  -1.161  1.00 80.16           C
ATOM   3357  C   LEU A 225     -11.378  -5.167  -2.362  1.00 80.16           C
ATOM   3358  O   LEU A 225     -11.819  -5.576  -3.435  1.00 80.16           O
ATOM   3359  HA  LEU A 225     -13.288  -5.381  -1.418  1.00 80.16           H
ATOM   3360  CB  LEU A 225     -12.507  -3.517  -0.760  1.00 80.16           C
ATOM   3361 1HB  LEU A 225     -13.183  -3.485   0.094  1.00 80.16           H
ATOM   3362 2HB  LEU A 225     -11.550  -3.119  -0.425  1.00 80.16           H
ATOM   3363  CG  LEU A 225     -13.060  -2.593  -1.847  1.00 80.16           C
ATOM   3364  HG  LEU A 225     -12.444  -2.709  -2.739  1.00 80.16           H
ATOM   3365  CD1 LEU A 225     -14.488  -2.988  -2.229  1.00 80.16           C
ATOM   3366 1HD1 LEU A 225     -14.494  -4.012  -2.604  1.00 80.16           H
ATOM   3367 2HD1 LEU A 225     -15.131  -2.919  -1.352  1.00 80.16           H
ATOM   3368 3HD1 LEU A 225     -14.856  -2.316  -3.003  1.00 80.16           H
ATOM   3369  CD2 LEU A 225     -12.965  -1.127  -1.421  1.00 80.16           C
ATOM   3370 1HD2 LEU A 225     -13.542  -0.976  -0.508  1.00 80.16           H
ATOM   3371 2HD2 LEU A 225     -11.922  -0.868  -1.239  1.00 80.16           H
ATOM   3372 3HD2 LEU A 225     -13.365  -0.492  -2.211  1.00 80.16           H
ATOM   3373  HN  LEU A 225     -11.564  -5.214   0.770  1.00 80.16           H
ATOM   3374  N   PRO A 226     -10.080  -4.873  -2.205  1.00 73.33           N
ATOM   3375  CA  PRO A 226      -9.122  -5.084  -3.293  1.00 73.33           C
ATOM   3376  C   PRO A 226      -9.177  -6.499  -3.844  1.00 73.33           C
ATOM   3377  O   PRO A 226      -9.199  -6.696  -5.058  1.00 73.33           O
ATOM   3378  HA  PRO A 226      -9.366  -4.439  -4.137  1.00 73.33           H
ATOM   3379  CB  PRO A 226      -7.769  -4.778  -2.648  1.00 73.33           C
ATOM   3380 1HB  PRO A 226      -7.305  -5.677  -2.242  1.00 73.33           H
ATOM   3381 2HB  PRO A 226      -7.067  -4.356  -3.368  1.00 73.33           H
ATOM   3382  CG  PRO A 226      -8.118  -3.780  -1.550  1.00 73.33           C
ATOM   3383 1HG  PRO A 226      -7.343  -3.732  -0.785  1.00 73.33           H
ATOM   3384 2HG  PRO A 226      -8.225  -2.768  -1.942  1.00 73.33           H
ATOM   3385  CD  PRO A 226      -9.428  -4.322  -1.003  1.00 73.33           C
ATOM   3386 1HD  PRO A 226      -9.265  -5.091  -0.249  1.00 73.33           H
ATOM   3387 2HD  PRO A 226     -10.025  -3.540  -0.533  1.00 73.33           H
ATOM   3388  N   PHE A 227      -9.198  -7.456  -2.928  1.00 76.42           N
ATOM   3389  CA  PHE A 227      -9.108  -8.856  -3.307  1.00 76.42           C
ATOM   3390  C   PHE A 227     -10.316  -9.275  -4.148  1.00 76.42           C
ATOM   3391  O   PHE A 227     -10.161  -9.913  -5.188  1.00 76.42           O
ATOM   3392  HA  PHE A 227      -8.199  -8.975  -3.896  1.00 76.42           H
ATOM   3393  CB  PHE A 227      -9.097  -9.670  -2.011  1.00 76.42           C
ATOM   3394 1HB  PHE A 227      -8.229  -9.380  -1.419  1.00 76.42           H
ATOM   3395 2HB  PHE A 227      -9.981  -9.416  -1.427  1.00 76.42           H
ATOM   3396  CG  PHE A 227      -9.065 -11.184  -2.228  1.00 76.42           C
ATOM   3397  CD1 PHE A 227     -10.200 -11.918  -2.073  1.00 76.42           C
ATOM   3398  HD1 PHE A 227     -11.132 -11.426  -1.795  1.00 76.42           H
ATOM   3399  CD2 PHE A 227      -7.902 -11.797  -2.575  1.00 76.42           C
ATOM   3400  HD2 PHE A 227      -6.992 -11.210  -2.699  1.00 76.42           H
ATOM   3401  CE1 PHE A 227     -10.170 -13.323  -2.274  1.00 76.42           C
ATOM   3402  HE1 PHE A 227     -11.080 -13.911  -2.150  1.00 76.42           H
ATOM   3403  CE2 PHE A 227      -7.872 -13.203  -2.776  1.00 76.42           C
ATOM   3404  HE2 PHE A 227      -6.939 -13.694  -3.054  1.00 76.42           H
ATOM   3405  CZ  PHE A 227      -9.007 -13.936  -2.621  1.00 76.42           C
ATOM   3406  HZ  PHE A 227      -8.984 -15.015  -2.776  1.00 76.42           H
ATOM   3407  HN  PHE A 227      -9.274  -7.288  -1.945  1.00 76.42           H
ATOM   3408  N   VAL A 228     -11.491  -8.899  -3.665  1.00 81.69           N
ATOM   3409  CA  VAL A 228     -12.726  -9.247  -4.348  1.00 81.69           C
ATOM   3410  C   VAL A 228     -12.719  -8.634  -5.750  1.00 81.69           C
ATOM   3411  O   VAL A 228     -13.051  -9.304  -6.726  1.00 81.69           O
ATOM   3412  HA  VAL A 228     -12.757 -10.333  -4.441  1.00 81.69           H
ATOM   3413  CB  VAL A 228     -13.929  -8.809  -3.510  1.00 81.69           C
ATOM   3414  HB  VAL A 228     -13.766  -7.774  -3.206  1.00 81.69           H
ATOM   3415  CG1 VAL A 228     -15.218  -8.860  -4.332  1.00 81.69           C
ATOM   3416 1HG1 VAL A 228     -15.128  -8.193  -5.190  1.00 81.69           H
ATOM   3417 2HG1 VAL A 228     -15.387  -9.879  -4.680  1.00 81.69           H
ATOM   3418 3HG1 VAL A 228     -16.057  -8.543  -3.713  1.00 81.69           H
ATOM   3419  CG2 VAL A 228     -14.052  -9.657  -2.243  1.00 81.69           C
ATOM   3420 1HG2 VAL A 228     -14.181 -10.704  -2.518  1.00 81.69           H
ATOM   3421 2HG2 VAL A 228     -13.149  -9.547  -1.642  1.00 81.69           H
ATOM   3422 3HG2 VAL A 228     -14.915  -9.324  -1.666  1.00 81.69           H
ATOM   3423  HN  VAL A 228     -11.608  -8.368  -2.826  1.00 81.69           H
ATOM   3424  N   VAL A 229     -12.336  -7.366  -5.805  1.00 73.83           N
ATOM   3425  CA  VAL A 229     -12.359  -6.631  -7.058  1.00 73.83           C
ATOM   3426  C   VAL A 229     -11.416  -7.305  -8.056  1.00 73.83           C
ATOM   3427  O   VAL A 229     -11.795  -7.562  -9.198  1.00 73.83           O
ATOM   3428  HA  VAL A 229     -13.375  -6.678  -7.448  1.00 73.83           H
ATOM   3429  CB  VAL A 229     -12.015  -5.161  -6.808  1.00 73.83           C
ATOM   3430  HB  VAL A 229     -11.124  -5.127  -6.182  1.00 73.83           H
ATOM   3431  CG1 VAL A 229     -11.695  -4.443  -8.121  1.00 73.83           C
ATOM   3432 1HG1 VAL A 229     -10.842  -4.925  -8.600  1.00 73.83           H
ATOM   3433 2HG1 VAL A 229     -12.559  -4.492  -8.782  1.00 73.83           H
ATOM   3434 3HG1 VAL A 229     -11.454  -3.400  -7.914  1.00 73.83           H
ATOM   3435  CG2 VAL A 229     -13.145  -4.454  -6.057  1.00 73.83           C
ATOM   3436 1HG2 VAL A 229     -14.060  -4.503  -6.647  1.00 73.83           H
ATOM   3437 2HG2 VAL A 229     -13.305  -4.943  -5.097  1.00 73.83           H
ATOM   3438 3HG2 VAL A 229     -12.874  -3.410  -5.893  1.00 73.83           H
ATOM   3439  HN  VAL A 229     -12.015  -6.844  -5.014  1.00 73.83           H
ATOM   3440  N   MET A 230     -10.204  -7.571  -7.591  1.00 74.02           N
ATOM   3441  CA  MET A 230      -9.192  -8.176  -8.440  1.00 74.02           C
ATOM   3442  C   MET A 230      -9.648  -9.546  -8.945  1.00 74.02           C
ATOM   3443  O   MET A 230      -9.509  -9.853 -10.128  1.00 74.02           O
ATOM   3444  HA  MET A 230      -9.069  -7.494  -9.281  1.00 74.02           H
ATOM   3445  CB  MET A 230      -7.890  -8.330  -7.652  1.00 74.02           C
ATOM   3446 1HB  MET A 230      -8.107  -8.713  -6.655  1.00 74.02           H
ATOM   3447 2HB  MET A 230      -7.248  -9.062  -8.142  1.00 74.02           H
ATOM   3448  CG  MET A 230      -7.155  -6.992  -7.541  1.00 74.02           C
ATOM   3449 1HG  MET A 230      -7.102  -6.515  -8.519  1.00 74.02           H
ATOM   3450 2HG  MET A 230      -7.707  -6.318  -6.887  1.00 74.02           H
ATOM   3451  SD  MET A 230      -5.510  -7.251  -6.899  1.00 74.02           S
ATOM   3452  CE  MET A 230      -5.340  -5.793  -5.884  1.00 74.02           C
ATOM   3453 1HE  MET A 230      -5.437  -4.903  -6.506  1.00 74.02           H
ATOM   3454 2HE  MET A 230      -6.117  -5.789  -5.120  1.00 74.02           H
ATOM   3455 3HE  MET A 230      -4.360  -5.795  -5.405  1.00 74.02           H
ATOM   3456  HN  MET A 230      -9.911  -7.380  -6.654  1.00 74.02           H
ATOM   3457  N   ALA A 231     -10.184 -10.333  -8.023  1.00 76.22           N
ATOM   3458  CA  ALA A 231     -10.626 -11.677  -8.352  1.00 76.22           C
ATOM   3459  C   ALA A 231     -11.676 -11.608  -9.462  1.00 76.22           C
ATOM   3460  O   ALA A 231     -11.644 -12.400 -10.403  1.00 76.22           O
ATOM   3461  HA  ALA A 231      -9.760 -12.231  -8.716  1.00 76.22           H
ATOM   3462  CB  ALA A 231     -11.155 -12.364  -7.091  1.00 76.22           C
ATOM   3463 1HB  ALA A 231     -10.362 -12.414  -6.345  1.00 76.22           H
ATOM   3464 2HB  ALA A 231     -11.994 -11.794  -6.692  1.00 76.22           H
ATOM   3465 3HB  ALA A 231     -11.486 -13.372  -7.338  1.00 76.22           H
ATOM   3466  HN  ALA A 231     -10.318 -10.065  -7.069  1.00 76.22           H
ATOM   3467  N   CYS A 232     -12.582 -10.652  -9.317  1.00 77.15           N
ATOM   3468  CA  CYS A 232     -13.641 -10.469 -10.295  1.00 77.15           C
ATOM   3469  C   CYS A 232     -13.003 -10.051 -11.621  1.00 77.15           C
ATOM   3470  O   CYS A 232     -13.307 -10.621 -12.668  1.00 77.15           O
ATOM   3471  HA  CYS A 232     -14.145 -11.431 -10.394  1.00 77.15           H
ATOM   3472  CB  CYS A 232     -14.683  -9.456  -9.819  1.00 77.15           C
ATOM   3473 1HB  CYS A 232     -14.188  -8.544  -9.484  1.00 77.15           H
ATOM   3474 2HB  CYS A 232     -15.337  -9.178 -10.645  1.00 77.15           H
ATOM   3475  SG  CYS A 232     -15.670 -10.168  -8.453  1.00 77.15           S
ATOM   3476  HG  CYS A 232     -14.770  -9.947  -7.500  1.00 77.15           H
ATOM   3477  HN  CYS A 232     -12.601 -10.011  -8.550  1.00 77.15           H
ATOM   3478  N   CYS A 233     -12.129  -9.058 -11.534  1.00 71.34           N
ATOM   3479  CA  CYS A 233     -11.554  -8.460 -12.727  1.00 71.34           C
ATOM   3480  C   CYS A 233     -10.831  -9.556 -13.513  1.00 71.34           C
ATOM   3481  O   CYS A 233     -11.041  -9.703 -14.716  1.00 71.34           O
ATOM   3482  HA  CYS A 233     -12.385  -8.053 -13.304  1.00 71.34           H
ATOM   3483  CB  CYS A 233     -10.624  -7.296 -12.383  1.00 71.34           C
ATOM   3484 1HB  CYS A 233      -9.922  -7.597 -11.605  1.00 71.34           H
ATOM   3485 2HB  CYS A 233     -10.032  -7.022 -13.257  1.00 71.34           H
ATOM   3486  SG  CYS A 233     -11.604  -5.857 -11.817  1.00 71.34           S
ATOM   3487  HG  CYS A 233     -11.868  -6.337 -10.606  1.00 71.34           H
ATOM   3488  HN  CYS A 233     -11.815  -8.665 -10.670  1.00 71.34           H
ATOM   3489  N   TYR A 234      -9.995 -10.297 -12.801  1.00 72.01           N
ATOM   3490  CA  TYR A 234      -9.154 -11.297 -13.436  1.00 72.01           C
ATOM   3491  C   TYR A 234      -9.990 -12.478 -13.934  1.00 72.01           C
ATOM   3492  O   TYR A 234      -9.678 -13.073 -14.965  1.00 72.01           O
ATOM   3493  HA  TYR A 234      -8.658 -10.829 -14.286  1.00 72.01           H
ATOM   3494  CB  TYR A 234      -8.192 -11.789 -12.354  1.00 72.01           C
ATOM   3495 1HB  TYR A 234      -8.736 -11.884 -11.414  1.00 72.01           H
ATOM   3496 2HB  TYR A 234      -7.840 -12.786 -12.620  1.00 72.01           H
ATOM   3497  CG  TYR A 234      -6.982 -10.878 -12.136  1.00 72.01           C
ATOM   3498  CD1 TYR A 234      -6.096 -10.650 -13.169  1.00 72.01           C
ATOM   3499  HD1 TYR A 234      -6.258 -11.118 -14.140  1.00 72.01           H
ATOM   3500  CD2 TYR A 234      -6.777 -10.285 -10.907  1.00 72.01           C
ATOM   3501  HD2 TYR A 234      -7.477 -10.466 -10.091  1.00 72.01           H
ATOM   3502  CE1 TYR A 234      -4.957  -9.792 -12.964  1.00 72.01           C
ATOM   3503  HE1 TYR A 234      -4.249  -9.604 -13.771  1.00 72.01           H
ATOM   3504  CE2 TYR A 234      -5.638  -9.428 -10.702  1.00 72.01           C
ATOM   3505  HE2 TYR A 234      -5.465  -8.953  -9.736  1.00 72.01           H
ATOM   3506  CZ  TYR A 234      -4.785  -9.224 -11.741  1.00 72.01           C
ATOM   3507  OH  TYR A 234      -3.709  -8.414 -11.547  1.00 72.01           O
ATOM   3508  HH  TYR A 234      -3.693  -8.088 -10.602  1.00 72.01           H
ATOM   3509  HN  TYR A 234      -9.886 -10.222 -11.810  1.00 72.01           H
ATOM   3510  N   THR A 235     -11.035 -12.783 -13.180  1.00 79.26           N
ATOM   3511  CA  THR A 235     -11.989 -13.797 -13.596  1.00 79.26           C
ATOM   3512  C   THR A 235     -12.548 -13.466 -14.981  1.00 79.26           C
ATOM   3513  O   THR A 235     -12.609 -14.332 -15.853  1.00 79.26           O
ATOM   3514  HA  THR A 235     -11.464 -14.748 -13.682  1.00 79.26           H
ATOM   3515  CB  THR A 235     -13.067 -13.904 -12.515  1.00 79.26           C
ATOM   3516  HB  THR A 235     -13.607 -12.963 -12.409  1.00 79.26           H
ATOM   3517  OG1 THR A 235     -12.357 -14.339 -11.359  1.00 79.26           O
ATOM   3518  HG1 THR A 235     -12.268 -13.585 -10.708  1.00 79.26           H
ATOM   3519  CG2 THR A 235     -14.061 -15.034 -12.790  1.00 79.26           C
ATOM   3520 1HG2 THR A 235     -13.529 -15.985 -12.828  1.00 79.26           H
ATOM   3521 2HG2 THR A 235     -14.558 -14.857 -13.743  1.00 79.26           H
ATOM   3522 3HG2 THR A 235     -14.804 -15.066 -11.993  1.00 79.26           H
ATOM   3523  HN  THR A 235     -11.235 -12.350 -12.300  1.00 79.26           H
ATOM   3524  N   ILE A 236     -12.943 -12.211 -15.141  1.00 75.33           N
ATOM   3525  CA  ILE A 236     -13.535 -11.766 -16.391  1.00 75.33           C
ATOM   3526  C   ILE A 236     -12.466 -11.767 -17.485  1.00 75.33           C
ATOM   3527  O   ILE A 236     -12.727 -12.183 -18.613  1.00 75.33           O
ATOM   3528  HA  ILE A 236     -14.307 -12.487 -16.662  1.00 75.33           H
ATOM   3529  CB  ILE A 236     -14.224 -10.413 -16.206  1.00 75.33           C
ATOM   3530  HB  ILE A 236     -13.513  -9.728 -15.744  1.00 75.33           H
ATOM   3531  CG1 ILE A 236     -15.419 -10.532 -15.258  1.00 75.33           C
ATOM   3532 1HG1 ILE A 236     -16.239 -11.044 -15.762  1.00 75.33           H
ATOM   3533 2HG1 ILE A 236     -15.145 -11.140 -14.396  1.00 75.33           H
ATOM   3534  CG2 ILE A 236     -14.621  -9.811 -17.555  1.00 75.33           C
ATOM   3535 1HG2 ILE A 236     -13.729  -9.668 -18.165  1.00 75.33           H
ATOM   3536 2HG2 ILE A 236     -15.307 -10.485 -18.067  1.00 75.33           H
ATOM   3537 3HG2 ILE A 236     -15.109  -8.849 -17.394  1.00 75.33           H
ATOM   3538  CD1 ILE A 236     -15.885  -9.152 -14.788  1.00 75.33           C
ATOM   3539 1HD1 ILE A 236     -15.071  -8.653 -14.263  1.00 75.33           H
ATOM   3540 2HD1 ILE A 236     -16.181  -8.555 -15.650  1.00 75.33           H
ATOM   3541 3HD1 ILE A 236     -16.735  -9.266 -14.115  1.00 75.33           H
ATOM   3542  HN  ILE A 236     -12.864 -11.506 -14.436  1.00 75.33           H
ATOM   3543  N   ILE A 237     -11.284 -11.297 -17.114  1.00 72.40           N
ATOM   3544  CA  ILE A 237     -10.181 -11.215 -18.057  1.00 72.40           C
ATOM   3545  C   ILE A 237      -9.864 -12.615 -18.586  1.00 72.40           C
ATOM   3546  O   ILE A 237      -9.783 -12.822 -19.796  1.00 72.40           O
ATOM   3547  HA  ILE A 237     -10.510 -10.597 -18.892  1.00 72.40           H
ATOM   3548  CB  ILE A 237      -8.981 -10.513 -17.418  1.00 72.40           C
ATOM   3549  HB  ILE A 237      -8.850 -10.910 -16.411  1.00 72.40           H
ATOM   3550  CG1 ILE A 237      -9.233  -9.010 -17.283  1.00 72.40           C
ATOM   3551 1HG1 ILE A 237      -9.210  -8.544 -18.268  1.00 72.40           H
ATOM   3552 2HG1 ILE A 237     -10.229  -8.840 -16.873  1.00 72.40           H
ATOM   3553  CG2 ILE A 237      -7.696 -10.812 -18.192  1.00 72.40           C
ATOM   3554 1HG2 ILE A 237      -7.512 -11.886 -18.192  1.00 72.40           H
ATOM   3555 2HG2 ILE A 237      -7.800 -10.461 -19.219  1.00 72.40           H
ATOM   3556 3HG2 ILE A 237      -6.858 -10.301 -17.717  1.00 72.40           H
ATOM   3557  CD1 ILE A 237      -8.186  -8.358 -16.379  1.00 72.40           C
ATOM   3558 1HD1 ILE A 237      -8.228  -8.810 -15.388  1.00 72.40           H
ATOM   3559 2HD1 ILE A 237      -7.194  -8.509 -16.804  1.00 72.40           H
ATOM   3560 3HD1 ILE A 237      -8.388  -7.290 -16.300  1.00 72.40           H
ATOM   3561  HN  ILE A 237     -11.075 -10.975 -16.191  1.00 72.40           H
ATOM   3562  N   ILE A 238      -9.694 -13.542 -17.654  1.00 72.68           N
ATOM   3563  CA  ILE A 238      -9.353 -14.908 -18.010  1.00 72.68           C
ATOM   3564  C   ILE A 238     -10.410 -15.460 -18.970  1.00 72.68           C
ATOM   3565  O   ILE A 238     -10.075 -16.077 -19.979  1.00 72.68           O
ATOM   3566  HA  ILE A 238      -8.396 -14.881 -18.530  1.00 72.68           H
ATOM   3567  CB  ILE A 238      -9.162 -15.758 -16.752  1.00 72.68           C
ATOM   3568  HB  ILE A 238     -10.019 -15.599 -16.099  1.00 72.68           H
ATOM   3569  CG1 ILE A 238      -7.917 -15.319 -15.979  1.00 72.68           C
ATOM   3570 1HG1 ILE A 238      -7.022 -15.674 -16.491  1.00 72.68           H
ATOM   3571 2HG1 ILE A 238      -7.861 -14.231 -15.959  1.00 72.68           H
ATOM   3572  CG2 ILE A 238      -9.127 -17.248 -17.097  1.00 72.68           C
ATOM   3573 1HG2 ILE A 238     -10.066 -17.533 -17.572  1.00 72.68           H
ATOM   3574 2HG2 ILE A 238      -8.300 -17.444 -17.780  1.00 72.68           H
ATOM   3575 3HG2 ILE A 238      -8.989 -17.829 -16.185  1.00 72.68           H
ATOM   3576  CD1 ILE A 238      -7.941 -15.861 -14.548  1.00 72.68           C
ATOM   3577 1HD1 ILE A 238      -8.824 -15.484 -14.032  1.00 72.68           H
ATOM   3578 2HD1 ILE A 238      -7.971 -16.950 -14.572  1.00 72.68           H
ATOM   3579 3HD1 ILE A 238      -7.045 -15.534 -14.021  1.00 72.68           H
ATOM   3580  HN  ILE A 238      -9.786 -13.371 -16.673  1.00 72.68           H
ATOM   3581  N   HIS A 239     -11.665 -15.217 -18.620  1.00 77.34           N
ATOM   3582  CA  HIS A 239     -12.773 -15.727 -19.409  1.00 77.34           C
ATOM   3583  C   HIS A 239     -12.665 -15.206 -20.843  1.00 77.34           C
ATOM   3584  O   HIS A 239     -12.785 -15.973 -21.797  1.00 77.34           O
ATOM   3585  HA  HIS A 239     -12.677 -16.813 -19.418  1.00 77.34           H
ATOM   3586  CB  HIS A 239     -14.111 -15.383 -18.752  1.00 77.34           C
ATOM   3587 1HB  HIS A 239     -14.095 -15.723 -17.716  1.00 77.34           H
ATOM   3588 2HB  HIS A 239     -14.225 -14.299 -18.729  1.00 77.34           H
ATOM   3589  CG  HIS A 239     -15.309 -15.986 -19.445  1.00 77.34           C
ATOM   3590  ND1 HIS A 239     -16.065 -15.292 -20.375  1.00 77.34           N
ATOM   3591  HD1 HIS A 239     -15.904 -14.352 -20.675  1.00 77.34           H
ATOM   3592  CD2 HIS A 239     -15.873 -17.223 -19.337  1.00 77.34           C
ATOM   3593  HD2 HIS A 239     -15.526 -18.027 -18.688  1.00 77.34           H
ATOM   3594  CE1 HIS A 239     -17.038 -16.086 -20.799  1.00 77.34           C
ATOM   3595  HE1 HIS A 239     -17.800 -15.828 -21.534  1.00 77.34           H
ATOM   3596  NE2 HIS A 239     -16.917 -17.282 -20.154  1.00 77.34           N
ATOM   3597  HN  HIS A 239     -11.928 -14.684 -17.816  1.00 77.34           H
ATOM   3598  N   THR A 240     -12.440 -13.904 -20.950  1.00 72.70           N
ATOM   3599  CA  THR A 240     -12.360 -13.264 -22.252  1.00 72.70           C
ATOM   3600  C   THR A 240     -11.108 -13.729 -22.999  1.00 72.70           C
ATOM   3601  O   THR A 240     -11.142 -13.924 -24.213  1.00 72.70           O
ATOM   3602  HA  THR A 240     -13.220 -13.577 -22.843  1.00 72.70           H
ATOM   3603  CB  THR A 240     -12.412 -11.750 -22.038  1.00 72.70           C
ATOM   3604  HB  THR A 240     -11.463 -11.378 -21.651  1.00 72.70           H
ATOM   3605  OG1 THR A 240     -13.539 -11.558 -21.188  1.00 72.70           O
ATOM   3606  HG1 THR A 240     -13.238 -11.437 -20.242  1.00 72.70           H
ATOM   3607  CG2 THR A 240     -12.775 -10.990 -23.315  1.00 72.70           C
ATOM   3608 1HG2 THR A 240     -13.755 -11.313 -23.664  1.00 72.70           H
ATOM   3609 2HG2 THR A 240     -12.029 -11.194 -24.084  1.00 72.70           H
ATOM   3610 3HG2 THR A 240     -12.798  -9.920 -23.107  1.00 72.70           H
ATOM   3611  HN  THR A 240     -12.313 -13.293 -20.170  1.00 72.70           H
ATOM   3612  N   LEU A 241     -10.033 -13.894 -22.243  1.00 71.37           N
ATOM   3613  CA  LEU A 241      -8.774 -14.334 -22.818  1.00 71.37           C
ATOM   3614  C   LEU A 241      -8.884 -15.810 -23.207  1.00 71.37           C
ATOM   3615  O   LEU A 241      -8.025 -16.335 -23.913  1.00 71.37           O
ATOM   3616  HA  LEU A 241      -8.605 -13.750 -23.722  1.00 71.37           H
ATOM   3617  CB  LEU A 241      -7.615 -14.035 -21.864  1.00 71.37           C
ATOM   3618 1HB  LEU A 241      -7.885 -14.397 -20.872  1.00 71.37           H
ATOM   3619 2HB  LEU A 241      -6.747 -14.609 -22.187  1.00 71.37           H
ATOM   3620  CG  LEU A 241      -7.205 -12.566 -21.746  1.00 71.37           C
ATOM   3621  HG  LEU A 241      -8.069 -11.997 -21.400  1.00 71.37           H
ATOM   3622  CD1 LEU A 241      -6.099 -12.387 -20.705  1.00 71.37           C
ATOM   3623 1HD1 LEU A 241      -6.455 -12.729 -19.733  1.00 71.37           H
ATOM   3624 2HD1 LEU A 241      -5.226 -12.971 -20.998  1.00 71.37           H
ATOM   3625 3HD1 LEU A 241      -5.827 -11.333 -20.642  1.00 71.37           H
ATOM   3626  CD2 LEU A 241      -6.807 -11.997 -23.110  1.00 71.37           C
ATOM   3627 1HD2 LEU A 241      -5.966 -12.564 -23.508  1.00 71.37           H
ATOM   3628 2HD2 LEU A 241      -7.652 -12.070 -23.795  1.00 71.37           H
ATOM   3629 3HD2 LEU A 241      -6.520 -10.951 -22.997  1.00 71.37           H
ATOM   3630  HN  LEU A 241     -10.013 -13.732 -21.256  1.00 71.37           H
ATOM   3631  N   ILE A 242      -9.949 -16.437 -22.730  1.00 72.58           N
ATOM   3632  CA  ILE A 242     -10.293 -17.775 -23.177  1.00 72.58           C
ATOM   3633  C   ILE A 242     -11.109 -17.683 -24.468  1.00 72.58           C
ATOM   3634  O   ILE A 242     -10.868 -18.432 -25.414  1.00 72.58           O
ATOM   3635  HA  ILE A 242      -9.361 -18.297 -23.395  1.00 72.58           H
ATOM   3636  CB  ILE A 242     -10.995 -18.550 -22.060  1.00 72.58           C
ATOM   3637  HB  ILE A 242     -11.739 -17.896 -21.606  1.00 72.58           H
ATOM   3638  CG1 ILE A 242     -10.006 -18.942 -20.960  1.00 72.58           C
ATOM   3639 1HG1 ILE A 242      -9.361 -19.745 -21.316  1.00 72.58           H
ATOM   3640 2HG1 ILE A 242      -9.362 -18.095 -20.726  1.00 72.58           H
ATOM   3641  CG2 ILE A 242     -11.741 -19.763 -22.619  1.00 72.58           C
ATOM   3642 1HG2 ILE A 242     -12.490 -19.430 -23.337  1.00 72.58           H
ATOM   3643 2HG2 ILE A 242     -11.034 -20.428 -23.115  1.00 72.58           H
ATOM   3644 3HG2 ILE A 242     -12.231 -20.296 -21.804  1.00 72.58           H
ATOM   3645  CD1 ILE A 242     -10.742 -19.394 -19.697  1.00 72.58           C
ATOM   3646 1HD1 ILE A 242     -11.368 -18.581 -19.331  1.00 72.58           H
ATOM   3647 2HD1 ILE A 242     -11.367 -20.257 -19.929  1.00 72.58           H
ATOM   3648 3HD1 ILE A 242     -10.016 -19.667 -18.931  1.00 72.58           H
ATOM   3649  HN  ILE A 242     -10.571 -16.045 -22.051  1.00 72.58           H
ATOM   3650  N   GLN A 243     -12.058 -16.759 -24.466  1.00 70.80           N
ATOM   3651  CA  GLN A 243     -13.043 -16.694 -25.532  1.00 70.80           C
ATOM   3652  C   GLN A 243     -12.386 -16.229 -26.834  1.00 70.80           C
ATOM   3653  O   GLN A 243     -12.757 -16.680 -27.916  1.00 70.80           O
ATOM   3654  HA  GLN A 243     -13.412 -17.713 -25.648  1.00 70.80           H
ATOM   3655  CB  GLN A 243     -14.208 -15.779 -25.149  1.00 70.80           C
ATOM   3656 1HB  GLN A 243     -13.823 -14.862 -24.704  1.00 70.80           H
ATOM   3657 2HB  GLN A 243     -14.759 -15.492 -26.044  1.00 70.80           H
ATOM   3658  CG  GLN A 243     -15.149 -16.474 -24.164  1.00 70.80           C
ATOM   3659 1HG  GLN A 243     -15.401 -17.468 -24.535  1.00 70.80           H
ATOM   3660 2HG  GLN A 243     -14.645 -16.610 -23.207  1.00 70.80           H
ATOM   3661  CD  GLN A 243     -16.429 -15.660 -23.961  1.00 70.80           C
ATOM   3662  OE1 GLN A 243     -16.480 -14.465 -24.204  1.00 70.80           O
ATOM   3663  NE2 GLN A 243     -17.456 -16.371 -23.504  1.00 70.80           N
ATOM   3664 1HE2 GLN A 243     -17.347 -17.349 -23.325  1.00 70.80           H
ATOM   3665 2HE2 GLN A 243     -18.337 -15.927 -23.339  1.00 70.80           H
ATOM   3666  HN  GLN A 243     -12.161 -16.064 -23.754  1.00 70.80           H
ATOM   3667  N   ALA A 244     -11.421 -15.333 -26.685  1.00 64.36           N
ATOM   3668  CA  ALA A 244     -10.639 -14.880 -27.822  1.00 64.36           C
ATOM   3669  C   ALA A 244     -10.021 -16.090 -28.525  1.00 64.36           C
ATOM   3670  O   ALA A 244      -9.971 -17.182 -27.961  1.00 64.36           O
ATOM   3671  HA  ALA A 244     -11.316 -14.377 -28.512  1.00 64.36           H
ATOM   3672  CB  ALA A 244      -9.583 -13.879 -27.349  1.00 64.36           C
ATOM   3673 1HB  ALA A 244     -10.075 -13.025 -26.884  1.00 64.36           H
ATOM   3674 2HB  ALA A 244      -8.926 -14.359 -26.625  1.00 64.36           H
ATOM   3675 3HB  ALA A 244      -8.997 -13.539 -28.203  1.00 64.36           H
ATOM   3676  HN  ALA A 244     -11.172 -14.920 -25.809  1.00 64.36           H
ATOM   3677  N   LYS A 245      -9.565 -15.855 -29.747  1.00 57.49           N
ATOM   3678  CA  LYS A 245      -8.934 -16.908 -30.525  1.00 57.49           C
ATOM   3679  C   LYS A 245      -7.446 -16.591 -30.690  1.00 57.49           C
ATOM   3680  O   LYS A 245      -6.713 -17.348 -31.326  1.00 57.49           O
ATOM   3681  HA  LYS A 245      -9.029 -17.834 -29.960  1.00 57.49           H
ATOM   3682  CB  LYS A 245      -9.670 -17.109 -31.851  1.00 57.49           C
ATOM   3683 1HB  LYS A 245      -9.823 -16.145 -32.337  1.00 57.49           H
ATOM   3684 2HB  LYS A 245      -9.058 -17.710 -32.523  1.00 57.49           H
ATOM   3685  CG  LYS A 245     -11.020 -17.794 -31.630  1.00 57.49           C
ATOM   3686 1HG  LYS A 245     -10.882 -18.691 -31.025  1.00 57.49           H
ATOM   3687 2HG  LYS A 245     -11.681 -17.132 -31.071  1.00 57.49           H
ATOM   3688  CD  LYS A 245     -11.670 -18.168 -32.963  1.00 57.49           C
ATOM   3689 1HD  LYS A 245     -11.894 -17.263 -33.529  1.00 57.49           H
ATOM   3690 2HD  LYS A 245     -10.972 -18.753 -33.562  1.00 57.49           H
ATOM   3691  CE  LYS A 245     -12.955 -18.968 -32.742  1.00 57.49           C
ATOM   3692 1HE  LYS A 245     -12.748 -19.832 -32.110  1.00 57.49           H
ATOM   3693 2HE  LYS A 245     -13.686 -18.355 -32.214  1.00 57.49           H
ATOM   3694  NZ  LYS A 245     -13.517 -19.416 -34.036  1.00 57.49           N
ATOM   3695 1HZ  LYS A 245     -14.364 -19.948 -33.870  1.00 57.49           H
ATOM   3696 2HZ  LYS A 245     -13.732 -18.607 -34.608  1.00 57.49           H
ATOM   3697 3HZ  LYS A 245     -12.840 -19.998 -34.515  1.00 57.49           H
ATOM   3698  HN  LYS A 245      -9.621 -14.968 -30.204  1.00 57.49           H
ATOM   3699  N   LYS A 246      -7.043 -15.472 -30.106  1.00 56.67           N
ATOM   3700  CA  LYS A 246      -5.714 -14.937 -30.350  1.00 56.67           C
ATOM   3701  C   LYS A 246      -4.717 -15.609 -29.404  1.00 56.67           C
ATOM   3702  O   LYS A 246      -4.797 -15.437 -28.189  1.00 56.67           O
ATOM   3703  HA  LYS A 246      -5.443 -15.190 -31.375  1.00 56.67           H
ATOM   3704  CB  LYS A 246      -5.725 -13.410 -30.249  1.00 56.67           C
ATOM   3705 1HB  LYS A 246      -6.310 -13.103 -29.382  1.00 56.67           H
ATOM   3706 2HB  LYS A 246      -4.710 -13.045 -30.094  1.00 56.67           H
ATOM   3707  CG  LYS A 246      -6.311 -12.781 -31.515  1.00 56.67           C
ATOM   3708 1HG  LYS A 246      -5.836 -13.216 -32.395  1.00 56.67           H
ATOM   3709 2HG  LYS A 246      -7.374 -13.010 -31.581  1.00 56.67           H
ATOM   3710  CD  LYS A 246      -6.109 -11.264 -31.517  1.00 56.67           C
ATOM   3711 1HD  LYS A 246      -6.683 -10.816 -30.706  1.00 56.67           H
ATOM   3712 2HD  LYS A 246      -5.060 -11.033 -31.331  1.00 56.67           H
ATOM   3713  CE  LYS A 246      -6.542 -10.656 -32.853  1.00 56.67           C
ATOM   3714 1HE  LYS A 246      -5.992 -11.125 -33.668  1.00 56.67           H
ATOM   3715 2HE  LYS A 246      -7.600 -10.857 -33.025  1.00 56.67           H
ATOM   3716  NZ  LYS A 246      -6.302  -9.195 -32.859  1.00 56.67           N
ATOM   3717 1HZ  LYS A 246      -6.606  -8.806 -33.744  1.00 56.67           H
ATOM   3718 2HZ  LYS A 246      -6.822  -8.764 -32.103  1.00 56.67           H
ATOM   3719 3HZ  LYS A 246      -5.312  -9.016 -32.734  1.00 56.67           H
ATOM   3720  HN  LYS A 246      -7.606 -14.935 -29.478  1.00 56.67           H
ATOM   3721  N   SER A 247      -3.801 -16.359 -29.998  1.00 56.23           N
ATOM   3722  CA  SER A 247      -2.792 -17.061 -29.223  1.00 56.23           C
ATOM   3723  C   SER A 247      -2.088 -16.087 -28.276  1.00 56.23           C
ATOM   3724  O   SER A 247      -1.783 -16.435 -27.136  1.00 56.23           O
ATOM   3725  HA  SER A 247      -3.336 -17.818 -28.658  1.00 56.23           H
ATOM   3726  CB  SER A 247      -1.771 -17.743 -30.137  1.00 56.23           C
ATOM   3727 1HB  SER A 247      -1.079 -18.329 -29.533  1.00 56.23           H
ATOM   3728 2HB  SER A 247      -2.286 -18.439 -30.799  1.00 56.23           H
ATOM   3729  OG  SER A 247      -1.039 -16.801 -30.916  1.00 56.23           O
ATOM   3730  HG  SER A 247      -0.400 -17.279 -31.519  1.00 56.23           H
ATOM   3731  HN  SER A 247      -3.741 -16.491 -30.987  1.00 56.23           H
ATOM   3732  N   SER A 248      -1.851 -14.886 -28.782  1.00 59.61           N
ATOM   3733  CA  SER A 248      -1.028 -13.922 -28.071  1.00 59.61           C
ATOM   3734  C   SER A 248      -1.634 -13.629 -26.697  1.00 59.61           C
ATOM   3735  O   SER A 248      -1.089 -12.837 -25.931  1.00 59.61           O
ATOM   3736  HA  SER A 248      -0.053 -14.399 -27.965  1.00 59.61           H
ATOM   3737  CB  SER A 248      -0.878 -12.628 -28.873  1.00 59.61           C
ATOM   3738 1HB  SER A 248      -0.119 -11.999 -28.407  1.00 59.61           H
ATOM   3739 2HB  SER A 248      -0.525 -12.862 -29.877  1.00 59.61           H
ATOM   3740  OG  SER A 248      -2.105 -11.907 -28.957  1.00 59.61           O
ATOM   3741  HG  SER A 248      -1.960 -11.041 -29.435  1.00 59.61           H
ATOM   3742  HN  SER A 248      -2.210 -14.568 -29.660  1.00 59.61           H
ATOM   3743  N   LYS A 249      -2.754 -14.284 -26.428  1.00 61.94           N
ATOM   3744  CA  LYS A 249      -3.318 -14.283 -25.089  1.00 61.94           C
ATOM   3745  C   LYS A 249      -3.429 -15.723 -24.585  1.00 61.94           C
ATOM   3746  O   LYS A 249      -4.404 -16.081 -23.926  1.00 61.94           O
ATOM   3747  HA  LYS A 249      -2.626 -13.743 -24.443  1.00 61.94           H
ATOM   3748  CB  LYS A 249      -4.645 -13.520 -25.067  1.00 61.94           C
ATOM   3749 1HB  LYS A 249      -5.052 -13.520 -24.057  1.00 61.94           H
ATOM   3750 2HB  LYS A 249      -4.474 -12.479 -25.342  1.00 61.94           H
ATOM   3751  CG  LYS A 249      -5.654 -14.149 -26.030  1.00 61.94           C
ATOM   3752 1HG  LYS A 249      -6.601 -13.611 -25.972  1.00 61.94           H
ATOM   3753 2HG  LYS A 249      -5.295 -14.051 -27.054  1.00 61.94           H
ATOM   3754  CD  LYS A 249      -5.879 -15.626 -25.701  1.00 61.94           C
ATOM   3755 1HD  LYS A 249      -4.966 -16.189 -25.897  1.00 61.94           H
ATOM   3756 2HD  LYS A 249      -6.100 -15.736 -24.639  1.00 61.94           H
ATOM   3757  CE  LYS A 249      -7.029 -16.203 -26.529  1.00 61.94           C
ATOM   3758 1HE  LYS A 249      -7.102 -15.674 -27.479  1.00 61.94           H
ATOM   3759 2HE  LYS A 249      -6.828 -17.249 -26.762  1.00 61.94           H
ATOM   3760  NZ  LYS A 249      -8.307 -16.090 -25.792  1.00 61.94           N
ATOM   3761 1HZ  LYS A 249      -9.045 -16.537 -26.324  1.00 61.94           H
ATOM   3762 2HZ  LYS A 249      -8.218 -16.543 -24.889  1.00 61.94           H
ATOM   3763 3HZ  LYS A 249      -8.533 -15.110 -25.657  1.00 61.94           H
ATOM   3764  HN  LYS A 249      -3.272 -14.808 -27.104  1.00 61.94           H
ATOM   3765  N   HIS A 250      -2.415 -16.511 -24.915  1.00 67.77           N
ATOM   3766  CA  HIS A 250      -1.704 -17.277 -23.906  1.00 67.77           C
ATOM   3767  C   HIS A 250      -0.796 -16.346 -23.100  1.00 67.77           C
ATOM   3768  O   HIS A 250      -0.695 -16.474 -21.881  1.00 67.77           O
ATOM   3769  HA  HIS A 250      -2.460 -17.697 -23.242  1.00 67.77           H
ATOM   3770  CB  HIS A 250      -0.944 -18.442 -24.543  1.00 67.77           C
ATOM   3771 1HB  HIS A 250      -0.336 -18.059 -25.364  1.00 67.77           H
ATOM   3772 2HB  HIS A 250      -0.258 -18.861 -23.807  1.00 67.77           H
ATOM   3773  CG  HIS A 250      -1.834 -19.544 -25.066  1.00 67.77           C
ATOM   3774  ND1 HIS A 250      -2.429 -20.481 -24.241  1.00 67.77           N
ATOM   3775  HD1 HIS A 250      -2.337 -20.528 -23.246  1.00 67.77           H
ATOM   3776  CD2 HIS A 250      -2.224 -19.847 -26.338  1.00 67.77           C
ATOM   3777  HD2 HIS A 250      -1.936 -19.306 -27.239  1.00 67.77           H
ATOM   3778  CE1 HIS A 250      -3.143 -21.307 -24.992  1.00 67.77           C
ATOM   3779  HE1 HIS A 250      -3.729 -22.154 -24.635  1.00 67.77           H
ATOM   3780  NE2 HIS A 250      -3.014 -20.913 -26.291  1.00 67.77           N
ATOM   3781  HN  HIS A 250      -2.080 -16.629 -25.849  1.00 67.77           H
ATOM   3782  N   LYS A 251      -0.158 -15.430 -23.814  1.00 69.13           N
ATOM   3783  CA  LYS A 251       0.823 -14.552 -23.200  1.00 69.13           C
ATOM   3784  C   LYS A 251       0.123 -13.640 -22.190  1.00 69.13           C
ATOM   3785  O   LYS A 251       0.546 -13.541 -21.040  1.00 69.13           O
ATOM   3786  HA  LYS A 251       1.533 -15.180 -22.662  1.00 69.13           H
ATOM   3787  CB  LYS A 251       1.609 -13.794 -24.271  1.00 69.13           C
ATOM   3788 1HB  LYS A 251       1.904 -14.480 -25.065  1.00 69.13           H
ATOM   3789 2HB  LYS A 251       0.972 -13.036 -24.727  1.00 69.13           H
ATOM   3790  CG  LYS A 251       2.852 -13.132 -23.674  1.00 69.13           C
ATOM   3791 1HG  LYS A 251       2.553 -12.306 -23.027  1.00 69.13           H
ATOM   3792 2HG  LYS A 251       3.386 -13.848 -23.050  1.00 69.13           H
ATOM   3793  CD  LYS A 251       3.780 -12.614 -24.774  1.00 69.13           C
ATOM   3794 1HD  LYS A 251       3.952 -13.401 -25.510  1.00 69.13           H
ATOM   3795 2HD  LYS A 251       3.303 -11.786 -25.299  1.00 69.13           H
ATOM   3796  CE  LYS A 251       5.118 -12.153 -24.192  1.00 69.13           C
ATOM   3797 1HE  LYS A 251       4.989 -11.198 -23.683  1.00 69.13           H
ATOM   3798 2HE  LYS A 251       5.462 -12.868 -23.444  1.00 69.13           H
ATOM   3799  NZ  LYS A 251       6.131 -12.020 -25.262  1.00 69.13           N
ATOM   3800 1HZ  LYS A 251       7.029 -11.792 -24.851  1.00 69.13           H
ATOM   3801 2HZ  LYS A 251       6.204 -12.895 -25.770  1.00 69.13           H
ATOM   3802 3HZ  LYS A 251       5.854 -11.281 -25.900  1.00 69.13           H
ATOM   3803  HN  LYS A 251      -0.302 -15.284 -24.793  1.00 69.13           H
ATOM   3804  N   ALA A 252      -0.937 -12.996 -22.658  1.00 67.06           N
ATOM   3805  CA  ALA A 252      -1.640 -12.020 -21.843  1.00 67.06           C
ATOM   3806  C   ALA A 252      -2.072 -12.675 -20.530  1.00 67.06           C
ATOM   3807  O   ALA A 252      -2.083 -12.029 -19.483  1.00 67.06           O
ATOM   3808  HA  ALA A 252      -0.945 -11.209 -21.623  1.00 67.06           H
ATOM   3809  CB  ALA A 252      -2.824 -11.455 -22.630  1.00 67.06           C
ATOM   3810 1HB  ALA A 252      -2.461 -10.975 -23.539  1.00 67.06           H
ATOM   3811 2HB  ALA A 252      -3.504 -12.265 -22.894  1.00 67.06           H
ATOM   3812 3HB  ALA A 252      -3.351 -10.723 -22.018  1.00 67.06           H
ATOM   3813  HN  ALA A 252      -1.315 -13.132 -23.574  1.00 67.06           H
ATOM   3814  N   LEU A 253      -2.418 -13.951 -20.627  1.00 71.37           N
ATOM   3815  CA  LEU A 253      -2.873 -14.694 -19.465  1.00 71.37           C
ATOM   3816  C   LEU A 253      -1.732 -14.796 -18.451  1.00 71.37           C
ATOM   3817  O   LEU A 253      -1.918 -14.502 -17.271  1.00 71.37           O
ATOM   3818  HA  LEU A 253      -3.687 -14.127 -19.013  1.00 71.37           H
ATOM   3819  CB  LEU A 253      -3.445 -16.049 -19.885  1.00 71.37           C
ATOM   3820 1HB  LEU A 253      -4.107 -15.893 -20.737  1.00 71.37           H
ATOM   3821 2HB  LEU A 253      -2.623 -16.676 -20.231  1.00 71.37           H
ATOM   3822  CG  LEU A 253      -4.216 -16.815 -18.809  1.00 71.37           C
ATOM   3823  HG  LEU A 253      -3.611 -16.833 -17.903  1.00 71.37           H
ATOM   3824  CD1 LEU A 253      -5.527 -16.105 -18.463  1.00 71.37           C
ATOM   3825 1HD1 LEU A 253      -5.310 -15.104 -18.092  1.00 71.37           H
ATOM   3826 2HD1 LEU A 253      -6.149 -16.036 -19.355  1.00 71.37           H
ATOM   3827 3HD1 LEU A 253      -6.055 -16.671 -17.695  1.00 71.37           H
ATOM   3828  CD2 LEU A 253      -4.445 -18.269 -19.228  1.00 71.37           C
ATOM   3829 1HD2 LEU A 253      -5.020 -18.294 -20.154  1.00 71.37           H
ATOM   3830 2HD2 LEU A 253      -3.483 -18.758 -19.384  1.00 71.37           H
ATOM   3831 3HD2 LEU A 253      -4.995 -18.791 -18.445  1.00 71.37           H
ATOM   3832  HN  LEU A 253      -2.390 -14.474 -21.479  1.00 71.37           H
ATOM   3833  N   LYS A 254      -0.577 -15.213 -18.948  1.00 74.47           N
ATOM   3834  CA  LYS A 254       0.570 -15.439 -18.085  1.00 74.47           C
ATOM   3835  C   LYS A 254       0.901 -14.147 -17.335  1.00 74.47           C
ATOM   3836  O   LYS A 254       1.051 -14.156 -16.114  1.00 74.47           O
ATOM   3837  HA  LYS A 254       0.287 -16.199 -17.357  1.00 74.47           H
ATOM   3838  CB  LYS A 254       1.744 -15.999 -18.891  1.00 74.47           C
ATOM   3839 1HB  LYS A 254       1.422 -16.882 -19.444  1.00 74.47           H
ATOM   3840 2HB  LYS A 254       2.069 -15.264 -19.627  1.00 74.47           H
ATOM   3841  CG  LYS A 254       2.914 -16.363 -17.975  1.00 74.47           C
ATOM   3842 1HG  LYS A 254       3.302 -15.462 -17.500  1.00 74.47           H
ATOM   3843 2HG  LYS A 254       2.566 -17.019 -17.178  1.00 74.47           H
ATOM   3844  CD  LYS A 254       4.031 -17.054 -18.760  1.00 74.47           C
ATOM   3845 1HD  LYS A 254       3.636 -17.939 -19.259  1.00 74.47           H
ATOM   3846 2HD  LYS A 254       4.399 -16.387 -19.540  1.00 74.47           H
ATOM   3847  CE  LYS A 254       5.184 -17.454 -17.837  1.00 74.47           C
ATOM   3848 1HE  LYS A 254       5.645 -16.561 -17.415  1.00 74.47           H
ATOM   3849 2HE  LYS A 254       4.802 -18.041 -17.002  1.00 74.47           H
ATOM   3850  NZ  LYS A 254       6.195 -18.237 -18.581  1.00 74.47           N
ATOM   3851 1HZ  LYS A 254       6.957 -18.483 -17.959  1.00 74.47           H
ATOM   3852 2HZ  LYS A 254       5.769 -19.083 -18.943  1.00 74.47           H
ATOM   3853 3HZ  LYS A 254       6.553 -17.683 -19.351  1.00 74.47           H
ATOM   3854  HN  LYS A 254      -0.419 -15.395 -19.918  1.00 74.47           H
ATOM   3855  N   VAL A 255       1.006 -13.068 -18.096  1.00 72.03           N
ATOM   3856  CA  VAL A 255       1.316 -11.772 -17.518  1.00 72.03           C
ATOM   3857  C   VAL A 255       0.357 -11.492 -16.360  1.00 72.03           C
ATOM   3858  O   VAL A 255       0.784 -11.090 -15.278  1.00 72.03           O
ATOM   3859  HA  VAL A 255       2.333 -11.820 -17.128  1.00 72.03           H
ATOM   3860  CB  VAL A 255       1.276 -10.692 -18.602  1.00 72.03           C
ATOM   3861  HB  VAL A 255       0.352 -10.817 -19.165  1.00 72.03           H
ATOM   3862  CG1 VAL A 255       1.263  -9.293 -17.982  1.00 72.03           C
ATOM   3863 1HG1 VAL A 255       0.382  -9.185 -17.348  1.00 72.03           H
ATOM   3864 2HG1 VAL A 255       2.162  -9.153 -17.382  1.00 72.03           H
ATOM   3865 3HG1 VAL A 255       1.234  -8.545 -18.774  1.00 72.03           H
ATOM   3866  CG2 VAL A 255       2.445 -10.849 -19.576  1.00 72.03           C
ATOM   3867 1HG2 VAL A 255       3.386 -10.763 -19.031  1.00 72.03           H
ATOM   3868 2HG2 VAL A 255       2.391 -11.827 -20.054  1.00 72.03           H
ATOM   3869 3HG2 VAL A 255       2.393 -10.070 -20.336  1.00 72.03           H
ATOM   3870  HN  VAL A 255       0.883 -13.070 -19.088  1.00 72.03           H
ATOM   3871  N   THR A 256      -0.922 -11.715 -16.625  1.00 71.78           N
ATOM   3872  CA  THR A 256      -1.961 -11.313 -15.693  1.00 71.78           C
ATOM   3873  C   THR A 256      -1.848 -12.110 -14.392  1.00 71.78           C
ATOM   3874  O   THR A 256      -1.933 -11.544 -13.303  1.00 71.78           O
ATOM   3875  HA  THR A 256      -1.809 -10.264 -15.439  1.00 71.78           H
ATOM   3876  CB  THR A 256      -3.313 -11.478 -16.391  1.00 71.78           C
ATOM   3877  HB  THR A 256      -3.459 -12.508 -16.715  1.00 71.78           H
ATOM   3878  OG1 THR A 256      -3.288 -10.503 -17.430  1.00 71.78           O
ATOM   3879  HG1 THR A 256      -3.308 -10.954 -18.322  1.00 71.78           H
ATOM   3880  CG2 THR A 256      -4.485 -11.051 -15.506  1.00 71.78           C
ATOM   3881 1HG2 THR A 256      -4.373 -10.001 -15.236  1.00 71.78           H
ATOM   3882 2HG2 THR A 256      -4.498 -11.659 -14.601  1.00 71.78           H
ATOM   3883 3HG2 THR A 256      -5.420 -11.188 -16.049  1.00 71.78           H
ATOM   3884  HN  THR A 256      -1.251 -12.161 -17.458  1.00 71.78           H
ATOM   3885  N   ILE A 257      -1.658 -13.412 -14.548  1.00 75.60           N
ATOM   3886  CA  ILE A 257      -1.584 -14.301 -13.400  1.00 75.60           C
ATOM   3887  C   ILE A 257      -0.404 -13.891 -12.518  1.00 75.60           C
ATOM   3888  O   ILE A 257      -0.533 -13.815 -11.297  1.00 75.60           O
ATOM   3889  HA  ILE A 257      -2.504 -14.172 -12.828  1.00 75.60           H
ATOM   3890  CB  ILE A 257      -1.535 -15.761 -13.855  1.00 75.60           C
ATOM   3891  HB  ILE A 257      -0.767 -15.853 -14.623  1.00 75.60           H
ATOM   3892  CG1 ILE A 257      -2.861 -16.183 -14.489  1.00 75.60           C
ATOM   3893 1HG1 ILE A 257      -3.633 -16.240 -13.721  1.00 75.60           H
ATOM   3894 2HG1 ILE A 257      -3.182 -15.429 -15.207  1.00 75.60           H
ATOM   3895  CG2 ILE A 257      -1.132 -16.681 -12.701  1.00 75.60           C
ATOM   3896 1HG2 ILE A 257      -0.145 -16.395 -12.336  1.00 75.60           H
ATOM   3897 2HG2 ILE A 257      -1.858 -16.591 -11.894  1.00 75.60           H
ATOM   3898 3HG2 ILE A 257      -1.104 -17.713 -13.052  1.00 75.60           H
ATOM   3899  CD1 ILE A 257      -2.728 -17.538 -15.188  1.00 75.60           C
ATOM   3900 1HD1 ILE A 257      -1.973 -17.470 -15.971  1.00 75.60           H
ATOM   3901 2HD1 ILE A 257      -2.432 -18.294 -14.461  1.00 75.60           H
ATOM   3902 3HD1 ILE A 257      -3.686 -17.814 -15.630  1.00 75.60           H
ATOM   3903  HN  ILE A 257      -1.555 -13.860 -15.436  1.00 75.60           H
ATOM   3904  N   THR A 258       0.721 -13.637 -13.170  1.00 77.87           N
ATOM   3905  CA  THR A 258       1.950 -13.339 -12.455  1.00 77.87           C
ATOM   3906  C   THR A 258       1.750 -12.139 -11.527  1.00 77.87           C
ATOM   3907  O   THR A 258       2.153 -12.173 -10.366  1.00 77.87           O
ATOM   3908  HA  THR A 258       2.196 -14.193 -11.824  1.00 77.87           H
ATOM   3909  CB  THR A 258       3.060 -13.130 -13.487  1.00 77.87           C
ATOM   3910  HB  THR A 258       2.837 -12.280 -14.131  1.00 77.87           H
ATOM   3911  OG1 THR A 258       3.162 -14.390 -14.146  1.00 77.87           O
ATOM   3912  HG1 THR A 258       2.520 -14.428 -14.912  1.00 77.87           H
ATOM   3913  CG2 THR A 258       4.433 -12.936 -12.841  1.00 77.87           C
ATOM   3914 1HG2 THR A 258       4.685 -13.817 -12.251  1.00 77.87           H
ATOM   3915 2HG2 THR A 258       4.408 -12.059 -12.193  1.00 77.87           H
ATOM   3916 3HG2 THR A 258       5.183 -12.792 -13.618  1.00 77.87           H
ATOM   3917  HN  THR A 258       0.801 -13.633 -14.167  1.00 77.87           H
ATOM   3918  N   VAL A 259       1.127 -11.105 -12.075  1.00 73.59           N
ATOM   3919  CA  VAL A 259       0.927  -9.872 -11.333  1.00 73.59           C
ATOM   3920  C   VAL A 259       0.049 -10.154 -10.112  1.00 73.59           C
ATOM   3921  O   VAL A 259       0.336  -9.679  -9.014  1.00 73.59           O
ATOM   3922  HA  VAL A 259       1.905  -9.532 -10.991  1.00 73.59           H
ATOM   3923  CB  VAL A 259       0.346  -8.796 -12.252  1.00 73.59           C
ATOM   3924  HB  VAL A 259      -0.548  -9.205 -12.723  1.00 73.59           H
ATOM   3925  CG1 VAL A 259      -0.067  -7.558 -11.454  1.00 73.59           C
ATOM   3926 1HG1 VAL A 259      -0.823  -7.835 -10.719  1.00 73.59           H
ATOM   3927 2HG1 VAL A 259       0.804  -7.148 -10.943  1.00 73.59           H
ATOM   3928 3HG1 VAL A 259      -0.477  -6.809 -12.132  1.00 73.59           H
ATOM   3929  CG2 VAL A 259       1.335  -8.430 -13.361  1.00 73.59           C
ATOM   3930 1HG2 VAL A 259       2.255  -8.050 -12.916  1.00 73.59           H
ATOM   3931 2HG2 VAL A 259       1.558  -9.315 -13.956  1.00 73.59           H
ATOM   3932 3HG2 VAL A 259       0.897  -7.663 -14.000  1.00 73.59           H
ATOM   3933  HN  VAL A 259       0.763 -11.102 -13.007  1.00 73.59           H
ATOM   3934  N   LEU A 260      -1.003 -10.925 -10.345  1.00 75.02           N
ATOM   3935  CA  LEU A 260      -1.945 -11.245  -9.286  1.00 75.02           C
ATOM   3936  C   LEU A 260      -1.212 -11.982  -8.164  1.00 75.02           C
ATOM   3937  O   LEU A 260      -1.363 -11.642  -6.991  1.00 75.02           O
ATOM   3938  HA  LEU A 260      -2.325 -10.303  -8.890  1.00 75.02           H
ATOM   3939  CB  LEU A 260      -3.142 -12.015  -9.848  1.00 75.02           C
ATOM   3940 1HB  LEU A 260      -3.649 -11.379 -10.574  1.00 75.02           H
ATOM   3941 2HB  LEU A 260      -2.768 -12.882 -10.392  1.00 75.02           H
ATOM   3942  CG  LEU A 260      -4.172 -12.495  -8.824  1.00 75.02           C
ATOM   3943  HG  LEU A 260      -3.665 -13.141  -8.107  1.00 75.02           H
ATOM   3944  CD1 LEU A 260      -4.754 -11.318  -8.039  1.00 75.02           C
ATOM   3945 1HD1 LEU A 260      -3.952 -10.801  -7.512  1.00 75.02           H
ATOM   3946 2HD1 LEU A 260      -5.242 -10.628  -8.727  1.00 75.02           H
ATOM   3947 3HD1 LEU A 260      -5.483 -11.688  -7.318  1.00 75.02           H
ATOM   3948  CD2 LEU A 260      -5.262 -13.333  -9.494  1.00 75.02           C
ATOM   3949 1HD2 LEU A 260      -5.772 -12.731 -10.247  1.00 75.02           H
ATOM   3950 2HD2 LEU A 260      -4.811 -14.203  -9.971  1.00 75.02           H
ATOM   3951 3HD2 LEU A 260      -5.981 -13.661  -8.744  1.00 75.02           H
ATOM   3952  HN  LEU A 260      -1.216 -11.326 -11.236  1.00 75.02           H
ATOM   3953  N   THR A 261      -0.435 -12.979  -8.562  1.00 82.74           N
ATOM   3954  CA  THR A 261       0.234 -13.837  -7.599  1.00 82.74           C
ATOM   3955  C   THR A 261       1.178 -13.016  -6.718  1.00 82.74           C
ATOM   3956  O   THR A 261       1.230 -13.214  -5.505  1.00 82.74           O
ATOM   3957  HA  THR A 261      -0.520 -14.270  -6.943  1.00 82.74           H
ATOM   3958  CB  THR A 261       0.941 -14.952  -8.372  1.00 82.74           C
ATOM   3959  HB  THR A 261       1.717 -14.545  -9.021  1.00 82.74           H
ATOM   3960  OG1 THR A 261      -0.116 -15.641  -9.034  1.00 82.74           O
ATOM   3961  HG1 THR A 261      -0.296 -15.218  -9.922  1.00 82.74           H
ATOM   3962  CG2 THR A 261       1.552 -16.008  -7.448  1.00 82.74           C
ATOM   3963 1HG2 THR A 261       0.765 -16.463  -6.846  1.00 82.74           H
ATOM   3964 2HG2 THR A 261       2.285 -15.537  -6.792  1.00 82.74           H
ATOM   3965 3HG2 THR A 261       2.041 -16.776  -8.047  1.00 82.74           H
ATOM   3966  HN  THR A 261      -0.260 -13.202  -9.521  1.00 82.74           H
ATOM   3967  N   VAL A 262       1.901 -12.111  -7.362  1.00 81.48           N
ATOM   3968  CA  VAL A 262       2.890 -11.308  -6.664  1.00 81.48           C
ATOM   3969  C   VAL A 262       2.191 -10.452  -5.607  1.00 81.48           C
ATOM   3970  O   VAL A 262       2.673 -10.333  -4.481  1.00 81.48           O
ATOM   3971  HA  VAL A 262       3.576 -11.993  -6.164  1.00 81.48           H
ATOM   3972  CB  VAL A 262       3.695 -10.481  -7.668  1.00 81.48           C
ATOM   3973  HB  VAL A 262       2.989  -9.948  -8.306  1.00 81.48           H
ATOM   3974  CG1 VAL A 262       4.559  -9.440  -6.953  1.00 81.48           C
ATOM   3975 1HG1 VAL A 262       3.920  -8.769  -6.379  1.00 81.48           H
ATOM   3976 2HG1 VAL A 262       5.253  -9.945  -6.280  1.00 81.48           H
ATOM   3977 3HG1 VAL A 262       5.121  -8.866  -7.689  1.00 81.48           H
ATOM   3978  CG2 VAL A 262       4.549 -11.382  -8.562  1.00 81.48           C
ATOM   3979 1HG2 VAL A 262       5.242 -11.953  -7.945  1.00 81.48           H
ATOM   3980 2HG2 VAL A 262       3.903 -12.066  -9.112  1.00 81.48           H
ATOM   3981 3HG2 VAL A 262       5.111 -10.768  -9.266  1.00 81.48           H
ATOM   3982  HN  VAL A 262       1.819 -11.924  -8.341  1.00 81.48           H
ATOM   3983  N   PHE A 263       1.066  -9.876  -6.006  1.00 76.84           N
ATOM   3984  CA  PHE A 263       0.307  -9.018  -5.113  1.00 76.84           C
ATOM   3985  C   PHE A 263      -0.188  -9.797  -3.893  1.00 76.84           C
ATOM   3986  O   PHE A 263       0.019  -9.375  -2.757  1.00 76.84           O
ATOM   3987  HA  PHE A 263       0.974  -8.220  -4.787  1.00 76.84           H
ATOM   3988  CB  PHE A 263      -0.900  -8.508  -5.903  1.00 76.84           C
ATOM   3989 1HB  PHE A 263      -0.546  -7.956  -6.773  1.00 76.84           H
ATOM   3990 2HB  PHE A 263      -1.465  -9.362  -6.276  1.00 76.84           H
ATOM   3991  CG  PHE A 263      -1.838  -7.609  -5.094  1.00 76.84           C
ATOM   3992  CD1 PHE A 263      -2.938  -8.139  -4.495  1.00 76.84           C
ATOM   3993  HD1 PHE A 263      -3.152  -9.204  -4.591  1.00 76.84           H
ATOM   3994  CD2 PHE A 263      -1.572  -6.281  -4.974  1.00 76.84           C
ATOM   3995  HD2 PHE A 263      -0.690  -5.857  -5.454  1.00 76.84           H
ATOM   3996  CE1 PHE A 263      -3.809  -7.305  -3.744  1.00 76.84           C
ATOM   3997  HE1 PHE A 263      -4.690  -7.730  -3.264  1.00 76.84           H
ATOM   3998  CE2 PHE A 263      -2.442  -5.447  -4.223  1.00 76.84           C
ATOM   3999  HE2 PHE A 263      -2.229  -4.383  -4.128  1.00 76.84           H
ATOM   4000  CZ  PHE A 263      -3.542  -5.977  -3.624  1.00 76.84           C
ATOM   4001  HZ  PHE A 263      -4.210  -5.337  -3.048  1.00 76.84           H
ATOM   4002  HN  PHE A 263       0.674  -9.989  -6.919  1.00 76.84           H
ATOM   4003  N   VAL A 264      -0.834 -10.920  -4.170  1.00 82.18           N
ATOM   4004  CA  VAL A 264      -1.457 -11.704  -3.118  1.00 82.18           C
ATOM   4005  C   VAL A 264      -0.390 -12.142  -2.113  1.00 82.18           C
ATOM   4006  O   VAL A 264      -0.576 -12.006  -0.905  1.00 82.18           O
ATOM   4007  HA  VAL A 264      -2.175 -11.060  -2.609  1.00 82.18           H
ATOM   4008  CB  VAL A 264      -2.224 -12.880  -3.725  1.00 82.18           C
ATOM   4009  HB  VAL A 264      -1.542 -13.423  -4.380  1.00 82.18           H
ATOM   4010  CG1 VAL A 264      -2.699 -13.846  -2.638  1.00 82.18           C
ATOM   4011 1HG1 VAL A 264      -1.837 -14.234  -2.095  1.00 82.18           H
ATOM   4012 2HG1 VAL A 264      -3.357 -13.319  -1.947  1.00 82.18           H
ATOM   4013 3HG1 VAL A 264      -3.241 -14.672  -3.097  1.00 82.18           H
ATOM   4014  CG2 VAL A 264      -3.399 -12.389  -4.574  1.00 82.18           C
ATOM   4015 1HG2 VAL A 264      -4.081 -11.812  -3.950  1.00 82.18           H
ATOM   4016 2HG2 VAL A 264      -3.025 -11.760  -5.382  1.00 82.18           H
ATOM   4017 3HG2 VAL A 264      -3.926 -13.246  -4.994  1.00 82.18           H
ATOM   4018  HN  VAL A 264      -0.934 -11.295  -5.092  1.00 82.18           H
ATOM   4019  N   LEU A 265       0.706 -12.658  -2.650  1.00 87.59           N
ATOM   4020  CA  LEU A 265       1.733 -13.263  -1.818  1.00 87.59           C
ATOM   4021  C   LEU A 265       2.373 -12.185  -0.941  1.00 87.59           C
ATOM   4022  O   LEU A 265       2.839 -12.473   0.161  1.00 87.59           O
ATOM   4023  HA  LEU A 265       1.243 -13.990  -1.171  1.00 87.59           H
ATOM   4024  CB  LEU A 265       2.738 -14.030  -2.681  1.00 87.59           C
ATOM   4025 1HB  LEU A 265       3.082 -13.369  -3.477  1.00 87.59           H
ATOM   4026 2HB  LEU A 265       3.606 -14.269  -2.067  1.00 87.59           H
ATOM   4027  CG  LEU A 265       2.226 -15.324  -3.316  1.00 87.59           C
ATOM   4028  HG  LEU A 265       1.372 -15.080  -3.948  1.00 87.59           H
ATOM   4029  CD1 LEU A 265       3.291 -15.951  -4.218  1.00 87.59           C
ATOM   4030 1HD1 LEU A 265       3.552 -15.252  -5.012  1.00 87.59           H
ATOM   4031 2HD1 LEU A 265       4.178 -16.179  -3.628  1.00 87.59           H
ATOM   4032 3HD1 LEU A 265       2.901 -16.870  -4.656  1.00 87.59           H
ATOM   4033  CD2 LEU A 265       1.732 -16.301  -2.247  1.00 87.59           C
ATOM   4034 1HD2 LEU A 265       2.551 -16.544  -1.571  1.00 87.59           H
ATOM   4035 2HD2 LEU A 265       0.919 -15.843  -1.684  1.00 87.59           H
ATOM   4036 3HD2 LEU A 265       1.374 -17.213  -2.726  1.00 87.59           H
ATOM   4037  HN  LEU A 265       0.897 -12.667  -3.631  1.00 87.59           H
ATOM   4038  N   SER A 266       2.375 -10.967  -1.461  1.00 86.10           N
ATOM   4039  CA  SER A 266       3.039  -9.865  -0.785  1.00 86.10           C
ATOM   4040  C   SER A 266       2.110  -9.263   0.270  1.00 86.10           C
ATOM   4041  O   SER A 266       2.552  -8.909   1.362  1.00 86.10           O
ATOM   4042  HA  SER A 266       3.919 -10.304  -0.315  1.00 86.10           H
ATOM   4043  CB  SER A 266       3.476  -8.791  -1.783  1.00 86.10           C
ATOM   4044 1HB  SER A 266       3.938  -7.963  -1.244  1.00 86.10           H
ATOM   4045 2HB  SER A 266       4.236  -9.201  -2.448  1.00 86.10           H
ATOM   4046  OG  SER A 266       2.383  -8.303  -2.556  1.00 86.10           O
ATOM   4047  HG  SER A 266       2.321  -8.807  -3.417  1.00 86.10           H
ATOM   4048  HN  SER A 266       1.935 -10.728  -2.327  1.00 86.10           H
ATOM   4049  N   GLN A 267       0.839  -9.166  -0.092  1.00 85.04           N
ATOM   4050  CA  GLN A 267      -0.104  -8.383   0.688  1.00 85.04           C
ATOM   4051  C   GLN A 267      -0.834  -9.278   1.692  1.00 85.04           C
ATOM   4052  O   GLN A 267      -1.149  -8.847   2.800  1.00 85.04           O
ATOM   4053  HA  GLN A 267       0.500  -7.648   1.220  1.00 85.04           H
ATOM   4054  CB  GLN A 267      -1.097  -7.655  -0.220  1.00 85.04           C
ATOM   4055 1HB  GLN A 267      -1.633  -8.379  -0.833  1.00 85.04           H
ATOM   4056 2HB  GLN A 267      -1.840  -7.139   0.387  1.00 85.04           H
ATOM   4057  CG  GLN A 267      -0.378  -6.648  -1.121  1.00 85.04           C
ATOM   4058 1HG  GLN A 267       0.341  -7.169  -1.753  1.00 85.04           H
ATOM   4059 2HG  GLN A 267      -1.099  -6.171  -1.786  1.00 85.04           H
ATOM   4060  CD  GLN A 267       0.340  -5.584  -0.290  1.00 85.04           C
ATOM   4061  OE1 GLN A 267      -0.190  -5.044   0.667  1.00 85.04           O
ATOM   4062  NE2 GLN A 267       1.574  -5.313  -0.708  1.00 85.04           N
ATOM   4063 1HE2 GLN A 267       1.950  -5.793  -1.501  1.00 85.04           H
ATOM   4064 2HE2 GLN A 267       2.125  -4.630  -0.228  1.00 85.04           H
ATOM   4065  HN  GLN A 267       0.453  -9.609  -0.901  1.00 85.04           H
ATOM   4066  N   PHE A 268      -1.083 -10.509   1.267  1.00 87.79           N
ATOM   4067  CA  PHE A 268      -1.938 -11.404   2.027  1.00 87.79           C
ATOM   4068  C   PHE A 268      -1.418 -11.578   3.456  1.00 87.79           C
ATOM   4069  O   PHE A 268      -2.156 -11.373   4.418  1.00 87.79           O
ATOM   4070  HA  PHE A 268      -2.931 -10.956   2.056  1.00 87.79           H
ATOM   4071  CB  PHE A 268      -1.909 -12.759   1.318  1.00 87.79           C
ATOM   4072 1HB  PHE A 268      -2.237 -12.625   0.287  1.00 87.79           H
ATOM   4073 2HB  PHE A 268      -0.880 -13.117   1.282  1.00 87.79           H
ATOM   4074  CG  PHE A 268      -2.782 -13.827   1.980  1.00 87.79           C
ATOM   4075  CD1 PHE A 268      -2.206 -14.823   2.706  1.00 87.79           C
ATOM   4076  HD1 PHE A 268      -1.122 -14.860   2.815  1.00 87.79           H
ATOM   4077  CD2 PHE A 268      -4.135 -13.780   1.844  1.00 87.79           C
ATOM   4078  HD2 PHE A 268      -4.597 -12.983   1.262  1.00 87.79           H
ATOM   4079  CE1 PHE A 268      -3.017 -15.814   3.320  1.00 87.79           C
ATOM   4080  HE1 PHE A 268      -2.555 -16.612   3.902  1.00 87.79           H
ATOM   4081  CE2 PHE A 268      -4.945 -14.771   2.458  1.00 87.79           C
ATOM   4082  HE2 PHE A 268      -6.029 -14.734   2.349  1.00 87.79           H
ATOM   4083  CZ  PHE A 268      -4.369 -15.767   3.184  1.00 87.79           C
ATOM   4084  HZ  PHE A 268      -4.991 -16.527   3.656  1.00 87.79           H
ATOM   4085  HN  PHE A 268      -0.711 -10.895   0.423  1.00 87.79           H
ATOM   4086  N   PRO A 269      -0.143 -11.958   3.619  1.00 92.72           N
ATOM   4087  CA  PRO A 269       0.383 -12.281   4.948  1.00 92.72           C
ATOM   4088  C   PRO A 269       0.136 -11.167   5.952  1.00 92.72           C
ATOM   4089  O   PRO A 269      -0.272 -11.426   7.083  1.00 92.72           O
ATOM   4090  HA  PRO A 269      -0.132 -13.151   5.354  1.00 92.72           H
ATOM   4091  CB  PRO A 269       1.877 -12.502   4.701  1.00 92.72           C
ATOM   4092 1HB  PRO A 269       2.447 -11.584   4.843  1.00 92.72           H
ATOM   4093 2HB  PRO A 269       2.292 -13.242   5.386  1.00 92.72           H
ATOM   4094  CG  PRO A 269       1.930 -12.981   3.255  1.00 92.72           C
ATOM   4095 1HG  PRO A 269       2.920 -12.846   2.820  1.00 92.72           H
ATOM   4096 2HG  PRO A 269       1.700 -14.043   3.172  1.00 92.72           H
ATOM   4097  CD  PRO A 269       0.883 -12.114   2.573  1.00 92.72           C
ATOM   4098 1HD  PRO A 269       1.292 -11.152   2.267  1.00 92.72           H
ATOM   4099 2HD  PRO A 269       0.488 -12.589   1.675  1.00 92.72           H
ATOM   4100  N   TYR A 270       0.392  -9.945   5.508  1.00 91.18           N
ATOM   4101  CA  TYR A 270       0.282  -8.792   6.385  1.00 91.18           C
ATOM   4102  C   TYR A 270      -1.163  -8.590   6.845  1.00 91.18           C
ATOM   4103  O   TYR A 270      -1.412  -8.318   8.019  1.00 91.18           O
ATOM   4104  HA  TYR A 270       0.912  -8.970   7.256  1.00 91.18           H
ATOM   4105  CB  TYR A 270       0.712  -7.585   5.549  1.00 91.18           C
ATOM   4106 1HB  TYR A 270       1.782  -7.654   5.353  1.00 91.18           H
ATOM   4107 2HB  TYR A 270       0.207  -7.626   4.583  1.00 91.18           H
ATOM   4108  CG  TYR A 270       0.414  -6.235   6.206  1.00 91.18           C
ATOM   4109  CD1 TYR A 270      -0.510  -5.381   5.640  1.00 91.18           C
ATOM   4110  HD1 TYR A 270      -1.028  -5.667   4.725  1.00 91.18           H
ATOM   4111  CD2 TYR A 270       1.070  -5.873   7.365  1.00 91.18           C
ATOM   4112  HD2 TYR A 270       1.800  -6.548   7.812  1.00 91.18           H
ATOM   4113  CE1 TYR A 270      -0.790  -4.111   6.259  1.00 91.18           C
ATOM   4114  HE1 TYR A 270      -1.517  -3.427   5.822  1.00 91.18           H
ATOM   4115  CE2 TYR A 270       0.790  -4.603   7.984  1.00 91.18           C
ATOM   4116  HE2 TYR A 270       1.301  -4.304   8.899  1.00 91.18           H
ATOM   4117  CZ  TYR A 270      -0.126  -3.785   7.400  1.00 91.18           C
ATOM   4118  OH  TYR A 270      -0.390  -2.586   7.985  1.00 91.18           O
ATOM   4119  HH  TYR A 270      -0.028  -2.572   8.916  1.00 91.18           H
ATOM   4120  HN  TYR A 270       0.670  -9.738   4.570  1.00 91.18           H
ATOM   4121  N   ASN A 271      -2.078  -8.730   5.897  1.00 89.36           N
ATOM   4122  CA  ASN A 271      -3.483  -8.478   6.170  1.00 89.36           C
ATOM   4123  C   ASN A 271      -4.029  -9.583   7.076  1.00 89.36           C
ATOM   4124  O   ASN A 271      -4.990  -9.368   7.813  1.00 89.36           O
ATOM   4125  HA  ASN A 271      -3.510  -7.497   6.645  1.00 89.36           H
ATOM   4126  CB  ASN A 271      -4.303  -8.477   4.878  1.00 89.36           C
ATOM   4127 1HB  ASN A 271      -4.016  -9.327   4.260  1.00 89.36           H
ATOM   4128 2HB  ASN A 271      -5.360  -8.597   5.114  1.00 89.36           H
ATOM   4129  CG  ASN A 271      -4.094  -7.178   4.097  1.00 89.36           C
ATOM   4130  OD1 ASN A 271      -4.525  -6.108   4.493  1.00 89.36           O
ATOM   4131  ND2 ASN A 271      -3.409  -7.331   2.967  1.00 89.36           N
ATOM   4132 1HD2 ASN A 271      -3.082  -8.237   2.699  1.00 89.36           H
ATOM   4133 2HD2 ASN A 271      -3.220  -6.539   2.386  1.00 89.36           H
ATOM   4134  HN  ASN A 271      -1.873  -9.011   4.960  1.00 89.36           H
ATOM   4135  N   CYS A 272      -3.393 -10.742   6.991  1.00 92.86           N
ATOM   4136  CA  CYS A 272      -3.719 -11.842   7.882  1.00 92.86           C
ATOM   4137  C   CYS A 272      -3.454 -11.391   9.320  1.00 92.86           C
ATOM   4138  O   CYS A 272      -4.307 -11.551  10.192  1.00 92.86           O
ATOM   4139  HA  CYS A 272      -4.777 -12.062   7.734  1.00 92.86           H
ATOM   4140  CB  CYS A 272      -2.937 -13.109   7.528  1.00 92.86           C
ATOM   4141 1HB  CYS A 272      -1.875 -12.878   7.442  1.00 92.86           H
ATOM   4142 2HB  CYS A 272      -3.040 -13.844   8.326  1.00 92.86           H
ATOM   4143  SG  CYS A 272      -3.554 -13.805   5.952  1.00 92.86           S
ATOM   4144  HG  CYS A 272      -2.969 -12.907   5.165  1.00 92.86           H
ATOM   4145  HN  CYS A 272      -2.668 -10.935   6.330  1.00 92.86           H
ATOM   4146  N   ILE A 273      -2.269 -10.835   9.523  1.00 93.29           N
ATOM   4147  CA  ILE A 273      -1.862 -10.404  10.849  1.00 93.29           C
ATOM   4148  C   ILE A 273      -2.744  -9.236  11.294  1.00 93.29           C
ATOM   4149  O   ILE A 273      -3.127  -9.152  12.460  1.00 93.29           O
ATOM   4150  HA  ILE A 273      -2.026 -11.240  11.529  1.00 93.29           H
ATOM   4151  CB  ILE A 273      -0.365 -10.088  10.874  1.00 93.29           C
ATOM   4152  HB  ILE A 273      -0.164  -9.328  10.118  1.00 93.29           H
ATOM   4153  CG1 ILE A 273       0.462 -11.322  10.505  1.00 93.29           C
ATOM   4154 1HG1 ILE A 273       0.190 -11.660   9.505  1.00 93.29           H
ATOM   4155 2HG1 ILE A 273       1.520 -11.059  10.476  1.00 93.29           H
ATOM   4156  CG2 ILE A 273       0.050  -9.503  12.225  1.00 93.29           C
ATOM   4157 1HG2 ILE A 273      -0.504  -8.582  12.408  1.00 93.29           H
ATOM   4158 2HG2 ILE A 273      -0.169 -10.222  13.015  1.00 93.29           H
ATOM   4159 3HG2 ILE A 273       1.118  -9.288  12.215  1.00 93.29           H
ATOM   4160  CD1 ILE A 273       0.238 -12.452  11.511  1.00 93.29           C
ATOM   4161 1HD1 ILE A 273       0.534 -12.118  12.505  1.00 93.29           H
ATOM   4162 2HD1 ILE A 273      -0.816 -12.728  11.519  1.00 93.29           H
ATOM   4163 3HD1 ILE A 273       0.838 -13.317  11.225  1.00 93.29           H
ATOM   4164  HN  ILE A 273      -1.594 -10.679   8.801  1.00 93.29           H
ATOM   4165  N   LEU A 274      -3.040  -8.363  10.342  1.00 91.62           N
ATOM   4166  CA  LEU A 274      -3.847  -7.189  10.628  1.00 91.62           C
ATOM   4167  C   LEU A 274      -5.234  -7.631  11.100  1.00 91.62           C
ATOM   4168  O   LEU A 274      -5.842  -6.978  11.946  1.00 91.62           O
ATOM   4169  HA  LEU A 274      -3.361  -6.649  11.441  1.00 91.62           H
ATOM   4170  CB  LEU A 274      -3.878  -6.253   9.418  1.00 91.62           C
ATOM   4171 1HB  LEU A 274      -2.864  -6.163   9.028  1.00 91.62           H
ATOM   4172 2HB  LEU A 274      -4.480  -6.720   8.638  1.00 91.62           H
ATOM   4173  CG  LEU A 274      -4.424  -4.847   9.672  1.00 91.62           C
ATOM   4174  HG  LEU A 274      -5.364  -4.938  10.217  1.00 91.62           H
ATOM   4175  CD1 LEU A 274      -3.468  -4.038  10.552  1.00 91.62           C
ATOM   4176 1HD1 LEU A 274      -3.342  -4.542  11.510  1.00 91.62           H
ATOM   4177 2HD1 LEU A 274      -2.501  -3.953  10.056  1.00 91.62           H
ATOM   4178 3HD1 LEU A 274      -3.881  -3.043  10.717  1.00 91.62           H
ATOM   4179  CD2 LEU A 274      -4.733  -4.132   8.355  1.00 91.62           C
ATOM   4180 1HD2 LEU A 274      -3.822  -4.052   7.763  1.00 91.62           H
ATOM   4181 2HD2 LEU A 274      -5.478  -4.701   7.799  1.00 91.62           H
ATOM   4182 3HD2 LEU A 274      -5.120  -3.135   8.565  1.00 91.62           H
ATOM   4183  HN  LEU A 274      -2.740  -8.449   9.392  1.00 91.62           H
ATOM   4184  N   LEU A 275      -5.693  -8.736  10.532  1.00 93.54           N
ATOM   4185  CA  LEU A 275      -6.969  -9.307  10.928  1.00 93.54           C
ATOM   4186  C   LEU A 275      -6.900  -9.727  12.398  1.00 93.54           C
ATOM   4187  O   LEU A 275      -7.804  -9.425  13.176  1.00 93.54           O
ATOM   4188  HA  LEU A 275      -7.722  -8.526  10.827  1.00 93.54           H
ATOM   4189  CB  LEU A 275      -7.365 -10.443   9.983  1.00 93.54           C
ATOM   4190 1HB  LEU A 275      -7.449 -10.037   8.975  1.00 93.54           H
ATOM   4191 2HB  LEU A 275      -6.556 -11.173   9.965  1.00 93.54           H
ATOM   4192  CG  LEU A 275      -8.666 -11.173  10.319  1.00 93.54           C
ATOM   4193  HG  LEU A 275      -8.602 -11.528  11.348  1.00 93.54           H
ATOM   4194  CD1 LEU A 275      -9.863 -10.223  10.242  1.00 93.54           C
ATOM   4195 1HD1 LEU A 275      -9.726  -9.408  10.952  1.00 93.54           H
ATOM   4196 2HD1 LEU A 275      -9.941  -9.818   9.233  1.00 93.54           H
ATOM   4197 3HD1 LEU A 275     -10.775 -10.768  10.486  1.00 93.54           H
ATOM   4198  CD2 LEU A 275      -8.852 -12.402   9.428  1.00 93.54           C
ATOM   4199 1HD2 LEU A 275      -8.885 -12.092   8.383  1.00 93.54           H
ATOM   4200 2HD2 LEU A 275      -8.017 -13.088   9.577  1.00 93.54           H
ATOM   4201 3HD2 LEU A 275      -9.784 -12.903   9.688  1.00 93.54           H
ATOM   4202  HN  LEU A 275      -5.210  -9.238   9.815  1.00 93.54           H
ATOM   4203  N   VAL A 276      -5.819 -10.416  12.734  1.00 94.35           N
ATOM   4204  CA  VAL A 276      -5.631 -10.898  14.092  1.00 94.35           C
ATOM   4205  C   VAL A 276      -5.662  -9.712  15.058  1.00 94.35           C
ATOM   4206  O   VAL A 276      -6.329  -9.765  16.090  1.00 94.35           O
ATOM   4207  HA  VAL A 276      -6.465 -11.561  14.324  1.00 94.35           H
ATOM   4208  CB  VAL A 276      -4.339 -11.711  14.184  1.00 94.35           C
ATOM   4209  HB  VAL A 276      -3.527 -11.095  13.798  1.00 94.35           H
ATOM   4210  CG1 VAL A 276      -4.013 -12.060  15.637  1.00 94.35           C
ATOM   4211 1HG1 VAL A 276      -3.890 -11.142  16.213  1.00 94.35           H
ATOM   4212 2HG1 VAL A 276      -4.827 -12.648  16.061  1.00 94.35           H
ATOM   4213 3HG1 VAL A 276      -3.089 -12.638  15.674  1.00 94.35           H
ATOM   4214  CG2 VAL A 276      -4.422 -12.973  13.322  1.00 94.35           C
ATOM   4215 1HG2 VAL A 276      -5.250 -13.593  13.666  1.00 94.35           H
ATOM   4216 2HG2 VAL A 276      -4.585 -12.692  12.282  1.00 94.35           H
ATOM   4217 3HG2 VAL A 276      -3.490 -13.532  13.406  1.00 94.35           H
ATOM   4218  HN  VAL A 276      -5.082 -10.645  12.098  1.00 94.35           H
ATOM   4219  N   GLN A 277      -4.932  -8.670  14.689  1.00 92.90           N
ATOM   4220  CA  GLN A 277      -4.852  -7.480  15.519  1.00 92.90           C
ATOM   4221  C   GLN A 277      -6.238  -6.855  15.686  1.00 92.90           C
ATOM   4222  O   GLN A 277      -6.547  -6.291  16.734  1.00 92.90           O
ATOM   4223  HA  GLN A 277      -4.484  -7.825  16.485  1.00 92.90           H
ATOM   4224  CB  GLN A 277      -3.861  -6.470  14.937  1.00 92.90           C
ATOM   4225 1HB  GLN A 277      -4.047  -6.347  13.870  1.00 92.90           H
ATOM   4226 2HB  GLN A 277      -4.014  -5.496  15.401  1.00 92.90           H
ATOM   4227  CG  GLN A 277      -2.418  -6.927  15.159  1.00 92.90           C
ATOM   4228 1HG  GLN A 277      -2.237  -7.067  16.225  1.00 92.90           H
ATOM   4229 2HG  GLN A 277      -2.261  -7.893  14.680  1.00 92.90           H
ATOM   4230  CD  GLN A 277      -1.427  -5.905  14.598  1.00 92.90           C
ATOM   4231  OE1 GLN A 277      -1.736  -5.123  13.714  1.00 92.90           O
ATOM   4232  NE2 GLN A 277      -0.222  -5.956  15.159  1.00 92.90           N
ATOM   4233 1HE2 GLN A 277      -0.034  -6.622  15.880  1.00 92.90           H
ATOM   4234 2HE2 GLN A 277       0.495  -5.327  14.860  1.00 92.90           H
ATOM   4235  HN  GLN A 277      -4.402  -8.630  13.842  1.00 92.90           H
ATOM   4236  N   THR A 278      -7.037  -6.976  14.635  1.00 93.28           N
ATOM   4237  CA  THR A 278      -8.375  -6.409  14.643  1.00 93.28           C
ATOM   4238  C   THR A 278      -9.266  -7.158  15.636  1.00 93.28           C
ATOM   4239  O   THR A 278      -9.995  -6.540  16.409  1.00 93.28           O
ATOM   4240  HA  THR A 278      -8.309  -5.377  14.988  1.00 93.28           H
ATOM   4241  CB  THR A 278      -8.908  -6.435  13.209  1.00 93.28           C
ATOM   4242  HB  THR A 278      -9.048  -7.460  12.864  1.00 93.28           H
ATOM   4243  OG1 THR A 278      -7.962  -5.663  12.473  1.00 93.28           O
ATOM   4244  HG1 THR A 278      -7.285  -6.265  12.050  1.00 93.28           H
ATOM   4245  CG2 THR A 278     -10.219  -5.662  13.057  1.00 93.28           C
ATOM   4246 1HG2 THR A 278     -10.061  -4.620  13.338  1.00 93.28           H
ATOM   4247 2HG2 THR A 278     -10.977  -6.102  13.705  1.00 93.28           H
ATOM   4248 3HG2 THR A 278     -10.553  -5.712  12.021  1.00 93.28           H
ATOM   4249  HN  THR A 278      -6.784  -7.450  13.792  1.00 93.28           H
ATOM   4250  N   ILE A 279      -9.177  -8.479  15.581  1.00 94.55           N
ATOM   4251  CA  ILE A 279      -9.977  -9.320  16.456  1.00 94.55           C
ATOM   4252  C   ILE A 279      -9.579  -9.059  17.911  1.00 94.55           C
ATOM   4253  O   ILE A 279     -10.439  -8.948  18.783  1.00 94.55           O
ATOM   4254  HA  ILE A 279     -11.019  -9.028  16.326  1.00 94.55           H
ATOM   4255  CB  ILE A 279      -9.862 -10.788  16.041  1.00 94.55           C
ATOM   4256  HB  ILE A 279      -8.804 -11.046  15.989  1.00 94.55           H
ATOM   4257  CG1 ILE A 279     -10.451 -11.011  14.647  1.00 94.55           C
ATOM   4258 1HG1 ILE A 279     -11.539 -10.969  14.698  1.00 94.55           H
ATOM   4259 2HG1 ILE A 279     -10.132 -10.210  13.981  1.00 94.55           H
ATOM   4260  CG2 ILE A 279     -10.500 -11.705  17.087  1.00 94.55           C
ATOM   4261 1HG2 ILE A 279      -9.995 -11.571  18.044  1.00 94.55           H
ATOM   4262 2HG2 ILE A 279     -11.555 -11.454  17.195  1.00 94.55           H
ATOM   4263 3HG2 ILE A 279     -10.404 -12.742  16.767  1.00 94.55           H
ATOM   4264  CD1 ILE A 279     -10.014 -12.362  14.077  1.00 94.55           C
ATOM   4265 1HD1 ILE A 279      -8.926 -12.391  14.006  1.00 94.55           H
ATOM   4266 2HD1 ILE A 279     -10.356 -13.162  14.734  1.00 94.55           H
ATOM   4267 3HD1 ILE A 279     -10.446 -12.495  13.086  1.00 94.55           H
ATOM   4268  HN  ILE A 279      -8.574  -8.974  14.956  1.00 94.55           H
ATOM   4269  N   ASP A 280      -8.275  -8.967  18.126  1.00 93.82           N
ATOM   4270  CA  ASP A 280      -7.748  -8.802  19.470  1.00 93.82           C
ATOM   4271  C   ASP A 280      -8.127  -7.415  19.995  1.00 93.82           C
ATOM   4272  O   ASP A 280      -8.368  -7.244  21.189  1.00 93.82           O
ATOM   4273  HA  ASP A 280      -8.197  -9.605  20.055  1.00 93.82           H
ATOM   4274  CB  ASP A 280      -6.222  -8.912  19.482  1.00 93.82           C
ATOM   4275 1HB  ASP A 280      -5.915  -9.817  18.958  1.00 93.82           H
ATOM   4276 2HB  ASP A 280      -5.790  -8.069  18.942  1.00 93.82           H
ATOM   4277  CG  ASP A 280      -5.685  -8.937  20.914  1.00 93.82           C
ATOM   4278  OD1 ASP A 280      -6.192  -9.771  21.695  1.00 93.82           O
ATOM   4279  OD2 ASP A 280      -4.780  -8.122  21.195  1.00 93.82           O
ATOM   4280  HN  ASP A 280      -7.584  -9.004  17.404  1.00 93.82           H
ATOM   4281  N   ALA A 281      -8.167  -6.461  19.076  1.00 91.90           N
ATOM   4282  CA  ALA A 281      -8.548  -5.103  19.425  1.00 91.90           C
ATOM   4283  C   ALA A 281      -9.973  -5.104  19.981  1.00 91.90           C
ATOM   4284  O   ALA A 281     -10.334  -4.236  20.774  1.00 91.90           O
ATOM   4285  HA  ALA A 281      -7.864  -4.755  20.200  1.00 91.90           H
ATOM   4286  CB  ALA A 281      -8.402  -4.201  18.197  1.00 91.90           C
ATOM   4287 1HB  ALA A 281      -7.366  -4.212  17.859  1.00 91.90           H
ATOM   4288 2HB  ALA A 281      -9.048  -4.566  17.399  1.00 91.90           H
ATOM   4289 3HB  ALA A 281      -8.688  -3.182  18.459  1.00 91.90           H
ATOM   4290  HN  ALA A 281      -7.946  -6.604  18.112  1.00 91.90           H
ATOM   4291  N   TYR A 282     -10.744  -6.089  19.544  1.00 90.42           N
ATOM   4292  CA  TYR A 282     -12.118  -6.221  19.997  1.00 90.42           C
ATOM   4293  C   TYR A 282     -12.205  -7.128  21.227  1.00 90.42           C
ATOM   4294  O   TYR A 282     -12.823  -6.766  22.227  1.00 90.42           O
ATOM   4295  HA  TYR A 282     -12.482  -5.228  20.261  1.00 90.42           H
ATOM   4296  CB  TYR A 282     -12.882  -6.872  18.843  1.00 90.42           C
ATOM   4297 1HB  TYR A 282     -12.720  -6.288  17.937  1.00 90.42           H
ATOM   4298 2HB  TYR A 282     -12.468  -7.864  18.660  1.00 90.42           H
ATOM   4299  CG  TYR A 282     -14.387  -7.001  19.087  1.00 90.42           C
ATOM   4300  CD1 TYR A 282     -14.924  -8.216  19.461  1.00 90.42           C
ATOM   4301  HD1 TYR A 282     -14.276  -9.084  19.583  1.00 90.42           H
ATOM   4302  CD2 TYR A 282     -15.208  -5.902  18.933  1.00 90.42           C
ATOM   4303  HD2 TYR A 282     -14.784  -4.943  18.637  1.00 90.42           H
ATOM   4304  CE1 TYR A 282     -16.340  -8.338  19.691  1.00 90.42           C
ATOM   4305  HE1 TYR A 282     -16.777  -9.291  19.987  1.00 90.42           H
ATOM   4306  CE2 TYR A 282     -16.624  -6.024  19.162  1.00 90.42           C
ATOM   4307  HE2 TYR A 282     -17.283  -5.164  19.044  1.00 90.42           H
ATOM   4308  CZ  TYR A 282     -17.120  -7.235  19.530  1.00 90.42           C
ATOM   4309  OH  TYR A 282     -18.458  -7.350  19.747  1.00 90.42           O
ATOM   4310  HH  TYR A 282     -18.902  -6.462  19.623  1.00 90.42           H
ATOM   4311  HN  TYR A 282     -10.445  -6.786  18.893  1.00 90.42           H
ATOM   4312  N   ALA A 283     -11.577  -8.289  21.112  1.00 92.09           N
ATOM   4313  CA  ALA A 283     -11.826  -9.370  22.049  1.00 92.09           C
ATOM   4314  C   ALA A 283     -10.776  -9.328  23.161  1.00 92.09           C
ATOM   4315  O   ALA A 283     -10.980  -9.891  24.235  1.00 92.09           O
ATOM   4316  HA  ALA A 283     -12.812  -9.210  22.487  1.00 92.09           H
ATOM   4317  CB  ALA A 283     -11.830 -10.705  21.301  1.00 92.09           C
ATOM   4318 1HB  ALA A 283     -12.613 -10.694  20.543  1.00 92.09           H
ATOM   4319 2HB  ALA A 283     -10.863 -10.855  20.822  1.00 92.09           H
ATOM   4320 3HB  ALA A 283     -12.017 -11.516  22.004  1.00 92.09           H
ATOM   4321  HN  ALA A 283     -10.910  -8.495  20.396  1.00 92.09           H
ATOM   4322  N   MET A 284      -9.673  -8.656  22.864  1.00 89.95           N
ATOM   4323  CA  MET A 284      -8.575  -8.563  23.811  1.00 89.95           C
ATOM   4324  C   MET A 284      -8.227  -9.939  24.382  1.00 89.95           C
ATOM   4325  O   MET A 284      -8.111 -10.100  25.596  1.00 89.95           O
ATOM   4326  HA  MET A 284      -7.730  -8.174  23.243  1.00 89.95           H
ATOM   4327  CB  MET A 284      -8.962  -7.620  24.951  1.00 89.95           C
ATOM   4328 1HB  MET A 284      -9.906  -7.943  25.391  1.00 89.95           H
ATOM   4329 2HB  MET A 284      -8.210  -7.668  25.739  1.00 89.95           H
ATOM   4330  CG  MET A 284      -9.094  -6.180  24.451  1.00 89.95           C
ATOM   4331 1HG  MET A 284      -8.113  -5.790  24.178  1.00 89.95           H
ATOM   4332 2HG  MET A 284      -9.709  -6.153  23.552  1.00 89.95           H
ATOM   4333  SD  MET A 284      -9.824  -5.158  25.719  1.00 89.95           S
ATOM   4334  CE  MET A 284     -11.549  -5.314  25.287  1.00 89.95           C
ATOM   4335 1HE  MET A 284     -11.705  -4.942  24.274  1.00 89.95           H
ATOM   4336 2HE  MET A 284     -11.844  -6.362  25.339  1.00 89.95           H
ATOM   4337 3HE  MET A 284     -12.153  -4.732  25.984  1.00 89.95           H
ATOM   4338  HN  MET A 284      -9.525  -8.180  21.997  1.00 89.95           H
ATOM   4339  N   PHE A 285      -8.070 -10.897  23.480  1.00 91.15           N
ATOM   4340  CA  PHE A 285      -7.911 -12.284  23.881  1.00 91.15           C
ATOM   4341  C   PHE A 285      -6.435 -12.633  24.079  1.00 91.15           C
ATOM   4342  O   PHE A 285      -6.109 -13.644  24.699  1.00 91.15           O
ATOM   4343  HA  PHE A 285      -8.442 -12.411  24.825  1.00 91.15           H
ATOM   4344  CB  PHE A 285      -8.479 -13.144  22.750  1.00 91.15           C
ATOM   4345 1HB  PHE A 285      -8.615 -14.163  23.115  1.00 91.15           H
ATOM   4346 2HB  PHE A 285      -9.466 -12.768  22.482  1.00 91.15           H
ATOM   4347  CG  PHE A 285      -7.604 -13.180  21.496  1.00 91.15           C
ATOM   4348  CD1 PHE A 285      -7.790 -12.261  20.510  1.00 91.15           C
ATOM   4349  HD1 PHE A 285      -8.563 -11.499  20.615  1.00 91.15           H
ATOM   4350  CD2 PHE A 285      -6.640 -14.130  21.366  1.00 91.15           C
ATOM   4351  HD2 PHE A 285      -6.491 -14.867  22.155  1.00 91.15           H
ATOM   4352  CE1 PHE A 285      -6.978 -12.294  19.346  1.00 91.15           C
ATOM   4353  HE1 PHE A 285      -7.128 -11.557  18.556  1.00 91.15           H
ATOM   4354  CE2 PHE A 285      -5.828 -14.163  20.201  1.00 91.15           C
ATOM   4355  HE2 PHE A 285      -5.055 -14.925  20.097  1.00 91.15           H
ATOM   4356  CZ  PHE A 285      -6.014 -13.244  19.216  1.00 91.15           C
ATOM   4357  HZ  PHE A 285      -5.390 -13.269  18.322  1.00 91.15           H
ATOM   4358  HN  PHE A 285      -8.049 -10.737  22.493  1.00 91.15           H
ATOM   4359  N   ILE A 286      -5.580 -11.776  23.539  1.00 91.79           N
ATOM   4360  CA  ILE A 286      -4.145 -11.969  23.667  1.00 91.79           C
ATOM   4361  C   ILE A 286      -3.666 -11.350  24.981  1.00 91.79           C
ATOM   4362  O   ILE A 286      -3.298 -10.177  25.021  1.00 91.79           O
ATOM   4363  HA  ILE A 286      -3.963 -13.043  23.705  1.00 91.79           H
ATOM   4364  CB  ILE A 286      -3.420 -11.429  22.432  1.00 91.79           C
ATOM   4365  HB  ILE A 286      -3.605 -10.357  22.370  1.00 91.79           H
ATOM   4366  CG1 ILE A 286      -3.974 -12.059  21.152  1.00 91.79           C
ATOM   4367 1HG1 ILE A 286      -3.693 -13.111  21.110  1.00 91.79           H
ATOM   4368 2HG1 ILE A 286      -5.063 -12.020  21.166  1.00 91.79           H
ATOM   4369  CG2 ILE A 286      -1.908 -11.621  22.557  1.00 91.79           C
ATOM   4370 1HG2 ILE A 286      -1.545 -11.088  23.436  1.00 91.79           H
ATOM   4371 2HG2 ILE A 286      -1.683 -12.683  22.658  1.00 91.79           H
ATOM   4372 3HG2 ILE A 286      -1.417 -11.229  21.667  1.00 91.79           H
ATOM   4373  CD1 ILE A 286      -3.447 -11.334  19.912  1.00 91.79           C
ATOM   4374 1HD1 ILE A 286      -3.751 -10.287  19.947  1.00 91.79           H
ATOM   4375 2HD1 ILE A 286      -2.359 -11.396  19.890  1.00 91.79           H
ATOM   4376 3HD1 ILE A 286      -3.856 -11.801  19.017  1.00 91.79           H
ATOM   4377  HN  ILE A 286      -5.853 -10.963  23.024  1.00 91.79           H
ATOM   4378  N   SER A 287      -3.687 -12.165  26.025  1.00 89.33           N
ATOM   4379  CA  SER A 287      -3.225 -11.723  27.330  1.00 89.33           C
ATOM   4380  C   SER A 287      -1.764 -12.131  27.533  1.00 89.33           C
ATOM   4381  O   SER A 287      -1.078 -11.587  28.397  1.00 89.33           O
ATOM   4382  HA  SER A 287      -3.321 -10.637  27.317  1.00 89.33           H
ATOM   4383  CB  SER A 287      -4.097 -12.298  28.447  1.00 89.33           C
ATOM   4384 1HB  SER A 287      -3.716 -11.964  29.413  1.00 89.33           H
ATOM   4385 2HB  SER A 287      -5.111 -11.910  28.353  1.00 89.33           H
ATOM   4386  OG  SER A 287      -4.130 -13.723  28.419  1.00 89.33           O
ATOM   4387  HG  SER A 287      -4.730 -14.065  29.142  1.00 89.33           H
ATOM   4388  HN  SER A 287      -4.012 -13.110  25.990  1.00 89.33           H
ATOM   4389  N   ASN A 288      -1.331 -13.086  26.722  1.00 92.39           N
ATOM   4390  CA  ASN A 288      -0.012 -13.671  26.892  1.00 92.39           C
ATOM   4391  C   ASN A 288       1.025 -12.793  26.189  1.00 92.39           C
ATOM   4392  O   ASN A 288       0.924 -12.547  24.988  1.00 92.39           O
ATOM   4393  HA  ASN A 288       0.143 -13.718  27.970  1.00 92.39           H
ATOM   4394  CB  ASN A 288       0.054 -15.068  26.273  1.00 92.39           C
ATOM   4395 1HB  ASN A 288      -0.785 -15.667  26.628  1.00 92.39           H
ATOM   4396 2HB  ASN A 288      -0.043 -14.996  25.190  1.00 92.39           H
ATOM   4397  CG  ASN A 288       1.370 -15.763  26.628  1.00 92.39           C
ATOM   4398  OD1 ASN A 288       2.429 -15.159  26.670  1.00 92.39           O
ATOM   4399  ND2 ASN A 288       1.245 -17.063  26.880  1.00 92.39           N
ATOM   4400 1HD2 ASN A 288       0.346 -17.498  26.828  1.00 92.39           H
ATOM   4401 2HD2 ASN A 288       2.050 -17.605  27.121  1.00 92.39           H
ATOM   4402  HN  ASN A 288      -1.864 -13.458  25.962  1.00 92.39           H
ATOM   4403  N   CYS A 289       1.998 -12.344  26.967  1.00 92.05           N
ATOM   4404  CA  CYS A 289       2.989 -11.408  26.462  1.00 92.05           C
ATOM   4405  C   CYS A 289       3.811 -12.115  25.383  1.00 92.05           C
ATOM   4406  O   CYS A 289       4.220 -11.494  24.403  1.00 92.05           O
ATOM   4407  HA  CYS A 289       2.439 -10.567  26.041  1.00 92.05           H
ATOM   4408  CB  CYS A 289       3.872 -10.859  27.584  1.00 92.05           C
ATOM   4409 1HB  CYS A 289       3.254 -10.386  28.347  1.00 92.05           H
ATOM   4410 2HB  CYS A 289       4.408 -11.676  28.069  1.00 92.05           H
ATOM   4411  SG  CYS A 289       5.064  -9.647  26.907  1.00 92.05           S
ATOM   4412  HN  CYS A 289       2.116 -12.608  27.924  1.00 92.05           H
ATOM   4413  N   ALA A 290       4.028 -13.404  25.598  1.00 93.88           N
ATOM   4414  CA  ALA A 290       4.846 -14.188  24.688  1.00 93.88           C
ATOM   4415  C   ALA A 290       4.180 -14.221  23.311  1.00 93.88           C
ATOM   4416  O   ALA A 290       4.844 -14.038  22.292  1.00 93.88           O
ATOM   4417  HA  ALA A 290       5.814 -13.694  24.603  1.00 93.88           H
ATOM   4418  CB  ALA A 290       5.056 -15.588  25.268  1.00 93.88           C
ATOM   4419 1HB  ALA A 290       5.559 -15.510  26.232  1.00 93.88           H
ATOM   4420 2HB  ALA A 290       4.091 -16.076  25.400  1.00 93.88           H
ATOM   4421 3HB  ALA A 290       5.670 -16.176  24.585  1.00 93.88           H
ATOM   4422  HN  ALA A 290       3.657 -13.911  26.376  1.00 93.88           H
ATOM   4423  N   VAL A 291       2.876 -14.457  23.325  1.00 93.88           N
ATOM   4424  CA  VAL A 291       2.114 -14.523  22.090  1.00 93.88           C
ATOM   4425  C   VAL A 291       2.112 -13.147  21.423  1.00 93.88           C
ATOM   4426  O   VAL A 291       2.305 -13.039  20.213  1.00 93.88           O
ATOM   4427  HA  VAL A 291       2.616 -15.232  21.431  1.00 93.88           H
ATOM   4428  CB  VAL A 291       0.707 -15.053  22.371  1.00 93.88           C
ATOM   4429  HB  VAL A 291       0.234 -14.385  23.091  1.00 93.88           H
ATOM   4430  CG1 VAL A 291      -0.144 -15.051  21.099  1.00 93.88           C
ATOM   4431 1HG1 VAL A 291      -0.224 -14.034  20.717  1.00 93.88           H
ATOM   4432 2HG1 VAL A 291       0.325 -15.686  20.348  1.00 93.88           H
ATOM   4433 3HG1 VAL A 291      -1.139 -15.433  21.327  1.00 93.88           H
ATOM   4434  CG2 VAL A 291       0.761 -16.450  22.993  1.00 93.88           C
ATOM   4435 1HG2 VAL A 291       1.261 -17.134  22.307  1.00 93.88           H
ATOM   4436 2HG2 VAL A 291       1.313 -16.409  23.932  1.00 93.88           H
ATOM   4437 3HG2 VAL A 291      -0.253 -16.803  23.182  1.00 93.88           H
ATOM   4438  HN  VAL A 291       2.343 -14.601  24.159  1.00 93.88           H
ATOM   4439  N   SER A 292       1.892 -12.128  22.241  1.00 92.96           N
ATOM   4440  CA  SER A 292       1.817 -10.767  21.738  1.00 92.96           C
ATOM   4441  C   SER A 292       3.141 -10.380  21.076  1.00 92.96           C
ATOM   4442  O   SER A 292       3.151  -9.760  20.014  1.00 92.96           O
ATOM   4443  HA  SER A 292       1.011 -10.774  21.004  1.00 92.96           H
ATOM   4444  CB  SER A 292       1.476  -9.783  22.859  1.00 92.96           C
ATOM   4445 1HB  SER A 292       0.601 -10.141  23.401  1.00 92.96           H
ATOM   4446 2HB  SER A 292       2.300  -9.747  23.572  1.00 92.96           H
ATOM   4447  OG  SER A 292       1.222  -8.473  22.361  1.00 92.96           O
ATOM   4448  HG  SER A 292       0.341  -8.451  21.889  1.00 92.96           H
ATOM   4449  HN  SER A 292       1.766 -12.221  23.228  1.00 92.96           H
ATOM   4450  N   THR A 293       4.227 -10.762  21.732  1.00 93.13           N
ATOM   4451  CA  THR A 293       5.554 -10.440  21.234  1.00 93.13           C
ATOM   4452  C   THR A 293       5.759 -11.034  19.839  1.00 93.13           C
ATOM   4453  O   THR A 293       6.240 -10.353  18.935  1.00 93.13           O
ATOM   4454  HA  THR A 293       5.631  -9.357  21.135  1.00 93.13           H
ATOM   4455  CB  THR A 293       6.576 -10.932  22.261  1.00 93.13           C
ATOM   4456  HB  THR A 293       6.451 -11.998  22.455  1.00 93.13           H
ATOM   4457  OG1 THR A 293       6.383 -10.076  23.383  1.00 93.13           O
ATOM   4458  HG1 THR A 293       5.790 -10.520  24.054  1.00 93.13           H
ATOM   4459  CG2 THR A 293       8.018 -10.660  21.828  1.00 93.13           C
ATOM   4460 1HG2 THR A 293       8.162  -9.587  21.699  1.00 93.13           H
ATOM   4461 2HG2 THR A 293       8.217 -11.169  20.885  1.00 93.13           H
ATOM   4462 3HG2 THR A 293       8.703 -11.029  22.592  1.00 93.13           H
ATOM   4463  HN  THR A 293       4.211 -11.281  22.587  1.00 93.13           H
ATOM   4464  N   ASN A 294       5.384 -12.298  19.708  1.00 94.61           N
ATOM   4465  CA  ASN A 294       5.586 -13.013  18.460  1.00 94.61           C
ATOM   4466  C   ASN A 294       4.715 -12.384  17.370  1.00 94.61           C
ATOM   4467  O   ASN A 294       5.141 -12.264  16.222  1.00 94.61           O
ATOM   4468  HA  ASN A 294       6.651 -12.922  18.247  1.00 94.61           H
ATOM   4469  CB  ASN A 294       5.184 -14.483  18.595  1.00 94.61           C
ATOM   4470 1HB  ASN A 294       4.213 -14.555  19.085  1.00 94.61           H
ATOM   4471 2HB  ASN A 294       5.075 -14.927  17.606  1.00 94.61           H
ATOM   4472  CG  ASN A 294       6.226 -15.264  19.398  1.00 94.61           C
ATOM   4473  OD1 ASN A 294       7.349 -14.830  19.596  1.00 94.61           O
ATOM   4474  ND2 ASN A 294       5.793 -16.438  19.849  1.00 94.61           N
ATOM   4475 1HD2 ASN A 294       4.859 -16.736  19.652  1.00 94.61           H
ATOM   4476 2HD2 ASN A 294       6.401 -17.023  20.386  1.00 94.61           H
ATOM   4477  HN  ASN A 294       4.950 -12.831  20.435  1.00 94.61           H
ATOM   4478  N   ILE A 295       3.512 -11.998  17.768  1.00 93.42           N
ATOM   4479  CA  ILE A 295       2.561 -11.426  16.830  1.00 93.42           C
ATOM   4480  C   ILE A 295       3.118 -10.108  16.286  1.00 93.42           C
ATOM   4481  O   ILE A 295       2.991  -9.821  15.096  1.00 93.42           O
ATOM   4482  HA  ILE A 295       2.459 -12.126  16.001  1.00 93.42           H
ATOM   4483  CB  ILE A 295       1.183 -11.289  17.480  1.00 93.42           C
ATOM   4484  HB  ILE A 295       1.319 -10.911  18.493  1.00 93.42           H
ATOM   4485  CG1 ILE A 295       0.494 -12.650  17.595  1.00 93.42           C
ATOM   4486 1HG1 ILE A 295       0.217 -13.007  16.603  1.00 93.42           H
ATOM   4487 2HG1 ILE A 295       1.188 -13.379  18.013  1.00 93.42           H
ATOM   4488  CG2 ILE A 295       0.321 -10.272  16.729  1.00 93.42           C
ATOM   4489 1HG2 ILE A 295       0.812  -9.299  16.744  1.00 93.42           H
ATOM   4490 2HG2 ILE A 295       0.190 -10.598  15.697  1.00 93.42           H
ATOM   4491 3HG2 ILE A 295      -0.653 -10.195  17.212  1.00 93.42           H
ATOM   4492  CD1 ILE A 295      -0.753 -12.561  18.477  1.00 93.42           C
ATOM   4493 1HD1 ILE A 295      -0.468 -12.227  19.476  1.00 93.42           H
ATOM   4494 2HD1 ILE A 295      -1.455 -11.849  18.043  1.00 93.42           H
ATOM   4495 3HD1 ILE A 295      -1.223 -13.542  18.542  1.00 93.42           H
ATOM   4496  HN  ILE A 295       3.185 -12.070  18.710  1.00 93.42           H
ATOM   4497  N   ASP A 296       3.722  -9.343  17.183  1.00 93.61           N
ATOM   4498  CA  ASP A 296       4.261  -8.044  16.816  1.00 93.61           C
ATOM   4499  C   ASP A 296       5.426  -8.237  15.843  1.00 93.61           C
ATOM   4500  O   ASP A 296       5.566  -7.486  14.879  1.00 93.61           O
ATOM   4501  HA  ASP A 296       3.428  -7.504  16.367  1.00 93.61           H
ATOM   4502  CB  ASP A 296       4.790  -7.301  18.044  1.00 93.61           C
ATOM   4503 1HB  ASP A 296       5.461  -7.950  18.606  1.00 93.61           H
ATOM   4504 2HB  ASP A 296       5.373  -6.436  17.728  1.00 93.61           H
ATOM   4505  CG  ASP A 296       3.641  -6.845  18.946  1.00 93.61           C
ATOM   4506  OD1 ASP A 296       2.506  -6.773  18.426  1.00 93.61           O
ATOM   4507  OD2 ASP A 296       3.923  -6.578  20.134  1.00 93.61           O
ATOM   4508  HN  ASP A 296       3.844  -9.596  18.142  1.00 93.61           H
ATOM   4509  N   ILE A 297       6.233  -9.249  16.129  1.00 94.40           N
ATOM   4510  CA  ILE A 297       7.348  -9.585  15.261  1.00 94.40           C
ATOM   4511  C   ILE A 297       6.814  -9.991  13.886  1.00 94.40           C
ATOM   4512  O   ILE A 297       7.340  -9.561  12.860  1.00 94.40           O
ATOM   4513  HA  ILE A 297       7.954  -8.686  15.144  1.00 94.40           H
ATOM   4514  CB  ILE A 297       8.235 -10.647  15.914  1.00 94.40           C
ATOM   4515  HB  ILE A 297       7.593 -11.445  16.288  1.00 94.40           H
ATOM   4516  CG1 ILE A 297       8.985 -10.071  17.117  1.00 94.40           C
ATOM   4517 1HG1 ILE A 297       9.727  -9.349  16.775  1.00 94.40           H
ATOM   4518 2HG1 ILE A 297       8.290  -9.532  17.760  1.00 94.40           H
ATOM   4519  CG2 ILE A 297       9.185 -11.273  14.892  1.00 94.40           C
ATOM   4520 1HG2 ILE A 297       8.606 -11.742  14.097  1.00 94.40           H
ATOM   4521 2HG2 ILE A 297       9.824 -10.498  14.467  1.00 94.40           H
ATOM   4522 3HG2 ILE A 297       9.804 -12.024  15.383  1.00 94.40           H
ATOM   4523  CD1 ILE A 297       9.674 -11.179  17.915  1.00 94.40           C
ATOM   4524 1HD1 ILE A 297       8.927 -11.885  18.276  1.00 94.40           H
ATOM   4525 2HD1 ILE A 297      10.387 -11.699  17.275  1.00 94.40           H
ATOM   4526 3HD1 ILE A 297      10.200 -10.742  18.764  1.00 94.40           H
ATOM   4527  HN  ILE A 297       6.134  -9.832  16.935  1.00 94.40           H
ATOM   4528  N   CYS A 298       5.777 -10.815  13.909  1.00 94.51           N
ATOM   4529  CA  CYS A 298       5.164 -11.282  12.677  1.00 94.51           C
ATOM   4530  C   CYS A 298       4.692 -10.062  11.883  1.00 94.51           C
ATOM   4531  O   CYS A 298       4.835 -10.019  10.662  1.00 94.51           O
ATOM   4532  HA  CYS A 298       5.935 -11.825  12.130  1.00 94.51           H
ATOM   4533  CB  CYS A 298       4.022 -12.263  12.949  1.00 94.51           C
ATOM   4534 1HB  CYS A 298       3.374 -11.870  13.732  1.00 94.51           H
ATOM   4535 2HB  CYS A 298       3.409 -12.377  12.055  1.00 94.51           H
ATOM   4536  SG  CYS A 298       4.698 -13.886  13.454  1.00 94.51           S
ATOM   4537  HG  CYS A 298       5.031 -13.521  14.689  1.00 94.51           H
ATOM   4538  HN  CYS A 298       5.356 -11.161  14.747  1.00 94.51           H
ATOM   4539  N   PHE A 299       4.140  -9.101  12.608  1.00 93.10           N
ATOM   4540  CA  PHE A 299       3.642  -7.886  11.986  1.00 93.10           C
ATOM   4541  C   PHE A 299       4.760  -7.155  11.239  1.00 93.10           C
ATOM   4542  O   PHE A 299       4.575  -6.729  10.100  1.00 93.10           O
ATOM   4543  HA  PHE A 299       2.866  -8.179  11.279  1.00 93.10           H
ATOM   4544  CB  PHE A 299       3.124  -6.988  13.111  1.00 93.10           C
ATOM   4545 1HB  PHE A 299       2.370  -7.533  13.679  1.00 93.10           H
ATOM   4546 2HB  PHE A 299       3.943  -6.770  13.795  1.00 93.10           H
ATOM   4547  CG  PHE A 299       2.519  -5.668  12.625  1.00 93.10           C
ATOM   4548  CD1 PHE A 299       3.296  -4.555  12.543  1.00 93.10           C
ATOM   4549  HD1 PHE A 299       4.348  -4.602  12.822  1.00 93.10           H
ATOM   4550  CD2 PHE A 299       1.206  -5.610  12.276  1.00 93.10           C
ATOM   4551  HD2 PHE A 299       0.584  -6.502  12.342  1.00 93.10           H
ATOM   4552  CE1 PHE A 299       2.735  -3.330  12.092  1.00 93.10           C
ATOM   4553  HE1 PHE A 299       3.357  -2.438  12.026  1.00 93.10           H
ATOM   4554  CE2 PHE A 299       0.646  -4.385  11.825  1.00 93.10           C
ATOM   4555  HE2 PHE A 299      -0.407  -4.338  11.545  1.00 93.10           H
ATOM   4556  CZ  PHE A 299       1.422  -3.272  11.743  1.00 93.10           C
ATOM   4557  HZ  PHE A 299       0.991  -2.332  11.397  1.00 93.10           H
ATOM   4558  HN  PHE A 299       4.031  -9.143  13.601  1.00 93.10           H
ATOM   4559  N   GLN A 300       5.895  -7.031  11.912  1.00 93.22           N
ATOM   4560  CA  GLN A 300       7.027  -6.319  11.344  1.00 93.22           C
ATOM   4561  C   GLN A 300       7.471  -6.981  10.038  1.00 93.22           C
ATOM   4562  O   GLN A 300       7.694  -6.301   9.038  1.00 93.22           O
ATOM   4563  HA  GLN A 300       6.663  -5.311  11.143  1.00 93.22           H
ATOM   4564  CB  GLN A 300       8.184  -6.245  12.342  1.00 93.22           C
ATOM   4565 1HB  GLN A 300       8.382  -7.236  12.749  1.00 93.22           H
ATOM   4566 2HB  GLN A 300       9.091  -5.923  11.830  1.00 93.22           H
ATOM   4567  CG  GLN A 300       7.864  -5.275  13.482  1.00 93.22           C
ATOM   4568 1HG  GLN A 300       7.585  -4.304  13.071  1.00 93.22           H
ATOM   4569 2HG  GLN A 300       7.006  -5.641  14.045  1.00 93.22           H
ATOM   4570  CD  GLN A 300       9.064  -5.113  14.417  1.00 93.22           C
ATOM   4571  OE1 GLN A 300      10.205  -5.340  14.050  1.00 93.22           O
ATOM   4572  NE2 GLN A 300       8.744  -4.709  15.643  1.00 93.22           N
ATOM   4573 1HE2 GLN A 300       7.787  -4.540  15.880  1.00 93.22           H
ATOM   4574 2HE2 GLN A 300       9.460  -4.574  16.328  1.00 93.22           H
ATOM   4575  HN  GLN A 300       6.047  -7.408  12.825  1.00 93.22           H
ATOM   4576  N   VAL A 301       7.586  -8.300  10.090  1.00 94.82           N
ATOM   4577  CA  VAL A 301       8.104  -9.051   8.959  1.00 94.82           C
ATOM   4578  C   VAL A 301       7.162  -8.881   7.765  1.00 94.82           C
ATOM   4579  O   VAL A 301       7.595  -8.509   6.676  1.00 94.82           O
ATOM   4580  HA  VAL A 301       9.075  -8.629   8.702  1.00 94.82           H
ATOM   4581  CB  VAL A 301       8.311 -10.514   9.354  1.00 94.82           C
ATOM   4582  HB  VAL A 301       7.370 -10.890   9.754  1.00 94.82           H
ATOM   4583  CG1 VAL A 301       8.677 -11.364   8.135  1.00 94.82           C
ATOM   4584 1HG1 VAL A 301       7.873 -11.311   7.401  1.00 94.82           H
ATOM   4585 2HG1 VAL A 301       9.599 -10.987   7.693  1.00 94.82           H
ATOM   4586 3HG1 VAL A 301       8.818 -12.400   8.444  1.00 94.82           H
ATOM   4587  CG2 VAL A 301       9.372 -10.642  10.449  1.00 94.82           C
ATOM   4588 1HG2 VAL A 301      10.318 -10.240  10.087  1.00 94.82           H
ATOM   4589 2HG2 VAL A 301       9.054 -10.084  11.330  1.00 94.82           H
ATOM   4590 3HG2 VAL A 301       9.500 -11.692  10.711  1.00 94.82           H
ATOM   4591  HN  VAL A 301       7.332  -8.852  10.884  1.00 94.82           H
ATOM   4592  N   THR A 302       5.890  -9.162   8.011  1.00 93.97           N
ATOM   4593  CA  THR A 302       4.908  -9.183   6.940  1.00 93.97           C
ATOM   4594  C   THR A 302       4.717  -7.778   6.365  1.00 93.97           C
ATOM   4595  O   THR A 302       4.484  -7.620   5.168  1.00 93.97           O
ATOM   4596  HA  THR A 302       5.292  -9.809   6.134  1.00 93.97           H
ATOM   4597  CB  THR A 302       3.619  -9.795   7.493  1.00 93.97           C
ATOM   4598  HB  THR A 302       2.846  -9.833   6.725  1.00 93.97           H
ATOM   4599  OG1 THR A 302       3.315  -8.994   8.632  1.00 93.97           O
ATOM   4600  HG1 THR A 302       3.671  -9.428   9.459  1.00 93.97           H
ATOM   4601  CG2 THR A 302       3.836 -11.195   8.069  1.00 93.97           C
ATOM   4602 1HG2 THR A 302       4.559 -11.146   8.883  1.00 93.97           H
ATOM   4603 2HG2 THR A 302       4.212 -11.855   7.288  1.00 93.97           H
ATOM   4604 3HG2 THR A 302       2.890 -11.583   8.447  1.00 93.97           H
ATOM   4605  HN  THR A 302       5.530  -9.373   8.919  1.00 93.97           H
ATOM   4606  N   GLN A 303       4.822  -6.794   7.246  1.00 92.27           N
ATOM   4607  CA  GLN A 303       4.709  -5.405   6.833  1.00 92.27           C
ATOM   4608  C   GLN A 303       5.816  -5.057   5.836  1.00 92.27           C
ATOM   4609  O   GLN A 303       5.567  -4.383   4.837  1.00 92.27           O
ATOM   4610  HA  GLN A 303       3.736  -5.325   6.348  1.00 92.27           H
ATOM   4611  CB  GLN A 303       4.746  -4.469   8.042  1.00 92.27           C
ATOM   4612 1HB  GLN A 303       3.902  -4.683   8.698  1.00 92.27           H
ATOM   4613 2HB  GLN A 303       5.652  -4.650   8.620  1.00 92.27           H
ATOM   4614  CG  GLN A 303       4.699  -3.004   7.603  1.00 92.27           C
ATOM   4615 1HG  GLN A 303       5.669  -2.710   7.202  1.00 92.27           H
ATOM   4616 2HG  GLN A 303       3.972  -2.884   6.800  1.00 92.27           H
ATOM   4617  CD  GLN A 303       4.327  -2.092   8.774  1.00 92.27           C
ATOM   4618  OE1 GLN A 303       5.173  -1.587   9.494  1.00 92.27           O
ATOM   4619  NE2 GLN A 303       3.018  -1.910   8.924  1.00 92.27           N
ATOM   4620 1HE2 GLN A 303       2.377  -2.354   8.298  1.00 92.27           H
ATOM   4621 2HE2 GLN A 303       2.676  -1.329   9.662  1.00 92.27           H
ATOM   4622  HN  GLN A 303       4.981  -6.932   8.223  1.00 92.27           H
ATOM   4623  N   THR A 304       7.015  -5.530   6.142  1.00 93.53           N
ATOM   4624  CA  THR A 304       8.172  -5.230   5.315  1.00 93.53           C
ATOM   4625  C   THR A 304       8.008  -5.847   3.925  1.00 93.53           C
ATOM   4626  O   THR A 304       8.349  -5.223   2.921  1.00 93.53           O
ATOM   4627  HA  THR A 304       8.227  -4.150   5.181  1.00 93.53           H
ATOM   4628  CB  THR A 304       9.420  -5.718   6.053  1.00 93.53           C
ATOM   4629  HB  THR A 304       9.430  -6.806   6.123  1.00 93.53           H
ATOM   4630  OG1 THR A 304       9.382  -5.023   7.297  1.00 93.53           O
ATOM   4631  HG1 THR A 304       8.960  -5.597   7.997  1.00 93.53           H
ATOM   4632  CG2 THR A 304      10.715  -5.237   5.396  1.00 93.53           C
ATOM   4633 1HG2 THR A 304      10.735  -4.147   5.387  1.00 93.53           H
ATOM   4634 2HG2 THR A 304      10.763  -5.609   4.373  1.00 93.53           H
ATOM   4635 3HG2 THR A 304      11.569  -5.611   5.959  1.00 93.53           H
ATOM   4636  HN  THR A 304       7.202  -6.109   6.936  1.00 93.53           H
ATOM   4637  N   ILE A 305       7.486  -7.064   3.910  1.00 93.07           N
ATOM   4638  CA  ILE A 305       7.245  -7.760   2.657  1.00 93.07           C
ATOM   4639  C   ILE A 305       6.276  -6.942   1.802  1.00 93.07           C
ATOM   4640  O   ILE A 305       6.443  -6.848   0.587  1.00 93.07           O
ATOM   4641  HA  ILE A 305       8.198  -7.827   2.132  1.00 93.07           H
ATOM   4642  CB  ILE A 305       6.774  -9.192   2.922  1.00 93.07           C
ATOM   4643  HB  ILE A 305       5.940  -9.153   3.622  1.00 93.07           H
ATOM   4644  CG1 ILE A 305       7.879 -10.020   3.580  1.00 93.07           C
ATOM   4645 1HG1 ILE A 305       8.658 -10.239   2.851  1.00 93.07           H
ATOM   4646 2HG1 ILE A 305       8.343  -9.443   4.380  1.00 93.07           H
ATOM   4647  CG2 ILE A 305       6.256  -9.844   1.638  1.00 93.07           C
ATOM   4648 1HG2 ILE A 305       5.417  -9.266   1.250  1.00 93.07           H
ATOM   4649 2HG2 ILE A 305       7.054  -9.871   0.897  1.00 93.07           H
ATOM   4650 3HG2 ILE A 305       5.927 -10.861   1.855  1.00 93.07           H
ATOM   4651  CD1 ILE A 305       7.320 -11.328   4.146  1.00 93.07           C
ATOM   4652 1HD1 ILE A 305       6.558 -11.105   4.893  1.00 93.07           H
ATOM   4653 2HD1 ILE A 305       6.878 -11.913   3.340  1.00 93.07           H
ATOM   4654 3HD1 ILE A 305       8.127 -11.897   4.608  1.00 93.07           H
ATOM   4655  HN  ILE A 305       7.229  -7.573   4.732  1.00 93.07           H
ATOM   4656  N   ALA A 306       5.285  -6.371   2.470  1.00 89.85           N
ATOM   4657  CA  ALA A 306       4.250  -5.621   1.778  1.00 89.85           C
ATOM   4658  C   ALA A 306       4.875  -4.394   1.111  1.00 89.85           C
ATOM   4659  O   ALA A 306       4.427  -3.965   0.049  1.00 89.85           O
ATOM   4660  HA  ALA A 306       3.830  -6.268   1.008  1.00 89.85           H
ATOM   4661  CB  ALA A 306       3.143  -5.247   2.766  1.00 89.85           C
ATOM   4662 1HB  ALA A 306       2.712  -6.155   3.190  1.00 89.85           H
ATOM   4663 2HB  ALA A 306       3.561  -4.636   3.566  1.00 89.85           H
ATOM   4664 3HB  ALA A 306       2.367  -4.685   2.247  1.00 89.85           H
ATOM   4665  HN  ALA A 306       5.182  -6.414   3.464  1.00 89.85           H
ATOM   4666  N   PHE A 307       5.900  -3.865   1.762  1.00 91.24           N
ATOM   4667  CA  PHE A 307       6.526  -2.637   1.300  1.00 91.24           C
ATOM   4668  C   PHE A 307       7.347  -2.884   0.032  1.00 91.24           C
ATOM   4669  O   PHE A 307       7.451  -2.007  -0.825  1.00 91.24           O
ATOM   4670  HA  PHE A 307       5.727  -1.929   1.081  1.00 91.24           H
ATOM   4671  CB  PHE A 307       7.462  -2.165   2.414  1.00 91.24           C
ATOM   4672 1HB  PHE A 307       8.097  -2.997   2.718  1.00 91.24           H
ATOM   4673 2HB  PHE A 307       8.119  -1.390   2.020  1.00 91.24           H
ATOM   4674  CG  PHE A 307       6.737  -1.620   3.646  1.00 91.24           C
ATOM   4675  CD1 PHE A 307       5.377  -1.615   3.688  1.00 91.24           C
ATOM   4676  HD1 PHE A 307       4.805  -1.999   2.844  1.00 91.24           H
ATOM   4677  CD2 PHE A 307       7.451  -1.141   4.699  1.00 91.24           C
ATOM   4678  HD2 PHE A 307       8.541  -1.145   4.666  1.00 91.24           H
ATOM   4679  CE1 PHE A 307       4.704  -1.108   4.831  1.00 91.24           C
ATOM   4680  HE1 PHE A 307       3.615  -1.104   4.865  1.00 91.24           H
ATOM   4681  CE2 PHE A 307       6.778  -0.634   5.843  1.00 91.24           C
ATOM   4682  HE2 PHE A 307       7.351  -0.250   6.687  1.00 91.24           H
ATOM   4683  CZ  PHE A 307       5.419  -0.629   5.884  1.00 91.24           C
ATOM   4684  HZ  PHE A 307       4.902  -0.241   6.762  1.00 91.24           H
ATOM   4685  HN  PHE A 307       6.302  -4.259   2.588  1.00 91.24           H
ATOM   4686  N   PHE A 308       7.908  -4.082  -0.048  1.00 91.15           N
ATOM   4687  CA  PHE A 308       8.694  -4.464  -1.209  1.00 91.15           C
ATOM   4688  C   PHE A 308       7.857  -4.386  -2.487  1.00 91.15           C
ATOM   4689  O   PHE A 308       8.402  -4.255  -3.582  1.00 91.15           O
ATOM   4690  HA  PHE A 308       9.528  -3.765  -1.279  1.00 91.15           H
ATOM   4691  CB  PHE A 308       9.138  -5.912  -0.991  1.00 91.15           C
ATOM   4692 1HB  PHE A 308       8.409  -6.413  -0.355  1.00 91.15           H
ATOM   4693 2HB  PHE A 308       9.135  -6.430  -1.950  1.00 91.15           H
ATOM   4694  CG  PHE A 308      10.525  -6.049  -0.358  1.00 91.15           C
ATOM   4695  CD1 PHE A 308      11.639  -5.899  -1.124  1.00 91.15           C
ATOM   4696  HD1 PHE A 308      11.545  -5.681  -2.187  1.00 91.15           H
ATOM   4697  CD2 PHE A 308      10.643  -6.320   0.969  1.00 91.15           C
ATOM   4698  HD2 PHE A 308       9.750  -6.440   1.582  1.00 91.15           H
ATOM   4699  CE1 PHE A 308      12.926  -6.026  -0.536  1.00 91.15           C
ATOM   4700  HE1 PHE A 308      13.819  -5.906  -1.150  1.00 91.15           H
ATOM   4701  CE2 PHE A 308      11.929  -6.447   1.556  1.00 91.15           C
ATOM   4702  HE2 PHE A 308      12.024  -6.665   2.620  1.00 91.15           H
ATOM   4703  CZ  PHE A 308      13.044  -6.298   0.791  1.00 91.15           C
ATOM   4704  HZ  PHE A 308      14.031  -6.395   1.242  1.00 91.15           H
ATOM   4705  HN  PHE A 308       7.832  -4.783   0.661  1.00 91.15           H
ATOM   4706  N   HIS A 309       6.548  -4.471  -2.306  1.00 86.61           N
ATOM   4707  CA  HIS A 309       5.634  -4.472  -3.435  1.00 86.61           C
ATOM   4708  C   HIS A 309       5.795  -3.173  -4.227  1.00 86.61           C
ATOM   4709  O   HIS A 309       5.706  -3.175  -5.454  1.00 86.61           O
ATOM   4710  HA  HIS A 309       5.921  -5.312  -4.069  1.00 86.61           H
ATOM   4711  CB  HIS A 309       4.196  -4.709  -2.970  1.00 86.61           C
ATOM   4712 1HB  HIS A 309       4.167  -5.605  -2.351  1.00 86.61           H
ATOM   4713 2HB  HIS A 309       3.887  -3.875  -2.339  1.00 86.61           H
ATOM   4714  CG  HIS A 309       3.203  -4.862  -4.098  1.00 86.61           C
ATOM   4715  ND1 HIS A 309       2.525  -3.790  -4.651  1.00 86.61           N
ATOM   4716  HD1 HIS A 309       2.616  -2.834  -4.373  1.00 86.61           H
ATOM   4717  CD2 HIS A 309       2.783  -5.972  -4.771  1.00 86.61           C
ATOM   4718  HD2 HIS A 309       3.118  -6.993  -4.588  1.00 86.61           H
ATOM   4719  CE1 HIS A 309       1.734  -4.246  -5.611  1.00 86.61           C
ATOM   4720  HE1 HIS A 309       1.071  -3.645  -6.234  1.00 86.61           H
ATOM   4721  NE2 HIS A 309       1.895  -5.598  -5.683  1.00 86.61           N
ATOM   4722  HN  HIS A 309       6.111  -4.538  -1.409  1.00 86.61           H
ATOM   4723  N   SER A 310       6.030  -2.096  -3.493  1.00 87.17           N
ATOM   4724  CA  SER A 310       6.062  -0.773  -4.094  1.00 87.17           C
ATOM   4725  C   SER A 310       7.310  -0.624  -4.966  1.00 87.17           C
ATOM   4726  O   SER A 310       7.397   0.294  -5.780  1.00 87.17           O
ATOM   4727  HA  SER A 310       5.160  -0.711  -4.703  1.00 87.17           H
ATOM   4728  CB  SER A 310       6.028   0.319  -3.024  1.00 87.17           C
ATOM   4729 1HB  SER A 310       6.803   0.124  -2.282  1.00 87.17           H
ATOM   4730 2HB  SER A 310       6.260   1.282  -3.480  1.00 87.17           H
ATOM   4731  OG  SER A 310       4.761   0.394  -2.376  1.00 87.17           O
ATOM   4732  HG  SER A 310       4.093   0.826  -2.982  1.00 87.17           H
ATOM   4733  HN  SER A 310       6.197  -2.116  -2.507  1.00 87.17           H
ATOM   4734  N   CYS A 311       8.246  -1.540  -4.766  1.00 90.28           N
ATOM   4735  CA  CYS A 311       9.476  -1.535  -5.539  1.00 90.28           C
ATOM   4736  C   CYS A 311       9.383  -2.637  -6.597  1.00 90.28           C
ATOM   4737  O   CYS A 311      10.218  -2.710  -7.497  1.00 90.28           O
ATOM   4738  HA  CYS A 311       9.547  -0.554  -6.008  1.00 90.28           H
ATOM   4739  CB  CYS A 311      10.706  -1.705  -4.646  1.00 90.28           C
ATOM   4740 1HB  CYS A 311      11.612  -1.499  -5.217  1.00 90.28           H
ATOM   4741 2HB  CYS A 311      10.675  -0.984  -3.829  1.00 90.28           H
ATOM   4742  SG  CYS A 311      10.764  -3.407  -3.976  1.00 90.28           S
ATOM   4743  HG  CYS A 311      11.885  -3.244  -3.279  1.00 90.28           H
ATOM   4744  HN  CYS A 311       8.174  -2.275  -4.091  1.00 90.28           H
ATOM   4745  N   LEU A 312       8.359  -3.466  -6.454  1.00 86.55           N
ATOM   4746  CA  LEU A 312       8.196  -4.612  -7.331  1.00 86.55           C
ATOM   4747  C   LEU A 312       7.460  -4.178  -8.600  1.00 86.55           C
ATOM   4748  O   LEU A 312       7.667  -4.751  -9.669  1.00 86.55           O
ATOM   4749  HA  LEU A 312       9.193  -4.954  -7.610  1.00 86.55           H
ATOM   4750  CB  LEU A 312       7.514  -5.763  -6.588  1.00 86.55           C
ATOM   4751 1HB  LEU A 312       6.653  -5.363  -6.052  1.00 86.55           H
ATOM   4752 2HB  LEU A 312       7.132  -6.469  -7.325  1.00 86.55           H
ATOM   4753  CG  LEU A 312       8.388  -6.530  -5.593  1.00 86.55           C
ATOM   4754  HG  LEU A 312       8.772  -5.822  -4.859  1.00 86.55           H
ATOM   4755  CD1 LEU A 312       7.565  -7.570  -4.830  1.00 86.55           C
ATOM   4756 1HD1 LEU A 312       6.767  -7.071  -4.282  1.00 86.55           H
ATOM   4757 2HD1 LEU A 312       7.133  -8.280  -5.536  1.00 86.55           H
ATOM   4758 3HD1 LEU A 312       8.210  -8.101  -4.130  1.00 86.55           H
ATOM   4759  CD2 LEU A 312       9.596  -7.155  -6.293  1.00 86.55           C
ATOM   4760 1HD2 LEU A 312       9.253  -7.847  -7.062  1.00 86.55           H
ATOM   4761 2HD2 LEU A 312      10.197  -6.370  -6.752  1.00 86.55           H
ATOM   4762 3HD2 LEU A 312      10.200  -7.695  -5.563  1.00 86.55           H
ATOM   4763  HN  LEU A 312       7.650  -3.364  -5.756  1.00 86.55           H
ATOM   4764  N   ASN A 313       6.617  -3.169  -8.441  1.00 79.09           N
ATOM   4765  CA  ASN A 313       5.753  -2.737  -9.527  1.00 79.09           C
ATOM   4766  C   ASN A 313       6.607  -2.416 -10.755  1.00 79.09           C
ATOM   4767  O   ASN A 313       6.390  -2.974 -11.829  1.00 79.09           O
ATOM   4768  HA  ASN A 313       5.071  -3.569  -9.699  1.00 79.09           H
ATOM   4769  CB  ASN A 313       4.979  -1.473  -9.145  1.00 79.09           C
ATOM   4770 1HB  ASN A 313       5.639  -0.784  -8.618  1.00 79.09           H
ATOM   4771 2HB  ASN A 313       4.641  -0.964 -10.047  1.00 79.09           H
ATOM   4772  CG  ASN A 313       3.777  -1.812  -8.262  1.00 79.09           C
ATOM   4773  OD1 ASN A 313       3.263  -2.919  -8.267  1.00 79.09           O
ATOM   4774  ND2 ASN A 313       3.359  -0.801  -7.506  1.00 79.09           N
ATOM   4775 1HD2 ASN A 313       3.825   0.082  -7.550  1.00 79.09           H
ATOM   4776 2HD2 ASN A 313       2.577  -0.924  -6.894  1.00 79.09           H
ATOM   4777  HN  ASN A 313       6.518  -2.651  -7.591  1.00 79.09           H
ATOM   4778  N   PRO A 314       7.589  -1.514 -10.620  1.00 78.58           N
ATOM   4779  CA  PRO A 314       8.432  -1.140 -11.758  1.00 78.58           C
ATOM   4780  C   PRO A 314       9.051  -2.350 -12.439  1.00 78.58           C
ATOM   4781  O   PRO A 314       9.128  -2.404 -13.666  1.00 78.58           O
ATOM   4782  HA  PRO A 314       7.829  -0.658 -12.528  1.00 78.58           H
ATOM   4783  CB  PRO A 314       9.495  -0.231 -11.139  1.00 78.58           C
ATOM   4784 1HB  PRO A 314      10.379  -0.793 -10.839  1.00 78.58           H
ATOM   4785 2HB  PRO A 314       9.828   0.533 -11.842  1.00 78.58           H
ATOM   4786  CG  PRO A 314       8.781   0.381  -9.939  1.00 78.58           C
ATOM   4787 1HG  PRO A 314       9.486   0.767  -9.203  1.00 78.58           H
ATOM   4788 2HG  PRO A 314       8.149   1.220 -10.229  1.00 78.58           H
ATOM   4789  CD  PRO A 314       7.970  -0.785  -9.397  1.00 78.58           C
ATOM   4790 1HD  PRO A 314       8.559  -1.410  -8.725  1.00 78.58           H
ATOM   4791 2HD  PRO A 314       7.102  -0.445  -8.832  1.00 78.58           H
ATOM   4792  N   VAL A 315       9.481  -3.296 -11.617  1.00 81.28           N
ATOM   4793  CA  VAL A 315      10.205  -4.451 -12.120  1.00 81.28           C
ATOM   4794  C   VAL A 315       9.286  -5.267 -13.031  1.00 81.28           C
ATOM   4795  O   VAL A 315       9.713  -5.748 -14.079  1.00 81.28           O
ATOM   4796  HA  VAL A 315      11.045  -4.083 -12.708  1.00 81.28           H
ATOM   4797  CB  VAL A 315      10.765  -5.266 -10.952  1.00 81.28           C
ATOM   4798  HB  VAL A 315       9.928  -5.570 -10.324  1.00 81.28           H
ATOM   4799  CG1 VAL A 315      11.463  -6.532 -11.452  1.00 81.28           C
ATOM   4800 1HG1 VAL A 315      10.749  -7.149 -11.998  1.00 81.28           H
ATOM   4801 2HG1 VAL A 315      12.285  -6.257 -12.113  1.00 81.28           H
ATOM   4802 3HG1 VAL A 315      11.852  -7.092 -10.602  1.00 81.28           H
ATOM   4803  CG2 VAL A 315      11.711  -4.420 -10.097  1.00 81.28           C
ATOM   4804 1HG2 VAL A 315      12.542  -4.071 -10.711  1.00 81.28           H
ATOM   4805 2HG2 VAL A 315      11.170  -3.562  -9.697  1.00 81.28           H
ATOM   4806 3HG2 VAL A 315      12.095  -5.023  -9.274  1.00 81.28           H
ATOM   4807  HN  VAL A 315       9.342  -3.282 -10.627  1.00 81.28           H
ATOM   4808  N   LEU A 316       8.040  -5.397 -12.598  1.00 76.70           N
ATOM   4809  CA  LEU A 316       7.061  -6.157 -13.356  1.00 76.70           C
ATOM   4810  C   LEU A 316       6.923  -5.553 -14.754  1.00 76.70           C
ATOM   4811  O   LEU A 316       6.838  -6.279 -15.743  1.00 76.70           O
ATOM   4812  HA  LEU A 316       7.441  -7.174 -13.455  1.00 76.70           H
ATOM   4813  CB  LEU A 316       5.739  -6.242 -12.589  1.00 76.70           C
ATOM   4814 1HB  LEU A 316       5.419  -5.229 -12.343  1.00 76.70           H
ATOM   4815 2HB  LEU A 316       4.983  -6.662 -13.253  1.00 76.70           H
ATOM   4816  CG  LEU A 316       5.762  -7.066 -11.301  1.00 76.70           C
ATOM   4817  HG  LEU A 316       6.570  -6.694 -10.672  1.00 76.70           H
ATOM   4818  CD1 LEU A 316       4.461  -6.893 -10.516  1.00 76.70           C
ATOM   4819 1HD1 LEU A 316       4.330  -5.842 -10.256  1.00 76.70           H
ATOM   4820 2HD1 LEU A 316       3.621  -7.223 -11.127  1.00 76.70           H
ATOM   4821 3HD1 LEU A 316       4.504  -7.490  -9.605  1.00 76.70           H
ATOM   4822  CD2 LEU A 316       6.061  -8.537 -11.597  1.00 76.70           C
ATOM   4823 1HD2 LEU A 316       5.291  -8.939 -12.255  1.00 76.70           H
ATOM   4824 2HD2 LEU A 316       7.034  -8.620 -12.082  1.00 76.70           H
ATOM   4825 3HD2 LEU A 316       6.072  -9.101 -10.664  1.00 76.70           H
ATOM   4826  HN  LEU A 316       7.699  -4.995 -11.749  1.00 76.70           H
ATOM   4827  N   TYR A 317       6.905  -4.228 -14.793  1.00 73.03           N
ATOM   4828  CA  TYR A 317       6.726  -3.518 -16.048  1.00 73.03           C
ATOM   4829  C   TYR A 317       7.912  -3.753 -16.985  1.00 73.03           C
ATOM   4830  O   TYR A 317       7.736  -3.876 -18.196  1.00 73.03           O
ATOM   4831  HA  TYR A 317       5.819  -3.895 -16.521  1.00 73.03           H
ATOM   4832  CB  TYR A 317       6.662  -2.033 -15.686  1.00 73.03           C
ATOM   4833 1HB  TYR A 317       7.619  -1.732 -15.259  1.00 73.03           H
ATOM   4834 2HB  TYR A 317       6.524  -1.453 -16.599  1.00 73.03           H
ATOM   4835  CG  TYR A 317       5.546  -1.679 -14.701  1.00 73.03           C
ATOM   4836  CD1 TYR A 317       4.386  -2.426 -14.676  1.00 73.03           C
ATOM   4837  HD1 TYR A 317       4.264  -3.267 -15.358  1.00 73.03           H
ATOM   4838  CD2 TYR A 317       5.701  -0.614 -13.837  1.00 73.03           C
ATOM   4839  HD2 TYR A 317       6.617  -0.025 -13.857  1.00 73.03           H
ATOM   4840  CE1 TYR A 317       3.336  -2.093 -13.748  1.00 73.03           C
ATOM   4841  HE1 TYR A 317       2.414  -2.674 -13.718  1.00 73.03           H
ATOM   4842  CE2 TYR A 317       4.650  -0.282 -12.909  1.00 73.03           C
ATOM   4843  HE2 TYR A 317       4.759   0.557 -12.222  1.00 73.03           H
ATOM   4844  CZ  TYR A 317       3.520  -1.038 -12.911  1.00 73.03           C
ATOM   4845  OH  TYR A 317       2.528  -0.723 -12.035  1.00 73.03           O
ATOM   4846  HH  TYR A 317       1.879  -1.481 -11.967  1.00 73.03           H
ATOM   4847  HN  TYR A 317       7.010  -3.644 -13.988  1.00 73.03           H
ATOM   4848  N   VAL A 318       9.094  -3.807 -16.389  1.00 71.65           N
ATOM   4849  CA  VAL A 318      10.311  -4.006 -17.157  1.00 71.65           C
ATOM   4850  C   VAL A 318      10.260  -5.375 -17.838  1.00 71.65           C
ATOM   4851  O   VAL A 318      10.348  -5.467 -19.062  1.00 71.65           O
ATOM   4852  HA  VAL A 318      10.346  -3.233 -17.925  1.00 71.65           H
ATOM   4853  CB  VAL A 318      11.534  -3.833 -16.254  1.00 71.65           C
ATOM   4854  HB  VAL A 318      11.420  -4.503 -15.402  1.00 71.65           H
ATOM   4855  CG1 VAL A 318      12.818  -4.223 -16.989  1.00 71.65           C
ATOM   4856 1HG1 VAL A 318      12.757  -5.267 -17.298  1.00 71.65           H
ATOM   4857 2HG1 VAL A 318      12.940  -3.590 -17.868  1.00 71.65           H
ATOM   4858 3HG1 VAL A 318      13.672  -4.091 -16.325  1.00 71.65           H
ATOM   4859  CG2 VAL A 318      11.622  -2.402 -15.719  1.00 71.65           C
ATOM   4860 1HG2 VAL A 318      11.703  -1.706 -16.554  1.00 71.65           H
ATOM   4861 2HG2 VAL A 318      10.726  -2.175 -15.141  1.00 71.65           H
ATOM   4862 3HG2 VAL A 318      12.500  -2.307 -15.080  1.00 71.65           H
ATOM   4863  HN  VAL A 318       9.227  -3.717 -15.402  1.00 71.65           H
ATOM   4864  N   PHE A 319      10.119  -6.405 -17.017  1.00 71.71           N
ATOM   4865  CA  PHE A 319      10.303  -7.768 -17.486  1.00 71.71           C
ATOM   4866  C   PHE A 319       9.094  -8.236 -18.297  1.00 71.71           C
ATOM   4867  O   PHE A 319       9.234  -9.035 -19.222  1.00 71.71           O
ATOM   4868  HA  PHE A 319      11.189  -7.774 -18.121  1.00 71.71           H
ATOM   4869  CB  PHE A 319      10.444  -8.652 -16.245  1.00 71.71           C
ATOM   4870 1HB  PHE A 319       9.695  -8.355 -15.512  1.00 71.71           H
ATOM   4871 2HB  PHE A 319      10.228  -9.684 -16.521  1.00 71.71           H
ATOM   4872  CG  PHE A 319      11.827  -8.593 -15.593  1.00 71.71           C
ATOM   4873  CD1 PHE A 319      12.911  -9.083 -16.252  1.00 71.71           C
ATOM   4874  HD1 PHE A 319      12.795  -9.518 -17.245  1.00 71.71           H
ATOM   4875  CD2 PHE A 319      11.972  -8.052 -14.354  1.00 71.71           C
ATOM   4876  HD2 PHE A 319      11.103  -7.659 -13.826  1.00 71.71           H
ATOM   4877  CE1 PHE A 319      14.194  -9.029 -15.647  1.00 71.71           C
ATOM   4878  HE1 PHE A 319      15.063  -9.421 -16.175  1.00 71.71           H
ATOM   4879  CE2 PHE A 319      13.255  -7.997 -13.749  1.00 71.71           C
ATOM   4880  HE2 PHE A 319      13.372  -7.563 -12.756  1.00 71.71           H
ATOM   4881  CZ  PHE A 319      14.339  -8.487 -14.408  1.00 71.71           C
ATOM   4882  HZ  PHE A 319      15.325  -8.445 -13.943  1.00 71.71           H
ATOM   4883  HN  PHE A 319       9.883  -6.319 -16.048  1.00 71.71           H
ATOM   4884  N   VAL A 320       7.933  -7.720 -17.921  1.00 68.18           N
ATOM   4885  CA  VAL A 320       6.677  -8.272 -18.402  1.00 68.18           C
ATOM   4886  C   VAL A 320       6.094  -7.345 -19.471  1.00 68.18           C
ATOM   4887  O   VAL A 320       5.403  -7.800 -20.381  1.00 68.18           O
ATOM   4888  HA  VAL A 320       6.895  -9.238 -18.856  1.00 68.18           H
ATOM   4889  CB  VAL A 320       5.724  -8.504 -17.228  1.00 68.18           C
ATOM   4890  HB  VAL A 320       5.333  -7.535 -16.917  1.00 68.18           H
ATOM   4891  CG1 VAL A 320       4.540  -9.377 -17.648  1.00 68.18           C
ATOM   4892 1HG1 VAL A 320       3.992  -8.884 -18.450  1.00 68.18           H
ATOM   4893 2HG1 VAL A 320       4.906 -10.342 -17.997  1.00 68.18           H
ATOM   4894 3HG1 VAL A 320       3.878  -9.526 -16.794  1.00 68.18           H
ATOM   4895  CG2 VAL A 320       6.462  -9.117 -16.036  1.00 68.18           C
ATOM   4896 1HG2 VAL A 320       6.895 -10.074 -16.329  1.00 68.18           H
ATOM   4897 2HG2 VAL A 320       7.256  -8.443 -15.714  1.00 68.18           H
ATOM   4898 3HG2 VAL A 320       5.761  -9.272 -15.215  1.00 68.18           H
ATOM   4899  HN  VAL A 320       7.842  -6.940 -17.301  1.00 68.18           H
ATOM   4900  N   GLY A 321       6.395  -6.063 -19.325  1.00 70.08           N
ATOM   4901  CA  GLY A 321       5.894  -5.067 -20.257  1.00 70.08           C
ATOM   4902  C   GLY A 321       6.787  -4.977 -21.496  1.00 70.08           C
ATOM   4903  O   GLY A 321       7.855  -4.367 -21.453  1.00 70.08           O
ATOM   4904 1HA  GLY A 321       4.877  -5.321 -20.555  1.00 70.08           H
ATOM   4905 2HA  GLY A 321       5.849  -4.095 -19.765  1.00 70.08           H
ATOM   4906  HN  GLY A 321       6.968  -5.703 -18.589  1.00 70.08           H
ATOM   4907  N   GLU A 322       6.318  -5.593 -22.570  1.00 74.56           N
ATOM   4908  CA  GLU A 322       6.944  -5.413 -23.869  1.00 74.56           C
ATOM   4909  C   GLU A 322       6.940  -3.934 -24.260  1.00 74.56           C
ATOM   4910  O   GLU A 322       7.954  -3.405 -24.711  1.00 74.56           O
ATOM   4911  HA  GLU A 322       7.969  -5.761 -23.747  1.00 74.56           H
ATOM   4912  CB  GLU A 322       6.249  -6.264 -24.935  1.00 74.56           C
ATOM   4913 1HB  GLU A 322       5.171  -6.117 -24.877  1.00 74.56           H
ATOM   4914 2HB  GLU A 322       6.663  -6.033 -25.916  1.00 74.56           H
ATOM   4915  CG  GLU A 322       6.504  -7.754 -24.699  1.00 74.56           C
ATOM   4916 1HG  GLU A 322       7.575  -7.933 -24.608  1.00 74.56           H
ATOM   4917 2HG  GLU A 322       6.049  -8.060 -23.758  1.00 74.56           H
ATOM   4918  CD  GLU A 322       5.936  -8.595 -25.844  1.00 74.56           C
ATOM   4919  OE1 GLU A 322       6.333  -9.777 -25.931  1.00 74.56           O
ATOM   4920  OE2 GLU A 322       5.118  -8.037 -26.607  1.00 74.56           O
ATOM   4921  HN  GLU A 322       5.527  -6.205 -22.563  1.00 74.56           H
ATOM   4922  N   ARG A 323       5.787  -3.308 -24.072  1.00 75.65           N
ATOM   4923  CA  ARG A 323       5.616  -1.921 -24.468  1.00 75.65           C
ATOM   4924  C   ARG A 323       6.595  -1.027 -23.705  1.00 75.65           C
ATOM   4925  O   ARG A 323       7.201  -0.127 -24.285  1.00 75.65           O
ATOM   4926  HA  ARG A 323       5.824  -1.908 -25.537  1.00 75.65           H
ATOM   4927  CB  ARG A 323       4.187  -1.444 -24.200  1.00 75.65           C
ATOM   4928 1HB  ARG A 323       3.486  -2.254 -24.400  1.00 75.65           H
ATOM   4929 2HB  ARG A 323       4.078  -1.182 -23.148  1.00 75.65           H
ATOM   4930  CG  ARG A 323       3.840  -0.235 -25.071  1.00 75.65           C
ATOM   4931 1HG  ARG A 323       4.512   0.591 -24.837  1.00 75.65           H
ATOM   4932 2HG  ARG A 323       3.993  -0.483 -26.121  1.00 75.65           H
ATOM   4933  CD  ARG A 323       2.390   0.202 -24.850  1.00 75.65           C
ATOM   4934 1HD  ARG A 323       1.752  -0.674 -24.733  1.00 75.65           H
ATOM   4935 2HD  ARG A 323       2.312   0.779 -23.929  1.00 75.65           H
ATOM   4936  NE  ARG A 323       1.926   1.014 -25.997  1.00 75.65           N
ATOM   4937  HE  ARG A 323       2.546   1.125 -26.774  1.00 75.65           H
ATOM   4938  CZ  ARG A 323       0.728   1.611 -26.059  1.00 75.65           C
ATOM   4939  NH1 ARG A 323      -0.142   1.497 -25.046  1.00 75.65           N
ATOM   4940 1HH1 ARG A 323       0.101   0.963 -24.237  1.00 75.65           H
ATOM   4941 2HH1 ARG A 323      -1.034   1.945 -25.101  1.00 75.65           H
ATOM   4942  NH2 ARG A 323       0.413   2.324 -27.149  1.00 75.65           N
ATOM   4943 1HH2 ARG A 323      -0.477   2.776 -27.211  1.00 75.65           H
ATOM   4944 2HH2 ARG A 323       1.068   2.405 -27.900  1.00 75.65           H
ATOM   4945  HN  ARG A 323       4.981  -3.733 -23.659  1.00 75.65           H
ATOM   4946  N   PHE A 324       6.721  -1.306 -22.416  1.00 77.13           N
ATOM   4947  CA  PHE A 324       7.574  -0.504 -21.556  1.00 77.13           C
ATOM   4948  C   PHE A 324       9.044  -0.639 -21.961  1.00 77.13           C
ATOM   4949  O   PHE A 324       9.771   0.351 -22.009  1.00 77.13           O
ATOM   4950  HA  PHE A 324       7.262   0.535 -21.669  1.00 77.13           H
ATOM   4951  CB  PHE A 324       7.399  -1.034 -20.131  1.00 77.13           C
ATOM   4952 1HB  PHE A 324       6.334  -1.103 -19.909  1.00 77.13           H
ATOM   4953 2HB  PHE A 324       7.802  -2.045 -20.079  1.00 77.13           H
ATOM   4954  CG  PHE A 324       8.075  -0.175 -19.060  1.00 77.13           C
ATOM   4955  CD1 PHE A 324       9.333  -0.476 -18.642  1.00 77.13           C
ATOM   4956  HD1 PHE A 324       9.861  -1.329 -19.069  1.00 77.13           H
ATOM   4957  CD2 PHE A 324       7.417   0.889 -18.527  1.00 77.13           C
ATOM   4958  HD2 PHE A 324       6.408   1.130 -18.862  1.00 77.13           H
ATOM   4959  CE1 PHE A 324       9.961   0.320 -17.648  1.00 77.13           C
ATOM   4960  HE1 PHE A 324      10.969   0.079 -17.312  1.00 77.13           H
ATOM   4961  CE2 PHE A 324       8.044   1.686 -17.533  1.00 77.13           C
ATOM   4962  HE2 PHE A 324       7.517   2.538 -17.105  1.00 77.13           H
ATOM   4963  CZ  PHE A 324       9.303   1.385 -17.114  1.00 77.13           C
ATOM   4964  HZ  PHE A 324       9.784   1.996 -16.351  1.00 77.13           H
ATOM   4965  HN  PHE A 324       6.254  -2.063 -21.959  1.00 77.13           H
ATOM   4966  N   ARG A 325       9.436  -1.873 -22.241  1.00 80.99           N
ATOM   4967  CA  ARG A 325      10.797  -2.147 -22.668  1.00 80.99           C
ATOM   4968  C   ARG A 325      11.132  -1.340 -23.924  1.00 80.99           C
ATOM   4969  O   ARG A 325      12.215  -0.765 -24.026  1.00 80.99           O
ATOM   4970  HA  ARG A 325      11.420  -1.841 -21.827  1.00 80.99           H
ATOM   4971  CB  ARG A 325      10.994  -3.636 -22.959  1.00 80.99           C
ATOM   4972 1HB  ARG A 325      10.073  -4.056 -23.363  1.00 80.99           H
ATOM   4973 2HB  ARG A 325      11.763  -3.762 -23.722  1.00 80.99           H
ATOM   4974  CG  ARG A 325      11.395  -4.394 -21.692  1.00 80.99           C
ATOM   4975 1HG  ARG A 325      12.310  -3.966 -21.282  1.00 80.99           H
ATOM   4976 2HG  ARG A 325      10.621  -4.278 -20.934  1.00 80.99           H
ATOM   4977  CD  ARG A 325      11.609  -5.880 -21.987  1.00 80.99           C
ATOM   4978 1HD  ARG A 325      12.080  -6.002 -22.962  1.00 80.99           H
ATOM   4979 2HD  ARG A 325      12.285  -6.312 -21.250  1.00 80.99           H
ATOM   4980  NE  ARG A 325      10.311  -6.593 -21.961  1.00 80.99           N
ATOM   4981  HE  ARG A 325       9.485  -6.056 -21.789  1.00 80.99           H
ATOM   4982  CZ  ARG A 325      10.175  -7.912 -22.154  1.00 80.99           C
ATOM   4983  NH1 ARG A 325      11.247  -8.679 -22.390  1.00 80.99           N
ATOM   4984 1HH1 ARG A 325      12.159  -8.269 -22.422  1.00 80.99           H
ATOM   4985 2HH1 ARG A 325      11.137  -9.663 -22.533  1.00 80.99           H
ATOM   4986  NH2 ARG A 325       8.949  -8.451 -22.109  1.00 80.99           N
ATOM   4987 1HH2 ARG A 325       8.830  -9.434 -22.251  1.00 80.99           H
ATOM   4988 2HH2 ARG A 325       8.154  -7.871 -21.932  1.00 80.99           H
ATOM   4989  HN  ARG A 325       8.843  -2.676 -22.180  1.00 80.99           H
ATOM   4990  N   ARG A 326      10.183  -1.322 -24.848  1.00 81.28           N
ATOM   4991  CA  ARG A 326      10.350  -0.568 -26.078  1.00 81.28           C
ATOM   4992  C   ARG A 326      10.497   0.924 -25.771  1.00 81.28           C
ATOM   4993  O   ARG A 326      11.376   1.590 -26.315  1.00 81.28           O
ATOM   4994  HA  ARG A 326      11.259  -0.967 -26.528  1.00 81.28           H
ATOM   4995  CB  ARG A 326       9.159  -0.773 -27.016  1.00 81.28           C
ATOM   4996 1HB  ARG A 326       8.229  -0.682 -26.455  1.00 81.28           H
ATOM   4997 2HB  ARG A 326       9.151   0.009 -27.776  1.00 81.28           H
ATOM   4998  CG  ARG A 326       9.222  -2.146 -27.690  1.00 81.28           C
ATOM   4999 1HG  ARG A 326      10.153  -2.238 -28.249  1.00 81.28           H
ATOM   5000 2HG  ARG A 326       9.227  -2.927 -26.930  1.00 81.28           H
ATOM   5001  CD  ARG A 326       8.033  -2.349 -28.631  1.00 81.28           C
ATOM   5002 1HD  ARG A 326       7.106  -2.088 -28.121  1.00 81.28           H
ATOM   5003 2HD  ARG A 326       8.121  -1.686 -29.491  1.00 81.28           H
ATOM   5004  NE  ARG A 326       7.980  -3.758 -29.082  1.00 81.28           N
ATOM   5005  HE  ARG A 326       8.106  -4.475 -28.397  1.00 81.28           H
ATOM   5006  CZ  ARG A 326       7.775  -4.132 -30.352  1.00 81.28           C
ATOM   5007  NH1 ARG A 326       7.601  -3.214 -31.312  1.00 81.28           N
ATOM   5008 1HH1 ARG A 326       7.623  -2.241 -31.084  1.00 81.28           H
ATOM   5009 2HH1 ARG A 326       7.448  -3.502 -32.258  1.00 81.28           H
ATOM   5010  NH2 ARG A 326       7.747  -5.439 -30.648  1.00 81.28           N
ATOM   5011 1HH2 ARG A 326       7.595  -5.735 -31.591  1.00 81.28           H
ATOM   5012 2HH2 ARG A 326       7.878  -6.118 -29.926  1.00 81.28           H
ATOM   5013  HN  ARG A 326       9.314  -1.810 -24.766  1.00 81.28           H
ATOM   5014  N   ASP A 327       9.622   1.405 -24.899  1.00 81.83           N
ATOM   5015  CA  ASP A 327       9.605   2.817 -24.557  1.00 81.83           C
ATOM   5016  C   ASP A 327      10.906   3.179 -23.838  1.00 81.83           C
ATOM   5017  O   ASP A 327      11.481   4.238 -24.082  1.00 81.83           O
ATOM   5018  HA  ASP A 327       9.495   3.340 -25.507  1.00 81.83           H
ATOM   5019  CB  ASP A 327       8.440   3.143 -23.621  1.00 81.83           C
ATOM   5020 1HB  ASP A 327       8.510   2.532 -22.721  1.00 81.83           H
ATOM   5021 2HB  ASP A 327       8.504   4.184 -23.305  1.00 81.83           H
ATOM   5022  CG  ASP A 327       7.097   2.894 -24.310  1.00 81.83           C
ATOM   5023  OD1 ASP A 327       7.056   3.057 -25.548  1.00 81.83           O
ATOM   5024  OD2 ASP A 327       6.142   2.546 -23.582  1.00 81.83           O
ATOM   5025  HN  ASP A 327       8.936   0.849 -24.431  1.00 81.83           H
ATOM   5026  N   LEU A 328      11.332   2.278 -22.964  1.00 83.78           N
ATOM   5027  CA  LEU A 328      12.528   2.510 -22.173  1.00 83.78           C
ATOM   5028  C   LEU A 328      13.726   2.689 -23.107  1.00 83.78           C
ATOM   5029  O   LEU A 328      14.469   3.663 -22.991  1.00 83.78           O
ATOM   5030  HA  LEU A 328      12.379   3.438 -21.621  1.00 83.78           H
ATOM   5031  CB  LEU A 328      12.713   1.395 -21.142  1.00 83.78           C
ATOM   5032 1HB  LEU A 328      11.865   1.415 -20.457  1.00 83.78           H
ATOM   5033 2HB  LEU A 328      12.680   0.437 -21.662  1.00 83.78           H
ATOM   5034  CG  LEU A 328      14.000   1.451 -20.316  1.00 83.78           C
ATOM   5035  HG  LEU A 328      14.844   1.508 -21.003  1.00 83.78           H
ATOM   5036  CD1 LEU A 328      14.039   2.710 -19.447  1.00 83.78           C
ATOM   5037 1HD1 LEU A 328      13.994   3.593 -20.084  1.00 83.78           H
ATOM   5038 2HD1 LEU A 328      13.188   2.708 -18.767  1.00 83.78           H
ATOM   5039 3HD1 LEU A 328      14.965   2.725 -18.871  1.00 83.78           H
ATOM   5040  CD2 LEU A 328      14.176   0.177 -19.488  1.00 83.78           C
ATOM   5041 1HD2 LEU A 328      13.331   0.065 -18.809  1.00 83.78           H
ATOM   5042 2HD2 LEU A 328      14.225  -0.685 -20.153  1.00 83.78           H
ATOM   5043 3HD2 LEU A 328      15.099   0.243 -18.911  1.00 83.78           H
ATOM   5044  HN  LEU A 328      10.876   1.404 -22.795  1.00 83.78           H
ATOM   5045  N   VAL A 329      13.878   1.733 -24.012  1.00 83.45           N
ATOM   5046  CA  VAL A 329      15.018   1.730 -24.913  1.00 83.45           C
ATOM   5047  C   VAL A 329      14.990   2.999 -25.768  1.00 83.45           C
ATOM   5048  O   VAL A 329      16.035   3.578 -26.061  1.00 83.45           O
ATOM   5049  HA  VAL A 329      15.921   1.739 -24.302  1.00 83.45           H
ATOM   5050  CB  VAL A 329      15.023   0.448 -25.747  1.00 83.45           C
ATOM   5051  HB  VAL A 329      14.068   0.384 -26.269  1.00 83.45           H
ATOM   5052  CG1 VAL A 329      16.132   0.482 -26.800  1.00 83.45           C
ATOM   5053 1HG1 VAL A 329      15.976   1.331 -27.465  1.00 83.45           H
ATOM   5054 2HG1 VAL A 329      17.099   0.581 -26.306  1.00 83.45           H
ATOM   5055 3HG1 VAL A 329      16.113  -0.442 -27.378  1.00 83.45           H
ATOM   5056  CG2 VAL A 329      15.153  -0.787 -24.853  1.00 83.45           C
ATOM   5057 1HG2 VAL A 329      16.085  -0.732 -24.291  1.00 83.45           H
ATOM   5058 2HG2 VAL A 329      14.312  -0.824 -24.160  1.00 83.45           H
ATOM   5059 3HG2 VAL A 329      15.153  -1.685 -25.471  1.00 83.45           H
ATOM   5060  HN  VAL A 329      13.241   0.972 -24.134  1.00 83.45           H
ATOM   5061  N   LYS A 330      13.782   3.394 -26.144  1.00 82.54           N
[truncated: 117,320 more chars]
