# Supplementary material for: Noncanonical roles of chemokine regions in CCR9 activation revealed by structural modeling and mutational mapping
Source: Nat Commun. 2025 Aug 18;16:7695. doi: 10.1038/s41467-025-62321-9 (PMC12361432; doi:10.1038/s41467-025-62321-9)
Supplement: Supplementary file 4 — Supplementary Data 2 [file 41467_2025_62321_MOESM4_ESM.zip › CCR9_CCL25_rnk138.pdb]

SSBOND   1 CYS A   38    CYS A  289 
SSBOND   2 CYS A  119    CYS A  198 
SSBOND   3 CYS B    7    CYS B   35 
SSBOND   4 CYS B    8    CYS B   52 
ATOM      1  N   GLU A  20      -3.142  -4.472  60.771  1.00 45.89           N
ATOM      2  CA  GLU A  20      -3.373  -4.175  59.368  1.00 45.89           C
ATOM      3  C   GLU A  20      -2.087  -4.376  58.564  1.00 45.89           C
ATOM      4  O   GLU A  20      -2.132  -4.554  57.348  1.00 45.89           O
ATOM      5  HA  GLU A  20      -4.129  -4.890  59.042  1.00 45.89           H
ATOM      6  CB  GLU A  20      -3.916  -2.756  59.189  1.00 45.89           C
ATOM      7 1HB  GLU A  20      -3.432  -2.086  59.900  1.00 45.89           H
ATOM      8 2HB  GLU A  20      -3.794  -2.444  58.152  1.00 45.89           H
ATOM      9  CG  GLU A  20      -5.416  -2.701  59.483  1.00 45.89           C
ATOM     10 1HG  GLU A  20      -5.897  -3.604  59.106  1.00 45.89           H
ATOM     11 2HG  GLU A  20      -5.579  -2.679  60.560  1.00 45.89           H
ATOM     12  CD  GLU A  20      -6.056  -1.469  58.840  1.00 45.89           C
ATOM     13  OE1 GLU A  20      -7.301  -1.472  58.722  1.00 45.89           O
ATOM     14  OE2 GLU A  20      -5.287  -0.553  58.480  1.00 45.89           O
ATOM     15  HN  GLU A  20      -2.202  -4.724  61.000  1.00 45.89           H
ATOM     16  N   SER A  21      -0.970  -4.339  59.276  1.00 52.05           N
ATOM     17  CA  SER A  21       0.331  -4.361  58.629  1.00 52.05           C
ATOM     18  C   SER A  21       0.614  -5.756  58.069  1.00 52.05           C
ATOM     19  O   SER A  21       1.079  -5.892  56.938  1.00 52.05           O
ATOM     20  HA  SER A  21       0.264  -3.631  57.822  1.00 52.05           H
ATOM     21  CB  SER A  21       1.436  -3.945  59.601  1.00 52.05           C
ATOM     22 1HB  SER A  21       2.338  -3.697  59.041  1.00 52.05           H
ATOM     23 2HB  SER A  21       1.132  -3.042  60.132  1.00 52.05           H
ATOM     24  OG  SER A  21       1.732  -4.972  60.544  1.00 52.05           O
ATOM     25  HG  SER A  21       2.450  -4.666  61.169  1.00 52.05           H
ATOM     26  HN  SER A  21      -0.945  -4.296  60.274  1.00 52.05           H
ATOM     27  N   THR A  22       0.321  -6.757  58.885  1.00 53.95           N
ATOM     28  CA  THR A  22       0.680  -8.125  58.552  1.00 53.95           C
ATOM     29  C   THR A  22      -0.187  -8.639  57.401  1.00 53.95           C
ATOM     30  O   THR A  22       0.330  -9.153  56.410  1.00 53.95           O
ATOM     31  HA  THR A  22       1.713  -8.133  58.202  1.00 53.95           H
ATOM     32  CB  THR A  22       0.565  -8.968  59.823  1.00 53.95           C
ATOM     33  HB  THR A  22      -0.135  -9.792  59.681  1.00 53.95           H
ATOM     34  OG1 THR A  22       0.210  -8.027  60.833  1.00 53.95           O
ATOM     35  HG1 THR A  22      -0.115  -8.506  61.648  1.00 53.95           H
ATOM     36  CG2 THR A  22       1.915  -9.519  60.285  1.00 53.95           C
ATOM     37 1HG2 THR A  22       2.594  -8.692  60.492  1.00 53.95           H
ATOM     38 2HG2 THR A  22       2.338 -10.149  59.502  1.00 53.95           H
ATOM     39 3HG2 THR A  22       1.776 -10.110  61.191  1.00 53.95           H
ATOM     40  HN  THR A  22      -0.152  -6.646  59.759  1.00 53.95           H
ATOM     41  N   SER A  23      -1.492  -8.481  57.570  1.00 55.48           N
ATOM     42  CA  SER A  23      -2.437  -8.943  56.567  1.00 55.48           C
ATOM     43  C   SER A  23      -2.157  -8.258  55.228  1.00 55.48           C
ATOM     44  O   SER A  23      -2.225  -8.892  54.177  1.00 55.48           O
ATOM     45  HA  SER A  23      -2.272 -10.018  56.489  1.00 55.48           H
ATOM     46  CB  SER A  23      -3.879  -8.680  57.007  1.00 55.48           C
ATOM     47 1HB  SER A  23      -4.563  -9.034  56.237  1.00 55.48           H
ATOM     48 2HB  SER A  23      -4.092  -9.251  57.911  1.00 55.48           H
ATOM     49  OG  SER A  23      -4.117  -7.297  57.254  1.00 55.48           O
ATOM     50  HG  SER A  23      -5.068  -7.158  57.530  1.00 55.48           H
ATOM     51  HN  SER A  23      -1.904  -8.048  58.371  1.00 55.48           H
ATOM     52  N   SER A  24      -1.848  -6.972  55.311  1.00 60.33           N
ATOM     53  CA  SER A  24      -1.557  -6.194  54.119  1.00 60.33           C
ATOM     54  C   SER A  24      -0.284  -6.716  53.451  1.00 60.33           C
ATOM     55  O   SER A  24      -0.102  -6.558  52.245  1.00 60.33           O
ATOM     56  HA  SER A  24      -2.418  -6.336  53.465  1.00 60.33           H
ATOM     57  CB  SER A  24      -1.411  -4.708  54.453  1.00 60.33           C
ATOM     58 1HB  SER A  24      -1.596  -4.116  53.557  1.00 60.33           H
ATOM     59 2HB  SER A  24      -2.168  -4.425  55.185  1.00 60.33           H
ATOM     60  OG  SER A  24      -0.118  -4.401  54.966  1.00 60.33           O
ATOM     61  HG  SER A  24       0.070  -4.958  55.775  1.00 60.33           H
ATOM     62  HN  SER A  24      -1.794  -6.464  56.171  1.00 60.33           H
ATOM     63  N   MET A  25       0.565  -7.327  54.264  1.00 63.35           N
ATOM     64  CA  MET A  25       1.812  -7.883  53.765  1.00 63.35           C
ATOM     65  C   MET A  25       1.574  -9.226  53.073  1.00 63.35           C
ATOM     66  O   MET A  25       2.175  -9.510  52.037  1.00 63.35           O
ATOM     67  HA  MET A  25       2.189  -7.157  53.044  1.00 63.35           H
ATOM     68  CB  MET A  25       2.788  -8.072  54.927  1.00 63.35           C
ATOM     69 1HB  MET A  25       2.625  -7.296  55.674  1.00 63.35           H
ATOM     70 2HB  MET A  25       2.598  -9.029  55.414  1.00 63.35           H
ATOM     71  CG  MET A  25       4.237  -8.021  54.439  1.00 63.35           C
ATOM     72 1HG  MET A  25       4.891  -8.506  55.164  1.00 63.35           H
ATOM     73 2HG  MET A  25       4.335  -8.572  53.504  1.00 63.35           H
ATOM     74  SD  MET A  25       4.742  -6.325  54.203  1.00 63.35           S
ATOM     75  CE  MET A  25       6.512  -6.505  54.352  1.00 63.35           C
ATOM     76 1HE  MET A  25       6.755  -6.906  55.335  1.00 63.35           H
ATOM     77 2HE  MET A  25       6.874  -7.186  53.582  1.00 63.35           H
ATOM     78 3HE  MET A  25       6.988  -5.532  54.228  1.00 63.35           H
ATOM     79  HN  MET A  25       0.413  -7.445  55.245  1.00 63.35           H
ATOM     80  N   GLU A  26       0.697 -10.018  53.672  1.00 63.84           N
ATOM     81  CA  GLU A  26       0.367 -11.321  53.121  1.00 63.84           C
ATOM     82  C   GLU A  26      -0.374 -11.164  51.792  1.00 63.84           C
ATOM     83  O   GLU A  26      -0.059 -11.846  50.818  1.00 63.84           O
ATOM     84  HA  GLU A  26       1.324 -11.817  52.956  1.00 63.84           H
ATOM     85  CB  GLU A  26      -0.458 -12.143  54.114  1.00 63.84           C
ATOM     86 1HB  GLU A  26      -1.248 -11.523  54.537  1.00 63.84           H
ATOM     87 2HB  GLU A  26      -0.831 -13.043  53.625  1.00 63.84           H
ATOM     88  CG  GLU A  26       0.406 -12.616  55.285  1.00 63.84           C
ATOM     89 1HG  GLU A  26       1.246 -13.200  54.909  1.00 63.84           H
ATOM     90 2HG  GLU A  26       0.824 -11.754  55.805  1.00 63.84           H
ATOM     91  CD  GLU A  26      -0.412 -13.461  56.264  1.00 63.84           C
ATOM     92  OE1 GLU A  26       0.221 -14.245  57.003  1.00 63.84           O
ATOM     93  OE2 GLU A  26      -1.652 -13.304  56.250  1.00 63.84           O
ATOM     94  HN  GLU A  26       0.217  -9.782  54.517  1.00 63.84           H
ATOM     95  N   ASP A  27      -1.343 -10.261  51.795  1.00 60.26           N
ATOM     96  CA  ASP A  27      -2.140 -10.014  50.605  1.00 60.26           C
ATOM     97  C   ASP A  27      -1.212  -9.673  49.437  1.00 60.26           C
ATOM     98  O   ASP A  27      -1.445 -10.104  48.308  1.00 60.26           O
ATOM     99  HA  ASP A  27      -2.698 -10.936  50.438  1.00 60.26           H
ATOM    100  CB  ASP A  27      -3.091  -8.834  50.813  1.00 60.26           C
ATOM    101 1HB  ASP A  27      -2.572  -8.032  51.337  1.00 60.26           H
ATOM    102 2HB  ASP A  27      -3.400  -8.436  49.846  1.00 60.26           H
ATOM    103  CG  ASP A  27      -4.324  -9.259  51.613  1.00 60.26           C
ATOM    104  OD1 ASP A  27      -4.524 -10.486  51.740  1.00 60.26           O
ATOM    105  OD2 ASP A  27      -5.040  -8.346  52.080  1.00 60.26           O
ATOM    106  HN  ASP A  27      -1.587  -9.704  52.589  1.00 60.26           H
ATOM    107  N   TYR A  28      -0.180  -8.903  49.748  1.00 64.19           N
ATOM    108  CA  TYR A  28       0.777  -8.490  48.736  1.00 64.19           C
ATOM    109  C   TYR A  28       1.642  -9.670  48.286  1.00 64.19           C
ATOM    110  O   TYR A  28       2.078  -9.722  47.137  1.00 64.19           O
ATOM    111  HA  TYR A  28       0.220  -8.110  47.880  1.00 64.19           H
ATOM    112  CB  TYR A  28       1.672  -7.443  49.404  1.00 64.19           C
ATOM    113 1HB  TYR A  28       1.044  -6.652  49.814  1.00 64.19           H
ATOM    114 2HB  TYR A  28       2.190  -7.906  50.244  1.00 64.19           H
ATOM    115  CG  TYR A  28       2.706  -6.819  48.466  1.00 64.19           C
ATOM    116  CD1 TYR A  28       3.995  -7.313  48.433  1.00 64.19           C
ATOM    117  HD1 TYR A  28       4.275  -8.147  49.076  1.00 64.19           H
ATOM    118  CD2 TYR A  28       2.351  -5.762  47.652  1.00 64.19           C
ATOM    119  HD2 TYR A  28       1.334  -5.372  47.678  1.00 64.19           H
ATOM    120  CE1 TYR A  28       4.969  -6.725  47.550  1.00 64.19           C
ATOM    121  HE1 TYR A  28       5.990  -7.105  47.514  1.00 64.19           H
ATOM    122  CE2 TYR A  28       3.325  -5.175  46.769  1.00 64.19           C
ATOM    123  HE2 TYR A  28       3.058  -4.340  46.121  1.00 64.19           H
ATOM    124  CZ  TYR A  28       4.586  -5.685  46.761  1.00 64.19           C
ATOM    125  OH  TYR A  28       5.506  -5.131  45.927  1.00 64.19           O
ATOM    126  HH  TYR A  28       5.971  -5.846  45.407  1.00 64.19           H
ATOM    127  HN  TYR A  28       0.005  -8.562  50.670  1.00 64.19           H
ATOM    128  N   VAL A  29       1.864 -10.588  49.215  1.00 63.07           N
ATOM    129  CA  VAL A  29       2.729 -11.725  48.952  1.00 63.07           C
ATOM    130  C   VAL A  29       1.953 -12.777  48.158  1.00 63.07           C
ATOM    131  O   VAL A  29       2.518 -13.456  47.301  1.00 63.07           O
ATOM    132  HA  VAL A  29       3.562 -11.371  48.345  1.00 63.07           H
ATOM    133  CB  VAL A  29       3.296 -12.266  50.266  1.00 63.07           C
ATOM    134  HB  VAL A  29       2.460 -12.465  50.936  1.00 63.07           H
ATOM    135  CG1 VAL A  29       4.041 -13.583  50.040  1.00 63.07           C
ATOM    136 1HG1 VAL A  29       3.355 -14.322  49.625  1.00 63.07           H
ATOM    137 2HG1 VAL A  29       4.864 -13.421  49.344  1.00 63.07           H
ATOM    138 3HG1 VAL A  29       4.434 -13.946  50.990  1.00 63.07           H
ATOM    139  CG2 VAL A  29       4.202 -11.233  50.939  1.00 63.07           C
ATOM    140 1HG2 VAL A  29       5.031 -10.988  50.274  1.00 63.07           H
ATOM    141 2HG2 VAL A  29       3.628 -10.330  51.151  1.00 63.07           H
ATOM    142 3HG2 VAL A  29       4.592 -11.643  51.870  1.00 63.07           H
ATOM    143  HN  VAL A  29       1.465 -10.563  50.132  1.00 63.07           H
ATOM    144  N   ASN A  30       0.669 -12.881  48.470  1.00 64.87           N
ATOM    145  CA  ASN A  30      -0.155 -13.938  47.909  1.00 64.87           C
ATOM    146  C   ASN A  30      -0.705 -13.486  46.555  1.00 64.87           C
ATOM    147  O   ASN A  30      -1.241 -14.294  45.798  1.00 64.87           O
ATOM    148  HA  ASN A  30       0.506 -14.801  47.824  1.00 64.87           H
ATOM    149  CB  ASN A  30      -1.342 -14.253  48.821  1.00 64.87           C
ATOM    150 1HB  ASN A  30      -1.784 -13.324  49.182  1.00 64.87           H
ATOM    151 2HB  ASN A  30      -2.114 -14.773  48.253  1.00 64.87           H
ATOM    152  CG  ASN A  30      -0.909 -15.114  50.009  1.00 64.87           C
ATOM    153  OD1 ASN A  30       0.129 -15.755  49.998  1.00 64.87           O
ATOM    154  ND2 ASN A  30      -1.759 -15.092  51.032  1.00 64.87           N
ATOM    155 1HD2 ASN A  30      -2.594 -14.545  50.976  1.00 64.87           H
ATOM    156 2HD2 ASN A  30      -1.563 -15.624  51.856  1.00 64.87           H
ATOM    157  HN  ASN A  30       0.193 -12.259  49.092  1.00 64.87           H
ATOM    158  N   PHE A  31      -0.554 -12.197  46.291  1.00 68.57           N
ATOM    159  CA  PHE A  31      -1.015 -11.631  45.035  1.00 68.57           C
ATOM    160  C   PHE A  31      -0.292 -12.270  43.848  1.00 68.57           C
ATOM    161  O   PHE A  31       0.937 -12.262  43.786  1.00 68.57           O
ATOM    162  HA  PHE A  31      -2.083 -11.835  44.960  1.00 68.57           H
ATOM    163  CB  PHE A  31      -0.688 -10.137  45.071  1.00 68.57           C
ATOM    164 1HB  PHE A  31      -1.120  -9.702  45.972  1.00 68.57           H
ATOM    165 2HB  PHE A  31       0.392 -10.013  45.144  1.00 68.57           H
ATOM    166  CG  PHE A  31      -1.194  -9.360  43.854  1.00 68.57           C
ATOM    167  CD1 PHE A  31      -0.368  -9.138  42.797  1.00 68.57           C
ATOM    168  HD1 PHE A  31       0.655  -9.514  42.816  1.00 68.57           H
ATOM    169  CD2 PHE A  31      -2.471  -8.891  43.829  1.00 68.57           C
ATOM    170  HD2 PHE A  31      -3.133  -9.068  44.676  1.00 68.57           H
ATOM    171  CE1 PHE A  31      -0.837  -8.417  41.667  1.00 68.57           C
ATOM    172  HE1 PHE A  31      -0.175  -8.239  40.820  1.00 68.57           H
ATOM    173  CE2 PHE A  31      -2.940  -8.170  42.699  1.00 68.57           C
ATOM    174  HE2 PHE A  31      -3.963  -7.794  42.680  1.00 68.57           H
ATOM    175  CZ  PHE A  31      -2.114  -7.948  41.642  1.00 68.57           C
ATOM    176  HZ  PHE A  31      -2.475  -7.394  40.775  1.00 68.57           H
ATOM    177  HN  PHE A  31      -0.126 -11.544  46.917  1.00 68.57           H
ATOM    178  N   ASN A  32      -1.085 -12.810  42.934  1.00 66.35           N
ATOM    179  CA  ASN A  32      -0.538 -13.420  41.734  1.00 66.35           C
ATOM    180  C   ASN A  32      -0.142 -12.322  40.744  1.00 66.35           C
ATOM    181  O   ASN A  32      -0.982 -11.822  39.997  1.00 66.35           O
ATOM    182  HA  ASN A  32       0.318 -14.003  42.073  1.00 66.35           H
ATOM    183  CB  ASN A  32      -1.571 -14.320  41.053  1.00 66.35           C
ATOM    184 1HB  ASN A  32      -2.055 -14.951  41.798  1.00 66.35           H
ATOM    185 2HB  ASN A  32      -2.349 -13.707  40.599  1.00 66.35           H
ATOM    186  CG  ASN A  32      -0.915 -15.196  39.983  1.00 66.35           C
ATOM    187  OD1 ASN A  32       0.278 -15.130  39.736  1.00 66.35           O
ATOM    188  ND2 ASN A  32      -1.758 -16.017  39.365  1.00 66.35           N
ATOM    189 1HD2 ASN A  32      -2.726 -16.022  39.616  1.00 66.35           H
ATOM    190 2HD2 ASN A  32      -1.424 -16.630  38.649  1.00 66.35           H
ATOM    191  HN  ASN A  32      -2.082 -12.835  43.003  1.00 66.35           H
ATOM    192  N   PHE A  33       1.137 -11.979  40.770  1.00 69.85           N
ATOM    193  CA  PHE A  33       1.673 -11.014  39.825  1.00 69.85           C
ATOM    194  C   PHE A  33       1.954 -11.670  38.471  1.00 69.85           C
ATOM    195  O   PHE A  33       3.062 -11.571  37.947  1.00 69.85           O
ATOM    196  HA  PHE A  33       0.923 -10.233  39.699  1.00 69.85           H
ATOM    197  CB  PHE A  33       2.988 -10.497  40.410  1.00 69.85           C
ATOM    198 1HB  PHE A  33       3.668 -11.338  40.550  1.00 69.85           H
ATOM    199 2HB  PHE A  33       3.456  -9.826  39.690  1.00 69.85           H
ATOM    200  CG  PHE A  33       2.830  -9.761  41.742  1.00 69.85           C
ATOM    201  CD1 PHE A  33       2.575  -8.426  41.755  1.00 69.85           C
ATOM    202  HD1 PHE A  33       2.483  -7.879  40.817  1.00 69.85           H
ATOM    203  CD2 PHE A  33       2.944 -10.443  42.913  1.00 69.85           C
ATOM    204  HD2 PHE A  33       3.149 -11.514  42.903  1.00 69.85           H
ATOM    205  CE1 PHE A  33       2.428  -7.743  42.992  1.00 69.85           C
ATOM    206  HE1 PHE A  33       2.224  -6.672  43.002  1.00 69.85           H
ATOM    207  CE2 PHE A  33       2.797  -9.760  44.150  1.00 69.85           C
ATOM    208  HE2 PHE A  33       2.889 -10.307  45.088  1.00 69.85           H
ATOM    209  CZ  PHE A  33       2.542  -8.425  44.163  1.00 69.85           C
ATOM    210  HZ  PHE A  33       2.429  -7.901  45.112  1.00 69.85           H
ATOM    211  HN  PHE A  33       1.802 -12.347  41.420  1.00 69.85           H
ATOM    212  N   THR A  34       0.931 -12.327  37.944  1.00 72.41           N
ATOM    213  CA  THR A  34       0.913 -12.677  36.534  1.00 72.41           C
ATOM    214  C   THR A  34       1.319 -11.474  35.680  1.00 72.41           C
ATOM    215  O   THR A  34       0.788 -10.378  35.853  1.00 72.41           O
ATOM    216  HA  THR A  34       1.657 -13.455  36.364  1.00 72.41           H
ATOM    217  CB  THR A  34      -0.478 -13.218  36.199  1.00 72.41           C
ATOM    218  HB  THR A  34      -1.200 -12.406  36.107  1.00 72.41           H
ATOM    219  OG1 THR A  34      -0.743 -14.162  37.233  1.00 72.41           O
ATOM    220  HG1 THR A  34       0.010 -14.817  37.299  1.00 72.41           H
ATOM    221  CG2 THR A  34      -0.488 -14.056  34.919  1.00 72.41           C
ATOM    222 1HG2 THR A  34       0.184 -14.907  35.036  1.00 72.41           H
ATOM    223 2HG2 THR A  34      -0.155 -13.443  34.081  1.00 72.41           H
ATOM    224 3HG2 THR A  34      -1.499 -14.415  34.727  1.00 72.41           H
ATOM    225  HN  THR A  34       0.126 -12.617  38.462  1.00 72.41           H
ATOM    226  N   ASP A  35       2.257 -11.719  34.777  1.00 80.10           N
ATOM    227  CA  ASP A  35       2.894 -10.637  34.047  1.00 80.10           C
ATOM    228  C   ASP A  35       2.017 -10.246  32.855  1.00 80.10           C
ATOM    229  O   ASP A  35       2.328 -10.584  31.714  1.00 80.10           O
ATOM    230  HA  ASP A  35       3.000  -9.827  34.769  1.00 80.10           H
ATOM    231  CB  ASP A  35       4.260 -11.064  33.508  1.00 80.10           C
ATOM    232 1HB  ASP A  35       4.668 -11.861  34.131  1.00 80.10           H
ATOM    233 2HB  ASP A  35       4.148 -11.472  32.503  1.00 80.10           H
ATOM    234  CG  ASP A  35       5.232  -9.884  33.479  1.00 80.10           C
ATOM    235  OD1 ASP A  35       4.858  -8.827  34.032  1.00 80.10           O
ATOM    236  OD2 ASP A  35       6.328 -10.064  32.905  1.00 80.10           O
ATOM    237  HN  ASP A  35       2.581 -12.635  34.543  1.00 80.10           H
ATOM    238  N   PHE A  36       0.938  -9.541  33.161  1.00 90.20           N
ATOM    239  CA  PHE A  36       0.053  -9.039  32.123  1.00 90.20           C
ATOM    240  C   PHE A  36       0.635  -7.787  31.464  1.00 90.20           C
ATOM    241  O   PHE A  36       0.157  -7.353  30.417  1.00 90.20           O
ATOM    242  HA  PHE A  36      -0.049  -9.826  31.377  1.00 90.20           H
ATOM    243  CB  PHE A  36      -1.270  -8.676  32.801  1.00 90.20           C
ATOM    244 1HB  PHE A  36      -1.065  -8.021  33.648  1.00 90.20           H
ATOM    245 2HB  PHE A  36      -1.882  -8.108  32.100  1.00 90.20           H
ATOM    246  CG  PHE A  36      -2.071  -9.884  33.291  1.00 90.20           C
ATOM    247  CD1 PHE A  36      -2.154 -11.002  32.521  1.00 90.20           C
ATOM    248  HD1 PHE A  36      -1.651 -11.037  31.554  1.00 90.20           H
ATOM    249  CD2 PHE A  36      -2.698  -9.840  34.497  1.00 90.20           C
ATOM    250  HD2 PHE A  36      -2.631  -8.944  35.114  1.00 90.20           H
ATOM    251  CE1 PHE A  36      -2.898 -12.123  32.975  1.00 90.20           C
ATOM    252  HE1 PHE A  36      -2.965 -13.019  32.358  1.00 90.20           H
ATOM    253  CE2 PHE A  36      -3.442 -10.962  34.951  1.00 90.20           C
ATOM    254  HE2 PHE A  36      -3.945 -10.927  35.917  1.00 90.20           H
ATOM    255  CZ  PHE A  36      -3.525 -12.080  34.181  1.00 90.20           C
ATOM    256  HZ  PHE A  36      -4.096 -12.940  34.530  1.00 90.20           H
ATOM    257  HN  PHE A  36       0.666  -9.312  34.096  1.00 90.20           H
ATOM    258  N   TYR A  37       1.659  -7.242  32.105  1.00 91.36           N
ATOM    259  CA  TYR A  37       2.431  -6.168  31.504  1.00 91.36           C
ATOM    260  C   TYR A  37       3.575  -6.724  30.654  1.00 91.36           C
ATOM    261  O   TYR A  37       4.494  -7.352  31.177  1.00 91.36           O
ATOM    262  HA  TYR A  37       1.763  -5.589  30.866  1.00 91.36           H
ATOM    263  CB  TYR A  37       3.020  -5.369  32.668  1.00 91.36           C
ATOM    264 1HB  TYR A  37       2.207  -5.039  33.317  1.00 91.36           H
ATOM    265 2HB  TYR A  37       3.655  -6.026  33.262  1.00 91.36           H
ATOM    266  CG  TYR A  37       3.835  -4.148  32.237  1.00 91.36           C
ATOM    267  CD1 TYR A  37       5.201  -4.254  32.071  1.00 91.36           C
ATOM    268  HD1 TYR A  37       5.699  -5.208  32.247  1.00 91.36           H
ATOM    269  CD2 TYR A  37       3.204  -2.941  32.013  1.00 91.36           C
ATOM    270  HD2 TYR A  37       2.125  -2.857  32.145  1.00 91.36           H
ATOM    271  CE1 TYR A  37       5.968  -3.106  31.664  1.00 91.36           C
ATOM    272  HE1 TYR A  37       7.047  -3.176  31.530  1.00 91.36           H
ATOM    273  CE2 TYR A  37       3.972  -1.792  31.607  1.00 91.36           C
ATOM    274  HE2 TYR A  37       3.486  -0.833  31.427  1.00 91.36           H
ATOM    275  CZ  TYR A  37       5.316  -1.931  31.453  1.00 91.36           C
ATOM    276  OH  TYR A  37       6.040  -0.846  31.069  1.00 91.36           O
ATOM    277  HH  TYR A  37       5.428  -0.087  30.849  1.00 91.36           H
ATOM    278  HN  TYR A  37       1.962  -7.522  33.016  1.00 91.36           H
ATOM    279  N   CYS A  38       3.481  -6.474  29.356  1.00 91.72           N
ATOM    280  CA  CYS A  38       4.420  -7.056  28.412  1.00 91.72           C
ATOM    281  C   CYS A  38       5.420  -5.973  28.000  1.00 91.72           C
ATOM    282  O   CYS A  38       5.039  -4.963  27.410  1.00 91.72           O
ATOM    283  HA  CYS A  38       4.924  -7.870  28.932  1.00 91.72           H
ATOM    284  CB  CYS A  38       3.704  -7.661  27.202  1.00 91.72           C
ATOM    285 1HB  CYS A  38       2.911  -8.330  27.536  1.00 91.72           H
ATOM    286 2HB  CYS A  38       3.231  -6.873  26.617  1.00 91.72           H
ATOM    287  SG  CYS A  38       4.899  -8.579  26.164  1.00 91.72           S
ATOM    288  HN  CYS A  38       2.781  -5.888  28.949  1.00 91.72           H
ATOM    289  N   GLU A  39       6.679  -6.220  28.327  1.00 90.22           N
ATOM    290  CA  GLU A  39       7.758  -5.375  27.844  1.00 90.22           C
ATOM    291  C   GLU A  39       8.187  -5.812  26.442  1.00 90.22           C
ATOM    292  O   GLU A  39       8.537  -6.972  26.229  1.00 90.22           O
ATOM    293  HA  GLU A  39       7.343  -4.368  27.807  1.00 90.22           H
ATOM    294  CB  GLU A  39       8.944  -5.393  28.811  1.00 90.22           C
ATOM    295 1HB  GLU A  39       9.198  -6.423  29.061  1.00 90.22           H
ATOM    296 2HB  GLU A  39       9.776  -4.836  28.381  1.00 90.22           H
ATOM    297  CG  GLU A  39       8.590  -4.695  30.125  1.00 90.22           C
ATOM    298 1HG  GLU A  39       8.220  -3.690  29.919  1.00 90.22           H
ATOM    299 2HG  GLU A  39       7.786  -5.235  30.624  1.00 90.22           H
ATOM    300  CD  GLU A  39       9.808  -4.615  31.049  1.00 90.22           C
ATOM    301  OE1 GLU A  39       9.644  -4.060  32.157  1.00 90.22           O
ATOM    302  OE2 GLU A  39      10.874  -5.111  30.626  1.00 90.22           O
ATOM    303  HN  GLU A  39       6.967  -6.980  28.911  1.00 90.22           H
ATOM    304  N   LYS A  40       8.146  -4.860  25.522  1.00 89.79           N
ATOM    305  CA  LYS A  40       8.353  -5.168  24.117  1.00 89.79           C
ATOM    306  C   LYS A  40       9.801  -4.853  23.738  1.00 89.79           C
ATOM    307  O   LYS A  40      10.095  -4.562  22.579  1.00 89.79           O
ATOM    308  HA  LYS A  40       8.187  -6.238  23.989  1.00 89.79           H
ATOM    309  CB  LYS A  40       7.320  -4.443  23.252  1.00 89.79           C
ATOM    310 1HB  LYS A  40       7.419  -3.366  23.386  1.00 89.79           H
ATOM    311 2HB  LYS A  40       7.511  -4.651  22.199  1.00 89.79           H
ATOM    312  CG  LYS A  40       5.898  -4.879  23.614  1.00 89.79           C
ATOM    313 1HG  LYS A  40       5.735  -4.744  24.683  1.00 89.79           H
ATOM    314 2HG  LYS A  40       5.177  -4.244  23.099  1.00 89.79           H
ATOM    315  CD  LYS A  40       5.660  -6.342  23.236  1.00 89.79           C
ATOM    316 1HD  LYS A  40       5.990  -6.514  22.211  1.00 89.79           H
ATOM    317 2HD  LYS A  40       6.259  -6.989  23.876  1.00 89.79           H
ATOM    318  CE  LYS A  40       4.181  -6.709  23.370  1.00 89.79           C
ATOM    319 1HE  LYS A  40       3.950  -6.934  24.412  1.00 89.79           H
ATOM    320 2HE  LYS A  40       3.562  -5.860  23.082  1.00 89.79           H
ATOM    321  NZ  LYS A  40       3.858  -7.877  22.521  1.00 89.79           N
ATOM    322 1HZ  LYS A  40       2.879  -8.116  22.634  1.00 89.79           H
ATOM    323 2HZ  LYS A  40       4.041  -7.650  21.550  1.00 89.79           H
ATOM    324 3HZ  LYS A  40       4.433  -8.666  22.797  1.00 89.79           H
ATOM    325  HN  LYS A  40       7.976  -3.895  25.722  1.00 89.79           H
ATOM    326  N   ASN A  41      10.669  -4.922  24.737  1.00 89.13           N
ATOM    327  CA  ASN A  41      12.068  -4.586  24.537  1.00 89.13           C
ATOM    328  C   ASN A  41      12.649  -5.472  23.433  1.00 89.13           C
ATOM    329  O   ASN A  41      13.352  -4.987  22.548  1.00 89.13           O
ATOM    330  HA  ASN A  41      12.074  -3.530  24.270  1.00 89.13           H
ATOM    331  CB  ASN A  41      12.880  -4.827  25.812  1.00 89.13           C
ATOM    332 1HB  ASN A  41      12.560  -5.758  26.280  1.00 89.13           H
ATOM    333 2HB  ASN A  41      13.934  -4.943  25.559  1.00 89.13           H
ATOM    334  CG  ASN A  41      12.710  -3.669  26.797  1.00 89.13           C
ATOM    335  OD1 ASN A  41      12.180  -2.619  26.475  1.00 89.13           O
ATOM    336  ND2 ASN A  41      13.189  -3.918  28.012  1.00 89.13           N
ATOM    337 1HD2 ASN A  41      13.613  -4.802  28.211  1.00 89.13           H
ATOM    338 2HD2 ASN A  41      13.125  -3.222  28.727  1.00 89.13           H
ATOM    339  HN  ASN A  41      10.430  -5.201  25.667  1.00 89.13           H
ATOM    340  N   ASN A  42      12.332  -6.756  23.520  1.00 91.06           N
ATOM    341  CA  ASN A  42      12.862  -7.723  22.575  1.00 91.06           C
ATOM    342  C   ASN A  42      12.385  -7.367  21.165  1.00 91.06           C
ATOM    343  O   ASN A  42      13.129  -7.516  20.198  1.00 91.06           O
ATOM    344  HA  ASN A  42      13.946  -7.659  22.676  1.00 91.06           H
ATOM    345  CB  ASN A  42      12.371  -9.136  22.898  1.00 91.06           C
ATOM    346 1HB  ASN A  42      11.283  -9.138  22.972  1.00 91.06           H
ATOM    347 2HB  ASN A  42      12.636  -9.812  22.085  1.00 91.06           H
ATOM    348  CG  ASN A  42      12.978  -9.641  24.208  1.00 91.06           C
ATOM    349  OD1 ASN A  42      13.894  -9.058  24.764  1.00 91.06           O
ATOM    350  ND2 ASN A  42      12.419 -10.756  24.669  1.00 91.06           N
ATOM    351 1HD2 ASN A  42      11.670 -11.186  24.164  1.00 91.06           H
ATOM    352 2HD2 ASN A  42      12.747 -11.166  25.520  1.00 91.06           H
ATOM    353  HN  ASN A  42      11.727  -7.136  24.219  1.00 91.06           H
ATOM    354  N   VAL A  43      11.145  -6.903  21.095  1.00 91.48           N
ATOM    355  CA  VAL A  43      10.550  -6.550  19.817  1.00 91.48           C
ATOM    356  C   VAL A  43      11.273  -5.330  19.243  1.00 91.48           C
ATOM    357  O   VAL A  43      11.548  -5.274  18.045  1.00 91.48           O
ATOM    358  HA  VAL A  43      10.695  -7.394  19.142  1.00 91.48           H
ATOM    359  CB  VAL A  43       9.045  -6.330  19.984  1.00 91.48           C
ATOM    360  HB  VAL A  43       8.903  -5.483  20.655  1.00 91.48           H
ATOM    361  CG1 VAL A  43       8.390  -5.985  18.645  1.00 91.48           C
ATOM    362 1HG1 VAL A  43       8.835  -5.073  18.248  1.00 91.48           H
ATOM    363 2HG1 VAL A  43       8.548  -6.803  17.942  1.00 91.48           H
ATOM    364 3HG1 VAL A  43       7.321  -5.834  18.792  1.00 91.48           H
ATOM    365  CG2 VAL A  43       8.380  -7.552  20.621  1.00 91.48           C
ATOM    366 1HG2 VAL A  43       8.537  -8.424  19.986  1.00 91.48           H
ATOM    367 2HG2 VAL A  43       8.818  -7.733  21.603  1.00 91.48           H
ATOM    368 3HG2 VAL A  43       7.311  -7.369  20.728  1.00 91.48           H
ATOM    369  HN  VAL A  43      10.553  -6.768  21.889  1.00 91.48           H
ATOM    370  N   ARG A  44      11.559  -4.383  20.124  1.00 90.34           N
ATOM    371  CA  ARG A  44      12.213  -3.152  19.713  1.00 90.34           C
ATOM    372  C   ARG A  44      13.646  -3.438  19.259  1.00 90.34           C
ATOM    373  O   ARG A  44      14.131  -2.832  18.306  1.00 90.34           O
ATOM    374  HA  ARG A  44      11.608  -2.777  18.887  1.00 90.34           H
ATOM    375  CB  ARG A  44      12.240  -2.135  20.856  1.00 90.34           C
ATOM    376 1HB  ARG A  44      12.640  -2.604  21.755  1.00 90.34           H
ATOM    377 2HB  ARG A  44      12.909  -1.313  20.600  1.00 90.34           H
ATOM    378  CG  ARG A  44      10.838  -1.590  21.138  1.00 90.34           C
ATOM    379 1HG  ARG A  44      10.379  -1.258  20.207  1.00 90.34           H
ATOM    380 2HG  ARG A  44      10.209  -2.385  21.539  1.00 90.34           H
ATOM    381  CD  ARG A  44      10.892  -0.426  22.129  1.00 90.34           C
ATOM    382 1HD  ARG A  44      11.743   0.216  21.903  1.00 90.34           H
ATOM    383 2HD  ARG A  44       9.996   0.187  22.032  1.00 90.34           H
ATOM    384  NE  ARG A  44      11.003  -0.943  23.512  1.00 90.34           N
ATOM    385  HE  ARG A  44      11.450  -1.827  23.647  1.00 90.34           H
ATOM    386  CZ  ARG A  44      10.544  -0.299  24.593  1.00 90.34           C
ATOM    387  NH1 ARG A  44       9.938   0.889  24.471  1.00 90.34           N
ATOM    388 1HH1 ARG A  44       9.825   1.303  23.568  1.00 90.34           H
ATOM    389 2HH1 ARG A  44       9.597   1.363  25.284  1.00 90.34           H
ATOM    390  NH2 ARG A  44      10.699  -0.863  25.799  1.00 90.34           N
ATOM    391 1HH2 ARG A  44      10.362  -0.396  26.617  1.00 90.34           H
ATOM    392 2HH2 ARG A  44      11.153  -1.750  25.882  1.00 90.34           H
ATOM    393  HN  ARG A  44      11.353  -4.446  21.100  1.00 90.34           H
ATOM    394  N   GLN A  45      14.283  -4.361  19.965  1.00 91.91           N
ATOM    395  CA  GLN A  45      15.664  -4.705  19.673  1.00 91.91           C
ATOM    396  C   GLN A  45      15.770  -5.345  18.287  1.00 91.91           C
ATOM    397  O   GLN A  45      16.691  -5.044  17.529  1.00 91.91           O
ATOM    398  HA  GLN A  45      16.207  -3.760  19.686  1.00 91.91           H
ATOM    399  CB  GLN A  45      16.238  -5.628  20.749  1.00 91.91           C
ATOM    400 1HB  GLN A  45      16.083  -5.186  21.733  1.00 91.91           H
ATOM    401 2HB  GLN A  45      15.706  -6.579  20.739  1.00 91.91           H
ATOM    402  CG  GLN A  45      17.732  -5.871  20.523  1.00 91.91           C
ATOM    403 1HG  GLN A  45      17.888  -6.300  19.533  1.00 91.91           H
ATOM    404 2HG  GLN A  45      18.266  -4.922  20.547  1.00 91.91           H
ATOM    405  CD  GLN A  45      18.302  -6.811  21.588  1.00 91.91           C
ATOM    406  OE1 GLN A  45      17.583  -7.438  22.349  1.00 91.91           O
ATOM    407  NE2 GLN A  45      19.630  -6.873  21.600  1.00 91.91           N
ATOM    408 1HE2 GLN A  45      20.162  -6.332  20.948  1.00 91.91           H
ATOM    409 2HE2 GLN A  45      20.097  -7.460  22.260  1.00 91.91           H
ATOM    410  HN  GLN A  45      13.872  -4.869  20.722  1.00 91.91           H
ATOM    411  N   PHE A  46      14.815  -6.217  17.999  1.00 93.57           N
ATOM    412  CA  PHE A  46      14.762  -6.867  16.700  1.00 93.57           C
ATOM    413  C   PHE A  46      14.551  -5.843  15.583  1.00 93.57           C
ATOM    414  O   PHE A  46      15.267  -5.853  14.583  1.00 93.57           O
ATOM    415  HA  PHE A  46      15.717  -7.372  16.552  1.00 93.57           H
ATOM    416  CB  PHE A  46      13.571  -7.826  16.728  1.00 93.57           C
ATOM    417 1HB  PHE A  46      13.759  -8.602  17.470  1.00 93.57           H
ATOM    418 2HB  PHE A  46      12.686  -7.280  17.056  1.00 93.57           H
ATOM    419  CG  PHE A  46      13.274  -8.489  15.381  1.00 93.57           C
ATOM    420  CD1 PHE A  46      12.252  -8.032  14.609  1.00 93.57           C
ATOM    421  HD1 PHE A  46      11.645  -7.193  14.949  1.00 93.57           H
ATOM    422  CD2 PHE A  46      14.031  -9.536  14.957  1.00 93.57           C
ATOM    423  HD2 PHE A  46      14.850  -9.902  15.576  1.00 93.57           H
ATOM    424  CE1 PHE A  46      11.977  -8.647  13.359  1.00 93.57           C
ATOM    425  HE1 PHE A  46      11.158  -8.280  12.740  1.00 93.57           H
ATOM    426  CE2 PHE A  46      13.756 -10.151  13.707  1.00 93.57           C
ATOM    427  HE2 PHE A  46      14.363 -10.990  13.367  1.00 93.57           H
ATOM    428  CZ  PHE A  46      12.735  -9.693  12.935  1.00 93.57           C
ATOM    429  HZ  PHE A  46      12.523 -10.166  11.975  1.00 93.57           H
ATOM    430  HN  PHE A  46      14.088  -6.481  18.633  1.00 93.57           H
ATOM    431  N   ALA A  47      13.565  -4.982  15.791  1.00 92.59           N
ATOM    432  CA  ALA A  47      13.211  -3.994  14.787  1.00 92.59           C
ATOM    433  C   ALA A  47      14.445  -3.157  14.443  1.00 92.59           C
ATOM    434  O   ALA A  47      14.693  -2.862  13.276  1.00 92.59           O
ATOM    435  HA  ALA A  47      12.885  -4.528  13.895  1.00 92.59           H
ATOM    436  CB  ALA A  47      12.051  -3.138  15.301  1.00 92.59           C
ATOM    437 1HB  ALA A  47      11.190  -3.776  15.502  1.00 92.59           H
ATOM    438 2HB  ALA A  47      12.351  -2.632  16.218  1.00 92.59           H
ATOM    439 3HB  ALA A  47      11.785  -2.396  14.547  1.00 92.59           H
ATOM    440  HN  ALA A  47      13.014  -4.954  16.625  1.00 92.59           H
ATOM    441  N   SER A  48      15.185  -2.799  15.482  1.00 92.80           N
ATOM    442  CA  SER A  48      16.243  -1.813  15.342  1.00 92.80           C
ATOM    443  C   SER A  48      17.334  -2.344  14.409  1.00 92.80           C
ATOM    444  O   SER A  48      18.060  -1.567  13.791  1.00 92.80           O
ATOM    445  HA  SER A  48      15.764  -0.935  14.909  1.00 92.80           H
ATOM    446  CB  SER A  48      16.840  -1.448  16.703  1.00 92.80           C
ATOM    447 1HB  SER A  48      17.498  -0.586  16.591  1.00 92.80           H
ATOM    448 2HB  SER A  48      16.041  -1.153  17.382  1.00 92.80           H
ATOM    449  OG  SER A  48      17.571  -2.531  17.272  1.00 92.80           O
ATOM    450  HG  SER A  48      17.951  -2.259  18.156  1.00 92.80           H
ATOM    451  HN  SER A  48      15.072  -3.169  16.404  1.00 92.80           H
ATOM    452  N   HIS A  49      17.414  -3.664  14.336  1.00 94.13           N
ATOM    453  CA  HIS A  49      18.424  -4.309  13.515  1.00 94.13           C
ATOM    454  C   HIS A  49      17.825  -4.672  12.155  1.00 94.13           C
ATOM    455  O   HIS A  49      18.492  -4.560  11.128  1.00 94.13           O
ATOM    456  HA  HIS A  49      19.220  -3.578  13.368  1.00 94.13           H
ATOM    457  CB  HIS A  49      19.026  -5.514  14.239  1.00 94.13           C
ATOM    458 1HB  HIS A  49      18.221  -6.193  14.524  1.00 94.13           H
ATOM    459 2HB  HIS A  49      19.670  -6.057  13.547  1.00 94.13           H
ATOM    460  CG  HIS A  49      19.823  -5.156  15.471  1.00 94.13           C
ATOM    461  ND1 HIS A  49      19.237  -4.934  16.705  1.00 94.13           N
ATOM    462  HD1 HIS A  49      18.258  -4.986  16.905  1.00 94.13           H
ATOM    463  CD2 HIS A  49      21.165  -4.985  15.646  1.00 94.13           C
ATOM    464  HD2 HIS A  49      21.926  -5.085  14.872  1.00 94.13           H
ATOM    465  CE1 HIS A  49      20.192  -4.642  17.575  1.00 94.13           C
ATOM    466  HE1 HIS A  49      20.049  -4.417  18.632  1.00 94.13           H
ATOM    467  NE2 HIS A  49      21.386  -4.673  16.917  1.00 94.13           N
ATOM    468  HN  HIS A  49      16.805  -4.289  14.825  1.00 94.13           H
ATOM    469  N   PHE A  50      16.572  -5.101  12.192  1.00 95.04           N
ATOM    470  CA  PHE A  50      15.966  -5.743  11.038  1.00 95.04           C
ATOM    471  C   PHE A  50      15.451  -4.704  10.040  1.00 95.04           C
ATOM    472  O   PHE A  50      15.694  -4.818   8.839  1.00 95.04           O
ATOM    473  HA  PHE A  50      16.737  -6.349  10.563  1.00 95.04           H
ATOM    474  CB  PHE A  50      14.784  -6.567  11.553  1.00 95.04           C
ATOM    475 1HB  PHE A  50      15.150  -7.292  12.281  1.00 95.04           H
ATOM    476 2HB  PHE A  50      14.096  -5.906  12.080  1.00 95.04           H
ATOM    477  CG  PHE A  50      14.018  -7.310  10.457  1.00 95.04           C
ATOM    478  CD1 PHE A  50      12.788  -6.874  10.072  1.00 95.04           C
ATOM    479  HD1 PHE A  50      12.349  -5.996  10.545  1.00 95.04           H
ATOM    480  CD2 PHE A  50      14.566  -8.405   9.867  1.00 95.04           C
ATOM    481  HD2 PHE A  50      15.552  -8.755  10.175  1.00 95.04           H
ATOM    482  CE1 PHE A  50      12.077  -7.563   9.054  1.00 95.04           C
ATOM    483  HE1 PHE A  50      11.092  -7.214   8.746  1.00 95.04           H
ATOM    484  CE2 PHE A  50      13.855  -9.094   8.849  1.00 95.04           C
ATOM    485  HE2 PHE A  50      14.295  -9.973   8.376  1.00 95.04           H
ATOM    486  CZ  PHE A  50      12.626  -8.659   8.464  1.00 95.04           C
ATOM    487  HZ  PHE A  50      12.080  -9.188   7.683  1.00 95.04           H
ATOM    488  HN  PHE A  50      15.975  -5.016  12.990  1.00 95.04           H
ATOM    489  N   LEU A  51      14.750  -3.715  10.574  1.00 94.67           N
ATOM    490  CA  LEU A  51      13.906  -2.866   9.749  1.00 94.67           C
ATOM    491  C   LEU A  51      14.787  -1.918   8.933  1.00 94.67           C
ATOM    492  O   LEU A  51      14.651  -1.834   7.713  1.00 94.67           O
ATOM    493  HA  LEU A  51      13.365  -3.514   9.060  1.00 94.67           H
ATOM    494  CB  LEU A  51      12.864  -2.149  10.609  1.00 94.67           C
ATOM    495 1HB  LEU A  51      13.387  -1.551  11.356  1.00 94.67           H
ATOM    496 2HB  LEU A  51      12.313  -1.455   9.975  1.00 94.67           H
ATOM    497  CG  LEU A  51      11.857  -3.046  11.330  1.00 94.67           C
ATOM    498  HG  LEU A  51      12.406  -3.704  12.004  1.00 94.67           H
ATOM    499  CD1 LEU A  51      10.899  -2.217  12.189  1.00 94.67           C
ATOM    500 1HD1 LEU A  51      11.468  -1.662  12.934  1.00 94.67           H
ATOM    501 2HD1 LEU A  51      10.354  -1.519  11.554  1.00 94.67           H
ATOM    502 3HD1 LEU A  51      10.194  -2.880  12.690  1.00 94.67           H
ATOM    503  CD2 LEU A  51      11.109  -3.939  10.337  1.00 94.67           C
ATOM    504 1HD2 LEU A  51      10.573  -3.316   9.621  1.00 94.67           H
ATOM    505 2HD2 LEU A  51      11.823  -4.570   9.807  1.00 94.67           H
ATOM    506 3HD2 LEU A  51      10.399  -4.567  10.876  1.00 94.67           H
ATOM    507  HN  LEU A  51      14.751  -3.490  11.548  1.00 94.67           H
ATOM    508  N   PRO A  52      15.703  -1.191   9.586  1.00 95.71           N
ATOM    509  CA  PRO A  52      16.391  -0.077   8.929  1.00 95.71           C
ATOM    510  C   PRO A  52      17.031  -0.489   7.614  1.00 95.71           C
ATOM    511  O   PRO A  52      16.801   0.141   6.583  1.00 95.71           O
ATOM    512  HA  PRO A  52      15.676   0.703   8.666  1.00 95.71           H
ATOM    513  CB  PRO A  52      17.437   0.360   9.957  1.00 95.71           C
ATOM    514 1HB  PRO A  52      18.389  -0.148   9.801  1.00 95.71           H
ATOM    515 2HB  PRO A  52      17.635   1.430   9.899  1.00 95.71           H
ATOM    516  CG  PRO A  52      16.806  -0.025  11.290  1.00 95.71           C
ATOM    517 1HG  PRO A  52      17.550  -0.107  12.082  1.00 95.71           H
ATOM    518 2HG  PRO A  52      16.082   0.719  11.624  1.00 95.71           H
ATOM    519  CD  PRO A  52      16.150  -1.361  10.981  1.00 95.71           C
ATOM    520 1HD  PRO A  52      16.853  -2.189  11.078  1.00 95.71           H
ATOM    521 2HD  PRO A  52      15.321  -1.571  11.656  1.00 95.71           H
ATOM    522  N   PRO A  53      17.846  -1.553   7.617  1.00 96.90           N
ATOM    523  CA  PRO A  53      18.520  -1.991   6.392  1.00 96.90           C
ATOM    524  C   PRO A  53      17.548  -2.199   5.242  1.00 96.90           C
ATOM    525  O   PRO A  53      17.826  -1.804   4.110  1.00 96.90           O
ATOM    526  HA  PRO A  53      19.208  -1.219   6.047  1.00 96.90           H
ATOM    527  CB  PRO A  53      19.203  -3.297   6.801  1.00 96.90           C
ATOM    528 1HB  PRO A  53      18.568  -4.161   6.604  1.00 96.90           H
ATOM    529 2HB  PRO A  53      20.132  -3.453   6.252  1.00 96.90           H
ATOM    530  CG  PRO A  53      19.455  -3.112   8.293  1.00 96.90           C
ATOM    531 1HG  PRO A  53      19.607  -4.065   8.799  1.00 96.90           H
ATOM    532 2HG  PRO A  53      20.349  -2.518   8.482  1.00 96.90           H
ATOM    533  CD  PRO A  53      18.192  -2.410   8.765  1.00 96.90           C
ATOM    534 1HD  PRO A  53      17.395  -3.119   8.990  1.00 96.90           H
ATOM    535 2HD  PRO A  53      18.365  -1.832   9.673  1.00 96.90           H
ATOM    536  N   LEU A  54      16.423  -2.819   5.565  1.00 96.13           N
ATOM    537  CA  LEU A  54      15.470  -3.221   4.544  1.00 96.13           C
ATOM    538  C   LEU A  54      14.767  -1.979   3.992  1.00 96.13           C
ATOM    539  O   LEU A  54      14.578  -1.854   2.783  1.00 96.13           O
ATOM    540  HA  LEU A  54      16.034  -3.686   3.735  1.00 96.13           H
ATOM    541  CB  LEU A  54      14.510  -4.278   5.093  1.00 96.13           C
ATOM    542 1HB  LEU A  54      14.042  -3.882   5.994  1.00 96.13           H
ATOM    543 2HB  LEU A  54      13.716  -4.433   4.363  1.00 96.13           H
ATOM    544  CG  LEU A  54      15.129  -5.637   5.428  1.00 96.13           C
ATOM    545  HG  LEU A  54      15.941  -5.476   6.137  1.00 96.13           H
ATOM    546  CD1 LEU A  54      14.109  -6.551   6.109  1.00 96.13           C
ATOM    547 1HD1 LEU A  54      13.764  -6.086   7.033  1.00 96.13           H
ATOM    548 2HD1 LEU A  54      13.261  -6.708   5.443  1.00 96.13           H
ATOM    549 3HD1 LEU A  54      14.575  -7.510   6.336  1.00 96.13           H
ATOM    550  CD2 LEU A  54      15.738  -6.284   4.183  1.00 96.13           C
ATOM    551 1HD2 LEU A  54      14.961  -6.430   3.432  1.00 96.13           H
ATOM    552 2HD2 LEU A  54      16.516  -5.635   3.779  1.00 96.13           H
ATOM    553 3HD2 LEU A  54      16.171  -7.248   4.449  1.00 96.13           H
ATOM    554  HN  LEU A  54      16.159  -3.047   6.502  1.00 96.13           H
ATOM    555  N   TYR A  55      14.398  -1.092   4.905  1.00 95.31           N
ATOM    556  CA  TYR A  55      13.675   0.111   4.530  1.00 95.31           C
ATOM    557  C   TYR A  55      14.528   1.004   3.626  1.00 95.31           C
ATOM    558  O   TYR A  55      14.014   1.626   2.698  1.00 95.31           O
ATOM    559  HA  TYR A  55      12.779  -0.190   3.989  1.00 95.31           H
ATOM    560  CB  TYR A  55      13.388   0.854   5.836  1.00 95.31           C
ATOM    561 1HB  TYR A  55      14.289   0.853   6.449  1.00 95.31           H
ATOM    562 2HB  TYR A  55      13.159   1.895   5.607  1.00 95.31           H
ATOM    563  CG  TYR A  55      12.235   0.261   6.649  1.00 95.31           C
ATOM    564  CD1 TYR A  55      11.554  -0.842   6.176  1.00 95.31           C
ATOM    565  HD1 TYR A  55      11.836  -1.290   5.224  1.00 95.31           H
ATOM    566  CD2 TYR A  55      11.878   0.829   7.855  1.00 95.31           C
ATOM    567  HD2 TYR A  55      12.416   1.700   8.228  1.00 95.31           H
ATOM    568  CE1 TYR A  55      10.469  -1.400   6.941  1.00 95.31           C
ATOM    569  HE1 TYR A  55       9.922  -2.271   6.579  1.00 95.31           H
ATOM    570  CE2 TYR A  55      10.793   0.270   8.620  1.00 95.31           C
ATOM    571  HE2 TYR A  55      10.500   0.709   9.574  1.00 95.31           H
ATOM    572  CZ  TYR A  55      10.142  -0.816   8.125  1.00 95.31           C
ATOM    573  OH  TYR A  55       9.118  -1.344   8.848  1.00 95.31           O
ATOM    574  HH  TYR A  55       8.918  -0.760   9.635  1.00 95.31           H
ATOM    575  HN  TYR A  55      14.585  -1.186   5.883  1.00 95.31           H
ATOM    576  N   TRP A  56      15.818   1.039   3.930  1.00 96.82           N
ATOM    577  CA  TRP A  56      16.761   1.776   3.106  1.00 96.82           C
ATOM    578  C   TRP A  56      16.823   1.096   1.736  1.00 96.82           C
ATOM    579  O   TRP A  56      16.839   1.768   0.706  1.00 96.82           O
ATOM    580  HA  TRP A  56      16.386   2.794   3.000  1.00 96.82           H
ATOM    581  CB  TRP A  56      18.127   1.872   3.788  1.00 96.82           C
ATOM    582 1HB  TRP A  56      18.294   0.968   4.373  1.00 96.82           H
ATOM    583 2HB  TRP A  56      18.902   1.904   3.023  1.00 96.82           H
ATOM    584  CG  TRP A  56      18.281   3.090   4.701  1.00 96.82           C
ATOM    585  CD1 TRP A  56      18.404   3.110   6.036  1.00 96.82           C
ATOM    586  HD1 TRP A  56      18.408   2.220   6.665  1.00 96.82           H
ATOM    587  CD2 TRP A  56      18.326   4.472   4.291  1.00 96.82           C
ATOM    588  NE1 TRP A  56      18.523   4.399   6.513  1.00 96.82           N
ATOM    589  HE1 TRP A  56      18.626   4.669   7.471  1.00 96.82           H
ATOM    590  CE2 TRP A  56      18.474   5.254   5.418  1.00 96.82           C
ATOM    591  CE3 TRP A  56      18.243   5.044   3.009  1.00 96.82           C
ATOM    592  HE3 TRP A  56      18.126   4.449   2.103  1.00 96.82           H
ATOM    593  CZ2 TRP A  56      18.553   6.651   5.378  1.00 96.82           C
ATOM    594  HZ2 TRP A  56      18.670   7.246   6.283  1.00 96.82           H
ATOM    595  CZ3 TRP A  56      18.324   6.441   2.985  1.00 96.82           C
ATOM    596  HZ3 TRP A  56      18.265   6.936   2.016  1.00 96.82           H
ATOM    597  CH2 TRP A  56      18.473   7.243   4.111  1.00 96.82           C
ATOM    598  HH2 TRP A  56      18.528   8.326   4.009  1.00 96.82           H
ATOM    599  HN  TRP A  56      16.219   0.577   4.721  1.00 96.82           H
ATOM    600  N   LEU A  57      16.856  -0.228   1.769  1.00 96.83           N
ATOM    601  CA  LEU A  57      16.938  -1.006   0.545  1.00 96.83           C
ATOM    602  C   LEU A  57      15.706  -0.723  -0.317  1.00 96.83           C
ATOM    603  O   LEU A  57      15.830  -0.396  -1.496  1.00 96.83           O
ATOM    604  HA  LEU A  57      17.822  -0.670   0.003  1.00 96.83           H
ATOM    605  CB  LEU A  57      17.138  -2.489   0.864  1.00 96.83           C
ATOM    606 1HB  LEU A  57      18.072  -2.598   1.416  1.00 96.83           H
ATOM    607 2HB  LEU A  57      16.336  -2.809   1.528  1.00 96.83           H
ATOM    608  CG  LEU A  57      17.175  -3.434  -0.338  1.00 96.83           C
ATOM    609  HG  LEU A  57      16.274  -3.270  -0.930  1.00 96.83           H
ATOM    610  CD1 LEU A  57      18.371  -3.128  -1.241  1.00 96.83           C
ATOM    611 1HD1 LEU A  57      18.299  -2.103  -1.605  1.00 96.83           H
ATOM    612 2HD1 LEU A  57      19.295  -3.248  -0.674  1.00 96.83           H
ATOM    613 3HD1 LEU A  57      18.373  -3.815  -2.088  1.00 96.83           H
ATOM    614  CD2 LEU A  57      17.157  -4.896   0.113  1.00 96.83           C
ATOM    615 1HD2 LEU A  57      18.027  -5.093   0.740  1.00 96.83           H
ATOM    616 2HD2 LEU A  57      16.248  -5.090   0.683  1.00 96.83           H
ATOM    617 3HD2 LEU A  57      17.184  -5.547  -0.761  1.00 96.83           H
ATOM    618  HN  LEU A  57      16.828  -0.767   2.611  1.00 96.83           H
ATOM    619  N   VAL A  58      14.544  -0.860   0.305  1.00 95.84           N
ATOM    620  CA  VAL A  58      13.289  -0.705  -0.411  1.00 95.84           C
ATOM    621  C   VAL A  58      13.200   0.714  -0.975  1.00 95.84           C
ATOM    622  O   VAL A  58      12.789   0.906  -2.118  1.00 95.84           O
ATOM    623  HA  VAL A  58      13.294  -1.413  -1.240  1.00 95.84           H
ATOM    624  CB  VAL A  58      12.116  -1.058   0.507  1.00 95.84           C
ATOM    625  HB  VAL A  58      12.199  -0.448   1.406  1.00 95.84           H
ATOM    626  CG1 VAL A  58      10.780  -0.731  -0.162  1.00 95.84           C
ATOM    627 1HG1 VAL A  58      10.738   0.334  -0.389  1.00 95.84           H
ATOM    628 2HG1 VAL A  58      10.685  -1.304  -1.085  1.00 95.84           H
ATOM    629 3HG1 VAL A  58       9.963  -0.992   0.512  1.00 95.84           H
ATOM    630  CG2 VAL A  58      12.174  -2.528   0.929  1.00 95.84           C
ATOM    631 1HG2 VAL A  58      12.128  -3.162   0.044  1.00 95.84           H
ATOM    632 2HG2 VAL A  58      13.105  -2.716   1.464  1.00 95.84           H
ATOM    633 3HG2 VAL A  58      11.329  -2.751   1.581  1.00 95.84           H
ATOM    634  HN  VAL A  58      14.452  -1.072   1.278  1.00 95.84           H
ATOM    635  N   PHE A  59      13.593   1.671  -0.148  1.00 97.01           N
ATOM    636  CA  PHE A  59      13.584   3.065  -0.558  1.00 97.01           C
ATOM    637  C   PHE A  59      14.387   3.263  -1.845  1.00 97.01           C
ATOM    638  O   PHE A  59      13.878   3.812  -2.821  1.00 97.01           O
ATOM    639  HA  PHE A  59      12.545   3.343  -0.735  1.00 97.01           H
ATOM    640  CB  PHE A  59      14.240   3.867   0.567  1.00 97.01           C
ATOM    641 1HB  PHE A  59      13.598   3.831   1.448  1.00 97.01           H
ATOM    642 2HB  PHE A  59      15.181   3.389   0.839  1.00 97.01           H
ATOM    643  CG  PHE A  59      14.512   5.330   0.212  1.00 97.01           C
ATOM    644  CD1 PHE A  59      15.790   5.789   0.154  1.00 97.01           C
ATOM    645  HD1 PHE A  59      16.622   5.115   0.359  1.00 97.01           H
ATOM    646  CD2 PHE A  59      13.474   6.172  -0.044  1.00 97.01           C
ATOM    647  HD2 PHE A  59      12.450   5.804   0.003  1.00 97.01           H
ATOM    648  CE1 PHE A  59      16.043   7.147  -0.176  1.00 97.01           C
ATOM    649  HE1 PHE A  59      17.068   7.515  -0.223  1.00 97.01           H
ATOM    650  CE2 PHE A  59      13.727   7.530  -0.374  1.00 97.01           C
ATOM    651  HE2 PHE A  59      12.896   8.204  -0.580  1.00 97.01           H
ATOM    652  CZ  PHE A  59      15.006   7.989  -0.433  1.00 97.01           C
ATOM    653  HZ  PHE A  59      15.199   9.031  -0.686  1.00 97.01           H
ATOM    654  HN  PHE A  59      13.912   1.508   0.785  1.00 97.01           H
ATOM    655  N   ILE A  60      15.630   2.806  -1.805  1.00 97.32           N
ATOM    656  CA  ILE A  60      16.561   3.072  -2.888  1.00 97.32           C
ATOM    657  C   ILE A  60      16.025   2.454  -4.180  1.00 97.32           C
ATOM    658  O   ILE A  60      15.909   3.136  -5.198  1.00 97.32           O
ATOM    659  HA  ILE A  60      16.611   4.154  -3.017  1.00 97.32           H
ATOM    660  CB  ILE A  60      17.967   2.596  -2.516  1.00 97.32           C
ATOM    661  HB  ILE A  60      17.892   1.579  -2.131  1.00 97.32           H
ATOM    662  CG1 ILE A  60      18.561   3.458  -1.400  1.00 97.32           C
ATOM    663 1HG1 ILE A  60      18.831   4.437  -1.797  1.00 97.32           H
ATOM    664 2HG1 ILE A  60      17.812   3.624  -0.626  1.00 97.32           H
ATOM    665  CG2 ILE A  60      18.873   2.548  -3.747  1.00 97.32           C
ATOM    666 1HG2 ILE A  60      18.454   1.859  -4.481  1.00 97.32           H
ATOM    667 2HG2 ILE A  60      18.946   3.544  -4.184  1.00 97.32           H
ATOM    668 3HG2 ILE A  60      19.866   2.206  -3.455  1.00 97.32           H
ATOM    669  CD1 ILE A  60      19.795   2.791  -0.789  1.00 97.32           C
ATOM    670 1HD1 ILE A  60      19.516   1.824  -0.372  1.00 97.32           H
ATOM    671 2HD1 ILE A  60      20.551   2.649  -1.562  1.00 97.32           H
ATOM    672 3HD1 ILE A  60      20.197   3.425   0.001  1.00 97.32           H
ATOM    673  HN  ILE A  60      16.002   2.263  -1.052  1.00 97.32           H
ATOM    674  N   VAL A  61      15.710   1.169  -4.098  1.00 95.67           N
ATOM    675  CA  VAL A  61      15.335   0.414  -5.281  1.00 95.67           C
ATOM    676  C   VAL A  61      14.016   0.959  -5.832  1.00 95.67           C
ATOM    677  O   VAL A  61      13.860   1.111  -7.042  1.00 95.67           O
ATOM    678  HA  VAL A  61      16.115   0.562  -6.027  1.00 95.67           H
ATOM    679  CB  VAL A  61      15.273  -1.079  -4.950  1.00 95.67           C
ATOM    680  HB  VAL A  61      14.552  -1.214  -4.144  1.00 95.67           H
ATOM    681  CG1 VAL A  61      14.788  -1.888  -6.155  1.00 95.67           C
ATOM    682 1HG1 VAL A  61      13.791  -1.551  -6.441  1.00 95.67           H
ATOM    683 2HG1 VAL A  61      15.474  -1.743  -6.990  1.00 95.67           H
ATOM    684 3HG1 VAL A  61      14.753  -2.945  -5.893  1.00 95.67           H
ATOM    685  CG2 VAL A  61      16.629  -1.588  -4.458  1.00 95.67           C
ATOM    686 1HG2 VAL A  61      17.379  -1.433  -5.234  1.00 95.67           H
ATOM    687 2HG2 VAL A  61      16.918  -1.043  -3.560  1.00 95.67           H
ATOM    688 3HG2 VAL A  61      16.557  -2.652  -4.230  1.00 95.67           H
ATOM    689  HN  VAL A  61      15.709   0.648  -3.245  1.00 95.67           H
ATOM    690  N   GLY A  62      13.099   1.238  -4.916  1.00 95.82           N
ATOM    691  CA  GLY A  62      11.778   1.705  -5.299  1.00 95.82           C
ATOM    692  C   GLY A  62      11.851   3.090  -5.945  1.00 95.82           C
ATOM    693  O   GLY A  62      11.174   3.353  -6.937  1.00 95.82           O
ATOM    694 1HA  GLY A  62      11.325   0.999  -5.995  1.00 95.82           H
ATOM    695 2HA  GLY A  62      11.133   1.744  -4.420  1.00 95.82           H
ATOM    696  HN  GLY A  62      13.248   1.150  -3.931  1.00 95.82           H
ATOM    697  N   ALA A  63      12.681   3.940  -5.356  1.00 96.59           N
ATOM    698  CA  ALA A  63      12.799   5.312  -5.818  1.00 96.59           C
ATOM    699  C   ALA A  63      13.331   5.318  -7.253  1.00 96.59           C
ATOM    700  O   ALA A  63      12.815   6.039  -8.106  1.00 96.59           O
ATOM    701  HA  ALA A  63      11.803   5.753  -5.807  1.00 96.59           H
ATOM    702  CB  ALA A  63      13.697   6.098  -4.860  1.00 96.59           C
ATOM    703 1HB  ALA A  63      13.261   6.087  -3.862  1.00 96.59           H
ATOM    704 2HB  ALA A  63      14.685   5.638  -4.830  1.00 96.59           H
ATOM    705 3HB  ALA A  63      13.786   7.127  -5.208  1.00 96.59           H
ATOM    706  HN  ALA A  63      13.263   3.704  -4.578  1.00 96.59           H
ATOM    707  N   LEU A  64      14.354   4.507  -7.474  1.00 95.12           N
ATOM    708  CA  LEU A  64      14.967   4.417  -8.789  1.00 95.12           C
ATOM    709  C   LEU A  64      13.945   3.868  -9.786  1.00 95.12           C
ATOM    710  O   LEU A  64      13.773   4.421 -10.872  1.00 95.12           O
ATOM    711  HA  LEU A  64      15.238   5.428  -9.093  1.00 95.12           H
ATOM    712  CB  LEU A  64      16.260   3.602  -8.722  1.00 95.12           C
ATOM    713 1HB  LEU A  64      16.037   2.640  -8.260  1.00 95.12           H
ATOM    714 2HB  LEU A  64      16.590   3.397  -9.741  1.00 95.12           H
ATOM    715  CG  LEU A  64      17.420   4.246  -7.960  1.00 95.12           C
ATOM    716  HG  LEU A  64      17.068   4.512  -6.964  1.00 95.12           H
ATOM    717  CD1 LEU A  64      18.575   3.258  -7.783  1.00 95.12           C
ATOM    718 1HD1 LEU A  64      18.228   2.390  -7.223  1.00 95.12           H
ATOM    719 2HD1 LEU A  64      18.934   2.939  -8.761  1.00 95.12           H
ATOM    720 3HD1 LEU A  64      19.386   3.741  -7.238  1.00 95.12           H
ATOM    721  CD2 LEU A  64      17.872   5.539  -8.640  1.00 95.12           C
ATOM    722 1HD2 LEU A  64      18.200   5.320  -9.656  1.00 95.12           H
ATOM    723 2HD2 LEU A  64      17.040   6.243  -8.671  1.00 95.12           H
ATOM    724 3HD2 LEU A  64      18.697   5.976  -8.078  1.00 95.12           H
ATOM    725  HN  LEU A  64      14.764   3.919  -6.776  1.00 95.12           H
ATOM    726  N   GLY A  65      13.293   2.787  -9.383  1.00 93.30           N
ATOM    727  CA  GLY A  65      12.401   2.072 -10.281  1.00 93.30           C
ATOM    728  C   GLY A  65      11.249   2.969 -10.737  1.00 93.30           C
ATOM    729  O   GLY A  65      10.988   3.090 -11.933  1.00 93.30           O
ATOM    730 1HA  GLY A  65      12.959   1.720 -11.149  1.00 93.30           H
ATOM    731 2HA  GLY A  65      12.004   1.191  -9.778  1.00 93.30           H
ATOM    732  HN  GLY A  65      13.367   2.400  -8.464  1.00 93.30           H
ATOM    733  N   ASN A  66      10.591   3.576  -9.760  1.00 94.24           N
ATOM    734  CA  ASN A  66       9.373   4.322 -10.029  1.00 94.24           C
ATOM    735  C   ASN A  66       9.728   5.628 -10.742  1.00 94.24           C
ATOM    736  O   ASN A  66       8.961   6.114 -11.572  1.00 94.24           O
ATOM    737  HA  ASN A  66       8.763   3.663 -10.646  1.00 94.24           H
ATOM    738  CB  ASN A  66       8.646   4.675  -8.730  1.00 94.24           C
ATOM    739 1HB  ASN A  66       9.358   5.071  -8.006  1.00 94.24           H
ATOM    740 2HB  ASN A  66       7.915   5.461  -8.920  1.00 94.24           H
ATOM    741  CG  ASN A  66       7.943   3.449  -8.144  1.00 94.24           C
ATOM    742  OD1 ASN A  66       7.030   2.888  -8.726  1.00 94.24           O
ATOM    743  ND2 ASN A  66       8.418   3.066  -6.962  1.00 94.24           N
ATOM    744 1HD2 ASN A  66       9.170   3.571  -6.538  1.00 94.24           H
ATOM    745 2HD2 ASN A  66       8.024   2.274  -6.498  1.00 94.24           H
ATOM    746  HN  ASN A  66      10.876   3.563  -8.801  1.00 94.24           H
ATOM    747  N   SER A  67      10.891   6.159 -10.393  1.00 94.14           N
ATOM    748  CA  SER A  67      11.393   7.356 -11.046  1.00 94.14           C
ATOM    749  C   SER A  67      11.615   7.086 -12.535  1.00 94.14           C
ATOM    750  O   SER A  67      11.368   7.954 -13.371  1.00 94.14           O
ATOM    751  HA  SER A  67      10.617   8.109 -10.905  1.00 94.14           H
ATOM    752  CB  SER A  67      12.691   7.836 -10.394  1.00 94.14           C
ATOM    753 1HB  SER A  67      13.439   7.045 -10.451  1.00 94.14           H
ATOM    754 2HB  SER A  67      13.084   8.687 -10.950  1.00 94.14           H
ATOM    755  OG  SER A  67      12.499   8.208  -9.031  1.00 94.14           O
ATOM    756  HG  SER A  67      12.975   7.565  -8.431  1.00 94.14           H
ATOM    757  HN  SER A  67      11.484   5.786  -9.679  1.00 94.14           H
ATOM    758  N   LEU A  68      12.079   5.879 -12.822  1.00 91.36           N
ATOM    759  CA  LEU A  68      12.315   5.475 -14.198  1.00 91.36           C
ATOM    760  C   LEU A  68      10.982   5.431 -14.947  1.00 91.36           C
ATOM    761  O   LEU A  68      10.904   5.836 -16.106  1.00 91.36           O
ATOM    762  HA  LEU A  68      12.945   6.236 -14.658  1.00 91.36           H
ATOM    763  CB  LEU A  68      13.091   4.157 -14.244  1.00 91.36           C
ATOM    764 1HB  LEU A  68      14.014   4.281 -13.678  1.00 91.36           H
ATOM    765 2HB  LEU A  68      12.503   3.395 -13.732  1.00 91.36           H
ATOM    766  CG  LEU A  68      13.446   3.637 -15.638  1.00 91.36           C
ATOM    767  HG  LEU A  68      12.529   3.572 -16.223  1.00 91.36           H
ATOM    768  CD1 LEU A  68      14.378   4.608 -16.365  1.00 91.36           C
ATOM    769 1HD1 LEU A  68      13.886   5.575 -16.468  1.00 91.36           H
ATOM    770 2HD1 LEU A  68      15.297   4.728 -15.791  1.00 91.36           H
ATOM    771 3HD1 LEU A  68      14.615   4.214 -17.353  1.00 91.36           H
ATOM    772  CD2 LEU A  68      14.035   2.226 -15.563  1.00 91.36           C
ATOM    773 1HD2 LEU A  68      14.939   2.241 -14.954  1.00 91.36           H
ATOM    774 2HD2 LEU A  68      13.306   1.552 -15.114  1.00 91.36           H
ATOM    775 3HD2 LEU A  68      14.279   1.880 -16.567  1.00 91.36           H
ATOM    776  HN  LEU A  68      12.292   5.184 -12.135  1.00 91.36           H
ATOM    777  N   VAL A  69       9.967   4.935 -14.256  1.00 90.86           N
ATOM    778  CA  VAL A  69       8.650   4.796 -14.855  1.00 90.86           C
ATOM    779  C   VAL A  69       8.155   6.170 -15.310  1.00 90.86           C
ATOM    780  O   VAL A  69       7.668   6.318 -16.430  1.00 90.86           O
ATOM    781  HA  VAL A  69       8.752   4.152 -15.728  1.00 90.86           H
ATOM    782  CB  VAL A  69       7.697   4.113 -13.871  1.00 90.86           C
ATOM    783  HB  VAL A  69       7.734   4.664 -12.932  1.00 90.86           H
ATOM    784  CG1 VAL A  69       6.257   4.155 -14.385  1.00 90.86           C
ATOM    785 1HG1 VAL A  69       5.946   5.192 -14.510  1.00 90.86           H
ATOM    786 2HG1 VAL A  69       6.198   3.640 -15.344  1.00 90.86           H
ATOM    787 3HG1 VAL A  69       5.601   3.662 -13.667  1.00 90.86           H
ATOM    788  CG2 VAL A  69       8.138   2.675 -13.590  1.00 90.86           C
ATOM    789 1HG2 VAL A  69       8.144   2.108 -14.522  1.00 90.86           H
ATOM    790 2HG2 VAL A  69       9.140   2.679 -13.161  1.00 90.86           H
ATOM    791 3HG2 VAL A  69       7.443   2.213 -12.889  1.00 90.86           H
ATOM    792  HN  VAL A  69      10.033   4.631 -13.305  1.00 90.86           H
ATOM    793  N   ILE A  70       8.296   7.140 -14.419  1.00 91.62           N
ATOM    794  CA  ILE A  70       7.818   8.484 -14.694  1.00 91.62           C
ATOM    795  C   ILE A  70       8.583   9.059 -15.888  1.00 91.62           C
ATOM    796  O   ILE A  70       7.991   9.677 -16.771  1.00 91.62           O
ATOM    797  HA  ILE A  70       6.765   8.407 -14.965  1.00 91.62           H
ATOM    798  CB  ILE A  70       7.900   9.350 -13.436  1.00 91.62           C
ATOM    799  HB  ILE A  70       8.917   9.294 -13.049  1.00 91.62           H
ATOM    800  CG1 ILE A  70       6.971   8.818 -12.342  1.00 91.62           C
ATOM    801 1HG1 ILE A  70       5.936   8.876 -12.680  1.00 91.62           H
ATOM    802 2HG1 ILE A  70       7.187   7.766 -12.156  1.00 91.62           H
ATOM    803  CG2 ILE A  70       7.620  10.819 -13.761  1.00 91.62           C
ATOM    804 1HG2 ILE A  70       8.356  11.178 -14.481  1.00 91.62           H
ATOM    805 2HG2 ILE A  70       6.621  10.913 -14.185  1.00 91.62           H
ATOM    806 3HG2 ILE A  70       7.685  11.412 -12.849  1.00 91.62           H
ATOM    807  CD1 ILE A  70       7.136   9.616 -11.047  1.00 91.62           C
ATOM    808 1HD1 ILE A  70       8.166   9.536 -10.700  1.00 91.62           H
ATOM    809 2HD1 ILE A  70       6.895  10.663 -11.232  1.00 91.62           H
ATOM    810 3HD1 ILE A  70       6.464   9.217 -10.287  1.00 91.62           H
ATOM    811  HN  ILE A  70       8.727   7.020 -13.525  1.00 91.62           H
ATOM    812  N   LEU A  71       9.889   8.836 -15.875  1.00 89.42           N
ATOM    813  CA  LEU A  71      10.754   9.397 -16.899  1.00 89.42           C
ATOM    814  C   LEU A  71      10.373   8.811 -18.260  1.00 89.42           C
ATOM    815  O   LEU A  71      10.299   9.533 -19.252  1.00 89.42           O
ATOM    816  HA  LEU A  71      10.576  10.472 -16.924  1.00 89.42           H
ATOM    817  CB  LEU A  71      12.225   9.191 -16.530  1.00 89.42           C
ATOM    818 1HB  LEU A  71      12.410   9.677 -15.573  1.00 89.42           H
ATOM    819 2HB  LEU A  71      12.396   8.124 -16.385  1.00 89.42           H
ATOM    820  CG  LEU A  71      13.249   9.710 -17.541  1.00 89.42           C
ATOM    821  HG  LEU A  71      12.782  10.505 -18.123  1.00 89.42           H
ATOM    822  CD1 LEU A  71      14.459  10.320 -16.832  1.00 89.42           C
ATOM    823 1HD1 LEU A  71      14.133  11.152 -16.207  1.00 89.42           H
ATOM    824 2HD1 LEU A  71      14.936   9.563 -16.209  1.00 89.42           H
ATOM    825 3HD1 LEU A  71      15.171  10.681 -17.574  1.00 89.42           H
ATOM    826  CD2 LEU A  71      13.656   8.610 -18.524  1.00 89.42           C
ATOM    827 1HD2 LEU A  71      14.097   7.778 -17.976  1.00 89.42           H
ATOM    828 2HD2 LEU A  71      12.775   8.263 -19.065  1.00 89.42           H
ATOM    829 3HD2 LEU A  71      14.384   9.006 -19.232  1.00 89.42           H
ATOM    830  HN  LEU A  71      10.356   8.285 -15.184  1.00 89.42           H
ATOM    831  N   VAL A  72      10.142   7.506 -18.262  1.00 86.50           N
ATOM    832  CA  VAL A  72       9.792   6.810 -19.489  1.00 86.50           C
ATOM    833  C   VAL A  72       8.480   7.377 -20.036  1.00 86.50           C
ATOM    834  O   VAL A  72       8.348   7.597 -21.238  1.00 86.50           O
ATOM    835  HA  VAL A  72      10.585   7.001 -20.213  1.00 86.50           H
ATOM    836  CB  VAL A  72       9.733   5.302 -19.237  1.00 86.50           C
ATOM    837  HB  VAL A  72       9.082   5.131 -18.379  1.00 86.50           H
ATOM    838  CG1 VAL A  72       9.130   4.569 -20.437  1.00 86.50           C
ATOM    839 1HG1 VAL A  72       8.119   4.934 -20.615  1.00 86.50           H
ATOM    840 2HG1 VAL A  72       9.743   4.752 -21.320  1.00 86.50           H
ATOM    841 3HG1 VAL A  72       9.100   3.499 -20.231  1.00 86.50           H
ATOM    842  CG2 VAL A  72      11.117   4.749 -18.895  1.00 86.50           C
ATOM    843 1HG2 VAL A  72      11.799   4.938 -19.724  1.00 86.50           H
ATOM    844 2HG2 VAL A  72      11.493   5.239 -17.996  1.00 86.50           H
ATOM    845 3HG2 VAL A  72      11.047   3.675 -18.720  1.00 86.50           H
ATOM    846  HN  VAL A  72      10.189   6.928 -17.448  1.00 86.50           H
ATOM    847  N   TYR A  73       7.543   7.597 -19.125  1.00 85.49           N
ATOM    848  CA  TYR A  73       6.239   8.116 -19.504  1.00 85.49           C
ATOM    849  C   TYR A  73       6.370   9.477 -20.190  1.00 85.49           C
ATOM    850  O   TYR A  73       5.675   9.752 -21.167  1.00 85.49           O
ATOM    851  HA  TYR A  73       5.784   7.409 -20.197  1.00 85.49           H
ATOM    852  CB  TYR A  73       5.460   8.289 -18.199  1.00 85.49           C
ATOM    853 1HB  TYR A  73       5.396   7.325 -17.695  1.00 85.49           H
ATOM    854 2HB  TYR A  73       6.016   8.956 -17.541  1.00 85.49           H
ATOM    855  CG  TYR A  73       4.046   8.844 -18.387  1.00 85.49           C
ATOM    856  CD1 TYR A  73       3.838  10.208 -18.409  1.00 85.49           C
ATOM    857  HD1 TYR A  73       4.680  10.890 -18.292  1.00 85.49           H
ATOM    858  CD2 TYR A  73       2.980   7.980 -18.535  1.00 85.49           C
ATOM    859  HD2 TYR A  73       3.145   6.903 -18.518  1.00 85.49           H
ATOM    860  CE1 TYR A  73       2.507  10.730 -18.587  1.00 85.49           C
ATOM    861  HE1 TYR A  73       2.329  11.805 -18.606  1.00 85.49           H
ATOM    862  CE2 TYR A  73       1.650   8.502 -18.713  1.00 85.49           C
ATOM    863  HE2 TYR A  73       0.799   7.831 -18.831  1.00 85.49           H
ATOM    864  CZ  TYR A  73       1.479   9.851 -18.730  1.00 85.49           C
ATOM    865  OH  TYR A  73       0.223  10.344 -18.898  1.00 85.49           O
ATOM    866  HH  TYR A  73      -0.403   9.607 -19.153  1.00 85.49           H
ATOM    867  HN  TYR A  73       7.662   7.426 -18.147  1.00 85.49           H
ATOM    868  N   TRP A  74       7.265  10.292 -19.652  1.00 86.22           N
ATOM    869  CA  TRP A  74       7.377  11.673 -20.090  1.00 86.22           C
ATOM    870  C   TRP A  74       7.957  11.675 -21.505  1.00 86.22           C
ATOM    871  O   TRP A  74       7.406  12.308 -22.405  1.00 86.22           O
ATOM    872  HA  TRP A  74       6.376  12.103 -20.097  1.00 86.22           H
ATOM    873  CB  TRP A  74       8.208  12.495 -19.102  1.00 86.22           C
ATOM    874 1HB  TRP A  74       8.069  12.089 -18.100  1.00 86.22           H
ATOM    875 2HB  TRP A  74       9.264  12.381 -19.348  1.00 86.22           H
ATOM    876  CG  TRP A  74       7.861  13.985 -19.086  1.00 86.22           C
ATOM    877  CD1 TRP A  74       7.932  14.860 -20.099  1.00 86.22           C
ATOM    878  HD1 TRP A  74       8.262  14.606 -21.106  1.00 86.22           H
ATOM    879  CD2 TRP A  74       7.382  14.744 -17.956  1.00 86.22           C
ATOM    880  NE1 TRP A  74       7.536  16.122 -19.705  1.00 86.22           N
ATOM    881  HE1 TRP A  74       7.503  16.939 -20.282  1.00 86.22           H
ATOM    882  CE2 TRP A  74       7.191  16.049 -18.361  1.00 86.22           C
ATOM    883  CE3 TRP A  74       7.119  14.341 -16.635  1.00 86.22           C
ATOM    884  HE3 TRP A  74       7.261  13.317 -16.290  1.00 86.22           H
ATOM    885  CZ2 TRP A  74       6.729  17.057 -17.506  1.00 86.22           C
ATOM    886  HZ2 TRP A  74       6.586  18.082 -17.851  1.00 86.22           H
ATOM    887  CZ3 TRP A  74       6.658  15.360 -15.793  1.00 86.22           C
ATOM    888  HZ3 TRP A  74       6.438  15.102 -14.757  1.00 86.22           H
ATOM    889  CH2 TRP A  74       6.460  16.679 -16.186  1.00 86.22           C
ATOM    890  HH2 TRP A  74       6.098  17.415 -15.468  1.00 86.22           H
ATOM    891  HN  TRP A  74       7.904  10.024 -18.932  1.00 86.22           H
ATOM    892  N   TYR A  75       9.062  10.960 -21.659  1.00 81.73           N
ATOM    893  CA  TYR A  75       9.860  11.066 -22.868  1.00 81.73           C
ATOM    894  C   TYR A  75       9.326  10.137 -23.961  1.00 81.73           C
ATOM    895  O   TYR A  75       9.747  10.221 -25.113  1.00 81.73           O
ATOM    896  HA  TYR A  75       9.804  12.096 -23.219  1.00 81.73           H
ATOM    897  CB  TYR A  75      11.272  10.620 -22.482  1.00 81.73           C
ATOM    898 1HB  TYR A  75      11.202   9.745 -21.836  1.00 81.73           H
ATOM    899 2HB  TYR A  75      11.803  10.310 -23.382  1.00 81.73           H
ATOM    900  CG  TYR A  75      12.092  11.698 -21.771  1.00 81.73           C
ATOM    901  CD1 TYR A  75      12.712  12.690 -22.503  1.00 81.73           C
ATOM    902  HD1 TYR A  75      12.617  12.705 -23.589  1.00 81.73           H
ATOM    903  CD2 TYR A  75      12.211  11.679 -20.396  1.00 81.73           C
ATOM    904  HD2 TYR A  75      11.721  10.896 -19.817  1.00 81.73           H
ATOM    905  CE1 TYR A  75      13.483  13.704 -21.833  1.00 81.73           C
ATOM    906  HE1 TYR A  75      13.978  14.493 -22.400  1.00 81.73           H
ATOM    907  CE2 TYR A  75      12.982  12.694 -19.726  1.00 81.73           C
ATOM    908  HE2 TYR A  75      13.085  12.690 -18.641  1.00 81.73           H
ATOM    909  CZ  TYR A  75      13.580  13.656 -20.478  1.00 81.73           C
ATOM    910  OH  TYR A  75      14.309  14.615 -19.845  1.00 81.73           O
ATOM    911  HH  TYR A  75      14.682  15.258 -20.514  1.00 81.73           H
ATOM    912  HN  TYR A  75       9.412  10.318 -20.976  1.00 81.73           H
ATOM    913  N   CYS A  76       8.406   9.272 -23.560  1.00 75.38           N
ATOM    914  CA  CYS A  76       7.778   8.358 -24.499  1.00 75.38           C
ATOM    915  C   CYS A  76       6.948   9.180 -25.487  1.00 75.38           C
ATOM    916  O   CYS A  76       5.974   9.824 -25.099  1.00 75.38           O
ATOM    917  HA  CYS A  76       8.584   7.834 -25.013  1.00 75.38           H
ATOM    918  CB  CYS A  76       6.932   7.303 -23.782  1.00 75.38           C
ATOM    919 1HB  CYS A  76       7.559   6.719 -23.108  1.00 75.38           H
ATOM    920 2HB  CYS A  76       6.172   7.789 -23.170  1.00 75.38           H
ATOM    921  SG  CYS A  76       6.136   6.201 -25.007  1.00 75.38           S
ATOM    922  HG  CYS A  76       7.263   5.655 -25.455  1.00 75.38           H
ATOM    923  HN  CYS A  76       8.090   9.189 -22.614  1.00 75.38           H
ATOM    924  N   THR A  77       7.363   9.132 -26.744  1.00 69.46           N
ATOM    925  CA  THR A  77       6.767   9.979 -27.762  1.00 69.46           C
ATOM    926  C   THR A  77       5.466   9.358 -28.277  1.00 69.46           C
ATOM    927  O   THR A  77       4.769   9.958 -29.093  1.00 69.46           O
ATOM    928  HA  THR A  77       6.506  10.934 -27.306  1.00 69.46           H
ATOM    929  CB  THR A  77       7.808  10.204 -28.860  1.00 69.46           C
ATOM    930  HB  THR A  77       7.497  11.002 -29.534  1.00 69.46           H
ATOM    931  OG1 THR A  77       7.966   8.920 -29.458  1.00 69.46           O
ATOM    932  HG1 THR A  77       8.379   9.013 -30.364  1.00 69.46           H
ATOM    933  CG2 THR A  77       9.194  10.525 -28.296  1.00 69.46           C
ATOM    934 1HG2 THR A  77       9.534   9.696 -27.675  1.00 69.46           H
ATOM    935 2HG2 THR A  77       9.140  11.432 -27.693  1.00 69.46           H
ATOM    936 3HG2 THR A  77       9.895  10.675 -29.117  1.00 69.46           H
ATOM    937  HN  THR A  77       8.093   8.530 -27.069  1.00 69.46           H
ATOM    938  N   ARG A  78       5.180   8.165 -27.778  1.00 70.16           N
ATOM    939  CA  ARG A  78       3.982   7.451 -28.187  1.00 70.16           C
ATOM    940  C   ARG A  78       2.759   8.002 -27.451  1.00 70.16           C
ATOM    941  O   ARG A  78       2.860   8.423 -26.300  1.00 70.16           O
ATOM    942  HA  ARG A  78       3.906   7.626 -29.260  1.00 70.16           H
ATOM    943  CB  ARG A  78       4.108   5.953 -27.900  1.00 70.16           C
ATOM    944 1HB  ARG A  78       3.499   5.391 -28.608  1.00 70.16           H
ATOM    945 2HB  ARG A  78       5.141   5.637 -28.048  1.00 70.16           H
ATOM    946  CG  ARG A  78       3.670   5.629 -26.471  1.00 70.16           C
ATOM    947 1HG  ARG A  78       4.228   6.246 -25.767  1.00 70.16           H
ATOM    948 2HG  ARG A  78       2.615   5.876 -26.346  1.00 70.16           H
ATOM    949  CD  ARG A  78       3.894   4.150 -26.151  1.00 70.16           C
ATOM    950 1HD  ARG A  78       3.068   3.556 -26.542  1.00 70.16           H
ATOM    951 2HD  ARG A  78       4.801   3.797 -26.641  1.00 70.16           H
ATOM    952  NE  ARG A  78       4.004   3.960 -24.687  1.00 70.16           N
ATOM    953  HE  ARG A  78       4.919   3.955 -24.283  1.00 70.16           H
ATOM    954  CZ  ARG A  78       2.955   3.794 -23.870  1.00 70.16           C
ATOM    955  NH1 ARG A  78       1.707   3.793 -24.357  1.00 70.16           N
ATOM    956 1HH1 ARG A  78       1.553   3.915 -25.338  1.00 70.16           H
ATOM    957 2HH1 ARG A  78       0.930   3.668 -23.741  1.00 70.16           H
ATOM    958  NH2 ARG A  78       3.173   3.631 -22.558  1.00 70.16           N
ATOM    959 1HH2 ARG A  78       2.401   3.506 -21.935  1.00 70.16           H
ATOM    960 2HH2 ARG A  78       4.108   3.633 -22.202  1.00 70.16           H
ATOM    961  HN  ARG A  78       5.748   7.688 -27.108  1.00 70.16           H
ATOM    962  N   VAL A  79       1.631   7.982 -28.146  1.00 76.00           N
ATOM    963  CA  VAL A  79       0.375   8.402 -27.548  1.00 76.00           C
ATOM    964  C   VAL A  79       0.174   7.663 -26.223  1.00 76.00           C
ATOM    965  O   VAL A  79       0.366   6.451 -26.149  1.00 76.00           O
ATOM    966  HA  VAL A  79       0.449   9.471 -27.346  1.00 76.00           H
ATOM    967  CB  VAL A  79      -0.774   8.184 -28.535  1.00 76.00           C
ATOM    968  HB  VAL A  79      -0.920   7.110 -28.647  1.00 76.00           H
ATOM    969  CG1 VAL A  79      -2.076   8.783 -28.000  1.00 76.00           C
ATOM    970 1HG1 VAL A  79      -2.333   8.307 -27.054  1.00 76.00           H
ATOM    971 2HG1 VAL A  79      -1.947   9.854 -27.845  1.00 76.00           H
ATOM    972 3HG1 VAL A  79      -2.876   8.614 -28.721  1.00 76.00           H
ATOM    973  CG2 VAL A  79      -0.430   8.757 -29.911  1.00 76.00           C
ATOM    974 1HG2 VAL A  79      -0.244   9.828 -29.822  1.00 76.00           H
ATOM    975 2HG2 VAL A  79       0.461   8.264 -30.298  1.00 76.00           H
ATOM    976 3HG2 VAL A  79      -1.264   8.589 -30.593  1.00 76.00           H
ATOM    977  HN  VAL A  79       1.567   7.685 -29.099  1.00 76.00           H
ATOM    978  N   LYS A  80      -0.211   8.425 -25.210  1.00 80.05           N
ATOM    979  CA  LYS A  80      -0.491   7.850 -23.905  1.00 80.05           C
ATOM    980  C   LYS A  80      -1.784   7.036 -23.978  1.00 80.05           C
ATOM    981  O   LYS A  80      -2.588   7.222 -24.890  1.00 80.05           O
ATOM    982  HA  LYS A  80       0.329   7.174 -23.663  1.00 80.05           H
ATOM    983  CB  LYS A  80      -0.510   8.941 -22.832  1.00 80.05           C
ATOM    984 1HB  LYS A  80      -1.394   9.566 -22.959  1.00 80.05           H
ATOM    985 2HB  LYS A  80      -0.584   8.484 -21.845  1.00 80.05           H
ATOM    986  CG  LYS A  80       0.749   9.806 -22.907  1.00 80.05           C
ATOM    987 1HG  LYS A  80       0.748  10.376 -23.837  1.00 80.05           H
ATOM    988 2HG  LYS A  80       0.748  10.529 -22.091  1.00 80.05           H
ATOM    989  CD  LYS A  80       2.012   8.945 -22.832  1.00 80.05           C
ATOM    990 1HD  LYS A  80       1.942   8.265 -21.983  1.00 80.05           H
ATOM    991 2HD  LYS A  80       2.091   8.330 -23.728  1.00 80.05           H
ATOM    992  CE  LYS A  80       3.262   9.816 -22.692  1.00 80.05           C
ATOM    993 1HE  LYS A  80       3.163  10.706 -23.314  1.00 80.05           H
ATOM    994 2HE  LYS A  80       3.362  10.156 -21.662  1.00 80.05           H
ATOM    995  NZ  LYS A  80       4.469   9.058 -23.090  1.00 80.05           N
ATOM    996 1HZ  LYS A  80       5.298   9.574 -22.817  1.00 80.05           H
ATOM    997 2HZ  LYS A  80       4.467   8.154 -22.631  1.00 80.05           H
ATOM    998 3HZ  LYS A  80       4.469   8.926 -24.096  1.00 80.05           H
ATOM    999  HN  LYS A  80      -0.332   9.416 -25.270  1.00 80.05           H
ATOM   1000  N   THR A  81      -1.945   6.152 -23.005  1.00 80.88           N
ATOM   1001  CA  THR A  81      -3.196   5.430 -22.848  1.00 80.88           C
ATOM   1002  C   THR A  81      -3.747   5.618 -21.433  1.00 80.88           C
ATOM   1003  O   THR A  81      -3.051   6.126 -20.555  1.00 80.88           O
ATOM   1004  HA  THR A  81      -3.927   5.857 -23.535  1.00 80.88           H
ATOM   1005  CB  THR A  81      -2.947   3.966 -23.214  1.00 80.88           C
ATOM   1006  HB  THR A  81      -3.884   3.412 -23.265  1.00 80.88           H
ATOM   1007  OG1 THR A  81      -2.020   3.515 -22.230  1.00 80.88           O
ATOM   1008  HG1 THR A  81      -1.088   3.751 -22.505  1.00 80.88           H
ATOM   1009  CG2 THR A  81      -2.191   3.812 -24.535  1.00 80.88           C
ATOM   1010 1HG2 THR A  81      -1.224   4.309 -24.460  1.00 80.88           H
ATOM   1011 2HG2 THR A  81      -2.771   4.265 -25.340  1.00 80.88           H
ATOM   1012 3HG2 THR A  81      -2.040   2.754 -24.747  1.00 80.88           H
ATOM   1013  HN  THR A  81      -1.240   5.926 -22.333  1.00 80.88           H
ATOM   1014  N   MET A  82      -4.991   5.198 -21.256  1.00 82.36           N
ATOM   1015  CA  MET A  82      -5.612   5.231 -19.942  1.00 82.36           C
ATOM   1016  C   MET A  82      -4.792   4.430 -18.929  1.00 82.36           C
ATOM   1017  O   MET A  82      -4.566   4.887 -17.809  1.00 82.36           O
ATOM   1018  HA  MET A  82      -5.633   6.282 -19.654  1.00 82.36           H
ATOM   1019  CB  MET A  82      -7.024   4.649 -20.031  1.00 82.36           C
ATOM   1020 1HB  MET A  82      -7.632   5.260 -20.698  1.00 82.36           H
ATOM   1021 2HB  MET A  82      -6.983   3.649 -20.463  1.00 82.36           H
ATOM   1022  CG  MET A  82      -7.679   4.587 -18.649  1.00 82.36           C
ATOM   1023 1HG  MET A  82      -7.316   3.716 -18.104  1.00 82.36           H
ATOM   1024 2HG  MET A  82      -7.401   5.466 -18.067  1.00 82.36           H
ATOM   1025  SD  MET A  82      -9.454   4.504 -18.818  1.00 82.36           S
ATOM   1026  CE  MET A  82      -9.942   4.862 -17.139  1.00 82.36           C
ATOM   1027 1HE  MET A  82      -9.525   4.108 -16.471  1.00 82.36           H
ATOM   1028 2HE  MET A  82      -9.570   5.846 -16.854  1.00 82.36           H
ATOM   1029 3HE  MET A  82     -11.029   4.849 -17.066  1.00 82.36           H
ATOM   1030  HN  MET A  82      -5.570   4.842 -21.988  1.00 82.36           H
ATOM   1031  N   THR A  83      -4.369   3.250 -19.357  1.00 82.10           N
ATOM   1032  CA  THR A  83      -3.496   2.426 -18.540  1.00 82.10           C
ATOM   1033  C   THR A  83      -2.262   3.221 -18.107  1.00 82.10           C
ATOM   1034  O   THR A  83      -1.881   3.195 -16.938  1.00 82.10           O
ATOM   1035  HA  THR A  83      -4.033   2.151 -17.632  1.00 82.10           H
ATOM   1036  CB  THR A  83      -3.156   1.163 -19.335  1.00 82.10           C
ATOM   1037  HB  THR A  83      -2.596   1.411 -20.237  1.00 82.10           H
ATOM   1038  OG1 THR A  83      -4.418   0.536 -19.547  1.00 82.10           O
ATOM   1039  HG1 THR A  83      -5.151   1.115 -19.190  1.00 82.10           H
ATOM   1040  CG2 THR A  83      -2.368   0.145 -18.508  1.00 82.10           C
ATOM   1041 1HG2 THR A  83      -2.957  -0.153 -17.641  1.00 82.10           H
ATOM   1042 2HG2 THR A  83      -1.432   0.594 -18.175  1.00 82.10           H
ATOM   1043 3HG2 THR A  83      -2.153  -0.731 -19.120  1.00 82.10           H
ATOM   1044  HN  THR A  83      -4.613   2.857 -20.244  1.00 82.10           H
ATOM   1045  N   ASP A  84      -1.674   3.911 -19.073  1.00 83.73           N
ATOM   1046  CA  ASP A  84      -0.428   4.620 -18.834  1.00 83.73           C
ATOM   1047  C   ASP A  84      -0.650   5.682 -17.756  1.00 83.73           C
ATOM   1048  O   ASP A  84       0.233   5.936 -16.938  1.00 83.73           O
ATOM   1049  HA  ASP A  84       0.283   3.854 -18.525  1.00 83.73           H
ATOM   1050  CB  ASP A  84       0.055   5.327 -20.102  1.00 83.73           C
ATOM   1051 1HB  ASP A  84      -0.665   6.092 -20.393  1.00 83.73           H
ATOM   1052 2HB  ASP A  84       0.998   5.836 -19.902  1.00 83.73           H
ATOM   1053  CG  ASP A  84       0.240   4.331 -21.249  1.00 83.73           C
ATOM   1054  OD1 ASP A  84       0.926   3.313 -21.011  1.00 83.73           O
ATOM   1055  OD2 ASP A  84      -0.308   4.610 -22.337  1.00 83.73           O
ATOM   1056  HN  ASP A  84      -2.033   3.989 -20.003  1.00 83.73           H
ATOM   1057  N   MET A  85      -1.834   6.276 -17.790  1.00 88.74           N
ATOM   1058  CA  MET A  85      -2.178   7.316 -16.835  1.00 88.74           C
ATOM   1059  C   MET A  85      -2.200   6.764 -15.408  1.00 88.74           C
ATOM   1060  O   MET A  85      -1.693   7.399 -14.485  1.00 88.74           O
ATOM   1061  HA  MET A  85      -1.396   8.069 -16.928  1.00 88.74           H
ATOM   1062  CB  MET A  85      -3.551   7.893 -17.181  1.00 88.74           C
ATOM   1063 1HB  MET A  85      -3.565   8.209 -18.224  1.00 88.74           H
ATOM   1064 2HB  MET A  85      -4.313   7.120 -17.072  1.00 88.74           H
ATOM   1065  CG  MET A  85      -3.890   9.081 -16.277  1.00 88.74           C
ATOM   1066 1HG  MET A  85      -4.891   9.447 -16.505  1.00 88.74           H
ATOM   1067 2HG  MET A  85      -3.896   8.765 -15.234  1.00 88.74           H
ATOM   1068  SD  MET A  85      -2.696  10.386 -16.512  1.00 88.74           S
ATOM   1069  CE  MET A  85      -3.129  10.910 -18.163  1.00 88.74           C
ATOM   1070 1HE  MET A  85      -3.012  10.073 -18.851  1.00 88.74           H
ATOM   1071 2HE  MET A  85      -4.164  11.249 -18.176  1.00 88.74           H
ATOM   1072 3HE  MET A  85      -2.475  11.726 -18.468  1.00 88.74           H
ATOM   1073  HN  MET A  85      -2.550   6.057 -18.452  1.00 88.74           H
ATOM   1074  N   PHE A  86      -2.794   5.587 -15.272  1.00 89.07           N
ATOM   1075  CA  PHE A  86      -2.895   4.946 -13.972  1.00 89.07           C
ATOM   1076  C   PHE A  86      -1.526   4.460 -13.492  1.00 89.07           C
ATOM   1077  O   PHE A  86      -1.217   4.535 -12.304  1.00 89.07           O
ATOM   1078  HA  PHE A  86      -3.279   5.689 -13.274  1.00 89.07           H
ATOM   1079  CB  PHE A  86      -3.821   3.740 -14.139  1.00 89.07           C
ATOM   1080 1HB  PHE A  86      -3.432   3.103 -14.933  1.00 89.07           H
ATOM   1081 2HB  PHE A  86      -3.804   3.151 -13.222  1.00 89.07           H
ATOM   1082  CG  PHE A  86      -5.270   4.109 -14.464  1.00 89.07           C
ATOM   1083  CD1 PHE A  86      -5.849   5.184 -13.865  1.00 89.07           C
ATOM   1084  HD1 PHE A  86      -5.281   5.783 -13.153  1.00 89.07           H
ATOM   1085  CD2 PHE A  86      -5.979   3.361 -15.352  1.00 89.07           C
ATOM   1086  HD2 PHE A  86      -5.515   2.500 -15.832  1.00 89.07           H
ATOM   1087  CE1 PHE A  86      -7.194   5.526 -14.167  1.00 89.07           C
ATOM   1088  HE1 PHE A  86      -7.658   6.387 -13.687  1.00 89.07           H
ATOM   1089  CE2 PHE A  86      -7.324   3.704 -15.654  1.00 89.07           C
ATOM   1090  HE2 PHE A  86      -7.892   3.105 -16.365  1.00 89.07           H
ATOM   1091  CZ  PHE A  86      -7.903   4.779 -15.055  1.00 89.07           C
ATOM   1092  HZ  PHE A  86      -8.935   5.041 -15.287  1.00 89.07           H
ATOM   1093  HN  PHE A  86      -3.200   5.075 -16.028  1.00 89.07           H
ATOM   1094  N   LEU A  87      -0.741   3.971 -14.442  1.00 87.11           N
ATOM   1095  CA  LEU A  87       0.595   3.489 -14.134  1.00 87.11           C
ATOM   1096  C   LEU A  87       1.440   4.647 -13.600  1.00 87.11           C
ATOM   1097  O   LEU A  87       2.258   4.460 -12.700  1.00 87.11           O
ATOM   1098  HA  LEU A  87       0.498   2.740 -13.348  1.00 87.11           H
ATOM   1099  CB  LEU A  87       1.206   2.791 -15.351  1.00 87.11           C
ATOM   1100 1HB  LEU A  87       1.122   3.459 -16.208  1.00 87.11           H
ATOM   1101 2HB  LEU A  87       2.270   2.644 -15.164  1.00 87.11           H
ATOM   1102  CG  LEU A  87       0.592   1.442 -15.729  1.00 87.11           C
ATOM   1103  HG  LEU A  87      -0.459   1.601 -15.972  1.00 87.11           H
ATOM   1104  CD1 LEU A  87       1.262   0.865 -16.978  1.00 87.11           C
ATOM   1105 1HD1 LEU A  87       1.132   1.555 -17.812  1.00 87.11           H
ATOM   1106 2HD1 LEU A  87       2.326   0.724 -16.787  1.00 87.11           H
ATOM   1107 3HD1 LEU A  87       0.807  -0.094 -17.225  1.00 87.11           H
ATOM   1108  CD2 LEU A  87       0.641   0.467 -14.551  1.00 87.11           C
ATOM   1109 1HD2 LEU A  87       1.677   0.309 -14.253  1.00 87.11           H
ATOM   1110 2HD2 LEU A  87       0.082   0.883 -13.712  1.00 87.11           H
ATOM   1111 3HD2 LEU A  87       0.198  -0.483 -14.847  1.00 87.11           H
ATOM   1112  HN  LEU A  87      -1.004   3.903 -15.404  1.00 87.11           H
ATOM   1113  N   LEU A  88       1.214   5.818 -14.177  1.00 90.69           N
ATOM   1114  CA  LEU A  88       1.917   7.013 -13.744  1.00 90.69           C
ATOM   1115  C   LEU A  88       1.573   7.301 -12.281  1.00 90.69           C
ATOM   1116  O   LEU A  88       2.466   7.464 -11.450  1.00 90.69           O
ATOM   1117  HA  LEU A  88       2.985   6.807 -13.813  1.00 90.69           H
ATOM   1118  CB  LEU A  88       1.619   8.181 -14.686  1.00 90.69           C
ATOM   1119 1HB  LEU A  88       2.024   7.941 -15.669  1.00 90.69           H
ATOM   1120 2HB  LEU A  88       0.538   8.264 -14.799  1.00 90.69           H
ATOM   1121  CG  LEU A  88       2.165   9.545 -14.259  1.00 90.69           C
ATOM   1122  HG  LEU A  88       1.881   9.716 -13.221  1.00 90.69           H
ATOM   1123  CD1 LEU A  88       3.694   9.566 -14.319  1.00 90.69           C
ATOM   1124 1HD1 LEU A  88       4.094   8.804 -13.650  1.00 90.69           H
ATOM   1125 2HD1 LEU A  88       4.021   9.363 -15.338  1.00 90.69           H
ATOM   1126 3HD1 LEU A  88       4.056  10.547 -14.010  1.00 90.69           H
ATOM   1127  CD2 LEU A  88       1.544  10.669 -15.089  1.00 90.69           C
ATOM   1128 1HD2 LEU A  88       1.776  10.515 -16.143  1.00 90.69           H
ATOM   1129 2HD2 LEU A  88       0.462  10.668 -14.952  1.00 90.69           H
ATOM   1130 3HD2 LEU A  88       1.950  11.628 -14.765  1.00 90.69           H
ATOM   1131  HN  LEU A  88       0.566   5.957 -14.925  1.00 90.69           H
ATOM   1132  N   ASN A  89       0.277   7.354 -12.010  1.00 93.39           N
ATOM   1133  CA  ASN A  89      -0.197   7.742 -10.693  1.00 93.39           C
ATOM   1134  C   ASN A  89       0.227   6.685  -9.671  1.00 93.39           C
ATOM   1135  O   ASN A  89       0.437   6.998  -8.500  1.00 93.39           O
ATOM   1136  HA  ASN A  89       0.257   8.714 -10.500  1.00 93.39           H
ATOM   1137  CB  ASN A  89      -1.723   7.842 -10.664  1.00 93.39           C
ATOM   1138 1HB  ASN A  89      -2.156   7.028 -11.246  1.00 93.39           H
ATOM   1139 2HB  ASN A  89      -2.080   7.726  -9.641  1.00 93.39           H
ATOM   1140  CG  ASN A  89      -2.196   9.184 -11.226  1.00 93.39           C
ATOM   1141  OD1 ASN A  89      -2.440  10.137 -10.504  1.00 93.39           O
ATOM   1142  ND2 ASN A  89      -2.311   9.206 -12.550  1.00 93.39           N
ATOM   1143 1HD2 ASN A  89      -2.095   8.389 -13.085  1.00 93.39           H
ATOM   1144 2HD2 ASN A  89      -2.614  10.040 -13.012  1.00 93.39           H
ATOM   1145  HN  ASN A  89      -0.441   7.138 -12.672  1.00 93.39           H
ATOM   1146  N   LEU A  90       0.341   5.456 -10.152  1.00 91.51           N
ATOM   1147  CA  LEU A  90       0.761   4.355  -9.301  1.00 91.51           C
ATOM   1148  C   LEU A  90       2.200   4.595  -8.838  1.00 91.51           C
ATOM   1149  O   LEU A  90       2.514   4.419  -7.662  1.00 91.51           O
ATOM   1150  HA  LEU A  90       0.112   4.354  -8.425  1.00 91.51           H
ATOM   1151  CB  LEU A  90       0.560   3.018 -10.016  1.00 91.51           C
ATOM   1152 1HB  LEU A  90      -0.395   3.049 -10.541  1.00 91.51           H
ATOM   1153 2HB  LEU A  90       1.337   2.913 -10.773  1.00 91.51           H
ATOM   1154  CG  LEU A  90       0.581   1.773  -9.127  1.00 91.51           C
ATOM   1155  HG  LEU A  90       1.362   1.901  -8.378  1.00 91.51           H
ATOM   1156  CD1 LEU A  90      -0.743   1.611  -8.378  1.00 91.51           C
ATOM   1157 1HD1 LEU A  90      -0.914   2.486  -7.750  1.00 91.51           H
ATOM   1158 2HD1 LEU A  90      -1.558   1.515  -9.096  1.00 91.51           H
ATOM   1159 3HD1 LEU A  90      -0.701   0.719  -7.754  1.00 91.51           H
ATOM   1160  CD2 LEU A  90       0.935   0.525  -9.940  1.00 91.51           C
ATOM   1161 1HD2 LEU A  90       0.194   0.381 -10.726  1.00 91.51           H
ATOM   1162 2HD2 LEU A  90       1.921   0.652 -10.388  1.00 91.51           H
ATOM   1163 3HD2 LEU A  90       0.943  -0.345  -9.284  1.00 91.51           H
ATOM   1164  HN  LEU A  90       0.153   5.207 -11.102  1.00 91.51           H
ATOM   1165  N   ALA A  91       3.035   4.992  -9.787  1.00 93.62           N
ATOM   1166  CA  ALA A  91       4.440   5.221  -9.499  1.00 93.62           C
ATOM   1167  C   ALA A  91       4.574   6.405  -8.539  1.00 93.62           C
ATOM   1168  O   ALA A  91       5.439   6.405  -7.665  1.00 93.62           O
ATOM   1169  HA  ALA A  91       4.830   4.326  -9.014  1.00 93.62           H
ATOM   1170  CB  ALA A  91       5.200   5.444 -10.808  1.00 93.62           C
ATOM   1171 1HB  ALA A  91       5.098   4.562 -11.442  1.00 93.62           H
ATOM   1172 2HB  ALA A  91       4.789   6.311 -11.324  1.00 93.62           H
ATOM   1173 3HB  ALA A  91       6.254   5.615 -10.592  1.00 93.62           H
ATOM   1174  HN  ALA A  91       2.765   5.158 -10.735  1.00 93.62           H
ATOM   1175  N   ILE A  92       3.704   7.385  -8.734  1.00 95.05           N
ATOM   1176  CA  ILE A  92       3.707   8.568  -7.890  1.00 95.05           C
ATOM   1177  C   ILE A  92       3.347   8.167  -6.458  1.00 95.05           C
ATOM   1178  O   ILE A  92       4.005   8.589  -5.507  1.00 95.05           O
ATOM   1179  HA  ILE A  92       4.720   8.969  -7.892  1.00 95.05           H
ATOM   1180  CB  ILE A  92       2.792   9.646  -8.474  1.00 95.05           C
ATOM   1181  HB  ILE A  92       1.832   9.188  -8.711  1.00 95.05           H
ATOM   1182  CG1 ILE A  92       3.363  10.199  -9.782  1.00 95.05           C
ATOM   1183 1HG1 ILE A  92       4.248  10.799  -9.571  1.00 95.05           H
ATOM   1184 2HG1 ILE A  92       3.680   9.376 -10.421  1.00 95.05           H
ATOM   1185  CG2 ILE A  92       2.525  10.752  -7.452  1.00 95.05           C
ATOM   1186 1HG2 ILE A  92       2.044  10.325  -6.572  1.00 95.05           H
ATOM   1187 2HG2 ILE A  92       3.469  11.214  -7.161  1.00 95.05           H
ATOM   1188 3HG2 ILE A  92       1.872  11.505  -7.893  1.00 95.05           H
ATOM   1189  CD1 ILE A  92       2.326  11.052 -10.515  1.00 95.05           C
ATOM   1190 1HD1 ILE A  92       1.452  10.443 -10.746  1.00 95.05           H
ATOM   1191 2HD1 ILE A  92       2.029  11.888  -9.882  1.00 95.05           H
ATOM   1192 3HD1 ILE A  92       2.757  11.433 -11.441  1.00 95.05           H
ATOM   1193  HN  ILE A  92       3.008   7.381  -9.453  1.00 95.05           H
ATOM   1194  N   ALA A  93       2.305   7.356  -6.348  1.00 94.84           N
ATOM   1195  CA  ALA A  93       1.822   6.930  -5.045  1.00 94.84           C
ATOM   1196  C   ALA A  93       2.945   6.202  -4.304  1.00 94.84           C
ATOM   1197  O   ALA A  93       3.190   6.466  -3.128  1.00 94.84           O
ATOM   1198  HA  ALA A  93       1.547   7.823  -4.484  1.00 94.84           H
ATOM   1199  CB  ALA A  93       0.579   6.056  -5.222  1.00 94.84           C
ATOM   1200 1HB  ALA A  93      -0.199   6.629  -5.728  1.00 94.84           H
ATOM   1201 2HB  ALA A  93       0.832   5.181  -5.821  1.00 94.84           H
ATOM   1202 3HB  ALA A  93       0.217   5.736  -4.245  1.00 94.84           H
ATOM   1203  HN  ALA A  93       1.794   6.994  -7.127  1.00 94.84           H
ATOM   1204  N   ASP A  94       3.598   5.299  -5.022  1.00 93.69           N
ATOM   1205  CA  ASP A  94       4.658   4.499  -4.434  1.00 93.69           C
ATOM   1206  C   ASP A  94       5.768   5.422  -3.928  1.00 93.69           C
ATOM   1207  O   ASP A  94       6.280   5.237  -2.826  1.00 93.69           O
ATOM   1208  HA  ASP A  94       4.181   3.940  -3.629  1.00 93.69           H
ATOM   1209  CB  ASP A  94       5.267   3.548  -5.466  1.00 93.69           C
ATOM   1210 1HB  ASP A  94       5.385   4.066  -6.418  1.00 93.69           H
ATOM   1211 2HB  ASP A  94       6.263   3.245  -5.143  1.00 93.69           H
ATOM   1212  CG  ASP A  94       4.388   2.310  -5.658  1.00 93.69           C
ATOM   1213  OD1 ASP A  94       3.698   1.948  -4.681  1.00 93.69           O
ATOM   1214  OD2 ASP A  94       4.427   1.755  -6.777  1.00 93.69           O
ATOM   1215  HN  ASP A  94       3.412   5.112  -5.987  1.00 93.69           H
ATOM   1216  N   LEU A  95       6.107   6.397  -4.759  1.00 96.07           N
ATOM   1217  CA  LEU A  95       7.182   7.319  -4.432  1.00 96.07           C
ATOM   1218  C   LEU A  95       6.853   8.034  -3.120  1.00 96.07           C
ATOM   1219  O   LEU A  95       7.712   8.166  -2.249  1.00 96.07           O
ATOM   1220  HA  LEU A  95       8.086   6.727  -4.286  1.00 96.07           H
ATOM   1221  CB  LEU A  95       7.446   8.269  -5.601  1.00 96.07           C
ATOM   1222 1HB  LEU A  95       6.487   8.602  -5.998  1.00 96.07           H
ATOM   1223 2HB  LEU A  95       7.956   9.153  -5.217  1.00 96.07           H
ATOM   1224  CG  LEU A  95       8.273   7.699  -6.755  1.00 96.07           C
ATOM   1225  HG  LEU A  95       7.762   6.816  -7.138  1.00 96.07           H
ATOM   1226  CD1 LEU A  95       8.370   8.701  -7.908  1.00 96.07           C
ATOM   1227 1HD1 LEU A  95       7.370   8.931  -8.275  1.00 96.07           H
ATOM   1228 2HD1 LEU A  95       8.846   9.616  -7.555  1.00 96.07           H
ATOM   1229 3HD1 LEU A  95       8.963   8.271  -8.715  1.00 96.07           H
ATOM   1230  CD2 LEU A  95       9.653   7.248  -6.271  1.00 96.07           C
ATOM   1231 1HD2 LEU A  95      10.185   8.099  -5.846  1.00 96.07           H
ATOM   1232 2HD2 LEU A  95       9.536   6.476  -5.510  1.00 96.07           H
ATOM   1233 3HD2 LEU A  95      10.220   6.847  -7.111  1.00 96.07           H
ATOM   1234  HN  LEU A  95       5.661   6.562  -5.639  1.00 96.07           H
ATOM   1235  N   LEU A  96       5.609   8.477  -3.020  1.00 95.14           N
ATOM   1236  CA  LEU A  96       5.186   9.271  -1.879  1.00 95.14           C
ATOM   1237  C   LEU A  96       5.420   8.473  -0.594  1.00 95.14           C
ATOM   1238  O   LEU A  96       5.847   9.029   0.417  1.00 95.14           O
ATOM   1239  HA  LEU A  96       5.814  10.162  -1.851  1.00 95.14           H
ATOM   1240  CB  LEU A  96       3.741   9.740  -2.057  1.00 95.14           C
ATOM   1241 1HB  LEU A  96       3.136   8.883  -2.355  1.00 95.14           H
ATOM   1242 2HB  LEU A  96       3.366  10.073  -1.090  1.00 95.14           H
ATOM   1243  CG  LEU A  96       3.521  10.862  -3.073  1.00 95.14           C
ATOM   1244  HG  LEU A  96       3.826  10.499  -4.055  1.00 95.14           H
ATOM   1245  CD1 LEU A  96       2.039  11.233  -3.168  1.00 95.14           C
ATOM   1246 1HD1 LEU A  96       1.466  10.360  -3.482  1.00 95.14           H
ATOM   1247 2HD1 LEU A  96       1.686  11.569  -2.194  1.00 95.14           H
ATOM   1248 3HD1 LEU A  96       1.911  12.033  -3.898  1.00 95.14           H
ATOM   1249  CD2 LEU A  96       4.395  12.075  -2.748  1.00 95.14           C
ATOM   1250 1HD2 LEU A  96       4.145  12.448  -1.755  1.00 95.14           H
ATOM   1251 2HD2 LEU A  96       5.445  11.783  -2.772  1.00 95.14           H
ATOM   1252 3HD2 LEU A  96       4.219  12.858  -3.486  1.00 95.14           H
ATOM   1253  HN  LEU A  96       4.896   8.302  -3.699  1.00 95.14           H
ATOM   1254  N   PHE A  97       5.129   7.183  -0.675  1.00 94.86           N
ATOM   1255  CA  PHE A  97       5.295   6.305   0.471  1.00 94.86           C
ATOM   1256  C   PHE A  97       6.776   6.072   0.773  1.00 94.86           C
ATOM   1257  O   PHE A  97       7.203   6.173   1.923  1.00 94.86           O
ATOM   1258  HA  PHE A  97       4.825   6.795   1.324  1.00 94.86           H
ATOM   1259  CB  PHE A  97       4.644   4.969   0.109  1.00 94.86           C
ATOM   1260 1HB  PHE A  97       3.560   5.091   0.114  1.00 94.86           H
ATOM   1261 2HB  PHE A  97       4.929   4.701  -0.908  1.00 94.86           H
ATOM   1262  CG  PHE A  97       5.018   3.820   1.047  1.00 94.86           C
ATOM   1263  CD1 PHE A  97       5.647   2.719   0.557  1.00 94.86           C
ATOM   1264  HD1 PHE A  97       5.885   2.655  -0.505  1.00 94.86           H
ATOM   1265  CD2 PHE A  97       4.721   3.900   2.372  1.00 94.86           C
ATOM   1266  HD2 PHE A  97       4.216   4.783   2.765  1.00 94.86           H
ATOM   1267  CE1 PHE A  97       5.994   1.652   1.428  1.00 94.86           C
ATOM   1268  HE1 PHE A  97       6.498   0.770   1.035  1.00 94.86           H
ATOM   1269  CE2 PHE A  97       5.068   2.834   3.243  1.00 94.86           C
ATOM   1270  HE2 PHE A  97       4.830   2.898   4.305  1.00 94.86           H
ATOM   1271  CZ  PHE A  97       5.697   1.732   2.753  1.00 94.86           C
ATOM   1272  HZ  PHE A  97       5.963   0.914   3.421  1.00 94.86           H
ATOM   1273  HN  PHE A  97       4.786   6.738  -1.502  1.00 94.86           H
ATOM   1274  N   LEU A  98       7.521   5.764  -0.279  1.00 96.07           N
ATOM   1275  CA  LEU A  98       8.906   5.356  -0.122  1.00 96.07           C
ATOM   1276  C   LEU A  98       9.673   6.446   0.630  1.00 96.07           C
ATOM   1277  O   LEU A  98      10.560   6.148   1.428  1.00 96.07           O
ATOM   1278  HA  LEU A  98       8.913   4.449   0.483  1.00 96.07           H
ATOM   1279  CB  LEU A  98       9.517   4.999  -1.479  1.00 96.07           C
ATOM   1280 1HB  LEU A  98       9.323   5.820  -2.169  1.00 96.07           H
ATOM   1281 2HB  LEU A  98      10.598   4.930  -1.361  1.00 96.07           H
ATOM   1282  CG  LEU A  98       9.017   3.703  -2.119  1.00 96.07           C
ATOM   1283  HG  LEU A  98       7.933   3.662  -2.006  1.00 96.07           H
ATOM   1284  CD1 LEU A  98       9.316   3.681  -3.619  1.00 96.07           C
ATOM   1285 1HD1 LEU A  98       8.819   4.523  -4.101  1.00 96.07           H
ATOM   1286 2HD1 LEU A  98      10.392   3.756  -3.776  1.00 96.07           H
ATOM   1287 3HD1 LEU A  98       8.951   2.749  -4.049  1.00 96.07           H
ATOM   1288  CD2 LEU A  98       9.592   2.480  -1.402  1.00 96.07           C
ATOM   1289 1HD2 LEU A  98      10.680   2.502  -1.462  1.00 96.07           H
ATOM   1290 2HD2 LEU A  98       9.286   2.494  -0.356  1.00 96.07           H
ATOM   1291 3HD2 LEU A  98       9.221   1.572  -1.877  1.00 96.07           H
ATOM   1292  HN  LEU A  98       7.192   5.791  -1.223  1.00 96.07           H
ATOM   1293  N   VAL A  99       9.302   7.687   0.348  1.00 96.33           N
ATOM   1294  CA  VAL A  99       9.981   8.824   0.945  1.00 96.33           C
ATOM   1295  C   VAL A  99       9.807   8.777   2.465  1.00 96.33           C
ATOM   1296  O   VAL A  99      10.545   9.432   3.198  1.00 96.33           O
ATOM   1297  HA  VAL A  99      11.041   8.735   0.711  1.00 96.33           H
ATOM   1298  CB  VAL A  99       9.466  10.125   0.325  1.00 96.33           C
ATOM   1299  HB  VAL A  99       8.377  10.103   0.355  1.00 96.33           H
ATOM   1300  CG1 VAL A  99       9.934  11.339   1.131  1.00 96.33           C
ATOM   1301 1HG1 VAL A  99       9.557  11.265   2.151  1.00 96.33           H
ATOM   1302 2HG1 VAL A  99      11.023  11.366   1.147  1.00 96.33           H
ATOM   1303 3HG1 VAL A  99       9.554  12.250   0.668  1.00 96.33           H
ATOM   1304  CG2 VAL A  99       9.894  10.241  -1.139  1.00 96.33           C
ATOM   1305 1HG2 VAL A  99      10.982  10.230  -1.202  1.00 96.33           H
ATOM   1306 2HG2 VAL A  99       9.489   9.401  -1.703  1.00 96.33           H
ATOM   1307 3HG2 VAL A  99       9.515  11.174  -1.555  1.00 96.33           H
ATOM   1308  HN  VAL A  99       8.554   7.919  -0.273  1.00 96.33           H
ATOM   1309  N   THR A 100       8.826   7.995   2.892  1.00 95.65           N
ATOM   1310  CA  THR A 100       8.510   7.895   4.307  1.00 95.65           C
ATOM   1311  C   THR A 100       9.403   6.851   4.980  1.00 95.65           C
ATOM   1312  O   THR A 100       9.565   6.861   6.199  1.00 95.65           O
ATOM   1313  HA  THR A 100       8.730   8.854   4.776  1.00 95.65           H
ATOM   1314  CB  THR A 100       7.016   7.593   4.438  1.00 95.65           C
ATOM   1315  HB  THR A 100       6.666   7.796   5.450  1.00 95.65           H
ATOM   1316  OG1 THR A 100       6.896   6.241   4.004  1.00 95.65           O
ATOM   1317  HG1 THR A 100       6.776   6.210   3.012  1.00 95.65           H
ATOM   1318  CG2 THR A 100       6.169   8.382   3.438  1.00 95.65           C
ATOM   1319 1HG2 THR A 100       6.475   8.129   2.423  1.00 95.65           H
ATOM   1320 2HG2 THR A 100       6.312   9.450   3.604  1.00 95.65           H
ATOM   1321 3HG2 THR A 100       5.117   8.131   3.574  1.00 95.65           H
ATOM   1322  HN  THR A 100       8.253   7.437   2.291  1.00 95.65           H
ATOM   1323  N   LEU A 101       9.958   5.974   4.156  1.00 95.51           N
ATOM   1324  CA  LEU A 101      10.664   4.811   4.666  1.00 95.51           C
ATOM   1325  C   LEU A 101      11.888   5.270   5.461  1.00 95.51           C
ATOM   1326  O   LEU A 101      12.187   4.720   6.520  1.00 95.51           O
ATOM   1327  HA  LEU A 101       9.988   4.290   5.344  1.00 95.51           H
ATOM   1328  CB  LEU A 101      10.997   3.845   3.527  1.00 95.51           C
ATOM   1329 1HB  LEU A 101      11.497   4.405   2.737  1.00 95.51           H
ATOM   1330 2HB  LEU A 101      11.712   3.110   3.899  1.00 95.51           H
ATOM   1331  CG  LEU A 101       9.812   3.098   2.913  1.00 95.51           C
ATOM   1332  HG  LEU A 101       9.161   3.827   2.431  1.00 95.51           H
ATOM   1333  CD1 LEU A 101      10.280   2.123   1.830  1.00 95.51           C
ATOM   1334 1HD1 LEU A 101      10.792   2.675   1.042  1.00 95.51           H
ATOM   1335 2HD1 LEU A 101      10.964   1.395   2.267  1.00 95.51           H
ATOM   1336 3HD1 LEU A 101       9.418   1.605   1.410  1.00 95.51           H
ATOM   1337  CD2 LEU A 101       8.984   2.399   3.994  1.00 95.51           C
ATOM   1338 1HD2 LEU A 101       9.611   1.683   4.526  1.00 95.51           H
ATOM   1339 2HD2 LEU A 101       8.604   3.141   4.696  1.00 95.51           H
ATOM   1340 3HD2 LEU A 101       8.149   1.876   3.530  1.00 95.51           H
ATOM   1341  HN  LEU A 101       9.932   6.049   3.159  1.00 95.51           H
ATOM   1342  N   PRO A 102      12.614   6.283   4.969  1.00 95.54           N
ATOM   1343  CA  PRO A 102      13.799   6.775   5.676  1.00 95.54           C
ATOM   1344  C   PRO A 102      13.502   7.126   7.124  1.00 95.54           C
ATOM   1345  O   PRO A 102      14.294   6.824   8.015  1.00 95.54           O
ATOM   1346  HA  PRO A 102      14.559   5.995   5.722  1.00 95.54           H
ATOM   1347  CB  PRO A 102      14.218   8.005   4.868  1.00 95.54           C
ATOM   1348 1HB  PRO A 102      13.767   8.916   5.261  1.00 95.54           H
ATOM   1349 2HB  PRO A 102      15.298   8.150   4.889  1.00 95.54           H
ATOM   1350  CG  PRO A 102      13.720   7.691   3.462  1.00 95.54           C
ATOM   1351 1HG  PRO A 102      13.623   8.592   2.856  1.00 95.54           H
ATOM   1352 2HG  PRO A 102      14.406   7.034   2.927  1.00 95.54           H
ATOM   1353  CD  PRO A 102      12.377   7.027   3.719  1.00 95.54           C
ATOM   1354 1HD  PRO A 102      11.579   7.761   3.835  1.00 95.54           H
ATOM   1355 2HD  PRO A 102      12.086   6.372   2.898  1.00 95.54           H
ATOM   1356  N   PHE A 103      12.357   7.762   7.323  1.00 94.90           N
ATOM   1357  CA  PHE A 103      11.972   8.215   8.649  1.00 94.90           C
ATOM   1358  C   PHE A 103      11.679   7.030   9.570  1.00 94.90           C
ATOM   1359  O   PHE A 103      12.042   7.047  10.745  1.00 94.90           O
ATOM   1360  HA  PHE A 103      12.809   8.787   9.050  1.00 94.90           H
ATOM   1361  CB  PHE A 103      10.698   9.047   8.485  1.00 94.90           C
ATOM   1362 1HB  PHE A 103       9.952   8.450   7.962  1.00 94.90           H
ATOM   1363 2HB  PHE A 103      10.293   9.270   9.472  1.00 94.90           H
ATOM   1364  CG  PHE A 103      10.905  10.359   7.726  1.00 94.90           C
ATOM   1365  CD1 PHE A 103      11.234  11.492   8.403  1.00 94.90           C
ATOM   1366  HD1 PHE A 103      11.352  11.464   9.487  1.00 94.90           H
ATOM   1367  CD2 PHE A 103      10.758  10.393   6.375  1.00 94.90           C
ATOM   1368  HD2 PHE A 103      10.494   9.486   5.832  1.00 94.90           H
ATOM   1369  CE1 PHE A 103      11.426  12.710   7.699  1.00 94.90           C
ATOM   1370  HE1 PHE A 103      11.690  13.617   8.242  1.00 94.90           H
ATOM   1371  CE2 PHE A 103      10.950  11.611   5.670  1.00 94.90           C
ATOM   1372  HE2 PHE A 103      10.832  11.639   4.587  1.00 94.90           H
ATOM   1373  CZ  PHE A 103      11.279  12.744   6.347  1.00 94.90           C
ATOM   1374  HZ  PHE A 103      11.427  13.679   5.806  1.00 94.90           H
ATOM   1375  HN  PHE A 103      11.698   7.968   6.598  1.00 94.90           H
ATOM   1376  N   TRP A 104      11.023   6.028   9.001  1.00 93.20           N
ATOM   1377  CA  TRP A 104      10.695   4.828   9.751  1.00 93.20           C
ATOM   1378  C   TRP A 104      12.005   4.140  10.140  1.00 93.20           C
ATOM   1379  O   TRP A 104      12.107   3.554  11.217  1.00 93.20           O
ATOM   1380  HA  TRP A 104      10.153   5.132  10.647  1.00 93.20           H
ATOM   1381  CB  TRP A 104       9.758   3.920   8.951  1.00 93.20           C
ATOM   1382 1HB  TRP A 104      10.098   3.887   7.916  1.00 93.20           H
ATOM   1383 2HB  TRP A 104       9.829   2.906   9.343  1.00 93.20           H
ATOM   1384  CG  TRP A 104       8.293   4.360   8.978  1.00 93.20           C
ATOM   1385  CD1 TRP A 104       7.525   4.733   7.945  1.00 93.20           C
ATOM   1386  HD1 TRP A 104       7.864   4.771   6.910  1.00 93.20           H
ATOM   1387  CD2 TRP A 104       7.446   4.458  10.142  1.00 93.20           C
ATOM   1388  NE1 TRP A 104       6.249   5.063   8.357  1.00 93.20           N
ATOM   1389  HE1 TRP A 104       5.499   5.370   7.771  1.00 93.20           H
ATOM   1390  CE2 TRP A 104       6.200   4.891   9.735  1.00 93.20           C
ATOM   1391  CE3 TRP A 104       7.723   4.190  11.494  1.00 93.20           C
ATOM   1392  HE3 TRP A 104       8.698   3.848  11.840  1.00 93.20           H
ATOM   1393  CZ2 TRP A 104       5.133   5.093  10.618  1.00 93.20           C
ATOM   1394  HZ2 TRP A 104       4.158   5.436  10.272  1.00 93.20           H
ATOM   1395  CZ3 TRP A 104       6.646   4.398  12.364  1.00 93.20           C
ATOM   1396  HZ3 TRP A 104       6.807   4.205  13.425  1.00 93.20           H
ATOM   1397  CH2 TRP A 104       5.386   4.833  11.970  1.00 93.20           C
ATOM   1398  HH2 TRP A 104       4.598   4.971  12.711  1.00 93.20           H
ATOM   1399  HN  TRP A 104      10.719   6.028   8.049  1.00 93.20           H
ATOM   1400  N   ALA A 105      12.975   4.233   9.242  1.00 94.61           N
ATOM   1401  CA  ALA A 105      14.259   3.588   9.457  1.00 94.61           C
ATOM   1402  C   ALA A 105      14.931   4.197  10.689  1.00 94.61           C
ATOM   1403  O   ALA A 105      15.432   3.473  11.549  1.00 94.61           O
ATOM   1404  HA  ALA A 105      14.071   2.530   9.642  1.00 94.61           H
ATOM   1405  CB  ALA A 105      15.116   3.724   8.198  1.00 94.61           C
ATOM   1406 1HB  ALA A 105      14.607   3.250   7.358  1.00 94.61           H
ATOM   1407 2HB  ALA A 105      15.273   4.780   7.978  1.00 94.61           H
ATOM   1408 3HB  ALA A 105      16.079   3.240   8.359  1.00 94.61           H
ATOM   1409  HN  ALA A 105      12.894   4.738   8.383  1.00 94.61           H
ATOM   1410  N   ILE A 106      14.920   5.521  10.736  1.00 94.16           N
ATOM   1411  CA  ILE A 106      15.548   6.236  11.834  1.00 94.16           C
ATOM   1412  C   ILE A 106      14.812   5.912  13.135  1.00 94.16           C
ATOM   1413  O   ILE A 106      15.440   5.674  14.166  1.00 94.16           O
ATOM   1414  HA  ILE A 106      16.572   5.873  11.917  1.00 94.16           H
ATOM   1415  CB  ILE A 106      15.621   7.733  11.526  1.00 94.16           C
ATOM   1416  HB  ILE A 106      14.640   8.059  11.181  1.00 94.16           H
ATOM   1417  CG1 ILE A 106      16.613   8.012  10.395  1.00 94.16           C
ATOM   1418 1HG1 ILE A 106      17.633   7.913  10.768  1.00 94.16           H
ATOM   1419 2HG1 ILE A 106      16.489   7.270   9.606  1.00 94.16           H
ATOM   1420  CG2 ILE A 106      15.948   8.537  12.786  1.00 94.16           C
ATOM   1421 1HG2 ILE A 106      15.172   8.372  13.534  1.00 94.16           H
ATOM   1422 2HG2 ILE A 106      16.910   8.214  13.184  1.00 94.16           H
ATOM   1423 3HG2 ILE A 106      15.994   9.597  12.539  1.00 94.16           H
ATOM   1424  CD1 ILE A 106      16.409   9.415   9.820  1.00 94.16           C
ATOM   1425 1HD1 ILE A 106      15.397   9.503   9.426  1.00 94.16           H
ATOM   1426 2HD1 ILE A 106      16.559  10.155  10.607  1.00 94.16           H
ATOM   1427 3HD1 ILE A 106      17.127   9.587   9.018  1.00 94.16           H
ATOM   1428  HN  ILE A 106      14.493   6.101  10.042  1.00 94.16           H
ATOM   1429  N   ALA A 107      13.490   5.912  13.046  1.00 92.90           N
ATOM   1430  CA  ALA A 107      12.660   5.720  14.224  1.00 92.90           C
ATOM   1431  C   ALA A 107      12.898   4.317  14.786  1.00 92.90           C
ATOM   1432  O   ALA A 107      12.836   4.112  15.997  1.00 92.90           O
ATOM   1433  HA  ALA A 107      12.964   6.457  14.967  1.00 92.90           H
ATOM   1434  CB  ALA A 107      11.194   5.962  13.860  1.00 92.90           C
ATOM   1435 1HB  ALA A 107      11.073   6.981  13.494  1.00 92.90           H
ATOM   1436 2HB  ALA A 107      10.891   5.259  13.084  1.00 92.90           H
ATOM   1437 3HB  ALA A 107      10.572   5.817  14.743  1.00 92.90           H
ATOM   1438  HN  ALA A 107      12.987   6.041  12.191  1.00 92.90           H
ATOM   1439  N   ALA A 108      13.164   3.388  13.880  1.00 92.29           N
ATOM   1440  CA  ALA A 108      13.379   2.004  14.267  1.00 92.29           C
ATOM   1441  C   ALA A 108      14.782   1.857  14.859  1.00 92.29           C
ATOM   1442  O   ALA A 108      14.999   1.043  15.756  1.00 92.29           O
ATOM   1443  HA  ALA A 108      12.643   1.756  15.032  1.00 92.29           H
ATOM   1444  CB  ALA A 108      13.158   1.095  13.057  1.00 92.29           C
ATOM   1445 1HB  ALA A 108      12.137   1.216  12.693  1.00 92.29           H
ATOM   1446 2HB  ALA A 108      13.859   1.364  12.267  1.00 92.29           H
ATOM   1447 3HB  ALA A 108      13.319   0.057  13.348  1.00 92.29           H
ATOM   1448  HN  ALA A 108      13.234   3.568  12.899  1.00 92.29           H
ATOM   1449  N   ALA A 109      15.699   2.656  14.332  1.00 91.80           N
ATOM   1450  CA  ALA A 109      17.097   2.542  14.710  1.00 91.80           C
ATOM   1451  C   ALA A 109      17.270   3.009  16.157  1.00 91.80           C
ATOM   1452  O   ALA A 109      18.111   2.487  16.886  1.00 91.80           O
ATOM   1453  HA  ALA A 109      17.375   1.490  14.642  1.00 91.80           H
ATOM   1454  CB  ALA A 109      17.958   3.343  13.732  1.00 91.80           C
ATOM   1455 1HB  ALA A 109      17.821   2.953  12.724  1.00 91.80           H
ATOM   1456 2HB  ALA A 109      17.658   4.391  13.759  1.00 91.80           H
ATOM   1457 3HB  ALA A 109      19.007   3.258  14.016  1.00 91.80           H
ATOM   1458  HN  ALA A 109      15.499   3.369  13.660  1.00 91.80           H
ATOM   1459  N   ASP A 110      16.459   3.989  16.529  1.00 87.92           N
ATOM   1460  CA  ASP A 110      16.590   4.613  17.835  1.00 87.92           C
ATOM   1461  C   ASP A 110      15.202   4.993  18.355  1.00 87.92           C
ATOM   1462  O   ASP A 110      14.529   4.181  18.988  1.00 87.92           O
ATOM   1463  HA  ASP A 110      17.080   3.868  18.461  1.00 87.92           H
ATOM   1464  CB  ASP A 110      17.430   5.890  17.753  1.00 87.92           C
ATOM   1465 1HB  ASP A 110      18.407   5.659  17.329  1.00 87.92           H
ATOM   1466 2HB  ASP A 110      16.951   6.602  17.081  1.00 87.92           H
ATOM   1467  CG  ASP A 110      17.603   6.522  19.135  1.00 87.92           C
ATOM   1468  OD1 ASP A 110      17.247   5.838  20.120  1.00 87.92           O
ATOM   1469  OD2 ASP A 110      18.086   7.673  19.176  1.00 87.92           O
ATOM   1470  HN  ASP A 110      15.724   4.355  15.957  1.00 87.92           H
ATOM   1471  N   GLN A 111      14.815   6.228  18.069  1.00 88.75           N
ATOM   1472  CA  GLN A 111      13.520   6.725  18.500  1.00 88.75           C
ATOM   1473  C   GLN A 111      13.021   7.807  17.540  1.00 88.75           C
ATOM   1474  O   GLN A 111      13.764   8.263  16.673  1.00 88.75           O
ATOM   1475  HA  GLN A 111      12.853   5.864  18.465  1.00 88.75           H
ATOM   1476  CB  GLN A 111      13.584   7.252  19.935  1.00 88.75           C
ATOM   1477 1HB  GLN A 111      12.595   7.586  20.248  1.00 88.75           H
ATOM   1478 2HB  GLN A 111      13.877   6.447  20.609  1.00 88.75           H
ATOM   1479  CG  GLN A 111      14.579   8.409  20.050  1.00 88.75           C
ATOM   1480 1HG  GLN A 111      15.569   8.074  19.742  1.00 88.75           H
ATOM   1481 2HG  GLN A 111      14.289   9.212  19.372  1.00 88.75           H
ATOM   1482  CD  GLN A 111      14.637   8.941  21.483  1.00 88.75           C
ATOM   1483  OE1 GLN A 111      13.630   9.125  22.146  1.00 88.75           O
ATOM   1484  NE2 GLN A 111      15.870   9.177  21.923  1.00 88.75           N
ATOM   1485 1HE2 GLN A 111      16.655   9.004  21.327  1.00 88.75           H
ATOM   1486 2HE2 GLN A 111      16.012   9.527  22.849  1.00 88.75           H
ATOM   1487  HN  GLN A 111      15.369   6.882  17.554  1.00 88.75           H
ATOM   1488  N   TRP A 112      11.765   8.187  17.728  1.00 91.28           N
ATOM   1489  CA  TRP A 112      11.158   9.206  16.889  1.00 91.28           C
ATOM   1490  C   TRP A 112      11.736  10.562  17.298  1.00 91.28           C
ATOM   1491  O   TRP A 112      11.376  11.105  18.341  1.00 91.28           O
ATOM   1492  HA  TRP A 112      11.421   8.985  15.854  1.00 91.28           H
ATOM   1493  CB  TRP A 112       9.632   9.154  16.982  1.00 91.28           C
ATOM   1494 1HB  TRP A 112       9.302   8.128  16.814  1.00 91.28           H
ATOM   1495 2HB  TRP A 112       9.330   9.424  17.994  1.00 91.28           H
ATOM   1496  CG  TRP A 112       8.916  10.073  15.990  1.00 91.28           C
ATOM   1497  CD1 TRP A 112       8.485  11.326  16.189  1.00 91.28           C
ATOM   1498  HD1 TRP A 112       8.596  11.871  17.127  1.00 91.28           H
ATOM   1499  CD2 TRP A 112       8.564   9.758  14.626  1.00 91.28           C
ATOM   1500  NE1 TRP A 112       7.883  11.840  15.059  1.00 91.28           N
ATOM   1501  HE1 TRP A 112       7.485  12.752  14.963  1.00 91.28           H
ATOM   1502  CE2 TRP A 112       7.933  10.856  14.078  1.00 91.28           C
ATOM   1503  CE3 TRP A 112       8.772   8.585  13.880  1.00 91.28           C
ATOM   1504  HE3 TRP A 112       9.268   7.705  14.290  1.00 91.28           H
ATOM   1505  CZ2 TRP A 112       7.458  10.890  12.762  1.00 91.28           C
ATOM   1506  HZ2 TRP A 112       6.962  11.770  12.352  1.00 91.28           H
ATOM   1507  CZ3 TRP A 112       8.291   8.634  12.566  1.00 91.28           C
ATOM   1508  HZ3 TRP A 112       8.427   7.750  11.944  1.00 91.28           H
ATOM   1509  CH2 TRP A 112       7.654   9.732  12.000  1.00 91.28           C
ATOM   1510  HH2 TRP A 112       7.308   9.691  10.967  1.00 91.28           H
ATOM   1511  HN  TRP A 112      11.168   7.812  18.437  1.00 91.28           H
ATOM   1512  N   LYS A 113      12.622  11.070  16.454  1.00 91.64           N
ATOM   1513  CA  LYS A 113      13.340  12.294  16.769  1.00 91.64           C
ATOM   1514  C   LYS A 113      12.620  13.482  16.128  1.00 91.64           C
ATOM   1515  O   LYS A 113      13.067  14.621  16.248  1.00 91.64           O
ATOM   1516  HA  LYS A 113      13.314  12.418  17.852  1.00 91.64           H
ATOM   1517  CB  LYS A 113      14.810  12.173  16.362  1.00 91.64           C
ATOM   1518 1HB  LYS A 113      14.879  11.915  15.305  1.00 91.64           H
ATOM   1519 2HB  LYS A 113      15.306  13.135  16.488  1.00 91.64           H
ATOM   1520  CG  LYS A 113      15.525  11.110  17.200  1.00 91.64           C
ATOM   1521 1HG  LYS A 113      15.499  11.393  18.252  1.00 91.64           H
ATOM   1522 2HG  LYS A 113      15.000  10.159  17.112  1.00 91.64           H
ATOM   1523  CD  LYS A 113      16.977  10.941  16.747  1.00 91.64           C
ATOM   1524 1HD  LYS A 113      17.003  10.674  15.691  1.00 91.64           H
ATOM   1525 2HD  LYS A 113      17.506  11.888  16.850  1.00 91.64           H
ATOM   1526  CE  LYS A 113      17.685   9.863  17.570  1.00 91.64           C
ATOM   1527 1HE  LYS A 113      17.713  10.157  18.619  1.00 91.64           H
ATOM   1528 2HE  LYS A 113      17.126   8.929  17.515  1.00 91.64           H
ATOM   1529  NZ  LYS A 113      19.063   9.653  17.072  1.00 91.64           N
ATOM   1530 1HZ  LYS A 113      19.492   8.886  17.578  1.00 91.64           H
ATOM   1531 2HZ  LYS A 113      19.034   9.430  16.083  1.00 91.64           H
ATOM   1532 3HZ  LYS A 113      19.606  10.497  17.212  1.00 91.64           H
ATOM   1533  HN  LYS A 113      12.852  10.661  15.571  1.00 91.64           H
ATOM   1534  N   PHE A 114      11.517  13.174  15.460  1.00 93.44           N
ATOM   1535  CA  PHE A 114      10.852  14.157  14.621  1.00 93.44           C
ATOM   1536  C   PHE A 114       9.622  14.734  15.324  1.00 93.44           C
ATOM   1537  O   PHE A 114       9.181  14.208  16.344  1.00 93.44           O
ATOM   1538  HA  PHE A 114      11.568  14.956  14.430  1.00 93.44           H
ATOM   1539  CB  PHE A 114      10.405  13.431  13.351  1.00 93.44           C
ATOM   1540 1HB  PHE A 114       9.597  12.744  13.602  1.00 93.44           H
ATOM   1541 2HB  PHE A 114       9.998  14.161  12.651  1.00 93.44           H
ATOM   1542  CG  PHE A 114      11.522  12.648  12.656  1.00 93.44           C
ATOM   1543  CD1 PHE A 114      12.457  13.307  11.920  1.00 93.44           C
ATOM   1544  HD1 PHE A 114      12.411  14.392  11.825  1.00 93.44           H
ATOM   1545  CD2 PHE A 114      11.579  11.295  12.774  1.00 93.44           C
ATOM   1546  HD2 PHE A 114      10.829  10.767  13.364  1.00 93.44           H
ATOM   1547  CE1 PHE A 114      13.493  12.581  11.275  1.00 93.44           C
ATOM   1548  HE1 PHE A 114      14.242  13.108  10.684  1.00 93.44           H
ATOM   1549  CE2 PHE A 114      12.615  10.569  12.129  1.00 93.44           C
ATOM   1550  HE2 PHE A 114      12.661   9.484  12.224  1.00 93.44           H
ATOM   1551  CZ  PHE A 114      13.550  11.227  11.393  1.00 93.44           C
ATOM   1552  HZ  PHE A 114      14.345  10.670  10.898  1.00 93.44           H
ATOM   1553  HN  PHE A 114      11.080  12.275  15.486  1.00 93.44           H
ATOM   1554  N   GLN A 115       9.102  15.809  14.749  1.00 93.77           N
ATOM   1555  CA  GLN A 115       7.951  16.483  15.325  1.00 93.77           C
ATOM   1556  C   GLN A 115       6.679  15.672  15.069  1.00 93.77           C
ATOM   1557  O   GLN A 115       6.675  14.762  14.242  1.00 93.77           O
ATOM   1558  HA  GLN A 115       8.149  16.532  16.396  1.00 93.77           H
ATOM   1559  CB  GLN A 115       7.815  17.904  14.775  1.00 93.77           C
ATOM   1560 1HB  GLN A 115       7.805  17.877  13.685  1.00 93.77           H
ATOM   1561 2HB  GLN A 115       6.864  18.332  15.092  1.00 93.77           H
ATOM   1562  CG  GLN A 115       8.965  18.791  15.257  1.00 93.77           C
ATOM   1563 1HG  GLN A 115       9.095  18.672  16.333  1.00 93.77           H
ATOM   1564 2HG  GLN A 115       9.896  18.473  14.787  1.00 93.77           H
ATOM   1565  CD  GLN A 115       8.698  20.261  14.930  1.00 93.77           C
ATOM   1566  OE1 GLN A 115       7.783  20.605  14.200  1.00 93.77           O
ATOM   1567  NE2 GLN A 115       9.546  21.107  15.509  1.00 93.77           N
ATOM   1568 1HE2 GLN A 115      10.276  20.759  16.097  1.00 93.77           H
ATOM   1569 2HE2 GLN A 115       9.453  22.091  15.356  1.00 93.77           H
ATOM   1570  HN  GLN A 115       9.454  16.219  13.907  1.00 93.77           H
ATOM   1571  N   THR A 116       5.630  16.032  15.795  1.00 93.97           N
ATOM   1572  CA  THR A 116       4.367  15.323  15.686  1.00 93.97           C
ATOM   1573  C   THR A 116       3.819  15.423  14.261  1.00 93.97           C
ATOM   1574  O   THR A 116       3.224  14.474  13.753  1.00 93.97           O
ATOM   1575  HA  THR A 116       4.547  14.267  15.886  1.00 93.97           H
ATOM   1576  CB  THR A 116       3.416  15.887  16.743  1.00 93.97           C
ATOM   1577  HB  THR A 116       3.065  16.880  16.461  1.00 93.97           H
ATOM   1578  OG1 THR A 116       4.163  15.821  17.955  1.00 93.97           O
ATOM   1579  HG1 THR A 116       3.742  16.404  18.649  1.00 93.97           H
ATOM   1580  CG2 THR A 116       2.214  14.975  16.997  1.00 93.97           C
ATOM   1581 1HG2 THR A 116       2.563  14.003  17.345  1.00 93.97           H
ATOM   1582 2HG2 THR A 116       1.651  14.850  16.072  1.00 93.97           H
ATOM   1583 3HG2 THR A 116       1.571  15.423  17.755  1.00 93.97           H
ATOM   1584  HN  THR A 116       5.634  16.791  16.446  1.00 93.97           H
ATOM   1585  N   PHE A 117       4.040  16.581  13.657  1.00 95.20           N
ATOM   1586  CA  PHE A 117       3.576  16.818  12.300  1.00 95.20           C
ATOM   1587  C   PHE A 117       4.073  15.725  11.352  1.00 95.20           C
ATOM   1588  O   PHE A 117       3.302  15.188  10.559  1.00 95.20           O
ATOM   1589  HA  PHE A 117       2.486  16.807  12.325  1.00 95.20           H
ATOM   1590  CB  PHE A 117       4.155  18.163  11.858  1.00 95.20           C
ATOM   1591 1HB  PHE A 117       3.763  18.947  12.506  1.00 95.20           H
ATOM   1592 2HB  PHE A 117       5.236  18.145  11.997  1.00 95.20           H
ATOM   1593  CG  PHE A 117       3.848  18.524  10.403  1.00 95.20           C
ATOM   1594  CD1 PHE A 117       4.821  18.423   9.458  1.00 95.20           C
ATOM   1595  HD1 PHE A 117       5.819  18.085   9.737  1.00 95.20           H
ATOM   1596  CD2 PHE A 117       2.603  18.946  10.054  1.00 95.20           C
ATOM   1597  HD2 PHE A 117       1.824  19.027  10.812  1.00 95.20           H
ATOM   1598  CE1 PHE A 117       4.537  18.758   8.107  1.00 95.20           C
ATOM   1599  HE1 PHE A 117       5.317  18.677   7.350  1.00 95.20           H
ATOM   1600  CE2 PHE A 117       2.319  19.281   8.704  1.00 95.20           C
ATOM   1601  HE2 PHE A 117       1.321  19.619   8.425  1.00 95.20           H
ATOM   1602  CZ  PHE A 117       3.292  19.180   7.759  1.00 95.20           C
ATOM   1603  HZ  PHE A 117       3.074  19.437   6.722  1.00 95.20           H
ATOM   1604  HN  PHE A 117       4.525  17.348  14.077  1.00 95.20           H
ATOM   1605  N   MET A 118       5.360  15.429  11.465  1.00 94.87           N
ATOM   1606  CA  MET A 118       5.976  14.431  10.607  1.00 94.87           C
ATOM   1607  C   MET A 118       5.376  13.046  10.858  1.00 94.87           C
ATOM   1608  O   MET A 118       5.244  12.246   9.933  1.00 94.87           O
ATOM   1609  HA  MET A 118       5.762  14.748   9.587  1.00 94.87           H
ATOM   1610  CB  MET A 118       7.483  14.390  10.872  1.00 94.87           C
ATOM   1611 1HB  MET A 118       7.871  15.406  10.939  1.00 94.87           H
ATOM   1612 2HB  MET A 118       7.674  13.911  11.833  1.00 94.87           H
ATOM   1613  CG  MET A 118       8.214  13.630   9.763  1.00 94.87           C
ATOM   1614 1HG  MET A 118       9.281  13.592   9.980  1.00 94.87           H
ATOM   1615 2HG  MET A 118       7.860  12.600   9.722  1.00 94.87           H
ATOM   1616  SD  MET A 118       7.940  14.431   8.192  1.00 94.87           S
ATOM   1617  CE  MET A 118       8.973  15.873   8.394  1.00 94.87           C
ATOM   1618 1HE  MET A 118       8.627  16.450   9.252  1.00 94.87           H
ATOM   1619 2HE  MET A 118      10.004  15.561   8.559  1.00 94.87           H
ATOM   1620 3HE  MET A 118       8.918  16.488   7.496  1.00 94.87           H
ATOM   1621  HN  MET A 118       5.976  15.856  12.126  1.00 94.87           H
ATOM   1622  N   CYS A 119       5.028  12.805  12.113  1.00 93.58           N
ATOM   1623  CA  CYS A 119       4.440  11.533  12.496  1.00 93.58           C
ATOM   1624  C   CYS A 119       3.110  11.377  11.757  1.00 93.58           C
ATOM   1625  O   CYS A 119       2.833  10.323  11.185  1.00 93.58           O
ATOM   1626  HA  CYS A 119       5.145  10.759  12.193  1.00 93.58           H
ATOM   1627  CB  CYS A 119       4.267  11.423  14.012  1.00 93.58           C
ATOM   1628 1HB  CYS A 119       5.242  11.416  14.499  1.00 93.58           H
ATOM   1629 2HB  CYS A 119       3.729  12.294  14.389  1.00 93.58           H
ATOM   1630  SG  CYS A 119       3.350   9.895  14.429  1.00 93.58           S
ATOM   1631  HN  CYS A 119       5.142  13.460  12.861  1.00 93.58           H
ATOM   1632  N   LYS A 120       2.321  12.441  11.792  1.00 94.73           N
ATOM   1633  CA  LYS A 120       1.028  12.437  11.129  1.00 94.73           C
ATOM   1634  C   LYS A 120       1.222  12.120   9.645  1.00 94.73           C
ATOM   1635  O   LYS A 120       0.590  11.209   9.113  1.00 94.73           O
ATOM   1636  HA  LYS A 120       0.434  11.641  11.577  1.00 94.73           H
ATOM   1637  CB  LYS A 120       0.290  13.752  11.386  1.00 94.73           C
ATOM   1638 1HB  LYS A 120       0.942  14.592  11.146  1.00 94.73           H
ATOM   1639 2HB  LYS A 120      -0.575  13.822  10.726  1.00 94.73           H
ATOM   1640  CG  LYS A 120      -0.163  13.851  12.844  1.00 94.73           C
ATOM   1641 1HG  LYS A 120      -0.824  13.017  13.080  1.00 94.73           H
ATOM   1642 2HG  LYS A 120       0.701  13.770  13.503  1.00 94.73           H
ATOM   1643  CD  LYS A 120      -0.888  15.173  13.104  1.00 94.73           C
ATOM   1644 1HD  LYS A 120      -0.203  16.006  12.942  1.00 94.73           H
ATOM   1645 2HD  LYS A 120      -1.705  15.290  12.393  1.00 94.73           H
ATOM   1646  CE  LYS A 120      -1.434  15.227  14.532  1.00 94.73           C
ATOM   1647 1HE  LYS A 120      -1.474  14.221  14.951  1.00 94.73           H
ATOM   1648 2HE  LYS A 120      -0.763  15.809  15.163  1.00 94.73           H
ATOM   1649  NZ  LYS A 120      -2.786  15.830  14.547  1.00 94.73           N
ATOM   1650 1HZ  LYS A 120      -3.131  15.861  15.500  1.00 94.73           H
ATOM   1651 2HZ  LYS A 120      -2.740  16.771  14.173  1.00 94.73           H
ATOM   1652 3HZ  LYS A 120      -3.412  15.271  13.979  1.00 94.73           H
ATOM   1653  HN  LYS A 120       2.553  13.293  12.261  1.00 94.73           H
ATOM   1654  N   VAL A 121       2.099  12.890   9.018  1.00 94.80           N
ATOM   1655  CA  VAL A 121       2.294  12.786   7.582  1.00 94.80           C
ATOM   1656  C   VAL A 121       2.734  11.363   7.232  1.00 94.80           C
ATOM   1657  O   VAL A 121       2.187  10.747   6.318  1.00 94.80           O
ATOM   1658  HA  VAL A 121       1.335  12.984   7.104  1.00 94.80           H
ATOM   1659  CB  VAL A 121       3.287  13.851   7.110  1.00 94.80           C
ATOM   1660  HB  VAL A 121       4.181  13.772   7.727  1.00 94.80           H
ATOM   1661  CG1 VAL A 121       3.697  13.612   5.655  1.00 94.80           C
ATOM   1662 1HG1 VAL A 121       4.167  12.632   5.566  1.00 94.80           H
ATOM   1663 2HG1 VAL A 121       2.813  13.650   5.018  1.00 94.80           H
ATOM   1664 3HG1 VAL A 121       4.402  14.383   5.345  1.00 94.80           H
ATOM   1665  CG2 VAL A 121       2.711  15.256   7.294  1.00 94.80           C
ATOM   1666 1HG2 VAL A 121       1.794  15.352   6.713  1.00 94.80           H
ATOM   1667 2HG2 VAL A 121       2.493  15.425   8.348  1.00 94.80           H
ATOM   1668 3HG2 VAL A 121       3.437  15.994   6.950  1.00 94.80           H
ATOM   1669  HN  VAL A 121       2.670  13.573   9.473  1.00 94.80           H
ATOM   1670  N   VAL A 122       3.717  10.881   7.979  1.00 93.48           N
ATOM   1671  CA  VAL A 122       4.368   9.627   7.641  1.00 93.48           C
ATOM   1672  C   VAL A 122       3.349   8.489   7.725  1.00 93.48           C
ATOM   1673  O   VAL A 122       3.311   7.619   6.856  1.00 93.48           O
ATOM   1674  HA  VAL A 122       4.721   9.706   6.612  1.00 93.48           H
ATOM   1675  CB  VAL A 122       5.584   9.409   8.543  1.00 93.48           C
ATOM   1676  HB  VAL A 122       5.289   9.645   9.566  1.00 93.48           H
ATOM   1677  CG1 VAL A 122       6.036   7.947   8.511  1.00 93.48           C
ATOM   1678 1HG1 VAL A 122       5.223   7.308   8.858  1.00 93.48           H
ATOM   1679 2HG1 VAL A 122       6.304   7.672   7.490  1.00 93.48           H
ATOM   1680 3HG1 VAL A 122       6.901   7.820   9.161  1.00 93.48           H
ATOM   1681  CG2 VAL A 122       6.730  10.346   8.156  1.00 93.48           C
ATOM   1682 1HG2 VAL A 122       7.022  10.154   7.123  1.00 93.48           H
ATOM   1683 2HG2 VAL A 122       6.403  11.380   8.255  1.00 93.48           H
ATOM   1684 3HG2 VAL A 122       7.581  10.169   8.813  1.00 93.48           H
ATOM   1685  HN  VAL A 122       4.068  11.332   8.800  1.00 93.48           H
ATOM   1686  N   ASN A 123       2.547   8.533   8.779  1.00 92.10           N
ATOM   1687  CA  ASN A 123       1.539   7.509   8.995  1.00 92.10           C
ATOM   1688  C   ASN A 123       0.501   7.576   7.872  1.00 92.10           C
ATOM   1689  O   ASN A 123       0.086   6.546   7.344  1.00 92.10           O
ATOM   1690  HA  ASN A 123       2.085   6.566   9.002  1.00 92.10           H
ATOM   1691  CB  ASN A 123       0.811   7.724  10.324  1.00 92.10           C
ATOM   1692 1HB  ASN A 123       0.742   8.790  10.536  1.00 92.10           H
ATOM   1693 2HB  ASN A 123      -0.209   7.347  10.249  1.00 92.10           H
ATOM   1694  CG  ASN A 123       1.540   7.016  11.468  1.00 92.10           C
ATOM   1695  OD1 ASN A 123       2.303   6.085  11.271  1.00 92.10           O
ATOM   1696  ND2 ASN A 123       1.263   7.509  12.672  1.00 92.10           N
ATOM   1697 1HD2 ASN A 123       0.627   8.275  12.765  1.00 92.10           H
ATOM   1698 2HD2 ASN A 123       1.691   7.113  13.485  1.00 92.10           H
ATOM   1699  HN  ASN A 123       2.578   9.249   9.476  1.00 92.10           H
ATOM   1700  N   SER A 124       0.113   8.799   7.541  1.00 93.24           N
ATOM   1701  CA  SER A 124      -0.971   9.009   6.596  1.00 93.24           C
ATOM   1702  C   SER A 124      -0.525   8.605   5.189  1.00 93.24           C
ATOM   1703  O   SER A 124      -1.306   8.039   4.426  1.00 93.24           O
ATOM   1704  HA  SER A 124      -1.782   8.368   6.940  1.00 93.24           H
ATOM   1705  CB  SER A 124      -1.435  10.467   6.607  1.00 93.24           C
ATOM   1706 1HB  SER A 124      -0.591  11.118   6.378  1.00 93.24           H
ATOM   1707 2HB  SER A 124      -2.176  10.618   5.822  1.00 93.24           H
ATOM   1708  OG  SER A 124      -1.994  10.840   7.864  1.00 93.24           O
ATOM   1709  HG  SER A 124      -1.270  11.148   8.482  1.00 93.24           H
ATOM   1710  HN  SER A 124       0.525   9.634   7.905  1.00 93.24           H
ATOM   1711  N   MET A 125       0.729   8.911   4.890  1.00 92.89           N
ATOM   1712  CA  MET A 125       1.241   8.730   3.542  1.00 92.89           C
ATOM   1713  C   MET A 125       1.208   7.256   3.135  1.00 92.89           C
ATOM   1714  O   MET A 125       0.922   6.932   1.983  1.00 92.89           O
ATOM   1715  HA  MET A 125       0.579   9.307   2.897  1.00 92.89           H
ATOM   1716  CB  MET A 125       2.679   9.248   3.469  1.00 92.89           C
ATOM   1717 1HB  MET A 125       3.219   8.962   4.372  1.00 92.89           H
ATOM   1718 2HB  MET A 125       3.195   8.782   2.629  1.00 92.89           H
ATOM   1719  CG  MET A 125       2.707  10.769   3.311  1.00 92.89           C
ATOM   1720 1HG  MET A 125       2.158  11.238   4.128  1.00 92.89           H
ATOM   1721 2HG  MET A 125       3.734  11.131   3.369  1.00 92.89           H
ATOM   1722  SD  MET A 125       1.986  11.234   1.746  1.00 92.89           S
ATOM   1723  CE  MET A 125       1.471  12.901   2.125  1.00 92.89           C
ATOM   1724 1HE  MET A 125       0.762  12.883   2.952  1.00 92.89           H
ATOM   1725 2HE  MET A 125       2.341  13.495   2.405  1.00 92.89           H
ATOM   1726 3HE  MET A 125       0.997  13.343   1.248  1.00 92.89           H
ATOM   1727  HN  MET A 125       1.388   9.275   5.547  1.00 92.89           H
ATOM   1728  N   TYR A 126       1.504   6.401   4.103  1.00 85.92           N
ATOM   1729  CA  TYR A 126       1.460   4.967   3.875  1.00 85.92           C
ATOM   1730  C   TYR A 126       0.050   4.516   3.486  1.00 85.92           C
ATOM   1731  O   TYR A 126      -0.121   3.753   2.537  1.00 85.92           O
ATOM   1732  HA  TYR A 126       2.145   4.735   3.059  1.00 85.92           H
ATOM   1733  CB  TYR A 126       1.841   4.316   5.206  1.00 85.92           C
ATOM   1734 1HB  TYR A 126       2.897   4.504   5.401  1.00 85.92           H
ATOM   1735 2HB  TYR A 126       1.279   4.795   6.007  1.00 85.92           H
ATOM   1736  CG  TYR A 126       1.589   2.808   5.256  1.00 85.92           C
ATOM   1737  CD1 TYR A 126       0.787   2.275   6.244  1.00 85.92           C
ATOM   1738  HD1 TYR A 126       0.333   2.928   6.989  1.00 85.92           H
ATOM   1739  CD2 TYR A 126       2.164   1.980   4.312  1.00 85.92           C
ATOM   1740  HD2 TYR A 126       2.797   2.401   3.531  1.00 85.92           H
ATOM   1741  CE1 TYR A 126       0.549   0.855   6.291  1.00 85.92           C
ATOM   1742  HE1 TYR A 126      -0.082   0.421   7.066  1.00 85.92           H
ATOM   1743  CE2 TYR A 126       1.926   0.561   4.359  1.00 85.92           C
ATOM   1744  HE2 TYR A 126       2.374  -0.104   3.620  1.00 85.92           H
ATOM   1745  CZ  TYR A 126       1.131   0.068   5.346  1.00 85.92           C
ATOM   1746  OH  TYR A 126       0.906  -1.272   5.390  1.00 85.92           O
ATOM   1747  HH  TYR A 126       0.464  -1.517   6.253  1.00 85.92           H
ATOM   1748  HN  TYR A 126       1.769   6.674   5.028  1.00 85.92           H
ATOM   1749  N   LYS A 127      -0.922   5.009   4.239  1.00 86.97           N
ATOM   1750  CA  LYS A 127      -2.304   4.608   4.033  1.00 86.97           C
ATOM   1751  C   LYS A 127      -2.796   5.158   2.693  1.00 86.97           C
ATOM   1752  O   LYS A 127      -3.571   4.505   1.996  1.00 86.97           O
ATOM   1753  HA  LYS A 127      -2.325   3.519   3.987  1.00 86.97           H
ATOM   1754  CB  LYS A 127      -3.167   5.028   5.224  1.00 86.97           C
ATOM   1755 1HB  LYS A 127      -2.991   6.079   5.453  1.00 86.97           H
ATOM   1756 2HB  LYS A 127      -4.222   4.931   4.966  1.00 86.97           H
ATOM   1757  CG  LYS A 127      -2.856   4.174   6.455  1.00 86.97           C
ATOM   1758 1HG  LYS A 127      -1.787   4.209   6.665  1.00 86.97           H
ATOM   1759 2HG  LYS A 127      -3.366   4.586   7.326  1.00 86.97           H
ATOM   1760  CD  LYS A 127      -3.292   2.723   6.240  1.00 86.97           C
ATOM   1761 1HD  LYS A 127      -4.372   2.682   6.097  1.00 86.97           H
ATOM   1762 2HD  LYS A 127      -2.835   2.333   5.330  1.00 86.97           H
ATOM   1763  CE  LYS A 127      -2.896   1.849   7.431  1.00 86.97           C
ATOM   1764 1HE  LYS A 127      -1.849   2.018   7.682  1.00 86.97           H
ATOM   1765 2HE  LYS A 127      -3.482   2.130   8.307  1.00 86.97           H
ATOM   1766  NZ  LYS A 127      -3.113   0.419   7.120  1.00 86.97           N
ATOM   1767 1HZ  LYS A 127      -2.894  -0.142   7.936  1.00 86.97           H
ATOM   1768 2HZ  LYS A 127      -4.083   0.273   6.861  1.00 86.97           H
ATOM   1769 3HZ  LYS A 127      -2.513   0.146   6.350  1.00 86.97           H
ATOM   1770  HN  LYS A 127      -0.779   5.668   4.977  1.00 86.97           H
ATOM   1771  N   MET A 128      -2.324   6.354   2.371  1.00 91.58           N
ATOM   1772  CA  MET A 128      -2.693   6.993   1.119  1.00 91.58           C
ATOM   1773  C   MET A 128      -2.234   6.159  -0.078  1.00 91.58           C
ATOM   1774  O   MET A 128      -3.007   5.915  -1.003  1.00 91.58           O
ATOM   1775  HA  MET A 128      -3.782   7.054   1.131  1.00 91.58           H
ATOM   1776  CB  MET A 128      -2.058   8.382   1.048  1.00 91.58           C
ATOM   1777 1HB  MET A 128      -2.327   8.955   1.935  1.00 91.58           H
ATOM   1778 2HB  MET A 128      -0.972   8.290   1.046  1.00 91.58           H
ATOM   1779  CG  MET A 128      -2.514   9.130  -0.206  1.00 91.58           C
ATOM   1780 1HG  MET A 128      -2.210   8.581  -1.098  1.00 91.58           H
ATOM   1781 2HG  MET A 128      -3.602   9.194  -0.227  1.00 91.58           H
ATOM   1782  SD  MET A 128      -1.807  10.769  -0.231  1.00 91.58           S
ATOM   1783  CE  MET A 128      -2.851  11.575   0.972  1.00 91.58           C
ATOM   1784 1HE  MET A 128      -3.888  11.534   0.638  1.00 91.58           H
ATOM   1785 2HE  MET A 128      -2.758  11.067   1.932  1.00 91.58           H
ATOM   1786 3HE  MET A 128      -2.544  12.615   1.080  1.00 91.58           H
ATOM   1787  HN  MET A 128      -1.702   6.884   2.948  1.00 91.58           H
ATOM   1788  N   ASN A 129      -0.976   5.744  -0.022  1.00 89.85           N
ATOM   1789  CA  ASN A 129      -0.424   4.887  -1.057  1.00 89.85           C
ATOM   1790  C   ASN A 129      -1.263   3.612  -1.160  1.00 89.85           C
ATOM   1791  O   ASN A 129      -1.632   3.194  -2.257  1.00 89.85           O
ATOM   1792  HA  ASN A 129      -0.457   5.483  -1.970  1.00 89.85           H
ATOM   1793  CB  ASN A 129       1.014   4.482  -0.727  1.00 89.85           C
ATOM   1794 1HB  ASN A 129       1.679   5.332  -0.877  1.00 89.85           H
ATOM   1795 2HB  ASN A 129       1.085   4.203   0.324  1.00 89.85           H
ATOM   1796  CG  ASN A 129       1.468   3.312  -1.602  1.00 89.85           C
ATOM   1797  OD1 ASN A 129       1.248   2.151  -1.296  1.00 89.85           O
ATOM   1798  ND2 ASN A 129       2.112   3.680  -2.706  1.00 89.85           N
ATOM   1799 1HD2 ASN A 129       2.260   4.650  -2.899  1.00 89.85           H
ATOM   1800 2HD2 ASN A 129       2.449   2.986  -3.343  1.00 89.85           H
ATOM   1801  HN  ASN A 129      -0.341   5.983   0.713  1.00 89.85           H
ATOM   1802  N   PHE A 130      -1.541   3.030  -0.003  1.00 83.84           N
ATOM   1803  CA  PHE A 130      -2.174   1.723   0.044  1.00 83.84           C
ATOM   1804  C   PHE A 130      -3.512   1.734  -0.697  1.00 83.84           C
ATOM   1805  O   PHE A 130      -3.746   0.906  -1.576  1.00 83.84           O
ATOM   1806  HA  PHE A 130      -1.498   1.018  -0.441  1.00 83.84           H
ATOM   1807  CB  PHE A 130      -2.424   1.400   1.519  1.00 83.84           C
ATOM   1808 1HB  PHE A 130      -1.485   1.491   2.065  1.00 83.84           H
ATOM   1809 2HB  PHE A 130      -3.106   2.142   1.932  1.00 83.84           H
ATOM   1810  CG  PHE A 130      -3.004   0.005   1.760  1.00 83.84           C
ATOM   1811  CD1 PHE A 130      -4.248  -0.131   2.293  1.00 83.84           C
ATOM   1812  HD1 PHE A 130      -4.832   0.754   2.548  1.00 83.84           H
ATOM   1813  CD2 PHE A 130      -2.277  -1.099   1.442  1.00 83.84           C
ATOM   1814  HD2 PHE A 130      -1.280  -0.990   1.015  1.00 83.84           H
ATOM   1815  CE1 PHE A 130      -4.787  -1.426   2.517  1.00 83.84           C
ATOM   1816  HE1 PHE A 130      -5.784  -1.534   2.945  1.00 83.84           H
ATOM   1817  CE2 PHE A 130      -2.815  -2.394   1.666  1.00 83.84           C
ATOM   1818  HE2 PHE A 130      -2.232  -3.278   1.412  1.00 83.84           H
ATOM   1819  CZ  PHE A 130      -4.059  -2.530   2.199  1.00 83.84           C
ATOM   1820  HZ  PHE A 130      -4.473  -3.523   2.371  1.00 83.84           H
ATOM   1821  HN  PHE A 130      -1.341   3.435   0.889  1.00 83.84           H
ATOM   1822  N   TYR A 131      -4.355   2.682  -0.316  1.00 85.55           N
ATOM   1823  CA  TYR A 131      -5.690   2.768  -0.883  1.00 85.55           C
ATOM   1824  C   TYR A 131      -5.635   3.161  -2.361  1.00 85.55           C
ATOM   1825  O   TYR A 131      -6.352   2.595  -3.184  1.00 85.55           O
ATOM   1826  HA  TYR A 131      -6.158   1.788  -0.792  1.00 85.55           H
ATOM   1827  CB  TYR A 131      -6.410   3.870  -0.102  1.00 85.55           C
ATOM   1828 1HB  TYR A 131      -5.814   4.782  -0.148  1.00 85.55           H
ATOM   1829 2HB  TYR A 131      -7.361   4.085  -0.589  1.00 85.55           H
ATOM   1830  CG  TYR A 131      -6.672   3.523   1.365  1.00 85.55           C
ATOM   1831  CD1 TYR A 131      -7.119   2.263   1.707  1.00 85.55           C
ATOM   1832  HD1 TYR A 131      -7.286   1.515   0.931  1.00 85.55           H
ATOM   1833  CD2 TYR A 131      -6.461   4.470   2.347  1.00 85.55           C
ATOM   1834  HD2 TYR A 131      -6.108   5.465   2.077  1.00 85.55           H
ATOM   1835  CE1 TYR A 131      -7.366   1.936   3.087  1.00 85.55           C
ATOM   1836  HE1 TYR A 131      -7.720   0.944   3.371  1.00 85.55           H
ATOM   1837  CE2 TYR A 131      -6.708   4.143   3.727  1.00 85.55           C
ATOM   1838  HE2 TYR A 131      -6.546   4.881   4.512  1.00 85.55           H
ATOM   1839  CZ  TYR A 131      -7.148   2.892   4.029  1.00 85.55           C
ATOM   1840  OH  TYR A 131      -7.382   2.583   5.333  1.00 85.55           O
ATOM   1841  HH  TYR A 131      -7.349   3.412   5.892  1.00 85.55           H
ATOM   1842  HN  TYR A 131      -4.139   3.382   0.365  1.00 85.55           H
ATOM   1843  N   SER A 132      -4.776   4.127  -2.652  1.00 90.04           N
ATOM   1844  CA  SER A 132      -4.674   4.656  -4.001  1.00 90.04           C
ATOM   1845  C   SER A 132      -4.221   3.555  -4.962  1.00 90.04           C
ATOM   1846  O   SER A 132      -4.753   3.430  -6.063  1.00 90.04           O
ATOM   1847  HA  SER A 132      -5.678   4.996  -4.254  1.00 90.04           H
ATOM   1848  CB  SER A 132      -3.707   5.841  -4.056  1.00 90.04           C
ATOM   1849 1HB  SER A 132      -3.615   6.186  -5.086  1.00 90.04           H
ATOM   1850 2HB  SER A 132      -4.115   6.669  -3.478  1.00 90.04           H
ATOM   1851  OG  SER A 132      -2.418   5.501  -3.554  1.00 90.04           O
ATOM   1852  HG  SER A 132      -2.268   5.943  -2.669  1.00 90.04           H
ATOM   1853  HN  SER A 132      -4.159   4.546  -1.986  1.00 90.04           H
ATOM   1854  N   CYS A 133      -3.242   2.786  -4.510  1.00 84.30           N
ATOM   1855  CA  CYS A 133      -2.689   1.719  -5.328  1.00 84.30           C
ATOM   1856  C   CYS A 133      -3.805   0.715  -5.625  1.00 84.30           C
ATOM   1857  O   CYS A 133      -3.967   0.280  -6.764  1.00 84.30           O
ATOM   1858  HA  CYS A 133      -2.332   2.183  -6.247  1.00 84.30           H
ATOM   1859  CB  CYS A 133      -1.487   1.055  -4.655  1.00 84.30           C
ATOM   1860 1HB  CYS A 133      -1.694   0.897  -3.596  1.00 84.30           H
ATOM   1861 2HB  CYS A 133      -1.310   0.073  -5.095  1.00 84.30           H
ATOM   1862  SG  CYS A 133      -0.001   2.104  -4.851  1.00 84.30           S
ATOM   1863  HG  CYS A 133      -0.354   3.016  -3.950  1.00 84.30           H
ATOM   1864  HN  CYS A 133      -2.828   2.881  -3.605  1.00 84.30           H
ATOM   1865  N   VAL A 134      -4.545   0.375  -4.580  1.00 80.56           N
ATOM   1866  CA  VAL A 134      -5.619  -0.596  -4.707  1.00 80.56           C
ATOM   1867  C   VAL A 134      -6.598  -0.129  -5.786  1.00 80.56           C
ATOM   1868  O   VAL A 134      -6.965  -0.900  -6.671  1.00 80.56           O
ATOM   1869  HA  VAL A 134      -5.173  -1.539  -5.022  1.00 80.56           H
ATOM   1870  CB  VAL A 134      -6.287  -0.817  -3.349  1.00 80.56           C
ATOM   1871  HB  VAL A 134      -6.373   0.151  -2.856  1.00 80.56           H
ATOM   1872  CG1 VAL A 134      -7.698  -1.385  -3.518  1.00 80.56           C
ATOM   1873 1HG1 VAL A 134      -8.304  -0.687  -4.096  1.00 80.56           H
ATOM   1874 2HG1 VAL A 134      -7.645  -2.340  -4.042  1.00 80.56           H
ATOM   1875 3HG1 VAL A 134      -8.150  -1.533  -2.538  1.00 80.56           H
ATOM   1876  CG2 VAL A 134      -5.435  -1.724  -2.459  1.00 80.56           C
ATOM   1877 1HG2 VAL A 134      -5.303  -2.690  -2.946  1.00 80.56           H
ATOM   1878 2HG2 VAL A 134      -4.460  -1.262  -2.298  1.00 80.56           H
ATOM   1879 3HG2 VAL A 134      -5.933  -1.865  -1.500  1.00 80.56           H
ATOM   1880  HN  VAL A 134      -4.422   0.751  -3.661  1.00 80.56           H
ATOM   1881  N   LEU A 135      -6.992   1.132  -5.677  1.00 85.39           N
ATOM   1882  CA  LEU A 135      -8.015   1.674  -6.555  1.00 85.39           C
ATOM   1883  C   LEU A 135      -7.472   1.744  -7.983  1.00 85.39           C
ATOM   1884  O   LEU A 135      -8.205   1.509  -8.942  1.00 85.39           O
ATOM   1885  HA  LEU A 135      -8.858   0.983  -6.539  1.00 85.39           H
ATOM   1886  CB  LEU A 135      -8.521   3.016  -6.023  1.00 85.39           C
ATOM   1887 1HB  LEU A 135      -7.666   3.682  -5.903  1.00 85.39           H
ATOM   1888 2HB  LEU A 135      -9.169   3.463  -6.776  1.00 85.39           H
ATOM   1889  CG  LEU A 135      -9.284   2.968  -4.697  1.00 85.39           C
ATOM   1890  HG  LEU A 135      -8.709   2.367  -3.994  1.00 85.39           H
ATOM   1891  CD1 LEU A 135      -9.419   4.367  -4.092  1.00 85.39           C
ATOM   1892 1HD1 LEU A 135      -8.428   4.781  -3.909  1.00 85.39           H
ATOM   1893 2HD1 LEU A 135      -9.961   5.012  -4.784  1.00 85.39           H
ATOM   1894 3HD1 LEU A 135      -9.966   4.304  -3.151  1.00 85.39           H
ATOM   1895  CD2 LEU A 135     -10.642   2.285  -4.871  1.00 85.39           C
ATOM   1896 1HD2 LEU A 135     -11.237   2.839  -5.597  1.00 85.39           H
ATOM   1897 2HD2 LEU A 135     -10.493   1.265  -5.226  1.00 85.39           H
ATOM   1898 3HD2 LEU A 135     -11.163   2.264  -3.914  1.00 85.39           H
ATOM   1899  HN  LEU A 135      -6.625   1.776  -5.007  1.00 85.39           H
ATOM   1900  N   LEU A 136      -6.191   2.068  -8.080  1.00 87.19           N
ATOM   1901  CA  LEU A 136      -5.552   2.217  -9.376  1.00 87.19           C
ATOM   1902  C   LEU A 136      -5.499   0.856 -10.073  1.00 87.19           C
ATOM   1903  O   LEU A 136      -5.793   0.752 -11.263  1.00 87.19           O
ATOM   1904  HA  LEU A 136      -6.173   2.886  -9.972  1.00 87.19           H
ATOM   1905  CB  LEU A 136      -4.184   2.884  -9.226  1.00 87.19           C
ATOM   1906 1HB  LEU A 136      -3.652   2.398  -8.407  1.00 87.19           H
ATOM   1907 2HB  LEU A 136      -3.609   2.698 -10.133  1.00 87.19           H
ATOM   1908  CG  LEU A 136      -4.197   4.391  -8.964  1.00 87.19           C
ATOM   1909  HG  LEU A 136      -4.916   4.594  -8.170  1.00 87.19           H
ATOM   1910  CD1 LEU A 136      -2.832   4.875  -8.473  1.00 87.19           C
ATOM   1911 1HD1 LEU A 136      -2.576   4.362  -7.546  1.00 87.19           H
ATOM   1912 2HD1 LEU A 136      -2.076   4.658  -9.228  1.00 87.19           H
ATOM   1913 3HD1 LEU A 136      -2.869   5.950  -8.295  1.00 87.19           H
ATOM   1914  CD2 LEU A 136      -4.666   5.158 -10.203  1.00 87.19           C
ATOM   1915 1HD2 LEU A 136      -3.991   4.954 -11.034  1.00 87.19           H
ATOM   1916 2HD2 LEU A 136      -5.674   4.840 -10.467  1.00 87.19           H
ATOM   1917 3HD2 LEU A 136      -4.666   6.227  -9.989  1.00 87.19           H
ATOM   1918  HN  LEU A 136      -5.594   2.228  -7.294  1.00 87.19           H
ATOM   1919  N   ILE A 137      -5.123  -0.154  -9.302  1.00 78.28           N
ATOM   1920  CA  ILE A 137      -5.001  -1.499  -9.837  1.00 78.28           C
ATOM   1921  C   ILE A 137      -6.364  -1.961 -10.358  1.00 78.28           C
ATOM   1922  O   ILE A 137      -6.447  -2.602 -11.405  1.00 78.28           O
ATOM   1923  HA  ILE A 137      -4.307  -1.456 -10.676  1.00 78.28           H
ATOM   1924  CB  ILE A 137      -4.392  -2.438  -8.793  1.00 78.28           C
ATOM   1925  HB  ILE A 137      -4.889  -2.258  -7.840  1.00 78.28           H
ATOM   1926  CG1 ILE A 137      -2.905  -2.140  -8.591  1.00 78.28           C
ATOM   1927 1HG1 ILE A 137      -2.343  -2.459  -9.469  1.00 78.28           H
ATOM   1928 2HG1 ILE A 137      -2.756  -1.065  -8.491  1.00 78.28           H
ATOM   1929  CG2 ILE A 137      -4.638  -3.902  -9.162  1.00 78.28           C
ATOM   1930 1HG2 ILE A 137      -5.711  -4.088  -9.215  1.00 78.28           H
ATOM   1931 2HG2 ILE A 137      -4.185  -4.114 -10.131  1.00 78.28           H
ATOM   1932 3HG2 ILE A 137      -4.195  -4.547  -8.404  1.00 78.28           H
ATOM   1933  CD1 ILE A 137      -2.367  -2.853  -7.348  1.00 78.28           C
ATOM   1934 1HD1 ILE A 137      -2.915  -2.513  -6.469  1.00 78.28           H
ATOM   1935 2HD1 ILE A 137      -2.496  -3.930  -7.463  1.00 78.28           H
ATOM   1936 3HD1 ILE A 137      -1.308  -2.625  -7.228  1.00 78.28           H
ATOM   1937  HN  ILE A 137      -4.904  -0.064  -8.330  1.00 78.28           H
ATOM   1938  N   MET A 138      -7.398  -1.619  -9.603  1.00 78.25           N
ATOM   1939  CA  MET A 138      -8.758  -1.920 -10.016  1.00 78.25           C
ATOM   1940  C   MET A 138      -9.067  -1.297 -11.380  1.00 78.25           C
ATOM   1941  O   MET A 138      -9.580  -1.971 -12.272  1.00 78.25           O
ATOM   1942  HA  MET A 138      -8.810  -3.006 -10.085  1.00 78.25           H
ATOM   1943  CB  MET A 138      -9.739  -1.380  -8.974  1.00 78.25           C
ATOM   1944 1HB  MET A 138      -9.613  -1.920  -8.036  1.00 78.25           H
ATOM   1945 2HB  MET A 138      -9.519  -0.332  -8.770  1.00 78.25           H
ATOM   1946  CG  MET A 138     -11.184  -1.518  -9.458  1.00 78.25           C
ATOM   1947 1HG  MET A 138     -11.375  -0.811 -10.266  1.00 78.25           H
ATOM   1948 2HG  MET A 138     -11.347  -2.517  -9.863  1.00 78.25           H
ATOM   1949  SD  MET A 138     -12.312  -1.218  -8.107  1.00 78.25           S
ATOM   1950  CE  MET A 138     -12.269   0.566  -8.058  1.00 78.25           C
ATOM   1951 1HE  MET A 138     -11.249   0.900  -7.866  1.00 78.25           H
ATOM   1952 2HE  MET A 138     -12.608   0.964  -9.015  1.00 78.25           H
ATOM   1953 3HE  MET A 138     -12.924   0.923  -7.263  1.00 78.25           H
ATOM   1954  HN  MET A 138      -7.317  -1.145  -8.726  1.00 78.25           H
ATOM   1955  N   CYS A 139      -8.742  -0.018 -11.498  1.00 83.73           N
ATOM   1956  CA  CYS A 139      -9.091   0.735 -12.691  1.00 83.73           C
ATOM   1957  C   CYS A 139      -8.323   0.143 -13.874  1.00 83.73           C
ATOM   1958  O   CYS A 139      -8.858   0.040 -14.977  1.00 83.73           O
ATOM   1959  HA  CYS A 139     -10.166   0.620 -12.830  1.00 83.73           H
ATOM   1960  CB  CYS A 139      -8.810   2.229 -12.518  1.00 83.73           C
ATOM   1961 1HB  CYS A 139      -7.786   2.378 -12.177  1.00 83.73           H
ATOM   1962 2HB  CYS A 139      -8.904   2.738 -13.477  1.00 83.73           H
ATOM   1963  SG  CYS A 139      -9.982   2.951 -11.311  1.00 83.73           S
ATOM   1964  HG  CYS A 139      -9.355   2.506 -10.226  1.00 83.73           H
ATOM   1965  HN  CYS A 139      -8.251   0.501 -10.798  1.00 83.73           H
ATOM   1966  N   ILE A 140      -7.081  -0.231 -13.605  1.00 80.13           N
ATOM   1967  CA  ILE A 140      -6.240  -0.828 -14.629  1.00 80.13           C
ATOM   1968  C   ILE A 140      -6.909  -2.101 -15.152  1.00 80.13           C
ATOM   1969  O   ILE A 140      -6.906  -2.358 -16.355  1.00 80.13           O
ATOM   1970  HA  ILE A 140      -6.167  -0.114 -15.449  1.00 80.13           H
ATOM   1971  CB  ILE A 140      -4.824  -1.053 -14.096  1.00 80.13           C
ATOM   1972  HB  ILE A 140      -4.899  -1.505 -13.107  1.00 80.13           H
ATOM   1973  CG1 ILE A 140      -4.084   0.276 -13.930  1.00 80.13           C
ATOM   1974 1HG1 ILE A 140      -3.809   0.669 -14.909  1.00 80.13           H
ATOM   1975 2HG1 ILE A 140      -4.744   1.009 -13.466  1.00 80.13           H
ATOM   1976  CG2 ILE A 140      -4.052  -2.031 -14.983  1.00 80.13           C
ATOM   1977 1HG2 ILE A 140      -4.573  -2.989 -15.006  1.00 80.13           H
ATOM   1978 2HG2 ILE A 140      -3.986  -1.630 -15.995  1.00 80.13           H
ATOM   1979 3HG2 ILE A 140      -3.049  -2.173 -14.582  1.00 80.13           H
ATOM   1980  CD1 ILE A 140      -2.827   0.101 -13.074  1.00 80.13           C
ATOM   1981 1HD1 ILE A 140      -3.108  -0.268 -12.088  1.00 80.13           H
ATOM   1982 2HD1 ILE A 140      -2.159  -0.614 -13.553  1.00 80.13           H
ATOM   1983 3HD1 ILE A 140      -2.321   1.061 -12.972  1.00 80.13           H
ATOM   1984  HN  ILE A 140      -6.648  -0.131 -12.708  1.00 80.13           H
ATOM   1985  N   SER A 141      -7.466  -2.864 -14.223  1.00 74.56           N
ATOM   1986  CA  SER A 141      -8.025  -4.162 -14.558  1.00 74.56           C
ATOM   1987  C   SER A 141      -9.263  -3.988 -15.440  1.00 74.56           C
ATOM   1988  O   SER A 141      -9.457  -4.734 -16.399  1.00 74.56           O
ATOM   1989  HA  SER A 141      -7.238  -4.684 -15.102  1.00 74.56           H
ATOM   1990  CB  SER A 141      -8.381  -4.951 -13.295  1.00 74.56           C
ATOM   1991 1HB  SER A 141      -9.146  -4.413 -12.736  1.00 74.56           H
ATOM   1992 2HB  SER A 141      -8.808  -5.913 -13.577  1.00 74.56           H
ATOM   1993  OG  SER A 141      -7.245  -5.163 -12.461  1.00 74.56           O
ATOM   1994  HG  SER A 141      -7.188  -4.442 -11.770  1.00 74.56           H
ATOM   1995  HN  SER A 141      -7.538  -2.608 -13.259  1.00 74.56           H
ATOM   1996  N   VAL A 142     -10.069  -2.997 -15.085  1.00 76.76           N
ATOM   1997  CA  VAL A 142     -11.256  -2.684 -15.861  1.00 76.76           C
ATOM   1998  C   VAL A 142     -10.839  -2.208 -17.254  1.00 76.76           C
ATOM   1999  O   VAL A 142     -11.435  -2.605 -18.254  1.00 76.76           O
ATOM   2000  HA  VAL A 142     -11.835  -3.602 -15.963  1.00 76.76           H
ATOM   2001  CB  VAL A 142     -12.116  -1.663 -15.113  1.00 76.76           C
ATOM   2002  HB  VAL A 142     -11.492  -0.796 -14.894  1.00 76.76           H
ATOM   2003  CG1 VAL A 142     -13.286  -1.192 -15.979  1.00 76.76           C
ATOM   2004 1HG1 VAL A 142     -12.902  -0.727 -16.887  1.00 76.76           H
ATOM   2005 2HG1 VAL A 142     -13.909  -2.046 -16.243  1.00 76.76           H
ATOM   2006 3HG1 VAL A 142     -13.880  -0.467 -15.423  1.00 76.76           H
ATOM   2007  CG2 VAL A 142     -12.612  -2.233 -13.783  1.00 76.76           C
ATOM   2008 1HG2 VAL A 142     -13.212  -3.124 -13.971  1.00 76.76           H
ATOM   2009 2HG2 VAL A 142     -11.758  -2.495 -13.159  1.00 76.76           H
ATOM   2010 3HG2 VAL A 142     -13.220  -1.487 -13.272  1.00 76.76           H
ATOM   2011  HN  VAL A 142      -9.921  -2.416 -14.285  1.00 76.76           H
ATOM   2012  N   ASP A 143      -9.817  -1.364 -17.275  1.00 77.96           N
ATOM   2013  CA  ASP A 143      -9.377  -0.754 -18.518  1.00 77.96           C
ATOM   2014  C   ASP A 143      -8.889  -1.845 -19.472  1.00 77.96           C
ATOM   2015  O   ASP A 143      -9.148  -1.786 -20.673  1.00 77.96           O
ATOM   2016  HA  ASP A 143     -10.248  -0.223 -18.901  1.00 77.96           H
ATOM   2017  CB  ASP A 143      -8.217   0.215 -18.274  1.00 77.96           C
ATOM   2018 1HB  ASP A 143      -8.467   0.888 -17.455  1.00 77.96           H
ATOM   2019 2HB  ASP A 143      -7.331  -0.342 -17.970  1.00 77.96           H
ATOM   2020  CG  ASP A 143      -7.908   1.027 -19.533  1.00 77.96           C
ATOM   2021  OD1 ASP A 143      -8.873   1.588 -20.098  1.00 77.96           O
ATOM   2022  OD2 ASP A 143      -6.715   1.070 -19.903  1.00 77.96           O
ATOM   2023  HN  ASP A 143      -9.296  -1.098 -16.465  1.00 77.96           H
ATOM   2024  N   ARG A 144      -8.191  -2.816 -18.902  1.00 72.53           N
ATOM   2025  CA  ARG A 144      -7.678  -3.928 -19.685  1.00 72.53           C
ATOM   2026  C   ARG A 144      -8.833  -4.711 -20.314  1.00 72.53           C
ATOM   2027  O   ARG A 144      -8.777  -5.069 -21.490  1.00 72.53           O
ATOM   2028  HA  ARG A 144      -7.055  -3.466 -20.451  1.00 72.53           H
ATOM   2029  CB  ARG A 144      -6.843  -4.873 -18.819  1.00 72.53           C
ATOM   2030 1HB  ARG A 144      -7.296  -4.963 -17.832  1.00 72.53           H
ATOM   2031 2HB  ARG A 144      -6.839  -5.869 -19.261  1.00 72.53           H
ATOM   2032  CG  ARG A 144      -5.406  -4.365 -18.682  1.00 72.53           C
ATOM   2033 1HG  ARG A 144      -4.967  -4.234 -19.671  1.00 72.53           H
ATOM   2034 2HG  ARG A 144      -5.407  -3.386 -18.202  1.00 72.53           H
ATOM   2035  CD  ARG A 144      -4.556  -5.339 -17.865  1.00 72.53           C
ATOM   2036 1HD  ARG A 144      -4.824  -5.272 -16.810  1.00 72.53           H
ATOM   2037 2HD  ARG A 144      -4.756  -6.363 -18.180  1.00 72.53           H
ATOM   2038  NE  ARG A 144      -3.119  -5.028 -18.041  1.00 72.53           N
ATOM   2039  HE  ARG A 144      -2.877  -4.231 -18.595  1.00 72.53           H
ATOM   2040  CZ  ARG A 144      -2.124  -5.748 -17.506  1.00 72.53           C
ATOM   2041  NH1 ARG A 144      -2.391  -6.825 -16.756  1.00 72.53           N
ATOM   2042 1HH1 ARG A 144      -3.338  -7.098 -16.592  1.00 72.53           H
ATOM   2043 2HH1 ARG A 144      -1.642  -7.357 -16.360  1.00 72.53           H
ATOM   2044  NH2 ARG A 144      -0.857  -5.373 -17.732  1.00 72.53           N
ATOM   2045 1HH2 ARG A 144      -0.103  -5.899 -17.340  1.00 72.53           H
ATOM   2046 2HH2 ARG A 144      -0.667  -4.568 -18.293  1.00 72.53           H
ATOM   2047  HN  ARG A 144      -7.974  -2.851 -17.927  1.00 72.53           H
ATOM   2048  N   TYR A 145      -9.852  -4.954 -19.503  1.00 71.19           N
ATOM   2049  CA  TYR A 145     -11.023  -5.677 -19.969  1.00 71.19           C
ATOM   2050  C   TYR A 145     -11.653  -4.981 -21.176  1.00 71.19           C
ATOM   2051  O   TYR A 145     -11.922  -5.617 -22.194  1.00 71.19           O
ATOM   2052  HA  TYR A 145     -10.706  -6.678 -20.261  1.00 71.19           H
ATOM   2053  CB  TYR A 145     -12.019  -5.660 -18.808  1.00 71.19           C
ATOM   2054 1HB  TYR A 145     -11.633  -6.284 -18.002  1.00 71.19           H
ATOM   2055 2HB  TYR A 145     -12.089  -4.644 -18.418  1.00 71.19           H
ATOM   2056  CG  TYR A 145     -13.421  -6.145 -19.183  1.00 71.19           C
ATOM   2057  CD1 TYR A 145     -14.483  -5.264 -19.169  1.00 71.19           C
ATOM   2058  HD1 TYR A 145     -14.323  -4.222 -18.891  1.00 71.19           H
ATOM   2059  CD2 TYR A 145     -13.623  -7.464 -19.535  1.00 71.19           C
ATOM   2060  HD2 TYR A 145     -12.784  -8.160 -19.546  1.00 71.19           H
ATOM   2061  CE1 TYR A 145     -15.802  -5.721 -19.522  1.00 71.19           C
ATOM   2062  HE1 TYR A 145     -16.649  -5.035 -19.515  1.00 71.19           H
ATOM   2063  CE2 TYR A 145     -14.942  -7.921 -19.888  1.00 71.19           C
ATOM   2064  HE2 TYR A 145     -15.116  -8.960 -20.167  1.00 71.19           H
ATOM   2065  CZ  TYR A 145     -15.966  -7.027 -19.864  1.00 71.19           C
ATOM   2066  OH  TYR A 145     -17.212  -7.458 -20.197  1.00 71.19           O
ATOM   2067  HH  TYR A 145     -17.867  -6.707 -20.116  1.00 71.19           H
ATOM   2068  HN  TYR A 145      -9.886  -4.666 -18.546  1.00 71.19           H
ATOM   2069  N   ILE A 146     -11.872  -3.683 -21.023  1.00 73.81           N
ATOM   2070  CA  ILE A 146     -12.528  -2.907 -22.062  1.00 73.81           C
ATOM   2071  C   ILE A 146     -11.687  -2.957 -23.339  1.00 73.81           C
ATOM   2072  O   ILE A 146     -12.226  -3.082 -24.437  1.00 73.81           O
ATOM   2073  HA  ILE A 146     -13.490  -3.379 -22.263  1.00 73.81           H
ATOM   2074  CB  ILE A 146     -12.815  -1.487 -21.569  1.00 73.81           C
ATOM   2075  HB  ILE A 146     -11.892  -1.075 -21.160  1.00 73.81           H
ATOM   2076  CG1 ILE A 146     -13.847  -1.496 -20.440  1.00 73.81           C
ATOM   2077 1HG1 ILE A 146     -14.826  -1.760 -20.839  1.00 73.81           H
ATOM   2078 2HG1 ILE A 146     -13.584  -2.261 -19.709  1.00 73.81           H
ATOM   2079  CG2 ILE A 146     -13.239  -0.581 -22.727  1.00 73.81           C
ATOM   2080 1HG2 ILE A 146     -12.441  -0.539 -23.468  1.00 73.81           H
ATOM   2081 2HG2 ILE A 146     -14.143  -0.980 -23.188  1.00 73.81           H
ATOM   2082 3HG2 ILE A 146     -13.437   0.422 -22.349  1.00 73.81           H
ATOM   2083  CD1 ILE A 146     -13.921  -0.130 -19.754  1.00 73.81           C
ATOM   2084 1HD1 ILE A 146     -12.946   0.119 -19.335  1.00 73.81           H
ATOM   2085 2HD1 ILE A 146     -14.207   0.627 -20.483  1.00 73.81           H
ATOM   2086 3HD1 ILE A 146     -14.662  -0.165 -18.955  1.00 73.81           H
ATOM   2087  HN  ILE A 146     -11.609  -3.164 -20.210  1.00 73.81           H
ATOM   2088  N   ALA A 147     -10.379  -2.858 -23.152  1.00 74.38           N
ATOM   2089  CA  ALA A 147      -9.466  -2.777 -24.279  1.00 74.38           C
ATOM   2090  C   ALA A 147      -9.546  -4.073 -25.089  1.00 74.38           C
ATOM   2091  O   ALA A 147      -9.313  -4.070 -26.296  1.00 74.38           O
ATOM   2092  HA  ALA A 147      -9.787  -1.946 -24.907  1.00 74.38           H
ATOM   2093  CB  ALA A 147      -8.051  -2.493 -23.771  1.00 74.38           C
ATOM   2094 1HB  ALA A 147      -8.043  -1.548 -23.228  1.00 74.38           H
ATOM   2095 2HB  ALA A 147      -7.736  -3.297 -23.106  1.00 74.38           H
ATOM   2096 3HB  ALA A 147      -7.367  -2.432 -24.617  1.00 74.38           H
ATOM   2097  HN  ALA A 147      -9.943  -2.832 -22.252  1.00 74.38           H
ATOM   2098  N   ILE A 148      -9.876  -5.150 -24.391  1.00 69.42           N
ATOM   2099  CA  ILE A 148      -9.933  -6.459 -25.017  1.00 69.42           C
ATOM   2100  C   ILE A 148     -11.328  -6.676 -25.608  1.00 69.42           C
ATOM   2101  O   ILE A 148     -11.462  -7.061 -26.769  1.00 69.42           O
ATOM   2102  HA  ILE A 148      -9.209  -6.464 -25.832  1.00 69.42           H
ATOM   2103  CB  ILE A 148      -9.509  -7.546 -24.028  1.00 69.42           C
ATOM   2104  HB  ILE A 148     -10.106  -7.436 -23.122  1.00 69.42           H
ATOM   2105  CG1 ILE A 148      -8.042  -7.379 -23.626  1.00 69.42           C
ATOM   2106 1HG1 ILE A 148      -7.400  -7.593 -24.480  1.00 69.42           H
ATOM   2107 2HG1 ILE A 148      -7.856  -6.344 -23.339  1.00 69.42           H
ATOM   2108  CG2 ILE A 148      -9.794  -8.941 -24.589  1.00 69.42           C
ATOM   2109 1HG2 ILE A 148     -10.861  -9.043 -24.784  1.00 69.42           H
ATOM   2110 2HG2 ILE A 148      -9.240  -9.078 -25.518  1.00 69.42           H
ATOM   2111 3HG2 ILE A 148      -9.483  -9.694 -23.866  1.00 69.42           H
ATOM   2112  CD1 ILE A 148      -7.683  -8.309 -22.465  1.00 69.42           C
ATOM   2113 1HD1 ILE A 148      -8.310  -8.075 -21.604  1.00 69.42           H
ATOM   2114 2HD1 ILE A 148      -7.847  -9.344 -22.764  1.00 69.42           H
ATOM   2115 3HD1 ILE A 148      -6.635  -8.169 -22.199  1.00 69.42           H
ATOM   2116  HN  ILE A 148     -10.101  -5.137 -23.416  1.00 69.42           H
ATOM   2117  N   ALA A 149     -12.332  -6.420 -24.782  1.00 69.53           N
ATOM   2118  CA  ALA A 149     -13.692  -6.807 -25.115  1.00 69.53           C
ATOM   2119  C   ALA A 149     -14.226  -5.884 -26.212  1.00 69.53           C
ATOM   2120  O   ALA A 149     -14.971  -6.320 -27.088  1.00 69.53           O
ATOM   2121  HA  ALA A 149     -13.664  -7.829 -25.495  1.00 69.53           H
ATOM   2122  CB  ALA A 149     -14.557  -6.774 -23.853  1.00 69.53           C
ATOM   2123 1HB  ALA A 149     -14.152  -7.468 -23.117  1.00 69.53           H
ATOM   2124 2HB  ALA A 149     -14.557  -5.765 -23.440  1.00 69.53           H
ATOM   2125 3HB  ALA A 149     -15.577  -7.064 -24.104  1.00 69.53           H
ATOM   2126  HN  ALA A 149     -12.228  -5.959 -23.901  1.00 69.53           H
ATOM   2127  N   GLN A 150     -13.825  -4.624 -26.128  1.00 72.24           N
ATOM   2128  CA  GLN A 150     -14.364  -3.605 -27.013  1.00 72.24           C
ATOM   2129  C   GLN A 150     -13.235  -2.921 -27.786  1.00 72.24           C
ATOM   2130  O   GLN A 150     -13.217  -1.698 -27.913  1.00 72.24           O
ATOM   2131  HA  GLN A 150     -15.016  -4.139 -27.705  1.00 72.24           H
ATOM   2132  CB  GLN A 150     -15.192  -2.583 -26.232  1.00 72.24           C
ATOM   2133 1HB  GLN A 150     -14.556  -2.071 -25.510  1.00 72.24           H
ATOM   2134 2HB  GLN A 150     -15.576  -1.824 -26.914  1.00 72.24           H
ATOM   2135  CG  GLN A 150     -16.356  -3.260 -25.506  1.00 72.24           C
ATOM   2136 1HG  GLN A 150     -16.827  -3.988 -26.166  1.00 72.24           H
ATOM   2137 2HG  GLN A 150     -15.980  -3.808 -24.642  1.00 72.24           H
ATOM   2138  CD  GLN A 150     -17.392  -2.229 -25.052  1.00 72.24           C
ATOM   2139  OE1 GLN A 150     -17.285  -1.044 -25.320  1.00 72.24           O
ATOM   2140  NE2 GLN A 150     -18.397  -2.746 -24.351  1.00 72.24           N
ATOM   2141 1HE2 GLN A 150     -18.425  -3.728 -24.166  1.00 72.24           H
ATOM   2142 2HE2 GLN A 150     -19.126  -2.152 -24.009  1.00 72.24           H
ATOM   2143  HN  GLN A 150     -13.145  -4.296 -25.472  1.00 72.24           H
ATOM   2144  N   ALA A 151     -12.319  -3.741 -28.282  1.00 66.77           N
ATOM   2145  CA  ALA A 151     -11.064  -3.231 -28.807  1.00 66.77           C
ATOM   2146  C   ALA A 151     -11.351  -2.089 -29.784  1.00 66.77           C
ATOM   2147  O   ALA A 151     -10.676  -1.061 -29.759  1.00 66.77           O
ATOM   2148  HA  ALA A 151     -10.487  -2.843 -27.968  1.00 66.77           H
ATOM   2149  CB  ALA A 151     -10.281  -4.373 -29.458  1.00 66.77           C
ATOM   2150 1HB  ALA A 151     -10.078  -5.144 -28.715  1.00 66.77           H
ATOM   2151 2HB  ALA A 151     -10.868  -4.798 -30.272  1.00 66.77           H
ATOM   2152 3HB  ALA A 151      -9.339  -3.990 -29.851  1.00 66.77           H
ATOM   2153  HN  ALA A 151     -12.424  -4.734 -28.329  1.00 66.77           H
ATOM   2154  N   MET A 152     -12.353  -2.308 -30.622  1.00 68.91           N
ATOM   2155  CA  MET A 152     -12.688  -1.345 -31.657  1.00 68.91           C
ATOM   2156  C   MET A 152     -13.168  -0.027 -31.045  1.00 68.91           C
ATOM   2157  O   MET A 152     -12.660   1.041 -31.385  1.00 68.91           O
ATOM   2158  HA  MET A 152     -11.765  -1.180 -32.214  1.00 68.91           H
ATOM   2159  CB  MET A 152     -13.784  -1.920 -32.556  1.00 68.91           C
ATOM   2160 1HB  MET A 152     -14.548  -2.398 -31.942  1.00 68.91           H
ATOM   2161 2HB  MET A 152     -14.273  -1.113 -33.101  1.00 68.91           H
ATOM   2162  CG  MET A 152     -13.207  -2.935 -33.544  1.00 68.91           C
ATOM   2163 1HG  MET A 152     -12.124  -2.992 -33.429  1.00 68.91           H
ATOM   2164 2HG  MET A 152     -13.602  -3.928 -33.331  1.00 68.91           H
ATOM   2165  SD  MET A 152     -13.618  -2.462 -35.215  1.00 68.91           S
ATOM   2166  CE  MET A 152     -15.354  -2.877 -35.237  1.00 68.91           C
ATOM   2167 1HE  MET A 152     -15.475  -3.941 -35.035  1.00 68.91           H
ATOM   2168 2HE  MET A 152     -15.875  -2.301 -34.472  1.00 68.91           H
ATOM   2169 3HE  MET A 152     -15.771  -2.643 -36.216  1.00 68.91           H
ATOM   2170  HN  MET A 152     -12.931  -3.124 -30.602  1.00 68.91           H
ATOM   2171  N   ARG A 153     -14.140  -0.145 -30.153  1.00 69.24           N
ATOM   2172  CA  ARG A 153     -14.713   1.025 -29.511  1.00 69.24           C
ATOM   2173  C   ARG A 153     -13.661   1.728 -28.652  1.00 69.24           C
ATOM   2174  O   ARG A 153     -13.658   2.953 -28.545  1.00 69.24           O
ATOM   2175  HA  ARG A 153     -15.038   1.663 -30.333  1.00 69.24           H
ATOM   2176  CB  ARG A 153     -15.907   0.643 -28.633  1.00 69.24           C
ATOM   2177 1HB  ARG A 153     -15.643  -0.207 -28.005  1.00 69.24           H
ATOM   2178 2HB  ARG A 153     -16.151   1.469 -27.965  1.00 69.24           H
ATOM   2179  CG  ARG A 153     -17.127   0.294 -29.488  1.00 69.24           C
ATOM   2180 1HG  ARG A 153     -17.353   1.121 -30.161  1.00 69.24           H
ATOM   2181 2HG  ARG A 153     -16.903  -0.572 -30.111  1.00 69.24           H
ATOM   2182  CD  ARG A 153     -18.344  -0.004 -28.610  1.00 69.24           C
ATOM   2183 1HD  ARG A 153     -18.173  -0.913 -28.033  1.00 69.24           H
ATOM   2184 2HD  ARG A 153     -18.493   0.805 -27.895  1.00 69.24           H
ATOM   2185  NE  ARG A 153     -19.550  -0.161 -29.454  1.00 69.24           N
ATOM   2186  HE  ARG A 153     -19.449  -0.048 -30.442  1.00 69.24           H
ATOM   2187  CZ  ARG A 153     -20.769  -0.444 -28.975  1.00 69.24           C
ATOM   2188  NH1 ARG A 153     -20.963  -0.605 -27.659  1.00 69.24           N
ATOM   2189 1HH1 ARG A 153     -20.195  -0.514 -27.026  1.00 69.24           H
ATOM   2190 2HH1 ARG A 153     -21.877  -0.816 -27.311  1.00 69.24           H
ATOM   2191  NH2 ARG A 153     -21.792  -0.563 -29.833  1.00 69.24           N
ATOM   2192 1HH2 ARG A 153     -22.708  -0.774 -29.493  1.00 69.24           H
ATOM   2193 2HH2 ARG A 153     -21.639  -0.442 -30.814  1.00 69.24           H
ATOM   2194  HN  ARG A 153     -14.535  -1.019 -29.869  1.00 69.24           H
ATOM   2195  N   ALA A 154     -12.792   0.922 -28.060  1.00 70.44           N
ATOM   2196  CA  ALA A 154     -11.777   1.445 -27.161  1.00 70.44           C
ATOM   2197  C   ALA A 154     -10.844   2.375 -27.938  1.00 70.44           C
ATOM   2198  O   ALA A 154     -10.265   3.298 -27.367  1.00 70.44           O
ATOM   2199  HA  ALA A 154     -12.285   2.018 -26.385  1.00 70.44           H
ATOM   2200  CB  ALA A 154     -11.029   0.283 -26.504  1.00 70.44           C
ATOM   2201 1HB  ALA A 154     -11.732  -0.330 -25.941  1.00 70.44           H
ATOM   2202 2HB  ALA A 154     -10.553  -0.324 -27.274  1.00 70.44           H
ATOM   2203 3HB  ALA A 154     -10.268   0.676 -25.830  1.00 70.44           H
ATOM   2204  HN  ALA A 154     -12.773  -0.070 -28.186  1.00 70.44           H
ATOM   2205  N   HIS A 155     -10.727   2.101 -29.229  1.00 71.47           N
ATOM   2206  CA  HIS A 155      -9.815   2.853 -30.074  1.00 71.47           C
ATOM   2207  C   HIS A 155     -10.412   4.229 -30.376  1.00 71.47           C
ATOM   2208  O   HIS A 155      -9.733   5.246 -30.247  1.00 71.47           O
ATOM   2209  HA  HIS A 155      -8.895   2.982 -29.505  1.00 71.47           H
ATOM   2210  CB  HIS A 155      -9.473   2.064 -31.340  1.00 71.47           C
ATOM   2211 1HB  HIS A 155      -9.211   1.044 -31.061  1.00 71.47           H
ATOM   2212 2HB  HIS A 155     -10.361   2.004 -31.969  1.00 71.47           H
ATOM   2213  CG  HIS A 155      -8.342   2.657 -32.146  1.00 71.47           C
ATOM   2214  ND1 HIS A 155      -8.544   3.590 -33.148  1.00 71.47           N
ATOM   2215  HD1 HIS A 155      -9.429   3.957 -33.436  1.00 71.47           H
ATOM   2216  CD2 HIS A 155      -6.997   2.441 -32.086  1.00 71.47           C
ATOM   2217  HD2 HIS A 155      -6.490   1.761 -31.402  1.00 71.47           H
ATOM   2218  CE1 HIS A 155      -7.367   3.913 -33.663  1.00 71.47           C
ATOM   2219  HE1 HIS A 155      -7.193   4.623 -34.471  1.00 71.47           H
ATOM   2220  NE2 HIS A 155      -6.409   3.200 -33.003  1.00 71.47           N
ATOM   2221  HN  HIS A 155     -11.241   1.381 -29.696  1.00 71.47           H
ATOM   2222  N   THR A 156     -11.677   4.216 -30.771  1.00 72.89           N
ATOM   2223  CA  THR A 156     -12.341   5.438 -31.194  1.00 72.89           C
ATOM   2224  C   THR A 156     -12.513   6.389 -30.008  1.00 72.89           C
ATOM   2225  O   THR A 156     -12.467   7.607 -30.173  1.00 72.89           O
ATOM   2226  HA  THR A 156     -11.702   5.943 -31.919  1.00 72.89           H
ATOM   2227  CB  THR A 156     -13.663   5.051 -31.859  1.00 72.89           C
ATOM   2228  HB  THR A 156     -14.374   5.876 -31.820  1.00 72.89           H
ATOM   2229  OG1 THR A 156     -14.061   3.864 -31.178  1.00 72.89           O
ATOM   2230  HG1 THR A 156     -15.029   3.682 -31.346  1.00 72.89           H
ATOM   2231  CG2 THR A 156     -13.479   4.604 -33.311  1.00 72.89           C
ATOM   2232 1HG2 THR A 156     -12.821   3.736 -33.343  1.00 72.89           H
ATOM   2233 2HG2 THR A 156     -13.038   5.417 -33.888  1.00 72.89           H
ATOM   2234 3HG2 THR A 156     -14.448   4.342 -33.736  1.00 72.89           H
ATOM   2235  HN  THR A 156     -12.244   3.394 -30.806  1.00 72.89           H
ATOM   2236  N   TRP A 157     -12.707   5.797 -28.839  1.00 76.65           N
ATOM   2237  CA  TRP A 157     -13.057   6.568 -27.658  1.00 76.65           C
ATOM   2238  C   TRP A 157     -11.773   6.840 -26.873  1.00 76.65           C
ATOM   2239  O   TRP A 157     -11.820   7.116 -25.675  1.00 76.65           O
ATOM   2240  HA  TRP A 157     -13.496   7.508 -27.992  1.00 76.65           H
ATOM   2241  CB  TRP A 157     -14.123   5.848 -26.829  1.00 76.65           C
ATOM   2242 1HB  TRP A 157     -13.844   4.799 -26.729  1.00 76.65           H
ATOM   2243 2HB  TRP A 157     -14.136   6.272 -25.825  1.00 76.65           H
ATOM   2244  CG  TRP A 157     -15.532   5.932 -27.420  1.00 76.65           C
ATOM   2245  CD1 TRP A 157     -15.911   5.706 -28.686  1.00 76.65           C
ATOM   2246  HD1 TRP A 157     -15.230   5.421 -29.488  1.00 76.65           H
ATOM   2247  CD2 TRP A 157     -16.742   6.276 -26.713  1.00 76.65           C
ATOM   2248  NE1 TRP A 157     -17.271   5.878 -28.845  1.00 76.65           N
ATOM   2249  HE1 TRP A 157     -17.786   5.767 -29.695  1.00 76.65           H
ATOM   2250  CE2 TRP A 157     -17.792   6.236 -27.607  1.00 76.65           C
ATOM   2251  CE3 TRP A 157     -16.942   6.610 -25.362  1.00 76.65           C
ATOM   2252  HE3 TRP A 157     -16.130   6.648 -24.636  1.00 76.65           H
ATOM   2253  CZ2 TRP A 157     -19.116   6.520 -27.249  1.00 76.65           C
ATOM   2254  HZ2 TRP A 157     -19.928   6.481 -27.975  1.00 76.65           H
ATOM   2255  CZ3 TRP A 157     -18.271   6.890 -25.020  1.00 76.65           C
ATOM   2256  HZ3 TRP A 157     -18.482   7.155 -23.984  1.00 76.65           H
ATOM   2257  CH2 TRP A 157     -19.339   6.855 -25.908  1.00 76.65           C
ATOM   2258  HH2 TRP A 157     -20.346   7.087 -25.562  1.00 76.65           H
ATOM   2259  HN  TRP A 157     -12.628   4.811 -28.691  1.00 76.65           H
ATOM   2260  N   ARG A 158     -10.655   6.754 -27.579  1.00 76.87           N
ATOM   2261  CA  ARG A 158      -9.356   6.776 -26.930  1.00 76.87           C
ATOM   2262  C   ARG A 158      -9.176   8.076 -26.145  1.00 76.87           C
ATOM   2263  O   ARG A 158      -8.717   8.058 -25.004  1.00 76.87           O
ATOM   2264  HA  ARG A 158      -9.363   5.913 -26.264  1.00 76.87           H
ATOM   2265  CB  ARG A 158      -8.226   6.646 -27.954  1.00 76.87           C
ATOM   2266 1HB  ARG A 158      -8.377   5.750 -28.556  1.00 76.87           H
ATOM   2267 2HB  ARG A 158      -8.250   7.495 -28.636  1.00 76.87           H
ATOM   2268  CG  ARG A 158      -6.864   6.578 -27.262  1.00 76.87           C
ATOM   2269 1HG  ARG A 158      -6.714   7.473 -26.658  1.00 76.87           H
ATOM   2270 2HG  ARG A 158      -6.839   5.727 -26.581  1.00 76.87           H
ATOM   2271  CD  ARG A 158      -5.734   6.452 -28.286  1.00 76.87           C
ATOM   2272 1HD  ARG A 158      -5.919   5.601 -28.941  1.00 76.87           H
ATOM   2273 2HD  ARG A 158      -5.704   7.340 -28.918  1.00 76.87           H
ATOM   2274  NE  ARG A 158      -4.438   6.283 -27.591  1.00 76.87           N
ATOM   2275  HE  ARG A 158      -4.403   6.475 -26.610  1.00 76.87           H
ATOM   2276  CZ  ARG A 158      -3.308   5.890 -28.195  1.00 76.87           C
ATOM   2277  NH1 ARG A 158      -3.296   5.621 -29.508  1.00 76.87           N
ATOM   2278 1HH1 ARG A 158      -4.135   5.712 -30.044  1.00 76.87           H
ATOM   2279 2HH1 ARG A 158      -2.449   5.328 -29.950  1.00 76.87           H
ATOM   2280  NH2 ARG A 158      -2.190   5.771 -27.466  1.00 76.87           N
ATOM   2281 1HH2 ARG A 158      -1.338   5.479 -27.901  1.00 76.87           H
ATOM   2282 2HH2 ARG A 158      -2.207   5.974 -26.487  1.00 76.87           H
ATOM   2283  HN  ARG A 158     -10.629   6.671 -28.576  1.00 76.87           H
ATOM   2284  N   GLU A 159      -9.547   9.174 -26.787  1.00 79.62           N
ATOM   2285  CA  GLU A 159      -9.353  10.488 -26.198  1.00 79.62           C
ATOM   2286  C   GLU A 159     -10.257  10.660 -24.976  1.00 79.62           C
ATOM   2287  O   GLU A 159      -9.801  11.087 -23.917  1.00 79.62           O
ATOM   2288  HA  GLU A 159      -8.307  10.516 -25.891  1.00 79.62           H
ATOM   2289  CB  GLU A 159      -9.604  11.593 -27.226  1.00 79.62           C
ATOM   2290 1HB  GLU A 159     -10.503  11.364 -27.798  1.00 79.62           H
ATOM   2291 2HB  GLU A 159      -9.647  12.559 -26.724  1.00 79.62           H
ATOM   2292  CG  GLU A 159      -8.453  11.680 -28.230  1.00 79.62           C
ATOM   2293 1HG  GLU A 159      -7.501  11.644 -27.700  1.00 79.62           H
ATOM   2294 2HG  GLU A 159      -8.480  10.817 -28.896  1.00 79.62           H
ATOM   2295  CD  GLU A 159      -8.538  12.968 -29.051  1.00 79.62           C
ATOM   2296  OE1 GLU A 159      -7.479  13.379 -29.573  1.00 79.62           O
ATOM   2297  OE2 GLU A 159      -9.660  13.511 -29.140  1.00 79.62           O
ATOM   2298  HN  GLU A 159      -9.972   9.176 -27.693  1.00 79.62           H
ATOM   2299  N   LYS A 160     -11.524  10.318 -25.164  1.00 83.59           N
ATOM   2300  CA  LYS A 160     -12.494  10.419 -24.087  1.00 83.59           C
ATOM   2301  C   LYS A 160     -12.003   9.607 -22.887  1.00 83.59           C
ATOM   2302  O   LYS A 160     -12.113  10.051 -21.745  1.00 83.59           O
ATOM   2303  HA  LYS A 160     -12.550  11.468 -23.794  1.00 83.59           H
ATOM   2304  CB  LYS A 160     -13.884  10.012 -24.579  1.00 83.59           C
ATOM   2305 1HB  LYS A 160     -13.817   9.081 -25.141  1.00 83.59           H
ATOM   2306 2HB  LYS A 160     -14.534   9.821 -23.725  1.00 83.59           H
ATOM   2307  CG  LYS A 160     -14.496  11.103 -25.459  1.00 83.59           C
ATOM   2308 1HG  LYS A 160     -14.460  12.060 -24.937  1.00 83.59           H
ATOM   2309 2HG  LYS A 160     -13.907  11.215 -26.369  1.00 83.59           H
ATOM   2310  CD  LYS A 160     -15.945  10.768 -25.821  1.00 83.59           C
ATOM   2311 1HD  LYS A 160     -15.974   9.849 -26.406  1.00 83.59           H
ATOM   2312 2HD  LYS A 160     -16.517  10.586 -24.911  1.00 83.59           H
ATOM   2313  CE  LYS A 160     -16.588  11.906 -26.616  1.00 83.59           C
ATOM   2314 1HE  LYS A 160     -16.533  12.833 -26.045  1.00 83.59           H
ATOM   2315 2HE  LYS A 160     -16.037  12.069 -27.541  1.00 83.59           H
ATOM   2316  NZ  LYS A 160     -18.001  11.589 -26.923  1.00 83.59           N
ATOM   2317 1HZ  LYS A 160     -18.411  12.350 -27.453  1.00 83.59           H
ATOM   2318 2HZ  LYS A 160     -18.045  10.735 -27.468  1.00 83.59           H
ATOM   2319 3HZ  LYS A 160     -18.515  11.465 -26.057  1.00 83.59           H
ATOM   2320  HN  LYS A 160     -11.888   9.979 -26.031  1.00 83.59           H
ATOM   2321  N   ARG A 161     -11.473   8.430 -23.186  1.00 83.62           N
ATOM   2322  CA  ARG A 161     -10.991   7.539 -22.144  1.00 83.62           C
ATOM   2323  C   ARG A 161      -9.842   8.194 -21.376  1.00 83.62           C
ATOM   2324  O   ARG A 161      -9.706   7.999 -20.169  1.00 83.62           O
ATOM   2325  HA  ARG A 161     -11.853   7.376 -21.497  1.00 83.62           H
ATOM   2326  CB  ARG A 161     -10.511   6.212 -22.733  1.00 83.62           C
ATOM   2327 1HB  ARG A 161      -9.835   6.403 -23.567  1.00 83.62           H
ATOM   2328 2HB  ARG A 161      -9.943   5.661 -21.983  1.00 83.62           H
ATOM   2329  CG  ARG A 161     -11.692   5.364 -23.211  1.00 83.62           C
ATOM   2330 1HG  ARG A 161     -12.274   5.030 -22.352  1.00 83.62           H
ATOM   2331 2HG  ARG A 161     -12.354   5.972 -23.828  1.00 83.62           H
ATOM   2332  CD  ARG A 161     -11.210   4.152 -24.010  1.00 83.62           C
ATOM   2333 1HD  ARG A 161     -12.053   3.679 -24.512  1.00 83.62           H
ATOM   2334 2HD  ARG A 161     -10.515   4.472 -24.787  1.00 83.62           H
ATOM   2335  NE  ARG A 161     -10.548   3.182 -23.109  1.00 83.62           N
ATOM   2336  HE  ARG A 161     -10.735   3.249 -22.129  1.00 83.62           H
ATOM   2337  CZ  ARG A 161      -9.714   2.219 -23.525  1.00 83.62           C
ATOM   2338  NH1 ARG A 161      -9.427   2.083 -24.827  1.00 83.62           N
ATOM   2339 1HH1 ARG A 161      -9.837   2.702 -25.496  1.00 83.62           H
ATOM   2340 2HH1 ARG A 161      -8.804   1.361 -25.128  1.00 83.62           H
ATOM   2341  NH2 ARG A 161      -9.171   1.395 -22.619  1.00 83.62           N
ATOM   2342 1HH2 ARG A 161      -8.547   0.671 -22.912  1.00 83.62           H
ATOM   2343 2HH2 ARG A 161      -9.390   1.503 -21.649  1.00 83.62           H
ATOM   2344  HN  ARG A 161     -11.370   8.084 -24.119  1.00 83.62           H
ATOM   2345  N   LEU A 162      -9.043   8.958 -22.107  1.00 84.82           N
ATOM   2346  CA  LEU A 162      -7.898   9.628 -21.513  1.00 84.82           C
ATOM   2347  C   LEU A 162      -8.389  10.744 -20.589  1.00 84.82           C
ATOM   2348  O   LEU A 162      -7.778  11.014 -19.556  1.00 84.82           O
ATOM   2349  HA  LEU A 162      -7.365   8.892 -20.912  1.00 84.82           H
ATOM   2350  CB  LEU A 162      -6.935  10.108 -22.601  1.00 84.82           C
ATOM   2351 1HB  LEU A 162      -6.763   9.286 -23.295  1.00 84.82           H
ATOM   2352 2HB  LEU A 162      -7.422  10.904 -23.164  1.00 84.82           H
ATOM   2353  CG  LEU A 162      -5.578  10.622 -22.115  1.00 84.82           C
ATOM   2354  HG  LEU A 162      -5.747  11.280 -21.263  1.00 84.82           H
ATOM   2355  CD1 LEU A 162      -4.698   9.469 -21.628  1.00 84.82           C
ATOM   2356 1HD1 LEU A 162      -5.194   8.957 -20.803  1.00 84.82           H
ATOM   2357 2HD1 LEU A 162      -4.534   8.766 -22.445  1.00 84.82           H
ATOM   2358 3HD1 LEU A 162      -3.739   9.861 -21.289  1.00 84.82           H
ATOM   2359  CD2 LEU A 162      -4.887  11.452 -23.199  1.00 84.82           C
ATOM   2360 1HD2 LEU A 162      -4.731  10.836 -24.084  1.00 84.82           H
ATOM   2361 2HD2 LEU A 162      -5.512  12.307 -23.456  1.00 84.82           H
ATOM   2362 3HD2 LEU A 162      -3.924  11.804 -22.827  1.00 84.82           H
ATOM   2363  HN  LEU A 162      -9.168   9.122 -23.086  1.00 84.82           H
ATOM   2364  N   LEU A 163      -9.488  11.364 -20.994  1.00 87.54           N
ATOM   2365  CA  LEU A 163     -10.072  12.440 -20.212  1.00 87.54           C
ATOM   2366  C   LEU A 163     -10.625  11.871 -18.904  1.00 87.54           C
ATOM   2367  O   LEU A 163     -10.342  12.393 -17.827  1.00 87.54           O
ATOM   2368  HA  LEU A 163      -9.272  13.141 -19.972  1.00 87.54           H
ATOM   2369  CB  LEU A 163     -11.109  13.202 -21.039  1.00 87.54           C
ATOM   2370 1HB  LEU A 163     -10.756  13.254 -22.069  1.00 87.54           H
ATOM   2371 2HB  LEU A 163     -12.033  12.624 -21.047  1.00 87.54           H
ATOM   2372  CG  LEU A 163     -11.432  14.621 -20.567  1.00 87.54           C
ATOM   2373  HG  LEU A 163     -11.010  14.755 -19.571  1.00 87.54           H
ATOM   2374  CD1 LEU A 163     -10.780  15.663 -21.478  1.00 87.54           C
ATOM   2375 1HD1 LEU A 163      -9.698  15.529 -21.467  1.00 87.54           H
ATOM   2376 2HD1 LEU A 163     -11.152  15.540 -22.495  1.00 87.54           H
ATOM   2377 3HD1 LEU A 163     -11.026  16.663 -21.120  1.00 87.54           H
ATOM   2378  CD2 LEU A 163     -12.943  14.829 -20.448  1.00 87.54           C
ATOM   2379 1HD2 LEU A 163     -13.409  14.669 -21.420  1.00 87.54           H
ATOM   2380 2HD2 LEU A 163     -13.352  14.120 -19.728  1.00 87.54           H
ATOM   2381 3HD2 LEU A 163     -13.145  15.846 -20.111  1.00 87.54           H
ATOM   2382  HN  LEU A 163      -9.976  11.142 -21.838  1.00 87.54           H
ATOM   2383  N   TYR A 164     -11.405  10.809 -19.041  1.00 88.55           N
ATOM   2384  CA  TYR A 164     -12.006  10.168 -17.884  1.00 88.55           C
ATOM   2385  C   TYR A 164     -10.933   9.628 -16.936  1.00 88.55           C
ATOM   2386  O   TYR A 164     -11.112   9.639 -15.719  1.00 88.55           O
ATOM   2387  HA  TYR A 164     -12.603  10.914 -17.358  1.00 88.55           H
ATOM   2388  CB  TYR A 164     -12.825   8.996 -18.429  1.00 88.55           C
ATOM   2389 1HB  TYR A 164     -12.213   8.437 -19.138  1.00 88.55           H
ATOM   2390 2HB  TYR A 164     -13.060   8.318 -17.609  1.00 88.55           H
ATOM   2391  CG  TYR A 164     -14.126   9.412 -19.117  1.00 88.55           C
ATOM   2392  CD1 TYR A 164     -14.978  10.304 -18.500  1.00 88.55           C
ATOM   2393  HD1 TYR A 164     -14.725  10.712 -17.521  1.00 88.55           H
ATOM   2394  CD2 TYR A 164     -14.447   8.895 -20.356  1.00 88.55           C
ATOM   2395  HD2 TYR A 164     -13.774   8.191 -20.844  1.00 88.55           H
ATOM   2396  CE1 TYR A 164     -16.203  10.696 -19.148  1.00 88.55           C
ATOM   2397  HE1 TYR A 164     -16.885  11.400 -18.671  1.00 88.55           H
ATOM   2398  CE2 TYR A 164     -15.672   9.287 -21.004  1.00 88.55           C
ATOM   2399  HE2 TYR A 164     -15.938   8.887 -21.982  1.00 88.55           H
ATOM   2400  CZ  TYR A 164     -16.489  10.169 -20.368  1.00 88.55           C
ATOM   2401  OH  TYR A 164     -17.646  10.539 -20.980  1.00 88.55           O
ATOM   2402  HH  TYR A 164     -18.154  11.172 -20.397  1.00 88.55           H
ATOM   2403  HN  TYR A 164     -11.626  10.387 -19.920  1.00 88.55           H
ATOM   2404  N   SER A 165      -9.842   9.169 -17.530  1.00 88.88           N
ATOM   2405  CA  SER A 165      -8.756   8.591 -16.757  1.00 88.88           C
ATOM   2406  C   SER A 165      -8.166   9.643 -15.815  1.00 88.88           C
ATOM   2407  O   SER A 165      -7.741   9.321 -14.707  1.00 88.88           O
ATOM   2408  HA  SER A 165      -9.207   7.778 -16.188  1.00 88.88           H
ATOM   2409  CB  SER A 165      -7.666   8.028 -17.672  1.00 88.88           C
ATOM   2410 1HB  SER A 165      -7.053   7.321 -17.113  1.00 88.88           H
ATOM   2411 2HB  SER A 165      -8.129   7.473 -18.488  1.00 88.88           H
ATOM   2412  OG  SER A 165      -6.836   9.055 -18.208  1.00 88.88           O
ATOM   2413  HG  SER A 165      -7.397   9.825 -18.512  1.00 88.88           H
ATOM   2414  HN  SER A 165      -9.693   9.186 -18.519  1.00 88.88           H
ATOM   2415  N   LYS A 166      -8.160  10.880 -16.291  1.00 91.23           N
ATOM   2416  CA  LYS A 166      -7.685  11.990 -15.483  1.00 91.23           C
ATOM   2417  C   LYS A 166      -8.623  12.184 -14.290  1.00 91.23           C
ATOM   2418  O   LYS A 166      -8.170  12.302 -13.152  1.00 91.23           O
ATOM   2419  HA  LYS A 166      -6.698  11.722 -15.106  1.00 91.23           H
ATOM   2420  CB  LYS A 166      -7.516  13.244 -16.343  1.00 91.23           C
ATOM   2421 1HB  LYS A 166      -8.428  13.427 -16.911  1.00 91.23           H
ATOM   2422 2HB  LYS A 166      -7.362  14.112 -15.700  1.00 91.23           H
ATOM   2423  CG  LYS A 166      -6.332  13.097 -17.301  1.00 91.23           C
ATOM   2424 1HG  LYS A 166      -5.416  12.942 -16.731  1.00 91.23           H
ATOM   2425 2HG  LYS A 166      -6.472  12.213 -17.924  1.00 91.23           H
ATOM   2426  CD  LYS A 166      -6.186  14.335 -18.187  1.00 91.23           C
ATOM   2427 1HD  LYS A 166      -7.100  14.486 -18.761  1.00 91.23           H
ATOM   2428 2HD  LYS A 166      -6.053  15.219 -17.563  1.00 91.23           H
ATOM   2429  CE  LYS A 166      -4.997  14.191 -19.139  1.00 91.23           C
ATOM   2430 1HE  LYS A 166      -4.096  13.955 -18.572  1.00 91.23           H
ATOM   2431 2HE  LYS A 166      -5.170  13.361 -19.823  1.00 91.23           H
ATOM   2432  NZ  LYS A 166      -4.794  15.440 -19.907  1.00 91.23           N
ATOM   2433 1HZ  LYS A 166      -4.013  15.322 -20.543  1.00 91.23           H
ATOM   2434 2HZ  LYS A 166      -5.632  15.652 -20.436  1.00 91.23           H
ATOM   2435 3HZ  LYS A 166      -4.597  16.202 -19.267  1.00 91.23           H
ATOM   2436  HN  LYS A 166      -8.470  11.127 -17.209  1.00 91.23           H
ATOM   2437  N   MET A 167      -9.913  12.212 -14.590  1.00 93.63           N
ATOM   2438  CA  MET A 167     -10.916  12.434 -13.563  1.00 93.63           C
ATOM   2439  C   MET A 167     -10.882  11.321 -12.514  1.00 93.63           C
ATOM   2440  O   MET A 167     -10.995  11.587 -11.318  1.00 93.63           O
ATOM   2441  HA  MET A 167     -10.657  13.386 -13.100  1.00 93.63           H
ATOM   2442  CB  MET A 167     -12.303  12.487 -14.206  1.00 93.63           C
ATOM   2443 1HB  MET A 167     -12.461  11.596 -14.814  1.00 93.63           H
ATOM   2444 2HB  MET A 167     -13.069  12.483 -13.430  1.00 93.63           H
ATOM   2445  CG  MET A 167     -12.457  13.737 -15.075  1.00 93.63           C
ATOM   2446 1HG  MET A 167     -12.261  14.630 -14.481  1.00 93.63           H
ATOM   2447 2HG  MET A 167     -11.722  13.723 -15.880  1.00 93.63           H
ATOM   2448  SD  MET A 167     -14.105  13.808 -15.756  1.00 93.63           S
ATOM   2449  CE  MET A 167     -15.041  14.134 -14.271  1.00 93.63           C
ATOM   2450 1HE  MET A 167     -14.889  13.320 -13.561  1.00 93.63           H
ATOM   2451 2HE  MET A 167     -14.704  15.071 -13.827  1.00 93.63           H
ATOM   2452 3HE  MET A 167     -16.100  14.208 -14.518  1.00 93.63           H
ATOM   2453  HN  MET A 167     -10.275  12.086 -15.514  1.00 93.63           H
ATOM   2454  N   VAL A 168     -10.727  10.098 -12.999  1.00 92.84           N
ATOM   2455  CA  VAL A 168     -10.695   8.942 -12.120  1.00 92.84           C
ATOM   2456  C   VAL A 168      -9.498   9.059 -11.174  1.00 92.84           C
ATOM   2457  O   VAL A 168      -9.621   8.802  -9.977  1.00 92.84           O
ATOM   2458  HA  VAL A 168     -11.611   8.953 -11.529  1.00 92.84           H
ATOM   2459  CB  VAL A 168     -10.680   7.655 -12.947  1.00 92.84           C
ATOM   2460  HB  VAL A 168      -9.889   7.745 -13.693  1.00 92.84           H
ATOM   2461  CG1 VAL A 168     -10.361   6.443 -12.070  1.00 92.84           C
ATOM   2462 1HG1 VAL A 168      -9.382   6.574 -11.610  1.00 92.84           H
ATOM   2463 2HG1 VAL A 168     -11.119   6.349 -11.292  1.00 92.84           H
ATOM   2464 3HG1 VAL A 168     -10.357   5.542 -12.683  1.00 92.84           H
ATOM   2465  CG2 VAL A 168     -12.005   7.464 -13.688  1.00 92.84           C
ATOM   2466 1HG2 VAL A 168     -12.819   7.405 -12.966  1.00 92.84           H
ATOM   2467 2HG2 VAL A 168     -12.172   8.308 -14.357  1.00 92.84           H
ATOM   2468 3HG2 VAL A 168     -11.967   6.542 -14.268  1.00 92.84           H
ATOM   2469  HN  VAL A 168     -10.623   9.892 -13.972  1.00 92.84           H
ATOM   2470  N   CYS A 169      -8.368   9.446 -11.746  1.00 92.56           N
ATOM   2471  CA  CYS A 169      -7.143   9.572 -10.975  1.00 92.56           C
ATOM   2472  C   CYS A 169      -7.387  10.578  -9.847  1.00 92.56           C
ATOM   2473  O   CYS A 169      -7.067  10.308  -8.691  1.00 92.56           O
ATOM   2474  HA  CYS A 169      -6.924   8.584 -10.571  1.00 92.56           H
ATOM   2475  CB  CYS A 169      -5.959   9.978 -11.855  1.00 92.56           C
ATOM   2476 1HB  CYS A 169      -6.217  10.860 -12.441  1.00 92.56           H
ATOM   2477 2HB  CYS A 169      -5.107  10.248 -11.231  1.00 92.56           H
ATOM   2478  SG  CYS A 169      -5.506   8.598 -12.968  1.00 92.56           S
ATOM   2479  HG  CYS A 169      -6.364   8.912 -13.935  1.00 92.56           H
ATOM   2480  HN  CYS A 169      -8.281   9.672 -12.717  1.00 92.56           H
ATOM   2481  N   PHE A 170      -7.951  11.716 -10.224  1.00 94.74           N
ATOM   2482  CA  PHE A 170      -8.218  12.773  -9.263  1.00 94.74           C
ATOM   2483  C   PHE A 170      -9.126  12.274  -8.138  1.00 94.74           C
ATOM   2484  O   PHE A 170      -8.862  12.527  -6.964  1.00 94.74           O
ATOM   2485  HA  PHE A 170      -7.259  13.079  -8.845  1.00 94.74           H
ATOM   2486  CB  PHE A 170      -8.932  13.894 -10.020  1.00 94.74           C
ATOM   2487 1HB  PHE A 170      -8.312  14.205 -10.860  1.00 94.74           H
ATOM   2488 2HB  PHE A 170      -9.861  13.504 -10.436  1.00 94.74           H
ATOM   2489  CG  PHE A 170      -9.252  15.119  -9.160  1.00 94.74           C
ATOM   2490  CD1 PHE A 170     -10.506  15.294  -8.665  1.00 94.74           C
ATOM   2491  HD1 PHE A 170     -11.284  14.562  -8.881  1.00 94.74           H
ATOM   2492  CD2 PHE A 170      -8.281  16.033  -8.891  1.00 94.74           C
ATOM   2493  HD2 PHE A 170      -7.276  15.893  -9.287  1.00 94.74           H
ATOM   2494  CE1 PHE A 170     -10.803  16.431  -7.868  1.00 94.74           C
ATOM   2495  HE1 PHE A 170     -11.809  16.571  -7.471  1.00 94.74           H
ATOM   2496  CE2 PHE A 170      -8.578  17.170  -8.093  1.00 94.74           C
ATOM   2497  HE2 PHE A 170      -7.800  17.902  -7.877  1.00 94.74           H
ATOM   2498  CZ  PHE A 170      -9.832  17.345  -7.598  1.00 94.74           C
ATOM   2499  HZ  PHE A 170     -10.060  18.217  -6.986  1.00 94.74           H
ATOM   2500  HN  PHE A 170      -8.223  11.921 -11.164  1.00 94.74           H
ATOM   2501  N   THR A 171     -10.178  11.573  -8.536  1.00 95.57           N
ATOM   2502  CA  THR A 171     -11.152  11.076  -7.579  1.00 95.57           C
ATOM   2503  C   THR A 171     -10.485  10.125  -6.584  1.00 95.57           C
ATOM   2504  O   THR A 171     -10.802  10.141  -5.395  1.00 95.57           O
ATOM   2505  HA  THR A 171     -11.533  11.922  -7.007  1.00 95.57           H
ATOM   2506  CB  THR A 171     -12.298  10.431  -8.362  1.00 95.57           C
ATOM   2507  HB  THR A 171     -11.976   9.498  -8.824  1.00 95.57           H
ATOM   2508  OG1 THR A 171     -12.718  11.451  -9.265  1.00 95.57           O
ATOM   2509  HG1 THR A 171     -12.294  11.312 -10.159  1.00 95.57           H
ATOM   2510  CG2 THR A 171     -13.529  10.173  -7.492  1.00 95.57           C
ATOM   2511 1HG2 THR A 171     -13.891  11.117  -7.084  1.00 95.57           H
ATOM   2512 2HG2 THR A 171     -13.262   9.503  -6.674  1.00 95.57           H
ATOM   2513 3HG2 THR A 171     -14.312   9.715  -8.096  1.00 95.57           H
ATOM   2514  HN  THR A 171     -10.368  11.344  -9.490  1.00 95.57           H
ATOM   2515  N   ILE A 172      -9.574   9.317  -7.106  1.00 94.11           N
ATOM   2516  CA  ILE A 172      -8.887   8.334  -6.286  1.00 94.11           C
ATOM   2517  C   ILE A 172      -8.062   9.054  -5.217  1.00 94.11           C
ATOM   2518  O   ILE A 172      -8.079   8.668  -4.049  1.00 94.11           O
ATOM   2519  HA  ILE A 172      -9.649   7.734  -5.787  1.00 94.11           H
ATOM   2520  CB  ILE A 172      -8.065   7.385  -7.161  1.00 94.11           C
ATOM   2521  HB  ILE A 172      -7.532   7.980  -7.903  1.00 94.11           H
ATOM   2522  CG1 ILE A 172      -8.973   6.419  -7.925  1.00 94.11           C
ATOM   2523 1HG1 ILE A 172      -9.443   5.727  -7.226  1.00 94.11           H
ATOM   2524 2HG1 ILE A 172      -9.775   6.975  -8.410  1.00 94.11           H
ATOM   2525  CG2 ILE A 172      -7.012   6.648  -6.332  1.00 94.11           C
ATOM   2526 1HG2 ILE A 172      -6.338   7.372  -5.873  1.00 94.11           H
ATOM   2527 2HG2 ILE A 172      -7.505   6.066  -5.553  1.00 94.11           H
ATOM   2528 3HG2 ILE A 172      -6.442   5.980  -6.979  1.00 94.11           H
ATOM   2529  CD1 ILE A 172      -8.181   5.635  -8.973  1.00 94.11           C
ATOM   2530 1HD1 ILE A 172      -7.733   6.330  -9.684  1.00 94.11           H
ATOM   2531 2HD1 ILE A 172      -7.396   5.062  -8.481  1.00 94.11           H
ATOM   2532 3HD1 ILE A 172      -8.851   4.956  -9.501  1.00 94.11           H
ATOM   2533  HN  ILE A 172      -9.303   9.327  -8.069  1.00 94.11           H
ATOM   2534  N   TRP A 173      -7.359  10.088  -5.655  1.00 94.44           N
ATOM   2535  CA  TRP A 173      -6.470  10.819  -4.768  1.00 94.44           C
ATOM   2536  C   TRP A 173      -7.314  11.411  -3.637  1.00 94.44           C
ATOM   2537  O   TRP A 173      -6.943  11.319  -2.468  1.00 94.44           O
ATOM   2538  HA  TRP A 173      -5.748  10.111  -4.362  1.00 94.44           H
ATOM   2539  CB  TRP A 173      -5.675  11.876  -5.537  1.00 94.44           C
ATOM   2540 1HB  TRP A 173      -6.327  12.339  -6.277  1.00 94.44           H
ATOM   2541 2HB  TRP A 173      -5.371  12.661  -4.845  1.00 94.44           H
ATOM   2542  CG  TRP A 173      -4.433  11.328  -6.242  1.00 94.44           C
ATOM   2543  CD1 TRP A 173      -4.223  11.197  -7.559  1.00 94.44           C
ATOM   2544  HD1 TRP A 173      -4.945  11.476  -8.326  1.00 94.44           H
ATOM   2545  CD2 TRP A 173      -3.230  10.842  -5.611  1.00 94.44           C
ATOM   2546  NE1 TRP A 173      -2.978  10.663  -7.822  1.00 94.44           N
ATOM   2547  HE1 TRP A 173      -2.594  10.471  -8.725  1.00 94.44           H
ATOM   2548  CE2 TRP A 173      -2.355  10.440  -6.599  1.00 94.44           C
ATOM   2549  CE3 TRP A 173      -2.892  10.744  -4.249  1.00 94.44           C
ATOM   2550  HE3 TRP A 173      -3.565  11.054  -3.450  1.00 94.44           H
ATOM   2551  CZ2 TRP A 173      -1.086   9.913  -6.332  1.00 94.44           C
ATOM   2552  HZ2 TRP A 173      -0.412   9.602  -7.131  1.00 94.44           H
ATOM   2553  CZ3 TRP A 173      -1.620  10.215  -3.999  1.00 94.44           C
ATOM   2554  HZ3 TRP A 173      -1.308  10.117  -2.959  1.00 94.44           H
ATOM   2555  CH2 TRP A 173      -0.728   9.806  -4.982  1.00 94.44           C
ATOM   2556  HH2 TRP A 173       0.247   9.404  -4.705  1.00 94.44           H
ATOM   2557  HN  TRP A 173      -7.389  10.427  -6.596  1.00 94.44           H
ATOM   2558  N   VAL A 174      -8.432  12.006  -4.025  1.00 95.71           N
ATOM   2559  CA  VAL A 174      -9.303  12.663  -3.065  1.00 95.71           C
ATOM   2560  C   VAL A 174      -9.818  11.630  -2.060  1.00 95.71           C
ATOM   2561  O   VAL A 174      -9.819  11.878  -0.855  1.00 95.71           O
ATOM   2562  HA  VAL A 174      -8.706  13.403  -2.532  1.00 95.71           H
ATOM   2563  CB  VAL A 174     -10.428  13.398  -3.795  1.00 95.71           C
ATOM   2564  HB  VAL A 174     -10.913  12.688  -4.466  1.00 95.71           H
ATOM   2565  CG1 VAL A 174     -11.481  13.908  -2.809  1.00 95.71           C
ATOM   2566 1HG1 VAL A 174     -11.909  13.064  -2.267  1.00 95.71           H
ATOM   2567 2HG1 VAL A 174     -11.015  14.595  -2.103  1.00 95.71           H
ATOM   2568 3HG1 VAL A 174     -12.269  14.426  -3.355  1.00 95.71           H
ATOM   2569  CG2 VAL A 174      -9.873  14.543  -4.645  1.00 95.71           C
ATOM   2570 1HG2 VAL A 174      -9.352  15.252  -4.003  1.00 95.71           H
ATOM   2571 2HG2 VAL A 174      -9.179  14.143  -5.385  1.00 95.71           H
ATOM   2572 3HG2 VAL A 174     -10.694  15.049  -5.154  1.00 95.71           H
ATOM   2573  HN  VAL A 174      -8.745  12.044  -4.974  1.00 95.71           H
ATOM   2574  N   LEU A 175     -10.242  10.493  -2.593  1.00 93.42           N
ATOM   2575  CA  LEU A 175     -10.875   9.473  -1.775  1.00 93.42           C
ATOM   2576  C   LEU A 175      -9.841   8.882  -0.815  1.00 93.42           C
ATOM   2577  O   LEU A 175     -10.147   8.620   0.348  1.00 93.42           O
ATOM   2578  HA  LEU A 175     -11.652   9.962  -1.187  1.00 93.42           H
ATOM   2579  CB  LEU A 175     -11.564   8.430  -2.657  1.00 93.42           C
ATOM   2580 1HB  LEU A 175     -12.187   8.951  -3.383  1.00 93.42           H
ATOM   2581 2HB  LEU A 175     -10.797   7.897  -3.220  1.00 93.42           H
ATOM   2582  CG  LEU A 175     -12.430   7.401  -1.927  1.00 93.42           C
ATOM   2583  HG  LEU A 175     -12.619   7.768  -0.918  1.00 93.42           H
ATOM   2584  CD1 LEU A 175     -13.788   7.242  -2.613  1.00 93.42           C
ATOM   2585 1HD1 LEU A 175     -14.309   8.200  -2.614  1.00 93.42           H
ATOM   2586 2HD1 LEU A 175     -13.639   6.909  -3.640  1.00 93.42           H
ATOM   2587 3HD1 LEU A 175     -14.383   6.505  -2.074  1.00 93.42           H
ATOM   2588  CD2 LEU A 175     -11.697   6.065  -1.791  1.00 93.42           C
ATOM   2589 1HD2 LEU A 175     -11.457   5.680  -2.782  1.00 93.42           H
ATOM   2590 2HD2 LEU A 175     -10.776   6.211  -1.226  1.00 93.42           H
ATOM   2591 3HD2 LEU A 175     -12.335   5.352  -1.269  1.00 93.42           H
ATOM   2592  HN  LEU A 175     -10.159  10.266  -3.563  1.00 93.42           H
ATOM   2593  N   ALA A 176      -8.639   8.688  -1.336  1.00 93.01           N
ATOM   2594  CA  ALA A 176      -7.560   8.126  -0.542  1.00 93.01           C
ATOM   2595  C   ALA A 176      -7.221   9.085   0.601  1.00 93.01           C
ATOM   2596  O   ALA A 176      -6.947   8.651   1.719  1.00 93.01           O
ATOM   2597  HA  ALA A 176      -7.914   7.184  -0.122  1.00 93.01           H
ATOM   2598  CB  ALA A 176      -6.356   7.843  -1.443  1.00 93.01           C
ATOM   2599 1HB  ALA A 176      -6.643   7.134  -2.220  1.00 93.01           H
ATOM   2600 2HB  ALA A 176      -6.021   8.772  -1.904  1.00 93.01           H
ATOM   2601 3HB  ALA A 176      -5.547   7.421  -0.846  1.00 93.01           H
ATOM   2602  HN  ALA A 176      -8.397   8.908  -2.281  1.00 93.01           H
ATOM   2603  N   ALA A 177      -7.250  10.370   0.281  1.00 93.72           N
ATOM   2604  CA  ALA A 177      -6.912  11.392   1.256  1.00 93.72           C
ATOM   2605  C   ALA A 177      -7.914  11.339   2.412  1.00 93.72           C
ATOM   2606  O   ALA A 177      -7.525  11.388   3.578  1.00 93.72           O
ATOM   2607  HA  ALA A 177      -5.917  11.169   1.640  1.00 93.72           H
ATOM   2608  CB  ALA A 177      -6.883  12.761   0.573  1.00 93.72           C
ATOM   2609 1HB  ALA A 177      -6.135  12.755  -0.220  1.00 93.72           H
ATOM   2610 2HB  ALA A 177      -7.862  12.975   0.147  1.00 93.72           H
ATOM   2611 3HB  ALA A 177      -6.629  13.527   1.305  1.00 93.72           H
ATOM   2612  HN  ALA A 177      -7.498  10.715  -0.624  1.00 93.72           H
ATOM   2613  N   ALA A 178      -9.184  11.241   2.047  1.00 93.99           N
ATOM   2614  CA  ALA A 178     -10.249  11.252   3.036  1.00 93.99           C
ATOM   2615  C   ALA A 178     -10.102  10.036   3.953  1.00 93.99           C
ATOM   2616  O   ALA A 178     -10.352  10.126   5.154  1.00 93.99           O
ATOM   2617  HA  ALA A 178     -10.141  12.160   3.630  1.00 93.99           H
ATOM   2618  CB  ALA A 178     -11.604  11.286   2.326  1.00 93.99           C
ATOM   2619 1HB  ALA A 178     -11.670  12.184   1.711  1.00 93.99           H
ATOM   2620 2HB  ALA A 178     -11.705  10.404   1.694  1.00 93.99           H
ATOM   2621 3HB  ALA A 178     -12.403  11.295   3.068  1.00 93.99           H
ATOM   2622  HN  ALA A 178      -9.489  11.154   1.099  1.00 93.99           H
ATOM   2623  N   LEU A 179      -9.695   8.928   3.352  1.00 91.78           N
ATOM   2624  CA  LEU A 179      -9.588   7.677   4.083  1.00 91.78           C
ATOM   2625  C   LEU A 179      -8.401   7.754   5.045  1.00 91.78           C
ATOM   2626  O   LEU A 179      -8.249   6.901   5.919  1.00 91.78           O
ATOM   2627  HA  LEU A 179     -10.500   7.561   4.668  1.00 91.78           H
ATOM   2628  CB  LEU A 179      -9.518   6.494   3.114  1.00 91.78           C
ATOM   2629 1HB  LEU A 179      -8.751   6.706   2.368  1.00 91.78           H
ATOM   2630 2HB  LEU A 179      -9.189   5.615   3.668  1.00 91.78           H
ATOM   2631  CG  LEU A 179     -10.817   6.147   2.385  1.00 91.78           C
ATOM   2632  HG  LEU A 179     -11.192   7.051   1.905  1.00 91.78           H
ATOM   2633  CD1 LEU A 179     -10.568   5.118   1.280  1.00 91.78           C
ATOM   2634 1HD1 LEU A 179      -9.860   5.525   0.558  1.00 91.78           H
ATOM   2635 2HD1 LEU A 179     -10.158   4.208   1.717  1.00 91.78           H
ATOM   2636 3HD1 LEU A 179     -11.508   4.889   0.778  1.00 91.78           H
ATOM   2637  CD2 LEU A 179     -11.891   5.681   3.370  1.00 91.78           C
ATOM   2638 1HD2 LEU A 179     -11.539   4.795   3.899  1.00 91.78           H
ATOM   2639 2HD2 LEU A 179     -12.095   6.476   4.088  1.00 91.78           H
ATOM   2640 3HD2 LEU A 179     -12.804   5.441   2.825  1.00 91.78           H
ATOM   2641  HN  LEU A 179      -9.443   8.876   2.385  1.00 91.78           H
ATOM   2642  N   CYS A 180      -7.590   8.784   4.853  1.00 92.42           N
ATOM   2643  CA  CYS A 180      -6.373   8.935   5.633  1.00 92.42           C
ATOM   2644  C   CYS A 180      -6.656   9.904   6.782  1.00 92.42           C
ATOM   2645  O   CYS A 180      -5.757  10.242   7.549  1.00 92.42           O
ATOM   2646  HA  CYS A 180      -6.121   7.945   6.014  1.00 92.42           H
ATOM   2647  CB  CYS A 180      -5.201   9.402   4.768  1.00 92.42           C
ATOM   2648 1HB  CYS A 180      -5.461  10.330   4.258  1.00 92.42           H
ATOM   2649 2HB  CYS A 180      -4.337   9.616   5.397  1.00 92.42           H
ATOM   2650  SG  CYS A 180      -4.776   8.113   3.540  1.00 92.42           S
ATOM   2651  HG  CYS A 180      -5.924   8.174   2.871  1.00 92.42           H
ATOM   2652  HN  CYS A 180      -7.753   9.506   4.180  1.00 92.42           H
ATOM   2653  N   ILE A 181      -7.910  10.323   6.865  1.00 93.33           N
ATOM   2654  CA  ILE A 181      -8.316  11.274   7.886  1.00 93.33           C
ATOM   2655  C   ILE A 181      -7.979  10.706   9.267  1.00 93.33           C
ATOM   2656  O   ILE A 181      -7.386  11.394  10.097  1.00 93.33           O
ATOM   2657  HA  ILE A 181      -7.734  12.183   7.736  1.00 93.33           H
ATOM   2658  CB  ILE A 181      -9.790  11.645   7.718  1.00 93.33           C
ATOM   2659  HB  ILE A 181     -10.352  10.733   7.515  1.00 93.33           H
ATOM   2660  CG1 ILE A 181      -9.988  12.574   6.517  1.00 93.33           C
ATOM   2661 1HG1 ILE A 181      -9.510  13.534   6.713  1.00 93.33           H
ATOM   2662 2HG1 ILE A 181      -9.500  12.148   5.640  1.00 93.33           H
ATOM   2663  CG2 ILE A 181     -10.355  12.247   9.006  1.00 93.33           C
ATOM   2664 1HG2 ILE A 181     -10.269  11.520   9.814  1.00 93.33           H
ATOM   2665 2HG2 ILE A 181      -9.795  13.146   9.264  1.00 93.33           H
ATOM   2666 3HG2 ILE A 181     -11.405  12.502   8.858  1.00 93.33           H
ATOM   2667  CD1 ILE A 181     -11.475  12.787   6.228  1.00 93.33           C
ATOM   2668 1HD1 ILE A 181     -11.944  11.828   6.009  1.00 93.33           H
ATOM   2669 2HD1 ILE A 181     -11.954  13.235   7.099  1.00 93.33           H
ATOM   2670 3HD1 ILE A 181     -11.586  13.451   5.371  1.00 93.33           H
ATOM   2671  HN  ILE A 181      -8.641  10.026   6.251  1.00 93.33           H
ATOM   2672  N   PRO A 182      -8.349   9.447   9.537  1.00 91.33           N
ATOM   2673  CA  PRO A 182      -8.143   8.869  10.867  1.00 91.33           C
ATOM   2674  C   PRO A 182      -6.704   9.002  11.337  1.00 91.33           C
ATOM   2675  O   PRO A 182      -6.453   9.386  12.479  1.00 91.33           O
ATOM   2676  HA  PRO A 182      -8.735   9.408  11.606  1.00 91.33           H
ATOM   2677  CB  PRO A 182      -8.549   7.404  10.692  1.00 91.33           C
ATOM   2678 1HB  PRO A 182      -7.695   6.779  10.432  1.00 91.33           H
ATOM   2679 2HB  PRO A 182      -8.976   6.994  11.608  1.00 91.33           H
ATOM   2680  CG  PRO A 182      -9.575   7.454   9.566  1.00 91.33           C
ATOM   2681 1HG  PRO A 182      -9.698   6.482   9.087  1.00 91.33           H
ATOM   2682 2HG  PRO A 182     -10.561   7.745   9.928  1.00 91.33           H
ATOM   2683  CD  PRO A 182      -8.987   8.487   8.618  1.00 91.33           C
ATOM   2684 1HD  PRO A 182      -8.262   8.044   7.935  1.00 91.33           H
ATOM   2685 2HD  PRO A 182      -9.755   8.954   8.002  1.00 91.33           H
ATOM   2686  N   GLU A 183      -5.788   8.679  10.436  1.00 91.94           N
ATOM   2687  CA  GLU A 183      -4.373   8.703  10.765  1.00 91.94           C
ATOM   2688  C   GLU A 183      -3.940  10.120  11.146  1.00 91.94           C
ATOM   2689  O   GLU A 183      -3.120  10.303  12.044  1.00 91.94           O
ATOM   2690  HA  GLU A 183      -4.264   8.040  11.623  1.00 91.94           H
ATOM   2691  CB  GLU A 183      -3.531   8.166   9.606  1.00 91.94           C
ATOM   2692 1HB  GLU A 183      -3.930   8.534   8.661  1.00 91.94           H
ATOM   2693 2HB  GLU A 183      -2.484   8.424   9.762  1.00 91.94           H
ATOM   2694  CG  GLU A 183      -3.593   6.638   9.545  1.00 91.94           C
ATOM   2695 1HG  GLU A 183      -2.832   6.267   8.858  1.00 91.94           H
ATOM   2696 2HG  GLU A 183      -3.367   6.222  10.527  1.00 91.94           H
ATOM   2697  CD  GLU A 183      -4.974   6.163   9.090  1.00 91.94           C
ATOM   2698  OE1 GLU A 183      -5.263   4.966   9.307  1.00 91.94           O
ATOM   2699  OE2 GLU A 183      -5.711   7.008   8.536  1.00 91.94           O
ATOM   2700  HN  GLU A 183      -5.999   8.405   9.498  1.00 91.94           H
ATOM   2701  N   ILE A 184      -4.512  11.088  10.444  1.00 94.05           N
ATOM   2702  CA  ILE A 184      -4.119  12.475  10.623  1.00 94.05           C
ATOM   2703  C   ILE A 184      -4.510  12.934  12.029  1.00 94.05           C
ATOM   2704  O   ILE A 184      -3.788  13.707  12.657  1.00 94.05           O
ATOM   2705  HA  ILE A 184      -3.033  12.521  10.534  1.00 94.05           H
ATOM   2706  CB  ILE A 184      -4.702  13.345   9.508  1.00 94.05           C
ATOM   2707  HB  ILE A 184      -5.780  13.187   9.479  1.00 94.05           H
ATOM   2708  CG1 ILE A 184      -4.148  12.931   8.143  1.00 94.05           C
ATOM   2709 1HG1 ILE A 184      -3.080  13.145   8.099  1.00 94.05           H
ATOM   2710 2HG1 ILE A 184      -4.264  11.855   8.011  1.00 94.05           H
ATOM   2711  CG2 ILE A 184      -4.470  14.831   9.793  1.00 94.05           C
ATOM   2712 1HG2 ILE A 184      -4.951  15.099  10.734  1.00 94.05           H
ATOM   2713 2HG2 ILE A 184      -3.400  15.024   9.865  1.00 94.05           H
ATOM   2714 3HG2 ILE A 184      -4.894  15.426   8.985  1.00 94.05           H
ATOM   2715  CD1 ILE A 184      -4.868  13.669   7.012  1.00 94.05           C
ATOM   2716 1HD1 ILE A 184      -5.932  13.434   7.044  1.00 94.05           H
ATOM   2717 2HD1 ILE A 184      -4.730  14.744   7.134  1.00 94.05           H
ATOM   2718 3HD1 ILE A 184      -4.455  13.356   6.053  1.00 94.05           H
ATOM   2719  HN  ILE A 184      -5.230  10.936   9.764  1.00 94.05           H
ATOM   2720  N   LEU A 185      -5.652  12.438  12.482  1.00 93.55           N
ATOM   2721  CA  LEU A 185      -6.252  12.941  13.707  1.00 93.55           C
ATOM   2722  C   LEU A 185      -5.511  12.355  14.910  1.00 93.55           C
ATOM   2723  O   LEU A 185      -5.088  13.090  15.801  1.00 93.55           O
ATOM   2724  HA  LEU A 185      -6.121  14.023  13.714  1.00 93.55           H
ATOM   2725  CB  LEU A 185      -7.757  12.666  13.718  1.00 93.55           C
ATOM   2726 1HB  LEU A 185      -7.914  11.606  13.514  1.00 93.55           H
ATOM   2727 2HB  LEU A 185      -8.134  12.856  14.723  1.00 93.55           H
ATOM   2728  CG  LEU A 185      -8.594  13.477  12.727  1.00 93.55           C
ATOM   2729  HG  LEU A 185      -8.241  13.255  11.720  1.00 93.55           H
ATOM   2730  CD1 LEU A 185     -10.067  13.068  12.790  1.00 93.55           C
ATOM   2731 1HD1 LEU A 185     -10.161  12.010  12.543  1.00 93.55           H
ATOM   2732 2HD1 LEU A 185     -10.450  13.242  13.795  1.00 93.55           H
ATOM   2733 3HD1 LEU A 185     -10.639  13.660  12.076  1.00 93.55           H
ATOM   2734  CD2 LEU A 185      -8.406  14.979  12.951  1.00 93.55           C
ATOM   2735 1HD2 LEU A 185      -8.716  15.236  13.964  1.00 93.55           H
ATOM   2736 2HD2 LEU A 185      -7.356  15.238  12.815  1.00 93.55           H
ATOM   2737 3HD2 LEU A 185      -9.012  15.532  12.233  1.00 93.55           H
ATOM   2738  HN  LEU A 185      -6.164  11.708  12.029  1.00 93.55           H
ATOM   2739  N   TYR A 186      -5.377  11.037  14.898  1.00 92.38           N
ATOM   2740  CA  TYR A 186      -5.063  10.305  16.114  1.00 92.38           C
ATOM   2741  C   TYR A 186      -3.560  10.040  16.222  1.00 92.38           C
ATOM   2742  O   TYR A 186      -3.082   9.565  17.251  1.00 92.38           O
ATOM   2743  HA  TYR A 186      -5.380  10.911  16.962  1.00 92.38           H
ATOM   2744  CB  TYR A 186      -5.798   8.967  16.002  1.00 92.38           C
ATOM   2745 1HB  TYR A 186      -5.433   8.437  15.123  1.00 92.38           H
ATOM   2746 2HB  TYR A 186      -5.550   8.355  16.869  1.00 92.38           H
ATOM   2747  CG  TYR A 186      -7.319   9.099  15.907  1.00 92.38           C
ATOM   2748  CD1 TYR A 186      -7.998   9.914  16.790  1.00 92.38           C
ATOM   2749  HD1 TYR A 186      -7.450  10.464  17.555  1.00 92.38           H
ATOM   2750  CD2 TYR A 186      -8.012   8.403  14.938  1.00 92.38           C
ATOM   2751  HD2 TYR A 186      -7.476   7.759  14.240  1.00 92.38           H
ATOM   2752  CE1 TYR A 186      -9.429  10.038  16.700  1.00 92.38           C
ATOM   2753  HE1 TYR A 186      -9.978  10.678  17.391  1.00 92.38           H
ATOM   2754  CE2 TYR A 186      -9.444   8.527  14.848  1.00 92.38           C
ATOM   2755  HE2 TYR A 186     -10.004   7.983  14.088  1.00 92.38           H
ATOM   2756  CZ  TYR A 186     -10.082   9.338  15.734  1.00 92.38           C
ATOM   2757  OH  TYR A 186     -11.434   9.456  15.649  1.00 92.38           O
ATOM   2758  HH  TYR A 186     -11.773  10.045  16.382  1.00 92.38           H
ATOM   2759  HN  TYR A 186      -5.478  10.472  14.079  1.00 92.38           H
ATOM   2760  N   SER A 187      -2.856  10.359  15.145  1.00 93.00           N
ATOM   2761  CA  SER A 187      -1.408  10.246  15.138  1.00 93.00           C
ATOM   2762  C   SER A 187      -0.797  11.282  16.084  1.00 93.00           C
ATOM   2763  O   SER A 187      -0.997  12.483  15.908  1.00 93.00           O
ATOM   2764  HA  SER A 187      -1.195   9.236  15.487  1.00 93.00           H
ATOM   2765  CB  SER A 187      -0.849  10.424  13.725  1.00 93.00           C
ATOM   2766 1HB  SER A 187      -1.171  11.386  13.326  1.00 93.00           H
ATOM   2767 2HB  SER A 187       0.240  10.445  13.765  1.00 93.00           H
ATOM   2768  OG  SER A 187      -1.270   9.382  12.849  1.00 93.00           O
ATOM   2769  HG  SER A 187      -1.767   9.768  12.071  1.00 93.00           H
ATOM   2770  HN  SER A 187      -3.259  10.689  14.292  1.00 93.00           H
ATOM   2771  N   GLN A 188      -0.065  10.779  17.067  1.00 92.31           N
ATOM   2772  CA  GLN A 188       0.680  11.646  17.965  1.00 92.31           C
ATOM   2773  C   GLN A 188       1.947  10.941  18.453  1.00 92.31           C
ATOM   2774  O   GLN A 188       2.132   9.750  18.210  1.00 92.31           O
ATOM   2775  HA  GLN A 188       0.947  12.518  17.369  1.00 92.31           H
ATOM   2776  CB  GLN A 188      -0.189  12.090  19.143  1.00 92.31           C
ATOM   2777 1HB  GLN A 188       0.351  12.825  19.740  1.00 92.31           H
ATOM   2778 2HB  GLN A 188      -1.089  12.580  18.772  1.00 92.31           H
ATOM   2779  CG  GLN A 188      -0.575  10.897  20.020  1.00 92.31           C
ATOM   2780 1HG  GLN A 188      -1.114  10.162  19.423  1.00 92.31           H
ATOM   2781 2HG  GLN A 188       0.325  10.408  20.392  1.00 92.31           H
ATOM   2782  CD  GLN A 188      -1.444  11.342  21.198  1.00 92.31           C
ATOM   2783  OE1 GLN A 188      -2.030  12.412  21.202  1.00 92.31           O
ATOM   2784  NE2 GLN A 188      -1.495  10.462  22.195  1.00 92.31           N
ATOM   2785 1HE2 GLN A 188      -0.991   9.602  22.129  1.00 92.31           H
ATOM   2786 2HE2 GLN A 188      -2.039  10.662  23.010  1.00 92.31           H
ATOM   2787  HN  GLN A 188       0.024   9.800  17.254  1.00 92.31           H
ATOM   2788  N   ILE A 189       2.788  11.708  19.131  1.00 92.18           N
ATOM   2789  CA  ILE A 189       3.990  11.154  19.730  1.00 92.18           C
ATOM   2790  C   ILE A 189       3.697  10.758  21.179  1.00 92.18           C
ATOM   2791  O   ILE A 189       3.175  11.560  21.951  1.00 92.18           O
ATOM   2792  HA  ILE A 189       4.248  10.254  19.172  1.00 92.18           H
ATOM   2793  CB  ILE A 189       5.161  12.128  19.583  1.00 92.18           C
ATOM   2794  HB  ILE A 189       4.883  13.069  20.058  1.00 92.18           H
ATOM   2795  CG1 ILE A 189       5.441  12.431  18.110  1.00 92.18           C
ATOM   2796 1HG1 ILE A 189       5.807  11.532  17.613  1.00 92.18           H
ATOM   2797 2HG1 ILE A 189       4.514  12.715  17.611  1.00 92.18           H
ATOM   2798  CG2 ILE A 189       6.403  11.606  20.307  1.00 92.18           C
ATOM   2799 1HG2 ILE A 189       6.181  11.484  21.367  1.00 92.18           H
ATOM   2800 2HG2 ILE A 189       6.693  10.645  19.883  1.00 92.18           H
ATOM   2801 3HG2 ILE A 189       7.220  12.318  20.187  1.00 92.18           H
ATOM   2802  CD1 ILE A 189       6.469  13.554  17.966  1.00 92.18           C
ATOM   2803 1HD1 ILE A 189       6.089  14.458  18.443  1.00 92.18           H
ATOM   2804 2HD1 ILE A 189       7.402  13.256  18.445  1.00 92.18           H
ATOM   2805 3HD1 ILE A 189       6.650  13.749  16.909  1.00 92.18           H
ATOM   2806  HN  ILE A 189       2.659  12.690  19.274  1.00 92.18           H
ATOM   2807  N   LYS A 190       4.047   9.522  21.503  1.00 87.74           N
ATOM   2808  CA  LYS A 190       3.927   9.045  22.871  1.00 87.74           C
ATOM   2809  C   LYS A 190       5.322   8.758  23.430  1.00 87.74           C
ATOM   2810  O   LYS A 190       6.111   8.049  22.806  1.00 87.74           O
ATOM   2811  HA  LYS A 190       3.479   9.847  23.458  1.00 87.74           H
ATOM   2812  CB  LYS A 190       2.978   7.847  22.939  1.00 87.74           C
ATOM   2813 1HB  LYS A 190       2.042   8.091  22.438  1.00 87.74           H
ATOM   2814 2HB  LYS A 190       3.414   7.003  22.406  1.00 87.74           H
ATOM   2815  CG  LYS A 190       2.698   7.452  24.391  1.00 87.74           C
ATOM   2816 1HG  LYS A 190       3.598   7.028  24.836  1.00 87.74           H
ATOM   2817 2HG  LYS A 190       2.443   8.340  24.970  1.00 87.74           H
ATOM   2818  CD  LYS A 190       1.555   6.438  24.472  1.00 87.74           C
ATOM   2819 1HD  LYS A 190       0.600   6.953  24.377  1.00 87.74           H
ATOM   2820 2HD  LYS A 190       1.625   5.739  23.639  1.00 87.74           H
ATOM   2821  CE  LYS A 190       1.597   5.670  25.795  1.00 87.74           C
ATOM   2822 1HE  LYS A 190       2.632   5.496  26.089  1.00 87.74           H
ATOM   2823 2HE  LYS A 190       1.138   6.266  26.583  1.00 87.74           H
ATOM   2824  NZ  LYS A 190       0.888   4.377  25.666  1.00 87.74           N
ATOM   2825 1HZ  LYS A 190       0.989   3.849  26.525  1.00 87.74           H
ATOM   2826 2HZ  LYS A 190      -0.095   4.547  25.487  1.00 87.74           H
ATOM   2827 3HZ  LYS A 190       1.285   3.849  24.896  1.00 87.74           H
ATOM   2828  HN  LYS A 190       4.405   8.853  20.852  1.00 87.74           H
ATOM   2829  N   GLU A 191       5.584   9.323  24.599  1.00 84.56           N
ATOM   2830  CA  GLU A 191       6.835   9.063  25.292  1.00 84.56           C
ATOM   2831  C   GLU A 191       6.651   7.939  26.315  1.00 84.56           C
ATOM   2832  O   GLU A 191       5.840   8.056  27.231  1.00 84.56           O
ATOM   2833  HA  GLU A 191       7.535   8.749  24.519  1.00 84.56           H
ATOM   2834  CB  GLU A 191       7.364  10.332  25.962  1.00 84.56           C
ATOM   2835 1HB  GLU A 191       6.559  10.822  26.511  1.00 84.56           H
ATOM   2836 2HB  GLU A 191       8.223  10.087  26.587  1.00 84.56           H
ATOM   2837  CG  GLU A 191       7.861  11.336  24.920  1.00 84.56           C
ATOM   2838 1HG  GLU A 191       8.622  10.869  24.294  1.00 84.56           H
ATOM   2839 2HG  GLU A 191       7.039  11.621  24.264  1.00 84.56           H
ATOM   2840  CD  GLU A 191       8.441  12.582  25.592  1.00 84.56           C
ATOM   2841  OE1 GLU A 191       8.922  13.459  24.842  1.00 84.56           O
ATOM   2842  OE2 GLU A 191       8.391  12.630  26.840  1.00 84.56           O
ATOM   2843  HN  GLU A 191       4.961   9.947  25.071  1.00 84.56           H
ATOM   2844  N   GLU A 192       7.419   6.877  26.122  1.00 76.82           N
ATOM   2845  CA  GLU A 192       7.392   5.757  27.048  1.00 76.82           C
ATOM   2846  C   GLU A 192       8.815   5.380  27.466  1.00 76.82           C
ATOM   2847  O   GLU A 192       9.666   5.117  26.618  1.00 76.82           O
ATOM   2848  HA  GLU A 192       6.833   6.110  27.914  1.00 76.82           H
ATOM   2849  CB  GLU A 192       6.665   4.557  26.436  1.00 76.82           C
ATOM   2850 1HB  GLU A 192       5.919   4.905  25.722  1.00 76.82           H
ATOM   2851 2HB  GLU A 192       7.391   3.870  26.001  1.00 76.82           H
ATOM   2852  CG  GLU A 192       5.913   3.767  27.509  1.00 76.82           C
ATOM   2853 1HG  GLU A 192       6.588   3.533  28.333  1.00 76.82           H
ATOM   2854 2HG  GLU A 192       5.109   4.377  27.919  1.00 76.82           H
ATOM   2855  CD  GLU A 192       5.336   2.473  26.933  1.00 76.82           C
ATOM   2856  OE1 GLU A 192       4.720   1.725  27.723  1.00 76.82           O
ATOM   2857  OE2 GLU A 192       5.523   2.260  25.715  1.00 76.82           O
ATOM   2858  HN  GLU A 192       8.049   6.774  25.353  1.00 76.82           H
ATOM   2859  N   SER A 193       9.029   5.367  28.774  1.00 73.30           N
ATOM   2860  CA  SER A 193      10.294   4.907  29.321  1.00 73.30           C
ATOM   2861  C   SER A 193      11.451   5.677  28.682  1.00 73.30           C
ATOM   2862  O   SER A 193      12.532   5.126  28.480  1.00 73.30           O
ATOM   2863  HA  SER A 193      10.239   5.115  30.389  1.00 73.30           H
ATOM   2864  CB  SER A 193      10.473   3.403  29.104  1.00 73.30           C
ATOM   2865 1HB  SER A 193      11.497   3.121  29.349  1.00 73.30           H
ATOM   2866 2HB  SER A 193       9.820   2.858  29.785  1.00 73.30           H
ATOM   2867  OG  SER A 193      10.185   3.019  27.762  1.00 73.30           O
ATOM   2868  HG  SER A 193       9.228   2.740  27.685  1.00 73.30           H
ATOM   2869  HN  SER A 193       8.357   5.663  29.453  1.00 73.30           H
ATOM   2870  N   GLY A 194      11.185   6.940  28.381  1.00 76.86           N
ATOM   2871  CA  GLY A 194      12.206   7.805  27.815  1.00 76.86           C
ATOM   2872  C   GLY A 194      12.368   7.553  26.314  1.00 76.86           C
ATOM   2873  O   GLY A 194      13.280   8.088  25.686  1.00 76.86           O
ATOM   2874 1HA  GLY A 194      11.939   8.848  27.985  1.00 76.86           H
ATOM   2875 2HA  GLY A 194      13.156   7.633  28.321  1.00 76.86           H
ATOM   2876  HN  GLY A 194      10.293   7.371  28.518  1.00 76.86           H
ATOM   2877  N   ILE A 195      11.469   6.737  25.783  1.00 84.44           N
ATOM   2878  CA  ILE A 195      11.470   6.447  24.359  1.00 84.44           C
ATOM   2879  C   ILE A 195      10.274   7.138  23.702  1.00 84.44           C
ATOM   2880  O   ILE A 195       9.128   6.893  24.077  1.00 84.44           O
ATOM   2881  HA  ILE A 195      12.385   6.868  23.941  1.00 84.44           H
ATOM   2882  CB  ILE A 195      11.517   4.937  24.120  1.00 84.44           C
ATOM   2883  HB  ILE A 195      10.668   4.484  24.632  1.00 84.44           H
ATOM   2884  CG1 ILE A 195      12.785   4.325  24.719  1.00 84.44           C
ATOM   2885 1HG1 ILE A 195      13.654   4.647  24.145  1.00 84.44           H
ATOM   2886 2HG1 ILE A 195      12.922   4.689  25.737  1.00 84.44           H
ATOM   2887  CG2 ILE A 195      11.371   4.613  22.632  1.00 84.44           C
ATOM   2888 1HG2 ILE A 195      10.418   4.995  22.268  1.00 84.44           H
ATOM   2889 2HG2 ILE A 195      12.185   5.079  22.077  1.00 84.44           H
ATOM   2890 3HG2 ILE A 195      11.408   3.532  22.490  1.00 84.44           H
ATOM   2891  CD1 ILE A 195      12.707   2.797  24.723  1.00 84.44           C
ATOM   2892 1HD1 ILE A 195      11.851   2.478  25.317  1.00 84.44           H
ATOM   2893 2HD1 ILE A 195      12.594   2.436  23.701  1.00 84.44           H
ATOM   2894 3HD1 ILE A 195      13.621   2.388  25.154  1.00 84.44           H
ATOM   2895  HN  ILE A 195      10.751   6.279  26.307  1.00 84.44           H
ATOM   2896  N   ALA A 196      10.581   7.986  22.732  1.00 90.40           N
ATOM   2897  CA  ALA A 196       9.543   8.646  21.958  1.00 90.40           C
ATOM   2898  C   ALA A 196       9.064   7.707  20.850  1.00 90.40           C
ATOM   2899  O   ALA A 196       9.872   7.175  20.090  1.00 90.40           O
ATOM   2900  HA  ALA A 196       8.711   8.856  22.630  1.00 90.40           H
ATOM   2901  CB  ALA A 196      10.078   9.970  21.410  1.00 90.40           C
ATOM   2902 1HB  ALA A 196      10.378  10.612  22.238  1.00 90.40           H
ATOM   2903 2HB  ALA A 196      10.940   9.777  20.770  1.00 90.40           H
ATOM   2904 3HB  ALA A 196       9.299  10.465  20.829  1.00 90.40           H
ATOM   2905  HN  ALA A 196      11.517   8.225  22.473  1.00 90.40           H
ATOM   2906  N   ILE A 197       7.752   7.531  20.793  1.00 89.51           N
ATOM   2907  CA  ILE A 197       7.158   6.636  19.814  1.00 89.51           C
ATOM   2908  C   ILE A 197       6.072   7.383  19.038  1.00 89.51           C
ATOM   2909  O   ILE A 197       5.196   8.006  19.634  1.00 89.51           O
ATOM   2910  HA  ILE A 197       7.944   6.347  19.117  1.00 89.51           H
ATOM   2911  CB  ILE A 197       6.661   5.357  20.491  1.00 89.51           C
ATOM   2912  HB  ILE A 197       5.943   5.635  21.262  1.00 89.51           H
ATOM   2913  CG1 ILE A 197       7.809   4.623  21.188  1.00 89.51           C
ATOM   2914 1HG1 ILE A 197       8.520   4.264  20.443  1.00 89.51           H
ATOM   2915 2HG1 ILE A 197       8.348   5.315  21.835  1.00 89.51           H
ATOM   2916  CG2 ILE A 197       5.928   4.458  19.494  1.00 89.51           C
ATOM   2917 1HG2 ILE A 197       5.071   4.993  19.085  1.00 89.51           H
ATOM   2918 2HG2 ILE A 197       6.605   4.185  18.685  1.00 89.51           H
ATOM   2919 3HG2 ILE A 197       5.585   3.556  20.001  1.00 89.51           H
ATOM   2920  CD1 ILE A 197       7.287   3.445  22.012  1.00 89.51           C
ATOM   2921 1HD1 ILE A 197       6.595   3.810  22.771  1.00 89.51           H
ATOM   2922 2HD1 ILE A 197       6.770   2.743  21.357  1.00 89.51           H
ATOM   2923 3HD1 ILE A 197       8.124   2.941  22.496  1.00 89.51           H
ATOM   2924  HN  ILE A 197       7.100   7.988  21.398  1.00 89.51           H
ATOM   2925  N   CYS A 198       6.165   7.295  17.719  1.00 91.94           N
ATOM   2926  CA  CYS A 198       5.097   7.775  16.860  1.00 91.94           C
ATOM   2927  C   CYS A 198       4.018   6.694  16.784  1.00 91.94           C
ATOM   2928  O   CYS A 198       4.237   5.632  16.203  1.00 91.94           O
ATOM   2929  HA  CYS A 198       4.706   8.681  17.323  1.00 91.94           H
ATOM   2930  CB  CYS A 198       5.617   8.161  15.473  1.00 91.94           C
ATOM   2931 1HB  CYS A 198       6.245   9.049  15.545  1.00 91.94           H
ATOM   2932 2HB  CYS A 198       6.240   7.361  15.074  1.00 91.94           H
ATOM   2933  SG  CYS A 198       4.212   8.479  14.345  1.00 91.94           S
ATOM   2934  HN  CYS A 198       6.951   6.904  17.239  1.00 91.94           H
ATOM   2935  N   THR A 199       2.875   7.000  17.381  1.00 91.47           N
ATOM   2936  CA  THR A 199       1.770   6.057  17.411  1.00 91.47           C
ATOM   2937  C   THR A 199       0.440   6.787  17.211  1.00 91.47           C
ATOM   2938  O   THR A 199       0.389   8.015  17.258  1.00 91.47           O
ATOM   2939  HA  THR A 199       1.884   5.367  16.576  1.00 91.47           H
ATOM   2940  CB  THR A 199       1.846   5.283  18.729  1.00 91.47           C
ATOM   2941  HB  THR A 199       2.866   4.955  18.929  1.00 91.47           H
ATOM   2942  OG1 THR A 199       0.884   4.243  18.576  1.00 91.47           O
ATOM   2943  HG1 THR A 199       1.012   3.551  19.287  1.00 91.47           H
ATOM   2944  CG2 THR A 199       1.329   6.097  19.917  1.00 91.47           C
ATOM   2945 1HG2 THR A 199       0.287   6.367  19.746  1.00 91.47           H
ATOM   2946 2HG2 THR A 199       1.927   7.002  20.025  1.00 91.47           H
ATOM   2947 3HG2 THR A 199       1.405   5.500  20.826  1.00 91.47           H
ATOM   2948  HN  THR A 199       2.698   7.873  17.836  1.00 91.47           H
ATOM   2949  N   MET A 200      -0.603   6.000  16.992  1.00 91.44           N
ATOM   2950  CA  MET A 200      -1.960   6.513  17.084  1.00 91.44           C
ATOM   2951  C   MET A 200      -2.514   6.345  18.500  1.00 91.44           C
ATOM   2952  O   MET A 200      -2.306   5.311  19.133  1.00 91.44           O
ATOM   2953  HA  MET A 200      -1.890   7.572  16.837  1.00 91.44           H
ATOM   2954  CB  MET A 200      -2.855   5.767  16.093  1.00 91.44           C
ATOM   2955 1HB  MET A 200      -2.779   4.693  16.264  1.00 91.44           H
ATOM   2956 2HB  MET A 200      -3.897   6.043  16.259  1.00 91.44           H
ATOM   2957  CG  MET A 200      -2.461   6.088  14.649  1.00 91.44           C
ATOM   2958 1HG  MET A 200      -2.342   7.164  14.527  1.00 91.44           H
ATOM   2959 2HG  MET A 200      -1.499   5.632  14.417  1.00 91.44           H
ATOM   2960  SD  MET A 200      -3.710   5.481  13.527  1.00 91.44           S
ATOM   2961  CE  MET A 200      -3.726   3.756  13.984  1.00 91.44           C
ATOM   2962 1HE  MET A 200      -2.737   3.327  13.820  1.00 91.44           H
ATOM   2963 2HE  MET A 200      -3.993   3.661  15.036  1.00 91.44           H
ATOM   2964 3HE  MET A 200      -4.457   3.225  13.374  1.00 91.44           H
ATOM   2965  HN  MET A 200      -0.533   5.031  16.756  1.00 91.44           H
ATOM   2966  N   VAL A 201      -3.210   7.377  18.955  1.00 92.08           N
ATOM   2967  CA  VAL A 201      -3.849   7.332  20.259  1.00 92.08           C
ATOM   2968  C   VAL A 201      -5.344   7.615  20.100  1.00 92.08           C
ATOM   2969  O   VAL A 201      -5.730   8.594  19.463  1.00 92.08           O
ATOM   2970  HA  VAL A 201      -3.722   6.324  20.653  1.00 92.08           H
ATOM   2971  CB  VAL A 201      -3.155   8.305  21.215  1.00 92.08           C
ATOM   2972  HB  VAL A 201      -3.242   9.307  20.795  1.00 92.08           H
ATOM   2973  CG1 VAL A 201      -3.838   8.309  22.584  1.00 92.08           C
ATOM   2974 1HG1 VAL A 201      -4.878   8.613  22.470  1.00 92.08           H
ATOM   2975 2HG1 VAL A 201      -3.796   7.308  23.013  1.00 92.08           H
ATOM   2976 3HG1 VAL A 201      -3.325   9.008  23.244  1.00 92.08           H
ATOM   2977  CG2 VAL A 201      -1.666   7.978  21.345  1.00 92.08           C
ATOM   2978 1HG2 VAL A 201      -1.549   6.965  21.731  1.00 92.08           H
ATOM   2979 2HG2 VAL A 201      -1.191   8.050  20.367  1.00 92.08           H
ATOM   2980 3HG2 VAL A 201      -1.197   8.684  22.030  1.00 92.08           H
ATOM   2981  HN  VAL A 201      -3.340   8.230  18.449  1.00 92.08           H
ATOM   2982  N   TYR A 202      -6.145   6.740  20.689  1.00 91.24           N
ATOM   2983  CA  TYR A 202      -7.589   6.836  20.553  1.00 91.24           C
ATOM   2984  C   TYR A 202      -8.214   7.484  21.790  1.00 91.24           C
ATOM   2985  O   TYR A 202      -7.795   7.216  22.915  1.00 91.24           O
ATOM   2986  HA  TYR A 202      -7.803   7.454  19.681  1.00 91.24           H
ATOM   2987  CB  TYR A 202      -8.098   5.399  20.432  1.00 91.24           C
ATOM   2988 1HB  TYR A 202      -7.751   4.827  21.293  1.00 91.24           H
ATOM   2989 2HB  TYR A 202      -9.187   5.405  20.471  1.00 91.24           H
ATOM   2990  CG  TYR A 202      -7.652   4.686  19.153  1.00 91.24           C
ATOM   2991  CD1 TYR A 202      -8.376   4.842  17.989  1.00 91.24           C
ATOM   2992  HD1 TYR A 202      -9.265   5.472  17.980  1.00 91.24           H
ATOM   2993  CD2 TYR A 202      -6.526   3.888  19.165  1.00 91.24           C
ATOM   2994  HD2 TYR A 202      -5.954   3.765  20.085  1.00 91.24           H
ATOM   2995  CE1 TYR A 202      -7.957   4.171  16.785  1.00 91.24           C
ATOM   2996  HE1 TYR A 202      -8.519   4.285  15.859  1.00 91.24           H
ATOM   2997  CE2 TYR A 202      -6.107   3.218  17.961  1.00 91.24           C
ATOM   2998  HE2 TYR A 202      -5.219   2.585  17.956  1.00 91.24           H
ATOM   2999  CZ  TYR A 202      -6.843   3.392  16.831  1.00 91.24           C
ATOM   3000  OH  TYR A 202      -6.446   2.759  15.694  1.00 91.24           O
ATOM   3001  HH  TYR A 202      -5.732   2.093  15.906  1.00 91.24           H
ATOM   3002  HN  TYR A 202      -5.824   5.978  21.251  1.00 91.24           H
ATOM   3003  N   PRO A 203      -9.225   8.344  21.606  1.00 83.58           N
ATOM   3004  CA  PRO A 203      -9.796   9.089  22.731  1.00 83.58           C
ATOM   3005  C   PRO A 203     -10.552   8.190  23.695  1.00 83.58           C
ATOM   3006  O   PRO A 203     -11.164   7.206  23.281  1.00 83.58           O
ATOM   3007  HA  PRO A 203      -9.001   9.539  23.326  1.00 83.58           H
ATOM   3008  CB  PRO A 203     -10.720  10.107  22.060  1.00 83.58           C
ATOM   3009 1HB  PRO A 203     -11.590  10.328  22.679  1.00 83.58           H
ATOM   3010 2HB  PRO A 203     -10.211  11.053  21.878  1.00 83.58           H
ATOM   3011  CG  PRO A 203     -11.114   9.436  20.775  1.00 83.58           C
ATOM   3012 1HG  PRO A 203     -11.964   8.769  20.923  1.00 83.58           H
ATOM   3013 2HG  PRO A 203     -11.411  10.168  20.024  1.00 83.58           H
ATOM   3014  CD  PRO A 203      -9.898   8.674  20.337  1.00 83.58           C
ATOM   3015 1HD  PRO A 203     -10.166   7.777  19.779  1.00 83.58           H
ATOM   3016 2HD  PRO A 203      -9.260   9.275  19.689  1.00 83.58           H
ATOM   3017  N   SER A 204     -10.489   8.554  24.967  1.00 72.12           N
ATOM   3018  CA  SER A 204     -10.709   7.591  26.033  1.00 72.12           C
ATOM   3019  C   SER A 204     -12.037   6.863  25.815  1.00 72.12           C
ATOM   3020  O   SER A 204     -12.099   5.638  25.898  1.00 72.12           O
ATOM   3021  HA  SER A 204      -9.875   6.893  25.968  1.00 72.12           H
ATOM   3022  CB  SER A 204     -10.697   8.273  27.403  1.00 72.12           C
ATOM   3023 1HB  SER A 204     -11.063   7.577  28.157  1.00 72.12           H
ATOM   3024 2HB  SER A 204      -9.671   8.525  27.673  1.00 72.12           H
ATOM   3025  OG  SER A 204     -11.495   9.453  27.419  1.00 72.12           O
ATOM   3026  HG  SER A 204     -12.458   9.214  27.543  1.00 72.12           H
ATOM   3027  HN  SER A 204     -10.292   9.485  25.273  1.00 72.12           H
ATOM   3028  N   ASP A 205     -13.068   7.650  25.539  1.00 73.45           N
ATOM   3029  CA  ASP A 205     -14.425   7.245  25.863  1.00 73.45           C
ATOM   3030  C   ASP A 205     -14.789   6.000  25.050  1.00 73.45           C
ATOM   3031  O   ASP A 205     -15.217   4.992  25.610  1.00 73.45           O
ATOM   3032  HA  ASP A 205     -14.420   7.054  26.936  1.00 73.45           H
ATOM   3033  CB  ASP A 205     -15.427   8.347  25.513  1.00 73.45           C
ATOM   3034 1HB  ASP A 205     -15.348   8.593  24.454  1.00 73.45           H
ATOM   3035 2HB  ASP A 205     -16.442   7.987  25.681  1.00 73.45           H
ATOM   3036  CG  ASP A 205     -15.178   9.601  26.354  1.00 73.45           C
ATOM   3037  OD1 ASP A 205     -14.413   9.483  27.335  1.00 73.45           O
ATOM   3038  OD2 ASP A 205     -15.759  10.648  25.997  1.00 73.45           O
ATOM   3039  HN  ASP A 205     -12.987   8.546  25.105  1.00 73.45           H
ATOM   3040  N   GLU A 206     -14.606   6.112  23.742  1.00 83.96           N
ATOM   3041  CA  GLU A 206     -14.931   5.017  22.845  1.00 83.96           C
ATOM   3042  C   GLU A 206     -13.664   4.495  22.163  1.00 83.96           C
ATOM   3043  O   GLU A 206     -13.717   4.013  21.033  1.00 83.96           O
ATOM   3044  HA  GLU A 206     -15.356   4.239  23.479  1.00 83.96           H
ATOM   3045  CB  GLU A 206     -15.973   5.446  21.810  1.00 83.96           C
ATOM   3046 1HB  GLU A 206     -15.671   6.389  21.354  1.00 83.96           H
ATOM   3047 2HB  GLU A 206     -16.123   4.646  21.086  1.00 83.96           H
ATOM   3048  CG  GLU A 206     -17.332   5.691  22.470  1.00 83.96           C
ATOM   3049 1HG  GLU A 206     -17.214   5.719  23.553  1.00 83.96           H
ATOM   3050 2HG  GLU A 206     -17.718   6.664  22.166  1.00 83.96           H
ATOM   3051  CD  GLU A 206     -18.331   4.597  22.088  1.00 83.96           C
ATOM   3052  OE1 GLU A 206     -18.994   4.085  23.016  1.00 83.96           O
ATOM   3053  OE2 GLU A 206     -18.410   4.298  20.877  1.00 83.96           O
ATOM   3054  HN  GLU A 206     -14.243   6.930  23.297  1.00 83.96           H
ATOM   3055  N   SER A 207     -12.555   4.610  22.879  1.00 89.06           N
ATOM   3056  CA  SER A 207     -11.254   4.339  22.292  1.00 89.06           C
ATOM   3057  C   SER A 207     -11.259   2.963  21.622  1.00 89.06           C
ATOM   3058  O   SER A 207     -10.849   2.828  20.470  1.00 89.06           O
ATOM   3059  HA  SER A 207     -11.101   5.124  21.552  1.00 89.06           H
ATOM   3060  CB  SER A 207     -10.148   4.411  23.347  1.00 89.06           C
ATOM   3061 1HB  SER A 207      -9.240   3.955  22.952  1.00 89.06           H
ATOM   3062 2HB  SER A 207      -9.915   5.455  23.557  1.00 89.06           H
ATOM   3063  OG  SER A 207     -10.520   3.755  24.556  1.00 89.06           O
ATOM   3064  HG  SER A 207     -10.825   4.428  25.230  1.00 89.06           H
ATOM   3065  HN  SER A 207     -12.536   4.883  23.841  1.00 89.06           H
ATOM   3066  N   THR A 208     -11.728   1.977  22.372  1.00 89.68           N
ATOM   3067  CA  THR A 208     -11.653   0.596  21.925  1.00 89.68           C
ATOM   3068  C   THR A 208     -12.512   0.393  20.675  1.00 89.68           C
ATOM   3069  O   THR A 208     -12.080  -0.248  19.718  1.00 89.68           O
ATOM   3070  HA  THR A 208     -10.622   0.382  21.643  1.00 89.68           H
ATOM   3071  CB  THR A 208     -12.060  -0.302  23.095  1.00 89.68           C
ATOM   3072  HB  THR A 208     -12.041  -1.353  22.803  1.00 89.68           H
ATOM   3073  OG1 THR A 208     -13.331   0.203  23.495  1.00 89.68           O
ATOM   3074  HG1 THR A 208     -13.802  -0.471  24.064  1.00 89.68           H
ATOM   3075  CG2 THR A 208     -11.173  -0.099  24.325  1.00 89.68           C
ATOM   3076 1HG2 THR A 208     -11.245   0.937  24.657  1.00 89.68           H
ATOM   3077 2HG2 THR A 208     -10.139  -0.328  24.070  1.00 89.68           H
ATOM   3078 3HG2 THR A 208     -11.505  -0.760  25.125  1.00 89.68           H
ATOM   3079  HN  THR A 208     -12.152   2.108  23.268  1.00 89.68           H
ATOM   3080  N   LYS A 209     -13.713   0.950  20.725  1.00 91.42           N
ATOM   3081  CA  LYS A 209     -14.631   0.850  19.603  1.00 91.42           C
ATOM   3082  C   LYS A 209     -13.992   1.490  18.368  1.00 91.42           C
ATOM   3083  O   LYS A 209     -14.057   0.933  17.273  1.00 91.42           O
ATOM   3084  HA  LYS A 209     -14.787  -0.210  19.401  1.00 91.42           H
ATOM   3085  CB  LYS A 209     -15.992   1.446  19.969  1.00 91.42           C
ATOM   3086 1HB  LYS A 209     -15.858   2.451  20.369  1.00 91.42           H
ATOM   3087 2HB  LYS A 209     -16.605   1.540  19.073  1.00 91.42           H
ATOM   3088  CG  LYS A 209     -16.713   0.574  20.999  1.00 91.42           C
ATOM   3089 1HG  LYS A 209     -16.899  -0.414  20.577  1.00 91.42           H
ATOM   3090 2HG  LYS A 209     -16.075   0.433  21.872  1.00 91.42           H
ATOM   3091  CD  LYS A 209     -18.037   1.210  21.425  1.00 91.42           C
ATOM   3092 1HD  LYS A 209     -17.848   2.185  21.875  1.00 91.42           H
ATOM   3093 2HD  LYS A 209     -18.662   1.379  20.549  1.00 91.42           H
ATOM   3094  CE  LYS A 209     -18.779   0.317  22.422  1.00 91.42           C
ATOM   3095 1HE  LYS A 209     -19.020  -0.638  21.955  1.00 91.42           H
ATOM   3096 2HE  LYS A 209     -18.135   0.101  23.275  1.00 91.42           H
ATOM   3097  NZ  LYS A 209     -20.020   0.977  22.886  1.00 91.42           N
ATOM   3098 1HZ  LYS A 209     -20.475   0.392  23.578  1.00 91.42           H
ATOM   3099 2HZ  LYS A 209     -19.791   1.874  23.300  1.00 91.42           H
ATOM   3100 3HZ  LYS A 209     -20.643   1.117  22.098  1.00 91.42           H
ATOM   3101  HN  LYS A 209     -14.060   1.462  21.511  1.00 91.42           H
ATOM   3102  N   LEU A 210     -13.390   2.649  18.586  1.00 92.26           N
ATOM   3103  CA  LEU A 210     -12.820   3.415  17.490  1.00 92.26           C
ATOM   3104  C   LEU A 210     -11.681   2.615  16.854  1.00 92.26           C
ATOM   3105  O   LEU A 210     -11.609   2.496  15.632  1.00 92.26           O
ATOM   3106  HA  LEU A 210     -13.604   3.552  16.745  1.00 92.26           H
ATOM   3107  CB  LEU A 210     -12.402   4.806  17.969  1.00 92.26           C
ATOM   3108 1HB  LEU A 210     -13.264   5.282  18.436  1.00 92.26           H
ATOM   3109 2HB  LEU A 210     -11.644   4.690  18.744  1.00 92.26           H
ATOM   3110  CG  LEU A 210     -11.854   5.748  16.895  1.00 92.26           C
ATOM   3111  HG  LEU A 210     -11.023   5.251  16.396  1.00 92.26           H
ATOM   3112  CD1 LEU A 210     -12.913   6.040  15.829  1.00 92.26           C
ATOM   3113 1HD1 LEU A 210     -13.216   5.107  15.354  1.00 92.26           H
ATOM   3114 2HD1 LEU A 210     -13.779   6.508  16.296  1.00 92.26           H
ATOM   3115 3HD1 LEU A 210     -12.497   6.711  15.079  1.00 92.26           H
ATOM   3116  CD2 LEU A 210     -11.303   7.031  17.521  1.00 92.26           C
ATOM   3117 1HD2 LEU A 210     -12.099   7.543  18.062  1.00 92.26           H
ATOM   3118 2HD2 LEU A 210     -10.497   6.781  18.211  1.00 92.26           H
ATOM   3119 3HD2 LEU A 210     -10.920   7.683  16.736  1.00 92.26           H
ATOM   3120  HN  LEU A 210     -13.289   3.066  19.490  1.00 92.26           H
ATOM   3121  N   LYS A 211     -10.820   2.088  17.712  1.00 92.38           N
ATOM   3122  CA  LYS A 211      -9.700   1.286  17.250  1.00 92.38           C
ATOM   3123  C   LYS A 211     -10.226   0.118  16.413  1.00 92.38           C
ATOM   3124  O   LYS A 211      -9.750  -0.119  15.304  1.00 92.38           O
ATOM   3125  HA  LYS A 211      -9.085   1.920  16.611  1.00 92.38           H
ATOM   3126  CB  LYS A 211      -8.828   0.852  18.431  1.00 92.38           C
ATOM   3127 1HB  LYS A 211      -8.438   1.732  18.942  1.00 92.38           H
ATOM   3128 2HB  LYS A 211      -9.434   0.307  19.154  1.00 92.38           H
ATOM   3129  CG  LYS A 211      -7.668  -0.028  17.962  1.00 92.38           C
ATOM   3130 1HG  LYS A 211      -8.053  -0.982  17.603  1.00 92.38           H
ATOM   3131 2HG  LYS A 211      -7.162   0.448  17.122  1.00 92.38           H
ATOM   3132  CD  LYS A 211      -6.669  -0.269  19.096  1.00 92.38           C
ATOM   3133 1HD  LYS A 211      -6.340   0.687  19.504  1.00 92.38           H
ATOM   3134 2HD  LYS A 211      -7.157  -0.810  19.906  1.00 92.38           H
ATOM   3135  CE  LYS A 211      -5.459  -1.062  18.600  1.00 92.38           C
ATOM   3136 1HE  LYS A 211      -5.769  -2.065  18.308  1.00 92.38           H
ATOM   3137 2HE  LYS A 211      -5.042  -0.586  17.713  1.00 92.38           H
ATOM   3138  NZ  LYS A 211      -4.426  -1.144  19.657  1.00 92.38           N
ATOM   3139 1HZ  LYS A 211      -3.558  -1.483  19.256  1.00 92.38           H
ATOM   3140 2HZ  LYS A 211      -4.277  -0.224  20.057  1.00 92.38           H
ATOM   3141 3HZ  LYS A 211      -4.734  -1.782  20.382  1.00 92.38           H
ATOM   3142  HN  LYS A 211     -10.878   2.202  18.704  1.00 92.38           H
ATOM   3143  N   SER A 212     -11.200  -0.581  16.976  1.00 92.03           N
ATOM   3144  CA  SER A 212     -11.759  -1.750  16.319  1.00 92.03           C
ATOM   3145  C   SER A 212     -12.295  -1.368  14.938  1.00 92.03           C
ATOM   3146  O   SER A 212     -12.083  -2.089  13.964  1.00 92.03           O
ATOM   3147  HA  SER A 212     -10.931  -2.453  16.227  1.00 92.03           H
ATOM   3148  CB  SER A 212     -12.869  -2.379  17.164  1.00 92.03           C
ATOM   3149 1HB  SER A 212     -12.509  -2.530  18.181  1.00 92.03           H
ATOM   3150 2HB  SER A 212     -13.713  -1.692  17.223  1.00 92.03           H
ATOM   3151  OG  SER A 212     -13.308  -3.624  16.627  1.00 92.03           O
ATOM   3152  HG  SER A 212     -12.527  -4.235  16.497  1.00 92.03           H
ATOM   3153  HN  SER A 212     -11.606  -0.360  17.863  1.00 92.03           H
ATOM   3154  N   ALA A 213     -12.980  -0.234  14.897  1.00 92.55           N
ATOM   3155  CA  ALA A 213     -13.602   0.220  13.665  1.00 92.55           C
ATOM   3156  C   ALA A 213     -12.514   0.557  12.644  1.00 92.55           C
ATOM   3157  O   ALA A 213     -12.599   0.152  11.485  1.00 92.55           O
ATOM   3158  HA  ALA A 213     -14.211  -0.598  13.279  1.00 92.55           H
ATOM   3159  CB  ALA A 213     -14.512   1.414  13.963  1.00 92.55           C
ATOM   3160 1HB  ALA A 213     -15.285   1.114  14.670  1.00 92.55           H
ATOM   3161 2HB  ALA A 213     -13.921   2.223  14.391  1.00 92.55           H
ATOM   3162 3HB  ALA A 213     -14.979   1.754  13.038  1.00 92.55           H
ATOM   3163  HN  ALA A 213     -13.113   0.367  15.685  1.00 92.55           H
ATOM   3164  N   VAL A 214     -11.517   1.294  13.110  1.00 90.58           N
ATOM   3165  CA  VAL A 214     -10.446   1.743  12.236  1.00 90.58           C
ATOM   3166  C   VAL A 214      -9.716   0.526  11.665  1.00 90.58           C
ATOM   3167  O   VAL A 214      -9.367   0.504  10.486  1.00 90.58           O
ATOM   3168  HA  VAL A 214     -10.902   2.296  11.415  1.00 90.58           H
ATOM   3169  CB  VAL A 214      -9.519   2.696  12.993  1.00 90.58           C
ATOM   3170  HB  VAL A 214      -9.245   2.220  13.935  1.00 90.58           H
ATOM   3171  CG1 VAL A 214      -8.233   2.950  12.204  1.00 90.58           C
ATOM   3172 1HG1 VAL A 214      -7.711   2.007  12.046  1.00 90.58           H
ATOM   3173 2HG1 VAL A 214      -8.480   3.395  11.240  1.00 90.58           H
ATOM   3174 3HG1 VAL A 214      -7.591   3.631  12.765  1.00 90.58           H
ATOM   3175  CG2 VAL A 214     -10.231   4.010  13.320  1.00 90.58           C
ATOM   3176 1HG2 VAL A 214     -10.547   4.492  12.394  1.00 90.58           H
ATOM   3177 2HG2 VAL A 214     -11.104   3.806  13.940  1.00 90.58           H
ATOM   3178 3HG2 VAL A 214      -9.549   4.669  13.857  1.00 90.58           H
ATOM   3179  HN  VAL A 214     -11.435   1.584  14.063  1.00 90.58           H
ATOM   3180  N   LEU A 215      -9.507  -0.457  12.528  1.00 91.12           N
ATOM   3181  CA  LEU A 215      -8.806  -1.666  12.130  1.00 91.12           C
ATOM   3182  C   LEU A 215      -9.636  -2.409  11.081  1.00 91.12           C
ATOM   3183  O   LEU A 215      -9.103  -2.859  10.068  1.00 91.12           O
ATOM   3184  HA  LEU A 215      -7.864  -1.362  11.673  1.00 91.12           H
ATOM   3185  CB  LEU A 215      -8.461  -2.515  13.356  1.00 91.12           C
ATOM   3186 1HB  LEU A 215      -9.301  -2.473  14.049  1.00 91.12           H
ATOM   3187 2HB  LEU A 215      -8.361  -3.552  13.038  1.00 91.12           H
ATOM   3188  CG  LEU A 215      -7.192  -2.117  14.112  1.00 91.12           C
ATOM   3189  HG  LEU A 215      -7.192  -1.034  14.233  1.00 91.12           H
ATOM   3190  CD1 LEU A 215      -7.174  -2.729  15.514  1.00 91.12           C
ATOM   3191 1HD1 LEU A 215      -8.040  -2.377  16.075  1.00 91.12           H
ATOM   3192 2HD1 LEU A 215      -7.209  -3.816  15.436  1.00 91.12           H
ATOM   3193 3HD1 LEU A 215      -6.261  -2.430  16.029  1.00 91.12           H
ATOM   3194  CD2 LEU A 215      -5.940  -2.481  13.311  1.00 91.12           C
ATOM   3195 1HD2 LEU A 215      -5.921  -3.557  13.137  1.00 91.12           H
ATOM   3196 2HD2 LEU A 215      -5.956  -1.959  12.355  1.00 91.12           H
ATOM   3197 3HD2 LEU A 215      -5.053  -2.188  13.871  1.00 91.12           H
ATOM   3198  HN  LEU A 215      -9.806  -0.437  13.482  1.00 91.12           H
ATOM   3199  N   THR A 216     -10.927  -2.515  11.360  1.00 92.19           N
ATOM   3200  CA  THR A 216     -11.830  -3.221  10.468  1.00 92.19           C
ATOM   3201  C   THR A 216     -11.807  -2.588   9.075  1.00 92.19           C
ATOM   3202  O   THR A 216     -11.747  -3.294   8.070  1.00 92.19           O
ATOM   3203  HA  THR A 216     -11.475  -4.246  10.360  1.00 92.19           H
ATOM   3204  CB  THR A 216     -13.219  -3.227  11.109  1.00 92.19           C
ATOM   3205  HB  THR A 216     -13.613  -2.214  11.194  1.00 92.19           H
ATOM   3206  OG1 THR A 216     -13.030  -3.918  12.341  1.00 92.19           O
ATOM   3207  HG1 THR A 216     -12.996  -3.265  13.098  1.00 92.19           H
ATOM   3208  CG2 THR A 216     -14.215  -4.099  10.342  1.00 92.19           C
ATOM   3209 1HG2 THR A 216     -13.853  -5.127  10.316  1.00 92.19           H
ATOM   3210 2HG2 THR A 216     -14.317  -3.724   9.324  1.00 92.19           H
ATOM   3211 3HG2 THR A 216     -15.184  -4.068  10.839  1.00 92.19           H
ATOM   3212  HN  THR A 216     -11.355  -2.129  12.177  1.00 92.19           H
ATOM   3213  N   LEU A 217     -11.855  -1.264   9.061  1.00 88.59           N
ATOM   3214  CA  LEU A 217     -11.870  -0.530   7.807  1.00 88.59           C
ATOM   3215  C   LEU A 217     -10.607  -0.863   7.011  1.00 88.59           C
ATOM   3216  O   LEU A 217     -10.665  -1.049   5.796  1.00 88.59           O
ATOM   3217  HA  LEU A 217     -12.736  -0.870   7.239  1.00 88.59           H
ATOM   3218  CB  LEU A 217     -12.057   0.967   8.065  1.00 88.59           C
ATOM   3219 1HB  LEU A 217     -12.952   1.101   8.673  1.00 88.59           H
ATOM   3220 2HB  LEU A 217     -11.214   1.321   8.657  1.00 88.59           H
ATOM   3221  CG  LEU A 217     -12.180   1.851   6.823  1.00 88.59           C
ATOM   3222  HG  LEU A 217     -11.331   1.646   6.172  1.00 88.59           H
ATOM   3223  CD1 LEU A 217     -13.447   1.514   6.033  1.00 88.59           C
ATOM   3224 1HD1 LEU A 217     -13.412   0.472   5.718  1.00 88.59           H
ATOM   3225 2HD1 LEU A 217     -14.322   1.674   6.664  1.00 88.59           H
ATOM   3226 3HD1 LEU A 217     -13.510   2.158   5.156  1.00 88.59           H
ATOM   3227  CD2 LEU A 217     -12.115   3.333   7.196  1.00 88.59           C
ATOM   3228 1HD2 LEU A 217     -12.931   3.573   7.878  1.00 88.59           H
ATOM   3229 2HD2 LEU A 217     -11.163   3.544   7.682  1.00 88.59           H
ATOM   3230 3HD2 LEU A 217     -12.205   3.940   6.295  1.00 88.59           H
ATOM   3231  HN  LEU A 217     -11.884  -0.697   9.883  1.00 88.59           H
ATOM   3232  N   LYS A 218      -9.494  -0.928   7.727  1.00 86.16           N
ATOM   3233  CA  LYS A 218      -8.210  -1.177   7.094  1.00 86.16           C
ATOM   3234  C   LYS A 218      -8.224  -2.566   6.451  1.00 86.16           C
ATOM   3235  O   LYS A 218      -7.699  -2.751   5.355  1.00 86.16           O
ATOM   3236  HA  LYS A 218      -8.084  -0.434   6.307  1.00 86.16           H
ATOM   3237  CB  LYS A 218      -7.071  -0.975   8.095  1.00 86.16           C
ATOM   3238 1HB  LYS A 218      -7.313  -1.473   9.034  1.00 86.16           H
ATOM   3239 2HB  LYS A 218      -6.161  -1.438   7.715  1.00 86.16           H
ATOM   3240  CG  LYS A 218      -6.824   0.513   8.351  1.00 86.16           C
ATOM   3241 1HG  LYS A 218      -6.398   0.973   7.459  1.00 86.16           H
ATOM   3242 2HG  LYS A 218      -7.771   1.015   8.547  1.00 86.16           H
ATOM   3243  CD  LYS A 218      -5.878   0.716   9.537  1.00 86.16           C
ATOM   3244 1HD  LYS A 218      -6.281   0.216  10.417  1.00 86.16           H
ATOM   3245 2HD  LYS A 218      -4.914   0.255   9.321  1.00 86.16           H
ATOM   3246  CE  LYS A 218      -5.683   2.204   9.834  1.00 86.16           C
ATOM   3247 1HE  LYS A 218      -5.393   2.728   8.923  1.00 86.16           H
ATOM   3248 2HE  LYS A 218      -6.624   2.641  10.167  1.00 86.16           H
ATOM   3249  NZ  LYS A 218      -4.646   2.394  10.873  1.00 86.16           N
ATOM   3250 1HZ  LYS A 218      -4.584   3.377  11.114  1.00 86.16           H
ATOM   3251 2HZ  LYS A 218      -4.892   1.858  11.698  1.00 86.16           H
ATOM   3252 3HZ  LYS A 218      -3.750   2.076  10.519  1.00 86.16           H
ATOM   3253  HN  LYS A 218      -9.461  -0.814   8.720  1.00 86.16           H
ATOM   3254  N   VAL A 219      -8.831  -3.505   7.161  1.00 87.46           N
ATOM   3255  CA  VAL A 219      -8.865  -4.884   6.704  1.00 87.46           C
ATOM   3256  C   VAL A 219      -9.714  -4.975   5.434  1.00 87.46           C
ATOM   3257  O   VAL A 219      -9.320  -5.622   4.465  1.00 87.46           O
ATOM   3258  HA  VAL A 219      -7.843  -5.177   6.464  1.00 87.46           H
ATOM   3259  CB  VAL A 219      -9.368  -5.795   7.825  1.00 87.46           C
ATOM   3260  HB  VAL A 219     -10.293  -5.368   8.215  1.00 87.46           H
ATOM   3261  CG1 VAL A 219      -9.684  -7.195   7.294  1.00 87.46           C
ATOM   3262 1HG1 VAL A 219     -10.455  -7.127   6.527  1.00 87.46           H
ATOM   3263 2HG1 VAL A 219      -8.783  -7.633   6.866  1.00 87.46           H
ATOM   3264 3HG1 VAL A 219     -10.040  -7.822   8.112  1.00 87.46           H
ATOM   3265  CG2 VAL A 219      -8.360  -5.859   8.974  1.00 87.46           C
ATOM   3266 1HG2 VAL A 219      -7.412  -6.251   8.604  1.00 87.46           H
ATOM   3267 2HG2 VAL A 219      -8.206  -4.859   9.379  1.00 87.46           H
ATOM   3268 3HG2 VAL A 219      -8.742  -6.513   9.757  1.00 87.46           H
ATOM   3269  HN  VAL A 219      -9.292  -3.338   8.033  1.00 87.46           H
ATOM   3270  N   ILE A 220     -10.862  -4.316   5.480  1.00 87.71           N
ATOM   3271  CA  ILE A 220     -11.812  -4.391   4.383  1.00 87.71           C
ATOM   3272  C   ILE A 220     -11.197  -3.750   3.137  1.00 87.71           C
ATOM   3273  O   ILE A 220     -11.132  -4.377   2.081  1.00 87.71           O
ATOM   3274  HA  ILE A 220     -11.991  -5.446   4.177  1.00 87.71           H
ATOM   3275  CB  ILE A 220     -13.152  -3.776   4.792  1.00 87.71           C
ATOM   3276  HB  ILE A 220     -12.958  -2.810   5.256  1.00 87.71           H
ATOM   3277  CG1 ILE A 220     -13.858  -4.645   5.835  1.00 87.71           C
ATOM   3278 1HG1 ILE A 220     -14.175  -5.582   5.378  1.00 87.71           H
ATOM   3279 2HG1 ILE A 220     -13.161  -4.899   6.633  1.00 87.71           H
ATOM   3280  CG2 ILE A 220     -14.034  -3.520   3.568  1.00 87.71           C
ATOM   3281 1HG2 ILE A 220     -13.527  -2.832   2.892  1.00 87.71           H
ATOM   3282 2HG2 ILE A 220     -14.224  -4.462   3.053  1.00 87.71           H
ATOM   3283 3HG2 ILE A 220     -14.981  -3.083   3.887  1.00 87.71           H
ATOM   3284  CD1 ILE A 220     -15.071  -3.920   6.422  1.00 87.71           C
ATOM   3285 1HD1 ILE A 220     -14.747  -2.996   6.899  1.00 87.71           H
ATOM   3286 2HD1 ILE A 220     -15.777  -3.689   5.624  1.00 87.71           H
ATOM   3287 3HD1 ILE A 220     -15.554  -4.560   7.161  1.00 87.71           H
ATOM   3288  HN  ILE A 220     -11.147  -3.740   6.247  1.00 87.71           H
ATOM   3289  N   LEU A 221     -10.762  -2.510   3.302  1.00 82.36           N
ATOM   3290  CA  LEU A 221     -10.316  -1.716   2.169  1.00 82.36           C
ATOM   3291  C   LEU A 221      -8.937  -2.204   1.721  1.00 82.36           C
ATOM   3292  O   LEU A 221      -8.530  -1.969   0.584  1.00 82.36           O
ATOM   3293  HA  LEU A 221     -11.022  -1.883   1.355  1.00 82.36           H
ATOM   3294  CB  LEU A 221     -10.361  -0.225   2.508  1.00 82.36           C
ATOM   3295 1HB  LEU A 221      -9.764  -0.059   3.405  1.00 82.36           H
ATOM   3296 2HB  LEU A 221      -9.881   0.326   1.700  1.00 82.36           H
ATOM   3297  CG  LEU A 221     -11.752   0.369   2.738  1.00 82.36           C
ATOM   3298  HG  LEU A 221     -12.199  -0.131   3.597  1.00 82.36           H
ATOM   3299  CD1 LEU A 221     -11.662   1.858   3.078  1.00 82.36           C
ATOM   3300 1HD1 LEU A 221     -11.072   1.989   3.985  1.00 82.36           H
ATOM   3301 2HD1 LEU A 221     -11.186   2.391   2.254  1.00 82.36           H
ATOM   3302 3HD1 LEU A 221     -12.665   2.256   3.236  1.00 82.36           H
ATOM   3303  CD2 LEU A 221     -12.664   0.109   1.538  1.00 82.36           C
ATOM   3304 1HD2 LEU A 221     -12.232   0.565   0.647  1.00 82.36           H
ATOM   3305 2HD2 LEU A 221     -12.764  -0.966   1.384  1.00 82.36           H
ATOM   3306 3HD2 LEU A 221     -13.646   0.542   1.727  1.00 82.36           H
ATOM   3307  HN  LEU A 221     -10.710  -2.048   4.187  1.00 82.36           H
ATOM   3308  N   GLY A 222      -8.255  -2.875   2.638  1.00 75.07           N
ATOM   3309  CA  GLY A 222      -6.850  -3.189   2.444  1.00 75.07           C
ATOM   3310  C   GLY A 222      -6.682  -4.516   1.700  1.00 75.07           C
ATOM   3311  O   GLY A 222      -5.742  -4.682   0.925  1.00 75.07           O
ATOM   3312 1HA  GLY A 222      -6.369  -2.390   1.881  1.00 75.07           H
ATOM   3313 2HA  GLY A 222      -6.349  -3.245   3.411  1.00 75.07           H
ATOM   3314  HN  GLY A 222      -8.646  -3.201   3.498  1.00 75.07           H
ATOM   3315  N   PHE A 223      -7.609  -5.426   1.963  1.00 75.51           N
ATOM   3316  CA  PHE A 223      -7.497  -6.779   1.444  1.00 75.51           C
ATOM   3317  C   PHE A 223      -8.732  -7.155   0.622  1.00 75.51           C
ATOM   3318  O   PHE A 223      -8.640  -7.348  -0.589  1.00 75.51           O
ATOM   3319  HA  PHE A 223      -6.615  -6.808   0.805  1.00 75.51           H
ATOM   3320  CB  PHE A 223      -7.399  -7.714   2.651  1.00 75.51           C
ATOM   3321 1HB  PHE A 223      -6.597  -7.366   3.303  1.00 75.51           H
ATOM   3322 2HB  PHE A 223      -8.324  -7.651   3.223  1.00 75.51           H
ATOM   3323  CG  PHE A 223      -7.140  -9.177   2.286  1.00 75.51           C
ATOM   3324  CD1 PHE A 223      -8.085 -10.120   2.545  1.00 75.51           C
ATOM   3325  HD1 PHE A 223      -9.027  -9.833   3.013  1.00 75.51           H
ATOM   3326  CD2 PHE A 223      -5.965  -9.534   1.702  1.00 75.51           C
ATOM   3327  HD2 PHE A 223      -5.207  -8.779   1.494  1.00 75.51           H
ATOM   3328  CE1 PHE A 223      -7.845 -11.478   2.205  1.00 75.51           C
ATOM   3329  HE1 PHE A 223      -8.603 -12.233   2.413  1.00 75.51           H
ATOM   3330  CE2 PHE A 223      -5.725 -10.892   1.362  1.00 75.51           C
ATOM   3331  HE2 PHE A 223      -4.783 -11.179   0.894  1.00 75.51           H
ATOM   3332  CZ  PHE A 223      -6.670 -11.835   1.621  1.00 75.51           C
ATOM   3333  HZ  PHE A 223      -6.486 -12.877   1.361  1.00 75.51           H
ATOM   3334  HN  PHE A 223      -8.422  -5.252   2.518  1.00 75.51           H
ATOM   3335  N   PHE A 224      -9.858  -7.247   1.314  1.00 82.50           N
ATOM   3336  CA  PHE A 224     -11.024  -7.913   0.759  1.00 82.50           C
ATOM   3337  C   PHE A 224     -11.520  -7.193  -0.497  1.00 82.50           C
ATOM   3338  O   PHE A 224     -11.799  -7.830  -1.511  1.00 82.50           O
ATOM   3339  HA  PHE A 224     -10.725  -8.928   0.500  1.00 82.50           H
ATOM   3340  CB  PHE A 224     -12.119  -7.861   1.827  1.00 82.50           C
ATOM   3341 1HB  PHE A 224     -12.106  -6.879   2.299  1.00 82.50           H
ATOM   3342 2HB  PHE A 224     -13.090  -7.970   1.344  1.00 82.50           H
ATOM   3343  CG  PHE A 224     -11.982  -8.933   2.911  1.00 82.50           C
ATOM   3344  CD1 PHE A 224     -12.369 -10.211   2.655  1.00 82.50           C
ATOM   3345  HD1 PHE A 224     -12.777 -10.473   1.679  1.00 82.50           H
ATOM   3346  CD2 PHE A 224     -11.472  -8.607   4.129  1.00 82.50           C
ATOM   3347  HD2 PHE A 224     -11.162  -7.583   4.334  1.00 82.50           H
ATOM   3348  CE1 PHE A 224     -12.242 -11.206   3.661  1.00 82.50           C
ATOM   3349  HE1 PHE A 224     -12.552 -12.231   3.456  1.00 82.50           H
ATOM   3350  CE2 PHE A 224     -11.345  -9.602   5.134  1.00 82.50           C
ATOM   3351  HE2 PHE A 224     -10.937  -9.341   6.111  1.00 82.50           H
ATOM   3352  CZ  PHE A 224     -11.733 -10.880   4.879  1.00 82.50           C
ATOM   3353  HZ  PHE A 224     -11.635 -11.644   5.651  1.00 82.50           H
ATOM   3354  HN  PHE A 224      -9.980  -6.878   2.236  1.00 82.50           H
ATOM   3355  N   LEU A 225     -11.615  -5.876  -0.387  1.00 80.72           N
ATOM   3356  CA  LEU A 225     -12.129  -5.069  -1.481  1.00 80.72           C
ATOM   3357  C   LEU A 225     -11.255  -5.280  -2.719  1.00 80.72           C
ATOM   3358  O   LEU A 225     -11.764  -5.576  -3.799  1.00 80.72           O
ATOM   3359  HA  LEU A 225     -13.135  -5.424  -1.704  1.00 80.72           H
ATOM   3360  CB  LEU A 225     -12.249  -3.605  -1.056  1.00 80.72           C
ATOM   3361 1HB  LEU A 225     -12.914  -3.551  -0.194  1.00 80.72           H
ATOM   3362 2HB  LEU A 225     -11.269  -3.262  -0.724  1.00 80.72           H
ATOM   3363  CG  LEU A 225     -12.763  -2.636  -2.123  1.00 80.72           C
ATOM   3364  HG  LEU A 225     -12.159  -2.766  -3.021  1.00 80.72           H
ATOM   3365  CD1 LEU A 225     -14.211  -2.956  -2.502  1.00 80.72           C
ATOM   3366 1HD1 LEU A 225     -14.267  -3.972  -2.894  1.00 80.72           H
ATOM   3367 2HD1 LEU A 225     -14.844  -2.872  -1.619  1.00 80.72           H
ATOM   3368 3HD1 LEU A 225     -14.551  -2.253  -3.262  1.00 80.72           H
ATOM   3369  CD2 LEU A 225     -12.596  -1.184  -1.672  1.00 80.72           C
ATOM   3370 1HD2 LEU A 225     -13.160  -1.022  -0.752  1.00 80.72           H
ATOM   3371 2HD2 LEU A 225     -11.541  -0.978  -1.492  1.00 80.72           H
ATOM   3372 3HD2 LEU A 225     -12.970  -0.517  -2.449  1.00 80.72           H
ATOM   3373  HN  LEU A 225     -11.348  -5.362   0.428  1.00 80.72           H
ATOM   3374  N   PRO A 226      -9.930  -5.134  -2.587  1.00 74.38           N
ATOM   3375  CA  PRO A 226      -9.035  -5.286  -3.737  1.00 74.38           C
ATOM   3376  C   PRO A 226      -8.967  -6.723  -4.228  1.00 74.38           C
ATOM   3377  O   PRO A 226      -8.917  -6.970  -5.432  1.00 74.38           O
ATOM   3378  HA  PRO A 226      -9.411  -4.714  -4.585  1.00 74.38           H
ATOM   3379  CB  PRO A 226      -7.683  -4.802  -3.210  1.00 74.38           C
ATOM   3380 1HB  PRO A 226      -6.856  -5.338  -3.676  1.00 74.38           H
ATOM   3381 2HB  PRO A 226      -7.529  -3.742  -3.414  1.00 74.38           H
ATOM   3382  CG  PRO A 226      -7.757  -5.075  -1.735  1.00 74.38           C
ATOM   3383 1HG  PRO A 226      -7.471  -6.102  -1.510  1.00 74.38           H
ATOM   3384 2HG  PRO A 226      -7.078  -4.426  -1.180  1.00 74.38           H
ATOM   3385  CD  PRO A 226      -9.185  -4.815  -1.355  1.00 74.38           C
ATOM   3386 1HD  PRO A 226      -9.499  -5.443  -0.522  1.00 74.38           H
ATOM   3387 2HD  PRO A 226      -9.338  -3.780  -1.050  1.00 74.38           H
ATOM   3388  N   PHE A 227      -8.967  -7.642  -3.273  1.00 77.66           N
ATOM   3389  CA  PHE A 227      -8.856  -9.055  -3.594  1.00 77.66           C
ATOM   3390  C   PHE A 227     -10.035  -9.516  -4.453  1.00 77.66           C
ATOM   3391  O   PHE A 227      -9.844 -10.181  -5.470  1.00 77.66           O
ATOM   3392  HA  PHE A 227      -7.929  -9.188  -4.151  1.00 77.66           H
ATOM   3393  CB  PHE A 227      -8.878  -9.818  -2.267  1.00 77.66           C
ATOM   3394 1HB  PHE A 227      -8.014  -9.518  -1.674  1.00 77.66           H
ATOM   3395 2HB  PHE A 227      -9.766  -9.526  -1.707  1.00 77.66           H
ATOM   3396  CG  PHE A 227      -8.868 -11.339  -2.425  1.00 77.66           C
ATOM   3397  CD1 PHE A 227     -10.015 -12.049  -2.248  1.00 77.66           C
ATOM   3398  HD1 PHE A 227     -10.941 -11.533  -1.994  1.00 77.66           H
ATOM   3399  CD2 PHE A 227      -7.712 -11.983  -2.742  1.00 77.66           C
ATOM   3400  HD2 PHE A 227      -6.793 -11.414  -2.883  1.00 77.66           H
ATOM   3401  CE1 PHE A 227     -10.005 -13.461  -2.394  1.00 77.66           C
ATOM   3402  HE1 PHE A 227     -10.924 -14.030  -2.252  1.00 77.66           H
ATOM   3403  CE2 PHE A 227      -7.703 -13.395  -2.888  1.00 77.66           C
ATOM   3404  HE2 PHE A 227      -6.777 -13.911  -3.141  1.00 77.66           H
ATOM   3405  CZ  PHE A 227      -8.850 -14.105  -2.711  1.00 77.66           C
ATOM   3406  HZ  PHE A 227      -8.843 -15.189  -2.823  1.00 77.66           H
ATOM   3407  HN  PHE A 227      -9.041  -7.435  -2.297  1.00 77.66           H
ATOM   3408  N   VAL A 228     -11.228  -9.145  -4.012  1.00 82.51           N
ATOM   3409  CA  VAL A 228     -12.440  -9.539  -4.711  1.00 82.51           C
ATOM   3410  C   VAL A 228     -12.429  -8.940  -6.119  1.00 82.51           C
ATOM   3411  O   VAL A 228     -12.745  -9.625  -7.091  1.00 82.51           O
ATOM   3412  HA  VAL A 228     -12.435 -10.626  -4.792  1.00 82.51           H
ATOM   3413  CB  VAL A 228     -13.670  -9.130  -3.897  1.00 82.51           C
ATOM   3414  HB  VAL A 228     -13.543  -8.089  -3.598  1.00 82.51           H
ATOM   3415  CG1 VAL A 228     -14.942  -9.224  -4.742  1.00 82.51           C
ATOM   3416 1HG1 VAL A 228     -14.856  -8.561  -5.603  1.00 82.51           H
ATOM   3417 2HG1 VAL A 228     -15.075 -10.250  -5.086  1.00 82.51           H
ATOM   3418 3HG1 VAL A 228     -15.800  -8.928  -4.140  1.00 82.51           H
ATOM   3419  CG2 VAL A 228     -13.791  -9.973  -2.627  1.00 82.51           C
ATOM   3420 1HG2 VAL A 228     -13.885 -11.025  -2.897  1.00 82.51           H
ATOM   3421 2HG2 VAL A 228     -12.903  -9.834  -2.011  1.00 82.51           H
ATOM   3422 3HG2 VAL A 228     -14.674  -9.662  -2.067  1.00 82.51           H
ATOM   3423  HN  VAL A 228     -11.374  -8.587  -3.195  1.00 82.51           H
ATOM   3424  N   VAL A 229     -12.062  -7.669  -6.184  1.00 74.76           N
ATOM   3425  CA  VAL A 229     -12.090  -6.945  -7.444  1.00 74.76           C
ATOM   3426  C   VAL A 229     -11.143  -7.622  -8.437  1.00 74.76           C
ATOM   3427  O   VAL A 229     -11.517  -7.879  -9.580  1.00 74.76           O
ATOM   3428  HA  VAL A 229     -13.106  -7.003  -7.834  1.00 74.76           H
ATOM   3429  CB  VAL A 229     -11.755  -5.471  -7.208  1.00 74.76           C
ATOM   3430  HB  VAL A 229     -10.866  -5.425  -6.580  1.00 74.76           H
ATOM   3431  CG1 VAL A 229     -11.435  -4.764  -8.527  1.00 74.76           C
ATOM   3432 1HG1 VAL A 229     -10.578  -5.246  -8.999  1.00 74.76           H
ATOM   3433 2HG1 VAL A 229     -12.297  -4.825  -9.191  1.00 74.76           H
ATOM   3434 3HG1 VAL A 229     -11.200  -3.718  -8.331  1.00 74.76           H
ATOM   3435  CG2 VAL A 229     -12.891  -4.762  -6.468  1.00 74.76           C
ATOM   3436 1HG2 VAL A 229     -13.804  -4.823  -7.061  1.00 74.76           H
ATOM   3437 2HG2 VAL A 229     -13.052  -5.243  -5.503  1.00 74.76           H
ATOM   3438 3HG2 VAL A 229     -12.627  -3.716  -6.314  1.00 74.76           H
ATOM   3439  HN  VAL A 229     -11.750  -7.136  -5.398  1.00 74.76           H
ATOM   3440  N   MET A 230      -9.935  -7.892  -7.964  1.00 75.42           N
ATOM   3441  CA  MET A 230      -8.915  -8.485  -8.812  1.00 75.42           C
ATOM   3442  C   MET A 230      -9.341  -9.874  -9.292  1.00 75.42           C
ATOM   3443  O   MET A 230      -9.165 -10.211 -10.462  1.00 75.42           O
ATOM   3444  HA  MET A 230      -8.814  -7.813  -9.664  1.00 75.42           H
ATOM   3445  CB  MET A 230      -7.603  -8.595  -8.032  1.00 75.42           C
ATOM   3446 1HB  MET A 230      -7.814  -8.833  -6.989  1.00 75.42           H
ATOM   3447 2HB  MET A 230      -7.005  -9.414  -8.431  1.00 75.42           H
ATOM   3448  CG  MET A 230      -6.808  -7.290  -8.110  1.00 75.42           C
ATOM   3449 1HG  MET A 230      -6.657  -7.009  -9.153  1.00 75.42           H
ATOM   3450 2HG  MET A 230      -7.369  -6.483  -7.640  1.00 75.42           H
ATOM   3451  SD  MET A 230      -5.230  -7.487  -7.299  1.00 75.42           S
ATOM   3452  CE  MET A 230      -5.574  -6.670  -5.750  1.00 75.42           C
ATOM   3453 1HE  MET A 230      -5.848  -5.632  -5.939  1.00 75.42           H
ATOM   3454 2HE  MET A 230      -6.398  -7.177  -5.247  1.00 75.42           H
ATOM   3455 3HE  MET A 230      -4.687  -6.701  -5.117  1.00 75.42           H
ATOM   3456  HN  MET A 230      -9.650  -7.712  -7.023  1.00 75.42           H
ATOM   3457  N   ALA A 231      -9.893 -10.642  -8.365  1.00 77.81           N
ATOM   3458  CA  ALA A 231     -10.322 -11.996  -8.672  1.00 77.81           C
ATOM   3459  C   ALA A 231     -11.343 -11.956  -9.811  1.00 77.81           C
ATOM   3460  O   ALA A 231     -11.249 -12.731 -10.762  1.00 77.81           O
ATOM   3461  HA  ALA A 231      -9.446 -12.555  -9.001  1.00 77.81           H
ATOM   3462  CB  ALA A 231     -10.882 -12.654  -7.410  1.00 77.81           C
ATOM   3463 1HB  ALA A 231     -10.109 -12.683  -6.642  1.00 77.81           H
ATOM   3464 2HB  ALA A 231     -11.733 -12.077  -7.046  1.00 77.81           H
ATOM   3465 3HB  ALA A 231     -11.204 -13.669  -7.641  1.00 77.81           H
ATOM   3466  HN  ALA A 231     -10.048 -10.354  -7.420  1.00 77.81           H
ATOM   3467  N   CYS A 232     -12.296 -11.045  -9.677  1.00 79.15           N
ATOM   3468  CA  CYS A 232     -13.342 -10.904 -10.676  1.00 79.15           C
ATOM   3469  C   CYS A 232     -12.690 -10.503 -12.001  1.00 79.15           C
ATOM   3470  O   CYS A 232     -12.977 -11.093 -13.041  1.00 79.15           O
ATOM   3471  HA  CYS A 232     -13.826 -11.877 -10.762  1.00 79.15           H
ATOM   3472  CB  CYS A 232     -14.410  -9.900 -10.238  1.00 79.15           C
ATOM   3473 1HB  CYS A 232     -13.938  -8.976  -9.903  1.00 79.15           H
ATOM   3474 2HB  CYS A 232     -15.048  -9.643 -11.084  1.00 79.15           H
ATOM   3475  SG  CYS A 232     -15.420 -10.610  -8.887  1.00 79.15           S
ATOM   3476  HG  CYS A 232     -14.574 -10.307  -7.907  1.00 79.15           H
ATOM   3477  HN  CYS A 232     -12.360 -10.413  -8.905  1.00 79.15           H
ATOM   3478  N   CYS A 233     -11.825  -9.503 -11.919  1.00 72.28           N
ATOM   3479  CA  CYS A 233     -11.263  -8.900 -13.115  1.00 72.28           C
ATOM   3480  C   CYS A 233     -10.503  -9.982 -13.886  1.00 72.28           C
ATOM   3481  O   CYS A 233     -10.693 -10.140 -15.091  1.00 72.28           O
ATOM   3482  HA  CYS A 233     -12.102  -8.525 -13.701  1.00 72.28           H
ATOM   3483  CB  CYS A 233     -10.369  -7.704 -12.780  1.00 72.28           C
ATOM   3484 1HB  CYS A 233      -9.644  -7.984 -12.016  1.00 72.28           H
ATOM   3485 2HB  CYS A 233      -9.803  -7.404 -13.662  1.00 72.28           H
ATOM   3486  SG  CYS A 233     -11.391  -6.306 -12.188  1.00 72.28           S
ATOM   3487  HG  CYS A 233     -11.587  -6.786 -10.963  1.00 72.28           H
ATOM   3488  HN  CYS A 233     -11.510  -9.105 -11.057  1.00 72.28           H
ATOM   3489  N   TYR A 234      -9.658 -10.698 -13.159  1.00 73.57           N
ATOM   3490  CA  TYR A 234      -8.785 -11.681 -13.778  1.00 73.57           C
ATOM   3491  C   TYR A 234      -9.582 -12.892 -14.267  1.00 73.57           C
ATOM   3492  O   TYR A 234      -9.222 -13.513 -15.266  1.00 73.57           O
ATOM   3493  HA  TYR A 234      -8.297 -11.208 -14.630  1.00 73.57           H
ATOM   3494  CB  TYR A 234      -7.815 -12.132 -12.684  1.00 73.57           C
ATOM   3495 1HB  TYR A 234      -8.359 -12.219 -11.743  1.00 73.57           H
ATOM   3496 2HB  TYR A 234      -7.442 -13.126 -12.930  1.00 73.57           H
ATOM   3497  CG  TYR A 234      -6.624 -11.193 -12.482  1.00 73.57           C
ATOM   3498  CD1 TYR A 234      -5.790 -10.898 -13.541  1.00 73.57           C
ATOM   3499  HD1 TYR A 234      -5.980 -11.334 -14.522  1.00 73.57           H
ATOM   3500  CD2 TYR A 234      -6.384 -10.640 -11.240  1.00 73.57           C
ATOM   3501  HD2 TYR A 234      -7.043 -10.873 -10.403  1.00 73.57           H
ATOM   3502  CE1 TYR A 234      -4.670 -10.014 -13.351  1.00 73.57           C
ATOM   3503  HE1 TYR A 234      -4.003  -9.773 -14.179  1.00 73.57           H
ATOM   3504  CE2 TYR A 234      -5.263  -9.756 -11.050  1.00 73.57           C
ATOM   3505  HE2 TYR A 234      -5.062  -9.313 -10.074  1.00 73.57           H
ATOM   3506  CZ  TYR A 234      -4.462  -9.487 -12.115  1.00 73.57           C
ATOM   3507  OH  TYR A 234      -3.403  -8.652 -11.935  1.00 73.57           O
ATOM   3508  HH  TYR A 234      -3.391  -8.312 -10.995  1.00 73.57           H
ATOM   3509  HN  TYR A 234      -9.565 -10.616 -12.166  1.00 73.57           H
ATOM   3510  N   THR A 235     -10.649 -13.190 -13.541  1.00 80.96           N
ATOM   3511  CA  THR A 235     -11.563 -14.242 -13.952  1.00 80.96           C
ATOM   3512  C   THR A 235     -12.105 -13.960 -15.355  1.00 80.96           C
ATOM   3513  O   THR A 235     -12.131 -14.849 -16.204  1.00 80.96           O
ATOM   3514  HA  THR A 235     -11.008 -15.179 -14.006  1.00 80.96           H
ATOM   3515  CB  THR A 235     -12.658 -14.358 -12.890  1.00 80.96           C
ATOM   3516  HB  THR A 235     -13.240 -13.438 -12.828  1.00 80.96           H
ATOM   3517  OG1 THR A 235     -11.956 -14.722 -11.705  1.00 80.96           O
ATOM   3518  HG1 THR A 235     -11.936 -13.951 -11.068  1.00 80.96           H
ATOM   3519  CG2 THR A 235     -13.598 -15.539 -13.144  1.00 80.96           C
ATOM   3520 1HG2 THR A 235     -13.026 -16.466 -13.139  1.00 80.96           H
ATOM   3521 2HG2 THR A 235     -14.082 -15.416 -14.113  1.00 80.96           H
ATOM   3522 3HG2 THR A 235     -14.356 -15.575 -12.362  1.00 80.96           H
ATOM   3523  HN  THR A 235     -10.892 -12.729 -12.688  1.00 80.96           H
ATOM   3524  N   ILE A 236     -12.523 -12.719 -15.555  1.00 77.21           N
ATOM   3525  CA  ILE A 236     -13.084 -12.315 -16.832  1.00 77.21           C
ATOM   3526  C   ILE A 236     -11.986 -12.338 -17.897  1.00 77.21           C
ATOM   3527  O   ILE A 236     -12.196 -12.842 -18.999  1.00 77.21           O
ATOM   3528  HA  ILE A 236     -13.843 -13.049 -17.103  1.00 77.21           H
ATOM   3529  CB  ILE A 236     -13.788 -10.962 -16.705  1.00 77.21           C
ATOM   3530  HB  ILE A 236     -13.082 -10.249 -16.279  1.00 77.21           H
ATOM   3531  CG1 ILE A 236     -14.976 -11.050 -15.744  1.00 77.21           C
ATOM   3532 1HG1 ILE A 236     -15.792 -11.595 -16.219  1.00 77.21           H
ATOM   3533 2HG1 ILE A 236     -14.690 -11.615 -14.857  1.00 77.21           H
ATOM   3534  CG2 ILE A 236     -14.199 -10.426 -18.077  1.00 77.21           C
ATOM   3535 1HG2 ILE A 236     -13.313 -10.301 -18.699  1.00 77.21           H
ATOM   3536 2HG2 ILE A 236     -14.881 -11.131 -18.553  1.00 77.21           H
ATOM   3537 3HG2 ILE A 236     -14.697  -9.464 -17.958  1.00 77.21           H
ATOM   3538  CD1 ILE A 236     -15.455  -9.656 -15.335  1.00 77.21           C
ATOM   3539 1HD1 ILE A 236     -14.643  -9.124 -14.839  1.00 77.21           H
ATOM   3540 2HD1 ILE A 236     -15.763  -9.103 -16.223  1.00 77.21           H
ATOM   3541 3HD1 ILE A 236     -16.300  -9.748 -14.653  1.00 77.21           H
ATOM   3542  HN  ILE A 236     -12.483 -11.997 -14.863  1.00 77.21           H
ATOM   3543  N   ILE A 237     -10.838 -11.787 -17.531  1.00 73.44           N
ATOM   3544  CA  ILE A 237      -9.727 -11.683 -18.461  1.00 73.44           C
ATOM   3545  C   ILE A 237      -9.359 -13.080 -18.967  1.00 73.44           C
ATOM   3546  O   ILE A 237      -9.203 -13.287 -20.169  1.00 73.44           O
ATOM   3547  HA  ILE A 237     -10.065 -11.087 -19.308  1.00 73.44           H
ATOM   3548  CB  ILE A 237      -8.558 -10.935 -17.818  1.00 73.44           C
ATOM   3549  HB  ILE A 237      -8.425 -11.315 -16.805  1.00 73.44           H
ATOM   3550  CG1 ILE A 237      -8.861  -9.439 -17.703  1.00 73.44           C
ATOM   3551 1HG1 ILE A 237      -8.853  -8.986 -18.694  1.00 73.44           H
ATOM   3552 2HG1 ILE A 237      -9.863  -9.298 -17.296  1.00 73.44           H
ATOM   3553  CG2 ILE A 237      -7.255 -11.199 -18.575  1.00 73.44           C
ATOM   3554 1HG2 ILE A 237      -7.036 -12.266 -18.560  1.00 73.44           H
ATOM   3555 2HG2 ILE A 237      -7.360 -10.863 -19.606  1.00 73.44           H
ATOM   3556 3HG2 ILE A 237      -6.440 -10.654 -18.096  1.00 73.44           H
ATOM   3557  CD1 ILE A 237      -7.837  -8.739 -16.807  1.00 73.44           C
ATOM   3558 1HD1 ILE A 237      -7.865  -9.179 -15.810  1.00 73.44           H
ATOM   3559 2HD1 ILE A 237      -6.840  -8.862 -17.231  1.00 73.44           H
ATOM   3560 3HD1 ILE A 237      -8.076  -7.678 -16.743  1.00 73.44           H
ATOM   3561  HN  ILE A 237     -10.662 -11.416 -16.619  1.00 73.44           H
ATOM   3562  N   ILE A 238      -9.232 -14.001 -18.023  1.00 74.37           N
ATOM   3563  CA  ILE A 238      -8.860 -15.366 -18.356  1.00 74.37           C
ATOM   3564  C   ILE A 238      -9.892 -15.950 -19.322  1.00 74.37           C
ATOM   3565  O   ILE A 238      -9.532 -16.591 -20.309  1.00 74.37           O
ATOM   3566  HA  ILE A 238      -7.895 -15.328 -18.862  1.00 74.37           H
ATOM   3567  CB  ILE A 238      -8.671 -16.195 -17.084  1.00 74.37           C
ATOM   3568  HB  ILE A 238      -9.518 -16.008 -16.425  1.00 74.37           H
ATOM   3569  CG1 ILE A 238      -7.410 -15.765 -16.332  1.00 74.37           C
ATOM   3570 1HG1 ILE A 238      -6.526 -16.121 -16.862  1.00 74.37           H
ATOM   3571 2HG1 ILE A 238      -7.350 -14.677 -16.307  1.00 74.37           H
ATOM   3572  CG2 ILE A 238      -8.667 -17.692 -17.400  1.00 74.37           C
ATOM   3573 1HG2 ILE A 238      -9.615 -17.969 -17.860  1.00 74.37           H
ATOM   3574 2HG2 ILE A 238      -7.851 -17.916 -18.088  1.00 74.37           H
ATOM   3575 3HG2 ILE A 238      -8.530 -18.258 -16.479  1.00 74.37           H
ATOM   3576  CD1 ILE A 238      -7.409 -16.313 -14.903  1.00 74.37           C
ATOM   3577 1HD1 ILE A 238      -8.281 -15.935 -14.369  1.00 74.37           H
ATOM   3578 2HD1 ILE A 238      -7.445 -17.402 -14.932  1.00 74.37           H
ATOM   3579 3HD1 ILE A 238      -6.502 -15.992 -14.391  1.00 74.37           H
ATOM   3580  HN  ILE A 238      -9.377 -13.828 -17.049  1.00 74.37           H
ATOM   3581  N   HIS A 239     -11.156 -15.708 -19.006  1.00 79.85           N
ATOM   3582  CA  HIS A 239     -12.244 -16.244 -19.805  1.00 79.85           C
ATOM   3583  C   HIS A 239     -12.131 -15.725 -21.240  1.00 79.85           C
ATOM   3584  O   HIS A 239     -12.254 -16.493 -22.194  1.00 79.85           O
ATOM   3585  HA  HIS A 239     -12.124 -17.328 -19.810  1.00 79.85           H
ATOM   3586  CB  HIS A 239     -13.596 -15.927 -19.165  1.00 79.85           C
ATOM   3587 1HB  HIS A 239     -13.584 -16.265 -18.129  1.00 79.85           H
ATOM   3588 2HB  HIS A 239     -13.733 -14.846 -19.146  1.00 79.85           H
ATOM   3589  CG  HIS A 239     -14.773 -16.557 -19.871  1.00 79.85           C
ATOM   3590  ND1 HIS A 239     -15.507 -15.897 -20.841  1.00 79.85           N
ATOM   3591  HD1 HIS A 239     -15.343 -14.965 -21.166  1.00 79.85           H
ATOM   3592  CD2 HIS A 239     -15.334 -17.794 -19.739  1.00 79.85           C
ATOM   3593  HD2 HIS A 239     -15.000 -18.575 -19.057  1.00 79.85           H
ATOM   3594  CE1 HIS A 239     -16.465 -16.708 -21.266  1.00 79.85           C
ATOM   3595  HE1 HIS A 239     -17.209 -16.477 -22.028  1.00 79.85           H
ATOM   3596  NE2 HIS A 239     -16.356 -17.883 -20.581  1.00 79.85           N
ATOM   3597  HN  HIS A 239     -11.440 -15.157 -18.221  1.00 79.85           H
ATOM   3598  N   THR A 240     -11.897 -14.426 -21.349  1.00 74.60           N
ATOM   3599  CA  THR A 240     -11.819 -13.785 -22.651  1.00 74.60           C
ATOM   3600  C   THR A 240     -10.586 -14.274 -23.412  1.00 74.60           C
ATOM   3601  O   THR A 240     -10.635 -14.460 -24.627  1.00 74.60           O
ATOM   3602  HA  THR A 240     -12.692 -14.082 -23.232  1.00 74.60           H
ATOM   3603  CB  THR A 240     -11.840 -12.271 -22.435  1.00 74.60           C
ATOM   3604  HB  THR A 240     -10.892 -11.923 -22.024  1.00 74.60           H
ATOM   3605  OG1 THR A 240     -12.983 -12.053 -21.612  1.00 74.60           O
ATOM   3606  HG1 THR A 240     -12.723 -12.092 -20.647  1.00 74.60           H
ATOM   3607  CG2 THR A 240     -12.152 -11.500 -23.719  1.00 74.60           C
ATOM   3608 1HG2 THR A 240     -13.131 -11.799 -24.093  1.00 74.60           H
ATOM   3609 2HG2 THR A 240     -11.393 -11.722 -24.469  1.00 74.60           H
ATOM   3610 3HG2 THR A 240     -12.154 -10.430 -23.509  1.00 74.60           H
ATOM   3611  HN  THR A 240     -11.762 -13.815 -20.568  1.00 74.60           H
ATOM   3612  N   LEU A 241      -9.507 -14.467 -22.667  1.00 73.02           N
ATOM   3613  CA  LEU A 241      -8.254 -14.898 -23.262  1.00 73.02           C
ATOM   3614  C   LEU A 241      -8.414 -16.319 -23.806  1.00 73.02           C
ATOM   3615  O   LEU A 241      -7.854 -16.655 -24.848  1.00 73.02           O
ATOM   3616  HA  LEU A 241      -8.042 -14.230 -24.098  1.00 73.02           H
ATOM   3617  CB  LEU A 241      -7.106 -14.748 -22.261  1.00 73.02           C
ATOM   3618 1HB  LEU A 241      -7.447 -15.110 -21.291  1.00 73.02           H
ATOM   3619 2HB  LEU A 241      -6.290 -15.399 -22.575  1.00 73.02           H
ATOM   3620  CG  LEU A 241      -6.553 -13.333 -22.081  1.00 73.02           C
ATOM   3621  HG  LEU A 241      -7.377 -12.678 -21.796  1.00 73.02           H
ATOM   3622  CD1 LEU A 241      -5.525 -13.286 -20.949  1.00 73.02           C
ATOM   3623 1HD1 LEU A 241      -5.997 -13.598 -20.017  1.00 73.02           H
ATOM   3624 2HD1 LEU A 241      -4.699 -13.957 -21.181  1.00 73.02           H
ATOM   3625 3HD1 LEU A 241      -5.149 -12.269 -20.842  1.00 73.02           H
ATOM   3626  CD2 LEU A 241      -5.983 -12.796 -23.395  1.00 73.02           C
ATOM   3627 1HD2 LEU A 241      -5.176 -13.445 -23.734  1.00 73.02           H
ATOM   3628 2HD2 LEU A 241      -6.770 -12.770 -24.149  1.00 73.02           H
ATOM   3629 3HD2 LEU A 241      -5.597 -11.788 -23.239  1.00 73.02           H
ATOM   3630  HN  LEU A 241      -9.481 -14.334 -21.676  1.00 73.02           H
ATOM   3631  N   ILE A 242      -9.181 -17.114 -23.076  1.00 74.53           N
ATOM   3632  CA  ILE A 242      -9.441 -18.485 -23.484  1.00 74.53           C
ATOM   3633  C   ILE A 242     -10.227 -18.481 -24.796  1.00 74.53           C
ATOM   3634  O   ILE A 242      -9.980 -19.308 -25.673  1.00 74.53           O
ATOM   3635  HA  ILE A 242      -8.477 -18.961 -23.660  1.00 74.53           H
ATOM   3636  CB  ILE A 242     -10.129 -19.258 -22.357  1.00 74.53           C
ATOM   3637  HB  ILE A 242     -10.919 -18.630 -21.945  1.00 74.53           H
ATOM   3638  CG1 ILE A 242      -9.150 -19.556 -21.219  1.00 74.53           C
ATOM   3639 1HG1 ILE A 242      -8.438 -20.317 -21.538  1.00 74.53           H
ATOM   3640 2HG1 ILE A 242      -8.576 -18.660 -20.985  1.00 74.53           H
ATOM   3641  CG2 ILE A 242     -10.793 -20.529 -22.890  1.00 74.53           C
ATOM   3642 1HG2 ILE A 242     -11.540 -20.262 -23.638  1.00 74.53           H
ATOM   3643 2HG2 ILE A 242     -10.038 -21.171 -23.344  1.00 74.53           H
ATOM   3644 3HG2 ILE A 242     -11.275 -21.059 -22.069  1.00 74.53           H
ATOM   3645  CD1 ILE A 242      -9.892 -20.036 -19.970  1.00 74.53           C
ATOM   3646 1HD1 ILE A 242     -10.585 -19.263 -19.640  1.00 74.53           H
ATOM   3647 2HD1 ILE A 242     -10.445 -20.946 -20.202  1.00 74.53           H
ATOM   3648 3HD1 ILE A 242      -9.172 -20.241 -19.177  1.00 74.53           H
ATOM   3649  HN  ILE A 242      -9.621 -16.837 -22.221  1.00 74.53           H
ATOM   3650  N   GLN A 243     -11.157 -17.543 -24.890  1.00 72.77           N
ATOM   3651  CA  GLN A 243     -11.985 -17.425 -26.078  1.00 72.77           C
ATOM   3652  C   GLN A 243     -11.160 -16.890 -27.249  1.00 72.77           C
ATOM   3653  O   GLN A 243     -11.477 -17.152 -28.408  1.00 72.77           O
ATOM   3654  HA  GLN A 243     -12.324 -18.438 -26.296  1.00 72.77           H
ATOM   3655  CB  GLN A 243     -13.202 -16.536 -25.813  1.00 72.77           C
ATOM   3656 1HB  GLN A 243     -12.877 -15.588 -25.384  1.00 72.77           H
ATOM   3657 2HB  GLN A 243     -13.701 -16.306 -26.754  1.00 72.77           H
ATOM   3658  CG  GLN A 243     -14.185 -17.222 -24.862  1.00 72.77           C
ATOM   3659 1HG  GLN A 243     -14.465 -18.196 -25.264  1.00 72.77           H
ATOM   3660 2HG  GLN A 243     -13.704 -17.400 -23.901  1.00 72.77           H
ATOM   3661  CD  GLN A 243     -15.439 -16.368 -24.661  1.00 72.77           C
ATOM   3662  OE1 GLN A 243     -15.468 -15.184 -24.952  1.00 72.77           O
ATOM   3663  NE2 GLN A 243     -16.470 -17.033 -24.147  1.00 72.77           N
ATOM   3664 1HE2 GLN A 243     -16.379 -18.005 -23.931  1.00 72.77           H
ATOM   3665 2HE2 GLN A 243     -17.335 -16.562 -23.978  1.00 72.77           H
ATOM   3666  HN  GLN A 243     -11.348 -16.871 -24.173  1.00 72.77           H
ATOM   3667  N   ALA A 244     -10.116 -16.149 -26.907  1.00 66.30           N
ATOM   3668  CA  ALA A 244      -9.233 -15.587 -27.915  1.00 66.30           C
ATOM   3669  C   ALA A 244      -8.533 -16.723 -28.663  1.00 66.30           C
ATOM   3670  O   ALA A 244      -7.803 -17.510 -28.062  1.00 66.30           O
ATOM   3671  HA  ALA A 244      -9.848 -15.025 -28.618  1.00 66.30           H
ATOM   3672  CB  ALA A 244      -8.243 -14.629 -27.251  1.00 66.30           C
ATOM   3673 1HB  ALA A 244      -8.790 -13.825 -26.758  1.00 66.30           H
ATOM   3674 2HB  ALA A 244      -7.652 -15.171 -26.512  1.00 66.30           H
ATOM   3675 3HB  ALA A 244      -7.581 -14.208 -28.007  1.00 66.30           H
ATOM   3676  HN  ALA A 244      -9.871 -15.932 -25.962  1.00 66.30           H
ATOM   3677  N   LYS A 245      -8.779 -16.773 -29.964  1.00 59.48           N
ATOM   3678  CA  LYS A 245      -8.170 -17.791 -30.803  1.00 59.48           C
ATOM   3679  C   LYS A 245      -6.686 -17.471 -30.989  1.00 59.48           C
ATOM   3680  O   LYS A 245      -5.962 -18.221 -31.642  1.00 59.48           O
ATOM   3681  HA  LYS A 245      -8.255 -18.741 -30.277  1.00 59.48           H
ATOM   3682  CB  LYS A 245      -8.939 -17.931 -32.119  1.00 59.48           C
ATOM   3683 1HB  LYS A 245      -9.138 -16.943 -32.535  1.00 59.48           H
ATOM   3684 2HB  LYS A 245      -8.327 -18.465 -32.846  1.00 59.48           H
ATOM   3685  CG  LYS A 245     -10.257 -18.677 -31.907  1.00 59.48           C
ATOM   3686 1HG  LYS A 245     -10.076 -19.588 -31.337  1.00 59.48           H
ATOM   3687 2HG  LYS A 245     -10.937 -18.061 -31.317  1.00 59.48           H
ATOM   3688  CD  LYS A 245     -10.910 -19.027 -33.246  1.00 59.48           C
ATOM   3689 1HD  LYS A 245     -11.185 -18.112 -33.771  1.00 59.48           H
ATOM   3690 2HD  LYS A 245     -10.195 -19.554 -33.877  1.00 59.48           H
ATOM   3691  CE  LYS A 245     -12.153 -19.896 -33.039  1.00 59.48           C
ATOM   3692 1HE  LYS A 245     -11.897 -20.769 -32.439  1.00 59.48           H
ATOM   3693 2HE  LYS A 245     -12.906 -19.337 -32.484  1.00 59.48           H
ATOM   3694  NZ  LYS A 245     -12.707 -20.327 -34.342  1.00 59.48           N
ATOM   3695 1HZ  LYS A 245     -13.527 -20.902 -34.187  1.00 59.48           H
ATOM   3696 2HZ  LYS A 245     -12.964 -19.511 -34.886  1.00 59.48           H
ATOM   3697 3HZ  LYS A 245     -12.008 -20.862 -34.846  1.00 59.48           H
ATOM   3698  HN  LYS A 245      -9.382 -16.134 -30.444  1.00 59.48           H
ATOM   3699  N   LYS A 246      -6.275 -16.355 -30.403  1.00 57.81           N
ATOM   3700  CA  LYS A 246      -4.957 -15.809 -30.675  1.00 57.81           C
ATOM   3701  C   LYS A 246      -3.911 -16.591 -29.878  1.00 57.81           C
ATOM   3702  O   LYS A 246      -4.053 -16.771 -28.670  1.00 57.81           O
ATOM   3703  HA  LYS A 246      -4.758 -15.949 -31.737  1.00 57.81           H
ATOM   3704  CB  LYS A 246      -4.936 -14.303 -30.405  1.00 57.81           C
ATOM   3705 1HB  LYS A 246      -5.569 -14.073 -29.548  1.00 57.81           H
ATOM   3706 2HB  LYS A 246      -3.924 -13.990 -30.146  1.00 57.81           H
ATOM   3707  CG  LYS A 246      -5.419 -13.520 -31.628  1.00 57.81           C
ATOM   3708 1HG  LYS A 246      -4.882 -13.856 -32.515  1.00 57.81           H
ATOM   3709 2HG  LYS A 246      -6.476 -13.723 -31.799  1.00 57.81           H
ATOM   3710  CD  LYS A 246      -5.208 -12.017 -31.435  1.00 57.81           C
ATOM   3711 1HD  LYS A 246      -5.860 -11.653 -30.641  1.00 57.81           H
ATOM   3712 2HD  LYS A 246      -4.182 -11.828 -31.117  1.00 57.81           H
ATOM   3713  CE  LYS A 246      -5.495 -11.253 -32.729  1.00 57.81           C
ATOM   3714 1HE  LYS A 246      -4.844 -11.616 -33.525  1.00 57.81           H
ATOM   3715 2HE  LYS A 246      -6.521 -11.437 -33.047  1.00 57.81           H
ATOM   3716  NZ  LYS A 246      -5.283  -9.801 -32.531  1.00 57.81           N
ATOM   3717 1HZ  LYS A 246      -5.490  -9.309 -33.393  1.00 57.81           H
ATOM   3718 2HZ  LYS A 246      -5.897  -9.467 -31.796  1.00 57.81           H
ATOM   3719 3HZ  LYS A 246      -4.318  -9.633 -32.269  1.00 57.81           H
ATOM   3720  HN  LYS A 246      -6.826 -15.829 -29.755  1.00 57.81           H
ATOM   3721  N   SER A 247      -2.884 -17.035 -30.588  1.00 57.41           N
ATOM   3722  CA  SER A 247      -1.771 -17.716 -29.948  1.00 57.41           C
ATOM   3723  C   SER A 247      -1.321 -16.936 -28.711  1.00 57.41           C
ATOM   3724  O   SER A 247      -1.104 -17.519 -27.650  1.00 57.41           O
ATOM   3725  HA  SER A 247      -2.157 -18.695 -29.663  1.00 57.41           H
ATOM   3726  CB  SER A 247      -0.602 -17.893 -30.919  1.00 57.41           C
ATOM   3727 1HB  SER A 247      -0.653 -18.882 -31.372  1.00 57.41           H
ATOM   3728 2HB  SER A 247      -0.689 -17.167 -31.727  1.00 57.41           H
ATOM   3729  OG  SER A 247       0.658 -17.733 -30.272  1.00 57.41           O
ATOM   3730  HG  SER A 247       1.398 -17.820 -30.939  1.00 57.41           H
ATOM   3731  HN  SER A 247      -2.805 -16.936 -31.580  1.00 57.41           H
ATOM   3732  N   SER A 248      -1.194 -15.629 -28.889  1.00 61.43           N
ATOM   3733  CA  SER A 248      -0.535 -14.799 -27.896  1.00 61.43           C
ATOM   3734  C   SER A 248      -1.315 -14.838 -26.580  1.00 61.43           C
ATOM   3735  O   SER A 248      -0.898 -14.242 -25.589  1.00 61.43           O
ATOM   3736  HA  SER A 248       0.455 -15.235 -27.766  1.00 61.43           H
ATOM   3737  CB  SER A 248      -0.396 -13.356 -28.387  1.00 61.43           C
ATOM   3738 1HB  SER A 248       0.181 -12.781 -27.664  1.00 61.43           H
ATOM   3739 2HB  SER A 248       0.162 -13.344 -29.323  1.00 61.43           H
ATOM   3740  OG  SER A 248      -1.664 -12.735 -28.583  1.00 61.43           O
ATOM   3741  HG  SER A 248      -1.538 -11.783 -28.863  1.00 61.43           H
ATOM   3742  HN  SER A 248      -1.532 -15.139 -29.693  1.00 61.43           H
ATOM   3743  N   LYS A 249      -2.435 -15.547 -26.614  1.00 64.47           N
ATOM   3744  CA  LYS A 249      -3.281 -15.665 -25.439  1.00 64.47           C
ATOM   3745  C   LYS A 249      -2.466 -16.253 -24.286  1.00 64.47           C
ATOM   3746  O   LYS A 249      -2.607 -15.827 -23.140  1.00 64.47           O
ATOM   3747  HA  LYS A 249      -3.597 -14.659 -25.161  1.00 64.47           H
ATOM   3748  CB  LYS A 249      -4.545 -16.462 -25.768  1.00 64.47           C
ATOM   3749 1HB  LYS A 249      -5.249 -16.393 -24.938  1.00 64.47           H
ATOM   3750 2HB  LYS A 249      -5.037 -16.028 -26.638  1.00 64.47           H
ATOM   3751  CG  LYS A 249      -4.213 -17.930 -26.041  1.00 64.47           C
ATOM   3752 1HG  LYS A 249      -3.380 -17.993 -26.741  1.00 64.47           H
ATOM   3753 2HG  LYS A 249      -3.891 -18.411 -25.118  1.00 64.47           H
ATOM   3754  CD  LYS A 249      -5.424 -18.669 -26.612  1.00 64.47           C
ATOM   3755 1HD  LYS A 249      -6.288 -18.514 -25.966  1.00 64.47           H
ATOM   3756 2HD  LYS A 249      -5.679 -18.257 -27.589  1.00 64.47           H
ATOM   3757  CE  LYS A 249      -5.141 -20.167 -26.743  1.00 64.47           C
ATOM   3758 1HE  LYS A 249      -4.356 -20.332 -27.481  1.00 64.47           H
ATOM   3759 2HE  LYS A 249      -4.773 -20.558 -25.794  1.00 64.47           H
ATOM   3760  NZ  LYS A 249      -6.367 -20.893 -27.144  1.00 64.47           N
ATOM   3761 1HZ  LYS A 249      -6.153 -21.877 -27.262  1.00 64.47           H
ATOM   3762 2HZ  LYS A 249      -7.074 -20.785 -26.425  1.00 64.47           H
ATOM   3763 3HZ  LYS A 249      -6.713 -20.515 -28.018  1.00 64.47           H
ATOM   3764  HN  LYS A 249      -2.764 -16.033 -27.423  1.00 64.47           H
ATOM   3765  N   HIS A 250      -1.631 -17.223 -24.628  1.00 70.86           N
ATOM   3766  CA  HIS A 250      -0.923 -17.993 -23.618  1.00 70.86           C
ATOM   3767  C   HIS A 250       0.064 -17.086 -22.881  1.00 70.86           C
ATOM   3768  O   HIS A 250       0.202 -17.175 -21.662  1.00 70.86           O
ATOM   3769  HA  HIS A 250      -1.674 -18.348 -22.913  1.00 70.86           H
ATOM   3770  CB  HIS A 250      -0.252 -19.218 -24.241  1.00 70.86           C
ATOM   3771 1HB  HIS A 250       0.310 -18.904 -25.121  1.00 70.86           H
ATOM   3772 2HB  HIS A 250       0.469 -19.625 -23.531  1.00 70.86           H
ATOM   3773  CG  HIS A 250      -1.215 -20.310 -24.640  1.00 70.86           C
ATOM   3774  ND1 HIS A 250      -1.740 -21.215 -23.733  1.00 70.86           N
ATOM   3775  HD1 HIS A 250      -1.544 -21.241 -22.753  1.00 70.86           H
ATOM   3776  CD2 HIS A 250      -1.744 -20.633 -25.855  1.00 70.86           C
ATOM   3777  HD2 HIS A 250      -1.541 -20.119 -26.795  1.00 70.86           H
ATOM   3778  CE1 HIS A 250      -2.546 -22.041 -24.385  1.00 70.86           C
ATOM   3779  HE1 HIS A 250      -3.109 -22.865 -23.947  1.00 70.86           H
ATOM   3780  NE2 HIS A 250      -2.546 -21.678 -25.700  1.00 70.86           N
ATOM   3781  HN  HIS A 250      -1.435 -17.485 -25.573  1.00 70.86           H
ATOM   3782  N   LYS A 251       0.725 -16.234 -23.651  1.00 70.37           N
ATOM   3783  CA  LYS A 251       1.718 -15.334 -23.090  1.00 70.37           C
ATOM   3784  C   LYS A 251       1.031 -14.351 -22.140  1.00 70.37           C
ATOM   3785  O   LYS A 251       1.515 -14.110 -21.035  1.00 70.37           O
ATOM   3786  HA  LYS A 251       2.419 -15.939 -22.514  1.00 70.37           H
ATOM   3787  CB  LYS A 251       2.517 -14.656 -24.205  1.00 70.37           C
ATOM   3788 1HB  LYS A 251       2.856 -15.404 -24.922  1.00 70.37           H
ATOM   3789 2HB  LYS A 251       1.874 -13.964 -24.748  1.00 70.37           H
ATOM   3790  CG  LYS A 251       3.721 -13.903 -23.636  1.00 70.37           C
ATOM   3791 1HG  LYS A 251       3.378 -13.107 -22.976  1.00 70.37           H
ATOM   3792 2HG  LYS A 251       4.326 -14.580 -23.033  1.00 70.37           H
ATOM   3793  CD  LYS A 251       4.576 -13.309 -24.758  1.00 70.37           C
ATOM   3794 1HD  LYS A 251       4.851 -14.092 -25.464  1.00 70.37           H
ATOM   3795 2HD  LYS A 251       3.994 -12.571 -25.311  1.00 70.37           H
ATOM   3796  CE  LYS A 251       5.839 -12.654 -24.197  1.00 70.37           C
ATOM   3797 1HE  LYS A 251       5.567 -11.828 -23.539  1.00 70.37           H
ATOM   3798 2HE  LYS A 251       6.391 -13.374 -23.592  1.00 70.37           H
ATOM   3799  NZ  LYS A 251       6.698 -12.158 -25.295  1.00 70.37           N
ATOM   3800 1HZ  LYS A 251       7.579 -11.831 -24.914  1.00 70.37           H
ATOM   3801 2HZ  LYS A 251       6.872 -12.909 -25.953  1.00 70.37           H
ATOM   3802 3HZ  LYS A 251       6.231 -11.394 -25.771  1.00 70.37           H
ATOM   3803  HN  LYS A 251       0.591 -16.154 -24.638  1.00 70.37           H
ATOM   3804  N   ALA A 252      -0.085 -13.811 -22.605  1.00 68.42           N
ATOM   3805  CA  ALA A 252      -0.826 -12.835 -21.824  1.00 68.42           C
ATOM   3806  C   ALA A 252      -1.308 -13.486 -20.526  1.00 68.42           C
ATOM   3807  O   ALA A 252      -1.309 -12.851 -19.472  1.00 68.42           O
ATOM   3808  HA  ALA A 252      -0.145 -12.019 -21.580  1.00 68.42           H
ATOM   3809  CB  ALA A 252      -1.980 -12.280 -22.662  1.00 68.42           C
ATOM   3810 1HB  ALA A 252      -1.582 -11.803 -23.557  1.00 68.42           H
ATOM   3811 2HB  ALA A 252      -2.645 -13.095 -22.949  1.00 68.42           H
ATOM   3812 3HB  ALA A 252      -2.535 -11.548 -22.075  1.00 68.42           H
ATOM   3813  HN  ALA A 252      -0.484 -14.029 -23.496  1.00 68.42           H
ATOM   3814  N   LEU A 253      -1.706 -14.744 -20.645  1.00 73.81           N
ATOM   3815  CA  LEU A 253      -2.221 -15.477 -19.501  1.00 73.81           C
ATOM   3816  C   LEU A 253      -1.124 -15.600 -18.442  1.00 73.81           C
ATOM   3817  O   LEU A 253      -1.345 -15.285 -17.274  1.00 73.81           O
ATOM   3818  HA  LEU A 253      -3.042 -14.894 -19.082  1.00 73.81           H
ATOM   3819  CB  LEU A 253      -2.802 -16.822 -19.944  1.00 73.81           C
ATOM   3820 1HB  LEU A 253      -3.372 -16.665 -20.860  1.00 73.81           H
ATOM   3821 2HB  LEU A 253      -1.975 -17.487 -20.193  1.00 73.81           H
ATOM   3822  CG  LEU A 253      -3.703 -17.530 -18.930  1.00 73.81           C
ATOM   3823  HG  LEU A 253      -3.305 -17.345 -17.932  1.00 73.81           H
ATOM   3824  CD1 LEU A 253      -5.122 -16.959 -18.965  1.00 73.81           C
ATOM   3825 1HD1 LEU A 253      -5.092 -15.896 -18.723  1.00 73.81           H
ATOM   3826 2HD1 LEU A 253      -5.543 -17.093 -19.961  1.00 73.81           H
ATOM   3827 3HD1 LEU A 253      -5.741 -17.480 -18.235  1.00 73.81           H
ATOM   3828  CD2 LEU A 253      -3.689 -19.044 -19.148  1.00 73.81           C
ATOM   3829 1HD2 LEU A 253      -4.048 -19.270 -20.152  1.00 73.81           H
ATOM   3830 2HD2 LEU A 253      -2.671 -19.418 -19.033  1.00 73.81           H
ATOM   3831 3HD2 LEU A 253      -4.337 -19.523 -18.414  1.00 73.81           H
ATOM   3832  HN  LEU A 253      -1.680 -15.260 -21.501  1.00 73.81           H
ATOM   3833  N   LYS A 254       0.036 -16.058 -18.889  1.00 76.27           N
ATOM   3834  CA  LYS A 254       1.151 -16.282 -17.984  1.00 76.27           C
ATOM   3835  C   LYS A 254       1.463 -14.984 -17.236  1.00 76.27           C
ATOM   3836  O   LYS A 254       1.588 -14.984 -16.012  1.00 76.27           O
ATOM   3837  HA  LYS A 254       0.837 -17.032 -17.258  1.00 76.27           H
ATOM   3838  CB  LYS A 254       2.349 -16.857 -18.742  1.00 76.27           C
ATOM   3839 1HB  LYS A 254       2.053 -17.770 -19.260  1.00 76.27           H
ATOM   3840 2HB  LYS A 254       2.675 -16.151 -19.505  1.00 76.27           H
ATOM   3841  CG  LYS A 254       3.507 -17.159 -17.789  1.00 76.27           C
ATOM   3842 1HG  LYS A 254       3.856 -16.233 -17.331  1.00 76.27           H
ATOM   3843 2HG  LYS A 254       3.160 -17.803 -16.981  1.00 76.27           H
ATOM   3844  CD  LYS A 254       4.664 -17.836 -18.528  1.00 76.27           C
ATOM   3845 1HD  LYS A 254       4.312 -18.755 -18.995  1.00 76.27           H
ATOM   3846 2HD  LYS A 254       5.018 -17.186 -19.328  1.00 76.27           H
ATOM   3847  CE  LYS A 254       5.815 -18.151 -17.571  1.00 76.27           C
ATOM   3848 1HE  LYS A 254       6.223 -17.225 -17.166  1.00 76.27           H
ATOM   3849 2HE  LYS A 254       5.446 -18.733 -16.727  1.00 76.27           H
ATOM   3850  NZ  LYS A 254       6.880 -18.904 -18.272  1.00 76.27           N
ATOM   3851 1HZ  LYS A 254       7.640 -19.092 -17.629  1.00 76.27           H
ATOM   3852 2HZ  LYS A 254       6.503 -19.780 -18.616  1.00 76.27           H
ATOM   3853 3HZ  LYS A 254       7.224 -18.355 -19.052  1.00 76.27           H
ATOM   3854  HN  LYS A 254       0.220 -16.275 -19.848  1.00 76.27           H
ATOM   3855  N   VAL A 255       1.580 -13.910 -18.002  1.00 72.97           N
ATOM   3856  CA  VAL A 255       1.876 -12.609 -17.427  1.00 72.97           C
ATOM   3857  C   VAL A 255       0.854 -12.295 -16.333  1.00 72.97           C
ATOM   3858  O   VAL A 255       1.221 -11.865 -15.240  1.00 72.97           O
ATOM   3859  HA  VAL A 255       2.867 -12.667 -16.976  1.00 72.97           H
ATOM   3860  CB  VAL A 255       1.918 -11.547 -18.528  1.00 72.97           C
ATOM   3861  HB  VAL A 255       1.165 -11.806 -19.272  1.00 72.97           H
ATOM   3862  CG1 VAL A 255       1.572 -10.165 -17.970  1.00 72.97           C
ATOM   3863 1HG1 VAL A 255       0.570 -10.186 -17.543  1.00 72.97           H
ATOM   3864 2HG1 VAL A 255       2.291  -9.895 -17.197  1.00 72.97           H
ATOM   3865 3HG1 VAL A 255       1.610  -9.429 -18.774  1.00 72.97           H
ATOM   3866  CG2 VAL A 255       3.281 -11.532 -19.223  1.00 72.97           C
ATOM   3867 1HG2 VAL A 255       4.059 -11.310 -18.493  1.00 72.97           H
ATOM   3868 2HG2 VAL A 255       3.471 -12.508 -19.671  1.00 72.97           H
ATOM   3869 3HG2 VAL A 255       3.284 -10.769 -20.001  1.00 72.97           H
ATOM   3870  HN  VAL A 255       1.475 -13.918 -18.997  1.00 72.97           H
ATOM   3871  N   THR A 256      -0.409 -12.522 -16.664  1.00 73.55           N
ATOM   3872  CA  THR A 256      -1.495 -12.137 -15.779  1.00 73.55           C
ATOM   3873  C   THR A 256      -1.400 -12.899 -14.456  1.00 73.55           C
ATOM   3874  O   THR A 256      -1.535 -12.310 -13.385  1.00 73.55           O
ATOM   3875  HA  THR A 256      -1.390 -11.078 -15.546  1.00 73.55           H
ATOM   3876  CB  THR A 256      -2.813 -12.369 -16.521  1.00 73.55           C
ATOM   3877  HB  THR A 256      -2.923 -13.417 -16.801  1.00 73.55           H
ATOM   3878  OG1 THR A 256      -2.770 -11.444 -17.604  1.00 73.55           O
ATOM   3879  HG1 THR A 256      -2.734 -11.937 -18.473  1.00 73.55           H
ATOM   3880  CG2 THR A 256      -4.030 -11.930 -15.704  1.00 73.55           C
ATOM   3881 1HG2 THR A 256      -3.953 -10.865 -15.481  1.00 73.55           H
ATOM   3882 2HG2 THR A 256      -4.065 -12.494 -14.772  1.00 73.55           H
ATOM   3883 3HG2 THR A 256      -4.939 -12.116 -16.276  1.00 73.55           H
ATOM   3884  HN  THR A 256      -0.693 -12.959 -17.517  1.00 73.55           H
ATOM   3885  N   ILE A 257      -1.170 -14.199 -14.573  1.00 76.76           N
ATOM   3886  CA  ILE A 257      -1.113 -15.058 -13.403  1.00 76.76           C
ATOM   3887  C   ILE A 257       0.048 -14.618 -12.508  1.00 76.76           C
ATOM   3888  O   ILE A 257      -0.082 -14.590 -11.285  1.00 76.76           O
ATOM   3889  HA  ILE A 257      -2.044 -14.921 -12.852  1.00 76.76           H
ATOM   3890  CB  ILE A 257      -1.046 -16.528 -13.820  1.00 76.76           C
ATOM   3891  HB  ILE A 257      -0.260 -16.636 -14.567  1.00 76.76           H
ATOM   3892  CG1 ILE A 257      -2.355 -16.973 -14.474  1.00 76.76           C
ATOM   3893 1HG1 ILE A 257      -3.136 -17.052 -13.718  1.00 76.76           H
ATOM   3894 2HG1 ILE A 257      -2.681 -16.220 -15.192  1.00 76.76           H
ATOM   3895  CG2 ILE A 257      -0.667 -17.418 -12.634  1.00 76.76           C
ATOM   3896 1HG2 ILE A 257       0.309 -17.118 -12.252  1.00 76.76           H
ATOM   3897 2HG2 ILE A 257      -1.413 -17.311 -11.847  1.00 76.76           H
ATOM   3898 3HG2 ILE A 257      -0.626 -18.458 -12.958  1.00 76.76           H
ATOM   3899  CD1 ILE A 257      -2.185 -18.319 -15.181  1.00 76.76           C
ATOM   3900 1HD1 ILE A 257      -1.421 -18.230 -15.953  1.00 76.76           H
ATOM   3901 2HD1 ILE A 257      -1.883 -19.075 -14.456  1.00 76.76           H
ATOM   3902 3HD1 ILE A 257      -3.131 -18.612 -15.638  1.00 76.76           H
ATOM   3903  HN  ILE A 257      -1.023 -14.664 -15.446  1.00 76.76           H
ATOM   3904  N   THR A 258       1.157 -14.286 -13.153  1.00 78.41           N
ATOM   3905  CA  THR A 258       2.360 -13.914 -12.429  1.00 78.41           C
ATOM   3906  C   THR A 258       2.094 -12.700 -11.538  1.00 78.41           C
ATOM   3907  O   THR A 258       2.451 -12.699 -10.361  1.00 78.41           O
ATOM   3908  HA  THR A 258       2.635 -14.740 -11.772  1.00 78.41           H
ATOM   3909  CB  THR A 258       3.475 -13.684 -13.452  1.00 78.41           C
ATOM   3910  HB  THR A 258       3.226 -12.860 -14.120  1.00 78.41           H
ATOM   3911  OG1 THR A 258       3.640 -14.954 -14.078  1.00 78.41           O
ATOM   3912  HG1 THR A 258       2.992 -15.050 -14.833  1.00 78.41           H
ATOM   3913  CG2 THR A 258       4.829 -13.415 -12.792  1.00 78.41           C
ATOM   3914 1HG2 THR A 258       5.109 -14.270 -12.177  1.00 78.41           H
ATOM   3915 2HG2 THR A 258       4.758 -12.525 -12.167  1.00 78.41           H
ATOM   3916 3HG2 THR A 258       5.584 -13.259 -13.563  1.00 78.41           H
ATOM   3917  HN  THR A 258       1.240 -14.268 -14.150  1.00 78.41           H
ATOM   3918  N   VAL A 259       1.467 -11.695 -12.133  1.00 74.01           N
ATOM   3919  CA  VAL A 259       1.222 -10.446 -11.432  1.00 74.01           C
ATOM   3920  C   VAL A 259       0.330 -10.714 -10.219  1.00 74.01           C
ATOM   3921  O   VAL A 259       0.597 -10.215  -9.126  1.00 74.01           O
ATOM   3922  HA  VAL A 259       2.184 -10.070 -11.085  1.00 74.01           H
ATOM   3923  CB  VAL A 259       0.629  -9.414 -12.394  1.00 74.01           C
ATOM   3924  HB  VAL A 259      -0.246  -9.861 -12.867  1.00 74.01           H
ATOM   3925  CG1 VAL A 259       0.171  -8.164 -11.642  1.00 74.01           C
ATOM   3926 1HG1 VAL A 259      -0.590  -8.438 -10.911  1.00 74.01           H
ATOM   3927 2HG1 VAL A 259       1.022  -7.715 -11.130  1.00 74.01           H
ATOM   3928 3HG1 VAL A 259      -0.246  -7.447 -12.349  1.00 74.01           H
ATOM   3929  CG2 VAL A 259       1.628  -9.056 -13.497  1.00 74.01           C
ATOM   3930 1HG2 VAL A 259       2.529  -8.639 -13.049  1.00 74.01           H
ATOM   3931 2HG2 VAL A 259       1.883  -9.953 -14.061  1.00 74.01           H
ATOM   3932 3HG2 VAL A 259       1.181  -8.321 -14.167  1.00 74.01           H
ATOM   3933  HN  VAL A 259       1.130 -11.725 -13.074  1.00 74.01           H
ATOM   3934  N   LEU A 260      -0.711 -11.500 -10.451  1.00 75.97           N
ATOM   3935  CA  LEU A 260      -1.664 -11.810  -9.399  1.00 75.97           C
ATOM   3936  C   LEU A 260      -0.938 -12.507  -8.247  1.00 75.97           C
ATOM   3937  O   LEU A 260      -1.162 -12.185  -7.082  1.00 75.97           O
ATOM   3938  HA  LEU A 260      -2.065 -10.864  -9.033  1.00 75.97           H
ATOM   3939  CB  LEU A 260      -2.840 -12.612  -9.961  1.00 75.97           C
ATOM   3940 1HB  LEU A 260      -3.327 -12.014 -10.730  1.00 75.97           H
ATOM   3941 2HB  LEU A 260      -2.445 -13.502 -10.451  1.00 75.97           H
ATOM   3942  CG  LEU A 260      -3.899 -13.049  -8.947  1.00 75.97           C
ATOM   3943  HG  LEU A 260      -3.411 -13.655  -8.183  1.00 75.97           H
ATOM   3944  CD1 LEU A 260      -4.513 -11.840  -8.240  1.00 75.97           C
ATOM   3945 1HD1 LEU A 260      -3.732 -11.290  -7.714  1.00 75.97           H
ATOM   3946 2HD1 LEU A 260      -4.983 -11.188  -8.976  1.00 75.97           H
ATOM   3947 3HD1 LEU A 260      -5.263 -12.179  -7.524  1.00 75.97           H
ATOM   3948  CD2 LEU A 260      -4.962 -13.928  -9.609  1.00 75.97           C
ATOM   3949 1HD2 LEU A 260      -5.451 -13.368 -10.406  1.00 75.97           H
ATOM   3950 2HD2 LEU A 260      -4.490 -14.817 -10.027  1.00 75.97           H
ATOM   3951 3HD2 LEU A 260      -5.702 -14.225  -8.866  1.00 75.97           H
ATOM   3952  HN  LEU A 260      -0.907 -11.921 -11.336  1.00 75.97           H
ATOM   3953  N   THR A 261      -0.083 -13.450  -8.614  1.00 83.19           N
ATOM   3954  CA  THR A 261       0.586 -14.280  -7.626  1.00 83.19           C
ATOM   3955  C   THR A 261       1.500 -13.427  -6.744  1.00 83.19           C
ATOM   3956  O   THR A 261       1.534 -13.602  -5.527  1.00 83.19           O
ATOM   3957  HA  THR A 261      -0.171 -14.716  -6.974  1.00 83.19           H
ATOM   3958  CB  THR A 261       1.325 -15.395  -8.367  1.00 83.19           C
ATOM   3959  HB  THR A 261       2.147 -14.991  -8.959  1.00 83.19           H
ATOM   3960  OG1 THR A 261       0.303 -16.058  -9.106  1.00 83.19           O
ATOM   3961  HG1 THR A 261       0.312 -15.749 -10.057  1.00 83.19           H
ATOM   3962  CG2 THR A 261       1.860 -16.473  -7.421  1.00 83.19           C
ATOM   3963 1HG2 THR A 261       1.030 -16.924  -6.878  1.00 83.19           H
ATOM   3964 2HG2 THR A 261       2.555 -16.022  -6.713  1.00 83.19           H
ATOM   3965 3HG2 THR A 261       2.376 -17.240  -7.999  1.00 83.19           H
ATOM   3966  HN  THR A 261       0.155 -13.651  -9.564  1.00 83.19           H
ATOM   3967  N   VAL A 262       2.218 -12.522  -7.392  1.00 81.14           N
ATOM   3968  CA  VAL A 262       3.179 -11.687  -6.692  1.00 81.14           C
ATOM   3969  C   VAL A 262       2.445 -10.830  -5.658  1.00 81.14           C
ATOM   3970  O   VAL A 262       2.906 -10.684  -4.527  1.00 81.14           O
ATOM   3971  HA  VAL A 262       3.871 -12.348  -6.171  1.00 81.14           H
ATOM   3972  CB  VAL A 262       3.981 -10.856  -7.696  1.00 81.14           C
ATOM   3973  HB  VAL A 262       3.274 -10.353  -8.355  1.00 81.14           H
ATOM   3974  CG1 VAL A 262       4.807  -9.783  -6.984  1.00 81.14           C
ATOM   3975 1HG1 VAL A 262       4.141  -9.118  -6.433  1.00 81.14           H
ATOM   3976 2HG1 VAL A 262       5.501 -10.259  -6.291  1.00 81.14           H
ATOM   3977 3HG1 VAL A 262       5.367  -9.208  -7.721  1.00 81.14           H
ATOM   3978  CG2 VAL A 262       4.873 -11.751  -8.559  1.00 81.14           C
ATOM   3979 1HG2 VAL A 262       5.569 -12.295  -7.920  1.00 81.14           H
ATOM   3980 2HG2 VAL A 262       4.253 -12.461  -9.108  1.00 81.14           H
ATOM   3981 3HG2 VAL A 262       5.432 -11.136  -9.264  1.00 81.14           H
ATOM   3982  HN  VAL A 262       2.152 -12.355  -8.376  1.00 81.14           H
ATOM   3983  N   PHE A 263       1.315 -10.284  -6.084  1.00 76.87           N
ATOM   3984  CA  PHE A 263       0.526  -9.425  -5.217  1.00 76.87           C
ATOM   3985  C   PHE A 263       0.038 -10.190  -3.985  1.00 76.87           C
ATOM   3986  O   PHE A 263       0.225  -9.739  -2.856  1.00 76.87           O
ATOM   3987  HA  PHE A 263       1.170  -8.604  -4.902  1.00 76.87           H
ATOM   3988  CB  PHE A 263      -0.686  -8.963  -6.029  1.00 76.87           C
ATOM   3989 1HB  PHE A 263      -0.337  -8.416  -6.905  1.00 76.87           H
ATOM   3990 2HB  PHE A 263      -1.222  -9.840  -6.394  1.00 76.87           H
ATOM   3991  CG  PHE A 263      -1.658  -8.078  -5.247  1.00 76.87           C
ATOM   3992  CD1 PHE A 263      -2.728  -8.634  -4.618  1.00 76.87           C
ATOM   3993  HD1 PHE A 263      -2.893  -9.711  -4.671  1.00 76.87           H
ATOM   3994  CD2 PHE A 263      -1.453  -6.736  -5.180  1.00 76.87           C
ATOM   3995  HD2 PHE A 263      -0.595  -6.290  -5.685  1.00 76.87           H
ATOM   3996  CE1 PHE A 263      -3.630  -7.813  -3.891  1.00 76.87           C
ATOM   3997  HE1 PHE A 263      -4.488  -8.259  -3.387  1.00 76.87           H
ATOM   3998  CE2 PHE A 263      -2.355  -5.914  -4.454  1.00 76.87           C
ATOM   3999  HE2 PHE A 263      -2.191  -4.838  -4.401  1.00 76.87           H
ATOM   4000  CZ  PHE A 263      -3.425  -6.470  -3.825  1.00 76.87           C
ATOM   4001  HZ  PHE A 263      -4.118  -5.840  -3.268  1.00 76.87           H
ATOM   4002  HN  PHE A 263       0.939 -10.420  -7.000  1.00 76.87           H
ATOM   4003  N   VAL A 264      -0.578 -11.334  -4.243  1.00 82.62           N
ATOM   4004  CA  VAL A 264      -1.187 -12.113  -3.179  1.00 82.62           C
ATOM   4005  C   VAL A 264      -0.116 -12.493  -2.154  1.00 82.62           C
ATOM   4006  O   VAL A 264      -0.316 -12.328  -0.952  1.00 82.62           O
ATOM   4007  HA  VAL A 264      -1.930 -11.481  -2.692  1.00 82.62           H
ATOM   4008  CB  VAL A 264      -1.910 -13.327  -3.766  1.00 82.62           C
ATOM   4009  HB  VAL A 264      -1.208 -13.855  -4.412  1.00 82.62           H
ATOM   4010  CG1 VAL A 264      -2.349 -14.291  -2.662  1.00 82.62           C
ATOM   4011 1HG1 VAL A 264      -1.473 -14.637  -2.113  1.00 82.62           H
ATOM   4012 2HG1 VAL A 264      -3.026 -13.777  -1.980  1.00 82.62           H
ATOM   4013 3HG1 VAL A 264      -2.860 -15.144  -3.108  1.00 82.62           H
ATOM   4014  CG2 VAL A 264      -3.102 -12.894  -4.622  1.00 82.62           C
ATOM   4015 1HG2 VAL A 264      -3.805 -12.332  -4.008  1.00 82.62           H
ATOM   4016 2HG2 VAL A 264      -2.752 -12.265  -5.441  1.00 82.62           H
ATOM   4017 3HG2 VAL A 264      -3.598 -13.776  -5.027  1.00 82.62           H
ATOM   4018  HN  VAL A 264      -0.664 -11.729  -5.158  1.00 82.62           H
ATOM   4019  N   LEU A 265       0.997 -12.995  -2.668  1.00 87.62           N
ATOM   4020  CA  LEU A 265       2.029 -13.556  -1.813  1.00 87.62           C
ATOM   4021  C   LEU A 265       2.638 -12.443  -0.958  1.00 87.62           C
ATOM   4022  O   LEU A 265       3.107 -12.693   0.151  1.00 87.62           O
ATOM   4023  HA  LEU A 265       1.549 -14.276  -1.150  1.00 87.62           H
ATOM   4024  CB  LEU A 265       3.057 -14.324  -2.646  1.00 87.62           C
ATOM   4025 1HB  LEU A 265       3.394 -13.677  -3.457  1.00 87.62           H
ATOM   4026 2HB  LEU A 265       3.925 -14.527  -2.019  1.00 87.62           H
ATOM   4027  CG  LEU A 265       2.579 -15.645  -3.251  1.00 87.62           C
ATOM   4028  HG  LEU A 265       1.729 -15.436  -3.900  1.00 87.62           H
ATOM   4029  CD1 LEU A 265       3.668 -16.277  -4.120  1.00 87.62           C
ATOM   4030 1HD1 LEU A 265       3.926 -15.595  -4.930  1.00 87.62           H
ATOM   4031 2HD1 LEU A 265       4.552 -16.470  -3.512  1.00 87.62           H
ATOM   4032 3HD1 LEU A 265       3.301 -17.215  -4.537  1.00 87.62           H
ATOM   4033  CD2 LEU A 265       2.089 -16.601  -2.161  1.00 87.62           C
ATOM   4034 1HD2 LEU A 265       2.904 -16.809  -1.467  1.00 87.62           H
ATOM   4035 2HD2 LEU A 265       1.260 -16.143  -1.621  1.00 87.62           H
ATOM   4036 3HD2 LEU A 265       1.755 -17.533  -2.618  1.00 87.62           H
ATOM   4037  HN  LEU A 265       1.199 -13.022  -3.647  1.00 87.62           H
ATOM   4038  N   SER A 266       2.611 -11.237  -1.507  1.00 85.92           N
ATOM   4039  CA  SER A 266       3.246 -10.104  -0.856  1.00 85.92           C
ATOM   4040  C   SER A 266       2.298  -9.498   0.181  1.00 85.92           C
ATOM   4041  O   SER A 266       2.726  -9.111   1.267  1.00 85.92           O
ATOM   4042  HA  SER A 266       4.134 -10.510  -0.371  1.00 85.92           H
ATOM   4043  CB  SER A 266       3.663  -9.044  -1.877  1.00 85.92           C
ATOM   4044 1HB  SER A 266       4.099  -8.191  -1.357  1.00 85.92           H
ATOM   4045 2HB  SER A 266       4.437  -9.451  -2.527  1.00 85.92           H
ATOM   4046  OG  SER A 266       2.563  -8.604  -2.669  1.00 85.92           O
ATOM   4047  HG  SER A 266       2.534  -9.115  -3.528  1.00 85.92           H
ATOM   4048  HN  SER A 266       2.167 -11.030  -2.379  1.00 85.92           H
ATOM   4049  N   GLN A 267       1.028  -9.435  -0.191  1.00 85.10           N
ATOM   4050  CA  GLN A 267       0.063  -8.657   0.568  1.00 85.10           C
ATOM   4051  C   GLN A 267      -0.658  -9.548   1.581  1.00 85.10           C
ATOM   4052  O   GLN A 267      -0.979  -9.107   2.684  1.00 85.10           O
ATOM   4053  HA  GLN A 267       0.649  -7.901   1.091  1.00 85.10           H
ATOM   4054  CB  GLN A 267      -0.935  -7.964  -0.361  1.00 85.10           C
ATOM   4055 1HB  GLN A 267      -1.440  -8.708  -0.978  1.00 85.10           H
ATOM   4056 2HB  GLN A 267      -1.704  -7.467   0.231  1.00 85.10           H
ATOM   4057  CG  GLN A 267      -0.232  -6.942  -1.257  1.00 85.10           C
ATOM   4058 1HG  GLN A 267       0.520  -7.443  -1.866  1.00 85.10           H
ATOM   4059 2HG  GLN A 267      -0.953  -6.497  -1.943  1.00 85.10           H
ATOM   4060  CD  GLN A 267       0.430  -5.844  -0.421  1.00 85.10           C
ATOM   4061  OE1 GLN A 267      -0.126  -5.342   0.542  1.00 85.10           O
ATOM   4062  NE2 GLN A 267       1.644  -5.501  -0.842  1.00 85.10           N
ATOM   4063 1HE2 GLN A 267       2.042  -5.953  -1.641  1.00 85.10           H
ATOM   4064 2HE2 GLN A 267       2.158  -4.792  -0.361  1.00 85.10           H
ATOM   4065  HN  GLN A 267       0.656  -9.903  -0.992  1.00 85.10           H
ATOM   4066  N   PHE A 268      -0.892 -10.786   1.171  1.00 87.95           N
ATOM   4067  CA  PHE A 268      -1.746 -11.679   1.937  1.00 87.95           C
ATOM   4068  C   PHE A 268      -1.234 -11.831   3.371  1.00 87.95           C
ATOM   4069  O   PHE A 268      -1.984 -11.630   4.325  1.00 87.95           O
ATOM   4070  HA  PHE A 268      -2.742 -11.239   1.953  1.00 87.95           H
ATOM   4071  CB  PHE A 268      -1.700 -13.043   1.245  1.00 87.95           C
ATOM   4072 1HB  PHE A 268      -2.020 -12.925   0.209  1.00 87.95           H
ATOM   4073 2HB  PHE A 268      -0.669 -13.394   1.222  1.00 87.95           H
ATOM   4074  CG  PHE A 268      -2.571 -14.109   1.913  1.00 87.95           C
ATOM   4075  CD1 PHE A 268      -1.993 -15.099   2.645  1.00 87.95           C
ATOM   4076  HD1 PHE A 268      -0.909 -15.133   2.755  1.00 87.95           H
ATOM   4077  CD2 PHE A 268      -3.923 -14.067   1.775  1.00 87.95           C
ATOM   4078  HD2 PHE A 268      -4.387 -13.274   1.188  1.00 87.95           H
ATOM   4079  CE1 PHE A 268      -2.801 -16.088   3.265  1.00 87.95           C
ATOM   4080  HE1 PHE A 268      -2.337 -16.881   3.851  1.00 87.95           H
ATOM   4081  CE2 PHE A 268      -4.732 -15.056   2.395  1.00 87.95           C
ATOM   4082  HE2 PHE A 268      -5.815 -15.023   2.285  1.00 87.95           H
ATOM   4083  CZ  PHE A 268      -4.153 -16.046   3.127  1.00 87.95           C
ATOM   4084  HZ  PHE A 268      -4.773 -16.805   3.603  1.00 87.95           H
ATOM   4085  HN  PHE A 268      -0.511 -11.180   0.335  1.00 87.95           H
ATOM   4086  N   PRO A 269       0.045 -12.187   3.548  1.00 92.76           N
ATOM   4087  CA  PRO A 269       0.569 -12.479   4.885  1.00 92.76           C
ATOM   4088  C   PRO A 269       0.297 -11.354   5.870  1.00 92.76           C
ATOM   4089  O   PRO A 269      -0.123 -11.601   6.999  1.00 92.76           O
ATOM   4090  HA  PRO A 269       0.065 -13.351   5.302  1.00 92.76           H
ATOM   4091  CB  PRO A 269       2.068 -12.679   4.651  1.00 92.76           C
ATOM   4092 1HB  PRO A 269       2.622 -11.750   4.781  1.00 92.76           H
ATOM   4093 2HB  PRO A 269       2.490 -13.401   5.350  1.00 92.76           H
ATOM   4094  CG  PRO A 269       2.137 -13.180   3.213  1.00 92.76           C
ATOM   4095 1HG  PRO A 269       3.128 -13.036   2.782  1.00 92.76           H
ATOM   4096 2HG  PRO A 269       1.926 -14.247   3.146  1.00 92.76           H
ATOM   4097  CD  PRO A 269       1.081 -12.343   2.511  1.00 92.76           C
ATOM   4098 1HD  PRO A 269       1.476 -11.378   2.192  1.00 92.76           H
ATOM   4099 2HD  PRO A 269       0.699 -12.838   1.618  1.00 92.76           H
ATOM   4100  N   TYR A 270       0.546 -10.136   5.411  1.00 91.25           N
ATOM   4101  CA  TYR A 270       0.409  -8.971   6.268  1.00 91.25           C
ATOM   4102  C   TYR A 270      -1.043  -8.786   6.714  1.00 91.25           C
ATOM   4103  O   TYR A 270      -1.307  -8.514   7.884  1.00 91.25           O
ATOM   4104  HA  TYR A 270       1.034  -9.125   7.148  1.00 91.25           H
ATOM   4105  CB  TYR A 270       0.826  -7.770   5.418  1.00 91.25           C
ATOM   4106 1HB  TYR A 270       1.896  -7.832   5.220  1.00 91.25           H
ATOM   4107 2HB  TYR A 270       0.320  -7.827   4.454  1.00 91.25           H
ATOM   4108  CG  TYR A 270       0.517  -6.416   6.059  1.00 91.25           C
ATOM   4109  CD1 TYR A 270      -0.373  -5.552   5.454  1.00 91.25           C
ATOM   4110  HD1 TYR A 270      -0.856  -5.835   4.519  1.00 91.25           H
ATOM   4111  CD2 TYR A 270       1.129  -6.058   7.243  1.00 91.25           C
ATOM   4112  HD2 TYR A 270       1.832  -6.740   7.722  1.00 91.25           H
ATOM   4113  CE1 TYR A 270      -0.663  -4.278   6.058  1.00 91.25           C
ATOM   4114  HE1 TYR A 270      -1.364  -3.586   5.590  1.00 91.25           H
ATOM   4115  CE2 TYR A 270       0.839  -4.783   7.847  1.00 91.25           C
ATOM   4116  HE2 TYR A 270       1.315  -4.488   8.782  1.00 91.25           H
ATOM   4117  CZ  TYR A 270      -0.043  -3.956   7.225  1.00 91.25           C
ATOM   4118  OH  TYR A 270      -0.317  -2.752   7.795  1.00 91.25           O
ATOM   4119  HH  TYR A 270      -0.000  -2.743   8.744  1.00 91.25           H
ATOM   4120  HN  TYR A 270       0.835  -9.940   4.474  1.00 91.25           H
ATOM   4121  N   ASN A 271      -1.947  -8.941   5.757  1.00 89.47           N
ATOM   4122  CA  ASN A 271      -3.357  -8.702   6.014  1.00 89.47           C
ATOM   4123  C   ASN A 271      -3.897  -9.801   6.930  1.00 89.47           C
ATOM   4124  O   ASN A 271      -4.861  -9.585   7.663  1.00 89.47           O
ATOM   4125  HA  ASN A 271      -3.401  -7.715   6.475  1.00 89.47           H
ATOM   4126  CB  ASN A 271      -4.165  -8.729   4.715  1.00 89.47           C
ATOM   4127 1HB  ASN A 271      -3.868  -9.590   4.116  1.00 89.47           H
ATOM   4128 2HB  ASN A 271      -5.224  -8.850   4.944  1.00 89.47           H
ATOM   4129  CG  ASN A 271      -3.955  -7.444   3.911  1.00 89.47           C
ATOM   4130  OD1 ASN A 271      -4.401  -6.370   4.280  1.00 89.47           O
ATOM   4131  ND2 ASN A 271      -3.252  -7.613   2.795  1.00 89.47           N
ATOM   4132 1HD2 ASN A 271      -2.914  -8.522   2.550  1.00 89.47           H
ATOM   4133 2HD2 ASN A 271      -3.061  -6.832   2.201  1.00 89.47           H
ATOM   4134  HN  ASN A 271      -1.729  -9.223   4.823  1.00 89.47           H
ATOM   4135  N   CYS A 272      -3.253 -10.957   6.859  1.00 92.92           N
ATOM   4136  CA  CYS A 272      -3.580 -12.052   7.756  1.00 92.92           C
ATOM   4137  C   CYS A 272      -3.331 -11.587   9.192  1.00 92.92           C
ATOM   4138  O   CYS A 272      -4.188 -11.751  10.059  1.00 92.92           O
ATOM   4139  HA  CYS A 272      -4.634 -12.280   7.600  1.00 92.92           H
ATOM   4140  CB  CYS A 272      -2.785 -13.315   7.419  1.00 92.92           C
ATOM   4141 1HB  CYS A 272      -1.725 -13.076   7.333  1.00 92.92           H
ATOM   4142 2HB  CYS A 272      -2.883 -14.042   8.225  1.00 92.92           H
ATOM   4143  SG  CYS A 272      -3.391 -14.036   5.850  1.00 92.92           S
ATOM   4144  HG  CYS A 272      -2.810 -13.144   5.053  1.00 92.92           H
ATOM   4145  HN  CYS A 272      -2.522 -11.150   6.205  1.00 92.92           H
ATOM   4146  N   ILE A 273      -2.153 -11.017   9.400  1.00 93.48           N
ATOM   4147  CA  ILE A 273      -1.759 -10.576  10.727  1.00 93.48           C
ATOM   4148  C   ILE A 273      -2.651  -9.411  11.159  1.00 93.48           C
ATOM   4149  O   ILE A 273      -3.042  -9.321  12.322  1.00 93.48           O
ATOM   4150  HA  ILE A 273      -1.924 -11.409  11.410  1.00 93.48           H
ATOM   4151  CB  ILE A 273      -0.264 -10.252  10.762  1.00 93.48           C
ATOM   4152  HB  ILE A 273      -0.060  -9.497  10.002  1.00 93.48           H
ATOM   4153  CG1 ILE A 273       0.573 -11.484  10.411  1.00 93.48           C
ATOM   4154 1HG1 ILE A 273       0.308 -11.835   9.414  1.00 93.48           H
ATOM   4155 2HG1 ILE A 273       1.629 -11.215  10.384  1.00 93.48           H
ATOM   4156  CG2 ILE A 273       0.136  -9.652  12.111  1.00 93.48           C
ATOM   4157 1HG2 ILE A 273      -0.425  -8.733  12.281  1.00 93.48           H
ATOM   4158 2HG2 ILE A 273      -0.085 -10.365  12.905  1.00 93.48           H
ATOM   4159 3HG2 ILE A 273       1.203  -9.431  12.109  1.00 93.48           H
ATOM   4160  CD1 ILE A 273       0.352 -12.604  11.429  1.00 93.48           C
ATOM   4161 1HD1 ILE A 273       0.641 -12.257  12.421  1.00 93.48           H
ATOM   4162 2HD1 ILE A 273      -0.701 -12.887  11.435  1.00 93.48           H
ATOM   4163 3HD1 ILE A 273       0.958 -13.468  11.156  1.00 93.48           H
ATOM   4164  HN  ILE A 273      -1.476 -10.855   8.682  1.00 93.48           H
ATOM   4165  N   LEU A 274      -2.947  -8.547  10.199  1.00 91.77           N
ATOM   4166  CA  LEU A 274      -3.765  -7.377  10.471  1.00 91.77           C
ATOM   4167  C   LEU A 274      -5.152  -7.827  10.934  1.00 91.77           C
ATOM   4168  O   LEU A 274      -5.771  -7.176  11.775  1.00 91.77           O
ATOM   4169  HA  LEU A 274      -3.291  -6.829  11.285  1.00 91.77           H
ATOM   4170  CB  LEU A 274      -3.794  -6.448   9.255  1.00 91.77           C
ATOM   4171 1HB  LEU A 274      -2.780  -6.365   8.863  1.00 91.77           H
ATOM   4172 2HB  LEU A 274      -4.399  -6.917   8.479  1.00 91.77           H
ATOM   4173  CG  LEU A 274      -4.333  -5.038   9.501  1.00 91.77           C
ATOM   4174  HG  LEU A 274      -5.265  -5.122  10.061  1.00 91.77           H
ATOM   4175  CD1 LEU A 274      -3.363  -4.222  10.357  1.00 91.77           C
ATOM   4176 1HD1 LEU A 274      -3.224  -4.715  11.319  1.00 91.77           H
ATOM   4177 2HD1 LEU A 274      -2.404  -4.144   9.846  1.00 91.77           H
ATOM   4178 3HD1 LEU A 274      -3.771  -3.223  10.517  1.00 91.77           H
ATOM   4179  CD2 LEU A 274      -4.661  -4.338   8.180  1.00 91.77           C
ATOM   4180 1HD2 LEU A 274      -3.758  -4.266   7.574  1.00 91.77           H
ATOM   4181 2HD2 LEU A 274      -5.415  -4.912   7.642  1.00 91.77           H
ATOM   4182 3HD2 LEU A 274      -5.042  -3.338   8.384  1.00 91.77           H
ATOM   4183  HN  LEU A 274      -2.639  -8.636   9.252  1.00 91.77           H
ATOM   4184  N   LEU A 275      -5.600  -8.936  10.365  1.00 93.77           N
ATOM   4185  CA  LEU A 275      -6.877  -9.513  10.751  1.00 93.77           C
ATOM   4186  C   LEU A 275      -6.818  -9.932  12.222  1.00 93.77           C
ATOM   4187  O   LEU A 275      -7.728  -9.634  12.993  1.00 93.77           O
ATOM   4188  HA  LEU A 275      -7.633  -8.734  10.645  1.00 93.77           H
ATOM   4189  CB  LEU A 275      -7.261 -10.650   9.802  1.00 93.77           C
ATOM   4190 1HB  LEU A 275      -7.335 -10.244   8.793  1.00 93.77           H
ATOM   4191 2HB  LEU A 275      -6.450 -11.379   9.794  1.00 93.77           H
ATOM   4192  CG  LEU A 275      -8.565 -11.382  10.125  1.00 93.77           C
ATOM   4193  HG  LEU A 275      -8.514 -11.731  11.156  1.00 93.77           H
ATOM   4194  CD1 LEU A 275      -9.763 -10.436  10.028  1.00 93.77           C
ATOM   4195 1HD1 LEU A 275      -9.638  -9.616  10.736  1.00 93.77           H
ATOM   4196 2HD1 LEU A 275      -9.829 -10.035   9.016  1.00 93.77           H
ATOM   4197 3HD1 LEU A 275     -10.677 -10.982  10.262  1.00 93.77           H
ATOM   4198  CD2 LEU A 275      -8.735 -12.616   9.237  1.00 93.77           C
ATOM   4199 1HD2 LEU A 275      -8.755 -12.311   8.191  1.00 93.77           H
ATOM   4200 2HD2 LEU A 275      -7.901 -13.299   9.401  1.00 93.77           H
ATOM   4201 3HD2 LEU A 275      -9.670 -13.118   9.488  1.00 93.77           H
ATOM   4202  HN  LEU A 275      -5.108  -9.438   9.653  1.00 93.77           H
ATOM   4203  N   VAL A 276      -5.738 -10.619  12.565  1.00 94.66           N
ATOM   4204  CA  VAL A 276      -5.556 -11.098  13.925  1.00 94.66           C
ATOM   4205  C   VAL A 276      -5.599  -9.911  14.889  1.00 94.66           C
ATOM   4206  O   VAL A 276      -6.272  -9.965  15.917  1.00 94.66           O
ATOM   4207  HA  VAL A 276      -6.388 -11.764  14.152  1.00 94.66           H
ATOM   4208  CB  VAL A 276      -4.260 -11.905  14.027  1.00 94.66           C
ATOM   4209  HB  VAL A 276      -3.450 -11.287  13.640  1.00 94.66           H
ATOM   4210  CG1 VAL A 276      -3.939 -12.244  15.484  1.00 94.66           C
ATOM   4211 1HG1 VAL A 276      -3.823 -11.322  16.054  1.00 94.66           H
ATOM   4212 2HG1 VAL A 276      -4.752 -12.833  15.908  1.00 94.66           H
ATOM   4213 3HG1 VAL A 276      -3.013 -12.817  15.527  1.00 94.66           H
ATOM   4214  CG2 VAL A 276      -4.335 -13.172  13.173  1.00 94.66           C
ATOM   4215 1HG2 VAL A 276      -5.162 -13.794  13.516  1.00 94.66           H
ATOM   4216 2HG2 VAL A 276      -4.495 -12.898  12.130  1.00 94.66           H
ATOM   4217 3HG2 VAL A 276      -3.401 -13.727  13.263  1.00 94.66           H
ATOM   4218  HN  VAL A 276      -4.996 -10.848  11.934  1.00 94.66           H
ATOM   4219  N   GLN A 277      -4.872  -8.865  14.523  1.00 93.09           N
ATOM   4220  CA  GLN A 277      -4.801  -7.675  15.353  1.00 93.09           C
ATOM   4221  C   GLN A 277      -6.191  -7.055  15.510  1.00 93.09           C
ATOM   4222  O   GLN A 277      -6.511  -6.496  16.558  1.00 93.09           O
ATOM   4223  HA  GLN A 277      -4.437  -8.018  16.321  1.00 93.09           H
ATOM   4224  CB  GLN A 277      -3.811  -6.661  14.775  1.00 93.09           C
ATOM   4225 1HB  GLN A 277      -3.990  -6.541  13.706  1.00 93.09           H
ATOM   4226 2HB  GLN A 277      -3.972  -5.687  15.236  1.00 93.09           H
ATOM   4227  CG  GLN A 277      -2.368  -7.111  15.009  1.00 93.09           C
ATOM   4228 1HG  GLN A 277      -2.194  -7.248  16.077  1.00 93.09           H
ATOM   4229 2HG  GLN A 277      -2.202  -8.077  14.532  1.00 93.09           H
ATOM   4230  CD  GLN A 277      -1.377  -6.085  14.454  1.00 93.09           C
ATOM   4231  OE1 GLN A 277      -1.686  -5.300  13.573  1.00 93.09           O
ATOM   4232  NE2 GLN A 277      -0.174  -6.136  15.017  1.00 93.09           N
ATOM   4233 1HE2 GLN A 277       0.015  -6.805  15.736  1.00 93.09           H
ATOM   4234 2HE2 GLN A 277       0.544  -5.504  14.721  1.00 93.09           H
ATOM   4235  HN  GLN A 277      -4.338  -8.824  13.678  1.00 93.09           H
ATOM   4236  N   THR A 278      -6.981  -7.174  14.453  1.00 93.32           N
ATOM   4237  CA  THR A 278      -8.326  -6.624  14.457  1.00 93.32           C
ATOM   4238  C   THR A 278      -9.209  -7.381  15.450  1.00 93.32           C
ATOM   4239  O   THR A 278      -9.942  -6.769  16.225  1.00 93.32           O
ATOM   4240  HA  THR A 278      -8.273  -5.590  14.799  1.00 93.32           H
ATOM   4241  CB  THR A 278      -8.856  -6.660  13.022  1.00 93.32           C
ATOM   4242  HB  THR A 278      -8.994  -7.688  12.684  1.00 93.32           H
ATOM   4243  OG1 THR A 278      -7.910  -5.892  12.283  1.00 93.32           O
ATOM   4244  HG1 THR A 278      -7.232  -6.496  11.864  1.00 93.32           H
ATOM   4245  CG2 THR A 278     -10.168  -5.890  12.863  1.00 93.32           C
ATOM   4246 1HG2 THR A 278     -10.012  -4.846  13.136  1.00 93.32           H
ATOM   4247 2HG2 THR A 278     -10.927  -6.326  13.512  1.00 93.32           H
ATOM   4248 3HG2 THR A 278     -10.500  -5.948  11.826  1.00 93.32           H
ATOM   4249  HN  THR A 278      -6.716  -7.637  13.606  1.00 93.32           H
ATOM   4250  N   ILE A 279      -9.110  -8.701  15.395  1.00 94.88           N
ATOM   4251  CA  ILE A 279      -9.908  -9.548  16.264  1.00 94.88           C
ATOM   4252  C   ILE A 279      -9.519  -9.288  17.721  1.00 94.88           C
ATOM   4253  O   ILE A 279     -10.384  -9.197  18.591  1.00 94.88           O
ATOM   4254  HA  ILE A 279     -10.952  -9.264  16.130  1.00 94.88           H
ATOM   4255  CB  ILE A 279      -9.782 -11.015  15.847  1.00 94.88           C
ATOM   4256  HB  ILE A 279      -8.722 -11.266  15.799  1.00 94.88           H
ATOM   4257  CG1 ILE A 279     -10.362 -11.239  14.449  1.00 94.88           C
ATOM   4258 1HG1 ILE A 279     -11.451 -11.208  14.494  1.00 94.88           H
ATOM   4259 2HG1 ILE A 279     -10.048 -10.432  13.787  1.00 94.88           H
ATOM   4260  CG2 ILE A 279     -10.419 -11.938  16.887  1.00 94.88           C
ATOM   4261 1HG2 ILE A 279      -9.919 -11.804  17.846  1.00 94.88           H
ATOM   4262 2HG2 ILE A 279     -11.476 -11.694  16.990  1.00 94.88           H
ATOM   4263 3HG2 ILE A 279     -10.315 -12.974  16.565  1.00 94.88           H
ATOM   4264  CD1 ILE A 279      -9.908 -12.583  13.876  1.00 94.88           C
ATOM   4265 1HD1 ILE A 279      -8.821 -12.601  13.809  1.00 94.88           H
ATOM   4266 2HD1 ILE A 279     -10.246 -13.388  14.528  1.00 94.88           H
ATOM   4267 3HD1 ILE A 279     -10.335 -12.717  12.882  1.00 94.88           H
ATOM   4268  HN  ILE A 279      -8.499  -9.190  14.773  1.00 94.88           H
ATOM   4269  N   ASP A 280      -8.217  -9.176  17.941  1.00 94.08           N
ATOM   4270  CA  ASP A 280      -7.698  -9.009  19.288  1.00 94.08           C
ATOM   4271  C   ASP A 280      -8.097  -7.630  19.816  1.00 94.08           C
ATOM   4272  O   ASP A 280      -8.342  -7.465  21.011  1.00 94.08           O
ATOM   4273  HA  ASP A 280      -8.138  -9.820  19.868  1.00 94.08           H
ATOM   4274  CB  ASP A 280      -6.171  -9.098  19.305  1.00 94.08           C
ATOM   4275 1HB  ASP A 280      -5.850  -9.995  18.775  1.00 94.08           H
ATOM   4276 2HB  ASP A 280      -5.748  -8.245  18.774  1.00 94.08           H
ATOM   4277  CG  ASP A 280      -5.639  -9.128  20.739  1.00 94.08           C
ATOM   4278  OD1 ASP A 280      -6.139  -9.973  21.512  1.00 94.08           O
ATOM   4279  OD2 ASP A 280      -4.744  -8.306  21.030  1.00 94.08           O
ATOM   4280  HN  ASP A 280      -7.524  -9.198  17.221  1.00 94.08           H
ATOM   4281  N   ALA A 281      -8.149  -6.673  18.901  1.00 92.21           N
ATOM   4282  CA  ALA A 281      -8.552  -5.322  19.253  1.00 92.21           C
ATOM   4283  C   ALA A 281      -9.974  -5.348  19.817  1.00 92.21           C
ATOM   4284  O   ALA A 281     -10.337  -4.504  20.634  1.00 92.21           O
ATOM   4285  HA  ALA A 281      -7.871  -4.963  20.025  1.00 92.21           H
ATOM   4286  CB  ALA A 281      -8.427  -4.416  18.026  1.00 92.21           C
ATOM   4287 1HB  ALA A 281      -7.393  -4.409  17.683  1.00 92.21           H
ATOM   4288 2HB  ALA A 281      -9.072  -4.791  17.231  1.00 92.21           H
ATOM   4289 3HB  ALA A 281      -8.729  -3.403  18.290  1.00 92.21           H
ATOM   4290  HN  ALA A 281      -7.924  -6.809  17.937  1.00 92.21           H
ATOM   4291  N   TYR A 282     -10.740  -6.326  19.357  1.00 90.85           N
ATOM   4292  CA  TYR A 282     -12.115  -6.473  19.805  1.00 90.85           C
ATOM   4293  C   TYR A 282     -12.199  -7.386  21.029  1.00 90.85           C
ATOM   4294  O   TYR A 282     -12.833  -7.039  22.025  1.00 90.85           O
ATOM   4295  HA  TYR A 282     -12.489  -5.484  20.071  1.00 90.85           H
ATOM   4296  CB  TYR A 282     -12.869  -7.126  18.644  1.00 90.85           C
ATOM   4297 1HB  TYR A 282     -12.718  -6.529  17.745  1.00 90.85           H
ATOM   4298 2HB  TYR A 282     -12.437  -8.108  18.451  1.00 90.85           H
ATOM   4299  CG  TYR A 282     -14.371  -7.284  18.888  1.00 90.85           C
ATOM   4300  CD1 TYR A 282     -14.887  -8.515  19.239  1.00 90.85           C
ATOM   4301  HD1 TYR A 282     -14.224  -9.374  19.343  1.00 90.85           H
ATOM   4302  CD2 TYR A 282     -15.209  -6.196  18.757  1.00 90.85           C
ATOM   4303  HD2 TYR A 282     -14.802  -5.224  18.480  1.00 90.85           H
ATOM   4304  CE1 TYR A 282     -16.300  -8.664  19.469  1.00 90.85           C
ATOM   4305  HE1 TYR A 282     -16.721  -9.630  19.747  1.00 90.85           H
ATOM   4306  CE2 TYR A 282     -16.623  -6.345  18.987  1.00 90.85           C
ATOM   4307  HE2 TYR A 282     -17.297  -5.494  18.887  1.00 90.85           H
ATOM   4308  CZ  TYR A 282     -17.099  -7.571  19.332  1.00 90.85           C
ATOM   4309  OH  TYR A 282     -18.434  -7.712  19.549  1.00 90.85           O
ATOM   4310  HH  TYR A 282     -18.893  -6.830  19.439  1.00 90.85           H
ATOM   4311  HN  TYR A 282     -10.437  -7.010  18.693  1.00 90.85           H
ATOM   4312  N   ALA A 283     -11.549  -8.535  20.916  1.00 92.65           N
ATOM   4313  CA  ALA A 283     -11.792  -9.627  21.845  1.00 92.65           C
ATOM   4314  C   ALA A 283     -10.745  -9.585  22.959  1.00 92.65           C
ATOM   4315  O   ALA A 283     -10.948 -10.159  24.028  1.00 92.65           O
ATOM   4316  HA  ALA A 283     -12.780  -9.478  22.280  1.00 92.65           H
ATOM   4317  CB  ALA A 283     -11.784 -10.955  21.085  1.00 92.65           C
ATOM   4318 1HB  ALA A 283     -12.565 -10.944  20.325  1.00 92.65           H
ATOM   4319 2HB  ALA A 283     -10.814 -11.094  20.607  1.00 92.65           H
ATOM   4320 3HB  ALA A 283     -11.966 -11.773  21.782  1.00 92.65           H
ATOM   4321  HN  ALA A 283     -10.869  -8.726  20.208  1.00 92.65           H
ATOM   4322  N   MET A 284      -9.648  -8.901  22.671  1.00 90.47           N
ATOM   4323  CA  MET A 284      -8.554  -8.805  23.623  1.00 90.47           C
ATOM   4324  C   MET A 284      -8.192 -10.182  24.184  1.00 90.47           C
ATOM   4325  O   MET A 284      -8.067 -10.349  25.396  1.00 90.47           O
ATOM   4326  HA  MET A 284      -7.712  -8.400  23.063  1.00 90.47           H
ATOM   4327  CB  MET A 284      -8.957  -7.876  24.771  1.00 90.47           C
ATOM   4328 1HB  MET A 284      -9.832  -8.280  25.280  1.00 90.47           H
ATOM   4329 2HB  MET A 284      -8.153  -7.831  25.506  1.00 90.47           H
ATOM   4330  CG  MET A 284      -9.264  -6.469  24.255  1.00 90.47           C
ATOM   4331 1HG  MET A 284      -8.357  -6.012  23.858  1.00 90.47           H
ATOM   4332 2HG  MET A 284      -9.980  -6.521  23.435  1.00 90.47           H
ATOM   4333  SD  MET A 284      -9.922  -5.465  25.576  1.00 90.47           S
ATOM   4334  CE  MET A 284     -11.442  -4.914  24.819  1.00 90.47           C
ATOM   4335 1HE  MET A 284     -11.214  -4.357  23.910  1.00 90.47           H
ATOM   4336 2HE  MET A 284     -12.058  -5.778  24.570  1.00 90.47           H
ATOM   4337 3HE  MET A 284     -11.982  -4.271  25.514  1.00 90.47           H
ATOM   4338  HN  MET A 284      -9.500  -8.419  21.807  1.00 90.47           H
ATOM   4339  N   PHE A 285      -8.034 -11.132  23.274  1.00 91.69           N
ATOM   4340  CA  PHE A 285      -7.861 -12.521  23.666  1.00 91.69           C
ATOM   4341  C   PHE A 285      -6.383 -12.851  23.877  1.00 91.69           C
ATOM   4342  O   PHE A 285      -6.051 -13.860  24.498  1.00 91.69           O
ATOM   4343  HA  PHE A 285      -8.401 -12.663  24.602  1.00 91.69           H
ATOM   4344  CB  PHE A 285      -8.405 -13.379  22.521  1.00 91.69           C
ATOM   4345 1HB  PHE A 285      -8.532 -14.402  22.876  1.00 91.69           H
ATOM   4346 2HB  PHE A 285      -9.393 -13.013  22.244  1.00 91.69           H
ATOM   4347  CG  PHE A 285      -7.514 -13.393  21.277  1.00 91.69           C
ATOM   4348  CD1 PHE A 285      -7.702 -12.470  20.296  1.00 91.69           C
ATOM   4349  HD1 PHE A 285      -8.486 -11.720  20.397  1.00 91.69           H
ATOM   4350  CD2 PHE A 285      -6.536 -14.329  21.152  1.00 91.69           C
ATOM   4351  HD2 PHE A 285      -6.386 -15.070  21.938  1.00 91.69           H
ATOM   4352  CE1 PHE A 285      -6.875 -12.483  19.142  1.00 91.69           C
ATOM   4353  HE1 PHE A 285      -7.025 -11.743  18.356  1.00 91.69           H
ATOM   4354  CE2 PHE A 285      -5.709 -14.343  19.997  1.00 91.69           C
ATOM   4355  HE2 PHE A 285      -4.925 -15.093  19.897  1.00 91.69           H
ATOM   4356  CZ  PHE A 285      -5.897 -13.419  19.016  1.00 91.69           C
ATOM   4357  HZ  PHE A 285      -5.262 -13.429  18.130  1.00 91.69           H
ATOM   4358  HN  PHE A 285      -8.023 -10.967  22.288  1.00 91.69           H
ATOM   4359  N   ILE A 286      -5.534 -11.982  23.348  1.00 92.21           N
ATOM   4360  CA  ILE A 286      -4.098 -12.156  23.491  1.00 92.21           C
ATOM   4361  C   ILE A 286      -3.643 -11.538  24.814  1.00 92.21           C
ATOM   4362  O   ILE A 286      -3.289 -10.361  24.864  1.00 92.21           O
ATOM   4363  HA  ILE A 286      -3.901 -13.228  23.525  1.00 92.21           H
ATOM   4364  CB  ILE A 286      -3.367 -11.600  22.268  1.00 92.21           C
ATOM   4365  HB  ILE A 286      -3.562 -10.529  22.211  1.00 92.21           H
ATOM   4366  CG1 ILE A 286      -3.901 -12.226  20.978  1.00 92.21           C
ATOM   4367 1HG1 ILE A 286      -3.609 -13.275  20.931  1.00 92.21           H
ATOM   4368 2HG1 ILE A 286      -4.990 -12.197  20.980  1.00 92.21           H
ATOM   4369  CG2 ILE A 286      -1.853 -11.776  22.407  1.00 92.21           C
ATOM   4370 1HG2 ILE A 286      -1.506 -11.246  23.293  1.00 92.21           H
ATOM   4371 2HG2 ILE A 286      -1.618 -12.836  22.502  1.00 92.21           H
ATOM   4372 3HG2 ILE A 286      -1.358 -11.372  21.524  1.00 92.21           H
ATOM   4373  CD1 ILE A 286      -3.367 -11.487  19.749  1.00 92.21           C
ATOM   4374 1HD1 ILE A 286      -3.681 -10.444  19.787  1.00 92.21           H
ATOM   4375 2HD1 ILE A 286      -2.279 -11.539  19.738  1.00 92.21           H
ATOM   4376 3HD1 ILE A 286      -3.762 -11.953  18.846  1.00 92.21           H
ATOM   4377  HN  ILE A 286      -5.812 -11.172  22.832  1.00 92.21           H
ATOM   4378  N   SER A 287      -3.666 -12.359  25.854  1.00 89.87           N
ATOM   4379  CA  SER A 287      -3.234 -11.915  27.168  1.00 89.87           C
ATOM   4380  C   SER A 287      -1.776 -12.317  27.403  1.00 89.87           C
ATOM   4381  O   SER A 287      -1.118 -11.784  28.294  1.00 89.87           O
ATOM   4382  HA  SER A 287      -3.334 -10.830  27.153  1.00 89.87           H
ATOM   4383  CB  SER A 287      -4.127 -12.494  28.267  1.00 89.87           C
ATOM   4384 1HB  SER A 287      -3.759 -12.173  29.241  1.00 89.87           H
ATOM   4385 2HB  SER A 287      -5.137 -12.096  28.161  1.00 89.87           H
ATOM   4386  OG  SER A 287      -4.172 -13.918  28.223  1.00 89.87           O
ATOM   4387  HG  SER A 287      -4.797 -14.262  28.924  1.00 89.87           H
ATOM   4388  HN  SER A 287      -3.973 -13.310  25.809  1.00 89.87           H
ATOM   4389  N   ASN A 288      -1.315 -13.253  26.586  1.00 92.63           N
ATOM   4390  CA  ASN A 288       0.007 -13.825  26.775  1.00 92.63           C
ATOM   4391  C   ASN A 288       1.045 -12.937  26.085  1.00 92.63           C
ATOM   4392  O   ASN A 288       0.961 -12.698  24.882  1.00 92.63           O
ATOM   4393  HA  ASN A 288       0.149 -13.870  27.854  1.00 92.63           H
ATOM   4394  CB  ASN A 288       0.096 -15.222  26.157  1.00 92.63           C
ATOM   4395 1HB  ASN A 288      -0.744 -15.828  26.498  1.00 92.63           H
ATOM   4396 2HB  ASN A 288       0.018 -15.150  25.073  1.00 92.63           H
ATOM   4397  CG  ASN A 288       1.412 -15.906  26.535  1.00 92.63           C
ATOM   4398  OD1 ASN A 288       2.466 -15.294  26.590  1.00 92.63           O
ATOM   4399  ND2 ASN A 288       1.292 -17.205  26.792  1.00 92.63           N
ATOM   4400 1HD2 ASN A 288       0.397 -17.647  26.729  1.00 92.63           H
ATOM   4401 2HD2 ASN A 288       2.096 -17.741  27.049  1.00 92.63           H
ATOM   4402  HN  ASN A 288      -1.828 -13.620  25.810  1.00 92.63           H
ATOM   4403  N   CYS A 289       2.000 -12.473  26.878  1.00 91.97           N
ATOM   4404  CA  CYS A 289       2.987 -11.526  26.386  1.00 91.97           C
ATOM   4405  C   CYS A 289       3.828 -12.223  25.315  1.00 91.97           C
ATOM   4406  O   CYS A 289       4.241 -11.598  24.340  1.00 91.97           O
ATOM   4407  HA  CYS A 289       2.433 -10.690  25.959  1.00 91.97           H
ATOM   4408  CB  CYS A 289       3.851 -10.970  27.519  1.00 91.97           C
ATOM   4409 1HB  CYS A 289       3.220 -10.500  28.273  1.00 91.97           H
ATOM   4410 2HB  CYS A 289       4.385 -11.783  28.012  1.00 91.97           H
ATOM   4411  SG  CYS A 289       5.044  -9.751  26.855  1.00 91.97           S
ATOM   4412  HN  CYS A 289       2.105 -12.732  27.838  1.00 91.97           H
ATOM   4413  N   ALA A 290       4.058 -13.510  25.533  1.00 93.59           N
ATOM   4414  CA  ALA A 290       4.894 -14.284  24.631  1.00 93.59           C
ATOM   4415  C   ALA A 290       4.244 -14.323  23.247  1.00 93.59           C
ATOM   4416  O   ALA A 290       4.918 -14.135  22.235  1.00 93.59           O
ATOM   4417  HA  ALA A 290       5.858 -13.780  24.557  1.00 93.59           H
ATOM   4418  CB  ALA A 290       5.113 -15.682  25.212  1.00 93.59           C
ATOM   4419 1HB  ALA A 290       5.604 -15.600  26.182  1.00 93.59           H
ATOM   4420 2HB  ALA A 290       4.152 -16.181  25.333  1.00 93.59           H
ATOM   4421 3HB  ALA A 290       5.741 -16.263  24.536  1.00 93.59           H
ATOM   4422  HN  ALA A 290       3.685 -14.021  26.307  1.00 93.59           H
ATOM   4423  N   VAL A 291       2.942 -14.569  23.246  1.00 93.82           N
ATOM   4424  CA  VAL A 291       2.196 -14.645  22.002  1.00 93.82           C
ATOM   4425  C   VAL A 291       2.183 -13.269  21.334  1.00 93.82           C
ATOM   4426  O   VAL A 291       2.392 -13.159  20.127  1.00 93.82           O
ATOM   4427  HA  VAL A 291       2.715 -15.347  21.350  1.00 93.82           H
ATOM   4428  CB  VAL A 291       0.792 -15.194  22.267  1.00 93.82           C
ATOM   4429  HB  VAL A 291       0.304 -14.534  22.984  1.00 93.82           H
ATOM   4430  CG1 VAL A 291      -0.045 -15.198  20.987  1.00 93.82           C
ATOM   4431 1HG1 VAL A 291      -0.134 -14.180  20.607  1.00 93.82           H
ATOM   4432 2HG1 VAL A 291       0.439 -15.825  20.238  1.00 93.82           H
ATOM   4433 3HG1 VAL A 291      -1.038 -15.593  21.203  1.00 93.82           H
ATOM   4434  CG2 VAL A 291       0.857 -16.592  22.884  1.00 93.82           C
ATOM   4435 1HG2 VAL A 291       1.373 -17.267  22.201  1.00 93.82           H
ATOM   4436 2HG2 VAL A 291       1.399 -16.547  23.829  1.00 93.82           H
ATOM   4437 3HG2 VAL A 291      -0.154 -16.958  23.062  1.00 93.82           H
ATOM   4438  HN  VAL A 291       2.400 -14.713  24.074  1.00 93.82           H
ATOM   4439  N   SER A 292       1.937 -12.253  22.148  1.00 92.91           N
ATOM   4440  CA  SER A 292       1.852 -10.893  21.644  1.00 92.91           C
ATOM   4441  C   SER A 292       3.178 -10.493  20.993  1.00 92.91           C
ATOM   4442  O   SER A 292       3.189  -9.874  19.930  1.00 92.91           O
ATOM   4443  HA  SER A 292       1.052 -10.909  20.904  1.00 92.91           H
ATOM   4444  CB  SER A 292       1.493  -9.913  22.762  1.00 92.91           C
ATOM   4445 1HB  SER A 292       0.610 -10.273  23.290  1.00 92.91           H
ATOM   4446 2HB  SER A 292       2.306  -9.876  23.487  1.00 92.91           H
ATOM   4447  OG  SER A 292       1.244  -8.601  22.262  1.00 92.91           O
ATOM   4448  HG  SER A 292       0.371  -8.581  21.776  1.00 92.91           H
ATOM   4449  HN  SER A 292       1.796 -12.348  23.134  1.00 92.91           H
ATOM   4450  N   THR A 293       4.262 -10.864  21.657  1.00 92.99           N
ATOM   4451  CA  THR A 293       5.589 -10.520  21.176  1.00 92.99           C
ATOM   4452  C   THR A 293       5.824 -11.117  19.787  1.00 92.99           C
ATOM   4453  O   THR A 293       6.318 -10.436  18.889  1.00 92.99           O
ATOM   4454  HA  THR A 293       5.646  -9.436  21.071  1.00 92.99           H
ATOM   4455  CB  THR A 293       6.607 -10.987  22.218  1.00 92.99           C
ATOM   4456  HB  THR A 293       6.491 -12.050  22.426  1.00 92.99           H
ATOM   4457  OG1 THR A 293       6.393 -10.117  23.326  1.00 92.99           O
ATOM   4458  HG1 THR A 293       5.767 -10.543  23.980  1.00 92.99           H
ATOM   4459  CG2 THR A 293       8.050 -10.704  21.796  1.00 92.99           C
ATOM   4460 1HG2 THR A 293       8.183  -9.632  21.654  1.00 92.99           H
ATOM   4461 2HG2 THR A 293       8.264 -11.224  20.862  1.00 92.99           H
ATOM   4462 3HG2 THR A 293       8.731 -11.055  22.571  1.00 92.99           H
ATOM   4463  HN  THR A 293       4.245 -11.389  22.508  1.00 92.99           H
ATOM   4464  N   ASN A 294       5.460 -12.384  19.653  1.00 94.48           N
ATOM   4465  CA  ASN A 294       5.681 -13.099  18.408  1.00 94.48           C
ATOM   4466  C   ASN A 294       4.812 -12.482  17.310  1.00 94.48           C
ATOM   4467  O   ASN A 294       5.243 -12.364  16.164  1.00 94.48           O
ATOM   4468  HA  ASN A 294       6.746 -12.996  18.203  1.00 94.48           H
ATOM   4469  CB  ASN A 294       5.295 -14.573  18.543  1.00 94.48           C
ATOM   4470 1HB  ASN A 294       4.320 -14.655  19.022  1.00 94.48           H
ATOM   4471 2HB  ASN A 294       5.203 -15.021  17.554  1.00 94.48           H
ATOM   4472  CG  ASN A 294       6.337 -15.340  19.360  1.00 94.48           C
ATOM   4473  OD1 ASN A 294       7.458 -14.899  19.555  1.00 94.48           O
ATOM   4474  ND2 ASN A 294       5.907 -16.509  19.826  1.00 94.48           N
ATOM   4475 1HD2 ASN A 294       4.974 -16.812  19.629  1.00 94.48           H
ATOM   4476 2HD2 ASN A 294       6.515 -17.084  20.372  1.00 94.48           H
ATOM   4477  HN  ASN A 294       5.023 -12.919  20.376  1.00 94.48           H
ATOM   4478  N   ILE A 295       3.603 -12.104  17.699  1.00 93.37           N
ATOM   4479  CA  ILE A 295       2.652 -11.546  16.752  1.00 93.37           C
ATOM   4480  C   ILE A 295       3.195 -10.222  16.211  1.00 93.37           C
ATOM   4481  O   ILE A 295       3.072  -9.936  15.021  1.00 93.37           O
ATOM   4482  HA  ILE A 295       2.567 -12.248  15.923  1.00 93.37           H
ATOM   4483  CB  ILE A 295       1.267 -11.428  17.390  1.00 93.37           C
ATOM   4484  HB  ILE A 295       1.389 -11.046  18.404  1.00 93.37           H
ATOM   4485  CG1 ILE A 295       0.595 -12.798  17.501  1.00 93.37           C
ATOM   4486 1HG1 ILE A 295       0.337 -13.162  16.506  1.00 93.37           H
ATOM   4487 2HG1 ILE A 295       1.294 -13.516  17.932  1.00 93.37           H
ATOM   4488  CG2 ILE A 295       0.398 -10.423  16.631  1.00 93.37           C
ATOM   4489 1HG2 ILE A 295       0.875  -9.443  16.649  1.00 93.37           H
ATOM   4490 2HG2 ILE A 295       0.280 -10.752  15.599  1.00 93.37           H
ATOM   4491 3HG2 ILE A 295      -0.582 -10.358  17.106  1.00 93.37           H
ATOM   4492  CD1 ILE A 295      -0.665 -12.723  18.365  1.00 93.37           C
ATOM   4493 1HD1 ILE A 295      -0.399 -12.382  19.366  1.00 93.37           H
ATOM   4494 2HD1 ILE A 295      -1.371 -12.023  17.918  1.00 93.37           H
ATOM   4495 3HD1 ILE A 295      -1.122 -13.710  18.428  1.00 93.37           H
ATOM   4496  HN  ILE A 295       3.271 -12.174  18.640  1.00 93.37           H
ATOM   4497  N   ASP A 296       3.785  -9.449  17.111  1.00 93.47           N
ATOM   4498  CA  ASP A 296       4.314  -8.145  16.748  1.00 93.47           C
ATOM   4499  C   ASP A 296       5.487  -8.327  15.782  1.00 93.47           C
ATOM   4500  O   ASP A 296       5.622  -7.576  14.817  1.00 93.47           O
ATOM   4501  HA  ASP A 296       3.478  -7.614  16.293  1.00 93.47           H
ATOM   4502  CB  ASP A 296       4.826  -7.396  17.979  1.00 93.47           C
ATOM   4503 1HB  ASP A 296       5.511  -8.033  18.538  1.00 93.47           H
ATOM   4504 2HB  ASP A 296       5.392  -6.518  17.665  1.00 93.47           H
ATOM   4505  CG  ASP A 296       3.668  -6.967  18.882  1.00 93.47           C
ATOM   4506  OD1 ASP A 296       2.529  -6.937  18.367  1.00 93.47           O
ATOM   4507  OD2 ASP A 296       3.947  -6.679  20.065  1.00 93.47           O
ATOM   4508  HN  ASP A 296       3.905  -9.700  18.072  1.00 93.47           H
ATOM   4509  N   ILE A 297       6.305  -9.326  16.076  1.00 94.18           N
ATOM   4510  CA  ILE A 297       7.430  -9.650  15.216  1.00 94.18           C
ATOM   4511  C   ILE A 297       6.910 -10.061  13.837  1.00 94.18           C
ATOM   4512  O   ILE A 297       7.435  -9.621  12.815  1.00 94.18           O
ATOM   4513  HA  ILE A 297       8.027  -8.745  15.104  1.00 94.18           H
ATOM   4514  CB  ILE A 297       8.323 -10.703  15.875  1.00 94.18           C
ATOM   4515  HB  ILE A 297       7.688 -11.510  16.241  1.00 94.18           H
ATOM   4516  CG1 ILE A 297       9.055 -10.121  17.086  1.00 94.18           C
ATOM   4517 1HG1 ILE A 297       9.801  -9.400  16.753  1.00 94.18           H
ATOM   4518 2HG1 ILE A 297       8.349  -9.580  17.717  1.00 94.18           H
ATOM   4519  CG2 ILE A 297       9.291 -11.315  14.861  1.00 94.18           C
ATOM   4520 1HG2 ILE A 297       8.725 -11.789  14.059  1.00 94.18           H
ATOM   4521 2HG2 ILE A 297       9.924 -10.531  14.444  1.00 94.18           H
ATOM   4522 3HG2 ILE A 297       9.914 -12.060  15.356  1.00 94.18           H
ATOM   4523  CD1 ILE A 297       9.733 -11.225  17.901  1.00 94.18           C
ATOM   4524 1HD1 ILE A 297       8.980 -11.930  18.253  1.00 94.18           H
ATOM   4525 2HD1 ILE A 297      10.455 -11.747  17.273  1.00 94.18           H
ATOM   4526 3HD1 ILE A 297      10.245 -10.783  18.755  1.00 94.18           H
ATOM   4527  HN  ILE A 297       6.209  -9.909  16.883  1.00 94.18           H
ATOM   4528  N   CYS A 298       5.886 -10.901  13.852  1.00 94.42           N
ATOM   4529  CA  CYS A 298       5.289 -11.376  12.615  1.00 94.42           C
ATOM   4530  C   CYS A 298       4.806 -10.163  11.818  1.00 94.42           C
ATOM   4531  O   CYS A 298       4.956 -10.118  10.598  1.00 94.42           O
ATOM   4532  HA  CYS A 298       6.071 -11.909  12.074  1.00 94.42           H
ATOM   4533  CB  CYS A 298       4.158 -12.372  12.879  1.00 94.42           C
ATOM   4534 1HB  CYS A 298       3.499 -11.989  13.658  1.00 94.42           H
ATOM   4535 2HB  CYS A 298       3.552 -12.494  11.981  1.00 94.42           H
ATOM   4536  SG  CYS A 298       4.853 -13.988  13.387  1.00 94.42           S
ATOM   4537  HG  CYS A 298       5.171 -13.619  14.624  1.00 94.42           H
ATOM   4538  HN  CYS A 298       5.465 -11.255  14.687  1.00 94.42           H
ATOM   4539  N   PHE A 299       4.236  -9.209  12.540  1.00 93.05           N
ATOM   4540  CA  PHE A 299       3.721  -8.004  11.913  1.00 93.05           C
ATOM   4541  C   PHE A 299       4.829  -7.253  11.173  1.00 93.05           C
ATOM   4542  O   PHE A 299       4.645  -6.835  10.031  1.00 93.05           O
ATOM   4543  HA  PHE A 299       2.954  -8.311  11.202  1.00 93.05           H
ATOM   4544  CB  PHE A 299       3.180  -7.114  13.034  1.00 93.05           C
ATOM   4545 1HB  PHE A 299       2.423  -7.666  13.590  1.00 93.05           H
ATOM   4546 2HB  PHE A 299       3.988  -6.892  13.731  1.00 93.05           H
ATOM   4547  CG  PHE A 299       2.573  -5.797  12.545  1.00 93.05           C
ATOM   4548  CD1 PHE A 299       3.341  -4.677  12.481  1.00 93.05           C
ATOM   4549  HD1 PHE A 299       4.389  -4.717  12.777  1.00 93.05           H
ATOM   4550  CD2 PHE A 299       1.265  -5.747  12.175  1.00 93.05           C
ATOM   4551  HD2 PHE A 299       0.649  -6.645  12.227  1.00 93.05           H
ATOM   4552  CE1 PHE A 299       2.778  -3.455  12.027  1.00 93.05           C
ATOM   4553  HE1 PHE A 299       3.394  -2.557  11.975  1.00 93.05           H
ATOM   4554  CE2 PHE A 299       0.702  -4.525  11.721  1.00 93.05           C
ATOM   4555  HE2 PHE A 299      -0.346  -4.485  11.425  1.00 93.05           H
ATOM   4556  CZ  PHE A 299       1.470  -3.405  11.657  1.00 93.05           C
ATOM   4557  HZ  PHE A 299       1.038  -2.467  11.308  1.00 93.05           H
ATOM   4558  HN  PHE A 299       4.125  -9.250  13.533  1.00 93.05           H
ATOM   4559  N   GLN A 300       5.957  -7.106  11.853  1.00 93.10           N
ATOM   4560  CA  GLN A 300       7.077  -6.369  11.294  1.00 93.10           C
ATOM   4561  C   GLN A 300       7.553  -7.028   9.998  1.00 93.10           C
ATOM   4562  O   GLN A 300       7.790  -6.347   9.001  1.00 93.10           O
ATOM   4563  HA  GLN A 300       6.691  -5.372  11.081  1.00 93.10           H
ATOM   4564  CB  GLN A 300       8.220  -6.258  12.305  1.00 93.10           C
ATOM   4565 1HB  GLN A 300       8.445  -7.243  12.715  1.00 93.10           H
ATOM   4566 2HB  GLN A 300       9.122  -5.909  11.803  1.00 93.10           H
ATOM   4567  CG  GLN A 300       7.857  -5.298  13.439  1.00 93.10           C
ATOM   4568 1HG  GLN A 300       7.550  -4.338  13.024  1.00 93.10           H
ATOM   4569 2HG  GLN A 300       7.007  -5.692  13.996  1.00 93.10           H
ATOM   4570  CD  GLN A 300       9.042  -5.095  14.386  1.00 93.10           C
ATOM   4571  OE1 GLN A 300      10.178  -5.417  14.078  1.00 93.10           O
ATOM   4572  NE2 GLN A 300       8.716  -4.544  15.551  1.00 93.10           N
ATOM   4573 1HE2 GLN A 300       7.764  -4.302  15.741  1.00 93.10           H
ATOM   4574 2HE2 GLN A 300       9.422  -4.370  16.237  1.00 93.10           H
ATOM   4575  HN  GLN A 300       6.111  -7.480  12.767  1.00 93.10           H
ATOM   4576  N   VAL A 301       7.680  -8.346  10.054  1.00 94.77           N
ATOM   4577  CA  VAL A 301       8.224  -9.094   8.933  1.00 94.77           C
ATOM   4578  C   VAL A 301       7.294  -8.945   7.727  1.00 94.77           C
ATOM   4579  O   VAL A 301       7.735  -8.574   6.641  1.00 94.77           O
ATOM   4580  HA  VAL A 301       9.192  -8.658   8.685  1.00 94.77           H
ATOM   4581  CB  VAL A 301       8.450 -10.552   9.337  1.00 94.77           C
ATOM   4582  HB  VAL A 301       7.511 -10.941   9.730  1.00 94.77           H
ATOM   4583  CG1 VAL A 301       8.841 -11.402   8.127  1.00 94.77           C
ATOM   4584 1HG1 VAL A 301       8.043 -11.365   7.384  1.00 94.77           H
ATOM   4585 2HG1 VAL A 301       9.761 -11.013   7.691  1.00 94.77           H
ATOM   4586 3HG1 VAL A 301       8.995 -12.434   8.442  1.00 94.77           H
ATOM   4587  CG2 VAL A 301       9.502 -10.657  10.444  1.00 94.77           C
ATOM   4588 1HG2 VAL A 301      10.445 -10.243  10.089  1.00 94.77           H
ATOM   4589 2HG2 VAL A 301       9.166 -10.100  11.318  1.00 94.77           H
ATOM   4590 3HG2 VAL A 301       9.643 -11.704  10.712  1.00 94.77           H
ATOM   4591  HN  VAL A 301       7.420  -8.900  10.845  1.00 94.77           H
ATOM   4592  N   THR A 302       6.024  -9.242   7.960  1.00 93.93           N
ATOM   4593  CA  THR A 302       5.054  -9.282   6.878  1.00 93.93           C
ATOM   4594  C   THR A 302       4.843  -7.881   6.299  1.00 93.93           C
ATOM   4595  O   THR A 302       4.620  -7.728   5.100  1.00 93.93           O
ATOM   4596  HA  THR A 302       5.458  -9.901   6.077  1.00 93.93           H
ATOM   4597  CB  THR A 302       3.771  -9.917   7.416  1.00 93.93           C
ATOM   4598  HB  THR A 302       3.008  -9.970   6.640  1.00 93.93           H
ATOM   4599  OG1 THR A 302       3.439  -9.120   8.551  1.00 93.93           O
ATOM   4600  HG1 THR A 302       3.784  -9.552   9.384  1.00 93.93           H
ATOM   4601  CG2 THR A 302       4.007 -11.312   7.997  1.00 93.93           C
ATOM   4602 1HG2 THR A 302       4.720 -11.248   8.819  1.00 93.93           H
ATOM   4603 2HG2 THR A 302       4.405 -11.966   7.221  1.00 93.93           H
ATOM   4604 3HG2 THR A 302       3.064 -11.717   8.365  1.00 93.93           H
ATOM   4605  HN  THR A 302       5.655  -9.453   8.865  1.00 93.93           H
ATOM   4606  N   GLN A 303       4.922  -6.894   7.180  1.00 92.21           N
ATOM   4607  CA  GLN A 303       4.795  -5.508   6.763  1.00 92.21           C
ATOM   4608  C   GLN A 303       5.898  -5.150   5.765  1.00 92.21           C
ATOM   4609  O   GLN A 303       5.640  -4.491   4.759  1.00 92.21           O
ATOM   4610  HA  GLN A 303       3.821  -5.439   6.279  1.00 92.21           H
ATOM   4611  CB  GLN A 303       4.822  -4.568   7.970  1.00 92.21           C
ATOM   4612 1HB  GLN A 303       3.972  -4.778   8.619  1.00 92.21           H
ATOM   4613 2HB  GLN A 303       5.723  -4.749   8.556  1.00 92.21           H
ATOM   4614  CG  GLN A 303       4.782  -3.104   7.526  1.00 92.21           C
ATOM   4615 1HG  GLN A 303       5.755  -2.814   7.128  1.00 92.21           H
ATOM   4616 2HG  GLN A 303       4.059  -2.985   6.719  1.00 92.21           H
ATOM   4617  CD  GLN A 303       4.408  -2.188   8.693  1.00 92.21           C
ATOM   4618  OE1 GLN A 303       5.252  -1.604   9.352  1.00 92.21           O
ATOM   4619  NE2 GLN A 303       3.099  -2.094   8.909  1.00 92.21           N
ATOM   4620 1HE2 GLN A 303       2.459  -2.600   8.331  1.00 92.21           H
ATOM   4621 2HE2 GLN A 303       2.755  -1.518   9.651  1.00 92.21           H
ATOM   4622  HN  GLN A 303       5.069  -7.029   8.160  1.00 92.21           H
ATOM   4623  N   THR A 304       7.104  -5.602   6.077  1.00 93.56           N
ATOM   4624  CA  THR A 304       8.258  -5.282   5.255  1.00 93.56           C
ATOM   4625  C   THR A 304       8.114  -5.908   3.866  1.00 93.56           C
ATOM   4626  O   THR A 304       8.453  -5.284   2.862  1.00 93.56           O
ATOM   4627  HA  THR A 304       8.293  -4.202   5.117  1.00 93.56           H
ATOM   4628  CB  THR A 304       9.512  -5.742   6.002  1.00 93.56           C
ATOM   4629  HB  THR A 304       9.546  -6.829   6.073  1.00 93.56           H
ATOM   4630  OG1 THR A 304       9.452  -5.046   7.244  1.00 93.56           O
ATOM   4631  HG1 THR A 304       9.033  -5.627   7.941  1.00 93.56           H
ATOM   4632  CG2 THR A 304      10.800  -5.234   5.352  1.00 93.56           C
ATOM   4633 1HG2 THR A 304      10.797  -4.144   5.342  1.00 93.56           H
ATOM   4634 2HG2 THR A 304      10.863  -5.606   4.329  1.00 93.56           H
ATOM   4635 3HG2 THR A 304      11.659  -5.589   5.921  1.00 93.56           H
ATOM   4636  HN  THR A 304       7.297  -6.174   6.874  1.00 93.56           H
ATOM   4637  N   ILE A 305       7.610  -7.133   3.854  1.00 93.10           N
ATOM   4638  CA  ILE A 305       7.395  -7.841   2.604  1.00 93.10           C
ATOM   4639  C   ILE A 305       6.421  -7.045   1.733  1.00 93.10           C
ATOM   4640  O   ILE A 305       6.603  -6.950   0.520  1.00 93.10           O
ATOM   4641  HA  ILE A 305       8.354  -7.894   2.089  1.00 93.10           H
ATOM   4642  CB  ILE A 305       6.945  -9.279   2.873  1.00 93.10           C
ATOM   4643  HB  ILE A 305       6.104  -9.250   3.565  1.00 93.10           H
ATOM   4644  CG1 ILE A 305       8.058 -10.084   3.547  1.00 93.10           C
ATOM   4645 1HG1 ILE A 305       8.850 -10.290   2.827  1.00 93.10           H
ATOM   4646 2HG1 ILE A 305       8.502  -9.496   4.350  1.00 93.10           H
ATOM   4647  CG2 ILE A 305       6.451  -9.948   1.589  1.00 93.10           C
ATOM   4648 1HG2 ILE A 305       5.606  -9.387   1.189  1.00 93.10           H
ATOM   4649 2HG2 ILE A 305       7.256  -9.965   0.854  1.00 93.10           H
ATOM   4650 3HG2 ILE A 305       6.138 -10.969   1.808  1.00 93.10           H
ATOM   4651  CD1 ILE A 305       7.518 -11.401   4.109  1.00 93.10           C
ATOM   4652 1HD1 ILE A 305       6.743 -11.190   4.846  1.00 93.10           H
ATOM   4653 2HD1 ILE A 305       7.097 -11.996   3.299  1.00 93.10           H
ATOM   4654 3HD1 ILE A 305       8.330 -11.953   4.583  1.00 93.10           H
ATOM   4655  HN  ILE A 305       7.351  -7.640   4.677  1.00 93.10           H
ATOM   4656  N   ALA A 306       5.408  -6.494   2.386  1.00 89.52           N
ATOM   4657  CA  ALA A 306       4.366  -5.771   1.677  1.00 89.52           C
ATOM   4658  C   ALA A 306       4.972  -4.531   1.015  1.00 89.52           C
ATOM   4659  O   ALA A 306       4.522  -4.110  -0.050  1.00 89.52           O
ATOM   4660  HA  ALA A 306       3.972  -6.430   0.903  1.00 89.52           H
ATOM   4661  CB  ALA A 306       3.237  -5.420   2.648  1.00 89.52           C
ATOM   4662 1HB  ALA A 306       2.822  -6.336   3.068  1.00 89.52           H
ATOM   4663 2HB  ALA A 306       3.630  -4.797   3.452  1.00 89.52           H
ATOM   4664 3HB  ALA A 306       2.456  -4.877   2.116  1.00 89.52           H
ATOM   4665  HN  ALA A 306       5.294  -6.535   3.378  1.00 89.52           H
ATOM   4666  N   PHE A 307       5.982  -3.982   1.672  1.00 91.04           N
ATOM   4667  CA  PHE A 307       6.588  -2.743   1.215  1.00 91.04           C
ATOM   4668  C   PHE A 307       7.414  -2.971  -0.052  1.00 91.04           C
ATOM   4669  O   PHE A 307       7.516  -2.085  -0.899  1.00 91.04           O
ATOM   4670  HA  PHE A 307       5.777  -2.048   0.998  1.00 91.04           H
ATOM   4671  CB  PHE A 307       7.514  -2.259   2.333  1.00 91.04           C
ATOM   4672 1HB  PHE A 307       8.166  -3.079   2.632  1.00 91.04           H
ATOM   4673 2HB  PHE A 307       8.155  -1.468   1.942  1.00 91.04           H
ATOM   4674  CG  PHE A 307       6.778  -1.735   3.568  1.00 91.04           C
ATOM   4675  CD1 PHE A 307       5.418  -1.730   3.597  1.00 91.04           C
ATOM   4676  HD1 PHE A 307       4.853  -2.099   2.741  1.00 91.04           H
ATOM   4677  CD2 PHE A 307       7.483  -1.275   4.635  1.00 91.04           C
ATOM   4678  HD2 PHE A 307       8.572  -1.279   4.612  1.00 91.04           H
ATOM   4679  CE1 PHE A 307       4.735  -1.243   4.743  1.00 91.04           C
ATOM   4680  HE1 PHE A 307       3.645  -1.239   4.767  1.00 91.04           H
ATOM   4681  CE2 PHE A 307       6.800  -0.789   5.781  1.00 91.04           C
ATOM   4682  HE2 PHE A 307       7.365  -0.420   6.637  1.00 91.04           H
ATOM   4683  CZ  PHE A 307       5.440  -0.783   5.811  1.00 91.04           C
ATOM   4684  HZ  PHE A 307       4.915  -0.410   6.691  1.00 91.04           H
ATOM   4685  HN  PHE A 307       6.386  -4.369   2.502  1.00 91.04           H
ATOM   4686  N   PHE A 308       7.983  -4.165  -0.142  1.00 91.27           N
ATOM   4687  CA  PHE A 308       8.769  -4.533  -1.307  1.00 91.27           C
ATOM   4688  C   PHE A 308       7.924  -4.469  -2.582  1.00 91.27           C
ATOM   4689  O   PHE A 308       8.462  -4.344  -3.681  1.00 91.27           O
ATOM   4690  HA  PHE A 308       9.590  -3.820  -1.382  1.00 91.27           H
ATOM   4691  CB  PHE A 308       9.239  -5.973  -1.093  1.00 91.27           C
ATOM   4692 1HB  PHE A 308       8.506  -6.496  -0.480  1.00 91.27           H
ATOM   4693 2HB  PHE A 308       9.270  -6.481  -2.057  1.00 91.27           H
ATOM   4694  CG  PHE A 308      10.613  -6.087  -0.429  1.00 91.27           C
ATOM   4695  CD1 PHE A 308      11.742  -5.916  -1.168  1.00 91.27           C
ATOM   4696  HD1 PHE A 308      11.668  -5.698  -2.233  1.00 91.27           H
ATOM   4697  CD2 PHE A 308      10.705  -6.359   0.900  1.00 91.27           C
ATOM   4698  HD2 PHE A 308       9.800  -6.496   1.492  1.00 91.27           H
ATOM   4699  CE1 PHE A 308      13.017  -6.022  -0.551  1.00 91.27           C
ATOM   4700  HE1 PHE A 308      13.921  -5.885  -1.144  1.00 91.27           H
ATOM   4701  CE2 PHE A 308      11.980  -6.465   1.517  1.00 91.27           C
ATOM   4702  HE2 PHE A 308      12.053  -6.683   2.582  1.00 91.27           H
ATOM   4703  CZ  PHE A 308      13.109  -6.294   0.778  1.00 91.27           C
ATOM   4704  HZ  PHE A 308      14.087  -6.375   1.251  1.00 91.27           H
ATOM   4705  HN  PHE A 308       7.914  -4.872   0.561  1.00 91.27           H
ATOM   4706  N   HIS A 309       6.616  -4.557  -2.391  1.00 86.39           N
ATOM   4707  CA  HIS A 309       5.696  -4.570  -3.515  1.00 86.39           C
ATOM   4708  C   HIS A 309       5.827  -3.265  -4.302  1.00 86.39           C
ATOM   4709  O   HIS A 309       5.716  -3.260  -5.527  1.00 86.39           O
ATOM   4710  HA  HIS A 309       5.994  -5.401  -4.154  1.00 86.39           H
ATOM   4711  CB  HIS A 309       4.265  -4.836  -3.042  1.00 86.39           C
ATOM   4712 1HB  HIS A 309       4.263  -5.717  -2.400  1.00 86.39           H
ATOM   4713 2HB  HIS A 309       3.933  -3.996  -2.432  1.00 86.39           H
ATOM   4714  CG  HIS A 309       3.276  -5.046  -4.164  1.00 86.39           C
ATOM   4715  ND1 HIS A 309       2.588  -4.005  -4.762  1.00 86.39           N
ATOM   4716  HD1 HIS A 309       2.668  -3.037  -4.523  1.00 86.39           H
ATOM   4717  CD2 HIS A 309       2.869  -6.187  -4.792  1.00 86.39           C
ATOM   4718  HD2 HIS A 309       3.216  -7.196  -4.567  1.00 86.39           H
ATOM   4719  CE1 HIS A 309       1.804  -4.508  -5.704  1.00 86.39           C
ATOM   4720  HE1 HIS A 309       1.136  -3.941  -6.352  1.00 86.39           H
ATOM   4721  NE2 HIS A 309       1.979  -5.861  -5.720  1.00 86.39           N
ATOM   4722  HN  HIS A 309       6.185  -4.619  -1.491  1.00 86.39           H
ATOM   4723  N   SER A 310       6.062  -2.188  -3.565  1.00 86.40           N
ATOM   4724  CA  SER A 310       6.084  -0.864  -4.162  1.00 86.40           C
ATOM   4725  C   SER A 310       7.324  -0.707  -5.043  1.00 86.40           C
ATOM   4726  O   SER A 310       7.396   0.207  -5.863  1.00 86.40           O
ATOM   4727  HA  SER A 310       5.177  -0.803  -4.763  1.00 86.40           H
ATOM   4728  CB  SER A 310       6.056   0.225  -3.087  1.00 86.40           C
ATOM   4729 1HB  SER A 310       6.832   0.025  -2.348  1.00 86.40           H
ATOM   4730 2HB  SER A 310       6.288   1.188  -3.540  1.00 86.40           H
ATOM   4731  OG  SER A 310       4.790   0.300  -2.436  1.00 86.40           O
ATOM   4732  HG  SER A 310       4.125   0.750  -3.032  1.00 86.40           H
ATOM   4733  HN  SER A 310       6.236  -2.212  -2.581  1.00 86.40           H
ATOM   4734  N   CYS A 311       8.271  -1.613  -4.845  1.00 89.60           N
ATOM   4735  CA  CYS A 311       9.494  -1.602  -5.629  1.00 89.60           C
ATOM   4736  C   CYS A 311       9.392  -2.697  -6.693  1.00 89.60           C
ATOM   4737  O   CYS A 311      10.219  -2.764  -7.601  1.00 89.60           O
ATOM   4738  HA  CYS A 311       9.559  -0.617  -6.093  1.00 89.60           H
ATOM   4739  CB  CYS A 311      10.733  -1.775  -4.748  1.00 89.60           C
ATOM   4740 1HB  CYS A 311      11.633  -1.581  -5.331  1.00 89.60           H
ATOM   4741 2HB  CYS A 311      10.716  -1.048  -3.936  1.00 89.60           H
ATOM   4742  SG  CYS A 311      10.783  -3.472  -4.066  1.00 89.60           S
ATOM   4743  HG  CYS A 311      11.898  -3.305  -3.360  1.00 89.60           H
ATOM   4744  HN  CYS A 311       8.212  -2.343  -4.164  1.00 89.60           H
ATOM   4745  N   LEU A 312       8.372  -3.529  -6.544  1.00 86.06           N
ATOM   4746  CA  LEU A 312       8.197  -4.666  -7.432  1.00 86.06           C
ATOM   4747  C   LEU A 312       7.433  -4.220  -8.680  1.00 86.06           C
ATOM   4748  O   LEU A 312       7.612  -4.786  -9.757  1.00 86.06           O
ATOM   4749  HA  LEU A 312       9.190  -4.999  -7.735  1.00 86.06           H
ATOM   4750  CB  LEU A 312       7.537  -5.829  -6.690  1.00 86.06           C
ATOM   4751 1HB  LEU A 312       6.678  -5.443  -6.141  1.00 86.06           H
ATOM   4752 2HB  LEU A 312       7.153  -6.534  -7.427  1.00 86.06           H
ATOM   4753  CG  LEU A 312       8.430  -6.594  -5.711  1.00 86.06           C
ATOM   4754  HG  LEU A 312       8.816  -5.887  -4.976  1.00 86.06           H
ATOM   4755  CD1 LEU A 312       7.629  -7.649  -4.947  1.00 86.06           C
ATOM   4756 1HD1 LEU A 312       6.831  -7.163  -4.385  1.00 86.06           H
ATOM   4757 2HD1 LEU A 312       7.195  -8.358  -5.652  1.00 86.06           H
ATOM   4758 3HD1 LEU A 312       8.288  -8.178  -4.258  1.00 86.06           H
ATOM   4759  CD2 LEU A 312       9.637  -7.201  -6.430  1.00 86.06           C
ATOM   4760 1HD2 LEU A 312       9.292  -7.891  -7.201  1.00 86.06           H
ATOM   4761 2HD2 LEU A 312      10.223  -6.406  -6.891  1.00 86.06           H
ATOM   4762 3HD2 LEU A 312      10.255  -7.739  -5.712  1.00 86.06           H
ATOM   4763  HN  LEU A 312       7.673  -3.436  -5.834  1.00 86.06           H
ATOM   4764  N   ASN A 313       6.598  -3.208  -8.494  1.00 78.19           N
ATOM   4765  CA  ASN A 313       5.721  -2.756  -9.560  1.00 78.19           C
ATOM   4766  C   ASN A 313       6.558  -2.419 -10.796  1.00 78.19           C
ATOM   4767  O   ASN A 313       6.324  -2.961 -11.875  1.00 78.19           O
ATOM   4768  HA  ASN A 313       5.033  -3.583  -9.735  1.00 78.19           H
ATOM   4769  CB  ASN A 313       4.958  -1.495  -9.148  1.00 78.19           C
ATOM   4770 1HB  ASN A 313       5.627  -0.818  -8.618  1.00 78.19           H
ATOM   4771 2HB  ASN A 313       4.611  -0.969 -10.037  1.00 78.19           H
ATOM   4772  CG  ASN A 313       3.764  -1.843  -8.257  1.00 78.19           C
ATOM   4773  OD1 ASN A 313       3.251  -2.950  -8.267  1.00 78.19           O
ATOM   4774  ND2 ASN A 313       3.352  -0.839  -7.488  1.00 78.19           N
ATOM   4775 1HD2 ASN A 313       3.817   0.045  -7.528  1.00 78.19           H
ATOM   4776 2HD2 ASN A 313       2.577  -0.968  -6.870  1.00 78.19           H
ATOM   4777  HN  ASN A 313       6.516  -2.702  -7.635  1.00 78.19           H
ATOM   4778  N   PRO A 314       7.544  -1.523 -10.662  1.00 77.97           N
ATOM   4779  CA  PRO A 314       8.376  -1.140 -11.805  1.00 77.97           C
ATOM   4780  C   PRO A 314       8.984  -2.344 -12.505  1.00 77.97           C
ATOM   4781  O   PRO A 314       9.043  -2.389 -13.733  1.00 77.97           O
ATOM   4782  HA  PRO A 314       7.767  -0.647 -12.563  1.00 77.97           H
ATOM   4783  CB  PRO A 314       9.449  -0.241 -11.188  1.00 77.97           C
ATOM   4784 1HB  PRO A 314      10.334  -0.810 -10.903  1.00 77.97           H
ATOM   4785 2HB  PRO A 314       9.778   0.529 -11.886  1.00 77.97           H
ATOM   4786  CG  PRO A 314       8.751   0.361  -9.974  1.00 77.97           C
ATOM   4787 1HG  PRO A 314       9.465   0.737  -9.242  1.00 77.97           H
ATOM   4788 2HG  PRO A 314       8.119   1.205 -10.248  1.00 77.97           H
ATOM   4789  CD  PRO A 314       7.941  -0.808  -9.435  1.00 77.97           C
ATOM   4790 1HD  PRO A 314       8.535  -1.442  -8.777  1.00 77.97           H
ATOM   4791 2HD  PRO A 314       7.080  -0.471  -8.858  1.00 77.97           H
ATOM   4792  N   VAL A 315       9.424  -3.298 -11.698  1.00 80.39           N
ATOM   4793  CA  VAL A 315      10.143  -4.448 -12.220  1.00 80.39           C
ATOM   4794  C   VAL A 315       9.218  -5.249 -13.139  1.00 80.39           C
ATOM   4795  O   VAL A 315       9.637  -5.708 -14.200  1.00 80.39           O
ATOM   4796  HA  VAL A 315      10.982  -4.073 -12.807  1.00 80.39           H
ATOM   4797  CB  VAL A 315      10.707  -5.281 -11.066  1.00 80.39           C
ATOM   4798  HB  VAL A 315       9.874  -5.575 -10.427  1.00 80.39           H
ATOM   4799  CG1 VAL A 315      11.374  -6.556 -11.586  1.00 80.39           C
ATOM   4800 1HG1 VAL A 315      10.641  -7.156 -12.124  1.00 80.39           H
ATOM   4801 2HG1 VAL A 315      12.191  -6.291 -12.257  1.00 80.39           H
ATOM   4802 3HG1 VAL A 315      11.766  -7.129 -10.745  1.00 80.39           H
ATOM   4803  CG2 VAL A 315      11.680  -4.457 -10.220  1.00 80.39           C
ATOM   4804 1HG2 VAL A 315      12.508  -4.120 -10.844  1.00 80.39           H
ATOM   4805 2HG2 VAL A 315      11.161  -3.593  -9.807  1.00 80.39           H
ATOM   4806 3HG2 VAL A 315      12.066  -5.073  -9.408  1.00 80.39           H
ATOM   4807  HN  VAL A 315       9.297  -3.294 -10.706  1.00 80.39           H
ATOM   4808  N   LEU A 316       7.977  -5.391 -12.697  1.00 75.51           N
ATOM   4809  CA  LEU A 316       6.990  -6.131 -13.465  1.00 75.51           C
ATOM   4810  C   LEU A 316       6.863  -5.511 -14.858  1.00 75.51           C
ATOM   4811  O   LEU A 316       6.836  -6.226 -15.859  1.00 75.51           O
ATOM   4812  HA  LEU A 316       7.359  -7.151 -13.573  1.00 75.51           H
ATOM   4813  CB  LEU A 316       5.665  -6.207 -12.703  1.00 75.51           C
ATOM   4814 1HB  LEU A 316       5.359  -5.193 -12.445  1.00 75.51           H
ATOM   4815 2HB  LEU A 316       4.906  -6.609 -13.374  1.00 75.51           H
ATOM   4816  CG  LEU A 316       5.674  -7.048 -11.425  1.00 75.51           C
ATOM   4817  HG  LEU A 316       6.483  -6.692 -10.787  1.00 75.51           H
ATOM   4818  CD1 LEU A 316       4.371  -6.870 -10.643  1.00 75.51           C
ATOM   4819 1HD1 LEU A 316       4.250  -5.822 -10.371  1.00 75.51           H
ATOM   4820 2HD1 LEU A 316       3.530  -7.184 -11.262  1.00 75.51           H
ATOM   4821 3HD1 LEU A 316       4.403  -7.479  -9.739  1.00 75.51           H
ATOM   4822  CD2 LEU A 316       5.959  -8.518 -11.738  1.00 75.51           C
ATOM   4823 1HD2 LEU A 316       5.187  -8.904 -12.405  1.00 75.51           H
ATOM   4824 2HD2 LEU A 316       6.932  -8.605 -12.220  1.00 75.51           H
ATOM   4825 3HD2 LEU A 316       5.959  -9.094 -10.812  1.00 75.51           H
ATOM   4826  HN  LEU A 316       7.643  -5.011 -11.835  1.00 75.51           H
ATOM   4827  N   TYR A 317       6.790  -4.189 -14.878  1.00 71.43           N
ATOM   4828  CA  TYR A 317       6.597  -3.469 -16.125  1.00 71.43           C
ATOM   4829  C   TYR A 317       7.780  -3.682 -17.071  1.00 71.43           C
ATOM   4830  O   TYR A 317       7.598  -3.801 -18.281  1.00 71.43           O
ATOM   4831  HA  TYR A 317       5.691  -3.850 -16.596  1.00 71.43           H
ATOM   4832  CB  TYR A 317       6.520  -1.987 -15.749  1.00 71.43           C
ATOM   4833 1HB  TYR A 317       7.477  -1.681 -15.326  1.00 71.43           H
ATOM   4834 2HB  TYR A 317       6.369  -1.400 -16.655  1.00 71.43           H
ATOM   4835  CG  TYR A 317       5.408  -1.655 -14.752  1.00 71.43           C
ATOM   4836  CD1 TYR A 317       4.235  -2.382 -14.759  1.00 71.43           C
ATOM   4837  HD1 TYR A 317       4.101  -3.193 -15.474  1.00 71.43           H
ATOM   4838  CD2 TYR A 317       5.578  -0.628 -13.846  1.00 71.43           C
ATOM   4839  HD2 TYR A 317       6.505  -0.053 -13.841  1.00 71.43           H
ATOM   4840  CE1 TYR A 317       3.189  -2.069 -13.820  1.00 71.43           C
ATOM   4841  HE1 TYR A 317       2.258  -2.635 -13.815  1.00 71.43           H
ATOM   4842  CE2 TYR A 317       4.532  -0.315 -12.908  1.00 71.43           C
ATOM   4843  HE2 TYR A 317       4.653   0.494 -12.187  1.00 71.43           H
ATOM   4844  CZ  TYR A 317       3.389  -1.051 -12.941  1.00 71.43           C
ATOM   4845  OH  TYR A 317       2.401  -0.755 -12.055  1.00 71.43           O
ATOM   4846  HH  TYR A 317       1.757  -1.519 -11.993  1.00 71.43           H
ATOM   4847  HN  TYR A 317       6.861  -3.612 -14.064  1.00 71.43           H
ATOM   4848  N   VAL A 318       8.966  -3.724 -16.483  1.00 69.92           N
ATOM   4849  CA  VAL A 318      10.180  -3.912 -17.259  1.00 69.92           C
ATOM   4850  C   VAL A 318      10.132  -5.276 -17.950  1.00 69.92           C
ATOM   4851  O   VAL A 318      10.196  -5.358 -19.176  1.00 69.92           O
ATOM   4852  HA  VAL A 318      10.207  -3.133 -18.021  1.00 69.92           H
ATOM   4853  CB  VAL A 318      11.407  -3.740 -16.361  1.00 69.92           C
ATOM   4854  HB  VAL A 318      11.297  -4.411 -15.510  1.00 69.92           H
ATOM   4855  CG1 VAL A 318      12.688  -4.128 -17.103  1.00 69.92           C
ATOM   4856 1HG1 VAL A 318      12.626  -5.171 -17.414  1.00 69.92           H
ATOM   4857 2HG1 VAL A 318      12.806  -3.494 -17.982  1.00 69.92           H
ATOM   4858 3HG1 VAL A 318      13.545  -3.996 -16.442  1.00 69.92           H
ATOM   4859  CG2 VAL A 318      11.497  -2.310 -15.824  1.00 69.92           C
ATOM   4860 1HG2 VAL A 318      11.574  -1.613 -16.658  1.00 69.92           H
ATOM   4861 2HG2 VAL A 318      10.604  -2.084 -15.242  1.00 69.92           H
ATOM   4862 3HG2 VAL A 318      12.378  -2.215 -15.189  1.00 69.92           H
ATOM   4863  HN  VAL A 318       9.105  -3.632 -15.497  1.00 69.92           H
ATOM   4864  N   PHE A 319      10.019  -6.314 -17.134  1.00 69.80           N
ATOM   4865  CA  PHE A 319      10.211  -7.670 -17.617  1.00 69.80           C
ATOM   4866  C   PHE A 319       9.001  -8.141 -18.427  1.00 69.80           C
ATOM   4867  O   PHE A 319       9.140  -8.944 -19.348  1.00 69.80           O
ATOM   4868  HA  PHE A 319      11.094  -7.664 -18.257  1.00 69.80           H
ATOM   4869  CB  PHE A 319      10.366  -8.566 -16.387  1.00 69.80           C
ATOM   4870 1HB  PHE A 319       9.625  -8.275 -15.642  1.00 69.80           H
ATOM   4871 2HB  PHE A 319      10.146  -9.596 -16.669  1.00 69.80           H
ATOM   4872  CG  PHE A 319      11.756  -8.513 -15.749  1.00 69.80           C
ATOM   4873  CD1 PHE A 319      12.830  -9.011 -16.418  1.00 69.80           C
ATOM   4874  HD1 PHE A 319      12.701  -9.448 -17.408  1.00 69.80           H
ATOM   4875  CD2 PHE A 319      11.917  -7.968 -14.514  1.00 69.80           C
ATOM   4876  HD2 PHE A 319      11.056  -7.568 -13.978  1.00 69.80           H
ATOM   4877  CE1 PHE A 319      14.120  -8.962 -15.826  1.00 69.80           C
ATOM   4878  HE1 PHE A 319      14.981  -9.361 -16.362  1.00 69.80           H
ATOM   4879  CE2 PHE A 319      13.207  -7.918 -13.922  1.00 69.80           C
ATOM   4880  HE2 PHE A 319      13.336  -7.481 -12.932  1.00 69.80           H
ATOM   4881  CZ  PHE A 319      14.281  -8.416 -14.591  1.00 69.80           C
ATOM   4882  HZ  PHE A 319      15.271  -8.378 -14.136  1.00 69.80           H
ATOM   4883  HN  PHE A 319       9.801  -6.239 -16.161  1.00 69.80           H
ATOM   4884  N   VAL A 320       7.841  -7.620 -18.054  1.00 67.18           N
ATOM   4885  CA  VAL A 320       6.586  -8.151 -18.557  1.00 67.18           C
ATOM   4886  C   VAL A 320       6.057  -7.235 -19.663  1.00 67.18           C
ATOM   4887  O   VAL A 320       5.457  -7.704 -20.629  1.00 67.18           O
ATOM   4888  HA  VAL A 320       6.791  -9.132 -18.984  1.00 67.18           H
ATOM   4889  CB  VAL A 320       5.595  -8.331 -17.406  1.00 67.18           C
ATOM   4890  HB  VAL A 320       5.398  -7.350 -16.975  1.00 67.18           H
ATOM   4891  CG1 VAL A 320       4.265  -8.897 -17.911  1.00 67.18           C
ATOM   4892 1HG1 VAL A 320       3.833  -8.212 -18.640  1.00 67.18           H
ATOM   4893 2HG1 VAL A 320       4.437  -9.866 -18.379  1.00 67.18           H
ATOM   4894 3HG1 VAL A 320       3.579  -9.016 -17.072  1.00 67.18           H
ATOM   4895  CG2 VAL A 320       6.186  -9.217 -16.308  1.00 67.18           C
ATOM   4896 1HG2 VAL A 320       6.424 -10.198 -16.721  1.00 67.18           H
ATOM   4897 2HG2 VAL A 320       7.093  -8.756 -15.918  1.00 67.18           H
ATOM   4898 3HG2 VAL A 320       5.461  -9.330 -15.502  1.00 67.18           H
ATOM   4899  HN  VAL A 320       7.751  -6.851 -17.421  1.00 67.18           H
ATOM   4900  N   GLY A 321       6.299  -5.944 -19.485  1.00 68.26           N
ATOM   4901  CA  GLY A 321       5.798  -4.953 -20.421  1.00 68.26           C
ATOM   4902  C   GLY A 321       6.692  -4.868 -21.660  1.00 68.26           C
ATOM   4903  O   GLY A 321       7.742  -4.227 -21.630  1.00 68.26           O
ATOM   4904 1HA  GLY A 321       4.781  -5.209 -20.719  1.00 68.26           H
ATOM   4905 2HA  GLY A 321       5.752  -3.978 -19.935  1.00 68.26           H
ATOM   4906  HN  GLY A 321       6.826  -5.575 -18.720  1.00 68.26           H
ATOM   4907  N   GLU A 322       6.243  -5.523 -22.721  1.00 73.82           N
ATOM   4908  CA  GLU A 322       6.886  -5.381 -24.016  1.00 73.82           C
ATOM   4909  C   GLU A 322       6.893  -3.913 -24.446  1.00 73.82           C
ATOM   4910  O   GLU A 322       7.905  -3.410 -24.932  1.00 73.82           O
ATOM   4911  HA  GLU A 322       7.908  -5.729 -23.872  1.00 73.82           H
ATOM   4912  CB  GLU A 322       6.201  -6.257 -25.067  1.00 73.82           C
ATOM   4913 1HB  GLU A 322       5.121  -6.122 -25.011  1.00 73.82           H
ATOM   4914 2HB  GLU A 322       6.612  -6.037 -26.053  1.00 73.82           H
ATOM   4915  CG  GLU A 322       6.474  -7.740 -24.807  1.00 73.82           C
ATOM   4916 1HG  GLU A 322       7.547  -7.904 -24.709  1.00 73.82           H
ATOM   4917 2HG  GLU A 322       6.018  -8.037 -23.863  1.00 73.82           H
ATOM   4918  CD  GLU A 322       5.922  -8.606 -25.942  1.00 73.82           C
ATOM   4919  OE1 GLU A 322       6.202  -9.824 -25.913  1.00 73.82           O
ATOM   4920  OE2 GLU A 322       5.233  -8.030 -26.811  1.00 73.82           O
ATOM   4921  HN  GLU A 322       5.456  -6.141 -22.705  1.00 73.82           H
ATOM   4922  N   ARG A 323       5.753  -3.266 -24.253  1.00 74.88           N
ATOM   4923  CA  ARG A 323       5.607  -1.874 -24.641  1.00 74.88           C
ATOM   4924  C   ARG A 323       6.596  -1.001 -23.866  1.00 74.88           C
ATOM   4925  O   ARG A 323       7.233  -0.119 -24.440  1.00 74.88           O
ATOM   4926  HA  ARG A 323       5.823  -1.858 -25.709  1.00 74.88           H
ATOM   4927  CB  ARG A 323       4.184  -1.376 -24.379  1.00 74.88           C
ATOM   4928 1HB  ARG A 323       3.546  -2.215 -24.101  1.00 74.88           H
ATOM   4929 2HB  ARG A 323       4.186  -0.684 -23.537  1.00 74.88           H
ATOM   4930  CG  ARG A 323       3.611  -0.681 -25.616  1.00 74.88           C
ATOM   4931 1HG  ARG A 323       4.265   0.139 -25.913  1.00 74.88           H
ATOM   4932 2HG  ARG A 323       3.579  -1.382 -26.450  1.00 74.88           H
ATOM   4933  CD  ARG A 323       2.204  -0.144 -25.341  1.00 74.88           C
ATOM   4934 1HD  ARG A 323       1.642  -0.863 -24.745  1.00 74.88           H
ATOM   4935 2HD  ARG A 323       2.265   0.775 -24.758  1.00 74.88           H
ATOM   4936  NE  ARG A 323       1.502   0.113 -26.618  1.00 74.88           N
ATOM   4937  HE  ARG A 323       2.000  -0.053 -27.469  1.00 74.88           H
ATOM   4938  CZ  ARG A 323       0.240   0.556 -26.705  1.00 74.88           C
ATOM   4939  NH1 ARG A 323      -0.474   0.797 -25.597  1.00 74.88           N
ATOM   4940 1HH1 ARG A 323      -0.067   0.646 -24.697  1.00 74.88           H
ATOM   4941 2HH1 ARG A 323      -1.415   1.127 -25.671  1.00 74.88           H
ATOM   4942  NH2 ARG A 323      -0.296   0.755 -27.917  1.00 74.88           N
ATOM   4943 1HH2 ARG A 323      -1.236   1.085 -28.000  1.00 74.88           H
ATOM   4944 2HH2 ARG A 323       0.244   0.573 -28.739  1.00 74.88           H
ATOM   4945  HN  ARG A 323       4.940  -3.678 -23.841  1.00 74.88           H
ATOM   4946  N   PHE A 324       6.693  -1.276 -22.574  1.00 75.72           N
ATOM   4947  CA  PHE A 324       7.534  -0.477 -21.699  1.00 75.72           C
ATOM   4948  C   PHE A 324       9.010  -0.616 -22.080  1.00 75.72           C
ATOM   4949  O   PHE A 324       9.743   0.371 -22.110  1.00 75.72           O
ATOM   4950  HA  PHE A 324       7.227   0.562 -21.817  1.00 75.72           H
ATOM   4951  CB  PHE A 324       7.334  -1.008 -20.278  1.00 75.72           C
ATOM   4952 1HB  PHE A 324       6.266  -1.073 -20.073  1.00 75.72           H
ATOM   4953 2HB  PHE A 324       7.732  -2.021 -20.220  1.00 75.72           H
ATOM   4954  CG  PHE A 324       7.996  -0.152 -19.196  1.00 75.72           C
ATOM   4955  CD1 PHE A 324       9.261  -0.435 -18.785  1.00 75.72           C
ATOM   4956  HD1 PHE A 324       9.804  -1.270 -19.226  1.00 75.72           H
ATOM   4957  CD2 PHE A 324       7.318   0.890 -18.645  1.00 75.72           C
ATOM   4958  HD2 PHE A 324       6.304   1.117 -18.974  1.00 75.72           H
ATOM   4959  CE1 PHE A 324       9.875   0.359 -17.780  1.00 75.72           C
ATOM   4960  HE1 PHE A 324      10.889   0.132 -17.450  1.00 75.72           H
ATOM   4961  CE2 PHE A 324       7.932   1.684 -17.640  1.00 75.72           C
ATOM   4962  HE2 PHE A 324       7.389   2.520 -17.198  1.00 75.72           H
ATOM   4963  CZ  PHE A 324       9.197   1.402 -17.229  1.00 75.72           C
ATOM   4964  HZ  PHE A 324       9.669   2.011 -16.457  1.00 75.72           H
ATOM   4965  HN  PHE A 324       6.211  -2.029 -22.125  1.00 75.72           H
ATOM   4966  N   ARG A 325       9.401  -1.850 -22.361  1.00 79.48           N
ATOM   4967  CA  ARG A 325      10.768  -2.127 -22.768  1.00 79.48           C
ATOM   4968  C   ARG A 325      11.118  -1.332 -24.027  1.00 79.48           C
ATOM   4969  O   ARG A 325      12.210  -0.775 -24.131  1.00 79.48           O
ATOM   4970  HA  ARG A 325      11.380  -1.813 -21.923  1.00 79.48           H
ATOM   4971  CB  ARG A 325      10.970  -3.619 -23.043  1.00 79.48           C
ATOM   4972 1HB  ARG A 325      10.042  -4.052 -23.417  1.00 79.48           H
ATOM   4973 2HB  ARG A 325      11.719  -3.750 -23.824  1.00 79.48           H
ATOM   4974  CG  ARG A 325      11.409  -4.356 -21.777  1.00 79.48           C
ATOM   4975 1HG  ARG A 325      12.324  -3.906 -21.389  1.00 79.48           H
ATOM   4976 2HG  ARG A 325      10.648  -4.245 -21.005  1.00 79.48           H
ATOM   4977  CD  ARG A 325      11.644  -5.841 -22.060  1.00 79.48           C
ATOM   4978 1HD  ARG A 325      12.097  -5.964 -23.043  1.00 79.48           H
ATOM   4979 2HD  ARG A 325      12.345  -6.252 -21.332  1.00 79.48           H
ATOM   4980  NE  ARG A 325      10.362  -6.577 -21.998  1.00 79.48           N
ATOM   4981  HE  ARG A 325       9.548  -6.076 -21.705  1.00 79.48           H
ATOM   4982  CZ  ARG A 325      10.224  -7.873 -22.310  1.00 79.48           C
ATOM   4983  NH1 ARG A 325      11.282  -8.593 -22.709  1.00 79.48           N
ATOM   4984 1HH1 ARG A 325      12.182  -8.163 -22.775  1.00 79.48           H
ATOM   4985 2HH1 ARG A 325      11.170  -9.559 -22.940  1.00 79.48           H
ATOM   4986  NH2 ARG A 325       9.013  -8.438 -22.218  1.00 79.48           N
ATOM   4987 1HH2 ARG A 325       8.893  -9.404 -22.447  1.00 79.48           H
ATOM   4988 2HH2 ARG A 325       8.229  -7.894 -21.919  1.00 79.48           H
ATOM   4989  HN  ARG A 325       8.804  -2.651 -22.314  1.00 79.48           H
ATOM   4990  N   ARG A 326      10.171  -1.304 -24.953  1.00 80.08           N
ATOM   4991  CA  ARG A 326      10.350  -0.554 -26.185  1.00 80.08           C
ATOM   4992  C   ARG A 326      10.491   0.939 -25.882  1.00 80.08           C
ATOM   4993  O   ARG A 326      11.369   1.607 -26.426  1.00 80.08           O
ATOM   4994  HA  ARG A 326      11.265  -0.953 -26.624  1.00 80.08           H
ATOM   4995  CB  ARG A 326       9.170  -0.765 -27.135  1.00 80.08           C
ATOM   4996 1HB  ARG A 326       8.234  -0.677 -26.584  1.00 80.08           H
ATOM   4997 2HB  ARG A 326       9.166   0.016 -27.896  1.00 80.08           H
ATOM   4998  CG  ARG A 326       9.246  -2.138 -27.807  1.00 80.08           C
ATOM   4999 1HG  ARG A 326      10.153  -2.203 -28.407  1.00 80.08           H
ATOM   5000 2HG  ARG A 326       9.309  -2.916 -27.046  1.00 80.08           H
ATOM   5001  CD  ARG A 326       8.023  -2.383 -28.693  1.00 80.08           C
ATOM   5002 1HD  ARG A 326       7.111  -2.150 -28.142  1.00 80.08           H
ATOM   5003 2HD  ARG A 326       8.051  -1.719 -29.557  1.00 80.08           H
ATOM   5004  NE  ARG A 326       7.997  -3.793 -29.141  1.00 80.08           N
ATOM   5005  HE  ARG A 326       8.174  -4.504 -28.460  1.00 80.08           H
ATOM   5006  CZ  ARG A 326       7.750  -4.177 -30.401  1.00 80.08           C
ATOM   5007  NH1 ARG A 326       7.505  -3.267 -31.353  1.00 80.08           N
ATOM   5008 1HH1 ARG A 326       7.506  -2.293 -31.127  1.00 80.08           H
ATOM   5009 2HH1 ARG A 326       7.322  -3.562 -32.291  1.00 80.08           H
ATOM   5010  NH2 ARG A 326       7.751  -5.484 -30.694  1.00 80.08           N
ATOM   5011 1HH2 ARG A 326       7.569  -5.788 -31.629  1.00 80.08           H
ATOM   5012 2HH2 ARG A 326       7.934  -6.157 -29.977  1.00 80.08           H
ATOM   5013  HN  ARG A 326       9.296  -1.780 -24.873  1.00 80.08           H
ATOM   5014  N   ASP A 327       9.613   1.420 -25.013  1.00 80.62           N
ATOM   5015  CA  ASP A 327       9.602   2.829 -24.662  1.00 80.62           C
ATOM   5016  C   ASP A 327      10.906   3.181 -23.944  1.00 80.62           C
ATOM   5017  O   ASP A 327      11.488   4.238 -24.187  1.00 80.62           O
ATOM   5018  HA  ASP A 327       9.490   3.360 -25.607  1.00 80.62           H
ATOM   5019  CB  ASP A 327       8.441   3.153 -23.719  1.00 80.62           C
ATOM   5020 1HB  ASP A 327       8.507   2.530 -22.827  1.00 80.62           H
ATOM   5021 2HB  ASP A 327       8.514   4.189 -23.389  1.00 80.62           H
ATOM   5022  CG  ASP A 327       7.095   2.925 -24.409  1.00 80.62           C
ATOM   5023  OD1 ASP A 327       7.061   3.070 -25.650  1.00 80.62           O
ATOM   5024  OD2 ASP A 327       6.129   2.611 -23.679  1.00 80.62           O
ATOM   5025  HN  ASP A 327       8.919   0.864 -24.554  1.00 80.62           H
ATOM   5026  N   LEU A 328      11.328   2.276 -23.073  1.00 82.19           N
ATOM   5027  CA  LEU A 328      12.525   2.501 -22.280  1.00 82.19           C
ATOM   5028  C   LEU A 328      13.720   2.700 -23.214  1.00 82.19           C
ATOM   5029  O   LEU A 328      14.448   3.685 -23.096  1.00 82.19           O
ATOM   5030  HA  LEU A 328      12.373   3.420 -21.713  1.00 82.19           H
ATOM   5031  CB  LEU A 328      12.717   1.371 -21.267  1.00 82.19           C
ATOM   5032 1HB  LEU A 328      11.864   1.369 -20.588  1.00 82.19           H
ATOM   5033 2HB  LEU A 328      12.699   0.422 -21.803  1.00 82.19           H
ATOM   5034  CG  LEU A 328      13.997   1.429 -20.431  1.00 82.19           C
ATOM   5035  HG  LEU A 328      14.845   1.507 -21.111  1.00 82.19           H
ATOM   5036  CD1 LEU A 328      14.015   2.674 -19.542  1.00 82.19           C
ATOM   5037 1HD1 LEU A 328      13.963   3.566 -20.165  1.00 82.19           H
ATOM   5038 2HD1 LEU A 328      13.159   2.651 -18.868  1.00 82.19           H
ATOM   5039 3HD1 LEU A 328      14.936   2.690 -18.959  1.00 82.19           H
ATOM   5040  CD2 LEU A 328      14.183   0.144 -19.623  1.00 82.19           C
ATOM   5041 1HD2 LEU A 328      13.334   0.010 -18.952  1.00 82.19           H
ATOM   5042 2HD2 LEU A 328      14.247  -0.707 -20.302  1.00 82.19           H
ATOM   5043 3HD2 LEU A 328      15.100   0.212 -19.038  1.00 82.19           H
ATOM   5044  HN  LEU A 328      10.868   1.404 -22.905  1.00 82.19           H
ATOM   5045  N   VAL A 329      13.886   1.748 -24.121  1.00 82.10           N
ATOM   5046  CA  VAL A 329      15.025   1.766 -25.024  1.00 82.10           C
ATOM   5047  C   VAL A 329      14.966   3.028 -25.886  1.00 82.10           C
ATOM   5048  O   VAL A 329      15.999   3.614 -26.206  1.00 82.10           O
ATOM   5049  HA  VAL A 329      15.928   1.799 -24.414  1.00 82.10           H
ATOM   5050  CB  VAL A 329      15.057   0.478 -25.849  1.00 82.10           C
ATOM   5051  HB  VAL A 329      14.114   0.403 -26.391  1.00 82.10           H
ATOM   5052  CG1 VAL A 329      16.189   0.515 -26.878  1.00 82.10           C
ATOM   5053 1HG1 VAL A 329      16.039   1.359 -27.552  1.00 82.10           H
ATOM   5054 2HG1 VAL A 329      17.144   0.625 -26.365  1.00 82.10           H
ATOM   5055 3HG1 VAL A 329      16.189  -0.412 -27.451  1.00 82.10           H
ATOM   5056  CG2 VAL A 329      15.178  -0.750 -24.945  1.00 82.10           C
ATOM   5057 1HG2 VAL A 329      16.098  -0.684 -24.364  1.00 82.10           H
ATOM   5058 2HG2 VAL A 329      14.324  -0.790 -24.269  1.00 82.10           H
ATOM   5059 3HG2 VAL A 329      15.199  -1.652 -25.558  1.00 82.10           H
ATOM   5060  HN  VAL A 329      13.261   0.977 -24.243  1.00 82.10           H
ATOM   5061  N   LYS A 330      13.747   3.409 -26.239  1.00 81.52           N
[truncated: 117,320 more chars]
