# Supplementary material for: Noncanonical roles of chemokine regions in CCR9 activation revealed by structural modeling and mutational mapping
Source: Nat Commun. 2025 Aug 18;16:7695. doi: 10.1038/s41467-025-62321-9 (PMC12361432; doi:10.1038/s41467-025-62321-9)
Supplement: Supplementary file 4 — Supplementary Data 2 [file 41467_2025_62321_MOESM4_ESM.zip › CCR9_CCL25_rnk139.pdb]

SSBOND   1 CYS A   38    CYS A  289 
SSBOND   2 CYS A  119    CYS A  198 
SSBOND   3 CYS B    7    CYS B   35 
SSBOND   4 CYS B    8    CYS B   52 
ATOM      1  N   GLU A  20      -2.629  -3.922  61.024  1.00 49.37           N
ATOM      2  CA  GLU A  20      -2.850  -3.547  59.638  1.00 49.37           C
ATOM      3  C   GLU A  20      -1.566  -3.729  58.827  1.00 49.37           C
ATOM      4  O   GLU A  20      -1.617  -4.009  57.631  1.00 49.37           O
ATOM      5  HA  GLU A  20      -3.618  -4.228  59.272  1.00 49.37           H
ATOM      6  CB  GLU A  20      -3.365  -2.109  59.534  1.00 49.37           C
ATOM      7 1HB  GLU A  20      -2.962  -1.515  60.355  1.00 49.37           H
ATOM      8 2HB  GLU A  20      -3.126  -1.704  58.551  1.00 49.37           H
ATOM      9  CG  GLU A  20      -4.889  -2.062  59.662  1.00 49.37           C
ATOM     10 1HG  GLU A  20      -5.326  -2.929  59.167  1.00 49.37           H
ATOM     11 2HG  GLU A  20      -5.171  -2.118  60.713  1.00 49.37           H
ATOM     12  CD  GLU A  20      -5.451  -0.779  59.045  1.00 49.37           C
ATOM     13  OE1 GLU A  20      -6.678  -0.753  58.812  1.00 49.37           O
ATOM     14  OE2 GLU A  20      -4.640   0.145  58.821  1.00 49.37           O
ATOM     15  HN  GLU A  20      -1.695  -4.206  61.241  1.00 49.37           H
ATOM     16  N   SER A  21      -0.443  -3.563  59.512  1.00 53.96           N
ATOM     17  CA  SER A  21       0.851  -3.642  58.857  1.00 53.96           C
ATOM     18  C   SER A  21       1.117  -5.076  58.394  1.00 53.96           C
ATOM     19  O   SER A  21       1.562  -5.296  57.268  1.00 53.96           O
ATOM     20  HA  SER A  21       0.783  -2.970  58.001  1.00 53.96           H
ATOM     21  CB  SER A  21       1.969  -3.169  59.788  1.00 53.96           C
ATOM     22 1HB  SER A  21       2.855  -2.930  59.198  1.00 53.96           H
ATOM     23 2HB  SER A  21       1.661  -2.250  60.286  1.00 53.96           H
ATOM     24  OG  SER A  21       2.301  -4.151  60.766  1.00 53.96           O
ATOM     25  HG  SER A  21       3.046  -3.818  61.345  1.00 53.96           H
ATOM     26  HN  SER A  21      -0.409  -3.378  60.494  1.00 53.96           H
ATOM     27  N   THR A  22       0.833  -6.014  59.285  1.00 53.07           N
ATOM     28  CA  THR A  22       1.145  -7.410  59.028  1.00 53.07           C
ATOM     29  C   THR A  22       0.269  -7.952  57.897  1.00 53.07           C
ATOM     30  O   THR A  22       0.777  -8.512  56.927  1.00 53.07           O
ATOM     31  HA  THR A  22       2.179  -7.474  58.691  1.00 53.07           H
ATOM     32  CB  THR A  22       0.987  -8.179  60.341  1.00 53.07           C
ATOM     33  HB  THR A  22      -0.066  -8.309  60.592  1.00 53.07           H
ATOM     34  OG1 THR A  22       1.754  -7.427  61.278  1.00 53.07           O
ATOM     35  HG1 THR A  22       1.531  -7.713  62.210  1.00 53.07           H
ATOM     36  CG2 THR A  22       1.676  -9.545  60.306  1.00 53.07           C
ATOM     37 1HG2 THR A  22       2.741  -9.409  60.122  1.00 53.07           H
ATOM     38 2HG2 THR A  22       1.243 -10.149  59.509  1.00 53.07           H
ATOM     39 3HG2 THR A  22       1.533 -10.048  61.262  1.00 53.07           H
ATOM     40  HN  THR A  22       0.399  -5.833  60.168  1.00 53.07           H
ATOM     41  N   SER A  23      -1.033  -7.767  58.059  1.00 54.62           N
ATOM     42  CA  SER A  23      -1.985  -8.240  57.069  1.00 54.62           C
ATOM     43  C   SER A  23      -1.724  -7.559  55.724  1.00 54.62           C
ATOM     44  O   SER A  23      -1.816  -8.194  54.675  1.00 54.62           O
ATOM     45  HA  SER A  23      -1.814  -9.314  56.994  1.00 54.62           H
ATOM     46  CB  SER A  23      -3.424  -7.984  57.522  1.00 54.62           C
ATOM     47 1HB  SER A  23      -4.114  -8.347  56.761  1.00 54.62           H
ATOM     48 2HB  SER A  23      -3.625  -8.553  58.431  1.00 54.62           H
ATOM     49  OG  SER A  23      -3.670  -6.602  57.764  1.00 54.62           O
ATOM     50  HG  SER A  23      -4.626  -6.465  58.025  1.00 54.62           H
ATOM     51  HN  SER A  23      -1.438  -7.304  58.848  1.00 54.62           H
ATOM     52  N   SER A  24      -1.403  -6.275  55.799  1.00 60.68           N
ATOM     53  CA  SER A  24      -1.115  -5.505  54.602  1.00 60.68           C
ATOM     54  C   SER A  24       0.129  -6.062  53.908  1.00 60.68           C
ATOM     55  O   SER A  24       0.273  -5.941  52.692  1.00 60.68           O
ATOM     56  HA  SER A  24      -1.992  -5.621  53.966  1.00 60.68           H
ATOM     57  CB  SER A  24      -0.920  -4.024  54.934  1.00 60.68           C
ATOM     58 1HB  SER A  24      -1.057  -3.429  54.031  1.00 60.68           H
ATOM     59 2HB  SER A  24      -1.684  -3.707  55.643  1.00 60.68           H
ATOM     60  OG  SER A  24       0.371  -3.765  55.480  1.00 60.68           O
ATOM     61  HG  SER A  24       0.600  -4.461  56.161  1.00 60.68           H
ATOM     62  HN  SER A  24      -1.339  -5.764  56.656  1.00 60.68           H
ATOM     63  N   MET A  25       0.997  -6.660  54.710  1.00 61.30           N
ATOM     64  CA  MET A  25       2.211  -7.262  54.184  1.00 61.30           C
ATOM     65  C   MET A  25       1.917  -8.622  53.547  1.00 61.30           C
ATOM     66  O   MET A  25       2.422  -8.928  52.468  1.00 61.30           O
ATOM     67  HA  MET A  25       2.577  -6.570  53.426  1.00 61.30           H
ATOM     68  CB  MET A  25       3.226  -7.436  55.315  1.00 61.30           C
ATOM     69 1HB  MET A  25       3.242  -6.540  55.936  1.00 61.30           H
ATOM     70 2HB  MET A  25       2.922  -8.263  55.957  1.00 61.30           H
ATOM     71  CG  MET A  25       4.626  -7.703  54.759  1.00 61.30           C
ATOM     72 1HG  MET A  25       5.298  -7.994  55.566  1.00 61.30           H
ATOM     73 2HG  MET A  25       4.595  -8.536  54.055  1.00 61.30           H
ATOM     74  SD  MET A  25       5.249  -6.242  53.945  1.00 61.30           S
ATOM     75  CE  MET A  25       6.895  -6.181  54.633  1.00 61.30           C
ATOM     76 1HE  MET A  25       6.832  -6.091  55.718  1.00 61.30           H
ATOM     77 2HE  MET A  25       7.431  -7.094  54.375  1.00 61.30           H
ATOM     78 3HE  MET A  25       7.426  -5.320  54.228  1.00 61.30           H
ATOM     79  HN  MET A  25       0.882  -6.737  55.700  1.00 61.30           H
ATOM     80  N   GLU A  26       1.102  -9.401  54.242  1.00 60.95           N
ATOM     81  CA  GLU A  26       0.706 -10.706  53.741  1.00 60.95           C
ATOM     82  C   GLU A  26      -0.065 -10.560  52.427  1.00 60.95           C
ATOM     83  O   GLU A  26       0.208 -11.270  51.461  1.00 60.95           O
ATOM     84  HA  GLU A  26       1.638 -11.244  53.565  1.00 60.95           H
ATOM     85  CB  GLU A  26      -0.121 -11.465  54.780  1.00 60.95           C
ATOM     86 1HB  GLU A  26      -0.855 -10.794  55.227  1.00 60.95           H
ATOM     87 2HB  GLU A  26      -0.568 -12.347  54.322  1.00 60.95           H
ATOM     88  CG  GLU A  26       0.763 -11.973  55.921  1.00 60.95           C
ATOM     89 1HG  GLU A  26       1.561 -12.597  55.517  1.00 60.95           H
ATOM     90 2HG  GLU A  26       1.239 -11.129  56.420  1.00 60.95           H
ATOM     91  CD  GLU A  26      -0.056 -12.776  56.934  1.00 60.95           C
ATOM     92  OE1 GLU A  26       0.569 -13.580  57.659  1.00 60.95           O
ATOM     93  OE2 GLU A  26      -1.288 -12.567  56.961  1.00 60.95           O
ATOM     94  HN  GLU A  26       0.714  -9.154  55.130  1.00 60.95           H
ATOM     95  N   ASP A  27      -1.012  -9.633  52.434  1.00 60.74           N
ATOM     96  CA  ASP A  27      -1.831  -9.392  51.259  1.00 60.74           C
ATOM     97  C   ASP A  27      -0.925  -9.095  50.063  1.00 60.74           C
ATOM     98  O   ASP A  27      -1.184  -9.558  48.953  1.00 60.74           O
ATOM     99  HA  ASP A  27      -2.415 -10.302  51.125  1.00 60.74           H
ATOM    100  CB  ASP A  27      -2.750  -8.186  51.467  1.00 60.74           C
ATOM    101 1HB  ASP A  27      -2.196  -7.380  51.948  1.00 60.74           H
ATOM    102 2HB  ASP A  27      -3.085  -7.809  50.500  1.00 60.74           H
ATOM    103  CG  ASP A  27      -3.962  -8.560  52.322  1.00 60.74           C
ATOM    104  OD1 ASP A  27      -4.165  -9.779  52.516  1.00 60.74           O
ATOM    105  OD2 ASP A  27      -4.658  -7.620  52.763  1.00 60.74           O
ATOM    106  HN  ASP A  27      -1.222  -9.054  53.222  1.00 60.74           H
ATOM    107  N   TYR A  28       0.120  -8.325  50.329  1.00 63.48           N
ATOM    108  CA  TYR A  28       1.052  -7.940  49.283  1.00 63.48           C
ATOM    109  C   TYR A  28       1.867  -9.143  48.805  1.00 63.48           C
ATOM    110  O   TYR A  28       2.180  -9.255  47.621  1.00 63.48           O
ATOM    111  HA  TYR A  28       0.475  -7.547  48.446  1.00 63.48           H
ATOM    112  CB  TYR A  28       1.997  -6.917  49.916  1.00 63.48           C
ATOM    113 1HB  TYR A  28       1.406  -6.114  50.356  1.00 63.48           H
ATOM    114 2HB  TYR A  28       2.541  -7.395  50.730  1.00 63.48           H
ATOM    115  CG  TYR A  28       3.004  -6.311  48.936  1.00 63.48           C
ATOM    116  CD1 TYR A  28       4.257  -6.873  48.798  1.00 63.48           C
ATOM    117  HD1 TYR A  28       4.529  -7.750  49.386  1.00 63.48           H
ATOM    118  CD2 TYR A  28       2.660  -5.201  48.191  1.00 63.48           C
ATOM    119  HD2 TYR A  28       1.670  -4.757  48.300  1.00 63.48           H
ATOM    120  CE1 TYR A  28       5.204  -6.303  47.876  1.00 63.48           C
ATOM    121  HE1 TYR A  28       6.197  -6.737  47.757  1.00 63.48           H
ATOM    122  CE2 TYR A  28       3.607  -4.631  47.269  1.00 63.48           C
ATOM    123  HE2 TYR A  28       3.348  -3.755  46.674  1.00 63.48           H
ATOM    124  CZ  TYR A  28       4.833  -5.210  47.157  1.00 63.48           C
ATOM    125  OH  TYR A  28       5.728  -4.671  46.286  1.00 63.48           O
ATOM    126  HH  TYR A  28       6.290  -5.393  45.883  1.00 63.48           H
ATOM    127  HN  TYR A  28       0.333  -7.966  51.238  1.00 63.48           H
ATOM    128  N   VAL A  29       2.189 -10.013  49.752  1.00 61.27           N
ATOM    129  CA  VAL A  29       3.018 -11.169  49.456  1.00 61.27           C
ATOM    130  C   VAL A  29       2.191 -12.201  48.687  1.00 61.27           C
ATOM    131  O   VAL A  29       2.701 -12.862  47.783  1.00 61.27           O
ATOM    132  HA  VAL A  29       3.837 -10.832  48.820  1.00 61.27           H
ATOM    133  CB  VAL A  29       3.619 -11.727  50.748  1.00 61.27           C
ATOM    134  HB  VAL A  29       2.809 -12.163  51.333  1.00 61.27           H
ATOM    135  CG1 VAL A  29       4.631 -12.834  50.448  1.00 61.27           C
ATOM    136 1HG1 VAL A  29       4.135 -13.645  49.914  1.00 61.27           H
ATOM    137 2HG1 VAL A  29       5.437 -12.433  49.833  1.00 61.27           H
ATOM    138 3HG1 VAL A  29       5.043 -13.213  51.383  1.00 61.27           H
ATOM    139  CG2 VAL A  29       4.254 -10.613  51.582  1.00 61.27           C
ATOM    140 1HG2 VAL A  29       5.047 -10.135  51.007  1.00 61.27           H
ATOM    141 2HG2 VAL A  29       3.496  -9.874  51.840  1.00 61.27           H
ATOM    142 3HG2 VAL A  29       4.674 -11.038  52.495  1.00 61.27           H
ATOM    143  HN  VAL A  29       1.894  -9.938  50.704  1.00 61.27           H
ATOM    144  N   ASN A  30       0.928 -12.307  49.073  1.00 63.60           N
ATOM    145  CA  ASN A  30       0.061 -13.336  48.525  1.00 63.60           C
ATOM    146  C   ASN A  30      -0.527 -12.849  47.199  1.00 63.60           C
ATOM    147  O   ASN A  30      -1.102 -13.633  46.445  1.00 63.60           O
ATOM    148  HA  ASN A  30       0.699 -14.211  48.401  1.00 63.60           H
ATOM    149  CB  ASN A  30      -1.100 -13.641  49.473  1.00 63.60           C
ATOM    150 1HB  ASN A  30      -1.522 -12.708  49.848  1.00 63.60           H
ATOM    151 2HB  ASN A  30      -1.894 -14.153  48.929  1.00 63.60           H
ATOM    152  CG  ASN A  30      -0.637 -14.506  50.646  1.00 63.60           C
ATOM    153  OD1 ASN A  30       0.383 -15.172  50.595  1.00 63.60           O
ATOM    154  ND2 ASN A  30      -1.443 -14.460  51.704  1.00 63.60           N
ATOM    155 1HD2 ASN A  30      -2.266 -13.893  51.680  1.00 63.60           H
ATOM    156 2HD2 ASN A  30      -1.226 -14.993  52.522  1.00 63.60           H
ATOM    157  HN  ASN A  30       0.497 -11.706  49.746  1.00 63.60           H
ATOM    158  N   PHE A  31      -0.362 -11.557  46.954  1.00 66.69           N
ATOM    159  CA  PHE A  31      -0.825 -10.966  45.710  1.00 66.69           C
ATOM    160  C   PHE A  31      -0.125 -11.601  44.507  1.00 66.69           C
ATOM    161  O   PHE A  31       1.096 -11.527  44.385  1.00 66.69           O
ATOM    162  HA  PHE A  31      -1.897 -11.150  45.644  1.00 66.69           H
ATOM    163  CB  PHE A  31      -0.472  -9.478  45.764  1.00 66.69           C
ATOM    164 1HB  PHE A  31      -0.852  -9.058  46.695  1.00 66.69           H
ATOM    165 2HB  PHE A  31       0.612  -9.373  45.785  1.00 66.69           H
ATOM    166  CG  PHE A  31      -1.026  -8.665  44.592  1.00 66.69           C
ATOM    167  CD1 PHE A  31      -0.220  -8.347  43.544  1.00 66.69           C
ATOM    168  HD1 PHE A  31       0.820  -8.671  43.538  1.00 66.69           H
ATOM    169  CD2 PHE A  31      -2.324  -8.260  44.599  1.00 66.69           C
ATOM    170  HD2 PHE A  31      -2.970  -8.514  45.439  1.00 66.69           H
ATOM    171  CE1 PHE A  31      -0.734  -7.592  42.456  1.00 66.69           C
ATOM    172  HE1 PHE A  31      -0.088  -7.337  41.616  1.00 66.69           H
ATOM    173  CE2 PHE A  31      -2.838  -7.505  43.511  1.00 66.69           C
ATOM    174  HE2 PHE A  31      -3.879  -7.180  43.517  1.00 66.69           H
ATOM    175  CZ  PHE A  31      -2.032  -7.187  42.463  1.00 66.69           C
ATOM    176  HZ  PHE A  31      -2.427  -6.608  41.628  1.00 66.69           H
ATOM    177  HN  PHE A  31       0.078 -10.920  47.587  1.00 66.69           H
ATOM    178  N   ASN A  32      -0.930 -12.211  43.649  1.00 65.21           N
ATOM    179  CA  ASN A  32      -0.405 -12.846  42.453  1.00 65.21           C
ATOM    180  C   ASN A  32      -0.079 -11.774  41.412  1.00 65.21           C
ATOM    181  O   ASN A  32      -0.953 -11.352  40.655  1.00 65.21           O
ATOM    182  HA  ASN A  32       0.481 -13.390  42.782  1.00 65.21           H
ATOM    183  CB  ASN A  32      -1.431 -13.803  41.841  1.00 65.21           C
ATOM    184 1HB  ASN A  32      -1.889 -14.402  42.628  1.00 65.21           H
ATOM    185 2HB  ASN A  32      -2.230 -13.231  41.370  1.00 65.21           H
ATOM    186  CG  ASN A  32      -0.776 -14.722  40.808  1.00 65.21           C
ATOM    187  OD1 ASN A  32       0.371 -14.554  40.428  1.00 65.21           O
ATOM    188  ND2 ASN A  32      -1.567 -15.700  40.377  1.00 65.21           N
ATOM    189 1HD2 ASN A  32      -2.500 -15.782  40.729  1.00 65.21           H
ATOM    190 2HD2 ASN A  32      -1.230 -16.354  39.700  1.00 65.21           H
ATOM    191  HN  ASN A  32      -1.922 -12.274  43.761  1.00 65.21           H
ATOM    192  N   PHE A  33       1.181 -11.363  41.406  1.00 70.17           N
ATOM    193  CA  PHE A  33       1.666 -10.452  40.384  1.00 70.17           C
ATOM    194  C   PHE A  33       1.861 -11.176  39.050  1.00 70.17           C
ATOM    195  O   PHE A  33       2.982 -11.279  38.554  1.00 70.17           O
ATOM    196  HA  PHE A  33       0.915  -9.670  40.264  1.00 70.17           H
ATOM    197  CB  PHE A  33       3.018  -9.920  40.864  1.00 70.17           C
ATOM    198 1HB  PHE A  33       3.677 -10.764  41.067  1.00 70.17           H
ATOM    199 2HB  PHE A  33       3.476  -9.343  40.061  1.00 70.17           H
ATOM    200  CG  PHE A  33       2.933  -9.045  42.117  1.00 70.17           C
ATOM    201  CD1 PHE A  33       2.712  -7.708  41.998  1.00 70.17           C
ATOM    202  HD1 PHE A  33       2.596  -7.260  41.012  1.00 70.17           H
ATOM    203  CD2 PHE A  33       3.078  -9.604  43.348  1.00 70.17           C
ATOM    204  HD2 PHE A  33       3.255 -10.675  43.443  1.00 70.17           H
ATOM    205  CE1 PHE A  33       2.633  -6.896  43.161  1.00 70.17           C
ATOM    206  HE1 PHE A  33       2.457  -5.825  43.066  1.00 70.17           H
ATOM    207  CE2 PHE A  33       2.999  -8.792  44.510  1.00 70.17           C
ATOM    208  HE2 PHE A  33       3.116  -9.240  45.497  1.00 70.17           H
ATOM    209  CZ  PHE A  33       2.779  -7.455  44.392  1.00 70.17           C
ATOM    210  HZ  PHE A  33       2.718  -6.832  45.284  1.00 70.17           H
ATOM    211  HN  PHE A  33       1.863 -11.643  42.081  1.00 70.17           H
ATOM    212  N   THR A  34       0.753 -11.660  38.509  1.00 73.80           N
ATOM    213  CA  THR A  34       0.719 -12.071  37.115  1.00 73.80           C
ATOM    214  C   THR A  34       1.176 -10.925  36.210  1.00 73.80           C
ATOM    215  O   THR A  34       0.672  -9.808  36.315  1.00 73.80           O
ATOM    216  HA  THR A  34       1.428 -12.887  36.980  1.00 73.80           H
ATOM    217  CB  THR A  34      -0.695 -12.565  36.803  1.00 73.80           C
ATOM    218  HB  THR A  34      -1.397 -11.733  36.758  1.00 73.80           H
ATOM    219  OG1 THR A  34      -0.955 -13.536  37.813  1.00 73.80           O
ATOM    220  HG1 THR A  34      -0.240 -14.235  37.808  1.00 73.80           H
ATOM    221  CG2 THR A  34      -0.762 -13.360  35.497  1.00 73.80           C
ATOM    222 1HG2 THR A  34      -0.110 -14.230  35.567  1.00 73.80           H
ATOM    223 2HG2 THR A  34      -0.437 -12.728  34.670  1.00 73.80           H
ATOM    224 3HG2 THR A  34      -1.787 -13.687  35.323  1.00 73.80           H
ATOM    225  HN  THR A  34      -0.109 -11.772  39.004  1.00 73.80           H
ATOM    226  N   ASP A  35       2.125 -11.242  35.342  1.00 81.62           N
ATOM    227  CA  ASP A  35       2.837 -10.213  34.603  1.00 81.62           C
ATOM    228  C   ASP A  35       1.992  -9.776  33.405  1.00 81.62           C
ATOM    229  O   ASP A  35       2.257 -10.179  32.273  1.00 81.62           O
ATOM    230  HA  ASP A  35       2.997  -9.406  35.317  1.00 81.62           H
ATOM    231  CB  ASP A  35       4.172 -10.740  34.073  1.00 81.62           C
ATOM    232 1HB  ASP A  35       4.551 -11.516  34.738  1.00 81.62           H
ATOM    233 2HB  ASP A  35       4.023 -11.202  33.097  1.00 81.62           H
ATOM    234  CG  ASP A  35       5.200  -9.612  33.958  1.00 81.62           C
ATOM    235  OD1 ASP A  35       4.877  -8.500  34.430  1.00 81.62           O
ATOM    236  OD2 ASP A  35       6.284  -9.887  33.401  1.00 81.62           O
ATOM    237  HN  ASP A  35       2.409 -12.180  35.141  1.00 81.62           H
ATOM    238  N   PHE A  36       0.992  -8.955  33.694  1.00 89.46           N
ATOM    239  CA  PHE A  36       0.129  -8.430  32.650  1.00 89.46           C
ATOM    240  C   PHE A  36       0.763  -7.213  31.974  1.00 89.46           C
ATOM    241  O   PHE A  36       0.287  -6.756  30.937  1.00 89.46           O
ATOM    242  HA  PHE A  36      -0.007  -9.223  31.914  1.00 89.46           H
ATOM    243  CB  PHE A  36      -1.177  -8.003  33.323  1.00 89.46           C
ATOM    244 1HB  PHE A  36      -0.945  -7.332  34.150  1.00 89.46           H
ATOM    245 2HB  PHE A  36      -1.772  -7.434  32.608  1.00 89.46           H
ATOM    246  CG  PHE A  36      -2.016  -9.168  33.850  1.00 89.46           C
ATOM    247  CD1 PHE A  36      -2.143 -10.304  33.112  1.00 89.46           C
ATOM    248  HD1 PHE A  36      -1.646 -10.383  32.145  1.00 89.46           H
ATOM    249  CD2 PHE A  36      -2.636  -9.069  35.056  1.00 89.46           C
ATOM    250  HD2 PHE A  36      -2.535  -8.159  35.647  1.00 89.46           H
ATOM    251  CE1 PHE A  36      -2.922 -11.385  33.601  1.00 89.46           C
ATOM    252  HE1 PHE A  36      -3.023 -12.295  33.010  1.00 89.46           H
ATOM    253  CE2 PHE A  36      -3.415 -10.151  35.545  1.00 89.46           C
ATOM    254  HE2 PHE A  36      -3.912 -10.071  36.512  1.00 89.46           H
ATOM    255  CZ  PHE A  36      -3.541 -11.286  34.807  1.00 89.46           C
ATOM    256  HZ  PHE A  36      -4.139 -12.116  35.183  1.00 89.46           H
ATOM    257  HN  PHE A  36       0.769  -8.651  34.620  1.00 89.46           H
ATOM    258  N   TYR A  37       1.829  -6.722  32.591  1.00 91.47           N
ATOM    259  CA  TYR A  37       2.632  -5.677  31.980  1.00 91.47           C
ATOM    260  C   TYR A  37       3.735  -6.274  31.104  1.00 91.47           C
ATOM    261  O   TYR A  37       4.620  -6.969  31.602  1.00 91.47           O
ATOM    262  HA  TYR A  37       1.975  -5.068  31.358  1.00 91.47           H
ATOM    263  CB  TYR A  37       3.274  -4.908  33.136  1.00 91.47           C
ATOM    264 1HB  TYR A  37       2.490  -4.560  33.808  1.00 91.47           H
ATOM    265 2HB  TYR A  37       3.903  -5.591  33.707  1.00 91.47           H
ATOM    266  CG  TYR A  37       4.117  -3.710  32.695  1.00 91.47           C
ATOM    267  CD1 TYR A  37       5.449  -3.882  32.379  1.00 91.47           C
ATOM    268  HD1 TYR A  37       5.901  -4.871  32.444  1.00 91.47           H
ATOM    269  CD2 TYR A  37       3.544  -2.457  32.612  1.00 91.47           C
ATOM    270  HD2 TYR A  37       2.491  -2.321  32.861  1.00 91.47           H
ATOM    271  CE1 TYR A  37       6.242  -2.754  31.964  1.00 91.47           C
ATOM    272  HE1 TYR A  37       7.295  -2.875  31.712  1.00 91.47           H
ATOM    273  CE2 TYR A  37       4.337  -1.329  32.197  1.00 91.47           C
ATOM    274  HE2 TYR A  37       3.897  -0.334  32.127  1.00 91.47           H
ATOM    275  CZ  TYR A  37       5.646  -1.533  31.893  1.00 91.47           C
ATOM    276  OH  TYR A  37       6.395  -0.467  31.501  1.00 91.47           O
ATOM    277  HH  TYR A  37       7.083  -0.759  30.836  1.00 91.47           H
ATOM    278  HN  TYR A  37       2.145  -7.027  33.490  1.00 91.47           H
ATOM    279  N   CYS A  38       3.647  -5.982  29.815  1.00 91.32           N
ATOM    280  CA  CYS A  38       4.554  -6.578  28.849  1.00 91.32           C
ATOM    281  C   CYS A  38       5.580  -5.522  28.437  1.00 91.32           C
ATOM    282  O   CYS A  38       5.224  -4.498  27.856  1.00 91.32           O
ATOM    283  HA  CYS A  38       5.039  -7.415  29.350  1.00 91.32           H
ATOM    284  CB  CYS A  38       3.802  -7.144  27.642  1.00 91.32           C
ATOM    285 1HB  CYS A  38       2.981  -7.777  27.979  1.00 91.32           H
ATOM    286 2HB  CYS A  38       3.361  -6.332  27.064  1.00 91.32           H
ATOM    287  SG  CYS A  38       4.945  -8.110  26.589  1.00 91.32           S
ATOM    288  HN  CYS A  38       2.973  -5.352  29.429  1.00 91.32           H
ATOM    289  N   GLU A  39       6.835  -5.806  28.756  1.00 89.81           N
ATOM    290  CA  GLU A  39       7.936  -5.007  28.245  1.00 89.81           C
ATOM    291  C   GLU A  39       8.290  -5.439  26.821  1.00 89.81           C
ATOM    292  O   GLU A  39       8.662  -6.589  26.592  1.00 89.81           O
ATOM    293  HA  GLU A  39       7.570  -3.980  28.240  1.00 89.81           H
ATOM    294  CB  GLU A  39       9.154  -5.101  29.165  1.00 89.81           C
ATOM    295 1HB  GLU A  39       9.343  -6.144  29.419  1.00 89.81           H
ATOM    296 2HB  GLU A  39      10.008  -4.611  28.697  1.00 89.81           H
ATOM    297  CG  GLU A  39       8.905  -4.365  30.483  1.00 89.81           C
ATOM    298 1HG  GLU A  39       8.578  -3.345  30.278  1.00 89.81           H
ATOM    299 2HG  GLU A  39       8.099  -4.854  31.030  1.00 89.81           H
ATOM    300  CD  GLU A  39      10.169  -4.337  31.344  1.00 89.81           C
ATOM    301  OE1 GLU A  39      10.078  -3.800  32.469  1.00 89.81           O
ATOM    302  OE2 GLU A  39      11.198  -4.853  30.857  1.00 89.81           O
ATOM    303  HN  GLU A  39       7.103  -6.564  29.349  1.00 89.81           H
ATOM    304  N   LYS A  40       8.160  -4.495  25.900  1.00 89.91           N
ATOM    305  CA  LYS A  40       8.296  -4.803  24.487  1.00 89.91           C
ATOM    306  C   LYS A  40       9.742  -4.554  24.052  1.00 89.91           C
ATOM    307  O   LYS A  40       9.998  -4.233  22.892  1.00 89.91           O
ATOM    308  HA  LYS A  40       8.076  -5.863  24.361  1.00 89.91           H
ATOM    309  CB  LYS A  40       7.264  -4.026  23.667  1.00 89.91           C
ATOM    310 1HB  LYS A  40       7.397  -2.956  23.829  1.00 89.91           H
ATOM    311 2HB  LYS A  40       7.425  -4.210  22.605  1.00 89.91           H
ATOM    312  CG  LYS A  40       5.840  -4.433  24.051  1.00 89.91           C
ATOM    313 1HG  LYS A  40       5.711  -4.344  25.130  1.00 89.91           H
ATOM    314 2HG  LYS A  40       5.126  -3.752  23.588  1.00 89.91           H
ATOM    315  CD  LYS A  40       5.543  -5.868  23.612  1.00 89.91           C
ATOM    316 1HD  LYS A  40       5.829  -6.000  22.568  1.00 89.91           H
ATOM    317 2HD  LYS A  40       6.145  -6.563  24.197  1.00 89.91           H
ATOM    318  CE  LYS A  40       4.059  -6.198  23.785  1.00 89.91           C
ATOM    319 1HE  LYS A  40       3.852  -6.433  24.829  1.00 89.91           H
ATOM    320 2HE  LYS A  40       3.454  -5.328  23.529  1.00 89.91           H
ATOM    321  NZ  LYS A  40       3.679  -7.343  22.928  1.00 89.91           N
ATOM    322 1HZ  LYS A  40       2.698  -7.557  23.065  1.00 89.91           H
ATOM    323 2HZ  LYS A  40       3.841  -7.106  21.956  1.00 89.91           H
ATOM    324 3HZ  LYS A  40       4.239  -8.151  23.176  1.00 89.91           H
ATOM    325  HN  LYS A  40       7.967  -3.536  26.107  1.00 89.91           H
ATOM    326  N   ASN A  41      10.649  -4.712  25.005  1.00 88.23           N
ATOM    327  CA  ASN A  41      12.051  -4.422  24.758  1.00 88.23           C
ATOM    328  C   ASN A  41      12.564  -5.324  23.635  1.00 88.23           C
ATOM    329  O   ASN A  41      13.282  -4.868  22.746  1.00 88.23           O
ATOM    330  HA  ASN A  41      12.082  -3.365  24.492  1.00 88.23           H
ATOM    331  CB  ASN A  41      12.896  -4.691  26.005  1.00 88.23           C
ATOM    332 1HB  ASN A  41      12.597  -5.638  26.454  1.00 88.23           H
ATOM    333 2HB  ASN A  41      13.945  -4.789  25.723  1.00 88.23           H
ATOM    334  CG  ASN A  41      12.740  -3.564  27.028  1.00 88.23           C
ATOM    335  OD1 ASN A  41      12.425  -2.432  26.699  1.00 88.23           O
ATOM    336  ND2 ASN A  41      12.978  -3.935  28.282  1.00 88.23           N
ATOM    337 1HD2 ASN A  41      13.232  -4.881  28.484  1.00 88.23           H
ATOM    338 2HD2 ASN A  41      12.901  -3.269  29.024  1.00 88.23           H
ATOM    339  HN  ASN A  41      10.439  -5.031  25.929  1.00 88.23           H
ATOM    340  N   ASN A  42      12.177  -6.589  23.711  1.00 90.42           N
ATOM    341  CA  ASN A  42      12.638  -7.572  22.746  1.00 90.42           C
ATOM    342  C   ASN A  42      12.161  -7.172  21.348  1.00 90.42           C
ATOM    343  O   ASN A  42      12.900  -7.307  20.374  1.00 90.42           O
ATOM    344  HA  ASN A  42      13.724  -7.571  22.832  1.00 90.42           H
ATOM    345  CB  ASN A  42      12.072  -8.959  23.059  1.00 90.42           C
ATOM    346 1HB  ASN A  42      10.989  -8.897  23.168  1.00 90.42           H
ATOM    347 2HB  ASN A  42      12.271  -9.633  22.226  1.00 90.42           H
ATOM    348  CG  ASN A  42      12.687  -9.526  24.340  1.00 90.42           C
ATOM    349  OD1 ASN A  42      13.635  -8.993  24.893  1.00 90.42           O
ATOM    350  ND2 ASN A  42      12.096 -10.633  24.780  1.00 90.42           N
ATOM    351 1HD2 ASN A  42      11.321 -11.020  24.279  1.00 90.42           H
ATOM    352 2HD2 ASN A  42      12.426 -11.080  25.611  1.00 90.42           H
ATOM    353  HN  ASN A  42      11.560  -6.943  24.414  1.00 90.42           H
ATOM    354  N   VAL A  43      10.929  -6.687  21.294  1.00 90.97           N
ATOM    355  CA  VAL A  43      10.338  -6.286  20.029  1.00 90.97           C
ATOM    356  C   VAL A  43      11.127  -5.109  19.452  1.00 90.97           C
ATOM    357  O   VAL A  43      11.417  -5.079  18.257  1.00 90.97           O
ATOM    358  HA  VAL A  43      10.419  -7.132  19.346  1.00 90.97           H
ATOM    359  CB  VAL A  43       8.853  -5.973  20.222  1.00 90.97           C
ATOM    360  HB  VAL A  43       8.775  -5.113  20.887  1.00 90.97           H
ATOM    361  CG1 VAL A  43       8.194  -5.600  18.892  1.00 90.97           C
ATOM    362 1HG1 VAL A  43       8.686  -4.720  18.477  1.00 90.97           H
ATOM    363 2HG1 VAL A  43       8.288  -6.431  18.194  1.00 90.97           H
ATOM    364 3HG1 VAL A  43       7.139  -5.382  19.058  1.00 90.97           H
ATOM    365  CG2 VAL A  43       8.126  -7.146  20.884  1.00 90.97           C
ATOM    366 1HG2 VAL A  43       8.218  -8.031  20.255  1.00 90.97           H
ATOM    367 2HG2 VAL A  43       8.571  -7.345  21.859  1.00 90.97           H
ATOM    368 3HG2 VAL A  43       7.073  -6.896  21.009  1.00 90.97           H
ATOM    369  HN  VAL A  43      10.340  -6.567  22.093  1.00 90.97           H
ATOM    370  N   ARG A  44      11.452  -4.170  20.327  1.00 89.64           N
ATOM    371  CA  ARG A  44      12.133  -2.957  19.906  1.00 89.64           C
ATOM    372  C   ARG A  44      13.549  -3.284  19.426  1.00 89.64           C
ATOM    373  O   ARG A  44      14.027  -2.704  18.452  1.00 89.64           O
ATOM    374  HA  ARG A  44      11.524  -2.564  19.093  1.00 89.64           H
ATOM    375  CB  ARG A  44      12.211  -1.944  21.049  1.00 89.64           C
ATOM    376 1HB  ARG A  44      12.622  -2.423  21.938  1.00 89.64           H
ATOM    377 2HB  ARG A  44      12.892  -1.137  20.779  1.00 89.64           H
ATOM    378  CG  ARG A  44      10.830  -1.368  21.367  1.00 89.64           C
ATOM    379 1HG  ARG A  44      10.345  -1.045  20.445  1.00 89.64           H
ATOM    380 2HG  ARG A  44      10.200  -2.144  21.803  1.00 89.64           H
ATOM    381  CD  ARG A  44      10.937  -0.187  22.333  1.00 89.64           C
ATOM    382 1HD  ARG A  44      11.757   0.465  22.034  1.00 89.64           H
ATOM    383 2HD  ARG A  44      10.025   0.409  22.295  1.00 89.64           H
ATOM    384  NE  ARG A  44      11.160  -0.679  23.711  1.00 89.64           N
ATOM    385  HE  ARG A  44      12.076  -1.000  23.952  1.00 89.64           H
ATOM    386  CZ  ARG A  44      10.211  -0.721  24.657  1.00 89.64           C
ATOM    387  NH1 ARG A  44       8.966  -0.303  24.390  1.00 89.64           N
ATOM    388 1HH1 ARG A  44       8.739   0.043  23.480  1.00 89.64           H
ATOM    389 2HH1 ARG A  44       8.264  -0.338  25.102  1.00 89.64           H
ATOM    390  NH2 ARG A  44      10.526  -1.187  25.873  1.00 89.64           N
ATOM    391 1HH2 ARG A  44       9.830  -1.225  26.590  1.00 89.64           H
ATOM    392 2HH2 ARG A  44      11.458  -1.497  26.064  1.00 89.64           H
ATOM    393  HN  ARG A  44      11.258  -4.227  21.307  1.00 89.64           H
ATOM    394  N   GLN A  45      14.179  -4.212  20.131  1.00 90.90           N
ATOM    395  CA  GLN A  45      15.545  -4.592  19.814  1.00 90.90           C
ATOM    396  C   GLN A  45      15.609  -5.237  18.428  1.00 90.90           C
ATOM    397  O   GLN A  45      16.518  -4.956  17.650  1.00 90.90           O
ATOM    398  HA  GLN A  45      16.113  -3.662  19.815  1.00 90.90           H
ATOM    399  CB  GLN A  45      16.115  -5.529  20.881  1.00 90.90           C
ATOM    400 1HB  GLN A  45      15.998  -5.077  21.867  1.00 90.90           H
ATOM    401 2HB  GLN A  45      15.552  -6.462  20.889  1.00 90.90           H
ATOM    402  CG  GLN A  45      17.594  -5.822  20.621  1.00 90.90           C
ATOM    403 1HG  GLN A  45      17.713  -6.258  19.630  1.00 90.90           H
ATOM    404 2HG  GLN A  45      18.160  -4.890  20.629  1.00 90.90           H
ATOM    405  CD  GLN A  45      18.158  -6.776  21.676  1.00 90.90           C
ATOM    406  OE1 GLN A  45      17.447  -7.305  22.514  1.00 90.90           O
ATOM    407  NE2 GLN A  45      19.471  -6.966  21.587  1.00 90.90           N
ATOM    408 1HE2 GLN A  45      19.996  -6.501  20.874  1.00 90.90           H
ATOM    409 2HE2 GLN A  45      19.933  -7.574  22.232  1.00 90.90           H
ATOM    410  HN  GLN A  45      13.773  -4.698  20.904  1.00 90.90           H
ATOM    411  N   PHE A  46      14.631  -6.091  18.162  1.00 92.96           N
ATOM    412  CA  PHE A  46      14.531  -6.734  16.863  1.00 92.96           C
ATOM    413  C   PHE A  46      14.347  -5.698  15.752  1.00 92.96           C
ATOM    414  O   PHE A  46      15.042  -5.741  14.737  1.00 92.96           O
ATOM    415  HA  PHE A  46      15.461  -7.278  16.700  1.00 92.96           H
ATOM    416  CB  PHE A  46      13.300  -7.642  16.907  1.00 92.96           C
ATOM    417 1HB  PHE A  46      13.466  -8.426  17.645  1.00 92.96           H
ATOM    418 2HB  PHE A  46      12.444  -7.060  17.247  1.00 92.96           H
ATOM    419  CG  PHE A  46      12.957  -8.290  15.564  1.00 92.96           C
ATOM    420  CD1 PHE A  46      11.951  -7.784  14.802  1.00 92.96           C
ATOM    421  HD1 PHE A  46      11.389  -6.916  15.148  1.00 92.96           H
ATOM    422  CD2 PHE A  46      13.659  -9.372  15.132  1.00 92.96           C
ATOM    423  HD2 PHE A  46      14.465  -9.778  15.743  1.00 92.96           H
ATOM    424  CE1 PHE A  46      11.632  -8.385  13.556  1.00 92.96           C
ATOM    425  HE1 PHE A  46      10.826  -7.980  12.945  1.00 92.96           H
ATOM    426  CE2 PHE A  46      13.340  -9.974  13.886  1.00 92.96           C
ATOM    427  HE2 PHE A  46      13.903 -10.841  13.540  1.00 92.96           H
ATOM    428  CZ  PHE A  46      12.334  -9.468  13.124  1.00 92.96           C
ATOM    429  HZ  PHE A  46      12.090  -9.929  12.167  1.00 92.96           H
ATOM    430  HN  PHE A  46      13.917  -6.344  18.815  1.00 92.96           H
ATOM    431  N   ALA A  47      13.408  -4.792  15.980  1.00 91.70           N
ATOM    432  CA  ALA A  47      13.056  -3.808  14.971  1.00 91.70           C
ATOM    433  C   ALA A  47      14.301  -3.002  14.595  1.00 91.70           C
ATOM    434  O   ALA A  47      14.530  -2.718  13.420  1.00 91.70           O
ATOM    435  HA  ALA A  47      12.703  -4.346  14.092  1.00 91.70           H
ATOM    436  CB  ALA A  47      11.924  -2.921  15.495  1.00 91.70           C
ATOM    437 1HB  ALA A  47      11.054  -3.538  15.719  1.00 91.70           H
ATOM    438 2HB  ALA A  47      12.252  -2.412  16.401  1.00 91.70           H
ATOM    439 3HB  ALA A  47      11.661  -2.183  14.737  1.00 91.70           H
ATOM    440  HN  ALA A  47      12.892  -4.724  16.835  1.00 91.70           H
ATOM    441  N   SER A  48      15.074  -2.657  15.615  1.00 92.26           N
ATOM    442  CA  SER A  48      16.155  -1.701  15.444  1.00 92.26           C
ATOM    443  C   SER A  48      17.223  -2.279  14.514  1.00 92.26           C
ATOM    444  O   SER A  48      17.953  -1.534  13.862  1.00 92.26           O
ATOM    445  HA  SER A  48      15.694  -0.820  14.997  1.00 92.26           H
ATOM    446  CB  SER A  48      16.772  -1.322  16.792  1.00 92.26           C
ATOM    447 1HB  SER A  48      17.412  -0.449  16.665  1.00 92.26           H
ATOM    448 2HB  SER A  48      15.982  -1.040  17.487  1.00 92.26           H
ATOM    449  OG  SER A  48      17.534  -2.390  17.349  1.00 92.26           O
ATOM    450  HG  SER A  48      16.976  -3.218  17.400  1.00 92.26           H
ATOM    451  HN  SER A  48      14.971  -3.017  16.542  1.00 92.26           H
ATOM    452  N   HIS A  49      17.281  -3.602  14.483  1.00 92.81           N
ATOM    453  CA  HIS A  49      18.276  -4.289  13.677  1.00 92.81           C
ATOM    454  C   HIS A  49      17.677  -4.642  12.314  1.00 92.81           C
ATOM    455  O   HIS A  49      18.358  -4.564  11.293  1.00 92.81           O
ATOM    456  HA  HIS A  49      19.099  -3.588  13.531  1.00 92.81           H
ATOM    457  CB  HIS A  49      18.828  -5.509  14.416  1.00 92.81           C
ATOM    458 1HB  HIS A  49      17.995  -6.139  14.728  1.00 92.81           H
ATOM    459 2HB  HIS A  49      19.432  -6.098  13.726  1.00 92.81           H
ATOM    460  CG  HIS A  49      19.662  -5.168  15.628  1.00 92.81           C
ATOM    461  ND1 HIS A  49      19.109  -4.890  16.865  1.00 92.81           N
ATOM    462  HD1 HIS A  49      18.133  -4.887  17.082  1.00 92.81           H
ATOM    463  CD2 HIS A  49      21.014  -5.063  15.778  1.00 92.81           C
ATOM    464  HD2 HIS A  49      21.756  -5.218  14.995  1.00 92.81           H
ATOM    465  CE1 HIS A  49      20.092  -4.631  17.715  1.00 92.81           C
ATOM    466  HE1 HIS A  49      19.978  -4.376  18.768  1.00 92.81           H
ATOM    467  NE2 HIS A  49      21.272  -4.737  17.039  1.00 92.81           N
ATOM    468  HN  HIS A  49      16.666  -4.202  14.995  1.00 92.81           H
ATOM    469  N   PHE A  50      16.409  -5.025  12.342  1.00 93.90           N
ATOM    470  CA  PHE A  50      15.794  -5.665  11.191  1.00 93.90           C
ATOM    471  C   PHE A  50      15.302  -4.624  10.183  1.00 93.90           C
ATOM    472  O   PHE A  50      15.561  -4.744   8.986  1.00 93.90           O
ATOM    473  HA  PHE A  50      16.555  -6.289  10.724  1.00 93.90           H
ATOM    474  CB  PHE A  50      14.596  -6.462  11.710  1.00 93.90           C
ATOM    475 1HB  PHE A  50      14.940  -7.165  12.468  1.00 93.90           H
ATOM    476 2HB  PHE A  50      13.903  -5.778  12.201  1.00 93.90           H
ATOM    477  CG  PHE A  50      13.844  -7.233  10.623  1.00 93.90           C
ATOM    478  CD1 PHE A  50      12.613  -6.816  10.221  1.00 93.90           C
ATOM    479  HD1 PHE A  50      12.162  -5.933  10.674  1.00 93.90           H
ATOM    480  CD2 PHE A  50      14.406  -8.335  10.059  1.00 93.90           C
ATOM    481  HD2 PHE A  50      15.393  -8.669  10.381  1.00 93.90           H
ATOM    482  CE1 PHE A  50      11.916  -7.532   9.213  1.00 93.90           C
ATOM    483  HE1 PHE A  50      10.929  -7.198   8.891  1.00 93.90           H
ATOM    484  CE2 PHE A  50      13.709  -9.051   9.050  1.00 93.90           C
ATOM    485  HE2 PHE A  50      14.160  -9.934   8.598  1.00 93.90           H
ATOM    486  CZ  PHE A  50      12.478  -8.634   8.648  1.00 93.90           C
ATOM    487  HZ  PHE A  50      11.943  -9.184   7.874  1.00 93.90           H
ATOM    488  HN  PHE A  50      15.806  -4.904  13.130  1.00 93.90           H
ATOM    489  N   LEU A  51      14.602  -3.627  10.704  1.00 94.10           N
ATOM    490  CA  LEU A  51      13.782  -2.771   9.864  1.00 94.10           C
ATOM    491  C   LEU A  51      14.687  -1.854   9.040  1.00 94.10           C
ATOM    492  O   LEU A  51      14.557  -1.781   7.819  1.00 94.10           O
ATOM    493  HA  LEU A  51      13.229  -3.415   9.181  1.00 94.10           H
ATOM    494  CB  LEU A  51      12.752  -2.019  10.710  1.00 94.10           C
ATOM    495 1HB  LEU A  51      13.286  -1.401  11.432  1.00 94.10           H
ATOM    496 2HB  LEU A  51      12.199  -1.343  10.058  1.00 94.10           H
ATOM    497  CG  LEU A  51      11.746  -2.887  11.469  1.00 94.10           C
ATOM    498  HG  LEU A  51      12.297  -3.524  12.160  1.00 94.10           H
ATOM    499  CD1 LEU A  51      10.800  -2.024  12.307  1.00 94.10           C
ATOM    500 1HD1 LEU A  51      11.379  -1.447  13.029  1.00 94.10           H
ATOM    501 2HD1 LEU A  51      10.253  -1.344  11.654  1.00 94.10           H
ATOM    502 3HD1 LEU A  51      10.095  -2.665  12.836  1.00 94.10           H
ATOM    503  CD2 LEU A  51      10.985  -3.807  10.513  1.00 94.10           C
ATOM    504 1HD2 LEU A  51      10.446  -3.206   9.781  1.00 94.10           H
ATOM    505 2HD2 LEU A  51      11.690  -4.460   9.998  1.00 94.10           H
ATOM    506 3HD2 LEU A  51      10.276  -4.413  11.078  1.00 94.10           H
ATOM    507  HN  LEU A  51      14.589  -3.402  11.678  1.00 94.10           H
ATOM    508  N   PRO A  52      15.618  -1.140   9.688  1.00 95.19           N
ATOM    509  CA  PRO A  52      16.325  -0.042   9.025  1.00 95.19           C
ATOM    510  C   PRO A  52      16.954  -0.472   7.710  1.00 95.19           C
ATOM    511  O   PRO A  52      16.726   0.152   6.675  1.00 95.19           O
ATOM    512  HA  PRO A  52      15.623   0.749   8.760  1.00 95.19           H
ATOM    513  CB  PRO A  52      17.381   0.380  10.048  1.00 95.19           C
ATOM    514 1HB  PRO A  52      18.323  -0.145   9.893  1.00 95.19           H
ATOM    515 2HB  PRO A  52      17.597   1.447   9.985  1.00 95.19           H
ATOM    516  CG  PRO A  52      16.745   0.013  11.384  1.00 95.19           C
ATOM    517 1HG  PRO A  52      17.489  -0.079  12.175  1.00 95.19           H
ATOM    518 2HG  PRO A  52      16.036   0.771  11.717  1.00 95.19           H
ATOM    519  CD  PRO A  52      16.064  -1.312  11.083  1.00 95.19           C
ATOM    520 1HD  PRO A  52      16.752  -2.152  11.182  1.00 95.19           H
ATOM    521 2HD  PRO A  52      15.233  -1.504  11.761  1.00 95.19           H
ATOM    522  N   PRO A  53      17.758  -1.544   7.718  1.00 95.52           N
ATOM    523  CA  PRO A  53      18.422  -1.999   6.494  1.00 95.52           C
ATOM    524  C   PRO A  53      17.443  -2.207   5.350  1.00 95.52           C
ATOM    525  O   PRO A  53      17.721  -1.829   4.213  1.00 95.52           O
ATOM    526  HA  PRO A  53      19.117  -1.237   6.139  1.00 95.52           H
ATOM    527  CB  PRO A  53      19.094  -3.308   6.911  1.00 95.52           C
ATOM    528 1HB  PRO A  53      18.450  -4.167   6.724  1.00 95.52           H
ATOM    529 2HB  PRO A  53      20.019  -3.479   6.360  1.00 95.52           H
ATOM    530  CG  PRO A  53      19.354  -3.113   8.400  1.00 95.52           C
ATOM    531 1HG  PRO A  53      19.500  -4.063   8.914  1.00 95.52           H
ATOM    532 2HG  PRO A  53      20.255  -2.526   8.580  1.00 95.52           H
ATOM    533  CD  PRO A  53      18.101  -2.395   8.872  1.00 95.52           C
ATOM    534 1HD  PRO A  53      17.298  -3.093   9.107  1.00 95.52           H
ATOM    535 2HD  PRO A  53      18.285  -1.811   9.774  1.00 95.52           H
ATOM    536  N   LEU A  54      16.311  -2.808   5.685  1.00 94.86           N
ATOM    537  CA  LEU A  54      15.344  -3.200   4.673  1.00 94.86           C
ATOM    538  C   LEU A  54      14.683  -1.949   4.093  1.00 94.86           C
ATOM    539  O   LEU A  54      14.516  -1.836   2.879  1.00 94.86           O
ATOM    540  HA  LEU A  54      15.891  -3.703   3.876  1.00 94.86           H
ATOM    541  CB  LEU A  54      14.349  -4.212   5.246  1.00 94.86           C
ATOM    542 1HB  LEU A  54      13.899  -3.782   6.141  1.00 94.86           H
ATOM    543 2HB  LEU A  54      13.546  -4.351   4.522  1.00 94.86           H
ATOM    544  CG  LEU A  54      14.920  -5.585   5.605  1.00 94.86           C
ATOM    545  HG  LEU A  54      15.756  -5.439   6.288  1.00 94.86           H
ATOM    546  CD1 LEU A  54      13.881  -6.436   6.338  1.00 94.86           C
ATOM    547 1HD1 LEU A  54      13.580  -5.932   7.256  1.00 94.86           H
ATOM    548 2HD1 LEU A  54      13.009  -6.576   5.698  1.00 94.86           H
ATOM    549 3HD1 LEU A  54      14.312  -7.407   6.581  1.00 94.86           H
ATOM    550  CD2 LEU A  54      15.468  -6.292   4.364  1.00 94.86           C
ATOM    551 1HD2 LEU A  54      14.666  -6.426   3.638  1.00 94.86           H
ATOM    552 2HD2 LEU A  54      16.261  -5.689   3.923  1.00 94.86           H
ATOM    553 3HD2 LEU A  54      15.867  -7.266   4.647  1.00 94.86           H
ATOM    554  HN  LEU A  54      16.050  -3.027   6.625  1.00 94.86           H
ATOM    555  N   TYR A  55      14.325  -1.039   4.987  1.00 94.45           N
ATOM    556  CA  TYR A  55      13.615   0.164   4.587  1.00 94.45           C
ATOM    557  C   TYR A  55      14.488   1.045   3.692  1.00 94.45           C
ATOM    558  O   TYR A  55      13.989   1.686   2.769  1.00 94.45           O
ATOM    559  HA  TYR A  55      12.727  -0.138   4.032  1.00 94.45           H
ATOM    560  CB  TYR A  55      13.306   0.921   5.881  1.00 94.45           C
ATOM    561 1HB  TYR A  55      14.197   0.927   6.508  1.00 94.45           H
ATOM    562 2HB  TYR A  55      13.080   1.959   5.638  1.00 94.45           H
ATOM    563  CG  TYR A  55      12.141   0.334   6.682  1.00 94.45           C
ATOM    564  CD1 TYR A  55      11.499  -0.802   6.234  1.00 94.45           C
ATOM    565  HD1 TYR A  55      11.821  -1.282   5.310  1.00 94.45           H
ATOM    566  CD2 TYR A  55      11.733   0.942   7.852  1.00 94.45           C
ATOM    567  HD2 TYR A  55      12.240   1.840   8.205  1.00 94.45           H
ATOM    568  CE1 TYR A  55      10.403  -1.354   6.987  1.00 94.45           C
ATOM    569  HE1 TYR A  55       9.887  -2.251   6.645  1.00 94.45           H
ATOM    570  CE2 TYR A  55      10.637   0.390   8.605  1.00 94.45           C
ATOM    571  HE2 TYR A  55      10.305   0.860   9.531  1.00 94.45           H
ATOM    572  CZ  TYR A  55      10.026  -0.730   8.136  1.00 94.45           C
ATOM    573  OH  TYR A  55       8.991  -1.252   8.847  1.00 94.45           O
ATOM    574  HH  TYR A  55       8.613  -2.045   8.370  1.00 94.45           H
ATOM    575  HN  TYR A  55      14.512  -1.113   5.967  1.00 94.45           H
ATOM    576  N   TRP A  56      15.778   1.048   3.996  1.00 95.56           N
ATOM    577  CA  TRP A  56      16.738   1.770   3.178  1.00 95.56           C
ATOM    578  C   TRP A  56      16.805   1.084   1.812  1.00 95.56           C
ATOM    579  O   TRP A  56      16.821   1.752   0.779  1.00 95.56           O
ATOM    580  HA  TRP A  56      16.377   2.792   3.065  1.00 95.56           H
ATOM    581  CB  TRP A  56      18.098   1.852   3.874  1.00 95.56           C
ATOM    582 1HB  TRP A  56      18.251   0.945   4.459  1.00 95.56           H
ATOM    583 2HB  TRP A  56      18.881   1.878   3.116  1.00 95.56           H
ATOM    584  CG  TRP A  56      18.256   3.066   4.792  1.00 95.56           C
ATOM    585  CD1 TRP A  56      18.379   3.081   6.126  1.00 95.56           C
ATOM    586  HD1 TRP A  56      18.382   2.188   6.752  1.00 95.56           H
ATOM    587  CD2 TRP A  56      18.303   4.450   4.386  1.00 95.56           C
ATOM    588  NE1 TRP A  56      18.501   4.368   6.608  1.00 95.56           N
ATOM    589  HE1 TRP A  56      18.604   4.634   7.567  1.00 95.56           H
ATOM    590  CE2 TRP A  56      18.453   5.227   5.517  1.00 95.56           C
ATOM    591  CE3 TRP A  56      18.221   5.026   3.106  1.00 95.56           C
ATOM    592  HE3 TRP A  56      18.102   4.435   2.199  1.00 95.56           H
ATOM    593  CZ2 TRP A  56      18.534   6.624   5.481  1.00 95.56           C
ATOM    594  HZ2 TRP A  56      18.653   7.216   6.389  1.00 95.56           H
ATOM    595  CZ3 TRP A  56      18.303   6.424   3.088  1.00 95.56           C
ATOM    596  HZ3 TRP A  56      18.245   6.922   2.120  1.00 95.56           H
ATOM    597  CH2 TRP A  56      18.455   7.221   4.217  1.00 95.56           C
ATOM    598  HH2 TRP A  56      18.511   8.305   4.118  1.00 95.56           H
ATOM    599  HN  TRP A  56      16.168   0.570   4.783  1.00 95.56           H
ATOM    600  N   LEU A  57      16.844  -0.240   1.851  1.00 95.09           N
ATOM    601  CA  LEU A  57      16.929  -1.022   0.630  1.00 95.09           C
ATOM    602  C   LEU A  57      15.699  -0.744  -0.236  1.00 95.09           C
ATOM    603  O   LEU A  57      15.825  -0.445  -1.422  1.00 95.09           O
ATOM    604  HA  LEU A  57      17.814  -0.688   0.089  1.00 95.09           H
ATOM    605  CB  LEU A  57      17.130  -2.503   0.955  1.00 95.09           C
ATOM    606 1HB  LEU A  57      18.035  -2.604   1.554  1.00 95.09           H
ATOM    607 2HB  LEU A  57      16.298  -2.834   1.577  1.00 95.09           H
ATOM    608  CG  LEU A  57      17.238  -3.445  -0.245  1.00 95.09           C
ATOM    609  HG  LEU A  57      16.402  -3.244  -0.914  1.00 95.09           H
ATOM    610  CD1 LEU A  57      18.522  -3.182  -1.035  1.00 95.09           C
ATOM    611 1HD1 LEU A  57      18.522  -2.153  -1.396  1.00 95.09           H
ATOM    612 2HD1 LEU A  57      19.385  -3.339  -0.388  1.00 95.09           H
ATOM    613 3HD1 LEU A  57      18.574  -3.865  -1.882  1.00 95.09           H
ATOM    614  CD2 LEU A  57      17.124  -4.907   0.192  1.00 95.09           C
ATOM    615 1HD2 LEU A  57      17.926  -5.140   0.893  1.00 95.09           H
ATOM    616 2HD2 LEU A  57      16.161  -5.067   0.676  1.00 95.09           H
ATOM    617 3HD2 LEU A  57      17.205  -5.555  -0.681  1.00 95.09           H
ATOM    618  HN  LEU A  57      16.818  -0.775   2.695  1.00 95.09           H
ATOM    619  N   VAL A  58      14.537  -0.852   0.392  1.00 94.38           N
ATOM    620  CA  VAL A  58      13.282  -0.684  -0.322  1.00 94.38           C
ATOM    621  C   VAL A  58      13.216   0.729  -0.904  1.00 94.38           C
ATOM    622  O   VAL A  58      12.800   0.915  -2.046  1.00 94.38           O
ATOM    623  HA  VAL A  58      13.272  -1.402  -1.143  1.00 94.38           H
ATOM    624  CB  VAL A  58      12.107  -1.006   0.603  1.00 94.38           C
ATOM    625  HB  VAL A  58      12.210  -0.396   1.500  1.00 94.38           H
ATOM    626  CG1 VAL A  58      10.775  -0.646  -0.058  1.00 94.38           C
ATOM    627 1HG1 VAL A  58      10.759   0.420  -0.287  1.00 94.38           H
ATOM    628 2HG1 VAL A  58      10.660  -1.217  -0.980  1.00 94.38           H
ATOM    629 3HG1 VAL A  58       9.956  -0.884   0.621  1.00 94.38           H
ATOM    630  CG2 VAL A  58      12.129  -2.475   1.027  1.00 94.38           C
ATOM    631 1HG2 VAL A  58      12.061  -3.110   0.144  1.00 94.38           H
ATOM    632 2HG2 VAL A  58      13.058  -2.687   1.557  1.00 94.38           H
ATOM    633 3HG2 VAL A  58      11.283  -2.676   1.684  1.00 94.38           H
ATOM    634  HN  VAL A  58      14.444  -1.050   1.368  1.00 94.38           H
ATOM    635  N   PHE A  59      13.634   1.689  -0.092  1.00 96.17           N
ATOM    636  CA  PHE A  59      13.632   3.080  -0.513  1.00 96.17           C
ATOM    637  C   PHE A  59      14.439   3.263  -1.800  1.00 96.17           C
ATOM    638  O   PHE A  59      13.939   3.819  -2.777  1.00 96.17           O
ATOM    639  HA  PHE A  59      12.595   3.362  -0.694  1.00 96.17           H
ATOM    640  CB  PHE A  59      14.290   3.887   0.607  1.00 96.17           C
ATOM    641 1HB  PHE A  59      13.656   3.844   1.493  1.00 96.17           H
ATOM    642 2HB  PHE A  59      15.238   3.419   0.871  1.00 96.17           H
ATOM    643  CG  PHE A  59      14.544   5.354   0.251  1.00 96.17           C
ATOM    644  CD1 PHE A  59      15.818   5.819   0.153  1.00 96.17           C
ATOM    645  HD1 PHE A  59      16.659   5.147   0.329  1.00 96.17           H
ATOM    646  CD2 PHE A  59      13.496   6.191   0.031  1.00 96.17           C
ATOM    647  HD2 PHE A  59      12.474   5.819   0.109  1.00 96.17           H
ATOM    648  CE1 PHE A  59      16.054   7.179  -0.177  1.00 96.17           C
ATOM    649  HE1 PHE A  59      17.075   7.552  -0.255  1.00 96.17           H
ATOM    650  CE2 PHE A  59      13.731   7.552  -0.300  1.00 96.17           C
ATOM    651  HE2 PHE A  59      12.891   8.224  -0.476  1.00 96.17           H
ATOM    652  CZ  PHE A  59      15.005   8.017  -0.397  1.00 96.17           C
ATOM    653  HZ  PHE A  59      15.186   9.062  -0.651  1.00 96.17           H
ATOM    654  HN  PHE A  59      13.968   1.529   0.837  1.00 96.17           H
ATOM    655  N   ILE A  60      15.675   2.786  -1.759  1.00 96.08           N
ATOM    656  CA  ILE A  60      16.610   3.035  -2.843  1.00 96.08           C
ATOM    657  C   ILE A  60      16.077   2.396  -4.127  1.00 96.08           C
ATOM    658  O   ILE A  60      15.989   3.055  -5.162  1.00 96.08           O
ATOM    659  HA  ILE A  60      16.660   4.114  -2.989  1.00 96.08           H
ATOM    660  CB  ILE A  60      18.014   2.564  -2.459  1.00 96.08           C
ATOM    661  HB  ILE A  60      17.939   1.546  -2.075  1.00 96.08           H
ATOM    662  CG1 ILE A  60      18.594   3.428  -1.338  1.00 96.08           C
ATOM    663 1HG1 ILE A  60      18.852   4.413  -1.729  1.00 96.08           H
ATOM    664 2HG1 ILE A  60      17.842   3.580  -0.564  1.00 96.08           H
ATOM    665  CG2 ILE A  60      18.931   2.519  -3.682  1.00 96.08           C
ATOM    666 1HG2 ILE A  60      18.521   1.829  -4.419  1.00 96.08           H
ATOM    667 2HG2 ILE A  60      19.004   3.515  -4.118  1.00 96.08           H
ATOM    668 3HG2 ILE A  60      19.923   2.181  -3.381  1.00 96.08           H
ATOM    669  CD1 ILE A  60      19.836   2.775  -0.729  1.00 96.08           C
ATOM    670 1HD1 ILE A  60      19.570   1.802  -0.317  1.00 96.08           H
ATOM    671 2HD1 ILE A  60      20.595   2.647  -1.501  1.00 96.08           H
ATOM    672 3HD1 ILE A  60      20.229   3.410   0.065  1.00 96.08           H
ATOM    673  HN  ILE A  60      16.038   2.238  -1.005  1.00 96.08           H
ATOM    674  N   VAL A  61      15.735   1.121  -4.019  1.00 94.18           N
ATOM    675  CA  VAL A  61      15.336   0.351  -5.184  1.00 94.18           C
ATOM    676  C   VAL A  61      14.031   0.920  -5.744  1.00 94.18           C
ATOM    677  O   VAL A  61      13.880   1.059  -6.957  1.00 94.18           O
ATOM    678  HA  VAL A  61      16.118   0.462  -5.936  1.00 94.18           H
ATOM    679  CB  VAL A  61      15.235  -1.132  -4.822  1.00 94.18           C
ATOM    680  HB  VAL A  61      14.529  -1.229  -3.998  1.00 94.18           H
ATOM    681  CG1 VAL A  61      14.697  -1.948  -5.999  1.00 94.18           C
ATOM    682 1HG1 VAL A  61      13.705  -1.586  -6.269  1.00 94.18           H
ATOM    683 2HG1 VAL A  61      15.367  -1.842  -6.852  1.00 94.18           H
ATOM    684 3HG1 VAL A  61      14.635  -2.999  -5.715  1.00 94.18           H
ATOM    685  CG2 VAL A  61      16.585  -1.675  -4.351  1.00 94.18           C
ATOM    686 1HG2 VAL A  61      17.321  -1.559  -5.146  1.00 94.18           H
ATOM    687 2HG2 VAL A  61      16.912  -1.122  -3.470  1.00 94.18           H
ATOM    688 3HG2 VAL A  61      16.485  -2.731  -4.100  1.00 94.18           H
ATOM    689  HN  VAL A  61      15.727   0.616  -3.156  1.00 94.18           H
ATOM    690  N   GLY A  62      13.121   1.234  -4.834  1.00 94.84           N
ATOM    691  CA  GLY A  62      11.805   1.711  -5.224  1.00 94.84           C
ATOM    692  C   GLY A  62      11.894   3.093  -5.875  1.00 94.84           C
ATOM    693  O   GLY A  62      11.209   3.364  -6.860  1.00 94.84           O
ATOM    694 1HA  GLY A  62      11.350   1.006  -5.920  1.00 94.84           H
ATOM    695 2HA  GLY A  62      11.157   1.758  -4.349  1.00 94.84           H
ATOM    696  HN  GLY A  62      13.271   1.167  -3.847  1.00 94.84           H
ATOM    697  N   ALA A  63      12.742   3.930  -5.297  1.00 95.31           N
ATOM    698  CA  ALA A  63      12.882   5.298  -5.768  1.00 95.31           C
ATOM    699  C   ALA A  63      13.408   5.286  -7.205  1.00 95.31           C
ATOM    700  O   ALA A  63      12.894   6.002  -8.064  1.00 95.31           O
ATOM    701  HA  ALA A  63      11.893   5.755  -5.756  1.00 95.31           H
ATOM    702  CB  ALA A  63      13.796   6.074  -4.819  1.00 95.31           C
ATOM    703 1HB  ALA A  63      13.363   6.077  -3.819  1.00 95.31           H
ATOM    704 2HB  ALA A  63      14.777   5.599  -4.789  1.00 95.31           H
ATOM    705 3HB  ALA A  63      13.901   7.100  -5.173  1.00 95.31           H
ATOM    706  HN  ALA A  63      13.327   3.689  -4.523  1.00 95.31           H
ATOM    707  N   LEU A  64      14.425   4.466  -7.423  1.00 93.48           N
ATOM    708  CA  LEU A  64      15.038   4.366  -8.736  1.00 93.48           C
ATOM    709  C   LEU A  64      14.012   3.824  -9.733  1.00 93.48           C
ATOM    710  O   LEU A  64      13.868   4.357 -10.833  1.00 93.48           O
ATOM    711  HA  LEU A  64      15.319   5.374  -9.043  1.00 93.48           H
ATOM    712  CB  LEU A  64      16.324   3.539  -8.666  1.00 93.48           C
ATOM    713 1HB  LEU A  64      16.091   2.582  -8.199  1.00 93.48           H
ATOM    714 2HB  LEU A  64      16.651   3.326  -9.684  1.00 93.48           H
ATOM    715  CG  LEU A  64      17.490   4.176  -7.907  1.00 93.48           C
ATOM    716  HG  LEU A  64      17.139   4.454  -6.913  1.00 93.48           H
ATOM    717  CD1 LEU A  64      18.633   3.176  -7.721  1.00 93.48           C
ATOM    718 1HD1 LEU A  64      18.275   2.316  -7.154  1.00 93.48           H
ATOM    719 2HD1 LEU A  64      18.990   2.846  -8.696  1.00 93.48           H
ATOM    720 3HD1 LEU A  64      19.449   3.655  -7.179  1.00 93.48           H
ATOM    721  CD2 LEU A  64      17.957   5.459  -8.597  1.00 93.48           C
ATOM    722 1HD2 LEU A  64      18.284   5.229  -9.611  1.00 93.48           H
ATOM    723 2HD2 LEU A  64      17.134   6.172  -8.634  1.00 93.48           H
ATOM    724 3HD2 LEU A  64      18.787   5.891  -8.037  1.00 93.48           H
ATOM    725  HN  LEU A  64      14.829   3.878  -6.722  1.00 93.48           H
ATOM    726  N   GLY A  65      13.325   2.772  -9.314  1.00 91.65           N
ATOM    727  CA  GLY A  65      12.411   2.072 -10.201  1.00 91.65           C
ATOM    728  C   GLY A  65      11.282   2.995 -10.663  1.00 91.65           C
ATOM    729  O   GLY A  65      11.044   3.138 -11.862  1.00 91.65           O
ATOM    730 1HA  GLY A  65      12.956   1.696 -11.067  1.00 91.65           H
ATOM    731 2HA  GLY A  65      11.991   1.207  -9.688  1.00 91.65           H
ATOM    732  HN  GLY A  65      13.386   2.397  -8.388  1.00 91.65           H
ATOM    733  N   ASN A  66      10.617   3.598  -9.689  1.00 93.65           N
ATOM    734  CA  ASN A  66       9.411   4.360  -9.966  1.00 93.65           C
ATOM    735  C   ASN A  66       9.785   5.653 -10.694  1.00 93.65           C
ATOM    736  O   ASN A  66       9.026   6.140 -11.529  1.00 93.65           O
ATOM    737  HA  ASN A  66       8.791   3.703 -10.576  1.00 93.65           H
ATOM    738  CB  ASN A  66       8.689   4.738  -8.671  1.00 93.65           C
ATOM    739 1HB  ASN A  66       9.409   5.121  -7.947  1.00 93.65           H
ATOM    740 2HB  ASN A  66       7.978   5.540  -8.868  1.00 93.65           H
ATOM    741  CG  ASN A  66       7.955   3.532  -8.080  1.00 93.65           C
ATOM    742  OD1 ASN A  66       7.009   3.010  -8.646  1.00 93.65           O
ATOM    743  ND2 ASN A  66       8.443   3.122  -6.913  1.00 93.65           N
ATOM    744 1HD2 ASN A  66       9.222   3.595  -6.502  1.00 93.65           H
ATOM    745 2HD2 ASN A  66       8.031   2.339  -6.446  1.00 93.65           H
ATOM    746  HN  ASN A  66      10.889   3.573  -8.727  1.00 93.65           H
ATOM    747  N   SER A  67      10.955   6.171 -10.349  1.00 92.73           N
ATOM    748  CA  SER A  67      11.470   7.359 -11.008  1.00 92.73           C
ATOM    749  C   SER A  67      11.680   7.083 -12.498  1.00 92.73           C
ATOM    750  O   SER A  67      11.430   7.949 -13.334  1.00 92.73           O
ATOM    751  HA  SER A  67      10.706   8.123 -10.864  1.00 92.73           H
ATOM    752  CB  SER A  67      12.779   7.822 -10.364  1.00 92.73           C
ATOM    753 1HB  SER A  67      13.516   7.022 -10.428  1.00 92.73           H
ATOM    754 2HB  SER A  67      13.178   8.668 -10.923  1.00 92.73           H
ATOM    755  OG  SER A  67      12.601   8.195  -9.001  1.00 92.73           O
ATOM    756  HG  SER A  67      13.055   7.534  -8.403  1.00 92.73           H
ATOM    757  HN  SER A  67      11.545   5.793  -9.636  1.00 92.73           H
ATOM    758  N   LEU A  68      12.135   5.872 -12.784  1.00 88.91           N
ATOM    759  CA  LEU A  68      12.368   5.465 -14.159  1.00 88.91           C
ATOM    760  C   LEU A  68      11.034   5.423 -14.907  1.00 88.91           C
ATOM    761  O   LEU A  68      10.956   5.819 -16.068  1.00 88.91           O
ATOM    762  HA  LEU A  68      12.999   6.224 -14.622  1.00 88.91           H
ATOM    763  CB  LEU A  68      13.141   4.146 -14.205  1.00 88.91           C
ATOM    764 1HB  LEU A  68      14.056   4.263 -13.625  1.00 88.91           H
ATOM    765 2HB  LEU A  68      12.544   3.381 -13.706  1.00 88.91           H
ATOM    766  CG  LEU A  68      13.514   3.634 -15.597  1.00 88.91           C
ATOM    767  HG  LEU A  68      12.604   3.579 -16.196  1.00 88.91           H
ATOM    768  CD1 LEU A  68      14.460   4.607 -16.303  1.00 88.91           C
ATOM    769 1HD1 LEU A  68      13.974   5.577 -16.406  1.00 88.91           H
ATOM    770 2HD1 LEU A  68      15.372   4.718 -15.716  1.00 88.91           H
ATOM    771 3HD1 LEU A  68      14.709   4.219 -17.291  1.00 88.91           H
ATOM    772  CD2 LEU A  68      14.094   2.220 -15.525  1.00 88.91           C
ATOM    773 1HD2 LEU A  68      14.989   2.226 -14.904  1.00 88.91           H
ATOM    774 2HD2 LEU A  68      13.355   1.546 -15.092  1.00 88.91           H
ATOM    775 3HD2 LEU A  68      14.350   1.881 -16.529  1.00 88.91           H
ATOM    776  HN  LEU A  68      12.344   5.176 -12.096  1.00 88.91           H
ATOM    777  N   VAL A  69      10.016   4.939 -14.209  1.00 88.71           N
ATOM    778  CA  VAL A  69       8.698   4.802 -14.805  1.00 88.71           C
ATOM    779  C   VAL A  69       8.199   6.178 -15.250  1.00 88.71           C
ATOM    780  O   VAL A  69       7.708   6.332 -16.368  1.00 88.71           O
ATOM    781  HA  VAL A  69       8.799   4.164 -15.683  1.00 88.71           H
ATOM    782  CB  VAL A  69       7.750   4.111 -13.824  1.00 88.71           C
ATOM    783  HB  VAL A  69       7.785   4.658 -12.882  1.00 88.71           H
ATOM    784  CG1 VAL A  69       6.308   4.148 -14.336  1.00 88.71           C
ATOM    785 1HG1 VAL A  69       5.992   5.185 -14.456  1.00 88.71           H
ATOM    786 2HG1 VAL A  69       6.251   3.637 -15.296  1.00 88.71           H
ATOM    787 3HG1 VAL A  69       5.655   3.650 -13.619  1.00 88.71           H
ATOM    788  CG2 VAL A  69       8.196   2.673 -13.549  1.00 88.71           C
ATOM    789 1HG2 VAL A  69       8.204   2.111 -14.482  1.00 88.71           H
ATOM    790 2HG2 VAL A  69       9.199   2.680 -13.120  1.00 88.71           H
ATOM    791 3HG2 VAL A  69       7.505   2.206 -12.848  1.00 88.71           H
ATOM    792  HN  VAL A  69      10.082   4.643 -13.256  1.00 88.71           H
ATOM    793  N   ILE A  70       8.343   7.143 -14.354  1.00 90.47           N
ATOM    794  CA  ILE A  70       7.865   8.489 -14.620  1.00 90.47           C
ATOM    795  C   ILE A  70       8.624   9.066 -15.817  1.00 90.47           C
ATOM    796  O   ILE A  70       8.029   9.703 -16.685  1.00 90.47           O
ATOM    797  HA  ILE A  70       6.810   8.416 -14.883  1.00 90.47           H
ATOM    798  CB  ILE A  70       7.959   9.350 -13.359  1.00 90.47           C
ATOM    799  HB  ILE A  70       8.970   9.264 -12.961  1.00 90.47           H
ATOM    800  CG1 ILE A  70       7.003   8.844 -12.278  1.00 90.47           C
ATOM    801 1HG1 ILE A  70       5.976   8.901 -12.639  1.00 90.47           H
ATOM    802 2HG1 ILE A  70       7.209   7.795 -12.067  1.00 90.47           H
ATOM    803  CG2 ILE A  70       7.726  10.827 -13.685  1.00 90.47           C
ATOM    804 1HG2 ILE A  70       8.480  11.165 -14.396  1.00 90.47           H
ATOM    805 2HG2 ILE A  70       6.735  10.951 -14.120  1.00 90.47           H
ATOM    806 3HG2 ILE A  70       7.798  11.416 -12.771  1.00 90.47           H
ATOM    807  CD1 ILE A  70       7.143   9.665 -10.994  1.00 90.47           C
ATOM    808 1HD1 ILE A  70       8.165   9.586 -10.622  1.00 90.47           H
ATOM    809 2HD1 ILE A  70       6.913  10.710 -11.204  1.00 90.47           H
ATOM    810 3HD1 ILE A  70       6.452   9.284 -10.242  1.00 90.47           H
ATOM    811  HN  ILE A  70       8.774   7.016 -13.461  1.00 90.47           H
ATOM    812  N   LEU A  71       9.926   8.823 -15.825  1.00 87.47           N
ATOM    813  CA  LEU A  71      10.786   9.385 -16.852  1.00 87.47           C
ATOM    814  C   LEU A  71      10.396   8.803 -18.213  1.00 87.47           C
ATOM    815  O   LEU A  71      10.329   9.527 -19.205  1.00 87.47           O
ATOM    816  HA  LEU A  71      10.610  10.461 -16.874  1.00 87.47           H
ATOM    817  CB  LEU A  71      12.259   9.175 -16.493  1.00 87.47           C
ATOM    818 1HB  LEU A  71      12.446   9.642 -15.526  1.00 87.47           H
ATOM    819 2HB  LEU A  71      12.433   8.106 -16.369  1.00 87.47           H
ATOM    820  CG  LEU A  71      13.278   9.717 -17.497  1.00 87.47           C
ATOM    821  HG  LEU A  71      12.815  10.538 -18.044  1.00 87.47           H
ATOM    822  CD1 LEU A  71      14.504  10.286 -16.780  1.00 87.47           C
ATOM    823 1HD1 LEU A  71      14.196  11.098 -16.122  1.00 87.47           H
ATOM    824 2HD1 LEU A  71      14.977   9.501 -16.190  1.00 87.47           H
ATOM    825 3HD1 LEU A  71      15.213  10.664 -17.516  1.00 87.47           H
ATOM    826  CD2 LEU A  71      13.659   8.648 -18.523  1.00 87.47           C
ATOM    827 1HD2 LEU A  71      14.096   7.791 -18.009  1.00 87.47           H
ATOM    828 2HD2 LEU A  71      12.769   8.331 -19.065  1.00 87.47           H
ATOM    829 3HD2 LEU A  71      14.385   9.059 -19.224  1.00 87.47           H
ATOM    830  HN  LEU A  71      10.393   8.255 -15.148  1.00 87.47           H
ATOM    831  N   VAL A  72      10.149   7.502 -18.215  1.00 84.51           N
ATOM    832  CA  VAL A  72       9.775   6.813 -19.438  1.00 84.51           C
ATOM    833  C   VAL A  72       8.459   7.392 -19.962  1.00 84.51           C
ATOM    834  O   VAL A  72       8.299   7.587 -21.166  1.00 84.51           O
ATOM    835  HA  VAL A  72      10.558   7.000 -20.174  1.00 84.51           H
ATOM    836  CB  VAL A  72       9.708   5.305 -19.190  1.00 84.51           C
ATOM    837  HB  VAL A  72       9.060   5.135 -18.331  1.00 84.51           H
ATOM    838  CG1 VAL A  72       9.097   4.578 -20.390  1.00 84.51           C
ATOM    839 1HG1 VAL A  72       8.087   4.949 -20.564  1.00 84.51           H
ATOM    840 2HG1 VAL A  72       9.708   4.760 -21.275  1.00 84.51           H
ATOM    841 3HG1 VAL A  72       9.062   3.508 -20.187  1.00 84.51           H
ATOM    842  CG2 VAL A  72      11.091   4.742 -18.855  1.00 84.51           C
ATOM    843 1HG2 VAL A  72      11.771   4.930 -19.686  1.00 84.51           H
ATOM    844 2HG2 VAL A  72      11.472   5.228 -17.956  1.00 84.51           H
ATOM    845 3HG2 VAL A  72      11.015   3.669 -18.683  1.00 84.51           H
ATOM    846  HN  VAL A  72      10.201   6.921 -17.402  1.00 84.51           H
ATOM    847  N   TYR A  73       7.552   7.650 -19.032  1.00 84.59           N
ATOM    848  CA  TYR A  73       6.254   8.201 -19.386  1.00 84.59           C
ATOM    849  C   TYR A  73       6.406   9.546 -20.100  1.00 84.59           C
ATOM    850  O   TYR A  73       5.722   9.808 -21.088  1.00 84.59           O
ATOM    851  HA  TYR A  73       5.760   7.496 -20.054  1.00 84.59           H
ATOM    852  CB  TYR A  73       5.515   8.420 -18.064  1.00 84.59           C
ATOM    853 1HB  TYR A  73       5.462   7.472 -17.528  1.00 84.59           H
ATOM    854 2HB  TYR A  73       6.094   9.105 -17.445  1.00 84.59           H
ATOM    855  CG  TYR A  73       4.099   8.976 -18.228  1.00 84.59           C
ATOM    856  CD1 TYR A  73       3.901  10.337 -18.338  1.00 84.59           C
ATOM    857  HD1 TYR A  73       4.753  11.016 -18.308  1.00 84.59           H
ATOM    858  CD2 TYR A  73       3.020   8.116 -18.265  1.00 84.59           C
ATOM    859  HD2 TYR A  73       3.177   7.041 -18.178  1.00 84.59           H
ATOM    860  CE1 TYR A  73       2.568  10.860 -18.492  1.00 84.59           C
ATOM    861  HE1 TYR A  73       2.398  11.933 -18.580  1.00 84.59           H
ATOM    862  CE2 TYR A  73       1.688   8.639 -18.419  1.00 84.59           C
ATOM    863  HE2 TYR A  73       0.827   7.972 -18.450  1.00 84.59           H
ATOM    864  CZ  TYR A  73       1.527   9.986 -18.525  1.00 84.59           C
ATOM    865  OH  TYR A  73       0.269  10.480 -18.670  1.00 84.59           O
ATOM    866  HH  TYR A  73      -0.373   9.734 -18.847  1.00 84.59           H
ATOM    867  HN  TYR A  73       7.691   7.489 -18.055  1.00 84.59           H
ATOM    868  N   TRP A  74       7.306  10.362 -19.572  1.00 85.53           N
ATOM    869  CA  TRP A  74       7.441  11.731 -20.040  1.00 85.53           C
ATOM    870  C   TRP A  74       7.997  11.691 -21.464  1.00 85.53           C
ATOM    871  O   TRP A  74       7.449  12.323 -22.366  1.00 85.53           O
ATOM    872  HA  TRP A  74       6.449  12.182 -20.039  1.00 85.53           H
ATOM    873  CB  TRP A  74       8.305  12.555 -19.083  1.00 85.53           C
ATOM    874 1HB  TRP A  74       8.656  11.908 -18.279  1.00 85.53           H
ATOM    875 2HB  TRP A  74       9.188  12.906 -19.618  1.00 85.53           H
ATOM    876  CG  TRP A  74       7.584  13.758 -18.472  1.00 85.53           C
ATOM    877  CD1 TRP A  74       6.791  14.645 -19.089  1.00 85.53           C
ATOM    878  HD1 TRP A  74       6.550  14.617 -20.152  1.00 85.53           H
ATOM    879  CD2 TRP A  74       7.623  14.173 -17.091  1.00 85.53           C
ATOM    880  NE1 TRP A  74       6.318  15.597 -18.210  1.00 85.53           N
ATOM    881  HE1 TRP A  74       5.711  16.360 -18.434  1.00 85.53           H
ATOM    882  CE2 TRP A  74       6.839  15.301 -16.956  1.00 85.53           C
ATOM    883  CE3 TRP A  74       8.297  13.614 -15.991  1.00 85.53           C
ATOM    884  HE3 TRP A  74       8.921  12.724 -16.072  1.00 85.53           H
ATOM    885  CZ2 TRP A  74       6.657  15.967 -15.738  1.00 85.53           C
ATOM    886  HZ2 TRP A  74       6.032  16.857 -15.658  1.00 85.53           H
ATOM    887  CZ3 TRP A  74       8.104  14.291 -14.781  1.00 85.53           C
ATOM    888  HZ3 TRP A  74       8.605  13.899 -13.896  1.00 85.53           H
ATOM    889  CH2 TRP A  74       7.319  15.428 -14.629  1.00 85.53           C
ATOM    890  HH2 TRP A  74       7.219  15.897 -13.650  1.00 85.53           H
ATOM    891  HN  TRP A  74       7.936  10.102 -18.840  1.00 85.53           H
ATOM    892  N   TYR A  75       9.079  10.943 -21.623  1.00 80.94           N
ATOM    893  CA  TYR A  75       9.861  11.007 -22.845  1.00 80.94           C
ATOM    894  C   TYR A  75       9.285  10.076 -23.914  1.00 80.94           C
ATOM    895  O   TYR A  75       9.728  10.093 -25.062  1.00 80.94           O
ATOM    896  HA  TYR A  75       9.828  12.033 -23.212  1.00 80.94           H
ATOM    897  CB  TYR A  75      11.266  10.530 -22.473  1.00 80.94           C
ATOM    898 1HB  TYR A  75      11.183   9.649 -21.836  1.00 80.94           H
ATOM    899 2HB  TYR A  75      11.785  10.218 -23.380  1.00 80.94           H
ATOM    900  CG  TYR A  75      12.112  11.583 -21.755  1.00 80.94           C
ATOM    901  CD1 TYR A  75      12.672  12.622 -22.469  1.00 80.94           C
ATOM    902  HD1 TYR A  75      12.512  12.693 -23.545  1.00 80.94           H
ATOM    903  CD2 TYR A  75      12.313  11.494 -20.392  1.00 80.94           C
ATOM    904  HD2 TYR A  75      11.871  10.673 -19.828  1.00 80.94           H
ATOM    905  CE1 TYR A  75      13.468  13.614 -21.793  1.00 80.94           C
ATOM    906  HE1 TYR A  75      13.916  14.440 -22.345  1.00 80.94           H
ATOM    907  CE2 TYR A  75      13.109  12.486 -19.716  1.00 80.94           C
ATOM    908  HE2 TYR A  75      13.277  12.428 -18.641  1.00 80.94           H
ATOM    909  CZ  TYR A  75      13.647  13.497 -20.450  1.00 80.94           C
ATOM    910  OH  TYR A  75      14.398  14.434 -19.811  1.00 80.94           O
ATOM    911  HH  TYR A  75      14.732  15.110 -20.468  1.00 80.94           H
ATOM    912  HN  TYR A  75       9.422  10.303 -20.935  1.00 80.94           H
ATOM    913  N   CYS A  76       8.307   9.284 -23.499  1.00 74.07           N
ATOM    914  CA  CYS A  76       7.618   8.399 -24.422  1.00 74.07           C
ATOM    915  C   CYS A  76       6.837   9.257 -25.418  1.00 74.07           C
ATOM    916  O   CYS A  76       5.897   9.954 -25.039  1.00 74.07           O
ATOM    917  HA  CYS A  76       8.387   7.818 -24.931  1.00 74.07           H
ATOM    918  CB  CYS A  76       6.712   7.409 -23.686  1.00 74.07           C
ATOM    919 1HB  CYS A  76       7.293   6.839 -22.962  1.00 74.07           H
ATOM    920 2HB  CYS A  76       5.948   7.950 -23.127  1.00 74.07           H
ATOM    921  SG  CYS A  76       5.921   6.274 -24.885  1.00 74.07           S
ATOM    922  HG  CYS A  76       7.047   5.690 -25.285  1.00 74.07           H
ATOM    923  HN  CYS A  76       7.985   9.242 -22.553  1.00 74.07           H
ATOM    924  N   THR A  77       7.254   9.178 -26.673  1.00 66.72           N
ATOM    925  CA  THR A  77       6.708  10.049 -27.700  1.00 66.72           C
ATOM    926  C   THR A  77       5.347   9.531 -28.170  1.00 66.72           C
ATOM    927  O   THR A  77       4.643  10.212 -28.915  1.00 66.72           O
ATOM    928  HA  THR A  77       6.542  11.033 -27.263  1.00 66.72           H
ATOM    929  CB  THR A  77       7.738  10.157 -28.826  1.00 66.72           C
ATOM    930  HB  THR A  77       7.387  10.824 -29.612  1.00 66.72           H
ATOM    931  OG1 THR A  77       7.965   8.807 -29.220  1.00 66.72           O
ATOM    932  HG1 THR A  77       8.408   8.782 -30.116  1.00 66.72           H
ATOM    933  CG2 THR A  77       9.104  10.634 -28.325  1.00 66.72           C
ATOM    934 1HG2 THR A  77       9.486   9.929 -27.587  1.00 66.72           H
ATOM    935 2HG2 THR A  77       9.000  11.618 -27.869  1.00 66.72           H
ATOM    936 3HG2 THR A  77       9.797  10.693 -29.164  1.00 66.72           H
ATOM    937  HN  THR A  77       7.950   8.534 -26.992  1.00 66.72           H
ATOM    938  N   ARG A  78       5.017   8.331 -27.716  1.00 70.26           N
ATOM    939  CA  ARG A  78       3.789   7.681 -28.142  1.00 70.26           C
ATOM    940  C   ARG A  78       2.591   8.265 -27.391  1.00 70.26           C
ATOM    941  O   ARG A  78       2.707   8.642 -26.227  1.00 70.26           O
ATOM    942  HA  ARG A  78       3.721   7.887 -29.210  1.00 70.26           H
ATOM    943  CB  ARG A  78       3.851   6.172 -27.896  1.00 70.26           C
ATOM    944 1HB  ARG A  78       3.169   5.661 -28.576  1.00 70.26           H
ATOM    945 2HB  ARG A  78       4.853   5.805 -28.114  1.00 70.26           H
ATOM    946  CG  ARG A  78       3.483   5.837 -26.449  1.00 70.26           C
ATOM    947 1HG  ARG A  78       4.089   6.435 -25.768  1.00 70.26           H
ATOM    948 2HG  ARG A  78       2.441   6.101 -26.265  1.00 70.26           H
ATOM    949  CD  ARG A  78       3.697   4.351 -26.159  1.00 70.26           C
ATOM    950 1HD  ARG A  78       2.843   3.775 -26.517  1.00 70.26           H
ATOM    951 2HD  ARG A  78       4.573   3.989 -26.697  1.00 70.26           H
ATOM    952  NE  ARG A  78       3.874   4.139 -24.705  1.00 70.26           N
ATOM    953  HE  ARG A  78       4.791   4.257 -24.323  1.00 70.26           H
ATOM    954  CZ  ARG A  78       2.884   3.799 -23.869  1.00 70.26           C
ATOM    955  NH1 ARG A  78       1.636   3.627 -24.327  1.00 70.26           N
ATOM    956 1HH1 ARG A  78       1.439   3.753 -25.299  1.00 70.26           H
ATOM    957 2HH1 ARG A  78       0.903   3.373 -23.696  1.00 70.26           H
ATOM    958  NH2 ARG A  78       3.160   3.633 -22.568  1.00 70.26           N
ATOM    959 1HH2 ARG A  78       2.432   3.379 -21.931  1.00 70.26           H
ATOM    960 2HH2 ARG A  78       4.094   3.763 -22.235  1.00 70.26           H
ATOM    961  HN  ARG A  78       5.570   7.806 -27.069  1.00 70.26           H
ATOM    962  N   VAL A  79       1.466   8.321 -28.090  1.00 75.27           N
ATOM    963  CA  VAL A  79       0.218   8.728 -27.466  1.00 75.27           C
ATOM    964  C   VAL A  79       0.020   7.940 -26.169  1.00 75.27           C
ATOM    965  O   VAL A  79       0.097   6.713 -26.167  1.00 75.27           O
ATOM    966  HA  VAL A  79       0.301   9.787 -27.224  1.00 75.27           H
ATOM    967  CB  VAL A  79      -0.940   8.556 -28.452  1.00 75.27           C
ATOM    968  HB  VAL A  79      -1.081   7.489 -28.620  1.00 75.27           H
ATOM    969  CG1 VAL A  79      -2.240   9.117 -27.874  1.00 75.27           C
ATOM    970 1HG1 VAL A  79      -2.485   8.590 -26.952  1.00 75.27           H
ATOM    971 2HG1 VAL A  79      -2.115  10.180 -27.663  1.00 75.27           H
ATOM    972 3HG1 VAL A  79      -3.046   8.983 -28.595  1.00 75.27           H
ATOM    973  CG2 VAL A  79      -0.613   9.205 -29.799  1.00 75.27           C
ATOM    974 1HG2 VAL A  79      -0.432  10.270 -29.655  1.00 75.27           H
ATOM    975 2HG2 VAL A  79       0.277   8.739 -30.221  1.00 75.27           H
ATOM    976 3HG2 VAL A  79      -1.453   9.068 -30.481  1.00 75.27           H
ATOM    977  HN  VAL A  79       1.399   8.096 -29.062  1.00 75.27           H
ATOM    978  N   LYS A  80      -0.231   8.679 -25.098  1.00 79.64           N
ATOM    979  CA  LYS A  80      -0.519   8.062 -23.815  1.00 79.64           C
ATOM    980  C   LYS A  80      -1.812   7.251 -23.923  1.00 79.64           C
ATOM    981  O   LYS A  80      -2.620   7.481 -24.821  1.00 79.64           O
ATOM    982  HA  LYS A  80       0.300   7.379 -23.589  1.00 79.64           H
ATOM    983  CB  LYS A  80      -0.546   9.118 -22.707  1.00 79.64           C
ATOM    984 1HB  LYS A  80      -1.419   9.758 -22.832  1.00 79.64           H
ATOM    985 2HB  LYS A  80      -0.645   8.630 -21.738  1.00 79.64           H
ATOM    986  CG  LYS A  80       0.725   9.968 -22.730  1.00 79.64           C
ATOM    987 1HG  LYS A  80       0.762  10.549 -23.651  1.00 79.64           H
ATOM    988 2HG  LYS A  80       0.704  10.681 -21.905  1.00 79.64           H
ATOM    989  CD  LYS A  80       1.974   9.091 -22.622  1.00 79.64           C
ATOM    990 1HD  LYS A  80       1.861   8.392 -21.794  1.00 79.64           H
ATOM    991 2HD  LYS A  80       2.083   8.496 -23.529  1.00 79.64           H
ATOM    992  CE  LYS A  80       3.226   9.944 -22.411  1.00 79.64           C
ATOM    993 1HE  LYS A  80       3.110  10.903 -22.916  1.00 79.64           H
ATOM    994 2HE  LYS A  80       3.355  10.156 -21.350  1.00 79.64           H
ATOM    995  NZ  LYS A  80       4.423   9.245 -22.931  1.00 79.64           N
ATOM    996 1HZ  LYS A  80       5.256   9.759 -22.666  1.00 79.64           H
ATOM    997 2HZ  LYS A  80       4.464   8.310 -22.542  1.00 79.64           H
ATOM    998 3HZ  LYS A  80       4.368   9.188 -23.942  1.00 79.64           H
ATOM    999  HN  LYS A  80      -0.239   9.679 -25.098  1.00 79.64           H
ATOM   1000  N   THR A  81      -1.966   6.318 -22.995  1.00 80.75           N
ATOM   1001  CA  THR A  81      -3.226   5.609 -22.849  1.00 80.75           C
ATOM   1002  C   THR A  81      -3.779   5.789 -21.434  1.00 80.75           C
ATOM   1003  O   THR A  81      -3.078   6.274 -20.547  1.00 80.75           O
ATOM   1004  HA  THR A  81      -3.950   6.051 -23.534  1.00 80.75           H
ATOM   1005  CB  THR A  81      -2.992   4.145 -23.228  1.00 80.75           C
ATOM   1006  HB  THR A  81      -3.931   3.592 -23.243  1.00 80.75           H
ATOM   1007  OG1 THR A  81      -2.026   3.692 -22.283  1.00 80.75           O
ATOM   1008  HG1 THR A  81      -1.111   3.978 -22.567  1.00 80.75           H
ATOM   1009  CG2 THR A  81      -2.290   3.995 -24.579  1.00 80.75           C
ATOM   1010 1HG2 THR A  81      -1.321   4.491 -24.542  1.00 80.75           H
ATOM   1011 2HG2 THR A  81      -2.902   4.450 -25.359  1.00 80.75           H
ATOM   1012 3HG2 THR A  81      -2.149   2.937 -24.800  1.00 80.75           H
ATOM   1013  HN  THR A  81      -1.251   6.045 -22.352  1.00 80.75           H
ATOM   1014  N   MET A  82      -5.031   5.389 -21.266  1.00 84.12           N
ATOM   1015  CA  MET A  82      -5.650   5.398 -19.952  1.00 84.12           C
ATOM   1016  C   MET A  82      -4.833   4.572 -18.956  1.00 84.12           C
ATOM   1017  O   MET A  82      -4.627   4.991 -17.818  1.00 84.12           O
ATOM   1018  HA  MET A  82      -5.665   6.443 -19.641  1.00 84.12           H
ATOM   1019  CB  MET A  82      -7.065   4.826 -20.050  1.00 84.12           C
ATOM   1020 1HB  MET A  82      -7.673   5.460 -20.695  1.00 84.12           H
ATOM   1021 2HB  MET A  82      -7.032   3.840 -20.512  1.00 84.12           H
ATOM   1022  CG  MET A  82      -7.713   4.726 -18.668  1.00 84.12           C
ATOM   1023 1HG  MET A  82      -7.370   3.824 -18.160  1.00 84.12           H
ATOM   1024 2HG  MET A  82      -7.409   5.573 -18.052  1.00 84.12           H
ATOM   1025  SD  MET A  82      -9.491   4.696 -18.827  1.00 84.12           S
ATOM   1026  CE  MET A  82      -9.959   4.963 -17.126  1.00 84.12           C
ATOM   1027 1HE  MET A  82      -9.557   4.161 -16.508  1.00 84.12           H
ATOM   1028 2HE  MET A  82      -9.561   5.919 -16.785  1.00 84.12           H
ATOM   1029 3HE  MET A  82     -11.046   4.973 -17.045  1.00 84.12           H
ATOM   1030  HN  MET A  82      -5.618   5.065 -22.008  1.00 84.12           H
ATOM   1031  N   THR A  83      -4.390   3.413 -19.421  1.00 81.81           N
ATOM   1032  CA  THR A  83      -3.523   2.567 -18.618  1.00 81.81           C
ATOM   1033  C   THR A  83      -2.278   3.342 -18.182  1.00 81.81           C
ATOM   1034  O   THR A  83      -1.881   3.283 -17.019  1.00 81.81           O
ATOM   1035  HA  THR A  83      -4.059   2.287 -17.712  1.00 81.81           H
ATOM   1036  CB  THR A  83      -3.202   1.311 -19.432  1.00 81.81           C
ATOM   1037  HB  THR A  83      -2.554   1.549 -20.275  1.00 81.81           H
ATOM   1038  OG1 THR A  83      -4.481   0.781 -19.769  1.00 81.81           O
ATOM   1039  HG1 THR A  83      -5.200   1.299 -19.306  1.00 81.81           H
ATOM   1040  CG2 THR A  83      -2.555   0.214 -18.584  1.00 81.81           C
ATOM   1041 1HG2 THR A  83      -3.233  -0.071 -17.779  1.00 81.81           H
ATOM   1042 2HG2 THR A  83      -1.623   0.586 -18.159  1.00 81.81           H
ATOM   1043 3HG2 THR A  83      -2.349  -0.654 -19.210  1.00 81.81           H
ATOM   1044  HN  THR A  83      -4.614   3.051 -20.325  1.00 81.81           H
ATOM   1045  N   ASP A  84      -1.696   4.051 -19.138  1.00 83.73           N
ATOM   1046  CA  ASP A  84      -0.450   4.758 -18.893  1.00 83.73           C
ATOM   1047  C   ASP A  84      -0.671   5.809 -17.803  1.00 83.73           C
ATOM   1048  O   ASP A  84       0.218   6.067 -16.994  1.00 83.73           O
ATOM   1049  HA  ASP A  84       0.261   3.989 -18.591  1.00 83.73           H
ATOM   1050  CB  ASP A  84       0.032   5.478 -20.153  1.00 83.73           C
ATOM   1051 1HB  ASP A  84      -0.687   6.246 -20.436  1.00 83.73           H
ATOM   1052 2HB  ASP A  84       0.976   5.984 -19.949  1.00 83.73           H
ATOM   1053  CG  ASP A  84       0.216   4.494 -21.310  1.00 83.73           C
ATOM   1054  OD1 ASP A  84       0.863   3.452 -21.072  1.00 83.73           O
ATOM   1055  OD2 ASP A  84      -0.296   4.806 -22.407  1.00 83.73           O
ATOM   1056  HN  ASP A  84      -2.060   4.146 -20.064  1.00 83.73           H
ATOM   1057  N   MET A  85      -1.863   6.389 -17.818  1.00 88.30           N
ATOM   1058  CA  MET A  85      -2.209   7.414 -16.848  1.00 88.30           C
ATOM   1059  C   MET A  85      -2.222   6.842 -15.428  1.00 88.30           C
ATOM   1060  O   MET A  85      -1.704   7.463 -14.501  1.00 88.30           O
ATOM   1061  HA  MET A  85      -1.432   8.173 -16.934  1.00 88.30           H
ATOM   1062  CB  MET A  85      -3.588   7.987 -17.180  1.00 88.30           C
ATOM   1063 1HB  MET A  85      -3.615   8.295 -18.226  1.00 88.30           H
ATOM   1064 2HB  MET A  85      -4.347   7.215 -17.056  1.00 88.30           H
ATOM   1065  CG  MET A  85      -3.915   9.182 -16.282  1.00 88.30           C
ATOM   1066 1HG  MET A  85      -4.911   9.559 -16.514  1.00 88.30           H
ATOM   1067 2HG  MET A  85      -3.928   8.870 -15.238  1.00 88.30           H
ATOM   1068  SD  MET A  85      -2.705  10.473 -16.518  1.00 88.30           S
ATOM   1069  CE  MET A  85      -3.165  11.035 -18.149  1.00 88.30           C
ATOM   1070 1HE  MET A  85      -3.076  10.210 -18.856  1.00 88.30           H
ATOM   1071 2HE  MET A  85      -4.195  11.391 -18.133  1.00 88.30           H
ATOM   1072 3HE  MET A  85      -2.505  11.847 -18.453  1.00 88.30           H
ATOM   1073  HN  MET A  85      -2.583   6.169 -18.476  1.00 88.30           H
ATOM   1074  N   PHE A  86      -2.820   5.667 -15.303  1.00 88.80           N
ATOM   1075  CA  PHE A  86      -2.922   5.012 -14.010  1.00 88.80           C
ATOM   1076  C   PHE A  86      -1.550   4.535 -13.528  1.00 88.80           C
ATOM   1077  O   PHE A  86      -1.247   4.609 -12.338  1.00 88.80           O
ATOM   1078  HA  PHE A  86      -3.317   5.746 -13.307  1.00 88.80           H
ATOM   1079  CB  PHE A  86      -3.836   3.799 -14.193  1.00 88.80           C
ATOM   1080 1HB  PHE A  86      -3.429   3.167 -14.982  1.00 88.80           H
ATOM   1081 2HB  PHE A  86      -3.827   3.209 -13.276  1.00 88.80           H
ATOM   1082  CG  PHE A  86      -5.282   4.156 -14.539  1.00 88.80           C
ATOM   1083  CD1 PHE A  86      -5.882   5.221 -13.942  1.00 88.80           C
ATOM   1084  HD1 PHE A  86      -5.331   5.819 -13.216  1.00 88.80           H
ATOM   1085  CD2 PHE A  86      -5.969   3.410 -15.445  1.00 88.80           C
ATOM   1086  HD2 PHE A  86      -5.489   2.556 -15.924  1.00 88.80           H
ATOM   1087  CE1 PHE A  86      -7.224   5.552 -14.263  1.00 88.80           C
ATOM   1088  HE1 PHE A  86      -7.705   6.405 -13.784  1.00 88.80           H
ATOM   1089  CE2 PHE A  86      -7.312   3.741 -15.766  1.00 88.80           C
ATOM   1090  HE2 PHE A  86      -7.862   3.143 -16.492  1.00 88.80           H
ATOM   1091  CZ  PHE A  86      -7.911   4.806 -15.169  1.00 88.80           C
ATOM   1092  HZ  PHE A  86      -8.942   5.060 -15.416  1.00 88.80           H
ATOM   1093  HN  PHE A  86      -3.229   5.164 -16.065  1.00 88.80           H
ATOM   1094  N   LEU A  87      -0.759   4.056 -14.476  1.00 86.19           N
ATOM   1095  CA  LEU A  87       0.576   3.573 -14.164  1.00 86.19           C
ATOM   1096  C   LEU A  87       1.413   4.726 -13.607  1.00 86.19           C
ATOM   1097  O   LEU A  87       2.218   4.531 -12.698  1.00 86.19           O
ATOM   1098  HA  LEU A  87       0.475   2.814 -13.388  1.00 86.19           H
ATOM   1099  CB  LEU A  87       1.199   2.894 -15.385  1.00 86.19           C
ATOM   1100 1HB  LEU A  87       1.113   3.570 -16.235  1.00 86.19           H
ATOM   1101 2HB  LEU A  87       2.263   2.754 -15.194  1.00 86.19           H
ATOM   1102  CG  LEU A  87       0.598   1.543 -15.780  1.00 86.19           C
ATOM   1103  HG  LEU A  87      -0.458   1.692 -16.007  1.00 86.19           H
ATOM   1104  CD1 LEU A  87       1.260   0.999 -17.048  1.00 86.19           C
ATOM   1105 1HD1 LEU A  87       1.109   1.702 -17.867  1.00 86.19           H
ATOM   1106 2HD1 LEU A  87       2.328   0.869 -16.873  1.00 86.19           H
ATOM   1107 3HD1 LEU A  87       0.814   0.038 -17.306  1.00 86.19           H
ATOM   1108  CD2 LEU A  87       0.675   0.548 -14.620  1.00 86.19           C
ATOM   1109 1HD2 LEU A  87       1.718   0.398 -14.339  1.00 86.19           H
ATOM   1110 2HD2 LEU A  87       0.122   0.940 -13.767  1.00 86.19           H
ATOM   1111 3HD2 LEU A  87       0.242  -0.403 -14.929  1.00 86.19           H
ATOM   1112  HN  LEU A  87      -1.015   3.995 -15.440  1.00 86.19           H
ATOM   1113  N   LEU A  88       1.195   5.902 -14.177  1.00 89.64           N
ATOM   1114  CA  LEU A  88       1.906   7.091 -13.736  1.00 89.64           C
ATOM   1115  C   LEU A  88       1.560   7.372 -12.272  1.00 89.64           C
ATOM   1116  O   LEU A  88       2.452   7.528 -11.439  1.00 89.64           O
ATOM   1117  HA  LEU A  88       2.972   6.878 -13.804  1.00 89.64           H
ATOM   1118  CB  LEU A  88       1.617   8.266 -14.672  1.00 89.64           C
ATOM   1119 1HB  LEU A  88       2.013   8.024 -15.659  1.00 89.64           H
ATOM   1120 2HB  LEU A  88       0.537   8.364 -14.777  1.00 89.64           H
ATOM   1121  CG  LEU A  88       2.186   9.620 -14.244  1.00 89.64           C
ATOM   1122  HG  LEU A  88       1.892   9.802 -13.210  1.00 89.64           H
ATOM   1123  CD1 LEU A  88       3.715   9.610 -14.284  1.00 89.64           C
ATOM   1124 1HD1 LEU A  88       4.092   8.843 -13.607  1.00 89.64           H
ATOM   1125 2HD1 LEU A  88       4.051   9.396 -15.299  1.00 89.64           H
ATOM   1126 3HD1 LEU A  88       4.093  10.585 -13.975  1.00 89.64           H
ATOM   1127  CD2 LEU A  88       1.597  10.753 -15.087  1.00 89.64           C
ATOM   1128 1HD2 LEU A  88       1.840  10.589 -16.136  1.00 89.64           H
ATOM   1129 2HD2 LEU A  88       0.515  10.774 -14.963  1.00 89.64           H
ATOM   1130 3HD2 LEU A  88       2.018  11.705 -14.761  1.00 89.64           H
ATOM   1131  HN  LEU A  88       0.549   6.050 -14.925  1.00 89.64           H
ATOM   1132  N   ASN A  89       0.264   7.428 -12.003  1.00 93.18           N
ATOM   1133  CA  ASN A  89      -0.211   7.804 -10.682  1.00 93.18           C
ATOM   1134  C   ASN A  89       0.221   6.743  -9.669  1.00 93.18           C
ATOM   1135  O   ASN A  89       0.438   7.050  -8.498  1.00 93.18           O
ATOM   1136  HA  ASN A  89       0.238   8.777 -10.483  1.00 93.18           H
ATOM   1137  CB  ASN A  89      -1.738   7.895 -10.651  1.00 93.18           C
ATOM   1138 1HB  ASN A  89      -2.166   7.079 -11.233  1.00 93.18           H
ATOM   1139 2HB  ASN A  89      -2.092   7.776  -9.627  1.00 93.18           H
ATOM   1140  CG  ASN A  89      -2.219   9.235 -11.211  1.00 93.18           C
ATOM   1141  OD1 ASN A  89      -2.459  10.189 -10.489  1.00 93.18           O
ATOM   1142  ND2 ASN A  89      -2.346   9.254 -12.535  1.00 93.18           N
ATOM   1143 1HD2 ASN A  89      -2.132   8.436 -13.070  1.00 93.18           H
ATOM   1144 2HD2 ASN A  89      -2.655  10.086 -12.996  1.00 93.18           H
ATOM   1145  HN  ASN A  89      -0.454   7.222 -12.668  1.00 93.18           H
ATOM   1146  N   LEU A  90       0.331   5.515 -10.156  1.00 90.62           N
ATOM   1147  CA  LEU A  90       0.752   4.410  -9.311  1.00 90.62           C
ATOM   1148  C   LEU A  90       2.187   4.653  -8.840  1.00 90.62           C
ATOM   1149  O   LEU A  90       2.486   4.517  -7.654  1.00 90.62           O
ATOM   1150  HA  LEU A  90       0.099   4.399  -8.439  1.00 90.62           H
ATOM   1151  CB  LEU A  90       0.561   3.078 -10.038  1.00 90.62           C
ATOM   1152 1HB  LEU A  90      -0.407   3.096 -10.539  1.00 90.62           H
ATOM   1153 2HB  LEU A  90       1.321   2.998 -10.815  1.00 90.62           H
ATOM   1154  CG  LEU A  90       0.629   1.822  -9.166  1.00 90.62           C
ATOM   1155  HG  LEU A  90       1.433   1.953  -8.442  1.00 90.62           H
ATOM   1156  CD1 LEU A  90      -0.667   1.634  -8.374  1.00 90.62           C
ATOM   1157 1HD1 LEU A  90      -0.828   2.499  -7.730  1.00 90.62           H
ATOM   1158 2HD1 LEU A  90      -1.504   1.535  -9.065  1.00 90.62           H
ATOM   1159 3HD1 LEU A  90      -0.592   0.735  -7.763  1.00 90.62           H
ATOM   1160  CD2 LEU A  90       0.972   0.590 -10.005  1.00 90.62           C
ATOM   1161 1HD2 LEU A  90       0.206   0.445 -10.767  1.00 90.62           H
ATOM   1162 2HD2 LEU A  90       1.940   0.735 -10.485  1.00 90.62           H
ATOM   1163 3HD2 LEU A  90       1.014  -0.288  -9.361  1.00 90.62           H
ATOM   1164  HN  LEU A  90       0.139   5.272 -11.106  1.00 90.62           H
ATOM   1165  N   ALA A  91       3.038   5.007  -9.792  1.00 92.51           N
ATOM   1166  CA  ALA A  91       4.446   5.211  -9.500  1.00 92.51           C
ATOM   1167  C   ALA A  91       4.598   6.400  -8.548  1.00 92.51           C
ATOM   1168  O   ALA A  91       5.480   6.405  -7.691  1.00 92.51           O
ATOM   1169  HA  ALA A  91       4.817   4.313  -9.007  1.00 92.51           H
ATOM   1170  CB  ALA A  91       5.216   5.410 -10.807  1.00 92.51           C
ATOM   1171 1HB  ALA A  91       5.099   4.526 -11.435  1.00 92.51           H
ATOM   1172 2HB  ALA A  91       4.823   6.281 -11.331  1.00 92.51           H
ATOM   1173 3HB  ALA A  91       6.272   5.563 -10.587  1.00 92.51           H
ATOM   1174  HN  ALA A  91       2.778   5.154 -10.747  1.00 92.51           H
ATOM   1175  N   ILE A  92       3.724   7.379  -8.731  1.00 94.31           N
ATOM   1176  CA  ILE A  92       3.741   8.564  -7.891  1.00 94.31           C
ATOM   1177  C   ILE A  92       3.369   8.174  -6.459  1.00 94.31           C
ATOM   1178  O   ILE A  92       4.017   8.606  -5.506  1.00 94.31           O
ATOM   1179  HA  ILE A  92       4.761   8.949  -7.890  1.00 94.31           H
ATOM   1180  CB  ILE A  92       2.846   9.654  -8.483  1.00 94.31           C
ATOM   1181  HB  ILE A  92       1.882   9.209  -8.727  1.00 94.31           H
ATOM   1182  CG1 ILE A  92       3.435  10.199  -9.787  1.00 94.31           C
ATOM   1183 1HG1 ILE A  92       4.335  10.774  -9.570  1.00 94.31           H
ATOM   1184 2HG1 ILE A  92       3.734   9.370 -10.429  1.00 94.31           H
ATOM   1185  CG2 ILE A  92       2.587  10.765  -7.464  1.00 94.31           C
ATOM   1186 1HG2 ILE A  92       2.092  10.346  -6.588  1.00 94.31           H
ATOM   1187 2HG2 ILE A  92       3.534  11.214  -7.166  1.00 94.31           H
ATOM   1188 3HG2 ILE A  92       1.948  11.527  -7.911  1.00 94.31           H
ATOM   1189  CD1 ILE A  92       2.422  11.080 -10.520  1.00 94.31           C
ATOM   1190 1HD1 ILE A  92       1.534  10.494 -10.756  1.00 94.31           H
ATOM   1191 2HD1 ILE A  92       2.145  11.921  -9.884  1.00 94.31           H
ATOM   1192 3HD1 ILE A  92       2.867  11.454 -11.442  1.00 94.31           H
ATOM   1193  HN  ILE A  92       3.015   7.371  -9.436  1.00 94.31           H
ATOM   1194  N   ALA A  93       2.327   7.363  -6.352  1.00 94.34           N
ATOM   1195  CA  ALA A  93       1.829   6.951  -5.050  1.00 94.34           C
ATOM   1196  C   ALA A  93       2.936   6.211  -4.297  1.00 94.34           C
ATOM   1197  O   ALA A  93       3.132   6.430  -3.102  1.00 94.34           O
ATOM   1198  HA  ALA A  93       1.564   7.852  -4.497  1.00 94.34           H
ATOM   1199  CB  ALA A  93       0.574   6.095  -5.231  1.00 94.34           C
ATOM   1200 1HB  ALA A  93      -0.191   6.676  -5.745  1.00 94.34           H
ATOM   1201 2HB  ALA A  93       0.819   5.212  -5.822  1.00 94.34           H
ATOM   1202 3HB  ALA A  93       0.201   5.786  -4.255  1.00 94.34           H
ATOM   1203  HN  ALA A  93       1.827   6.989  -7.133  1.00 94.34           H
ATOM   1204  N   ASP A  94       3.631   5.350  -5.025  1.00 94.09           N
ATOM   1205  CA  ASP A  94       4.692   4.553  -4.433  1.00 94.09           C
ATOM   1206  C   ASP A  94       5.798   5.481  -3.926  1.00 94.09           C
ATOM   1207  O   ASP A  94       6.285   5.319  -2.808  1.00 94.09           O
ATOM   1208  HA  ASP A  94       4.215   3.994  -3.628  1.00 94.09           H
ATOM   1209  CB  ASP A  94       5.308   3.603  -5.462  1.00 94.09           C
ATOM   1210 1HB  ASP A  94       5.439   4.124  -6.411  1.00 94.09           H
ATOM   1211 2HB  ASP A  94       6.298   3.293  -5.130  1.00 94.09           H
ATOM   1212  CG  ASP A  94       4.424   2.371  -5.669  1.00 94.09           C
ATOM   1213  OD1 ASP A  94       3.721   2.009  -4.701  1.00 94.09           O
ATOM   1214  OD2 ASP A  94       4.471   1.820  -6.789  1.00 94.09           O
ATOM   1215  HN  ASP A  94       3.479   5.193  -6.001  1.00 94.09           H
ATOM   1216  N   LEU A  95       6.162   6.434  -4.772  1.00 95.17           N
ATOM   1217  CA  LEU A  95       7.247   7.345  -4.451  1.00 95.17           C
ATOM   1218  C   LEU A  95       6.914   8.093  -3.159  1.00 95.17           C
ATOM   1219  O   LEU A  95       7.769   8.247  -2.288  1.00 95.17           O
ATOM   1220  HA  LEU A  95       8.140   6.743  -4.281  1.00 95.17           H
ATOM   1221  CB  LEU A  95       7.542   8.266  -5.637  1.00 95.17           C
ATOM   1222 1HB  LEU A  95       6.593   8.589  -6.065  1.00 95.17           H
ATOM   1223 2HB  LEU A  95       8.043   9.158  -5.262  1.00 95.17           H
ATOM   1224  CG  LEU A  95       8.397   7.667  -6.755  1.00 95.17           C
ATOM   1225  HG  LEU A  95       7.922   6.744  -7.091  1.00 95.17           H
ATOM   1226  CD1 LEU A  95       8.460   8.607  -7.960  1.00 95.17           C
ATOM   1227 1HD1 LEU A  95       7.454   8.777  -8.343  1.00 95.17           H
ATOM   1228 2HD1 LEU A  95       8.899   9.558  -7.657  1.00 95.17           H
ATOM   1229 3HD1 LEU A  95       9.074   8.157  -8.741  1.00 95.17           H
ATOM   1230  CD2 LEU A  95       9.790   7.297  -6.242  1.00 95.17           C
ATOM   1231 1HD2 LEU A  95      10.286   8.190  -5.864  1.00 95.17           H
ATOM   1232 2HD2 LEU A  95       9.699   6.564  -5.441  1.00 95.17           H
ATOM   1233 3HD2 LEU A  95      10.377   6.873  -7.058  1.00 95.17           H
ATOM   1234  HN  LEU A  95       5.730   6.587  -5.660  1.00 95.17           H
ATOM   1235  N   LEU A  96       5.669   8.539  -3.075  1.00 94.52           N
ATOM   1236  CA  LEU A  96       5.245   9.370  -1.961  1.00 94.52           C
ATOM   1237  C   LEU A  96       5.468   8.611  -0.651  1.00 94.52           C
ATOM   1238  O   LEU A  96       5.909   9.192   0.339  1.00 94.52           O
ATOM   1239  HA  LEU A  96       5.876  10.258  -1.957  1.00 94.52           H
ATOM   1240  CB  LEU A  96       3.803   9.840  -2.162  1.00 94.52           C
ATOM   1241 1HB  LEU A  96       3.194   8.976  -2.429  1.00 94.52           H
ATOM   1242 2HB  LEU A  96       3.427  10.212  -1.209  1.00 94.52           H
ATOM   1243  CG  LEU A  96       3.592  10.924  -3.220  1.00 94.52           C
ATOM   1244  HG  LEU A  96       3.911  10.527  -4.184  1.00 94.52           H
ATOM   1245  CD1 LEU A  96       2.110  11.284  -3.348  1.00 94.52           C
ATOM   1246 1HD1 LEU A  96       1.545  10.399  -3.638  1.00 94.52           H
ATOM   1247 2HD1 LEU A  96       1.742  11.654  -2.391  1.00 94.52           H
ATOM   1248 3HD1 LEU A  96       1.989  12.057  -4.107  1.00 94.52           H
ATOM   1249  CD2 LEU A  96       4.457  12.152  -2.927  1.00 94.52           C
ATOM   1250 1HD2 LEU A  96       4.191  12.559  -1.952  1.00 94.52           H
ATOM   1251 2HD2 LEU A  96       5.508  11.863  -2.927  1.00 94.52           H
ATOM   1252 3HD2 LEU A  96       4.287  12.907  -3.695  1.00 94.52           H
ATOM   1253  HN  LEU A  96       4.958   8.342  -3.750  1.00 94.52           H
ATOM   1254  N   PHE A  97       5.153   7.325  -0.689  1.00 95.22           N
ATOM   1255  CA  PHE A  97       5.297   6.484   0.488  1.00 95.22           C
ATOM   1256  C   PHE A  97       6.772   6.208   0.787  1.00 95.22           C
ATOM   1257  O   PHE A  97       7.208   6.319   1.931  1.00 95.22           O
ATOM   1258  HA  PHE A  97       4.853   7.022   1.326  1.00 95.22           H
ATOM   1259  CB  PHE A  97       4.594   5.160   0.181  1.00 95.22           C
ATOM   1260 1HB  PHE A  97       3.517   5.329   0.156  1.00 95.22           H
ATOM   1261 2HB  PHE A  97       4.887   4.828  -0.815  1.00 95.22           H
ATOM   1262  CG  PHE A  97       4.898   4.047   1.185  1.00 95.22           C
ATOM   1263  CD1 PHE A  97       5.494   2.898   0.766  1.00 95.22           C
ATOM   1264  HD1 PHE A  97       5.755   2.771  -0.285  1.00 95.22           H
ATOM   1265  CD2 PHE A  97       4.573   4.205   2.496  1.00 95.22           C
ATOM   1266  HD2 PHE A  97       4.096   5.126   2.831  1.00 95.22           H
ATOM   1267  CE1 PHE A  97       5.777   1.864   1.698  1.00 95.22           C
ATOM   1268  HE1 PHE A  97       6.254   0.944   1.362  1.00 95.22           H
ATOM   1269  CE2 PHE A  97       4.856   3.172   3.427  1.00 95.22           C
ATOM   1270  HE2 PHE A  97       4.595   3.299   4.478  1.00 95.22           H
ATOM   1271  CZ  PHE A  97       5.452   2.023   3.009  1.00 95.22           C
ATOM   1272  HZ  PHE A  97       5.668   1.230   3.724  1.00 95.22           H
ATOM   1273  HN  PHE A  97       4.805   6.857  -1.502  1.00 95.22           H
ATOM   1274  N   LEU A  98       7.499   5.852  -0.263  1.00 95.46           N
ATOM   1275  CA  LEU A  98       8.870   5.398  -0.104  1.00 95.46           C
ATOM   1276  C   LEU A  98       9.674   6.468   0.638  1.00 95.46           C
ATOM   1277  O   LEU A  98      10.541   6.146   1.449  1.00 95.46           O
ATOM   1278  HA  LEU A  98       8.847   4.497   0.508  1.00 95.46           H
ATOM   1279  CB  LEU A  98       9.466   5.010  -1.459  1.00 95.46           C
ATOM   1280 1HB  LEU A  98       9.273   5.819  -2.163  1.00 95.46           H
ATOM   1281 2HB  LEU A  98      10.547   4.934  -1.349  1.00 95.46           H
ATOM   1282  CG  LEU A  98       8.949   3.706  -2.070  1.00 95.46           C
ATOM   1283  HG  LEU A  98       7.865   3.684  -1.962  1.00 95.46           H
ATOM   1284  CD1 LEU A  98       9.257   3.643  -3.567  1.00 95.46           C
ATOM   1285 1HD1 LEU A  98       8.776   4.480  -4.073  1.00 95.46           H
ATOM   1286 2HD1 LEU A  98      10.335   3.697  -3.719  1.00 95.46           H
ATOM   1287 3HD1 LEU A  98       8.879   2.706  -3.976  1.00 95.46           H
ATOM   1288  CD2 LEU A  98       9.502   2.492  -1.319  1.00 95.46           C
ATOM   1289 1HD2 LEU A  98      10.591   2.497  -1.373  1.00 95.46           H
ATOM   1290 2HD2 LEU A  98       9.190   2.537  -0.276  1.00 95.46           H
ATOM   1291 3HD2 LEU A  98       9.119   1.579  -1.774  1.00 95.46           H
ATOM   1292  HN  LEU A  98       7.166   5.871  -1.206  1.00 95.46           H
ATOM   1293  N   VAL A  99       9.358   7.718   0.333  1.00 95.02           N
ATOM   1294  CA  VAL A  99      10.085   8.835   0.911  1.00 95.02           C
ATOM   1295  C   VAL A  99       9.898   8.830   2.429  1.00 95.02           C
ATOM   1296  O   VAL A  99      10.653   9.477   3.153  1.00 95.02           O
ATOM   1297  HA  VAL A  99      11.142   8.691   0.687  1.00 95.02           H
ATOM   1298  CB  VAL A  99       9.637  10.145   0.258  1.00 95.02           C
ATOM   1299  HB  VAL A  99       8.548  10.180   0.292  1.00 95.02           H
ATOM   1300  CG1 VAL A  99      10.170  11.353   1.030  1.00 95.02           C
ATOM   1301 1HG1 VAL A  99       9.795  11.326   2.053  1.00 95.02           H
ATOM   1302 2HG1 VAL A  99      11.260  11.324   1.042  1.00 95.02           H
ATOM   1303 3HG1 VAL A  99       9.837  12.270   0.545  1.00 95.02           H
ATOM   1304  CG2 VAL A  99      10.063  10.200  -1.210  1.00 95.02           C
ATOM   1305 1HG2 VAL A  99      11.149  10.131  -1.276  1.00 95.02           H
ATOM   1306 2HG2 VAL A  99       9.613   9.367  -1.751  1.00 95.02           H
ATOM   1307 3HG2 VAL A  99       9.732  11.141  -1.650  1.00 95.02           H
ATOM   1308  HN  VAL A  99       8.622   7.971  -0.294  1.00 95.02           H
ATOM   1309  N   THR A 100       8.888   8.092   2.867  1.00 94.21           N
ATOM   1310  CA  THR A 100       8.561   8.034   4.281  1.00 94.21           C
ATOM   1311  C   THR A 100       9.398   6.959   4.978  1.00 94.21           C
ATOM   1312  O   THR A 100       9.521   6.961   6.202  1.00 94.21           O
ATOM   1313  HA  THR A 100       8.826   8.989   4.734  1.00 94.21           H
ATOM   1314  CB  THR A 100       7.053   7.809   4.409  1.00 94.21           C
ATOM   1315  HB  THR A 100       6.710   8.038   5.418  1.00 94.21           H
ATOM   1316  OG1 THR A 100       6.867   6.461   3.987  1.00 94.21           O
ATOM   1317  HG1 THR A 100       6.785   6.423   2.991  1.00 94.21           H
ATOM   1318  CG2 THR A 100       6.251   8.631   3.398  1.00 94.21           C
ATOM   1319 1HG2 THR A 100       6.547   8.352   2.387  1.00 94.21           H
ATOM   1320 2HG2 THR A 100       6.446   9.691   3.555  1.00 94.21           H
ATOM   1321 3HG2 THR A 100       5.187   8.433   3.532  1.00 94.21           H
ATOM   1322  HN  THR A 100       8.300   7.542   2.274  1.00 94.21           H
ATOM   1323  N   LEU A 101       9.950   6.067   4.169  1.00 94.31           N
ATOM   1324  CA  LEU A 101      10.617   4.889   4.698  1.00 94.31           C
ATOM   1325  C   LEU A 101      11.862   5.319   5.476  1.00 94.31           C
ATOM   1326  O   LEU A 101      12.144   4.785   6.547  1.00 94.31           O
ATOM   1327  HA  LEU A 101       9.927   4.406   5.390  1.00 94.31           H
ATOM   1328  CB  LEU A 101      10.907   3.890   3.576  1.00 94.31           C
ATOM   1329 1HB  LEU A 101      11.430   4.413   2.776  1.00 94.31           H
ATOM   1330 2HB  LEU A 101      11.589   3.131   3.960  1.00 94.31           H
ATOM   1331  CG  LEU A 101       9.690   3.183   2.976  1.00 94.31           C
ATOM   1332  HG  LEU A 101       9.080   3.928   2.465  1.00 94.31           H
ATOM   1333  CD1 LEU A 101      10.116   2.152   1.929  1.00 94.31           C
ATOM   1334 1HD1 LEU A 101      10.660   2.652   1.127  1.00 94.31           H
ATOM   1335 2HD1 LEU A 101      10.759   1.405   2.394  1.00 94.31           H
ATOM   1336 3HD1 LEU A 101       9.231   1.665   1.518  1.00 94.31           H
ATOM   1337  CD2 LEU A 101       8.820   2.562   4.071  1.00 94.31           C
ATOM   1338 1HD2 LEU A 101       9.407   1.834   4.631  1.00 94.31           H
ATOM   1339 2HD2 LEU A 101       8.473   3.345   4.746  1.00 94.31           H
ATOM   1340 3HD2 LEU A 101       7.962   2.067   3.617  1.00 94.31           H
ATOM   1341  HN  LEU A 101       9.947   6.139   3.172  1.00 94.31           H
ATOM   1342  N   PRO A 102      12.626   6.288   4.953  1.00 94.00           N
ATOM   1343  CA  PRO A 102      13.838   6.744   5.638  1.00 94.00           C
ATOM   1344  C   PRO A 102      13.571   7.140   7.081  1.00 94.00           C
ATOM   1345  O   PRO A 102      14.372   6.847   7.968  1.00 94.00           O
ATOM   1346  HA  PRO A 102      14.564   5.933   5.695  1.00 94.00           H
ATOM   1347  CB  PRO A 102      14.302   7.936   4.799  1.00 94.00           C
ATOM   1348 1HB  PRO A 102      13.895   8.875   5.175  1.00 94.00           H
ATOM   1349 2HB  PRO A 102      15.388   8.035   4.807  1.00 94.00           H
ATOM   1350  CG  PRO A 102      13.777   7.613   3.405  1.00 94.00           C
ATOM   1351 1HG  PRO A 102      13.712   8.503   2.780  1.00 94.00           H
ATOM   1352 2HG  PRO A 102      14.428   6.915   2.879  1.00 94.00           H
ATOM   1353  CD  PRO A 102      12.409   7.014   3.689  1.00 94.00           C
ATOM   1354 1HD  PRO A 102      11.644   7.784   3.796  1.00 94.00           H
ATOM   1355 2HD  PRO A 102      12.081   6.354   2.886  1.00 94.00           H
ATOM   1356  N   PHE A 103      12.441   7.802   7.280  1.00 93.31           N
ATOM   1357  CA  PHE A 103      12.087   8.300   8.598  1.00 93.31           C
ATOM   1358  C   PHE A 103      11.769   7.147   9.553  1.00 93.31           C
ATOM   1359  O   PHE A 103      12.123   7.196  10.730  1.00 93.31           O
ATOM   1360  HA  PHE A 103      12.946   8.855   8.976  1.00 93.31           H
ATOM   1361  CB  PHE A 103      10.837   9.166   8.429  1.00 93.31           C
ATOM   1362 1HB  PHE A 103      10.063   8.576   7.939  1.00 93.31           H
ATOM   1363 2HB  PHE A 103      10.457   9.435   9.415  1.00 93.31           H
ATOM   1364  CG  PHE A 103      11.071  10.446   7.623  1.00 93.31           C
ATOM   1365  CD1 PHE A 103      11.496  11.575   8.249  1.00 93.31           C
ATOM   1366  HD1 PHE A 103      11.671  11.570   9.325  1.00 93.31           H
ATOM   1367  CD2 PHE A 103      10.853  10.453   6.281  1.00 93.31           C
ATOM   1368  HD2 PHE A 103      10.512   9.547   5.779  1.00 93.31           H
ATOM   1369  CE1 PHE A 103      11.713  12.763   7.501  1.00 93.31           C
ATOM   1370  HE1 PHE A 103      12.054  13.668   8.003  1.00 93.31           H
ATOM   1371  CE2 PHE A 103      11.070  11.640   5.532  1.00 93.31           C
ATOM   1372  HE2 PHE A 103      10.896  11.646   4.457  1.00 93.31           H
ATOM   1373  CZ  PHE A 103      11.496  12.770   6.158  1.00 93.31           C
ATOM   1374  HZ  PHE A 103      11.662  13.681   5.584  1.00 93.31           H
ATOM   1375  HN  PHE A 103      11.774   7.999   6.561  1.00 93.31           H
ATOM   1376  N   TRP A 104      11.104   6.138   9.010  1.00 91.64           N
ATOM   1377  CA  TRP A 104      10.777   4.954   9.785  1.00 91.64           C
ATOM   1378  C   TRP A 104      12.089   4.289  10.209  1.00 91.64           C
ATOM   1379  O   TRP A 104      12.205   3.796  11.330  1.00 91.64           O
ATOM   1380  HA  TRP A 104      10.221   5.275  10.666  1.00 91.64           H
ATOM   1381  CB  TRP A 104       9.860   4.017   8.996  1.00 91.64           C
ATOM   1382 1HB  TRP A 104      10.199   3.982   7.960  1.00 91.64           H
ATOM   1383 2HB  TRP A 104       9.956   3.008   9.397  1.00 91.64           H
ATOM   1384  CG  TRP A 104       8.385   4.423   9.022  1.00 91.64           C
ATOM   1385  CD1 TRP A 104       7.592   4.718   7.982  1.00 91.64           C
ATOM   1386  HD1 TRP A 104       7.915   4.705   6.941  1.00 91.64           H
ATOM   1387  CD2 TRP A 104       7.554   4.568  10.192  1.00 91.64           C
ATOM   1388  NE1 TRP A 104       6.316   5.041   8.396  1.00 91.64           N
ATOM   1389  HE1 TRP A 104       5.549   5.296   7.806  1.00 91.64           H
ATOM   1390  CE2 TRP A 104       6.292   4.946   9.782  1.00 91.64           C
ATOM   1391  CE3 TRP A 104       7.858   4.384  11.553  1.00 91.64           C
ATOM   1392  HE3 TRP A 104       8.846   4.085  11.902  1.00 91.64           H
ATOM   1393  CZ2 TRP A 104       5.233   5.174  10.670  1.00 91.64           C
ATOM   1394  HZ2 TRP A 104       4.245   5.473  10.321  1.00 91.64           H
ATOM   1395  CZ3 TRP A 104       6.790   4.616  12.427  1.00 91.64           C
ATOM   1396  HZ3 TRP A 104       6.971   4.488  13.494  1.00 91.64           H
ATOM   1397  CH2 TRP A 104       5.513   4.998  12.031  1.00 91.64           C
ATOM   1398  HH2 TRP A 104       4.734   5.159  12.775  1.00 91.64           H
ATOM   1399  HN  TRP A 104      10.792   6.121   8.060  1.00 91.64           H
ATOM   1400  N   ALA A 105      13.043   4.297   9.290  1.00 93.44           N
ATOM   1401  CA  ALA A 105      14.310   3.625   9.521  1.00 93.44           C
ATOM   1402  C   ALA A 105      15.015   4.272  10.716  1.00 93.44           C
ATOM   1403  O   ALA A 105      15.504   3.576  11.604  1.00 93.44           O
ATOM   1404  HA  ALA A 105      14.095   2.583   9.758  1.00 93.44           H
ATOM   1405  CB  ALA A 105      15.156   3.677   8.247  1.00 93.44           C
ATOM   1406 1HB  ALA A 105      14.624   3.179   7.437  1.00 93.44           H
ATOM   1407 2HB  ALA A 105      15.340   4.717   7.976  1.00 93.44           H
ATOM   1408 3HB  ALA A 105      16.107   3.173   8.422  1.00 93.44           H
ATOM   1409  HN  ALA A 105      12.961   4.750   8.402  1.00 93.44           H
ATOM   1410  N   ILE A 106      15.044   5.597  10.698  1.00 93.07           N
ATOM   1411  CA  ILE A 106      15.719   6.344  11.746  1.00 93.07           C
ATOM   1412  C   ILE A 106      15.024   6.080  13.083  1.00 93.07           C
ATOM   1413  O   ILE A 106      15.685   5.868  14.099  1.00 93.07           O
ATOM   1414  HA  ILE A 106      16.741   5.969  11.808  1.00 93.07           H
ATOM   1415  CB  ILE A 106      15.802   7.827  11.377  1.00 93.07           C
ATOM   1416  HB  ILE A 106      14.813   8.154  11.056  1.00 93.07           H
ATOM   1417  CG1 ILE A 106      16.756   8.047  10.202  1.00 93.07           C
ATOM   1418 1HG1 ILE A 106      17.786   7.924  10.537  1.00 93.07           H
ATOM   1419 2HG1 ILE A 106      16.577   7.291   9.437  1.00 93.07           H
ATOM   1420  CG2 ILE A 106      16.185   8.673  12.593  1.00 93.07           C
ATOM   1421 1HG2 ILE A 106      15.434   8.548  13.374  1.00 93.07           H
ATOM   1422 2HG2 ILE A 106      17.156   8.351  12.968  1.00 93.07           H
ATOM   1423 3HG2 ILE A 106      16.236   9.723  12.303  1.00 93.07           H
ATOM   1424  CD1 ILE A 106      16.572   9.442   9.601  1.00 93.07           C
ATOM   1425 1HD1 ILE A 106      15.548   9.553   9.245  1.00 93.07           H
ATOM   1426 2HD1 ILE A 106      16.775  10.195  10.362  1.00 93.07           H
ATOM   1427 3HD1 ILE A 106      17.262   9.573   8.767  1.00 93.07           H
ATOM   1428  HN  ILE A 106      14.617   6.156   9.988  1.00 93.07           H
ATOM   1429  N   ALA A 107      13.700   6.103  13.041  1.00 91.16           N
ATOM   1430  CA  ALA A 107      12.910   5.972  14.253  1.00 91.16           C
ATOM   1431  C   ALA A 107      13.119   4.577  14.845  1.00 91.16           C
ATOM   1432  O   ALA A 107      13.067   4.400  16.061  1.00 91.16           O
ATOM   1433  HA  ALA A 107      13.268   6.716  14.965  1.00 91.16           H
ATOM   1434  CB  ALA A 107      11.440   6.257  13.938  1.00 91.16           C
ATOM   1435 1HB  ALA A 107      11.342   7.271  13.549  1.00 91.16           H
ATOM   1436 2HB  ALA A 107      11.084   5.546  13.194  1.00 91.16           H
ATOM   1437 3HB  ALA A 107      10.848   6.159  14.848  1.00 91.16           H
ATOM   1438  HN  ALA A 107      13.169   6.209  12.200  1.00 91.16           H
ATOM   1439  N   ALA A 108      13.352   3.621  13.956  1.00 90.99           N
ATOM   1440  CA  ALA A 108      13.546   2.243  14.373  1.00 90.99           C
ATOM   1441  C   ALA A 108      14.963   2.077  14.927  1.00 90.99           C
ATOM   1442  O   ALA A 108      15.188   1.282  15.838  1.00 90.99           O
ATOM   1443  HA  ALA A 108      12.828   2.032  15.166  1.00 90.99           H
ATOM   1444  CB  ALA A 108      13.268   1.308  13.194  1.00 90.99           C
ATOM   1445 1HB  ALA A 108      12.240   1.445  12.858  1.00 90.99           H
ATOM   1446 2HB  ALA A 108      13.951   1.540  12.378  1.00 90.99           H
ATOM   1447 3HB  ALA A 108      13.413   0.275  13.508  1.00 90.99           H
ATOM   1448  HN  ALA A 108      13.408   3.776  12.970  1.00 90.99           H
ATOM   1449  N   ALA A 109      15.881   2.840  14.353  1.00 90.59           N
ATOM   1450  CA  ALA A 109      17.286   2.714  14.704  1.00 90.59           C
ATOM   1451  C   ALA A 109      17.500   3.232  16.128  1.00 90.59           C
ATOM   1452  O   ALA A 109      18.358   2.731  16.852  1.00 90.59           O
ATOM   1453  HA  ALA A 109      17.542   1.655  14.670  1.00 90.59           H
ATOM   1454  CB  ALA A 109      18.138   3.461  13.677  1.00 90.59           C
ATOM   1455 1HB  ALA A 109      17.971   3.035  12.687  1.00 90.59           H
ATOM   1456 2HB  ALA A 109      17.859   4.515  13.671  1.00 90.59           H
ATOM   1457 3HB  ALA A 109      19.191   3.366  13.941  1.00 90.59           H
ATOM   1458  HN  ALA A 109      15.679   3.534  13.661  1.00 90.59           H
ATOM   1459  N   ASP A 110      16.704   4.229  16.486  1.00 86.91           N
ATOM   1460  CA  ASP A 110      16.862   4.887  17.772  1.00 86.91           C
ATOM   1461  C   ASP A 110      15.484   5.265  18.319  1.00 86.91           C
ATOM   1462  O   ASP A 110      14.733   4.401  18.769  1.00 86.91           O
ATOM   1463  HA  ASP A 110      17.377   4.163  18.403  1.00 86.91           H
ATOM   1464  CB  ASP A 110      17.685   6.170  17.637  1.00 86.91           C
ATOM   1465 1HB  ASP A 110      18.611   5.958  17.102  1.00 86.91           H
ATOM   1466 2HB  ASP A 110      17.134   6.899  17.042  1.00 86.91           H
ATOM   1467  CG  ASP A 110      18.006   6.763  19.010  1.00 86.91           C
ATOM   1468  OD1 ASP A 110      17.824   6.025  20.003  1.00 86.91           O
ATOM   1469  OD2 ASP A 110      18.426   7.940  19.036  1.00 86.91           O
ATOM   1470  HN  ASP A 110      15.965   4.587  15.916  1.00 86.91           H
ATOM   1471  N   GLN A 111      15.194   6.556  18.262  1.00 85.33           N
ATOM   1472  CA  GLN A 111      13.887   7.048  18.667  1.00 85.33           C
ATOM   1473  C   GLN A 111      13.382   8.093  17.670  1.00 85.33           C
ATOM   1474  O   GLN A 111      14.137   8.560  16.818  1.00 85.33           O
ATOM   1475  HA  GLN A 111      13.233   6.176  18.652  1.00 85.33           H
ATOM   1476  CB  GLN A 111      13.931   7.619  20.085  1.00 85.33           C
ATOM   1477 1HB  GLN A 111      12.944   7.988  20.363  1.00 85.33           H
ATOM   1478 2HB  GLN A 111      14.187   6.829  20.792  1.00 85.33           H
ATOM   1479  CG  GLN A 111      14.954   8.752  20.189  1.00 85.33           C
ATOM   1480 1HG  GLN A 111      15.950   8.369  19.969  1.00 85.33           H
ATOM   1481 2HG  GLN A 111      14.733   9.515  19.442  1.00 85.33           H
ATOM   1482  CD  GLN A 111      14.939   9.379  21.585  1.00 85.33           C
ATOM   1483  OE1 GLN A 111      13.899   9.604  22.181  1.00 85.33           O
ATOM   1484  NE2 GLN A 111      16.148   9.645  22.071  1.00 85.33           N
ATOM   1485 1HE2 GLN A 111      16.962   9.435  21.529  1.00 85.33           H
ATOM   1486 2HE2 GLN A 111      16.243  10.056  22.977  1.00 85.33           H
ATOM   1487  HN  GLN A 111      15.831   7.260  17.948  1.00 85.33           H
ATOM   1488  N   TRP A 112      12.109   8.431  17.810  1.00 89.87           N
ATOM   1489  CA  TRP A 112      11.496   9.420  16.940  1.00 89.87           C
ATOM   1490  C   TRP A 112      12.060  10.792  17.313  1.00 89.87           C
ATOM   1491  O   TRP A 112      11.756  11.323  18.380  1.00 89.87           O
ATOM   1492  HA  TRP A 112      11.766   9.173  15.913  1.00 89.87           H
ATOM   1493  CB  TRP A 112       9.970   9.357  17.026  1.00 89.87           C
ATOM   1494 1HB  TRP A 112       9.647   8.334  16.835  1.00 89.87           H
ATOM   1495 2HB  TRP A 112       9.664   9.603  18.043  1.00 89.87           H
ATOM   1496  CG  TRP A 112       9.252  10.293  16.052  1.00 89.87           C
ATOM   1497  CD1 TRP A 112       8.819  11.542  16.275  1.00 89.87           C
ATOM   1498  HD1 TRP A 112       8.930  12.069  17.222  1.00 89.87           H
ATOM   1499  CD2 TRP A 112       8.900  10.003  14.683  1.00 89.87           C
ATOM   1500  NE1 TRP A 112       8.215  12.075  15.155  1.00 89.87           N
ATOM   1501  HE1 TRP A 112       7.815  12.988  15.076  1.00 89.87           H
ATOM   1502  CE2 TRP A 112       8.266  11.110  14.156  1.00 89.87           C
ATOM   1503  CE3 TRP A 112       9.109   8.844  13.916  1.00 89.87           C
ATOM   1504  HE3 TRP A 112       9.607   7.957  14.309  1.00 89.87           H
ATOM   1505  CZ2 TRP A 112       7.790  11.166  12.841  1.00 89.87           C
ATOM   1506  HZ2 TRP A 112       7.292  12.053  12.447  1.00 89.87           H
ATOM   1507  CZ3 TRP A 112       8.627   8.916  12.603  1.00 89.87           C
ATOM   1508  HZ3 TRP A 112       8.764   8.044  11.964  1.00 89.87           H
ATOM   1509  CH2 TRP A 112       7.987  10.023  12.057  1.00 89.87           C
ATOM   1510  HH2 TRP A 112       7.641  10.000  11.024  1.00 89.87           H
ATOM   1511  HN  TRP A 112      11.500   8.042  18.502  1.00 89.87           H
ATOM   1512  N   LYS A 113      12.872  11.328  16.413  1.00 90.14           N
ATOM   1513  CA  LYS A 113      13.573  12.571  16.683  1.00 90.14           C
ATOM   1514  C   LYS A 113      12.844  13.724  15.990  1.00 90.14           C
ATOM   1515  O   LYS A 113      13.253  14.879  16.102  1.00 90.14           O
ATOM   1516  HA  LYS A 113      13.538  12.739  17.760  1.00 90.14           H
ATOM   1517  CB  LYS A 113      15.047  12.451  16.291  1.00 90.14           C
ATOM   1518 1HB  LYS A 113      15.127  12.113  15.258  1.00 90.14           H
ATOM   1519 2HB  LYS A 113      15.522  13.431  16.343  1.00 90.14           H
ATOM   1520  CG  LYS A 113      15.782  11.474  17.211  1.00 90.14           C
ATOM   1521 1HG  LYS A 113      15.742  11.836  18.239  1.00 90.14           H
ATOM   1522 2HG  LYS A 113      15.279  10.507  17.195  1.00 90.14           H
ATOM   1523  CD  LYS A 113      17.240  11.305  16.780  1.00 90.14           C
ATOM   1524 1HD  LYS A 113      17.279  10.958  15.747  1.00 90.14           H
ATOM   1525 2HD  LYS A 113      17.747  12.269  16.812  1.00 90.14           H
ATOM   1526  CE  LYS A 113      17.967  10.309  17.685  1.00 90.14           C
ATOM   1527 1HE  LYS A 113      18.013  10.699  18.702  1.00 90.14           H
ATOM   1528 2HE  LYS A 113      17.411   9.373  17.728  1.00 90.14           H
ATOM   1529  NZ  LYS A 113      19.336  10.056  17.183  1.00 90.14           N
ATOM   1530 1HZ  LYS A 113      19.745   9.279  17.691  1.00 90.14           H
ATOM   1531 2HZ  LYS A 113      19.297   9.831  16.195  1.00 90.14           H
ATOM   1532 3HZ  LYS A 113      19.905  10.885  17.318  1.00 90.14           H
ATOM   1533  HN  LYS A 113      13.053  10.927  15.515  1.00 90.14           H
ATOM   1534  N   PHE A 114      11.778  13.370  15.288  1.00 91.58           N
ATOM   1535  CA  PHE A 114      11.116  14.315  14.404  1.00 91.58           C
ATOM   1536  C   PHE A 114       9.888  14.929  15.079  1.00 91.58           C
ATOM   1537  O   PHE A 114       9.442  14.449  16.120  1.00 91.58           O
ATOM   1538  HA  PHE A 114      11.835  15.102  14.176  1.00 91.58           H
ATOM   1539  CB  PHE A 114      10.667  13.533  13.168  1.00 91.58           C
ATOM   1540 1HB  PHE A 114       9.876  12.841  13.457  1.00 91.58           H
ATOM   1541 2HB  PHE A 114      10.236  14.228  12.448  1.00 91.58           H
ATOM   1542  CG  PHE A 114      11.789  12.746  12.488  1.00 91.58           C
ATOM   1543  CD1 PHE A 114      12.712  13.397  11.730  1.00 91.58           C
ATOM   1544  HD1 PHE A 114      12.653  14.478  11.607  1.00 91.58           H
ATOM   1545  CD2 PHE A 114      11.863  11.397  12.641  1.00 91.58           C
ATOM   1546  HD2 PHE A 114      11.124  10.876  13.248  1.00 91.58           H
ATOM   1547  CE1 PHE A 114      13.754  12.667  11.098  1.00 91.58           C
ATOM   1548  HE1 PHE A 114      14.494  13.188  10.490  1.00 91.58           H
ATOM   1549  CE2 PHE A 114      12.905  10.667  12.009  1.00 91.58           C
ATOM   1550  HE2 PHE A 114      12.964   9.586  12.132  1.00 91.58           H
ATOM   1551  CZ  PHE A 114      13.828  11.317  11.251  1.00 91.58           C
ATOM   1552  HZ  PHE A 114      14.628  10.757  10.767  1.00 91.58           H
ATOM   1553  HN  PHE A 114      11.367  12.459  15.316  1.00 91.58           H
ATOM   1554  N   GLN A 115       9.376  15.982  14.458  1.00 91.76           N
ATOM   1555  CA  GLN A 115       8.229  16.688  15.004  1.00 91.76           C
ATOM   1556  C   GLN A 115       6.948  15.887  14.760  1.00 91.76           C
ATOM   1557  O   GLN A 115       6.934  14.963  13.949  1.00 91.76           O
ATOM   1558  HA  GLN A 115       8.419  16.766  16.074  1.00 91.76           H
ATOM   1559  CB  GLN A 115       8.118  18.094  14.411  1.00 91.76           C
ATOM   1560 1HB  GLN A 115       8.110  18.034  13.322  1.00 91.76           H
ATOM   1561 2HB  GLN A 115       7.172  18.546  14.712  1.00 91.76           H
ATOM   1562  CG  GLN A 115       9.280  18.976  14.870  1.00 91.76           C
ATOM   1563 1HG  GLN A 115      10.226  18.512  14.591  1.00 91.76           H
ATOM   1564 2HG  GLN A 115       9.234  19.939  14.360  1.00 91.76           H
ATOM   1565  CD  GLN A 115       9.239  19.193  16.384  1.00 91.76           C
ATOM   1566  OE1 GLN A 115       8.208  19.076  17.026  1.00 91.76           O
ATOM   1567  NE2 GLN A 115      10.414  19.514  16.917  1.00 91.76           N
ATOM   1568 1HE2 GLN A 115      11.223  19.594  16.333  1.00 91.76           H
ATOM   1569 2HE2 GLN A 115      10.490  19.676  17.901  1.00 91.76           H
ATOM   1570  HN  GLN A 115       9.731  16.352  13.600  1.00 91.76           H
ATOM   1571  N   THR A 116       5.903  16.271  15.478  1.00 92.12           N
ATOM   1572  CA  THR A 116       4.643  15.550  15.410  1.00 92.12           C
ATOM   1573  C   THR A 116       4.093  15.572  13.983  1.00 92.12           C
ATOM   1574  O   THR A 116       3.494  14.598  13.529  1.00 92.12           O
ATOM   1575  HA  THR A 116       4.829  14.507  15.665  1.00 92.12           H
ATOM   1576  CB  THR A 116       3.691  16.165  16.438  1.00 92.12           C
ATOM   1577  HB  THR A 116       3.374  17.161  16.128  1.00 92.12           H
ATOM   1578  OG1 THR A 116       4.416  16.104  17.663  1.00 92.12           O
ATOM   1579  HG1 THR A 116       3.998  16.711  18.339  1.00 92.12           H
ATOM   1580  CG2 THR A 116       2.459  15.293  16.690  1.00 92.12           C
ATOM   1581 1HG2 THR A 116       2.774  14.319  17.064  1.00 92.12           H
ATOM   1582 2HG2 THR A 116       1.909  15.164  15.758  1.00 92.12           H
ATOM   1583 3HG2 THR A 116       1.817  15.775  17.427  1.00 92.12           H
ATOM   1584  HN  THR A 116       5.908  17.056  16.097  1.00 92.12           H
ATOM   1585  N   PHE A 117       4.315  16.694  13.314  1.00 93.27           N
ATOM   1586  CA  PHE A 117       3.844  16.858  11.949  1.00 93.27           C
ATOM   1587  C   PHE A 117       4.303  15.695  11.067  1.00 93.27           C
ATOM   1588  O   PHE A 117       3.508  15.127  10.321  1.00 93.27           O
ATOM   1589  HA  PHE A 117       2.755  16.878  11.984  1.00 93.27           H
ATOM   1590  CB  PHE A 117       4.454  18.157  11.418  1.00 93.27           C
ATOM   1591 1HB  PHE A 117       4.092  18.990  12.021  1.00 93.27           H
ATOM   1592 2HB  PHE A 117       5.536  18.117  11.547  1.00 93.27           H
ATOM   1593  CG  PHE A 117       4.139  18.437   9.947  1.00 93.27           C
ATOM   1594  CD1 PHE A 117       5.087  18.220   8.996  1.00 93.27           C
ATOM   1595  HD1 PHE A 117       6.071  17.848   9.282  1.00 93.27           H
ATOM   1596  CD2 PHE A 117       2.912  18.901   9.591  1.00 93.27           C
ATOM   1597  HD2 PHE A 117       2.152  19.075  10.353  1.00 93.27           H
ATOM   1598  CE1 PHE A 117       4.795  18.480   7.631  1.00 93.27           C
ATOM   1599  HE1 PHE A 117       5.555  18.307   6.869  1.00 93.27           H
ATOM   1600  CE2 PHE A 117       2.620  19.161   8.226  1.00 93.27           C
ATOM   1601  HE2 PHE A 117       1.636  19.533   7.940  1.00 93.27           H
ATOM   1602  CZ  PHE A 117       3.568  18.944   7.275  1.00 93.27           C
ATOM   1603  HZ  PHE A 117       3.343  19.144   6.227  1.00 93.27           H
ATOM   1604  HN  PHE A 117       4.807  17.481  13.689  1.00 93.27           H
ATOM   1605  N   MET A 118       5.584  15.376  11.183  1.00 92.56           N
ATOM   1606  CA  MET A 118       6.169  14.323  10.371  1.00 92.56           C
ATOM   1607  C   MET A 118       5.546  12.966  10.700  1.00 92.56           C
ATOM   1608  O   MET A 118       5.383  12.123   9.819  1.00 92.56           O
ATOM   1609  HA  MET A 118       5.947  14.592   9.338  1.00 92.56           H
ATOM   1610  CB  MET A 118       7.678  14.266  10.618  1.00 92.56           C
ATOM   1611 1HB  MET A 118       8.097  15.271  10.563  1.00 92.56           H
ATOM   1612 2HB  MET A 118       7.871  13.895  11.625  1.00 92.56           H
ATOM   1613  CG  MET A 118       8.368  13.363   9.594  1.00 92.56           C
ATOM   1614 1HG  MET A 118       9.434  13.299   9.813  1.00 92.56           H
ATOM   1615 2HG  MET A 118       7.967  12.351   9.662  1.00 92.56           H
ATOM   1616  SD  MET A 118       8.122  14.007   7.948  1.00 92.56           S
ATOM   1617  CE  MET A 118       9.167  15.452   8.021  1.00 92.56           C
ATOM   1618 1HE  MET A 118       8.817  16.114   8.813  1.00 92.56           H
ATOM   1619 2HE  MET A 118      10.193  15.148   8.229  1.00 92.56           H
ATOM   1620 3HE  MET A 118       9.130  15.976   7.066  1.00 92.56           H
ATOM   1621  HN  MET A 118       6.216  15.823  11.816  1.00 92.56           H
ATOM   1622  N   CYS A 119       5.214  12.796  11.972  1.00 92.42           N
ATOM   1623  CA  CYS A 119       4.621  11.551  12.431  1.00 92.42           C
ATOM   1624  C   CYS A 119       3.269  11.379  11.736  1.00 92.42           C
ATOM   1625  O   CYS A 119       2.948  10.293  11.256  1.00 92.42           O
ATOM   1626  HA  CYS A 119       5.307  10.754  12.146  1.00 92.42           H
ATOM   1627  CB  CYS A 119       4.489  11.516  13.955  1.00 92.42           C
ATOM   1628 1HB  CYS A 119       5.476  11.553  14.415  1.00 92.42           H
ATOM   1629 2HB  CYS A 119       3.942  12.393  14.301  1.00 92.42           H
ATOM   1630  SG  CYS A 119       3.617   9.992  14.472  1.00 92.42           S
ATOM   1631  HN  CYS A 119       5.344  13.489  12.681  1.00 92.42           H
ATOM   1632  N   LYS A 120       2.512  12.466  11.706  1.00 93.29           N
ATOM   1633  CA  LYS A 120       1.196  12.445  11.092  1.00 93.29           C
ATOM   1634  C   LYS A 120       1.328  12.029   9.625  1.00 93.29           C
ATOM   1635  O   LYS A 120       0.610  11.145   9.159  1.00 93.29           O
ATOM   1636  HA  LYS A 120       0.604  11.691  11.612  1.00 93.29           H
ATOM   1637  CB  LYS A 120       0.491  13.788  11.288  1.00 93.29           C
ATOM   1638 1HB  LYS A 120       1.151  14.599  10.981  1.00 93.29           H
ATOM   1639 2HB  LYS A 120      -0.391  13.837  10.650  1.00 93.29           H
ATOM   1640  CG  LYS A 120       0.081  13.983  12.749  1.00 93.29           C
ATOM   1641 1HG  LYS A 120      -0.549  13.153  13.068  1.00 93.29           H
ATOM   1642 2HG  LYS A 120       0.967  13.973  13.384  1.00 93.29           H
ATOM   1643  CD  LYS A 120      -0.672  15.302  12.936  1.00 93.29           C
ATOM   1644 1HD  LYS A 120      -0.003  16.139  12.736  1.00 93.29           H
ATOM   1645 2HD  LYS A 120      -1.486  15.366  12.214  1.00 93.29           H
ATOM   1646  CE  LYS A 120      -1.232  15.418  14.355  1.00 93.29           C
ATOM   1647 1HE  LYS A 120      -1.632  14.455  14.674  1.00 93.29           H
ATOM   1648 2HE  LYS A 120      -0.432  15.676  15.048  1.00 93.29           H
ATOM   1649  NZ  LYS A 120      -2.295  16.446  14.411  1.00 93.29           N
ATOM   1650 1HZ  LYS A 120      -2.642  16.523  15.360  1.00 93.29           H
ATOM   1651 2HZ  LYS A 120      -1.917  17.339  14.116  1.00 93.29           H
ATOM   1652 3HZ  LYS A 120      -3.055  16.181  13.794  1.00 93.29           H
ATOM   1653  HN  LYS A 120       2.785  13.348  12.090  1.00 93.29           H
ATOM   1654  N   VAL A 121       2.252  12.685   8.938  1.00 91.84           N
ATOM   1655  CA  VAL A 121       2.426  12.460   7.513  1.00 91.84           C
ATOM   1656  C   VAL A 121       2.821  11.001   7.277  1.00 91.84           C
ATOM   1657  O   VAL A 121       2.220  10.318   6.448  1.00 91.84           O
ATOM   1658  HA  VAL A 121       1.467  12.646   7.031  1.00 91.84           H
ATOM   1659  CB  VAL A 121       3.442  13.453   6.947  1.00 91.84           C
ATOM   1660  HB  VAL A 121       4.345  13.392   7.555  1.00 91.84           H
ATOM   1661  CG1 VAL A 121       3.819  13.092   5.509  1.00 91.84           C
ATOM   1662 1HG1 VAL A 121       4.257  12.094   5.487  1.00 91.84           H
ATOM   1663 2HG1 VAL A 121       2.926  13.111   4.884  1.00 91.84           H
ATOM   1664 3HG1 VAL A 121       4.543  13.814   5.130  1.00 91.84           H
ATOM   1665  CG2 VAL A 121       2.914  14.887   7.032  1.00 91.84           C
ATOM   1666 1HG2 VAL A 121       1.990  14.968   6.460  1.00 91.84           H
ATOM   1667 2HG2 VAL A 121       2.720  15.141   8.074  1.00 91.84           H
ATOM   1668 3HG2 VAL A 121       3.656  15.572   6.623  1.00 91.84           H
ATOM   1669  HN  VAL A 121       2.873  13.359   9.339  1.00 91.84           H
ATOM   1670  N   VAL A 122       3.828  10.565   8.020  1.00 91.22           N
ATOM   1671  CA  VAL A 122       4.481   9.301   7.728  1.00 91.22           C
ATOM   1672  C   VAL A 122       3.486   8.157   7.937  1.00 91.22           C
ATOM   1673  O   VAL A 122       3.480   7.188   7.180  1.00 91.22           O
ATOM   1674  HA  VAL A 122       4.779   9.319   6.679  1.00 91.22           H
ATOM   1675  CB  VAL A 122       5.745   9.156   8.577  1.00 91.22           C
ATOM   1676  HB  VAL A 122       5.483   9.386   9.610  1.00 91.22           H
ATOM   1677  CG1 VAL A 122       6.274   7.721   8.534  1.00 91.22           C
ATOM   1678 1HG1 VAL A 122       5.514   7.042   8.921  1.00 91.22           H
ATOM   1679 2HG1 VAL A 122       6.512   7.452   7.505  1.00 91.22           H
ATOM   1680 3HG1 VAL A 122       7.173   7.647   9.146  1.00 91.22           H
ATOM   1681  CG2 VAL A 122       6.820  10.150   8.134  1.00 91.22           C
ATOM   1682 1HG2 VAL A 122       7.077   9.966   7.090  1.00 91.22           H
ATOM   1683 2HG2 VAL A 122       6.442  11.167   8.240  1.00 91.22           H
ATOM   1684 3HG2 VAL A 122       7.708  10.026   8.754  1.00 91.22           H
ATOM   1685  HN  VAL A 122       4.196  11.060   8.807  1.00 91.22           H
ATOM   1686  N   ASN A 123       2.669   8.308   8.969  1.00 90.38           N
ATOM   1687  CA  ASN A 123       1.678   7.296   9.293  1.00 90.38           C
ATOM   1688  C   ASN A 123       0.627   7.245   8.182  1.00 90.38           C
ATOM   1689  O   ASN A 123       0.131   6.172   7.841  1.00 90.38           O
ATOM   1690  HA  ASN A 123       2.237   6.365   9.381  1.00 90.38           H
ATOM   1691  CB  ASN A 123       0.963   7.625  10.605  1.00 90.38           C
ATOM   1692 1HB  ASN A 123       0.867   8.706  10.710  1.00 90.38           H
ATOM   1693 2HB  ASN A 123      -0.047   7.215  10.586  1.00 90.38           H
ATOM   1694  CG  ASN A 123       1.727   7.058  11.803  1.00 90.38           C
ATOM   1695  OD1 ASN A 123       2.523   6.140  11.686  1.00 90.38           O
ATOM   1696  ND2 ASN A 123       1.443   7.653  12.958  1.00 90.38           N
ATOM   1697 1HD2 ASN A 123       0.780   8.401  12.985  1.00 90.38           H
ATOM   1698 2HD2 ASN A 123       1.892   7.352  13.799  1.00 90.38           H
ATOM   1699  HN  ASN A 123       2.677   9.102   9.578  1.00 90.38           H
ATOM   1700  N   SER A 124       0.318   8.418   7.649  1.00 92.08           N
ATOM   1701  CA  SER A 124      -0.813   8.555   6.747  1.00 92.08           C
ATOM   1702  C   SER A 124      -0.412   8.122   5.335  1.00 92.08           C
ATOM   1703  O   SER A 124      -1.233   7.590   4.589  1.00 92.08           O
ATOM   1704  HA  SER A 124      -1.583   7.894   7.146  1.00 92.08           H
ATOM   1705  CB  SER A 124      -1.335   9.993   6.733  1.00 92.08           C
ATOM   1706 1HB  SER A 124      -0.590  10.645   6.275  1.00 92.08           H
ATOM   1707 2HB  SER A 124      -2.230  10.048   6.113  1.00 92.08           H
ATOM   1708  OG  SER A 124      -1.636  10.465   8.043  1.00 92.08           O
ATOM   1709  HG  SER A 124      -1.011  11.204   8.293  1.00 92.08           H
ATOM   1710  HN  SER A 124       0.824   9.262   7.824  1.00 92.08           H
ATOM   1711  N   MET A 125       0.849   8.366   5.012  1.00 92.08           N
ATOM   1712  CA  MET A 125       1.315   8.209   3.645  1.00 92.08           C
ATOM   1713  C   MET A 125       1.127   6.768   3.164  1.00 92.08           C
ATOM   1714  O   MET A 125       0.764   6.537   2.011  1.00 92.08           O
ATOM   1715  HA  MET A 125       0.701   8.882   3.046  1.00 92.08           H
ATOM   1716  CB  MET A 125       2.796   8.585   3.563  1.00 92.08           C
ATOM   1717 1HB  MET A 125       3.330   8.161   4.413  1.00 92.08           H
ATOM   1718 2HB  MET A 125       3.235   8.154   2.663  1.00 92.08           H
ATOM   1719  CG  MET A 125       2.975  10.104   3.548  1.00 92.08           C
ATOM   1720 1HG  MET A 125       2.445  10.550   4.390  1.00 92.08           H
ATOM   1721 2HG  MET A 125       4.029  10.356   3.666  1.00 92.08           H
ATOM   1722  SD  MET A 125       2.357  10.777   2.014  1.00 92.08           S
ATOM   1723  CE  MET A 125       0.955  11.700   2.623  1.00 92.08           C
ATOM   1724 1HE  MET A 125       0.262  11.022   3.121  1.00 92.08           H
ATOM   1725 2HE  MET A 125       1.298  12.454   3.332  1.00 92.08           H
ATOM   1726 3HE  MET A 125       0.451  12.187   1.789  1.00 92.08           H
ATOM   1727  HN  MET A 125       1.546   8.665   5.664  1.00 92.08           H
ATOM   1728  N   TYR A 126       1.382   5.837   4.071  1.00 87.25           N
ATOM   1729  CA  TYR A 126       1.282   4.425   3.743  1.00 87.25           C
ATOM   1730  C   TYR A 126      -0.151   4.051   3.362  1.00 87.25           C
ATOM   1731  O   TYR A 126      -0.376   3.390   2.349  1.00 87.25           O
ATOM   1732  HA  TYR A 126       1.939   4.230   2.894  1.00 87.25           H
ATOM   1733  CB  TYR A 126       1.674   3.668   5.013  1.00 87.25           C
ATOM   1734 1HB  TYR A 126       2.725   3.861   5.229  1.00 87.25           H
ATOM   1735 2HB  TYR A 126       1.099   4.062   5.851  1.00 87.25           H
ATOM   1736  CG  TYR A 126       1.455   2.156   4.929  1.00 87.25           C
ATOM   1737  CD1 TYR A 126       0.622   1.528   5.833  1.00 87.25           C
ATOM   1738  HD1 TYR A 126       0.121   2.110   6.606  1.00 87.25           H
ATOM   1739  CD2 TYR A 126       2.090   1.420   3.950  1.00 87.25           C
ATOM   1740  HD2 TYR A 126       2.748   1.916   3.236  1.00 87.25           H
ATOM   1741  CE1 TYR A 126       0.416   0.106   5.754  1.00 87.25           C
ATOM   1742  HE1 TYR A 126      -0.239  -0.403   6.461  1.00 87.25           H
ATOM   1743  CE2 TYR A 126       1.884  -0.003   3.871  1.00 87.25           C
ATOM   1744  HE2 TYR A 126       2.380  -0.596   3.102  1.00 87.25           H
ATOM   1745  CZ  TYR A 126       1.057  -0.590   4.777  1.00 87.25           C
ATOM   1746  OH  TYR A 126       0.862  -1.934   4.702  1.00 87.25           O
ATOM   1747  HH  TYR A 126       1.175  -2.276   3.816  1.00 87.25           H
ATOM   1748  HN  TYR A 126       1.652   6.034   5.013  1.00 87.25           H
ATOM   1749  N   LYS A 127      -1.084   4.489   4.194  1.00 87.17           N
ATOM   1750  CA  LYS A 127      -2.483   4.146   3.998  1.00 87.17           C
ATOM   1751  C   LYS A 127      -2.969   4.742   2.675  1.00 87.17           C
ATOM   1752  O   LYS A 127      -3.743   4.113   1.955  1.00 87.17           O
ATOM   1753  HA  LYS A 127      -2.547   3.060   3.932  1.00 87.17           H
ATOM   1754  CB  LYS A 127      -3.314   4.576   5.209  1.00 87.17           C
ATOM   1755 1HB  LYS A 127      -3.100   5.616   5.452  1.00 87.17           H
ATOM   1756 2HB  LYS A 127      -4.375   4.518   4.965  1.00 87.17           H
ATOM   1757  CG  LYS A 127      -3.015   3.691   6.421  1.00 87.17           C
ATOM   1758 1HG  LYS A 127      -1.949   3.723   6.645  1.00 87.17           H
ATOM   1759 2HG  LYS A 127      -3.537   4.079   7.296  1.00 87.17           H
ATOM   1760  CD  LYS A 127      -3.445   2.246   6.164  1.00 87.17           C
ATOM   1761 1HD  LYS A 127      -4.491   2.222   5.857  1.00 87.17           H
ATOM   1762 2HD  LYS A 127      -2.862   1.830   5.342  1.00 87.17           H
ATOM   1763  CE  LYS A 127      -3.255   1.387   7.416  1.00 87.17           C
ATOM   1764 1HE  LYS A 127      -2.227   1.468   7.767  1.00 87.17           H
ATOM   1765 2HE  LYS A 127      -3.896   1.755   8.217  1.00 87.17           H
ATOM   1766  NZ  LYS A 127      -3.577  -0.029   7.127  1.00 87.17           N
ATOM   1767 1HZ  LYS A 127      -3.485  -0.576   7.976  1.00 87.17           H
ATOM   1768 2HZ  LYS A 127      -4.529  -0.096   6.783  1.00 87.17           H
ATOM   1769 3HZ  LYS A 127      -2.938  -0.384   6.424  1.00 87.17           H
ATOM   1770  HN  LYS A 127      -0.898   5.068   4.988  1.00 87.17           H
ATOM   1771  N   MET A 128      -2.495   5.947   2.396  1.00 90.88           N
ATOM   1772  CA  MET A 128      -2.857   6.626   1.163  1.00 90.88           C
ATOM   1773  C   MET A 128      -2.350   5.855  -0.057  1.00 90.88           C
ATOM   1774  O   MET A 128      -3.074   5.692  -1.038  1.00 90.88           O
ATOM   1775  HA  MET A 128      -3.947   6.658   1.155  1.00 90.88           H
ATOM   1776  CB  MET A 128      -2.259   8.034   1.162  1.00 90.88           C
ATOM   1777 1HB  MET A 128      -2.548   8.557   2.074  1.00 90.88           H
ATOM   1778 2HB  MET A 128      -1.171   7.971   1.161  1.00 90.88           H
ATOM   1779  CG  MET A 128      -2.731   8.829  -0.058  1.00 90.88           C
ATOM   1780 1HG  MET A 128      -2.552   8.255  -0.967  1.00 90.88           H
ATOM   1781 2HG  MET A 128      -3.805   9.002   0.003  1.00 90.88           H
ATOM   1782  SD  MET A 128      -1.866  10.388  -0.142  1.00 90.88           S
ATOM   1783  CE  MET A 128      -0.215   9.808  -0.493  1.00 90.88           C
ATOM   1784 1HE  MET A 128       0.122   9.159   0.315  1.00 90.88           H
ATOM   1785 2HE  MET A 128      -0.216   9.252  -1.430  1.00 90.88           H
ATOM   1786 3HE  MET A 128       0.459  10.661  -0.578  1.00 90.88           H
ATOM   1787  HN  MET A 128      -1.876   6.457   2.993  1.00 90.88           H
ATOM   1788  N   ASN A 129      -1.110   5.400   0.044  1.00 91.10           N
ATOM   1789  CA  ASN A 129      -0.507   4.627  -1.028  1.00 91.10           C
ATOM   1790  C   ASN A 129      -1.342   3.370  -1.278  1.00 91.10           C
ATOM   1791  O   ASN A 129      -1.730   3.093  -2.412  1.00 91.10           O
ATOM   1792  HA  ASN A 129      -0.491   5.295  -1.889  1.00 91.10           H
ATOM   1793  CB  ASN A 129       0.911   4.186  -0.660  1.00 91.10           C
ATOM   1794 1HB  ASN A 129       1.578   5.049  -0.668  1.00 91.10           H
ATOM   1795 2HB  ASN A 129       0.920   3.786   0.355  1.00 91.10           H
ATOM   1796  CG  ASN A 129       1.428   3.127  -1.635  1.00 91.10           C
ATOM   1797  OD1 ASN A 129       1.190   1.939  -1.486  1.00 91.10           O
ATOM   1798  ND2 ASN A 129       2.145   3.621  -2.640  1.00 91.10           N
ATOM   1799 1HD2 ASN A 129       2.303   4.606  -2.705  1.00 91.10           H
ATOM   1800 2HD2 ASN A 129       2.527   3.007  -3.331  1.00 91.10           H
ATOM   1801  HN  ASN A 129      -0.521   5.551   0.838  1.00 91.10           H
ATOM   1802  N   PHE A 130      -1.595   2.642  -0.200  1.00 88.23           N
ATOM   1803  CA  PHE A 130      -2.234   1.342  -0.307  1.00 88.23           C
ATOM   1804  C   PHE A 130      -3.573   1.447  -1.040  1.00 88.23           C
ATOM   1805  O   PHE A 130      -3.812   0.730  -2.010  1.00 88.23           O
ATOM   1806  HA  PHE A 130      -1.562   0.697  -0.874  1.00 88.23           H
ATOM   1807  CB  PHE A 130      -2.484   0.847   1.119  1.00 88.23           C
ATOM   1808 1HB  PHE A 130      -1.529   0.773   1.639  1.00 88.23           H
ATOM   1809 2HB  PHE A 130      -3.080   1.588   1.651  1.00 88.23           H
ATOM   1810  CG  PHE A 130      -3.194  -0.507   1.192  1.00 88.23           C
ATOM   1811  CD1 PHE A 130      -4.552  -0.560   1.241  1.00 88.23           C
ATOM   1812  HD1 PHE A 130      -5.134   0.361   1.227  1.00 88.23           H
ATOM   1813  CD2 PHE A 130      -2.467  -1.656   1.209  1.00 88.23           C
ATOM   1814  HD2 PHE A 130      -1.378  -1.613   1.170  1.00 88.23           H
ATOM   1815  CE1 PHE A 130      -5.211  -1.816   1.309  1.00 88.23           C
ATOM   1816  HE1 PHE A 130      -6.299  -1.859   1.348  1.00 88.23           H
ATOM   1817  CE2 PHE A 130      -3.126  -2.912   1.277  1.00 88.23           C
ATOM   1818  HE2 PHE A 130      -2.543  -3.833   1.291  1.00 88.23           H
ATOM   1819  CZ  PHE A 130      -4.484  -2.965   1.326  1.00 88.23           C
ATOM   1820  HZ  PHE A 130      -4.990  -3.930   1.378  1.00 88.23           H
ATOM   1821  HN  PHE A 130      -1.373   2.928   0.733  1.00 88.23           H
ATOM   1822  N   TYR A 131      -4.412   2.346  -0.546  1.00 87.17           N
ATOM   1823  CA  TYR A 131      -5.762   2.476  -1.069  1.00 87.17           C
ATOM   1824  C   TYR A 131      -5.743   2.937  -2.527  1.00 87.17           C
ATOM   1825  O   TYR A 131      -6.508   2.435  -3.350  1.00 87.17           O
ATOM   1826  HA  TYR A 131      -6.241   1.499  -1.010  1.00 87.17           H
ATOM   1827  CB  TYR A 131      -6.442   3.549  -0.216  1.00 87.17           C
ATOM   1828 1HB  TYR A 131      -5.834   4.454  -0.235  1.00 87.17           H
ATOM   1829 2HB  TYR A 131      -7.402   3.802  -0.666  1.00 87.17           H
ATOM   1830  CG  TYR A 131      -6.670   3.136   1.239  1.00 87.17           C
ATOM   1831  CD1 TYR A 131      -7.045   1.842   1.538  1.00 87.17           C
ATOM   1832  HD1 TYR A 131      -7.179   1.114   0.737  1.00 87.17           H
ATOM   1833  CD2 TYR A 131      -6.501   4.057   2.253  1.00 87.17           C
ATOM   1834  HD2 TYR A 131      -6.205   5.079   2.017  1.00 87.17           H
ATOM   1835  CE1 TYR A 131      -7.260   1.453   2.908  1.00 87.17           C
ATOM   1836  HE1 TYR A 131      -7.557   0.434   3.158  1.00 87.17           H
ATOM   1837  CE2 TYR A 131      -6.716   3.668   3.622  1.00 87.17           C
ATOM   1838  HE2 TYR A 131      -6.586   4.385   4.433  1.00 87.17           H
ATOM   1839  CZ  TYR A 131      -7.085   2.385   3.882  1.00 87.17           C
ATOM   1840  OH  TYR A 131      -7.288   2.017   5.176  1.00 87.17           O
ATOM   1841  HH  TYR A 131      -7.272   2.824   5.767  1.00 87.17           H
ATOM   1842  HN  TYR A 131      -4.183   2.977   0.195  1.00 87.17           H
ATOM   1843  N   SER A 132      -4.861   3.886  -2.804  1.00 89.89           N
ATOM   1844  CA  SER A 132      -4.748   4.435  -4.144  1.00 89.89           C
ATOM   1845  C   SER A 132      -4.284   3.350  -5.117  1.00 89.89           C
ATOM   1846  O   SER A 132      -4.780   3.264  -6.240  1.00 89.89           O
ATOM   1847  HA  SER A 132      -5.751   4.776  -4.402  1.00 89.89           H
ATOM   1848  CB  SER A 132      -3.783   5.622  -4.174  1.00 89.89           C
ATOM   1849 1HB  SER A 132      -3.662   5.966  -5.201  1.00 89.89           H
ATOM   1850 2HB  SER A 132      -4.210   6.451  -3.609  1.00 89.89           H
ATOM   1851  OG  SER A 132      -2.508   5.287  -3.633  1.00 89.89           O
ATOM   1852  HG  SER A 132      -2.413   5.675  -2.716  1.00 89.89           H
ATOM   1853  HN  SER A 132      -4.232   4.278  -2.132  1.00 89.89           H
ATOM   1854  N   CYS A 133      -3.338   2.548  -4.652  1.00 85.95           N
ATOM   1855  CA  CYS A 133      -2.784   1.486  -5.475  1.00 85.95           C
ATOM   1856  C   CYS A 133      -3.912   0.513  -5.826  1.00 85.95           C
ATOM   1857  O   CYS A 133      -4.081   0.146  -6.988  1.00 85.95           O
ATOM   1858  HA  CYS A 133      -2.389   1.961  -6.373  1.00 85.95           H
ATOM   1859  CB  CYS A 133      -1.617   0.781  -4.781  1.00 85.95           C
ATOM   1860 1HB  CYS A 133      -1.869   0.585  -3.738  1.00 85.95           H
ATOM   1861 2HB  CYS A 133      -1.433  -0.184  -5.251  1.00 85.95           H
ATOM   1862  SG  CYS A 133      -0.113   1.819  -4.876  1.00 85.95           S
ATOM   1863  HG  CYS A 133      -0.482   2.685  -3.936  1.00 85.95           H
ATOM   1864  HN  CYS A 133      -2.951   2.614  -3.732  1.00 85.95           H
ATOM   1865  N   VAL A 134      -4.653   0.122  -4.800  1.00 84.08           N
ATOM   1866  CA  VAL A 134      -5.708  -0.862  -4.971  1.00 84.08           C
ATOM   1867  C   VAL A 134      -6.702  -0.361  -6.021  1.00 84.08           C
ATOM   1868  O   VAL A 134      -7.086  -1.104  -6.922  1.00 84.08           O
ATOM   1869  HA  VAL A 134      -5.246  -1.780  -5.336  1.00 84.08           H
ATOM   1870  CB  VAL A 134      -6.365  -1.166  -3.623  1.00 84.08           C
ATOM   1871  HB  VAL A 134      -6.666  -0.218  -3.176  1.00 84.08           H
ATOM   1872  CG1 VAL A 134      -7.621  -2.020  -3.805  1.00 84.08           C
ATOM   1873 1HG1 VAL A 134      -8.337  -1.486  -4.430  1.00 84.08           H
ATOM   1874 2HG1 VAL A 134      -7.353  -2.962  -4.283  1.00 84.08           H
ATOM   1875 3HG1 VAL A 134      -8.068  -2.221  -2.831  1.00 84.08           H
ATOM   1876  CG2 VAL A 134      -5.376  -1.841  -2.671  1.00 84.08           C
ATOM   1877 1HG2 VAL A 134      -5.030  -2.777  -3.109  1.00 84.08           H
ATOM   1878 2HG2 VAL A 134      -4.524  -1.181  -2.504  1.00 84.08           H
ATOM   1879 3HG2 VAL A 134      -5.868  -2.045  -1.720  1.00 84.08           H
ATOM   1880  HN  VAL A 134      -4.543   0.465  -3.867  1.00 84.08           H
ATOM   1881  N   LEU A 135      -7.090   0.897  -5.868  1.00 85.80           N
ATOM   1882  CA  LEU A 135      -8.113   1.473  -6.725  1.00 85.80           C
ATOM   1883  C   LEU A 135      -7.577   1.575  -8.154  1.00 85.80           C
ATOM   1884  O   LEU A 135      -8.305   1.324  -9.113  1.00 85.80           O
ATOM   1885  HA  LEU A 135      -8.963   0.791  -6.723  1.00 85.80           H
ATOM   1886  CB  LEU A 135      -8.600   2.807  -6.155  1.00 85.80           C
ATOM   1887 1HB  LEU A 135      -7.735   3.452  -6.003  1.00 85.80           H
ATOM   1888 2HB  LEU A 135      -9.232   3.289  -6.901  1.00 85.80           H
ATOM   1889  CG  LEU A 135      -9.380   2.729  -4.840  1.00 85.80           C
ATOM   1890  HG  LEU A 135      -8.790   2.154  -4.127  1.00 85.80           H
ATOM   1891  CD1 LEU A 135      -9.582   4.122  -4.240  1.00 85.80           C
ATOM   1892 1HD1 LEU A 135      -8.612   4.578  -4.045  1.00 85.80           H
ATOM   1893 2HD1 LEU A 135     -10.140   4.742  -4.942  1.00 85.80           H
ATOM   1894 3HD1 LEU A 135     -10.139   4.038  -3.307  1.00 85.80           H
ATOM   1895  CD2 LEU A 135     -10.705   1.989  -5.032  1.00 85.80           C
ATOM   1896 1HD2 LEU A 135     -11.312   2.516  -5.768  1.00 85.80           H
ATOM   1897 2HD2 LEU A 135     -10.508   0.976  -5.382  1.00 85.80           H
ATOM   1898 3HD2 LEU A 135     -11.239   1.949  -4.082  1.00 85.80           H
ATOM   1899  HN  LEU A 135      -6.720   1.517  -5.177  1.00 85.80           H
ATOM   1900  N   LEU A 136      -6.308   1.943  -8.252  1.00 87.80           N
ATOM   1901  CA  LEU A 136      -5.679   2.127  -9.549  1.00 87.80           C
ATOM   1902  C   LEU A 136      -5.631   0.786 -10.282  1.00 87.80           C
ATOM   1903  O   LEU A 136      -5.942   0.712 -11.470  1.00 87.80           O
ATOM   1904  HA  LEU A 136      -6.306   2.811 -10.121  1.00 87.80           H
ATOM   1905  CB  LEU A 136      -4.310   2.792  -9.391  1.00 87.80           C
ATOM   1906 1HB  LEU A 136      -3.780   2.297  -8.578  1.00 87.80           H
ATOM   1907 2HB  LEU A 136      -3.736   2.615 -10.301  1.00 87.80           H
ATOM   1908  CG  LEU A 136      -4.323   4.297  -9.114  1.00 87.80           C
ATOM   1909  HG  LEU A 136      -5.027   4.489  -8.304  1.00 87.80           H
ATOM   1910  CD1 LEU A 136      -2.950   4.779  -8.642  1.00 87.80           C
ATOM   1911 1HD1 LEU A 136      -2.677   4.256  -7.725  1.00 87.80           H
ATOM   1912 2HD1 LEU A 136      -2.207   4.572  -9.412  1.00 87.80           H
ATOM   1913 3HD1 LEU A 136      -2.987   5.851  -8.452  1.00 87.80           H
ATOM   1914  CD2 LEU A 136      -4.815   5.075 -10.335  1.00 87.80           C
ATOM   1915 1HD2 LEU A 136      -4.154   4.881 -11.180  1.00 87.80           H
ATOM   1916 2HD2 LEU A 136      -5.827   4.757 -10.585  1.00 87.80           H
ATOM   1917 3HD2 LEU A 136      -4.814   6.142 -10.111  1.00 87.80           H
ATOM   1918  HN  LEU A 136      -5.714   2.115  -7.466  1.00 87.80           H
ATOM   1919  N   ILE A 137      -5.239  -0.242  -9.544  1.00 81.87           N
ATOM   1920  CA  ILE A 137      -5.110  -1.571 -10.118  1.00 81.87           C
ATOM   1921  C   ILE A 137      -6.466  -2.016 -10.670  1.00 81.87           C
ATOM   1922  O   ILE A 137      -6.542  -2.573 -11.764  1.00 81.87           O
ATOM   1923  HA  ILE A 137      -4.406  -1.501 -10.947  1.00 81.87           H
ATOM   1924  CB  ILE A 137      -4.513  -2.541  -9.097  1.00 81.87           C
ATOM   1925  HB  ILE A 137      -5.021  -2.390  -8.144  1.00 81.87           H
ATOM   1926  CG1 ILE A 137      -3.028  -2.250  -8.868  1.00 81.87           C
ATOM   1927 1HG1 ILE A 137      -2.458  -2.534  -9.753  1.00 81.87           H
ATOM   1928 2HG1 ILE A 137      -2.882  -1.180  -8.723  1.00 81.87           H
ATOM   1929  CG2 ILE A 137      -4.756  -3.993  -9.513  1.00 81.87           C
ATOM   1930 1HG2 ILE A 137      -5.828  -4.176  -9.584  1.00 81.87           H
ATOM   1931 2HG2 ILE A 137      -4.291  -4.176 -10.482  1.00 81.87           H
ATOM   1932 3HG2 ILE A 137      -4.321  -4.661  -8.769  1.00 81.87           H
ATOM   1933  CD1 ILE A 137      -2.502  -3.012  -7.650  1.00 81.87           C
ATOM   1934 1HD1 ILE A 137      -3.059  -2.708  -6.763  1.00 81.87           H
ATOM   1935 2HD1 ILE A 137      -2.629  -4.083  -7.809  1.00 81.87           H
ATOM   1936 3HD1 ILE A 137      -1.445  -2.788  -7.510  1.00 81.87           H
ATOM   1937  HN  ILE A 137      -5.011  -0.178  -8.572  1.00 81.87           H
ATOM   1938  N   MET A 138      -7.502  -1.755  -9.887  1.00 82.73           N
ATOM   1939  CA  MET A 138      -8.855  -2.093 -10.297  1.00 82.73           C
ATOM   1940  C   MET A 138      -9.215  -1.409 -11.618  1.00 82.73           C
ATOM   1941  O   MET A 138      -9.749  -2.044 -12.525  1.00 82.73           O
ATOM   1942  HA  MET A 138      -8.859  -3.175 -10.428  1.00 82.73           H
ATOM   1943  CB  MET A 138      -9.841  -1.660  -9.212  1.00 82.73           C
ATOM   1944 1HB  MET A 138      -9.529  -2.064  -8.249  1.00 82.73           H
ATOM   1945 2HB  MET A 138      -9.833  -0.574  -9.120  1.00 82.73           H
ATOM   1946  CG  MET A 138     -11.258  -2.139  -9.536  1.00 82.73           C
ATOM   1947 1HG  MET A 138     -11.557  -1.777 -10.520  1.00 82.73           H
ATOM   1948 2HG  MET A 138     -11.283  -3.228  -9.575  1.00 82.73           H
ATOM   1949  SD  MET A 138     -12.400  -1.548  -8.298  1.00 82.73           S
ATOM   1950  CE  MET A 138     -12.272   0.211  -8.572  1.00 82.73           C
ATOM   1951 1HE  MET A 138     -11.242   0.530  -8.413  1.00 82.73           H
ATOM   1952 2HE  MET A 138     -12.569   0.442  -9.595  1.00 82.73           H
ATOM   1953 3HE  MET A 138     -12.927   0.736  -7.877  1.00 82.73           H
ATOM   1954  HN  MET A 138      -7.430  -1.320  -8.989  1.00 82.73           H
ATOM   1955  N   CYS A 139      -8.907  -0.122 -11.683  1.00 85.52           N
ATOM   1956  CA  CYS A 139      -9.273   0.677 -12.840  1.00 85.52           C
ATOM   1957  C   CYS A 139      -8.511   0.142 -14.054  1.00 85.52           C
ATOM   1958  O   CYS A 139      -9.041   0.118 -15.163  1.00 85.52           O
ATOM   1959  HA  CYS A 139     -10.348   0.558 -12.975  1.00 85.52           H
ATOM   1960  CB  CYS A 139      -9.004   2.165 -12.608  1.00 85.52           C
ATOM   1961 1HB  CYS A 139      -7.980   2.309 -12.265  1.00 85.52           H
ATOM   1962 2HB  CYS A 139      -9.106   2.712 -13.545  1.00 85.52           H
ATOM   1963  SG  CYS A 139     -10.176   2.827 -11.368  1.00 85.52           S
ATOM   1964  HG  CYS A 139      -9.539   2.347 -10.304  1.00 85.52           H
ATOM   1965  HN  CYS A 139      -8.418   0.374 -10.965  1.00 85.52           H
ATOM   1966  N   ILE A 140      -7.278  -0.274 -13.802  1.00 82.50           N
ATOM   1967  CA  ILE A 140      -6.434  -0.798 -14.863  1.00 82.50           C
ATOM   1968  C   ILE A 140      -7.090  -2.042 -15.463  1.00 82.50           C
ATOM   1969  O   ILE A 140      -7.134  -2.198 -16.683  1.00 82.50           O
ATOM   1970  HA  ILE A 140      -6.370  -0.033 -15.637  1.00 82.50           H
ATOM   1971  CB  ILE A 140      -5.014  -1.040 -14.347  1.00 82.50           C
ATOM   1972  HB  ILE A 140      -5.082  -1.534 -13.378  1.00 82.50           H
ATOM   1973  CG1 ILE A 140      -4.278   0.284 -14.128  1.00 82.50           C
ATOM   1974 1HG1 ILE A 140      -4.027   0.729 -15.091  1.00 82.50           H
ATOM   1975 2HG1 ILE A 140      -4.932   0.987 -13.612  1.00 82.50           H
ATOM   1976  CG2 ILE A 140      -4.244  -1.976 -15.280  1.00 82.50           C
ATOM   1977 1HG2 ILE A 140      -4.761  -2.934 -15.341  1.00 82.50           H
ATOM   1978 2HG2 ILE A 140      -4.184  -1.532 -16.273  1.00 82.50           H
ATOM   1979 3HG2 ILE A 140      -3.238  -2.131 -14.890  1.00 82.50           H
ATOM   1980  CD1 ILE A 140      -3.002   0.072 -13.310  1.00 82.50           C
ATOM   1981 1HD1 ILE A 140      -3.258  -0.350 -12.339  1.00 82.50           H
ATOM   1982 2HD1 ILE A 140      -2.340  -0.613 -13.841  1.00 82.50           H
ATOM   1983 3HD1 ILE A 140      -2.498   1.028 -13.169  1.00 82.50           H
ATOM   1984  HN  ILE A 140      -6.857  -0.257 -12.896  1.00 82.50           H
ATOM   1985  N   SER A 141      -7.584  -2.897 -14.579  1.00 79.35           N
ATOM   1986  CA  SER A 141      -8.162  -4.161 -15.003  1.00 79.35           C
ATOM   1987  C   SER A 141      -9.424  -3.908 -15.831  1.00 79.35           C
ATOM   1988  O   SER A 141      -9.655  -4.578 -16.836  1.00 79.35           O
ATOM   1989  HA  SER A 141      -7.395  -4.640 -15.611  1.00 79.35           H
ATOM   1990  CB  SER A 141      -8.486  -5.049 -13.799  1.00 79.35           C
ATOM   1991 1HB  SER A 141      -9.069  -4.480 -13.075  1.00 79.35           H
ATOM   1992 2HB  SER A 141      -9.107  -5.885 -14.122  1.00 79.35           H
ATOM   1993  OG  SER A 141      -7.308  -5.548 -13.172  1.00 79.35           O
ATOM   1994  HG  SER A 141      -7.551  -6.067 -12.352  1.00 79.35           H
ATOM   1995  HN  SER A 141      -7.593  -2.738 -13.592  1.00 79.35           H
ATOM   1996  N   VAL A 142     -10.206  -2.940 -15.378  1.00 80.46           N
ATOM   1997  CA  VAL A 142     -11.426  -2.574 -16.077  1.00 80.46           C
ATOM   1998  C   VAL A 142     -11.068  -1.990 -17.446  1.00 80.46           C
ATOM   1999  O   VAL A 142     -11.717  -2.299 -18.444  1.00 80.46           O
ATOM   2000  HA  VAL A 142     -12.006  -3.485 -16.225  1.00 80.46           H
ATOM   2001  CB  VAL A 142     -12.256  -1.618 -15.218  1.00 80.46           C
ATOM   2002  HB  VAL A 142     -11.623  -0.770 -14.954  1.00 80.46           H
ATOM   2003  CG1 VAL A 142     -13.458  -1.083 -15.998  1.00 80.46           C
ATOM   2004 1HG1 VAL A 142     -13.109  -0.546 -16.880  1.00 80.46           H
ATOM   2005 2HG1 VAL A 142     -14.091  -1.915 -16.306  1.00 80.46           H
ATOM   2006 3HG1 VAL A 142     -14.030  -0.406 -15.364  1.00 80.46           H
ATOM   2007  CG2 VAL A 142     -12.701  -2.294 -13.920  1.00 80.46           C
ATOM   2008 1HG2 VAL A 142     -13.308  -3.168 -14.155  1.00 80.46           H
ATOM   2009 2HG2 VAL A 142     -11.824  -2.603 -13.351  1.00 80.46           H
ATOM   2010 3HG2 VAL A 142     -13.289  -1.592 -13.328  1.00 80.46           H
ATOM   2011  HN  VAL A 142     -10.018  -2.410 -14.550  1.00 80.46           H
ATOM   2012  N   ASP A 143     -10.038  -1.158 -17.447  1.00 79.88           N
ATOM   2013  CA  ASP A 143      -9.630  -0.474 -18.663  1.00 79.88           C
ATOM   2014  C   ASP A 143      -9.177  -1.507 -19.697  1.00 79.88           C
ATOM   2015  O   ASP A 143      -9.481  -1.378 -20.882  1.00 79.88           O
ATOM   2016  HA  ASP A 143     -10.510   0.083 -18.987  1.00 79.88           H
ATOM   2017  CB  ASP A 143      -8.458   0.473 -18.396  1.00 79.88           C
ATOM   2018 1HB  ASP A 143      -8.710   1.147 -17.577  1.00 79.88           H
ATOM   2019 2HB  ASP A 143      -7.587  -0.101 -18.080  1.00 79.88           H
ATOM   2020  CG  ASP A 143      -8.115   1.286 -19.645  1.00 79.88           C
ATOM   2021  OD1 ASP A 143      -9.057   1.881 -20.212  1.00 79.88           O
ATOM   2022  OD2 ASP A 143      -6.918   1.295 -20.005  1.00 79.88           O
ATOM   2023  HN  ASP A 143      -9.487  -0.948 -16.640  1.00 79.88           H
ATOM   2024  N   ARG A 144      -8.458  -2.508 -19.210  1.00 75.35           N
ATOM   2025  CA  ARG A 144      -7.945  -3.552 -20.080  1.00 75.35           C
ATOM   2026  C   ARG A 144      -9.099  -4.371 -20.664  1.00 75.35           C
ATOM   2027  O   ARG A 144      -9.073  -4.737 -21.838  1.00 75.35           O
ATOM   2028  HA  ARG A 144      -7.405  -3.022 -20.864  1.00 75.35           H
ATOM   2029  CB  ARG A 144      -6.999  -4.485 -19.322  1.00 75.35           C
ATOM   2030 1HB  ARG A 144      -7.398  -4.682 -18.326  1.00 75.35           H
ATOM   2031 2HB  ARG A 144      -6.939  -5.444 -19.836  1.00 75.35           H
ATOM   2032  CG  ARG A 144      -5.602  -3.873 -19.206  1.00 75.35           C
ATOM   2033 1HG  ARG A 144      -5.244  -3.585 -20.194  1.00 75.35           H
ATOM   2034 2HG  ARG A 144      -5.648  -2.964 -18.606  1.00 75.35           H
ATOM   2035  CD  ARG A 144      -4.622  -4.861 -18.570  1.00 75.35           C
ATOM   2036 1HD  ARG A 144      -4.796  -4.919 -17.496  1.00 75.35           H
ATOM   2037 2HD  ARG A 144      -4.786  -5.860 -18.975  1.00 75.35           H
ATOM   2038  NE  ARG A 144      -3.230  -4.433 -18.833  1.00 75.35           N
ATOM   2039  HE  ARG A 144      -3.049  -3.453 -18.922  1.00 75.35           H
ATOM   2040  CZ  ARG A 144      -2.195  -5.275 -18.960  1.00 75.35           C
ATOM   2041  NH1 ARG A 144      -2.379  -6.598 -18.851  1.00 75.35           N
ATOM   2042 1HH1 ARG A 144      -3.292  -6.963 -18.673  1.00 75.35           H
ATOM   2043 2HH1 ARG A 144      -1.601  -7.220 -18.947  1.00 75.35           H
ATOM   2044  NH2 ARG A 144      -0.975  -4.775 -19.198  1.00 75.35           N
ATOM   2045 1HH2 ARG A 144      -0.193  -5.390 -19.295  1.00 75.35           H
ATOM   2046 2HH2 ARG A 144      -0.847  -3.786 -19.278  1.00 75.35           H
ATOM   2047  HN  ARG A 144      -8.226  -2.611 -18.243  1.00 75.35           H
ATOM   2048  N   TYR A 145     -10.083  -4.634 -19.817  1.00 76.50           N
ATOM   2049  CA  TYR A 145     -11.273  -5.348 -20.250  1.00 76.50           C
ATOM   2050  C   TYR A 145     -11.929  -4.647 -21.441  1.00 76.50           C
ATOM   2051  O   TYR A 145     -12.183  -5.270 -22.471  1.00 76.50           O
ATOM   2052  HA  TYR A 145     -10.972  -6.352 -20.550  1.00 76.50           H
ATOM   2053  CB  TYR A 145     -12.237  -5.321 -19.063  1.00 76.50           C
ATOM   2054 1HB  TYR A 145     -11.813  -5.910 -18.250  1.00 76.50           H
ATOM   2055 2HB  TYR A 145     -12.324  -4.296 -18.702  1.00 76.50           H
ATOM   2056  CG  TYR A 145     -13.635  -5.853 -19.384  1.00 76.50           C
ATOM   2057  CD1 TYR A 145     -14.717  -4.997 -19.381  1.00 76.50           C
ATOM   2058  HD1 TYR A 145     -14.576  -3.941 -19.149  1.00 76.50           H
ATOM   2059  CD2 TYR A 145     -13.813  -7.190 -19.677  1.00 76.50           C
ATOM   2060  HD2 TYR A 145     -12.959  -7.866 -19.680  1.00 76.50           H
ATOM   2061  CE1 TYR A 145     -16.033  -5.498 -19.683  1.00 76.50           C
ATOM   2062  HE1 TYR A 145     -16.896  -4.832 -19.684  1.00 76.50           H
ATOM   2063  CE2 TYR A 145     -15.129  -7.691 -19.979  1.00 76.50           C
ATOM   2064  HE2 TYR A 145     -15.284  -8.744 -20.212  1.00 76.50           H
ATOM   2065  CZ  TYR A 145     -16.174  -6.820 -19.967  1.00 76.50           C
ATOM   2066  OH  TYR A 145     -17.416  -7.293 -20.253  1.00 76.50           O
ATOM   2067  HH  TYR A 145     -17.381  -8.282 -20.398  1.00 76.50           H
ATOM   2068  HN  TYR A 145     -10.077  -4.369 -18.853  1.00 76.50           H
ATOM   2069  N   ILE A 146     -12.186  -3.359 -21.261  1.00 77.35           N
ATOM   2070  CA  ILE A 146     -12.917  -2.595 -22.258  1.00 77.35           C
ATOM   2071  C   ILE A 146     -12.120  -2.576 -23.564  1.00 77.35           C
ATOM   2072  O   ILE A 146     -12.690  -2.719 -24.645  1.00 77.35           O
ATOM   2073  HA  ILE A 146     -13.861  -3.110 -22.437  1.00 77.35           H
ATOM   2074  CB  ILE A 146     -13.255  -1.202 -21.723  1.00 77.35           C
ATOM   2075  HB  ILE A 146     -12.335  -0.743 -21.361  1.00 77.35           H
ATOM   2076  CG1 ILE A 146     -14.215  -1.289 -20.535  1.00 77.35           C
ATOM   2077 1HG1 ILE A 146     -15.205  -1.584 -20.883  1.00 77.35           H
ATOM   2078 2HG1 ILE A 146     -13.876  -2.063 -19.845  1.00 77.35           H
ATOM   2079  CG2 ILE A 146     -13.801  -0.305 -22.836  1.00 77.35           C
ATOM   2080 1HG2 ILE A 146     -13.052  -0.206 -23.622  1.00 77.35           H
ATOM   2081 2HG2 ILE A 146     -14.706  -0.750 -23.250  1.00 77.35           H
ATOM   2082 3HG2 ILE A 146     -14.033   0.679 -22.429  1.00 77.35           H
ATOM   2083  CD1 ILE A 146     -14.304   0.051 -19.802  1.00 77.35           C
ATOM   2084 1HD1 ILE A 146     -13.316   0.331 -19.435  1.00 77.35           H
ATOM   2085 2HD1 ILE A 146     -14.666   0.817 -20.489  1.00 77.35           H
ATOM   2086 3HD1 ILE A 146     -14.992  -0.039 -18.962  1.00 77.35           H
ATOM   2087  HN  ILE A 146     -11.904  -2.840 -20.454  1.00 77.35           H
ATOM   2088  N   ALA A 147     -10.815  -2.398 -23.422  1.00 76.32           N
ATOM   2089  CA  ALA A 147      -9.945  -2.284 -24.580  1.00 76.32           C
ATOM   2090  C   ALA A 147     -10.026  -3.571 -25.402  1.00 76.32           C
ATOM   2091  O   ALA A 147      -9.877  -3.543 -26.623  1.00 76.32           O
ATOM   2092  HA  ALA A 147     -10.305  -1.452 -25.185  1.00 76.32           H
ATOM   2093  CB  ALA A 147      -8.519  -1.976 -24.118  1.00 76.32           C
ATOM   2094 1HB  ALA A 147      -8.511  -1.037 -23.564  1.00 76.32           H
ATOM   2095 2HB  ALA A 147      -8.163  -2.780 -23.475  1.00 76.32           H
ATOM   2096 3HB  ALA A 147      -7.866  -1.890 -24.987  1.00 76.32           H
ATOM   2097  HN  ALA A 147     -10.353  -2.331 -22.538  1.00 76.32           H
ATOM   2098  N   ILE A 148     -10.263  -4.670 -24.700  1.00 72.54           N
ATOM   2099  CA  ILE A 148     -10.211  -5.982 -25.323  1.00 72.54           C
ATOM   2100  C   ILE A 148     -11.590  -6.329 -25.887  1.00 72.54           C
ATOM   2101  O   ILE A 148     -11.696  -6.909 -26.966  1.00 72.54           O
ATOM   2102  HA  ILE A 148      -9.505  -5.922 -26.152  1.00 72.54           H
ATOM   2103  CB  ILE A 148      -9.669  -7.021 -24.340  1.00 72.54           C
ATOM   2104  HB  ILE A 148     -10.254  -6.960 -23.422  1.00 72.54           H
ATOM   2105  CG1 ILE A 148      -8.215  -6.720 -23.971  1.00 72.54           C
ATOM   2106 1HG1 ILE A 148      -7.571  -6.911 -24.829  1.00 72.54           H
ATOM   2107 2HG1 ILE A 148      -8.110  -5.664 -23.721  1.00 72.54           H
ATOM   2108  CG2 ILE A 148      -9.839  -8.438 -24.891  1.00 72.54           C
ATOM   2109 1HG2 ILE A 148     -10.897  -8.637 -25.061  1.00 72.54           H
ATOM   2110 2HG2 ILE A 148      -9.296  -8.530 -25.831  1.00 72.54           H
ATOM   2111 3HG2 ILE A 148      -9.446  -9.157 -24.172  1.00 72.54           H
ATOM   2112  CD1 ILE A 148      -7.762  -7.577 -22.787  1.00 72.54           C
ATOM   2113 1HD1 ILE A 148      -8.392  -7.366 -21.923  1.00 72.54           H
ATOM   2114 2HD1 ILE A 148      -7.845  -8.632 -23.048  1.00 72.54           H
ATOM   2115 3HD1 ILE A 148      -6.725  -7.343 -22.545  1.00 72.54           H
ATOM   2116  HN  ILE A 148     -10.486  -4.674 -23.726  1.00 72.54           H
ATOM   2117  N   ALA A 149     -12.613  -5.959 -25.131  1.00 74.03           N
ATOM   2118  CA  ALA A 149     -13.972  -6.352 -25.465  1.00 74.03           C
ATOM   2119  C   ALA A 149     -14.516  -5.420 -26.549  1.00 74.03           C
ATOM   2120  O   ALA A 149     -15.136  -5.875 -27.510  1.00 74.03           O
ATOM   2121  HA  ALA A 149     -13.936  -7.369 -25.856  1.00 74.03           H
ATOM   2122  CB  ALA A 149     -14.833  -6.340 -24.200  1.00 74.03           C
ATOM   2123 1HB  ALA A 149     -14.420  -7.040 -23.473  1.00 74.03           H
ATOM   2124 2HB  ALA A 149     -14.839  -5.337 -23.775  1.00 74.03           H
ATOM   2125 3HB  ALA A 149     -15.851  -6.635 -24.451  1.00 74.03           H
ATOM   2126  HN  ALA A 149     -12.526  -5.401 -24.305  1.00 74.03           H
ATOM   2127  N   GLN A 150     -14.265  -4.133 -26.359  1.00 74.02           N
ATOM   2128  CA  GLN A 150     -14.787  -3.127 -27.268  1.00 74.02           C
ATOM   2129  C   GLN A 150     -13.664  -2.565 -28.141  1.00 74.02           C
ATOM   2130  O   GLN A 150     -13.624  -1.366 -28.413  1.00 74.02           O
ATOM   2131  HA  GLN A 150     -15.515  -3.648 -27.890  1.00 74.02           H
ATOM   2132  CB  GLN A 150     -15.495  -2.009 -26.499  1.00 74.02           C
ATOM   2133 1HB  GLN A 150     -14.785  -1.510 -25.840  1.00 74.02           H
ATOM   2134 2HB  GLN A 150     -15.862  -1.258 -27.199  1.00 74.02           H
ATOM   2135  CG  GLN A 150     -16.662  -2.562 -25.678  1.00 74.02           C
ATOM   2136 1HG  GLN A 150     -17.244  -3.254 -26.287  1.00 74.02           H
ATOM   2137 2HG  GLN A 150     -16.278  -3.128 -24.830  1.00 74.02           H
ATOM   2138  CD  GLN A 150     -17.564  -1.432 -25.178  1.00 74.02           C
ATOM   2139  OE1 GLN A 150     -17.335  -0.261 -25.432  1.00 74.02           O
ATOM   2140  NE2 GLN A 150     -18.600  -1.847 -24.454  1.00 74.02           N
ATOM   2141 1HE2 GLN A 150     -18.730  -2.824 -24.282  1.00 74.02           H
ATOM   2142 2HE2 GLN A 150     -19.248  -1.183 -24.082  1.00 74.02           H
ATOM   2143  HN  GLN A 150     -13.717  -3.776 -25.603  1.00 74.02           H
ATOM   2144  N   ALA A 151     -12.778  -3.459 -28.557  1.00 68.66           N
ATOM   2145  CA  ALA A 151     -11.582  -3.050 -29.273  1.00 68.66           C
ATOM   2146  C   ALA A 151     -11.979  -2.169 -30.459  1.00 68.66           C
ATOM   2147  O   ALA A 151     -11.251  -1.247 -30.824  1.00 68.66           O
ATOM   2148  HA  ALA A 151     -10.968  -2.465 -28.587  1.00 68.66           H
ATOM   2149  CB  ALA A 151     -10.795  -4.289 -29.704  1.00 68.66           C
ATOM   2150 1HB  ALA A 151     -10.512  -4.865 -28.823  1.00 68.66           H
ATOM   2151 2HB  ALA A 151     -11.416  -4.905 -30.356  1.00 68.66           H
ATOM   2152 3HB  ALA A 151      -9.898  -3.982 -30.241  1.00 68.66           H
ATOM   2153  HN  ALA A 151     -12.867  -4.444 -28.411  1.00 68.66           H
ATOM   2154  N   MET A 152     -13.133  -2.485 -31.029  1.00 63.14           N
ATOM   2155  CA  MET A 152     -13.587  -1.801 -32.228  1.00 63.14           C
ATOM   2156  C   MET A 152     -13.943  -0.343 -31.926  1.00 63.14           C
ATOM   2157  O   MET A 152     -13.676   0.545 -32.734  1.00 63.14           O
ATOM   2158  HA  MET A 152     -12.750  -1.841 -32.924  1.00 63.14           H
ATOM   2159  CB  MET A 152     -14.815  -2.519 -32.791  1.00 63.14           C
ATOM   2160 1HB  MET A 152     -15.559  -2.647 -32.005  1.00 63.14           H
ATOM   2161 2HB  MET A 152     -15.273  -1.908 -33.569  1.00 63.14           H
ATOM   2162  CG  MET A 152     -14.434  -3.885 -33.367  1.00 63.14           C
ATOM   2163 1HG  MET A 152     -13.353  -4.018 -33.326  1.00 63.14           H
ATOM   2164 2HG  MET A 152     -14.875  -4.679 -32.764  1.00 63.14           H
ATOM   2165  SD  MET A 152     -15.000  -4.016 -35.055  1.00 63.14           S
ATOM   2166  CE  MET A 152     -16.758  -4.161 -34.781  1.00 63.14           C
ATOM   2167 1HE  MET A 152     -16.960  -5.045 -34.177  1.00 63.14           H
ATOM   2168 2HE  MET A 152     -17.119  -3.274 -34.261  1.00 63.14           H
ATOM   2169 3HE  MET A 152     -17.269  -4.252 -35.740  1.00 63.14           H
ATOM   2170  HN  MET A 152     -13.751  -3.192 -30.686  1.00 63.14           H
ATOM   2171  N   ARG A 153     -14.540  -0.142 -30.760  1.00 65.35           N
ATOM   2172  CA  ARG A 153     -14.996   1.181 -30.371  1.00 65.35           C
ATOM   2173  C   ARG A 153     -13.912   1.900 -29.565  1.00 65.35           C
ATOM   2174  O   ARG A 153     -13.987   3.110 -29.359  1.00 65.35           O
ATOM   2175  HA  ARG A 153     -15.191   1.696 -31.312  1.00 65.35           H
ATOM   2176  CB  ARG A 153     -16.274   1.100 -29.535  1.00 65.35           C
ATOM   2177 1HB  ARG A 153     -16.144   0.372 -28.734  1.00 65.35           H
ATOM   2178 2HB  ARG A 153     -16.465   2.063 -29.061  1.00 65.35           H
ATOM   2179  CG  ARG A 153     -17.472   0.705 -30.401  1.00 65.35           C
ATOM   2180 1HG  ARG A 153     -17.536   1.368 -31.263  1.00 65.35           H
ATOM   2181 2HG  ARG A 153     -17.329  -0.305 -30.786  1.00 65.35           H
ATOM   2182  CD  ARG A 153     -18.774   0.772 -29.600  1.00 65.35           C
ATOM   2183 1HD  ARG A 153     -18.750   0.044 -28.790  1.00 65.35           H
ATOM   2184 2HD  ARG A 153     -18.877   1.756 -29.142  1.00 65.35           H
ATOM   2185  NE  ARG A 153     -19.928   0.505 -30.487  1.00 65.35           N
ATOM   2186  HE  ARG A 153     -19.745   0.324 -31.453  1.00 65.35           H
ATOM   2187  CZ  ARG A 153     -21.203   0.489 -30.076  1.00 65.35           C
ATOM   2188  NH1 ARG A 153     -21.507   0.725 -28.792  1.00 65.35           N
ATOM   2189 1HH1 ARG A 153     -20.780   0.914 -28.133  1.00 65.35           H
ATOM   2190 2HH1 ARG A 153     -22.462   0.712 -28.494  1.00 65.35           H
ATOM   2191  NH2 ARG A 153     -22.170   0.235 -30.968  1.00 65.35           N
ATOM   2192 1HH2 ARG A 153     -23.127   0.220 -30.678  1.00 65.35           H
ATOM   2193 2HH2 ARG A 153     -21.935   0.060 -31.924  1.00 65.35           H
ATOM   2194  HN  ARG A 153     -14.713  -0.863 -30.089  1.00 65.35           H
ATOM   2195  N   ALA A 154     -12.929   1.124 -29.131  1.00 63.19           N
ATOM   2196  CA  ALA A 154     -11.993   1.594 -28.124  1.00 63.19           C
ATOM   2197  C   ALA A 154     -11.190   2.768 -28.689  1.00 63.19           C
ATOM   2198  O   ALA A 154     -10.721   3.622 -27.939  1.00 63.19           O
ATOM   2199  HA  ALA A 154     -12.573   1.940 -27.268  1.00 63.19           H
ATOM   2200  CB  ALA A 154     -11.098   0.436 -27.678  1.00 63.19           C
ATOM   2201 1HB  ALA A 154     -11.715  -0.358 -27.258  1.00 63.19           H
ATOM   2202 2HB  ALA A 154     -10.546   0.052 -28.536  1.00 63.19           H
ATOM   2203 3HB  ALA A 154     -10.396   0.790 -26.923  1.00 63.19           H
ATOM   2204  HN  ALA A 154     -12.769   0.192 -29.455  1.00 63.19           H
ATOM   2205  N   HIS A 155     -11.056   2.771 -30.008  1.00 64.65           N
ATOM   2206  CA  HIS A 155     -10.183   3.726 -30.669  1.00 64.65           C
ATOM   2207  C   HIS A 155     -10.844   5.106 -30.677  1.00 64.65           C
ATOM   2208  O   HIS A 155     -10.215   6.102 -30.321  1.00 64.65           O
ATOM   2209  HA  HIS A 155      -9.268   3.774 -30.078  1.00 64.65           H
ATOM   2210  CB  HIS A 155      -9.808   3.240 -32.070  1.00 64.65           C
ATOM   2211 1HB  HIS A 155      -9.539   2.185 -32.018  1.00 64.65           H
ATOM   2212 2HB  HIS A 155     -10.683   3.314 -32.715  1.00 64.65           H
ATOM   2213  CG  HIS A 155      -8.669   4.005 -32.701  1.00 64.65           C
ATOM   2214  ND1 HIS A 155      -8.855   5.183 -33.402  1.00 64.65           N
ATOM   2215  HD1 HIS A 155      -9.731   5.638 -33.561  1.00 64.65           H
ATOM   2216  CD2 HIS A 155      -7.330   3.748 -32.728  1.00 64.65           C
ATOM   2217  HD2 HIS A 155      -6.836   2.892 -32.269  1.00 64.65           H
ATOM   2218  CE1 HIS A 155      -7.674   5.607 -33.829  1.00 64.65           C
ATOM   2219  HE1 HIS A 155      -7.489   6.509 -34.412  1.00 64.65           H
ATOM   2220  NE2 HIS A 155      -6.730   4.715 -33.410  1.00 64.65           N
ATOM   2221  HN  HIS A 155     -11.531   2.139 -30.620  1.00 64.65           H
ATOM   2222  N   THR A 156     -12.104   5.121 -31.086  1.00 67.97           N
ATOM   2223  CA  THR A 156     -12.820   6.374 -31.259  1.00 67.97           C
ATOM   2224  C   THR A 156     -13.056   7.044 -29.904  1.00 67.97           C
ATOM   2225  O   THR A 156     -13.265   8.254 -29.834  1.00 67.97           O
ATOM   2226  HA  THR A 156     -12.195   7.049 -31.844  1.00 67.97           H
ATOM   2227  CB  THR A 156     -14.111   6.079 -32.025  1.00 67.97           C
ATOM   2228  HB  THR A 156     -14.778   6.941 -32.010  1.00 67.97           H
ATOM   2229  OG1 THR A 156     -14.618   4.899 -31.408  1.00 67.97           O
ATOM   2230  HG1 THR A 156     -15.590   4.792 -31.621  1.00 67.97           H
ATOM   2231  CG2 THR A 156     -13.850   5.660 -33.473  1.00 67.97           C
ATOM   2232 1HG2 THR A 156     -13.239   4.758 -33.486  1.00 67.97           H
ATOM   2233 2HG2 THR A 156     -13.326   6.462 -33.994  1.00 67.97           H
ATOM   2234 3HG2 THR A 156     -14.799   5.463 -33.971  1.00 67.97           H
ATOM   2235  HN  THR A 156     -12.633   4.300 -31.298  1.00 67.97           H
ATOM   2236  N   TRP A 157     -13.016   6.228 -28.861  1.00 76.45           N
ATOM   2237  CA  TRP A 157     -13.383   6.691 -27.534  1.00 76.45           C
ATOM   2238  C   TRP A 157     -12.095   6.985 -26.762  1.00 76.45           C
ATOM   2239  O   TRP A 157     -12.125   7.178 -25.547  1.00 76.45           O
ATOM   2240  HA  TRP A 157     -13.965   7.606 -27.649  1.00 76.45           H
ATOM   2241  CB  TRP A 157     -14.285   5.676 -26.828  1.00 76.45           C
ATOM   2242 1HB  TRP A 157     -13.862   4.679 -26.957  1.00 76.45           H
ATOM   2243 2HB  TRP A 157     -14.284   5.886 -25.759  1.00 76.45           H
ATOM   2244  CG  TRP A 157     -15.729   5.671 -27.332  1.00 76.45           C
ATOM   2245  CD1 TRP A 157     -16.170   5.897 -28.577  1.00 76.45           C
ATOM   2246  HD1 TRP A 157     -15.524   6.123 -29.425  1.00 76.45           H
ATOM   2247  CD2 TRP A 157     -16.913   5.417 -26.545  1.00 76.45           C
ATOM   2248  NE1 TRP A 157     -17.545   5.808 -28.650  1.00 76.45           N
ATOM   2249  HE1 TRP A 157     -18.104   5.936 -29.470  1.00 76.45           H
ATOM   2250  CE2 TRP A 157     -18.011   5.507 -27.376  1.00 76.45           C
ATOM   2251  CE3 TRP A 157     -17.050   5.122 -25.178  1.00 76.45           C
ATOM   2252  HE3 TRP A 157     -16.199   5.045 -24.502  1.00 76.45           H
ATOM   2253  CZ2 TRP A 157     -19.325   5.315 -26.933  1.00 76.45           C
ATOM   2254  HZ2 TRP A 157     -20.177   5.391 -27.609  1.00 76.45           H
ATOM   2255  CZ3 TRP A 157     -18.370   4.932 -24.750  1.00 76.45           C
ATOM   2256  HZ3 TRP A 157     -18.533   4.701 -23.698  1.00 76.45           H
ATOM   2257  CH2 TRP A 157     -19.487   5.019 -25.574  1.00 76.45           C
ATOM   2258  HH2 TRP A 157     -20.483   4.858 -25.163  1.00 76.45           H
ATOM   2259  HN  TRP A 157     -12.739   5.269 -28.912  1.00 76.45           H
ATOM   2260  N   ARG A 158     -10.994   7.009 -27.498  1.00 73.46           N
ATOM   2261  CA  ARG A 158      -9.681   7.069 -26.880  1.00 73.46           C
ATOM   2262  C   ARG A 158      -9.523   8.374 -26.096  1.00 73.46           C
ATOM   2263  O   ARG A 158      -9.029   8.369 -24.969  1.00 73.46           O
ATOM   2264  HA  ARG A 158      -9.646   6.206 -26.216  1.00 73.46           H
ATOM   2265  CB  ARG A 158      -8.572   6.976 -27.930  1.00 73.46           C
ATOM   2266 1HB  ARG A 158      -8.752   6.119 -28.579  1.00 73.46           H
ATOM   2267 2HB  ARG A 158      -8.590   7.864 -28.563  1.00 73.46           H
ATOM   2268  CG  ARG A 158      -7.199   6.843 -27.268  1.00 73.46           C
ATOM   2269 1HG  ARG A 158      -6.996   7.727 -26.663  1.00 73.46           H
ATOM   2270 2HG  ARG A 158      -7.199   5.987 -26.593  1.00 73.46           H
ATOM   2271  CD  ARG A 158      -6.099   6.672 -28.317  1.00 73.46           C
ATOM   2272 1HD  ARG A 158      -6.332   5.828 -28.966  1.00 73.46           H
ATOM   2273 2HD  ARG A 158      -6.049   7.558 -28.951  1.00 73.46           H
ATOM   2274  NE  ARG A 158      -4.795   6.453 -27.652  1.00 73.46           N
ATOM   2275  HE  ARG A 158      -4.753   6.554 -26.658  1.00 73.46           H
ATOM   2276  CZ  ARG A 158      -3.668   6.127 -28.298  1.00 73.46           C
ATOM   2277  NH1 ARG A 158      -3.666   5.978 -29.630  1.00 73.46           N
ATOM   2278 1HH1 ARG A 158      -4.510   6.111 -30.149  1.00 73.46           H
ATOM   2279 2HH1 ARG A 158      -2.820   5.735 -30.105  1.00 73.46           H
ATOM   2280  NH2 ARG A 158      -2.542   5.952 -27.593  1.00 73.46           N
ATOM   2281 1HH2 ARG A 158      -1.692   5.708 -28.060  1.00 73.46           H
ATOM   2282 2HH2 ARG A 158      -2.552   6.064 -26.599  1.00 73.46           H
ATOM   2283  HN  ARG A 158     -10.990   6.987 -28.498  1.00 73.46           H
ATOM   2284  N   GLU A 159      -9.952   9.459 -26.723  1.00 77.38           N
ATOM   2285  CA  GLU A 159      -9.810  10.775 -26.123  1.00 77.38           C
ATOM   2286  C   GLU A 159     -10.678  10.883 -24.868  1.00 77.38           C
ATOM   2287  O   GLU A 159     -10.209  11.326 -23.821  1.00 77.38           O
ATOM   2288  HA  GLU A 159      -8.758  10.858 -25.853  1.00 77.38           H
ATOM   2289  CB  GLU A 159     -10.159  11.876 -27.127  1.00 77.38           C
ATOM   2290 1HB  GLU A 159     -11.112  11.648 -27.606  1.00 77.38           H
ATOM   2291 2HB  GLU A 159     -10.149  12.845 -26.628  1.00 77.38           H
ATOM   2292  CG  GLU A 159      -9.114  11.953 -28.241  1.00 77.38           C
ATOM   2293 1HG  GLU A 159      -8.117  12.020 -27.806  1.00 77.38           H
ATOM   2294 2HG  GLU A 159      -9.142  11.039 -28.835  1.00 77.38           H
ATOM   2295  CD  GLU A 159      -9.363  13.163 -29.145  1.00 77.38           C
ATOM   2296  OE1 GLU A 159      -8.421  13.524 -29.882  1.00 77.38           O
ATOM   2297  OE2 GLU A 159     -10.491  13.698 -29.077  1.00 77.38           O
ATOM   2298  HN  GLU A 159     -10.389   9.450 -27.622  1.00 77.38           H
ATOM   2299  N   LYS A 160     -11.929  10.471 -25.015  1.00 82.52           N
ATOM   2300  CA  LYS A 160     -12.863  10.504 -23.902  1.00 82.52           C
ATOM   2301  C   LYS A 160     -12.294   9.688 -22.740  1.00 82.52           C
ATOM   2302  O   LYS A 160     -12.359  10.114 -21.588  1.00 82.52           O
ATOM   2303  HA  LYS A 160     -12.955  11.542 -23.583  1.00 82.52           H
ATOM   2304  CB  LYS A 160     -14.251  10.045 -24.355  1.00 82.52           C
ATOM   2305 1HB  LYS A 160     -14.179   9.065 -24.827  1.00 82.52           H
ATOM   2306 2HB  LYS A 160     -14.902   9.933 -23.487  1.00 82.52           H
ATOM   2307  CG  LYS A 160     -14.867  11.045 -25.335  1.00 82.52           C
ATOM   2308 1HG  LYS A 160     -14.846  12.045 -24.901  1.00 82.52           H
ATOM   2309 2HG  LYS A 160     -14.270  11.081 -26.247  1.00 82.52           H
ATOM   2310  CD  LYS A 160     -16.308  10.661 -25.677  1.00 82.52           C
ATOM   2311 1HD  LYS A 160     -16.324   9.680 -26.151  1.00 82.52           H
ATOM   2312 2HD  LYS A 160     -16.894  10.583 -24.762  1.00 82.52           H
ATOM   2313  CE  LYS A 160     -16.943  11.695 -26.610  1.00 82.52           C
ATOM   2314 1HE  LYS A 160     -16.902  12.682 -26.150  1.00 82.52           H
ATOM   2315 2HE  LYS A 160     -16.377  11.751 -27.539  1.00 82.52           H
ATOM   2316  NZ  LYS A 160     -18.350  11.335 -26.900  1.00 82.52           N
ATOM   2317 1HZ  LYS A 160     -18.758  12.034 -27.511  1.00 82.52           H
ATOM   2318 2HZ  LYS A 160     -18.380  10.429 -27.354  1.00 82.52           H
ATOM   2319 3HZ  LYS A 160     -18.874  11.296 -26.033  1.00 82.52           H
ATOM   2320  HN  LYS A 160     -12.305  10.120 -25.872  1.00 82.52           H
ATOM   2321  N   ARG A 161     -11.750   8.529 -23.082  1.00 82.92           N
ATOM   2322  CA  ARG A 161     -11.196   7.637 -22.078  1.00 82.92           C
ATOM   2323  C   ARG A 161     -10.067   8.332 -21.315  1.00 82.92           C
ATOM   2324  O   ARG A 161      -9.888   8.103 -20.120  1.00 82.92           O
ATOM   2325  HA  ARG A 161     -12.032   7.407 -21.418  1.00 82.92           H
ATOM   2326  CB  ARG A 161     -10.658   6.355 -22.717  1.00 82.92           C
ATOM   2327 1HB  ARG A 161     -10.076   6.604 -23.605  1.00 82.92           H
ATOM   2328 2HB  ARG A 161      -9.983   5.855 -22.023  1.00 82.92           H
ATOM   2329  CG  ARG A 161     -11.799   5.411 -23.098  1.00 82.92           C
ATOM   2330 1HG  ARG A 161     -12.272   5.023 -22.195  1.00 82.92           H
ATOM   2331 2HG  ARG A 161     -12.564   5.961 -23.647  1.00 82.92           H
ATOM   2332  CD  ARG A 161     -11.288   4.249 -23.952  1.00 82.92           C
ATOM   2333 1HD  ARG A 161     -12.129   3.690 -24.361  1.00 82.92           H
ATOM   2334 2HD  ARG A 161     -10.717   4.632 -24.798  1.00 82.92           H
ATOM   2335  NE  ARG A 161     -10.438   3.355 -23.133  1.00 82.92           N
ATOM   2336  HE  ARG A 161     -10.447   3.479 -22.141  1.00 82.92           H
ATOM   2337  CZ  ARG A 161      -9.658   2.390 -23.639  1.00 82.92           C
ATOM   2338  NH1 ARG A 161      -9.607   2.179 -24.961  1.00 82.92           N
ATOM   2339 1HH1 ARG A 161     -10.154   2.744 -25.579  1.00 82.92           H
ATOM   2340 2HH1 ARG A 161      -9.022   1.457 -25.330  1.00 82.92           H
ATOM   2341  NH2 ARG A 161      -8.929   1.639 -22.802  1.00 82.92           N
ATOM   2342 1HH2 ARG A 161      -8.342   0.914 -23.163  1.00 82.92           H
ATOM   2343 2HH2 ARG A 161      -8.973   1.802 -21.816  1.00 82.92           H
ATOM   2344  HN  ARG A 161     -11.685   8.199 -24.024  1.00 82.92           H
ATOM   2345  N   LEU A 162      -9.334   9.166 -22.038  1.00 84.76           N
ATOM   2346  CA  LEU A 162      -8.173   9.829 -21.467  1.00 84.76           C
ATOM   2347  C   LEU A 162      -8.638  10.948 -20.533  1.00 84.76           C
ATOM   2348  O   LEU A 162      -7.960  11.270 -19.559  1.00 84.76           O
ATOM   2349  HA  LEU A 162      -7.632   9.090 -20.878  1.00 84.76           H
ATOM   2350  CB  LEU A 162      -7.230  10.305 -22.574  1.00 84.76           C
ATOM   2351 1HB  LEU A 162      -7.303   9.609 -23.410  1.00 84.76           H
ATOM   2352 2HB  LEU A 162      -7.582  11.272 -22.933  1.00 84.76           H
ATOM   2353  CG  LEU A 162      -5.757  10.441 -22.187  1.00 84.76           C
ATOM   2354  HG  LEU A 162      -5.610   9.953 -21.224  1.00 84.76           H
ATOM   2355  CD1 LEU A 162      -4.856   9.728 -23.197  1.00 84.76           C
ATOM   2356 1HD1 LEU A 162      -5.113   8.669 -23.228  1.00 84.76           H
ATOM   2357 2HD1 LEU A 162      -5.000  10.165 -24.185  1.00 84.76           H
ATOM   2358 3HD1 LEU A 162      -3.814   9.840 -22.898  1.00 84.76           H
ATOM   2359  CD2 LEU A 162      -5.369  11.911 -22.012  1.00 84.76           C
ATOM   2360 1HD2 LEU A 162      -5.536  12.445 -22.948  1.00 84.76           H
ATOM   2361 2HD2 LEU A 162      -5.980  12.357 -21.227  1.00 84.76           H
ATOM   2362 3HD2 LEU A 162      -4.317  11.980 -21.737  1.00 84.76           H
ATOM   2363  HN  LEU A 162      -9.522   9.391 -22.994  1.00 84.76           H
ATOM   2364  N   LEU A 163      -9.793  11.509 -20.862  1.00 87.37           N
ATOM   2365  CA  LEU A 163     -10.402  12.520 -20.015  1.00 87.37           C
ATOM   2366  C   LEU A 163     -10.893  11.867 -18.721  1.00 87.37           C
ATOM   2367  O   LEU A 163     -10.594  12.345 -17.628  1.00 87.37           O
ATOM   2368  HA  LEU A 163      -9.628  13.245 -19.763  1.00 87.37           H
ATOM   2369  CB  LEU A 163     -11.494  13.272 -20.778  1.00 87.37           C
ATOM   2370 1HB  LEU A 163     -11.065  13.655 -21.703  1.00 87.37           H
ATOM   2371 2HB  LEU A 163     -12.270  12.559 -21.058  1.00 87.37           H
ATOM   2372  CG  LEU A 163     -12.154  14.434 -20.034  1.00 87.37           C
ATOM   2373  HG  LEU A 163     -12.508  14.066 -19.071  1.00 87.37           H
ATOM   2374  CD1 LEU A 163     -11.143  15.547 -19.748  1.00 87.37           C
ATOM   2375 1HD1 LEU A 163     -10.333  15.153 -19.134  1.00 87.37           H
ATOM   2376 2HD1 LEU A 163     -10.737  15.919 -20.689  1.00 87.37           H
ATOM   2377 3HD1 LEU A 163     -11.638  16.361 -19.219  1.00 87.37           H
ATOM   2378  CD2 LEU A 163     -13.375  14.952 -20.797  1.00 87.37           C
ATOM   2379 1HD2 LEU A 163     -13.067  15.298 -21.784  1.00 87.37           H
ATOM   2380 2HD2 LEU A 163     -14.103  14.148 -20.905  1.00 87.37           H
ATOM   2381 3HD2 LEU A 163     -13.824  15.778 -20.246  1.00 87.37           H
ATOM   2382  HN  LEU A 163     -10.309  11.284 -21.688  1.00 87.37           H
ATOM   2383  N   TYR A 164     -11.639  10.785 -18.889  1.00 88.61           N
ATOM   2384  CA  TYR A 164     -12.188  10.070 -17.749  1.00 88.61           C
ATOM   2385  C   TYR A 164     -11.074   9.559 -16.834  1.00 88.61           C
ATOM   2386  O   TYR A 164     -11.221   9.556 -15.613  1.00 88.61           O
ATOM   2387  HA  TYR A 164     -12.818  10.762 -17.190  1.00 88.61           H
ATOM   2388  CB  TYR A 164     -12.947   8.874 -18.327  1.00 88.61           C
ATOM   2389 1HB  TYR A 164     -12.349   8.427 -19.121  1.00 88.61           H
ATOM   2390 2HB  TYR A 164     -13.059   8.118 -17.549  1.00 88.61           H
ATOM   2391  CG  TYR A 164     -14.329   9.222 -18.882  1.00 88.61           C
ATOM   2392  CD1 TYR A 164     -15.281   9.788 -18.058  1.00 88.61           C
ATOM   2393  HD1 TYR A 164     -15.048   9.986 -17.012  1.00 88.61           H
ATOM   2394  CD2 TYR A 164     -14.623   8.972 -20.207  1.00 88.61           C
ATOM   2395  HD2 TYR A 164     -13.871   8.525 -20.857  1.00 88.61           H
ATOM   2396  CE1 TYR A 164     -16.582  10.116 -18.581  1.00 88.61           C
ATOM   2397  HE1 TYR A 164     -17.343  10.563 -17.942  1.00 88.61           H
ATOM   2398  CE2 TYR A 164     -15.924   9.300 -20.730  1.00 88.61           C
ATOM   2399  HE2 TYR A 164     -16.170   9.107 -21.774  1.00 88.61           H
ATOM   2400  CZ  TYR A 164     -16.840   9.856 -19.891  1.00 88.61           C
ATOM   2401  OH  TYR A 164     -18.068  10.166 -20.385  1.00 88.61           O
ATOM   2402  HH  TYR A 164     -18.112   9.943 -21.359  1.00 88.61           H
ATOM   2403  HN  TYR A 164     -11.869  10.397 -19.781  1.00 88.61           H
ATOM   2404  N   SER A 165      -9.984   9.139 -17.460  1.00 89.81           N
ATOM   2405  CA  SER A 165      -8.867   8.575 -16.721  1.00 89.81           C
ATOM   2406  C   SER A 165      -8.273   9.629 -15.785  1.00 89.81           C
ATOM   2407  O   SER A 165      -7.831   9.307 -14.683  1.00 89.81           O
ATOM   2408  HA  SER A 165      -9.288   7.748 -16.148  1.00 89.81           H
ATOM   2409  CB  SER A 165      -7.793   8.041 -17.670  1.00 89.81           C
ATOM   2410 1HB  SER A 165      -7.136   7.360 -17.127  1.00 89.81           H
ATOM   2411 2HB  SER A 165      -8.265   7.462 -18.464  1.00 89.81           H
ATOM   2412  OG  SER A 165      -7.018   9.090 -18.244  1.00 89.81           O
ATOM   2413  HG  SER A 165      -7.614   9.845 -18.516  1.00 89.81           H
ATOM   2414  HN  SER A 165      -9.858   9.179 -18.451  1.00 89.81           H
ATOM   2415  N   LYS A 166      -8.281  10.866 -16.258  1.00 91.59           N
ATOM   2416  CA  LYS A 166      -7.789  11.976 -15.460  1.00 91.59           C
ATOM   2417  C   LYS A 166      -8.694  12.162 -14.240  1.00 91.59           C
ATOM   2418  O   LYS A 166      -8.211  12.260 -13.114  1.00 91.59           O
ATOM   2419  HA  LYS A 166      -6.791  11.711 -15.112  1.00 91.59           H
ATOM   2420  CB  LYS A 166      -7.650  13.234 -16.320  1.00 91.59           C
ATOM   2421 1HB  LYS A 166      -8.555  13.379 -16.909  1.00 91.59           H
ATOM   2422 2HB  LYS A 166      -7.545  14.108 -15.677  1.00 91.59           H
ATOM   2423  CG  LYS A 166      -6.440  13.131 -17.251  1.00 91.59           C
ATOM   2424 1HG  LYS A 166      -5.531  13.016 -16.660  1.00 91.59           H
ATOM   2425 2HG  LYS A 166      -6.531  12.240 -17.873  1.00 91.59           H
ATOM   2426  CD  LYS A 166      -6.324  14.371 -18.140  1.00 91.59           C
ATOM   2427 1HD  LYS A 166      -7.215  14.460 -18.762  1.00 91.59           H
ATOM   2428 2HD  LYS A 166      -6.279  15.265 -17.518  1.00 91.59           H
ATOM   2429  CE  LYS A 166      -5.080  14.295 -19.027  1.00 91.59           C
ATOM   2430 1HE  LYS A 166      -4.198  14.115 -18.412  1.00 91.59           H
ATOM   2431 2HE  LYS A 166      -5.167  13.454 -19.715  1.00 91.59           H
ATOM   2432  NZ  LYS A 166      -4.911  15.552 -19.791  1.00 91.59           N
ATOM   2433 1HZ  LYS A 166      -4.090  15.480 -20.381  1.00 91.59           H
ATOM   2434 2HZ  LYS A 166      -5.730  15.709 -20.368  1.00 91.59           H
ATOM   2435 3HZ  LYS A 166      -4.799  16.326 -19.146  1.00 91.59           H
ATOM   2436  HN  LYS A 166      -8.615  11.115 -17.167  1.00 91.59           H
ATOM   2437  N   MET A 167      -9.991  12.206 -14.507  1.00 93.35           N
ATOM   2438  CA  MET A 167     -10.965  12.433 -13.453  1.00 93.35           C
ATOM   2439  C   MET A 167     -10.911  11.317 -12.407  1.00 93.35           C
ATOM   2440  O   MET A 167     -10.962  11.583 -11.207  1.00 93.35           O
ATOM   2441  HA  MET A 167     -10.685  13.383 -12.995  1.00 93.35           H
ATOM   2442  CB  MET A 167     -12.368  12.499 -14.059  1.00 93.35           C
ATOM   2443 1HB  MET A 167     -12.552  11.605 -14.655  1.00 93.35           H
ATOM   2444 2HB  MET A 167     -13.112  12.509 -13.262  1.00 93.35           H
ATOM   2445  CG  MET A 167     -12.530  13.745 -14.932  1.00 93.35           C
ATOM   2446 1HG  MET A 167     -12.058  14.601 -14.450  1.00 93.35           H
ATOM   2447 2HG  MET A 167     -12.026  13.598 -15.887  1.00 93.35           H
ATOM   2448  SD  MET A 167     -14.263  14.078 -15.204  1.00 93.35           S
ATOM   2449  CE  MET A 167     -14.711  12.635 -16.153  1.00 93.35           C
ATOM   2450 1HE  MET A 167     -14.118  12.602 -17.067  1.00 93.35           H
ATOM   2451 2HE  MET A 167     -14.520  11.738 -15.564  1.00 93.35           H
ATOM   2452 3HE  MET A 167     -15.769  12.682 -16.409  1.00 93.35           H
ATOM   2453  HN  MET A 167     -10.378  12.089 -15.422  1.00 93.35           H
ATOM   2454  N   VAL A 168     -10.810  10.092 -12.901  1.00 93.43           N
ATOM   2455  CA  VAL A 168     -10.771   8.933 -12.025  1.00 93.43           C
ATOM   2456  C   VAL A 168      -9.560   9.041 -11.097  1.00 93.43           C
ATOM   2457  O   VAL A 168      -9.661   8.762  -9.903  1.00 93.43           O
ATOM   2458  HA  VAL A 168     -11.678   8.947 -11.421  1.00 93.43           H
ATOM   2459  CB  VAL A 168     -10.775   7.649 -12.856  1.00 93.43           C
ATOM   2460  HB  VAL A 168     -10.004   7.742 -13.620  1.00 93.43           H
ATOM   2461  CG1 VAL A 168     -10.435   6.434 -11.990  1.00 93.43           C
ATOM   2462 1HG1 VAL A 168      -9.444   6.565 -11.554  1.00 93.43           H
ATOM   2463 2HG1 VAL A 168     -11.173   6.338 -11.194  1.00 93.43           H
ATOM   2464 3HG1 VAL A 168     -10.444   5.535 -12.605  1.00 93.43           H
ATOM   2465  CG2 VAL A 168     -12.118   7.458 -13.564  1.00 93.43           C
ATOM   2466 1HG2 VAL A 168     -12.914   7.397 -12.823  1.00 93.43           H
ATOM   2467 2HG2 VAL A 168     -12.303   8.304 -14.227  1.00 93.43           H
ATOM   2468 3HG2 VAL A 168     -12.093   6.538 -14.148  1.00 93.43           H
ATOM   2469  HN  VAL A 168     -10.755   9.885 -13.878  1.00 93.43           H
ATOM   2470  N   CYS A 169      -8.442   9.447 -11.680  1.00 93.73           N
ATOM   2471  CA  CYS A 169      -7.205   9.566 -10.927  1.00 93.73           C
ATOM   2472  C   CYS A 169      -7.428  10.568  -9.792  1.00 93.73           C
ATOM   2473  O   CYS A 169      -7.064  10.305  -8.647  1.00 93.73           O
ATOM   2474  HA  CYS A 169      -6.983   8.575 -10.531  1.00 93.73           H
ATOM   2475  CB  CYS A 169      -6.033   9.971 -11.824  1.00 93.73           C
ATOM   2476 1HB  CYS A 169      -6.296  10.857 -12.401  1.00 93.73           H
ATOM   2477 2HB  CYS A 169      -5.170  10.233 -11.212  1.00 93.73           H
ATOM   2478  SG  CYS A 169      -5.604   8.595 -12.952  1.00 93.73           S
ATOM   2479  HG  CYS A 169      -6.468   8.925 -13.908  1.00 93.73           H
ATOM   2480  HN  CYS A 169      -8.373   9.692 -12.647  1.00 93.73           H
ATOM   2481  N   PHE A 170      -8.025  11.695 -10.150  1.00 95.24           N
ATOM   2482  CA  PHE A 170      -8.270  12.752  -9.183  1.00 95.24           C
ATOM   2483  C   PHE A 170      -9.154  12.253  -8.038  1.00 95.24           C
ATOM   2484  O   PHE A 170      -8.855  12.492  -6.869  1.00 95.24           O
ATOM   2485  HA  PHE A 170      -7.302  13.057  -8.785  1.00 95.24           H
ATOM   2486  CB  PHE A 170      -8.999  13.875  -9.923  1.00 95.24           C
ATOM   2487 1HB  PHE A 170      -8.403  14.176 -10.784  1.00 95.24           H
ATOM   2488 2HB  PHE A 170      -9.943  13.489 -10.307  1.00 95.24           H
ATOM   2489  CG  PHE A 170      -9.281  15.107  -9.061  1.00 95.24           C
ATOM   2490  CD1 PHE A 170     -10.512  15.285  -8.511  1.00 95.24           C
ATOM   2491  HD1 PHE A 170     -11.298  14.550  -8.684  1.00 95.24           H
ATOM   2492  CD2 PHE A 170      -8.301  16.024  -8.844  1.00 95.24           C
ATOM   2493  HD2 PHE A 170      -7.314  15.882  -9.285  1.00 95.24           H
ATOM   2494  CE1 PHE A 170     -10.774  16.429  -7.711  1.00 95.24           C
ATOM   2495  HE1 PHE A 170     -11.761  16.571  -7.271  1.00 95.24           H
ATOM   2496  CE2 PHE A 170      -8.563  17.168  -8.044  1.00 95.24           C
ATOM   2497  HE2 PHE A 170      -7.777  17.903  -7.870  1.00 95.24           H
ATOM   2498  CZ  PHE A 170      -9.794  17.346  -7.494  1.00 95.24           C
ATOM   2499  HZ  PHE A 170      -9.995  18.224  -6.880  1.00 95.24           H
ATOM   2500  HN  PHE A 170      -8.338  11.892 -11.079  1.00 95.24           H
ATOM   2501  N   THR A 171     -10.225  11.570  -8.414  1.00 95.32           N
ATOM   2502  CA  THR A 171     -11.170  11.061  -7.435  1.00 95.32           C
ATOM   2503  C   THR A 171     -10.473  10.102  -6.469  1.00 95.32           C
ATOM   2504  O   THR A 171     -10.765  10.097  -5.274  1.00 95.32           O
ATOM   2505  HA  THR A 171     -11.537  11.900  -6.844  1.00 95.32           H
ATOM   2506  CB  THR A 171     -12.336  10.421  -8.192  1.00 95.32           C
ATOM   2507  HB  THR A 171     -12.014   9.518  -8.711  1.00 95.32           H
ATOM   2508  OG1 THR A 171     -12.826  11.468  -9.025  1.00 95.32           O
ATOM   2509  HG1 THR A 171     -12.407  11.409  -9.931  1.00 95.32           H
ATOM   2510  CG2 THR A 171     -13.516  10.090  -7.277  1.00 95.32           C
ATOM   2511 1HG2 THR A 171     -13.882  11.004  -6.809  1.00 95.32           H
ATOM   2512 2HG2 THR A 171     -13.193   9.391  -6.505  1.00 95.32           H
ATOM   2513 3HG2 THR A 171     -14.316   9.638  -7.864  1.00 95.32           H
ATOM   2514  HN  THR A 171     -10.450  11.363  -9.366  1.00 95.32           H
ATOM   2515  N   ILE A 172      -9.564   9.312  -7.022  1.00 94.27           N
ATOM   2516  CA  ILE A 172      -8.855   8.320  -6.232  1.00 94.27           C
ATOM   2517  C   ILE A 172      -8.023   9.027  -5.160  1.00 94.27           C
ATOM   2518  O   ILE A 172      -8.023   8.618  -4.000  1.00 94.27           O
ATOM   2519  HA  ILE A 172      -9.603   7.701  -5.737  1.00 94.27           H
ATOM   2520  CB  ILE A 172      -8.035   7.400  -7.139  1.00 94.27           C
ATOM   2521  HB  ILE A 172      -7.529   8.015  -7.883  1.00 94.27           H
ATOM   2522  CG1 ILE A 172      -8.941   6.428  -7.898  1.00 94.27           C
ATOM   2523 1HG1 ILE A 172      -9.385   5.719  -7.200  1.00 94.27           H
ATOM   2524 2HG1 ILE A 172      -9.762   6.977  -8.360  1.00 94.27           H
ATOM   2525  CG2 ILE A 172      -6.951   6.669  -6.344  1.00 94.27           C
ATOM   2526 1HG2 ILE A 172      -6.281   7.399  -5.888  1.00 94.27           H
ATOM   2527 2HG2 ILE A 172      -7.416   6.067  -5.564  1.00 94.27           H
ATOM   2528 3HG2 ILE A 172      -6.383   6.022  -7.012  1.00 94.27           H
ATOM   2529  CD1 ILE A 172      -8.157   5.673  -8.973  1.00 94.27           C
ATOM   2530 1HD1 ILE A 172      -7.735   6.384  -9.683  1.00 94.27           H
ATOM   2531 2HD1 ILE A 172      -7.352   5.106  -8.504  1.00 94.27           H
ATOM   2532 3HD1 ILE A 172      -8.825   4.989  -9.497  1.00 94.27           H
ATOM   2533  HN  ILE A 172      -9.311   9.342  -7.989  1.00 94.27           H
ATOM   2534  N   TRP A 173      -7.335  10.075  -5.587  1.00 94.89           N
ATOM   2535  CA  TRP A 173      -6.444  10.799  -4.695  1.00 94.89           C
ATOM   2536  C   TRP A 173      -7.286  11.384  -3.559  1.00 94.89           C
ATOM   2537  O   TRP A 173      -6.917  11.279  -2.391  1.00 94.89           O
ATOM   2538  HA  TRP A 173      -5.722  10.087  -4.295  1.00 94.89           H
ATOM   2539  CB  TRP A 173      -5.649  11.860  -5.458  1.00 94.89           C
ATOM   2540 1HB  TRP A 173      -6.307  12.345  -6.179  1.00 94.89           H
ATOM   2541 2HB  TRP A 173      -5.323  12.629  -4.757  1.00 94.89           H
ATOM   2542  CG  TRP A 173      -4.425  11.311  -6.194  1.00 94.89           C
ATOM   2543  CD1 TRP A 173      -4.233  11.214  -7.517  1.00 94.89           C
ATOM   2544  HD1 TRP A 173      -4.959  11.529  -8.267  1.00 94.89           H
ATOM   2545  CD2 TRP A 173      -3.224  10.785  -5.592  1.00 94.89           C
ATOM   2546  NE1 TRP A 173      -3.001  10.665  -7.810  1.00 94.89           N
ATOM   2547  HE1 TRP A 173      -2.632  10.493  -8.723  1.00 94.89           H
ATOM   2548  CE2 TRP A 173      -2.368  10.396  -6.602  1.00 94.89           C
ATOM   2549  CE3 TRP A 173      -2.872  10.642  -4.238  1.00 94.89           C
ATOM   2550  HE3 TRP A 173      -3.530  10.941  -3.422  1.00 94.89           H
ATOM   2551  CZ2 TRP A 173      -1.106   9.838  -6.366  1.00 94.89           C
ATOM   2552  HZ2 TRP A 173      -0.448   9.539  -7.182  1.00 94.89           H
ATOM   2553  CZ3 TRP A 173      -1.608  10.083  -4.018  1.00 94.89           C
ATOM   2554  HZ3 TRP A 173      -1.285   9.949  -2.986  1.00 94.89           H
ATOM   2555  CH2 TRP A 173      -0.734   9.686  -5.024  1.00 94.89           C
ATOM   2556  HH2 TRP A 173       0.236   9.259  -4.770  1.00 94.89           H
ATOM   2557  HN  TRP A 173      -7.378  10.431  -6.521  1.00 94.89           H
ATOM   2558  N   VAL A 174      -8.401  11.989  -3.943  1.00 95.23           N
ATOM   2559  CA  VAL A 174      -9.265  12.648  -2.978  1.00 95.23           C
ATOM   2560  C   VAL A 174      -9.783  11.616  -1.975  1.00 95.23           C
ATOM   2561  O   VAL A 174      -9.787  11.863  -0.770  1.00 95.23           O
ATOM   2562  HA  VAL A 174      -8.662  13.383  -2.445  1.00 95.23           H
ATOM   2563  CB  VAL A 174     -10.387  13.392  -3.704  1.00 95.23           C
ATOM   2564  HB  VAL A 174     -10.883  12.685  -4.369  1.00 95.23           H
ATOM   2565  CG1 VAL A 174     -11.429  13.915  -2.712  1.00 95.23           C
ATOM   2566 1HG1 VAL A 174     -11.862  13.077  -2.165  1.00 95.23           H
ATOM   2567 2HG1 VAL A 174     -10.952  14.599  -2.011  1.00 95.23           H
ATOM   2568 3HG1 VAL A 174     -12.216  14.440  -3.254  1.00 95.23           H
ATOM   2569  CG2 VAL A 174      -9.827  14.530  -4.560  1.00 95.23           C
ATOM   2570 1HG2 VAL A 174      -9.294  15.236  -3.923  1.00 95.23           H
ATOM   2571 2HG2 VAL A 174      -9.141  14.122  -5.303  1.00 95.23           H
ATOM   2572 3HG2 VAL A 174     -10.646  15.042  -5.065  1.00 95.23           H
ATOM   2573  HN  VAL A 174      -8.716  12.032  -4.891  1.00 95.23           H
ATOM   2574  N   LEU A 175     -10.207  10.480  -2.509  1.00 93.04           N
ATOM   2575  CA  LEU A 175     -10.812   9.446  -1.686  1.00 93.04           C
ATOM   2576  C   LEU A 175      -9.772   8.913  -0.699  1.00 93.04           C
ATOM   2577  O   LEU A 175     -10.065   8.737   0.483  1.00 93.04           O
ATOM   2578  HA  LEU A 175     -11.620   9.910  -1.120  1.00 93.04           H
ATOM   2579  CB  LEU A 175     -11.439   8.361  -2.564  1.00 93.04           C
ATOM   2580 1HB  LEU A 175     -12.140   8.837  -3.250  1.00 93.04           H
ATOM   2581 2HB  LEU A 175     -10.652   7.913  -3.172  1.00 93.04           H
ATOM   2582  CG  LEU A 175     -12.173   7.241  -1.824  1.00 93.04           C
ATOM   2583  HG  LEU A 175     -11.494   6.817  -1.086  1.00 93.04           H
ATOM   2584  CD1 LEU A 175     -13.383   7.788  -1.064  1.00 93.04           C
ATOM   2585 1HD1 LEU A 175     -13.051   8.528  -0.336  1.00 93.04           H
ATOM   2586 2HD1 LEU A 175     -14.074   8.254  -1.767  1.00 93.04           H
ATOM   2587 3HD1 LEU A 175     -13.887   6.971  -0.547  1.00 93.04           H
ATOM   2588  CD2 LEU A 175     -12.560   6.113  -2.783  1.00 93.04           C
ATOM   2589 1HD2 LEU A 175     -13.215   6.506  -3.561  1.00 93.04           H
ATOM   2590 2HD2 LEU A 175     -11.661   5.699  -3.239  1.00 93.04           H
ATOM   2591 3HD2 LEU A 175     -13.081   5.330  -2.231  1.00 93.04           H
ATOM   2592  HN  LEU A 175     -10.143  10.261  -3.483  1.00 93.04           H
ATOM   2593  N   ALA A 176      -8.578   8.670  -1.219  1.00 92.63           N
ATOM   2594  CA  ALA A 176      -7.514   8.092  -0.416  1.00 92.63           C
ATOM   2595  C   ALA A 176      -7.149   9.061   0.711  1.00 92.63           C
ATOM   2596  O   ALA A 176      -6.878   8.638   1.834  1.00 92.63           O
ATOM   2597  HA  ALA A 176      -7.892   7.167   0.020  1.00 92.63           H
ATOM   2598  CB  ALA A 176      -6.319   7.763  -1.311  1.00 92.63           C
ATOM   2599 1HB  ALA A 176      -6.624   7.049  -2.077  1.00 92.63           H
ATOM   2600 2HB  ALA A 176      -5.959   8.675  -1.788  1.00 92.63           H
ATOM   2601 3HB  ALA A 176      -5.521   7.329  -0.708  1.00 92.63           H
ATOM   2602  HN  ALA A 176      -8.333   8.861  -2.170  1.00 92.63           H
ATOM   2603  N   ALA A 177      -7.154  10.342   0.372  1.00 92.92           N
ATOM   2604  CA  ALA A 177      -6.787  11.371   1.330  1.00 92.92           C
ATOM   2605  C   ALA A 177      -7.786  11.362   2.489  1.00 92.92           C
ATOM   2606  O   ALA A 177      -7.392  11.417   3.653  1.00 92.92           O
ATOM   2607  HA  ALA A 177      -5.796  11.129   1.714  1.00 92.92           H
ATOM   2608  CB  ALA A 177      -6.724  12.727   0.624  1.00 92.92           C
ATOM   2609 1HB  ALA A 177      -5.979  12.688  -0.171  1.00 92.92           H
ATOM   2610 2HB  ALA A 177      -7.700  12.959   0.197  1.00 92.92           H
ATOM   2611 3HB  ALA A 177      -6.449  13.498   1.343  1.00 92.92           H
ATOM   2612  HN  ALA A 177      -7.402  10.679  -0.536  1.00 92.92           H
ATOM   2613  N   ALA A 178      -9.059  11.294   2.130  1.00 93.52           N
ATOM   2614  CA  ALA A 178     -10.120  11.358   3.120  1.00 93.52           C
ATOM   2615  C   ALA A 178     -10.023  10.145   4.046  1.00 93.52           C
ATOM   2616  O   ALA A 178     -10.279  10.251   5.245  1.00 93.52           O
ATOM   2617  HA  ALA A 178      -9.972  12.265   3.707  1.00 93.52           H
ATOM   2618  CB  ALA A 178     -11.474  11.444   2.413  1.00 93.52           C
ATOM   2619 1HB  ALA A 178     -11.503  12.339   1.791  1.00 93.52           H
ATOM   2620 2HB  ALA A 178     -11.614  10.562   1.788  1.00 93.52           H
ATOM   2621 3HB  ALA A 178     -12.270  11.493   3.156  1.00 93.52           H
ATOM   2622  HN  ALA A 178      -9.369  11.196   1.184  1.00 93.52           H
ATOM   2623  N   LEU A 179      -9.651   9.018   3.456  1.00 91.36           N
ATOM   2624  CA  LEU A 179      -9.618   7.764   4.190  1.00 91.36           C
ATOM   2625  C   LEU A 179      -8.444   7.783   5.170  1.00 91.36           C
ATOM   2626  O   LEU A 179      -8.385   6.969   6.090  1.00 91.36           O
ATOM   2627  HA  LEU A 179     -10.544   7.695   4.761  1.00 91.36           H
ATOM   2628  CB  LEU A 179      -9.593   6.579   3.223  1.00 91.36           C
ATOM   2629 1HB  LEU A 179      -8.801   6.747   2.493  1.00 91.36           H
ATOM   2630 2HB  LEU A 179      -9.323   5.684   3.784  1.00 91.36           H
ATOM   2631  CG  LEU A 179     -10.894   6.300   2.469  1.00 91.36           C
ATOM   2632  HG  LEU A 179     -11.196   7.216   1.959  1.00 91.36           H
ATOM   2633  CD1 LEU A 179     -10.687   5.232   1.393  1.00 91.36           C
ATOM   2634 1HD1 LEU A 179      -9.936   5.574   0.681  1.00 91.36           H
ATOM   2635 2HD1 LEU A 179     -10.349   4.307   1.861  1.00 91.36           H
ATOM   2636 3HD1 LEU A 179     -11.628   5.053   0.872  1.00 91.36           H
ATOM   2637  CD2 LEU A 179     -12.020   5.930   3.436  1.00 91.36           C
ATOM   2638 1HD2 LEU A 179     -11.741   5.035   3.993  1.00 91.36           H
ATOM   2639 2HD2 LEU A 179     -12.188   6.752   4.131  1.00 91.36           H
ATOM   2640 3HD2 LEU A 179     -12.934   5.737   2.873  1.00 91.36           H
ATOM   2641  HN  LEU A 179      -9.377   8.954   2.496  1.00 91.36           H
ATOM   2642  N   CYS A 180      -7.537   8.722   4.940  1.00 92.39           N
ATOM   2643  CA  CYS A 180      -6.319   8.795   5.729  1.00 92.39           C
ATOM   2644  C   CYS A 180      -6.521   9.838   6.830  1.00 92.39           C
ATOM   2645  O   CYS A 180      -5.590  10.154   7.569  1.00 92.39           O
ATOM   2646  HA  CYS A 180      -6.163   7.805   6.157  1.00 92.39           H
ATOM   2647  CB  CYS A 180      -5.101   9.112   4.860  1.00 92.39           C
ATOM   2648 1HB  CYS A 180      -5.254  10.055   4.334  1.00 92.39           H
ATOM   2649 2HB  CYS A 180      -4.218   9.238   5.487  1.00 92.39           H
ATOM   2650  SG  CYS A 180      -4.823   7.764   3.654  1.00 92.39           S
ATOM   2651  HG  CYS A 180      -5.908   8.005   2.923  1.00 92.39           H
ATOM   2652  HN  CYS A 180      -7.625   9.423   4.232  1.00 92.39           H
ATOM   2653  N   ILE A 181      -7.744  10.343   6.905  1.00 93.16           N
ATOM   2654  CA  ILE A 181      -8.072  11.367   7.882  1.00 93.16           C
ATOM   2655  C   ILE A 181      -7.775  10.840   9.287  1.00 93.16           C
ATOM   2656  O   ILE A 181      -7.131  11.518  10.086  1.00 93.16           O
ATOM   2657  HA  ILE A 181      -7.422  12.222   7.690  1.00 93.16           H
ATOM   2658  CB  ILE A 181      -9.514  11.844   7.696  1.00 93.16           C
ATOM   2659  HB  ILE A 181     -10.144  10.969   7.532  1.00 93.16           H
ATOM   2660  CG1 ILE A 181      -9.642  12.732   6.457  1.00 93.16           C
ATOM   2661 1HG1 ILE A 181      -9.068  13.648   6.601  1.00 93.16           H
ATOM   2662 2HG1 ILE A 181      -9.216  12.221   5.593  1.00 93.16           H
ATOM   2663  CG2 ILE A 181     -10.028  12.541   8.957  1.00 93.16           C
ATOM   2664 1HG2 ILE A 181      -9.996  11.845   9.795  1.00 93.16           H
ATOM   2665 2HG2 ILE A 181      -9.400  13.404   9.176  1.00 93.16           H
ATOM   2666 3HG2 ILE A 181     -11.055  12.869   8.797  1.00 93.16           H
ATOM   2667  CD1 ILE A 181     -11.106  13.079   6.180  1.00 93.16           C
ATOM   2668 1HD1 ILE A 181     -11.671  12.163   6.013  1.00 93.16           H
ATOM   2669 2HD1 ILE A 181     -11.521  13.611   7.036  1.00 93.16           H
ATOM   2670 3HD1 ILE A 181     -11.168  13.712   5.294  1.00 93.16           H
ATOM   2671  HN  ILE A 181      -8.501  10.064   6.315  1.00 93.16           H
ATOM   2672  N   PRO A 182      -8.237   9.625   9.614  1.00 91.68           N
ATOM   2673  CA  PRO A 182      -8.067   9.091  10.967  1.00 91.68           C
ATOM   2674  C   PRO A 182      -6.619   9.137  11.427  1.00 91.68           C
ATOM   2675  O   PRO A 182      -6.334   9.535  12.555  1.00 91.68           O
ATOM   2676  HA  PRO A 182      -8.613   9.705  11.683  1.00 91.68           H
ATOM   2677  CB  PRO A 182      -8.583   7.655  10.858  1.00 91.68           C
ATOM   2678 1HB  PRO A 182      -7.780   6.957  10.624  1.00 91.68           H
ATOM   2679 2HB  PRO A 182      -9.034   7.319  11.792  1.00 91.68           H
ATOM   2680  CG  PRO A 182      -9.608   7.733   9.733  1.00 91.68           C
ATOM   2681 1HG  PRO A 182      -9.807   6.753   9.298  1.00 91.68           H
ATOM   2682 2HG  PRO A 182     -10.567   8.112  10.085  1.00 91.68           H
ATOM   2683  CD  PRO A 182      -8.951   8.676   8.739  1.00 91.68           C
ATOM   2684 1HD  PRO A 182      -8.265   8.150   8.075  1.00 91.68           H
ATOM   2685 2HD  PRO A 182      -9.685   9.173   8.106  1.00 91.68           H
ATOM   2686  N   GLU A 183      -5.734   8.723  10.532  1.00 92.04           N
ATOM   2687  CA  GLU A 183      -4.316   8.675  10.848  1.00 92.04           C
ATOM   2688  C   GLU A 183      -3.809  10.069  11.223  1.00 92.04           C
ATOM   2689  O   GLU A 183      -3.040  10.220  12.171  1.00 92.04           O
ATOM   2690  HA  GLU A 183      -4.233   8.008  11.706  1.00 92.04           H
ATOM   2691  CB  GLU A 183      -3.514   8.096   9.682  1.00 92.04           C
ATOM   2692 1HB  GLU A 183      -3.908   8.476   8.739  1.00 92.04           H
ATOM   2693 2HB  GLU A 183      -2.454   8.309   9.822  1.00 92.04           H
ATOM   2694  CG  GLU A 183      -3.643   6.572   9.631  1.00 92.04           C
ATOM   2695 1HG  GLU A 183      -2.908   6.164   8.937  1.00 92.04           H
ATOM   2696 2HG  GLU A 183      -3.422   6.152  10.612  1.00 92.04           H
ATOM   2697  CD  GLU A 183      -5.049   6.155   9.197  1.00 92.04           C
ATOM   2698  OE1 GLU A 183      -5.391   4.976   9.436  1.00 92.04           O
ATOM   2699  OE2 GLU A 183      -5.751   7.024   8.636  1.00 92.04           O
ATOM   2700  HN  GLU A 183      -5.971   8.424   9.608  1.00 92.04           H
ATOM   2701  N   ILE A 184      -4.260  11.054  10.459  1.00 93.51           N
ATOM   2702  CA  ILE A 184      -3.759  12.409  10.611  1.00 93.51           C
ATOM   2703  C   ILE A 184      -4.150  12.941  11.991  1.00 93.51           C
ATOM   2704  O   ILE A 184      -3.383  13.668  12.620  1.00 93.51           O
ATOM   2705  HA  ILE A 184      -2.671  12.363  10.555  1.00 93.51           H
ATOM   2706  CB  ILE A 184      -4.236  13.289   9.454  1.00 93.51           C
ATOM   2707  HB  ILE A 184      -5.323  13.231   9.406  1.00 93.51           H
ATOM   2708  CG1 ILE A 184      -3.697  12.777   8.117  1.00 93.51           C
ATOM   2709 1HG1 ILE A 184      -2.613  12.893   8.089  1.00 93.51           H
ATOM   2710 2HG1 ILE A 184      -3.906  11.712   8.021  1.00 93.51           H
ATOM   2711  CG2 ILE A 184      -3.872  14.756   9.695  1.00 93.51           C
ATOM   2712 1HG2 ILE A 184      -4.344  15.101  10.615  1.00 93.51           H
ATOM   2713 2HG2 ILE A 184      -2.790  14.852   9.784  1.00 93.51           H
ATOM   2714 3HG2 ILE A 184      -4.222  15.359   8.858  1.00 93.51           H
ATOM   2715  CD1 ILE A 184      -4.326  13.534   6.946  1.00 93.51           C
ATOM   2716 1HD1 ILE A 184      -5.407  13.395   6.963  1.00 93.51           H
ATOM   2717 2HD1 ILE A 184      -4.095  14.595   7.033  1.00 93.51           H
ATOM   2718 3HD1 ILE A 184      -3.926  13.150   6.008  1.00 93.51           H
ATOM   2719  HN  ILE A 184      -4.954  10.937   9.749  1.00 93.51           H
ATOM   2720  N   LEU A 185      -5.344  12.559  12.421  1.00 93.00           N
ATOM   2721  CA  LEU A 185      -5.941  13.157  13.602  1.00 93.00           C
ATOM   2722  C   LEU A 185      -5.245  12.614  14.852  1.00 93.00           C
ATOM   2723  O   LEU A 185      -4.832  13.381  15.720  1.00 93.00           O
ATOM   2724  HA  LEU A 185      -5.765  14.232  13.549  1.00 93.00           H
ATOM   2725  CB  LEU A 185      -7.456  12.947  13.602  1.00 93.00           C
ATOM   2726 1HB  LEU A 185      -7.656  11.888  13.436  1.00 93.00           H
ATOM   2727 2HB  LEU A 185      -7.837  13.191  14.594  1.00 93.00           H
ATOM   2728  CG  LEU A 185      -8.246  13.754  12.570  1.00 93.00           C
ATOM   2729  HG  LEU A 185      -7.901  13.467  11.576  1.00 93.00           H
ATOM   2730  CD1 LEU A 185      -9.739  13.427  12.643  1.00 93.00           C
ATOM   2731 1HD1 LEU A 185      -9.888  12.365  12.445  1.00 93.00           H
ATOM   2732 2HD1 LEU A 185     -10.115  13.667  13.637  1.00 93.00           H
ATOM   2733 3HD1 LEU A 185     -10.276  14.014  11.898  1.00 93.00           H
ATOM   2734  CD2 LEU A 185      -7.979  15.253  12.725  1.00 93.00           C
ATOM   2735 1HD2 LEU A 185      -8.279  15.573  13.723  1.00 93.00           H
ATOM   2736 2HD2 LEU A 185      -6.916  15.449  12.584  1.00 93.00           H
ATOM   2737 3HD2 LEU A 185      -8.553  15.803  11.979  1.00 93.00           H
ATOM   2738  HN  LEU A 185      -5.899  11.855  11.978  1.00 93.00           H
ATOM   2739  N   TYR A 186      -5.136  11.295  14.903  1.00 92.89           N
ATOM   2740  CA  TYR A 186      -4.816  10.618  16.148  1.00 92.89           C
ATOM   2741  C   TYR A 186      -3.313  10.349  16.256  1.00 92.89           C
ATOM   2742  O   TYR A 186      -2.829   9.919  17.302  1.00 92.89           O
ATOM   2743  HA  TYR A 186      -5.121  11.265  16.971  1.00 92.89           H
ATOM   2744  CB  TYR A 186      -5.560   9.281  16.105  1.00 92.89           C
ATOM   2745 1HB  TYR A 186      -5.223   8.718  15.235  1.00 92.89           H
ATOM   2746 2HB  TYR A 186      -5.290   8.698  16.986  1.00 92.89           H
ATOM   2747  CG  TYR A 186      -7.082   9.418  16.049  1.00 92.89           C
ATOM   2748  CD1 TYR A 186      -7.738  10.216  16.964  1.00 92.89           C
ATOM   2749  HD1 TYR A 186      -7.171  10.748  17.728  1.00 92.89           H
ATOM   2750  CD2 TYR A 186      -7.800   8.744  15.082  1.00 92.89           C
ATOM   2751  HD2 TYR A 186      -7.282   8.114  14.358  1.00 92.89           H
ATOM   2752  CE1 TYR A 186      -9.171  10.345  16.911  1.00 92.89           C
ATOM   2753  HE1 TYR A 186      -9.701  10.971  17.629  1.00 92.89           H
ATOM   2754  CE2 TYR A 186      -9.233   8.873  15.029  1.00 92.89           C
ATOM   2755  HE2 TYR A 186      -9.813   8.346  14.270  1.00 92.89           H
ATOM   2756  CZ  TYR A 186      -9.848   9.667  15.946  1.00 92.89           C
ATOM   2757  OH  TYR A 186     -11.202   9.789  15.896  1.00 92.89           O
ATOM   2758  HH  TYR A 186     -11.540   9.482  15.006  1.00 92.89           H
ATOM   2759  HN  TYR A 186      -5.262  10.692  14.115  1.00 92.89           H
ATOM   2760  N   SER A 187      -2.618  10.612  15.159  1.00 93.08           N
ATOM   2761  CA  SER A 187      -1.170  10.489  15.144  1.00 93.08           C
ATOM   2762  C   SER A 187      -0.543  11.580  16.015  1.00 93.08           C
ATOM   2763  O   SER A 187      -0.699  12.768  15.736  1.00 93.08           O
ATOM   2764  HA  SER A 187      -0.960   9.502  15.557  1.00 93.08           H
ATOM   2765  CB  SER A 187      -0.625  10.570  13.717  1.00 93.08           C
ATOM   2766 1HB  SER A 187      -0.989  11.481  13.241  1.00 93.08           H
ATOM   2767 2HB  SER A 187       0.462  10.639  13.747  1.00 93.08           H
ATOM   2768  OG  SER A 187      -1.007   9.442  12.934  1.00 93.08           O
ATOM   2769  HG  SER A 187      -2.003   9.359  12.918  1.00 93.08           H
ATOM   2770  HN  SER A 187      -3.026  10.904  14.294  1.00 93.08           H
ATOM   2771  N   GLN A 188       0.153  11.138  17.052  1.00 91.58           N
ATOM   2772  CA  GLN A 188       0.927  12.050  17.877  1.00 91.58           C
ATOM   2773  C   GLN A 188       2.167  11.344  18.428  1.00 91.58           C
ATOM   2774  O   GLN A 188       2.282  10.123  18.340  1.00 91.58           O
ATOM   2775  HA  GLN A 188       1.226  12.860  17.212  1.00 91.58           H
ATOM   2776  CB  GLN A 188       0.073  12.622  19.011  1.00 91.58           C
ATOM   2777 1HB  GLN A 188       0.642  13.374  19.556  1.00 91.58           H
ATOM   2778 2HB  GLN A 188      -0.801  13.123  18.595  1.00 91.58           H
ATOM   2779  CG  GLN A 188      -0.374  11.518  19.971  1.00 91.58           C
ATOM   2780 1HG  GLN A 188      -0.932  10.758  19.423  1.00 91.58           H
ATOM   2781 2HG  GLN A 188       0.500  11.026  20.398  1.00 91.58           H
ATOM   2782  CD  GLN A 188      -1.245  12.086  21.093  1.00 91.58           C
ATOM   2783  OE1 GLN A 188      -1.769  13.185  21.012  1.00 91.58           O
ATOM   2784  NE2 GLN A 188      -1.370  11.279  22.143  1.00 91.58           N
ATOM   2785 1HE2 GLN A 188      -0.914  10.389  22.146  1.00 91.58           H
ATOM   2786 2HE2 GLN A 188      -1.921  11.562  22.928  1.00 91.58           H
ATOM   2787  HN  GLN A 188       0.194  10.178  17.330  1.00 91.58           H
ATOM   2788  N   ILE A 189       3.066  12.144  18.983  1.00 91.85           N
ATOM   2789  CA  ILE A 189       4.257  11.605  19.618  1.00 91.85           C
ATOM   2790  C   ILE A 189       3.945  11.273  21.079  1.00 91.85           C
ATOM   2791  O   ILE A 189       3.422  12.112  21.812  1.00 91.85           O
ATOM   2792  HA  ILE A 189       4.513  10.680  19.101  1.00 91.85           H
ATOM   2793  CB  ILE A 189       5.437  12.563  19.444  1.00 91.85           C
ATOM   2794  HB  ILE A 189       5.161  13.527  19.871  1.00 91.85           H
ATOM   2795  CG1 ILE A 189       5.740  12.796  17.962  1.00 91.85           C
ATOM   2796 1HG1 ILE A 189       6.120  11.877  17.516  1.00 91.85           H
ATOM   2797 2HG1 ILE A 189       4.820  13.049  17.435  1.00 91.85           H
ATOM   2798  CG2 ILE A 189       6.665  12.064  20.208  1.00 91.85           C
ATOM   2799 1HG2 ILE A 189       6.428  11.992  21.269  1.00 91.85           H
ATOM   2800 2HG2 ILE A 189       6.953  11.082  19.832  1.00 91.85           H
ATOM   2801 3HG2 ILE A 189       7.490  12.763  20.067  1.00 91.85           H
ATOM   2802  CD1 ILE A 189       6.763  13.919  17.781  1.00 91.85           C
ATOM   2803 1HD1 ILE A 189       6.369  14.842  18.207  1.00 91.85           H
ATOM   2804 2HD1 ILE A 189       7.689  13.651  18.289  1.00 91.85           H
ATOM   2805 3HD1 ILE A 189       6.960  14.064  16.719  1.00 91.85           H
ATOM   2806  HN  ILE A 189       2.991  13.141  19.004  1.00 91.85           H
ATOM   2807  N   LYS A 190       4.279  10.049  21.459  1.00 88.16           N
ATOM   2808  CA  LYS A 190       4.168   9.640  22.849  1.00 88.16           C
ATOM   2809  C   LYS A 190       5.568   9.416  23.424  1.00 88.16           C
ATOM   2810  O   LYS A 190       6.386   8.722  22.823  1.00 88.16           O
ATOM   2811  HA  LYS A 190       3.698  10.458  23.393  1.00 88.16           H
ATOM   2812  CB  LYS A 190       3.249   8.423  22.977  1.00 88.16           C
ATOM   2813 1HB  LYS A 190       2.320   8.605  22.437  1.00 88.16           H
ATOM   2814 2HB  LYS A 190       3.721   7.556  22.515  1.00 88.16           H
ATOM   2815  CG  LYS A 190       2.942   8.121  24.445  1.00 88.16           C
ATOM   2816 1HG  LYS A 190       3.869   7.918  24.980  1.00 88.16           H
ATOM   2817 2HG  LYS A 190       2.489   8.995  24.913  1.00 88.16           H
ATOM   2818  CD  LYS A 190       2.000   6.922  24.572  1.00 88.16           C
ATOM   2819 1HD  LYS A 190       1.023   7.177  24.162  1.00 88.16           H
ATOM   2820 2HD  LYS A 190       2.384   6.089  23.984  1.00 88.16           H
ATOM   2821  CE  LYS A 190       1.850   6.496  26.034  1.00 88.16           C
ATOM   2822 1HE  LYS A 190       2.827   6.480  26.517  1.00 88.16           H
ATOM   2823 2HE  LYS A 190       1.240   7.223  26.571  1.00 88.16           H
ATOM   2824  NZ  LYS A 190       1.226   5.156  26.122  1.00 88.16           N
ATOM   2825 1HZ  LYS A 190       1.304   4.809  27.071  1.00 88.16           H
ATOM   2826 2HZ  LYS A 190       0.247   5.222  25.865  1.00 88.16           H
ATOM   2827 3HZ  LYS A 190       1.699   4.521  25.489  1.00 88.16           H
ATOM   2828  HN  LYS A 190       4.620   9.344  20.837  1.00 88.16           H
ATOM   2829  N   GLU A 191       5.801  10.018  24.581  1.00 86.45           N
ATOM   2830  CA  GLU A 191       7.046   9.804  25.299  1.00 86.45           C
ATOM   2831  C   GLU A 191       6.867   8.715  26.358  1.00 86.45           C
ATOM   2832  O   GLU A 191       5.920   8.755  27.142  1.00 86.45           O
ATOM   2833  HA  GLU A 191       7.761   9.474  24.546  1.00 86.45           H
ATOM   2834  CB  GLU A 191       7.546  11.105  25.930  1.00 86.45           C
ATOM   2835 1HB  GLU A 191       6.722  11.607  26.438  1.00 86.45           H
ATOM   2836 2HB  GLU A 191       8.392  10.895  26.584  1.00 86.45           H
ATOM   2837  CG  GLU A 191       8.058  12.072  24.860  1.00 86.45           C
ATOM   2838 1HG  GLU A 191       8.791  11.567  24.230  1.00 86.45           H
ATOM   2839 2HG  GLU A 191       7.235  12.373  24.213  1.00 86.45           H
ATOM   2840  CD  GLU A 191       8.692  13.309  25.498  1.00 86.45           C
ATOM   2841  OE1 GLU A 191       9.172  14.165  24.723  1.00 86.45           O
ATOM   2842  OE2 GLU A 191       8.683  13.372  26.746  1.00 86.45           O
ATOM   2843  HN  GLU A 191       5.158  10.641  25.026  1.00 86.45           H
ATOM   2844  N   GLU A 192       7.791   7.766  26.347  1.00 78.73           N
ATOM   2845  CA  GLU A 192       7.732   6.652  27.278  1.00 78.73           C
ATOM   2846  C   GLU A 192       9.136   6.300  27.775  1.00 78.73           C
ATOM   2847  O   GLU A 192       9.988   5.882  26.994  1.00 78.73           O
ATOM   2848  HA  GLU A 192       7.122   7.003  28.111  1.00 78.73           H
ATOM   2849  CB  GLU A 192       7.057   5.437  26.639  1.00 78.73           C
ATOM   2850 1HB  GLU A 192       6.024   5.680  26.390  1.00 78.73           H
ATOM   2851 2HB  GLU A 192       7.639   5.103  25.780  1.00 78.73           H
ATOM   2852  CG  GLU A 192       7.010   4.259  27.613  1.00 78.73           C
ATOM   2853 1HG  GLU A 192       7.848   3.589  27.420  1.00 78.73           H
ATOM   2854 2HG  GLU A 192       7.123   4.623  28.635  1.00 78.73           H
ATOM   2855  CD  GLU A 192       5.694   3.490  27.482  1.00 78.73           C
ATOM   2856  OE1 GLU A 192       5.480   2.585  28.317  1.00 78.73           O
ATOM   2857  OE2 GLU A 192       4.932   3.825  26.550  1.00 78.73           O
ATOM   2858  HN  GLU A 192       8.569   7.750  25.718  1.00 78.73           H
ATOM   2859  N   SER A 193       9.333   6.484  29.073  1.00 74.35           N
ATOM   2860  CA  SER A 193      10.571   6.066  29.708  1.00 74.35           C
ATOM   2861  C   SER A 193      11.766   6.701  28.994  1.00 74.35           C
ATOM   2862  O   SER A 193      12.827   6.089  28.888  1.00 74.35           O
ATOM   2863  HA  SER A 193      10.504   6.425  30.735  1.00 74.35           H
ATOM   2864  CB  SER A 193      10.702   4.542  29.709  1.00 74.35           C
ATOM   2865 1HB  SER A 193      10.838   4.189  28.687  1.00 74.35           H
ATOM   2866 2HB  SER A 193      11.594   4.255  30.267  1.00 74.35           H
ATOM   2867  OG  SER A 193       9.562   3.908  30.282  1.00 74.35           O
ATOM   2868  HG  SER A 193       9.637   2.916  30.186  1.00 74.35           H
ATOM   2869  HN  SER A 193       8.666   6.908  29.685  1.00 74.35           H
ATOM   2870  N   GLY A 194      11.553   7.921  28.522  1.00 76.02           N
ATOM   2871  CA  GLY A 194      12.617   8.670  27.876  1.00 76.02           C
ATOM   2872  C   GLY A 194      12.733   8.293  26.398  1.00 76.02           C
ATOM   2873  O   GLY A 194      13.640   8.754  25.706  1.00 76.02           O
ATOM   2874 1HA  GLY A 194      12.422   9.738  27.969  1.00 76.02           H
ATOM   2875 2HA  GLY A 194      13.563   8.473  28.381  1.00 76.02           H
ATOM   2876  HN  GLY A 194      10.674   8.396  28.576  1.00 76.02           H
ATOM   2877  N   ILE A 195      11.803   7.459  25.958  1.00 82.68           N
ATOM   2878  CA  ILE A 195      11.742   7.077  24.557  1.00 82.68           C
ATOM   2879  C   ILE A 195      10.548   7.769  23.896  1.00 82.68           C
ATOM   2880  O   ILE A 195       9.413   7.622  24.346  1.00 82.68           O
ATOM   2881  HA  ILE A 195      12.655   7.435  24.081  1.00 82.68           H
ATOM   2882  CB  ILE A 195      11.725   5.554  24.417  1.00 82.68           C
ATOM   2883  HB  ILE A 195      10.839   5.174  24.926  1.00 82.68           H
ATOM   2884  CG1 ILE A 195      12.942   4.927  25.100  1.00 82.68           C
ATOM   2885 1HG1 ILE A 195      13.854   5.268  24.610  1.00 82.68           H
ATOM   2886 2HG1 ILE A 195      12.994   5.260  26.137  1.00 82.68           H
ATOM   2887  CG2 ILE A 195      11.615   5.139  22.949  1.00 82.68           C
ATOM   2888 1HG2 ILE A 195      10.693   5.539  22.526  1.00 82.68           H
ATOM   2889 2HG2 ILE A 195      12.468   5.532  22.395  1.00 82.68           H
ATOM   2890 3HG2 ILE A 195      11.605   4.052  22.878  1.00 82.68           H
ATOM   2891  CD1 ILE A 195      12.872   3.399  25.052  1.00 82.68           C
ATOM   2892 1HD1 ILE A 195      11.971   3.061  25.564  1.00 82.68           H
ATOM   2893 2HD1 ILE A 195      12.845   3.070  24.013  1.00 82.68           H
ATOM   2894 3HD1 ILE A 195      13.749   2.980  25.544  1.00 82.68           H
ATOM   2895  HN  ILE A 195      11.100   7.048  26.539  1.00 82.68           H
ATOM   2896  N   ALA A 196      10.845   8.509  22.837  1.00 89.37           N
ATOM   2897  CA  ALA A 196       9.800   9.123  22.036  1.00 89.37           C
ATOM   2898  C   ALA A 196       9.307   8.118  20.992  1.00 89.37           C
ATOM   2899  O   ALA A 196      10.106   7.531  20.265  1.00 89.37           O
ATOM   2900  HA  ALA A 196       8.975   9.375  22.703  1.00 89.37           H
ATOM   2901  CB  ALA A 196      10.332  10.409  21.401  1.00 89.37           C
ATOM   2902 1HB  ALA A 196      10.642  11.100  22.186  1.00 89.37           H
ATOM   2903 2HB  ALA A 196      11.186  10.174  20.766  1.00 89.37           H
ATOM   2904 3HB  ALA A 196       9.548  10.869  20.800  1.00 89.37           H
ATOM   2905  HN  ALA A 196      11.778   8.690  22.526  1.00 89.37           H
ATOM   2906  N   ILE A 197       7.993   7.951  20.952  1.00 88.69           N
ATOM   2907  CA  ILE A 197       7.386   7.009  20.028  1.00 88.69           C
ATOM   2908  C   ILE A 197       6.299   7.721  19.221  1.00 88.69           C
ATOM   2909  O   ILE A 197       5.430   8.381  19.790  1.00 88.69           O
ATOM   2910  HA  ILE A 197       8.165   6.678  19.341  1.00 88.69           H
ATOM   2911  CB  ILE A 197       6.887   5.771  20.776  1.00 88.69           C
ATOM   2912  HB  ILE A 197       6.166   6.094  21.527  1.00 88.69           H
ATOM   2913  CG1 ILE A 197       8.032   5.079  21.517  1.00 88.69           C
ATOM   2914 1HG1 ILE A 197       8.752   4.688  20.797  1.00 88.69           H
ATOM   2915 2HG1 ILE A 197       8.561   5.804  22.135  1.00 88.69           H
ATOM   2916  CG2 ILE A 197       6.156   4.817  19.830  1.00 88.69           C
ATOM   2917 1HG2 ILE A 197       5.300   5.327  19.388  1.00 88.69           H
ATOM   2918 2HG2 ILE A 197       6.836   4.497  19.040  1.00 88.69           H
ATOM   2919 3HG2 ILE A 197       5.811   3.946  20.387  1.00 88.69           H
ATOM   2920  CD1 ILE A 197       7.509   3.939  22.393  1.00 88.69           C
ATOM   2921 1HD1 ILE A 197       6.808   4.337  23.127  1.00 88.69           H
ATOM   2922 2HD1 ILE A 197       7.001   3.204  21.768  1.00 88.69           H
ATOM   2923 3HD1 ILE A 197       8.343   3.464  22.908  1.00 88.69           H
ATOM   2924  HN  ILE A 197       7.349   8.446  21.536  1.00 88.69           H
ATOM   2925  N   CYS A 198       6.381   7.563  17.908  1.00 91.06           N
ATOM   2926  CA  CYS A 198       5.315   8.015  17.031  1.00 91.06           C
ATOM   2927  C   CYS A 198       4.212   6.954  17.029  1.00 91.06           C
ATOM   2928  O   CYS A 198       4.406   5.854  16.514  1.00 91.06           O
ATOM   2929  HA  CYS A 198       4.947   8.955  17.445  1.00 91.06           H
ATOM   2930  CB  CYS A 198       5.828   8.308  15.620  1.00 91.06           C
ATOM   2931 1HB  CYS A 198       6.474   9.186  15.634  1.00 91.06           H
ATOM   2932 2HB  CYS A 198       6.433   7.474  15.264  1.00 91.06           H
ATOM   2933  SG  CYS A 198       4.419   8.586  14.487  1.00 91.06           S
ATOM   2934  HN  CYS A 198       7.158   7.136  17.444  1.00 91.06           H
ATOM   2935  N   THR A 199       3.080   7.322  17.611  1.00 91.10           N
ATOM   2936  CA  THR A 199       1.974   6.390  17.751  1.00 91.10           C
ATOM   2937  C   THR A 199       0.642   7.103  17.508  1.00 91.10           C
ATOM   2938  O   THR A 199       0.594   8.330  17.439  1.00 91.10           O
ATOM   2939  HA  THR A 199       2.071   5.624  16.982  1.00 91.10           H
ATOM   2940  CB  THR A 199       2.073   5.742  19.133  1.00 91.10           C
ATOM   2941  HB  THR A 199       3.103   5.466  19.360  1.00 91.10           H
ATOM   2942  OG1 THR A 199       1.145   4.663  19.078  1.00 91.10           O
ATOM   2943  HG1 THR A 199       1.283   4.052  19.858  1.00 91.10           H
ATOM   2944  CG2 THR A 199       1.530   6.644  20.243  1.00 91.10           C
ATOM   2945 1HG2 THR A 199       0.480   6.865  20.051  1.00 91.10           H
ATOM   2946 2HG2 THR A 199       2.099   7.574  20.266  1.00 91.10           H
ATOM   2947 3HG2 THR A 199       1.625   6.137  21.203  1.00 91.10           H
ATOM   2948  HN  THR A 199       2.913   8.235  17.981  1.00 91.10           H
ATOM   2949  N   MET A 200      -0.407   6.304  17.386  1.00 92.14           N
ATOM   2950  CA  MET A 200      -1.760   6.829  17.454  1.00 92.14           C
ATOM   2951  C   MET A 200      -2.335   6.681  18.864  1.00 92.14           C
ATOM   2952  O   MET A 200      -2.205   5.627  19.484  1.00 92.14           O
ATOM   2953  HA  MET A 200      -1.679   7.885  17.196  1.00 92.14           H
ATOM   2954  CB  MET A 200      -2.649   6.080  16.459  1.00 92.14           C
ATOM   2955 1HB  MET A 200      -2.618   5.011  16.670  1.00 92.14           H
ATOM   2956 2HB  MET A 200      -3.685   6.399  16.580  1.00 92.14           H
ATOM   2957  CG  MET A 200      -2.196   6.334  15.020  1.00 92.14           C
ATOM   2958 1HG  MET A 200      -2.209   7.404  14.809  1.00 92.14           H
ATOM   2959 2HG  MET A 200      -1.169   5.995  14.888  1.00 92.14           H
ATOM   2960  SD  MET A 200      -3.271   5.477  13.881  1.00 92.14           S
ATOM   2961  CE  MET A 200      -3.042   3.798  14.442  1.00 92.14           C
ATOM   2962 1HE  MET A 200      -1.990   3.525  14.351  1.00 92.14           H
ATOM   2963 2HE  MET A 200      -3.348   3.719  15.485  1.00 92.14           H
ATOM   2964 3HE  MET A 200      -3.646   3.126  13.834  1.00 92.14           H
ATOM   2965  HN  MET A 200      -0.344   5.316  17.243  1.00 92.14           H
ATOM   2966  N   VAL A 201      -2.960   7.753  19.329  1.00 92.83           N
ATOM   2967  CA  VAL A 201      -3.644   7.723  20.611  1.00 92.83           C
ATOM   2968  C   VAL A 201      -5.108   8.121  20.412  1.00 92.83           C
ATOM   2969  O   VAL A 201      -5.401   9.108  19.738  1.00 92.83           O
ATOM   2970  HA  VAL A 201      -3.607   6.698  20.980  1.00 92.83           H
ATOM   2971  CB  VAL A 201      -2.913   8.616  21.615  1.00 92.83           C
ATOM   2972  HB  VAL A 201      -2.981   9.644  21.261  1.00 92.83           H
ATOM   2973  CG1 VAL A 201      -3.576   8.548  22.993  1.00 92.83           C
ATOM   2974 1HG1 VAL A 201      -4.610   8.884  22.915  1.00 92.83           H
ATOM   2975 2HG1 VAL A 201      -3.553   7.521  23.357  1.00 92.83           H
ATOM   2976 3HG1 VAL A 201      -3.036   9.192  23.687  1.00 92.83           H
ATOM   2977  CG2 VAL A 201      -1.431   8.245  21.701  1.00 92.83           C
ATOM   2978 1HG2 VAL A 201      -1.334   7.207  22.020  1.00 92.83           H
ATOM   2979 2HG2 VAL A 201      -0.968   8.369  20.722  1.00 92.83           H
ATOM   2980 3HG2 VAL A 201      -0.935   8.895  22.422  1.00 92.83           H
ATOM   2981  HN  VAL A 201      -3.003   8.628  18.847  1.00 92.83           H
ATOM   2982  N   TYR A 202      -5.989   7.333  21.011  1.00 91.71           N
ATOM   2983  CA  TYR A 202      -7.417   7.554  20.857  1.00 91.71           C
ATOM   2984  C   TYR A 202      -8.001   8.245  22.091  1.00 91.71           C
ATOM   2985  O   TYR A 202      -8.075   7.648  23.164  1.00 91.71           O
ATOM   2986  HA  TYR A 202      -7.566   8.194  19.987  1.00 91.71           H
ATOM   2987  CB  TYR A 202      -8.046   6.167  20.717  1.00 91.71           C
ATOM   2988 1HB  TYR A 202      -7.817   5.584  21.610  1.00 91.71           H
ATOM   2989 2HB  TYR A 202      -9.130   6.273  20.676  1.00 91.71           H
ATOM   2990  CG  TYR A 202      -7.576   5.391  19.485  1.00 91.71           C
ATOM   2991  CD1 TYR A 202      -8.179   5.609  18.262  1.00 91.71           C
ATOM   2992  HD1 TYR A 202      -8.989   6.333  18.175  1.00 91.71           H
ATOM   2993  CD2 TYR A 202      -6.551   4.475  19.596  1.00 91.71           C
ATOM   2994  HD2 TYR A 202      -6.075   4.303  20.561  1.00 91.71           H
ATOM   2995  CE1 TYR A 202      -7.737   4.879  17.102  1.00 91.71           C
ATOM   2996  HE1 TYR A 202      -8.204   5.041  16.131  1.00 91.71           H
ATOM   2997  CE2 TYR A 202      -6.109   3.745  18.436  1.00 91.71           C
ATOM   2998  HE2 TYR A 202      -5.300   3.018  18.509  1.00 91.71           H
ATOM   2999  CZ  TYR A 202      -6.723   3.983  17.246  1.00 91.71           C
ATOM   3000  OH  TYR A 202      -6.306   3.294  16.150  1.00 91.71           O
ATOM   3001  HH  TYR A 202      -6.968   3.399  15.408  1.00 91.71           H
ATOM   3002  HN  TYR A 202      -5.742   6.557  21.591  1.00 91.71           H
ATOM   3003  N   PRO A 203      -8.425   9.509  21.963  1.00 80.18           N
ATOM   3004  CA  PRO A 203      -8.780  10.309  23.138  1.00 80.18           C
ATOM   3005  C   PRO A 203     -10.045   9.806  23.816  1.00 80.18           C
ATOM   3006  O   PRO A 203     -10.850   9.111  23.199  1.00 80.18           O
ATOM   3007  HA  PRO A 203      -8.001  10.230  23.896  1.00 80.18           H
ATOM   3008  CB  PRO A 203      -8.961  11.720  22.575  1.00 80.18           C
ATOM   3009 1HB  PRO A 203      -9.723  12.276  23.122  1.00 80.18           H
ATOM   3010 2HB  PRO A 203      -8.039  12.298  22.639  1.00 80.18           H
ATOM   3011  CG  PRO A 203      -9.366  11.485  21.148  1.00 80.18           C
ATOM   3012 1HG  PRO A 203     -10.441  11.320  21.066  1.00 80.18           H
ATOM   3013 2HG  PRO A 203      -9.128  12.346  20.524  1.00 80.18           H
ATOM   3014  CD  PRO A 203      -8.598  10.271  20.713  1.00 80.18           C
ATOM   3015 1HD  PRO A 203      -9.145   9.697  19.965  1.00 80.18           H
ATOM   3016 2HD  PRO A 203      -7.639  10.541  20.271  1.00 80.18           H
ATOM   3017  N   SER A 204     -10.186  10.175  25.081  1.00 71.69           N
ATOM   3018  CA  SER A 204     -11.504  10.330  25.673  1.00 71.69           C
ATOM   3019  C   SER A 204     -12.135   8.957  25.911  1.00 71.69           C
ATOM   3020  O   SER A 204     -11.470   7.932  25.775  1.00 71.69           O
ATOM   3021  HA  SER A 204     -11.336  10.844  26.620  1.00 71.69           H
ATOM   3022  CB  SER A 204     -12.409  11.184  24.784  1.00 71.69           C
ATOM   3023 1HB  SER A 204     -13.239  11.571  25.376  1.00 71.69           H
ATOM   3024 2HB  SER A 204     -11.851  12.046  24.418  1.00 71.69           H
ATOM   3025  OG  SER A 204     -12.921  10.446  23.677  1.00 71.69           O
ATOM   3026  HG  SER A 204     -13.519  11.028  23.126  1.00 71.69           H
ATOM   3027  HN  SER A 204      -9.421  10.366  25.697  1.00 71.69           H
ATOM   3028  N   ASP A 205     -13.413   8.982  26.261  1.00 66.79           N
ATOM   3029  CA  ASP A 205     -14.010   7.877  26.992  1.00 66.79           C
ATOM   3030  C   ASP A 205     -14.051   6.640  26.092  1.00 66.79           C
ATOM   3031  O   ASP A 205     -13.897   5.516  26.568  1.00 66.79           O
ATOM   3032  HA  ASP A 205     -13.375   7.735  27.866  1.00 66.79           H
ATOM   3033  CB  ASP A 205     -15.444   8.205  27.411  1.00 66.79           C
ATOM   3034 1HB  ASP A 205     -16.023   8.506  26.538  1.00 66.79           H
ATOM   3035 2HB  ASP A 205     -15.921   7.312  27.817  1.00 66.79           H
ATOM   3036  CG  ASP A 205     -15.468   9.322  28.456  1.00 66.79           C
ATOM   3037  OD1 ASP A 205     -14.585   9.292  29.340  1.00 66.79           O
ATOM   3038  OD2 ASP A 205     -16.369  10.182  28.346  1.00 66.79           O
ATOM   3039  HN  ASP A 205     -14.035   9.737  26.055  1.00 66.79           H
ATOM   3040  N   GLU A 206     -14.261   6.888  24.808  1.00 84.37           N
ATOM   3041  CA  GLU A 206     -14.546   5.812  23.874  1.00 84.37           C
ATOM   3042  C   GLU A 206     -13.326   5.535  22.994  1.00 84.37           C
ATOM   3043  O   GLU A 206     -13.467   5.158  21.832  1.00 84.37           O
ATOM   3044  HA  GLU A 206     -14.762   4.941  24.493  1.00 84.37           H
ATOM   3045  CB  GLU A 206     -15.775   6.137  23.022  1.00 84.37           C
ATOM   3046 1HB  GLU A 206     -15.610   7.070  22.482  1.00 84.37           H
ATOM   3047 2HB  GLU A 206     -16.002   5.295  22.368  1.00 84.37           H
ATOM   3048  CG  GLU A 206     -17.011   6.348  23.899  1.00 84.37           C
ATOM   3049 1HG  GLU A 206     -16.850   5.892  24.876  1.00 84.37           H
ATOM   3050 2HG  GLU A 206     -17.165   7.414  24.066  1.00 84.37           H
ATOM   3051  CD  GLU A 206     -18.255   5.742  23.246  1.00 84.37           C
ATOM   3052  OE1 GLU A 206     -19.103   5.230  24.008  1.00 84.37           O
ATOM   3053  OE2 GLU A 206     -18.330   5.806  22.000  1.00 84.37           O
ATOM   3054  HN  GLU A 206     -14.237   7.803  24.404  1.00 84.37           H
ATOM   3055  N   SER A 207     -12.155   5.732  23.582  1.00 89.77           N
ATOM   3056  CA  SER A 207     -10.911   5.480  22.875  1.00 89.77           C
ATOM   3057  C   SER A 207     -10.899   4.050  22.331  1.00 89.77           C
ATOM   3058  O   SER A 207     -10.407   3.805  21.231  1.00 89.77           O
ATOM   3059  HA  SER A 207     -10.892   6.200  22.057  1.00 89.77           H
ATOM   3060  CB  SER A 207      -9.704   5.711  23.786  1.00 89.77           C
ATOM   3061 1HB  SER A 207      -8.799   5.368  23.283  1.00 89.77           H
ATOM   3062 2HB  SER A 207      -9.583   6.780  23.964  1.00 89.77           H
ATOM   3063  OG  SER A 207      -9.838   5.035  25.033  1.00 89.77           O
ATOM   3064  HG  SER A 207      -9.111   5.320  25.657  1.00 89.77           H
ATOM   3065  HN  SER A 207     -12.049   6.058  24.521  1.00 89.77           H
ATOM   3066  N   THR A 208     -11.447   3.143  23.127  1.00 90.39           N
ATOM   3067  CA  THR A 208     -11.458   1.737  22.763  1.00 90.39           C
ATOM   3068  C   THR A 208     -12.358   1.508  21.547  1.00 90.39           C
ATOM   3069  O   THR A 208     -11.962   0.840  20.593  1.00 90.39           O
ATOM   3070  HA  THR A 208     -10.448   1.449  22.472  1.00 90.39           H
ATOM   3071  CB  THR A 208     -11.884   0.933  23.994  1.00 90.39           C
ATOM   3072  HB  THR A 208     -11.879  -0.136  23.781  1.00 90.39           H
ATOM   3073  OG1 THR A 208     -13.149   1.484  24.348  1.00 90.39           O
ATOM   3074  HG1 THR A 208     -13.641   0.853  24.947  1.00 90.39           H
ATOM   3075  CG2 THR A 208     -11.001   1.215  25.211  1.00 90.39           C
ATOM   3076 1HG2 THR A 208     -11.059   2.274  25.465  1.00 90.39           H
ATOM   3077 2HG2 THR A 208      -9.968   0.953  24.980  1.00 90.39           H
ATOM   3078 3HG2 THR A 208     -11.346   0.619  26.056  1.00 90.39           H
ATOM   3079  HN  THR A 208     -11.876   3.356  24.005  1.00 90.39           H
ATOM   3080  N   LYS A 209     -13.554   2.075  21.621  1.00 90.98           N
ATOM   3081  CA  LYS A 209     -14.503   1.966  20.526  1.00 90.98           C
ATOM   3082  C   LYS A 209     -13.889   2.573  19.262  1.00 90.98           C
ATOM   3083  O   LYS A 209     -14.031   2.021  18.172  1.00 90.98           O
ATOM   3084  HA  LYS A 209     -14.677   0.904  20.349  1.00 90.98           H
ATOM   3085  CB  LYS A 209     -15.845   2.586  20.917  1.00 90.98           C
ATOM   3086 1HB  LYS A 209     -15.687   3.595  21.299  1.00 90.98           H
ATOM   3087 2HB  LYS A 209     -16.479   2.676  20.034  1.00 90.98           H
ATOM   3088  CG  LYS A 209     -16.553   1.739  21.976  1.00 90.98           C
ATOM   3089 1HG  LYS A 209     -16.688   0.723  21.604  1.00 90.98           H
ATOM   3090 2HG  LYS A 209     -15.931   1.672  22.869  1.00 90.98           H
ATOM   3091  CD  LYS A 209     -17.913   2.339  22.339  1.00 90.98           C
ATOM   3092 1HD  LYS A 209     -17.784   3.373  22.659  1.00 90.98           H
ATOM   3093 2HD  LYS A 209     -18.554   2.356  21.458  1.00 90.98           H
ATOM   3094  CE  LYS A 209     -18.587   1.535  23.453  1.00 90.98           C
ATOM   3095 1HE  LYS A 209     -18.790   0.522  23.106  1.00 90.98           H
ATOM   3096 2HE  LYS A 209     -17.915   1.452  24.307  1.00 90.98           H
ATOM   3097  NZ  LYS A 209     -19.850   2.185  23.869  1.00 90.98           N
ATOM   3098 1HZ  LYS A 209     -20.304   1.618  24.577  1.00 90.98           H
ATOM   3099 2HZ  LYS A 209     -19.648   3.103  24.249  1.00 90.98           H
ATOM   3100 3HZ  LYS A 209     -20.463   2.278  23.067  1.00 90.98           H
ATOM   3101  HN  LYS A 209     -13.876   2.601  22.408  1.00 90.98           H
ATOM   3102  N   LEU A 210     -13.220   3.701  19.451  1.00 92.28           N
ATOM   3103  CA  LEU A 210     -12.656   4.433  18.330  1.00 92.28           C
ATOM   3104  C   LEU A 210     -11.582   3.576  17.656  1.00 92.28           C
ATOM   3105  O   LEU A 210     -11.569   3.440  16.433  1.00 92.28           O
ATOM   3106  HA  LEU A 210     -13.460   4.605  17.614  1.00 92.28           H
ATOM   3107  CB  LEU A 210     -12.153   5.804  18.784  1.00 92.28           C
ATOM   3108 1HB  LEU A 210     -12.953   6.299  19.334  1.00 92.28           H
ATOM   3109 2HB  LEU A 210     -11.331   5.654  19.484  1.00 92.28           H
ATOM   3110  CG  LEU A 210     -11.676   6.745  17.675  1.00 92.28           C
ATOM   3111  HG  LEU A 210     -10.896   6.236  17.108  1.00 92.28           H
ATOM   3112  CD1 LEU A 210     -12.811   7.062  16.700  1.00 92.28           C
ATOM   3113 1HD1 LEU A 210     -13.168   6.138  16.245  1.00 92.28           H
ATOM   3114 2HD1 LEU A 210     -13.629   7.542  17.237  1.00 92.28           H
ATOM   3115 3HD1 LEU A 210     -12.445   7.732  15.922  1.00 92.28           H
ATOM   3116  CD2 LEU A 210     -11.053   8.013  18.262  1.00 92.28           C
ATOM   3117 1HD2 LEU A 210     -11.794   8.535  18.868  1.00 92.28           H
ATOM   3118 2HD2 LEU A 210     -10.199   7.744  18.884  1.00 92.28           H
ATOM   3119 3HD2 LEU A 210     -10.723   8.664  17.453  1.00 92.28           H
ATOM   3120  HN  LEU A 210     -13.062   4.114  20.348  1.00 92.28           H
ATOM   3121  N   LYS A 211     -10.708   3.021  18.482  1.00 93.06           N
ATOM   3122  CA  LYS A 211      -9.641   2.171  17.982  1.00 93.06           C
ATOM   3123  C   LYS A 211     -10.246   1.026  17.169  1.00 93.06           C
ATOM   3124  O   LYS A 211      -9.807   0.753  16.052  1.00 93.06           O
ATOM   3125  HA  LYS A 211      -9.024   2.777  17.319  1.00 93.06           H
ATOM   3126  CB  LYS A 211      -8.746   1.703  19.132  1.00 93.06           C
ATOM   3127 1HB  LYS A 211      -8.270   2.564  19.602  1.00 93.06           H
ATOM   3128 2HB  LYS A 211      -9.353   1.219  19.896  1.00 93.06           H
ATOM   3129  CG  LYS A 211      -7.675   0.732  18.632  1.00 93.06           C
ATOM   3130 1HG  LYS A 211      -8.142  -0.202  18.321  1.00 93.06           H
ATOM   3131 2HG  LYS A 211      -7.181   1.149  17.754  1.00 93.06           H
ATOM   3132  CD  LYS A 211      -6.638   0.451  19.721  1.00 93.06           C
ATOM   3133 1HD  LYS A 211      -6.210   1.391  20.072  1.00 93.06           H
ATOM   3134 2HD  LYS A 211      -7.122  -0.018  20.577  1.00 93.06           H
ATOM   3135  CE  LYS A 211      -5.524  -0.458  19.197  1.00 93.06           C
ATOM   3136 1HE  LYS A 211      -5.921  -1.454  19.002  1.00 93.06           H
ATOM   3137 2HE  LYS A 211      -5.149  -0.073  18.249  1.00 93.06           H
ATOM   3138  NZ  LYS A 211      -4.419  -0.541  20.178  1.00 93.06           N
ATOM   3139 1HZ  LYS A 211      -3.586  -0.895  19.719  1.00 93.06           H
ATOM   3140 2HZ  LYS A 211      -4.231   0.381  20.555  1.00 93.06           H
ATOM   3141 3HZ  LYS A 211      -4.681  -1.167  20.931  1.00 93.06           H
ATOM   3142  HN  LYS A 211     -10.720   3.145  19.475  1.00 93.06           H
ATOM   3143  N   SER A 212     -11.245   0.386  17.759  1.00 92.51           N
ATOM   3144  CA  SER A 212     -11.869  -0.767  17.133  1.00 92.51           C
ATOM   3145  C   SER A 212     -12.426  -0.380  15.761  1.00 92.51           C
ATOM   3146  O   SER A 212     -12.184  -1.070  14.772  1.00 92.51           O
ATOM   3147  HA  SER A 212     -11.074  -1.505  17.029  1.00 92.51           H
ATOM   3148  CB  SER A 212     -12.981  -1.338  18.015  1.00 92.51           C
ATOM   3149 1HB  SER A 212     -12.590  -1.527  19.015  1.00 92.51           H
ATOM   3150 2HB  SER A 212     -13.777  -0.600  18.119  1.00 92.51           H
ATOM   3151  OG  SER A 212     -13.520  -2.544  17.481  1.00 92.51           O
ATOM   3152  HG  SER A 212     -12.801  -3.236  17.405  1.00 92.51           H
ATOM   3153  HN  SER A 212     -11.626   0.643  18.647  1.00 92.51           H
ATOM   3154  N   ALA A 213     -13.161   0.722  15.746  1.00 91.78           N
ATOM   3155  CA  ALA A 213     -13.807   1.174  14.525  1.00 91.78           C
ATOM   3156  C   ALA A 213     -12.742   1.463  13.466  1.00 91.78           C
ATOM   3157  O   ALA A 213     -12.888   1.071  12.310  1.00 91.78           O
ATOM   3158  HA  ALA A 213     -14.449   0.367  14.172  1.00 91.78           H
ATOM   3159  CB  ALA A 213     -14.675   2.396  14.829  1.00 91.78           C
ATOM   3160 1HB  ALA A 213     -15.434   2.130  15.565  1.00 91.78           H
ATOM   3161 2HB  ALA A 213     -14.050   3.196  15.226  1.00 91.78           H
ATOM   3162 3HB  ALA A 213     -15.160   2.735  13.914  1.00 91.78           H
ATOM   3163  HN  ALA A 213     -13.318   1.301  16.546  1.00 91.78           H
ATOM   3164  N   VAL A 214     -11.694   2.148  13.900  1.00 91.72           N
ATOM   3165  CA  VAL A 214     -10.631   2.545  12.991  1.00 91.72           C
ATOM   3166  C   VAL A 214      -9.956   1.293  12.426  1.00 91.72           C
ATOM   3167  O   VAL A 214      -9.620   1.245  11.243  1.00 91.72           O
ATOM   3168  HA  VAL A 214     -11.089   3.097  12.170  1.00 91.72           H
ATOM   3169  CB  VAL A 214      -9.654   3.480  13.705  1.00 91.72           C
ATOM   3170  HB  VAL A 214      -9.361   3.007  14.642  1.00 91.72           H
ATOM   3171  CG1 VAL A 214      -8.390   3.693  12.870  1.00 91.72           C
ATOM   3172 1HG1 VAL A 214      -7.898   2.734  12.705  1.00 91.72           H
ATOM   3173 2HG1 VAL A 214      -8.658   4.134  11.910  1.00 91.72           H
ATOM   3174 3HG1 VAL A 214      -7.712   4.362  13.401  1.00 91.72           H
ATOM   3175  CG2 VAL A 214     -10.320   4.816  14.041  1.00 91.72           C
ATOM   3176 1HG2 VAL A 214     -10.655   5.296  13.122  1.00 91.72           H
ATOM   3177 2HG2 VAL A 214     -11.176   4.641  14.693  1.00 91.72           H
ATOM   3178 3HG2 VAL A 214      -9.603   5.462  14.548  1.00 91.72           H
ATOM   3179  HN  VAL A 214     -11.564   2.431  14.850  1.00 91.72           H
ATOM   3180  N   LEU A 215      -9.778   0.311  13.297  1.00 91.84           N
ATOM   3181  CA  LEU A 215      -9.125  -0.927  12.906  1.00 91.84           C
ATOM   3182  C   LEU A 215     -10.020  -1.680  11.920  1.00 91.84           C
ATOM   3183  O   LEU A 215      -9.539  -2.207  10.917  1.00 91.84           O
ATOM   3184  HA  LEU A 215      -8.198  -0.661  12.398  1.00 91.84           H
ATOM   3185  CB  LEU A 215      -8.746  -1.746  14.141  1.00 91.84           C
ATOM   3186 1HB  LEU A 215      -9.572  -1.701  14.851  1.00 91.84           H
ATOM   3187 2HB  LEU A 215      -8.638  -2.788  13.843  1.00 91.84           H
ATOM   3188  CG  LEU A 215      -7.467  -1.317  14.864  1.00 91.84           C
ATOM   3189  HG  LEU A 215      -7.519  -0.242  15.041  1.00 91.84           H
ATOM   3190  CD1 LEU A 215      -7.355  -1.995  16.230  1.00 91.84           C
ATOM   3191 1HD1 LEU A 215      -8.212  -1.719  16.844  1.00 91.84           H
ATOM   3192 2HD1 LEU A 215      -7.336  -3.077  16.098  1.00 91.84           H
ATOM   3193 3HD1 LEU A 215      -6.437  -1.673  16.722  1.00 91.84           H
ATOM   3194  CD2 LEU A 215      -6.234  -1.572  13.994  1.00 91.84           C
ATOM   3195 1HD2 LEU A 215      -6.166  -2.636  13.764  1.00 91.84           H
ATOM   3196 2HD2 LEU A 215      -6.319  -1.005  13.067  1.00 91.84           H
ATOM   3197 3HD2 LEU A 215      -5.339  -1.259  14.531  1.00 91.84           H
ATOM   3198  HN  LEU A 215     -10.070   0.352  14.253  1.00 91.84           H
ATOM   3199  N   THR A 216     -11.306  -1.708  12.238  1.00 92.36           N
ATOM   3200  CA  THR A 216     -12.274  -2.378  11.387  1.00 92.36           C
ATOM   3201  C   THR A 216     -12.253  -1.775   9.980  1.00 92.36           C
ATOM   3202  O   THR A 216     -12.268  -2.503   8.989  1.00 92.36           O
ATOM   3203  HA  THR A 216     -11.981  -3.423  11.290  1.00 92.36           H
ATOM   3204  CB  THR A 216     -13.642  -2.290  12.066  1.00 92.36           C
ATOM   3205  HB  THR A 216     -13.953  -1.252  12.182  1.00 92.36           H
ATOM   3206  OG1 THR A 216     -13.476  -3.022  13.277  1.00 92.36           O
ATOM   3207  HG1 THR A 216     -13.143  -2.416  14.000  1.00 92.36           H
ATOM   3208  CG2 THR A 216     -14.722  -3.064  11.308  1.00 92.36           C
ATOM   3209 1HG2 THR A 216     -14.443  -4.116  11.251  1.00 92.36           H
ATOM   3210 2HG2 THR A 216     -14.821  -2.659  10.301  1.00 92.36           H
ATOM   3211 3HG2 THR A 216     -15.673  -2.969  11.833  1.00 92.36           H
ATOM   3212  HN  THR A 216     -11.687  -1.284  13.060  1.00 92.36           H
ATOM   3213  N   LEU A 217     -12.220  -0.451   9.939  1.00 89.34           N
ATOM   3214  CA  LEU A 217     -12.184   0.257   8.671  1.00 89.34           C
ATOM   3215  C   LEU A 217     -10.939  -0.167   7.890  1.00 89.34           C
ATOM   3216  O   LEU A 217     -11.005  -0.391   6.682  1.00 89.34           O
ATOM   3217  HA  LEU A 217     -13.066  -0.043   8.104  1.00 89.34           H
ATOM   3218  CB  LEU A 217     -12.284   1.767   8.898  1.00 89.34           C
ATOM   3219 1HB  LEU A 217     -13.193   1.970   9.464  1.00 89.34           H
ATOM   3220 2HB  LEU A 217     -11.444   2.077   9.520  1.00 89.34           H
ATOM   3221  CG  LEU A 217     -12.297   2.635   7.638  1.00 89.34           C
ATOM   3222  HG  LEU A 217     -11.425   2.377   7.036  1.00 89.34           H
ATOM   3223  CD1 LEU A 217     -13.535   2.347   6.786  1.00 89.34           C
ATOM   3224 1HD1 LEU A 217     -13.535   1.299   6.488  1.00 89.34           H
ATOM   3225 2HD1 LEU A 217     -14.432   2.560   7.366  1.00 89.34           H
ATOM   3226 3HD1 LEU A 217     -13.519   2.978   5.897  1.00 89.34           H
ATOM   3227  CD2 LEU A 217     -12.177   4.119   7.993  1.00 89.34           C
ATOM   3228 1HD2 LEU A 217     -13.016   4.409   8.626  1.00 89.34           H
ATOM   3229 2HD2 LEU A 217     -11.243   4.290   8.526  1.00 89.34           H
ATOM   3230 3HD2 LEU A 217     -12.189   4.713   7.079  1.00 89.34           H
ATOM   3231  HN  LEU A 217     -12.217   0.134  10.750  1.00 89.34           H
ATOM   3232  N   LYS A 218      -9.832  -0.264   8.611  1.00 87.80           N
ATOM   3233  CA  LYS A 218      -8.569  -0.639   7.998  1.00 87.80           C
ATOM   3234  C   LYS A 218      -8.688  -2.050   7.419  1.00 87.80           C
ATOM   3235  O   LYS A 218      -8.153  -2.333   6.348  1.00 87.80           O
ATOM   3236  HA  LYS A 218      -8.385   0.056   7.178  1.00 87.80           H
ATOM   3237  CB  LYS A 218      -7.420  -0.478   8.995  1.00 87.80           C
ATOM   3238 1HB  LYS A 218      -7.709  -0.896   9.959  1.00 87.80           H
ATOM   3239 2HB  LYS A 218      -6.553  -1.042   8.650  1.00 87.80           H
ATOM   3240  CG  LYS A 218      -7.043   0.995   9.164  1.00 87.80           C
ATOM   3241 1HG  LYS A 218      -6.580   1.363   8.248  1.00 87.80           H
ATOM   3242 2HG  LYS A 218      -7.943   1.588   9.326  1.00 87.80           H
ATOM   3243  CD  LYS A 218      -6.082   1.184  10.339  1.00 87.80           C
ATOM   3244 1HD  LYS A 218      -6.486   0.696  11.226  1.00 87.80           H
ATOM   3245 2HD  LYS A 218      -5.130   0.701  10.117  1.00 87.80           H
ATOM   3246  CE  LYS A 218      -5.852   2.669  10.627  1.00 87.80           C
ATOM   3247 1HE  LYS A 218      -5.713   3.209   9.690  1.00 87.80           H
ATOM   3248 2HE  LYS A 218      -6.732   3.092  11.111  1.00 87.80           H
ATOM   3249  NZ  LYS A 218      -4.666   2.852  11.492  1.00 87.80           N
ATOM   3250 1HZ  LYS A 218      -4.327   3.804  11.406  1.00 87.80           H
ATOM   3251 2HZ  LYS A 218      -4.920   2.670  12.457  1.00 87.80           H
ATOM   3252 3HZ  LYS A 218      -3.937   2.207  11.208  1.00 87.80           H
ATOM   3253  HN  LYS A 218      -9.788  -0.091   9.595  1.00 87.80           H
ATOM   3254  N   VAL A 219      -9.393  -2.899   8.153  1.00 88.05           N
ATOM   3255  CA  VAL A 219      -9.531  -4.291   7.761  1.00 88.05           C
ATOM   3256  C   VAL A 219     -10.410  -4.380   6.511  1.00 88.05           C
ATOM   3257  O   VAL A 219     -10.089  -5.108   5.573  1.00 88.05           O
ATOM   3258  HA  VAL A 219      -8.537  -4.665   7.517  1.00 88.05           H
ATOM   3259  CB  VAL A 219     -10.073  -5.113   8.932  1.00 88.05           C
ATOM   3260  HB  VAL A 219     -10.962  -4.611   9.311  1.00 88.05           H
ATOM   3261  CG1 VAL A 219     -10.484  -6.514   8.475  1.00 88.05           C
ATOM   3262 1HG1 VAL A 219     -11.261  -6.435   7.715  1.00 88.05           H
ATOM   3263 2HG1 VAL A 219      -9.618  -7.029   8.058  1.00 88.05           H
ATOM   3264 3HG1 VAL A 219     -10.865  -7.077   9.327  1.00 88.05           H
ATOM   3265  CG2 VAL A 219      -9.052  -5.185  10.070  1.00 88.05           C
ATOM   3266 1HG2 VAL A 219      -8.137  -5.653   9.708  1.00 88.05           H
ATOM   3267 2HG2 VAL A 219      -8.830  -4.178  10.423  1.00 88.05           H
ATOM   3268 3HG2 VAL A 219      -9.463  -5.775  10.889  1.00 88.05           H
ATOM   3269  HN  VAL A 219      -9.863  -2.649   8.999  1.00 88.05           H
ATOM   3270  N   ILE A 220     -11.501  -3.629   6.540  1.00 86.64           N
ATOM   3271  CA  ILE A 220     -12.451  -3.647   5.441  1.00 86.64           C
ATOM   3272  C   ILE A 220     -11.750  -3.195   4.158  1.00 86.64           C
ATOM   3273  O   ILE A 220     -11.837  -3.865   3.130  1.00 86.64           O
ATOM   3274  HA  ILE A 220     -12.780  -4.678   5.310  1.00 86.64           H
ATOM   3275  CB  ILE A 220     -13.689  -2.818   5.789  1.00 86.64           C
ATOM   3276  HB  ILE A 220     -13.358  -1.863   6.194  1.00 86.64           H
ATOM   3277  CG1 ILE A 220     -14.522  -3.505   6.873  1.00 86.64           C
ATOM   3278 1HG1 ILE A 220     -14.969  -4.415   6.472  1.00 86.64           H
ATOM   3279 2HG1 ILE A 220     -13.875  -3.805   7.698  1.00 86.64           H
ATOM   3280  CG2 ILE A 220     -14.516  -2.515   4.537  1.00 86.64           C
ATOM   3281 1HG2 ILE A 220     -13.908  -1.954   3.827  1.00 86.64           H
ATOM   3282 2HG2 ILE A 220     -14.839  -3.451   4.080  1.00 86.64           H
ATOM   3283 3HG2 ILE A 220     -15.390  -1.925   4.813  1.00 86.64           H
ATOM   3284  CD1 ILE A 220     -15.621  -2.576   7.392  1.00 86.64           C
ATOM   3285 1HD1 ILE A 220     -15.169  -1.679   7.814  1.00 86.64           H
ATOM   3286 2HD1 ILE A 220     -16.280  -2.298   6.569  1.00 86.64           H
ATOM   3287 3HD1 ILE A 220     -16.198  -3.089   8.161  1.00 86.64           H
ATOM   3288  HN  ILE A 220     -11.740  -3.017   7.294  1.00 86.64           H
ATOM   3289  N   LEU A 221     -11.069  -2.063   4.261  1.00 83.17           N
ATOM   3290  CA  LEU A 221     -10.447  -1.456   3.097  1.00 83.17           C
ATOM   3291  C   LEU A 221      -9.134  -2.180   2.790  1.00 83.17           C
ATOM   3292  O   LEU A 221      -8.653  -2.147   1.659  1.00 83.17           O
ATOM   3293  HA  LEU A 221     -11.123  -1.596   2.254  1.00 83.17           H
ATOM   3294  CB  LEU A 221     -10.284   0.052   3.302  1.00 83.17           C
ATOM   3295 1HB  LEU A 221      -9.606   0.213   4.140  1.00 83.17           H
ATOM   3296 2HB  LEU A 221      -9.802   0.468   2.418  1.00 83.17           H
ATOM   3297  CG  LEU A 221     -11.571   0.836   3.565  1.00 83.17           C
ATOM   3298  HG  LEU A 221     -12.100   0.357   4.388  1.00 83.17           H
ATOM   3299  CD1 LEU A 221     -11.260   2.270   3.999  1.00 83.17           C
ATOM   3300 1HD1 LEU A 221     -10.669   2.252   4.915  1.00 83.17           H
ATOM   3301 2HD1 LEU A 221     -10.698   2.774   3.213  1.00 83.17           H
ATOM   3302 3HD1 LEU A 221     -12.193   2.805   4.179  1.00 83.17           H
ATOM   3303  CD2 LEU A 221     -12.496   0.794   2.347  1.00 83.17           C
ATOM   3304 1HD2 LEU A 221     -11.988   1.233   1.489  1.00 83.17           H
ATOM   3305 2HD2 LEU A 221     -12.757  -0.241   2.124  1.00 83.17           H
ATOM   3306 3HD2 LEU A 221     -13.404   1.359   2.561  1.00 83.17           H
ATOM   3307  HN  LEU A 221     -10.941  -1.564   5.118  1.00 83.17           H
ATOM   3308  N   GLY A 222      -8.593  -2.818   3.817  1.00 77.82           N
ATOM   3309  CA  GLY A 222      -7.279  -3.430   3.711  1.00 77.82           C
ATOM   3310  C   GLY A 222      -7.369  -4.810   3.055  1.00 77.82           C
ATOM   3311  O   GLY A 222      -6.487  -5.196   2.290  1.00 77.82           O
ATOM   3312 1HA  GLY A 222      -6.621  -2.788   3.125  1.00 77.82           H
ATOM   3313 2HA  GLY A 222      -6.836  -3.523   4.702  1.00 77.82           H
ATOM   3314  HN  GLY A 222      -9.035  -2.919   4.709  1.00 77.82           H
ATOM   3315  N   PHE A 223      -8.443  -5.515   3.379  1.00 77.61           N
ATOM   3316  CA  PHE A 223      -8.539  -6.927   3.049  1.00 77.61           C
ATOM   3317  C   PHE A 223      -9.643  -7.176   2.021  1.00 77.61           C
ATOM   3318  O   PHE A 223      -9.382  -7.701   0.939  1.00 77.61           O
ATOM   3319  HA  PHE A 223      -7.579  -7.226   2.629  1.00 77.61           H
ATOM   3320  CB  PHE A 223      -8.887  -7.665   4.343  1.00 77.61           C
ATOM   3321 1HB  PHE A 223      -8.188  -7.361   5.123  1.00 77.61           H
ATOM   3322 2HB  PHE A 223      -9.881  -7.357   4.669  1.00 77.61           H
ATOM   3323  CG  PHE A 223      -8.857  -9.189   4.217  1.00 77.61           C
ATOM   3324  CD1 PHE A 223     -10.021  -9.892   4.185  1.00 77.61           C
ATOM   3325  HD1 PHE A 223     -10.975  -9.369   4.248  1.00 77.61           H
ATOM   3326  CD2 PHE A 223      -7.666  -9.842   4.138  1.00 77.61           C
ATOM   3327  HD2 PHE A 223      -6.734  -9.279   4.165  1.00 77.61           H
ATOM   3328  CE1 PHE A 223      -9.993 -11.307   4.068  1.00 77.61           C
ATOM   3329  HE1 PHE A 223     -10.926 -11.870   4.042  1.00 77.61           H
ATOM   3330  CE2 PHE A 223      -7.638 -11.257   4.021  1.00 77.61           C
ATOM   3331  HE2 PHE A 223      -6.684 -11.780   3.958  1.00 77.61           H
ATOM   3332  CZ  PHE A 223      -8.802 -11.959   3.989  1.00 77.61           C
ATOM   3333  HZ  PHE A 223      -8.781 -13.046   3.899  1.00 77.61           H
ATOM   3334  HN  PHE A 223      -9.237  -5.137   3.856  1.00 77.61           H
ATOM   3335  N   PHE A 224     -10.854  -6.789   2.394  1.00 80.88           N
ATOM   3336  CA  PHE A 224     -12.026  -7.135   1.608  1.00 80.88           C
ATOM   3337  C   PHE A 224     -12.007  -6.424   0.253  1.00 80.88           C
ATOM   3338  O   PHE A 224     -12.368  -7.012  -0.766  1.00 80.88           O
ATOM   3339  HA  PHE A 224     -12.004  -8.213   1.451  1.00 80.88           H
ATOM   3340  CB  PHE A 224     -13.250  -6.667   2.398  1.00 80.88           C
ATOM   3341 1HB  PHE A 224     -13.049  -5.675   2.805  1.00 80.88           H
ATOM   3342 2HB  PHE A 224     -14.094  -6.567   1.716  1.00 80.88           H
ATOM   3343  CG  PHE A 224     -13.645  -7.601   3.544  1.00 80.88           C
ATOM   3344  CD1 PHE A 224     -14.435  -8.680   3.298  1.00 80.88           C
ATOM   3345  HD1 PHE A 224     -14.786  -8.880   2.286  1.00 80.88           H
ATOM   3346  CD2 PHE A 224     -13.207  -7.352   4.807  1.00 80.88           C
ATOM   3347  HD2 PHE A 224     -12.574  -6.486   5.003  1.00 80.88           H
ATOM   3348  CE1 PHE A 224     -14.802  -9.547   4.361  1.00 80.88           C
ATOM   3349  HE1 PHE A 224     -15.436 -10.412   4.165  1.00 80.88           H
ATOM   3350  CE2 PHE A 224     -13.574  -8.219   5.870  1.00 80.88           C
ATOM   3351  HE2 PHE A 224     -13.223  -8.019   6.882  1.00 80.88           H
ATOM   3352  CZ  PHE A 224     -14.364  -9.298   5.624  1.00 80.88           C
ATOM   3353  HZ  PHE A 224     -14.646  -9.964   6.440  1.00 80.88           H
ATOM   3354  HN  PHE A 224     -11.041  -6.249   3.215  1.00 80.88           H
ATOM   3355  N   LEU A 225     -11.582  -5.170   0.284  1.00 77.64           N
ATOM   3356  CA  LEU A 225     -11.553  -4.359  -0.921  1.00 77.64           C
ATOM   3357  C   LEU A 225     -10.636  -5.020  -1.953  1.00 77.64           C
ATOM   3358  O   LEU A 225     -11.050  -5.273  -3.084  1.00 77.64           O
ATOM   3359  HA  LEU A 225     -12.565  -4.335  -1.324  1.00 77.64           H
ATOM   3360  CB  LEU A 225     -11.164  -2.917  -0.588  1.00 77.64           C
ATOM   3361 1HB  LEU A 225     -11.903  -2.513   0.104  1.00 77.64           H
ATOM   3362 2HB  LEU A 225     -10.210  -2.931  -0.062  1.00 77.64           H
ATOM   3363  CG  LEU A 225     -11.045  -1.962  -1.777  1.00 77.64           C
ATOM   3364  HG  LEU A 225     -10.442  -2.447  -2.545  1.00 77.64           H
ATOM   3365  CD1 LEU A 225     -12.417  -1.679  -2.393  1.00 77.64           C
ATOM   3366 1HD1 LEU A 225     -12.860  -2.613  -2.737  1.00 77.64           H
ATOM   3367 2HD1 LEU A 225     -13.064  -1.224  -1.643  1.00 77.64           H
ATOM   3368 3HD1 LEU A 225     -12.303  -0.998  -3.236  1.00 77.64           H
ATOM   3369  CD2 LEU A 225     -10.320  -0.676  -1.377  1.00 77.64           C
ATOM   3370 1HD2 LEU A 225     -10.875  -0.177  -0.583  1.00 77.64           H
ATOM   3371 2HD2 LEU A 225      -9.318  -0.919  -1.023  1.00 77.64           H
ATOM   3372 3HD2 LEU A 225     -10.249  -0.015  -2.241  1.00 77.64           H
ATOM   3373  HN  LEU A 225     -11.262  -4.708   1.112  1.00 77.64           H
ATOM   3374  N   PRO A 226      -9.381  -5.310  -1.585  1.00 75.38           N
ATOM   3375  CA  PRO A 226      -8.480  -6.034  -2.485  1.00 75.38           C
ATOM   3376  C   PRO A 226      -9.089  -7.332  -2.989  1.00 75.38           C
ATOM   3377  O   PRO A 226      -8.951  -7.671  -4.164  1.00 75.38           O
ATOM   3378  HA  PRO A 226      -8.288  -5.442  -3.380  1.00 75.38           H
ATOM   3379  CB  PRO A 226      -7.238  -6.286  -1.627  1.00 75.38           C
ATOM   3380 1HB  PRO A 226      -7.290  -7.248  -1.118  1.00 75.38           H
ATOM   3381 2HB  PRO A 226      -6.329  -6.294  -2.230  1.00 75.38           H
ATOM   3382  CG  PRO A 226      -7.249  -5.125  -0.640  1.00 75.38           C
ATOM   3383 1HG  PRO A 226      -6.650  -5.340   0.245  1.00 75.38           H
ATOM   3384 2HG  PRO A 226      -6.833  -4.217  -1.078  1.00 75.38           H
ATOM   3385  CD  PRO A 226      -8.724  -4.976  -0.308  1.00 75.38           C
ATOM   3386 1HD  PRO A 226      -9.031  -5.653   0.489  1.00 75.38           H
ATOM   3387 2HD  PRO A 226      -8.964  -3.966   0.026  1.00 75.38           H
ATOM   3388  N   PHE A 227      -9.753  -8.030  -2.080  1.00 79.95           N
ATOM   3389  CA  PHE A 227     -10.334  -9.321  -2.405  1.00 79.95           C
ATOM   3390  C   PHE A 227     -11.415  -9.181  -3.479  1.00 79.95           C
ATOM   3391  O   PHE A 227     -11.445  -9.949  -4.439  1.00 79.95           O
ATOM   3392  HA  PHE A 227      -9.530  -9.953  -2.782  1.00 79.95           H
ATOM   3393  CB  PHE A 227     -10.973  -9.860  -1.123  1.00 79.95           C
ATOM   3394 1HB  PHE A 227     -10.214  -9.903  -0.342  1.00 79.95           H
ATOM   3395 2HB  PHE A 227     -11.737  -9.159  -0.787  1.00 79.95           H
ATOM   3396  CG  PHE A 227     -11.604 -11.245  -1.277  1.00 79.95           C
ATOM   3397  CD1 PHE A 227     -12.943 -11.362  -1.488  1.00 79.95           C
ATOM   3398  HD1 PHE A 227     -13.565 -10.470  -1.548  1.00 79.95           H
ATOM   3399  CD2 PHE A 227     -10.828 -12.359  -1.203  1.00 79.95           C
ATOM   3400  HD2 PHE A 227      -9.755 -12.265  -1.033  1.00 79.95           H
ATOM   3401  CE1 PHE A 227     -13.529 -12.648  -1.631  1.00 79.95           C
ATOM   3402  HE1 PHE A 227     -14.602 -12.742  -1.800  1.00 79.95           H
ATOM   3403  CE2 PHE A 227     -11.414 -13.644  -1.346  1.00 79.95           C
ATOM   3404  HE2 PHE A 227     -10.791 -14.537  -1.286  1.00 79.95           H
ATOM   3405  CZ  PHE A 227     -12.752 -13.762  -1.557  1.00 79.95           C
ATOM   3406  HZ  PHE A 227     -13.202 -14.748  -1.667  1.00 79.95           H
ATOM   3407  HN  PHE A 227      -9.896  -7.728  -1.137  1.00 79.95           H
ATOM   3408  N   VAL A 228     -12.277  -8.194  -3.280  1.00 81.38           N
ATOM   3409  CA  VAL A 228     -13.332  -7.917  -4.241  1.00 81.38           C
ATOM   3410  C   VAL A 228     -12.705  -7.553  -5.588  1.00 81.38           C
ATOM   3411  O   VAL A 228     -13.152  -8.026  -6.632  1.00 81.38           O
ATOM   3412  HA  VAL A 228     -13.916  -8.829  -4.361  1.00 81.38           H
ATOM   3413  CB  VAL A 228     -14.259  -6.827  -3.700  1.00 81.38           C
ATOM   3414  HB  VAL A 228     -13.647  -5.964  -3.439  1.00 81.38           H
ATOM   3415  CG1 VAL A 228     -15.265  -6.385  -4.764  1.00 81.38           C
ATOM   3416 1HG1 VAL A 228     -14.730  -5.991  -5.628  1.00 81.38           H
ATOM   3417 2HG1 VAL A 228     -15.870  -7.239  -5.070  1.00 81.38           H
ATOM   3418 3HG1 VAL A 228     -15.912  -5.610  -4.353  1.00 81.38           H
ATOM   3419  CG2 VAL A 228     -14.974  -7.297  -2.431  1.00 81.38           C
ATOM   3420 1HG2 VAL A 228     -15.569  -8.182  -2.655  1.00 81.38           H
ATOM   3421 2HG2 VAL A 228     -14.236  -7.539  -1.666  1.00 81.38           H
ATOM   3422 3HG2 VAL A 228     -15.627  -6.503  -2.067  1.00 81.38           H
ATOM   3423  HN  VAL A 228     -12.263  -7.592  -2.482  1.00 81.38           H
ATOM   3424  N   VAL A 229     -11.679  -6.717  -5.522  1.00 75.87           N
ATOM   3425  CA  VAL A 229     -11.007  -6.260  -6.726  1.00 75.87           C
ATOM   3426  C   VAL A 229     -10.436  -7.465  -7.475  1.00 75.87           C
ATOM   3427  O   VAL A 229     -10.572  -7.564  -8.694  1.00 75.87           O
ATOM   3428  HA  VAL A 229     -11.754  -5.777  -7.356  1.00 75.87           H
ATOM   3429  CB  VAL A 229      -9.944  -5.219  -6.369  1.00 75.87           C
ATOM   3430  HB  VAL A 229      -9.325  -5.632  -5.572  1.00 75.87           H
ATOM   3431  CG1 VAL A 229      -9.037  -4.929  -7.566  1.00 75.87           C
ATOM   3432 1HG1 VAL A 229      -8.537  -5.847  -7.874  1.00 75.87           H
ATOM   3433 2HG1 VAL A 229      -9.636  -4.546  -8.392  1.00 75.87           H
ATOM   3434 3HG1 VAL A 229      -8.290  -4.186  -7.284  1.00 75.87           H
ATOM   3435  CG2 VAL A 229     -10.589  -3.934  -5.845  1.00 75.87           C
ATOM   3436 1HG2 VAL A 229     -11.242  -3.517  -6.611  1.00 75.87           H
ATOM   3437 2HG2 VAL A 229     -11.172  -4.158  -4.952  1.00 75.87           H
ATOM   3438 3HG2 VAL A 229      -9.810  -3.212  -5.598  1.00 75.87           H
ATOM   3439  HN  VAL A 229     -11.309  -6.354  -4.667  1.00 75.87           H
ATOM   3440  N   MET A 230      -9.809  -8.351  -6.715  1.00 76.87           N
ATOM   3441  CA  MET A 230      -9.208  -9.541  -7.293  1.00 76.87           C
ATOM   3442  C   MET A 230     -10.261 -10.401  -7.995  1.00 76.87           C
ATOM   3443  O   MET A 230     -10.060 -10.834  -9.129  1.00 76.87           O
ATOM   3444  HA  MET A 230      -8.482  -9.179  -8.021  1.00 76.87           H
ATOM   3445  CB  MET A 230      -8.532 -10.359  -6.191  1.00 76.87           C
ATOM   3446 1HB  MET A 230      -9.183 -10.407  -5.318  1.00 76.87           H
ATOM   3447 2HB  MET A 230      -8.382 -11.383  -6.533  1.00 76.87           H
ATOM   3448  CG  MET A 230      -7.187  -9.744  -5.799  1.00 76.87           C
ATOM   3449 1HG  MET A 230      -6.446  -9.947  -6.572  1.00 76.87           H
ATOM   3450 2HG  MET A 230      -7.281  -8.661  -5.725  1.00 76.87           H
ATOM   3451  SD  MET A 230      -6.640 -10.416  -4.238  1.00 76.87           S
ATOM   3452  CE  MET A 230      -5.312  -9.285  -3.862  1.00 76.87           C
ATOM   3453 1HE  MET A 230      -4.562  -9.330  -4.651  1.00 76.87           H
ATOM   3454 2HE  MET A 230      -5.707  -8.271  -3.794  1.00 76.87           H
ATOM   3455 3HE  MET A 230      -4.857  -9.562  -2.911  1.00 76.87           H
ATOM   3456  HN  MET A 230      -9.709  -8.266  -5.724  1.00 76.87           H
ATOM   3457  N   ALA A 231     -11.362 -10.624  -7.291  1.00 81.29           N
ATOM   3458  CA  ALA A 231     -12.437 -11.444  -7.822  1.00 81.29           C
ATOM   3459  C   ALA A 231     -12.945 -10.828  -9.128  1.00 81.29           C
ATOM   3460  O   ALA A 231     -13.178 -11.539 -10.104  1.00 81.29           O
ATOM   3461  HA  ALA A 231     -12.028 -12.433  -8.032  1.00 81.29           H
ATOM   3462  CB  ALA A 231     -13.542 -11.580  -6.773  1.00 81.29           C
ATOM   3463 1HB  ALA A 231     -13.137 -12.050  -5.877  1.00 81.29           H
ATOM   3464 2HB  ALA A 231     -13.929 -10.592  -6.523  1.00 81.29           H
ATOM   3465 3HB  ALA A 231     -14.349 -12.195  -7.172  1.00 81.29           H
ATOM   3466  HN  ALA A 231     -11.524 -10.257  -6.375  1.00 81.29           H
ATOM   3467  N   CYS A 232     -13.101  -9.513  -9.102  1.00 79.04           N
ATOM   3468  CA  CYS A 232     -13.558  -8.791 -10.277  1.00 79.04           C
ATOM   3469  C   CYS A 232     -12.508  -8.952 -11.379  1.00 79.04           C
ATOM   3470  O   CYS A 232     -12.851  -9.142 -12.545  1.00 79.04           O
ATOM   3471  HA  CYS A 232     -14.504  -9.244 -10.575  1.00 79.04           H
ATOM   3472  CB  CYS A 232     -13.837  -7.320  -9.965  1.00 79.04           C
ATOM   3473 1HB  CYS A 232     -12.991  -6.886  -9.431  1.00 79.04           H
ATOM   3474 2HB  CYS A 232     -13.951  -6.757 -10.891  1.00 79.04           H
ATOM   3475  SG  CYS A 232     -15.355  -7.171  -8.953  1.00 79.04           S
ATOM   3476  HG  CYS A 232     -14.786  -7.506  -7.798  1.00 79.04           H
ATOM   3477  HN  CYS A 232     -12.922  -8.944  -8.300  1.00 79.04           H
ATOM   3478  N   CYS A 233     -11.251  -8.869 -10.970  1.00 74.48           N
ATOM   3479  CA  CYS A 233     -10.151  -8.913 -11.918  1.00 74.48           C
ATOM   3480  C   CYS A 233     -10.175 -10.274 -12.618  1.00 74.48           C
ATOM   3481  O   CYS A 233     -10.115 -10.346 -13.844  1.00 74.48           O
ATOM   3482  HA  CYS A 233     -10.321  -8.108 -12.632  1.00 74.48           H
ATOM   3483  CB  CYS A 233      -8.807  -8.644 -11.238  1.00 74.48           C
ATOM   3484 1HB  CYS A 233      -8.694  -9.291 -10.368  1.00 74.48           H
ATOM   3485 2HB  CYS A 233      -7.991  -8.884 -11.920  1.00 74.48           H
ATOM   3486  SG  CYS A 233      -8.702  -6.889 -10.731  1.00 74.48           S
ATOM   3487  HG  CYS A 233      -9.750  -6.919  -9.912  1.00 74.48           H
ATOM   3488  HN  CYS A 233     -10.979  -8.773 -10.012  1.00 74.48           H
ATOM   3489  N   TYR A 234     -10.262 -11.319 -11.808  1.00 76.23           N
ATOM   3490  CA  TYR A 234     -10.203 -12.675 -12.326  1.00 76.23           C
ATOM   3491  C   TYR A 234     -11.436 -12.991 -13.175  1.00 76.23           C
ATOM   3492  O   TYR A 234     -11.327 -13.630 -14.221  1.00 76.23           O
ATOM   3493  HA  TYR A 234      -9.311 -12.758 -12.948  1.00 76.23           H
ATOM   3494  CB  TYR A 234     -10.191 -13.594 -11.103  1.00 76.23           C
ATOM   3495 1HB  TYR A 234     -10.870 -13.191 -10.352  1.00 76.23           H
ATOM   3496 2HB  TYR A 234     -10.578 -14.571 -11.392  1.00 76.23           H
ATOM   3497  CG  TYR A 234      -8.807 -13.775 -10.475  1.00 76.23           C
ATOM   3498  CD1 TYR A 234      -7.777 -14.313 -11.219  1.00 76.23           C
ATOM   3499  HD1 TYR A 234      -7.948 -14.608 -12.254  1.00 76.23           H
ATOM   3500  CD2 TYR A 234      -8.591 -13.401  -9.164  1.00 76.23           C
ATOM   3501  HD2 TYR A 234      -9.405 -12.976  -8.577  1.00 76.23           H
ATOM   3502  CE1 TYR A 234      -6.475 -14.483 -10.627  1.00 76.23           C
ATOM   3503  HE1 TYR A 234      -5.652 -14.907 -11.203  1.00 76.23           H
ATOM   3504  CE2 TYR A 234      -7.289 -13.572  -8.573  1.00 76.23           C
ATOM   3505  HE2 TYR A 234      -7.104 -13.280  -7.539  1.00 76.23           H
ATOM   3506  CZ  TYR A 234      -6.295 -14.104  -9.334  1.00 76.23           C
ATOM   3507  OH  TYR A 234      -5.066 -14.265  -8.775  1.00 76.23           O
ATOM   3508  HH  TYR A 234      -4.395 -14.488  -9.483  1.00 76.23           H
ATOM   3509  HN  TYR A 234     -10.371 -11.250 -10.816  1.00 76.23           H
ATOM   3510  N   THR A 235     -12.581 -12.530 -12.693  1.00 82.10           N
ATOM   3511  CA  THR A 235     -13.829 -12.729 -13.410  1.00 82.10           C
ATOM   3512  C   THR A 235     -13.754 -12.092 -14.799  1.00 82.10           C
ATOM   3513  O   THR A 235     -14.168 -12.697 -15.787  1.00 82.10           O
ATOM   3514  HA  THR A 235     -13.973 -13.800 -13.557  1.00 82.10           H
ATOM   3515  CB  THR A 235     -14.963 -12.174 -12.547  1.00 82.10           C
ATOM   3516  HB  THR A 235     -15.905 -12.174 -13.096  1.00 82.10           H
ATOM   3517  OG1 THR A 235     -14.492 -10.894 -12.136  1.00 82.10           O
ATOM   3518  HG1 THR A 235     -14.718 -10.207 -12.827  1.00 82.10           H
ATOM   3519  CG2 THR A 235     -15.135 -12.946 -11.238  1.00 82.10           C
ATOM   3520 1HG2 THR A 235     -14.214 -12.889 -10.658  1.00 82.10           H
ATOM   3521 2HG2 THR A 235     -15.361 -13.990 -11.459  1.00 82.10           H
ATOM   3522 3HG2 THR A 235     -15.954 -12.511 -10.664  1.00 82.10           H
ATOM   3523  HN  THR A 235     -12.663 -12.029 -11.832  1.00 82.10           H
ATOM   3524  N   ILE A 236     -13.222 -10.878 -14.831  1.00 77.55           N
ATOM   3525  CA  ILE A 236     -12.997 -10.193 -16.092  1.00 77.55           C
ATOM   3526  C   ILE A 236     -12.034 -11.016 -16.949  1.00 77.55           C
ATOM   3527  O   ILE A 236     -12.272 -11.215 -18.139  1.00 77.55           O
ATOM   3528  HA  ILE A 236     -13.955 -10.134 -16.608  1.00 77.55           H
ATOM   3529  CB  ILE A 236     -12.528  -8.758 -15.844  1.00 77.55           C
ATOM   3530  HB  ILE A 236     -11.857  -8.761 -14.985  1.00 77.55           H
ATOM   3531  CG1 ILE A 236     -13.707  -7.848 -15.494  1.00 77.55           C
ATOM   3532 1HG1 ILE A 236     -14.331  -7.700 -16.375  1.00 77.55           H
ATOM   3533 2HG1 ILE A 236     -14.329  -8.329 -14.739  1.00 77.55           H
ATOM   3534  CG2 ILE A 236     -11.730  -8.228 -17.038  1.00 77.55           C
ATOM   3535 1HG2 ILE A 236     -10.856  -8.859 -17.200  1.00 77.55           H
ATOM   3536 2HG2 ILE A 236     -12.358  -8.242 -17.929  1.00 77.55           H
ATOM   3537 3HG2 ILE A 236     -11.409  -7.206 -16.836  1.00 77.55           H
ATOM   3538  CD1 ILE A 236     -13.219  -6.494 -14.973  1.00 77.55           C
ATOM   3539 1HD1 ILE A 236     -12.615  -6.645 -14.078  1.00 77.55           H
ATOM   3540 2HD1 ILE A 236     -12.617  -6.006 -15.740  1.00 77.55           H
ATOM   3541 3HD1 ILE A 236     -14.077  -5.867 -14.732  1.00 77.55           H
ATOM   3542  HN  ILE A 236     -12.949 -10.367 -14.016  1.00 77.55           H
ATOM   3543  N   ILE A 237     -10.965 -11.471 -16.312  1.00 74.60           N
ATOM   3544  CA  ILE A 237      -9.908 -12.168 -17.025  1.00 74.60           C
ATOM   3545  C   ILE A 237     -10.488 -13.417 -17.692  1.00 74.60           C
ATOM   3546  O   ILE A 237     -10.257 -13.656 -18.877  1.00 74.60           O
ATOM   3547  HA  ILE A 237      -9.543 -11.499 -17.804  1.00 74.60           H
ATOM   3548  CB  ILE A 237      -8.733 -12.459 -16.090  1.00 74.60           C
ATOM   3549  HB  ILE A 237      -9.132 -12.708 -15.107  1.00 74.60           H
ATOM   3550  CG1 ILE A 237      -7.848 -11.223 -15.920  1.00 74.60           C
ATOM   3551 1HG1 ILE A 237      -7.272 -11.055 -16.830  1.00 74.60           H
ATOM   3552 2HG1 ILE A 237      -8.473 -10.342 -15.771  1.00 74.60           H
ATOM   3553  CG2 ILE A 237      -7.935 -13.672 -16.574  1.00 74.60           C
ATOM   3554 1HG2 ILE A 237      -8.585 -14.547 -16.601  1.00 74.60           H
ATOM   3555 2HG2 ILE A 237      -7.547 -13.477 -17.573  1.00 74.60           H
ATOM   3556 3HG2 ILE A 237      -7.106 -13.857 -15.891  1.00 74.60           H
ATOM   3557  CD1 ILE A 237      -6.898 -11.387 -14.732  1.00 74.60           C
ATOM   3558 1HD1 ILE A 237      -7.479 -11.530 -13.820  1.00 74.60           H
ATOM   3559 2HD1 ILE A 237      -6.259 -12.255 -14.895  1.00 74.60           H
ATOM   3560 3HD1 ILE A 237      -6.281 -10.494 -14.633  1.00 74.60           H
ATOM   3561  HN  ILE A 237     -10.816 -11.370 -15.328  1.00 74.60           H
ATOM   3562  N   ILE A 238     -11.228 -14.181 -16.903  1.00 78.54           N
ATOM   3563  CA  ILE A 238     -11.816 -15.416 -17.394  1.00 78.54           C
ATOM   3564  C   ILE A 238     -12.736 -15.103 -18.576  1.00 78.54           C
ATOM   3565  O   ILE A 238     -12.654 -15.751 -19.619  1.00 78.54           O
ATOM   3566  HA  ILE A 238     -11.002 -16.048 -17.747  1.00 78.54           H
ATOM   3567  CB  ILE A 238     -12.511 -16.167 -16.257  1.00 78.54           C
ATOM   3568  HB  ILE A 238     -13.150 -15.464 -15.723  1.00 78.54           H
ATOM   3569  CG1 ILE A 238     -11.492 -16.705 -15.251  1.00 78.54           C
ATOM   3570 1HG1 ILE A 238     -10.986 -17.575 -15.669  1.00 78.54           H
ATOM   3571 2HG1 ILE A 238     -10.727 -15.950 -15.065  1.00 78.54           H
ATOM   3572  CG2 ILE A 238     -13.416 -17.274 -16.803  1.00 78.54           C
ATOM   3573 1HG2 ILE A 238     -14.177 -16.836 -17.449  1.00 78.54           H
ATOM   3574 2HG2 ILE A 238     -12.817 -17.982 -17.376  1.00 78.54           H
ATOM   3575 3HG2 ILE A 238     -13.897 -17.792 -15.974  1.00 78.54           H
ATOM   3576  CD1 ILE A 238     -12.170 -17.087 -13.933  1.00 78.54           C
ATOM   3577 1HD1 ILE A 238     -12.653 -16.208 -13.506  1.00 78.54           H
ATOM   3578 2HD1 ILE A 238     -12.917 -17.858 -14.120  1.00 78.54           H
ATOM   3579 3HD1 ILE A 238     -11.422 -17.465 -13.236  1.00 78.54           H
ATOM   3580  HN  ILE A 238     -11.428 -13.969 -15.946  1.00 78.54           H
ATOM   3581  N   HIS A 239     -13.589 -14.110 -18.374  1.00 79.23           N
ATOM   3582  CA  HIS A 239     -14.568 -13.748 -19.385  1.00 79.23           C
ATOM   3583  C   HIS A 239     -13.850 -13.361 -20.680  1.00 79.23           C
ATOM   3584  O   HIS A 239     -14.301 -13.708 -21.771  1.00 79.23           O
ATOM   3585  HA  HIS A 239     -15.174 -14.636 -19.567  1.00 79.23           H
ATOM   3586  CB  HIS A 239     -15.498 -12.647 -18.871  1.00 79.23           C
ATOM   3587 1HB  HIS A 239     -15.957 -12.978 -17.940  1.00 79.23           H
ATOM   3588 2HB  HIS A 239     -14.904 -11.763 -18.637  1.00 79.23           H
ATOM   3589  CG  HIS A 239     -16.588 -12.260 -19.843  1.00 79.23           C
ATOM   3590  ND1 HIS A 239     -16.398 -11.330 -20.850  1.00 79.23           N
ATOM   3591  HD1 HIS A 239     -15.550 -10.834 -21.036  1.00 79.23           H
ATOM   3592  CD2 HIS A 239     -17.879 -12.687 -19.950  1.00 79.23           C
ATOM   3593  HD2 HIS A 239     -18.361 -13.424 -19.309  1.00 79.23           H
ATOM   3594  CE1 HIS A 239     -17.531 -11.210 -21.527  1.00 79.23           C
ATOM   3595  HE1 HIS A 239     -17.701 -10.555 -22.381  1.00 79.23           H
ATOM   3596  NE2 HIS A 239     -18.447 -12.052 -20.967  1.00 79.23           N
ATOM   3597  HN  HIS A 239     -13.619 -13.559 -17.541  1.00 79.23           H
ATOM   3598  N   THR A 240     -12.745 -12.649 -20.516  1.00 73.34           N
ATOM   3599  CA  THR A 240     -11.978 -12.185 -21.659  1.00 73.34           C
ATOM   3600  C   THR A 240     -11.357 -13.371 -22.401  1.00 73.34           C
ATOM   3601  O   THR A 240     -11.377 -13.418 -23.630  1.00 73.34           O
ATOM   3602  HA  THR A 240     -12.658 -11.694 -22.354  1.00 73.34           H
ATOM   3603  CB  THR A 240     -10.944 -11.175 -21.157  1.00 73.34           C
ATOM   3604  HB  THR A 240     -10.215 -11.656 -20.504  1.00 73.34           H
ATOM   3605  OG1 THR A 240     -11.727 -10.149 -20.553  1.00 73.34           O
ATOM   3606  HG1 THR A 240     -11.679 -10.223 -19.557  1.00 73.34           H
ATOM   3607  CG2 THR A 240     -10.215 -10.465 -22.299  1.00 73.34           C
ATOM   3608 1HG2 THR A 240     -10.938  -9.928 -22.913  1.00 73.34           H
ATOM   3609 2HG2 THR A 240      -9.695 -11.202 -22.911  1.00 73.34           H
ATOM   3610 3HG2 THR A 240      -9.494  -9.760 -21.887  1.00 73.34           H
ATOM   3611  HN  THR A 240     -12.375 -12.388 -19.625  1.00 73.34           H
ATOM   3612  N   LEU A 241     -10.822 -14.300 -21.623  1.00 73.40           N
ATOM   3613  CA  LEU A 241     -10.183 -15.475 -22.192  1.00 73.40           C
ATOM   3614  C   LEU A 241     -11.186 -16.219 -23.075  1.00 73.40           C
ATOM   3615  O   LEU A 241     -10.842 -16.673 -24.165  1.00 73.40           O
ATOM   3616  HA  LEU A 241      -9.361 -15.129 -22.819  1.00 73.40           H
ATOM   3617  CB  LEU A 241      -9.575 -16.342 -21.087  1.00 73.40           C
ATOM   3618 1HB  LEU A 241     -10.281 -16.387 -20.258  1.00 73.40           H
ATOM   3619 2HB  LEU A 241      -9.465 -17.357 -21.468  1.00 73.40           H
ATOM   3620  CG  LEU A 241      -8.221 -15.882 -20.542  1.00 73.40           C
ATOM   3621  HG  LEU A 241      -8.278 -14.811 -20.345  1.00 73.40           H
ATOM   3622  CD1 LEU A 241      -7.903 -16.570 -19.213  1.00 73.40           C
ATOM   3623 1HD1 LEU A 241      -8.675 -16.325 -18.483  1.00 73.40           H
ATOM   3624 2HD1 LEU A 241      -7.872 -17.649 -19.361  1.00 73.40           H
ATOM   3625 3HD1 LEU A 241      -6.935 -16.225 -18.848  1.00 73.40           H
ATOM   3626  CD2 LEU A 241      -7.114 -16.093 -21.576  1.00 73.40           C
ATOM   3627 1HD2 LEU A 241      -7.048 -17.151 -21.828  1.00 73.40           H
ATOM   3628 2HD2 LEU A 241      -7.342 -15.519 -22.475  1.00 73.40           H
ATOM   3629 3HD2 LEU A 241      -6.162 -15.758 -21.163  1.00 73.40           H
ATOM   3630  HN  LEU A 241     -10.819 -14.260 -20.624  1.00 73.40           H
ATOM   3631  N   ILE A 242     -12.408 -16.320 -22.572  1.00 76.45           N
ATOM   3632  CA  ILE A 242     -13.440 -17.076 -23.260  1.00 76.45           C
ATOM   3633  C   ILE A 242     -13.758 -16.399 -24.595  1.00 76.45           C
ATOM   3634  O   ILE A 242     -13.945 -17.072 -25.607  1.00 76.45           O
ATOM   3635  HA  ILE A 242     -13.038 -18.068 -23.463  1.00 76.45           H
ATOM   3636  CB  ILE A 242     -14.662 -17.259 -22.357  1.00 76.45           C
ATOM   3637  HB  ILE A 242     -14.954 -16.280 -21.974  1.00 76.45           H
ATOM   3638  CG1 ILE A 242     -14.325 -18.134 -21.149  1.00 76.45           C
ATOM   3639 1HG1 ILE A 242     -14.232 -19.174 -21.463  1.00 76.45           H
ATOM   3640 2HG1 ILE A 242     -13.360 -17.838 -20.738  1.00 76.45           H
ATOM   3641  CG2 ILE A 242     -15.852 -17.807 -23.148  1.00 76.45           C
ATOM   3642 1HG2 ILE A 242     -16.108 -17.111 -23.947  1.00 76.45           H
ATOM   3643 2HG2 ILE A 242     -15.587 -18.773 -23.579  1.00 76.45           H
ATOM   3644 3HG2 ILE A 242     -16.706 -17.927 -22.483  1.00 76.45           H
ATOM   3645  CD1 ILE A 242     -15.402 -18.017 -20.069  1.00 76.45           C
ATOM   3646 1HD1 ILE A 242     -15.475 -16.980 -19.740  1.00 76.45           H
ATOM   3647 2HD1 ILE A 242     -16.361 -18.337 -20.476  1.00 76.45           H
ATOM   3648 3HD1 ILE A 242     -15.138 -18.649 -19.221  1.00 76.45           H
ATOM   3649  HN  ILE A 242     -12.695 -15.897 -21.712  1.00 76.45           H
ATOM   3650  N   GLN A 243     -13.808 -15.076 -24.554  1.00 70.68           N
ATOM   3651  CA  GLN A 243     -14.183 -14.304 -25.727  1.00 70.68           C
ATOM   3652  C   GLN A 243     -12.997 -14.190 -26.687  1.00 70.68           C
ATOM   3653  O   GLN A 243     -13.183 -14.109 -27.901  1.00 70.68           O
ATOM   3654  HA  GLN A 243     -14.989 -14.866 -26.198  1.00 70.68           H
ATOM   3655  CB  GLN A 243     -14.702 -12.921 -25.330  1.00 70.68           C
ATOM   3656 1HB  GLN A 243     -13.989 -12.439 -24.661  1.00 70.68           H
ATOM   3657 2HB  GLN A 243     -14.783 -12.291 -26.216  1.00 70.68           H
ATOM   3658  CG  GLN A 243     -16.066 -13.023 -24.644  1.00 70.68           C
ATOM   3659 1HG  GLN A 243     -16.720 -13.674 -25.223  1.00 70.68           H
ATOM   3660 2HG  GLN A 243     -15.949 -13.480 -23.661  1.00 70.68           H
ATOM   3661  CD  GLN A 243     -16.710 -11.643 -24.497  1.00 70.68           C
ATOM   3662  OE1 GLN A 243     -16.056 -10.615 -24.549  1.00 70.68           O
ATOM   3663  NE2 GLN A 243     -18.027 -11.678 -24.312  1.00 70.68           N
ATOM   3664 1HE2 GLN A 243     -18.504 -12.556 -24.279  1.00 70.68           H
ATOM   3665 2HE2 GLN A 243     -18.540 -10.826 -24.205  1.00 70.68           H
ATOM   3666  HN  GLN A 243     -13.600 -14.533 -23.740  1.00 70.68           H
ATOM   3667  N   ALA A 244     -11.806 -14.187 -26.108  1.00 62.97           N
ATOM   3668  CA  ALA A 244     -10.595 -13.988 -26.887  1.00 62.97           C
ATOM   3669  C   ALA A 244     -10.303 -15.251 -27.700  1.00 62.97           C
ATOM   3670  O   ALA A 244      -9.459 -16.059 -27.316  1.00 62.97           O
ATOM   3671  HA  ALA A 244     -10.775 -13.159 -27.572  1.00 62.97           H
ATOM   3672  CB  ALA A 244      -9.442 -13.615 -25.954  1.00 62.97           C
ATOM   3673 1HB  ALA A 244      -9.688 -12.696 -25.422  1.00 62.97           H
ATOM   3674 2HB  ALA A 244      -9.283 -14.419 -25.235  1.00 62.97           H
ATOM   3675 3HB  ALA A 244      -8.535 -13.466 -26.538  1.00 62.97           H
ATOM   3676  HN  ALA A 244     -11.660 -14.318 -25.128  1.00 62.97           H
ATOM   3677  N   LYS A 245     -11.017 -15.382 -28.808  1.00 56.44           N
ATOM   3678  CA  LYS A 245     -10.762 -16.468 -29.739  1.00 56.44           C
ATOM   3679  C   LYS A 245      -9.305 -16.405 -30.201  1.00 56.44           C
ATOM   3680  O   LYS A 245      -8.770 -17.387 -30.715  1.00 56.44           O
ATOM   3681  HA  LYS A 245     -10.913 -17.403 -29.200  1.00 56.44           H
ATOM   3682  CB  LYS A 245     -11.773 -16.439 -30.887  1.00 56.44           C
ATOM   3683 1HB  LYS A 245     -11.858 -15.424 -31.276  1.00 56.44           H
ATOM   3684 2HB  LYS A 245     -11.418 -17.065 -31.705  1.00 56.44           H
ATOM   3685  CG  LYS A 245     -13.146 -16.928 -30.421  1.00 56.44           C
ATOM   3686 1HG  LYS A 245     -13.033 -17.854 -29.856  1.00 56.44           H
ATOM   3687 2HG  LYS A 245     -13.588 -16.195 -29.746  1.00 56.44           H
ATOM   3688  CD  LYS A 245     -14.078 -17.161 -31.612  1.00 56.44           C
ATOM   3689 1HD  LYS A 245     -14.272 -16.215 -32.117  1.00 56.44           H
ATOM   3690 2HD  LYS A 245     -13.592 -17.816 -32.336  1.00 56.44           H
ATOM   3691  CE  LYS A 245     -15.400 -17.784 -31.159  1.00 56.44           C
ATOM   3692 1HE  LYS A 245     -15.203 -18.663 -30.544  1.00 56.44           H
ATOM   3693 2HE  LYS A 245     -15.948 -17.077 -30.537  1.00 56.44           H
ATOM   3694  NZ  LYS A 245     -16.221 -18.165 -32.330  1.00 56.44           N
ATOM   3695 1HZ  LYS A 245     -17.103 -18.553 -32.013  1.00 56.44           H
ATOM   3696 2HZ  LYS A 245     -16.398 -17.345 -32.900  1.00 56.44           H
ATOM   3697 3HZ  LYS A 245     -15.725 -18.858 -32.880  1.00 56.44           H
ATOM   3698  HN  LYS A 245     -11.758 -14.764 -29.072  1.00 56.44           H
ATOM   3699  N   LYS A 246      -8.704 -15.242 -30.002  1.00 55.30           N
ATOM   3700  CA  LYS A 246      -7.392 -14.970 -30.566  1.00 55.30           C
ATOM   3701  C   LYS A 246      -6.332 -15.117 -29.473  1.00 55.30           C
ATOM   3702  O   LYS A 246      -6.401 -14.450 -28.442  1.00 55.30           O
ATOM   3703  HA  LYS A 246      -7.204 -15.722 -31.333  1.00 55.30           H
ATOM   3704  CB  LYS A 246      -7.378 -13.606 -31.257  1.00 55.30           C
ATOM   3705 1HB  LYS A 246      -7.805 -12.853 -30.594  1.00 55.30           H
ATOM   3706 2HB  LYS A 246      -6.349 -13.306 -31.457  1.00 55.30           H
ATOM   3707  CG  LYS A 246      -8.167 -13.646 -32.567  1.00 55.30           C
ATOM   3708 1HG  LYS A 246      -7.954 -14.575 -33.095  1.00 55.30           H
ATOM   3709 2HG  LYS A 246      -9.236 -13.639 -32.352  1.00 55.30           H
ATOM   3710  CD  LYS A 246      -7.813 -12.454 -33.458  1.00 55.30           C
ATOM   3711 1HD  LYS A 246      -8.125 -11.528 -32.974  1.00 55.30           H
ATOM   3712 2HD  LYS A 246      -6.731 -12.398 -33.584  1.00 55.30           H
ATOM   3713  CE  LYS A 246      -8.486 -12.573 -34.827  1.00 55.30           C
ATOM   3714 1HE  LYS A 246      -8.352 -13.581 -35.218  1.00 55.30           H
ATOM   3715 2HE  LYS A 246      -9.559 -12.410 -34.726  1.00 55.30           H
ATOM   3716  NZ  LYS A 246      -7.915 -11.588 -35.772  1.00 55.30           N
ATOM   3717 1HZ  LYS A 246      -8.374 -11.677 -36.672  1.00 55.30           H
ATOM   3718 2HZ  LYS A 246      -8.058 -10.651 -35.412  1.00 55.30           H
ATOM   3719 3HZ  LYS A 246      -6.922 -11.760 -35.881  1.00 55.30           H
ATOM   3720  HN  LYS A 246      -9.097 -14.493 -29.468  1.00 55.30           H
ATOM   3721  N   SER A 247      -5.375 -15.995 -29.736  1.00 53.36           N
ATOM   3722  CA  SER A 247      -4.401 -16.367 -28.723  1.00 53.36           C
ATOM   3723  C   SER A 247      -3.685 -15.119 -28.203  1.00 53.36           C
ATOM   3724  O   SER A 247      -3.358 -15.034 -27.021  1.00 53.36           O
ATOM   3725  HA  SER A 247      -4.978 -16.836 -27.927  1.00 53.36           H
ATOM   3726  CB  SER A 247      -3.386 -17.369 -29.276  1.00 53.36           C
ATOM   3727 1HB  SER A 247      -3.862 -18.344 -29.385  1.00 53.36           H
ATOM   3728 2HB  SER A 247      -3.072 -17.055 -30.272  1.00 53.36           H
ATOM   3729  OG  SER A 247      -2.243 -17.491 -28.434  1.00 53.36           O
ATOM   3730  HG  SER A 247      -2.505 -17.893 -27.557  1.00 53.36           H
ATOM   3731  HN  SER A 247      -5.259 -16.449 -30.620  1.00 53.36           H
ATOM   3732  N   SER A 248      -3.462 -14.181 -29.113  1.00 54.23           N
ATOM   3733  CA  SER A 248      -2.500 -13.119 -28.872  1.00 54.23           C
ATOM   3734  C   SER A 248      -2.863 -12.365 -27.591  1.00 54.23           C
ATOM   3735  O   SER A 248      -2.026 -11.669 -27.018  1.00 54.23           O
ATOM   3736  HA  SER A 248      -1.538 -13.620 -28.762  1.00 54.23           H
ATOM   3737  CB  SER A 248      -2.438 -12.153 -30.057  1.00 54.23           C
ATOM   3738 1HB  SER A 248      -1.597 -11.473 -29.927  1.00 54.23           H
ATOM   3739 2HB  SER A 248      -2.255 -12.715 -30.974  1.00 54.23           H
ATOM   3740  OG  SER A 248      -3.640 -11.400 -30.195  1.00 54.23           O
ATOM   3741  HG  SER A 248      -3.553 -10.752 -30.952  1.00 54.23           H
ATOM   3742  HN  SER A 248      -3.924 -14.140 -29.998  1.00 54.23           H
ATOM   3743  N   LYS A 249      -4.112 -12.528 -27.180  1.00 59.80           N
ATOM   3744  CA  LYS A 249      -4.628 -11.785 -26.043  1.00 59.80           C
ATOM   3745  C   LYS A 249      -4.055 -12.374 -24.752  1.00 59.80           C
ATOM   3746  O   LYS A 249      -4.089 -11.732 -23.704  1.00 59.80           O
ATOM   3747  HA  LYS A 249      -4.279 -10.757 -26.138  1.00 59.80           H
ATOM   3748  CB  LYS A 249      -6.157 -11.749 -26.076  1.00 59.80           C
ATOM   3749 1HB  LYS A 249      -6.546 -12.755 -26.233  1.00 59.80           H
ATOM   3750 2HB  LYS A 249      -6.537 -11.408 -25.113  1.00 59.80           H
ATOM   3751  CG  LYS A 249      -6.659 -10.823 -27.186  1.00 59.80           C
ATOM   3752 1HG  LYS A 249      -6.333  -9.802 -26.988  1.00 59.80           H
ATOM   3753 2HG  LYS A 249      -6.220 -11.119 -28.138  1.00 59.80           H
ATOM   3754  CD  LYS A 249      -8.185 -10.866 -27.287  1.00 59.80           C
ATOM   3755 1HD  LYS A 249      -8.501 -11.835 -27.672  1.00 59.80           H
ATOM   3756 2HD  LYS A 249      -8.622 -10.760 -26.294  1.00 59.80           H
ATOM   3757  CE  LYS A 249      -8.706  -9.754 -28.200  1.00 59.80           C
ATOM   3758 1HE  LYS A 249      -8.211  -8.814 -27.957  1.00 59.80           H
ATOM   3759 2HE  LYS A 249      -8.461  -9.983 -29.237  1.00 59.80           H
ATOM   3760  NZ  LYS A 249     -10.171  -9.604 -28.051  1.00 59.80           N
ATOM   3761 1HZ  LYS A 249     -10.418  -8.623 -28.118  1.00 59.80           H
ATOM   3762 2HZ  LYS A 249     -10.640 -10.122 -28.786  1.00 59.80           H
ATOM   3763 3HZ  LYS A 249     -10.457  -9.965 -27.148  1.00 59.80           H
ATOM   3764  HN  LYS A 249      -4.765 -13.152 -27.609  1.00 59.80           H
ATOM   3765  N   HIS A 250      -3.542 -13.590 -24.871  1.00 63.76           N
ATOM   3766  CA  HIS A 250      -3.029 -14.303 -23.713  1.00 63.76           C
ATOM   3767  C   HIS A 250      -1.870 -13.516 -23.098  1.00 63.76           C
ATOM   3768  O   HIS A 250      -1.741 -13.446 -21.877  1.00 63.76           O
ATOM   3769  HA  HIS A 250      -3.845 -14.355 -22.992  1.00 63.76           H
ATOM   3770  CB  HIS A 250      -2.642 -15.736 -24.084  1.00 63.76           C
ATOM   3771 1HB  HIS A 250      -1.959 -15.709 -24.933  1.00 63.76           H
ATOM   3772 2HB  HIS A 250      -2.099 -16.182 -23.251  1.00 63.76           H
ATOM   3773  CG  HIS A 250      -3.817 -16.619 -24.431  1.00 63.76           C
ATOM   3774  ND1 HIS A 250      -4.790 -16.968 -23.511  1.00 63.76           N
ATOM   3775  HD1 HIS A 250      -4.818 -16.683 -22.553  1.00 63.76           H
ATOM   3776  CD2 HIS A 250      -4.166 -17.219 -25.606  1.00 63.76           C
ATOM   3777  HD2 HIS A 250      -3.614 -17.152 -26.543  1.00 63.76           H
ATOM   3778  CE1 HIS A 250      -5.678 -17.744 -24.115  1.00 63.76           C
ATOM   3779  HE1 HIS A 250      -6.565 -18.181 -23.656  1.00 63.76           H
ATOM   3780  NE2 HIS A 250      -5.289 -17.898 -25.413  1.00 63.76           N
ATOM   3781  HN  HIS A 250      -3.474 -14.086 -25.737  1.00 63.76           H
ATOM   3782  N   LYS A 251      -1.055 -12.944 -23.973  1.00 63.37           N
ATOM   3783  CA  LYS A 251       0.146 -12.254 -23.536  1.00 63.37           C
ATOM   3784  C   LYS A 251      -0.243 -11.087 -22.627  1.00 63.37           C
ATOM   3785  O   LYS A 251       0.340 -10.906 -21.559  1.00 63.37           O
ATOM   3786  HA  LYS A 251       0.737 -12.962 -22.955  1.00 63.37           H
ATOM   3787  CB  LYS A 251       0.994 -11.839 -24.741  1.00 63.37           C
ATOM   3788 1HB  LYS A 251       0.412 -11.951 -25.655  1.00 63.37           H
ATOM   3789 2HB  LYS A 251       1.257 -10.785 -24.658  1.00 63.37           H
ATOM   3790  CG  LYS A 251       2.266 -12.683 -24.833  1.00 63.37           C
ATOM   3791 1HG  LYS A 251       2.776 -12.686 -23.869  1.00 63.37           H
ATOM   3792 2HG  LYS A 251       2.005 -13.717 -25.058  1.00 63.37           H
ATOM   3793  CD  LYS A 251       3.207 -12.141 -25.911  1.00 63.37           C
ATOM   3794 1HD  LYS A 251       2.717 -12.191 -26.884  1.00 63.37           H
ATOM   3795 2HD  LYS A 251       3.423 -11.091 -25.716  1.00 63.37           H
ATOM   3796  CE  LYS A 251       4.512 -12.938 -25.950  1.00 63.37           C
ATOM   3797 1HE  LYS A 251       4.948 -12.984 -24.952  1.00 63.37           H
ATOM   3798 2HE  LYS A 251       4.310 -13.964 -26.257  1.00 63.37           H
ATOM   3799  NZ  LYS A 251       5.472 -12.314 -26.888  1.00 63.37           N
ATOM   3800 1HZ  LYS A 251       6.321 -12.868 -26.922  1.00 63.37           H
ATOM   3801 2HZ  LYS A 251       5.061 -12.269 -27.814  1.00 63.37           H
ATOM   3802 3HZ  LYS A 251       5.693 -11.376 -26.571  1.00 63.37           H
ATOM   3803  HN  LYS A 251      -1.205 -12.947 -24.962  1.00 63.37           H
ATOM   3804  N   ALA A 252      -1.227 -10.325 -23.083  1.00 64.41           N
ATOM   3805  CA  ALA A 252      -1.651  -9.138 -22.361  1.00 64.41           C
ATOM   3806  C   ALA A 252      -2.136  -9.540 -20.967  1.00 64.41           C
ATOM   3807  O   ALA A 252      -1.848  -8.858 -19.985  1.00 64.41           O
ATOM   3808  HA  ALA A 252      -0.785  -8.484 -22.260  1.00 64.41           H
ATOM   3809  CB  ALA A 252      -2.729  -8.409 -23.165  1.00 64.41           C
ATOM   3810 1HB  ALA A 252      -2.325  -8.119 -24.135  1.00 64.41           H
ATOM   3811 2HB  ALA A 252      -3.583  -9.070 -23.310  1.00 64.41           H
ATOM   3812 3HB  ALA A 252      -3.047  -7.518 -22.623  1.00 64.41           H
ATOM   3813  HN  ALA A 252      -1.730 -10.508 -23.928  1.00 64.41           H
ATOM   3814  N   LEU A 253      -2.864 -10.647 -20.925  1.00 72.17           N
ATOM   3815  CA  LEU A 253      -3.485 -11.087 -19.687  1.00 72.17           C
ATOM   3816  C   LEU A 253      -2.397 -11.431 -18.669  1.00 72.17           C
ATOM   3817  O   LEU A 253      -2.557 -11.180 -17.475  1.00 72.17           O
ATOM   3818  HA  LEU A 253      -4.069 -10.252 -19.300  1.00 72.17           H
ATOM   3819  CB  LEU A 253      -4.461 -12.234 -19.956  1.00 72.17           C
ATOM   3820 1HB  LEU A 253      -4.743 -12.206 -21.009  1.00 72.17           H
ATOM   3821 2HB  LEU A 253      -3.937 -13.176 -19.793  1.00 72.17           H
ATOM   3822  CG  LEU A 253      -5.738 -12.241 -19.114  1.00 72.17           C
ATOM   3823  HG  LEU A 253      -5.489 -11.889 -18.113  1.00 72.17           H
ATOM   3824  CD1 LEU A 253      -6.777 -11.275 -19.687  1.00 72.17           C
ATOM   3825 1HD1 LEU A 253      -6.368 -10.264 -19.694  1.00 72.17           H
ATOM   3826 2HD1 LEU A 253      -7.028 -11.573 -20.705  1.00 72.17           H
ATOM   3827 3HD1 LEU A 253      -7.675 -11.299 -19.069  1.00 72.17           H
ATOM   3828  CD2 LEU A 253      -6.293 -13.659 -18.970  1.00 72.17           C
ATOM   3829 1HD2 LEU A 253      -6.522 -14.062 -19.956  1.00 72.17           H
ATOM   3830 2HD2 LEU A 253      -5.550 -14.292 -18.483  1.00 72.17           H
ATOM   3831 3HD2 LEU A 253      -7.200 -13.635 -18.367  1.00 72.17           H
ATOM   3832  HN  LEU A 253      -3.031 -11.236 -21.715  1.00 72.17           H
ATOM   3833  N   LYS A 254      -1.314 -12.000 -19.177  1.00 72.93           N
ATOM   3834  CA  LYS A 254      -0.241 -12.470 -18.317  1.00 72.93           C
ATOM   3835  C   LYS A 254       0.184 -11.341 -17.376  1.00 72.93           C
ATOM   3836  O   LYS A 254       0.391 -11.566 -16.185  1.00 72.93           O
ATOM   3837  HA  LYS A 254      -0.638 -13.289 -17.717  1.00 72.93           H
ATOM   3838  CB  LYS A 254       0.907 -13.038 -19.154  1.00 72.93           C
ATOM   3839 1HB  LYS A 254       0.517 -13.762 -19.869  1.00 72.93           H
ATOM   3840 2HB  LYS A 254       1.371 -12.238 -19.732  1.00 72.93           H
ATOM   3841  CG  LYS A 254       1.956 -13.706 -18.264  1.00 72.93           C
ATOM   3842 1HG  LYS A 254       2.402 -12.964 -17.601  1.00 72.93           H
ATOM   3843 2HG  LYS A 254       1.478 -14.453 -17.630  1.00 72.93           H
ATOM   3844  CD  LYS A 254       3.049 -14.368 -19.106  1.00 72.93           C
ATOM   3845 1HD  LYS A 254       2.602 -15.102 -19.776  1.00 72.93           H
ATOM   3846 2HD  LYS A 254       3.534 -13.619 -19.731  1.00 72.93           H
ATOM   3847  CE  LYS A 254       4.090 -15.049 -18.215  1.00 72.93           C
ATOM   3848 1HE  LYS A 254       4.586 -14.306 -17.591  1.00 72.93           H
ATOM   3849 2HE  LYS A 254       3.598 -15.753 -17.544  1.00 72.93           H
ATOM   3850  NZ  LYS A 254       5.092 -15.760 -19.040  1.00 72.93           N
ATOM   3851 1HZ  LYS A 254       5.776 -16.201 -18.436  1.00 72.93           H
ATOM   3852 2HZ  LYS A 254       4.629 -16.468 -19.599  1.00 72.93           H
ATOM   3853 3HZ  LYS A 254       5.558 -15.098 -19.651  1.00 72.93           H
ATOM   3854  HN  LYS A 254      -1.164 -12.142 -20.156  1.00 72.93           H
ATOM   3855  N   VAL A 255       0.301 -10.151 -17.947  1.00 73.42           N
ATOM   3856  CA  VAL A 255       0.768  -9.001 -17.190  1.00 73.42           C
ATOM   3857  C   VAL A 255      -0.141  -8.791 -15.978  1.00 73.42           C
ATOM   3858  O   VAL A 255       0.340  -8.651 -14.854  1.00 73.42           O
ATOM   3859  HA  VAL A 255       1.775  -9.226 -16.839  1.00 73.42           H
ATOM   3860  CB  VAL A 255       0.846  -7.773 -18.100  1.00 73.42           C
ATOM   3861  HB  VAL A 255      -0.154  -7.579 -18.486  1.00 73.42           H
ATOM   3862  CG1 VAL A 255       1.296  -6.539 -17.316  1.00 73.42           C
ATOM   3863 1HG1 VAL A 255       0.583  -6.337 -16.516  1.00 73.42           H
ATOM   3864 2HG1 VAL A 255       2.282  -6.719 -16.888  1.00 73.42           H
ATOM   3865 3HG1 VAL A 255       1.342  -5.680 -17.986  1.00 73.42           H
ATOM   3866  CG2 VAL A 255       1.769  -8.032 -19.292  1.00 73.42           C
ATOM   3867 1HG2 VAL A 255       2.771  -8.264 -18.933  1.00 73.42           H
ATOM   3868 2HG2 VAL A 255       1.387  -8.872 -19.872  1.00 73.42           H
ATOM   3869 3HG2 VAL A 255       1.806  -7.143 -19.922  1.00 73.42           H
ATOM   3870  HN  VAL A 255       0.085  -9.966 -18.905  1.00 73.42           H
ATOM   3871  N   THR A 256      -1.438  -8.775 -16.246  1.00 72.76           N
ATOM   3872  CA  THR A 256      -2.412  -8.466 -15.214  1.00 72.76           C
ATOM   3873  C   THR A 256      -2.343  -9.501 -14.089  1.00 72.76           C
ATOM   3874  O   THR A 256      -2.337  -9.145 -12.912  1.00 72.76           O
ATOM   3875  HA  THR A 256      -2.156  -7.501 -14.776  1.00 72.76           H
ATOM   3876  CB  THR A 256      -3.790  -8.378 -15.874  1.00 72.76           C
ATOM   3877  HB  THR A 256      -4.130  -9.362 -16.196  1.00 72.76           H
ATOM   3878  OG1 THR A 256      -3.617  -7.417 -16.912  1.00 72.76           O
ATOM   3879  HG1 THR A 256      -4.407  -7.429 -17.524  1.00 72.76           H
ATOM   3880  CG2 THR A 256      -4.840  -7.750 -14.956  1.00 72.76           C
ATOM   3881 1HG2 THR A 256      -4.531  -6.740 -14.688  1.00 72.76           H
ATOM   3882 2HG2 THR A 256      -4.939  -8.352 -14.052  1.00 72.76           H
ATOM   3883 3HG2 THR A 256      -5.799  -7.712 -15.473  1.00 72.76           H
ATOM   3884  HN  THR A 256      -1.825  -8.967 -17.148  1.00 72.76           H
ATOM   3885  N   ILE A 257      -2.291 -10.763 -14.491  1.00 76.05           N
ATOM   3886  CA  ILE A 257      -2.317 -11.855 -13.533  1.00 76.05           C
ATOM   3887  C   ILE A 257      -1.120 -11.727 -12.588  1.00 76.05           C
ATOM   3888  O   ILE A 257      -1.270 -11.840 -11.373  1.00 76.05           O
ATOM   3889  HA  ILE A 257      -3.231 -11.755 -12.948  1.00 76.05           H
ATOM   3890  CB  ILE A 257      -2.387 -13.201 -14.258  1.00 76.05           C
ATOM   3891  HB  ILE A 257      -1.590 -13.232 -15.000  1.00 76.05           H
ATOM   3892  CG1 ILE A 257      -3.711 -13.350 -15.010  1.00 76.05           C
ATOM   3893 1HG1 ILE A 257      -4.523 -13.499 -14.298  1.00 76.05           H
ATOM   3894 2HG1 ILE A 257      -3.929 -12.431 -15.555  1.00 76.05           H
ATOM   3895  CG2 ILE A 257      -2.146 -14.359 -13.287  1.00 76.05           C
ATOM   3896 1HG2 ILE A 257      -1.159 -14.256 -12.837  1.00 76.05           H
ATOM   3897 2HG2 ILE A 257      -2.905 -14.342 -12.506  1.00 76.05           H
ATOM   3898 3HG2 ILE A 257      -2.202 -15.304 -13.828  1.00 76.05           H
ATOM   3899  CD1 ILE A 257      -3.658 -14.527 -15.986  1.00 76.05           C
ATOM   3900 1HD1 ILE A 257      -2.860 -14.363 -16.710  1.00 76.05           H
ATOM   3901 2HD1 ILE A 257      -3.463 -15.447 -15.434  1.00 76.05           H
ATOM   3902 3HD1 ILE A 257      -4.611 -14.611 -16.507  1.00 76.05           H
ATOM   3903  HN  ILE A 257      -2.233 -11.042 -15.449  1.00 76.05           H
ATOM   3904  N   THR A 258       0.041 -11.494 -13.183  1.00 80.25           N
ATOM   3905  CA  THR A 258       1.276 -11.447 -12.420  1.00 80.25           C
ATOM   3906  C   THR A 258       1.210 -10.339 -11.366  1.00 80.25           C
ATOM   3907  O   THR A 258       1.531 -10.566 -10.201  1.00 80.25           O
ATOM   3908  HA  THR A 258       1.386 -12.390 -11.885  1.00 80.25           H
ATOM   3909  CB  THR A 258       2.435 -11.280 -13.405  1.00 80.25           C
ATOM   3910  HB  THR A 258       2.378 -10.317 -13.913  1.00 80.25           H
ATOM   3911  OG1 THR A 258       2.342 -12.426 -14.247  1.00 80.25           O
ATOM   3912  HG1 THR A 258       1.741 -12.232 -15.023  1.00 80.25           H
ATOM   3913  CG2 THR A 258       3.801 -11.422 -12.732  1.00 80.25           C
ATOM   3914 1HG2 THR A 258       3.883 -12.412 -12.282  1.00 80.25           H
ATOM   3915 2HG2 THR A 258       3.906 -10.661 -11.959  1.00 80.25           H
ATOM   3916 3HG2 THR A 258       4.588 -11.295 -13.476  1.00 80.25           H
ATOM   3917  HN  THR A 258       0.145 -11.339 -14.165  1.00 80.25           H
ATOM   3918  N   VAL A 259       0.792  -9.165 -11.814  1.00 76.90           N
ATOM   3919  CA  VAL A 259       0.728  -8.009 -10.936  1.00 76.90           C
ATOM   3920  C   VAL A 259      -0.226  -8.306  -9.777  1.00 76.90           C
ATOM   3921  O   VAL A 259       0.081  -8.009  -8.624  1.00 76.90           O
ATOM   3922  HA  VAL A 259       1.728  -7.845 -10.534  1.00 76.90           H
ATOM   3923  CB  VAL A 259       0.329  -6.766 -11.735  1.00 76.90           C
ATOM   3924  HB  VAL A 259      -0.576  -7.004 -12.294  1.00 76.90           H
ATOM   3925  CG1 VAL A 259       0.011  -5.594 -10.804  1.00 76.90           C
ATOM   3926 1HG1 VAL A 259      -0.814  -5.867 -10.145  1.00 76.90           H
ATOM   3927 2HG1 VAL A 259       0.891  -5.357 -10.206  1.00 76.90           H
ATOM   3928 3HG1 VAL A 259      -0.270  -4.724 -11.398  1.00 76.90           H
ATOM   3929  CG2 VAL A 259       1.417  -6.388 -12.741  1.00 76.90           C
ATOM   3930 1HG2 VAL A 259       2.346  -6.179 -12.210  1.00 76.90           H
ATOM   3931 2HG2 VAL A 259       1.574  -7.214 -13.435  1.00 76.90           H
ATOM   3932 3HG2 VAL A 259       1.108  -5.502 -13.295  1.00 76.90           H
ATOM   3933  HN  VAL A 259       0.501  -8.996 -12.756  1.00 76.90           H
ATOM   3934  N   LEU A 260      -1.364  -8.889 -10.125  1.00 75.95           N
ATOM   3935  CA  LEU A 260      -2.394  -9.168  -9.138  1.00 75.95           C
ATOM   3936  C   LEU A 260      -1.845 -10.145  -8.096  1.00 75.95           C
ATOM   3937  O   LEU A 260      -1.980  -9.919  -6.895  1.00 75.95           O
ATOM   3938  HA  LEU A 260      -2.630  -8.228  -8.638  1.00 75.95           H
ATOM   3939  CB  LEU A 260      -3.674  -9.653  -9.821  1.00 75.95           C
ATOM   3940 1HB  LEU A 260      -3.905  -8.971 -10.640  1.00 75.95           H
ATOM   3941 2HB  LEU A 260      -3.478 -10.629 -10.265  1.00 75.95           H
ATOM   3942  CG  LEU A 260      -4.909  -9.769  -8.926  1.00 75.95           C
ATOM   3943  HG  LEU A 260      -4.646 -10.371  -8.057  1.00 75.95           H
ATOM   3944  CD1 LEU A 260      -5.344  -8.395  -8.410  1.00 75.95           C
ATOM   3945 1HD1 LEU A 260      -4.533  -7.952  -7.832  1.00 75.95           H
ATOM   3946 2HD1 LEU A 260      -5.583  -7.749  -9.255  1.00 75.95           H
ATOM   3947 3HD1 LEU A 260      -6.224  -8.507  -7.777  1.00 75.95           H
ATOM   3948  CD2 LEU A 260      -6.045 -10.494  -9.651  1.00 75.95           C
ATOM   3949 1HD2 LEU A 260      -6.315  -9.940 -10.550  1.00 75.95           H
ATOM   3950 2HD2 LEU A 260      -5.718 -11.497  -9.927  1.00 75.95           H
ATOM   3951 3HD2 LEU A 260      -6.911 -10.563  -8.992  1.00 75.95           H
ATOM   3952  HN  LEU A 260      -1.587  -9.169 -11.058  1.00 75.95           H
ATOM   3953  N   THR A 261      -1.236 -11.211  -8.595  1.00 81.43           N
ATOM   3954  CA  THR A 261      -0.747 -12.268  -7.726  1.00 81.43           C
ATOM   3955  C   THR A 261       0.306 -11.721  -6.761  1.00 81.43           C
ATOM   3956  O   THR A 261       0.296 -12.048  -5.575  1.00 81.43           O
ATOM   3957  HA  THR A 261      -1.579 -12.628  -7.121  1.00 81.43           H
ATOM   3958  CB  THR A 261      -0.229 -13.405  -8.610  1.00 81.43           C
ATOM   3959  HB  THR A 261       0.586 -13.062  -9.247  1.00 81.43           H
ATOM   3960  OG1 THR A 261      -1.390 -13.870  -9.294  1.00 81.43           O
ATOM   3961  HG1 THR A 261      -1.520 -13.350 -10.138  1.00 81.43           H
ATOM   3962  CG2 THR A 261       0.234 -14.615  -7.796  1.00 81.43           C
ATOM   3963 1HG2 THR A 261      -0.601 -15.000  -7.210  1.00 81.43           H
ATOM   3964 2HG2 THR A 261       1.040 -14.316  -7.127  1.00 81.43           H
ATOM   3965 3HG2 THR A 261       0.592 -15.392  -8.472  1.00 81.43           H
ATOM   3966  HN  THR A 261      -1.076 -11.358  -9.571  1.00 81.43           H
ATOM   3967  N   VAL A 262       1.190 -10.898  -7.305  1.00 83.86           N
ATOM   3968  CA  VAL A 262       2.278 -10.342  -6.518  1.00 83.86           C
ATOM   3969  C   VAL A 262       1.700  -9.473  -5.398  1.00 83.86           C
ATOM   3970  O   VAL A 262       2.187  -9.505  -4.269  1.00 83.86           O
ATOM   3971  HA  VAL A 262       2.820 -11.175  -6.071  1.00 83.86           H
ATOM   3972  CB  VAL A 262       3.245  -9.580  -7.426  1.00 83.86           C
ATOM   3973  HB  VAL A 262       2.664  -8.867  -8.011  1.00 83.86           H
ATOM   3974  CG1 VAL A 262       4.265  -8.791  -6.603  1.00 83.86           C
ATOM   3975 1HG1 VAL A 262       3.744  -8.075  -5.968  1.00 83.86           H
ATOM   3976 2HG1 VAL A 262       4.838  -9.478  -5.980  1.00 83.86           H
ATOM   3977 3HG1 VAL A 262       4.940  -8.260  -7.273  1.00 83.86           H
ATOM   3978  CG2 VAL A 262       3.944 -10.530  -8.402  1.00 83.86           C
ATOM   3979 1HG2 VAL A 262       4.506 -11.277  -7.841  1.00 83.86           H
ATOM   3980 2HG2 VAL A 262       3.198 -11.026  -9.023  1.00 83.86           H
ATOM   3981 3HG2 VAL A 262       4.625  -9.962  -9.035  1.00 83.86           H
ATOM   3982  HN  VAL A 262       1.171 -10.610  -8.262  1.00 83.86           H
ATOM   3983  N   PHE A 263       0.669  -8.719  -5.750  1.00 78.96           N
ATOM   3984  CA  PHE A 263       0.004  -7.862  -4.783  1.00 78.96           C
ATOM   3985  C   PHE A 263      -0.630  -8.690  -3.663  1.00 78.96           C
ATOM   3986  O   PHE A 263      -0.479  -8.366  -2.486  1.00 78.96           O
ATOM   3987  HA  PHE A 263       0.761  -7.202  -4.361  1.00 78.96           H
ATOM   3988  CB  PHE A 263      -1.098  -7.112  -5.534  1.00 78.96           C
ATOM   3989 1HB  PHE A 263      -0.666  -6.638  -6.415  1.00 78.96           H
ATOM   3990 2HB  PHE A 263      -1.836  -7.832  -5.889  1.00 78.96           H
ATOM   3991  CG  PHE A 263      -1.808  -6.047  -4.696  1.00 78.96           C
ATOM   3992  CD1 PHE A 263      -2.902  -6.380  -3.959  1.00 78.96           C
ATOM   3993  HD1 PHE A 263      -3.273  -7.404  -3.965  1.00 78.96           H
ATOM   3994  CD2 PHE A 263      -1.346  -4.769  -4.687  1.00 78.96           C
ATOM   3995  HD2 PHE A 263      -0.469  -4.502  -5.278  1.00 78.96           H
ATOM   3996  CE1 PHE A 263      -3.561  -5.391  -3.181  1.00 78.96           C
ATOM   3997  HE1 PHE A 263      -4.437  -5.657  -2.590  1.00 78.96           H
ATOM   3998  CE2 PHE A 263      -2.004  -3.780  -3.909  1.00 78.96           C
ATOM   3999  HE2 PHE A 263      -1.634  -2.755  -3.903  1.00 78.96           H
ATOM   4000  CZ  PHE A 263      -3.098  -4.112  -3.172  1.00 78.96           C
ATOM   4001  HZ  PHE A 263      -3.604  -3.353  -2.575  1.00 78.96           H
ATOM   4002  HN  PHE A 263       0.290  -8.687  -6.675  1.00 78.96           H
ATOM   4003  N   VAL A 264      -1.326  -9.741  -4.069  1.00 79.73           N
ATOM   4004  CA  VAL A 264      -1.994 -10.610  -3.115  1.00 79.73           C
ATOM   4005  C   VAL A 264      -0.978 -11.100  -2.081  1.00 79.73           C
ATOM   4006  O   VAL A 264      -1.188 -10.947  -0.878  1.00 79.73           O
ATOM   4007  HA  VAL A 264      -2.754 -10.018  -2.606  1.00 79.73           H
ATOM   4008  CB  VAL A 264      -2.697 -11.753  -3.850  1.00 79.73           C
ATOM   4009  HB  VAL A 264      -1.930 -12.417  -4.249  1.00 79.73           H
ATOM   4010  CG1 VAL A 264      -3.570 -12.566  -2.893  1.00 79.73           C
ATOM   4011 1HG1 VAL A 264      -2.948 -12.989  -2.104  1.00 79.73           H
ATOM   4012 2HG1 VAL A 264      -4.326 -11.917  -2.451  1.00 79.73           H
ATOM   4013 3HG1 VAL A 264      -4.058 -13.372  -3.441  1.00 79.73           H
ATOM   4014  CG2 VAL A 264      -3.519 -11.224  -5.027  1.00 79.73           C
ATOM   4015 1HG2 VAL A 264      -4.274 -10.528  -4.659  1.00 79.73           H
ATOM   4016 2HG2 VAL A 264      -2.861 -10.709  -5.728  1.00 79.73           H
ATOM   4017 3HG2 VAL A 264      -4.008 -12.057  -5.532  1.00 79.73           H
ATOM   4018  HN  VAL A 264      -1.438 -10.002  -5.028  1.00 79.73           H
ATOM   4019  N   LEU A 265       0.101 -11.680  -2.587  1.00 84.91           N
ATOM   4020  CA  LEU A 265       0.986 -12.474  -1.751  1.00 84.91           C
ATOM   4021  C   LEU A 265       1.717 -11.553  -0.772  1.00 84.91           C
ATOM   4022  O   LEU A 265       2.088 -11.974   0.323  1.00 84.91           O
ATOM   4023  HA  LEU A 265       0.364 -13.162  -1.179  1.00 84.91           H
ATOM   4024  CB  LEU A 265       1.922 -13.321  -2.615  1.00 84.91           C
ATOM   4025 1HB  LEU A 265       2.445 -12.659  -3.305  1.00 84.91           H
ATOM   4026 2HB  LEU A 265       2.677 -13.767  -1.968  1.00 84.91           H
ATOM   4027  CG  LEU A 265       1.260 -14.437  -3.425  1.00 84.91           C
ATOM   4028  HG  LEU A 265       0.478 -13.994  -4.041  1.00 84.91           H
ATOM   4029  CD1 LEU A 265       2.264 -15.095  -4.374  1.00 84.91           C
ATOM   4030 1HD1 LEU A 265       2.656 -14.348  -5.064  1.00 84.91           H
ATOM   4031 2HD1 LEU A 265       3.084 -15.522  -3.796  1.00 84.91           H
ATOM   4032 3HD1 LEU A 265       1.767 -15.885  -4.937  1.00 84.91           H
ATOM   4033  CD2 LEU A 265       0.587 -15.457  -2.505  1.00 84.91           C
ATOM   4034 1HD2 LEU A 265       1.334 -15.900  -1.845  1.00 84.91           H
ATOM   4035 2HD2 LEU A 265      -0.176 -14.960  -1.907  1.00 84.91           H
ATOM   4036 3HD2 LEU A 265       0.125 -16.240  -3.107  1.00 84.91           H
ATOM   4037  HN  LEU A 265       0.373 -11.614  -3.547  1.00 84.91           H
ATOM   4038  N   SER A 266       1.903 -10.313  -1.201  1.00 87.11           N
ATOM   4039  CA  SER A 266       2.653  -9.352  -0.410  1.00 87.11           C
ATOM   4040  C   SER A 266       1.752  -8.745   0.667  1.00 87.11           C
ATOM   4041  O   SER A 266       2.187  -8.532   1.798  1.00 87.11           O
ATOM   4042  HA  SER A 266       3.463  -9.922   0.045  1.00 87.11           H
ATOM   4043  CB  SER A 266       3.240  -8.250  -1.294  1.00 87.11           C
ATOM   4044 1HB  SER A 266       3.765  -7.527  -0.671  1.00 87.11           H
ATOM   4045 2HB  SER A 266       3.977  -8.682  -1.971  1.00 87.11           H
ATOM   4046  OG  SER A 266       2.235  -7.581  -2.052  1.00 87.11           O
ATOM   4047  HG  SER A 266       2.045  -8.089  -2.892  1.00 87.11           H
ATOM   4048  HN  SER A 266       1.553  -9.964  -2.070  1.00 87.11           H
ATOM   4049  N   GLN A 267       0.513  -8.484   0.279  1.00 85.98           N
ATOM   4050  CA  GLN A 267      -0.376  -7.681   1.102  1.00 85.98           C
ATOM   4051  C   GLN A 267      -1.155  -8.575   2.069  1.00 85.98           C
ATOM   4052  O   GLN A 267      -1.486  -8.156   3.177  1.00 85.98           O
ATOM   4053  HA  GLN A 267       0.275  -7.009   1.661  1.00 85.98           H
ATOM   4054  CB  GLN A 267      -1.326  -6.852   0.235  1.00 85.98           C
ATOM   4055 1HB  GLN A 267      -1.907  -7.512  -0.409  1.00 85.98           H
ATOM   4056 2HB  GLN A 267      -2.036  -6.323   0.871  1.00 85.98           H
ATOM   4057  CG  GLN A 267      -0.552  -5.847  -0.620  1.00 85.98           C
ATOM   4058 1HG  GLN A 267       0.133  -6.378  -1.281  1.00 85.98           H
ATOM   4059 2HG  GLN A 267      -1.245  -5.295  -1.256  1.00 85.98           H
ATOM   4060  CD  GLN A 267       0.233  -4.870   0.257  1.00 85.98           C
ATOM   4061  OE1 GLN A 267      -0.238  -4.398   1.279  1.00 85.98           O
ATOM   4062  NE2 GLN A 267       1.452  -4.593  -0.197  1.00 85.98           N
ATOM   4063 1HE2 GLN A 267       1.777  -5.015  -1.044  1.00 85.98           H
ATOM   4064 2HE2 GLN A 267       2.043  -3.964   0.307  1.00 85.98           H
ATOM   4065  HN  GLN A 267       0.115  -8.809  -0.579  1.00 85.98           H
ATOM   4066  N   PHE A 268      -1.425  -9.790   1.614  1.00 86.59           N
ATOM   4067  CA  PHE A 268      -2.328 -10.673   2.332  1.00 86.59           C
ATOM   4068  C   PHE A 268      -1.826 -10.933   3.754  1.00 86.59           C
ATOM   4069  O   PHE A 268      -2.570 -10.765   4.719  1.00 86.59           O
ATOM   4070  HA  PHE A 268      -3.298 -10.178   2.376  1.00 86.59           H
ATOM   4071  CB  PHE A 268      -2.362 -11.997   1.566  1.00 86.59           C
ATOM   4072 1HB  PHE A 268      -2.666 -11.802   0.537  1.00 86.59           H
ATOM   4073 2HB  PHE A 268      -1.353 -12.409   1.527  1.00 86.59           H
ATOM   4074  CG  PHE A 268      -3.301 -13.043   2.170  1.00 86.59           C
ATOM   4075  CD1 PHE A 268      -2.803 -14.023   2.970  1.00 86.59           C
ATOM   4076  HD1 PHE A 268      -1.734 -14.064   3.181  1.00 86.59           H
ATOM   4077  CD2 PHE A 268      -4.635 -12.992   1.907  1.00 86.59           C
ATOM   4078  HD2 PHE A 268      -5.034 -12.206   1.266  1.00 86.59           H
ATOM   4079  CE1 PHE A 268      -3.675 -14.993   3.531  1.00 86.59           C
ATOM   4080  HE1 PHE A 268      -3.275 -15.779   4.172  1.00 86.59           H
ATOM   4081  CE2 PHE A 268      -5.506 -13.962   2.468  1.00 86.59           C
ATOM   4082  HE2 PHE A 268      -6.575 -13.921   2.258  1.00 86.59           H
ATOM   4083  CZ  PHE A 268      -5.008 -14.942   3.268  1.00 86.59           C
ATOM   4084  HZ  PHE A 268      -5.677 -15.687   3.699  1.00 86.59           H
ATOM   4085  HN  PHE A 268      -1.040 -10.171   0.774  1.00 86.59           H
ATOM   4086  N   PRO A 269      -0.561 -11.347   3.908  1.00 91.34           N
ATOM   4087  CA  PRO A 269      -0.040 -11.704   5.230  1.00 91.34           C
ATOM   4088  C   PRO A 269      -0.259 -10.601   6.254  1.00 91.34           C
ATOM   4089  O   PRO A 269      -0.667 -10.870   7.382  1.00 91.34           O
ATOM   4090  HA  PRO A 269      -0.577 -12.568   5.623  1.00 91.34           H
ATOM   4091  CB  PRO A 269       1.447 -11.957   4.977  1.00 91.34           C
ATOM   4092 1HB  PRO A 269       2.040 -11.055   5.133  1.00 91.34           H
ATOM   4093 2HB  PRO A 269       1.845 -12.718   5.649  1.00 91.34           H
ATOM   4094  CG  PRO A 269       1.486 -12.413   3.524  1.00 91.34           C
ATOM   4095 1HG  PRO A 269       2.478 -12.295   3.089  1.00 91.34           H
ATOM   4096 2HG  PRO A 269       1.230 -13.468   3.423  1.00 91.34           H
ATOM   4097  CD  PRO A 269       0.460 -11.510   2.858  1.00 91.34           C
ATOM   4098 1HD  PRO A 269       0.891 -10.553   2.567  1.00 91.34           H
ATOM   4099 2HD  PRO A 269       0.051 -11.960   1.953  1.00 91.34           H
ATOM   4100  N   TYR A 270       0.021  -9.379   5.828  1.00 91.16           N
ATOM   4101  CA  TYR A 270      -0.046  -8.239   6.727  1.00 91.16           C
ATOM   4102  C   TYR A 270      -1.482  -7.998   7.199  1.00 91.16           C
ATOM   4103  O   TYR A 270      -1.716  -7.738   8.378  1.00 91.16           O
ATOM   4104  HA  TYR A 270       0.581  -8.455   7.591  1.00 91.16           H
ATOM   4105  CB  TYR A 270       0.420  -7.031   5.912  1.00 91.16           C
ATOM   4106 1HB  TYR A 270       1.472  -7.162   5.657  1.00 91.16           H
ATOM   4107 2HB  TYR A 270      -0.134  -7.002   4.974  1.00 91.16           H
ATOM   4108  CG  TYR A 270       0.247  -5.691   6.631  1.00 91.16           C
ATOM   4109  CD1 TYR A 270      -0.624  -4.746   6.129  1.00 91.16           C
ATOM   4110  HD1 TYR A 270      -1.189  -4.954   5.221  1.00 91.16           H
ATOM   4111  CD2 TYR A 270       0.963  -5.429   7.781  1.00 91.16           C
ATOM   4112  HD2 TYR A 270       1.651  -6.175   8.178  1.00 91.16           H
ATOM   4113  CE1 TYR A 270      -0.786  -3.486   6.806  1.00 91.16           C
ATOM   4114  HE1 TYR A 270      -1.471  -2.730   6.420  1.00 91.16           H
ATOM   4115  CE2 TYR A 270       0.801  -4.168   8.458  1.00 91.16           C
ATOM   4116  HE2 TYR A 270       1.360  -3.947   9.367  1.00 91.16           H
ATOM   4117  CZ  TYR A 270      -0.066  -3.259   7.937  1.00 91.16           C
ATOM   4118  OH  TYR A 270      -0.220  -2.068   8.576  1.00 91.16           O
ATOM   4119  HH  TYR A 270       0.344  -2.048   9.402  1.00 91.16           H
ATOM   4120  HN  TYR A 270       0.290  -9.161   4.889  1.00 91.16           H
ATOM   4121  N   ASN A 271      -2.405  -8.092   6.253  1.00 87.98           N
ATOM   4122  CA  ASN A 271      -3.802  -7.815   6.542  1.00 87.98           C
ATOM   4123  C   ASN A 271      -4.351  -8.900   7.471  1.00 87.98           C
ATOM   4124  O   ASN A 271      -5.275  -8.651   8.244  1.00 87.98           O
ATOM   4125  HA  ASN A 271      -3.809  -6.828   7.004  1.00 87.98           H
ATOM   4126  CB  ASN A 271      -4.641  -7.821   5.262  1.00 87.98           C
ATOM   4127 1HB  ASN A 271      -4.349  -8.663   4.635  1.00 87.98           H
ATOM   4128 2HB  ASN A 271      -5.692  -7.959   5.512  1.00 87.98           H
ATOM   4129  CG  ASN A 271      -4.464  -6.514   4.485  1.00 87.98           C
ATOM   4130  OD1 ASN A 271      -4.954  -5.464   4.866  1.00 87.98           O
ATOM   4131  ND2 ASN A 271      -3.737  -6.638   3.378  1.00 87.98           N
ATOM   4132 1HD2 ASN A 271      -3.363  -7.529   3.122  1.00 87.98           H
ATOM   4133 2HD2 ASN A 271      -3.565  -5.839   2.801  1.00 87.98           H
ATOM   4134  HN  ASN A 271      -2.213  -8.351   5.307  1.00 87.98           H
ATOM   4135  N   CYS A 272      -3.759 -10.080   7.365  1.00 90.74           N
ATOM   4136  CA  CYS A 272      -4.119 -11.180   8.244  1.00 90.74           C
ATOM   4137  C   CYS A 272      -3.812 -10.763   9.684  1.00 90.74           C
ATOM   4138  O   CYS A 272      -4.628 -10.971  10.581  1.00 90.74           O
ATOM   4139  HA  CYS A 272      -5.187 -11.351   8.110  1.00 90.74           H
ATOM   4140  CB  CYS A 272      -3.397 -12.472   7.858  1.00 90.74           C
ATOM   4141 1HB  CYS A 272      -2.330 -12.282   7.741  1.00 90.74           H
ATOM   4142 2HB  CYS A 272      -3.504 -13.210   8.653  1.00 90.74           H
ATOM   4143  SG  CYS A 272      -4.088 -13.133   6.297  1.00 90.74           S
ATOM   4144  HG  CYS A 272      -3.467 -12.272   5.495  1.00 90.74           H
ATOM   4145  HN  CYS A 272      -3.047 -10.290   6.695  1.00 90.74           H
ATOM   4146  N   ILE A 273      -2.634 -10.184   9.861  1.00 93.01           N
ATOM   4147  CA  ILE A 273      -2.195  -9.768  11.182  1.00 93.01           C
ATOM   4148  C   ILE A 273      -3.061  -8.600  11.658  1.00 93.01           C
ATOM   4149  O   ILE A 273      -3.418  -8.527  12.833  1.00 93.01           O
ATOM   4150  HA  ILE A 273      -2.349 -10.610  11.857  1.00 93.01           H
ATOM   4151  CB  ILE A 273      -0.696  -9.460  11.176  1.00 93.01           C
ATOM   4152  HB  ILE A 273      -0.507  -8.696  10.422  1.00 93.01           H
ATOM   4153  CG1 ILE A 273       0.116 -10.696  10.781  1.00 93.01           C
ATOM   4154 1HG1 ILE A 273      -0.184 -11.030   9.788  1.00 93.01           H
ATOM   4155 2HG1 ILE A 273       1.173 -10.437  10.725  1.00 93.01           H
ATOM   4156  CG2 ILE A 273      -0.249  -8.887  12.523  1.00 93.01           C
ATOM   4157 1HG2 ILE A 273      -0.794  -7.965  12.724  1.00 93.01           H
ATOM   4158 2HG2 ILE A 273      -0.454  -9.610  13.312  1.00 93.01           H
ATOM   4159 3HG2 ILE A 273       0.820  -8.677  12.491  1.00 93.01           H
ATOM   4160  CD1 ILE A 273      -0.085 -11.829  11.789  1.00 93.01           C
ATOM   4161 1HD1 ILE A 273       0.238 -11.499  12.776  1.00 93.01           H
ATOM   4162 2HD1 ILE A 273      -1.141 -12.101  11.824  1.00 93.01           H
ATOM   4163 3HD1 ILE A 273       0.503 -12.695  11.484  1.00 93.01           H
ATOM   4164  HN  ILE A 273      -1.986  -9.998   9.122  1.00 93.01           H
ATOM   4165  N   LEU A 274      -3.373  -7.716  10.722  1.00 91.13           N
ATOM   4166  CA  LEU A 274      -4.226  -6.579  11.022  1.00 91.13           C
ATOM   4167  C   LEU A 274      -5.565  -7.080  11.566  1.00 91.13           C
ATOM   4168  O   LEU A 274      -6.121  -6.494  12.493  1.00 91.13           O
ATOM   4169  HA  LEU A 274      -3.733  -5.996  11.800  1.00 91.13           H
ATOM   4170  CB  LEU A 274      -4.361  -5.673   9.796  1.00 91.13           C
ATOM   4171 1HB  LEU A 274      -4.442  -6.303   8.910  1.00 91.13           H
ATOM   4172 2HB  LEU A 274      -5.296  -5.119   9.879  1.00 91.13           H
ATOM   4173  CG  LEU A 274      -3.226  -4.672   9.574  1.00 91.13           C
ATOM   4174  HG  LEU A 274      -2.294  -5.229   9.471  1.00 91.13           H
ATOM   4175  CD1 LEU A 274      -3.430  -3.890   8.274  1.00 91.13           C
ATOM   4176 1HD1 LEU A 274      -3.455  -4.583   7.433  1.00 91.13           H
ATOM   4177 2HD1 LEU A 274      -4.373  -3.345   8.323  1.00 91.13           H
ATOM   4178 3HD1 LEU A 274      -2.609  -3.186   8.141  1.00 91.13           H
ATOM   4179  CD2 LEU A 274      -3.067  -3.745  10.781  1.00 91.13           C
ATOM   4180 1HD2 LEU A 274      -3.994  -3.193  10.939  1.00 91.13           H
ATOM   4181 2HD2 LEU A 274      -2.842  -4.338  11.667  1.00 91.13           H
ATOM   4182 3HD2 LEU A 274      -2.254  -3.044  10.596  1.00 91.13           H
ATOM   4183  HN  LEU A 274      -3.054  -7.768   9.776  1.00 91.13           H
ATOM   4184  N   LEU A 275      -6.044  -8.160  10.966  1.00 92.25           N
ATOM   4185  CA  LEU A 275      -7.309  -8.746  11.378  1.00 92.25           C
ATOM   4186  C   LEU A 275      -7.209  -9.189  12.839  1.00 92.25           C
ATOM   4187  O   LEU A 275      -8.095  -8.898  13.641  1.00 92.25           O
ATOM   4188  HA  LEU A 275      -8.068  -7.968  11.304  1.00 92.25           H
ATOM   4189  CB  LEU A 275      -7.716  -9.868  10.421  1.00 92.25           C
ATOM   4190 1HB  LEU A 275      -7.816  -9.448   9.421  1.00 92.25           H
ATOM   4191 2HB  LEU A 275      -6.905 -10.596  10.381  1.00 92.25           H
ATOM   4192  CG  LEU A 275      -9.010 -10.607  10.766  1.00 92.25           C
ATOM   4193  HG  LEU A 275      -8.931 -10.974  11.789  1.00 92.25           H
ATOM   4194  CD1 LEU A 275     -10.211  -9.661  10.717  1.00 92.25           C
ATOM   4195 1HD1 LEU A 275     -10.068  -8.854  11.435  1.00 92.25           H
ATOM   4196 2HD1 LEU A 275     -10.304  -9.244   9.714  1.00 92.25           H
ATOM   4197 3HD1 LEU A 275     -11.118 -10.212  10.966  1.00 92.25           H
ATOM   4198  CD2 LEU A 275      -9.203 -11.827   9.862  1.00 92.25           C
ATOM   4199 1HD2 LEU A 275      -9.252 -11.504   8.822  1.00 92.25           H
ATOM   4200 2HD2 LEU A 275      -8.365 -12.511   9.992  1.00 92.25           H
ATOM   4201 3HD2 LEU A 275     -10.131 -12.333  10.129  1.00 92.25           H
ATOM   4202  HN  LEU A 275      -5.585  -8.632  10.214  1.00 92.25           H
ATOM   4203  N   VAL A 276      -6.123  -9.885  13.140  1.00 94.31           N
ATOM   4204  CA  VAL A 276      -5.903 -10.384  14.487  1.00 94.31           C
ATOM   4205  C   VAL A 276      -5.906  -9.210  15.468  1.00 94.31           C
ATOM   4206  O   VAL A 276      -6.557  -9.268  16.510  1.00 94.31           O
ATOM   4207  HA  VAL A 276      -6.733 -11.047  14.732  1.00 94.31           H
ATOM   4208  CB  VAL A 276      -4.612 -11.203  14.538  1.00 94.31           C
ATOM   4209  HB  VAL A 276      -3.807 -10.584  14.142  1.00 94.31           H
ATOM   4210  CG1 VAL A 276      -4.254 -11.573  15.979  1.00 94.31           C
ATOM   4211 1HG1 VAL A 276      -4.115 -10.664  16.564  1.00 94.31           H
ATOM   4212 2HG1 VAL A 276      -5.060 -12.165  16.413  1.00 94.31           H
ATOM   4213 3HG1 VAL A 276      -3.332 -12.155  15.986  1.00 94.31           H
ATOM   4214  CG2 VAL A 276      -4.720 -12.452  13.661  1.00 94.31           C
ATOM   4215 1HG2 VAL A 276      -5.542 -13.074  14.015  1.00 94.31           H
ATOM   4216 2HG2 VAL A 276      -4.906 -12.156  12.628  1.00 94.31           H
ATOM   4217 3HG2 VAL A 276      -3.789 -13.015  13.715  1.00 94.31           H
ATOM   4218  HN  VAL A 276      -5.402 -10.108  12.484  1.00 94.31           H
ATOM   4219  N   GLN A 277      -5.169  -8.171  15.100  1.00 93.40           N
ATOM   4220  CA  GLN A 277      -5.054  -6.998  15.949  1.00 93.40           C
ATOM   4221  C   GLN A 277      -6.429  -6.363  16.167  1.00 93.40           C
ATOM   4222  O   GLN A 277      -6.699  -5.809  17.232  1.00 93.40           O
ATOM   4223  HA  GLN A 277      -4.661  -7.363  16.898  1.00 93.40           H
ATOM   4224  CB  GLN A 277      -4.071  -5.986  15.355  1.00 93.40           C
ATOM   4225 1HB  GLN A 277      -4.289  -5.840  14.297  1.00 93.40           H
ATOM   4226 2HB  GLN A 277      -4.199  -5.020  15.843  1.00 93.40           H
ATOM   4227  CG  GLN A 277      -2.627  -6.461  15.524  1.00 93.40           C
ATOM   4228 1HG  GLN A 277      -2.414  -6.622  16.581  1.00 93.40           H
ATOM   4229 2HG  GLN A 277      -2.495  -7.420  15.023  1.00 93.40           H
ATOM   4230  CD  GLN A 277      -1.643  -5.440  14.949  1.00 93.40           C
ATOM   4231  OE1 GLN A 277      -1.971  -4.639  14.089  1.00 93.40           O
ATOM   4232  NE2 GLN A 277      -0.422  -5.511  15.472  1.00 93.40           N
ATOM   4233 1HE2 GLN A 277      -0.219  -6.192  16.176  1.00 93.40           H
ATOM   4234 2HE2 GLN A 277       0.292  -4.884  15.161  1.00 93.40           H
ATOM   4235  HN  GLN A 277      -4.658  -8.124  14.242  1.00 93.40           H
ATOM   4236  N   THR A 278      -7.262  -6.465  15.142  1.00 93.32           N
ATOM   4237  CA  THR A 278      -8.590  -5.878  15.195  1.00 93.32           C
ATOM   4238  C   THR A 278      -9.466  -6.631  16.198  1.00 93.32           C
ATOM   4239  O   THR A 278     -10.174  -6.016  16.994  1.00 93.32           O
ATOM   4240  HA  THR A 278      -8.499  -4.854  15.556  1.00 93.32           H
ATOM   4241  CB  THR A 278      -9.161  -5.871  13.775  1.00 93.32           C
ATOM   4242  HB  THR A 278      -9.338  -6.886  13.422  1.00 93.32           H
ATOM   4243  OG1 THR A 278      -8.214  -5.115  13.025  1.00 93.32           O
ATOM   4244  HG1 THR A 278      -7.556  -5.728  12.588  1.00 93.32           H
ATOM   4245  CG2 THR A 278     -10.454  -5.060  13.668  1.00 93.32           C
ATOM   4246 1HG2 THR A 278     -10.260  -4.027  13.958  1.00 93.32           H
ATOM   4247 2HG2 THR A 278     -11.207  -5.488  14.331  1.00 93.32           H
ATOM   4248 3HG2 THR A 278     -10.816  -5.087  12.641  1.00 93.32           H
ATOM   4249  HN  THR A 278      -7.043  -6.938  14.288  1.00 93.32           H
ATOM   4250  N   ILE A 279      -9.391  -7.952  16.126  1.00 94.44           N
ATOM   4251  CA  ILE A 279     -10.174  -8.796  17.013  1.00 94.44           C
ATOM   4252  C   ILE A 279      -9.730  -8.561  18.458  1.00 94.44           C
ATOM   4253  O   ILE A 279     -10.561  -8.475  19.361  1.00 94.44           O
ATOM   4254  HA  ILE A 279     -11.216  -8.490  16.918  1.00 94.44           H
ATOM   4255  CB  ILE A 279     -10.089 -10.259  16.574  1.00 94.44           C
ATOM   4256  HB  ILE A 279      -9.037 -10.535  16.507  1.00 94.44           H
ATOM   4257  CG1 ILE A 279     -10.696 -10.450  15.182  1.00 94.44           C
ATOM   4258 1HG1 ILE A 279     -11.782 -10.394  15.245  1.00 94.44           H
ATOM   4259 2HG1 ILE A 279     -10.372  -9.641  14.527  1.00 94.44           H
ATOM   4260  CG2 ILE A 279     -10.734 -11.181  17.611  1.00 94.44           C
ATOM   4261 1HG2 ILE A 279     -10.217 -11.072  18.565  1.00 94.44           H
ATOM   4262 2HG2 ILE A 279     -11.783 -10.913  17.734  1.00 94.44           H
ATOM   4263 3HG2 ILE A 279     -10.659 -12.215  17.274  1.00 94.44           H
ATOM   4264  CD1 ILE A 279     -10.282 -11.796  14.584  1.00 94.44           C
ATOM   4265 1HD1 ILE A 279      -9.196 -11.838  14.501  1.00 94.44           H
ATOM   4266 2HD1 ILE A 279     -10.629 -12.602  15.230  1.00 94.44           H
ATOM   4267 3HD1 ILE A 279     -10.727 -11.906  13.595  1.00 94.44           H
ATOM   4268  HN  ILE A 279      -8.809  -8.445  15.479  1.00 94.44           H
ATOM   4269  N   ASP A 280      -8.420  -8.463  18.632  1.00 94.33           N
ATOM   4270  CA  ASP A 280      -7.851  -8.311  19.961  1.00 94.33           C
ATOM   4271  C   ASP A 280      -8.206  -6.927  20.507  1.00 94.33           C
ATOM   4272  O   ASP A 280      -8.396  -6.761  21.711  1.00 94.33           O
ATOM   4273  HA  ASP A 280      -8.285  -9.117  20.552  1.00 94.33           H
ATOM   4274  CB  ASP A 280      -6.326  -8.427  19.923  1.00 94.33           C
ATOM   4275 1HB  ASP A 280      -6.039  -9.326  19.377  1.00 94.33           H
ATOM   4276 2HB  ASP A 280      -5.906  -7.579  19.383  1.00 94.33           H
ATOM   4277  CG  ASP A 280      -5.745  -8.477  21.338  1.00 94.33           C
ATOM   4278  OD1 ASP A 280      -6.263  -9.287  22.136  1.00 94.33           O
ATOM   4279  OD2 ASP A 280      -4.795  -7.703  21.589  1.00 94.33           O
ATOM   4280  HN  ASP A 280      -7.753  -8.486  17.887  1.00 94.33           H
ATOM   4281  N   ALA A 281      -8.285  -5.968  19.596  1.00 92.66           N
ATOM   4282  CA  ALA A 281      -8.645  -4.610  19.968  1.00 92.66           C
ATOM   4283  C   ALA A 281     -10.051  -4.608  20.572  1.00 92.66           C
ATOM   4284  O   ALA A 281     -10.370  -3.762  21.407  1.00 92.66           O
ATOM   4285  HA  ALA A 281      -7.934  -4.272  20.721  1.00 92.66           H
ATOM   4286  CB  ALA A 281      -8.535  -3.699  18.743  1.00 92.66           C
ATOM   4287 1HB  ALA A 281      -7.511  -3.714  18.370  1.00 92.66           H
ATOM   4288 2HB  ALA A 281      -9.211  -4.054  17.965  1.00 92.66           H
ATOM   4289 3HB  ALA A 281      -8.806  -2.681  19.022  1.00 92.66           H
ATOM   4290  HN  ALA A 281      -8.107  -6.107  18.622  1.00 92.66           H
ATOM   4291  N   TYR A 282     -10.853  -5.563  20.127  1.00 90.99           N
ATOM   4292  CA  TYR A 282     -12.222  -5.673  20.603  1.00 90.99           C
ATOM   4293  C   TYR A 282     -12.305  -6.587  21.827  1.00 90.99           C
ATOM   4294  O   TYR A 282     -12.922  -6.233  22.830  1.00 90.99           O
ATOM   4295  HA  TYR A 282     -12.563  -4.675  20.880  1.00 90.99           H
ATOM   4296  CB  TYR A 282     -13.018  -6.301  19.457  1.00 90.99           C
ATOM   4297 1HB  TYR A 282     -12.833  -5.733  18.546  1.00 90.99           H
ATOM   4298 2HB  TYR A 282     -12.648  -7.312  19.283  1.00 90.99           H
ATOM   4299  CG  TYR A 282     -14.526  -6.361  19.707  1.00 90.99           C
ATOM   4300  CD1 TYR A 282     -15.108  -7.535  20.140  1.00 90.99           C
ATOM   4301  HD1 TYR A 282     -14.493  -8.419  20.304  1.00 90.99           H
ATOM   4302  CD2 TYR A 282     -15.305  -5.240  19.499  1.00 90.99           C
ATOM   4303  HD2 TYR A 282     -14.845  -4.313  19.157  1.00 90.99           H
ATOM   4304  CE1 TYR A 282     -16.527  -7.591  20.375  1.00 90.99           C
ATOM   4305  HE1 TYR A 282     -17.000  -8.512  20.717  1.00 90.99           H
ATOM   4306  CE2 TYR A 282     -16.724  -5.296  19.734  1.00 90.99           C
ATOM   4307  HE2 TYR A 282     -17.351  -4.419  19.574  1.00 90.99           H
ATOM   4308  CZ  TYR A 282     -17.266  -6.469  20.160  1.00 90.99           C
ATOM   4309  OH  TYR A 282     -18.606  -6.522  20.382  1.00 90.99           O
ATOM   4310  HH  TYR A 282     -18.861  -7.427  20.725  1.00 90.99           H
ATOM   4311  HN  TYR A 282     -10.583  -6.252  19.455  1.00 90.99           H
ATOM   4312  N   ALA A 283     -11.673  -7.746  21.704  1.00 91.91           N
ATOM   4313  CA  ALA A 283     -11.907  -8.828  22.645  1.00 91.91           C
ATOM   4314  C   ALA A 283     -10.822  -8.806  23.722  1.00 91.91           C
ATOM   4315  O   ALA A 283     -10.997  -9.378  24.797  1.00 91.91           O
ATOM   4316  HA  ALA A 283     -12.876  -8.657  23.113  1.00 91.91           H
ATOM   4317  CB  ALA A 283     -11.953 -10.159  21.890  1.00 91.91           C
ATOM   4318 1HB  ALA A 283     -12.759 -10.134  21.157  1.00 91.91           H
ATOM   4319 2HB  ALA A 283     -11.003 -10.320  21.380  1.00 91.91           H
ATOM   4320 3HB  ALA A 283     -12.128 -10.971  22.596  1.00 91.91           H
ATOM   4321  HN  ALA A 283     -11.014  -7.949  20.981  1.00 91.91           H
ATOM   4322  N   MET A 284      -9.724  -8.138  23.397  1.00 89.89           N
ATOM   4323  CA  MET A 284      -8.590  -8.077  24.304  1.00 89.89           C
ATOM   4324  C   MET A 284      -8.241  -9.466  24.841  1.00 89.89           C
ATOM   4325  O   MET A 284      -8.082  -9.647  26.047  1.00 89.89           O
ATOM   4326  HA  MET A 284      -7.761  -7.691  23.710  1.00 89.89           H
ATOM   4327  CB  MET A 284      -8.920  -7.145  25.472  1.00 89.89           C
ATOM   4328 1HB  MET A 284      -9.822  -7.493  25.975  1.00 89.89           H
ATOM   4329 2HB  MET A 284      -8.114  -7.176  26.205  1.00 89.89           H
ATOM   4330  CG  MET A 284      -9.121  -5.708  24.987  1.00 89.89           C
ATOM   4331 1HG  MET A 284      -8.186  -5.315  24.589  1.00 89.89           H
ATOM   4332 2HG  MET A 284      -9.847  -5.688  24.174  1.00 89.89           H
ATOM   4333  SD  MET A 284      -9.688  -4.683  26.334  1.00 89.89           S
ATOM   4334  CE  MET A 284     -11.430  -5.071  26.307  1.00 89.89           C
ATOM   4335 1HE  MET A 284     -11.848  -4.799  25.338  1.00 89.89           H
ATOM   4336 2HE  MET A 284     -11.567  -6.139  26.476  1.00 89.89           H
ATOM   4337 3HE  MET A 284     -11.939  -4.511  27.092  1.00 89.89           H
ATOM   4338  HN  MET A 284      -9.603  -7.647  22.535  1.00 89.89           H
ATOM   4339  N   PHE A 285      -8.133 -10.412  23.920  1.00 91.20           N
ATOM   4340  CA  PHE A 285      -7.985 -11.808  24.294  1.00 91.20           C
ATOM   4341  C   PHE A 285      -6.510 -12.177  24.464  1.00 91.20           C
ATOM   4342  O   PHE A 285      -6.188 -13.213  25.043  1.00 91.20           O
ATOM   4343  HA  PHE A 285      -8.504 -11.945  25.243  1.00 91.20           H
ATOM   4344  CB  PHE A 285      -8.579 -12.642  23.157  1.00 91.20           C
ATOM   4345 1HB  PHE A 285      -8.716 -13.666  23.504  1.00 91.20           H
ATOM   4346 2HB  PHE A 285      -9.568 -12.253  22.914  1.00 91.20           H
ATOM   4347  CG  PHE A 285      -7.727 -12.658  21.887  1.00 91.20           C
ATOM   4348  CD1 PHE A 285      -7.928 -11.722  20.921  1.00 91.20           C
ATOM   4349  HD1 PHE A 285      -8.696 -10.960  21.052  1.00 91.20           H
ATOM   4350  CD2 PHE A 285      -6.769 -13.609  21.723  1.00 91.20           C
ATOM   4351  HD2 PHE A 285      -6.608 -14.360  22.497  1.00 91.20           H
ATOM   4352  CE1 PHE A 285      -7.137 -11.738  19.742  1.00 91.20           C
ATOM   4353  HE1 PHE A 285      -7.298 -10.987  18.968  1.00 91.20           H
ATOM   4354  CE2 PHE A 285      -5.977 -13.625  20.544  1.00 91.20           C
ATOM   4355  HE2 PHE A 285      -5.209 -14.387  20.413  1.00 91.20           H
ATOM   4356  CZ  PHE A 285      -6.178 -12.689  19.578  1.00 91.20           C
ATOM   4357  HZ  PHE A 285      -5.571 -12.700  18.673  1.00 91.20           H
ATOM   4358  HN  PHE A 285      -8.146 -10.238  22.935  1.00 91.20           H
ATOM   4359  N   ILE A 286      -5.653 -11.308  23.949  1.00 91.78           N
ATOM   4360  CA  ILE A 286      -4.219 -11.515  24.060  1.00 91.78           C
ATOM   4361  C   ILE A 286      -3.721 -10.914  25.376  1.00 91.78           C
ATOM   4362  O   ILE A 286      -3.310  -9.756  25.417  1.00 91.78           O
ATOM   4363  HA  ILE A 286      -4.046 -12.591  24.084  1.00 91.78           H
ATOM   4364  CB  ILE A 286      -3.501 -10.969  22.824  1.00 91.78           C
ATOM   4365  HB  ILE A 286      -3.664  -9.892  22.783  1.00 91.78           H
ATOM   4366  CG1 ILE A 286      -4.087 -11.564  21.542  1.00 91.78           C
ATOM   4367 1HG1 ILE A 286      -3.840 -12.624  21.483  1.00 91.78           H
ATOM   4368 2HG1 ILE A 286      -5.175 -11.491  21.567  1.00 91.78           H
ATOM   4369  CG2 ILE A 286      -1.991 -11.194  22.923  1.00 91.78           C
ATOM   4370 1HG2 ILE A 286      -1.605 -10.684  23.805  1.00 91.78           H
ATOM   4371 2HG2 ILE A 286      -1.788 -12.262  23.002  1.00 91.78           H
ATOM   4372 3HG2 ILE A 286      -1.506 -10.797  22.031  1.00 91.78           H
ATOM   4373  CD1 ILE A 286      -3.550 -10.840  20.306  1.00 91.78           C
ATOM   4374 1HD1 ILE A 286      -3.820  -9.786  20.357  1.00 91.78           H
ATOM   4375 2HD1 ILE A 286      -2.465 -10.937  20.272  1.00 91.78           H
ATOM   4376 3HD1 ILE A 286      -3.982 -11.283  19.409  1.00 91.78           H
ATOM   4377  HN  ILE A 286      -5.923 -10.476  23.464  1.00 91.78           H
ATOM   4378  N   SER A 287      -3.775 -11.729  26.419  1.00 89.71           N
ATOM   4379  CA  SER A 287      -3.319 -11.298  27.730  1.00 89.71           C
ATOM   4380  C   SER A 287      -1.864 -11.720  27.943  1.00 89.71           C
ATOM   4381  O   SER A 287      -1.194 -11.218  28.844  1.00 89.71           O
ATOM   4382  HA  SER A 287      -3.405 -10.211  27.722  1.00 89.71           H
ATOM   4383  CB  SER A 287      -4.206 -11.870  28.838  1.00 89.71           C
ATOM   4384 1HB  SER A 287      -3.849 -11.519  29.806  1.00 89.71           H
ATOM   4385 2HB  SER A 287      -5.223 -11.496  28.718  1.00 89.71           H
ATOM   4386  OG  SER A 287      -4.221 -13.295  28.826  1.00 89.71           O
ATOM   4387  HG  SER A 287      -4.829 -13.636  29.543  1.00 89.71           H
ATOM   4388  HN  SER A 287      -4.121 -12.666  26.380  1.00 89.71           H
ATOM   4389  N   ASN A 288      -1.418 -12.639  27.099  1.00 92.14           N
ATOM   4390  CA  ASN A 288      -0.105 -13.238  27.269  1.00 92.14           C
ATOM   4391  C   ASN A 288       0.942 -12.367  26.572  1.00 92.14           C
ATOM   4392  O   ASN A 288       0.824 -12.083  25.381  1.00 92.14           O
ATOM   4393  HA  ASN A 288       0.048 -13.290  28.347  1.00 92.14           H
ATOM   4394  CB  ASN A 288      -0.052 -14.634  26.645  1.00 92.14           C
ATOM   4395 1HB  ASN A 288      -0.887 -15.231  27.010  1.00 92.14           H
ATOM   4396 2HB  ASN A 288      -0.163 -14.557  25.564  1.00 92.14           H
ATOM   4397  CG  ASN A 288       1.267 -15.333  26.980  1.00 92.14           C
ATOM   4398  OD1 ASN A 288       2.349 -14.816  26.754  1.00 92.14           O
ATOM   4399  ND2 ASN A 288       1.118 -16.535  27.529  1.00 92.14           N
ATOM   4400 1HD2 ASN A 288       0.201 -16.902  27.688  1.00 92.14           H
ATOM   4401 2HD2 ASN A 288       1.922 -17.072  27.784  1.00 92.14           H
ATOM   4402  HN  ASN A 288      -1.937 -12.973  26.312  1.00 92.14           H
ATOM   4403  N   CYS A 289       1.942 -11.968  27.343  1.00 91.44           N
ATOM   4404  CA  CYS A 289       2.939 -11.032  26.852  1.00 91.44           C
ATOM   4405  C   CYS A 289       3.752 -11.726  25.758  1.00 91.44           C
ATOM   4406  O   CYS A 289       4.142 -11.098  24.775  1.00 91.44           O
ATOM   4407  HA  CYS A 289       2.394 -10.179  26.446  1.00 91.44           H
ATOM   4408  CB  CYS A 289       3.829 -10.509  27.981  1.00 91.44           C
ATOM   4409 1HB  CYS A 289       3.217 -10.030  28.745  1.00 91.44           H
ATOM   4410 2HB  CYS A 289       4.347 -11.339  28.461  1.00 91.44           H
ATOM   4411  SG  CYS A 289       5.046  -9.315  27.316  1.00 91.44           S
ATOM   4412  HN  CYS A 289       2.077 -12.272  28.286  1.00 91.44           H
ATOM   4413  N   ALA A 290       3.985 -13.014  25.966  1.00 93.11           N
ATOM   4414  CA  ALA A 290       4.795 -13.787  25.040  1.00 93.11           C
ATOM   4415  C   ALA A 290       4.101 -13.834  23.678  1.00 93.11           C
ATOM   4416  O   ALA A 290       4.736 -13.621  22.646  1.00 93.11           O
ATOM   4417  HA  ALA A 290       5.754 -13.278  24.933  1.00 93.11           H
ATOM   4418  CB  ALA A 290       5.040 -15.183  25.618  1.00 93.11           C
ATOM   4419 1HB  ALA A 290       5.562 -15.095  26.571  1.00 93.11           H
ATOM   4420 2HB  ALA A 290       4.085 -15.685  25.771  1.00 93.11           H
ATOM   4421 3HB  ALA A 290       5.648 -15.762  24.923  1.00 93.11           H
ATOM   4422  HN  ALA A 290       3.632 -13.527  26.749  1.00 93.11           H
ATOM   4423  N   VAL A 291       2.806 -14.112  23.719  1.00 93.71           N
ATOM   4424  CA  VAL A 291       2.017 -14.180  22.501  1.00 93.71           C
ATOM   4425  C   VAL A 291       1.994 -12.803  21.835  1.00 93.71           C
ATOM   4426  O   VAL A 291       2.150 -12.695  20.620  1.00 93.71           O
ATOM   4427  HA  VAL A 291       2.506 -14.886  21.830  1.00 93.71           H
ATOM   4428  CB  VAL A 291       0.618 -14.716  22.813  1.00 93.71           C
ATOM   4429  HB  VAL A 291       0.156 -14.044  23.537  1.00 93.71           H
ATOM   4430  CG1 VAL A 291      -0.257 -14.729  21.558  1.00 93.71           C
ATOM   4431 1HG1 VAL A 291      -0.350 -13.715  21.170  1.00 93.71           H
ATOM   4432 2HG1 VAL A 291       0.201 -15.367  20.803  1.00 93.71           H
ATOM   4433 3HG1 VAL A 291      -1.246 -15.114  21.809  1.00 93.71           H
ATOM   4434  CG2 VAL A 291       0.692 -16.108  23.444  1.00 93.71           C
ATOM   4435 1HG2 VAL A 291       1.183 -16.794  22.754  1.00 93.71           H
ATOM   4436 2HG2 VAL A 291       1.262 -16.056  24.372  1.00 93.71           H
ATOM   4437 3HG2 VAL A 291      -0.316 -16.465  23.656  1.00 93.71           H
ATOM   4438  HN  VAL A 291       2.299 -14.290  24.562  1.00 93.71           H
ATOM   4439  N   SER A 292       1.799 -11.785  22.660  1.00 93.20           N
ATOM   4440  CA  SER A 292       1.713 -10.423  22.162  1.00 93.20           C
ATOM   4441  C   SER A 292       3.020 -10.037  21.466  1.00 93.20           C
ATOM   4442  O   SER A 292       3.003  -9.419  20.403  1.00 93.20           O
ATOM   4443  HA  SER A 292       0.888 -10.428  21.450  1.00 93.20           H
ATOM   4444  CB  SER A 292       1.404  -9.441  23.293  1.00 93.20           C
ATOM   4445 1HB  SER A 292       0.547  -9.802  23.862  1.00 93.20           H
ATOM   4446 2HB  SER A 292       2.249  -9.401  23.980  1.00 93.20           H
ATOM   4447  OG  SER A 292       1.129  -8.131  22.803  1.00 93.20           O
ATOM   4448  HG  SER A 292       0.231  -8.112  22.362  1.00 93.20           H
ATOM   4449  HN  SER A 292       1.701 -11.879  23.651  1.00 93.20           H
ATOM   4450  N   THR A 293       4.123 -10.418  22.095  1.00 93.14           N
ATOM   4451  CA  THR A 293       5.436 -10.090  21.567  1.00 93.14           C
ATOM   4452  C   THR A 293       5.619 -10.699  20.176  1.00 93.14           C
ATOM   4453  O   THR A 293       6.087 -10.028  19.257  1.00 93.14           O
ATOM   4454  HA  THR A 293       5.501  -9.008  21.454  1.00 93.14           H
ATOM   4455  CB  THR A 293       6.483 -10.560  22.579  1.00 93.14           C
ATOM   4456  HB  THR A 293       6.383 -11.628  22.775  1.00 93.14           H
ATOM   4457  OG1 THR A 293       6.287  -9.708  23.704  1.00 93.14           O
ATOM   4458  HG1 THR A 293       5.705 -10.161  24.379  1.00 93.14           H
ATOM   4459  CG2 THR A 293       7.913 -10.257  22.127  1.00 93.14           C
ATOM   4460 1HG2 THR A 293       8.032  -9.181  21.996  1.00 93.14           H
ATOM   4461 2HG2 THR A 293       8.110 -10.761  21.181  1.00 93.14           H
ATOM   4462 3HG2 THR A 293       8.616 -10.611  22.881  1.00 93.14           H
ATOM   4463  HN  THR A 293       4.128 -10.940  22.948  1.00 93.14           H
ATOM   4464  N   ASN A 294       5.241 -11.964  20.064  1.00 94.25           N
ATOM   4465  CA  ASN A 294       5.417 -12.691  18.818  1.00 94.25           C
ATOM   4466  C   ASN A 294       4.537 -12.061  17.737  1.00 94.25           C
ATOM   4467  O   ASN A 294       4.943 -11.963  16.580  1.00 94.25           O
ATOM   4468  HA  ASN A 294       6.480 -12.612  18.589  1.00 94.25           H
ATOM   4469  CB  ASN A 294       5.003 -14.156  18.972  1.00 94.25           C
ATOM   4470 1HB  ASN A 294       4.036 -14.214  19.471  1.00 94.25           H
ATOM   4471 2HB  ASN A 294       4.881 -14.608  17.987  1.00 94.25           H
ATOM   4472  CG  ASN A 294       6.045 -14.939  19.773  1.00 94.25           C
ATOM   4473  OD1 ASN A 294       7.189 -14.539  19.912  1.00 94.25           O
ATOM   4474  ND2 ASN A 294       5.587 -16.075  20.291  1.00 94.25           N
ATOM   4475 1HD2 ASN A 294       4.636 -16.346  20.140  1.00 94.25           H
ATOM   4476 2HD2 ASN A 294       6.193 -16.658  20.832  1.00 94.25           H
ATOM   4477  HN  ASN A 294       4.822 -12.490  20.805  1.00 94.25           H
ATOM   4478  N   ILE A 295       3.348 -11.651  18.152  1.00 93.83           N
ATOM   4479  CA  ILE A 295       2.387 -11.080  17.224  1.00 93.83           C
ATOM   4480  C   ILE A 295       2.933  -9.758  16.680  1.00 93.83           C
ATOM   4481  O   ILE A 295       2.783  -9.461  15.496  1.00 93.83           O
ATOM   4482  HA  ILE A 295       2.281 -11.777  16.393  1.00 93.83           H
ATOM   4483  CB  ILE A 295       1.013 -10.951  17.885  1.00 93.83           C
ATOM   4484  HB  ILE A 295       1.154 -10.555  18.891  1.00 93.83           H
ATOM   4485  CG1 ILE A 295       0.343 -12.319  18.028  1.00 93.83           C
ATOM   4486 1HG1 ILE A 295       0.068 -12.697  17.044  1.00 93.83           H
ATOM   4487 2HG1 ILE A 295       1.049 -13.031  18.457  1.00 93.83           H
ATOM   4488  CG2 ILE A 295       0.131  -9.957  17.128  1.00 93.83           C
ATOM   4489 1HG2 ILE A 295       0.609  -8.977  17.123  1.00 93.83           H
ATOM   4490 2HG2 ILE A 295      -0.006 -10.300  16.103  1.00 93.83           H
ATOM   4491 3HG2 ILE A 295      -0.839  -9.884  17.620  1.00 93.83           H
ATOM   4492  CD1 ILE A 295      -0.902 -12.230  18.913  1.00 93.83           C
ATOM   4493 1HD1 ILE A 295      -0.618 -11.875  19.904  1.00 93.83           H
ATOM   4494 2HD1 ILE A 295      -1.615 -11.536  18.468  1.00 93.83           H
ATOM   4495 3HD1 ILE A 295      -1.358 -13.216  18.998  1.00 93.83           H
ATOM   4496  HN  ILE A 295       3.038 -11.703  19.102  1.00 93.83           H
ATOM   4497  N   ASP A 296       3.557  -9.001  17.570  1.00 93.42           N
ATOM   4498  CA  ASP A 296       4.104  -7.707  17.200  1.00 93.42           C
ATOM   4499  C   ASP A 296       5.251  -7.909  16.207  1.00 93.42           C
ATOM   4500  O   ASP A 296       5.390  -7.148  15.251  1.00 93.42           O
ATOM   4501  HA  ASP A 296       3.270  -7.156  16.767  1.00 93.42           H
ATOM   4502  CB  ASP A 296       4.661  -6.974  18.422  1.00 93.42           C
ATOM   4503 1HB  ASP A 296       5.347  -7.628  18.961  1.00 93.42           H
ATOM   4504 2HB  ASP A 296       5.236  -6.106  18.100  1.00 93.42           H
ATOM   4505  CG  ASP A 296       3.534  -6.529  19.355  1.00 93.42           C
ATOM   4506  OD1 ASP A 296       2.386  -6.461  18.866  1.00 93.42           O
ATOM   4507  OD2 ASP A 296       3.845  -6.266  20.537  1.00 93.42           O
ATOM   4508  HN  ASP A 296       3.689  -9.258  18.528  1.00 93.42           H
ATOM   4509  N   ILE A 297       6.043  -8.939  16.467  1.00 94.36           N
ATOM   4510  CA  ILE A 297       7.140  -9.282  15.579  1.00 94.36           C
ATOM   4511  C   ILE A 297       6.579  -9.681  14.213  1.00 94.36           C
ATOM   4512  O   ILE A 297       7.088  -9.250  13.179  1.00 94.36           O
ATOM   4513  HA  ILE A 297       7.751  -8.389  15.454  1.00 94.36           H
ATOM   4514  CB  ILE A 297       8.029 -10.353  16.215  1.00 94.36           C
ATOM   4515  HB  ILE A 297       7.387 -11.147  16.598  1.00 94.36           H
ATOM   4516  CG1 ILE A 297       8.805  -9.786  17.406  1.00 94.36           C
ATOM   4517 1HG1 ILE A 297       9.550  -9.073  17.052  1.00 94.36           H
ATOM   4518 2HG1 ILE A 297       8.126  -9.239  18.060  1.00 94.36           H
ATOM   4519  CG2 ILE A 297       8.956 -10.985  15.175  1.00 94.36           C
ATOM   4520 1HG2 ILE A 297       8.359 -11.448  14.389  1.00 94.36           H
ATOM   4521 2HG2 ILE A 297       9.593 -10.215  14.741  1.00 94.36           H
ATOM   4522 3HG2 ILE A 297       9.576 -11.743  15.654  1.00 94.36           H
ATOM   4523  CD1 ILE A 297       9.493 -10.902  18.194  1.00 94.36           C
ATOM   4524 1HD1 ILE A 297       8.743 -11.600  18.566  1.00 94.36           H
ATOM   4525 2HD1 ILE A 297      10.189 -11.431  17.542  1.00 94.36           H
ATOM   4526 3HD1 ILE A 297      10.037 -10.471  19.034  1.00 94.36           H
ATOM   4527  HN  ILE A 297       5.944  -9.532  17.266  1.00 94.36           H
ATOM   4528  N   CYS A 298       5.538 -10.499  14.252  1.00 94.37           N
ATOM   4529  CA  CYS A 298       4.899 -10.956  13.029  1.00 94.37           C
ATOM   4530  C   CYS A 298       4.427  -9.730  12.246  1.00 94.37           C
ATOM   4531  O   CYS A 298       4.545  -9.688  11.022  1.00 94.37           O
ATOM   4532  HA  CYS A 298       5.655 -11.507  12.469  1.00 94.37           H
ATOM   4533  CB  CYS A 298       3.751 -11.925  13.319  1.00 94.37           C
ATOM   4534 1HB  CYS A 298       3.122 -11.529  14.116  1.00 94.37           H
ATOM   4535 2HB  CYS A 298       3.120 -12.029  12.437  1.00 94.37           H
ATOM   4536  SG  CYS A 298       4.419 -13.559  13.805  1.00 94.37           S
ATOM   4537  HG  CYS A 298       4.779 -13.202  15.034  1.00 94.37           H
ATOM   4538  HN  CYS A 298       5.131 -10.847  15.097  1.00 94.37           H
ATOM   4539  N   PHE A 299       3.902  -8.763  12.983  1.00 94.10           N
ATOM   4540  CA  PHE A 299       3.417  -7.536  12.373  1.00 94.10           C
ATOM   4541  C   PHE A 299       4.534  -6.828  11.603  1.00 94.10           C
ATOM   4542  O   PHE A 299       4.338  -6.409  10.464  1.00 94.10           O
ATOM   4543  HA  PHE A 299       2.620  -7.811  11.683  1.00 94.10           H
ATOM   4544  CB  PHE A 299       2.943  -6.628  13.510  1.00 94.10           C
ATOM   4545 1HB  PHE A 299       2.153  -7.137  14.063  1.00 94.10           H
ATOM   4546 2HB  PHE A 299       3.768  -6.472  14.205  1.00 94.10           H
ATOM   4547  CG  PHE A 299       2.423  -5.267  13.044  1.00 94.10           C
ATOM   4548  CD1 PHE A 299       3.270  -4.205  12.969  1.00 94.10           C
ATOM   4549  HD1 PHE A 299       4.319  -4.325  13.240  1.00 94.10           H
ATOM   4550  CD2 PHE A 299       1.115  -5.118  12.705  1.00 94.10           C
ATOM   4551  HD2 PHE A 299       0.436  -5.969  12.765  1.00 94.10           H
ATOM   4552  CE1 PHE A 299       2.788  -2.942  12.536  1.00 94.10           C
ATOM   4553  HE1 PHE A 299       3.466  -2.091  12.476  1.00 94.10           H
ATOM   4554  CE2 PHE A 299       0.632  -3.855  12.272  1.00 94.10           C
ATOM   4555  HE2 PHE A 299      -0.416  -3.736  12.000  1.00 94.10           H
ATOM   4556  CZ  PHE A 299       1.479  -2.793  12.197  1.00 94.10           C
ATOM   4557  HZ  PHE A 299       1.109  -1.823  11.864  1.00 94.10           H
ATOM   4558  HN  PHE A 299       3.806  -8.807  13.978  1.00 94.10           H
ATOM   4559  N   GLN A 300       5.681  -6.716  12.257  1.00 93.20           N
ATOM   4560  CA  GLN A 300       6.806  -6.001  11.678  1.00 93.20           C
ATOM   4561  C   GLN A 300       7.264  -6.687  10.390  1.00 93.20           C
ATOM   4562  O   GLN A 300       7.533  -6.023   9.390  1.00 93.20           O
ATOM   4563  HA  GLN A 300       6.429  -5.004  11.452  1.00 93.20           H
ATOM   4564  CB  GLN A 300       7.957  -5.888  12.679  1.00 93.20           C
ATOM   4565 1HB  GLN A 300       8.152  -6.863  13.127  1.00 93.20           H
ATOM   4566 2HB  GLN A 300       8.868  -5.590  12.159  1.00 93.20           H
ATOM   4567  CG  GLN A 300       7.633  -4.873  13.776  1.00 93.20           C
ATOM   4568 1HG  GLN A 300       7.314  -3.933  13.324  1.00 93.20           H
ATOM   4569 2HG  GLN A 300       6.800  -5.236  14.378  1.00 93.20           H
ATOM   4570  CD  GLN A 300       8.848  -4.627  14.672  1.00 93.20           C
ATOM   4571  OE1 GLN A 300       9.942  -5.108  14.425  1.00 93.20           O
ATOM   4572  NE2 GLN A 300       8.597  -3.853  15.724  1.00 93.20           N
ATOM   4573 1HE2 GLN A 300       7.676  -3.490  15.869  1.00 93.20           H
ATOM   4574 2HE2 GLN A 300       9.328  -3.634  16.370  1.00 93.20           H
ATOM   4575  HN  GLN A 300       5.848  -7.103  13.164  1.00 93.20           H
ATOM   4576  N   VAL A 301       7.338  -8.009  10.455  1.00 94.18           N
ATOM   4577  CA  VAL A 301       7.828  -8.787   9.330  1.00 94.18           C
ATOM   4578  C   VAL A 301       6.884  -8.605   8.139  1.00 94.18           C
ATOM   4579  O   VAL A 301       7.322  -8.258   7.043  1.00 94.18           O
ATOM   4580  HA  VAL A 301       8.810  -8.396   9.062  1.00 94.18           H
ATOM   4581  CB  VAL A 301       7.997 -10.251   9.740  1.00 94.18           C
ATOM   4582  HB  VAL A 301       7.045 -10.598  10.143  1.00 94.18           H
ATOM   4583  CG1 VAL A 301       8.342 -11.123   8.531  1.00 94.18           C
ATOM   4584 1HG1 VAL A 301       7.540 -11.057   7.795  1.00 94.18           H
ATOM   4585 2HG1 VAL A 301       9.274 -10.776   8.086  1.00 94.18           H
ATOM   4586 3HG1 VAL A 301       8.456 -12.159   8.851  1.00 94.18           H
ATOM   4587  CG2 VAL A 301       9.052 -10.395  10.839  1.00 94.18           C
ATOM   4588 1HG2 VAL A 301      10.009 -10.022  10.474  1.00 94.18           H
ATOM   4589 2HG2 VAL A 301       8.748  -9.819  11.713  1.00 94.18           H
ATOM   4590 3HG2 VAL A 301       9.152 -11.445  11.112  1.00 94.18           H
ATOM   4591  HN  VAL A 301       7.071  -8.545  11.255  1.00 94.18           H
ATOM   4592  N   THR A 302       5.607  -8.847   8.395  1.00 93.20           N
ATOM   4593  CA  THR A 302       4.612  -8.813   7.337  1.00 93.20           C
ATOM   4594  C   THR A 302       4.477  -7.395   6.779  1.00 93.20           C
ATOM   4595  O   THR A 302       4.236  -7.214   5.586  1.00 93.20           O
ATOM   4596  HA  THR A 302       4.957  -9.446   6.520  1.00 93.20           H
ATOM   4597  CB  THR A 302       3.304  -9.372   7.899  1.00 93.20           C
ATOM   4598  HB  THR A 302       2.521  -9.368   7.141  1.00 93.20           H
ATOM   4599  OG1 THR A 302       3.050  -8.570   9.050  1.00 93.20           O
ATOM   4600  HG1 THR A 302       3.436  -9.006   9.863  1.00 93.20           H
ATOM   4601  CG2 THR A 302       3.464 -10.787   8.459  1.00 93.20           C
ATOM   4602 1HG2 THR A 302       4.199 -10.778   9.264  1.00 93.20           H
ATOM   4603 2HG2 THR A 302       3.802 -11.455   7.667  1.00 93.20           H
ATOM   4604 3HG2 THR A 302       2.507 -11.136   8.846  1.00 93.20           H
ATOM   4605  HN  THR A 302       5.250  -9.064   9.304  1.00 93.20           H
ATOM   4606  N   GLN A 303       4.637  -6.425   7.667  1.00 91.72           N
ATOM   4607  CA  GLN A 303       4.598  -5.029   7.267  1.00 91.72           C
ATOM   4608  C   GLN A 303       5.698  -4.740   6.243  1.00 91.72           C
ATOM   4609  O   GLN A 303       5.465  -4.041   5.258  1.00 91.72           O
ATOM   4610  HA  GLN A 303       3.620  -4.886   6.809  1.00 91.72           H
ATOM   4611  CB  GLN A 303       4.723  -4.107   8.481  1.00 91.72           C
ATOM   4612 1HB  GLN A 303       3.866  -4.247   9.139  1.00 91.72           H
ATOM   4613 2HB  GLN A 303       5.612  -4.373   9.055  1.00 91.72           H
ATOM   4614  CG  GLN A 303       4.808  -2.641   8.050  1.00 91.72           C
ATOM   4615 1HG  GLN A 303       5.822  -2.412   7.724  1.00 91.72           H
ATOM   4616 2HG  GLN A 303       4.151  -2.471   7.197  1.00 91.72           H
ATOM   4617  CD  GLN A 303       4.413  -1.709   9.198  1.00 91.72           C
ATOM   4618  OE1 GLN A 303       5.176  -1.453  10.115  1.00 91.72           O
ATOM   4619  NE2 GLN A 303       3.181  -1.217   9.095  1.00 91.72           N
ATOM   4620 1HE2 GLN A 303       2.606  -1.467   8.317  1.00 91.72           H
ATOM   4621 2HE2 GLN A 303       2.831  -0.597   9.797  1.00 91.72           H
ATOM   4622  HN  GLN A 303       4.791  -6.581   8.643  1.00 91.72           H
ATOM   4623  N   THR A 304       6.872  -5.291   6.512  1.00 92.07           N
ATOM   4624  CA  THR A 304       8.031  -5.029   5.675  1.00 92.07           C
ATOM   4625  C   THR A 304       7.837  -5.644   4.288  1.00 92.07           C
ATOM   4626  O   THR A 304       8.236  -5.057   3.283  1.00 92.07           O
ATOM   4627  HA  THR A 304       8.119  -3.952   5.538  1.00 92.07           H
ATOM   4628  CB  THR A 304       9.269  -5.555   6.405  1.00 92.07           C
ATOM   4629  HB  THR A 304       9.248  -6.642   6.473  1.00 92.07           H
ATOM   4630  OG1 THR A 304       9.260  -4.859   7.648  1.00 92.07           O
ATOM   4631  HG1 THR A 304       8.863  -5.438   8.361  1.00 92.07           H
ATOM   4632  CG2 THR A 304      10.573  -5.110   5.739  1.00 92.07           C
ATOM   4633 1HG2 THR A 304      10.625  -4.022   5.731  1.00 92.07           H
ATOM   4634 2HG2 THR A 304      10.604  -5.483   4.715  1.00 92.07           H
ATOM   4635 3HG2 THR A 304      11.420  -5.510   6.296  1.00 92.07           H
ATOM   4636  HN  THR A 304       7.038  -5.906   7.283  1.00 92.07           H
ATOM   4637  N   ILE A 305       7.224  -6.819   4.276  1.00 91.61           N
ATOM   4638  CA  ILE A 305       6.927  -7.495   3.025  1.00 91.61           C
ATOM   4639  C   ILE A 305       5.960  -6.639   2.205  1.00 91.61           C
ATOM   4640  O   ILE A 305       6.103  -6.529   0.988  1.00 91.61           O
ATOM   4641  HA  ILE A 305       7.862  -7.586   2.472  1.00 91.61           H
ATOM   4642  CB  ILE A 305       6.418  -8.914   3.291  1.00 91.61           C
ATOM   4643  HB  ILE A 305       5.595  -8.854   4.004  1.00 91.61           H
ATOM   4644  CG1 ILE A 305       7.508  -9.776   3.931  1.00 91.61           C
ATOM   4645 1HG1 ILE A 305       8.275 -10.007   3.192  1.00 91.61           H
ATOM   4646 2HG1 ILE A 305       7.994  -9.219   4.732  1.00 91.61           H
ATOM   4647  CG2 ILE A 305       5.863  -9.546   2.013  1.00 91.61           C
ATOM   4648 1HG2 ILE A 305       5.036  -8.943   1.639  1.00 91.61           H
ATOM   4649 2HG2 ILE A 305       6.650  -9.592   1.260  1.00 91.61           H
ATOM   4650 3HG2 ILE A 305       5.509 -10.554   2.231  1.00 91.61           H
ATOM   4651  CD1 ILE A 305       6.923 -11.075   4.489  1.00 91.61           C
ATOM   4652 1HD1 ILE A 305       6.173 -10.840   5.245  1.00 91.61           H
ATOM   4653 2HD1 ILE A 305       6.458 -11.641   3.681  1.00 91.61           H
ATOM   4654 3HD1 ILE A 305       7.719 -11.669   4.938  1.00 91.61           H
ATOM   4655  HN  ILE A 305       6.933  -7.306   5.100  1.00 91.61           H
ATOM   4656  N   ALA A 306       4.997  -6.056   2.904  1.00 89.89           N
ATOM   4657  CA  ALA A 306       3.975  -5.258   2.248  1.00 89.89           C
ATOM   4658  C   ALA A 306       4.630  -4.050   1.576  1.00 89.89           C
ATOM   4659  O   ALA A 306       4.221  -3.641   0.490  1.00 89.89           O
ATOM   4660  HA  ALA A 306       3.508  -5.879   1.484  1.00 89.89           H
ATOM   4661  CB  ALA A 306       2.912  -4.851   3.270  1.00 89.89           C
ATOM   4662 1HB  ALA A 306       2.457  -5.745   3.696  1.00 89.89           H
ATOM   4663 2HB  ALA A 306       3.376  -4.265   4.064  1.00 89.89           H
ATOM   4664 3HB  ALA A 306       2.145  -4.252   2.778  1.00 89.89           H
ATOM   4665  HN  ALA A 306       4.910  -6.121   3.898  1.00 89.89           H
ATOM   4666  N   PHE A 307       5.637  -3.512   2.249  1.00 89.54           N
ATOM   4667  CA  PHE A 307       6.305  -2.315   1.767  1.00 89.54           C
ATOM   4668  C   PHE A 307       7.161  -2.623   0.537  1.00 89.54           C
ATOM   4669  O   PHE A 307       7.300  -1.785  -0.353  1.00 89.54           O
ATOM   4670  HA  PHE A 307       5.530  -1.598   1.497  1.00 89.54           H
ATOM   4671  CB  PHE A 307       7.214  -1.824   2.896  1.00 89.54           C
ATOM   4672 1HB  PHE A 307       7.816  -2.660   3.253  1.00 89.54           H
ATOM   4673 2HB  PHE A 307       7.904  -1.081   2.496  1.00 89.54           H
ATOM   4674  CG  PHE A 307       6.461  -1.214   4.080  1.00 89.54           C
ATOM   4675  CD1 PHE A 307       5.101  -1.212   4.092  1.00 89.54           C
ATOM   4676  HD1 PHE A 307       4.547  -1.644   3.259  1.00 89.54           H
ATOM   4677  CD2 PHE A 307       7.151  -0.675   5.120  1.00 89.54           C
ATOM   4678  HD2 PHE A 307       8.241  -0.677   5.110  1.00 89.54           H
ATOM   4679  CE1 PHE A 307       4.402  -0.646   5.191  1.00 89.54           C
ATOM   4680  HE1 PHE A 307       3.312  -0.643   5.201  1.00 89.54           H
ATOM   4681  CE2 PHE A 307       6.452  -0.109   6.219  1.00 89.54           C
ATOM   4682  HE2 PHE A 307       7.006   0.324   7.052  1.00 89.54           H
ATOM   4683  CZ  PHE A 307       5.092  -0.106   6.231  1.00 89.54           C
ATOM   4684  HZ  PHE A 307       4.556   0.328   7.075  1.00 89.54           H
ATOM   4685  HN  PHE A 307       5.995  -3.879   3.107  1.00 89.54           H
ATOM   4686  N   PHE A 308       7.713  -3.828   0.526  1.00 88.81           N
ATOM   4687  CA  PHE A 308       8.589  -4.240  -0.557  1.00 88.81           C
ATOM   4688  C   PHE A 308       7.844  -4.247  -1.894  1.00 88.81           C
ATOM   4689  O   PHE A 308       8.463  -4.169  -2.954  1.00 88.81           O
ATOM   4690  HA  PHE A 308       9.407  -3.520  -0.603  1.00 88.81           H
ATOM   4691  CB  PHE A 308       9.055  -5.662  -0.240  1.00 88.81           C
ATOM   4692 1HB  PHE A 308       9.372  -5.705   0.802  1.00 88.81           H
ATOM   4693 2HB  PHE A 308       8.210  -6.342  -0.344  1.00 88.81           H
ATOM   4694  CG  PHE A 308      10.200  -6.154  -1.127  1.00 88.81           C
ATOM   4695  CD1 PHE A 308       9.939  -6.972  -2.182  1.00 88.81           C
ATOM   4696  HD1 PHE A 308       8.915  -7.276  -2.396  1.00 88.81           H
ATOM   4697  CD2 PHE A 308      11.479  -5.775  -0.861  1.00 88.81           C
ATOM   4698  HD2 PHE A 308      11.688  -5.120  -0.015  1.00 88.81           H
ATOM   4699  CE1 PHE A 308      11.002  -7.429  -3.006  1.00 88.81           C
ATOM   4700  HE1 PHE A 308      10.793  -8.084  -3.851  1.00 88.81           H
ATOM   4701  CE2 PHE A 308      12.541  -6.232  -1.684  1.00 88.81           C
ATOM   4702  HE2 PHE A 308      13.566  -5.928  -1.471  1.00 88.81           H
ATOM   4703  CZ  PHE A 308      12.280  -7.050  -2.739  1.00 88.81           C
ATOM   4704  HZ  PHE A 308      13.096  -7.400  -3.372  1.00 88.81           H
ATOM   4705  HN  PHE A 308       7.569  -4.515   1.238  1.00 88.81           H
ATOM   4706  N   HIS A 309       6.526  -4.340  -1.799  1.00 85.78           N
ATOM   4707  CA  HIS A 309       5.692  -4.393  -2.988  1.00 85.78           C
ATOM   4708  C   HIS A 309       5.896  -3.121  -3.814  1.00 85.78           C
ATOM   4709  O   HIS A 309       5.900  -3.170  -5.044  1.00 85.78           O
ATOM   4710  HA  HIS A 309       6.029  -5.251  -3.569  1.00 85.78           H
ATOM   4711  CB  HIS A 309       4.227  -4.628  -2.614  1.00 85.78           C
ATOM   4712 1HB  HIS A 309       4.158  -5.533  -2.011  1.00 85.78           H
ATOM   4713 2HB  HIS A 309       3.885  -3.802  -1.990  1.00 85.78           H
ATOM   4714  CG  HIS A 309       3.304  -4.760  -3.802  1.00 85.78           C
ATOM   4715  ND1 HIS A 309       2.696  -3.671  -4.403  1.00 85.78           N
ATOM   4716  HD1 HIS A 309       2.800  -2.716  -4.126  1.00 85.78           H
ATOM   4717  CD2 HIS A 309       2.892  -5.861  -4.493  1.00 85.78           C
ATOM   4718  HD2 HIS A 309       3.183  -6.891  -4.283  1.00 85.78           H
ATOM   4719  CE1 HIS A 309       1.954  -4.110  -5.409  1.00 85.78           C
ATOM   4720  HE1 HIS A 309       1.351  -3.494  -6.077  1.00 85.78           H
ATOM   4721  NE2 HIS A 309       2.076  -5.468  -5.463  1.00 85.78           N
ATOM   4722  HN  HIS A 309       6.029  -4.379  -0.932  1.00 85.78           H
ATOM   4723  N   SER A 310       6.060  -2.013  -3.107  1.00 84.98           N
ATOM   4724  CA  SER A 310       6.045  -0.708  -3.745  1.00 84.98           C
ATOM   4725  C   SER A 310       7.298  -0.531  -4.604  1.00 84.98           C
ATOM   4726  O   SER A 310       7.374   0.391  -5.415  1.00 84.98           O
ATOM   4727  HA  SER A 310       5.150  -0.702  -4.368  1.00 84.98           H
ATOM   4728  CB  SER A 310       5.950   0.412  -2.707  1.00 84.98           C
ATOM   4729 1HB  SER A 310       6.711   0.261  -1.941  1.00 84.98           H
ATOM   4730 2HB  SER A 310       6.163   1.368  -3.184  1.00 84.98           H
ATOM   4731  OG  SER A 310       4.664   0.464  -2.094  1.00 84.98           O
ATOM   4732  HG  SER A 310       4.000   0.863  -2.726  1.00 84.98           H
ATOM   4733  HN  SER A 310       6.202  -1.998  -2.117  1.00 84.98           H
ATOM   4734  N   CYS A 311       8.251  -1.428  -4.396  1.00 87.03           N
ATOM   4735  CA  CYS A 311       9.476  -1.412  -5.177  1.00 87.03           C
ATOM   4736  C   CYS A 311       9.358  -2.467  -6.278  1.00 87.03           C
ATOM   4737  O   CYS A 311      10.201  -2.535  -7.171  1.00 87.03           O
ATOM   4738  HA  CYS A 311       9.562  -0.414  -5.605  1.00 87.03           H
ATOM   4739  CB  CYS A 311      10.709  -1.640  -4.299  1.00 87.03           C
ATOM   4740 1HB  CYS A 311      11.615  -1.454  -4.875  1.00 87.03           H
ATOM   4741 2HB  CYS A 311      10.709  -0.934  -3.468  1.00 87.03           H
ATOM   4742  SG  CYS A 311      10.715  -3.355  -3.662  1.00 87.03           S
ATOM   4743  HG  CYS A 311      11.892  -3.271  -3.048  1.00 87.03           H
ATOM   4744  HN  CYS A 311       8.195  -2.154  -3.711  1.00 87.03           H
ATOM   4745  N   LEU A 312       8.304  -3.264  -6.179  1.00 84.40           N
ATOM   4746  CA  LEU A 312       8.149  -4.413  -7.056  1.00 84.40           C
ATOM   4747  C   LEU A 312       7.442  -3.977  -8.341  1.00 84.40           C
ATOM   4748  O   LEU A 312       7.695  -4.528  -9.411  1.00 84.40           O
ATOM   4749  HA  LEU A 312       9.148  -4.764  -7.314  1.00 84.40           H
ATOM   4750  CB  LEU A 312       7.443  -5.555  -6.323  1.00 84.40           C
ATOM   4751 1HB  LEU A 312       6.583  -5.144  -5.794  1.00 84.40           H
ATOM   4752 2HB  LEU A 312       7.057  -6.253  -7.066  1.00 84.40           H
ATOM   4753  CG  LEU A 312       8.295  -6.338  -5.322  1.00 84.40           C
ATOM   4754  HG  LEU A 312       8.592  -5.659  -4.522  1.00 84.40           H
ATOM   4755  CD1 LEU A 312       7.487  -7.467  -4.679  1.00 84.40           C
ATOM   4756 1HD1 LEU A 312       6.629  -7.047  -4.155  1.00 84.40           H
ATOM   4757 2HD1 LEU A 312       7.140  -8.152  -5.454  1.00 84.40           H
ATOM   4758 3HD1 LEU A 312       8.117  -8.007  -3.972  1.00 84.40           H
ATOM   4759  CD2 LEU A 312       9.578  -6.852  -5.978  1.00 84.40           C
ATOM   4760 1HD2 LEU A 312       9.323  -7.509  -6.809  1.00 84.40           H
ATOM   4761 2HD2 LEU A 312      10.160  -6.008  -6.348  1.00 84.40           H
ATOM   4762 3HD2 LEU A 312      10.165  -7.405  -5.244  1.00 84.40           H
ATOM   4763  HN  LEU A 312       7.566  -3.136  -5.517  1.00 84.40           H
ATOM   4764  N   ASN A 313       6.570  -2.991  -8.193  1.00 77.73           N
ATOM   4765  CA  ASN A 313       5.688  -2.602  -9.280  1.00 77.73           C
ATOM   4766  C   ASN A 313       6.525  -2.274 -10.518  1.00 77.73           C
ATOM   4767  O   ASN A 313       6.295  -2.827 -11.592  1.00 77.73           O
ATOM   4768  HA  ASN A 313       5.031  -3.458  -9.436  1.00 77.73           H
ATOM   4769  CB  ASN A 313       4.877  -1.358  -8.914  1.00 77.73           C
ATOM   4770 1HB  ASN A 313       5.517  -0.639  -8.403  1.00 77.73           H
ATOM   4771 2HB  ASN A 313       4.516  -0.874  -9.822  1.00 77.73           H
ATOM   4772  CG  ASN A 313       3.691  -1.720  -8.017  1.00 77.73           C
ATOM   4773  OD1 ASN A 313       3.193  -2.833  -8.023  1.00 77.73           O
ATOM   4774  ND2 ASN A 313       3.269  -0.720  -7.248  1.00 77.73           N
ATOM   4775 1HD2 ASN A 313       3.723   0.170  -7.292  1.00 77.73           H
ATOM   4776 2HD2 ASN A 313       2.498  -0.859  -6.626  1.00 77.73           H
ATOM   4777  HN  ASN A 313       6.461  -2.462  -7.351  1.00 77.73           H
ATOM   4778  N   PRO A 314       7.507  -1.371 -10.391  1.00 75.96           N
ATOM   4779  CA  PRO A 314       8.322  -0.976 -11.543  1.00 75.96           C
ATOM   4780  C   PRO A 314       8.929  -2.173 -12.257  1.00 75.96           C
ATOM   4781  O   PRO A 314       8.946  -2.223 -13.486  1.00 75.96           O
ATOM   4782  HA  PRO A 314       7.700  -0.484 -12.290  1.00 75.96           H
ATOM   4783  CB  PRO A 314       9.397  -0.074 -10.934  1.00 75.96           C
ATOM   4784 1HB  PRO A 314      10.289  -0.639 -10.663  1.00 75.96           H
ATOM   4785 2HB  PRO A 314       9.712   0.702 -11.632  1.00 75.96           H
ATOM   4786  CG  PRO A 314       8.710   0.516  -9.708  1.00 75.96           C
ATOM   4787 1HG  PRO A 314       9.430   0.893  -8.982  1.00 75.96           H
ATOM   4788 2HG  PRO A 314       8.069   1.358  -9.969  1.00 75.96           H
ATOM   4789  CD  PRO A 314       7.915  -0.661  -9.166  1.00 75.96           C
ATOM   4790 1HD  PRO A 314       8.521  -1.295  -8.518  1.00 75.96           H
ATOM   4791 2HD  PRO A 314       7.059  -0.333  -8.575  1.00 75.96           H
ATOM   4792  N   VAL A 315       9.416  -3.113 -11.461  1.00 77.96           N
ATOM   4793  CA  VAL A 315      10.127  -4.259 -12.003  1.00 77.96           C
ATOM   4794  C   VAL A 315       9.181  -5.066 -12.894  1.00 77.96           C
ATOM   4795  O   VAL A 315       9.568  -5.510 -13.974  1.00 77.96           O
ATOM   4796  HA  VAL A 315      10.946  -3.879 -12.614  1.00 77.96           H
ATOM   4797  CB  VAL A 315      10.729  -5.087 -10.865  1.00 77.96           C
ATOM   4798  HB  VAL A 315       9.913  -5.411 -10.219  1.00 77.96           H
ATOM   4799  CG1 VAL A 315      11.425  -6.337 -11.407  1.00 77.96           C
ATOM   4800 1HG1 VAL A 315      10.702  -6.952 -11.942  1.00 77.96           H
ATOM   4801 2HG1 VAL A 315      12.225  -6.042 -12.086  1.00 77.96           H
ATOM   4802 3HG1 VAL A 315      11.844  -6.907 -10.578  1.00 77.96           H
ATOM   4803  CG2 VAL A 315      11.690  -4.245 -10.024  1.00 77.96           C
ATOM   4804 1HG2 VAL A 315      12.499  -3.878 -10.654  1.00 77.96           H
ATOM   4805 2HG2 VAL A 315      11.152  -3.400  -9.594  1.00 77.96           H
ATOM   4806 3HG2 VAL A 315      12.103  -4.858  -9.223  1.00 77.96           H
ATOM   4807  HN  VAL A 315       9.331  -3.101 -10.465  1.00 77.96           H
ATOM   4808  N   LEU A 316       7.959  -5.231 -12.409  1.00 76.09           N
ATOM   4809  CA  LEU A 316       6.980  -6.044 -13.110  1.00 76.09           C
ATOM   4810  C   LEU A 316       6.759  -5.473 -14.512  1.00 76.09           C
ATOM   4811  O   LEU A 316       6.635  -6.223 -15.479  1.00 76.09           O
ATOM   4812  HA  LEU A 316       7.396  -7.047 -13.207  1.00 76.09           H
ATOM   4813  CB  LEU A 316       5.696  -6.165 -12.286  1.00 76.09           C
ATOM   4814 1HB  LEU A 316       5.328  -5.161 -12.074  1.00 76.09           H
ATOM   4815 2HB  LEU A 316       4.941  -6.660 -12.897  1.00 76.09           H
ATOM   4816  CG  LEU A 316       5.818  -6.923 -10.962  1.00 76.09           C
ATOM   4817  HG  LEU A 316       6.580  -6.433 -10.356  1.00 76.09           H
ATOM   4818  CD1 LEU A 316       4.507  -6.865 -10.175  1.00 76.09           C
ATOM   4819 1HD1 LEU A 316       4.258  -5.826  -9.960  1.00 76.09           H
ATOM   4820 2HD1 LEU A 316       3.709  -7.316 -10.764  1.00 76.09           H
ATOM   4821 3HD1 LEU A 316       4.621  -7.411  -9.238  1.00 76.09           H
ATOM   4822  CD2 LEU A 316       6.283  -8.362 -11.195  1.00 76.09           C
ATOM   4823 1HD2 LEU A 316       5.562  -8.879 -11.829  1.00 76.09           H
ATOM   4824 2HD2 LEU A 316       7.257  -8.354 -11.684  1.00 76.09           H
ATOM   4825 3HD2 LEU A 316       6.361  -8.878 -10.238  1.00 76.09           H
ATOM   4826  HN  LEU A 316       7.636  -4.822 -11.556  1.00 76.09           H
ATOM   4827  N   TYR A 317       6.716  -4.151 -14.578  1.00 70.98           N
ATOM   4828  CA  TYR A 317       6.457  -3.472 -15.836  1.00 70.98           C
ATOM   4829  C   TYR A 317       7.642  -3.619 -16.792  1.00 70.98           C
ATOM   4830  O   TYR A 317       7.456  -3.763 -17.999  1.00 70.98           O
ATOM   4831  HA  TYR A 317       5.576  -3.927 -16.289  1.00 70.98           H
ATOM   4832  CB  TYR A 317       6.278  -1.993 -15.488  1.00 70.98           C
ATOM   4833 1HB  TYR A 317       7.190  -1.628 -15.018  1.00 70.98           H
ATOM   4834 2HB  TYR A 317       6.146  -1.427 -16.411  1.00 70.98           H
ATOM   4835  CG  TYR A 317       5.094  -1.711 -14.561  1.00 70.98           C
ATOM   4836  CD1 TYR A 317       3.897  -2.371 -14.749  1.00 70.98           C
ATOM   4837  HD1 TYR A 317       3.795  -3.094 -15.558  1.00 70.98           H
ATOM   4838  CD2 TYR A 317       5.224  -0.796 -13.536  1.00 70.98           C
ATOM   4839  HD2 TYR A 317       6.169  -0.274 -13.387  1.00 70.98           H
ATOM   4840  CE1 TYR A 317       2.783  -2.106 -13.876  1.00 70.98           C
ATOM   4841  HE1 TYR A 317       1.832  -2.620 -14.013  1.00 70.98           H
ATOM   4842  CE2 TYR A 317       4.110  -0.530 -12.663  1.00 70.98           C
ATOM   4843  HE2 TYR A 317       4.199   0.190 -11.849  1.00 70.98           H
ATOM   4844  CZ  TYR A 317       2.945  -1.198 -12.876  1.00 70.98           C
ATOM   4845  OH  TYR A 317       1.893  -0.947 -12.051  1.00 70.98           O
ATOM   4846  HH  TYR A 317       1.130  -1.555 -12.275  1.00 70.98           H
ATOM   4847  HN  TYR A 317       6.854  -3.547 -13.792  1.00 70.98           H
ATOM   4848  N   VAL A 318       8.835  -3.577 -16.216  1.00 69.76           N
ATOM   4849  CA  VAL A 318      10.051  -3.672 -17.006  1.00 69.76           C
ATOM   4850  C   VAL A 318      10.079  -5.018 -17.732  1.00 69.76           C
ATOM   4851  O   VAL A 318      10.289  -5.070 -18.943  1.00 69.76           O
ATOM   4852  HA  VAL A 318      10.025  -2.874 -17.747  1.00 69.76           H
ATOM   4853  CB  VAL A 318      11.273  -3.449 -16.113  1.00 69.76           C
ATOM   4854  HB  VAL A 318      11.201  -4.135 -15.268  1.00 69.76           H
ATOM   4855  CG1 VAL A 318      12.567  -3.765 -16.865  1.00 69.76           C
ATOM   4856 1HG1 VAL A 318      12.555  -4.806 -17.188  1.00 69.76           H
ATOM   4857 2HG1 VAL A 318      12.648  -3.116 -17.737  1.00 69.76           H
ATOM   4858 3HG1 VAL A 318      13.420  -3.598 -16.208  1.00 69.76           H
ATOM   4859  CG2 VAL A 318      11.295  -2.023 -15.559  1.00 69.76           C
ATOM   4860 1HG2 VAL A 318      11.332  -1.313 -16.385  1.00 69.76           H
ATOM   4861 2HG2 VAL A 318      10.395  -1.848 -14.970  1.00 69.76           H
ATOM   4862 3HG2 VAL A 318      12.174  -1.891 -14.928  1.00 69.76           H
ATOM   4863  HN  VAL A 318       8.977  -3.480 -15.231  1.00 69.76           H
ATOM   4864  N   PHE A 319       9.864  -6.074 -16.961  1.00 68.65           N
ATOM   4865  CA  PHE A 319      10.127  -7.419 -17.445  1.00 68.65           C
ATOM   4866  C   PHE A 319       8.930  -7.965 -18.227  1.00 68.65           C
ATOM   4867  O   PHE A 319       9.102  -8.657 -19.229  1.00 68.65           O
ATOM   4868  HA  PHE A 319      10.993  -7.362 -18.103  1.00 68.65           H
ATOM   4869  CB  PHE A 319      10.361  -8.299 -16.215  1.00 68.65           C
ATOM   4870 1HB  PHE A 319       9.617  -8.052 -15.457  1.00 68.65           H
ATOM   4871 2HB  PHE A 319      10.202  -9.341 -16.491  1.00 68.65           H
ATOM   4872  CG  PHE A 319      11.756  -8.155 -15.604  1.00 68.65           C
ATOM   4873  CD1 PHE A 319      12.846  -8.605 -16.283  1.00 68.65           C
ATOM   4874  HD1 PHE A 319      12.724  -9.068 -17.262  1.00 68.65           H
ATOM   4875  CD2 PHE A 319      11.908  -7.578 -14.382  1.00 68.65           C
ATOM   4876  HD2 PHE A 319      11.035  -7.218 -13.838  1.00 68.65           H
ATOM   4877  CE1 PHE A 319      14.141  -8.472 -15.716  1.00 68.65           C
ATOM   4878  HE1 PHE A 319      15.013  -8.833 -16.260  1.00 68.65           H
ATOM   4879  CE2 PHE A 319      13.203  -7.445 -13.815  1.00 68.65           C
ATOM   4880  HE2 PHE A 319      13.324  -6.982 -12.835  1.00 68.65           H
ATOM   4881  CZ  PHE A 319      14.292  -7.895 -14.494  1.00 68.65           C
ATOM   4882  HZ  PHE A 319      15.286  -7.792 -14.059  1.00 68.65           H
ATOM   4883  HN  PHE A 319       9.517  -6.022 -16.025  1.00 68.65           H
ATOM   4884  N   VAL A 320       7.744  -7.632 -17.739  1.00 69.22           N
ATOM   4885  CA  VAL A 320       6.526  -8.230 -18.259  1.00 69.22           C
ATOM   4886  C   VAL A 320       5.912  -7.297 -19.305  1.00 69.22           C
ATOM   4887  O   VAL A 320       5.172  -7.742 -20.181  1.00 69.22           O
ATOM   4888  HA  VAL A 320       6.801  -9.167 -18.744  1.00 69.22           H
ATOM   4889  CB  VAL A 320       5.569  -8.554 -17.110  1.00 69.22           C
ATOM   4890  HB  VAL A 320       4.980  -7.661 -16.903  1.00 69.22           H
ATOM   4891  CG1 VAL A 320       4.603  -9.674 -17.501  1.00 69.22           C
ATOM   4892 1HG1 VAL A 320       4.018  -9.364 -18.366  1.00 69.22           H
ATOM   4893 2HG1 VAL A 320       5.169 -10.572 -17.748  1.00 69.22           H
ATOM   4894 3HG1 VAL A 320       3.934  -9.884 -16.666  1.00 69.22           H
ATOM   4895  CG2 VAL A 320       6.341  -8.913 -15.839  1.00 69.22           C
ATOM   4896 1HG2 VAL A 320       6.967  -9.785 -16.028  1.00 69.22           H
ATOM   4897 2HG2 VAL A 320       6.969  -8.072 -15.545  1.00 69.22           H
ATOM   4898 3HG2 VAL A 320       5.637  -9.139 -15.038  1.00 69.22           H
ATOM   4899  HN  VAL A 320       7.608  -6.969 -17.003  1.00 69.22           H
ATOM   4900  N   GLY A 321       6.241  -6.020 -19.178  1.00 70.33           N
ATOM   4901  CA  GLY A 321       5.671  -5.010 -20.053  1.00 70.33           C
ATOM   4902  C   GLY A 321       6.498  -4.862 -21.332  1.00 70.33           C
ATOM   4903  O   GLY A 321       7.476  -4.117 -21.360  1.00 70.33           O
ATOM   4904 1HA  GLY A 321       4.646  -5.280 -20.308  1.00 70.33           H
ATOM   4905 2HA  GLY A 321       5.628  -4.054 -19.531  1.00 70.33           H
ATOM   4906  HN  GLY A 321       6.883  -5.673 -18.494  1.00 70.33           H
ATOM   4907  N   GLU A 322       6.075  -5.584 -22.359  1.00 72.39           N
ATOM   4908  CA  GLU A 322       6.705  -5.471 -23.663  1.00 72.39           C
ATOM   4909  C   GLU A 322       6.700  -4.014 -24.130  1.00 72.39           C
ATOM   4910  O   GLU A 322       7.696  -3.526 -24.663  1.00 72.39           O
ATOM   4911  HA  GLU A 322       7.731  -5.810 -23.520  1.00 72.39           H
ATOM   4912  CB  GLU A 322       6.015  -6.376 -24.686  1.00 72.39           C
ATOM   4913 1HB  GLU A 322       4.934  -6.266 -24.604  1.00 72.39           H
ATOM   4914 2HB  GLU A 322       6.397  -6.160 -25.684  1.00 72.39           H
ATOM   4915  CG  GLU A 322       6.329  -7.849 -24.414  1.00 72.39           C
ATOM   4916 1HG  GLU A 322       7.407  -7.983 -24.319  1.00 72.39           H
ATOM   4917 2HG  GLU A 322       5.886  -8.150 -23.465  1.00 72.39           H
ATOM   4918  CD  GLU A 322       5.796  -8.740 -25.537  1.00 72.39           C
ATOM   4919  OE1 GLU A 322       6.215  -9.917 -25.575  1.00 72.39           O
ATOM   4920  OE2 GLU A 322       4.981  -8.224 -26.333  1.00 72.39           O
ATOM   4921  HN  GLU A 322       5.317  -6.235 -22.311  1.00 72.39           H
ATOM   4922  N   ARG A 323       5.568  -3.360 -23.914  1.00 73.90           N
ATOM   4923  CA  ARG A 323       5.398  -1.989 -24.365  1.00 73.90           C
ATOM   4924  C   ARG A 323       6.385  -1.067 -23.645  1.00 73.90           C
ATOM   4925  O   ARG A 323       7.015  -0.217 -24.272  1.00 73.90           O
ATOM   4926  HA  ARG A 323       5.600  -2.020 -25.435  1.00 73.90           H
ATOM   4927  CB  ARG A 323       3.972  -1.498 -24.108  1.00 73.90           C
ATOM   4928 1HB  ARG A 323       3.273  -2.328 -24.215  1.00 73.90           H
ATOM   4929 2HB  ARG A 323       3.886  -1.139 -23.082  1.00 73.90           H
ATOM   4930  CG  ARG A 323       3.594  -0.378 -25.079  1.00 73.90           C
ATOM   4931 1HG  ARG A 323       4.266   0.470 -24.941  1.00 73.90           H
ATOM   4932 2HG  ARG A 323       3.723  -0.723 -26.105  1.00 73.90           H
ATOM   4933  CD  ARG A 323       2.147   0.070 -24.864  1.00 73.90           C
ATOM   4934 1HD  ARG A 323       1.579  -0.726 -24.382  1.00 73.90           H
ATOM   4935 2HD  ARG A 323       2.120   0.931 -24.196  1.00 73.90           H
ATOM   4936  NE  ARG A 323       1.527   0.418 -26.162  1.00 73.90           N
ATOM   4937  HE  ARG A 323       2.082   0.323 -26.988  1.00 73.90           H
ATOM   4938  CZ  ARG A 323       0.267   0.854 -26.299  1.00 73.90           C
ATOM   4939  NH1 ARG A 323      -0.523   1.001 -25.227  1.00 73.90           N
ATOM   4940 1HH1 ARG A 323      -0.173   0.785 -24.315  1.00 73.90           H
ATOM   4941 2HH1 ARG A 323      -1.462   1.326 -25.338  1.00 73.90           H
ATOM   4942  NH2 ARG A 323      -0.191   1.140 -27.526  1.00 73.90           N
ATOM   4943 1HH2 ARG A 323      -1.129   1.466 -27.645  1.00 73.90           H
ATOM   4944 2HH2 ARG A 323       0.405   1.028 -28.321  1.00 73.90           H
ATOM   4945  HN  ARG A 323       4.778  -3.751 -23.442  1.00 73.90           H
ATOM   4946  N   PHE A 324       6.488  -1.268 -22.340  1.00 76.27           N
ATOM   4947  CA  PHE A 324       7.364  -0.445 -21.523  1.00 76.27           C
ATOM   4948  C   PHE A 324       8.826  -0.625 -21.935  1.00 76.27           C
ATOM   4949  O   PHE A 324       9.582   0.344 -21.996  1.00 76.27           O
ATOM   4950  HA  PHE A 324       7.070   0.593 -21.679  1.00 76.27           H
ATOM   4951  CB  PHE A 324       7.193  -0.909 -20.075  1.00 76.27           C
ATOM   4952 1HB  PHE A 324       6.130  -0.937 -19.837  1.00 76.27           H
ATOM   4953 2HB  PHE A 324       7.567  -1.929 -19.985  1.00 76.27           H
ATOM   4954  CG  PHE A 324       7.908  -0.027 -19.050  1.00 76.27           C
ATOM   4955  CD1 PHE A 324       9.199  -0.289 -18.710  1.00 76.27           C
ATOM   4956  HD1 PHE A 324       9.723  -1.127 -19.168  1.00 76.27           H
ATOM   4957  CD2 PHE A 324       7.253   1.020 -18.479  1.00 76.27           C
ATOM   4958  HD2 PHE A 324       6.219   1.230 -18.752  1.00 76.27           H
ATOM   4959  CE1 PHE A 324       9.862   0.530 -17.759  1.00 76.27           C
ATOM   4960  HE1 PHE A 324      10.896   0.320 -17.486  1.00 76.27           H
ATOM   4961  CE2 PHE A 324       7.917   1.839 -17.528  1.00 76.27           C
ATOM   4962  HE2 PHE A 324       7.392   2.677 -17.070  1.00 76.27           H
ATOM   4963  CZ  PHE A 324       9.208   1.577 -17.188  1.00 76.27           C
ATOM   4964  HZ  PHE A 324       9.717   2.206 -16.458  1.00 76.27           H
ATOM   4965  HN  PHE A 324       5.987  -1.975 -21.841  1.00 76.27           H
ATOM   4966  N   ARG A 325       9.182  -1.872 -22.207  1.00 76.29           N
ATOM   4967  CA  ARG A 325      10.543  -2.194 -22.599  1.00 76.29           C
ATOM   4968  C   ARG A 325      10.924  -1.431 -23.870  1.00 76.29           C
ATOM   4969  O   ARG A 325      12.037  -0.920 -23.981  1.00 76.29           O
ATOM   4970  HA  ARG A 325      11.158  -1.881 -21.755  1.00 76.29           H
ATOM   4971  CB  ARG A 325      10.705  -3.695 -22.846  1.00 76.29           C
ATOM   4972 1HB  ARG A 325      10.084  -4.252 -22.144  1.00 76.29           H
ATOM   4973 2HB  ARG A 325      10.355  -3.943 -23.848  1.00 76.29           H
ATOM   4974  CG  ARG A 325      12.167  -4.121 -22.691  1.00 76.29           C
ATOM   4975 1HG  ARG A 325      12.773  -3.640 -23.458  1.00 76.29           H
ATOM   4976 2HG  ARG A 325      12.547  -3.786 -21.727  1.00 76.29           H
ATOM   4977  CD  ARG A 325      12.309  -5.641 -22.801  1.00 76.29           C
ATOM   4978 1HD  ARG A 325      11.598  -6.130 -22.135  1.00 76.29           H
ATOM   4979 2HD  ARG A 325      12.072  -5.965 -23.814  1.00 76.29           H
ATOM   4980  NE  ARG A 325      13.689  -6.046 -22.451  1.00 76.29           N
ATOM   4981  HE  ARG A 325      14.347  -5.327 -22.231  1.00 76.29           H
ATOM   4982  CZ  ARG A 325      14.111  -7.318 -22.411  1.00 76.29           C
ATOM   4983  NH1 ARG A 325      13.272  -8.322 -22.697  1.00 76.29           N
ATOM   4984 1HH1 ARG A 325      12.322  -8.126 -22.942  1.00 76.29           H
ATOM   4985 2HH1 ARG A 325      13.594  -9.268 -22.665  1.00 76.29           H
ATOM   4986  NH2 ARG A 325      15.385  -7.569 -22.081  1.00 76.29           N
ATOM   4987 1HH2 ARG A 325      15.716  -8.512 -22.047  1.00 76.29           H
ATOM   4988 2HH2 ARG A 325      16.005  -6.814 -21.869  1.00 76.29           H
ATOM   4989  HN  ARG A 325       8.559  -2.653 -22.163  1.00 76.29           H
ATOM   4990  N   ARG A 326       9.978  -1.379 -24.796  1.00 77.78           N
ATOM   4991  CA  ARG A 326      10.176  -0.631 -26.026  1.00 77.78           C
ATOM   4992  C   ARG A 326      10.333   0.860 -25.720  1.00 77.78           C
ATOM   4993  O   ARG A 326      11.229   1.515 -26.250  1.00 77.78           O
ATOM   4994  HA  ARG A 326      11.088  -1.041 -26.458  1.00 77.78           H
ATOM   4995  CB  ARG A 326       8.999  -0.826 -26.984  1.00 77.78           C
ATOM   4996 1HB  ARG A 326       8.061  -0.734 -26.438  1.00 77.78           H
ATOM   4997 2HB  ARG A 326       9.006  -0.040 -27.740  1.00 77.78           H
ATOM   4998  CG  ARG A 326       9.068  -2.195 -27.665  1.00 77.78           C
ATOM   4999 1HG  ARG A 326       9.985  -2.269 -28.250  1.00 77.78           H
ATOM   5000 2HG  ARG A 326       9.109  -2.979 -26.909  1.00 77.78           H
ATOM   5001  CD  ARG A 326       7.857  -2.417 -28.573  1.00 77.78           C
ATOM   5002 1HD  ARG A 326       6.940  -2.181 -28.034  1.00 77.78           H
ATOM   5003 2HD  ARG A 326       7.906  -1.744 -29.429  1.00 77.78           H
ATOM   5004  NE  ARG A 326       7.823  -3.822 -29.037  1.00 77.78           N
ATOM   5005  HE  ARG A 326       8.331  -4.503 -28.508  1.00 77.78           H
ATOM   5006  CZ  ARG A 326       7.155  -4.240 -30.120  1.00 77.78           C
ATOM   5007  NH1 ARG A 326       6.458  -3.372 -30.866  1.00 77.78           N
ATOM   5008 1HH1 ARG A 326       6.433  -2.404 -30.615  1.00 77.78           H
ATOM   5009 2HH1 ARG A 326       5.962  -3.692 -31.673  1.00 77.78           H
ATOM   5010  NH2 ARG A 326       7.195  -5.539 -30.448  1.00 77.78           N
ATOM   5011 1HH2 ARG A 326       6.701  -5.867 -31.253  1.00 77.78           H
ATOM   5012 2HH2 ARG A 326       7.717  -6.180 -29.886  1.00 77.78           H
ATOM   5013  HN  ARG A 326       9.092  -1.836 -24.717  1.00 77.78           H
ATOM   5014  N   ASP A 327       9.448   1.353 -24.866  1.00 80.28           N
ATOM   5015  CA  ASP A 327       9.409   2.774 -24.565  1.00 80.28           C
ATOM   5016  C   ASP A 327      10.682   3.167 -23.812  1.00 80.28           C
ATOM   5017  O   ASP A 327      11.206   4.263 -24.001  1.00 80.28           O
ATOM   5018  HA  ASP A 327       9.327   3.270 -25.532  1.00 80.28           H
ATOM   5019  CB  ASP A 327       8.211   3.117 -23.678  1.00 80.28           C
ATOM   5020 1HB  ASP A 327       8.247   2.522 -22.765  1.00 80.28           H
ATOM   5021 2HB  ASP A 327       8.263   4.163 -23.378  1.00 80.28           H
ATOM   5022  CG  ASP A 327       6.894   2.856 -24.411  1.00 80.28           C
ATOM   5023  OD1 ASP A 327       6.896   3.004 -25.652  1.00 80.28           O
ATOM   5024  OD2 ASP A 327       5.914   2.515 -23.714  1.00 80.28           O
ATOM   5025  HN  ASP A 327       8.768   0.800 -24.384  1.00 80.28           H
ATOM   5026  N   LEU A 328      11.143   2.249 -22.974  1.00 80.71           N
ATOM   5027  CA  LEU A 328      12.350   2.482 -22.199  1.00 80.71           C
ATOM   5028  C   LEU A 328      13.535   2.660 -23.151  1.00 80.71           C
ATOM   5029  O   LEU A 328      14.283   3.630 -23.041  1.00 80.71           O
ATOM   5030  HA  LEU A 328      12.209   3.410 -21.646  1.00 80.71           H
ATOM   5031  CB  LEU A 328      12.549   1.367 -21.171  1.00 80.71           C
ATOM   5032 1HB  LEU A 328      11.709   1.386 -20.476  1.00 80.71           H
ATOM   5033 2HB  LEU A 328      12.511   0.410 -21.690  1.00 80.71           H
ATOM   5034  CG  LEU A 328      13.846   1.426 -20.361  1.00 80.71           C
ATOM   5035  HG  LEU A 328      14.683   1.459 -21.059  1.00 80.71           H
ATOM   5036  CD1 LEU A 328      13.909   2.702 -19.519  1.00 80.71           C
ATOM   5037 1HD1 LEU A 328      13.866   3.572 -20.174  1.00 80.71           H
ATOM   5038 2HD1 LEU A 328      13.066   2.724 -18.829  1.00 80.71           H
ATOM   5039 3HD1 LEU A 328      14.841   2.718 -18.953  1.00 80.71           H
ATOM   5040  CD2 LEU A 328      14.018   0.167 -19.509  1.00 80.71           C
ATOM   5041 1HD2 LEU A 328      13.179   0.078 -18.819  1.00 80.71           H
ATOM   5042 2HD2 LEU A 328      14.050  -0.709 -20.156  1.00 80.71           H
ATOM   5043 3HD2 LEU A 328      14.947   0.235 -18.943  1.00 80.71           H
ATOM   5044  HN  LEU A 328      10.707   1.362 -22.821  1.00 80.71           H
ATOM   5045  N   VAL A 329      13.669   1.709 -24.063  1.00 78.97           N
ATOM   5046  CA  VAL A 329      14.785   1.715 -24.993  1.00 78.97           C
ATOM   5047  C   VAL A 329      14.722   2.981 -25.850  1.00 78.97           C
ATOM   5048  O   VAL A 329      15.752   3.581 -26.154  1.00 78.97           O
ATOM   5049  HA  VAL A 329      15.703   1.735 -24.405  1.00 78.97           H
ATOM   5050  CB  VAL A 329      14.782   0.430 -25.823  1.00 78.97           C
ATOM   5051  HB  VAL A 329      13.841   0.387 -26.371  1.00 78.97           H
ATOM   5052  CG1 VAL A 329      15.921   0.435 -26.845  1.00 78.97           C
ATOM   5053 1HG1 VAL A 329      15.802   1.285 -27.517  1.00 78.97           H
ATOM   5054 2HG1 VAL A 329      16.875   0.513 -26.325  1.00 78.97           H
ATOM   5055 3HG1 VAL A 329      15.895  -0.490 -27.422  1.00 78.97           H
ATOM   5056  CG2 VAL A 329      14.858  -0.805 -24.923  1.00 78.97           C
ATOM   5057 1HG2 VAL A 329      15.776  -0.770 -24.336  1.00 78.97           H
ATOM   5058 2HG2 VAL A 329      13.999  -0.819 -24.253  1.00 78.97           H
ATOM   5059 3HG2 VAL A 329      14.854  -1.704 -25.539  1.00 78.97           H
ATOM   5060  HN  VAL A 329      13.032   0.945 -24.172  1.00 78.97           H
ATOM   5061  N   LYS A 330      13.503   3.350 -26.215  1.00 79.27           N
[truncated: 117,320 more chars]
