# Supplementary material for: Noncanonical roles of chemokine regions in CCR9 activation revealed by structural modeling and mutational mapping
Source: Nat Commun. 2025 Aug 18;16:7695. doi: 10.1038/s41467-025-62321-9 (PMC12361432; doi:10.1038/s41467-025-62321-9)
Supplement: Supplementary file 4 — Supplementary Data 2 [file 41467_2025_62321_MOESM4_ESM.zip › CCR9_CCL25_rnk13.pdb]

SSBOND   1 CYS A   38    CYS A  289 
SSBOND   2 CYS A  119    CYS A  198 
SSBOND   3 CYS B    7    CYS B   35 
SSBOND   4 CYS B    8    CYS B   52 
ATOM      1  N   GLU A  20       1.775  -5.662  61.887  1.00 39.79           N
ATOM      2  CA  GLU A  20       0.992  -5.621  60.663  1.00 39.79           C
ATOM      3  C   GLU A  20       1.914  -5.614  59.443  1.00 39.79           C
ATOM      4  O   GLU A  20       1.457  -5.788  58.314  1.00 39.79           O
ATOM      5  HA  GLU A  20       0.395  -6.533  60.671  1.00 39.79           H
ATOM      6  CB  GLU A  20       0.057  -4.410  60.651  1.00 39.79           C
ATOM      7 1HB  GLU A  20       0.560  -3.554  61.100  1.00 39.79           H
ATOM      8 2HB  GLU A  20      -0.288  -4.223  59.634  1.00 39.79           H
ATOM      9  CG  GLU A  20      -1.195  -4.676  61.489  1.00 39.79           C
ATOM     10 1HG  GLU A  20      -1.561  -5.684  61.294  1.00 39.79           H
ATOM     11 2HG  GLU A  20      -0.945  -4.627  62.549  1.00 39.79           H
ATOM     12  CD  GLU A  20      -2.293  -3.658  61.172  1.00 39.79           C
ATOM     13  OE1 GLU A  20      -3.461  -3.964  61.496  1.00 39.79           O
ATOM     14  OE2 GLU A  20      -1.940  -2.598  60.613  1.00 39.79           O
ATOM     15  HN  GLU A  20       2.766  -5.671  61.754  1.00 39.79           H
ATOM     16  N   SER A  21       3.196  -5.412  59.710  1.00 43.25           N
ATOM     17  CA  SER A  21       4.173  -5.285  58.642  1.00 43.25           C
ATOM     18  C   SER A  21       4.415  -6.648  57.990  1.00 43.25           C
ATOM     19  O   SER A  21       4.683  -6.728  56.792  1.00 43.25           O
ATOM     20  HA  SER A  21       3.730  -4.592  57.927  1.00 43.25           H
ATOM     21  CB  SER A  21       5.489  -4.706  59.165  1.00 43.25           C
ATOM     22 1HB  SER A  21       6.058  -4.291  58.333  1.00 43.25           H
ATOM     23 2HB  SER A  21       5.277  -3.884  59.848  1.00 43.25           H
ATOM     24  OG  SER A  21       6.275  -5.688  59.835  1.00 43.25           O
ATOM     25  HG  SER A  21       7.125  -5.277  60.166  1.00 43.25           H
ATOM     26  HN  SER A  21       3.569  -5.336  60.635  1.00 43.25           H
ATOM     27  N   THR A  22       4.311  -7.686  58.806  1.00 44.85           N
ATOM     28  CA  THR A  22       4.796  -8.998  58.414  1.00 44.85           C
ATOM     29  C   THR A  22       3.825  -9.654  57.430  1.00 44.85           C
ATOM     30  O   THR A  22       4.211 -10.015  56.319  1.00 44.85           O
ATOM     31  HA  THR A  22       5.744  -8.872  57.891  1.00 44.85           H
ATOM     32  CB  THR A  22       5.020  -9.819  59.685  1.00 44.85           C
ATOM     33  HB  THR A  22       4.127 -10.390  59.942  1.00 44.85           H
ATOM     34  OG1 THR A  22       5.434  -8.858  60.652  1.00 44.85           O
ATOM     35  HG1 THR A  22       6.269  -8.401  60.344  1.00 44.85           H
ATOM     36  CG2 THR A  22       6.214 -10.768  59.568  1.00 44.85           C
ATOM     37 1HG2 THR A  22       7.119 -10.191  59.378  1.00 44.85           H
ATOM     38 2HG2 THR A  22       6.047 -11.463  58.745  1.00 44.85           H
ATOM     39 3HG2 THR A  22       6.328 -11.326  60.497  1.00 44.85           H
ATOM     40  HN  THR A  22       3.905  -7.641  59.719  1.00 44.85           H
ATOM     41  N   SER A  23       2.584  -9.788  57.873  1.00 46.04           N
ATOM     42  CA  SER A  23       1.573 -10.460  57.076  1.00 46.04           C
ATOM     43  C   SER A  23       1.336  -9.691  55.774  1.00 46.04           C
ATOM     44  O   SER A  23       1.177 -10.293  54.713  1.00 46.04           O
ATOM     45  HA  SER A  23       1.980 -11.449  56.866  1.00 46.04           H
ATOM     46  CB  SER A  23       0.263 -10.604  57.853  1.00 46.04           C
ATOM     47 1HB  SER A  23      -0.495 -11.049  57.209  1.00 46.04           H
ATOM     48 2HB  SER A  23       0.411 -11.287  58.690  1.00 46.04           H
ATOM     49  OG  SER A  23      -0.208  -9.350  58.342  1.00 46.04           O
ATOM     50  HG  SER A  23      -1.059  -9.479  58.851  1.00 46.04           H
ATOM     51  HN  SER A  23       2.266  -9.448  58.758  1.00 46.04           H
ATOM     52  N   SER A  24       1.319  -8.372  55.899  1.00 47.87           N
ATOM     53  CA  SER A  24       1.102  -7.514  54.747  1.00 47.87           C
ATOM     54  C   SER A  24       2.341  -7.518  53.849  1.00 47.87           C
ATOM     55  O   SER A  24       2.368  -6.847  52.819  1.00 47.87           O
ATOM     56  HA  SER A  24       0.249  -7.946  54.223  1.00 47.87           H
ATOM     57  CB  SER A  24       0.764  -6.086  55.179  1.00 47.87           C
ATOM     58 1HB  SER A  24       0.373  -5.532  54.326  1.00 47.87           H
ATOM     59 2HB  SER A  24      -0.024  -6.111  55.931  1.00 47.87           H
ATOM     60  OG  SER A  24       1.900  -5.405  55.706  1.00 47.87           O
ATOM     61  HG  SER A  24       2.116  -5.755  56.617  1.00 47.87           H
ATOM     62  HN  SER A  24       1.451  -7.890  56.765  1.00 47.87           H
ATOM     63  N   MET A  25       3.337  -8.283  54.273  1.00 47.35           N
ATOM     64  CA  MET A  25       4.517  -8.497  53.454  1.00 47.35           C
ATOM     65  C   MET A  25       4.468  -9.865  52.769  1.00 47.35           C
ATOM     66  O   MET A  25       4.966 -10.023  51.655  1.00 47.35           O
ATOM     67  HA  MET A  25       4.501  -7.707  52.703  1.00 47.35           H
ATOM     68  CB  MET A  25       5.769  -8.409  54.328  1.00 47.35           C
ATOM     69 1HB  MET A  25       5.667  -7.584  55.034  1.00 47.35           H
ATOM     70 2HB  MET A  25       5.871  -9.320  54.917  1.00 47.35           H
ATOM     71  CG  MET A  25       7.021  -8.204  53.474  1.00 47.35           C
ATOM     72 1HG  MET A  25       7.914  -8.385  54.072  1.00 47.35           H
ATOM     73 2HG  MET A  25       7.035  -8.923  52.655  1.00 47.35           H
ATOM     74  SD  MET A  25       7.052  -6.541  52.824  1.00 47.35           S
ATOM     75  CE  MET A  25       8.048  -5.740  54.069  1.00 47.35           C
ATOM     76 1HE  MET A  25       7.558  -5.827  55.039  1.00 47.35           H
ATOM     77 2HE  MET A  25       9.027  -6.216  54.113  1.00 47.35           H
ATOM     78 3HE  MET A  25       8.167  -4.686  53.816  1.00 47.35           H
ATOM     79  HN  MET A  25       3.345  -8.751  55.157  1.00 47.35           H
ATOM     80  N   GLU A  26       3.864 -10.818  53.463  1.00 49.22           N
ATOM     81  CA  GLU A  26       3.734 -12.163  52.932  1.00 49.22           C
ATOM     82  C   GLU A  26       2.730 -12.184  51.777  1.00 49.22           C
ATOM     83  O   GLU A  26       3.008 -12.742  50.718  1.00 49.22           O
ATOM     84  HA  GLU A  26       4.726 -12.426  52.564  1.00 49.22           H
ATOM     85  CB  GLU A  26       3.328 -13.150  54.029  1.00 49.22           C
ATOM     86 1HB  GLU A  26       2.562 -12.701  54.661  1.00 49.22           H
ATOM     87 2HB  GLU A  26       3.016 -14.092  53.579  1.00 49.22           H
ATOM     88  CG  GLU A  26       4.514 -13.478  54.938  1.00 49.22           C
ATOM     89 1HG  GLU A  26       5.367 -13.783  54.332  1.00 49.22           H
ATOM     90 2HG  GLU A  26       4.816 -12.584  55.485  1.00 49.22           H
ATOM     91  CD  GLU A  26       4.158 -14.591  55.925  1.00 49.22           C
ATOM     92  OE1 GLU A  26       5.100 -15.287  56.360  1.00 49.22           O
ATOM     93  OE2 GLU A  26       2.950 -14.721  56.222  1.00 49.22           O
ATOM     94  HN  GLU A  26       3.468 -10.682  54.372  1.00 49.22           H
ATOM     95  N   ASP A  27       1.583 -11.567  52.022  1.00 48.34           N
ATOM     96  CA  ASP A  27       0.551 -11.474  51.004  1.00 48.34           C
ATOM     97  C   ASP A  27       1.150 -10.877  49.729  1.00 48.34           C
ATOM     98  O   ASP A  27       0.751 -11.237  48.623  1.00 48.34           O
ATOM     99  HA  ASP A  27       0.198 -12.496  50.860  1.00 48.34           H
ATOM    100  CB  ASP A  27      -0.593 -10.566  51.459  1.00 48.34           C
ATOM    101 1HB  ASP A  27      -0.193  -9.739  52.046  1.00 48.34           H
ATOM    102 2HB  ASP A  27      -1.084 -10.130  50.589  1.00 48.34           H
ATOM    103  CG  ASP A  27      -1.613 -11.344  52.292  1.00 48.34           C
ATOM    104  OD1 ASP A  27      -1.560 -12.591  52.234  1.00 48.34           O
ATOM    105  OD2 ASP A  27      -2.422 -10.673  52.969  1.00 48.34           O
ATOM    106  HN  ASP A  27       1.355 -11.137  52.895  1.00 48.34           H
ATOM    107  N   TYR A  28       2.100  -9.975  49.926  1.00 50.03           N
ATOM    108  CA  TYR A  28       2.735  -9.300  48.807  1.00 50.03           C
ATOM    109  C   TYR A  28       3.500 -10.293  47.930  1.00 50.03           C
ATOM    110  O   TYR A  28       3.473 -10.193  46.704  1.00 50.03           O
ATOM    111  HA  TYR A  28       1.954  -8.827  48.212  1.00 50.03           H
ATOM    112  CB  TYR A  28       3.728  -8.310  49.420  1.00 50.03           C
ATOM    113 1HB  TYR A  28       3.931  -8.605  50.450  1.00 50.03           H
ATOM    114 2HB  TYR A  28       4.671  -8.375  48.878  1.00 50.03           H
ATOM    115  CG  TYR A  28       3.247  -6.858  49.407  1.00 50.03           C
ATOM    116  CD1 TYR A  28       3.802  -5.955  48.523  1.00 50.03           C
ATOM    117  HD1 TYR A  28       4.583  -6.277  47.834  1.00 50.03           H
ATOM    118  CD2 TYR A  28       2.258  -6.450  50.279  1.00 50.03           C
ATOM    119  HD2 TYR A  28       1.820  -7.163  50.978  1.00 50.03           H
ATOM    120  CE1 TYR A  28       3.350  -4.588  48.511  1.00 50.03           C
ATOM    121  HE1 TYR A  28       3.780  -3.865  47.818  1.00 50.03           H
ATOM    122  CE2 TYR A  28       1.806  -5.083  50.267  1.00 50.03           C
ATOM    123  HE2 TYR A  28       1.026  -4.748  50.950  1.00 50.03           H
ATOM    124  CZ  TYR A  28       2.374  -4.220  49.383  1.00 50.03           C
ATOM    125  OH  TYR A  28       1.946  -2.929  49.371  1.00 50.03           O
ATOM    126  HH  TYR A  28       1.452  -2.724  50.216  1.00 50.03           H
ATOM    127  HN  TYR A  28       2.435  -9.704  50.829  1.00 50.03           H
ATOM    128  N   VAL A  29       4.163 -11.230  48.592  1.00 49.63           N
ATOM    129  CA  VAL A  29       5.008 -12.183  47.894  1.00 49.63           C
ATOM    130  C   VAL A  29       4.132 -13.261  47.251  1.00 49.63           C
ATOM    131  O   VAL A  29       4.403 -13.703  46.136  1.00 49.63           O
ATOM    132  HA  VAL A  29       5.533 -11.642  47.106  1.00 49.63           H
ATOM    133  CB  VAL A  29       6.054 -12.756  48.853  1.00 49.63           C
ATOM    134  HB  VAL A  29       5.525 -13.241  49.674  1.00 49.63           H
ATOM    135  CG1 VAL A  29       6.914 -13.814  48.158  1.00 49.63           C
ATOM    136 1HG1 VAL A  29       6.278 -14.627  47.808  1.00 49.63           H
ATOM    137 2HG1 VAL A  29       7.428 -13.363  47.309  1.00 49.63           H
ATOM    138 3HG1 VAL A  29       7.648 -14.204  48.862  1.00 49.63           H
ATOM    139  CG2 VAL A  29       6.923 -11.644  49.444  1.00 49.63           C
ATOM    140 1HG2 VAL A  29       7.437 -11.119  48.640  1.00 49.63           H
ATOM    141 2HG2 VAL A  29       6.293 -10.943  49.992  1.00 49.63           H
ATOM    142 3HG2 VAL A  29       7.657 -12.079  50.122  1.00 49.63           H
ATOM    143  HN  VAL A  29       4.129 -11.343  49.585  1.00 49.63           H
ATOM    144  N   ASN A  30       3.099 -13.652  47.983  1.00 48.46           N
ATOM    145  CA  ASN A  30       2.328 -14.829  47.620  1.00 48.46           C
ATOM    146  C   ASN A  30       1.291 -14.448  46.562  1.00 48.46           C
ATOM    147  O   ASN A  30       0.610 -15.313  46.015  1.00 48.46           O
ATOM    148  HA  ASN A  30       3.059 -15.547  47.248  1.00 48.46           H
ATOM    149  CB  ASN A  30       1.582 -15.394  48.831  1.00 48.46           C
ATOM    150 1HB  ASN A  30       1.379 -14.594  49.543  1.00 48.46           H
ATOM    151 2HB  ASN A  30       0.618 -15.792  48.515  1.00 48.46           H
ATOM    152  CG  ASN A  30       2.397 -16.495  49.511  1.00 48.46           C
ATOM    153  OD1 ASN A  30       3.462 -16.884  49.061  1.00 48.46           O
ATOM    154  ND2 ASN A  30       1.838 -16.975  50.619  1.00 48.46           N
ATOM    155 1HD2 ASN A  30       0.962 -16.612  50.935  1.00 48.46           H
ATOM    156 2HD2 ASN A  30       2.295 -17.699  51.136  1.00 48.46           H
ATOM    157  HN  ASN A  30       2.788 -13.181  48.808  1.00 48.46           H
ATOM    158  N   PHE A  31       1.204 -13.151  46.304  1.00 49.65           N
ATOM    159  CA  PHE A  31       0.665 -12.672  45.043  1.00 49.65           C
ATOM    160  C   PHE A  31       1.516 -13.152  43.865  1.00 49.65           C
ATOM    161  O   PHE A  31       2.534 -12.542  43.542  1.00 49.65           O
ATOM    162  HA  PHE A  31      -0.343 -13.076  44.949  1.00 49.65           H
ATOM    163  CB  PHE A  31       0.699 -11.144  45.093  1.00 49.65           C
ATOM    164 1HB  PHE A  31       1.417 -10.831  45.850  1.00 49.65           H
ATOM    165 2HB  PHE A  31       1.060 -10.767  44.136  1.00 49.65           H
ATOM    166  CG  PHE A  31      -0.655 -10.500  45.399  1.00 49.65           C
ATOM    167  CD1 PHE A  31      -1.554 -10.298  44.398  1.00 49.65           C
ATOM    168  HD1 PHE A  31      -1.309 -10.594  43.378  1.00 49.65           H
ATOM    169  CD2 PHE A  31      -0.961 -10.131  46.671  1.00 49.65           C
ATOM    170  HD2 PHE A  31      -0.241 -10.293  47.473  1.00 49.65           H
ATOM    171  CE1 PHE A  31      -2.810  -9.701  44.682  1.00 49.65           C
ATOM    172  HE1 PHE A  31      -3.530  -9.539  43.879  1.00 49.65           H
ATOM    173  CE2 PHE A  31      -2.218  -9.534  46.955  1.00 49.65           C
ATOM    174  HE2 PHE A  31      -2.462  -9.238  47.975  1.00 49.65           H
ATOM    175  CZ  PHE A  31      -3.116  -9.332  45.954  1.00 49.65           C
ATOM    176  HZ  PHE A  31      -4.081  -8.874  46.172  1.00 49.65           H
ATOM    177  HN  PHE A  31       1.495 -12.434  46.939  1.00 49.65           H
ATOM    178  N   ASN A  32       1.066 -14.239  43.256  1.00 50.84           N
ATOM    179  CA  ASN A  32       1.462 -14.551  41.893  1.00 50.84           C
ATOM    180  C   ASN A  32       1.014 -13.420  40.965  1.00 50.84           C
ATOM    181  O   ASN A  32      -0.023 -13.523  40.312  1.00 50.84           O
ATOM    182  HA  ASN A  32       2.547 -14.657  41.927  1.00 50.84           H
ATOM    183  CB  ASN A  32       0.806 -15.846  41.411  1.00 50.84           C
ATOM    184 1HB  ASN A  32      -0.109 -16.026  41.975  1.00 50.84           H
ATOM    185 2HB  ASN A  32       0.521 -15.746  40.364  1.00 50.84           H
ATOM    186  CG  ASN A  32       1.755 -17.035  41.576  1.00 50.84           C
ATOM    187  OD1 ASN A  32       2.960 -16.889  41.698  1.00 50.84           O
ATOM    188  ND2 ASN A  32       1.146 -18.218  41.571  1.00 50.84           N
ATOM    189 1HD2 ASN A  32       0.153 -18.268  41.467  1.00 50.84           H
ATOM    190 2HD2 ASN A  32       1.681 -19.056  41.673  1.00 50.84           H
ATOM    191  HN  ASN A  32       0.444 -14.899  43.677  1.00 50.84           H
ATOM    192  N   PHE A  33       1.818 -12.367  40.936  1.00 54.54           N
ATOM    193  CA  PHE A  33       1.714 -11.375  39.880  1.00 54.54           C
ATOM    194  C   PHE A  33       2.042 -11.988  38.517  1.00 54.54           C
ATOM    195  O   PHE A  33       3.172 -11.886  38.042  1.00 54.54           O
ATOM    196  HA  PHE A  33       0.685 -11.014  39.875  1.00 54.54           H
ATOM    197  CB  PHE A  33       2.735 -10.280  40.192  1.00 54.54           C
ATOM    198 1HB  PHE A  33       3.691 -10.746  40.430  1.00 54.54           H
ATOM    199 2HB  PHE A  33       2.889  -9.675  39.299  1.00 54.54           H
ATOM    200  CG  PHE A  33       2.330  -9.362  41.348  1.00 54.54           C
ATOM    201  CD1 PHE A  33       1.495  -8.313  41.122  1.00 54.54           C
ATOM    202  HD1 PHE A  33       1.115  -8.125  40.118  1.00 54.54           H
ATOM    203  CD2 PHE A  33       2.805  -9.596  42.600  1.00 54.54           C
ATOM    204  HD2 PHE A  33       3.474 -10.438  42.781  1.00 54.54           H
ATOM    205  CE1 PHE A  33       1.120  -7.461  42.194  1.00 54.54           C
ATOM    206  HE1 PHE A  33       0.451  -6.620  42.013  1.00 54.54           H
ATOM    207  CE2 PHE A  33       2.429  -8.745  43.673  1.00 54.54           C
ATOM    208  HE2 PHE A  33       2.810  -8.932  44.677  1.00 54.54           H
ATOM    209  CZ  PHE A  33       1.594  -7.695  43.447  1.00 54.54           C
ATOM    210  HZ  PHE A  33       1.306  -7.042  44.270  1.00 54.54           H
ATOM    211  HN  PHE A  33       2.528 -12.187  41.616  1.00 54.54           H
ATOM    212  N   THR A  34       1.033 -12.613  37.926  1.00 62.74           N
ATOM    213  CA  THR A  34       1.025 -12.828  36.489  1.00 62.74           C
ATOM    214  C   THR A  34       1.392 -11.537  35.755  1.00 62.74           C
ATOM    215  O   THR A  34       0.654 -10.555  35.813  1.00 62.74           O
ATOM    216  HA  THR A  34       1.793 -13.563  36.248  1.00 62.74           H
ATOM    217  CB  THR A  34      -0.349 -13.379  36.102  1.00 62.74           C
ATOM    218  HB  THR A  34      -0.988 -12.589  35.708  1.00 62.74           H
ATOM    219  OG1 THR A  34      -0.816 -14.013  37.289  1.00 62.74           O
ATOM    220  HG1 THR A  34      -1.803 -14.164  37.231  1.00 62.74           H
ATOM    221  CG2 THR A  34      -0.257 -14.517  35.083  1.00 62.74           C
ATOM    222 1HG2 THR A  34       0.326 -15.336  35.505  1.00 62.74           H
ATOM    223 2HG2 THR A  34       0.227 -14.155  34.176  1.00 62.74           H
ATOM    224 3HG2 THR A  34      -1.260 -14.871  34.843  1.00 62.74           H
ATOM    225  HN  THR A  34       0.234 -12.968  38.412  1.00 62.74           H
ATOM    226  N   ASP A  35       2.531 -11.581  35.080  1.00 77.01           N
ATOM    227  CA  ASP A  35       3.151 -10.366  34.579  1.00 77.01           C
ATOM    228  C   ASP A  35       2.363  -9.857  33.371  1.00 77.01           C
ATOM    229  O   ASP A  35       2.744 -10.103  32.227  1.00 77.01           O
ATOM    230  HA  ASP A  35       3.130  -9.668  35.415  1.00 77.01           H
ATOM    231  CB  ASP A  35       4.590 -10.628  34.128  1.00 77.01           C
ATOM    232 1HB  ASP A  35       4.944 -11.566  34.556  1.00 77.01           H
ATOM    233 2HB  ASP A  35       4.621 -10.740  33.045  1.00 77.01           H
ATOM    234  CG  ASP A  35       5.514  -9.486  34.555  1.00 77.01           C
ATOM    235  OD1 ASP A  35       4.971  -8.457  35.011  1.00 77.01           O
ATOM    236  OD2 ASP A  35       6.743  -9.668  34.416  1.00 77.01           O
ATOM    237  HN  ASP A  35       3.028 -12.425  34.875  1.00 77.01           H
ATOM    238  N   PHE A  36       1.277  -9.157  33.665  1.00 88.02           N
ATOM    239  CA  PHE A  36       0.414  -8.639  32.618  1.00 88.02           C
ATOM    240  C   PHE A  36       1.026  -7.397  31.967  1.00 88.02           C
ATOM    241  O   PHE A  36       0.542  -6.930  30.937  1.00 88.02           O
ATOM    242  HA  PHE A  36       0.306  -9.424  31.869  1.00 88.02           H
ATOM    243  CB  PHE A  36      -0.911  -8.253  33.280  1.00 88.02           C
ATOM    244 1HB  PHE A  36      -0.706  -7.584  34.116  1.00 88.02           H
ATOM    245 2HB  PHE A  36      -1.513  -7.694  32.564  1.00 88.02           H
ATOM    246  CG  PHE A  36      -1.724  -9.446  33.787  1.00 88.02           C
ATOM    247  CD1 PHE A  36      -1.866 -10.552  33.009  1.00 88.02           C
ATOM    248  HD1 PHE A  36      -1.401 -10.589  32.024  1.00 88.02           H
ATOM    249  CD2 PHE A  36      -2.304  -9.400  35.016  1.00 88.02           C
ATOM    250  HD2 PHE A  36      -2.191  -8.513  35.639  1.00 88.02           H
ATOM    251  CE1 PHE A  36      -2.621 -11.659  33.480  1.00 88.02           C
ATOM    252  HE1 PHE A  36      -2.735 -12.546  32.856  1.00 88.02           H
ATOM    253  CE2 PHE A  36      -3.059 -10.506  35.487  1.00 88.02           C
ATOM    254  HE2 PHE A  36      -3.525 -10.469  36.472  1.00 88.02           H
ATOM    255  CZ  PHE A  36      -3.201 -11.613  34.709  1.00 88.02           C
ATOM    256  HZ  PHE A  36      -3.781 -12.462  35.070  1.00 88.02           H
ATOM    257  HN  PHE A  36       0.985  -8.943  34.597  1.00 88.02           H
ATOM    258  N   TYR A  37       2.081  -6.899  32.594  1.00 91.22           N
ATOM    259  CA  TYR A  37       2.914  -5.886  31.969  1.00 91.22           C
ATOM    260  C   TYR A  37       3.974  -6.526  31.070  1.00 91.22           C
ATOM    261  O   TYR A  37       4.829  -7.270  31.547  1.00 91.22           O
ATOM    262  HA  TYR A  37       2.270  -5.249  31.361  1.00 91.22           H
ATOM    263  CB  TYR A  37       3.611  -5.147  33.113  1.00 91.22           C
ATOM    264 1HB  TYR A  37       2.857  -4.804  33.822  1.00 91.22           H
ATOM    265 2HB  TYR A  37       4.254  -5.847  33.646  1.00 91.22           H
ATOM    266  CG  TYR A  37       4.448  -3.949  32.662  1.00 91.22           C
ATOM    267  CD1 TYR A  37       5.774  -4.124  32.321  1.00 91.22           C
ATOM    268  HD1 TYR A  37       6.225  -5.115  32.374  1.00 91.22           H
ATOM    269  CD2 TYR A  37       3.878  -2.694  32.595  1.00 91.22           C
ATOM    270  HD2 TYR A  37       2.831  -2.556  32.864  1.00 91.22           H
ATOM    271  CE1 TYR A  37       6.563  -2.996  31.896  1.00 91.22           C
ATOM    272  HE1 TYR A  37       7.611  -3.120  31.625  1.00 91.22           H
ATOM    273  CE2 TYR A  37       4.667  -1.567  32.170  1.00 91.22           C
ATOM    274  HE2 TYR A  37       4.229  -0.570  32.113  1.00 91.22           H
ATOM    275  CZ  TYR A  37       5.970  -1.773  31.842  1.00 91.22           C
ATOM    276  OH  TYR A  37       6.715  -0.709  31.440  1.00 91.22           O
ATOM    277  HH  TYR A  37       7.362  -0.991  30.732  1.00 91.22           H
ATOM    278  HN  TYR A  37       2.368  -7.175  33.511  1.00 91.22           H
ATOM    279  N   CYS A  38       3.883  -6.213  29.786  1.00 91.10           N
ATOM    280  CA  CYS A  38       4.754  -6.832  28.801  1.00 91.10           C
ATOM    281  C   CYS A  38       5.786  -5.796  28.353  1.00 91.10           C
ATOM    282  O   CYS A  38       5.431  -4.779  27.758  1.00 91.10           O
ATOM    283  HA  CYS A  38       5.240  -7.673  29.298  1.00 91.10           H
ATOM    284  CB  CYS A  38       3.961  -7.397  27.621  1.00 91.10           C
ATOM    285 1HB  CYS A  38       3.150  -8.028  27.985  1.00 91.10           H
ATOM    286 2HB  CYS A  38       3.504  -6.583  27.057  1.00 91.10           H
ATOM    287  SG  CYS A  38       5.066  -8.367  26.531  1.00 91.10           S
ATOM    288  HN  CYS A  38       3.231  -5.551  29.417  1.00 91.10           H
ATOM    289  N   GLU A  39       7.042  -6.089  28.655  1.00 89.75           N
ATOM    290  CA  GLU A  39       8.142  -5.292  28.138  1.00 89.75           C
ATOM    291  C   GLU A  39       8.476  -5.715  26.706  1.00 89.75           C
ATOM    292  O   GLU A  39       8.848  -6.862  26.464  1.00 89.75           O
ATOM    293  HA  GLU A  39       7.783  -4.263  28.146  1.00 89.75           H
ATOM    294  CB  GLU A  39       9.371  -5.402  29.043  1.00 89.75           C
ATOM    295 1HB  GLU A  39       9.557  -6.448  29.285  1.00 89.75           H
ATOM    296 2HB  GLU A  39      10.221  -4.911  28.568  1.00 89.75           H
ATOM    297  CG  GLU A  39       9.141  -4.677  30.370  1.00 89.75           C
ATOM    298 1HG  GLU A  39       8.808  -3.656  30.179  1.00 89.75           H
ATOM    299 2HG  GLU A  39       8.345  -5.172  30.926  1.00 89.75           H
ATOM    300  CD  GLU A  39      10.419  -4.653  31.211  1.00 89.75           C
ATOM    301  OE1 GLU A  39      10.361  -4.071  32.316  1.00 89.75           O
ATOM    302  OE2 GLU A  39      11.425  -5.218  30.730  1.00 89.75           O
ATOM    303  HN  GLU A  39       7.312  -6.853  29.241  1.00 89.75           H
ATOM    304  N   LYS A  40       8.330  -4.765  25.794  1.00 89.88           N
ATOM    305  CA  LYS A  40       8.451  -5.064  24.377  1.00 89.88           C
ATOM    306  C   LYS A  40       9.889  -4.802  23.925  1.00 89.88           C
ATOM    307  O   LYS A  40      10.128  -4.467  22.766  1.00 89.88           O
ATOM    308  HA  LYS A  40       8.236  -6.125  24.247  1.00 89.88           H
ATOM    309  CB  LYS A  40       7.403  -4.289  23.575  1.00 89.88           C
ATOM    310 1HB  LYS A  40       7.546  -3.218  23.722  1.00 89.88           H
ATOM    311 2HB  LYS A  40       7.537  -4.484  22.511  1.00 89.88           H
ATOM    312  CG  LYS A  40       5.987  -4.683  23.998  1.00 89.88           C
ATOM    313 1HG  LYS A  40       5.882  -4.573  25.077  1.00 89.88           H
ATOM    314 2HG  LYS A  40       5.265  -4.008  23.537  1.00 89.88           H
ATOM    315  CD  LYS A  40       5.675  -6.125  23.594  1.00 89.88           C
ATOM    316 1HD  LYS A  40       5.946  -6.281  22.549  1.00 89.88           H
ATOM    317 2HD  LYS A  40       6.281  -6.811  24.185  1.00 89.88           H
ATOM    318  CE  LYS A  40       4.192  -6.442  23.795  1.00 89.88           C
ATOM    319 1HE  LYS A  40       4.004  -6.681  24.842  1.00 89.88           H
ATOM    320 2HE  LYS A  40       3.590  -5.566  23.555  1.00 89.88           H
ATOM    321  NZ  LYS A  40       3.785  -7.580  22.940  1.00 89.88           N
ATOM    322 1HZ  LYS A  40       2.802  -7.781  23.090  1.00 89.88           H
ATOM    323 2HZ  LYS A  40       3.935  -7.341  21.966  1.00 89.88           H
ATOM    324 3HZ  LYS A  40       4.337  -8.396  23.177  1.00 89.88           H
ATOM    325  HN  LYS A  40       8.134  -3.809  26.009  1.00 89.88           H
ATOM    326  N   ASN A  41      10.809  -4.964  24.865  1.00 87.92           N
ATOM    327  CA  ASN A  41      12.208  -4.671  24.601  1.00 87.92           C
ATOM    328  C   ASN A  41      12.703  -5.558  23.457  1.00 87.92           C
ATOM    329  O   ASN A  41      13.412  -5.092  22.567  1.00 87.92           O
ATOM    330  HA  ASN A  41      12.236  -3.611  24.348  1.00 87.92           H
ATOM    331  CB  ASN A  41      13.072  -4.958  25.830  1.00 87.92           C
ATOM    332 1HB  ASN A  41      12.767  -5.902  26.281  1.00 87.92           H
ATOM    333 2HB  ASN A  41      14.113  -5.070  25.529  1.00 87.92           H
ATOM    334  CG  ASN A  41      12.952  -3.832  26.860  1.00 87.92           C
ATOM    335  OD1 ASN A  41      12.642  -2.696  26.542  1.00 87.92           O
ATOM    336  ND2 ASN A  41      13.213  -4.210  28.108  1.00 87.92           N
ATOM    337 1HD2 ASN A  41      13.462  -5.160  28.301  1.00 87.92           H
ATOM    338 2HD2 ASN A  41      13.161  -3.546  28.853  1.00 87.92           H
ATOM    339  HN  ASN A  41      10.612  -5.288  25.790  1.00 87.92           H
ATOM    340  N   ASN A  42      12.310  -6.822  23.519  1.00 89.45           N
ATOM    341  CA  ASN A  42      12.750  -7.792  22.530  1.00 89.45           C
ATOM    342  C   ASN A  42      12.260  -7.361  21.146  1.00 89.45           C
ATOM    343  O   ASN A  42      12.986  -7.482  20.161  1.00 89.45           O
ATOM    344  HA  ASN A  42      13.838  -7.801  22.602  1.00 89.45           H
ATOM    345  CB  ASN A  42      12.176  -9.179  22.825  1.00 89.45           C
ATOM    346 1HB  ASN A  42      11.096  -9.108  22.959  1.00 89.45           H
ATOM    347 2HB  ASN A  42      12.348  -9.836  21.973  1.00 89.45           H
ATOM    348  CG  ASN A  42      12.813  -9.781  24.078  1.00 89.45           C
ATOM    349  OD1 ASN A  42      13.762  -9.256  24.638  1.00 89.45           O
ATOM    350  ND2 ASN A  42      12.241 -10.910  24.487  1.00 89.45           N
ATOM    351 1HD2 ASN A  42      11.465 -11.289  23.982  1.00 89.45           H
ATOM    352 2HD2 ASN A  42      12.587 -11.381  25.299  1.00 89.45           H
ATOM    353  HN  ASN A  42      11.703  -7.186  24.226  1.00 89.45           H
ATOM    354  N   VAL A  43      11.031  -6.868  21.116  1.00 90.53           N
ATOM    355  CA  VAL A  43      10.421  -6.454  19.864  1.00 90.53           C
ATOM    356  C   VAL A  43      11.198  -5.268  19.290  1.00 90.53           C
ATOM    357  O   VAL A  43      11.456  -5.214  18.088  1.00 90.53           O
ATOM    358  HA  VAL A  43      10.494  -7.291  19.170  1.00 90.53           H
ATOM    359  CB  VAL A  43       8.937  -6.148  20.081  1.00 90.53           C
ATOM    360  HB  VAL A  43       8.866  -5.290  20.749  1.00 90.53           H
ATOM    361  CG1 VAL A  43       8.257  -5.773  18.763  1.00 90.53           C
ATOM    362 1HG1 VAL A  43       8.738  -4.890  18.343  1.00 90.53           H
ATOM    363 2HG1 VAL A  43       8.343  -6.603  18.061  1.00 90.53           H
ATOM    364 3HG1 VAL A  43       7.203  -5.560  18.945  1.00 90.53           H
ATOM    365  CG2 VAL A  43       8.226  -7.326  20.750  1.00 90.53           C
ATOM    366 1HG2 VAL A  43       8.311  -8.209  20.117  1.00 90.53           H
ATOM    367 2HG2 VAL A  43       8.687  -7.526  21.717  1.00 90.53           H
ATOM    368 3HG2 VAL A  43       7.173  -7.081  20.892  1.00 90.53           H
ATOM    369  HN  VAL A  43      10.456  -6.749  21.926  1.00 90.53           H
ATOM    370  N   ARG A  44      11.551  -4.348  20.176  1.00 89.77           N
ATOM    371  CA  ARG A  44      12.228  -3.131  19.761  1.00 89.77           C
ATOM    372  C   ARG A  44      13.644  -3.451  19.276  1.00 89.77           C
ATOM    373  O   ARG A  44      14.127  -2.846  18.321  1.00 89.77           O
ATOM    374  HA  ARG A  44      11.616  -2.733  18.952  1.00 89.77           H
ATOM    375  CB  ARG A  44      12.306  -2.125  20.912  1.00 89.77           C
ATOM    376 1HB  ARG A  44      12.738  -2.605  21.790  1.00 89.77           H
ATOM    377 2HB  ARG A  44      12.969  -1.305  20.638  1.00 89.77           H
ATOM    378  CG  ARG A  44      10.920  -1.575  21.253  1.00 89.77           C
ATOM    379 1HG  ARG A  44      10.417  -1.255  20.341  1.00 89.77           H
ATOM    380 2HG  ARG A  44      10.310  -2.364  21.694  1.00 89.77           H
ATOM    381  CD  ARG A  44      11.021  -0.398  22.226  1.00 89.77           C
ATOM    382 1HD  ARG A  44      11.819   0.275  21.912  1.00 89.77           H
ATOM    383 2HD  ARG A  44      10.095   0.176  22.213  1.00 89.77           H
ATOM    384  NE  ARG A  44      11.289  -0.895  23.594  1.00 89.77           N
ATOM    385  HE  ARG A  44      12.233  -1.116  23.836  1.00 89.77           H
ATOM    386  CZ  ARG A  44      10.344  -1.065  24.529  1.00 89.77           C
ATOM    387  NH1 ARG A  44       9.062  -0.784  24.260  1.00 89.77           N
ATOM    388 1HH1 ARG A  44       8.804  -0.444  23.356  1.00 89.77           H
ATOM    389 2HH1 ARG A  44       8.363  -0.914  24.964  1.00 89.77           H
ATOM    390  NH2 ARG A  44      10.701  -1.522  25.738  1.00 89.77           N
ATOM    391 1HH2 ARG A  44      10.009  -1.654  26.447  1.00 89.77           H
ATOM    392 2HH2 ARG A  44      11.660  -1.729  25.930  1.00 89.77           H
ATOM    393  HN  ARG A  44      11.381  -4.424  21.158  1.00 89.77           H
ATOM    394  N   GLN A  45      14.268  -4.401  19.956  1.00 90.97           N
ATOM    395  CA  GLN A  45      15.630  -4.785  19.628  1.00 90.97           C
ATOM    396  C   GLN A  45      15.685  -5.401  18.228  1.00 90.97           C
ATOM    397  O   GLN A  45      16.585  -5.096  17.447  1.00 90.97           O
ATOM    398  HA  GLN A  45      16.205  -3.859  19.647  1.00 90.97           H
ATOM    399  CB  GLN A  45      16.196  -5.748  20.674  1.00 90.97           C
ATOM    400 1HB  GLN A  45      16.080  -5.319  21.669  1.00 90.97           H
ATOM    401 2HB  GLN A  45      15.629  -6.679  20.660  1.00 90.97           H
ATOM    402  CG  GLN A  45      17.674  -6.040  20.407  1.00 90.97           C
ATOM    403 1HG  GLN A  45      17.790  -6.467  19.411  1.00 90.97           H
ATOM    404 2HG  GLN A  45      18.241  -5.109  20.423  1.00 90.97           H
ATOM    405  CD  GLN A  45      18.239  -7.006  21.451  1.00 90.97           C
ATOM    406  OE1 GLN A  45      17.525  -7.565  22.267  1.00 90.97           O
ATOM    407  NE2 GLN A  45      19.556  -7.170  21.379  1.00 90.97           N
ATOM    408 1HE2 GLN A  45      20.084  -6.681  20.684  1.00 90.97           H
ATOM    409 2HE2 GLN A  45      20.020  -7.783  22.019  1.00 90.97           H
ATOM    410  HN  GLN A  45      13.859  -4.904  20.718  1.00 90.97           H
ATOM    411  N   PHE A  46      14.711  -6.256  17.955  1.00 92.43           N
ATOM    412  CA  PHE A  46      14.609  -6.880  16.646  1.00 92.43           C
ATOM    413  C   PHE A  46      14.409  -5.829  15.552  1.00 92.43           C
ATOM    414  O   PHE A  46      15.088  -5.859  14.527  1.00 92.43           O
ATOM    415  HA  PHE A  46      15.542  -7.414  16.468  1.00 92.43           H
ATOM    416  CB  PHE A  46      13.386  -7.798  16.683  1.00 92.43           C
ATOM    417 1HB  PHE A  46      13.561  -8.591  17.410  1.00 92.43           H
ATOM    418 2HB  PHE A  46      12.526  -7.228  17.034  1.00 92.43           H
ATOM    419  CG  PHE A  46      13.042  -8.432  15.333  1.00 92.43           C
ATOM    420  CD1 PHE A  46      12.006  -7.946  14.598  1.00 92.43           C
ATOM    421  HD1 PHE A  46      11.420  -7.106  14.971  1.00 92.43           H
ATOM    422  CD2 PHE A  46      13.773  -9.480  14.868  1.00 92.43           C
ATOM    423  HD2 PHE A  46      14.604  -9.869  15.457  1.00 92.43           H
ATOM    424  CE1 PHE A  46      11.687  -8.534  13.346  1.00 92.43           C
ATOM    425  HE1 PHE A  46      10.857  -8.145  12.757  1.00 92.43           H
ATOM    426  CE2 PHE A  46      13.455 -10.068  13.615  1.00 92.43           C
ATOM    427  HE2 PHE A  46      14.040 -10.908  13.243  1.00 92.43           H
ATOM    428  CZ  PHE A  46      12.418  -9.583  12.881  1.00 92.43           C
ATOM    429  HZ  PHE A  46      12.174 -10.034  11.919  1.00 92.43           H
ATOM    430  HN  PHE A  46      14.002  -6.524  18.607  1.00 92.43           H
ATOM    431  N   ALA A  47      13.476  -4.924  15.808  1.00 91.90           N
ATOM    432  CA  ALA A  47      13.114  -3.922  14.820  1.00 91.90           C
ATOM    433  C   ALA A  47      14.351  -3.096  14.462  1.00 91.90           C
ATOM    434  O   ALA A  47      14.579  -2.789  13.293  1.00 91.90           O
ATOM    435  HA  ALA A  47      12.766  -4.445  13.929  1.00 91.90           H
ATOM    436  CB  ALA A  47      11.973  -3.059  15.362  1.00 91.90           C
ATOM    437 1HB  ALA A  47      11.109  -3.689  15.574  1.00 91.90           H
ATOM    438 2HB  ALA A  47      12.295  -2.565  16.279  1.00 91.90           H
ATOM    439 3HB  ALA A  47      11.702  -2.307  14.621  1.00 91.90           H
ATOM    440  HN  ALA A  47      12.972  -4.869  16.670  1.00 91.90           H
ATOM    441  N   SER A  48      15.116  -2.759  15.489  1.00 91.99           N
ATOM    442  CA  SER A  48      16.190  -1.792  15.337  1.00 91.99           C
ATOM    443  C   SER A  48      17.271  -2.351  14.410  1.00 91.99           C
ATOM    444  O   SER A  48      18.005  -1.593  13.778  1.00 91.99           O
ATOM    445  HA  SER A  48      15.725  -0.911  14.895  1.00 91.99           H
ATOM    446  CB  SER A  48      16.794  -1.422  16.694  1.00 91.99           C
ATOM    447 1HB  SER A  48      17.472  -0.578  16.570  1.00 91.99           H
ATOM    448 2HB  SER A  48      16.001  -1.098  17.368  1.00 91.99           H
ATOM    449  OG  SER A  48      17.498  -2.513  17.280  1.00 91.99           O
ATOM    450  HG  SER A  48      17.875  -2.241  18.165  1.00 91.99           H
ATOM    451  HN  SER A  48      15.013  -3.134  16.411  1.00 91.99           H
ATOM    452  N   HIS A  49      17.334  -3.673  14.357  1.00 92.56           N
ATOM    453  CA  HIS A  49      18.340  -4.343  13.551  1.00 92.56           C
ATOM    454  C   HIS A  49      17.757  -4.682  12.178  1.00 92.56           C
ATOM    455  O   HIS A  49      18.440  -4.563  11.162  1.00 92.56           O
ATOM    456  HA  HIS A  49      19.160  -3.636  13.423  1.00 92.56           H
ATOM    457  CB  HIS A  49      18.892  -5.570  14.280  1.00 92.56           C
ATOM    458 1HB  HIS A  49      18.060  -6.212  14.570  1.00 92.56           H
ATOM    459 2HB  HIS A  49      19.511  -6.143  13.589  1.00 92.56           H
ATOM    460  CG  HIS A  49      19.706  -5.240  15.508  1.00 92.56           C
ATOM    461  ND1 HIS A  49      19.131  -4.895  16.718  1.00 92.56           N
ATOM    462  HD1 HIS A  49      18.151  -4.829  16.902  1.00 92.56           H
ATOM    463  CD2 HIS A  49      21.057  -5.207  15.700  1.00 92.56           C
ATOM    464  HD2 HIS A  49      21.813  -5.429  14.947  1.00 92.56           H
ATOM    465  CE1 HIS A  49      20.101  -4.666  17.592  1.00 92.56           C
ATOM    466  HE1 HIS A  49      19.969  -4.374  18.634  1.00 92.56           H
ATOM    467  NE2 HIS A  49      21.293  -4.860  16.959  1.00 92.56           N
ATOM    468  HN  HIS A  49      16.714  -4.283  14.851  1.00 92.56           H
ATOM    469  N   PHE A  50      16.498  -5.097  12.191  1.00 93.81           N
ATOM    470  CA  PHE A  50      15.908  -5.735  11.027  1.00 93.81           C
ATOM    471  C   PHE A  50      15.403  -4.692  10.028  1.00 93.81           C
ATOM    472  O   PHE A  50      15.646  -4.807   8.828  1.00 93.81           O
ATOM    473  HA  PHE A  50      16.687  -6.336  10.558  1.00 93.81           H
ATOM    474  CB  PHE A  50      14.723  -6.564  11.524  1.00 93.81           C
ATOM    475 1HB  PHE A  50      15.076  -7.270  12.276  1.00 93.81           H
ATOM    476 2HB  PHE A  50      14.011  -5.903  12.017  1.00 93.81           H
ATOM    477  CG  PHE A  50      13.998  -7.338  10.420  1.00 93.81           C
ATOM    478  CD1 PHE A  50      12.754  -6.955  10.026  1.00 93.81           C
ATOM    479  HD1 PHE A  50      12.273  -6.098  10.497  1.00 93.81           H
ATOM    480  CD2 PHE A  50      14.598  -8.408   9.833  1.00 93.81           C
ATOM    481  HD2 PHE A  50      15.596  -8.714  10.149  1.00 93.81           H
ATOM    482  CE1 PHE A  50      12.082  -7.673   9.002  1.00 93.81           C
ATOM    483  HE1 PHE A  50      11.084  -7.366   8.686  1.00 93.81           H
ATOM    484  CE2 PHE A  50      13.926  -9.125   8.808  1.00 93.81           C
ATOM    485  HE2 PHE A  50      14.407  -9.983   8.338  1.00 93.81           H
ATOM    486  CZ  PHE A  50      12.682  -8.743   8.414  1.00 93.81           C
ATOM    487  HZ  PHE A  50      12.166  -9.293   7.628  1.00 93.81           H
ATOM    488  HN  PHE A  50      15.887  -5.004  12.977  1.00 93.81           H
ATOM    489  N   LEU A  51      14.708  -3.697  10.561  1.00 94.67           N
ATOM    490  CA  LEU A  51      13.868  -2.845   9.736  1.00 94.67           C
ATOM    491  C   LEU A  51      14.752  -1.891   8.930  1.00 94.67           C
ATOM    492  O   LEU A  51      14.619  -1.796   7.711  1.00 94.67           O
ATOM    493  HA  LEU A  51      13.332  -3.490   9.040  1.00 94.67           H
ATOM    494  CB  LEU A  51      12.819  -2.135  10.594  1.00 94.67           C
ATOM    495 1HB  LEU A  51      13.337  -1.513  11.325  1.00 94.67           H
ATOM    496 2HB  LEU A  51      12.248  -1.464   9.953  1.00 94.67           H
ATOM    497  CG  LEU A  51      11.838  -3.041  11.340  1.00 94.67           C
ATOM    498  HG  LEU A  51      12.407  -3.677  12.018  1.00 94.67           H
ATOM    499  CD1 LEU A  51      10.873  -2.217  12.196  1.00 94.67           C
ATOM    500 1HD1 LEU A  51      11.439  -1.639  12.927  1.00 94.67           H
ATOM    501 2HD1 LEU A  51      10.307  -1.541  11.557  1.00 94.67           H
ATOM    502 3HD1 LEU A  51      10.187  -2.886  12.716  1.00 94.67           H
ATOM    503  CD2 LEU A  51      11.098  -3.964  10.370  1.00 94.67           C
ATOM    504 1HD2 LEU A  51      10.541  -3.364   9.651  1.00 94.67           H
ATOM    505 2HD2 LEU A  51      11.818  -4.589   9.842  1.00 94.67           H
ATOM    506 3HD2 LEU A  51      10.407  -4.597  10.927  1.00 94.67           H
ATOM    507  HN  LEU A  51      14.713  -3.470  11.535  1.00 94.67           H
ATOM    508  N   PRO A  52      15.666  -1.170   9.593  1.00 95.59           N
ATOM    509  CA  PRO A  52      16.349  -0.044   8.951  1.00 95.59           C
ATOM    510  C   PRO A  52      16.988  -0.435   7.628  1.00 95.59           C
ATOM    511  O   PRO A  52      16.746   0.204   6.605  1.00 95.59           O
ATOM    512  HA  PRO A  52      15.630   0.737   8.700  1.00 95.59           H
ATOM    513  CB  PRO A  52      17.395   0.382   9.983  1.00 95.59           C
ATOM    514 1HB  PRO A  52      18.349  -0.120   9.818  1.00 95.59           H
ATOM    515 2HB  PRO A  52      17.589   1.454   9.940  1.00 95.59           H
ATOM    516  CG  PRO A  52      16.767  -0.024  11.311  1.00 95.59           C
ATOM    517 1HG  PRO A  52      17.513  -0.115  12.100  1.00 95.59           H
ATOM    518 2HG  PRO A  52      16.042   0.712  11.657  1.00 95.59           H
ATOM    519  CD  PRO A  52      16.116  -1.358  10.984  1.00 95.59           C
ATOM    520 1HD  PRO A  52      16.822  -2.185  11.067  1.00 95.59           H
ATOM    521 2HD  PRO A  52      15.289  -1.581  11.658  1.00 95.59           H
ATOM    522  N   PRO A  53      17.816  -1.489   7.617  1.00 96.16           N
ATOM    523  CA  PRO A  53      18.491  -1.904   6.385  1.00 96.16           C
ATOM    524  C   PRO A  53      17.519  -2.110   5.235  1.00 96.16           C
ATOM    525  O   PRO A  53      17.792  -1.706   4.106  1.00 96.16           O
ATOM    526  HA  PRO A  53      19.170  -1.120   6.047  1.00 96.16           H
ATOM    527  CB  PRO A  53      19.191  -3.207   6.777  1.00 96.16           C
ATOM    528 1HB  PRO A  53      18.566  -4.076   6.571  1.00 96.16           H
ATOM    529 2HB  PRO A  53      20.120  -3.345   6.224  1.00 96.16           H
ATOM    530  CG  PRO A  53      19.445  -3.036   8.270  1.00 96.16           C
ATOM    531 1HG  PRO A  53      19.610  -3.993   8.765  1.00 96.16           H
ATOM    532 2HG  PRO A  53      20.332  -2.433   8.464  1.00 96.16           H
ATOM    533  CD  PRO A  53      18.175  -2.355   8.754  1.00 96.16           C
ATOM    534 1HD  PRO A  53      17.387  -3.076   8.972  1.00 96.16           H
ATOM    535 2HD  PRO A  53      18.344  -1.786   9.668  1.00 96.16           H
ATOM    536  N   LEU A  54      16.398  -2.740   5.555  1.00 95.87           N
ATOM    537  CA  LEU A  54      15.442  -3.132   4.534  1.00 95.87           C
ATOM    538  C   LEU A  54      14.769  -1.881   3.965  1.00 95.87           C
ATOM    539  O   LEU A  54      14.629  -1.746   2.750  1.00 95.87           O
ATOM    540  HA  LEU A  54      15.999  -3.619   3.734  1.00 95.87           H
ATOM    541  CB  LEU A  54      14.456  -4.161   5.090  1.00 95.87           C
ATOM    542 1HB  LEU A  54      13.998  -3.748   5.989  1.00 95.87           H
ATOM    543 2HB  LEU A  54      13.657  -4.301   4.361  1.00 95.87           H
ATOM    544  CG  LEU A  54      15.040  -5.533   5.434  1.00 95.87           C
ATOM    545  HG  LEU A  54      15.838  -5.391   6.162  1.00 95.87           H
ATOM    546  CD1 LEU A  54      13.987  -6.430   6.086  1.00 95.87           C
ATOM    547 1HD1 LEU A  54      13.629  -5.963   7.004  1.00 95.87           H
ATOM    548 2HD1 LEU A  54      13.151  -6.568   5.399  1.00 95.87           H
ATOM    549 3HD1 LEU A  54      14.429  -7.399   6.320  1.00 95.87           H
ATOM    550  CD2 LEU A  54      15.666  -6.187   4.200  1.00 95.87           C
ATOM    551 1HD2 LEU A  54      14.904  -6.314   3.431  1.00 95.87           H
ATOM    552 2HD2 LEU A  54      16.465  -5.552   3.818  1.00 95.87           H
ATOM    553 3HD2 LEU A  54      16.073  -7.160   4.472  1.00 95.87           H
ATOM    554  HN  LEU A  54      16.141  -2.982   6.491  1.00 95.87           H
ATOM    555  N   TYR A  55      14.371  -0.998   4.869  1.00 96.13           N
ATOM    556  CA  TYR A  55      13.651   0.201   4.478  1.00 96.13           C
ATOM    557  C   TYR A  55      14.529   1.112   3.617  1.00 96.13           C
ATOM    558  O   TYR A  55      14.036   1.777   2.708  1.00 96.13           O
ATOM    559  HA  TYR A  55      12.779  -0.104   3.899  1.00 96.13           H
ATOM    560  CB  TYR A  55      13.304   0.928   5.779  1.00 96.13           C
ATOM    561 1HB  TYR A  55      14.191   0.963   6.411  1.00 96.13           H
ATOM    562 2HB  TYR A  55      13.037   1.959   5.547  1.00 96.13           H
ATOM    563  CG  TYR A  55      12.160   0.285   6.565  1.00 96.13           C
ATOM    564  CD1 TYR A  55      11.453  -0.767   6.019  1.00 96.13           C
ATOM    565  HD1 TYR A  55      11.710  -1.140   5.027  1.00 96.13           H
ATOM    566  CD2 TYR A  55      11.834   0.757   7.820  1.00 96.13           C
ATOM    567  HD2 TYR A  55      12.392   1.588   8.252  1.00 96.13           H
ATOM    568  CE1 TYR A  55      10.376  -1.372   6.758  1.00 96.13           C
ATOM    569  HE1 TYR A  55       9.810  -2.204   6.339  1.00 96.13           H
ATOM    570  CE2 TYR A  55      10.757   0.152   8.560  1.00 96.13           C
ATOM    571  HE2 TYR A  55      10.490   0.515   9.552  1.00 96.13           H
ATOM    572  CZ  TYR A  55      10.081  -0.883   7.993  1.00 96.13           C
ATOM    573  OH  TYR A  55       9.064  -1.454   8.692  1.00 96.13           O
ATOM    574  HH  TYR A  55       8.665  -2.204   8.163  1.00 96.13           H
ATOM    575  HN  TYR A  55      14.533  -1.093   5.852  1.00 96.13           H
ATOM    576  N   TRP A  56      15.815   1.113   3.935  1.00 96.56           N
ATOM    577  CA  TRP A  56      16.781   1.854   3.143  1.00 96.56           C
ATOM    578  C   TRP A  56      16.871   1.193   1.766  1.00 96.56           C
ATOM    579  O   TRP A  56      16.898   1.878   0.745  1.00 96.56           O
ATOM    580  HA  TRP A  56      16.415   2.876   3.042  1.00 96.56           H
ATOM    581  CB  TRP A  56      18.132   1.933   3.858  1.00 96.56           C
ATOM    582 1HB  TRP A  56      18.285   1.015   4.426  1.00 96.56           H
ATOM    583 2HB  TRP A  56      18.924   1.982   3.111  1.00 96.56           H
ATOM    584  CG  TRP A  56      18.267   3.129   4.803  1.00 96.56           C
ATOM    585  CD1 TRP A  56      18.396   3.116   6.136  1.00 96.56           C
ATOM    586  HD1 TRP A  56      18.421   2.210   6.742  1.00 96.56           H
ATOM    587  CD2 TRP A  56      18.282   4.522   4.429  1.00 96.56           C
ATOM    588  NE1 TRP A  56      18.492   4.394   6.648  1.00 96.56           N
ATOM    589  HE1 TRP A  56      18.594   4.640   7.612  1.00 96.56           H
ATOM    590  CE2 TRP A  56      18.421   5.277   5.576  1.00 96.56           C
ATOM    591  CE3 TRP A  56      18.182   5.126   3.163  1.00 96.56           C
ATOM    592  HE3 TRP A  56      18.072   4.553   2.242  1.00 96.56           H
ATOM    593  CZ2 TRP A  56      18.472   6.676   5.573  1.00 96.56           C
ATOM    594  HZ2 TRP A  56      18.582   7.249   6.493  1.00 96.56           H
ATOM    595  CZ3 TRP A  56      18.234   6.525   3.176  1.00 96.56           C
ATOM    596  HZ3 TRP A  56      18.161   7.044   2.221  1.00 96.56           H
ATOM    597  CH2 TRP A  56      18.374   7.299   4.323  1.00 96.56           C
ATOM    598  HH2 TRP A  56      18.406   8.386   4.249  1.00 96.56           H
ATOM    599  HN  TRP A  56      16.199   0.619   4.716  1.00 96.56           H
ATOM    600  N   LEU A  57      16.915  -0.131   1.783  1.00 96.49           N
ATOM    601  CA  LEU A  57      17.020  -0.892   0.549  1.00 96.49           C
ATOM    602  C   LEU A  57      15.785  -0.627  -0.315  1.00 96.49           C
ATOM    603  O   LEU A  57      15.907  -0.315  -1.498  1.00 96.49           O
ATOM    604  HA  LEU A  57      17.899  -0.530   0.016  1.00 96.49           H
ATOM    605  CB  LEU A  57      17.252  -2.374   0.852  1.00 96.49           C
ATOM    606 1HB  LEU A  57      18.159  -2.465   1.448  1.00 96.49           H
ATOM    607 2HB  LEU A  57      16.427  -2.731   1.469  1.00 96.49           H
ATOM    608  CG  LEU A  57      17.379  -3.295  -0.363  1.00 96.49           C
ATOM    609  HG  LEU A  57      16.531  -3.109  -1.023  1.00 96.49           H
ATOM    610  CD1 LEU A  57      18.647  -2.980  -1.159  1.00 96.49           C
ATOM    611 1HD1 LEU A  57      18.612  -1.947  -1.505  1.00 96.49           H
ATOM    612 2HD1 LEU A  57      19.520  -3.120  -0.521  1.00 96.49           H
ATOM    613 3HD1 LEU A  57      18.713  -3.649  -2.017  1.00 96.49           H
ATOM    614  CD2 LEU A  57      17.313  -4.765   0.054  1.00 96.49           C
ATOM    615 1HD2 LEU A  57      18.128  -4.983   0.744  1.00 96.49           H
ATOM    616 2HD2 LEU A  57      16.360  -4.962   0.543  1.00 96.49           H
ATOM    617 3HD2 LEU A  57      17.406  -5.398  -0.829  1.00 96.49           H
ATOM    618  HN  LEU A  57      16.881  -0.681   2.617  1.00 96.49           H
ATOM    619  N   VAL A  58      14.625  -0.760   0.311  1.00 96.58           N
ATOM    620  CA  VAL A  58      13.368  -0.600  -0.401  1.00 96.58           C
ATOM    621  C   VAL A  58      13.281   0.821  -0.960  1.00 96.58           C
ATOM    622  O   VAL A  58      12.856   1.020  -2.098  1.00 96.58           O
ATOM    623  HA  VAL A  58      13.369  -1.305  -1.232  1.00 96.58           H
ATOM    624  CB  VAL A  58      12.197  -0.953   0.518  1.00 96.58           C
ATOM    625  HB  VAL A  58      12.287  -0.350   1.422  1.00 96.58           H
ATOM    626  CG1 VAL A  58      10.860  -0.615  -0.143  1.00 96.58           C
ATOM    627 1HG1 VAL A  58      10.823   0.452  -0.362  1.00 96.58           H
ATOM    628 2HG1 VAL A  58      10.759  -1.180  -1.070  1.00 96.58           H
ATOM    629 3HG1 VAL A  58      10.045  -0.876   0.532  1.00 96.58           H
ATOM    630  CG2 VAL A  58      12.249  -2.426   0.930  1.00 96.58           C
ATOM    631 1HG2 VAL A  58      12.196  -3.054   0.040  1.00 96.58           H
ATOM    632 2HG2 VAL A  58      13.181  -2.623   1.459  1.00 96.58           H
ATOM    633 3HG2 VAL A  58      11.405  -2.650   1.583  1.00 96.58           H
ATOM    634  HN  VAL A  58      14.535  -0.973   1.284  1.00 96.58           H
ATOM    635  N   PHE A  59      13.691   1.774  -0.135  1.00 97.73           N
ATOM    636  CA  PHE A  59      13.677   3.170  -0.538  1.00 97.73           C
ATOM    637  C   PHE A  59      14.480   3.377  -1.824  1.00 97.73           C
ATOM    638  O   PHE A  59      13.977   3.951  -2.789  1.00 97.73           O
ATOM    639  HA  PHE A  59      12.637   3.446  -0.713  1.00 97.73           H
ATOM    640  CB  PHE A  59      14.330   3.968   0.592  1.00 97.73           C
ATOM    641 1HB  PHE A  59      13.703   3.900   1.481  1.00 97.73           H
ATOM    642 2HB  PHE A  59      15.287   3.509   0.841  1.00 97.73           H
ATOM    643  CG  PHE A  59      14.559   5.444   0.259  1.00 97.73           C
ATOM    644  CD1 PHE A  59      15.825   5.933   0.177  1.00 97.73           C
ATOM    645  HD1 PHE A  59      16.677   5.275   0.348  1.00 97.73           H
ATOM    646  CD2 PHE A  59      13.497   6.266   0.045  1.00 97.73           C
ATOM    647  HD2 PHE A  59      12.482   5.873   0.111  1.00 97.73           H
ATOM    648  CE1 PHE A  59      16.038   7.303  -0.132  1.00 97.73           C
ATOM    649  HE1 PHE A  59      17.053   7.696  -0.197  1.00 97.73           H
ATOM    650  CE2 PHE A  59      13.710   7.635  -0.263  1.00 97.73           C
ATOM    651  HE2 PHE A  59      12.859   8.294  -0.435  1.00 97.73           H
ATOM    652  CZ  PHE A  59      14.976   8.125  -0.345  1.00 97.73           C
ATOM    653  HZ  PHE A  59      15.140   9.176  -0.582  1.00 97.73           H
ATOM    654  HN  PHE A  59      14.027   1.605   0.791  1.00 97.73           H
ATOM    655  N   ILE A  60      15.715   2.899  -1.796  1.00 97.38           N
ATOM    656  CA  ILE A  60      16.644   3.161  -2.882  1.00 97.38           C
ATOM    657  C   ILE A  60      16.108   2.530  -4.169  1.00 97.38           C
ATOM    658  O   ILE A  60      16.003   3.199  -5.196  1.00 97.38           O
ATOM    659  HA  ILE A  60      16.689   4.241  -3.020  1.00 97.38           H
ATOM    660  CB  ILE A  60      18.052   2.693  -2.508  1.00 97.38           C
ATOM    661  HB  ILE A  60      17.983   1.674  -2.126  1.00 97.38           H
ATOM    662  CG1 ILE A  60      18.637   3.556  -1.389  1.00 97.38           C
ATOM    663 1HG1 ILE A  60      18.887   4.543  -1.779  1.00 97.38           H
ATOM    664 2HG1 ILE A  60      17.891   3.702  -0.609  1.00 97.38           H
ATOM    665  CG2 ILE A  60      18.961   2.653  -3.738  1.00 97.38           C
ATOM    666 1HG2 ILE A  60      18.548   1.964  -4.474  1.00 97.38           H
ATOM    667 2HG2 ILE A  60      19.029   3.651  -4.172  1.00 97.38           H
ATOM    668 3HG2 ILE A  60      19.956   2.318  -3.444  1.00 97.38           H
ATOM    669  CD1 ILE A  60      19.887   2.906  -0.792  1.00 97.38           C
ATOM    670 1HD1 ILE A  60      19.628   1.930  -0.381  1.00 97.38           H
ATOM    671 2HD1 ILE A  60      20.641   2.784  -1.570  1.00 97.38           H
ATOM    672 3HD1 ILE A  60      20.283   3.541   0.001  1.00 97.38           H
ATOM    673  HN  ILE A  60      16.083   2.344  -1.050  1.00 97.38           H
ATOM    674  N   VAL A  61      15.782   1.249  -4.071  1.00 96.29           N
ATOM    675  CA  VAL A  61      15.379   0.488  -5.241  1.00 96.29           C
ATOM    676  C   VAL A  61      14.064   1.052  -5.782  1.00 96.29           C
ATOM    677  O   VAL A  61      13.895   1.191  -6.993  1.00 96.29           O
ATOM    678  HA  VAL A  61      16.152   0.614  -5.998  1.00 96.29           H
ATOM    679  CB  VAL A  61      15.293  -1.000  -4.893  1.00 96.29           C
ATOM    680  HB  VAL A  61      14.595  -1.111  -4.064  1.00 96.29           H
ATOM    681  CG1 VAL A  61      14.752  -1.808  -6.074  1.00 96.29           C
ATOM    682 1HG1 VAL A  61      13.755  -1.452  -6.333  1.00 96.29           H
ATOM    683 2HG1 VAL A  61      15.415  -1.687  -6.931  1.00 96.29           H
ATOM    684 3HG1 VAL A  61      14.702  -2.862  -5.800  1.00 96.29           H
ATOM    685  CG2 VAL A  61      16.652  -1.536  -4.438  1.00 96.29           C
ATOM    686 1HG2 VAL A  61      17.380  -1.405  -5.239  1.00 96.29           H
ATOM    687 2HG2 VAL A  61      16.981  -0.989  -3.555  1.00 96.29           H
ATOM    688 3HG2 VAL A  61      16.563  -2.595  -4.198  1.00 96.29           H
ATOM    689  HN  VAL A  61      15.791   0.734  -3.214  1.00 96.29           H
ATOM    690  N   GLY A  62      13.165   1.361  -4.859  1.00 97.11           N
ATOM    691  CA  GLY A  62      11.844   1.840  -5.231  1.00 97.11           C
ATOM    692  C   GLY A  62      11.925   3.226  -5.876  1.00 97.11           C
ATOM    693  O   GLY A  62      11.238   3.498  -6.859  1.00 97.11           O
ATOM    694 1HA  GLY A  62      11.381   1.139  -5.925  1.00 97.11           H
ATOM    695 2HA  GLY A  62      11.207   1.883  -4.348  1.00 97.11           H
ATOM    696  HN  GLY A  62      13.326   1.289  -3.875  1.00 97.11           H
ATOM    697  N   ALA A  63      12.771   4.065  -5.296  1.00 97.23           N
ATOM    698  CA  ALA A  63      12.907   5.433  -5.764  1.00 97.23           C
ATOM    699  C   ALA A  63      13.422   5.425  -7.205  1.00 97.23           C
ATOM    700  O   ALA A  63      12.888   6.128  -8.063  1.00 97.23           O
ATOM    701  HA  ALA A  63      11.919   5.891  -5.743  1.00 97.23           H
ATOM    702  CB  ALA A  63      13.830   6.207  -4.820  1.00 97.23           C
ATOM    703 1HB  ALA A  63      13.405   6.207  -3.817  1.00 97.23           H
ATOM    704 2HB  ALA A  63      14.810   5.731  -4.799  1.00 97.23           H
ATOM    705 3HB  ALA A  63      13.932   7.233  -5.172  1.00 97.23           H
ATOM    706  HN  ALA A  63      13.355   3.823  -4.521  1.00 97.23           H
ATOM    707  N   LEU A  64      14.452   4.623  -7.428  1.00 95.94           N
ATOM    708  CA  LEU A  64      15.060   4.533  -8.744  1.00 95.94           C
ATOM    709  C   LEU A  64      14.040   3.969  -9.735  1.00 95.94           C
ATOM    710  O   LEU A  64      13.880   4.496 -10.835  1.00 95.94           O
ATOM    711  HA  LEU A  64      15.320   5.545  -9.054  1.00 95.94           H
ATOM    712  CB  LEU A  64      16.362   3.732  -8.680  1.00 95.94           C
ATOM    713 1HB  LEU A  64      16.151   2.769  -8.214  1.00 95.94           H
ATOM    714 2HB  LEU A  64      16.691   3.527  -9.699  1.00 95.94           H
ATOM    715  CG  LEU A  64      17.518   4.390  -7.923  1.00 95.94           C
ATOM    716  HG  LEU A  64      17.171   4.641  -6.921  1.00 95.94           H
ATOM    717  CD1 LEU A  64      18.692   3.422  -7.765  1.00 95.94           C
ATOM    718 1HD1 LEU A  64      18.366   2.543  -7.209  1.00 95.94           H
ATOM    719 2HD1 LEU A  64      19.047   3.117  -8.750  1.00 95.94           H
ATOM    720 3HD1 LEU A  64      19.499   3.915  -7.224  1.00 95.94           H
ATOM    721  CD2 LEU A  64      17.940   5.698  -8.596  1.00 95.94           C
ATOM    722 1HD2 LEU A  64      18.262   5.493  -9.617  1.00 95.94           H
ATOM    723 2HD2 LEU A  64      17.095   6.387  -8.613  1.00 95.94           H
ATOM    724 3HD2 LEU A  64      18.763   6.144  -8.038  1.00 95.94           H
ATOM    725  HN  LEU A  64      14.870   4.042  -6.729  1.00 95.94           H
ATOM    726  N   GLY A  65      13.375   2.905  -9.310  1.00 94.78           N
ATOM    727  CA  GLY A  65      12.474   2.183 -10.192  1.00 94.78           C
ATOM    728  C   GLY A  65      11.325   3.080 -10.655  1.00 94.78           C
ATOM    729  O   GLY A  65      11.080   3.213 -11.853  1.00 94.78           O
ATOM    730 1HA  GLY A  65      13.025   1.815 -11.058  1.00 94.78           H
ATOM    731 2HA  GLY A  65      12.074   1.311  -9.675  1.00 94.78           H
ATOM    732  HN  GLY A  65      13.445   2.536  -8.383  1.00 94.78           H
ATOM    733  N   ASN A  66      10.650   3.673  -9.681  1.00 96.53           N
ATOM    734  CA  ASN A  66       9.432   4.416  -9.959  1.00 96.53           C
ATOM    735  C   ASN A  66       9.787   5.718 -10.679  1.00 96.53           C
ATOM    736  O   ASN A  66       9.015   6.207 -11.502  1.00 96.53           O
ATOM    737  HA  ASN A  66       8.825   3.752 -10.574  1.00 96.53           H
ATOM    738  CB  ASN A  66       8.700   4.776  -8.665  1.00 96.53           C
ATOM    739 1HB  ASN A  66       9.406   5.191  -7.946  1.00 96.53           H
ATOM    740 2HB  ASN A  66       7.959   5.550  -8.866  1.00 96.53           H
ATOM    741  CG  ASN A  66       8.013   3.548  -8.063  1.00 96.53           C
ATOM    742  OD1 ASN A  66       7.124   2.953  -8.649  1.00 96.53           O
ATOM    743  ND2 ASN A  66       8.474   3.205  -6.864  1.00 96.53           N
ATOM    744 1HD2 ASN A  66       9.206   3.736  -6.438  1.00 96.53           H
ATOM    745 2HD2 ASN A  66       8.088   2.414  -6.388  1.00 96.53           H
ATOM    746  HN  ASN A  66      10.922   3.652  -8.719  1.00 96.53           H
ATOM    747  N   SER A  67      10.957   6.243 -10.344  1.00 95.30           N
ATOM    748  CA  SER A  67      11.467   7.426 -11.016  1.00 95.30           C
ATOM    749  C   SER A  67      11.673   7.135 -12.503  1.00 95.30           C
ATOM    750  O   SER A  67      11.413   7.991 -13.348  1.00 95.30           O
ATOM    751  HA  SER A  67      10.701   8.189 -10.877  1.00 95.30           H
ATOM    752  CB  SER A  67      12.776   7.898 -10.381  1.00 95.30           C
ATOM    753 1HB  SER A  67      13.514   7.097 -10.433  1.00 95.30           H
ATOM    754 2HB  SER A  67      13.175   8.736 -10.953  1.00 95.30           H
ATOM    755  OG  SER A  67      12.600   8.293  -9.023  1.00 95.30           O
ATOM    756  HG  SER A  67      13.063   7.648  -8.416  1.00 95.30           H
ATOM    757  HN  SER A  67      11.551   5.874  -9.629  1.00 95.30           H
ATOM    758  N   LEU A  68      12.137   5.925 -12.779  1.00 92.88           N
ATOM    759  CA  LEU A  68      12.360   5.503 -14.151  1.00 92.88           C
ATOM    760  C   LEU A  68      11.019   5.439 -14.885  1.00 92.88           C
ATOM    761  O   LEU A  68      10.925   5.831 -16.047  1.00 92.88           O
ATOM    762  HA  LEU A  68      12.980   6.262 -14.629  1.00 92.88           H
ATOM    763  CB  LEU A  68      13.144   4.190 -14.187  1.00 92.88           C
ATOM    764 1HB  LEU A  68      14.071   4.328 -13.630  1.00 92.88           H
ATOM    765 2HB  LEU A  68      12.566   3.430 -13.661  1.00 92.88           H
ATOM    766  CG  LEU A  68      13.493   3.655 -15.577  1.00 92.88           C
ATOM    767  HG  LEU A  68      12.571   3.575 -16.153  1.00 92.88           H
ATOM    768  CD1 LEU A  68      14.410   4.625 -16.324  1.00 92.88           C
ATOM    769 1HD1 LEU A  68      13.909   5.586 -16.435  1.00 92.88           H
ATOM    770 2HD1 LEU A  68      15.333   4.759 -15.760  1.00 92.88           H
ATOM    771 3HD1 LEU A  68      14.642   4.220 -17.309  1.00 92.88           H
ATOM    772  CD2 LEU A  68      14.093   2.250 -15.489  1.00 92.88           C
ATOM    773 1HD2 LEU A  68      15.002   2.280 -14.889  1.00 92.88           H
ATOM    774 2HD2 LEU A  68      13.373   1.576 -15.026  1.00 92.88           H
ATOM    775 3HD2 LEU A  68      14.332   1.894 -16.492  1.00 92.88           H
ATOM    776  HN  LEU A  68      12.359   5.240 -12.084  1.00 92.88           H
ATOM    777  N   VAL A  69      10.016   4.943 -14.176  1.00 93.22           N
ATOM    778  CA  VAL A  69       8.693   4.792 -14.756  1.00 93.22           C
ATOM    779  C   VAL A  69       8.181   6.160 -15.213  1.00 93.22           C
ATOM    780  O   VAL A  69       7.668   6.296 -16.322  1.00 93.22           O
ATOM    781  HA  VAL A  69       8.787   4.144 -15.627  1.00 93.22           H
ATOM    782  CB  VAL A  69       7.758   4.108 -13.756  1.00 93.22           C
ATOM    783  HB  VAL A  69       7.778   4.683 -12.831  1.00 93.22           H
ATOM    784  CG1 VAL A  69       6.317   4.097 -14.272  1.00 93.22           C
ATOM    785 1HG1 VAL A  69       5.978   5.121 -14.423  1.00 93.22           H
ATOM    786 2HG1 VAL A  69       6.274   3.556 -15.217  1.00 93.22           H
ATOM    787 3HG1 VAL A  69       5.674   3.605 -13.542  1.00 93.22           H
ATOM    788  CG2 VAL A  69       8.238   2.690 -13.439  1.00 93.22           C
ATOM    789 1HG2 VAL A  69       8.261   2.100 -14.355  1.00 93.22           H
ATOM    790 2HG2 VAL A  69       9.238   2.733 -13.009  1.00 93.22           H
ATOM    791 3HG2 VAL A  69       7.555   2.227 -12.726  1.00 93.22           H
ATOM    792  HN  VAL A  69      10.097   4.647 -13.224  1.00 93.22           H
ATOM    793  N   ILE A  70       8.340   7.139 -14.334  1.00 93.97           N
ATOM    794  CA  ILE A  70       7.868   8.483 -14.618  1.00 93.97           C
ATOM    795  C   ILE A  70       8.623   9.039 -15.827  1.00 93.97           C
ATOM    796  O   ILE A  70       8.026   9.662 -16.704  1.00 93.97           O
ATOM    797  HA  ILE A  70       6.811   8.411 -14.875  1.00 93.97           H
ATOM    798  CB  ILE A  70       7.972   9.362 -13.371  1.00 93.97           C
ATOM    799  HB  ILE A  70       8.988   9.288 -12.984  1.00 93.97           H
ATOM    800  CG1 ILE A  70       7.033   8.866 -12.270  1.00 93.97           C
ATOM    801 1HG1 ILE A  70       5.999   8.946 -12.606  1.00 93.97           H
ATOM    802 2HG1 ILE A  70       7.223   7.810 -12.074  1.00 93.97           H
ATOM    803  CG2 ILE A  70       7.725  10.833 -13.714  1.00 93.97           C
ATOM    804 1HG2 ILE A  70       8.468  11.166 -14.439  1.00 93.97           H
ATOM    805 2HG2 ILE A  70       6.728  10.945 -14.138  1.00 93.97           H
ATOM    806 3HG2 ILE A  70       7.805  11.436 -12.809  1.00 93.97           H
ATOM    807  CD1 ILE A  70       7.221   9.672 -10.983  1.00 93.97           C
ATOM    808 1HD1 ILE A  70       8.249   9.569 -10.637  1.00 93.97           H
ATOM    809 2HD1 ILE A  70       7.006  10.722 -11.178  1.00 93.97           H
ATOM    810 3HD1 ILE A  70       6.541   9.298 -10.217  1.00 93.97           H
ATOM    811  HN  ILE A  70       8.781   7.025 -13.444  1.00 93.97           H
ATOM    812  N   LEU A  71       9.925   8.794 -15.835  1.00 91.38           N
ATOM    813  CA  LEU A  71      10.783   9.338 -16.874  1.00 91.38           C
ATOM    814  C   LEU A  71      10.385   8.737 -18.224  1.00 91.38           C
ATOM    815  O   LEU A  71      10.319   9.446 -19.228  1.00 91.38           O
ATOM    816  HA  LEU A  71      10.610  10.413 -16.911  1.00 91.38           H
ATOM    817  CB  LEU A  71      12.256   9.128 -16.518  1.00 91.38           C
ATOM    818 1HB  LEU A  71      12.428   9.528 -15.519  1.00 91.38           H
ATOM    819 2HB  LEU A  71      12.448   8.056 -16.470  1.00 91.38           H
ATOM    820  CG  LEU A  71      13.273   9.758 -17.471  1.00 91.38           C
ATOM    821  HG  LEU A  71      12.836  10.666 -17.886  1.00 91.38           H
ATOM    822  CD1 LEU A  71      14.544  10.168 -16.724  1.00 91.38           C
ATOM    823 1HD1 LEU A  71      14.292  10.895 -15.952  1.00 91.38           H
ATOM    824 2HD1 LEU A  71      14.994   9.289 -16.263  1.00 91.38           H
ATOM    825 3HD1 LEU A  71      15.250  10.613 -17.425  1.00 91.38           H
ATOM    826  CD2 LEU A  71      13.575   8.824 -18.646  1.00 91.38           C
ATOM    827 1HD2 LEU A  71      13.984   7.887 -18.269  1.00 91.38           H
ATOM    828 2HD2 LEU A  71      12.656   8.625 -19.197  1.00 91.38           H
ATOM    829 3HD2 LEU A  71      14.301   9.297 -19.308  1.00 91.38           H
ATOM    830  HN  LEU A  71      10.394   8.236 -15.150  1.00 91.38           H
ATOM    831  N   VAL A  72      10.130   7.437 -18.206  1.00 89.75           N
ATOM    832  CA  VAL A  72       9.755   6.731 -19.418  1.00 89.75           C
ATOM    833  C   VAL A  72       8.448   7.314 -19.959  1.00 89.75           C
ATOM    834  O   VAL A  72       8.318   7.547 -21.160  1.00 89.75           O
ATOM    835  HA  VAL A  72      10.543   6.896 -20.153  1.00 89.75           H
ATOM    836  CB  VAL A  72       9.670   5.228 -19.144  1.00 89.75           C
ATOM    837  HB  VAL A  72       9.009   5.080 -18.290  1.00 89.75           H
ATOM    838  CG1 VAL A  72       9.068   4.486 -20.338  1.00 89.75           C
ATOM    839 1HG1 VAL A  72       8.063   4.863 -20.532  1.00 89.75           H
ATOM    840 2HG1 VAL A  72       9.692   4.645 -21.217  1.00 89.75           H
ATOM    841 3HG1 VAL A  72       9.019   3.419 -20.116  1.00 89.75           H
ATOM    842  CG2 VAL A  72      11.043   4.659 -18.780  1.00 89.75           C
ATOM    843 1HG2 VAL A  72      11.735   4.825 -19.605  1.00 89.75           H
ATOM    844 2HG2 VAL A  72      11.417   5.157 -17.885  1.00 89.75           H
ATOM    845 3HG2 VAL A  72      10.954   3.589 -18.589  1.00 89.75           H
ATOM    846  HN  VAL A  72      10.177   6.870 -17.383  1.00 89.75           H
ATOM    847  N   TYR A  73       7.513   7.534 -19.047  1.00 89.49           N
ATOM    848  CA  TYR A  73       6.225   8.097 -19.415  1.00 89.49           C
ATOM    849  C   TYR A  73       6.393   9.470 -20.068  1.00 89.49           C
ATOM    850  O   TYR A  73       5.692   9.796 -21.025  1.00 89.49           O
ATOM    851  HA  TYR A  73       5.753   7.419 -20.127  1.00 89.49           H
ATOM    852  CB  TYR A  73       5.445   8.258 -18.109  1.00 89.49           C
ATOM    853 1HB  TYR A  73       5.378   7.289 -17.615  1.00 89.49           H
ATOM    854 2HB  TYR A  73       6.004   8.916 -17.443  1.00 89.49           H
ATOM    855  CG  TYR A  73       4.034   8.821 -18.291  1.00 89.49           C
ATOM    856  CD1 TYR A  73       3.835  10.186 -18.322  1.00 89.49           C
ATOM    857  HD1 TYR A  73       4.682  10.863 -18.217  1.00 89.49           H
ATOM    858  CD2 TYR A  73       2.961   7.963 -18.424  1.00 89.49           C
ATOM    859  HD2 TYR A  73       3.119   6.885 -18.399  1.00 89.49           H
ATOM    860  CE1 TYR A  73       2.507  10.716 -18.494  1.00 89.49           C
ATOM    861  HE1 TYR A  73       2.335  11.792 -18.521  1.00 89.49           H
ATOM    862  CE2 TYR A  73       1.633   8.493 -18.596  1.00 89.49           C
ATOM    863  HE2 TYR A  73       0.777   7.827 -18.702  1.00 89.49           H
ATOM    864  CZ  TYR A  73       1.472   9.843 -18.622  1.00 89.49           C
ATOM    865  OH  TYR A  73       0.217  10.343 -18.785  1.00 89.49           O
ATOM    866  HH  TYR A  73      -0.422   9.602 -18.989  1.00 89.49           H
ATOM    867  HN  TYR A  73       7.624   7.336 -18.073  1.00 89.49           H
ATOM    868  N   TRP A  74       7.326  10.238 -19.525  1.00 88.15           N
ATOM    869  CA  TRP A  74       7.494  11.620 -19.943  1.00 88.15           C
ATOM    870  C   TRP A  74       7.977  11.619 -21.395  1.00 88.15           C
ATOM    871  O   TRP A  74       7.367  12.252 -22.255  1.00 88.15           O
ATOM    872  HA  TRP A  74       6.524  12.110 -19.872  1.00 88.15           H
ATOM    873  CB  TRP A  74       8.440  12.366 -18.999  1.00 88.15           C
ATOM    874 1HB  TRP A  74       8.185  12.112 -17.970  1.00 88.15           H
ATOM    875 2HB  TRP A  74       9.458  12.017 -19.171  1.00 88.15           H
ATOM    876  CG  TRP A  74       8.405  13.887 -19.158  1.00 88.15           C
ATOM    877  CD1 TRP A  74       9.155  14.650 -19.965  1.00 88.15           C
ATOM    878  HD1 TRP A  74       9.919  14.263 -20.639  1.00 88.15           H
ATOM    879  CD2 TRP A  74       7.540  14.805 -18.457  1.00 88.15           C
ATOM    880  NE1 TRP A  74       8.839  15.987 -19.835  1.00 88.15           N
ATOM    881  HE1 TRP A  74       9.261  16.746 -20.330  1.00 88.15           H
ATOM    882  CE2 TRP A  74       7.825  16.084 -18.888  1.00 88.15           C
ATOM    883  CE3 TRP A  74       6.549  14.562 -17.489  1.00 88.15           C
ATOM    884  HE3 TRP A  74       6.305  13.562 -17.132  1.00 88.15           H
ATOM    885  CZ2 TRP A  74       7.165  17.221 -18.407  1.00 88.15           C
ATOM    886  HZ2 TRP A  74       7.409  18.222 -18.765  1.00 88.15           H
ATOM    887  CZ3 TRP A  74       5.898  15.709 -17.018  1.00 88.15           C
ATOM    888  HZ3 TRP A  74       5.120  15.577 -16.266  1.00 88.15           H
ATOM    889  CH2 TRP A  74       6.174  17.004 -17.442  1.00 88.15           C
ATOM    890  HH2 TRP A  74       5.621  17.846 -17.026  1.00 88.15           H
ATOM    891  HN  TRP A  74       7.958   9.932 -18.813  1.00 88.15           H
ATOM    892  N   TYR A  75       9.066  10.900 -21.623  1.00 85.16           N
ATOM    893  CA  TYR A  75       9.785  11.010 -22.880  1.00 85.16           C
ATOM    894  C   TYR A  75       9.200  10.064 -23.931  1.00 85.16           C
ATOM    895  O   TYR A  75       9.606  10.092 -25.092  1.00 85.16           O
ATOM    896  HA  TYR A  75       9.691  12.037 -23.234  1.00 85.16           H
ATOM    897  CB  TYR A  75      11.226  10.591 -22.580  1.00 85.16           C
ATOM    898 1HB  TYR A  75      11.211   9.700 -21.952  1.00 85.16           H
ATOM    899 2HB  TYR A  75      11.715  10.314 -23.514  1.00 85.16           H
ATOM    900  CG  TYR A  75      12.057  11.673 -21.887  1.00 85.16           C
ATOM    901  CD1 TYR A  75      12.587  12.713 -22.623  1.00 85.16           C
ATOM    902  HD1 TYR A  75      12.413  12.764 -23.698  1.00 85.16           H
ATOM    903  CD2 TYR A  75      12.277  11.608 -20.526  1.00 85.16           C
ATOM    904  HD2 TYR A  75      11.858  10.786 -19.945  1.00 85.16           H
ATOM    905  CE1 TYR A  75      13.369  13.731 -21.971  1.00 85.16           C
ATOM    906  HE1 TYR A  75      13.793  14.558 -22.540  1.00 85.16           H
ATOM    907  CE2 TYR A  75      13.059  12.626 -19.874  1.00 85.16           C
ATOM    908  HE2 TYR A  75      13.240  12.586 -18.800  1.00 85.16           H
ATOM    909  CZ  TYR A  75      13.566  13.637 -20.628  1.00 85.16           C
ATOM    910  OH  TYR A  75      14.305  14.599 -20.012  1.00 85.16           O
ATOM    911  HH  TYR A  75      14.606  15.279 -20.680  1.00 85.16           H
ATOM    912  HN  TYR A  75       9.457  10.254 -20.967  1.00 85.16           H
ATOM    913  N   CYS A  76       8.255   9.248 -23.486  1.00 79.25           N
ATOM    914  CA  CYS A  76       7.591   8.315 -24.379  1.00 79.25           C
ATOM    915  C   CYS A  76       6.829   9.119 -25.435  1.00 79.25           C
ATOM    916  O   CYS A  76       5.892   9.846 -25.109  1.00 79.25           O
ATOM    917  HA  CYS A  76       8.373   7.713 -24.841  1.00 79.25           H
ATOM    918  CB  CYS A  76       6.671   7.359 -23.616  1.00 79.25           C
ATOM    919 1HB  CYS A  76       7.250   6.784 -22.893  1.00 79.25           H
ATOM    920 2HB  CYS A  76       5.931   7.927 -23.052  1.00 79.25           H
ATOM    921  SG  CYS A  76       5.833   6.230 -24.787  1.00 79.25           S
ATOM    922  HG  CYS A  76       6.938   5.623 -25.210  1.00 79.25           H
ATOM    923  HN  CYS A  76       7.944   9.219 -22.536  1.00 79.25           H
ATOM    924  N   THR A  77       7.260   8.961 -26.677  1.00 74.07           N
ATOM    925  CA  THR A  77       6.768   9.804 -27.753  1.00 74.07           C
ATOM    926  C   THR A  77       5.393   9.323 -28.221  1.00 74.07           C
ATOM    927  O   THR A  77       4.708  10.020 -28.969  1.00 74.07           O
ATOM    928  HA  THR A  77       6.638  10.815 -27.366  1.00 74.07           H
ATOM    929  CB  THR A  77       7.818   9.815 -28.865  1.00 74.07           C
ATOM    930  HB  THR A  77       7.512  10.465 -29.685  1.00 74.07           H
ATOM    931  OG1 THR A  77       7.983   8.439 -29.200  1.00 74.07           O
ATOM    932  HG1 THR A  77       8.428   8.355 -30.092  1.00 74.07           H
ATOM    933  CG2 THR A  77       9.198  10.243 -28.363  1.00 74.07           C
ATOM    934 1HG2 THR A  77       9.535   9.552 -27.590  1.00 74.07           H
ATOM    935 2HG2 THR A  77       9.138  11.250 -27.949  1.00 74.07           H
ATOM    936 3HG2 THR A  77       9.906  10.233 -29.192  1.00 74.07           H
ATOM    937  HN  THR A  77       7.932   8.274 -26.953  1.00 74.07           H
ATOM    938  N   ARG A  78       5.029   8.135 -27.761  1.00 75.91           N
ATOM    939  CA  ARG A  78       3.781   7.520 -28.180  1.00 75.91           C
ATOM    940  C   ARG A  78       2.610   8.103 -27.386  1.00 75.91           C
ATOM    941  O   ARG A  78       2.764   8.466 -26.221  1.00 75.91           O
ATOM    942  HA  ARG A  78       3.694   7.760 -29.239  1.00 75.91           H
ATOM    943  CB  ARG A  78       3.819   6.004 -27.980  1.00 75.91           C
ATOM    944 1HB  ARG A  78       3.101   5.527 -28.647  1.00 75.91           H
ATOM    945 2HB  ARG A  78       4.805   5.623 -28.247  1.00 75.91           H
ATOM    946  CG  ARG A  78       3.500   5.634 -26.530  1.00 75.91           C
ATOM    947 1HG  ARG A  78       4.069   6.271 -25.854  1.00 75.91           H
ATOM    948 2HG  ARG A  78       2.444   5.818 -26.328  1.00 75.91           H
ATOM    949  CD  ARG A  78       3.829   4.165 -26.254  1.00 75.91           C
ATOM    950 1HD  ARG A  78       3.054   3.525 -26.676  1.00 75.91           H
ATOM    951 2HD  ARG A  78       4.766   3.896 -26.742  1.00 75.91           H
ATOM    952  NE  ARG A  78       3.935   3.936 -24.796  1.00 75.91           N
ATOM    953  HE  ARG A  78       4.832   3.700 -24.422  1.00 75.91           H
ATOM    954  CZ  ARG A  78       2.904   4.025 -23.944  1.00 75.91           C
ATOM    955  NH1 ARG A  78       1.679   4.337 -24.389  1.00 75.91           N
ATOM    956 1HH1 ARG A  78       1.529   4.507 -25.364  1.00 75.91           H
ATOM    957 2HH1 ARG A  78       0.915   4.401 -23.748  1.00 75.91           H
ATOM    958  NH2 ARG A  78       3.116   3.796 -22.641  1.00 75.91           N
ATOM    959 1HH2 ARG A  78       2.357   3.858 -21.993  1.00 75.91           H
ATOM    960 2HH2 ARG A  78       4.033   3.563 -22.317  1.00 75.91           H
ATOM    961  HN  ARG A  78       5.569   7.596 -27.115  1.00 75.91           H
ATOM    962  N   VAL A  79       1.464   8.174 -28.048  1.00 79.34           N
ATOM    963  CA  VAL A  79       0.248   8.625 -27.394  1.00 79.34           C
ATOM    964  C   VAL A  79       0.060   7.851 -26.087  1.00 79.34           C
ATOM    965  O   VAL A  79       0.202   6.629 -26.060  1.00 79.34           O
ATOM    966  HA  VAL A  79       0.372   9.682 -27.160  1.00 79.34           H
ATOM    967  CB  VAL A  79      -0.941   8.487 -28.347  1.00 79.34           C
ATOM    968  HB  VAL A  79      -1.105   7.424 -28.527  1.00 79.34           H
ATOM    969  CG1 VAL A  79      -2.215   9.058 -27.721  1.00 79.34           C
ATOM    970 1HG1 VAL A  79      -2.440   8.520 -26.800  1.00 79.34           H
ATOM    971 2HG1 VAL A  79      -2.067  10.115 -27.497  1.00 79.34           H
ATOM    972 3HG1 VAL A  79      -3.044   8.947 -28.419  1.00 79.34           H
ATOM    973  CG2 VAL A  79      -0.645   9.152 -29.692  1.00 79.34           C
ATOM    974 1HG2 VAL A  79      -0.443  10.212 -29.537  1.00 79.34           H
ATOM    975 2HG2 VAL A  79       0.225   8.679 -30.148  1.00 79.34           H
ATOM    976 3HG2 VAL A  79      -1.507   9.039 -30.351  1.00 79.34           H
ATOM    977  HN  VAL A  79       1.360   7.931 -29.013  1.00 79.34           H
ATOM    978  N   LYS A  80      -0.257   8.594 -25.037  1.00 83.85           N
ATOM    979  CA  LYS A  80      -0.541   7.985 -23.748  1.00 83.85           C
ATOM    980  C   LYS A  80      -1.831   7.169 -23.848  1.00 83.85           C
ATOM    981  O   LYS A  80      -2.629   7.371 -24.763  1.00 83.85           O
ATOM    982  HA  LYS A  80       0.280   7.306 -23.519  1.00 83.85           H
ATOM    983  CB  LYS A  80      -0.569   9.048 -22.648  1.00 83.85           C
ATOM    984 1HB  LYS A  80      -1.464   9.662 -22.753  1.00 83.85           H
ATOM    985 2HB  LYS A  80      -0.627   8.566 -21.673  1.00 83.85           H
ATOM    986  CG  LYS A  80       0.675   9.936 -22.712  1.00 83.85           C
ATOM    987 1HG  LYS A  80       0.668  10.514 -23.636  1.00 83.85           H
ATOM    988 2HG  LYS A  80       0.659  10.651 -21.889  1.00 83.85           H
ATOM    989  CD  LYS A  80       1.952   9.096 -22.640  1.00 83.85           C
ATOM    990 1HD  LYS A  80       1.888   8.402 -21.802  1.00 83.85           H
ATOM    991 2HD  LYS A  80       2.049   8.496 -23.544  1.00 83.85           H
ATOM    992  CE  LYS A  80       3.186   9.987 -22.478  1.00 83.85           C
ATOM    993 1HE  LYS A  80       3.039  10.923 -23.017  1.00 83.85           H
ATOM    994 2HE  LYS A  80       3.323  10.242 -21.427  1.00 83.85           H
ATOM    995  NZ  LYS A  80       4.392   9.299 -22.989  1.00 83.85           N
ATOM    996 1HZ  LYS A  80       5.220   9.807 -22.698  1.00 83.85           H
ATOM    997 2HZ  LYS A  80       4.427   8.356 -22.617  1.00 83.85           H
ATOM    998 3HZ  LYS A  80       4.357   9.261 -24.001  1.00 83.85           H
ATOM    999  HN  LYS A  80      -0.320   9.591 -25.056  1.00 83.85           H
ATOM   1000  N   THR A  81      -1.997   6.264 -22.894  1.00 84.45           N
ATOM   1001  CA  THR A  81      -3.252   5.546 -22.754  1.00 84.45           C
ATOM   1002  C   THR A  81      -3.764   5.645 -21.315  1.00 84.45           C
ATOM   1003  O   THR A  81      -3.018   6.017 -20.411  1.00 84.45           O
ATOM   1004  HA  THR A  81      -3.995   6.025 -23.391  1.00 84.45           H
ATOM   1005  CB  THR A  81      -3.029   4.107 -23.222  1.00 84.45           C
ATOM   1006  HB  THR A  81      -3.967   3.552 -23.235  1.00 84.45           H
ATOM   1007  OG1 THR A  81      -2.029   3.605 -22.339  1.00 84.45           O
ATOM   1008  HG1 THR A  81      -1.150   4.038 -22.536  1.00 84.45           H
ATOM   1009  CG2 THR A  81      -2.375   4.036 -24.604  1.00 84.45           C
ATOM   1010 1HG2 THR A  81      -1.405   4.533 -24.573  1.00 84.45           H
ATOM   1011 2HG2 THR A  81      -3.014   4.531 -25.334  1.00 84.45           H
ATOM   1012 3HG2 THR A  81      -2.239   2.992 -24.888  1.00 84.45           H
ATOM   1013  HN  THR A  81      -1.293   6.020 -22.227  1.00 84.45           H
ATOM   1014  N   MET A  82      -5.034   5.304 -21.149  1.00 87.67           N
ATOM   1015  CA  MET A  82      -5.649   5.332 -19.833  1.00 87.67           C
ATOM   1016  C   MET A  82      -4.860   4.476 -18.840  1.00 87.67           C
ATOM   1017  O   MET A  82      -4.672   4.869 -17.689  1.00 87.67           O
ATOM   1018  HA  MET A  82      -5.628   6.376 -19.521  1.00 87.67           H
ATOM   1019  CB  MET A  82      -7.084   4.809 -19.929  1.00 87.67           C
ATOM   1020 1HB  MET A  82      -7.677   5.477 -20.554  1.00 87.67           H
ATOM   1021 2HB  MET A  82      -7.088   3.833 -20.413  1.00 87.67           H
ATOM   1022  CG  MET A  82      -7.722   4.699 -18.542  1.00 87.67           C
ATOM   1023 1HG  MET A  82      -7.341   3.817 -18.027  1.00 87.67           H
ATOM   1024 2HG  MET A  82      -7.449   5.564 -17.938  1.00 87.67           H
ATOM   1025  SD  MET A  82      -9.497   4.598 -18.693  1.00 87.67           S
ATOM   1026  CE  MET A  82      -9.967   4.832 -16.987  1.00 87.67           C
ATOM   1027 1HE  MET A  82      -9.529   4.042 -16.378  1.00 87.67           H
ATOM   1028 2HE  MET A  82      -9.607   5.801 -16.641  1.00 87.67           H
ATOM   1029 3HE  MET A  82     -11.053   4.797 -16.901  1.00 87.67           H
ATOM   1030  HN  MET A  82      -5.637   5.014 -21.891  1.00 87.67           H
ATOM   1031  N   THR A  83      -4.419   3.323 -19.321  1.00 85.55           N
ATOM   1032  CA  THR A  83      -3.557   2.463 -18.529  1.00 85.55           C
ATOM   1033  C   THR A  83      -2.308   3.225 -18.082  1.00 85.55           C
ATOM   1034  O   THR A  83      -1.904   3.136 -16.924  1.00 85.55           O
ATOM   1035  HA  THR A  83      -4.095   2.173 -17.627  1.00 85.55           H
ATOM   1036  CB  THR A  83      -3.243   1.216 -19.359  1.00 85.55           C
ATOM   1037  HB  THR A  83      -2.647   1.472 -20.235  1.00 85.55           H
ATOM   1038  OG1 THR A  83      -4.521   0.648 -19.629  1.00 85.55           O
ATOM   1039  HG1 THR A  83      -5.239   1.208 -19.216  1.00 85.55           H
ATOM   1040  CG2 THR A  83      -2.520   0.139 -18.547  1.00 85.55           C
ATOM   1041 1HG2 THR A  83      -3.146  -0.165 -17.708  1.00 85.55           H
ATOM   1042 2HG2 THR A  83      -1.578   0.539 -18.171  1.00 85.55           H
ATOM   1043 3HG2 THR A  83      -2.321  -0.723 -19.183  1.00 85.55           H
ATOM   1044  HN  THR A  83      -4.642   2.976 -20.232  1.00 85.55           H
ATOM   1045  N   ASP A  84      -1.732   3.958 -19.024  1.00 87.67           N
ATOM   1046  CA  ASP A  84      -0.475   4.644 -18.774  1.00 87.67           C
ATOM   1047  C   ASP A  84      -0.684   5.702 -17.690  1.00 87.67           C
ATOM   1048  O   ASP A  84       0.202   5.939 -16.870  1.00 87.67           O
ATOM   1049  HA  ASP A  84       0.221   3.863 -18.467  1.00 87.67           H
ATOM   1050  CB  ASP A  84       0.026   5.351 -20.035  1.00 87.67           C
ATOM   1051 1HB  ASP A  84      -0.656   6.160 -20.298  1.00 87.67           H
ATOM   1052 2HB  ASP A  84       0.998   5.804 -19.840  1.00 87.67           H
ATOM   1053  CG  ASP A  84       0.139   4.371 -21.205  1.00 87.67           C
ATOM   1054  OD1 ASP A  84       0.857   3.362 -21.032  1.00 87.67           O
ATOM   1055  OD2 ASP A  84      -0.495   4.653 -22.245  1.00 87.67           O
ATOM   1056  HN  ASP A  84      -2.108   4.086 -19.941  1.00 87.67           H
ATOM   1057  N   MET A  85      -1.860   6.311 -17.720  1.00 91.62           N
ATOM   1058  CA  MET A  85      -2.197   7.339 -16.749  1.00 91.62           C
ATOM   1059  C   MET A  85      -2.212   6.768 -15.330  1.00 91.62           C
ATOM   1060  O   MET A  85      -1.691   7.386 -14.403  1.00 91.62           O
ATOM   1061  HA  MET A  85      -1.414   8.092 -16.837  1.00 91.62           H
ATOM   1062  CB  MET A  85      -3.572   7.922 -17.079  1.00 91.62           C
ATOM   1063 1HB  MET A  85      -3.594   8.244 -18.120  1.00 91.62           H
ATOM   1064 2HB  MET A  85      -4.335   7.152 -16.967  1.00 91.62           H
ATOM   1065  CG  MET A  85      -3.898   9.107 -16.167  1.00 91.62           C
ATOM   1066 1HG  MET A  85      -4.902   9.474 -16.379  1.00 91.62           H
ATOM   1067 2HG  MET A  85      -3.889   8.787 -15.125  1.00 91.62           H
ATOM   1068  SD  MET A  85      -2.707  10.413 -16.413  1.00 91.62           S
ATOM   1069  CE  MET A  85      -3.170  10.950 -18.052  1.00 91.62           C
ATOM   1070 1HE  MET A  85      -3.066  10.118 -18.749  1.00 91.62           H
ATOM   1071 2HE  MET A  85      -4.206  11.290 -18.044  1.00 91.62           H
ATOM   1072 3HE  MET A  85      -2.521  11.768 -18.363  1.00 91.62           H
ATOM   1073  HN  MET A  85      -2.575   6.113 -18.391  1.00 91.62           H
ATOM   1074  N   PHE A  86      -2.814   5.594 -15.204  1.00 93.12           N
ATOM   1075  CA  PHE A  86      -2.919   4.941 -13.910  1.00 93.12           C
ATOM   1076  C   PHE A  86      -1.553   4.444 -13.434  1.00 93.12           C
ATOM   1077  O   PHE A  86      -1.234   4.534 -12.249  1.00 93.12           O
ATOM   1078  HA  PHE A  86      -3.301   5.680 -13.206  1.00 93.12           H
ATOM   1079  CB  PHE A  86      -3.851   3.741 -14.089  1.00 93.12           C
ATOM   1080 1HB  PHE A  86      -3.452   3.097 -14.872  1.00 93.12           H
ATOM   1081 2HB  PHE A  86      -3.857   3.158 -13.169  1.00 93.12           H
ATOM   1082  CG  PHE A  86      -5.291   4.119 -14.445  1.00 93.12           C
ATOM   1083  CD1 PHE A  86      -5.866   5.214 -13.880  1.00 93.12           C
ATOM   1084  HD1 PHE A  86      -5.302   5.823 -13.173  1.00 93.12           H
ATOM   1085  CD2 PHE A  86      -5.995   3.360 -15.327  1.00 93.12           C
ATOM   1086  HD2 PHE A  86      -5.534   2.482 -15.780  1.00 93.12           H
ATOM   1087  CE1 PHE A  86      -7.202   5.565 -14.210  1.00 93.12           C
ATOM   1088  HE1 PHE A  86      -7.663   6.442 -13.757  1.00 93.12           H
ATOM   1089  CE2 PHE A  86      -7.331   3.710 -15.657  1.00 93.12           C
ATOM   1090  HE2 PHE A  86      -7.895   3.102 -16.364  1.00 93.12           H
ATOM   1091  CZ  PHE A  86      -7.906   4.805 -15.092  1.00 93.12           C
ATOM   1092  HZ  PHE A  86      -8.931   5.074 -15.346  1.00 93.12           H
ATOM   1093  HN  PHE A  86      -3.224   5.092 -15.966  1.00 93.12           H
ATOM   1094  N   LEU A  87      -0.782   3.930 -14.381  1.00 90.45           N
ATOM   1095  CA  LEU A  87       0.543   3.420 -14.073  1.00 90.45           C
ATOM   1096  C   LEU A  87       1.415   4.562 -13.550  1.00 90.45           C
ATOM   1097  O   LEU A  87       2.244   4.359 -12.663  1.00 90.45           O
ATOM   1098  HA  LEU A  87       0.432   2.679 -13.281  1.00 90.45           H
ATOM   1099  CB  LEU A  87       1.135   2.700 -15.287  1.00 90.45           C
ATOM   1100 1HB  LEU A  87       1.094   3.376 -16.141  1.00 90.45           H
ATOM   1101 2HB  LEU A  87       2.188   2.501 -15.088  1.00 90.45           H
ATOM   1102  CG  LEU A  87       0.462   1.384 -15.680  1.00 90.45           C
ATOM   1103  HG  LEU A  87      -0.596   1.580 -15.856  1.00 90.45           H
ATOM   1104  CD1 LEU A  87       1.044   0.839 -16.986  1.00 90.45           C
ATOM   1105 1HD1 LEU A  87       0.887   1.564 -17.784  1.00 90.45           H
ATOM   1106 2HD1 LEU A  87       2.112   0.662 -16.861  1.00 90.45           H
ATOM   1107 3HD1 LEU A  87       0.548  -0.097 -17.242  1.00 90.45           H
ATOM   1108  CD2 LEU A  87       0.548   0.363 -14.544  1.00 90.45           C
ATOM   1109 1HD2 LEU A  87       1.595   0.165 -14.312  1.00 90.45           H
ATOM   1110 2HD2 LEU A  87       0.049   0.760 -13.660  1.00 90.45           H
ATOM   1111 3HD2 LEU A  87       0.062  -0.564 -14.850  1.00 90.45           H
ATOM   1112  HN  LEU A  87      -1.050   3.860 -15.342  1.00 90.45           H
ATOM   1113  N   LEU A  88       1.200   5.739 -14.120  1.00 93.23           N
ATOM   1114  CA  LEU A  88       1.928   6.922 -13.695  1.00 93.23           C
ATOM   1115  C   LEU A  88       1.585   7.229 -12.236  1.00 93.23           C
ATOM   1116  O   LEU A  88       2.477   7.389 -11.405  1.00 93.23           O
ATOM   1117  HA  LEU A  88       2.992   6.691 -13.758  1.00 93.23           H
ATOM   1118  CB  LEU A  88       1.661   8.088 -14.649  1.00 93.23           C
ATOM   1119 1HB  LEU A  88       2.056   7.826 -15.630  1.00 93.23           H
ATOM   1120 2HB  LEU A  88       0.582   8.201 -14.759  1.00 93.23           H
ATOM   1121  CG  LEU A  88       2.248   9.439 -14.237  1.00 93.23           C
ATOM   1122  HG  LEU A  88       1.985   9.622 -13.195  1.00 93.23           H
ATOM   1123  CD1 LEU A  88       3.775   9.423 -14.322  1.00 93.23           C
ATOM   1124 1HD1 LEU A  88       4.168   8.654 -13.656  1.00 93.23           H
ATOM   1125 2HD1 LEU A  88       4.080   9.207 -15.346  1.00 93.23           H
ATOM   1126 3HD1 LEU A  88       4.166  10.396 -14.024  1.00 93.23           H
ATOM   1127  CD2 LEU A  88       1.640  10.575 -15.062  1.00 93.23           C
ATOM   1128 1HD2 LEU A  88       1.851  10.410 -16.118  1.00 93.23           H
ATOM   1129 2HD2 LEU A  88       0.561  10.600 -14.906  1.00 93.23           H
ATOM   1130 3HD2 LEU A  88       2.074  11.525 -14.749  1.00 93.23           H
ATOM   1131  HN  LEU A  88       0.543   5.890 -14.859  1.00 93.23           H
ATOM   1132  N   ASN A  89       0.289   7.304 -11.969  1.00 96.01           N
ATOM   1133  CA  ASN A  89      -0.183   7.696 -10.652  1.00 96.01           C
ATOM   1134  C   ASN A  89       0.233   6.636  -9.630  1.00 96.01           C
ATOM   1135  O   ASN A  89       0.436   6.945  -8.457  1.00 96.01           O
ATOM   1136  HA  ASN A  89       0.279   8.664 -10.459  1.00 96.01           H
ATOM   1137  CB  ASN A  89      -1.708   7.807 -10.624  1.00 96.01           C
ATOM   1138 1HB  ASN A  89      -2.146   6.998 -11.208  1.00 96.01           H
ATOM   1139 2HB  ASN A  89      -2.066   7.691  -9.601  1.00 96.01           H
ATOM   1140  CG  ASN A  89      -2.170   9.155 -11.181  1.00 96.01           C
ATOM   1141  OD1 ASN A  89      -2.402  10.109 -10.457  1.00 96.01           O
ATOM   1142  ND2 ASN A  89      -2.291   9.179 -12.506  1.00 96.01           N
ATOM   1143 1HD2 ASN A  89      -2.085   8.361 -13.042  1.00 96.01           H
ATOM   1144 2HD2 ASN A  89      -2.588  10.016 -12.965  1.00 96.01           H
ATOM   1145  HN  ASN A  89      -0.431   7.102 -12.633  1.00 96.01           H
ATOM   1146  N   LEU A  90       0.347   5.407 -10.113  1.00 93.79           N
ATOM   1147  CA  LEU A  90       0.778   4.307  -9.266  1.00 93.79           C
ATOM   1148  C   LEU A  90       2.215   4.558  -8.803  1.00 93.79           C
ATOM   1149  O   LEU A  90       2.525   4.410  -7.622  1.00 93.79           O
ATOM   1150  HA  LEU A  90       0.130   4.297  -8.389  1.00 93.79           H
ATOM   1151  CB  LEU A  90       0.588   2.971  -9.986  1.00 93.79           C
ATOM   1152 1HB  LEU A  90      -0.331   3.022 -10.569  1.00 93.79           H
ATOM   1153 2HB  LEU A  90       1.407   2.842 -10.693  1.00 93.79           H
ATOM   1154  CG  LEU A  90       0.522   1.731  -9.092  1.00 93.79           C
ATOM   1155  HG  LEU A  90       1.271   1.836  -8.306  1.00 93.79           H
ATOM   1156  CD1 LEU A  90      -0.841   1.621  -8.405  1.00 93.79           C
ATOM   1157 1HD1 LEU A  90      -1.010   2.505  -7.790  1.00 93.79           H
ATOM   1158 2HD1 LEU A  90      -1.623   1.549  -9.161  1.00 93.79           H
ATOM   1159 3HD1 LEU A  90      -0.860   0.731  -7.776  1.00 93.79           H
ATOM   1160  CD2 LEU A  90       0.870   0.467  -9.881  1.00 93.79           C
ATOM   1161 1HD2 LEU A  90       0.163   0.344 -10.701  1.00 93.79           H
ATOM   1162 2HD2 LEU A  90       1.880   0.556 -10.282  1.00 93.79           H
ATOM   1163 3HD2 LEU A  90       0.816  -0.399  -9.221  1.00 93.79           H
ATOM   1164  HN  LEU A  90       0.152   5.158 -11.061  1.00 93.79           H
ATOM   1165  N   ALA A  91       3.053   4.933  -9.758  1.00 96.02           N
ATOM   1166  CA  ALA A  91       4.461   5.154  -9.474  1.00 96.02           C
ATOM   1167  C   ALA A  91       4.605   6.350  -8.531  1.00 96.02           C
ATOM   1168  O   ALA A  91       5.488   6.368  -7.676  1.00 96.02           O
ATOM   1169  HA  ALA A  91       4.843   4.262  -8.976  1.00 96.02           H
ATOM   1170  CB  ALA A  91       5.222   5.351 -10.786  1.00 96.02           C
ATOM   1171 1HB  ALA A  91       5.112   4.462 -11.407  1.00 96.02           H
ATOM   1172 2HB  ALA A  91       4.819   6.215 -11.314  1.00 96.02           H
ATOM   1173 3HB  ALA A  91       6.278   5.516 -10.572  1.00 96.02           H
ATOM   1174  HN  ALA A  91       2.785   5.086 -10.709  1.00 96.02           H
ATOM   1175  N   ILE A  92       3.723   7.321  -8.719  1.00 96.84           N
ATOM   1176  CA  ILE A  92       3.737   8.516  -7.893  1.00 96.84           C
ATOM   1177  C   ILE A  92       3.355   8.143  -6.459  1.00 96.84           C
ATOM   1178  O   ILE A  92       3.989   8.596  -5.506  1.00 96.84           O
ATOM   1179  HA  ILE A  92       4.757   8.899  -7.890  1.00 96.84           H
ATOM   1180  CB  ILE A  92       2.847   9.600  -8.503  1.00 96.84           C
ATOM   1181  HB  ILE A  92       1.882   9.155  -8.744  1.00 96.84           H
ATOM   1182  CG1 ILE A  92       3.442  10.125  -9.812  1.00 96.84           C
ATOM   1183 1HG1 ILE A  92       4.338  10.708  -9.600  1.00 96.84           H
ATOM   1184 2HG1 ILE A  92       3.747   9.287 -10.438  1.00 96.84           H
ATOM   1185  CG2 ILE A  92       2.588  10.726  -7.500  1.00 96.84           C
ATOM   1186 1HG2 ILE A  92       2.089  10.320  -6.619  1.00 96.84           H
ATOM   1187 2HG2 ILE A  92       3.536  11.176  -7.206  1.00 96.84           H
ATOM   1188 3HG2 ILE A  92       1.953  11.483  -7.960  1.00 96.84           H
ATOM   1189  CD1 ILE A  92       2.430  10.990 -10.566  1.00 96.84           C
ATOM   1190 1HD1 ILE A  92       1.545  10.397 -10.797  1.00 96.84           H
ATOM   1191 2HD1 ILE A  92       2.145  11.840  -9.946  1.00 96.84           H
ATOM   1192 3HD1 ILE A  92       2.878  11.350 -11.492  1.00 96.84           H
ATOM   1193  HN  ILE A  92       3.009   7.300  -9.420  1.00 96.84           H
ATOM   1194  N   ALA A  93       2.322   7.321  -6.350  1.00 96.98           N
ATOM   1195  CA  ALA A  93       1.823   6.914  -5.047  1.00 96.98           C
ATOM   1196  C   ALA A  93       2.931   6.180  -4.288  1.00 96.98           C
ATOM   1197  O   ALA A  93       3.112   6.391  -3.090  1.00 96.98           O
ATOM   1198  HA  ALA A  93       1.554   7.816  -4.498  1.00 96.98           H
ATOM   1199  CB  ALA A  93       0.571   6.054  -5.226  1.00 96.98           C
ATOM   1200 1HB  ALA A  93      -0.195   6.630  -5.744  1.00 96.98           H
ATOM   1201 2HB  ALA A  93       0.818   5.169  -5.812  1.00 96.98           H
ATOM   1202 3HB  ALA A  93       0.197   5.749  -4.248  1.00 96.98           H
ATOM   1203  HN  ALA A  93       1.829   6.936  -7.130  1.00 96.98           H
ATOM   1204  N   ASP A  94       3.643   5.334  -5.017  1.00 96.69           N
ATOM   1205  CA  ASP A  94       4.716   4.555  -4.423  1.00 96.69           C
ATOM   1206  C   ASP A  94       5.814   5.499  -3.929  1.00 96.69           C
ATOM   1207  O   ASP A  94       6.311   5.349  -2.814  1.00 96.69           O
ATOM   1208  HA  ASP A  94       4.250   3.996  -3.612  1.00 96.69           H
ATOM   1209  CB  ASP A  94       5.338   3.603  -5.448  1.00 96.69           C
ATOM   1210 1HB  ASP A  94       5.472   4.122  -6.397  1.00 96.69           H
ATOM   1211 2HB  ASP A  94       6.328   3.296  -5.110  1.00 96.69           H
ATOM   1212  CG  ASP A  94       4.458   2.369  -5.654  1.00 96.69           C
ATOM   1213  OD1 ASP A  94       3.760   2.001  -4.685  1.00 96.69           O
ATOM   1214  OD2 ASP A  94       4.502   1.821  -6.777  1.00 96.69           O
ATOM   1215  HN  ASP A  94       3.497   5.177  -5.994  1.00 96.69           H
ATOM   1216  N   LEU A  95       6.159   6.452  -4.783  1.00 97.42           N
ATOM   1217  CA  LEU A  95       7.232   7.382  -4.473  1.00 97.42           C
ATOM   1218  C   LEU A  95       6.892   8.135  -3.185  1.00 97.42           C
ATOM   1219  O   LEU A  95       7.747   8.306  -2.318  1.00 97.42           O
ATOM   1220  HA  LEU A  95       8.134   6.794  -4.302  1.00 97.42           H
ATOM   1221  CB  LEU A  95       7.508   8.298  -5.667  1.00 97.42           C
ATOM   1222 1HB  LEU A  95       6.553   8.593  -6.102  1.00 97.42           H
ATOM   1223 2HB  LEU A  95       7.985   9.207  -5.299  1.00 97.42           H
ATOM   1224  CG  LEU A  95       8.382   7.709  -6.776  1.00 97.42           C
ATOM   1225  HG  LEU A  95       7.886   6.822  -7.167  1.00 97.42           H
ATOM   1226  CD1 LEU A  95       8.531   8.694  -7.938  1.00 97.42           C
ATOM   1227 1HD1 LEU A  95       7.547   8.919  -8.350  1.00 97.42           H
ATOM   1228 2HD1 LEU A  95       8.993   9.613  -7.578  1.00 97.42           H
ATOM   1229 3HD1 LEU A  95       9.157   8.250  -8.712  1.00 97.42           H
ATOM   1230  CD2 LEU A  95       9.738   7.263  -6.226  1.00 97.42           C
ATOM   1231 1HD2 LEU A  95      10.254   8.119  -5.792  1.00 97.42           H
ATOM   1232 2HD2 LEU A  95       9.587   6.503  -5.459  1.00 97.42           H
ATOM   1233 3HD2 LEU A  95      10.340   6.848  -7.035  1.00 97.42           H
ATOM   1234  HN  LEU A  95       5.720   6.594  -5.670  1.00 97.42           H
ATOM   1235  N   LEU A  96       5.642   8.565  -3.101  1.00 97.05           N
ATOM   1236  CA  LEU A  96       5.212   9.404  -1.996  1.00 97.05           C
ATOM   1237  C   LEU A  96       5.447   8.665  -0.677  1.00 97.05           C
ATOM   1238  O   LEU A  96       5.885   9.263   0.304  1.00 97.05           O
ATOM   1239  HA  LEU A  96       5.833  10.300  -2.005  1.00 97.05           H
ATOM   1240  CB  LEU A  96       3.763   9.855  -2.197  1.00 97.05           C
ATOM   1241 1HB  LEU A  96       3.166   8.983  -2.464  1.00 97.05           H
ATOM   1242 2HB  LEU A  96       3.383  10.223  -1.245  1.00 97.05           H
ATOM   1243  CG  LEU A  96       3.539  10.936  -3.257  1.00 97.05           C
ATOM   1244  HG  LEU A  96       3.837  10.533  -4.225  1.00 97.05           H
ATOM   1245  CD1 LEU A  96       2.058  11.306  -3.358  1.00 97.05           C
ATOM   1246 1HD1 LEU A  96       1.481  10.422  -3.631  1.00 97.05           H
ATOM   1247 2HD1 LEU A  96       1.711  11.682  -2.395  1.00 97.05           H
ATOM   1248 3HD1 LEU A  96       1.926  12.076  -4.118  1.00 97.05           H
ATOM   1249  CD2 LEU A  96       4.418  12.159  -2.987  1.00 97.05           C
ATOM   1250 1HD2 LEU A  96       4.174  12.573  -2.009  1.00 97.05           H
ATOM   1251 2HD2 LEU A  96       5.467  11.864  -3.006  1.00 97.05           H
ATOM   1252 3HD2 LEU A  96       4.238  12.912  -3.755  1.00 97.05           H
ATOM   1253  HN  LEU A  96       4.930   8.349  -3.770  1.00 97.05           H
ATOM   1254  N   PHE A  97       5.147   7.374  -0.698  1.00 97.39           N
ATOM   1255  CA  PHE A  97       5.307   6.550   0.488  1.00 97.39           C
ATOM   1256  C   PHE A  97       6.785   6.272   0.768  1.00 97.39           C
ATOM   1257  O   PHE A  97       7.236   6.380   1.907  1.00 97.39           O
ATOM   1258  HA  PHE A  97       4.878   7.101   1.325  1.00 97.39           H
ATOM   1259  CB  PHE A  97       4.595   5.224   0.210  1.00 97.39           C
ATOM   1260 1HB  PHE A  97       3.521   5.403   0.164  1.00 97.39           H
ATOM   1261 2HB  PHE A  97       4.900   4.858  -0.770  1.00 97.39           H
ATOM   1262  CG  PHE A  97       4.872   4.139   1.253  1.00 97.39           C
ATOM   1263  CD1 PHE A  97       5.465   2.974   0.880  1.00 97.39           C
ATOM   1264  HD1 PHE A  97       5.744   2.813  -0.161  1.00 97.39           H
ATOM   1265  CD2 PHE A  97       4.524   4.340   2.552  1.00 97.39           C
ATOM   1266  HD2 PHE A  97       4.048   5.274   2.851  1.00 97.39           H
ATOM   1267  CE1 PHE A  97       5.722   1.967   1.848  1.00 97.39           C
ATOM   1268  HE1 PHE A  97       6.198   1.033   1.549  1.00 97.39           H
ATOM   1269  CE2 PHE A  97       4.780   3.333   3.520  1.00 97.39           C
ATOM   1270  HE2 PHE A  97       4.501   3.494   4.561  1.00 97.39           H
ATOM   1271  CZ  PHE A  97       5.374   2.167   3.147  1.00 97.39           C
ATOM   1272  HZ  PHE A  97       5.571   1.395   3.890  1.00 97.39           H
ATOM   1273  HN  PHE A  97       4.802   6.893  -1.504  1.00 97.39           H
ATOM   1274  N   LEU A  98       7.499   5.920  -0.292  1.00 97.45           N
ATOM   1275  CA  LEU A  98       8.879   5.487  -0.154  1.00 97.45           C
ATOM   1276  C   LEU A  98       9.677   6.567   0.580  1.00 97.45           C
ATOM   1277  O   LEU A  98      10.554   6.256   1.385  1.00 97.45           O
ATOM   1278  HA  LEU A  98       8.879   4.584   0.456  1.00 97.45           H
ATOM   1279  CB  LEU A  98       9.462   5.112  -1.518  1.00 97.45           C
ATOM   1280 1HB  LEU A  98       9.232   5.912  -2.221  1.00 97.45           H
ATOM   1281 2HB  LEU A  98      10.547   5.069  -1.427  1.00 97.45           H
ATOM   1282  CG  LEU A  98       8.975   3.790  -2.115  1.00 97.45           C
ATOM   1283  HG  LEU A  98       7.894   3.735  -1.984  1.00 97.45           H
ATOM   1284  CD1 LEU A  98       9.252   3.733  -3.619  1.00 97.45           C
ATOM   1285 1HD1 LEU A  98       8.733   4.553  -4.115  1.00 97.45           H
ATOM   1286 2HD1 LEU A  98      10.324   3.822  -3.794  1.00 97.45           H
ATOM   1287 3HD1 LEU A  98       8.896   2.783  -4.018  1.00 97.45           H
ATOM   1288  CD2 LEU A  98       9.582   2.597  -1.374  1.00 97.45           C
ATOM   1289 1HD2 LEU A  98      10.668   2.636  -1.452  1.00 97.45           H
ATOM   1290 2HD2 LEU A  98       9.291   2.635  -0.325  1.00 97.45           H
ATOM   1291 3HD2 LEU A  98       9.219   1.671  -1.819  1.00 97.45           H
ATOM   1292  HN  LEU A  98       7.150   5.928  -1.229  1.00 97.45           H
ATOM   1293  N   VAL A  99       9.345   7.813   0.276  1.00 96.89           N
ATOM   1294  CA  VAL A  99      10.058   8.939   0.854  1.00 96.89           C
ATOM   1295  C   VAL A  99       9.879   8.926   2.373  1.00 96.89           C
ATOM   1296  O   VAL A  99      10.630   9.579   3.096  1.00 96.89           O
ATOM   1297  HA  VAL A  99      11.116   8.812   0.624  1.00 96.89           H
ATOM   1298  CB  VAL A  99       9.586  10.244   0.208  1.00 96.89           C
ATOM   1299  HB  VAL A  99       8.497  10.261   0.245  1.00 96.89           H
ATOM   1300  CG1 VAL A  99      10.102  11.457   0.984  1.00 96.89           C
ATOM   1301 1HG1 VAL A  99       9.729  11.420   2.007  1.00 96.89           H
ATOM   1302 2HG1 VAL A  99      11.192  11.446   0.993  1.00 96.89           H
ATOM   1303 3HG1 VAL A  99       9.752  12.371   0.503  1.00 96.89           H
ATOM   1304  CG2 VAL A  99      10.008  10.312  -1.261  1.00 96.89           C
ATOM   1305 1HG2 VAL A  99      11.094  10.261  -1.330  1.00 96.89           H
ATOM   1306 2HG2 VAL A  99       9.570   9.475  -1.804  1.00 96.89           H
ATOM   1307 3HG2 VAL A  99       9.660  11.249  -1.696  1.00 96.89           H
ATOM   1308  HN  VAL A  99       8.605   8.057  -0.351  1.00 96.89           H
ATOM   1309  N   THR A 100       8.881   8.174   2.813  1.00 96.18           N
ATOM   1310  CA  THR A 100       8.577   8.088   4.231  1.00 96.18           C
ATOM   1311  C   THR A 100       9.440   7.015   4.897  1.00 96.18           C
ATOM   1312  O   THR A 100       9.620   7.025   6.114  1.00 96.18           O
ATOM   1313  HA  THR A 100       8.835   9.040   4.696  1.00 96.18           H
ATOM   1314  CB  THR A 100       7.075   7.838   4.379  1.00 96.18           C
ATOM   1315  HB  THR A 100       6.742   8.057   5.394  1.00 96.18           H
ATOM   1316  OG1 THR A 100       6.904   6.489   3.953  1.00 96.18           O
ATOM   1317  HG1 THR A 100       7.643   6.230   3.331  1.00 96.18           H
ATOM   1318  CG2 THR A 100       6.245   8.651   3.383  1.00 96.18           C
ATOM   1319 1HG2 THR A 100       6.532   8.382   2.367  1.00 96.18           H
ATOM   1320 2HG2 THR A 100       6.425   9.714   3.543  1.00 96.18           H
ATOM   1321 3HG2 THR A 100       5.187   8.436   3.531  1.00 96.18           H
ATOM   1322  HN  THR A 100       8.285   7.632   2.220  1.00 96.18           H
ATOM   1323  N   LEU A 101       9.952   6.115   4.070  1.00 96.04           N
ATOM   1324  CA  LEU A 101      10.629   4.933   4.576  1.00 96.04           C
ATOM   1325  C   LEU A 101      11.863   5.361   5.374  1.00 96.04           C
ATOM   1326  O   LEU A 101      12.174   4.769   6.406  1.00 96.04           O
ATOM   1327  HA  LEU A 101       9.940   4.426   5.251  1.00 96.04           H
ATOM   1328  CB  LEU A 101      10.941   3.964   3.434  1.00 96.04           C
ATOM   1329 1HB  LEU A 101      11.445   4.518   2.641  1.00 96.04           H
ATOM   1330 2HB  LEU A 101      11.647   3.218   3.799  1.00 96.04           H
ATOM   1331  CG  LEU A 101       9.741   3.236   2.825  1.00 96.04           C
ATOM   1332  HG  LEU A 101       9.130   3.968   2.296  1.00 96.04           H
ATOM   1333  CD1 LEU A 101      10.193   2.197   1.798  1.00 96.04           C
ATOM   1334 1HD1 LEU A 101      10.744   2.692   0.998  1.00 96.04           H
ATOM   1335 2HD1 LEU A 101      10.838   1.464   2.282  1.00 96.04           H
ATOM   1336 3HD1 LEU A 101       9.321   1.694   1.381  1.00 96.04           H
ATOM   1337  CD2 LEU A 101       8.863   2.619   3.916  1.00 96.04           C
ATOM   1338 1HD2 LEU A 101       9.450   1.905   4.494  1.00 96.04           H
ATOM   1339 2HD2 LEU A 101       8.497   3.406   4.576  1.00 96.04           H
ATOM   1340 3HD2 LEU A 101       8.018   2.108   3.456  1.00 96.04           H
ATOM   1341  HN  LEU A 101       9.909   6.183   3.073  1.00 96.04           H
ATOM   1342  N   PRO A 102      12.585   6.391   4.913  1.00 95.58           N
ATOM   1343  CA  PRO A 102      13.762   6.873   5.639  1.00 95.58           C
ATOM   1344  C   PRO A 102      13.455   7.182   7.095  1.00 95.58           C
ATOM   1345  O   PRO A 102      14.264   6.901   7.978  1.00 95.58           O
ATOM   1346  HA  PRO A 102      14.527   6.097   5.668  1.00 95.58           H
ATOM   1347  CB  PRO A 102      14.177   8.127   4.867  1.00 95.58           C
ATOM   1348 1HB  PRO A 102      13.717   9.024   5.282  1.00 95.58           H
ATOM   1349 2HB  PRO A 102      15.255   8.279   4.899  1.00 95.58           H
ATOM   1350  CG  PRO A 102      13.688   7.847   3.451  1.00 95.58           C
ATOM   1351 1HG  PRO A 102      13.587   8.764   2.869  1.00 95.58           H
ATOM   1352 2HG  PRO A 102      14.381   7.210   2.902  1.00 95.58           H
ATOM   1353  CD  PRO A 102      12.348   7.168   3.682  1.00 95.58           C
ATOM   1354 1HD  PRO A 102      11.544   7.892   3.814  1.00 95.58           H
ATOM   1355 2HD  PRO A 102      12.066   6.533   2.842  1.00 95.58           H
ATOM   1356  N   PHE A 103      12.281   7.759   7.309  1.00 94.68           N
ATOM   1357  CA  PHE A 103      11.877   8.159   8.647  1.00 94.68           C
ATOM   1358  C   PHE A 103      11.540   6.938   9.505  1.00 94.68           C
ATOM   1359  O   PHE A 103      11.843   6.910  10.697  1.00 94.68           O
ATOM   1360  HA  PHE A 103      12.716   8.693   9.092  1.00 94.68           H
ATOM   1361  CB  PHE A 103      10.623   9.023   8.495  1.00 94.68           C
ATOM   1362 1HB  PHE A 103       9.863   8.452   7.962  1.00 94.68           H
ATOM   1363 2HB  PHE A 103      10.223   9.240   9.485  1.00 94.68           H
ATOM   1364  CG  PHE A 103      10.862  10.341   7.757  1.00 94.68           C
ATOM   1365  CD1 PHE A 103      11.213  11.456   8.452  1.00 94.68           C
ATOM   1366  HD1 PHE A 103      11.325  11.410   9.535  1.00 94.68           H
ATOM   1367  CD2 PHE A 103      10.723  10.398   6.405  1.00 94.68           C
ATOM   1368  HD2 PHE A 103      10.441   9.505   5.848  1.00 94.68           H
ATOM   1369  CE1 PHE A 103      11.435  12.680   7.766  1.00 94.68           C
ATOM   1370  HE1 PHE A 103      11.716  13.573   8.324  1.00 94.68           H
ATOM   1371  CE2 PHE A 103      10.944  11.622   5.720  1.00 94.68           C
ATOM   1372  HE2 PHE A 103      10.832  11.668   4.636  1.00 94.68           H
ATOM   1373  CZ  PHE A 103      11.295  12.737   6.415  1.00 94.68           C
ATOM   1374  HZ  PHE A 103      11.465  13.676   5.889  1.00 94.68           H
ATOM   1375  HN  PHE A 103      11.614   7.953   6.590  1.00 94.68           H
ATOM   1376  N   TRP A 104      10.917   5.959   8.866  1.00 92.34           N
ATOM   1377  CA  TRP A 104      10.607   4.706   9.535  1.00 92.34           C
ATOM   1378  C   TRP A 104      11.920   4.101  10.036  1.00 92.34           C
ATOM   1379  O   TRP A 104      11.986   3.592  11.154  1.00 92.34           O
ATOM   1380  HA  TRP A 104       9.955   4.932  10.379  1.00 92.34           H
ATOM   1381  CB  TRP A 104       9.830   3.768   8.610  1.00 92.34           C
ATOM   1382 1HB  TRP A 104      10.348   3.707   7.653  1.00 92.34           H
ATOM   1383 2HB  TRP A 104       9.834   2.766   9.039  1.00 92.34           H
ATOM   1384  CG  TRP A 104       8.382   4.195   8.363  1.00 92.34           C
ATOM   1385  CD1 TRP A 104       7.868   4.776   7.270  1.00 92.34           C
ATOM   1386  HD1 TRP A 104       8.445   5.027   6.380  1.00 92.34           H
ATOM   1387  CD2 TRP A 104       7.275   4.051   9.278  1.00 92.34           C
ATOM   1388  NE1 TRP A 104       6.516   5.015   7.413  1.00 92.34           N
ATOM   1389  HE1 TRP A 104       5.915   5.439   6.735  1.00 92.34           H
ATOM   1390  CE2 TRP A 104       6.145   4.560   8.673  1.00 92.34           C
ATOM   1391  CE3 TRP A 104       7.231   3.507  10.574  1.00 92.34           C
ATOM   1392  HE3 TRP A 104       8.110   3.098  11.073  1.00 92.34           H
ATOM   1393  CZ2 TRP A 104       4.887   4.577   9.288  1.00 92.34           C
ATOM   1394  HZ2 TRP A 104       4.009   4.986   8.789  1.00 92.34           H
ATOM   1395  CZ3 TRP A 104       5.967   3.531  11.175  1.00 92.34           C
ATOM   1396  HZ3 TRP A 104       5.877   3.122  12.182  1.00 92.34           H
ATOM   1397  CH2 TRP A 104       4.819   4.041  10.580  1.00 92.34           C
ATOM   1398  HH2 TRP A 104       3.870   4.023  11.116  1.00 92.34           H
ATOM   1399  HN  TRP A 104      10.625   6.011   7.911  1.00 92.34           H
ATOM   1400  N   ALA A 105      12.932   4.175   9.184  1.00 94.10           N
ATOM   1401  CA  ALA A 105      14.201   3.530   9.472  1.00 94.10           C
ATOM   1402  C   ALA A 105      14.834   4.184  10.702  1.00 94.10           C
ATOM   1403  O   ALA A 105      15.272   3.493  11.620  1.00 94.10           O
ATOM   1404  HA  ALA A 105      13.999   2.482   9.692  1.00 94.10           H
ATOM   1405  CB  ALA A 105      15.105   3.609   8.240  1.00 94.10           C
ATOM   1406 1HB  ALA A 105      14.623   3.105   7.402  1.00 94.10           H
ATOM   1407 2HB  ALA A 105      15.279   4.654   7.983  1.00 94.10           H
ATOM   1408 3HB  ALA A 105      16.058   3.125   8.456  1.00 94.10           H
ATOM   1409  HN  ALA A 105      12.894   4.664   8.312  1.00 94.10           H
ATOM   1410  N   ILE A 106      14.860   5.508  10.680  1.00 93.45           N
ATOM   1411  CA  ILE A 106      15.491   6.262  11.751  1.00 93.45           C
ATOM   1412  C   ILE A 106      14.772   5.966  13.069  1.00 93.45           C
ATOM   1413  O   ILE A 106      15.413   5.776  14.101  1.00 93.45           O
ATOM   1414  HA  ILE A 106      16.520   5.913  11.834  1.00 93.45           H
ATOM   1415  CB  ILE A 106      15.544   7.750  11.400  1.00 93.45           C
ATOM   1416  HB  ILE A 106      14.561   8.051  11.037  1.00 93.45           H
ATOM   1417  CG1 ILE A 106      16.542   8.011  10.270  1.00 93.45           C
ATOM   1418 1HG1 ILE A 106      17.559   7.908  10.647  1.00 93.45           H
ATOM   1419 2HG1 ILE A 106      16.415   7.263   9.487  1.00 93.45           H
ATOM   1420  CG2 ILE A 106      15.847   8.595  12.639  1.00 93.45           C
ATOM   1421 1HG2 ILE A 106      15.066   8.440  13.384  1.00 93.45           H
ATOM   1422 2HG2 ILE A 106      16.810   8.299  13.054  1.00 93.45           H
ATOM   1423 3HG2 ILE A 106      15.879   9.649  12.361  1.00 93.45           H
ATOM   1424  CD1 ILE A 106      16.350   9.410   9.681  1.00 93.45           C
ATOM   1425 1HD1 ILE A 106      15.340   9.502   9.283  1.00 93.45           H
ATOM   1426 2HD1 ILE A 106      16.502  10.157  10.461  1.00 93.45           H
ATOM   1427 3HD1 ILE A 106      17.072   9.570   8.880  1.00 93.45           H
ATOM   1428  HN  ILE A 106      14.462   6.064   9.951  1.00 93.45           H
ATOM   1429  N   ALA A 107      13.450   5.937  12.991  1.00 91.53           N
ATOM   1430  CA  ALA A 107      12.634   5.746  14.178  1.00 91.53           C
ATOM   1431  C   ALA A 107      12.891   4.350  14.748  1.00 91.53           C
ATOM   1432  O   ALA A 107      12.841   4.152  15.961  1.00 91.53           O
ATOM   1433  HA  ALA A 107      12.938   6.491  14.913  1.00 91.53           H
ATOM   1434  CB  ALA A 107      11.162   5.971  13.828  1.00 91.53           C
ATOM   1435 1HB  ALA A 107      11.028   6.986  13.455  1.00 91.53           H
ATOM   1436 2HB  ALA A 107      10.858   5.259  13.060  1.00 91.53           H
ATOM   1437 3HB  ALA A 107      10.550   5.827  14.719  1.00 91.53           H
ATOM   1438  HN  ALA A 107      12.937   6.042  12.138  1.00 91.53           H
ATOM   1439  N   ALA A 108      13.160   3.417  13.847  1.00 91.11           N
ATOM   1440  CA  ALA A 108      13.400   2.040  14.243  1.00 91.11           C
ATOM   1441  C   ALA A 108      14.815   1.917  14.812  1.00 91.11           C
ATOM   1442  O   ALA A 108      15.055   1.129  15.725  1.00 91.11           O
ATOM   1443  HA  ALA A 108      12.681   1.789  15.023  1.00 91.11           H
ATOM   1444  CB  ALA A 108      13.171   1.117  13.045  1.00 91.11           C
ATOM   1445 1HB  ALA A 108      12.143   1.220  12.697  1.00 91.11           H
ATOM   1446 2HB  ALA A 108      13.856   1.388  12.241  1.00 91.11           H
ATOM   1447 3HB  ALA A 108      13.352   0.084  13.342  1.00 91.11           H
ATOM   1448  HN  ALA A 108      13.215   3.590  12.863  1.00 91.11           H
ATOM   1449  N   ALA A 109      15.716   2.708  14.248  1.00 90.67           N
ATOM   1450  CA  ALA A 109      17.125   2.599  14.587  1.00 90.67           C
ATOM   1451  C   ALA A 109      17.337   3.068  16.027  1.00 90.67           C
ATOM   1452  O   ALA A 109      18.177   2.526  16.744  1.00 90.67           O
ATOM   1453  HA  ALA A 109      17.404   1.548  14.512  1.00 90.67           H
ATOM   1454  CB  ALA A 109      17.956   3.402  13.583  1.00 90.67           C
ATOM   1455 1HB  ALA A 109      17.792   3.009  12.580  1.00 90.67           H
ATOM   1456 2HB  ALA A 109      17.654   4.449  13.618  1.00 90.67           H
ATOM   1457 3HB  ALA A 109      19.012   3.319  13.838  1.00 90.67           H
ATOM   1458  HN  ALA A 109      15.498   3.412  13.572  1.00 90.67           H
ATOM   1459  N   ASP A 110      16.560   4.072  16.409  1.00 86.48           N
ATOM   1460  CA  ASP A 110      16.732   4.699  17.708  1.00 86.48           C
ATOM   1461  C   ASP A 110      15.362   5.079  18.272  1.00 86.48           C
ATOM   1462  O   ASP A 110      14.657   4.234  18.821  1.00 86.48           O
ATOM   1463  HA  ASP A 110      17.243   3.956  18.320  1.00 86.48           H
ATOM   1464  CB  ASP A 110      17.568   5.976  17.596  1.00 86.48           C
ATOM   1465 1HB  ASP A 110      18.523   5.750  17.123  1.00 86.48           H
ATOM   1466 2HB  ASP A 110      17.057   6.694  16.955  1.00 86.48           H
ATOM   1467  CG  ASP A 110      17.809   6.596  18.975  1.00 86.48           C
ATOM   1468  OD1 ASP A 110      17.486   5.910  19.969  1.00 86.48           O
ATOM   1469  OD2 ASP A 110      18.310   7.741  19.002  1.00 86.48           O
ATOM   1470  HN  ASP A 110      15.826   4.455  15.848  1.00 86.48           H
ATOM   1471  N   GLN A 111      15.025   6.351  18.117  1.00 85.91           N
ATOM   1472  CA  GLN A 111      13.724   6.838  18.541  1.00 85.91           C
ATOM   1473  C   GLN A 111      13.207   7.895  17.563  1.00 85.91           C
ATOM   1474  O   GLN A 111      13.946   8.355  16.694  1.00 85.91           O
ATOM   1475  HA  GLN A 111      13.069   5.967  18.524  1.00 85.91           H
ATOM   1476  CB  GLN A 111      13.784   7.392  19.966  1.00 85.91           C
ATOM   1477 1HB  GLN A 111      12.792   7.724  20.273  1.00 85.91           H
ATOM   1478 2HB  GLN A 111      14.083   6.603  20.655  1.00 85.91           H
ATOM   1479  CG  GLN A 111      14.770   8.559  20.059  1.00 85.91           C
ATOM   1480 1HG  GLN A 111      15.773   8.213  19.810  1.00 85.91           H
ATOM   1481 2HG  GLN A 111      14.505   9.323  19.328  1.00 85.91           H
ATOM   1482  CD  GLN A 111      14.768   9.167  21.463  1.00 85.91           C
ATOM   1483  OE1 GLN A 111      13.736   9.498  22.024  1.00 85.91           O
ATOM   1484  NE2 GLN A 111      15.979   9.294  21.998  1.00 85.91           N
ATOM   1485 1HE2 GLN A 111      16.786   9.003  21.485  1.00 85.91           H
ATOM   1486 2HE2 GLN A 111      16.083   9.682  22.914  1.00 85.91           H
ATOM   1487  HN  GLN A 111      15.623   7.042  17.710  1.00 85.91           H
ATOM   1488  N   TRP A 112      11.942   8.248  17.737  1.00 90.84           N
ATOM   1489  CA  TRP A 112      11.322   9.252  16.888  1.00 90.84           C
ATOM   1490  C   TRP A 112      11.891  10.617  17.277  1.00 90.84           C
ATOM   1491  O   TRP A 112      11.595  11.133  18.354  1.00 90.84           O
ATOM   1492  HA  TRP A 112      11.581   9.020  15.855  1.00 90.84           H
ATOM   1493  CB  TRP A 112       9.797   9.189  16.989  1.00 90.84           C
ATOM   1494 1HB  TRP A 112       9.472   8.166  16.797  1.00 90.84           H
ATOM   1495 2HB  TRP A 112       9.500   9.431  18.010  1.00 90.84           H
ATOM   1496  CG  TRP A 112       9.070  10.128  16.025  1.00 90.84           C
ATOM   1497  CD1 TRP A 112       8.635  11.374  16.258  1.00 90.84           C
ATOM   1498  HD1 TRP A 112       8.751  11.897  17.208  1.00 90.84           H
ATOM   1499  CD2 TRP A 112       8.708   9.845  14.657  1.00 90.84           C
ATOM   1500  NE1 TRP A 112       8.022  11.913  15.145  1.00 90.84           N
ATOM   1501  HE1 TRP A 112       7.619  12.825  15.075  1.00 90.84           H
ATOM   1502  CE2 TRP A 112       8.068  10.953  14.141  1.00 90.84           C
ATOM   1503  CE3 TRP A 112       8.915   8.691  13.882  1.00 90.84           C
ATOM   1504  HE3 TRP A 112       9.418   7.803  14.266  1.00 90.84           H
ATOM   1505  CZ2 TRP A 112       7.583  11.016  12.829  1.00 90.84           C
ATOM   1506  HZ2 TRP A 112       7.080  11.903  12.445  1.00 90.84           H
ATOM   1507  CZ3 TRP A 112       8.424   8.769  12.573  1.00 90.84           C
ATOM   1508  HZ3 TRP A 112       8.559   7.901  11.928  1.00 90.84           H
ATOM   1509  CH2 TRP A 112       7.778   9.877  12.038  1.00 90.84           C
ATOM   1510  HH2 TRP A 112       7.424   9.860  11.007  1.00 90.84           H
ATOM   1511  HN  TRP A 112      11.345   7.863  18.440  1.00 90.84           H
ATOM   1512  N   LYS A 113      12.698  11.164  16.379  1.00 90.26           N
ATOM   1513  CA  LYS A 113      13.408  12.399  16.666  1.00 90.26           C
ATOM   1514  C   LYS A 113      12.671  13.570  16.012  1.00 90.26           C
ATOM   1515  O   LYS A 113      13.086  14.720  16.144  1.00 90.26           O
ATOM   1516  HA  LYS A 113      13.394  12.542  17.746  1.00 90.26           H
ATOM   1517  CB  LYS A 113      14.875  12.283  16.244  1.00 90.26           C
ATOM   1518 1HB  LYS A 113      14.934  12.012  15.190  1.00 90.26           H
ATOM   1519 2HB  LYS A 113      15.365  13.251  16.352  1.00 90.26           H
ATOM   1520  CG  LYS A 113      15.607  11.237  17.088  1.00 90.26           C
ATOM   1521 1HG  LYS A 113      15.563  11.518  18.140  1.00 90.26           H
ATOM   1522 2HG  LYS A 113      15.105  10.274  16.994  1.00 90.26           H
ATOM   1523  CD  LYS A 113      17.066  11.104  16.650  1.00 90.26           C
ATOM   1524 1HD  LYS A 113      17.110  10.849  15.591  1.00 90.26           H
ATOM   1525 2HD  LYS A 113      17.575  12.060  16.768  1.00 90.26           H
ATOM   1526  CE  LYS A 113      17.788  10.031  17.468  1.00 90.26           C
ATOM   1527 1HE  LYS A 113      17.786  10.307  18.523  1.00 90.26           H
ATOM   1528 2HE  LYS A 113      17.257   9.083  17.385  1.00 90.26           H
ATOM   1529  NZ  LYS A 113      19.181   9.868  16.995  1.00 90.26           N
ATOM   1530 1HZ  LYS A 113      19.617   9.095  17.485  1.00 90.26           H
ATOM   1531 2HZ  LYS A 113      19.180   9.679  15.999  1.00 90.26           H
ATOM   1532 3HZ  LYS A 113      19.702  10.720  17.177  1.00 90.26           H
ATOM   1533  HN  LYS A 113      12.868  10.779  15.473  1.00 90.26           H
ATOM   1534  N   PHE A 114      11.591  13.236  15.322  1.00 92.83           N
ATOM   1535  CA  PHE A 114      10.926  14.200  14.461  1.00 92.83           C
ATOM   1536  C   PHE A 114       9.685  14.779  15.144  1.00 92.83           C
ATOM   1537  O   PHE A 114       9.240  14.266  16.169  1.00 92.83           O
ATOM   1538  HA  PHE A 114      11.637  15.002  14.263  1.00 92.83           H
ATOM   1539  CB  PHE A 114      10.495  13.450  13.199  1.00 92.83           C
ATOM   1540 1HB  PHE A 114       9.710  12.741  13.460  1.00 92.83           H
ATOM   1541 2HB  PHE A 114      10.062  14.161  12.496  1.00 92.83           H
ATOM   1542  CG  PHE A 114      11.632  12.698  12.504  1.00 92.83           C
ATOM   1543  CD1 PHE A 114      12.539  13.378  11.754  1.00 92.83           C
ATOM   1544  HD1 PHE A 114      12.457  14.460  11.647  1.00 92.83           H
ATOM   1545  CD2 PHE A 114      11.735  11.348  12.637  1.00 92.83           C
ATOM   1546  HD2 PHE A 114      11.008  10.802  13.238  1.00 92.83           H
ATOM   1547  CE1 PHE A 114      13.594  12.680  11.109  1.00 92.83           C
ATOM   1548  HE1 PHE A 114      14.321  13.225  10.507  1.00 92.83           H
ATOM   1549  CE2 PHE A 114      12.790  10.650  11.992  1.00 92.83           C
ATOM   1550  HE2 PHE A 114      12.873   9.568  12.099  1.00 92.83           H
ATOM   1551  CZ  PHE A 114      13.697  11.330  11.242  1.00 92.83           C
ATOM   1552  HZ  PHE A 114      14.507  10.794  10.747  1.00 92.83           H
ATOM   1553  HN  PHE A 114      11.172  12.329  15.343  1.00 92.83           H
ATOM   1554  N   GLN A 115       9.162  15.840  14.547  1.00 92.61           N
ATOM   1555  CA  GLN A 115       8.006  16.519  15.107  1.00 92.61           C
ATOM   1556  C   GLN A 115       6.737  15.700  14.858  1.00 92.61           C
ATOM   1557  O   GLN A 115       6.736  14.787  14.034  1.00 92.61           O
ATOM   1558  HA  GLN A 115       8.199  16.586  16.177  1.00 92.61           H
ATOM   1559  CB  GLN A 115       7.868  17.931  14.533  1.00 92.61           C
ATOM   1560 1HB  GLN A 115       7.852  17.885  13.444  1.00 92.61           H
ATOM   1561 2HB  GLN A 115       6.918  18.364  14.847  1.00 92.61           H
ATOM   1562  CG  GLN A 115       9.020  18.825  14.995  1.00 92.61           C
ATOM   1563 1HG  GLN A 115       9.971  18.375  14.710  1.00 92.61           H
ATOM   1564 2HG  GLN A 115       8.961  19.790  14.491  1.00 92.61           H
ATOM   1565  CD  GLN A 115       8.981  19.031  16.510  1.00 92.61           C
ATOM   1566  OE1 GLN A 115       7.945  18.944  17.148  1.00 92.61           O
ATOM   1567  NE2 GLN A 115      10.165  19.309  17.049  1.00 92.61           N
ATOM   1568 1HE2 GLN A 115      10.977  19.367  16.469  1.00 92.61           H
ATOM   1569 2HE2 GLN A 115      10.242  19.461  18.035  1.00 92.61           H
ATOM   1570  HN  GLN A 115       9.514  16.235  13.699  1.00 92.61           H
ATOM   1571  N   THR A 116       5.689  16.056  15.586  1.00 93.57           N
ATOM   1572  CA  THR A 116       4.440  15.319  15.509  1.00 93.57           C
ATOM   1573  C   THR A 116       3.886  15.354  14.083  1.00 93.57           C
ATOM   1574  O   THR A 116       3.297  14.380  13.618  1.00 93.57           O
ATOM   1575  HA  THR A 116       4.642  14.274  15.748  1.00 93.57           H
ATOM   1576  CB  THR A 116       3.481  15.904  16.548  1.00 93.57           C
ATOM   1577  HB  THR A 116       3.211  16.929  16.295  1.00 93.57           H
ATOM   1578  OG1 THR A 116       4.166  15.736  17.786  1.00 93.57           O
ATOM   1579  HG1 THR A 116       3.763  16.329  18.483  1.00 93.57           H
ATOM   1580  CG2 THR A 116       2.210  15.067  16.709  1.00 93.57           C
ATOM   1581 1HG2 THR A 116       2.476  14.059  17.028  1.00 93.57           H
ATOM   1582 2HG2 THR A 116       1.683  15.019  15.755  1.00 93.57           H
ATOM   1583 3HG2 THR A 116       1.565  15.526  17.457  1.00 93.57           H
ATOM   1584  HN  THR A 116       5.684  16.831  16.217  1.00 93.57           H
ATOM   1585  N   PHE A 117       4.095  16.487  13.429  1.00 94.46           N
ATOM   1586  CA  PHE A 117       3.628  16.660  12.064  1.00 94.46           C
ATOM   1587  C   PHE A 117       4.105  15.512  11.172  1.00 94.46           C
ATOM   1588  O   PHE A 117       3.322  14.946  10.411  1.00 94.46           O
ATOM   1589  HA  PHE A 117       2.539  16.667  12.093  1.00 94.46           H
ATOM   1590  CB  PHE A 117       4.226  17.972  11.550  1.00 94.46           C
ATOM   1591 1HB  PHE A 117       3.839  18.795  12.151  1.00 94.46           H
ATOM   1592 2HB  PHE A 117       5.306  17.950  11.698  1.00 94.46           H
ATOM   1593  CG  PHE A 117       3.933  18.253  10.075  1.00 94.46           C
ATOM   1594  CD1 PHE A 117       4.904  18.067   9.141  1.00 94.46           C
ATOM   1595  HD1 PHE A 117       5.890  17.716   9.444  1.00 94.46           H
ATOM   1596  CD2 PHE A 117       2.701  18.691   9.698  1.00 94.46           C
ATOM   1597  HD2 PHE A 117       1.923  18.840  10.447  1.00 94.46           H
ATOM   1598  CE1 PHE A 117       4.631  18.328   7.772  1.00 94.46           C
ATOM   1599  HE1 PHE A 117       5.410  18.178   7.024  1.00 94.46           H
ATOM   1600  CE2 PHE A 117       2.429  18.952   8.329  1.00 94.46           C
ATOM   1601  HE2 PHE A 117       1.442  19.302   8.027  1.00 94.46           H
ATOM   1602  CZ  PHE A 117       3.400  18.765   7.395  1.00 94.46           C
ATOM   1603  HZ  PHE A 117       3.191  18.966   6.344  1.00 94.46           H
ATOM   1604  HN  PHE A 117       4.572  17.276  13.816  1.00 94.46           H
ATOM   1605  N   MET A 118       5.388  15.203  11.296  1.00 94.24           N
ATOM   1606  CA  MET A 118       5.992  14.173  10.468  1.00 94.24           C
ATOM   1607  C   MET A 118       5.388  12.800  10.772  1.00 94.24           C
ATOM   1608  O   MET A 118       5.256  11.965   9.879  1.00 94.24           O
ATOM   1609  HA  MET A 118       5.770  14.456   9.439  1.00 94.24           H
ATOM   1610  CB  MET A 118       7.501  14.134  10.721  1.00 94.24           C
ATOM   1611 1HB  MET A 118       7.907  15.145  10.673  1.00 94.24           H
ATOM   1612 2HB  MET A 118       7.695  13.760  11.726  1.00 94.24           H
ATOM   1613  CG  MET A 118       8.206  13.245   9.695  1.00 94.24           C
ATOM   1614 1HG  MET A 118       9.275  13.208   9.907  1.00 94.24           H
ATOM   1615 2HG  MET A 118       7.831  12.225   9.767  1.00 94.24           H
ATOM   1616  SD  MET A 118       7.934  13.879   8.048  1.00 94.24           S
ATOM   1617  CE  MET A 118       8.936  15.355   8.115  1.00 94.24           C
ATOM   1618 1HE  MET A 118       8.569  16.008   8.907  1.00 94.24           H
ATOM   1619 2HE  MET A 118       9.971  15.083   8.320  1.00 94.24           H
ATOM   1620 3HE  MET A 118       8.879  15.877   7.160  1.00 94.24           H
ATOM   1621  HN  MET A 118       6.009  15.641  11.946  1.00 94.24           H
ATOM   1622  N   CYS A 119       5.038  12.610  12.036  1.00 93.70           N
ATOM   1623  CA  CYS A 119       4.457  11.351  12.470  1.00 93.70           C
ATOM   1624  C   CYS A 119       3.115  11.171  11.757  1.00 93.70           C
ATOM   1625  O   CYS A 119       2.796  10.076  11.295  1.00 93.70           O
ATOM   1626  HA  CYS A 119       5.157  10.567  12.181  1.00 93.70           H
ATOM   1627  CB  CYS A 119       4.308  11.291  13.991  1.00 93.70           C
ATOM   1628 1HB  CYS A 119       5.289  11.343  14.463  1.00 93.70           H
ATOM   1629 2HB  CYS A 119       3.740  12.152  14.343  1.00 93.70           H
ATOM   1630  SG  CYS A 119       3.462   9.743  14.477  1.00 93.70           S
ATOM   1631  HN  CYS A 119       5.146  13.296  12.755  1.00 93.70           H
ATOM   1632  N   LYS A 120       2.365  12.261  11.691  1.00 94.53           N
ATOM   1633  CA  LYS A 120       1.056  12.232  11.062  1.00 94.53           C
ATOM   1634  C   LYS A 120       1.212  11.855   9.587  1.00 94.53           C
ATOM   1635  O   LYS A 120       0.456  11.035   9.069  1.00 94.53           O
ATOM   1636  HA  LYS A 120       0.473  11.455  11.557  1.00 94.53           H
ATOM   1637  CB  LYS A 120       0.325  13.557  11.284  1.00 94.53           C
ATOM   1638 1HB  LYS A 120       0.967  14.386  10.987  1.00 94.53           H
ATOM   1639 2HB  LYS A 120      -0.562  13.599  10.651  1.00 94.53           H
ATOM   1640  CG  LYS A 120      -0.081  13.720  12.750  1.00 94.53           C
ATOM   1641 1HG  LYS A 120      -0.696  12.874  13.057  1.00 94.53           H
ATOM   1642 2HG  LYS A 120       0.808  13.714  13.381  1.00 94.53           H
ATOM   1643  CD  LYS A 120      -0.855  15.023  12.963  1.00 94.53           C
ATOM   1644 1HD  LYS A 120      -0.197  15.874  12.790  1.00 94.53           H
ATOM   1645 2HD  LYS A 120      -1.665  15.092  12.237  1.00 94.53           H
ATOM   1646  CE  LYS A 120      -1.428  15.095  14.381  1.00 94.53           C
ATOM   1647 1HE  LYS A 120      -1.800  14.115  14.679  1.00 94.53           H
ATOM   1648 2HE  LYS A 120      -0.640  15.365  15.084  1.00 94.53           H
ATOM   1649  NZ  LYS A 120      -2.522  16.089  14.447  1.00 94.53           N
ATOM   1650 1HZ  LYS A 120      -2.870  16.145  15.398  1.00 94.53           H
ATOM   1651 2HZ  LYS A 120      -2.172  16.997  14.162  1.00 94.53           H
ATOM   1652 3HZ  LYS A 120      -3.274  15.806  13.828  1.00 94.53           H
ATOM   1653  HN  LYS A 120       2.638  13.151  12.057  1.00 94.53           H
ATOM   1654  N   VAL A 121       2.197  12.474   8.953  1.00 94.13           N
ATOM   1655  CA  VAL A 121       2.411  12.276   7.529  1.00 94.13           C
ATOM   1656  C   VAL A 121       2.838  10.828   7.278  1.00 94.13           C
ATOM   1657  O   VAL A 121       2.295  10.161   6.399  1.00 94.13           O
ATOM   1658  HA  VAL A 121       1.460  12.454   7.026  1.00 94.13           H
ATOM   1659  CB  VAL A 121       3.423  13.297   7.005  1.00 94.13           C
ATOM   1660  HB  VAL A 121       4.313  13.239   7.632  1.00 94.13           H
ATOM   1661  CG1 VAL A 121       3.837  12.971   5.569  1.00 94.13           C
ATOM   1662 1HG1 VAL A 121       4.292  11.981   5.538  1.00 94.13           H
ATOM   1663 2HG1 VAL A 121       2.958  12.987   4.924  1.00 94.13           H
ATOM   1664 3HG1 VAL A 121       4.557  13.712   5.221  1.00 94.13           H
ATOM   1665  CG2 VAL A 121       2.869  14.720   7.106  1.00 94.13           C
ATOM   1666 1HG2 VAL A 121       1.956  14.797   6.515  1.00 94.13           H
ATOM   1667 2HG2 VAL A 121       2.647  14.950   8.148  1.00 94.13           H
ATOM   1668 3HG2 VAL A 121       3.608  15.425   6.727  1.00 94.13           H
ATOM   1669  HN  VAL A 121       2.841  13.099   9.394  1.00 94.13           H
ATOM   1670  N   VAL A 122       3.806  10.385   8.067  1.00 93.04           N
ATOM   1671  CA  VAL A 122       4.464   9.117   7.803  1.00 93.04           C
ATOM   1672  C   VAL A 122       3.449   7.981   7.950  1.00 93.04           C
ATOM   1673  O   VAL A 122       3.464   7.026   7.174  1.00 93.04           O
ATOM   1674  HA  VAL A 122       4.820   9.138   6.773  1.00 93.04           H
ATOM   1675  CB  VAL A 122       5.678   8.957   8.721  1.00 93.04           C
ATOM   1676  HB  VAL A 122       5.356   9.165   9.741  1.00 93.04           H
ATOM   1677  CG1 VAL A 122       6.211   7.523   8.679  1.00 93.04           C
ATOM   1678 1HG1 VAL A 122       5.432   6.836   9.008  1.00 93.04           H
ATOM   1679 2HG1 VAL A 122       6.508   7.276   7.660  1.00 93.04           H
ATOM   1680 3HG1 VAL A 122       7.074   7.437   9.340  1.00 93.04           H
ATOM   1681  CG2 VAL A 122       6.774   9.961   8.360  1.00 93.04           C
ATOM   1682 1HG2 VAL A 122       7.091   9.798   7.330  1.00 93.04           H
ATOM   1683 2HG2 VAL A 122       6.388  10.974   8.465  1.00 93.04           H
ATOM   1684 3HG2 VAL A 122       7.625   9.825   9.027  1.00 93.04           H
ATOM   1685  HN  VAL A 122       4.140  10.876   8.871  1.00 93.04           H
ATOM   1686  N   ASN A 123       2.592   8.121   8.951  1.00 91.62           N
ATOM   1687  CA  ASN A 123       1.606   7.094   9.241  1.00 91.62           C
ATOM   1688  C   ASN A 123       0.541   7.091   8.143  1.00 91.62           C
ATOM   1689  O   ASN A 123       0.059   6.032   7.744  1.00 91.62           O
ATOM   1690  HA  ASN A 123       2.168   6.161   9.280  1.00 91.62           H
ATOM   1691  CB  ASN A 123       0.909   7.362  10.576  1.00 91.62           C
ATOM   1692 1HB  ASN A 123       0.705   8.428  10.676  1.00 91.62           H
ATOM   1693 2HB  ASN A 123      -0.054   6.851  10.597  1.00 91.62           H
ATOM   1694  CG  ASN A 123       1.769   6.890  11.750  1.00 91.62           C
ATOM   1695  OD1 ASN A 123       2.654   6.061  11.610  1.00 91.62           O
ATOM   1696  ND2 ASN A 123       1.462   7.462  12.910  1.00 91.62           N
ATOM   1697 1HD2 ASN A 123       0.725   8.135  12.956  1.00 91.62           H
ATOM   1698 2HD2 ASN A 123       1.969   7.218  13.737  1.00 91.62           H
ATOM   1699  HN  ASN A 123       2.565   8.917   9.556  1.00 91.62           H
ATOM   1700  N   SER A 124       0.205   8.288   7.686  1.00 94.26           N
ATOM   1701  CA  SER A 124      -0.911   8.453   6.769  1.00 94.26           C
ATOM   1702  C   SER A 124      -0.480   8.080   5.349  1.00 94.26           C
ATOM   1703  O   SER A 124      -1.289   7.598   4.558  1.00 94.26           O
ATOM   1704  HA  SER A 124      -1.681   7.770   7.127  1.00 94.26           H
ATOM   1705  CB  SER A 124      -1.445   9.886   6.803  1.00 94.26           C
ATOM   1706 1HB  SER A 124      -2.272   9.982   6.100  1.00 94.26           H
ATOM   1707 2HB  SER A 124      -1.843  10.102   7.794  1.00 94.26           H
ATOM   1708  OG  SER A 124      -0.436  10.840   6.480  1.00 94.26           O
ATOM   1709  HG  SER A 124      -0.179  11.356   7.297  1.00 94.26           H
ATOM   1710  HN  SER A 124       0.678   9.134   7.931  1.00 94.26           H
ATOM   1711  N   MET A 125       0.793   8.318   5.069  1.00 95.50           N
ATOM   1712  CA  MET A 125       1.299   8.186   3.714  1.00 95.50           C
ATOM   1713  C   MET A 125       1.124   6.756   3.200  1.00 95.50           C
ATOM   1714  O   MET A 125       0.775   6.548   2.039  1.00 95.50           O
ATOM   1715  HA  MET A 125       0.703   8.872   3.111  1.00 95.50           H
ATOM   1716  CB  MET A 125       2.782   8.562   3.683  1.00 95.50           C
ATOM   1717 1HB  MET A 125       3.277   8.176   4.574  1.00 95.50           H
ATOM   1718 2HB  MET A 125       3.262   8.094   2.824  1.00 95.50           H
ATOM   1719  CG  MET A 125       2.961  10.080   3.610  1.00 95.50           C
ATOM   1720 1HG  MET A 125       2.336  10.565   4.359  1.00 95.50           H
ATOM   1721 2HG  MET A 125       3.994  10.344   3.837  1.00 95.50           H
ATOM   1722  SD  MET A 125       2.527  10.668   1.981  1.00 95.50           S
ATOM   1723  CE  MET A 125       1.653  12.163   2.415  1.00 95.50           C
ATOM   1724 1HE  MET A 125       0.795  11.914   3.039  1.00 95.50           H
ATOM   1725 2HE  MET A 125       2.320  12.828   2.963  1.00 95.50           H
ATOM   1726 3HE  MET A 125       1.310  12.660   1.507  1.00 95.50           H
ATOM   1727  HN  MET A 125       1.473   8.595   5.749  1.00 95.50           H
ATOM   1728  N   TYR A 126       1.375   5.806   4.089  1.00 92.17           N
ATOM   1729  CA  TYR A 126       1.269   4.401   3.735  1.00 92.17           C
ATOM   1730  C   TYR A 126      -0.165   4.043   3.338  1.00 92.17           C
ATOM   1731  O   TYR A 126      -0.387   3.398   2.315  1.00 92.17           O
ATOM   1732  HA  TYR A 126       1.929   4.218   2.887  1.00 92.17           H
ATOM   1733  CB  TYR A 126       1.648   3.619   4.994  1.00 92.17           C
ATOM   1734 1HB  TYR A 126       2.700   3.798   5.218  1.00 92.17           H
ATOM   1735 2HB  TYR A 126       1.073   4.004   5.835  1.00 92.17           H
ATOM   1736  CG  TYR A 126       1.415   2.111   4.882  1.00 92.17           C
ATOM   1737  CD1 TYR A 126       0.585   1.473   5.782  1.00 92.17           C
ATOM   1738  HD1 TYR A 126       0.096   2.043   6.571  1.00 92.17           H
ATOM   1739  CD2 TYR A 126       2.035   1.389   3.883  1.00 92.17           C
ATOM   1740  HD2 TYR A 126       2.690   1.893   3.173  1.00 92.17           H
ATOM   1741  CE1 TYR A 126       0.366   0.053   5.677  1.00 92.17           C
ATOM   1742  HE1 TYR A 126      -0.287  -0.463   6.381  1.00 92.17           H
ATOM   1743  CE2 TYR A 126       1.816  -0.031   3.778  1.00 92.17           C
ATOM   1744  HE2 TYR A 126       2.299  -0.613   2.994  1.00 92.17           H
ATOM   1745  CZ  TYR A 126       0.992  -0.628   4.681  1.00 92.17           C
ATOM   1746  OH  TYR A 126       0.785  -1.969   4.582  1.00 92.17           O
ATOM   1747  HH  TYR A 126       0.919  -2.267   3.637  1.00 92.17           H
ATOM   1748  HN  TYR A 126       1.646   5.984   5.035  1.00 92.17           H
ATOM   1749  N   LYS A 127      -1.101   4.477   4.170  1.00 90.87           N
ATOM   1750  CA  LYS A 127      -2.499   4.139   3.965  1.00 90.87           C
ATOM   1751  C   LYS A 127      -2.980   4.755   2.650  1.00 90.87           C
ATOM   1752  O   LYS A 127      -3.781   4.155   1.935  1.00 90.87           O
ATOM   1753  HA  LYS A 127      -2.564   3.054   3.881  1.00 90.87           H
ATOM   1754  CB  LYS A 127      -3.334   4.551   5.179  1.00 90.87           C
ATOM   1755 1HB  LYS A 127      -3.089   5.575   5.463  1.00 90.87           H
ATOM   1756 2HB  LYS A 127      -4.392   4.537   4.919  1.00 90.87           H
ATOM   1757  CG  LYS A 127      -3.081   3.614   6.361  1.00 90.87           C
ATOM   1758 1HG  LYS A 127      -2.023   3.627   6.621  1.00 90.87           H
ATOM   1759 2HG  LYS A 127      -3.628   3.969   7.235  1.00 90.87           H
ATOM   1760  CD  LYS A 127      -3.513   2.184   6.030  1.00 90.87           C
ATOM   1761 1HD  LYS A 127      -4.527   2.190   5.629  1.00 90.87           H
ATOM   1762 2HD  LYS A 127      -2.866   1.776   5.253  1.00 90.87           H
ATOM   1763  CE  LYS A 127      -3.454   1.291   7.271  1.00 90.87           C
ATOM   1764 1HE  LYS A 127      -2.449   1.312   7.693  1.00 90.87           H
ATOM   1765 2HE  LYS A 127      -4.129   1.676   8.035  1.00 90.87           H
ATOM   1766  NZ  LYS A 127      -3.825  -0.100   6.927  1.00 90.87           N
ATOM   1767 1HZ  LYS A 127      -3.824  -0.667   7.767  1.00 90.87           H
ATOM   1768 2HZ  LYS A 127      -4.751  -0.110   6.514  1.00 90.87           H
ATOM   1769 3HZ  LYS A 127      -3.155  -0.475   6.265  1.00 90.87           H
ATOM   1770  HN  LYS A 127      -0.917   5.047   4.970  1.00 90.87           H
ATOM   1771  N   MET A 128      -2.472   5.947   2.370  1.00 94.32           N
ATOM   1772  CA  MET A 128      -2.825   6.643   1.145  1.00 94.32           C
ATOM   1773  C   MET A 128      -2.315   5.884  -0.083  1.00 94.32           C
ATOM   1774  O   MET A 128      -3.024   5.763  -1.080  1.00 94.32           O
ATOM   1775  HA  MET A 128      -3.914   6.679   1.131  1.00 94.32           H
ATOM   1776  CB  MET A 128      -2.221   8.048   1.164  1.00 94.32           C
ATOM   1777 1HB  MET A 128      -2.467   8.541   2.105  1.00 94.32           H
ATOM   1778 2HB  MET A 128      -1.135   7.982   1.113  1.00 94.32           H
ATOM   1779  CG  MET A 128      -2.742   8.884  -0.007  1.00 94.32           C
ATOM   1780 1HG  MET A 128      -2.564   8.361  -0.946  1.00 94.32           H
ATOM   1781 2HG  MET A 128      -3.820   9.020   0.083  1.00 94.32           H
ATOM   1782  SD  MET A 128      -1.929  10.473  -0.032  1.00 94.32           S
ATOM   1783  CE  MET A 128      -0.266   9.964  -0.434  1.00 94.32           C
ATOM   1784 1HE  MET A 128       0.104   9.289   0.339  1.00 94.32           H
ATOM   1785 2HE  MET A 128      -0.265   9.451  -1.395  1.00 94.32           H
ATOM   1786 3HE  MET A 128       0.379  10.841  -0.489  1.00 94.32           H
ATOM   1787  HN  MET A 128      -1.830   6.434   2.963  1.00 94.32           H
ATOM   1788  N   ASN A 129      -1.089   5.394   0.031  1.00 94.22           N
ATOM   1789  CA  ASN A 129      -0.499   4.600  -1.033  1.00 94.22           C
ATOM   1790  C   ASN A 129      -1.354   3.352  -1.266  1.00 94.22           C
ATOM   1791  O   ASN A 129      -1.746   3.066  -2.396  1.00 94.22           O
ATOM   1792  HA  ASN A 129      -0.476   5.257  -1.902  1.00 94.22           H
ATOM   1793  CB  ASN A 129       0.912   4.143  -0.661  1.00 94.22           C
ATOM   1794 1HB  ASN A 129       1.590   4.997  -0.670  1.00 94.22           H
ATOM   1795 2HB  ASN A 129       0.914   3.745   0.354  1.00 94.22           H
ATOM   1796  CG  ASN A 129       1.417   3.074  -1.633  1.00 94.22           C
ATOM   1797  OD1 ASN A 129       1.206   1.886  -1.454  1.00 94.22           O
ATOM   1798  ND2 ASN A 129       2.093   3.562  -2.669  1.00 94.22           N
ATOM   1799 1HD2 ASN A 129       2.231   4.549  -2.757  1.00 94.22           H
ATOM   1800 2HD2 ASN A 129       2.464   2.942  -3.361  1.00 94.22           H
ATOM   1801  HN  ASN A 129      -0.504   5.532   0.830  1.00 94.22           H
ATOM   1802  N   PHE A 130      -1.618   2.643  -0.178  1.00 92.26           N
ATOM   1803  CA  PHE A 130      -2.293   1.360  -0.267  1.00 92.26           C
ATOM   1804  C   PHE A 130      -3.630   1.493  -1.000  1.00 92.26           C
ATOM   1805  O   PHE A 130      -3.883   0.782  -1.972  1.00 92.26           O
ATOM   1806  HA  PHE A 130      -1.640   0.689  -0.826  1.00 92.26           H
ATOM   1807  CB  PHE A 130      -2.555   0.891   1.165  1.00 92.26           C
ATOM   1808 1HB  PHE A 130      -1.601   0.792   1.684  1.00 92.26           H
ATOM   1809 2HB  PHE A 130      -3.125   1.658   1.689  1.00 92.26           H
ATOM   1810  CG  PHE A 130      -3.309  -0.437   1.258  1.00 92.26           C
ATOM   1811  CD1 PHE A 130      -4.668  -0.444   1.310  1.00 92.26           C
ATOM   1812  HD1 PHE A 130      -5.220   0.496   1.286  1.00 92.26           H
ATOM   1813  CD2 PHE A 130      -2.621  -1.609   1.288  1.00 92.26           C
ATOM   1814  HD2 PHE A 130      -1.532  -1.603   1.247  1.00 92.26           H
ATOM   1815  CE1 PHE A 130      -5.369  -1.676   1.397  1.00 92.26           C
ATOM   1816  HE1 PHE A 130      -6.458  -1.682   1.439  1.00 92.26           H
ATOM   1817  CE2 PHE A 130      -3.321  -2.841   1.374  1.00 92.26           C
ATOM   1818  HE2 PHE A 130      -2.770  -3.781   1.399  1.00 92.26           H
ATOM   1819  CZ  PHE A 130      -4.680  -2.849   1.427  1.00 92.26           C
ATOM   1820  HZ  PHE A 130      -5.218  -3.795   1.493  1.00 92.26           H
ATOM   1821  HN  PHE A 130      -1.380   2.932   0.749  1.00 92.26           H
ATOM   1822  N   TYR A 131      -4.451   2.407  -0.505  1.00 92.06           N
ATOM   1823  CA  TYR A 131      -5.803   2.553  -1.016  1.00 92.06           C
ATOM   1824  C   TYR A 131      -5.792   3.014  -2.474  1.00 92.06           C
ATOM   1825  O   TYR A 131      -6.580   2.533  -3.287  1.00 92.06           O
ATOM   1826  HA  TYR A 131      -6.293   1.582  -0.953  1.00 92.06           H
ATOM   1827  CB  TYR A 131      -6.464   3.634  -0.157  1.00 92.06           C
ATOM   1828 1HB  TYR A 131      -5.848   4.533  -0.186  1.00 92.06           H
ATOM   1829 2HB  TYR A 131      -7.427   3.893  -0.595  1.00 92.06           H
ATOM   1830  CG  TYR A 131      -6.677   3.226   1.302  1.00 92.06           C
ATOM   1831  CD1 TYR A 131      -7.067   1.938   1.608  1.00 92.06           C
ATOM   1832  HD1 TYR A 131      -7.223   1.211   0.811  1.00 92.06           H
ATOM   1833  CD2 TYR A 131      -6.479   4.145   2.312  1.00 92.06           C
ATOM   1834  HD2 TYR A 131      -6.171   5.163   2.070  1.00 92.06           H
ATOM   1835  CE1 TYR A 131      -7.267   1.553   2.981  1.00 92.06           C
ATOM   1836  HE1 TYR A 131      -7.575   0.539   3.237  1.00 92.06           H
ATOM   1837  CE2 TYR A 131      -6.679   3.761   3.685  1.00 92.06           C
ATOM   1838  HE2 TYR A 131      -6.527   4.477   4.492  1.00 92.06           H
ATOM   1839  CZ  TYR A 131      -7.063   2.484   3.952  1.00 92.06           C
ATOM   1840  OH  TYR A 131      -7.253   2.121   5.249  1.00 92.06           O
ATOM   1841  HH  TYR A 131      -7.217   2.928   5.839  1.00 92.06           H
ATOM   1842  HN  TYR A 131      -4.206   3.040   0.229  1.00 92.06           H
ATOM   1843  N   SER A 132      -4.891   3.942  -2.762  1.00 93.48           N
ATOM   1844  CA  SER A 132      -4.775   4.482  -4.106  1.00 93.48           C
ATOM   1845  C   SER A 132      -4.335   3.384  -5.075  1.00 93.48           C
ATOM   1846  O   SER A 132      -4.828   3.309  -6.200  1.00 93.48           O
ATOM   1847  HA  SER A 132      -5.773   4.839  -4.360  1.00 93.48           H
ATOM   1848  CB  SER A 132      -3.790   5.652  -4.146  1.00 93.48           C
ATOM   1849 1HB  SER A 132      -3.693   6.009  -5.171  1.00 93.48           H
ATOM   1850 2HB  SER A 132      -4.185   6.479  -3.557  1.00 93.48           H
ATOM   1851  OG  SER A 132      -2.506   5.286  -3.648  1.00 93.48           O
ATOM   1852  HG  SER A 132      -2.366   5.682  -2.740  1.00 93.48           H
ATOM   1853  HN  SER A 132      -4.248   4.322  -2.097  1.00 93.48           H
ATOM   1854  N   CYS A 133      -3.411   2.559  -4.605  1.00 91.24           N
ATOM   1855  CA  CYS A 133      -2.891   1.474  -5.420  1.00 91.24           C
ATOM   1856  C   CYS A 133      -4.045   0.526  -5.752  1.00 91.24           C
ATOM   1857  O   CYS A 133      -4.229   0.148  -6.908  1.00 91.24           O
ATOM   1858  HA  CYS A 133      -2.490   1.929  -6.326  1.00 91.24           H
ATOM   1859  CB  CYS A 133      -1.737   0.748  -4.726  1.00 91.24           C
ATOM   1860 1HB  CYS A 133      -1.979   0.585  -3.675  1.00 91.24           H
ATOM   1861 2HB  CYS A 133      -1.592  -0.235  -5.176  1.00 91.24           H
ATOM   1862  SG  CYS A 133      -0.201   1.732  -4.867  1.00 91.24           S
ATOM   1863  HG  CYS A 133      -0.532   2.639  -3.952  1.00 91.24           H
ATOM   1864  HN  CYS A 133      -3.020   2.622  -3.686  1.00 91.24           H
ATOM   1865  N   VAL A 134      -4.792   0.170  -4.718  1.00 89.18           N
ATOM   1866  CA  VAL A 134      -5.886  -0.774  -4.875  1.00 89.18           C
ATOM   1867  C   VAL A 134      -6.840  -0.267  -5.958  1.00 89.18           C
ATOM   1868  O   VAL A 134      -7.224  -1.019  -6.853  1.00 89.18           O
ATOM   1869  HA  VAL A 134      -5.458  -1.722  -5.199  1.00 89.18           H
ATOM   1870  CB  VAL A 134      -6.577  -1.002  -3.529  1.00 89.18           C
ATOM   1871  HB  VAL A 134      -6.853  -0.028  -3.125  1.00 89.18           H
ATOM   1872  CG1 VAL A 134      -7.858  -1.819  -3.702  1.00 89.18           C
ATOM   1873 1HG1 VAL A 134      -8.544  -1.286  -4.361  1.00 89.18           H
ATOM   1874 2HG1 VAL A 134      -7.615  -2.788  -4.139  1.00 89.18           H
ATOM   1875 3HG1 VAL A 134      -8.330  -1.967  -2.731  1.00 89.18           H
ATOM   1876  CG2 VAL A 134      -5.629  -1.673  -2.533  1.00 89.18           C
ATOM   1877 1HG2 VAL A 134      -5.309  -2.636  -2.928  1.00 89.18           H
ATOM   1878 2HG2 VAL A 134      -4.758  -1.037  -2.375  1.00 89.18           H
ATOM   1879 3HG2 VAL A 134      -6.146  -1.823  -1.585  1.00 89.18           H
ATOM   1880  HN  VAL A 134      -4.661   0.514  -3.788  1.00 89.18           H
ATOM   1881  N   LEU A 135      -7.195   1.004  -5.842  1.00 90.32           N
ATOM   1882  CA  LEU A 135      -8.196   1.584  -6.721  1.00 90.32           C
ATOM   1883  C   LEU A 135      -7.633   1.670  -8.141  1.00 90.32           C
ATOM   1884  O   LEU A 135      -8.355   1.452  -9.113  1.00 90.32           O
ATOM   1885  HA  LEU A 135      -9.053   0.912  -6.730  1.00 90.32           H
ATOM   1886  CB  LEU A 135      -8.679   2.927  -6.169  1.00 90.32           C
ATOM   1887 1HB  LEU A 135      -7.813   3.575  -6.034  1.00 90.32           H
ATOM   1888 2HB  LEU A 135      -9.315   3.398  -6.919  1.00 90.32           H
ATOM   1889  CG  LEU A 135      -9.451   2.871  -4.850  1.00 90.32           C
ATOM   1890  HG  LEU A 135      -8.851   2.320  -4.126  1.00 90.32           H
ATOM   1891  CD1 LEU A 135      -9.668   4.275  -4.281  1.00 90.32           C
ATOM   1892 1HD1 LEU A 135      -8.702   4.747  -4.101  1.00 90.32           H
ATOM   1893 2HD1 LEU A 135     -10.237   4.872  -4.994  1.00 90.32           H
ATOM   1894 3HD1 LEU A 135     -10.219   4.206  -3.343  1.00 90.32           H
ATOM   1895  CD2 LEU A 135     -10.768   2.111  -5.017  1.00 90.32           C
ATOM   1896 1HD2 LEU A 135     -11.386   2.613  -5.762  1.00 90.32           H
ATOM   1897 2HD2 LEU A 135     -10.561   1.092  -5.344  1.00 90.32           H
ATOM   1898 3HD2 LEU A 135     -11.297   2.086  -4.064  1.00 90.32           H
ATOM   1899  HN  LEU A 135      -6.812   1.632  -5.165  1.00 90.32           H
ATOM   1900  N   LEU A 136      -6.349   1.989  -8.217  1.00 91.53           N
ATOM   1901  CA  LEU A 136      -5.691   2.144  -9.503  1.00 91.53           C
ATOM   1902  C   LEU A 136      -5.655   0.793 -10.219  1.00 91.53           C
ATOM   1903  O   LEU A 136      -5.922   0.714 -11.417  1.00 91.53           O
ATOM   1904  HA  LEU A 136      -6.292   2.833 -10.096  1.00 91.53           H
ATOM   1905  CB  LEU A 136      -4.312   2.783  -9.325  1.00 91.53           C
ATOM   1906 1HB  LEU A 136      -3.805   2.283  -8.500  1.00 91.53           H
ATOM   1907 2HB  LEU A 136      -3.726   2.590 -10.223  1.00 91.53           H
ATOM   1908  CG  LEU A 136      -4.300   4.289  -9.056  1.00 91.53           C
ATOM   1909  HG  LEU A 136      -5.018   4.500  -8.264  1.00 91.53           H
ATOM   1910  CD1 LEU A 136      -2.928   4.746  -8.556  1.00 91.53           C
ATOM   1911 1HD1 LEU A 136      -2.686   4.224  -7.631  1.00 91.53           H
ATOM   1912 2HD1 LEU A 136      -2.173   4.520  -9.309  1.00 91.53           H
ATOM   1913 3HD1 LEU A 136      -2.948   5.820  -8.373  1.00 91.53           H
ATOM   1914  CD2 LEU A 136      -4.749   5.071 -10.293  1.00 91.53           C
ATOM   1915 1HD2 LEU A 136      -4.074   4.858 -11.121  1.00 91.53           H
ATOM   1916 2HD2 LEU A 136      -5.762   4.772 -10.563  1.00 91.53           H
ATOM   1917 3HD2 LEU A 136      -4.732   6.138 -10.074  1.00 91.53           H
ATOM   1918  HN  LEU A 136      -5.763   2.139  -7.421  1.00 91.53           H
ATOM   1919  N   ILE A 137      -5.322  -0.237  -9.455  1.00 86.79           N
ATOM   1920  CA  ILE A 137      -5.213  -1.576 -10.009  1.00 86.79           C
ATOM   1921  C   ILE A 137      -6.574  -2.007 -10.561  1.00 86.79           C
ATOM   1922  O   ILE A 137      -6.650  -2.628 -11.620  1.00 86.79           O
ATOM   1923  HA  ILE A 137      -4.504  -1.531 -10.836  1.00 86.79           H
ATOM   1924  CB  ILE A 137      -4.638  -2.541  -8.971  1.00 86.79           C
ATOM   1925  HB  ILE A 137      -5.152  -2.371  -8.025  1.00 86.79           H
ATOM   1926  CG1 ILE A 137      -3.151  -2.268  -8.733  1.00 86.79           C
ATOM   1927 1HG1 ILE A 137      -2.580  -2.552  -9.617  1.00 86.79           H
ATOM   1928 2HG1 ILE A 137      -2.994  -1.200  -8.582  1.00 86.79           H
ATOM   1929  CG2 ILE A 137      -4.897  -3.995  -9.370  1.00 86.79           C
ATOM   1930 1HG2 ILE A 137      -5.970  -4.165  -9.448  1.00 86.79           H
ATOM   1931 2HG2 ILE A 137      -4.427  -4.196 -10.333  1.00 86.79           H
ATOM   1932 3HG2 ILE A 137      -4.477  -4.659  -8.615  1.00 86.79           H
ATOM   1933  CD1 ILE A 137      -2.639  -3.042  -7.517  1.00 86.79           C
ATOM   1934 1HD1 ILE A 137      -3.196  -2.737  -6.631  1.00 86.79           H
ATOM   1935 2HD1 ILE A 137      -2.776  -4.111  -7.683  1.00 86.79           H
ATOM   1936 3HD1 ILE A 137      -1.580  -2.830  -7.371  1.00 86.79           H
ATOM   1937  HN  ILE A 137      -5.129  -0.168  -8.476  1.00 86.79           H
ATOM   1938  N   MET A 138      -7.615  -1.660  -9.819  1.00 86.90           N
ATOM   1939  CA  MET A 138      -8.972  -1.929 -10.261  1.00 86.90           C
ATOM   1940  C   MET A 138      -9.259  -1.246 -11.599  1.00 86.90           C
ATOM   1941  O   MET A 138      -9.781  -1.871 -12.520  1.00 86.90           O
ATOM   1942  HA  MET A 138      -9.034  -3.011 -10.377  1.00 86.90           H
ATOM   1943  CB  MET A 138      -9.962  -1.426  -9.208  1.00 86.90           C
ATOM   1944 1HB  MET A 138      -9.685  -1.815  -8.228  1.00 86.90           H
ATOM   1945 2HB  MET A 138      -9.910  -0.339  -9.145  1.00 86.90           H
ATOM   1946  CG  MET A 138     -11.390  -1.855  -9.548  1.00 86.90           C
ATOM   1947 1HG  MET A 138     -11.675  -1.459 -10.523  1.00 86.90           H
ATOM   1948 2HG  MET A 138     -11.446  -2.941  -9.617  1.00 86.90           H
ATOM   1949  SD  MET A 138     -12.519  -1.265  -8.297  1.00 86.90           S
ATOM   1950  CE  MET A 138     -12.262   0.495  -8.452  1.00 86.90           C
ATOM   1951 1HE  MET A 138     -11.216   0.728  -8.251  1.00 86.90           H
ATOM   1952 2HE  MET A 138     -12.516   0.812  -9.464  1.00 86.90           H
ATOM   1953 3HE  MET A 138     -12.895   1.019  -7.737  1.00 86.90           H
ATOM   1954  HN  MET A 138      -7.542  -1.204  -8.932  1.00 86.90           H
ATOM   1955  N   CYS A 139      -8.905   0.029 -11.664  1.00 89.59           N
ATOM   1956  CA  CYS A 139      -9.223   0.836 -12.829  1.00 89.59           C
ATOM   1957  C   CYS A 139      -8.451   0.277 -14.026  1.00 89.59           C
ATOM   1958  O   CYS A 139      -8.956   0.272 -15.148  1.00 89.59           O
ATOM   1959  HA  CYS A 139     -10.298   0.748 -12.987  1.00 89.59           H
ATOM   1960  CB  CYS A 139      -8.917   2.317 -12.594  1.00 89.59           C
ATOM   1961 1HB  CYS A 139      -7.896   2.432 -12.231  1.00 89.59           H
ATOM   1962 2HB  CYS A 139      -8.985   2.865 -13.533  1.00 89.59           H
ATOM   1963  SG  CYS A 139     -10.094   3.013 -11.377  1.00 89.59           S
ATOM   1964  HG  CYS A 139      -9.499   2.505 -10.302  1.00 89.59           H
ATOM   1965  HN  CYS A 139      -8.410   0.510 -10.940  1.00 89.59           H
ATOM   1966  N   ILE A 140      -7.239  -0.180 -13.747  1.00 85.70           N
ATOM   1967  CA  ILE A 140      -6.407  -0.773 -14.779  1.00 85.70           C
ATOM   1968  C   ILE A 140      -7.127  -1.984 -15.376  1.00 85.70           C
ATOM   1969  O   ILE A 140      -7.182  -2.139 -16.595  1.00 85.70           O
ATOM   1970  HA  ILE A 140      -6.277  -0.027 -15.563  1.00 85.70           H
ATOM   1971  CB  ILE A 140      -5.017  -1.096 -14.227  1.00 85.70           C
ATOM   1972  HB  ILE A 140      -5.138  -1.569 -13.253  1.00 85.70           H
ATOM   1973  CG1 ILE A 140      -4.203   0.182 -14.011  1.00 85.70           C
ATOM   1974 1HG1 ILE A 140      -3.903   0.593 -14.974  1.00 85.70           H
ATOM   1975 2HG1 ILE A 140      -4.823   0.934 -13.522  1.00 85.70           H
ATOM   1976  CG2 ILE A 140      -4.287  -2.095 -15.127  1.00 85.70           C
ATOM   1977 1HG2 ILE A 140      -4.863  -3.018 -15.186  1.00 85.70           H
ATOM   1978 2HG2 ILE A 140      -4.177  -1.671 -16.126  1.00 85.70           H
ATOM   1979 3HG2 ILE A 140      -3.302  -2.306 -14.712  1.00 85.70           H
ATOM   1980  CD1 ILE A 140      -2.962  -0.096 -13.160  1.00 85.70           C
ATOM   1981 1HD1 ILE A 140      -3.267  -0.485 -12.189  1.00 85.70           H
ATOM   1982 2HD1 ILE A 140      -2.333  -0.830 -13.664  1.00 85.70           H
ATOM   1983 3HD1 ILE A 140      -2.402   0.829 -13.022  1.00 85.70           H
ATOM   1984  HN  ILE A 140      -6.827  -0.150 -12.836  1.00 85.70           H
ATOM   1985  N   SER A 141      -7.661  -2.811 -14.490  1.00 82.34           N
ATOM   1986  CA  SER A 141      -8.262  -4.067 -14.905  1.00 82.34           C
ATOM   1987  C   SER A 141      -9.513  -3.797 -15.744  1.00 82.34           C
ATOM   1988  O   SER A 141      -9.774  -4.501 -16.719  1.00 82.34           O
ATOM   1989  HA  SER A 141      -7.500  -4.567 -15.503  1.00 82.34           H
ATOM   1990  CB  SER A 141      -8.612  -4.937 -13.696  1.00 82.34           C
ATOM   1991 1HB  SER A 141      -9.337  -4.416 -13.072  1.00 82.34           H
ATOM   1992 2HB  SER A 141      -9.087  -5.857 -14.036  1.00 82.34           H
ATOM   1993  OG  SER A 141      -7.461  -5.257 -12.918  1.00 82.34           O
ATOM   1994  HG  SER A 141      -7.308  -4.551 -12.227  1.00 82.34           H
ATOM   1995  HN  SER A 141      -7.688  -2.635 -13.506  1.00 82.34           H
ATOM   1996  N   VAL A 142     -10.252  -2.777 -15.335  1.00 82.29           N
ATOM   1997  CA  VAL A 142     -11.432  -2.363 -16.075  1.00 82.29           C
ATOM   1998  C   VAL A 142     -11.011  -1.851 -17.453  1.00 82.29           C
ATOM   1999  O   VAL A 142     -11.659  -2.150 -18.455  1.00 82.29           O
ATOM   2000  HA  VAL A 142     -12.063  -3.242 -16.205  1.00 82.29           H
ATOM   2001  CB  VAL A 142     -12.220  -1.329 -15.268  1.00 82.29           C
ATOM   2002  HB  VAL A 142     -11.545  -0.508 -15.026  1.00 82.29           H
ATOM   2003  CG1 VAL A 142     -13.377  -0.759 -16.090  1.00 82.29           C
ATOM   2004 1HG1 VAL A 142     -12.985  -0.278 -16.986  1.00 82.29           H
ATOM   2005 2HG1 VAL A 142     -14.052  -1.566 -16.376  1.00 82.29           H
ATOM   2006 3HG1 VAL A 142     -13.921  -0.026 -15.493  1.00 82.29           H
ATOM   2007  CG2 VAL A 142     -12.723  -1.927 -13.953  1.00 82.29           C
ATOM   2008 1HG2 VAL A 142     -13.375  -2.775 -14.165  1.00 82.29           H
ATOM   2009 2HG2 VAL A 142     -11.874  -2.262 -13.357  1.00 82.29           H
ATOM   2010 3HG2 VAL A 142     -13.280  -1.171 -13.399  1.00 82.29           H
ATOM   2011  HN  VAL A 142     -10.056  -2.238 -14.515  1.00 82.29           H
ATOM   2012  N   ASP A 143      -9.927  -1.089 -17.460  1.00 82.82           N
ATOM   2013  CA  ASP A 143      -9.453  -0.473 -18.688  1.00 82.82           C
ATOM   2014  C   ASP A 143      -9.024  -1.565 -19.669  1.00 82.82           C
ATOM   2015  O   ASP A 143      -9.272  -1.459 -20.869  1.00 82.82           O
ATOM   2016  HA  ASP A 143     -10.295   0.112 -19.058  1.00 82.82           H
ATOM   2017  CB  ASP A 143      -8.244   0.426 -18.422  1.00 82.82           C
ATOM   2018 1HB  ASP A 143      -8.464   1.103 -17.597  1.00 82.82           H
ATOM   2019 2HB  ASP A 143      -7.394  -0.184 -18.116  1.00 82.82           H
ATOM   2020  CG  ASP A 143      -7.877   1.234 -19.669  1.00 82.82           C
ATOM   2021  OD1 ASP A 143      -6.720   1.087 -20.120  1.00 82.82           O
ATOM   2022  OD2 ASP A 143      -8.761   1.979 -20.143  1.00 82.82           O
ATOM   2023  HN  ASP A 143      -9.377  -0.891 -16.649  1.00 82.82           H
ATOM   2024  N   ARG A 144      -8.387  -2.591 -19.122  1.00 77.80           N
ATOM   2025  CA  ARG A 144      -7.931  -3.707 -19.933  1.00 77.80           C
ATOM   2026  C   ARG A 144      -9.124  -4.427 -20.564  1.00 77.80           C
ATOM   2027  O   ARG A 144      -9.089  -4.777 -21.743  1.00 77.80           O
ATOM   2028  HA  ARG A 144      -7.296  -3.256 -20.696  1.00 77.80           H
ATOM   2029  CB  ARG A 144      -7.127  -4.703 -19.095  1.00 77.80           C
ATOM   2030 1HB  ARG A 144      -7.670  -4.935 -18.179  1.00 77.80           H
ATOM   2031 2HB  ARG A 144      -7.014  -5.638 -19.644  1.00 77.80           H
ATOM   2032  CG  ARG A 144      -5.747  -4.140 -18.748  1.00 77.80           C
ATOM   2033 1HG  ARG A 144      -5.856  -3.151 -18.303  1.00 77.80           H
ATOM   2034 2HG  ARG A 144      -5.269  -4.775 -18.001  1.00 77.80           H
ATOM   2035  CD  ARG A 144      -4.862  -4.052 -19.992  1.00 77.80           C
ATOM   2036 1HD  ARG A 144      -3.846  -4.363 -19.749  1.00 77.80           H
ATOM   2037 2HD  ARG A 144      -5.229  -4.734 -20.759  1.00 77.80           H
ATOM   2038  NE  ARG A 144      -4.855  -2.666 -20.511  1.00 77.80           N
ATOM   2039  HE  ARG A 144      -5.185  -1.938 -19.909  1.00 77.80           H
ATOM   2040  CZ  ARG A 144      -4.435  -2.324 -21.737  1.00 77.80           C
ATOM   2041  NH1 ARG A 144      -3.983  -3.257 -22.585  1.00 77.80           N
ATOM   2042 1HH1 ARG A 144      -3.958  -4.217 -22.306  1.00 77.80           H
ATOM   2043 2HH1 ARG A 144      -3.672  -2.994 -23.498  1.00 77.80           H
ATOM   2044  NH2 ARG A 144      -4.474  -1.035 -22.101  1.00 77.80           N
ATOM   2045 1HH2 ARG A 144      -4.164  -0.764 -23.012  1.00 77.80           H
ATOM   2046 2HH2 ARG A 144      -4.812  -0.345 -21.462  1.00 77.80           H
ATOM   2047  HN  ARG A 144      -8.183  -2.666 -18.146  1.00 77.80           H
ATOM   2048  N   TYR A 145     -10.151  -4.628 -19.752  1.00 78.52           N
ATOM   2049  CA  TYR A 145     -11.369  -5.260 -20.228  1.00 78.52           C
ATOM   2050  C   TYR A 145     -11.930  -4.522 -21.446  1.00 78.52           C
ATOM   2051  O   TYR A 145     -12.138  -5.123 -22.498  1.00 78.52           O
ATOM   2052  HA  TYR A 145     -11.129  -6.284 -20.512  1.00 78.52           H
ATOM   2053  CB  TYR A 145     -12.374  -5.158 -19.078  1.00 78.52           C
ATOM   2054 1HB  TYR A 145     -11.983  -5.702 -18.219  1.00 78.52           H
ATOM   2055 2HB  TYR A 145     -12.465  -4.113 -18.780  1.00 78.52           H
ATOM   2056  CG  TYR A 145     -13.765  -5.699 -19.417  1.00 78.52           C
ATOM   2057  CD1 TYR A 145     -14.863  -4.866 -19.356  1.00 78.52           C
ATOM   2058  HD1 TYR A 145     -14.740  -3.822 -19.066  1.00 78.52           H
ATOM   2059  CD2 TYR A 145     -13.920  -7.020 -19.784  1.00 78.52           C
ATOM   2060  HD2 TYR A 145     -13.052  -7.678 -19.833  1.00 78.52           H
ATOM   2061  CE1 TYR A 145     -16.172  -5.375 -19.675  1.00 78.52           C
ATOM   2062  HE1 TYR A 145     -17.048  -4.728 -19.631  1.00 78.52           H
ATOM   2063  CE2 TYR A 145     -15.228  -7.530 -20.104  1.00 78.52           C
ATOM   2064  HE2 TYR A 145     -15.365  -8.571 -20.395  1.00 78.52           H
ATOM   2065  CZ  TYR A 145     -16.290  -6.682 -20.033  1.00 78.52           C
ATOM   2066  OH  TYR A 145     -17.526  -7.163 -20.335  1.00 78.52           O
ATOM   2067  HH  TYR A 145     -17.462  -8.124 -20.605  1.00 78.52           H
ATOM   2068  HN  TYR A 145     -10.159  -4.367 -18.786  1.00 78.52           H
ATOM   2069  N   ILE A 146     -12.157  -3.230 -21.262  1.00 77.51           N
ATOM   2070  CA  ILE A 146     -12.800  -2.429 -22.290  1.00 77.51           C
ATOM   2071  C   ILE A 146     -11.950  -2.464 -23.562  1.00 77.51           C
ATOM   2072  O   ILE A 146     -12.484  -2.549 -24.667  1.00 77.51           O
ATOM   2073  HA  ILE A 146     -13.764  -2.888 -22.507  1.00 77.51           H
ATOM   2074  CB  ILE A 146     -13.076  -1.016 -21.774  1.00 77.51           C
ATOM   2075  HB  ILE A 146     -12.145  -0.606 -21.384  1.00 77.51           H
ATOM   2076  CG1 ILE A 146     -14.078  -1.041 -20.618  1.00 77.51           C
ATOM   2077 1HG1 ILE A 146     -15.072  -1.277 -20.999  1.00 77.51           H
ATOM   2078 2HG1 ILE A 146     -13.810  -1.830 -19.916  1.00 77.51           H
ATOM   2079  CG2 ILE A 146     -13.534  -0.097 -22.909  1.00 77.51           C
ATOM   2080 1HG2 ILE A 146     -12.755  -0.045 -23.670  1.00 77.51           H
ATOM   2081 2HG2 ILE A 146     -14.448  -0.493 -23.351  1.00 77.51           H
ATOM   2082 3HG2 ILE A 146     -13.723   0.901 -22.515  1.00 77.51           H
ATOM   2083  CD1 ILE A 146     -14.112   0.306 -19.892  1.00 77.51           C
ATOM   2084 1HD1 ILE A 146     -13.122   0.527 -19.492  1.00 77.51           H
ATOM   2085 2HD1 ILE A 146     -14.404   1.089 -20.592  1.00 77.51           H
ATOM   2086 3HD1 ILE A 146     -14.832   0.260 -19.075  1.00 77.51           H
ATOM   2087  HN  ILE A 146     -11.911  -2.731 -20.431  1.00 77.51           H
ATOM   2088  N   ALA A 147     -10.642  -2.397 -23.364  1.00 77.10           N
ATOM   2089  CA  ALA A 147      -9.717  -2.344 -24.484  1.00 77.10           C
ATOM   2090  C   ALA A 147      -9.859  -3.619 -25.317  1.00 77.10           C
ATOM   2091  O   ALA A 147      -9.645  -3.600 -26.528  1.00 77.10           O
ATOM   2092  HA  ALA A 147      -9.989  -1.486 -25.099  1.00 77.10           H
ATOM   2093  CB  ALA A 147      -8.293  -2.144 -23.961  1.00 77.10           C
ATOM   2094 1HB  ALA A 147      -8.239  -1.210 -23.401  1.00 77.10           H
ATOM   2095 2HB  ALA A 147      -8.026  -2.975 -23.308  1.00 77.10           H
ATOM   2096 3HB  ALA A 147      -7.600  -2.105 -24.801  1.00 77.10           H
ATOM   2097  HN  ALA A 147     -10.213  -2.378 -22.461  1.00 77.10           H
ATOM   2098  N   ILE A 148     -10.218  -4.697 -24.635  1.00 73.80           N
ATOM   2099  CA  ILE A 148     -10.212  -6.011 -25.255  1.00 73.80           C
ATOM   2100  C   ILE A 148     -11.616  -6.333 -25.770  1.00 73.80           C
ATOM   2101  O   ILE A 148     -11.772  -6.848 -26.876  1.00 73.80           O
ATOM   2102  HA  ILE A 148      -9.533  -5.968 -26.107  1.00 73.80           H
ATOM   2103  CB  ILE A 148      -9.657  -7.058 -24.286  1.00 73.80           C
ATOM   2104  HB  ILE A 148     -10.187  -6.961 -23.339  1.00 73.80           H
ATOM   2105  CG1 ILE A 148      -8.174  -6.811 -24.003  1.00 73.80           C
ATOM   2106 1HG1 ILE A 148      -7.590  -7.016 -24.900  1.00 73.80           H
ATOM   2107 2HG1 ILE A 148      -8.018  -5.761 -23.754  1.00 73.80           H
ATOM   2108  CG2 ILE A 148      -9.914  -8.474 -24.804  1.00 73.80           C
ATOM   2109 1HG2 ILE A 148     -10.987  -8.633 -24.913  1.00 73.80           H
ATOM   2110 2HG2 ILE A 148      -9.428  -8.601 -25.772  1.00 73.80           H
ATOM   2111 3HG2 ILE A 148      -9.510  -9.198 -24.097  1.00 73.80           H
ATOM   2112  CD1 ILE A 148      -7.681  -7.693 -22.854  1.00 73.80           C
ATOM   2113 1HD1 ILE A 148      -8.251  -7.468 -21.953  1.00 73.80           H
ATOM   2114 2HD1 ILE A 148      -7.817  -8.742 -23.118  1.00 73.80           H
ATOM   2115 3HD1 ILE A 148      -6.624  -7.498 -22.674  1.00 73.80           H
ATOM   2116  HN  ILE A 148     -10.508  -4.682 -23.678  1.00 73.80           H
ATOM   2117  N   ALA A 149     -12.602  -6.017 -24.944  1.00 73.93           N
ATOM   2118  CA  ALA A 149     -13.973  -6.404 -25.232  1.00 73.93           C
ATOM   2119  C   ALA A 149     -14.547  -5.474 -26.302  1.00 73.93           C
ATOM   2120  O   ALA A 149     -15.238  -5.924 -27.215  1.00 73.93           O
ATOM   2121  HA  ALA A 149     -13.956  -7.423 -25.619  1.00 73.93           H
ATOM   2122  CB  ALA A 149     -14.792  -6.381 -23.939  1.00 73.93           C
ATOM   2123 1HB  ALA A 149     -14.360  -7.080 -23.223  1.00 73.93           H
ATOM   2124 2HB  ALA A 149     -14.779  -5.376 -23.519  1.00 73.93           H
ATOM   2125 3HB  ALA A 149     -15.820  -6.672 -24.156  1.00 73.93           H
ATOM   2126  HN  ALA A 149     -12.477  -5.507 -24.093  1.00 73.93           H
ATOM   2127  N   GLN A 150     -14.240  -4.193 -26.154  1.00 75.54           N
ATOM   2128  CA  GLN A 150     -14.759  -3.189 -27.068  1.00 75.54           C
ATOM   2129  C   GLN A 150     -13.631  -2.632 -27.940  1.00 75.54           C
ATOM   2130  O   GLN A 150     -13.616  -1.443 -28.255  1.00 75.54           O
ATOM   2131  HA  GLN A 150     -15.485  -3.712 -27.691  1.00 75.54           H
ATOM   2132  CB  GLN A 150     -15.467  -2.068 -26.305  1.00 75.54           C
ATOM   2133 1HB  GLN A 150     -14.762  -1.575 -25.637  1.00 75.54           H
ATOM   2134 2HB  GLN A 150     -15.821  -1.313 -27.008  1.00 75.54           H
ATOM   2135  CG  GLN A 150     -16.647  -2.614 -25.498  1.00 75.54           C
ATOM   2136 1HG  GLN A 150     -17.234  -3.292 -26.118  1.00 75.54           H
ATOM   2137 2HG  GLN A 150     -16.276  -3.195 -24.654  1.00 75.54           H
ATOM   2138  CD  GLN A 150     -17.538  -1.478 -24.992  1.00 75.54           C
ATOM   2139  OE1 GLN A 150     -17.286  -0.307 -25.224  1.00 75.54           O
ATOM   2140  NE2 GLN A 150     -18.589  -1.888 -24.288  1.00 75.54           N
ATOM   2141 1HE2 GLN A 150     -18.738  -2.864 -24.134  1.00 75.54           H
ATOM   2142 2HE2 GLN A 150     -19.232  -1.219 -23.914  1.00 75.54           H
ATOM   2143  HN  GLN A 150     -13.650  -3.840 -25.428  1.00 75.54           H
ATOM   2144  N   ALA A 151     -12.716  -3.518 -28.304  1.00 71.46           N
ATOM   2145  CA  ALA A 151     -11.501  -3.101 -28.984  1.00 71.46           C
ATOM   2146  C   ALA A 151     -11.867  -2.214 -30.175  1.00 71.46           C
ATOM   2147  O   ALA A 151     -11.157  -1.258 -30.483  1.00 71.46           O
ATOM   2148  HA  ALA A 151     -10.908  -2.520 -28.278  1.00 71.46           H
ATOM   2149  CB  ALA A 151     -10.700  -4.337 -29.401  1.00 71.46           C
ATOM   2150 1HB  ALA A 151     -10.440  -4.917 -28.516  1.00 71.46           H
ATOM   2151 2HB  ALA A 151     -11.301  -4.949 -30.074  1.00 71.46           H
ATOM   2152 3HB  ALA A 151      -9.789  -4.024 -29.911  1.00 71.46           H
ATOM   2153  HN  ALA A 151     -12.793  -4.501 -28.142  1.00 71.46           H
ATOM   2154  N   MET A 152     -12.974  -2.562 -30.814  1.00 68.39           N
ATOM   2155  CA  MET A 152     -13.412  -1.845 -31.999  1.00 68.39           C
ATOM   2156  C   MET A 152     -13.746  -0.389 -31.668  1.00 68.39           C
ATOM   2157  O   MET A 152     -13.380   0.520 -32.411  1.00 68.39           O
ATOM   2158  HA  MET A 152     -12.571  -1.883 -32.692  1.00 68.39           H
ATOM   2159  CB  MET A 152     -14.647  -2.532 -32.585  1.00 68.39           C
ATOM   2160 1HB  MET A 152     -15.373  -2.720 -31.793  1.00 68.39           H
ATOM   2161 2HB  MET A 152     -15.127  -1.871 -33.307  1.00 68.39           H
ATOM   2162  CG  MET A 152     -14.272  -3.851 -33.263  1.00 68.39           C
ATOM   2163 1HG  MET A 152     -13.433  -4.312 -32.741  1.00 68.39           H
ATOM   2164 2HG  MET A 152     -15.106  -4.550 -33.206  1.00 68.39           H
ATOM   2165  SD  MET A 152     -13.840  -3.558 -34.970  1.00 68.39           S
ATOM   2166  CE  MET A 152     -15.461  -3.613 -35.714  1.00 68.39           C
ATOM   2167 1HE  MET A 152     -15.911  -4.589 -35.533  1.00 68.39           H
ATOM   2168 2HE  MET A 152     -16.088  -2.836 -35.276  1.00 68.39           H
ATOM   2169 3HE  MET A 152     -15.374  -3.447 -36.788  1.00 68.39           H
ATOM   2170  HN  MET A 152     -13.567  -3.317 -30.534  1.00 68.39           H
ATOM   2171  N   ARG A 153     -14.437  -0.214 -30.551  1.00 68.88           N
ATOM   2172  CA  ARG A 153     -14.891   1.107 -30.151  1.00 68.88           C
ATOM   2173  C   ARG A 153     -13.812   1.811 -29.325  1.00 68.88           C
ATOM   2174  O   ARG A 153     -13.827   3.034 -29.191  1.00 68.88           O
ATOM   2175  HA  ARG A 153     -15.074   1.634 -31.087  1.00 68.88           H
ATOM   2176  CB  ARG A 153     -16.179   1.022 -29.330  1.00 68.88           C
ATOM   2177 1HB  ARG A 153     -16.041   0.327 -28.502  1.00 68.88           H
ATOM   2178 2HB  ARG A 153     -16.401   1.996 -28.894  1.00 68.88           H
ATOM   2179  CG  ARG A 153     -17.353   0.565 -30.197  1.00 68.88           C
ATOM   2180 1HG  ARG A 153     -17.458   1.231 -31.054  1.00 68.88           H
ATOM   2181 2HG  ARG A 153     -17.152  -0.431 -30.591  1.00 68.88           H
ATOM   2182  CD  ARG A 153     -18.655   0.549 -29.394  1.00 68.88           C
ATOM   2183 1HD  ARG A 153     -18.589  -0.187 -28.593  1.00 68.88           H
ATOM   2184 2HD  ARG A 153     -18.813   1.519 -28.922  1.00 68.88           H
ATOM   2185  NE  ARG A 153     -19.794   0.228 -30.282  1.00 68.88           N
ATOM   2186  HE  ARG A 153     -19.599   0.041 -31.245  1.00 68.88           H
ATOM   2187  CZ  ARG A 153     -21.070   0.173 -29.877  1.00 68.88           C
ATOM   2188  NH1 ARG A 153     -21.389   0.415 -28.598  1.00 68.88           N
ATOM   2189 1HH1 ARG A 153     -20.672   0.639 -27.938  1.00 68.88           H
ATOM   2190 2HH1 ARG A 153     -22.344   0.372 -28.304  1.00 68.88           H
ATOM   2191  NH2 ARG A 153     -22.023  -0.128 -30.770  1.00 68.88           N
ATOM   2192 1HH2 ARG A 153     -22.980  -0.174 -30.484  1.00 68.88           H
ATOM   2193 2HH2 ARG A 153     -21.776  -0.308 -31.722  1.00 68.88           H
ATOM   2194  HN  ARG A 153     -14.686  -0.953 -29.925  1.00 68.88           H
ATOM   2195  N   ALA A 154     -12.902   1.009 -28.792  1.00 69.19           N
ATOM   2196  CA  ALA A 154     -11.959   1.501 -27.802  1.00 69.19           C
ATOM   2197  C   ALA A 154     -11.076   2.577 -28.437  1.00 69.19           C
ATOM   2198  O   ALA A 154     -10.569   3.457 -27.743  1.00 69.19           O
ATOM   2199  HA  ALA A 154     -12.532   1.946 -26.989  1.00 69.19           H
ATOM   2200  CB  ALA A 154     -11.144   0.331 -27.247  1.00 69.19           C
ATOM   2201 1HB  ALA A 154     -11.816  -0.391 -26.782  1.00 69.19           H
ATOM   2202 2HB  ALA A 154     -10.600  -0.151 -28.060  1.00 69.19           H
ATOM   2203 3HB  ALA A 154     -10.437   0.700 -26.505  1.00 69.19           H
ATOM   2204  HN  ALA A 154     -12.804   0.042 -29.025  1.00 69.19           H
ATOM   2205  N   HIS A 155     -10.919   2.471 -29.748  1.00 69.15           N
ATOM   2206  CA  HIS A 155     -10.016   3.354 -30.467  1.00 69.15           C
ATOM   2207  C   HIS A 155     -10.633   4.751 -30.564  1.00 69.15           C
ATOM   2208  O   HIS A 155      -9.981   5.745 -30.250  1.00 69.15           O
ATOM   2209  HA  HIS A 155      -9.100   3.411 -29.880  1.00 69.15           H
ATOM   2210  CB  HIS A 155      -9.658   2.768 -31.834  1.00 69.15           C
ATOM   2211 1HB  HIS A 155      -9.366   1.726 -31.706  1.00 69.15           H
ATOM   2212 2HB  HIS A 155     -10.546   2.775 -32.466  1.00 69.15           H
ATOM   2213  CG  HIS A 155      -8.547   3.503 -32.545  1.00 69.15           C
ATOM   2214  ND1 HIS A 155      -8.777   4.575 -33.390  1.00 69.15           N
ATOM   2215  HD1 HIS A 155      -9.672   4.963 -33.611  1.00 69.15           H
ATOM   2216  CD2 HIS A 155      -7.196   3.310 -32.529  1.00 69.15           C
ATOM   2217  HD2 HIS A 155      -6.670   2.542 -31.962  1.00 69.15           H
ATOM   2218  CE1 HIS A 155      -7.611   4.999 -33.855  1.00 69.15           C
ATOM   2219  HE1 HIS A 155      -7.461   5.830 -34.544  1.00 69.15           H
ATOM   2220  NE2 HIS A 155      -6.633   4.213 -33.320  1.00 69.15           N
ATOM   2221  HN  HIS A 155     -11.394   1.799 -30.316  1.00 69.15           H
ATOM   2222  N   THR A 156     -11.884   4.781 -31.001  1.00 72.40           N
ATOM   2223  CA  THR A 156     -12.566   6.043 -31.231  1.00 72.40           C
ATOM   2224  C   THR A 156     -12.786   6.780 -29.908  1.00 72.40           C
ATOM   2225  O   THR A 156     -12.943   8.000 -29.891  1.00 72.40           O
ATOM   2226  HA  THR A 156     -11.923   6.674 -31.845  1.00 72.40           H
ATOM   2227  CB  THR A 156     -13.864   5.749 -31.986  1.00 72.40           C
ATOM   2228  HB  THR A 156     -14.675   6.381 -31.626  1.00 72.40           H
ATOM   2229  OG1 THR A 156     -14.054   4.347 -31.815  1.00 72.40           O
ATOM   2230  HG1 THR A 156     -14.262   4.144 -30.858  1.00 72.40           H
ATOM   2231  CG2 THR A 156     -13.713   5.923 -33.499  1.00 72.40           C
ATOM   2232 1HG2 THR A 156     -12.948   5.241 -33.869  1.00 72.40           H
ATOM   2233 2HG2 THR A 156     -13.423   6.950 -33.719  1.00 72.40           H
ATOM   2234 3HG2 THR A 156     -14.663   5.701 -33.986  1.00 72.40           H
ATOM   2235  HN  THR A 156     -12.428   3.965 -31.195  1.00 72.40           H
ATOM   2236  N   TRP A 157     -12.791   6.008 -28.831  1.00 78.84           N
ATOM   2237  CA  TRP A 157     -13.159   6.540 -27.531  1.00 78.84           C
ATOM   2238  C   TRP A 157     -11.871   6.858 -26.768  1.00 78.84           C
ATOM   2239  O   TRP A 157     -11.904   7.106 -25.564  1.00 78.84           O
ATOM   2240  HA  TRP A 157     -13.731   7.453 -27.694  1.00 78.84           H
ATOM   2241  CB  TRP A 157     -14.074   5.570 -26.780  1.00 78.84           C
ATOM   2242 1HB  TRP A 157     -13.651   4.567 -26.841  1.00 78.84           H
ATOM   2243 2HB  TRP A 157     -14.092   5.845 -25.726  1.00 78.84           H
ATOM   2244  CG  TRP A 157     -15.510   5.535 -27.308  1.00 78.84           C
ATOM   2245  CD1 TRP A 157     -15.920   5.457 -28.581  1.00 78.84           C
ATOM   2246  HD1 TRP A 157     -15.249   5.406 -29.439  1.00 78.84           H
ATOM   2247  CD2 TRP A 157     -16.717   5.580 -26.518  1.00 78.84           C
ATOM   2248  NE1 TRP A 157     -17.297   5.449 -28.670  1.00 78.84           N
ATOM   2249  HE1 TRP A 157     -17.836   5.397 -29.511  1.00 78.84           H
ATOM   2250  CE2 TRP A 157     -17.797   5.526 -27.375  1.00 78.84           C
ATOM   2251  CE3 TRP A 157     -16.891   5.664 -25.125  1.00 78.84           C
ATOM   2252  HE3 TRP A 157     -16.054   5.708 -24.428  1.00 78.84           H
ATOM   2253  CZ2 TRP A 157     -19.126   5.550 -26.936  1.00 78.84           C
ATOM   2254  HZ2 TRP A 157     -19.963   5.507 -27.634  1.00 78.84           H
ATOM   2255  CZ3 TRP A 157     -18.225   5.687 -24.702  1.00 78.84           C
ATOM   2256  HZ3 TRP A 157     -18.416   5.752 -23.631  1.00 78.84           H
ATOM   2257  CH2 TRP A 157     -19.323   5.634 -25.553  1.00 78.84           C
ATOM   2258  HH2 TRP A 157     -20.334   5.657 -25.144  1.00 78.84           H
ATOM   2259  HN  TRP A 157     -12.549   5.037 -28.838  1.00 78.84           H
ATOM   2260  N   ARG A 158     -10.768   6.840 -27.501  1.00 78.26           N
ATOM   2261  CA  ARG A 158      -9.455   6.879 -26.878  1.00 78.26           C
ATOM   2262  C   ARG A 158      -9.279   8.181 -26.093  1.00 78.26           C
ATOM   2263  O   ARG A 158      -8.819   8.164 -24.953  1.00 78.26           O
ATOM   2264  HA  ARG A 158      -9.436   6.015 -26.214  1.00 78.26           H
ATOM   2265  CB  ARG A 158      -8.345   6.770 -27.925  1.00 78.26           C
ATOM   2266 1HB  ARG A 158      -8.499   5.876 -28.531  1.00 78.26           H
ATOM   2267 2HB  ARG A 158      -8.392   7.624 -28.601  1.00 78.26           H
ATOM   2268  CG  ARG A 158      -6.968   6.712 -27.261  1.00 78.26           C
ATOM   2269 1HG  ARG A 158      -6.808   7.614 -26.671  1.00 78.26           H
ATOM   2270 2HG  ARG A 158      -6.928   5.869 -26.572  1.00 78.26           H
ATOM   2271  CD  ARG A 158      -5.860   6.576 -28.307  1.00 78.26           C
ATOM   2272 1HD  ARG A 158      -6.052   5.711 -28.942  1.00 78.26           H
ATOM   2273 2HD  ARG A 158      -5.851   7.452 -28.955  1.00 78.26           H
ATOM   2274  NE  ARG A 158      -4.548   6.429 -27.638  1.00 78.26           N
ATOM   2275  HE  ARG A 158      -4.495   6.631 -26.660  1.00 78.26           H
ATOM   2276  CZ  ARG A 158      -3.426   6.043 -28.261  1.00 78.26           C
ATOM   2277  NH1 ARG A 158      -3.439   5.759 -29.571  1.00 78.26           N
ATOM   2278 1HH1 ARG A 158      -4.290   5.835 -30.091  1.00 78.26           H
ATOM   2279 2HH1 ARG A 158      -2.597   5.471 -30.028  1.00 78.26           H
ATOM   2280  NH2 ARG A 158      -2.292   5.944 -27.555  1.00 78.26           N
ATOM   2281 1HH2 ARG A 158      -1.446   5.657 -28.004  1.00 78.26           H
ATOM   2282 2HH2 ARG A 158      -2.291   6.157 -26.578  1.00 78.26           H
ATOM   2283  HN  ARG A 158     -10.760   6.799 -28.500  1.00 78.26           H
ATOM   2284  N   GLU A 159      -9.655   9.277 -26.735  1.00 81.22           N
ATOM   2285  CA  GLU A 159      -9.454  10.592 -26.151  1.00 81.22           C
ATOM   2286  C   GLU A 159     -10.345  10.768 -24.919  1.00 81.22           C
ATOM   2287  O   GLU A 159      -9.880  11.210 -23.870  1.00 81.22           O
ATOM   2288  HA  GLU A 159      -8.405  10.621 -25.856  1.00 81.22           H
ATOM   2289  CB  GLU A 159      -9.717  11.695 -27.179  1.00 81.22           C
ATOM   2290 1HB  GLU A 159     -10.674  11.518 -27.671  1.00 81.22           H
ATOM   2291 2HB  GLU A 159      -9.655  12.670 -26.696  1.00 81.22           H
ATOM   2292  CG  GLU A 159      -8.650  11.688 -28.275  1.00 81.22           C
ATOM   2293 1HG  GLU A 159      -7.659  11.744 -27.824  1.00 81.22           H
ATOM   2294 2HG  GLU A 159      -8.696  10.749 -28.826  1.00 81.22           H
ATOM   2295  CD  GLU A 159      -8.845  12.861 -29.238  1.00 81.22           C
ATOM   2296  OE1 GLU A 159      -7.899  13.124 -30.011  1.00 81.22           O
ATOM   2297  OE2 GLU A 159      -9.936  13.468 -29.179  1.00 81.22           O
ATOM   2298  HN  GLU A 159     -10.089   9.277 -27.636  1.00 81.22           H
ATOM   2299  N   LYS A 160     -11.610  10.412 -25.088  1.00 84.39           N
ATOM   2300  CA  LYS A 160     -12.563  10.496 -23.994  1.00 84.39           C
ATOM   2301  C   LYS A 160     -12.045   9.682 -22.807  1.00 84.39           C
ATOM   2302  O   LYS A 160     -12.110  10.133 -21.665  1.00 84.39           O
ATOM   2303  HA  LYS A 160     -12.625  11.543 -23.694  1.00 84.39           H
ATOM   2304  CB  LYS A 160     -13.958  10.078 -24.465  1.00 84.39           C
ATOM   2305 1HB  LYS A 160     -13.906   9.099 -24.942  1.00 84.39           H
ATOM   2306 2HB  LYS A 160     -14.621   9.979 -23.606  1.00 84.39           H
ATOM   2307  CG  LYS A 160     -14.534  11.099 -25.447  1.00 84.39           C
ATOM   2308 1HG  LYS A 160     -14.502  12.094 -25.004  1.00 84.39           H
ATOM   2309 2HG  LYS A 160     -13.919  11.131 -26.347  1.00 84.39           H
ATOM   2310  CD  LYS A 160     -15.976  10.748 -25.821  1.00 84.39           C
ATOM   2311 1HD  LYS A 160     -16.000   9.778 -26.318  1.00 84.39           H
ATOM   2312 2HD  LYS A 160     -16.578  10.657 -24.917  1.00 84.39           H
ATOM   2313  CE  LYS A 160     -16.580  11.813 -26.738  1.00 84.39           C
ATOM   2314 1HE  LYS A 160     -16.531  12.788 -26.253  1.00 84.39           H
ATOM   2315 2HE  LYS A 160     -15.997  11.884 -27.656  1.00 84.39           H
ATOM   2316  NZ  LYS A 160     -17.986  11.483 -27.059  1.00 84.39           N
ATOM   2317 1HZ  LYS A 160     -18.373  12.202 -27.660  1.00 84.39           H
ATOM   2318 2HZ  LYS A 160     -18.023  10.589 -27.536  1.00 84.39           H
ATOM   2319 3HZ  LYS A 160     -18.526  11.431 -26.203  1.00 84.39           H
ATOM   2320  HN  LYS A 160     -11.985  10.072 -25.950  1.00 84.39           H
ATOM   2321  N   ARG A 161     -11.541   8.497 -23.119  1.00 85.82           N
ATOM   2322  CA  ARG A 161     -11.036   7.604 -22.090  1.00 85.82           C
ATOM   2323  C   ARG A 161      -9.895   8.272 -21.321  1.00 85.82           C
ATOM   2324  O   ARG A 161      -9.764   8.087 -20.112  1.00 85.82           O
ATOM   2325  HA  ARG A 161     -11.891   7.417 -21.439  1.00 85.82           H
ATOM   2326  CB  ARG A 161     -10.534   6.292 -22.696  1.00 85.82           C
ATOM   2327 1HB  ARG A 161      -9.896   6.505 -23.554  1.00 85.82           H
ATOM   2328 2HB  ARG A 161      -9.922   5.761 -21.967  1.00 85.82           H
ATOM   2329  CG  ARG A 161     -11.703   5.406 -23.130  1.00 85.82           C
ATOM   2330 1HG  ARG A 161     -12.238   5.046 -22.251  1.00 85.82           H
ATOM   2331 2HG  ARG A 161     -12.411   5.993 -23.716  1.00 85.82           H
ATOM   2332  CD  ARG A 161     -11.212   4.216 -23.957  1.00 85.82           C
ATOM   2333 1HD  ARG A 161     -12.058   3.716 -24.429  1.00 85.82           H
ATOM   2334 2HD  ARG A 161     -10.560   4.564 -24.758  1.00 85.82           H
ATOM   2335  NE  ARG A 161     -10.483   3.264 -23.090  1.00 85.82           N
ATOM   2336  HE  ARG A 161     -10.481   3.434 -22.104  1.00 85.82           H
ATOM   2337  CZ  ARG A 161      -9.824   2.188 -23.543  1.00 85.82           C
ATOM   2338  NH1 ARG A 161      -9.793   1.912 -24.853  1.00 85.82           N
ATOM   2339 1HH1 ARG A 161     -10.264   2.510 -25.502  1.00 85.82           H
ATOM   2340 2HH1 ARG A 161      -9.300   1.107 -25.183  1.00 85.82           H
ATOM   2341  NH2 ARG A 161      -9.198   1.393 -22.665  1.00 85.82           N
ATOM   2342 1HH2 ARG A 161      -8.702   0.586 -22.986  1.00 85.82           H
ATOM   2343 2HH2 ARG A 161      -9.226   1.606 -21.688  1.00 85.82           H
ATOM   2344  HN  ARG A 161     -11.475   8.145 -24.053  1.00 85.82           H
ATOM   2345  N   LEU A 162      -9.098   9.036 -22.054  1.00 87.19           N
ATOM   2346  CA  LEU A 162      -7.960   9.717 -21.460  1.00 87.19           C
ATOM   2347  C   LEU A 162      -8.461  10.790 -20.492  1.00 87.19           C
ATOM   2348  O   LEU A 162      -7.914  10.953 -19.402  1.00 87.19           O
ATOM   2349  HA  LEU A 162      -7.396   8.976 -20.892  1.00 87.19           H
ATOM   2350  CB  LEU A 162      -7.030  10.256 -22.548  1.00 87.19           C
ATOM   2351 1HB  LEU A 162      -6.822   9.451 -23.253  1.00 87.19           H
ATOM   2352 2HB  LEU A 162      -7.561  11.032 -23.100  1.00 87.19           H
ATOM   2353  CG  LEU A 162      -5.697  10.833 -22.067  1.00 87.19           C
ATOM   2354  HG  LEU A 162      -5.903  11.560 -21.282  1.00 87.19           H
ATOM   2355  CD1 LEU A 162      -4.817   9.742 -21.454  1.00 87.19           C
ATOM   2356 1HD1 LEU A 162      -5.332   9.295 -20.604  1.00 87.19           H
ATOM   2357 2HD1 LEU A 162      -4.616   8.974 -22.201  1.00 87.19           H
ATOM   2358 3HD1 LEU A 162      -3.876  10.179 -21.120  1.00 87.19           H
ATOM   2359  CD2 LEU A 162      -4.983  11.579 -23.196  1.00 87.19           C
ATOM   2360 1HD2 LEU A 162      -4.789  10.891 -24.020  1.00 87.19           H
ATOM   2361 2HD2 LEU A 162      -5.612  12.397 -23.546  1.00 87.19           H
ATOM   2362 3HD2 LEU A 162      -4.038  11.978 -22.827  1.00 87.19           H
ATOM   2363  HN  LEU A 162      -9.219   9.193 -23.034  1.00 87.19           H
ATOM   2364  N   LEU A 163      -9.497  11.494 -20.924  1.00 89.52           N
ATOM   2365  CA  LEU A 163     -10.078  12.548 -20.109  1.00 89.52           C
ATOM   2366  C   LEU A 163     -10.622  11.944 -18.813  1.00 89.52           C
ATOM   2367  O   LEU A 163     -10.320  12.428 -17.724  1.00 89.52           O
ATOM   2368  HA  LEU A 163      -9.278  13.244 -19.857  1.00 89.52           H
ATOM   2369  CB  LEU A 163     -11.122  13.329 -20.909  1.00 89.52           C
ATOM   2370 1HB  LEU A 163     -10.663  13.665 -21.839  1.00 89.52           H
ATOM   2371 2HB  LEU A 163     -11.928  12.648 -21.180  1.00 89.52           H
ATOM   2372  CG  LEU A 163     -11.733  14.544 -20.208  1.00 89.52           C
ATOM   2373  HG  LEU A 163     -12.122  14.221 -19.242  1.00 89.52           H
ATOM   2374  CD1 LEU A 163     -10.670  15.610 -19.933  1.00 89.52           C
ATOM   2375 1HD1 LEU A 163      -9.893  15.192 -19.294  1.00 89.52           H
ATOM   2376 2HD1 LEU A 163     -10.230  15.936 -20.876  1.00 89.52           H
ATOM   2377 3HD1 LEU A 163     -11.131  16.463 -19.434  1.00 89.52           H
ATOM   2378  CD2 LEU A 163     -12.912  15.103 -21.007  1.00 89.52           C
ATOM   2379 1HD2 LEU A 163     -12.570  15.406 -21.996  1.00 89.52           H
ATOM   2380 2HD2 LEU A 163     -13.679  14.335 -21.107  1.00 89.52           H
ATOM   2381 3HD2 LEU A 163     -13.328  15.966 -20.486  1.00 89.52           H
ATOM   2382  HN  LEU A 163      -9.936  11.355 -21.811  1.00 89.52           H
ATOM   2383  N   TYR A 164     -11.414  10.894 -18.974  1.00 90.71           N
ATOM   2384  CA  TYR A 164     -11.986  10.205 -17.830  1.00 90.71           C
ATOM   2385  C   TYR A 164     -10.890   9.684 -16.899  1.00 90.71           C
ATOM   2386  O   TYR A 164     -11.040   9.716 -15.679  1.00 90.71           O
ATOM   2387  HA  TYR A 164     -12.607  10.917 -17.285  1.00 90.71           H
ATOM   2388  CB  TYR A 164     -12.764   9.017 -18.398  1.00 90.71           C
ATOM   2389 1HB  TYR A 164     -12.159   8.533 -19.166  1.00 90.71           H
ATOM   2390 2HB  TYR A 164     -12.918   8.284 -17.606  1.00 90.71           H
ATOM   2391  CG  TYR A 164     -14.120   9.390 -18.999  1.00 90.71           C
ATOM   2392  CD1 TYR A 164     -15.082   9.989 -18.211  1.00 90.71           C
ATOM   2393  HD1 TYR A 164     -14.876  10.195 -17.161  1.00 90.71           H
ATOM   2394  CD2 TYR A 164     -14.382   9.128 -20.329  1.00 90.71           C
ATOM   2395  HD2 TYR A 164     -13.622   8.656 -20.951  1.00 90.71           H
ATOM   2396  CE1 TYR A 164     -16.359  10.340 -18.777  1.00 90.71           C
ATOM   2397  HE1 TYR A 164     -17.128  10.814 -18.166  1.00 90.71           H
ATOM   2398  CE2 TYR A 164     -15.659   9.480 -20.894  1.00 90.71           C
ATOM   2399  HE2 TYR A 164     -15.878   9.279 -21.942  1.00 90.71           H
ATOM   2400  CZ  TYR A 164     -16.584  10.069 -20.090  1.00 90.71           C
ATOM   2401  OH  TYR A 164     -17.790  10.401 -20.624  1.00 90.71           O
ATOM   2402  HH  TYR A 164     -17.810  10.166 -21.596  1.00 90.71           H
ATOM   2403  HN  TYR A 164     -11.665  10.514 -19.865  1.00 90.71           H
ATOM   2404  N   SER A 165      -9.811   9.217 -17.511  1.00 92.30           N
ATOM   2405  CA  SER A 165      -8.707   8.653 -16.753  1.00 92.30           C
ATOM   2406  C   SER A 165      -8.137   9.704 -15.798  1.00 92.30           C
ATOM   2407  O   SER A 165      -7.702   9.375 -14.696  1.00 92.30           O
ATOM   2408  HA  SER A 165      -9.134   7.821 -16.195  1.00 92.30           H
ATOM   2409  CB  SER A 165      -7.610   8.132 -17.684  1.00 92.30           C
ATOM   2410 1HB  SER A 165      -6.977   7.430 -17.141  1.00 92.30           H
ATOM   2411 2HB  SER A 165      -8.065   7.581 -18.507  1.00 92.30           H
ATOM   2412  OG  SER A 165      -6.807   9.187 -18.207  1.00 92.30           O
ATOM   2413  HG  SER A 165      -7.323  10.043 -18.203  1.00 92.30           H
ATOM   2414  HN  SER A 165      -9.686   9.218 -18.503  1.00 92.30           H
ATOM   2415  N   LYS A 166      -8.158  10.947 -16.256  1.00 93.67           N
ATOM   2416  CA  LYS A 166      -7.649  12.048 -15.457  1.00 93.67           C
ATOM   2417  C   LYS A 166      -8.561  12.259 -14.247  1.00 93.67           C
ATOM   2418  O   LYS A 166      -8.086  12.365 -13.117  1.00 93.67           O
ATOM   2419  HA  LYS A 166      -6.660  11.761 -15.098  1.00 93.67           H
ATOM   2420  CB  LYS A 166      -7.472  13.300 -16.319  1.00 93.67           C
ATOM   2421 1HB  LYS A 166      -8.389  13.496 -16.874  1.00 93.67           H
ATOM   2422 2HB  LYS A 166      -7.296  14.164 -15.679  1.00 93.67           H
ATOM   2423  CG  LYS A 166      -6.304  13.133 -17.294  1.00 93.67           C
ATOM   2424 1HG  LYS A 166      -5.387  12.939 -16.738  1.00 93.67           H
ATOM   2425 2HG  LYS A 166      -6.480  12.267 -17.932  1.00 93.67           H
ATOM   2426  CD  LYS A 166      -6.129  14.383 -18.158  1.00 93.67           C
ATOM   2427 1HD  LYS A 166      -7.033  14.554 -18.744  1.00 93.67           H
ATOM   2428 2HD  LYS A 166      -5.994  15.256 -17.519  1.00 93.67           H
ATOM   2429  CE  LYS A 166      -4.928  14.239 -19.094  1.00 93.67           C
ATOM   2430 1HE  LYS A 166      -4.038  13.985 -18.517  1.00 93.67           H
ATOM   2431 2HE  LYS A 166      -5.099  13.419 -19.792  1.00 93.67           H
ATOM   2432  NZ  LYS A 166      -4.699  15.495 -19.842  1.00 93.67           N
ATOM   2433 1HZ  LYS A 166      -3.913  15.376 -20.471  1.00 93.67           H
ATOM   2434 2HZ  LYS A 166      -5.529  15.725 -20.378  1.00 93.67           H
ATOM   2435 3HZ  LYS A 166      -4.500  16.245 -19.190  1.00 93.67           H
ATOM   2436  HN  LYS A 166      -8.515  11.206 -17.154  1.00 93.67           H
ATOM   2437  N   MET A 167      -9.856  12.314 -14.524  1.00 95.10           N
ATOM   2438  CA  MET A 167     -10.834  12.572 -13.482  1.00 95.10           C
ATOM   2439  C   MET A 167     -10.840  11.447 -12.445  1.00 95.10           C
ATOM   2440  O   MET A 167     -10.972  11.702 -11.249  1.00 95.10           O
ATOM   2441  HA  MET A 167     -10.525  13.506 -13.013  1.00 95.10           H
ATOM   2442  CB  MET A 167     -12.225  12.697 -14.107  1.00 95.10           C
ATOM   2443 1HB  MET A 167     -12.449  11.803 -14.688  1.00 95.10           H
ATOM   2444 2HB  MET A 167     -12.977  12.762 -13.320  1.00 95.10           H
ATOM   2445  CG  MET A 167     -12.313  13.932 -15.006  1.00 95.10           C
ATOM   2446 1HG  MET A 167     -11.947  14.808 -14.471  1.00 95.10           H
ATOM   2447 2HG  MET A 167     -11.674  13.802 -15.880  1.00 95.10           H
ATOM   2448  SD  MET A 167     -14.002  14.194 -15.520  1.00 95.10           S
ATOM   2449  CE  MET A 167     -14.241  12.753 -16.546  1.00 95.10           C
ATOM   2450 1HE  MET A 167     -13.522  12.767 -17.365  1.00 95.10           H
ATOM   2451 2HE  MET A 167     -14.095  11.853 -15.948  1.00 95.10           H
ATOM   2452 3HE  MET A 167     -15.253  12.759 -16.951  1.00 95.10           H
ATOM   2453  HN  MET A 167     -10.237  12.186 -15.440  1.00 95.10           H
ATOM   2454  N   VAL A 168     -10.695  10.227 -12.941  1.00 95.49           N
ATOM   2455  CA  VAL A 168     -10.674   9.063 -12.071  1.00 95.49           C
ATOM   2456  C   VAL A 168      -9.468   9.153 -11.134  1.00 95.49           C
ATOM   2457  O   VAL A 168      -9.586   8.896  -9.938  1.00 95.49           O
ATOM   2458  HA  VAL A 168     -11.585   9.084 -11.473  1.00 95.49           H
ATOM   2459  CB  VAL A 168     -10.686   7.784 -12.910  1.00 95.49           C
ATOM   2460  HB  VAL A 168      -9.898   7.866 -13.658  1.00 95.49           H
ATOM   2461  CG1 VAL A 168     -10.385   6.558 -12.044  1.00 95.49           C
ATOM   2462 1HG1 VAL A 168      -9.402   6.668 -11.588  1.00 95.49           H
ATOM   2463 2HG1 VAL A 168     -11.141   6.471 -11.263  1.00 95.49           H
ATOM   2464 3HG1 VAL A 168     -10.400   5.663 -12.665  1.00 95.49           H
ATOM   2465  CG2 VAL A 168     -12.018   7.622 -13.645  1.00 95.49           C
ATOM   2466 1HG2 VAL A 168     -12.830   7.572 -12.919  1.00 95.49           H
ATOM   2467 2HG2 VAL A 168     -12.174   8.475 -14.306  1.00 95.49           H
ATOM   2468 3HG2 VAL A 168     -12.000   6.705 -14.233  1.00 95.49           H
ATOM   2469  HN  VAL A 168     -10.593  10.028 -13.915  1.00 95.49           H
ATOM   2470  N   CYS A 169      -8.334   9.519 -11.715  1.00 95.99           N
ATOM   2471  CA  CYS A 169      -7.101   9.617 -10.953  1.00 95.99           C
ATOM   2472  C   CYS A 169      -7.315  10.621  -9.818  1.00 95.99           C
ATOM   2473  O   CYS A 169      -6.982  10.343  -8.667  1.00 95.99           O
ATOM   2474  HA  CYS A 169      -6.899   8.622 -10.556  1.00 95.99           H
ATOM   2475  CB  CYS A 169      -5.917  10.003 -11.841  1.00 95.99           C
ATOM   2476 1HB  CYS A 169      -6.165  10.886 -12.429  1.00 95.99           H
ATOM   2477 2HB  CYS A 169      -5.058  10.264 -11.222  1.00 95.99           H
ATOM   2478  SG  CYS A 169      -5.487   8.613 -12.951  1.00 95.99           S
ATOM   2479  HG  CYS A 169      -6.352   8.929 -13.910  1.00 95.99           H
ATOM   2480  HN  CYS A 169      -8.251   9.747 -12.685  1.00 95.99           H
ATOM   2481  N   PHE A 170      -7.870  11.768 -10.183  1.00 96.56           N
ATOM   2482  CA  PHE A 170      -8.118  12.821  -9.213  1.00 96.56           C
ATOM   2483  C   PHE A 170      -9.026  12.325  -8.086  1.00 96.56           C
ATOM   2484  O   PHE A 170      -8.754  12.572  -6.911  1.00 96.56           O
ATOM   2485  HA  PHE A 170      -7.153  13.113  -8.799  1.00 96.56           H
ATOM   2486  CB  PHE A 170      -8.823  13.957  -9.957  1.00 96.56           C
ATOM   2487 1HB  PHE A 170      -8.206  14.262 -10.802  1.00 96.56           H
ATOM   2488 2HB  PHE A 170      -9.762  13.582 -10.366  1.00 96.56           H
ATOM   2489  CG  PHE A 170      -9.116  15.182  -9.088  1.00 96.56           C
ATOM   2490  CD1 PHE A 170     -10.361  15.368  -8.572  1.00 96.56           C
ATOM   2491  HD1 PHE A 170     -11.149  14.644  -8.777  1.00 96.56           H
ATOM   2492  CD2 PHE A 170      -8.132  16.085  -8.833  1.00 96.56           C
ATOM   2493  HD2 PHE A 170      -7.135  15.936  -9.247  1.00 96.56           H
ATOM   2494  CE1 PHE A 170     -10.633  16.505  -7.766  1.00 96.56           C
ATOM   2495  HE1 PHE A 170     -11.630  16.654  -7.352  1.00 96.56           H
ATOM   2496  CE2 PHE A 170      -8.404  17.222  -8.027  1.00 96.56           C
ATOM   2497  HE2 PHE A 170      -7.615  17.946  -7.822  1.00 96.56           H
ATOM   2498  CZ  PHE A 170      -9.648  17.408  -7.510  1.00 96.56           C
ATOM   2499  HZ  PHE A 170      -9.857  18.281  -6.891  1.00 96.56           H
ATOM   2500  HN  PHE A 170      -8.148  11.982 -11.120  1.00 96.56           H
ATOM   2501  N   THR A 171     -10.085  11.635  -8.482  1.00 96.54           N
ATOM   2502  CA  THR A 171     -11.057  11.139  -7.522  1.00 96.54           C
ATOM   2503  C   THR A 171     -10.393  10.168  -6.544  1.00 96.54           C
ATOM   2504  O   THR A 171     -10.703  10.172  -5.353  1.00 96.54           O
ATOM   2505  HA  THR A 171     -11.423  11.983  -6.937  1.00 96.54           H
ATOM   2506  CB  THR A 171     -12.217  10.517  -8.302  1.00 96.54           C
ATOM   2507  HB  THR A 171     -11.904   9.599  -8.799  1.00 96.54           H
ATOM   2508  OG1 THR A 171     -12.656  11.564  -9.164  1.00 96.54           O
ATOM   2509  HG1 THR A 171     -12.235  11.464 -10.066  1.00 96.54           H
ATOM   2510  CG2 THR A 171     -13.431  10.230  -7.416  1.00 96.54           C
ATOM   2511 1HG2 THR A 171     -13.785  11.160  -6.973  1.00 96.54           H
ATOM   2512 2HG2 THR A 171     -13.147   9.535  -6.626  1.00 96.54           H
ATOM   2513 3HG2 THR A 171     -14.225   9.789  -8.020  1.00 96.54           H
ATOM   2514  HN  THR A 171     -10.284  11.414  -9.437  1.00 96.54           H
ATOM   2515  N   ILE A 172      -9.492   9.360  -7.082  1.00 96.32           N
ATOM   2516  CA  ILE A 172      -8.820   8.350  -6.282  1.00 96.32           C
ATOM   2517  C   ILE A 172      -7.983   9.036  -5.200  1.00 96.32           C
ATOM   2518  O   ILE A 172      -7.990   8.615  -4.045  1.00 96.32           O
ATOM   2519  HA  ILE A 172      -9.590   7.752  -5.795  1.00 96.32           H
ATOM   2520  CB  ILE A 172      -8.013   7.407  -7.177  1.00 96.32           C
ATOM   2521  HB  ILE A 172      -7.474   8.008  -7.909  1.00 96.32           H
ATOM   2522  CG1 ILE A 172      -8.936   6.467  -7.955  1.00 96.32           C
ATOM   2523 1HG1 ILE A 172      -9.422   5.776  -7.266  1.00 96.32           H
ATOM   2524 2HG1 ILE A 172      -9.725   7.044  -8.438  1.00 96.32           H
ATOM   2525  CG2 ILE A 172      -6.968   6.640  -6.364  1.00 96.32           C
ATOM   2526 1HG2 ILE A 172      -6.283   7.347  -5.895  1.00 96.32           H
ATOM   2527 2HG2 ILE A 172      -7.466   6.051  -5.595  1.00 96.32           H
ATOM   2528 3HG2 ILE A 172      -6.409   5.977  -7.025  1.00 96.32           H
ATOM   2529  CD1 ILE A 172      -8.155   5.679  -9.009  1.00 96.32           C
ATOM   2530 1HD1 ILE A 172      -7.690   6.373  -9.710  1.00 96.32           H
ATOM   2531 2HD1 ILE A 172      -7.383   5.085  -8.520  1.00 96.32           H
ATOM   2532 3HD1 ILE A 172      -8.834   5.019  -9.547  1.00 96.32           H
ATOM   2533  HN  ILE A 172      -9.220   9.386  -8.044  1.00 96.32           H
ATOM   2534  N   TRP A 173      -7.282  10.082  -5.614  1.00 96.56           N
ATOM   2535  CA  TRP A 173      -6.393  10.792  -4.710  1.00 96.56           C
ATOM   2536  C   TRP A 173      -7.238  11.367  -3.571  1.00 96.56           C
ATOM   2537  O   TRP A 173      -6.880  11.236  -2.401  1.00 96.56           O
ATOM   2538  HA  TRP A 173      -5.676  10.073  -4.316  1.00 96.56           H
ATOM   2539  CB  TRP A 173      -5.590  11.859  -5.456  1.00 96.56           C
ATOM   2540 1HB  TRP A 173      -6.243  12.353  -6.176  1.00 96.56           H
ATOM   2541 2HB  TRP A 173      -5.267  12.620  -4.746  1.00 96.56           H
ATOM   2542  CG  TRP A 173      -4.364  11.315  -6.192  1.00 96.56           C
ATOM   2543  CD1 TRP A 173      -4.170  11.218  -7.514  1.00 96.56           C
ATOM   2544  HD1 TRP A 173      -4.896  11.531  -8.265  1.00 96.56           H
ATOM   2545  CD2 TRP A 173      -3.162  10.792  -5.588  1.00 96.56           C
ATOM   2546  NE1 TRP A 173      -2.936  10.674  -7.806  1.00 96.56           N
ATOM   2547  HE1 TRP A 173      -2.565  10.503  -8.719  1.00 96.56           H
ATOM   2548  CE2 TRP A 173      -2.303  10.407  -6.597  1.00 96.56           C
ATOM   2549  CE3 TRP A 173      -2.811  10.650  -4.234  1.00 96.56           C
ATOM   2550  HE3 TRP A 173      -3.471  10.947  -3.419  1.00 96.56           H
ATOM   2551  CZ2 TRP A 173      -1.039   9.854  -6.359  1.00 96.56           C
ATOM   2552  HZ2 TRP A 173      -0.379   9.557  -7.175  1.00 96.56           H
ATOM   2553  CZ3 TRP A 173      -1.545  10.096  -4.013  1.00 96.56           C
ATOM   2554  HZ3 TRP A 173      -1.223   9.963  -2.980  1.00 96.56           H
ATOM   2555  CH2 TRP A 173      -0.669   9.702  -5.018  1.00 96.56           C
ATOM   2556  HH2 TRP A 173       0.302   9.278  -4.763  1.00 96.56           H
ATOM   2557  HN  TRP A 173      -7.315  10.445  -6.545  1.00 96.56           H
ATOM   2558  N   VAL A 174      -8.342  11.991  -3.953  1.00 96.52           N
ATOM   2559  CA  VAL A 174      -9.207  12.643  -2.983  1.00 96.52           C
ATOM   2560  C   VAL A 174      -9.743  11.599  -2.002  1.00 96.52           C
ATOM   2561  O   VAL A 174      -9.747  11.823  -0.792  1.00 96.52           O
ATOM   2562  HA  VAL A 174      -8.600  13.363  -2.433  1.00 96.52           H
ATOM   2563  CB  VAL A 174     -10.316  13.411  -3.705  1.00 96.52           C
ATOM   2564  HB  VAL A 174     -10.819  12.719  -4.380  1.00 96.52           H
ATOM   2565  CG1 VAL A 174     -11.355  13.936  -2.711  1.00 96.52           C
ATOM   2566 1HG1 VAL A 174     -11.801  13.098  -2.176  1.00 96.52           H
ATOM   2567 2HG1 VAL A 174     -10.871  14.606  -2.000  1.00 96.52           H
ATOM   2568 3HG1 VAL A 174     -12.132  14.478  -3.250  1.00 96.52           H
ATOM   2569  CG2 VAL A 174      -9.737  14.551  -4.545  1.00 96.52           C
ATOM   2570 1HG2 VAL A 174      -9.197  15.242  -3.898  1.00 96.52           H
ATOM   2571 2HG2 VAL A 174      -9.053  14.142  -5.290  1.00 96.52           H
ATOM   2572 3HG2 VAL A 174     -10.547  15.080  -5.047  1.00 96.52           H
ATOM   2573  HN  VAL A 174      -8.648  12.056  -4.902  1.00 96.52           H
ATOM   2574  N   LEU A 175     -10.182  10.480  -2.559  1.00 95.18           N
ATOM   2575  CA  LEU A 175     -10.807   9.441  -1.759  1.00 95.18           C
ATOM   2576  C   LEU A 175      -9.780   8.872  -0.777  1.00 95.18           C
ATOM   2577  O   LEU A 175     -10.078   8.689   0.402  1.00 95.18           O
ATOM   2578  HA  LEU A 175     -11.610   9.906  -1.187  1.00 95.18           H
ATOM   2579  CB  LEU A 175     -11.448   8.383  -2.660  1.00 95.18           C
ATOM   2580 1HB  LEU A 175     -12.138   8.883  -3.339  1.00 95.18           H
ATOM   2581 2HB  LEU A 175     -10.666   7.934  -3.273  1.00 95.18           H
ATOM   2582  CG  LEU A 175     -12.203   7.261  -1.945  1.00 95.18           C
ATOM   2583  HG  LEU A 175     -11.523   6.791  -1.233  1.00 95.18           H
ATOM   2584  CD1 LEU A 175     -13.382   7.818  -1.143  1.00 95.18           C
ATOM   2585 1HD1 LEU A 175     -13.014   8.522  -0.398  1.00 95.18           H
ATOM   2586 2HD1 LEU A 175     -14.070   8.328  -1.817  1.00 95.18           H
ATOM   2587 3HD1 LEU A 175     -13.901   6.999  -0.645  1.00 95.18           H
ATOM   2588  CD2 LEU A 175     -12.642   6.179  -2.933  1.00 95.18           C
ATOM   2589 1HD2 LEU A 175     -13.297   6.617  -3.685  1.00 95.18           H
ATOM   2590 2HD2 LEU A 175     -11.764   5.754  -3.420  1.00 95.18           H
ATOM   2591 3HD2 LEU A 175     -13.176   5.393  -2.398  1.00 95.18           H
ATOM   2592  HN  LEU A 175     -10.117  10.279  -3.537  1.00 95.18           H
ATOM   2593  N   ALA A 176      -8.592   8.609  -1.301  1.00 95.12           N
ATOM   2594  CA  ALA A 176      -7.541   8.000  -0.503  1.00 95.12           C
ATOM   2595  C   ALA A 176      -7.178   8.935   0.653  1.00 95.12           C
ATOM   2596  O   ALA A 176      -6.930   8.480   1.769  1.00 95.12           O
ATOM   2597  HA  ALA A 176      -7.931   7.067  -0.096  1.00 95.12           H
ATOM   2598  CB  ALA A 176      -6.339   7.685  -1.396  1.00 95.12           C
ATOM   2599 1HB  ALA A 176      -6.643   6.995  -2.183  1.00 95.12           H
ATOM   2600 2HB  ALA A 176      -5.967   8.606  -1.844  1.00 95.12           H
ATOM   2601 3HB  ALA A 176      -5.551   7.228  -0.797  1.00 95.12           H
ATOM   2602  HN  ALA A 176      -8.343   8.804  -2.249  1.00 95.12           H
ATOM   2603  N   ALA A 177      -7.159  10.224   0.347  1.00 94.77           N
ATOM   2604  CA  ALA A 177      -6.803  11.224   1.339  1.00 94.77           C
ATOM   2605  C   ALA A 177      -7.818  11.183   2.484  1.00 94.77           C
ATOM   2606  O   ALA A 177      -7.440  11.222   3.654  1.00 94.77           O
ATOM   2607  HA  ALA A 177      -5.818  10.968   1.729  1.00 94.77           H
ATOM   2608  CB  ALA A 177      -6.729  12.599   0.674  1.00 94.77           C
ATOM   2609 1HB  ALA A 177      -5.974  12.583  -0.112  1.00 94.77           H
ATOM   2610 2HB  ALA A 177      -7.698  12.846   0.241  1.00 94.77           H
ATOM   2611 3HB  ALA A 177      -6.462  13.349   1.419  1.00 94.77           H
ATOM   2612  HN  ALA A 177      -7.381  10.587  -0.558  1.00 94.77           H
ATOM   2613  N   ALA A 178      -9.085  11.106   2.106  1.00 95.01           N
ATOM   2614  CA  ALA A 178     -10.160  11.140   3.083  1.00 95.01           C
ATOM   2615  C   ALA A 178     -10.068   9.905   3.981  1.00 95.01           C
ATOM   2616  O   ALA A 178     -10.337   9.982   5.179  1.00 95.01           O
ATOM   2617  HA  ALA A 178     -10.026  12.034   3.693  1.00 95.01           H
ATOM   2618  CB  ALA A 178     -11.505  11.235   2.359  1.00 95.01           C
ATOM   2619 1HB  ALA A 178     -11.531  12.145   1.759  1.00 95.01           H
ATOM   2620 2HB  ALA A 178     -11.631  10.368   1.711  1.00 95.01           H
ATOM   2621 3HB  ALA A 178     -12.311  11.261   3.093  1.00 95.01           H
ATOM   2622  HN  ALA A 178      -9.381  11.022   1.155  1.00 95.01           H
ATOM   2623  N   LEU A 179      -9.685   8.795   3.368  1.00 93.37           N
ATOM   2624  CA  LEU A 179      -9.653   7.524   4.072  1.00 93.37           C
ATOM   2625  C   LEU A 179      -8.480   7.519   5.054  1.00 93.37           C
ATOM   2626  O   LEU A 179      -8.413   6.670   5.942  1.00 93.37           O
ATOM   2627  HA  LEU A 179     -10.580   7.442   4.640  1.00 93.37           H
ATOM   2628  CB  LEU A 179      -9.628   6.361   3.077  1.00 93.37           C
ATOM   2629 1HB  LEU A 179      -8.801   6.519   2.385  1.00 93.37           H
ATOM   2630 2HB  LEU A 179      -9.413   5.444   3.627  1.00 93.37           H
ATOM   2631  CG  LEU A 179     -10.905   6.147   2.263  1.00 93.37           C
ATOM   2632  HG  LEU A 179     -11.113   7.061   1.707  1.00 93.37           H
ATOM   2633  CD1 LEU A 179     -10.720   5.027   1.237  1.00 93.37           C
ATOM   2634 1HD1 LEU A 179      -9.910   5.289   0.556  1.00 93.37           H
ATOM   2635 2HD1 LEU A 179     -10.474   4.099   1.753  1.00 93.37           H
ATOM   2636 3HD1 LEU A 179     -11.642   4.896   0.672  1.00 93.37           H
ATOM   2637  CD2 LEU A 179     -12.103   5.892   3.179  1.00 93.37           C
ATOM   2638 1HD2 LEU A 179     -11.919   5.002   3.780  1.00 93.37           H
ATOM   2639 2HD2 LEU A 179     -12.247   6.751   3.836  1.00 93.37           H
ATOM   2640 3HD2 LEU A 179     -12.998   5.743   2.575  1.00 93.37           H
ATOM   2641  HN  LEU A 179      -9.401   8.754   2.410  1.00 93.37           H
ATOM   2642  N   CYS A 180      -7.585   8.477   4.861  1.00 94.37           N
ATOM   2643  CA  CYS A 180      -6.372   8.538   5.659  1.00 94.37           C
ATOM   2644  C   CYS A 180      -6.587   9.553   6.783  1.00 94.37           C
ATOM   2645  O   CYS A 180      -5.655   9.877   7.519  1.00 94.37           O
ATOM   2646  HA  CYS A 180      -6.213   7.539   6.064  1.00 94.37           H
ATOM   2647  CB  CYS A 180      -5.150   8.883   4.804  1.00 94.37           C
ATOM   2648 1HB  CYS A 180      -5.307   9.836   4.298  1.00 94.37           H
ATOM   2649 2HB  CYS A 180      -4.273   9.001   5.441  1.00 94.37           H
ATOM   2650  SG  CYS A 180      -4.855   7.562   3.572  1.00 94.37           S
ATOM   2651  HG  CYS A 180      -5.932   7.817   2.835  1.00 94.37           H
ATOM   2652  HN  CYS A 180      -7.678   9.200   4.177  1.00 94.37           H
ATOM   2653  N   ILE A 181      -7.820  10.027   6.881  1.00 94.63           N
ATOM   2654  CA  ILE A 181      -8.164  11.014   7.891  1.00 94.63           C
ATOM   2655  C   ILE A 181      -7.851  10.449   9.278  1.00 94.63           C
ATOM   2656  O   ILE A 181      -7.223  11.118  10.097  1.00 94.63           O
ATOM   2657  HA  ILE A 181      -7.534  11.887   7.723  1.00 94.63           H
ATOM   2658  CB  ILE A 181      -9.617  11.466   7.725  1.00 94.63           C
ATOM   2659  HB  ILE A 181     -10.228  10.585   7.529  1.00 94.63           H
ATOM   2660  CG1 ILE A 181      -9.767  12.397   6.519  1.00 94.63           C
ATOM   2661 1HG1 ILE A 181      -9.213  13.319   6.696  1.00 94.63           H
ATOM   2662 2HG1 ILE A 181      -9.332  11.928   5.637  1.00 94.63           H
ATOM   2663  CG2 ILE A 181     -10.143  12.105   9.011  1.00 94.63           C
ATOM   2664 1HG2 ILE A 181     -10.093  11.380   9.824  1.00 94.63           H
ATOM   2665 2HG2 ILE A 181      -9.533  12.973   9.261  1.00 94.63           H
ATOM   2666 3HG2 ILE A 181     -11.177  12.418   8.866  1.00 94.63           H
ATOM   2667  CD1 ILE A 181     -11.239  12.722   6.258  1.00 94.63           C
ATOM   2668 1HD1 ILE A 181     -11.784  11.800   6.057  1.00 94.63           H
ATOM   2669 2HD1 ILE A 181     -11.664  13.213   7.133  1.00 94.63           H
ATOM   2670 3HD1 ILE A 181     -11.317  13.385   5.396  1.00 94.63           H
ATOM   2671  HN  ILE A 181      -8.575   9.749   6.288  1.00 94.63           H
ATOM   2672  N   PRO A 182      -8.281   9.213   9.565  1.00 93.43           N
ATOM   2673  CA  PRO A 182      -8.096   8.642  10.902  1.00 93.43           C
ATOM   2674  C   PRO A 182      -6.650   8.711  11.364  1.00 93.43           C
ATOM   2675  O   PRO A 182      -6.376   9.091  12.501  1.00 93.43           O
ATOM   2676  HA  PRO A 182      -8.658   9.219  11.636  1.00 93.43           H
ATOM   2677  CB  PRO A 182      -8.574   7.197  10.747  1.00 93.43           C
ATOM   2678 1HB  PRO A 182      -7.753   6.527  10.492  1.00 93.43           H
ATOM   2679 2HB  PRO A 182      -9.016   6.819  11.670  1.00 93.43           H
ATOM   2680  CG  PRO A 182      -9.601   7.282   9.625  1.00 93.43           C
ATOM   2681 1HG  PRO A 182      -9.774   6.312   9.159  1.00 93.43           H
ATOM   2682 2HG  PRO A 182     -10.570   7.625   9.988  1.00 93.43           H
ATOM   2683  CD  PRO A 182      -8.969   8.274   8.661  1.00 93.43           C
ATOM   2684 1HD  PRO A 182      -8.269   7.787   7.981  1.00 93.43           H
ATOM   2685 2HD  PRO A 182      -9.717   8.770   8.043  1.00 93.43           H
ATOM   2686  N   GLU A 183      -5.755   8.339  10.461  1.00 93.34           N
ATOM   2687  CA  GLU A 183      -4.336   8.326  10.774  1.00 93.34           C
ATOM   2688  C   GLU A 183      -3.873   9.723  11.193  1.00 93.34           C
ATOM   2689  O   GLU A 183      -3.096   9.866  12.136  1.00 93.34           O
ATOM   2690  HA  GLU A 183      -4.230   7.635  11.610  1.00 93.34           H
ATOM   2691  CB  GLU A 183      -3.517   7.810   9.589  1.00 93.34           C
ATOM   2692 1HB  GLU A 183      -3.936   8.194   8.658  1.00 93.34           H
ATOM   2693 2HB  GLU A 183      -2.468   8.068   9.727  1.00 93.34           H
ATOM   2694  CG  GLU A 183      -3.578   6.284   9.504  1.00 93.34           C
ATOM   2695 1HG  GLU A 183      -2.885   5.931   8.741  1.00 93.34           H
ATOM   2696 2HG  GLU A 183      -3.258   5.850  10.451  1.00 93.34           H
ATOM   2697  CD  GLU A 183      -4.995   5.809   9.172  1.00 93.34           C
ATOM   2698  OE1 GLU A 183      -5.315   4.665   9.560  1.00 93.34           O
ATOM   2699  OE2 GLU A 183      -5.725   6.602   8.539  1.00 93.34           O
ATOM   2700  HN  GLU A 183      -5.985   8.049   9.532  1.00 93.34           H
ATOM   2701  N   ILE A 184      -4.370  10.718  10.472  1.00 94.67           N
ATOM   2702  CA  ILE A 184      -3.888  12.078  10.642  1.00 94.67           C
ATOM   2703  C   ILE A 184      -4.314  12.598  12.016  1.00 94.67           C
ATOM   2704  O   ILE A 184      -3.576  13.344  12.658  1.00 94.67           O
ATOM   2705  HA  ILE A 184      -2.799  12.046  10.607  1.00 94.67           H
ATOM   2706  CB  ILE A 184      -4.352  12.959   9.480  1.00 94.67           C
ATOM   2707  HB  ILE A 184      -5.435  12.866   9.392  1.00 94.67           H
ATOM   2708  CG1 ILE A 184      -3.749  12.485   8.157  1.00 94.67           C
ATOM   2709 1HG1 ILE A 184      -2.676  12.675   8.153  1.00 94.67           H
ATOM   2710 2HG1 ILE A 184      -3.882  11.407   8.058  1.00 94.67           H
ATOM   2711  CG2 ILE A 184      -4.046  14.433   9.754  1.00 94.67           C
ATOM   2712 1HG2 ILE A 184      -4.562  14.749  10.660  1.00 94.67           H
ATOM   2713 2HG2 ILE A 184      -2.972  14.563   9.884  1.00 94.67           H
ATOM   2714 3HG2 ILE A 184      -4.386  15.037   8.913  1.00 94.67           H
ATOM   2715  CD1 ILE A 184      -4.403  13.196   6.970  1.00 94.67           C
ATOM   2716 1HD1 ILE A 184      -5.472  12.983   6.963  1.00 94.67           H
ATOM   2717 2HD1 ILE A 184      -4.246  14.271   7.060  1.00 94.67           H
ATOM   2718 3HD1 ILE A 184      -3.955  12.840   6.042  1.00 94.67           H
ATOM   2719  HN  ILE A 184      -5.087  10.606   9.784  1.00 94.67           H
ATOM   2720  N   LEU A 185      -5.503  12.183  12.428  1.00 93.57           N
ATOM   2721  CA  LEU A 185      -6.121  12.744  13.617  1.00 93.57           C
ATOM   2722  C   LEU A 185      -5.407  12.208  14.859  1.00 93.57           C
ATOM   2723  O   LEU A 185      -5.022  12.976  15.739  1.00 93.57           O
ATOM   2724  HA  LEU A 185      -5.982  13.825  13.579  1.00 93.57           H
ATOM   2725  CB  LEU A 185      -7.628  12.481  13.613  1.00 93.57           C
ATOM   2726 1HB  LEU A 185      -7.792  11.419  13.431  1.00 93.57           H
ATOM   2727 2HB  LEU A 185      -8.018  12.698  14.608  1.00 93.57           H
ATOM   2728  CG  LEU A 185      -8.445  13.277  12.592  1.00 93.57           C
ATOM   2729  HG  LEU A 185      -8.091  13.017  11.595  1.00 93.57           H
ATOM   2730  CD1 LEU A 185      -9.926  12.897  12.659  1.00 93.57           C
ATOM   2731 1HD1 LEU A 185     -10.039  11.834  12.446  1.00 93.57           H
ATOM   2732 2HD1 LEU A 185     -10.310  13.110  13.657  1.00 93.57           H
ATOM   2733 3HD1 LEU A 185     -10.483  13.477  11.924  1.00 93.57           H
ATOM   2734  CD2 LEU A 185      -8.230  14.781  12.770  1.00 93.57           C
ATOM   2735 1HD2 LEU A 185      -8.540  15.076  13.772  1.00 93.57           H
ATOM   2736 2HD2 LEU A 185      -7.175  15.016  12.633  1.00 93.57           H
ATOM   2737 3HD2 LEU A 185      -8.822  15.322  12.032  1.00 93.57           H
ATOM   2738  HN  LEU A 185      -6.041  11.479  11.965  1.00 93.57           H
ATOM   2739  N   TYR A 186      -5.251  10.892  14.891  1.00 93.82           N
ATOM   2740  CA  TYR A 186      -4.902  10.210  16.126  1.00 93.82           C
ATOM   2741  C   TYR A 186      -3.392   9.985  16.220  1.00 93.82           C
ATOM   2742  O   TYR A 186      -2.883   9.595  17.269  1.00 93.82           O
ATOM   2743  HA  TYR A 186      -5.222  10.836  16.958  1.00 93.82           H
ATOM   2744  CB  TYR A 186      -5.605   8.852  16.070  1.00 93.82           C
ATOM   2745 1HB  TYR A 186      -5.261   8.312  15.187  1.00 93.82           H
ATOM   2746 2HB  TYR A 186      -5.308   8.264  16.938  1.00 93.82           H
ATOM   2747  CG  TYR A 186      -7.132   8.942  16.031  1.00 93.82           C
ATOM   2748  CD1 TYR A 186      -7.807   9.629  17.019  1.00 93.82           C
ATOM   2749  HD1 TYR A 186      -7.253  10.106  17.827  1.00 93.82           H
ATOM   2750  CD2 TYR A 186      -7.833   8.337  15.008  1.00 93.82           C
ATOM   2751  HD2 TYR A 186      -7.299   7.795  14.227  1.00 93.82           H
ATOM   2752  CE1 TYR A 186      -9.245   9.714  16.983  1.00 93.82           C
ATOM   2753  HE1 TYR A 186      -9.791  10.253  17.757  1.00 93.82           H
ATOM   2754  CE2 TYR A 186      -9.270   8.422  14.972  1.00 93.82           C
ATOM   2755  HE2 TYR A 186      -9.836   7.949  14.170  1.00 93.82           H
ATOM   2756  CZ  TYR A 186      -9.905   9.106  15.961  1.00 93.82           C
ATOM   2757  OH  TYR A 186     -11.262   9.187  15.927  1.00 93.82           O
ATOM   2758  HH  TYR A 186     -11.602   8.865  15.043  1.00 93.82           H
ATOM   2759  HN  TYR A 186      -5.359  10.297  14.095  1.00 93.82           H
ATOM   2760  N   SER A 187      -2.717  10.242  15.109  1.00 93.91           N
ATOM   2761  CA  SER A 187      -1.270  10.114  15.065  1.00 93.91           C
ATOM   2762  C   SER A 187      -0.624  11.163  15.972  1.00 93.91           C
ATOM   2763  O   SER A 187      -0.796  12.362  15.761  1.00 93.91           O
ATOM   2764  HA  SER A 187      -1.059   9.109  15.431  1.00 93.91           H
ATOM   2765  CB  SER A 187      -0.748  10.255  13.634  1.00 93.91           C
ATOM   2766 1HB  SER A 187      -1.107  11.192  13.208  1.00 93.91           H
ATOM   2767 2HB  SER A 187       0.341  10.308  13.649  1.00 93.91           H
ATOM   2768  OG  SER A 187      -1.158   9.170  12.806  1.00 93.91           O
ATOM   2769  HG  SER A 187      -1.667   9.516  12.018  1.00 93.91           H
ATOM   2770  HN  SER A 187      -3.142  10.533  14.251  1.00 93.91           H
ATOM   2771  N   GLN A 188       0.106  10.673  16.964  1.00 91.79           N
ATOM   2772  CA  GLN A 188       0.769  11.553  17.910  1.00 91.79           C
ATOM   2773  C   GLN A 188       2.101  10.945  18.357  1.00 91.79           C
ATOM   2774  O   GLN A 188       2.363   9.769  18.113  1.00 91.79           O
ATOM   2775  HA  GLN A 188       0.949  12.480  17.367  1.00 91.79           H
ATOM   2776  CB  GLN A 188      -0.131  11.843  19.113  1.00 91.79           C
ATOM   2777 1HB  GLN A 188      -0.394  10.909  19.609  1.00 91.79           H
ATOM   2778 2HB  GLN A 188       0.410  12.448  19.840  1.00 91.79           H
ATOM   2779  CG  GLN A 188      -1.404  12.573  18.681  1.00 91.79           C
ATOM   2780 1HG  GLN A 188      -1.145  13.417  18.041  1.00 91.79           H
ATOM   2781 2HG  GLN A 188      -2.028  11.904  18.088  1.00 91.79           H
ATOM   2782  CD  GLN A 188      -2.191  13.071  19.895  1.00 91.79           C
ATOM   2783  OE1 GLN A 188      -1.708  13.086  21.016  1.00 91.79           O
ATOM   2784  NE2 GLN A 188      -3.425  13.475  19.612  1.00 91.79           N
ATOM   2785 1HE2 GLN A 188      -3.761  13.436  18.671  1.00 91.79           H
ATOM   2786 2HE2 GLN A 188      -4.019  13.818  20.340  1.00 91.79           H
ATOM   2787  HN  GLN A 188       0.247   9.696  17.124  1.00 91.79           H
ATOM   2788  N   ILE A 189       2.907  11.776  19.002  1.00 92.13           N
ATOM   2789  CA  ILE A 189       4.122  11.296  19.638  1.00 92.13           C
ATOM   2790  C   ILE A 189       3.827  10.956  21.101  1.00 92.13           C
ATOM   2791  O   ILE A 189       3.288  11.780  21.837  1.00 92.13           O
ATOM   2792  HA  ILE A 189       4.421  10.382  19.125  1.00 92.13           H
ATOM   2793  CB  ILE A 189       5.256  12.307  19.459  1.00 92.13           C
ATOM   2794  HB  ILE A 189       4.928  13.264  19.868  1.00 92.13           H
ATOM   2795  CG1 ILE A 189       5.562  12.530  17.977  1.00 92.13           C
ATOM   2796 1HG1 ILE A 189       5.995  11.625  17.551  1.00 92.13           H
ATOM   2797 2HG1 ILE A 189       4.637  12.726  17.436  1.00 92.13           H
ATOM   2798  CG2 ILE A 189       6.498  11.883  20.244  1.00 92.13           C
ATOM   2799 1HG2 ILE A 189       6.253  11.817  21.304  1.00 92.13           H
ATOM   2800 2HG2 ILE A 189       6.838  10.910  19.889  1.00 92.13           H
ATOM   2801 3HG2 ILE A 189       7.289  12.619  20.099  1.00 92.13           H
ATOM   2802  CD1 ILE A 189       6.529  13.701  17.787  1.00 92.13           C
ATOM   2803 1HD1 ILE A 189       6.083  14.610  18.192  1.00 92.13           H
ATOM   2804 2HD1 ILE A 189       7.462  13.491  18.309  1.00 92.13           H
ATOM   2805 3HD1 ILE A 189       6.730  13.838  16.725  1.00 92.13           H
ATOM   2806  HN  ILE A 189       2.741  12.758  19.094  1.00 92.13           H
ATOM   2807  N   LYS A 190       4.192   9.739  21.477  1.00 87.71           N
ATOM   2808  CA  LYS A 190       4.081   9.320  22.864  1.00 87.71           C
ATOM   2809  C   LYS A 190       5.482   9.130  23.449  1.00 87.71           C
ATOM   2810  O   LYS A 190       6.318   8.446  22.860  1.00 87.71           O
ATOM   2811  HA  LYS A 190       3.585  10.123  23.409  1.00 87.71           H
ATOM   2812  CB  LYS A 190       3.194   8.079  22.979  1.00 87.71           C
ATOM   2813 1HB  LYS A 190       2.264   8.240  22.433  1.00 87.71           H
ATOM   2814 2HB  LYS A 190       3.691   7.227  22.515  1.00 87.71           H
ATOM   2815  CG  LYS A 190       2.884   7.760  24.443  1.00 87.71           C
ATOM   2816 1HG  LYS A 190       3.809   7.527  24.971  1.00 87.71           H
ATOM   2817 2HG  LYS A 190       2.452   8.636  24.926  1.00 87.71           H
ATOM   2818  CD  LYS A 190       1.916   6.580  24.554  1.00 87.71           C
ATOM   2819 1HD  LYS A 190       0.936   6.873  24.179  1.00 87.71           H
ATOM   2820 2HD  LYS A 190       2.265   5.759  23.928  1.00 87.71           H
ATOM   2821  CE  LYS A 190       1.793   6.107  26.004  1.00 87.71           C
ATOM   2822 1HE  LYS A 190       2.778   6.080  26.469  1.00 87.71           H
ATOM   2823 2HE  LYS A 190       1.191   6.815  26.574  1.00 87.71           H
ATOM   2824  NZ  LYS A 190       1.174   4.764  26.060  1.00 87.71           N
ATOM   2825 1HZ  LYS A 190       1.229   4.405  27.007  1.00 87.71           H
ATOM   2826 2HZ  LYS A 190       0.202   4.828  25.779  1.00 87.71           H
ATOM   2827 3HZ  LYS A 190       1.667   4.138  25.432  1.00 87.71           H
ATOM   2828  HN  LYS A 190       4.558   9.047  20.855  1.00 87.71           H
ATOM   2829  N   GLU A 191       5.696   9.749  24.601  1.00 86.06           N
ATOM   2830  CA  GLU A 191       6.946   9.578  25.321  1.00 86.06           C
ATOM   2831  C   GLU A 191       6.802   8.486  26.383  1.00 86.06           C
ATOM   2832  O   GLU A 191       5.865   8.509  27.180  1.00 86.06           O
ATOM   2833  HA  GLU A 191       7.674   9.270  24.570  1.00 86.06           H
ATOM   2834  CB  GLU A 191       7.402  10.896  25.950  1.00 86.06           C
ATOM   2835 1HB  GLU A 191       6.567  11.361  26.474  1.00 86.06           H
ATOM   2836 2HB  GLU A 191       8.267  10.719  26.588  1.00 86.06           H
ATOM   2837  CG  GLU A 191       7.855  11.887  24.876  1.00 86.06           C
ATOM   2838 1HG  GLU A 191       8.614  11.424  24.245  1.00 86.06           H
ATOM   2839 2HG  GLU A 191       7.014  12.138  24.229  1.00 86.06           H
ATOM   2840  CD  GLU A 191       8.417  13.162  25.508  1.00 86.06           C
ATOM   2841  OE1 GLU A 191       8.830  14.048  24.729  1.00 86.06           O
ATOM   2842  OE2 GLU A 191       8.422  13.222  26.757  1.00 86.06           O
ATOM   2843  HN  GLU A 191       5.035  10.356  25.041  1.00 86.06           H
ATOM   2844  N   GLU A 192       7.744   7.554  26.360  1.00 78.21           N
ATOM   2845  CA  GLU A 192       7.730   6.452  27.307  1.00 78.21           C
ATOM   2846  C   GLU A 192       9.147   6.166  27.808  1.00 78.21           C
ATOM   2847  O   GLU A 192      10.010   5.750  27.036  1.00 78.21           O
ATOM   2848  HA  GLU A 192       7.106   6.789  28.135  1.00 78.21           H
ATOM   2849  CB  GLU A 192       7.106   5.202  26.685  1.00 78.21           C
ATOM   2850 1HB  GLU A 192       6.065   5.401  26.427  1.00 78.21           H
ATOM   2851 2HB  GLU A 192       7.705   4.876  25.835  1.00 78.21           H
ATOM   2852  CG  GLU A 192       7.099   4.039  27.679  1.00 78.21           C
ATOM   2853 1HG  GLU A 192       7.997   3.436  27.545  1.00 78.21           H
ATOM   2854 2HG  GLU A 192       7.125   4.427  28.698  1.00 78.21           H
ATOM   2855  CD  GLU A 192       5.858   3.165  27.493  1.00 78.21           C
ATOM   2856  OE1 GLU A 192       5.702   2.221  28.298  1.00 78.21           O
ATOM   2857  OE2 GLU A 192       5.093   3.460  26.549  1.00 78.21           O
ATOM   2858  HN  GLU A 192       8.505   7.544  25.711  1.00 78.21           H
ATOM   2859  N   SER A 193       9.343   6.399  29.098  1.00 74.42           N
ATOM   2860  CA  SER A 193      10.593   6.035  29.743  1.00 74.42           C
ATOM   2861  C   SER A 193      11.770   6.672  29.001  1.00 74.42           C
ATOM   2862  O   SER A 193      12.841   6.076  28.900  1.00 74.42           O
ATOM   2863  HA  SER A 193      10.521   6.430  30.756  1.00 74.42           H
ATOM   2864  CB  SER A 193      10.762   4.515  29.799  1.00 74.42           C
ATOM   2865 1HB  SER A 193      10.919   4.130  28.792  1.00 74.42           H
ATOM   2866 2HB  SER A 193      11.654   4.271  30.376  1.00 74.42           H
ATOM   2867  OG  SER A 193       9.630   3.874  30.381  1.00 74.42           O
ATOM   2868  HG  SER A 193       8.989   3.596  29.665  1.00 74.42           H
ATOM   2869  HN  SER A 193       8.667   6.827  29.697  1.00 74.42           H
ATOM   2870  N   GLY A 194      11.531   7.876  28.501  1.00 76.11           N
ATOM   2871  CA  GLY A 194      12.579   8.631  27.835  1.00 76.11           C
ATOM   2872  C   GLY A 194      12.679   8.246  26.358  1.00 76.11           C
ATOM   2873  O   GLY A 194      13.554   8.732  25.644  1.00 76.11           O
ATOM   2874 1HA  GLY A 194      12.374   9.698  27.923  1.00 76.11           H
ATOM   2875 2HA  GLY A 194      13.533   8.448  28.328  1.00 76.11           H
ATOM   2876  HN  GLY A 194      10.643   8.333  28.544  1.00 76.11           H
ATOM   2877  N   ILE A 195      11.770   7.375  25.944  1.00 81.68           N
ATOM   2878  CA  ILE A 195      11.700   6.973  24.549  1.00 81.68           C
ATOM   2879  C   ILE A 195      10.481   7.629  23.895  1.00 81.68           C
ATOM   2880  O   ILE A 195       9.354   7.449  24.354  1.00 81.68           O
ATOM   2881  HA  ILE A 195      12.598   7.345  24.056  1.00 81.68           H
ATOM   2882  CB  ILE A 195      11.716   5.448  24.429  1.00 81.68           C
ATOM   2883  HB  ILE A 195      10.854   5.054  24.967  1.00 81.68           H
ATOM   2884  CG1 ILE A 195      12.967   4.860  25.085  1.00 81.68           C
ATOM   2885 1HG1 ILE A 195      13.855   5.194  24.548  1.00 81.68           H
ATOM   2886 2HG1 ILE A 195      13.054   5.230  26.107  1.00 81.68           H
ATOM   2887  CG2 ILE A 195      11.575   5.012  22.969  1.00 81.68           C
ATOM   2888 1HG2 ILE A 195      10.633   5.383  22.568  1.00 81.68           H
ATOM   2889 2HG2 ILE A 195      12.403   5.417  22.387  1.00 81.68           H
ATOM   2890 3HG2 ILE A 195      11.590   3.923  22.913  1.00 81.68           H
ATOM   2891  CD1 ILE A 195      12.914   3.331  25.093  1.00 81.68           C
ATOM   2892 1HD1 ILE A 195      12.038   3.001  25.652  1.00 81.68           H
ATOM   2893 2HD1 ILE A 195      12.852   2.964  24.069  1.00 81.68           H
ATOM   2894 3HD1 ILE A 195      13.815   2.939  25.565  1.00 81.68           H
ATOM   2895  HN  ILE A 195      11.092   6.947  26.541  1.00 81.68           H
ATOM   2896  N   ALA A 196      10.749   8.375  22.833  1.00 89.48           N
ATOM   2897  CA  ALA A 196       9.681   8.957  22.039  1.00 89.48           C
ATOM   2898  C   ALA A 196       9.219   7.942  20.991  1.00 89.48           C
ATOM   2899  O   ALA A 196      10.032   7.406  20.240  1.00 89.48           O
ATOM   2900  HA  ALA A 196       8.850   9.177  22.710  1.00 89.48           H
ATOM   2901  CB  ALA A 196      10.166  10.264  21.410  1.00 89.48           C
ATOM   2902 1HB  ALA A 196      10.454  10.961  22.197  1.00 89.48           H
ATOM   2903 2HB  ALA A 196      11.025  10.062  20.770  1.00 89.48           H
ATOM   2904 3HB  ALA A 196       9.364  10.700  20.814  1.00 89.48           H
ATOM   2905  HN  ALA A 196      11.674   8.583  22.515  1.00 89.48           H
ATOM   2906  N   ILE A 197       7.915   7.708  20.975  1.00 88.71           N
ATOM   2907  CA  ILE A 197       7.337   6.757  20.040  1.00 88.71           C
ATOM   2908  C   ILE A 197       6.242   7.451  19.227  1.00 88.71           C
ATOM   2909  O   ILE A 197       5.349   8.081  19.791  1.00 88.71           O
ATOM   2910  HA  ILE A 197       8.128   6.446  19.359  1.00 88.71           H
ATOM   2911  CB  ILE A 197       6.856   5.506  20.777  1.00 88.71           C
ATOM   2912  HB  ILE A 197       6.162   5.815  21.559  1.00 88.71           H
ATOM   2913  CG1 ILE A 197       8.022   4.792  21.464  1.00 88.71           C
ATOM   2914 1HG1 ILE A 197       8.718   4.419  20.713  1.00 88.71           H
ATOM   2915 2HG1 ILE A 197       8.572   5.500  22.084  1.00 88.71           H
ATOM   2916  CG2 ILE A 197       6.089   4.575  19.835  1.00 88.71           C
ATOM   2917 1HG2 ILE A 197       5.222   5.099  19.433  1.00 88.71           H
ATOM   2918 2HG2 ILE A 197       6.741   4.270  19.016  1.00 88.71           H
ATOM   2919 3HG2 ILE A 197       5.759   3.694  20.384  1.00 88.71           H
ATOM   2920  CD1 ILE A 197       7.523   3.631  22.327  1.00 88.71           C
ATOM   2921 1HD1 ILE A 197       6.846   4.011  23.092  1.00 88.71           H
ATOM   2922 2HD1 ILE A 197       6.995   2.913  21.699  1.00 88.71           H
ATOM   2923 3HD1 ILE A 197       8.372   3.141  22.803  1.00 88.71           H
ATOM   2924  HN  ILE A 197       7.259   8.153  21.584  1.00 88.71           H
ATOM   2925  N   CYS A 198       6.347   7.311  17.913  1.00 91.42           N
ATOM   2926  CA  CYS A 198       5.283   7.751  17.026  1.00 91.42           C
ATOM   2927  C   CYS A 198       4.200   6.670  17.002  1.00 91.42           C
ATOM   2928  O   CYS A 198       4.416   5.582  16.471  1.00 91.42           O
ATOM   2929  HA  CYS A 198       4.894   8.680  17.442  1.00 91.42           H
ATOM   2930  CB  CYS A 198       5.809   8.063  15.624  1.00 91.42           C
ATOM   2931 1HB  CYS A 198       6.447   8.947  15.654  1.00 91.42           H
ATOM   2932 2HB  CYS A 198       6.424   7.238  15.265  1.00 91.42           H
ATOM   2933  SG  CYS A 198       4.410   8.343  14.479  1.00 91.42           S
ATOM   2934  HN  CYS A 198       7.139   6.907  17.455  1.00 91.42           H
ATOM   2935  N   THR A 199       3.059   7.009  17.583  1.00 90.84           N
ATOM   2936  CA  THR A 199       1.955   6.068  17.668  1.00 90.84           C
ATOM   2937  C   THR A 199       0.630   6.772  17.366  1.00 90.84           C
ATOM   2938  O   THR A 199       0.594   7.990  17.203  1.00 90.84           O
ATOM   2939  HA  THR A 199       2.093   5.305  16.901  1.00 90.84           H
ATOM   2940  CB  THR A 199       1.994   5.415  19.051  1.00 90.84           C
ATOM   2941  HB  THR A 199       3.014   5.145  19.324  1.00 90.84           H
ATOM   2942  OG1 THR A 199       1.076   4.330  18.949  1.00 90.84           O
ATOM   2943  HG1 THR A 199       1.246   3.669  19.680  1.00 90.84           H
ATOM   2944  CG2 THR A 199       1.395   6.310  20.138  1.00 90.84           C
ATOM   2945 1HG2 THR A 199       0.354   6.525  19.898  1.00 90.84           H
ATOM   2946 2HG2 THR A 199       1.956   7.243  20.191  1.00 90.84           H
ATOM   2947 3HG2 THR A 199       1.448   5.799  21.099  1.00 90.84           H
ATOM   2948  HN  THR A 199       2.883   7.905  17.991  1.00 90.84           H
ATOM   2949  N   MET A 200      -0.426   5.974  17.301  1.00 92.63           N
ATOM   2950  CA  MET A 200      -1.774   6.509  17.382  1.00 92.63           C
ATOM   2951  C   MET A 200      -2.315   6.419  18.811  1.00 92.63           C
ATOM   2952  O   MET A 200      -2.296   5.349  19.418  1.00 92.63           O
ATOM   2953  HA  MET A 200      -1.694   7.554  17.082  1.00 92.63           H
ATOM   2954  CB  MET A 200      -2.691   5.728  16.439  1.00 92.63           C
ATOM   2955 1HB  MET A 200      -2.620   4.663  16.656  1.00 92.63           H
ATOM   2956 2HB  MET A 200      -3.728   6.020  16.609  1.00 92.63           H
ATOM   2957  CG  MET A 200      -2.319   5.983  14.977  1.00 92.63           C
ATOM   2958 1HG  MET A 200      -2.417   7.044  14.747  1.00 92.63           H
ATOM   2959 2HG  MET A 200      -1.276   5.716  14.807  1.00 92.63           H
ATOM   2960  SD  MET A 200      -3.375   5.027  13.902  1.00 92.63           S
ATOM   2961  CE  MET A 200      -2.906   3.376  14.393  1.00 92.63           C
ATOM   2962 1HE  MET A 200      -1.841   3.232  14.210  1.00 92.63           H
ATOM   2963 2HE  MET A 200      -3.114   3.240  15.455  1.00 92.63           H
ATOM   2964 3HE  MET A 200      -3.476   2.649  13.815  1.00 92.63           H
ATOM   2965  HN  MET A 200      -0.371   4.981  17.194  1.00 92.63           H
ATOM   2966  N   VAL A 201      -2.784   7.555  19.305  1.00 92.94           N
ATOM   2967  CA  VAL A 201      -3.444   7.592  20.599  1.00 92.94           C
ATOM   2968  C   VAL A 201      -4.927   7.913  20.400  1.00 92.94           C
ATOM   2969  O   VAL A 201      -5.272   8.862  19.698  1.00 92.94           O
ATOM   2970  HA  VAL A 201      -3.356   6.600  21.041  1.00 92.94           H
ATOM   2971  CB  VAL A 201      -2.735   8.587  21.520  1.00 92.94           C
ATOM   2972  HB  VAL A 201      -2.867   9.584  21.101  1.00 92.94           H
ATOM   2973  CG1 VAL A 201      -3.357   8.578  22.918  1.00 92.94           C
ATOM   2974 1HG1 VAL A 201      -4.409   8.854  22.850  1.00 92.94           H
ATOM   2975 2HG1 VAL A 201      -3.269   7.580  23.348  1.00 92.94           H
ATOM   2976 3HG1 VAL A 201      -2.834   9.294  23.552  1.00 92.94           H
ATOM   2977  CG2 VAL A 201      -1.234   8.300  21.585  1.00 92.94           C
ATOM   2978 1HG2 VAL A 201      -1.073   7.292  21.969  1.00 92.94           H
ATOM   2979 2HG2 VAL A 201      -0.805   8.381  20.587  1.00 92.94           H
ATOM   2980 3HG2 VAL A 201      -0.754   9.021  22.247  1.00 92.94           H
ATOM   2981  HN  VAL A 201      -2.718   8.437  18.838  1.00 92.94           H
ATOM   2982  N   TYR A 202      -5.765   7.104  21.032  1.00 92.18           N
ATOM   2983  CA  TYR A 202      -7.203   7.280  20.921  1.00 92.18           C
ATOM   2984  C   TYR A 202      -7.770   7.961  22.168  1.00 92.18           C
ATOM   2985  O   TYR A 202      -7.975   7.313  23.194  1.00 92.18           O
ATOM   2986  HA  TYR A 202      -7.398   7.909  20.052  1.00 92.18           H
ATOM   2987  CB  TYR A 202      -7.792   5.873  20.809  1.00 92.18           C
ATOM   2988 1HB  TYR A 202      -7.488   5.292  21.680  1.00 92.18           H
ATOM   2989 2HB  TYR A 202      -8.880   5.943  20.837  1.00 92.18           H
ATOM   2990  CG  TYR A 202      -7.376   5.122  19.543  1.00 92.18           C
ATOM   2991  CD1 TYR A 202      -8.033   5.361  18.352  1.00 92.18           C
ATOM   2992  HD1 TYR A 202      -8.847   6.084  18.315  1.00 92.18           H
ATOM   2993  CD2 TYR A 202      -6.345   4.207  19.591  1.00 92.18           C
ATOM   2994  HD2 TYR A 202      -5.826   4.019  20.531  1.00 92.18           H
ATOM   2995  CE1 TYR A 202      -7.641   4.654  17.160  1.00 92.18           C
ATOM   2996  HE1 TYR A 202      -8.151   4.833  16.214  1.00 92.18           H
ATOM   2997  CE2 TYR A 202      -5.953   3.501  18.399  1.00 92.18           C
ATOM   2998  HE2 TYR A 202      -5.140   2.775  18.423  1.00 92.18           H
ATOM   2999  CZ  TYR A 202      -6.620   3.759  17.242  1.00 92.18           C
ATOM   3000  OH  TYR A 202      -6.250   3.092  16.116  1.00 92.18           O
ATOM   3001  HH  TYR A 202      -5.699   2.293  16.358  1.00 92.18           H
ATOM   3002  HN  TYR A 202      -5.476   6.341  21.610  1.00 92.18           H
ATOM   3003  N   PRO A 203      -8.032   9.273  22.105  1.00 83.38           N
ATOM   3004  CA  PRO A 203      -8.637   9.978  23.238  1.00 83.38           C
ATOM   3005  C   PRO A 203     -10.079   9.559  23.473  1.00 83.38           C
ATOM   3006  O   PRO A 203     -10.697   8.935  22.611  1.00 83.38           O
ATOM   3007  HA  PRO A 203      -8.114   9.725  24.161  1.00 83.38           H
ATOM   3008  CB  PRO A 203      -8.530  11.453  22.847  1.00 83.38           C
ATOM   3009 1HB  PRO A 203      -9.366  12.033  23.237  1.00 83.38           H
ATOM   3010 2HB  PRO A 203      -7.619  11.906  23.237  1.00 83.38           H
ATOM   3011  CG  PRO A 203      -8.533  11.424  21.345  1.00 83.38           C
ATOM   3012 1HG  PRO A 203      -9.549  11.398  20.953  1.00 83.38           H
ATOM   3013 2HG  PRO A 203      -8.055  12.312  20.933  1.00 83.38           H
ATOM   3014  CD  PRO A 203      -7.778  10.181  20.972  1.00 83.38           C
ATOM   3015 1HD  PRO A 203      -8.136   9.761  20.032  1.00 83.38           H
ATOM   3016 2HD  PRO A 203      -6.713  10.380  20.847  1.00 83.38           H
ATOM   3017  N   SER A 204     -10.582   9.918  24.645  1.00 74.18           N
ATOM   3018  CA  SER A 204     -11.987   9.706  24.953  1.00 74.18           C
ATOM   3019  C   SER A 204     -12.138   8.537  25.929  1.00 74.18           C
ATOM   3020  O   SER A 204     -11.269   7.669  26.003  1.00 74.18           O
ATOM   3021  HA  SER A 204     -12.324  10.635  25.413  1.00 74.18           H
ATOM   3022  CB  SER A 204     -12.796   9.444  23.681  1.00 74.18           C
ATOM   3023 1HB  SER A 204     -13.841   9.701  23.857  1.00 74.18           H
ATOM   3024 2HB  SER A 204     -12.438  10.094  22.883  1.00 74.18           H
ATOM   3025  OG  SER A 204     -12.707   8.085  23.262  1.00 74.18           O
ATOM   3026  HG  SER A 204     -13.202   7.959  22.403  1.00 74.18           H
ATOM   3027  HN  SER A 204     -10.049  10.345  25.375  1.00 74.18           H
ATOM   3028  N   ASP A 205     -13.247   8.552  26.653  1.00 77.98           N
ATOM   3029  CA  ASP A 205     -13.564   7.462  27.560  1.00 77.98           C
ATOM   3030  C   ASP A 205     -13.828   6.191  26.750  1.00 77.98           C
ATOM   3031  O   ASP A 205     -13.733   5.084  27.277  1.00 77.98           O
ATOM   3032  HA  ASP A 205     -12.694   7.368  28.210  1.00 77.98           H
ATOM   3033  CB  ASP A 205     -14.820   7.772  28.377  1.00 77.98           C
ATOM   3034 1HB  ASP A 205     -15.654   7.974  27.705  1.00 77.98           H
ATOM   3035 2HB  ASP A 205     -15.094   6.902  28.973  1.00 77.98           H
ATOM   3036  CG  ASP A 205     -14.594   8.975  29.294  1.00 77.98           C
ATOM   3037  OD1 ASP A 205     -13.508   9.023  29.910  1.00 77.98           O
ATOM   3038  OD2 ASP A 205     -15.513   9.820  29.358  1.00 77.98           O
ATOM   3039  HN  ASP A 205     -13.922   9.290  26.627  1.00 77.98           H
ATOM   3040  N   GLU A 206     -14.156   6.393  25.482  1.00 88.28           N
ATOM   3041  CA  GLU A 206     -14.490   5.281  24.609  1.00 88.28           C
ATOM   3042  C   GLU A 206     -13.323   4.975  23.668  1.00 88.28           C
ATOM   3043  O   GLU A 206     -13.529   4.520  22.544  1.00 88.28           O
ATOM   3044  HA  GLU A 206     -14.662   4.433  25.273  1.00 88.28           H
ATOM   3045  CB  GLU A 206     -15.769   5.568  23.820  1.00 88.28           C
ATOM   3046 1HB  GLU A 206     -15.647   6.485  23.244  1.00 88.28           H
ATOM   3047 2HB  GLU A 206     -16.024   4.704  23.206  1.00 88.28           H
ATOM   3048  CG  GLU A 206     -16.955   5.793  24.760  1.00 88.28           C
ATOM   3049 1HG  GLU A 206     -16.743   5.346  25.732  1.00 88.28           H
ATOM   3050 2HG  GLU A 206     -17.096   6.861  24.925  1.00 88.28           H
ATOM   3051  CD  GLU A 206     -18.235   5.187  24.183  1.00 88.28           C
ATOM   3052  OE1 GLU A 206     -19.030   4.662  24.992  1.00 88.28           O
ATOM   3053  OE2 GLU A 206     -18.391   5.263  22.945  1.00 88.28           O
ATOM   3054  HN  GLU A 206     -14.195   7.295  25.051  1.00 88.28           H
ATOM   3055  N   SER A 207     -12.122   5.236  24.163  1.00 91.29           N
ATOM   3056  CA  SER A 207     -10.926   5.060  23.357  1.00 91.29           C
ATOM   3057  C   SER A 207     -10.884   3.642  22.785  1.00 91.29           C
ATOM   3058  O   SER A 207     -10.419   3.433  21.666  1.00 91.29           O
ATOM   3059  HA  SER A 207     -11.008   5.794  22.555  1.00 91.29           H
ATOM   3060  CB  SER A 207      -9.664   5.340  24.176  1.00 91.29           C
ATOM   3061 1HB  SER A 207      -8.785   5.069  23.591  1.00 91.29           H
ATOM   3062 2HB  SER A 207      -9.593   6.408  24.380  1.00 91.29           H
ATOM   3063  OG  SER A 207      -9.655   4.621  25.406  1.00 91.29           O
ATOM   3064  HG  SER A 207      -8.916   4.954  25.992  1.00 91.29           H
ATOM   3065  HN  SER A 207     -11.959   5.562  25.095  1.00 91.29           H
ATOM   3066  N   THR A 208     -11.376   2.703  23.581  1.00 91.74           N
ATOM   3067  CA  THR A 208     -11.368   1.305  23.182  1.00 91.74           C
ATOM   3068  C   THR A 208     -12.290   1.088  21.981  1.00 91.74           C
ATOM   3069  O   THR A 208     -11.935   0.379  21.041  1.00 91.74           O
ATOM   3070  HA  THR A 208     -10.359   1.045  22.862  1.00 91.74           H
ATOM   3071  CB  THR A 208     -11.751   0.464  24.402  1.00 91.74           C
ATOM   3072  HB  THR A 208     -11.710  -0.600  24.168  1.00 91.74           H
ATOM   3073  OG1 THR A 208     -13.031   0.963  24.779  1.00 91.74           O
ATOM   3074  HG1 THR A 208     -13.496   0.300  25.367  1.00 91.74           H
ATOM   3075  CG2 THR A 208     -10.865   0.755  25.615  1.00 91.74           C
ATOM   3076 1HG2 THR A 208     -10.958   1.805  25.889  1.00 91.74           H
ATOM   3077 2HG2 THR A 208      -9.826   0.534  25.367  1.00 91.74           H
ATOM   3078 3HG2 THR A 208     -11.179   0.131  26.452  1.00 91.74           H
ATOM   3079  HN  THR A 208     -11.773   2.884  24.480  1.00 91.74           H
ATOM   3080  N   LYS A 209     -13.457   1.712  22.051  1.00 92.52           N
ATOM   3081  CA  LYS A 209     -14.423   1.616  20.969  1.00 92.52           C
ATOM   3082  C   LYS A 209     -13.836   2.255  19.709  1.00 92.52           C
ATOM   3083  O   LYS A 209     -13.992   1.725  18.610  1.00 92.52           O
ATOM   3084  HA  LYS A 209     -14.590   0.557  20.774  1.00 92.52           H
ATOM   3085  CB  LYS A 209     -15.765   2.216  21.395  1.00 92.52           C
ATOM   3086 1HB  LYS A 209     -15.611   3.220  21.789  1.00 92.52           H
ATOM   3087 2HB  LYS A 209     -16.416   2.311  20.526  1.00 92.52           H
ATOM   3088  CG  LYS A 209     -16.443   1.345  22.454  1.00 92.52           C
ATOM   3089 1HG  LYS A 209     -16.617   0.346  22.052  1.00 92.52           H
ATOM   3090 2HG  LYS A 209     -15.783   1.232  23.314  1.00 92.52           H
ATOM   3091  CD  LYS A 209     -17.771   1.959  22.901  1.00 92.52           C
ATOM   3092 1HD  LYS A 209     -17.599   2.962  23.291  1.00 92.52           H
ATOM   3093 2HD  LYS A 209     -18.436   2.060  22.043  1.00 92.52           H
ATOM   3094  CE  LYS A 209     -18.441   1.097  23.973  1.00 92.52           C
ATOM   3095 1HE  LYS A 209     -18.674   0.114  23.564  1.00 92.52           H
ATOM   3096 2HE  LYS A 209     -17.754   0.942  24.804  1.00 92.52           H
ATOM   3097  NZ  LYS A 209     -19.680   1.745  24.459  1.00 92.52           N
ATOM   3098 1HZ  LYS A 209     -20.156   1.123  25.103  1.00 92.52           H
ATOM   3099 2HZ  LYS A 209     -19.445   2.609  24.935  1.00 92.52           H
ATOM   3100 3HZ  LYS A 209     -20.287   1.947  23.672  1.00 92.52           H
ATOM   3101  HN  LYS A 209     -13.745   2.274  22.826  1.00 92.52           H
ATOM   3102  N   LEU A 210     -13.174   3.385  19.910  1.00 93.32           N
ATOM   3103  CA  LEU A 210     -12.635   4.145  18.795  1.00 93.32           C
ATOM   3104  C   LEU A 210     -11.570   3.310  18.081  1.00 93.32           C
ATOM   3105  O   LEU A 210     -11.575   3.208  16.856  1.00 93.32           O
ATOM   3106  HA  LEU A 210     -13.454   4.329  18.099  1.00 93.32           H
ATOM   3107  CB  LEU A 210     -12.130   5.509  19.271  1.00 93.32           C
ATOM   3108 1HB  LEU A 210     -12.902   5.963  19.893  1.00 93.32           H
ATOM   3109 2HB  LEU A 210     -11.260   5.350  19.908  1.00 93.32           H
ATOM   3110  CG  LEU A 210     -11.749   6.504  18.173  1.00 93.32           C
ATOM   3111  HG  LEU A 210     -10.977   6.048  17.553  1.00 93.32           H
ATOM   3112  CD1 LEU A 210     -12.943   6.799  17.263  1.00 93.32           C
ATOM   3113 1HD1 LEU A 210     -13.281   5.875  16.795  1.00 93.32           H
ATOM   3114 2HD1 LEU A 210     -13.754   7.225  17.854  1.00 93.32           H
ATOM   3115 3HD1 LEU A 210     -12.645   7.509  16.491  1.00 93.32           H
ATOM   3116  CD2 LEU A 210     -11.154   7.780  18.771  1.00 93.32           C
ATOM   3117 1HD2 LEU A 210     -11.887   8.249  19.428  1.00 93.32           H
ATOM   3118 2HD2 LEU A 210     -10.260   7.531  19.342  1.00 93.32           H
ATOM   3119 3HD2 LEU A 210     -10.892   8.469  17.969  1.00 93.32           H
ATOM   3120  HN  LEU A 210     -13.004   3.780  20.813  1.00 93.32           H
ATOM   3121  N   LYS A 211     -10.682   2.734  18.879  1.00 93.84           N
ATOM   3122  CA  LYS A 211      -9.630   1.890  18.340  1.00 93.84           C
ATOM   3123  C   LYS A 211     -10.256   0.773  17.503  1.00 93.84           C
ATOM   3124  O   LYS A 211      -9.852   0.546  16.364  1.00 93.84           O
ATOM   3125  HA  LYS A 211      -9.016   2.510  17.686  1.00 93.84           H
ATOM   3126  CB  LYS A 211      -8.723   1.383  19.463  1.00 93.84           C
ATOM   3127 1HB  LYS A 211      -8.228   2.226  19.946  1.00 93.84           H
ATOM   3128 2HB  LYS A 211      -9.324   0.888  20.226  1.00 93.84           H
ATOM   3129  CG  LYS A 211      -7.673   0.410  18.923  1.00 93.84           C
ATOM   3130 1HG  LYS A 211      -8.154  -0.521  18.623  1.00 93.84           H
ATOM   3131 2HG  LYS A 211      -7.207   0.830  18.031  1.00 93.84           H
ATOM   3132  CD  LYS A 211      -6.601   0.119  19.976  1.00 93.84           C
ATOM   3133 1HD  LYS A 211      -6.165   1.056  20.324  1.00 93.84           H
ATOM   3134 2HD  LYS A 211      -7.058  -0.360  20.842  1.00 93.84           H
ATOM   3135  CE  LYS A 211      -5.503  -0.782  19.407  1.00 93.84           C
ATOM   3136 1HE  LYS A 211      -5.907  -1.774  19.206  1.00 93.84           H
ATOM   3137 2HE  LYS A 211      -5.154  -0.382  18.455  1.00 93.84           H
ATOM   3138  NZ  LYS A 211      -4.371  -0.882  20.355  1.00 93.84           N
ATOM   3139 1HZ  LYS A 211      -3.556  -1.241  19.871  1.00 93.84           H
ATOM   3140 2HZ  LYS A 211      -4.164   0.037  20.731  1.00 93.84           H
ATOM   3141 3HZ  LYS A 211      -4.619  -1.509  21.112  1.00 93.84           H
ATOM   3142  HN  LYS A 211     -10.675   2.837  19.873  1.00 93.84           H
ATOM   3143  N   SER A 212     -11.231   0.104  18.101  1.00 93.26           N
ATOM   3144  CA  SER A 212     -11.864  -1.033  17.456  1.00 93.26           C
ATOM   3145  C   SER A 212     -12.451  -0.610  16.108  1.00 93.26           C
ATOM   3146  O   SER A 212     -12.251  -1.285  15.100  1.00 93.26           O
ATOM   3147  HA  SER A 212     -11.068  -1.764  17.314  1.00 93.26           H
ATOM   3148  CB  SER A 212     -12.955  -1.634  18.345  1.00 93.26           C
ATOM   3149 1HB  SER A 212     -13.695  -0.868  18.578  1.00 93.26           H
ATOM   3150 2HB  SER A 212     -13.474  -2.422  17.799  1.00 93.26           H
ATOM   3151  OG  SER A 212     -12.424  -2.166  19.555  1.00 93.26           O
ATOM   3152  HG  SER A 212     -12.333  -1.439  20.237  1.00 93.26           H
ATOM   3153  HN  SER A 212     -11.588   0.328  19.008  1.00 93.26           H
ATOM   3154  N   ALA A 213     -13.164   0.507  16.133  1.00 93.62           N
ATOM   3155  CA  ALA A 213     -13.848   0.985  14.944  1.00 93.62           C
ATOM   3156  C   ALA A 213     -12.817   1.293  13.857  1.00 93.62           C
ATOM   3157  O   ALA A 213     -13.001   0.923  12.698  1.00 93.62           O
ATOM   3158  HA  ALA A 213     -14.505   0.188  14.595  1.00 93.62           H
ATOM   3159  CB  ALA A 213     -14.700   2.205  15.301  1.00 93.62           C
ATOM   3160 1HB  ALA A 213     -15.436   1.926  16.055  1.00 93.62           H
ATOM   3161 2HB  ALA A 213     -14.059   2.994  15.693  1.00 93.62           H
ATOM   3162 3HB  ALA A 213     -15.213   2.564  14.409  1.00 93.62           H
ATOM   3163  HN  ALA A 213     -13.278   1.079  16.946  1.00 93.62           H
ATOM   3164  N   VAL A 214     -11.753   1.967  14.269  1.00 93.34           N
ATOM   3165  CA  VAL A 214     -10.719   2.377  13.334  1.00 93.34           C
ATOM   3166  C   VAL A 214     -10.047   1.134  12.746  1.00 93.34           C
ATOM   3167  O   VAL A 214      -9.719   1.104  11.561  1.00 93.34           O
ATOM   3168  HA  VAL A 214     -11.203   2.928  12.528  1.00 93.34           H
ATOM   3169  CB  VAL A 214      -9.732   3.319  14.026  1.00 93.34           C
ATOM   3170  HB  VAL A 214      -9.401   2.840  14.948  1.00 93.34           H
ATOM   3171  CG1 VAL A 214      -8.498   3.558  13.153  1.00 93.34           C
ATOM   3172 1HG1 VAL A 214      -7.999   2.608  12.961  1.00 93.34           H
ATOM   3173 2HG1 VAL A 214      -8.804   4.006  12.207  1.00 93.34           H
ATOM   3174 3HG1 VAL A 214      -7.813   4.231  13.669  1.00 93.34           H
ATOM   3175  CG2 VAL A 214     -10.405   4.641  14.398  1.00 93.34           C
ATOM   3176 1HG2 VAL A 214     -10.777   5.126  13.496  1.00 93.34           H
ATOM   3177 2HG2 VAL A 214     -11.237   4.448  15.075  1.00 93.34           H
ATOM   3178 3HG2 VAL A 214      -9.681   5.292  14.888  1.00 93.34           H
ATOM   3179  HN  VAL A 214     -11.592   2.231  15.220  1.00 93.34           H
ATOM   3180  N   LEU A 215      -9.862   0.140  13.602  1.00 93.39           N
ATOM   3181  CA  LEU A 215      -9.218  -1.095  13.186  1.00 93.39           C
ATOM   3182  C   LEU A 215     -10.127  -1.832  12.200  1.00 93.39           C
ATOM   3183  O   LEU A 215      -9.660  -2.348  11.186  1.00 93.39           O
ATOM   3184  HA  LEU A 215      -8.297  -0.826  12.670  1.00 93.39           H
ATOM   3185  CB  LEU A 215      -8.827  -1.932  14.406  1.00 93.39           C
ATOM   3186 1HB  LEU A 215      -9.628  -1.862  15.142  1.00 93.39           H
ATOM   3187 2HB  LEU A 215      -8.765  -2.976  14.100  1.00 93.39           H
ATOM   3188  CG  LEU A 215      -7.511  -1.550  15.087  1.00 93.39           C
ATOM   3189  HG  LEU A 215      -7.517  -0.474  15.261  1.00 93.39           H
ATOM   3190  CD1 LEU A 215      -7.384  -2.229  16.452  1.00 93.39           C
ATOM   3191 1HD1 LEU A 215      -8.211  -1.919  17.091  1.00 93.39           H
ATOM   3192 2HD1 LEU A 215      -7.410  -3.311  16.324  1.00 93.39           H
ATOM   3193 3HD1 LEU A 215      -6.440  -1.940  16.914  1.00 93.39           H
ATOM   3194  CD2 LEU A 215      -6.316  -1.855  14.181  1.00 93.39           C
ATOM   3195 1HD2 LEU A 215      -6.296  -2.921  13.954  1.00 93.39           H
ATOM   3196 2HD2 LEU A 215      -6.408  -1.287  13.255  1.00 93.39           H
ATOM   3197 3HD2 LEU A 215      -5.394  -1.574  14.690  1.00 93.39           H
ATOM   3198  HN  LEU A 215     -10.143   0.168  14.561  1.00 93.39           H
ATOM   3199  N   THR A 216     -11.410  -1.858  12.533  1.00 93.38           N
ATOM   3200  CA  THR A 216     -12.392  -2.504  11.679  1.00 93.38           C
ATOM   3201  C   THR A 216     -12.375  -1.880  10.281  1.00 93.38           C
ATOM   3202  O   THR A 216     -12.392  -2.593   9.279  1.00 93.38           O
ATOM   3203  HA  THR A 216     -12.113  -3.551  11.565  1.00 93.38           H
ATOM   3204  CB  THR A 216     -13.754  -2.410  12.369  1.00 93.38           C
ATOM   3205  HB  THR A 216     -14.061  -1.371  12.485  1.00 93.38           H
ATOM   3206  OG1 THR A 216     -13.579  -3.138  13.582  1.00 93.38           O
ATOM   3207  HG1 THR A 216     -13.227  -2.533  14.296  1.00 93.38           H
ATOM   3208  CG2 THR A 216     -14.843  -3.184  11.624  1.00 93.38           C
ATOM   3209 1HG2 THR A 216     -14.566  -4.237  11.568  1.00 93.38           H
ATOM   3210 2HG2 THR A 216     -14.949  -2.782  10.616  1.00 93.38           H
ATOM   3211 3HG2 THR A 216     -15.789  -3.085  12.156  1.00 93.38           H
ATOM   3212  HN  THR A 216     -11.779  -1.449  13.367  1.00 93.38           H
ATOM   3213  N   LEU A 217     -12.342  -0.556  10.260  1.00 91.77           N
ATOM   3214  CA  LEU A 217     -12.321   0.172   9.002  1.00 91.77           C
ATOM   3215  C   LEU A 217     -11.080  -0.233   8.204  1.00 91.77           C
ATOM   3216  O   LEU A 217     -11.153  -0.425   6.991  1.00 91.77           O
ATOM   3217  HA  LEU A 217     -13.206  -0.125   8.438  1.00 91.77           H
ATOM   3218  CB  LEU A 217     -12.427   1.677   9.252  1.00 91.77           C
ATOM   3219 1HB  LEU A 217     -13.336   1.868   9.823  1.00 91.77           H
ATOM   3220 2HB  LEU A 217     -11.588   1.981   9.878  1.00 91.77           H
ATOM   3221  CG  LEU A 217     -12.445   2.565   8.006  1.00 91.77           C
ATOM   3222  HG  LEU A 217     -11.570   2.324   7.402  1.00 91.77           H
ATOM   3223  CD1 LEU A 217     -13.679   2.279   7.147  1.00 91.77           C
ATOM   3224 1HD1 LEU A 217     -13.669   1.235   6.833  1.00 91.77           H
ATOM   3225 2HD1 LEU A 217     -14.580   2.474   7.729  1.00 91.77           H
ATOM   3226 3HD1 LEU A 217     -13.667   2.923   6.268  1.00 91.77           H
ATOM   3227  CD2 LEU A 217     -12.340   4.043   8.384  1.00 91.77           C
ATOM   3228 1HD2 LEU A 217     -13.182   4.316   9.020  1.00 91.77           H
ATOM   3229 2HD2 LEU A 217     -11.408   4.215   8.922  1.00 91.77           H
ATOM   3230 3HD2 LEU A 217     -12.355   4.652   7.479  1.00 91.77           H
ATOM   3231  HN  LEU A 217     -12.329   0.017  11.079  1.00 91.77           H
ATOM   3232  N   LYS A 218      -9.969  -0.352   8.917  1.00 89.77           N
ATOM   3233  CA  LYS A 218      -8.709  -0.706   8.287  1.00 89.77           C
ATOM   3234  C   LYS A 218      -8.829  -2.098   7.663  1.00 89.77           C
ATOM   3235  O   LYS A 218      -8.302  -2.344   6.579  1.00 89.77           O
ATOM   3236  HA  LYS A 218      -8.529   0.015   7.489  1.00 89.77           H
ATOM   3237  CB  LYS A 218      -7.556  -0.576   9.284  1.00 89.77           C
ATOM   3238 1HB  LYS A 218      -7.842  -1.022  10.236  1.00 89.77           H
ATOM   3239 2HB  LYS A 218      -6.691  -1.130   8.919  1.00 89.77           H
ATOM   3240  CG  LYS A 218      -7.176   0.891   9.495  1.00 89.77           C
ATOM   3241 1HG  LYS A 218      -6.718   1.286   8.588  1.00 89.77           H
ATOM   3242 2HG  LYS A 218      -8.075   1.480   9.680  1.00 89.77           H
ATOM   3243  CD  LYS A 218      -6.209   1.043  10.670  1.00 89.77           C
ATOM   3244 1HD  LYS A 218      -6.643   0.594  11.564  1.00 89.77           H
ATOM   3245 2HD  LYS A 218      -5.286   0.504  10.458  1.00 89.77           H
ATOM   3246  CE  LYS A 218      -5.896   2.517  10.935  1.00 89.77           C
ATOM   3247 1HE  LYS A 218      -5.755   3.041   9.990  1.00 89.77           H
ATOM   3248 2HE  LYS A 218      -6.739   2.990  11.439  1.00 89.77           H
ATOM   3249  NZ  LYS A 218      -4.678   2.647  11.767  1.00 89.77           N
ATOM   3250 1HZ  LYS A 218      -4.415   3.625  11.831  1.00 89.77           H
ATOM   3251 2HZ  LYS A 218      -4.864   2.286  12.696  1.00 89.77           H
ATOM   3252 3HZ  LYS A 218      -3.922   2.121  11.344  1.00 89.77           H
ATOM   3253  HN  LYS A 218      -9.922  -0.210   9.906  1.00 89.77           H
ATOM   3254  N   VAL A 219      -9.526  -2.972   8.375  1.00 90.43           N
ATOM   3255  CA  VAL A 219      -9.670  -4.349   7.935  1.00 90.43           C
ATOM   3256  C   VAL A 219     -10.551  -4.392   6.686  1.00 90.43           C
ATOM   3257  O   VAL A 219     -10.243  -5.100   5.728  1.00 90.43           O
ATOM   3258  HA  VAL A 219      -8.677  -4.718   7.677  1.00 90.43           H
ATOM   3259  CB  VAL A 219     -10.212  -5.209   9.079  1.00 90.43           C
ATOM   3260  HB  VAL A 219     -11.103  -4.721   9.473  1.00 90.43           H
ATOM   3261  CG1 VAL A 219     -10.620  -6.596   8.576  1.00 90.43           C
ATOM   3262 1HG1 VAL A 219     -11.396  -6.493   7.818  1.00 90.43           H
ATOM   3263 2HG1 VAL A 219      -9.753  -7.095   8.144  1.00 90.43           H
ATOM   3264 3HG1 VAL A 219     -11.001  -7.186   9.409  1.00 90.43           H
ATOM   3265  CG2 VAL A 219      -9.193  -5.316  10.215  1.00 90.43           C
ATOM   3266 1HG2 VAL A 219      -8.276  -5.771   9.840  1.00 90.43           H
ATOM   3267 2HG2 VAL A 219      -8.973  -4.320  10.601  1.00 90.43           H
ATOM   3268 3HG2 VAL A 219      -9.604  -5.933  11.015  1.00 90.43           H
ATOM   3269  HN  VAL A 219      -9.986  -2.752   9.235  1.00 90.43           H
ATOM   3270  N   ILE A 220     -11.631  -3.625   6.735  1.00 90.30           N
ATOM   3271  CA  ILE A 220     -12.578  -3.594   5.634  1.00 90.30           C
ATOM   3272  C   ILE A 220     -11.868  -3.104   4.370  1.00 90.30           C
ATOM   3273  O   ILE A 220     -11.953  -3.740   3.320  1.00 90.30           O
ATOM   3274  HA  ILE A 220     -12.917  -4.616   5.465  1.00 90.30           H
ATOM   3275  CB  ILE A 220     -13.808  -2.765   6.008  1.00 90.30           C
ATOM   3276  HB  ILE A 220     -13.468  -1.830   6.452  1.00 90.30           H
ATOM   3277  CG1 ILE A 220     -14.653  -3.484   7.062  1.00 90.30           C
ATOM   3278 1HG1 ILE A 220     -15.123  -4.362   6.619  1.00 90.30           H
ATOM   3279 2HG1 ILE A 220     -14.011  -3.837   7.869  1.00 90.30           H
ATOM   3280  CG2 ILE A 220     -14.625  -2.405   4.766  1.00 90.30           C
ATOM   3281 1HG2 ILE A 220     -14.008  -1.824   4.081  1.00 90.30           H
ATOM   3282 2HG2 ILE A 220     -14.957  -3.318   4.272  1.00 90.30           H
ATOM   3283 3HG2 ILE A 220     -15.494  -1.816   5.061  1.00 90.30           H
ATOM   3284  CD1 ILE A 220     -15.729  -2.555   7.629  1.00 90.30           C
ATOM   3285 1HD1 ILE A 220     -15.255  -1.690   8.092  1.00 90.30           H
ATOM   3286 2HD1 ILE A 220     -16.383  -2.223   6.823  1.00 90.30           H
ATOM   3287 3HD1 ILE A 220     -16.315  -3.091   8.375  1.00 90.30           H
ATOM   3288  HN  ILE A 220     -11.862  -3.034   7.508  1.00 90.30           H
ATOM   3289  N   LEU A 221     -11.183  -1.979   4.513  1.00 87.11           N
ATOM   3290  CA  LEU A 221     -10.569  -1.327   3.369  1.00 87.11           C
ATOM   3291  C   LEU A 221      -9.271  -2.053   3.009  1.00 87.11           C
ATOM   3292  O   LEU A 221      -8.818  -1.994   1.867  1.00 87.11           O
ATOM   3293  HA  LEU A 221     -11.259  -1.418   2.531  1.00 87.11           H
ATOM   3294  CB  LEU A 221     -10.382   0.167   3.641  1.00 87.11           C
ATOM   3295 1HB  LEU A 221      -9.700   0.281   4.483  1.00 87.11           H
ATOM   3296 2HB  LEU A 221      -9.896   0.616   2.774  1.00 87.11           H
ATOM   3297  CG  LEU A 221     -11.657   0.959   3.942  1.00 87.11           C
ATOM   3298  HG  LEU A 221     -12.186   0.458   4.753  1.00 87.11           H
ATOM   3299  CD1 LEU A 221     -11.324   2.372   4.423  1.00 87.11           C
ATOM   3300 1HD1 LEU A 221     -10.725   2.315   5.332  1.00 87.11           H
ATOM   3301 2HD1 LEU A 221     -10.761   2.896   3.650  1.00 87.11           H
ATOM   3302 3HD1 LEU A 221     -12.247   2.913   4.630  1.00 87.11           H
ATOM   3303  CD2 LEU A 221     -12.593   0.971   2.732  1.00 87.11           C
ATOM   3304 1HD2 LEU A 221     -12.086   1.433   1.885  1.00 87.11           H
ATOM   3305 2HD2 LEU A 221     -12.869  -0.052   2.475  1.00 87.11           H
ATOM   3306 3HD2 LEU A 221     -13.491   1.540   2.973  1.00 87.11           H
ATOM   3307  HN  LEU A 221     -11.046  -1.515   5.388  1.00 87.11           H
ATOM   3308  N   GLY A 222      -8.709  -2.722   4.006  1.00 81.91           N
ATOM   3309  CA  GLY A 222      -7.372  -3.274   3.876  1.00 81.91           C
ATOM   3310  C   GLY A 222      -7.415  -4.682   3.279  1.00 81.91           C
ATOM   3311  O   GLY A 222      -6.525  -5.068   2.523  1.00 81.91           O
ATOM   3312 1HA  GLY A 222      -6.766  -2.626   3.242  1.00 81.91           H
ATOM   3313 2HA  GLY A 222      -6.890  -3.304   4.853  1.00 81.91           H
ATOM   3314  HN  GLY A 222      -9.151  -2.888   4.887  1.00 81.91           H
ATOM   3315  N   PHE A 223      -8.460  -5.412   3.642  1.00 81.28           N
ATOM   3316  CA  PHE A 223      -8.523  -6.831   3.338  1.00 81.28           C
ATOM   3317  C   PHE A 223      -9.625  -7.125   2.318  1.00 81.28           C
ATOM   3318  O   PHE A 223      -9.354  -7.651   1.240  1.00 81.28           O
ATOM   3319  HA  PHE A 223      -7.558  -7.116   2.919  1.00 81.28           H
ATOM   3320  CB  PHE A 223      -8.850  -7.555   4.646  1.00 81.28           C
ATOM   3321 1HB  PHE A 223      -8.176  -7.198   5.425  1.00 81.28           H
ATOM   3322 2HB  PHE A 223      -9.861  -7.290   4.953  1.00 81.28           H
ATOM   3323  CG  PHE A 223      -8.743  -9.079   4.558  1.00 81.28           C
ATOM   3324  CD1 PHE A 223      -9.868  -9.834   4.445  1.00 81.28           C
ATOM   3325  HD1 PHE A 223     -10.846  -9.354   4.417  1.00 81.28           H
ATOM   3326  CD2 PHE A 223      -7.522  -9.678   4.592  1.00 81.28           C
ATOM   3327  HD2 PHE A 223      -6.620  -9.072   4.682  1.00 81.28           H
ATOM   3328  CE1 PHE A 223      -9.769 -11.248   4.363  1.00 81.28           C
ATOM   3329  HE1 PHE A 223     -10.671 -11.854   4.273  1.00 81.28           H
ATOM   3330  CE2 PHE A 223      -7.423 -11.092   4.510  1.00 81.28           C
ATOM   3331  HE2 PHE A 223      -6.445 -11.572   4.537  1.00 81.28           H
ATOM   3332  CZ  PHE A 223      -8.548 -11.847   4.397  1.00 81.28           C
ATOM   3333  HZ  PHE A 223      -8.472 -12.933   4.334  1.00 81.28           H
ATOM   3334  HN  PHE A 223      -9.252  -5.050   4.134  1.00 81.28           H
ATOM   3335  N   PHE A 224     -10.846  -6.771   2.694  1.00 84.86           N
ATOM   3336  CA  PHE A 224     -12.015  -7.212   1.953  1.00 84.86           C
ATOM   3337  C   PHE A 224     -12.122  -6.481   0.613  1.00 84.86           C
ATOM   3338  O   PHE A 224     -12.451  -7.088  -0.405  1.00 84.86           O
ATOM   3339  HA  PHE A 224     -11.900  -8.281   1.773  1.00 84.86           H
ATOM   3340  CB  PHE A 224     -13.239  -6.872   2.805  1.00 84.86           C
ATOM   3341 1HB  PHE A 224     -13.155  -5.841   3.149  1.00 84.86           H
ATOM   3342 2HB  PHE A 224     -14.131  -6.927   2.180  1.00 84.86           H
ATOM   3343  CG  PHE A 224     -13.427  -7.786   4.017  1.00 84.86           C
ATOM   3344  CD1 PHE A 224     -13.972  -9.022   3.858  1.00 84.86           C
ATOM   3345  HD1 PHE A 224     -14.275  -9.361   2.868  1.00 84.86           H
ATOM   3346  CD2 PHE A 224     -13.049  -7.363   5.253  1.00 84.86           C
ATOM   3347  HD2 PHE A 224     -12.613  -6.372   5.380  1.00 84.86           H
ATOM   3348  CE1 PHE A 224     -14.146  -9.871   4.983  1.00 84.86           C
ATOM   3349  HE1 PHE A 224     -14.583 -10.861   4.856  1.00 84.86           H
ATOM   3350  CE2 PHE A 224     -13.224  -8.212   6.378  1.00 84.86           C
ATOM   3351  HE2 PHE A 224     -12.921  -7.872   7.369  1.00 84.86           H
ATOM   3352  CZ  PHE A 224     -13.769  -9.448   6.219  1.00 84.86           C
ATOM   3353  HZ  PHE A 224     -13.903 -10.099   7.083  1.00 84.86           H
ATOM   3354  HN  PHE A 224     -11.041  -6.196   3.488  1.00 84.86           H
ATOM   3355  N   LEU A 225     -11.837  -5.188   0.656  1.00 81.81           N
ATOM   3356  CA  LEU A 225     -11.937  -4.359  -0.533  1.00 81.81           C
ATOM   3357  C   LEU A 225     -11.017  -4.919  -1.619  1.00 81.81           C
ATOM   3358  O   LEU A 225     -11.457  -5.179  -2.738  1.00 81.81           O
ATOM   3359  HA  LEU A 225     -12.966  -4.420  -0.888  1.00 81.81           H
ATOM   3360  CB  LEU A 225     -11.662  -2.894  -0.190  1.00 81.81           C
ATOM   3361 1HB  LEU A 225     -12.440  -2.549   0.491  1.00 81.81           H
ATOM   3362 2HB  LEU A 225     -10.718  -2.839   0.351  1.00 81.81           H
ATOM   3363  CG  LEU A 225     -11.596  -1.928  -1.375  1.00 81.81           C
ATOM   3364  HG  LEU A 225     -10.933  -2.355  -2.127  1.00 81.81           H
ATOM   3365  CD1 LEU A 225     -12.971  -1.764  -2.026  1.00 81.81           C
ATOM   3366 1HD1 LEU A 225     -13.322  -2.732  -2.383  1.00 81.81           H
ATOM   3367 2HD1 LEU A 225     -13.676  -1.370  -1.293  1.00 81.81           H
ATOM   3368 3HD1 LEU A 225     -12.896  -1.073  -2.865  1.00 81.81           H
ATOM   3369  CD2 LEU A 225     -10.997  -0.584  -0.955  1.00 81.81           C
ATOM   3370 1HD2 LEU A 225     -11.615  -0.139  -0.175  1.00 81.81           H
ATOM   3371 2HD2 LEU A 225      -9.988  -0.740  -0.574  1.00 81.81           H
ATOM   3372 3HD2 LEU A 225     -10.962   0.083  -1.816  1.00 81.81           H
ATOM   3373  HN  LEU A 225     -11.542  -4.707   1.482  1.00 81.81           H
ATOM   3374  N   PRO A 226      -9.727  -5.114  -1.312  1.00 80.09           N
ATOM   3375  CA  PRO A 226      -8.802  -5.710  -2.280  1.00 80.09           C
ATOM   3376  C   PRO A 226      -9.316  -7.030  -2.831  1.00 80.09           C
ATOM   3377  O   PRO A 226      -9.188  -7.300  -4.024  1.00 80.09           O
ATOM   3378  HA  PRO A 226      -8.699  -5.059  -3.148  1.00 80.09           H
ATOM   3379  CB  PRO A 226      -7.510  -5.892  -1.481  1.00 80.09           C
ATOM   3380 1HB  PRO A 226      -7.458  -6.880  -1.022  1.00 80.09           H
ATOM   3381 2HB  PRO A 226      -6.629  -5.789  -2.114  1.00 80.09           H
ATOM   3382  CG  PRO A 226      -7.583  -4.788  -0.434  1.00 80.09           C
ATOM   3383 1HG  PRO A 226      -6.933  -4.993   0.417  1.00 80.09           H
ATOM   3384 2HG  PRO A 226      -7.266  -3.826  -0.837  1.00 80.09           H
ATOM   3385  CD  PRO A 226      -9.052  -4.787  -0.043  1.00 80.09           C
ATOM   3386 1HD  PRO A 226      -9.266  -5.528   0.727  1.00 80.09           H
ATOM   3387 2HD  PRO A 226      -9.365  -3.821   0.353  1.00 80.09           H
ATOM   3388  N   PHE A 227      -9.889  -7.824  -1.939  1.00 82.27           N
ATOM   3389  CA  PHE A 227     -10.343  -9.155  -2.305  1.00 82.27           C
ATOM   3390  C   PHE A 227     -11.485  -9.084  -3.321  1.00 82.27           C
ATOM   3391  O   PHE A 227     -11.496  -9.827  -4.301  1.00 82.27           O
ATOM   3392  HA  PHE A 227      -9.495  -9.676  -2.750  1.00 82.27           H
ATOM   3393  CB  PHE A 227     -10.856  -9.820  -1.026  1.00 82.27           C
ATOM   3394 1HB  PHE A 227     -10.100  -9.716  -0.247  1.00 82.27           H
ATOM   3395 2HB  PHE A 227     -11.743  -9.289  -0.683  1.00 82.27           H
ATOM   3396  CG  PHE A 227     -11.198 -11.302  -1.190  1.00 82.27           C
ATOM   3397  CD1 PHE A 227     -12.491 -11.687  -1.364  1.00 82.27           C
ATOM   3398  HD1 PHE A 227     -13.283 -10.939  -1.387  1.00 82.27           H
ATOM   3399  CD2 PHE A 227     -10.209 -12.236  -1.161  1.00 82.27           C
ATOM   3400  HD2 PHE A 227      -9.173 -11.928  -1.022  1.00 82.27           H
ATOM   3401  CE1 PHE A 227     -12.808 -13.062  -1.515  1.00 82.27           C
ATOM   3402  HE1 PHE A 227     -13.845 -13.370  -1.655  1.00 82.27           H
ATOM   3403  CE2 PHE A 227     -10.527 -13.612  -1.313  1.00 82.27           C
ATOM   3404  HE2 PHE A 227      -9.734 -14.360  -1.290  1.00 82.27           H
ATOM   3405  CZ  PHE A 227     -11.820 -13.996  -1.487  1.00 82.27           C
ATOM   3406  HZ  PHE A 227     -12.063 -15.052  -1.604  1.00 82.27           H
ATOM   3407  HN  PHE A 227     -10.043  -7.573  -0.984  1.00 82.27           H
ATOM   3408  N   VAL A 228     -12.419  -8.183  -3.053  1.00 84.27           N
ATOM   3409  CA  VAL A 228     -13.537  -7.971  -3.956  1.00 84.27           C
ATOM   3410  C   VAL A 228     -13.007  -7.516  -5.318  1.00 84.27           C
ATOM   3411  O   VAL A 228     -13.467  -7.988  -6.356  1.00 84.27           O
ATOM   3412  HA  VAL A 228     -14.045  -8.927  -4.080  1.00 84.27           H
ATOM   3413  CB  VAL A 228     -14.528  -6.983  -3.340  1.00 84.27           C
ATOM   3414  HB  VAL A 228     -13.978  -6.082  -3.066  1.00 84.27           H
ATOM   3415  CG1 VAL A 228     -15.607  -6.586  -4.350  1.00 84.27           C
ATOM   3416 1HG1 VAL A 228     -15.139  -6.117  -5.216  1.00 84.27           H
ATOM   3417 2HG1 VAL A 228     -16.151  -7.475  -4.668  1.00 84.27           H
ATOM   3418 3HG1 VAL A 228     -16.298  -5.882  -3.885  1.00 84.27           H
ATOM   3419  CG2 VAL A 228     -15.153  -7.556  -2.066  1.00 84.27           C
ATOM   3420 1HG2 VAL A 228     -15.683  -8.478  -2.305  1.00 84.27           H
ATOM   3421 2HG2 VAL A 228     -14.369  -7.764  -1.339  1.00 84.27           H
ATOM   3422 3HG2 VAL A 228     -15.854  -6.833  -1.649  1.00 84.27           H
ATOM   3423  HN  VAL A 228     -12.419  -7.605  -2.237  1.00 84.27           H
ATOM   3424  N   VAL A 229     -12.047  -6.604  -5.269  1.00 79.24           N
ATOM   3425  CA  VAL A 229     -11.451  -6.079  -6.486  1.00 79.24           C
ATOM   3426  C   VAL A 229     -10.808  -7.225  -7.270  1.00 79.24           C
ATOM   3427  O   VAL A 229     -11.008  -7.344  -8.477  1.00 79.24           O
ATOM   3428  HA  VAL A 229     -12.253  -5.650  -7.086  1.00 79.24           H
ATOM   3429  CB  VAL A 229     -10.464  -4.961  -6.144  1.00 79.24           C
ATOM   3430  HB  VAL A 229      -9.822  -5.315  -5.338  1.00 79.24           H
ATOM   3431  CG1 VAL A 229      -9.573  -4.631  -7.344  1.00 79.24           C
ATOM   3432 1HG1 VAL A 229      -9.010  -5.519  -7.633  1.00 79.24           H
ATOM   3433 2HG1 VAL A 229     -10.194  -4.307  -8.179  1.00 79.24           H
ATOM   3434 3HG1 VAL A 229      -8.881  -3.834  -7.074  1.00 79.24           H
ATOM   3435  CG2 VAL A 229     -11.198  -3.714  -5.647  1.00 79.24           C
ATOM   3436 1HG2 VAL A 229     -11.875  -3.358  -6.424  1.00 79.24           H
ATOM   3437 2HG2 VAL A 229     -11.769  -3.961  -4.752  1.00 79.24           H
ATOM   3438 3HG2 VAL A 229     -10.473  -2.935  -5.412  1.00 79.24           H
ATOM   3439  HN  VAL A 229     -11.677  -6.226  -4.420  1.00 79.24           H
ATOM   3440  N   MET A 230     -10.050  -8.040  -6.550  1.00 81.74           N
ATOM   3441  CA  MET A 230      -9.369  -9.166  -7.165  1.00 81.74           C
ATOM   3442  C   MET A 230     -10.352 -10.039  -7.949  1.00 81.74           C
ATOM   3443  O   MET A 230     -10.127 -10.333  -9.122  1.00 81.74           O
ATOM   3444  HA  MET A 230      -8.637  -8.731  -7.845  1.00 81.74           H
ATOM   3445  CB  MET A 230      -8.692 -10.007  -6.082  1.00 81.74           C
ATOM   3446 1HB  MET A 230      -9.384 -10.167  -5.255  1.00 81.74           H
ATOM   3447 2HB  MET A 230      -8.441 -10.990  -6.482  1.00 81.74           H
ATOM   3448  CG  MET A 230      -7.424  -9.321  -5.568  1.00 81.74           C
ATOM   3449 1HG  MET A 230      -6.739  -9.139  -6.396  1.00 81.74           H
ATOM   3450 2HG  MET A 230      -7.674  -8.350  -5.141  1.00 81.74           H
ATOM   3451  SD  MET A 230      -6.634 -10.343  -4.336  1.00 81.74           S
ATOM   3452  CE  MET A 230      -6.829  -9.302  -2.899  1.00 81.74           C
ATOM   3453 1HE  MET A 230      -6.329  -8.348  -3.070  1.00 81.74           H
ATOM   3454 2HE  MET A 230      -7.889  -9.129  -2.717  1.00 81.74           H
ATOM   3455 3HE  MET A 230      -6.386  -9.793  -2.032  1.00 81.74           H
ATOM   3456  HN  MET A 230      -9.899  -7.940  -5.567  1.00 81.74           H
ATOM   3457  N   ALA A 231     -11.420 -10.429  -7.269  1.00 82.81           N
ATOM   3458  CA  ALA A 231     -12.367 -11.372  -7.840  1.00 82.81           C
ATOM   3459  C   ALA A 231     -12.968 -10.777  -9.115  1.00 82.81           C
ATOM   3460  O   ALA A 231     -13.108 -11.470 -10.121  1.00 82.81           O
ATOM   3461  HA  ALA A 231     -11.819 -12.279  -8.096  1.00 82.81           H
ATOM   3462  CB  ALA A 231     -13.433 -11.718  -6.799  1.00 82.81           C
ATOM   3463 1HB  ALA A 231     -12.957 -12.164  -5.925  1.00 82.81           H
ATOM   3464 2HB  ALA A 231     -13.959 -10.811  -6.502  1.00 82.81           H
ATOM   3465 3HB  ALA A 231     -14.143 -12.426  -7.227  1.00 82.81           H
ATOM   3466  HN  ALA A 231     -11.642 -10.112  -6.347  1.00 82.81           H
ATOM   3467  N   CYS A 232     -13.308  -9.499  -9.030  1.00 82.30           N
ATOM   3468  CA  CYS A 232     -13.852  -8.792 -10.176  1.00 82.30           C
ATOM   3469  C   CYS A 232     -12.804  -8.806 -11.291  1.00 82.30           C
ATOM   3470  O   CYS A 232     -13.125  -9.083 -12.446  1.00 82.30           O
ATOM   3471  HA  CYS A 232     -14.748  -9.333 -10.481  1.00 82.30           H
ATOM   3472  CB  CYS A 232     -14.280  -7.369  -9.812  1.00 82.30           C
ATOM   3473 1HB  CYS A 232     -13.470  -6.859  -9.291  1.00 82.30           H
ATOM   3474 2HB  CYS A 232     -14.484  -6.799 -10.718  1.00 82.30           H
ATOM   3475  SG  CYS A 232     -15.772  -7.415  -8.753  1.00 82.30           S
ATOM   3476  HG  CYS A 232     -15.126  -7.643  -7.613  1.00 82.30           H
ATOM   3477  HN  CYS A 232     -13.217  -8.950  -8.199  1.00 82.30           H
ATOM   3478  N   CYS A 233     -11.573  -8.503 -10.906  1.00 80.75           N
ATOM   3479  CA  CYS A 233     -10.499  -8.365 -11.874  1.00 80.75           C
ATOM   3480  C   CYS A 233     -10.352  -9.692 -12.621  1.00 80.75           C
ATOM   3481  O   CYS A 233     -10.347  -9.719 -13.851  1.00 80.75           O
ATOM   3482  HA  CYS A 233     -10.792  -7.567 -12.556  1.00 80.75           H
ATOM   3483  CB  CYS A 233      -9.189  -7.937 -11.209  1.00 80.75           C
ATOM   3484 1HB  CYS A 233      -8.944  -8.620 -10.396  1.00 80.75           H
ATOM   3485 2HB  CYS A 233      -8.372  -7.991 -11.928  1.00 80.75           H
ATOM   3486  SG  CYS A 233      -9.342  -6.231 -10.566  1.00 80.75           S
ATOM   3487  HG  CYS A 233      -8.098  -6.144 -10.104  1.00 80.75           H
ATOM   3488  HN  CYS A 233     -11.306  -8.352  -9.954  1.00 80.75           H
ATOM   3489  N   TYR A 234     -10.236 -10.761 -11.847  1.00 81.69           N
ATOM   3490  CA  TYR A 234     -10.012 -12.078 -12.417  1.00 81.69           C
ATOM   3491  C   TYR A 234     -11.233 -12.547 -13.211  1.00 81.69           C
ATOM   3492  O   TYR A 234     -11.092 -13.161 -14.268  1.00 81.69           O
ATOM   3493  HA  TYR A 234      -9.155 -12.012 -13.088  1.00 81.69           H
ATOM   3494  CB  TYR A 234      -9.796 -13.020 -11.231  1.00 81.69           C
ATOM   3495 1HB  TYR A 234     -10.493 -12.753 -10.437  1.00 81.69           H
ATOM   3496 2HB  TYR A 234     -10.039 -14.037 -11.540  1.00 81.69           H
ATOM   3497  CG  TYR A 234      -8.373 -12.999 -10.670  1.00 81.69           C
ATOM   3498  CD1 TYR A 234      -7.312 -13.383 -11.465  1.00 81.69           C
ATOM   3499  HD1 TYR A 234      -7.488 -13.701 -12.492  1.00 81.69           H
ATOM   3500  CD2 TYR A 234      -8.151 -12.596  -9.369  1.00 81.69           C
ATOM   3501  HD2 TYR A 234      -8.989 -12.293  -8.741  1.00 81.69           H
ATOM   3502  CE1 TYR A 234      -5.973 -13.362 -10.937  1.00 81.69           C
ATOM   3503  HE1 TYR A 234      -5.126 -13.663 -11.553  1.00 81.69           H
ATOM   3504  CE2 TYR A 234      -6.811 -12.576  -8.841  1.00 81.69           C
ATOM   3505  HE2 TYR A 234      -6.621 -12.259  -7.815  1.00 81.69           H
ATOM   3506  CZ  TYR A 234      -5.788 -12.960  -9.651  1.00 81.69           C
ATOM   3507  OH  TYR A 234      -4.523 -12.941  -9.152  1.00 81.69           O
ATOM   3508  HH  TYR A 234      -3.885 -13.318  -9.823  1.00 81.69           H
ATOM   3509  HN  TYR A 234     -10.294 -10.737 -10.849  1.00 81.69           H
ATOM   3510  N   THR A 235     -12.403 -12.241 -12.671  1.00 84.90           N
ATOM   3511  CA  THR A 235     -13.647 -12.565 -13.348  1.00 84.90           C
ATOM   3512  C   THR A 235     -13.685 -11.920 -14.734  1.00 84.90           C
ATOM   3513  O   THR A 235     -14.041 -12.570 -15.716  1.00 84.90           O
ATOM   3514  HA  THR A 235     -13.687 -13.645 -13.496  1.00 84.90           H
ATOM   3515  CB  THR A 235     -14.804 -12.132 -12.445  1.00 84.90           C
ATOM   3516  HB  THR A 235     -14.816 -11.049 -12.321  1.00 84.90           H
ATOM   3517  OG1 THR A 235     -14.613 -12.885 -11.250  1.00 84.90           O
ATOM   3518  HG1 THR A 235     -14.233 -12.300 -10.534  1.00 84.90           H
ATOM   3519  CG2 THR A 235     -16.163 -12.601 -12.967  1.00 84.90           C
ATOM   3520 1HG2 THR A 235     -16.174 -13.689 -13.027  1.00 84.90           H
ATOM   3521 2HG2 THR A 235     -16.335 -12.181 -13.959  1.00 84.90           H
ATOM   3522 3HG2 THR A 235     -16.948 -12.266 -12.290  1.00 84.90           H
ATOM   3523  HN  THR A 235     -12.509 -11.780 -11.790  1.00 84.90           H
ATOM   3524  N   ILE A 236     -13.312 -10.649 -14.771  1.00 79.42           N
ATOM   3525  CA  ILE A 236     -13.247  -9.924 -16.028  1.00 79.42           C
ATOM   3526  C   ILE A 236     -12.225 -10.596 -16.948  1.00 79.42           C
ATOM   3527  O   ILE A 236     -12.489 -10.800 -18.132  1.00 79.42           O
ATOM   3528  HA  ILE A 236     -14.229  -9.992 -16.496  1.00 79.42           H
ATOM   3529  CB  ILE A 236     -12.967  -8.441 -15.778  1.00 79.42           C
ATOM   3530  HB  ILE A 236     -12.239  -8.363 -14.970  1.00 79.42           H
ATOM   3531  CG1 ILE A 236     -14.232  -7.714 -15.318  1.00 79.42           C
ATOM   3532 1HG1 ILE A 236     -14.949  -7.671 -16.137  1.00 79.42           H
ATOM   3533 2HG1 ILE A 236     -14.704  -8.274 -14.510  1.00 79.42           H
ATOM   3534  CG2 ILE A 236     -12.345  -7.784 -17.012  1.00 79.42           C
ATOM   3535 1HG2 ILE A 236     -11.406  -8.282 -17.254  1.00 79.42           H
ATOM   3536 2HG2 ILE A 236     -13.031  -7.873 -17.855  1.00 79.42           H
ATOM   3537 3HG2 ILE A 236     -12.156  -6.731 -16.807  1.00 79.42           H
ATOM   3538  CD1 ILE A 236     -13.908  -6.297 -14.842  1.00 79.42           C
ATOM   3539 1HD1 ILE A 236     -13.209  -6.345 -14.007  1.00 79.42           H
ATOM   3540 2HD1 ILE A 236     -13.458  -5.733 -15.660  1.00 79.42           H
ATOM   3541 3HD1 ILE A 236     -14.824  -5.802 -14.521  1.00 79.42           H
ATOM   3542  HN  ILE A 236     -13.058 -10.118 -13.963  1.00 79.42           H
ATOM   3543  N   ILE A 237     -11.080 -10.923 -16.367  1.00 75.27           N
ATOM   3544  CA  ILE A 237      -9.985 -11.487 -17.138  1.00 75.27           C
ATOM   3545  C   ILE A 237     -10.450 -12.785 -17.801  1.00 75.27           C
ATOM   3546  O   ILE A 237     -10.241 -12.985 -18.997  1.00 75.27           O
ATOM   3547  HA  ILE A 237      -9.732 -10.771 -17.920  1.00 75.27           H
ATOM   3548  CB  ILE A 237      -8.743 -11.656 -16.260  1.00 75.27           C
ATOM   3549  HB  ILE A 237      -9.054 -12.081 -15.306  1.00 75.27           H
ATOM   3550  CG1 ILE A 237      -8.095 -10.302 -15.962  1.00 75.27           C
ATOM   3551 1HG1 ILE A 237      -7.652  -9.899 -16.872  1.00 75.27           H
ATOM   3552 2HG1 ILE A 237      -8.857  -9.594 -15.637  1.00 75.27           H
ATOM   3553  CG2 ILE A 237      -7.754 -12.638 -16.892  1.00 75.27           C
ATOM   3554 1HG2 ILE A 237      -8.233 -13.610 -17.010  1.00 75.27           H
ATOM   3555 2HG2 ILE A 237      -7.444 -12.264 -17.868  1.00 75.27           H
ATOM   3556 3HG2 ILE A 237      -6.881 -12.739 -16.247  1.00 75.27           H
ATOM   3557  CD1 ILE A 237      -7.020 -10.435 -14.881  1.00 75.27           C
ATOM   3558 1HD1 ILE A 237      -7.471 -10.817 -13.965  1.00 75.27           H
ATOM   3559 2HD1 ILE A 237      -6.248 -11.126 -15.220  1.00 75.27           H
ATOM   3560 3HD1 ILE A 237      -6.576  -9.459 -14.688  1.00 75.27           H
ATOM   3561  HN  ILE A 237     -10.894 -10.808 -15.391  1.00 75.27           H
ATOM   3562  N   ILE A 238     -11.071 -13.635 -16.996  1.00 79.29           N
ATOM   3563  CA  ILE A 238     -11.510 -14.935 -17.474  1.00 79.29           C
ATOM   3564  C   ILE A 238     -12.479 -14.743 -18.642  1.00 79.29           C
ATOM   3565  O   ILE A 238     -12.332 -15.377 -19.686  1.00 79.29           O
ATOM   3566  HA  ILE A 238     -10.629 -15.463 -17.839  1.00 79.29           H
ATOM   3567  CB  ILE A 238     -12.089 -15.761 -16.324  1.00 79.29           C
ATOM   3568  HB  ILE A 238     -12.772 -15.127 -15.758  1.00 79.29           H
ATOM   3569  CG1 ILE A 238     -10.987 -16.209 -15.362  1.00 79.29           C
ATOM   3570 1HG1 ILE A 238     -10.410 -17.016 -15.815  1.00 79.29           H
ATOM   3571 2HG1 ILE A 238     -10.297 -15.385 -15.184  1.00 79.29           H
ATOM   3572  CG2 ILE A 238     -12.903 -16.943 -16.854  1.00 79.29           C
ATOM   3573 1HG2 ILE A 238     -13.725 -16.572 -17.466  1.00 79.29           H
ATOM   3574 2HG2 ILE A 238     -12.261 -17.585 -17.457  1.00 79.29           H
ATOM   3575 3HG2 ILE A 238     -13.303 -17.513 -16.015  1.00 79.29           H
ATOM   3576  CD1 ILE A 238     -11.579 -16.682 -14.033  1.00 79.29           C
ATOM   3577 1HD1 ILE A 238     -12.135 -15.866 -13.571  1.00 79.29           H
ATOM   3578 2HD1 ILE A 238     -12.249 -17.523 -14.212  1.00 79.29           H
ATOM   3579 3HD1 ILE A 238     -10.774 -16.995 -13.367  1.00 79.29           H
ATOM   3580  HN  ILE A 238     -11.274 -13.447 -16.035  1.00 79.29           H
ATOM   3581  N   HIS A 239     -13.448 -13.865 -18.428  1.00 80.84           N
ATOM   3582  CA  HIS A 239     -14.467 -13.615 -19.433  1.00 80.84           C
ATOM   3583  C   HIS A 239     -13.809 -13.091 -20.711  1.00 80.84           C
ATOM   3584  O   HIS A 239     -14.232 -13.429 -21.815  1.00 80.84           O
ATOM   3585  HA  HIS A 239     -14.940 -14.573 -19.645  1.00 80.84           H
ATOM   3586  CB  HIS A 239     -15.544 -12.673 -18.892  1.00 80.84           C
ATOM   3587 1HB  HIS A 239     -15.876 -13.037 -17.919  1.00 80.84           H
ATOM   3588 2HB  HIS A 239     -15.104 -11.689 -18.730  1.00 80.84           H
ATOM   3589  CG  HIS A 239     -16.745 -12.529 -19.796  1.00 80.84           C
ATOM   3590  ND1 HIS A 239     -16.961 -11.411 -20.583  1.00 80.84           N
ATOM   3591  HD1 HIS A 239     -16.367 -10.608 -20.634  1.00 80.84           H
ATOM   3592  CD2 HIS A 239     -17.790 -13.373 -20.031  1.00 80.84           C
ATOM   3593  HD2 HIS A 239     -17.935 -14.351 -19.571  1.00 80.84           H
ATOM   3594  CE1 HIS A 239     -18.089 -11.585 -21.255  1.00 80.84           C
ATOM   3595  HE1 HIS A 239     -18.530 -10.880 -21.960  1.00 80.84           H
ATOM   3596  NE2 HIS A 239     -18.602 -12.801 -20.911  1.00 80.84           N
ATOM   3597  HN  HIS A 239     -13.543 -13.332 -17.587  1.00 80.84           H
ATOM   3598  N   THR A 240     -12.784 -12.273 -20.518  1.00 74.27           N
ATOM   3599  CA  THR A 240     -12.065 -11.697 -21.642  1.00 74.27           C
ATOM   3600  C   THR A 240     -11.357 -12.793 -22.441  1.00 74.27           C
ATOM   3601  O   THR A 240     -11.367 -12.775 -23.671  1.00 74.27           O
ATOM   3602  HA  THR A 240     -12.789 -11.231 -22.311  1.00 74.27           H
ATOM   3603  CB  THR A 240     -11.113 -10.630 -21.097  1.00 74.27           C
ATOM   3604  HB  THR A 240     -10.345 -11.079 -20.468  1.00 74.27           H
ATOM   3605  OG1 THR A 240     -11.972  -9.697 -20.448  1.00 74.27           O
ATOM   3606  HG1 THR A 240     -11.844  -9.745 -19.458  1.00 74.27           H
ATOM   3607  CG2 THR A 240     -10.449  -9.815 -22.209  1.00 74.27           C
ATOM   3608 1HG2 THR A 240     -11.216  -9.312 -22.798  1.00 74.27           H
ATOM   3609 2HG2 THR A 240      -9.874 -10.480 -22.853  1.00 74.27           H
ATOM   3610 3HG2 THR A 240      -9.784  -9.073 -21.767  1.00 74.27           H
ATOM   3611  HN  THR A 240     -12.445 -12.004 -19.617  1.00 74.27           H
ATOM   3612  N   LEU A 241     -10.758 -13.721 -21.709  1.00 75.55           N
ATOM   3613  CA  LEU A 241      -9.998 -14.791 -22.332  1.00 75.55           C
ATOM   3614  C   LEU A 241     -10.942 -15.662 -23.164  1.00 75.55           C
ATOM   3615  O   LEU A 241     -10.604 -16.060 -24.279  1.00 75.55           O
ATOM   3616  HA  LEU A 241      -9.274 -14.329 -23.003  1.00 75.55           H
ATOM   3617  CB  LEU A 241      -9.209 -15.572 -21.280  1.00 75.55           C
ATOM   3618 1HB  LEU A 241      -9.869 -15.776 -20.437  1.00 75.55           H
ATOM   3619 2HB  LEU A 241      -8.928 -16.535 -21.705  1.00 75.55           H
ATOM   3620  CG  LEU A 241      -7.945 -14.892 -20.749  1.00 75.55           C
ATOM   3621  HG  LEU A 241      -8.221 -13.908 -20.367  1.00 75.55           H
ATOM   3622  CD1 LEU A 241      -7.349 -15.679 -19.580  1.00 75.55           C
ATOM   3623 1HD1 LEU A 241      -8.079 -15.739 -18.773  1.00 75.55           H
ATOM   3624 2HD1 LEU A 241      -7.091 -16.684 -19.913  1.00 75.55           H
ATOM   3625 3HD1 LEU A 241      -6.452 -15.174 -19.222  1.00 75.55           H
ATOM   3626  CD2 LEU A 241      -6.928 -14.672 -21.870  1.00 75.55           C
ATOM   3627 1HD2 LEU A 241      -6.652 -15.633 -22.303  1.00 75.55           H
ATOM   3628 2HD2 LEU A 241      -7.368 -14.039 -22.641  1.00 75.55           H
ATOM   3629 3HD2 LEU A 241      -6.040 -14.187 -21.465  1.00 75.55           H
ATOM   3630  HN  LEU A 241     -10.786 -13.749 -20.710  1.00 75.55           H
ATOM   3631  N   ILE A 242     -12.105 -15.934 -22.591  1.00 76.44           N
ATOM   3632  CA  ILE A 242     -13.085 -16.780 -23.251  1.00 76.44           C
ATOM   3633  C   ILE A 242     -13.530 -16.116 -24.556  1.00 76.44           C
ATOM   3634  O   ILE A 242     -13.680 -16.785 -25.577  1.00 76.44           O
ATOM   3635  HA  ILE A 242     -12.593 -17.722 -23.493  1.00 76.44           H
ATOM   3636  CB  ILE A 242     -14.239 -17.104 -22.300  1.00 76.44           C
ATOM   3637  HB  ILE A 242     -14.607 -16.168 -21.879  1.00 76.44           H
ATOM   3638  CG1 ILE A 242     -13.762 -17.969 -21.132  1.00 76.44           C
ATOM   3639 1HG1 ILE A 242     -13.542 -18.976 -21.487  1.00 76.44           H
ATOM   3640 2HG1 ILE A 242     -12.834 -17.563 -20.730  1.00 76.44           H
ATOM   3641  CG2 ILE A 242     -15.404 -17.750 -23.053  1.00 76.44           C
ATOM   3642 1HG2 ILE A 242     -15.765 -17.065 -23.821  1.00 76.44           H
ATOM   3643 2HG2 ILE A 242     -15.067 -18.674 -23.521  1.00 76.44           H
ATOM   3644 3HG2 ILE A 242     -16.211 -17.969 -22.354  1.00 76.44           H
ATOM   3645  CD1 ILE A 242     -14.819 -18.031 -20.028  1.00 76.44           C
ATOM   3646 1HD1 ILE A 242     -15.018 -17.025 -19.659  1.00 76.44           H
ATOM   3647 2HD1 ILE A 242     -15.738 -18.460 -20.428  1.00 76.44           H
ATOM   3648 3HD1 ILE A 242     -14.454 -18.652 -19.210  1.00 76.44           H
ATOM   3649  HN  ILE A 242     -12.381 -15.587 -21.695  1.00 76.44           H
ATOM   3650  N   GLN A 243     -13.728 -14.808 -24.479  1.00 71.78           N
ATOM   3651  CA  GLN A 243     -14.160 -14.048 -25.640  1.00 71.78           C
ATOM   3652  C   GLN A 243     -12.998 -13.870 -26.619  1.00 71.78           C
ATOM   3653  O   GLN A 243     -13.206 -13.497 -27.773  1.00 71.78           O
ATOM   3654  HA  GLN A 243     -14.946 -14.645 -26.102  1.00 71.78           H
ATOM   3655  CB  GLN A 243     -14.739 -12.694 -25.224  1.00 71.78           C
ATOM   3656 1HB  GLN A 243     -14.047 -12.190 -24.549  1.00 71.78           H
ATOM   3657 2HB  GLN A 243     -14.849 -12.057 -26.101  1.00 71.78           H
ATOM   3658  CG  GLN A 243     -16.095 -12.865 -24.537  1.00 71.78           C
ATOM   3659 1HG  GLN A 243     -16.722 -13.537 -25.125  1.00 71.78           H
ATOM   3660 2HG  GLN A 243     -15.957 -13.331 -23.561  1.00 71.78           H
ATOM   3661  CD  GLN A 243     -16.799 -11.517 -24.370  1.00 71.78           C
ATOM   3662  OE1 GLN A 243     -16.211 -10.458 -24.514  1.00 71.78           O
ATOM   3663  NE2 GLN A 243     -18.089 -11.615 -24.059  1.00 71.78           N
ATOM   3664 1HE2 GLN A 243     -18.511 -12.516 -23.956  1.00 71.78           H
ATOM   3665 2HE2 GLN A 243     -18.636 -10.788 -23.929  1.00 71.78           H
ATOM   3666  HN  GLN A 243     -13.599 -14.271 -23.646  1.00 71.78           H
ATOM   3667  N   ALA A 244     -11.801 -14.145 -26.124  1.00 65.09           N
ATOM   3668  CA  ALA A 244     -10.598 -13.927 -26.910  1.00 65.09           C
ATOM   3669  C   ALA A 244     -10.445 -15.062 -27.925  1.00 65.09           C
ATOM   3670  O   ALA A 244      -9.807 -16.074 -27.639  1.00 65.09           O
ATOM   3671  HA  ALA A 244     -10.717 -12.985 -27.445  1.00 65.09           H
ATOM   3672  CB  ALA A 244      -9.391 -13.814 -25.976  1.00 65.09           C
ATOM   3673 1HB  ALA A 244      -9.536 -12.976 -25.294  1.00 65.09           H
ATOM   3674 2HB  ALA A 244      -9.289 -14.735 -25.402  1.00 65.09           H
ATOM   3675 3HB  ALA A 244      -8.489 -13.651 -26.566  1.00 65.09           H
ATOM   3676  HN  ALA A 244     -11.645 -14.508 -25.205  1.00 65.09           H
ATOM   3677  N   LYS A 245     -11.042 -14.854 -29.090  1.00 61.26           N
ATOM   3678  CA  LYS A 245     -10.848 -15.768 -30.203  1.00 61.26           C
ATOM   3679  C   LYS A 245      -9.364 -15.802 -30.576  1.00 61.26           C
ATOM   3680  O   LYS A 245      -8.913 -16.722 -31.256  1.00 61.26           O
ATOM   3681  HA  LYS A 245     -11.142 -16.762 -29.865  1.00 61.26           H
ATOM   3682  CB  LYS A 245     -11.767 -15.396 -31.368  1.00 61.26           C
ATOM   3683 1HB  LYS A 245     -11.630 -14.345 -31.623  1.00 61.26           H
ATOM   3684 2HB  LYS A 245     -11.494 -15.975 -32.250  1.00 61.26           H
ATOM   3685  CG  LYS A 245     -13.233 -15.655 -31.015  1.00 61.26           C
ATOM   3686 1HG  LYS A 245     -13.332 -16.639 -30.557  1.00 61.26           H
ATOM   3687 2HG  LYS A 245     -13.567 -14.925 -30.277  1.00 61.26           H
ATOM   3688  CD  LYS A 245     -14.119 -15.573 -32.259  1.00 61.26           C
ATOM   3689 1HD  LYS A 245     -14.089 -14.562 -32.665  1.00 61.26           H
ATOM   3690 2HD  LYS A 245     -13.732 -16.238 -33.030  1.00 61.26           H
ATOM   3691  CE  LYS A 245     -15.564 -15.953 -31.928  1.00 61.26           C
ATOM   3692 1HE  LYS A 245     -15.582 -16.893 -31.377  1.00 61.26           H
ATOM   3693 2HE  LYS A 245     -16.006 -15.196 -31.281  1.00 61.26           H
ATOM   3694  NZ  LYS A 245     -16.363 -16.082 -33.168  1.00 61.26           N
ATOM   3695 1HZ  LYS A 245     -17.323 -16.303 -32.929  1.00 61.26           H
ATOM   3696 2HZ  LYS A 245     -16.335 -15.207 -33.680  1.00 61.26           H
ATOM   3697 3HZ  LYS A 245     -15.977 -16.823 -33.743  1.00 61.26           H
ATOM   3698  HN  LYS A 245     -11.647 -14.081 -29.278  1.00 61.26           H
ATOM   3699  N   LYS A 246      -8.647 -14.788 -30.115  1.00 58.77           N
ATOM   3700  CA  LYS A 246      -7.262 -14.609 -30.514  1.00 58.77           C
ATOM   3701  C   LYS A 246      -6.354 -14.824 -29.301  1.00 58.77           C
ATOM   3702  O   LYS A 246      -6.567 -14.225 -28.248  1.00 58.77           O
ATOM   3703  HA  LYS A 246      -7.033 -15.374 -31.256  1.00 58.77           H
ATOM   3704  CB  LYS A 246      -7.071 -13.250 -31.191  1.00 58.77           C
ATOM   3705 1HB  LYS A 246      -7.553 -12.473 -30.599  1.00 58.77           H
ATOM   3706 2HB  LYS A 246      -6.009 -13.006 -31.232  1.00 58.77           H
ATOM   3707  CG  LYS A 246      -7.653 -13.256 -32.606  1.00 58.77           C
ATOM   3708 1HG  LYS A 246      -7.394 -14.190 -33.105  1.00 58.77           H
ATOM   3709 2HG  LYS A 246      -8.741 -13.212 -32.555  1.00 58.77           H
ATOM   3710  CD  LYS A 246      -7.127 -12.072 -33.420  1.00 58.77           C
ATOM   3711 1HD  LYS A 246      -7.459 -11.138 -32.967  1.00 58.77           H
ATOM   3712 2HD  LYS A 246      -6.037 -12.068 -33.399  1.00 58.77           H
ATOM   3713  CE  LYS A 246      -7.615 -12.144 -34.869  1.00 58.77           C
ATOM   3714 1HE  LYS A 246      -7.499 -13.159 -35.248  1.00 58.77           H
ATOM   3715 2HE  LYS A 246      -8.678 -11.907 -34.913  1.00 58.77           H
ATOM   3716  NZ  LYS A 246      -6.854 -11.201 -35.719  1.00 58.77           N
ATOM   3717 1HZ  LYS A 246      -7.216 -11.232 -36.665  1.00 58.77           H
ATOM   3718 2HZ  LYS A 246      -6.951 -10.261 -35.351  1.00 58.77           H
ATOM   3719 3HZ  LYS A 246      -5.875 -11.463 -35.722  1.00 58.77           H
ATOM   3720  HN  LYS A 246      -8.997 -14.098 -29.482  1.00 58.77           H
ATOM   3721  N   SER A 247      -5.362 -15.681 -29.489  1.00 57.58           N
ATOM   3722  CA  SER A 247      -4.497 -16.078 -28.391  1.00 57.58           C
ATOM   3723  C   SER A 247      -3.687 -14.876 -27.902  1.00 57.58           C
ATOM   3724  O   SER A 247      -3.273 -14.831 -26.745  1.00 57.58           O
ATOM   3725  HA  SER A 247      -5.168 -16.431 -27.608  1.00 57.58           H
ATOM   3726  CB  SER A 247      -3.562 -17.214 -28.809  1.00 57.58           C
ATOM   3727 1HB  SER A 247      -3.200 -17.732 -27.920  1.00 57.58           H
ATOM   3728 2HB  SER A 247      -4.118 -17.943 -29.398  1.00 57.58           H
ATOM   3729  OG  SER A 247      -2.451 -16.740 -29.566  1.00 57.58           O
ATOM   3730  HG  SER A 247      -1.870 -17.507 -29.838  1.00 57.58           H
ATOM   3731  HN  SER A 247      -5.145 -16.102 -30.370  1.00 57.58           H
ATOM   3732  N   SER A 248      -3.485 -13.931 -28.809  1.00 60.16           N
ATOM   3733  CA  SER A 248      -2.624 -12.795 -28.527  1.00 60.16           C
ATOM   3734  C   SER A 248      -3.108 -12.070 -27.270  1.00 60.16           C
ATOM   3735  O   SER A 248      -2.364 -11.298 -26.669  1.00 60.16           O
ATOM   3736  HA  SER A 248      -1.632 -13.218 -28.367  1.00 60.16           H
ATOM   3737  CB  SER A 248      -2.580 -11.829 -29.713  1.00 60.16           C
ATOM   3738 1HB  SER A 248      -1.874 -11.026 -29.501  1.00 60.16           H
ATOM   3739 2HB  SER A 248      -2.211 -12.354 -30.594  1.00 60.16           H
ATOM   3740  OG  SER A 248      -3.861 -11.272 -29.995  1.00 60.16           O
ATOM   3741  HG  SER A 248      -3.795 -10.634 -30.763  1.00 60.16           H
ATOM   3742  HN  SER A 248      -3.896 -13.933 -29.720  1.00 60.16           H
ATOM   3743  N   LYS A 249      -4.353 -12.346 -26.910  1.00 63.93           N
ATOM   3744  CA  LYS A 249      -4.974 -11.668 -25.784  1.00 63.93           C
ATOM   3745  C   LYS A 249      -4.361 -12.186 -24.482  1.00 63.93           C
ATOM   3746  O   LYS A 249      -4.316 -11.467 -23.484  1.00 63.93           O
ATOM   3747  HA  LYS A 249      -4.745 -10.606 -25.875  1.00 63.93           H
ATOM   3748  CB  LYS A 249      -6.496 -11.810 -25.846  1.00 63.93           C
ATOM   3749 1HB  LYS A 249      -6.775 -12.852 -25.689  1.00 63.93           H
ATOM   3750 2HB  LYS A 249      -6.952 -11.234 -25.041  1.00 63.93           H
ATOM   3751  CG  LYS A 249      -7.037 -11.330 -27.195  1.00 63.93           C
ATOM   3752 1HG  LYS A 249      -6.301 -10.687 -27.677  1.00 63.93           H
ATOM   3753 2HG  LYS A 249      -7.194 -12.185 -27.853  1.00 63.93           H
ATOM   3754  CD  LYS A 249      -8.351 -10.567 -27.018  1.00 63.93           C
ATOM   3755 1HD  LYS A 249      -8.827 -10.867 -26.084  1.00 63.93           H
ATOM   3756 2HD  LYS A 249      -8.149  -9.499 -26.944  1.00 63.93           H
ATOM   3757  CE  LYS A 249      -9.301 -10.832 -28.188  1.00 63.93           C
ATOM   3758 1HE  LYS A 249      -8.953 -10.301 -29.074  1.00 63.93           H
ATOM   3759 2HE  LYS A 249      -9.299 -11.894 -28.432  1.00 63.93           H
ATOM   3760  NZ  LYS A 249     -10.674 -10.397 -27.850  1.00 63.93           N
ATOM   3761 1HZ  LYS A 249     -11.323 -10.757 -28.541  1.00 63.93           H
ATOM   3762 2HZ  LYS A 249     -10.925 -10.751 -26.933  1.00 63.93           H
ATOM   3763 3HZ  LYS A 249     -10.716  -9.384 -27.843  1.00 63.93           H
ATOM   3764  HN  LYS A 249      -4.934 -13.016 -27.371  1.00 63.93           H
ATOM   3765  N   HIS A 250      -3.903 -13.428 -24.533  1.00 67.23           N
ATOM   3766  CA  HIS A 250      -3.272 -14.041 -23.377  1.00 67.23           C
ATOM   3767  C   HIS A 250      -2.043 -13.226 -22.970  1.00 67.23           C
ATOM   3768  O   HIS A 250      -1.798 -13.015 -21.784  1.00 67.23           O
ATOM   3769  HA  HIS A 250      -4.002 -14.009 -22.568  1.00 67.23           H
ATOM   3770  CB  HIS A 250      -2.945 -15.511 -23.652  1.00 67.23           C
ATOM   3771 1HB  HIS A 250      -2.381 -15.579 -24.582  1.00 67.23           H
ATOM   3772 2HB  HIS A 250      -2.297 -15.883 -22.858  1.00 67.23           H
ATOM   3773  CG  HIS A 250      -4.160 -16.402 -23.750  1.00 67.23           C
ATOM   3774  ND1 HIS A 250      -4.660 -17.109 -22.670  1.00 67.23           N
ATOM   3775  HD1 HIS A 250      -4.284 -17.106 -21.743  1.00 67.23           H
ATOM   3776  CD2 HIS A 250      -4.970 -16.693 -24.808  1.00 67.23           C
ATOM   3777  HD2 HIS A 250      -4.860 -16.302 -25.820  1.00 67.23           H
ATOM   3778  CE1 HIS A 250      -5.722 -17.792 -23.073  1.00 67.23           C
ATOM   3779  HE1 HIS A 250      -6.335 -18.446 -22.453  1.00 67.23           H
ATOM   3780  NE2 HIS A 250      -5.911 -17.533 -24.398  1.00 67.23           N
ATOM   3781  HN  HIS A 250      -3.958 -14.011 -25.343  1.00 67.23           H
ATOM   3782  N   LYS A 251      -1.301 -12.791 -23.978  1.00 69.03           N
ATOM   3783  CA  LYS A 251      -0.053 -12.087 -23.740  1.00 69.03           C
ATOM   3784  C   LYS A 251      -0.352 -10.730 -23.098  1.00 69.03           C
ATOM   3785  O   LYS A 251       0.401 -10.264 -22.245  1.00 69.03           O
ATOM   3786  HA  LYS A 251       0.528 -12.681 -23.035  1.00 69.03           H
ATOM   3787  CB  LYS A 251       0.763 -11.990 -25.030  1.00 69.03           C
ATOM   3788 1HB  LYS A 251       0.620 -12.893 -25.624  1.00 69.03           H
ATOM   3789 2HB  LYS A 251       0.403 -11.154 -25.631  1.00 69.03           H
ATOM   3790  CG  LYS A 251       2.251 -11.803 -24.726  1.00 69.03           C
ATOM   3791 1HG  LYS A 251       2.394 -10.897 -24.137  1.00 69.03           H
ATOM   3792 2HG  LYS A 251       2.609 -12.636 -24.121  1.00 69.03           H
ATOM   3793  CD  LYS A 251       3.068 -11.714 -26.016  1.00 69.03           C
ATOM   3794 1HD  LYS A 251       2.796 -12.535 -26.680  1.00 69.03           H
ATOM   3795 2HD  LYS A 251       2.828 -10.788 -26.540  1.00 69.03           H
ATOM   3796  CE  LYS A 251       4.568 -11.765 -25.720  1.00 69.03           C
ATOM   3797 1HE  LYS A 251       4.795 -11.144 -24.854  1.00 69.03           H
ATOM   3798 2HE  LYS A 251       4.860 -12.785 -25.467  1.00 69.03           H
ATOM   3799  NZ  LYS A 251       5.343 -11.298 -26.891  1.00 69.03           N
ATOM   3800 1HZ  LYS A 251       6.329 -11.274 -26.656  1.00 69.03           H
ATOM   3801 2HZ  LYS A 251       5.197 -11.931 -27.669  1.00 69.03           H
ATOM   3802 3HZ  LYS A 251       5.035 -10.367 -27.150  1.00 69.03           H
ATOM   3803  HN  LYS A 251      -1.540 -12.913 -24.942  1.00 69.03           H
ATOM   3804  N   ALA A 252      -1.453 -10.136 -23.534  1.00 70.15           N
ATOM   3805  CA  ALA A 252      -1.810  -8.800 -23.087  1.00 70.15           C
ATOM   3806  C   ALA A 252      -2.266  -8.860 -21.627  1.00 70.15           C
ATOM   3807  O   ALA A 252      -2.200  -7.862 -20.911  1.00 70.15           O
ATOM   3808  HA  ALA A 252      -0.917  -8.179 -23.154  1.00 70.15           H
ATOM   3809  CB  ALA A 252      -2.884  -8.222 -24.010  1.00 70.15           C
ATOM   3810 1HB  ALA A 252      -2.499  -8.173 -25.029  1.00 70.15           H
ATOM   3811 2HB  ALA A 252      -3.767  -8.861 -23.985  1.00 70.15           H
ATOM   3812 3HB  ALA A 252      -3.151  -7.220 -23.674  1.00 70.15           H
ATOM   3813  HN  ALA A 252      -2.095 -10.551 -24.179  1.00 70.15           H
ATOM   3814  N   LEU A 253      -2.718 -10.041 -21.230  1.00 78.31           N
ATOM   3815  CA  LEU A 253      -3.325 -10.208 -19.921  1.00 78.31           C
ATOM   3816  C   LEU A 253      -2.243 -10.575 -18.904  1.00 78.31           C
ATOM   3817  O   LEU A 253      -2.457 -10.468 -17.698  1.00 78.31           O
ATOM   3818  HA  LEU A 253      -3.755  -9.247 -19.635  1.00 78.31           H
ATOM   3819  CB  LEU A 253      -4.474 -11.216 -19.988  1.00 78.31           C
ATOM   3820 1HB  LEU A 253      -4.133 -12.090 -20.543  1.00 78.31           H
ATOM   3821 2HB  LEU A 253      -4.698 -11.549 -18.974  1.00 78.31           H
ATOM   3822  CG  LEU A 253      -5.770 -10.714 -20.628  1.00 78.31           C
ATOM   3823  HG  LEU A 253      -5.528 -10.287 -21.601  1.00 78.31           H
ATOM   3824  CD1 LEU A 253      -6.744 -11.869 -20.871  1.00 78.31           C
ATOM   3825 1HD1 LEU A 253      -6.284 -12.598 -21.539  1.00 78.31           H
ATOM   3826 2HD1 LEU A 253      -6.985 -12.347 -19.922  1.00 78.31           H
ATOM   3827 3HD1 LEU A 253      -7.657 -11.485 -21.327  1.00 78.31           H
ATOM   3828  CD2 LEU A 253      -6.401  -9.600 -19.790  1.00 78.31           C
ATOM   3829 1HD2 LEU A 253      -6.627  -9.979 -18.793  1.00 78.31           H
ATOM   3830 2HD2 LEU A 253      -5.704  -8.766 -19.712  1.00 78.31           H
ATOM   3831 3HD2 LEU A 253      -7.320  -9.262 -20.267  1.00 78.31           H
ATOM   3832  HN  LEU A 253      -2.675 -10.872 -21.785  1.00 78.31           H
ATOM   3833  N   LYS A 254      -1.103 -11.002 -19.429  1.00 78.80           N
ATOM   3834  CA  LYS A 254      -0.027 -11.492 -18.585  1.00 78.80           C
ATOM   3835  C   LYS A 254       0.318 -10.430 -17.539  1.00 78.80           C
ATOM   3836  O   LYS A 254       0.421 -10.734 -16.351  1.00 78.80           O
ATOM   3837  HA  LYS A 254      -0.395 -12.379 -18.068  1.00 78.80           H
ATOM   3838  CB  LYS A 254       1.167 -11.928 -19.437  1.00 78.80           C
ATOM   3839 1HB  LYS A 254       0.830 -12.603 -20.223  1.00 78.80           H
ATOM   3840 2HB  LYS A 254       1.603 -11.059 -19.929  1.00 78.80           H
ATOM   3841  CG  LYS A 254       2.227 -12.621 -18.580  1.00 78.80           C
ATOM   3842 1HG  LYS A 254       2.575 -11.940 -17.803  1.00 78.80           H
ATOM   3843 2HG  LYS A 254       1.787 -13.482 -18.077  1.00 78.80           H
ATOM   3844  CD  LYS A 254       3.412 -13.075 -19.436  1.00 78.80           C
ATOM   3845 1HD  LYS A 254       3.069 -13.776 -20.196  1.00 78.80           H
ATOM   3846 2HD  LYS A 254       3.836 -12.218 -19.960  1.00 78.80           H
ATOM   3847  CE  LYS A 254       4.490 -13.736 -18.573  1.00 78.80           C
ATOM   3848 1HE  LYS A 254       4.895 -13.010 -17.868  1.00 78.80           H
ATOM   3849 2HE  LYS A 254       4.050 -14.541 -17.985  1.00 78.80           H
ATOM   3850  NZ  LYS A 254       5.578 -14.270 -19.423  1.00 78.80           N
ATOM   3851 1HZ  LYS A 254       6.283 -14.703 -18.836  1.00 78.80           H
ATOM   3852 2HZ  LYS A 254       5.199 -14.961 -20.062  1.00 78.80           H
ATOM   3853 3HZ  LYS A 254       5.996 -13.513 -19.952  1.00 78.80           H
ATOM   3854  HN  LYS A 254      -0.910 -11.016 -20.411  1.00 78.80           H
ATOM   3855  N   VAL A 255       0.489  -9.207 -18.018  1.00 78.65           N
ATOM   3856  CA  VAL A 255       0.937  -8.123 -17.161  1.00 78.65           C
ATOM   3857  C   VAL A 255      -0.046  -7.958 -15.999  1.00 78.65           C
ATOM   3858  O   VAL A 255       0.361  -7.909 -14.840  1.00 78.65           O
ATOM   3859  HA  VAL A 255       1.911  -8.402 -16.759  1.00 78.65           H
ATOM   3860  CB  VAL A 255       1.111  -6.844 -17.982  1.00 78.65           C
ATOM   3861  HB  VAL A 255       0.157  -6.617 -18.456  1.00 78.65           H
ATOM   3862  CG1 VAL A 255       1.483  -5.662 -17.084  1.00 78.65           C
ATOM   3863 1HG1 VAL A 255       0.693  -5.501 -16.350  1.00 78.65           H
ATOM   3864 2HG1 VAL A 255       2.419  -5.877 -16.569  1.00 78.65           H
ATOM   3865 3HG1 VAL A 255       1.601  -4.766 -17.693  1.00 78.65           H
ATOM   3866  CG2 VAL A 255       2.151  -7.040 -19.088  1.00 78.65           C
ATOM   3867 1HG2 VAL A 255       3.110  -7.303 -18.642  1.00 78.65           H
ATOM   3868 2HG2 VAL A 255       1.827  -7.841 -19.753  1.00 78.65           H
ATOM   3869 3HG2 VAL A 255       2.255  -6.116 -19.656  1.00 78.65           H
ATOM   3870  HN  VAL A 255       0.327  -8.952 -18.972  1.00 78.65           H
ATOM   3871  N   THR A 256      -1.320  -7.876 -16.352  1.00 78.54           N
ATOM   3872  CA  THR A 256      -2.351  -7.587 -15.369  1.00 78.54           C
ATOM   3873  C   THR A 256      -2.374  -8.666 -14.286  1.00 78.54           C
ATOM   3874  O   THR A 256      -2.487  -8.359 -13.100  1.00 78.54           O
ATOM   3875  HA  THR A 256      -2.103  -6.646 -14.878  1.00 78.54           H
ATOM   3876  CB  THR A 256      -3.682  -7.441 -16.110  1.00 78.54           C
ATOM   3877  HB  THR A 256      -4.116  -8.417 -16.327  1.00 78.54           H
ATOM   3878  OG1 THR A 256      -3.362  -6.644 -17.247  1.00 78.54           O
ATOM   3879  HG1 THR A 256      -3.910  -6.932 -18.032  1.00 78.54           H
ATOM   3880  CG2 THR A 256      -4.694  -6.595 -15.334  1.00 78.54           C
ATOM   3881 1HG2 THR A 256      -4.287  -5.596 -15.176  1.00 78.54           H
ATOM   3882 2HG2 THR A 256      -4.895  -7.062 -14.370  1.00 78.54           H
ATOM   3883 3HG2 THR A 256      -5.621  -6.524 -15.904  1.00 78.54           H
ATOM   3884  HN  THR A 256      -1.652  -8.004 -17.287  1.00 78.54           H
ATOM   3885  N   ILE A 257      -2.263  -9.909 -14.731  1.00 81.68           N
ATOM   3886  CA  ILE A 257      -2.299 -11.038 -13.817  1.00 81.68           C
ATOM   3887  C   ILE A 257      -1.143 -10.918 -12.821  1.00 81.68           C
ATOM   3888  O   ILE A 257      -1.338 -11.080 -11.617  1.00 81.68           O
ATOM   3889  HA  ILE A 257      -3.237 -10.982 -13.265  1.00 81.68           H
ATOM   3890  CB  ILE A 257      -2.307 -12.356 -14.593  1.00 81.68           C
ATOM   3891  HB  ILE A 257      -1.487 -12.335 -15.311  1.00 81.68           H
ATOM   3892  CG1 ILE A 257      -3.603 -12.515 -15.391  1.00 81.68           C
ATOM   3893 1HG1 ILE A 257      -4.434 -12.694 -14.709  1.00 81.68           H
ATOM   3894 2HG1 ILE A 257      -3.822 -11.589 -15.923  1.00 81.68           H
ATOM   3895  CG2 ILE A 257      -2.060 -13.544 -13.660  1.00 81.68           C
ATOM   3896 1HG2 ILE A 257      -1.090 -13.429 -13.176  1.00 81.68           H
ATOM   3897 2HG2 ILE A 257      -2.842 -13.579 -12.902  1.00 81.68           H
ATOM   3898 3HG2 ILE A 257      -2.071 -14.468 -14.237  1.00 81.68           H
ATOM   3899  CD1 ILE A 257      -3.495 -13.670 -16.388  1.00 81.68           C
ATOM   3900 1HD1 ILE A 257      -2.678 -13.475 -17.083  1.00 81.68           H
ATOM   3901 2HD1 ILE A 257      -3.300 -14.598 -15.850  1.00 81.68           H
ATOM   3902 3HD1 ILE A 257      -4.430 -13.760 -16.942  1.00 81.68           H
ATOM   3903  HN  ILE A 257      -2.152 -10.150 -15.695  1.00 81.68           H
ATOM   3904  N   THR A 258       0.034 -10.636 -13.360  1.00 84.99           N
ATOM   3905  CA  THR A 258       1.242 -10.621 -12.553  1.00 84.99           C
ATOM   3906  C   THR A 258       1.147  -9.544 -11.470  1.00 84.99           C
ATOM   3907  O   THR A 258       1.436  -9.805 -10.303  1.00 84.99           O
ATOM   3908  HA  THR A 258       1.326 -11.581 -12.043  1.00 84.99           H
ATOM   3909  CB  THR A 258       2.435 -10.435 -13.492  1.00 84.99           C
ATOM   3910  HB  THR A 258       2.411  -9.453 -13.963  1.00 84.99           H
ATOM   3911  OG1 THR A 258       2.353 -11.546 -14.381  1.00 84.99           O
ATOM   3912  HG1 THR A 258       1.742 -11.330 -15.143  1.00 84.99           H
ATOM   3913  CG2 THR A 258       3.776 -10.627 -12.780  1.00 84.99           C
ATOM   3914 1HG2 THR A 258       3.828 -11.634 -12.367  1.00 84.99           H
ATOM   3915 2HG2 THR A 258       3.867  -9.898 -11.974  1.00 84.99           H
ATOM   3916 3HG2 THR A 258       4.589 -10.484 -13.492  1.00 84.99           H
ATOM   3917  HN  THR A 258       0.168 -10.420 -14.327  1.00 84.99           H
ATOM   3918  N   VAL A 259       0.742  -8.357 -11.896  1.00 84.04           N
ATOM   3919  CA  VAL A 259       0.669  -7.222 -10.990  1.00 84.04           C
ATOM   3920  C   VAL A 259      -0.320  -7.536  -9.866  1.00 84.04           C
ATOM   3921  O   VAL A 259      -0.044  -7.265  -8.698  1.00 84.04           O
ATOM   3922  HA  VAL A 259       1.659  -7.082 -10.557  1.00 84.04           H
ATOM   3923  CB  VAL A 259       0.308  -5.955 -11.768  1.00 84.04           C
ATOM   3924  HB  VAL A 259      -0.588  -6.164 -12.353  1.00 84.04           H
ATOM   3925  CG1 VAL A 259      -0.011  -4.800 -10.816  1.00 84.04           C
ATOM   3926 1HG1 VAL A 259      -0.855  -5.074 -10.183  1.00 84.04           H
ATOM   3927 2HG1 VAL A 259       0.859  -4.592 -10.193  1.00 84.04           H
ATOM   3928 3HG1 VAL A 259      -0.264  -3.912 -11.395  1.00 84.04           H
ATOM   3929  CG2 VAL A 259       1.425  -5.572 -12.740  1.00 84.04           C
ATOM   3930 1HG2 VAL A 259       2.345  -5.390 -12.184  1.00 84.04           H
ATOM   3931 2HG2 VAL A 259       1.584  -6.384 -13.450  1.00 84.04           H
ATOM   3932 3HG2 VAL A 259       1.143  -4.667 -13.280  1.00 84.04           H
ATOM   3933  HN  VAL A 259       0.467  -8.164 -12.838  1.00 84.04           H
ATOM   3934  N   LEU A 260      -1.453  -8.102 -10.258  1.00 83.53           N
ATOM   3935  CA  LEU A 260      -2.499  -8.423  -9.302  1.00 83.53           C
ATOM   3936  C   LEU A 260      -1.959  -9.426  -8.280  1.00 83.53           C
ATOM   3937  O   LEU A 260      -2.078  -9.214  -7.074  1.00 83.53           O
ATOM   3938  HA  LEU A 260      -2.757  -7.502  -8.779  1.00 83.53           H
ATOM   3939  CB  LEU A 260      -3.758  -8.901 -10.026  1.00 83.53           C
ATOM   3940 1HB  LEU A 260      -3.989  -8.189 -10.819  1.00 83.53           H
ATOM   3941 2HB  LEU A 260      -3.538  -9.854 -10.507  1.00 83.53           H
ATOM   3942  CG  LEU A 260      -5.006  -9.077  -9.158  1.00 83.53           C
ATOM   3943  HG  LEU A 260      -4.761  -9.756  -8.342  1.00 83.53           H
ATOM   3944  CD1 LEU A 260      -5.427  -7.748  -8.528  1.00 83.53           C
ATOM   3945 1HD1 LEU A 260      -4.618  -7.368  -7.905  1.00 83.53           H
ATOM   3946 2HD1 LEU A 260      -5.648  -7.027  -9.315  1.00 83.53           H
ATOM   3947 3HD1 LEU A 260      -6.316  -7.901  -7.916  1.00 83.53           H
ATOM   3948  CD2 LEU A 260      -6.143  -9.720  -9.955  1.00 83.53           C
ATOM   3949 1HD2 LEU A 260      -6.395  -9.085 -10.804  1.00 83.53           H
ATOM   3950 2HD2 LEU A 260      -5.826 -10.699 -10.314  1.00 83.53           H
ATOM   3951 3HD2 LEU A 260      -7.017  -9.833  -9.314  1.00 83.53           H
ATOM   3952  HN  LEU A 260      -1.660  -8.340 -11.207  1.00 83.53           H
ATOM   3953  N   THR A 261      -1.377 -10.497  -8.799  1.00 86.08           N
ATOM   3954  CA  THR A 261      -0.927 -11.589  -7.953  1.00 86.08           C
ATOM   3955  C   THR A 261       0.113 -11.090  -6.948  1.00 86.08           C
ATOM   3956  O   THR A 261       0.070 -11.453  -5.773  1.00 86.08           O
ATOM   3957  HA  THR A 261      -1.779 -11.952  -7.378  1.00 86.08           H
ATOM   3958  CB  THR A 261      -0.409 -12.707  -8.860  1.00 86.08           C
ATOM   3959  HB  THR A 261       0.458 -12.374  -9.431  1.00 86.08           H
ATOM   3960  OG1 THR A 261      -1.546 -13.084  -9.631  1.00 86.08           O
ATOM   3961  HG1 THR A 261      -1.581 -12.548 -10.474  1.00 86.08           H
ATOM   3962  CG2 THR A 261      -0.050 -13.974  -8.080  1.00 86.08           C
ATOM   3963 1HG2 THR A 261      -0.935 -14.344  -7.563  1.00 86.08           H
ATOM   3964 2HG2 THR A 261       0.728 -13.744  -7.352  1.00 86.08           H
ATOM   3965 3HG2 THR A 261       0.312 -14.735  -8.771  1.00 86.08           H
ATOM   3966  HN  THR A 261      -1.213 -10.625  -9.777  1.00 86.08           H
ATOM   3967  N   VAL A 262       1.024 -10.267  -7.446  1.00 88.49           N
ATOM   3968  CA  VAL A 262       2.143  -9.812  -6.639  1.00 88.49           C
ATOM   3969  C   VAL A 262       1.621  -8.931  -5.502  1.00 88.49           C
ATOM   3970  O   VAL A 262       2.084  -9.037  -4.367  1.00 88.49           O
ATOM   3971  HA  VAL A 262       2.618 -10.693  -6.209  1.00 88.49           H
ATOM   3972  CB  VAL A 262       3.170  -9.101  -7.522  1.00 88.49           C
ATOM   3973  HB  VAL A 262       2.646  -8.343  -8.103  1.00 88.49           H
ATOM   3974  CG1 VAL A 262       4.228  -8.394  -6.672  1.00 88.49           C
ATOM   3975 1HG1 VAL A 262       3.746  -7.655  -6.033  1.00 88.49           H
ATOM   3976 2HG1 VAL A 262       4.746  -9.127  -6.053  1.00 88.49           H
ATOM   3977 3HG1 VAL A 262       4.946  -7.898  -7.325  1.00 88.49           H
ATOM   3978  CG2 VAL A 262       3.819 -10.080  -8.503  1.00 88.49           C
ATOM   3979 1HG2 VAL A 262       4.323 -10.871  -7.948  1.00 88.49           H
ATOM   3980 2HG2 VAL A 262       3.052 -10.516  -9.142  1.00 88.49           H
ATOM   3981 3HG2 VAL A 262       4.546  -9.549  -9.118  1.00 88.49           H
ATOM   3982  HN  VAL A 262       1.005  -9.913  -8.381  1.00 88.49           H
ATOM   3983  N   PHE A 263       0.664  -8.081  -5.846  1.00 87.02           N
ATOM   3984  CA  PHE A 263       0.055  -7.202  -4.862  1.00 87.02           C
ATOM   3985  C   PHE A 263      -0.587  -8.007  -3.730  1.00 87.02           C
ATOM   3986  O   PHE A 263      -0.416  -7.680  -2.557  1.00 87.02           O
ATOM   3987  HA  PHE A 263       0.847  -6.574  -4.455  1.00 87.02           H
ATOM   3988  CB  PHE A 263      -1.033  -6.406  -5.587  1.00 87.02           C
ATOM   3989 1HB  PHE A 263      -0.582  -5.870  -6.421  1.00 87.02           H
ATOM   3990 2HB  PHE A 263      -1.757  -7.103  -6.010  1.00 87.02           H
ATOM   3991  CG  PHE A 263      -1.770  -5.406  -4.694  1.00 87.02           C
ATOM   3992  CD1 PHE A 263      -2.971  -5.737  -4.149  1.00 87.02           C
ATOM   3993  HD1 PHE A 263      -3.408  -6.716  -4.347  1.00 87.02           H
ATOM   3994  CD2 PHE A 263      -1.225  -4.185  -4.447  1.00 87.02           C
ATOM   3995  HD2 PHE A 263      -0.263  -3.919  -4.885  1.00 87.02           H
ATOM   3996  CE1 PHE A 263      -3.656  -4.809  -3.321  1.00 87.02           C
ATOM   3997  HE1 PHE A 263      -4.618  -5.074  -2.884  1.00 87.02           H
ATOM   3998  CE2 PHE A 263      -1.909  -3.256  -3.619  1.00 87.02           C
ATOM   3999  HE2 PHE A 263      -1.472  -2.277  -3.421  1.00 87.02           H
ATOM   4000  CZ  PHE A 263      -3.110  -3.588  -3.073  1.00 87.02           C
ATOM   4001  HZ  PHE A 263      -3.635  -2.875  -2.438  1.00 87.02           H
ATOM   4002  HN  PHE A 263       0.306  -7.988  -6.775  1.00 87.02           H
ATOM   4003  N   VAL A 264      -1.312  -9.045  -4.122  1.00 84.20           N
ATOM   4004  CA  VAL A 264      -2.117  -9.795  -3.174  1.00 84.20           C
ATOM   4005  C   VAL A 264      -1.196 -10.536  -2.203  1.00 84.20           C
ATOM   4006  O   VAL A 264      -1.410 -10.504  -0.992  1.00 84.20           O
ATOM   4007  HA  VAL A 264      -2.716  -9.079  -2.612  1.00 84.20           H
ATOM   4008  CB  VAL A 264      -3.072 -10.728  -3.922  1.00 84.20           C
ATOM   4009  HB  VAL A 264      -2.474 -11.373  -4.566  1.00 84.20           H
ATOM   4010  CG1 VAL A 264      -3.842 -11.621  -2.947  1.00 84.20           C
ATOM   4011 1HG1 VAL A 264      -3.138 -12.226  -2.375  1.00 84.20           H
ATOM   4012 2HG1 VAL A 264      -4.423 -10.999  -2.266  1.00 84.20           H
ATOM   4013 3HG1 VAL A 264      -4.513 -12.274  -3.505  1.00 84.20           H
ATOM   4014  CG2 VAL A 264      -4.030  -9.933  -4.811  1.00 84.20           C
ATOM   4015 1HG2 VAL A 264      -4.618  -9.253  -4.195  1.00 84.20           H
ATOM   4016 2HG2 VAL A 264      -3.458  -9.361  -5.541  1.00 84.20           H
ATOM   4017 3HG2 VAL A 264      -4.698 -10.621  -5.331  1.00 84.20           H
ATOM   4018  HN  VAL A 264      -1.354  -9.373  -5.066  1.00 84.20           H
ATOM   4019  N   LEU A 265      -0.191 -11.186  -2.770  1.00 89.04           N
ATOM   4020  CA  LEU A 265       0.682 -12.045  -1.988  1.00 89.04           C
ATOM   4021  C   LEU A 265       1.458 -11.194  -0.981  1.00 89.04           C
ATOM   4022  O   LEU A 265       1.824 -11.674   0.091  1.00 89.04           O
ATOM   4023  HA  LEU A 265       0.049 -12.740  -1.437  1.00 89.04           H
ATOM   4024  CB  LEU A 265       1.577 -12.879  -2.907  1.00 89.04           C
ATOM   4025 1HB  LEU A 265       2.075 -12.206  -3.605  1.00 89.04           H
ATOM   4026 2HB  LEU A 265       2.356 -13.342  -2.300  1.00 89.04           H
ATOM   4027  CG  LEU A 265       0.877 -13.976  -3.710  1.00 89.04           C
ATOM   4028  HG  LEU A 265       0.091 -13.513  -4.307  1.00 89.04           H
ATOM   4029  CD1 LEU A 265       1.847 -14.648  -4.684  1.00 89.04           C
ATOM   4030 1HD1 LEU A 265       2.240 -13.903  -5.377  1.00 89.04           H
ATOM   4031 2HD1 LEU A 265       2.670 -15.094  -4.126  1.00 89.04           H
ATOM   4032 3HD1 LEU A 265       1.323 -15.423  -5.242  1.00 89.04           H
ATOM   4033  CD2 LEU A 265       0.202 -14.989  -2.783  1.00 89.04           C
ATOM   4034 1HD2 LEU A 265       0.953 -15.451  -2.142  1.00 89.04           H
ATOM   4035 2HD2 LEU A 265      -0.539 -14.480  -2.167  1.00 89.04           H
ATOM   4036 3HD2 LEU A 265      -0.288 -15.758  -3.380  1.00 89.04           H
ATOM   4037  HN  LEU A 265       0.031 -11.134  -3.744  1.00 89.04           H
ATOM   4038  N   SER A 266       1.686  -9.945  -1.361  1.00 91.17           N
ATOM   4039  CA  SER A 266       2.490  -9.050  -0.546  1.00 91.17           C
ATOM   4040  C   SER A 266       1.633  -8.445   0.568  1.00 91.17           C
ATOM   4041  O   SER A 266       2.092  -8.300   1.700  1.00 91.17           O
ATOM   4042  HA  SER A 266       3.279  -9.672  -0.126  1.00 91.17           H
ATOM   4043  CB  SER A 266       3.113  -7.941  -1.397  1.00 91.17           C
ATOM   4044 1HB  SER A 266       3.673  -7.262  -0.754  1.00 91.17           H
ATOM   4045 2HB  SER A 266       3.826  -8.379  -2.096  1.00 91.17           H
ATOM   4046  OG  SER A 266       2.130  -7.206  -2.120  1.00 91.17           O
ATOM   4047  HG  SER A 266       1.965  -7.636  -3.008  1.00 91.17           H
ATOM   4048  HN  SER A 266       1.333  -9.545  -2.207  1.00 91.17           H
ATOM   4049  N   GLN A 267       0.403  -8.109   0.208  1.00 90.38           N
ATOM   4050  CA  GLN A 267      -0.448  -7.329   1.091  1.00 90.38           C
ATOM   4051  C   GLN A 267      -1.202  -8.250   2.052  1.00 90.38           C
ATOM   4052  O   GLN A 267      -1.514  -7.859   3.176  1.00 90.38           O
ATOM   4053  HA  GLN A 267       0.229  -6.684   1.650  1.00 90.38           H
ATOM   4054  CB  GLN A 267      -1.420  -6.460   0.289  1.00 90.38           C
ATOM   4055 1HB  GLN A 267      -2.030  -7.092  -0.357  1.00 90.38           H
ATOM   4056 2HB  GLN A 267      -2.100  -5.947   0.968  1.00 90.38           H
ATOM   4057  CG  GLN A 267      -0.666  -5.433  -0.559  1.00 90.38           C
ATOM   4058 1HG  GLN A 267      -0.031  -5.948  -1.280  1.00 90.38           H
ATOM   4059 2HG  GLN A 267      -1.377  -4.835  -1.129  1.00 90.38           H
ATOM   4060  CD  GLN A 267       0.189  -4.519   0.321  1.00 90.38           C
ATOM   4061  OE1 GLN A 267      -0.251  -4.000   1.334  1.00 90.38           O
ATOM   4062  NE2 GLN A 267       1.432  -4.351  -0.121  1.00 90.38           N
ATOM   4063 1HE2 GLN A 267       1.730  -4.805  -0.961  1.00 90.38           H
ATOM   4064 2HE2 GLN A 267       2.069  -3.769   0.385  1.00 90.38           H
ATOM   4065  HN  GLN A 267      -0.013  -8.359  -0.667  1.00 90.38           H
ATOM   4066  N   PHE A 268      -1.473  -9.456   1.575  1.00 90.58           N
ATOM   4067  CA  PHE A 268      -2.372 -10.355   2.279  1.00 90.58           C
ATOM   4068  C   PHE A 268      -1.858 -10.652   3.689  1.00 90.58           C
ATOM   4069  O   PHE A 268      -2.597 -10.524   4.663  1.00 90.58           O
ATOM   4070  HA  PHE A 268      -3.340  -9.858   2.344  1.00 90.58           H
ATOM   4071  CB  PHE A 268      -2.417 -11.659   1.480  1.00 90.58           C
ATOM   4072 1HB  PHE A 268      -2.756 -11.441   0.467  1.00 90.58           H
ATOM   4073 2HB  PHE A 268      -1.407 -12.059   1.399  1.00 90.58           H
ATOM   4074  CG  PHE A 268      -3.327 -12.729   2.087  1.00 90.58           C
ATOM   4075  CD1 PHE A 268      -2.791 -13.734   2.830  1.00 90.58           C
ATOM   4076  HD1 PHE A 268      -1.714 -13.777   2.994  1.00 90.58           H
ATOM   4077  CD2 PHE A 268      -4.670 -12.676   1.883  1.00 90.58           C
ATOM   4078  HD2 PHE A 268      -5.099 -11.870   1.286  1.00 90.58           H
ATOM   4079  CE1 PHE A 268      -3.635 -14.728   3.394  1.00 90.58           C
ATOM   4080  HE1 PHE A 268      -3.206 -15.533   3.990  1.00 90.58           H
ATOM   4081  CE2 PHE A 268      -5.514 -13.669   2.446  1.00 90.58           C
ATOM   4082  HE2 PHE A 268      -6.591 -13.627   2.282  1.00 90.58           H
ATOM   4083  CZ  PHE A 268      -4.978 -14.674   3.190  1.00 90.58           C
ATOM   4084  HZ  PHE A 268      -5.626 -15.437   3.622  1.00 90.58           H
ATOM   4085  HN  PHE A 268      -1.090  -9.821   0.726  1.00 90.58           H
ATOM   4086  N   PRO A 269      -0.586 -11.053   3.823  1.00 93.92           N
ATOM   4087  CA  PRO A 269      -0.054 -11.449   5.129  1.00 93.92           C
ATOM   4088  C   PRO A 269      -0.282 -10.386   6.191  1.00 93.92           C
ATOM   4089  O   PRO A 269      -0.703 -10.696   7.305  1.00 93.92           O
ATOM   4090  HA  PRO A 269      -0.576 -12.333   5.494  1.00 93.92           H
ATOM   4091  CB  PRO A 269       1.436 -11.673   4.861  1.00 93.92           C
ATOM   4092 1HB  PRO A 269       2.017 -10.769   5.045  1.00 93.92           H
ATOM   4093 2HB  PRO A 269       1.847 -12.451   5.503  1.00 93.92           H
ATOM   4094  CG  PRO A 269       1.473 -12.077   3.392  1.00 93.92           C
ATOM   4095 1HG  PRO A 269       2.462 -11.931   2.957  1.00 93.92           H
ATOM   4096 2HG  PRO A 269       1.231 -13.131   3.256  1.00 93.92           H
ATOM   4097  CD  PRO A 269       0.432 -11.166   2.763  1.00 93.92           C
ATOM   4098 1HD  PRO A 269       0.849 -10.193   2.503  1.00 93.92           H
ATOM   4099 2HD  PRO A 269       0.025 -11.590   1.845  1.00 93.92           H
ATOM   4100  N   TYR A 270       0.005  -9.148   5.816  1.00 94.35           N
ATOM   4101  CA  TYR A 270      -0.057  -8.046   6.760  1.00 94.35           C
ATOM   4102  C   TYR A 270      -1.490  -7.822   7.248  1.00 94.35           C
ATOM   4103  O   TYR A 270      -1.722  -7.641   8.442  1.00 94.35           O
ATOM   4104  HA  TYR A 270       0.573  -8.298   7.613  1.00 94.35           H
ATOM   4105  CB  TYR A 270       0.408  -6.807   5.993  1.00 94.35           C
ATOM   4106 1HB  TYR A 270       1.454  -6.935   5.715  1.00 94.35           H
ATOM   4107 2HB  TYR A 270      -0.161  -6.731   5.067  1.00 94.35           H
ATOM   4108  CG  TYR A 270       0.260  -5.500   6.774  1.00 94.35           C
ATOM   4109  CD1 TYR A 270      -0.636  -4.539   6.350  1.00 94.35           C
ATOM   4110  HD1 TYR A 270      -1.237  -4.712   5.457  1.00 94.35           H
ATOM   4111  CD2 TYR A 270       1.022  -5.281   7.904  1.00 94.35           C
ATOM   4112  HD2 TYR A 270       1.730  -6.039   8.240  1.00 94.35           H
ATOM   4113  CE1 TYR A 270      -0.775  -3.309   7.085  1.00 94.35           C
ATOM   4114  HE1 TYR A 270      -1.478  -2.542   6.760  1.00 94.35           H
ATOM   4115  CE2 TYR A 270       0.883  -4.051   8.639  1.00 94.35           C
ATOM   4116  HE2 TYR A 270       1.479  -3.865   9.533  1.00 94.35           H
ATOM   4117  CZ  TYR A 270      -0.009  -3.125   8.193  1.00 94.35           C
ATOM   4118  OH  TYR A 270      -0.140  -1.964   8.888  1.00 94.35           O
ATOM   4119  HH  TYR A 270       0.631  -1.850   9.514  1.00 94.35           H
ATOM   4120  HN  TYR A 270       0.274  -8.894   4.887  1.00 94.35           H
ATOM   4121  N   ASN A 271      -2.414  -7.840   6.298  1.00 90.93           N
ATOM   4122  CA  ASN A 271      -3.806  -7.556   6.602  1.00 90.93           C
ATOM   4123  C   ASN A 271      -4.380  -8.691   7.452  1.00 90.93           C
ATOM   4124  O   ASN A 271      -5.347  -8.494   8.187  1.00 90.93           O
ATOM   4125  HA  ASN A 271      -3.795  -6.603   7.132  1.00 90.93           H
ATOM   4126  CB  ASN A 271      -4.640  -7.454   5.324  1.00 90.93           C
ATOM   4127 1HB  ASN A 271      -4.408  -8.292   4.666  1.00 90.93           H
ATOM   4128 2HB  ASN A 271      -5.700  -7.526   5.570  1.00 90.93           H
ATOM   4129  CG  ASN A 271      -4.368  -6.137   4.595  1.00 90.93           C
ATOM   4130  OD1 ASN A 271      -4.762  -5.066   5.027  1.00 90.93           O
ATOM   4131  ND2 ASN A 271      -3.674  -6.275   3.469  1.00 90.93           N
ATOM   4132 1HD2 ASN A 271      -3.381  -7.183   3.170  1.00 90.93           H
ATOM   4133 2HD2 ASN A 271      -3.446  -5.470   2.920  1.00 90.93           H
ATOM   4134  HN  ASN A 271      -2.225  -8.044   5.337  1.00 90.93           H
ATOM   4135  N   CYS A 272      -3.760  -9.855   7.324  1.00 92.99           N
ATOM   4136  CA  CYS A 272      -4.127 -10.994   8.148  1.00 92.99           C
ATOM   4137  C   CYS A 272      -3.824 -10.649   9.607  1.00 92.99           C
ATOM   4138  O   CYS A 272      -4.641 -10.902  10.491  1.00 92.99           O
ATOM   4139  HA  CYS A 272      -5.196 -11.154   8.002  1.00 92.99           H
ATOM   4140  CB  CYS A 272      -3.410 -12.270   7.702  1.00 92.99           C
ATOM   4141 1HB  CYS A 272      -2.338 -12.087   7.627  1.00 92.99           H
ATOM   4142 2HB  CYS A 272      -3.549 -13.054   8.447  1.00 92.99           H
ATOM   4143  SG  CYS A 272      -4.064 -12.823   6.085  1.00 92.99           S
ATOM   4144  HG  CYS A 272      -3.449 -11.892   5.361  1.00 92.99           H
ATOM   4145  HN  CYS A 272      -3.020 -10.026   6.673  1.00 92.99           H
ATOM   4146  N   ILE A 273      -2.647 -10.076   9.814  1.00 93.89           N
ATOM   4147  CA  ILE A 273      -2.211  -9.725  11.155  1.00 93.89           C
ATOM   4148  C   ILE A 273      -3.075  -8.579  11.684  1.00 93.89           C
ATOM   4149  O   ILE A 273      -3.418  -8.549  12.865  1.00 93.89           O
ATOM   4150  HA  ILE A 273      -2.370 -10.598  11.789  1.00 93.89           H
ATOM   4151  CB  ILE A 273      -0.712  -9.422  11.169  1.00 93.89           C
ATOM   4152  HB  ILE A 273      -0.518  -8.625  10.451  1.00 93.89           H
ATOM   4153  CG1 ILE A 273       0.098 -10.641  10.721  1.00 93.89           C
ATOM   4154 1HG1 ILE A 273      -0.197 -10.927   9.711  1.00 93.89           H
ATOM   4155 2HG1 ILE A 273       1.157 -10.384  10.683  1.00 93.89           H
ATOM   4156  CG2 ILE A 273      -0.268  -8.912  12.541  1.00 93.89           C
ATOM   4157 1HG2 ILE A 273      -0.811  -7.999  12.782  1.00 93.89           H
ATOM   4158 2HG2 ILE A 273      -0.478  -9.670  13.296  1.00 93.89           H
ATOM   4159 3HG2 ILE A 273       0.802  -8.705  12.523  1.00 93.89           H
ATOM   4160  CD1 ILE A 273      -0.113 -11.820  11.673  1.00 93.89           C
ATOM   4161 1HD1 ILE A 273       0.206 -11.538  12.676  1.00 93.89           H
ATOM   4162 2HD1 ILE A 273      -1.169 -12.089  11.689  1.00 93.89           H
ATOM   4163 3HD1 ILE A 273       0.474 -12.672  11.331  1.00 93.89           H
ATOM   4164  HN  ILE A 273      -1.999  -9.852   9.087  1.00 93.89           H
ATOM   4165  N   LEU A 274      -3.403  -7.663  10.784  1.00 92.98           N
ATOM   4166  CA  LEU A 274      -4.264  -6.546  11.133  1.00 92.98           C
ATOM   4167  C   LEU A 274      -5.599  -7.081  11.655  1.00 92.98           C
ATOM   4168  O   LEU A 274      -6.174  -6.521  12.587  1.00 92.98           O
ATOM   4169  HA  LEU A 274      -3.775  -5.994  11.936  1.00 92.98           H
ATOM   4170  CB  LEU A 274      -4.407  -5.589   9.947  1.00 92.98           C
ATOM   4171 1HB  LEU A 274      -4.519  -6.182   9.039  1.00 92.98           H
ATOM   4172 2HB  LEU A 274      -5.328  -5.021  10.073  1.00 92.98           H
ATOM   4173  CG  LEU A 274      -3.256  -4.603   9.740  1.00 92.98           C
ATOM   4174  HG  LEU A 274      -2.344  -5.173   9.564  1.00 92.98           H
ATOM   4175  CD1 LEU A 274      -3.493  -3.737   8.501  1.00 92.98           C
ATOM   4176 1HD1 LEU A 274      -3.570  -4.375   7.620  1.00 92.98           H
ATOM   4177 2HD1 LEU A 274      -4.419  -3.174   8.623  1.00 92.98           H
ATOM   4178 3HD1 LEU A 274      -2.661  -3.044   8.377  1.00 92.98           H
ATOM   4179  CD2 LEU A 274      -3.026  -3.758  10.994  1.00 92.98           C
ATOM   4180 1HD2 LEU A 274      -3.931  -3.196  11.225  1.00 92.98           H
ATOM   4181 2HD2 LEU A 274      -2.779  -4.410  11.832  1.00 92.98           H
ATOM   4182 3HD2 LEU A 274      -2.203  -3.065  10.819  1.00 92.98           H
ATOM   4183  HN  LEU A 274      -3.090  -7.676   9.834  1.00 92.98           H
ATOM   4184  N   LEU A 275      -6.053  -8.159  11.032  1.00 93.70           N
ATOM   4185  CA  LEU A 275      -7.303  -8.783  11.431  1.00 93.70           C
ATOM   4186  C   LEU A 275      -7.188  -9.265  12.879  1.00 93.70           C
ATOM   4187  O   LEU A 275      -8.077  -9.015  13.692  1.00 93.70           O
ATOM   4188  HA  LEU A 275      -8.080  -8.019  11.382  1.00 93.70           H
ATOM   4189  CB  LEU A 275      -7.690  -9.886  10.445  1.00 93.70           C
ATOM   4190 1HB  LEU A 275      -7.816  -9.437   9.459  1.00 93.70           H
ATOM   4191 2HB  LEU A 275      -6.859 -10.588  10.371  1.00 93.70           H
ATOM   4192  CG  LEU A 275      -8.958 -10.674  10.782  1.00 93.70           C
ATOM   4193  HG  LEU A 275      -8.861 -11.057  11.798  1.00 93.70           H
ATOM   4194  CD1 LEU A 275     -10.190  -9.767  10.756  1.00 93.70           C
ATOM   4195 1HD1 LEU A 275     -10.069  -8.969  11.488  1.00 93.70           H
ATOM   4196 2HD1 LEU A 275     -10.301  -9.334   9.762  1.00 93.70           H
ATOM   4197 3HD1 LEU A 275     -11.076 -10.352  11.000  1.00 93.70           H
ATOM   4198  CD2 LEU A 275      -9.115 -11.882   9.857  1.00 93.70           C
ATOM   4199 1HD2 LEU A 275      -9.180 -11.541   8.823  1.00 93.70           H
ATOM   4200 2HD2 LEU A 275      -8.254 -12.540   9.969  1.00 93.70           H
ATOM   4201 3HD2 LEU A 275     -10.024 -12.424  10.118  1.00 93.70           H
ATOM   4202  HN  LEU A 275      -5.583  -8.603  10.270  1.00 93.70           H
ATOM   4203  N   VAL A 276      -6.087  -9.947  13.156  1.00 94.43           N
ATOM   4204  CA  VAL A 276      -5.855 -10.485  14.486  1.00 94.43           C
ATOM   4205  C   VAL A 276      -5.852  -9.340  15.501  1.00 94.43           C
ATOM   4206  O   VAL A 276      -6.479  -9.438  16.555  1.00 94.43           O
ATOM   4207  HA  VAL A 276      -6.681 -11.157  14.718  1.00 94.43           H
ATOM   4208  CB  VAL A 276      -4.561 -11.301  14.502  1.00 94.43           C
ATOM   4209  HB  VAL A 276      -3.755 -10.659  14.145  1.00 94.43           H
ATOM   4210  CG1 VAL A 276      -4.211 -11.747  15.923  1.00 94.43           C
ATOM   4211 1HG1 VAL A 276      -4.079 -10.870  16.557  1.00 94.43           H
ATOM   4212 2HG1 VAL A 276      -5.018 -12.363  16.319  1.00 94.43           H
ATOM   4213 3HG1 VAL A 276      -3.287 -12.325  15.906  1.00 94.43           H
ATOM   4214  CG2 VAL A 276      -4.658 -12.501  13.559  1.00 94.43           C
ATOM   4215 1HG2 VAL A 276      -5.480 -13.144  13.872  1.00 94.43           H
ATOM   4216 2HG2 VAL A 276      -4.838 -12.151  12.542  1.00 94.43           H
ATOM   4217 3HG2 VAL A 276      -3.725 -13.064  13.589  1.00 94.43           H
ATOM   4218  HN  VAL A 276      -5.363 -10.133  12.493  1.00 94.43           H
ATOM   4219  N   GLN A 277      -5.140  -8.280  15.148  1.00 93.59           N
ATOM   4220  CA  GLN A 277      -5.028  -7.127  16.025  1.00 93.59           C
ATOM   4221  C   GLN A 277      -6.407  -6.513  16.274  1.00 93.59           C
ATOM   4222  O   GLN A 277      -6.665  -5.969  17.346  1.00 93.59           O
ATOM   4223  HA  GLN A 277      -4.621  -7.513  16.960  1.00 93.59           H
ATOM   4224  CB  GLN A 277      -4.063  -6.090  15.448  1.00 93.59           C
ATOM   4225 1HB  GLN A 277      -4.288  -5.925  14.394  1.00 93.59           H
ATOM   4226 2HB  GLN A 277      -4.201  -5.136  15.956  1.00 93.59           H
ATOM   4227  CG  GLN A 277      -2.611  -6.548  15.599  1.00 93.59           C
ATOM   4228 1HG  GLN A 277      -2.399  -6.756  16.648  1.00 93.59           H
ATOM   4229 2HG  GLN A 277      -2.461  -7.480  15.053  1.00 93.59           H
ATOM   4230  CD  GLN A 277      -1.643  -5.484  15.078  1.00 93.59           C
ATOM   4231  OE1 GLN A 277      -1.993  -4.624  14.286  1.00 93.59           O
ATOM   4232  NE2 GLN A 277      -0.410  -5.590  15.564  1.00 93.59           N
ATOM   4233 1HE2 GLN A 277      -0.188  -6.319  16.211  1.00 93.59           H
ATOM   4234 2HE2 GLN A 277       0.296  -4.939  15.283  1.00 93.59           H
ATOM   4235  HN  GLN A 277      -4.646  -8.201  14.282  1.00 93.59           H
ATOM   4236  N   THR A 278      -7.259  -6.622  15.264  1.00 93.70           N
ATOM   4237  CA  THR A 278      -8.600  -6.070  15.354  1.00 93.70           C
ATOM   4238  C   THR A 278      -9.440  -6.871  16.350  1.00 93.70           C
ATOM   4239  O   THR A 278     -10.160  -6.294  17.165  1.00 93.70           O
ATOM   4240  HA  THR A 278      -8.528  -5.053  15.740  1.00 93.70           H
ATOM   4241  CB  THR A 278      -9.194  -6.040  13.944  1.00 93.70           C
ATOM   4242  HB  THR A 278      -9.362  -7.051  13.571  1.00 93.70           H
ATOM   4243  OG1 THR A 278      -8.271  -5.254  13.195  1.00 93.70           O
ATOM   4244  HG1 THR A 278      -7.611  -5.847  12.735  1.00 93.70           H
ATOM   4245  CG2 THR A 278     -10.501  -5.248  13.876  1.00 93.70           C
ATOM   4246 1HG2 THR A 278     -10.318  -4.218  14.185  1.00 93.70           H
ATOM   4247 2HG2 THR A 278     -11.236  -5.701  14.540  1.00 93.70           H
ATOM   4248 3HG2 THR A 278     -10.879  -5.258  12.854  1.00 93.70           H
ATOM   4249  HN  THR A 278      -7.045  -7.075  14.399  1.00 93.70           H
ATOM   4250  N   ILE A 279      -9.321  -8.187  16.253  1.00 94.66           N
ATOM   4251  CA  ILE A 279     -10.073  -9.072  17.126  1.00 94.66           C
ATOM   4252  C   ILE A 279      -9.609  -8.873  18.570  1.00 94.66           C
ATOM   4253  O   ILE A 279     -10.426  -8.831  19.489  1.00 94.66           O
ATOM   4254  HA  ILE A 279     -11.122  -8.785  17.058  1.00 94.66           H
ATOM   4255  CB  ILE A 279      -9.967 -10.519  16.640  1.00 94.66           C
ATOM   4256  HB  ILE A 279      -8.911 -10.768  16.534  1.00 94.66           H
ATOM   4257  CG1 ILE A 279     -10.611 -10.683  15.262  1.00 94.66           C
ATOM   4258 1HG1 ILE A 279     -11.696 -10.639  15.356  1.00 94.66           H
ATOM   4259 2HG1 ILE A 279     -10.313  -9.857  14.617  1.00 94.66           H
ATOM   4260  CG2 ILE A 279     -10.558 -11.487  17.668  1.00 94.66           C
ATOM   4261 1HG2 ILE A 279     -10.015 -11.394  18.609  1.00 94.66           H
ATOM   4262 2HG2 ILE A 279     -11.609 -11.248  17.829  1.00 94.66           H
ATOM   4263 3HG2 ILE A 279     -10.470 -12.508  17.297  1.00 94.66           H
ATOM   4264  CD1 ILE A 279     -10.203 -12.012  14.621  1.00 94.66           C
ATOM   4265 1HD1 ILE A 279      -9.120 -12.042  14.507  1.00 94.66           H
ATOM   4266 2HD1 ILE A 279     -10.525 -12.836  15.258  1.00 94.66           H
ATOM   4267 3HD1 ILE A 279     -10.675 -12.103  13.643  1.00 94.66           H
ATOM   4268  HN  ILE A 279      -8.726  -8.647  15.595  1.00 94.66           H
ATOM   4269  N   ASP A 280      -8.298  -8.756  18.726  1.00 93.96           N
ATOM   4270  CA  ASP A 280      -7.710  -8.627  20.049  1.00 93.96           C
ATOM   4271  C   ASP A 280      -8.087  -7.267  20.639  1.00 93.96           C
ATOM   4272  O   ASP A 280      -8.253  -7.136  21.851  1.00 93.96           O
ATOM   4273  HA  ASP A 280      -8.116  -9.458  20.625  1.00 93.96           H
ATOM   4274  CB  ASP A 280      -6.184  -8.708  19.983  1.00 93.96           C
ATOM   4275 1HB  ASP A 280      -5.886  -9.590  19.417  1.00 93.96           H
ATOM   4276 2HB  ASP A 280      -5.793  -7.841  19.450  1.00 93.96           H
ATOM   4277  CG  ASP A 280      -5.577  -8.767  21.386  1.00 93.96           C
ATOM   4278  OD1 ASP A 280      -6.064  -9.601  22.180  1.00 93.96           O
ATOM   4279  OD2 ASP A 280      -4.641  -7.977  21.634  1.00 93.96           O
ATOM   4280  HN  ASP A 280      -7.643  -8.748  17.970  1.00 93.96           H
ATOM   4281  N   ALA A 281      -8.210  -6.287  19.755  1.00 92.62           N
ATOM   4282  CA  ALA A 281      -8.600  -4.950  20.169  1.00 92.62           C
ATOM   4283  C   ALA A 281      -9.972  -5.009  20.842  1.00 92.62           C
ATOM   4284  O   ALA A 281     -10.253  -4.235  21.757  1.00 92.62           O
ATOM   4285  HA  ALA A 281      -7.864  -4.599  20.893  1.00 92.62           H
ATOM   4286  CB  ALA A 281      -8.584  -4.016  18.957  1.00 92.62           C
ATOM   4287 1HB  ALA A 281      -7.580  -3.987  18.534  1.00 92.62           H
ATOM   4288 2HB  ALA A 281      -9.285  -4.382  18.207  1.00 92.62           H
ATOM   4289 3HB  ALA A 281      -8.876  -3.013  19.268  1.00 92.62           H
ATOM   4290  HN  ALA A 281      -8.050  -6.396  18.774  1.00 92.62           H
ATOM   4291  N   TYR A 282     -10.792  -5.933  20.364  1.00 90.96           N
ATOM   4292  CA  TYR A 282     -12.141  -6.078  20.883  1.00 90.96           C
ATOM   4293  C   TYR A 282     -12.168  -7.028  22.082  1.00 90.96           C
ATOM   4294  O   TYR A 282     -12.762  -6.714  23.113  1.00 90.96           O
ATOM   4295  HA  TYR A 282     -12.487  -5.095  21.199  1.00 90.96           H
ATOM   4296  CB  TYR A 282     -12.967  -6.687  19.747  1.00 90.96           C
ATOM   4297 1HB  TYR A 282     -12.804  -6.104  18.841  1.00 90.96           H
ATOM   4298 2HB  TYR A 282     -12.603  -7.695  19.547  1.00 90.96           H
ATOM   4299  CG  TYR A 282     -14.468  -6.749  20.033  1.00 90.96           C
ATOM   4300  CD1 TYR A 282     -15.048  -7.938  20.425  1.00 90.96           C
ATOM   4301  HD1 TYR A 282     -14.435  -8.834  20.531  1.00 90.96           H
ATOM   4302  CD2 TYR A 282     -15.244  -5.615  19.900  1.00 90.96           C
ATOM   4303  HD2 TYR A 282     -14.786  -4.675  19.590  1.00 90.96           H
ATOM   4304  CE1 TYR A 282     -16.461  -7.997  20.694  1.00 90.96           C
ATOM   4305  HE1 TYR A 282     -16.931  -8.930  21.005  1.00 90.96           H
ATOM   4306  CE2 TYR A 282     -16.657  -5.673  20.169  1.00 90.96           C
ATOM   4307  HE2 TYR A 282     -17.281  -4.785  20.067  1.00 90.96           H
ATOM   4308  CZ  TYR A 282     -17.196  -6.861  20.553  1.00 90.96           C
ATOM   4309  OH  TYR A 282     -18.531  -6.916  20.808  1.00 90.96           O
ATOM   4310  HH  TYR A 282     -18.939  -6.011  20.690  1.00 90.96           H
ATOM   4311  HN  TYR A 282     -10.548  -6.575  19.637  1.00 90.96           H
ATOM   4312  N   ALA A 283     -11.519  -8.169  21.907  1.00 91.73           N
ATOM   4313  CA  ALA A 283     -11.705  -9.283  22.822  1.00 91.73           C
ATOM   4314  C   ALA A 283     -10.607  -9.251  23.888  1.00 91.73           C
ATOM   4315  O   ALA A 283     -10.754  -9.849  24.953  1.00 91.73           O
ATOM   4316  HA  ALA A 283     -12.673  -9.158  23.306  1.00 91.73           H
ATOM   4317  CB  ALA A 283     -11.713 -10.595  22.034  1.00 91.73           C
ATOM   4318 1HB  ALA A 283     -12.529 -10.579  21.310  1.00 91.73           H
ATOM   4319 2HB  ALA A 283     -10.765 -10.710  21.509  1.00 91.73           H
ATOM   4320 3HB  ALA A 283     -11.853 -11.430  22.720  1.00 91.73           H
ATOM   4321  HN  ALA A 283     -10.877  -8.339  21.160  1.00 91.73           H
ATOM   4322  N   MET A 284      -9.532  -8.548  23.563  1.00 89.60           N
ATOM   4323  CA  MET A 284      -8.388  -8.476  24.456  1.00 89.60           C
ATOM   4324  C   MET A 284      -7.993  -9.868  24.954  1.00 89.60           C
ATOM   4325  O   MET A 284      -7.751 -10.060  26.144  1.00 89.60           O
ATOM   4326  HA  MET A 284      -7.579  -8.052  23.861  1.00 89.60           H
ATOM   4327  CB  MET A 284      -8.727  -7.583  25.651  1.00 89.60           C
ATOM   4328 1HB  MET A 284      -9.533  -8.035  26.229  1.00 89.60           H
ATOM   4329 2HB  MET A 284      -7.863  -7.510  26.312  1.00 89.60           H
ATOM   4330  CG  MET A 284      -9.144  -6.185  25.190  1.00 89.60           C
ATOM   4331 1HG  MET A 284      -8.347  -5.736  24.598  1.00 89.60           H
ATOM   4332 2HG  MET A 284     -10.021  -6.252  24.547  1.00 89.60           H
ATOM   4333  SD  MET A 284      -9.504  -5.158  26.605  1.00 89.60           S
ATOM   4334  CE  MET A 284     -10.227  -3.746  25.788  1.00 89.60           C
ATOM   4335 1HE  MET A 284      -9.502  -3.313  25.099  1.00 89.60           H
ATOM   4336 2HE  MET A 284     -11.111  -4.061  25.233  1.00 89.60           H
ATOM   4337 3HE  MET A 284     -10.511  -3.002  26.531  1.00 89.60           H
ATOM   4338  HN  MET A 284      -9.436  -8.034  22.711  1.00 89.60           H
ATOM   4339  N   PHE A 285      -7.940 -10.803  24.017  1.00 90.01           N
ATOM   4340  CA  PHE A 285      -7.753 -12.202  24.365  1.00 90.01           C
ATOM   4341  C   PHE A 285      -6.268 -12.536  24.516  1.00 90.01           C
ATOM   4342  O   PHE A 285      -5.915 -13.563  25.094  1.00 90.01           O
ATOM   4343  HA  PHE A 285      -8.260 -12.368  25.316  1.00 90.01           H
ATOM   4344  CB  PHE A 285      -8.336 -13.030  23.218  1.00 90.01           C
ATOM   4345 1HB  PHE A 285      -8.462 -14.059  23.554  1.00 90.01           H
ATOM   4346 2HB  PHE A 285      -9.329 -12.650  22.977  1.00 90.01           H
ATOM   4347  CG  PHE A 285      -7.482 -13.024  21.949  1.00 90.01           C
ATOM   4348  CD1 PHE A 285      -7.688 -12.077  20.995  1.00 90.01           C
ATOM   4349  HD1 PHE A 285      -8.463 -11.323  21.134  1.00 90.01           H
ATOM   4350  CD2 PHE A 285      -6.515 -13.965  21.776  1.00 90.01           C
ATOM   4351  HD2 PHE A 285      -6.350 -14.723  22.541  1.00 90.01           H
ATOM   4352  CE1 PHE A 285      -6.895 -12.072  19.817  1.00 90.01           C
ATOM   4353  HE1 PHE A 285      -7.061 -11.313  19.052  1.00 90.01           H
ATOM   4354  CE2 PHE A 285      -5.722 -13.959  20.598  1.00 90.01           C
ATOM   4355  HE2 PHE A 285      -4.948 -14.713  20.459  1.00 90.01           H
ATOM   4356  CZ  PHE A 285      -5.929 -13.013  19.644  1.00 90.01           C
ATOM   4357  HZ  PHE A 285      -5.320 -13.009  18.740  1.00 90.01           H
ATOM   4358  HN  PHE A 285      -8.021 -10.619  23.037  1.00 90.01           H
ATOM   4359  N   ILE A 286      -5.438 -11.649  23.987  1.00 91.05           N
ATOM   4360  CA  ILE A 286      -3.998 -11.820  24.085  1.00 91.05           C
ATOM   4361  C   ILE A 286      -3.504 -11.209  25.397  1.00 91.05           C
ATOM   4362  O   ILE A 286      -3.071 -10.058  25.426  1.00 91.05           O
ATOM   4363  HA  ILE A 286      -3.797 -12.892  24.106  1.00 91.05           H
ATOM   4364  CB  ILE A 286      -3.306 -11.254  22.843  1.00 91.05           C
ATOM   4365  HB  ILE A 286      -3.480 -10.179  22.816  1.00 91.05           H
ATOM   4366  CG1 ILE A 286      -3.905 -11.843  21.565  1.00 91.05           C
ATOM   4367 1HG1 ILE A 286      -3.644 -12.898  21.489  1.00 91.05           H
ATOM   4368 2HG1 ILE A 286      -4.993 -11.786  21.609  1.00 91.05           H
ATOM   4369  CG2 ILE A 286      -1.792 -11.465  22.916  1.00 91.05           C
ATOM   4370 1HG2 ILE A 286      -1.397 -10.960  23.798  1.00 91.05           H
ATOM   4371 2HG2 ILE A 286      -1.576 -12.531  22.981  1.00 91.05           H
ATOM   4372 3HG2 ILE A 286      -1.324 -11.053  22.022  1.00 91.05           H
ATOM   4373  CD1 ILE A 286      -3.400 -11.096  20.328  1.00 91.05           C
ATOM   4374 1HD1 ILE A 286      -3.684 -10.046  20.397  1.00 91.05           H
ATOM   4375 2HD1 ILE A 286      -2.314 -11.176  20.274  1.00 91.05           H
ATOM   4376 3HD1 ILE A 286      -3.842 -11.534  19.433  1.00 91.05           H
ATOM   4377  HN  ILE A 286      -5.734 -10.828  23.499  1.00 91.05           H
ATOM   4378  N   SER A 287      -3.586 -12.006  26.452  1.00 88.05           N
ATOM   4379  CA  SER A 287      -3.116 -11.572  27.757  1.00 88.05           C
ATOM   4380  C   SER A 287      -1.663 -12.005  27.960  1.00 88.05           C
ATOM   4381  O   SER A 287      -0.978 -11.498  28.847  1.00 88.05           O
ATOM   4382  HA  SER A 287      -3.193 -10.485  27.744  1.00 88.05           H
ATOM   4383  CB  SER A 287      -3.998 -12.132  28.875  1.00 88.05           C
ATOM   4384 1HB  SER A 287      -3.617 -11.797  29.839  1.00 88.05           H
ATOM   4385 2HB  SER A 287      -5.007 -11.732  28.775  1.00 88.05           H
ATOM   4386  OG  SER A 287      -4.048 -13.556  28.853  1.00 88.05           O
ATOM   4387  HG  SER A 287      -4.655 -13.888  29.575  1.00 88.05           H
ATOM   4388  HN  SER A 287      -3.964 -12.932  26.426  1.00 88.05           H
ATOM   4389  N   ASN A 288      -1.235 -12.940  27.124  1.00 91.33           N
ATOM   4390  CA  ASN A 288       0.089 -13.522  27.266  1.00 91.33           C
ATOM   4391  C   ASN A 288       1.112 -12.634  26.555  1.00 91.33           C
ATOM   4392  O   ASN A 288       0.979 -12.361  25.363  1.00 91.33           O
ATOM   4393  HA  ASN A 288       0.262 -13.580  28.341  1.00 91.33           H
ATOM   4394  CB  ASN A 288       0.149 -14.914  26.633  1.00 91.33           C
ATOM   4395 1HB  ASN A 288      -0.682 -15.519  26.995  1.00 91.33           H
ATOM   4396 2HB  ASN A 288       0.034 -14.830  25.552  1.00 91.33           H
ATOM   4397  CG  ASN A 288       1.473 -15.608  26.958  1.00 91.33           C
ATOM   4398  OD1 ASN A 288       2.544 -15.030  26.872  1.00 91.33           O
ATOM   4399  ND2 ASN A 288       1.340 -16.876  27.337  1.00 91.33           N
ATOM   4400 1HD2 ASN A 288       0.432 -17.290  27.387  1.00 91.33           H
ATOM   4401 2HD2 ASN A 288       2.149 -17.415  27.571  1.00 91.33           H
ATOM   4402  HN  ASN A 288      -1.774 -13.297  26.361  1.00 91.33           H
ATOM   4403  N   CYS A 289       2.109 -12.209  27.317  1.00 91.17           N
ATOM   4404  CA  CYS A 289       3.090 -11.266  26.807  1.00 91.17           C
ATOM   4405  C   CYS A 289       3.877 -11.951  25.687  1.00 91.17           C
ATOM   4406  O   CYS A 289       4.246 -11.312  24.703  1.00 91.17           O
ATOM   4407  HA  CYS A 289       2.533 -10.412  26.422  1.00 91.17           H
ATOM   4408  CB  CYS A 289       4.009 -10.750  27.916  1.00 91.17           C
ATOM   4409 1HB  CYS A 289       3.416 -10.275  28.698  1.00 91.17           H
ATOM   4410 2HB  CYS A 289       4.538 -11.583  28.379  1.00 91.17           H
ATOM   4411  SG  CYS A 289       5.209  -9.552  27.228  1.00 91.17           S
ATOM   4412  HN  CYS A 289       2.251 -12.496  28.264  1.00 91.17           H
ATOM   4413  N   ALA A 290       4.111 -13.241  25.875  1.00 92.70           N
ATOM   4414  CA  ALA A 290       4.904 -14.004  24.926  1.00 92.70           C
ATOM   4415  C   ALA A 290       4.193 -14.021  23.571  1.00 92.70           C
ATOM   4416  O   ALA A 290       4.816 -13.789  22.536  1.00 92.70           O
ATOM   4417  HA  ALA A 290       5.865 -13.501  24.816  1.00 92.70           H
ATOM   4418  CB  ALA A 290       5.143 -15.412  25.476  1.00 92.70           C
ATOM   4419 1HB  ALA A 290       5.677 -15.345  26.424  1.00 92.70           H
ATOM   4420 2HB  ALA A 290       4.186 -15.909  25.631  1.00 92.70           H
ATOM   4421 3HB  ALA A 290       5.738 -15.983  24.764  1.00 92.70           H
ATOM   4422  HN  ALA A 290       3.770 -13.763  26.657  1.00 92.70           H
ATOM   4423  N   VAL A 291       2.898 -14.297  23.621  1.00 93.34           N
ATOM   4424  CA  VAL A 291       2.097 -14.352  22.410  1.00 93.34           C
ATOM   4425  C   VAL A 291       2.049 -12.963  21.772  1.00 93.34           C
ATOM   4426  O   VAL A 291       2.168 -12.830  20.555  1.00 93.34           O
ATOM   4427  HA  VAL A 291       2.590 -15.038  21.721  1.00 93.34           H
ATOM   4428  CB  VAL A 291       0.709 -14.913  22.726  1.00 93.34           C
ATOM   4429  HB  VAL A 291       0.239 -14.254  23.456  1.00 93.34           H
ATOM   4430  CG1 VAL A 291      -0.172 -14.933  21.475  1.00 93.34           C
ATOM   4431 1HG1 VAL A 291      -0.284 -13.918  21.094  1.00 93.34           H
ATOM   4432 2HG1 VAL A 291       0.293 -15.559  20.713  1.00 93.34           H
ATOM   4433 3HG1 VAL A 291      -1.152 -15.336  21.728  1.00 93.34           H
ATOM   4434  CG2 VAL A 291       0.810 -16.308  23.348  1.00 93.34           C
ATOM   4435 1HG2 VAL A 291       1.309 -16.981  22.651  1.00 93.34           H
ATOM   4436 2HG2 VAL A 291       1.383 -16.252  24.273  1.00 93.34           H
ATOM   4437 3HG2 VAL A 291      -0.191 -16.683  23.563  1.00 93.34           H
ATOM   4438  HN  VAL A 291       2.398 -14.481  24.468  1.00 93.34           H
ATOM   4439  N   SER A 292       1.874 -11.962  22.622  1.00 92.93           N
ATOM   4440  CA  SER A 292       1.773 -10.590  22.153  1.00 92.93           C
ATOM   4441  C   SER A 292       3.060 -10.188  21.429  1.00 92.93           C
ATOM   4442  O   SER A 292       3.012  -9.566  20.369  1.00 92.93           O
ATOM   4443  HA  SER A 292       0.929 -10.583  21.464  1.00 92.93           H
ATOM   4444  CB  SER A 292       1.494  -9.631  23.311  1.00 92.93           C
ATOM   4445 1HB  SER A 292       0.658 -10.008  23.900  1.00 92.93           H
ATOM   4446 2HB  SER A 292       2.360  -9.598  23.972  1.00 92.93           H
ATOM   4447  OG  SER A 292       1.196  -8.314  22.854  1.00 92.93           O
ATOM   4448  HG  SER A 292       0.284  -8.293  22.443  1.00 92.93           H
ATOM   4449  HN  SER A 292       1.802 -12.076  23.613  1.00 92.93           H
ATOM   4450  N   THR A 293       4.180 -10.561  22.031  1.00 93.10           N
ATOM   4451  CA  THR A 293       5.478 -10.205  21.483  1.00 93.10           C
ATOM   4452  C   THR A 293       5.647 -10.802  20.084  1.00 93.10           C
ATOM   4453  O   THR A 293       6.100 -10.120  19.165  1.00 93.10           O
ATOM   4454  HA  THR A 293       5.521  -9.121  21.376  1.00 93.10           H
ATOM   4455  CB  THR A 293       6.551 -10.664  22.473  1.00 93.10           C
ATOM   4456  HB  THR A 293       6.530 -11.746  22.596  1.00 93.10           H
ATOM   4457  OG1 THR A 293       6.285  -9.905  23.649  1.00 93.10           O
ATOM   4458  HG1 THR A 293       5.823 -10.477  24.327  1.00 93.10           H
ATOM   4459  CG2 THR A 293       7.957 -10.225  22.057  1.00 93.10           C
ATOM   4460 1HG2 THR A 293       7.996  -9.137  21.999  1.00 93.10           H
ATOM   4461 2HG2 THR A 293       8.196 -10.650  21.082  1.00 93.10           H
ATOM   4462 3HG2 THR A 293       8.680 -10.576  22.793  1.00 93.10           H
ATOM   4463  HN  THR A 293       4.210 -11.094  22.877  1.00 93.10           H
ATOM   4464  N   ASN A 294       5.275 -12.068  19.966  1.00 93.84           N
ATOM   4465  CA  ASN A 294       5.437 -12.782  18.711  1.00 93.84           C
ATOM   4466  C   ASN A 294       4.546 -12.141  17.646  1.00 93.84           C
ATOM   4467  O   ASN A 294       4.940 -12.031  16.486  1.00 93.84           O
ATOM   4468  HA  ASN A 294       6.497 -12.702  18.471  1.00 93.84           H
ATOM   4469  CB  ASN A 294       5.024 -14.248  18.854  1.00 93.84           C
ATOM   4470 1HB  ASN A 294       4.058 -14.310  19.356  1.00 93.84           H
ATOM   4471 2HB  ASN A 294       4.898 -14.692  17.867  1.00 93.84           H
ATOM   4472  CG  ASN A 294       6.068 -15.038  19.646  1.00 93.84           C
ATOM   4473  OD1 ASN A 294       7.203 -14.624  19.811  1.00 93.84           O
ATOM   4474  ND2 ASN A 294       5.621 -16.195  20.126  1.00 93.84           N
ATOM   4475 1HD2 ASN A 294       4.677 -16.476  19.955  1.00 93.84           H
ATOM   4476 2HD2 ASN A 294       6.230 -16.784  20.658  1.00 93.84           H
ATOM   4477  HN  ASN A 294       4.870 -12.603  20.708  1.00 93.84           H
ATOM   4478  N   ILE A 295       3.361 -11.735  18.077  1.00 93.63           N
ATOM   4479  CA  ILE A 295       2.391 -11.155  17.165  1.00 93.63           C
ATOM   4480  C   ILE A 295       2.919  -9.815  16.649  1.00 93.63           C
ATOM   4481  O   ILE A 295       2.738  -9.481  15.479  1.00 93.63           O
ATOM   4482  HA  ILE A 295       2.290 -11.835  16.319  1.00 93.63           H
ATOM   4483  CB  ILE A 295       1.018 -11.058  17.833  1.00 93.63           C
ATOM   4484  HB  ILE A 295       1.159 -10.702  18.853  1.00 93.63           H
ATOM   4485  CG1 ILE A 295       0.353 -12.433  17.922  1.00 93.63           C
ATOM   4486 1HG1 ILE A 295       0.082 -12.775  16.923  1.00 93.63           H
ATOM   4487 2HG1 ILE A 295       1.060 -13.157  18.326  1.00 93.63           H
ATOM   4488  CG2 ILE A 295       0.130 -10.037  17.117  1.00 93.63           C
ATOM   4489 1HG2 ILE A 295       0.605  -9.056  17.150  1.00 93.63           H
ATOM   4490 2HG2 ILE A 295      -0.007 -10.340  16.079  1.00 93.63           H
ATOM   4491 3HG2 ILE A 295      -0.839  -9.988  17.613  1.00 93.63           H
ATOM   4492  CD1 ILE A 295      -0.895 -12.382  18.806  1.00 93.63           C
ATOM   4493 1HD1 ILE A 295      -0.616 -12.063  19.810  1.00 93.63           H
ATOM   4494 2HD1 ILE A 295      -1.610 -11.675  18.385  1.00 93.63           H
ATOM   4495 3HD1 ILE A 295      -1.348 -13.373  18.852  1.00 93.63           H
ATOM   4496  HN  ILE A 295       3.061 -11.796  19.030  1.00 93.63           H
ATOM   4497  N   ASP A 296       3.563  -9.084  17.547  1.00 93.40           N
ATOM   4498  CA  ASP A 296       4.111  -7.783  17.199  1.00 93.40           C
ATOM   4499  C   ASP A 296       5.248  -7.966  16.192  1.00 93.40           C
ATOM   4500  O   ASP A 296       5.381  -7.184  15.252  1.00 93.40           O
ATOM   4501  HA  ASP A 296       3.274  -7.221  16.785  1.00 93.40           H
ATOM   4502  CB  ASP A 296       4.680  -7.078  18.432  1.00 93.40           C
ATOM   4503 1HB  ASP A 296       5.376  -7.741  18.946  1.00 93.40           H
ATOM   4504 2HB  ASP A 296       5.245  -6.199  18.124  1.00 93.40           H
ATOM   4505  CG  ASP A 296       3.562  -6.663  19.391  1.00 93.40           C
ATOM   4506  OD1 ASP A 296       2.410  -6.572  18.914  1.00 93.40           O
ATOM   4507  OD2 ASP A 296       3.885  -6.446  20.579  1.00 93.40           O
ATOM   4508  HN  ASP A 296       3.713  -9.366  18.494  1.00 93.40           H
ATOM   4509  N   ILE A 297       6.040  -9.003  16.424  1.00 94.33           N
ATOM   4510  CA  ILE A 297       7.125  -9.333  15.516  1.00 94.33           C
ATOM   4511  C   ILE A 297       6.545  -9.714  14.152  1.00 94.33           C
ATOM   4512  O   ILE A 297       7.045  -9.278  13.117  1.00 94.33           O
ATOM   4513  HA  ILE A 297       7.734  -8.438  15.394  1.00 94.33           H
ATOM   4514  CB  ILE A 297       8.023 -10.412  16.124  1.00 94.33           C
ATOM   4515  HB  ILE A 297       7.388 -11.211  16.506  1.00 94.33           H
ATOM   4516  CG1 ILE A 297       8.816  -9.860  17.311  1.00 94.33           C
ATOM   4517 1HG1 ILE A 297       9.544  -9.129  16.958  1.00 94.33           H
ATOM   4518 2HG1 ILE A 297       8.143  -9.337  17.991  1.00 94.33           H
ATOM   4519  CG2 ILE A 297       8.936 -11.029  15.063  1.00 94.33           C
ATOM   4520 1HG2 ILE A 297       8.328 -11.482  14.280  1.00 94.33           H
ATOM   4521 2HG2 ILE A 297       9.566 -10.252  14.630  1.00 94.33           H
ATOM   4522 3HG2 ILE A 297       9.564 -11.792  15.522  1.00 94.33           H
ATOM   4523  CD1 ILE A 297       9.535 -10.983  18.061  1.00 94.33           C
ATOM   4524 1HD1 ILE A 297       8.802 -11.699  18.433  1.00 94.33           H
ATOM   4525 2HD1 ILE A 297      10.224 -11.488  17.384  1.00 94.33           H
ATOM   4526 3HD1 ILE A 297      10.090 -10.563  18.899  1.00 94.33           H
ATOM   4527  HN  ILE A 297       5.950  -9.610  17.213  1.00 94.33           H
ATOM   4528  N   CYS A 298       5.497 -10.524  14.196  1.00 94.56           N
ATOM   4529  CA  CYS A 298       4.836 -10.959  12.977  1.00 94.56           C
ATOM   4530  C   CYS A 298       4.364  -9.718  12.217  1.00 94.56           C
ATOM   4531  O   CYS A 298       4.466  -9.660  10.992  1.00 94.56           O
ATOM   4532  HA  CYS A 298       5.578 -11.509  12.398  1.00 94.56           H
ATOM   4533  CB  CYS A 298       3.683 -11.921  13.271  1.00 94.56           C
ATOM   4534 1HB  CYS A 298       3.069 -11.529  14.081  1.00 94.56           H
ATOM   4535 2HB  CYS A 298       3.039 -12.008  12.396  1.00 94.56           H
ATOM   4536  SG  CYS A 298       4.342 -13.567  13.728  1.00 94.56           S
ATOM   4537  HG  CYS A 298       4.729 -13.226  14.954  1.00 94.56           H
ATOM   4538  HN  CYS A 298       5.100 -10.880  15.042  1.00 94.56           H
ATOM   4539  N   PHE A 299       3.858  -8.757  12.974  1.00 94.56           N
ATOM   4540  CA  PHE A 299       3.380  -7.516  12.388  1.00 94.56           C
ATOM   4541  C   PHE A 299       4.499  -6.801  11.630  1.00 94.56           C
ATOM   4542  O   PHE A 299       4.305  -6.361  10.498  1.00 94.56           O
ATOM   4543  HA  PHE A 299       2.580  -7.773  11.694  1.00 94.56           H
ATOM   4544  CB  PHE A 299       2.913  -6.627  13.543  1.00 94.56           C
ATOM   4545 1HB  PHE A 299       2.130  -7.146  14.095  1.00 94.56           H
ATOM   4546 2HB  PHE A 299       3.744  -6.478  14.232  1.00 94.56           H
ATOM   4547  CG  PHE A 299       2.385  -5.260  13.101  1.00 94.56           C
ATOM   4548  CD1 PHE A 299       3.235  -4.205  12.994  1.00 94.56           C
ATOM   4549  HD1 PHE A 299       4.294  -4.332  13.222  1.00 94.56           H
ATOM   4550  CD2 PHE A 299       1.064  -5.101  12.817  1.00 94.56           C
ATOM   4551  HD2 PHE A 299       0.382  -5.947  12.904  1.00 94.56           H
ATOM   4552  CE1 PHE A 299       2.745  -2.937  12.584  1.00 94.56           C
ATOM   4553  HE1 PHE A 299       3.427  -2.091  12.498  1.00 94.56           H
ATOM   4554  CE2 PHE A 299       0.574  -3.833  12.407  1.00 94.56           C
ATOM   4555  HE2 PHE A 299      -0.484  -3.706  12.179  1.00 94.56           H
ATOM   4556  CZ  PHE A 299       1.425  -2.778  12.300  1.00 94.56           C
ATOM   4557  HZ  PHE A 299       1.048  -1.804  11.985  1.00 94.56           H
ATOM   4558  HN  PHE A 299       3.772  -8.815  13.969  1.00 94.56           H
ATOM   4559  N   GLN A 300       5.648  -6.706  12.284  1.00 93.51           N
ATOM   4560  CA  GLN A 300       6.774  -5.983  11.719  1.00 93.51           C
ATOM   4561  C   GLN A 300       7.241  -6.654  10.426  1.00 93.51           C
ATOM   4562  O   GLN A 300       7.554  -5.976   9.449  1.00 93.51           O
ATOM   4563  HA  GLN A 300       6.397  -4.983  11.502  1.00 93.51           H
ATOM   4564  CB  GLN A 300       7.920  -5.878  12.728  1.00 93.51           C
ATOM   4565 1HB  GLN A 300       8.120  -6.859  13.159  1.00 93.51           H
ATOM   4566 2HB  GLN A 300       8.830  -5.562  12.218  1.00 93.51           H
ATOM   4567  CG  GLN A 300       7.582  -4.884  13.841  1.00 93.51           C
ATOM   4568 1HG  GLN A 300       7.389  -3.902  13.410  1.00 93.51           H
ATOM   4569 2HG  GLN A 300       6.667  -5.196  14.346  1.00 93.51           H
ATOM   4570  CD  GLN A 300       8.723  -4.788  14.855  1.00 93.51           C
ATOM   4571  OE1 GLN A 300       9.657  -5.572  14.853  1.00 93.51           O
ATOM   4572  NE2 GLN A 300       8.595  -3.785  15.719  1.00 93.51           N
ATOM   4573 1HE2 GLN A 300       7.803  -3.177  15.666  1.00 93.51           H
ATOM   4574 2HE2 GLN A 300       9.291  -3.639  16.422  1.00 93.51           H
ATOM   4575  HN  GLN A 300       5.814  -7.112  13.183  1.00 93.51           H
ATOM   4576  N   VAL A 301       7.273  -7.978  10.462  1.00 94.49           N
ATOM   4577  CA  VAL A 301       7.751  -8.746   9.326  1.00 94.49           C
ATOM   4578  C   VAL A 301       6.804  -8.541   8.142  1.00 94.49           C
ATOM   4579  O   VAL A 301       7.242  -8.203   7.043  1.00 94.49           O
ATOM   4580  HA  VAL A 301       8.735  -8.361   9.059  1.00 94.49           H
ATOM   4581  CB  VAL A 301       7.908 -10.217   9.717  1.00 94.49           C
ATOM   4582  HB  VAL A 301       6.959 -10.557  10.132  1.00 94.49           H
ATOM   4583  CG1 VAL A 301       8.222 -11.080   8.493  1.00 94.49           C
ATOM   4584 1HG1 VAL A 301       7.410 -10.995   7.771  1.00 94.49           H
ATOM   4585 2HG1 VAL A 301       9.151 -10.738   8.037  1.00 94.49           H
ATOM   4586 3HG1 VAL A 301       8.329 -12.120   8.800  1.00 94.49           H
ATOM   4587  CG2 VAL A 301       8.980 -10.385  10.796  1.00 94.49           C
ATOM   4588 1HG2 VAL A 301       9.935 -10.020  10.420  1.00 94.49           H
ATOM   4589 2HG2 VAL A 301       8.697  -9.816  11.682  1.00 94.49           H
ATOM   4590 3HG2 VAL A 301       9.071 -11.440  11.056  1.00 94.49           H
ATOM   4591  HN  VAL A 301       6.980  -8.523  11.248  1.00 94.49           H
ATOM   4592  N   THR A 302       5.523  -8.755   8.406  1.00 94.67           N
ATOM   4593  CA  THR A 302       4.522  -8.698   7.354  1.00 94.67           C
ATOM   4594  C   THR A 302       4.401  -7.273   6.809  1.00 94.67           C
ATOM   4595  O   THR A 302       4.135  -7.078   5.624  1.00 94.67           O
ATOM   4596  HA  THR A 302       4.855  -9.328   6.529  1.00 94.67           H
ATOM   4597  CB  THR A 302       3.211  -9.246   7.919  1.00 94.67           C
ATOM   4598  HB  THR A 302       2.422  -9.219   7.167  1.00 94.67           H
ATOM   4599  OG1 THR A 302       2.978  -8.459   9.084  1.00 94.67           O
ATOM   4600  HG1 THR A 302       3.372  -8.909   9.885  1.00 94.67           H
ATOM   4601  CG2 THR A 302       3.355 -10.672   8.455  1.00 94.67           C
ATOM   4602 1HG2 THR A 302       4.096 -10.686   9.254  1.00 94.67           H
ATOM   4603 2HG2 THR A 302       3.675 -11.333   7.650  1.00 94.67           H
ATOM   4604 3HG2 THR A 302       2.395 -11.013   8.844  1.00 94.67           H
ATOM   4605  HN  THR A 302       5.167  -8.963   9.317  1.00 94.67           H
ATOM   4606  N   GLN A 303       4.601  -6.314   7.701  1.00 93.44           N
ATOM   4607  CA  GLN A 303       4.586  -4.915   7.311  1.00 93.44           C
ATOM   4608  C   GLN A 303       5.688  -4.637   6.286  1.00 93.44           C
ATOM   4609  O   GLN A 303       5.467  -3.922   5.310  1.00 93.44           O
ATOM   4610  HA  GLN A 303       3.609  -4.751   6.857  1.00 93.44           H
ATOM   4611  CB  GLN A 303       4.732  -4.003   8.531  1.00 93.44           C
ATOM   4612 1HB  GLN A 303       3.926  -4.204   9.238  1.00 93.44           H
ATOM   4613 2HB  GLN A 303       5.668  -4.223   9.045  1.00 93.44           H
ATOM   4614  CG  GLN A 303       4.702  -2.530   8.122  1.00 93.44           C
ATOM   4615 1HG  GLN A 303       5.607  -2.285   7.565  1.00 93.44           H
ATOM   4616 2HG  GLN A 303       3.859  -2.350   7.455  1.00 93.44           H
ATOM   4617  CD  GLN A 303       4.591  -1.622   9.348  1.00 93.44           C
ATOM   4618  OE1 GLN A 303       5.419  -1.640  10.244  1.00 93.44           O
ATOM   4619  NE2 GLN A 303       3.523  -0.829   9.340  1.00 93.44           N
ATOM   4620 1HE2 GLN A 303       2.881  -0.864   8.574  1.00 93.44           H
ATOM   4621 2HE2 GLN A 303       3.362  -0.199  10.099  1.00 93.44           H
ATOM   4622  HN  GLN A 303       4.771  -6.480   8.672  1.00 93.44           H
ATOM   4623  N   THR A 304       6.851  -5.218   6.542  1.00 93.68           N
ATOM   4624  CA  THR A 304       8.007  -4.986   5.693  1.00 93.68           C
ATOM   4625  C   THR A 304       7.764  -5.558   4.295  1.00 93.68           C
ATOM   4626  O   THR A 304       8.151  -4.952   3.297  1.00 93.68           O
ATOM   4627  HA  THR A 304       8.140  -3.910   5.580  1.00 93.68           H
ATOM   4628  CB  THR A 304       9.232  -5.582   6.389  1.00 93.68           C
ATOM   4629  HB  THR A 304       9.143  -6.665   6.474  1.00 93.68           H
ATOM   4630  OG1 THR A 304       9.310  -4.873   7.623  1.00 93.68           O
ATOM   4631  HG1 THR A 304       8.803  -5.363   8.332  1.00 93.68           H
ATOM   4632  CG2 THR A 304      10.539  -5.232   5.675  1.00 93.68           C
ATOM   4633 1HG2 THR A 304      10.661  -4.149   5.651  1.00 93.68           H
ATOM   4634 2HG2 THR A 304      10.511  -5.618   4.656  1.00 93.68           H
ATOM   4635 3HG2 THR A 304      11.377  -5.679   6.210  1.00 93.68           H
ATOM   4636  HN  THR A 304       7.009  -5.836   7.312  1.00 93.68           H
ATOM   4637  N   ILE A 305       7.125  -6.718   4.267  1.00 94.21           N
ATOM   4638  CA  ILE A 305       6.790  -7.358   3.006  1.00 94.21           C
ATOM   4639  C   ILE A 305       5.834  -6.457   2.221  1.00 94.21           C
ATOM   4640  O   ILE A 305       5.959  -6.325   1.005  1.00 94.21           O
ATOM   4641  HA  ILE A 305       7.713  -7.461   2.436  1.00 94.21           H
ATOM   4642  CB  ILE A 305       6.247  -8.767   3.248  1.00 94.21           C
ATOM   4643  HB  ILE A 305       5.425  -8.699   3.961  1.00 94.21           H
ATOM   4644  CG1 ILE A 305       7.315  -9.666   3.875  1.00 94.21           C
ATOM   4645 1HG1 ILE A 305       8.081  -9.897   3.135  1.00 94.21           H
ATOM   4646 2HG1 ILE A 305       7.808  -9.136   4.690  1.00 94.21           H
ATOM   4647  CG2 ILE A 305       5.679  -9.365   1.960  1.00 94.21           C
ATOM   4648 1HG2 ILE A 305       4.868  -8.736   1.594  1.00 94.21           H
ATOM   4649 2HG2 ILE A 305       6.465  -9.418   1.206  1.00 94.21           H
ATOM   4650 3HG2 ILE A 305       5.300 -10.368   2.160  1.00 94.21           H
ATOM   4651  CD1 ILE A 305       6.699 -10.964   4.402  1.00 94.21           C
ATOM   4652 1HD1 ILE A 305       5.951 -10.730   5.159  1.00 94.21           H
ATOM   4653 2HD1 ILE A 305       6.228 -11.502   3.580  1.00 94.21           H
ATOM   4654 3HD1 ILE A 305       7.480 -11.584   4.842  1.00 94.21           H
ATOM   4655  HN  ILE A 305       6.839  -7.218   5.084  1.00 94.21           H
ATOM   4656  N   ALA A 306       4.901  -5.862   2.949  1.00 93.44           N
ATOM   4657  CA  ALA A 306       3.891  -5.021   2.329  1.00 93.44           C
ATOM   4658  C   ALA A 306       4.569  -3.813   1.679  1.00 93.44           C
ATOM   4659  O   ALA A 306       4.156  -3.367   0.609  1.00 93.44           O
ATOM   4660  HA  ALA A 306       3.398  -5.610   1.556  1.00 93.44           H
ATOM   4661  CB  ALA A 306       2.852  -4.613   3.376  1.00 93.44           C
ATOM   4662 1HB  ALA A 306       2.380  -5.506   3.785  1.00 93.44           H
ATOM   4663 2HB  ALA A 306       3.342  -4.061   4.178  1.00 93.44           H
ATOM   4664 3HB  ALA A 306       2.095  -3.982   2.910  1.00 93.44           H
ATOM   4665  HN  ALA A 306       4.828  -5.946   3.943  1.00 93.44           H
ATOM   4666  N   PHE A 307       5.597  -3.318   2.352  1.00 94.10           N
ATOM   4667  CA  PHE A 307       6.287  -2.124   1.894  1.00 94.10           C
ATOM   4668  C   PHE A 307       7.168  -2.431   0.681  1.00 94.10           C
ATOM   4669  O   PHE A 307       7.338  -1.586  -0.197  1.00 94.10           O
ATOM   4670  HA  PHE A 307       5.524  -1.398   1.612  1.00 94.10           H
ATOM   4671  CB  PHE A 307       7.174  -1.650   3.046  1.00 94.10           C
ATOM   4672 1HB  PHE A 307       7.746  -2.497   3.424  1.00 94.10           H
ATOM   4673 2HB  PHE A 307       7.893  -0.925   2.664  1.00 94.10           H
ATOM   4674  CG  PHE A 307       6.402  -1.017   4.206  1.00 94.10           C
ATOM   4675  CD1 PHE A 307       5.043  -1.056   4.219  1.00 94.10           C
ATOM   4676  HD1 PHE A 307       4.503  -1.538   3.404  1.00 94.10           H
ATOM   4677  CD2 PHE A 307       7.075  -0.415   5.223  1.00 94.10           C
ATOM   4678  HD2 PHE A 307       8.165  -0.384   5.212  1.00 94.10           H
ATOM   4679  CE1 PHE A 307       4.326  -0.468   5.295  1.00 94.10           C
ATOM   4680  HE1 PHE A 307       3.237  -0.499   5.306  1.00 94.10           H
ATOM   4681  CE2 PHE A 307       6.359   0.172   6.299  1.00 94.10           C
ATOM   4682  HE2 PHE A 307       6.898   0.654   7.114  1.00 94.10           H
ATOM   4683  CZ  PHE A 307       4.999   0.133   6.313  1.00 94.10           C
ATOM   4684  HZ  PHE A 307       4.449   0.584   7.139  1.00 94.10           H
ATOM   4685  HN  PHE A 307       5.959  -3.718   3.194  1.00 94.10           H
ATOM   4686  N   PHE A 308       7.704  -3.643   0.671  1.00 94.03           N
ATOM   4687  CA  PHE A 308       8.596  -4.057  -0.399  1.00 94.03           C
ATOM   4688  C   PHE A 308       7.880  -4.034  -1.750  1.00 94.03           C
ATOM   4689  O   PHE A 308       8.521  -3.921  -2.794  1.00 94.03           O
ATOM   4690  HA  PHE A 308       9.427  -3.352  -0.418  1.00 94.03           H
ATOM   4691  CB  PHE A 308       9.030  -5.491  -0.089  1.00 94.03           C
ATOM   4692 1HB  PHE A 308       9.413  -5.532   0.931  1.00 94.03           H
ATOM   4693 2HB  PHE A 308       8.155  -6.140  -0.127  1.00 94.03           H
ATOM   4694  CG  PHE A 308      10.095  -6.039  -1.041  1.00 94.03           C
ATOM   4695  CD1 PHE A 308       9.743  -6.901  -2.032  1.00 94.03           C
ATOM   4696  HD1 PHE A 308       8.702  -7.201  -2.148  1.00 94.03           H
ATOM   4697  CD2 PHE A 308      11.394  -5.663  -0.896  1.00 94.03           C
ATOM   4698  HD2 PHE A 308      11.677  -4.973  -0.101  1.00 94.03           H
ATOM   4699  CE1 PHE A 308      10.732  -7.409  -2.916  1.00 94.03           C
ATOM   4700  HE1 PHE A 308      10.449  -8.100  -3.710  1.00 94.03           H
ATOM   4701  CE2 PHE A 308      12.383  -6.171  -1.779  1.00 94.03           C
ATOM   4702  HE2 PHE A 308      13.424  -5.871  -1.663  1.00 94.03           H
ATOM   4703  CZ  PHE A 308      12.031  -7.033  -2.771  1.00 94.03           C
ATOM   4704  HZ  PHE A 308      12.790  -7.423  -3.449  1.00 94.03           H
ATOM   4705  HN  PHE A 308       7.538  -4.334   1.374  1.00 94.03           H
ATOM   4706  N   HIS A 309       6.561  -4.143  -1.687  1.00 92.28           N
ATOM   4707  CA  HIS A 309       5.754  -4.172  -2.895  1.00 92.28           C
ATOM   4708  C   HIS A 309       6.015  -2.909  -3.718  1.00 92.28           C
ATOM   4709  O   HIS A 309       6.047  -2.959  -4.946  1.00 92.28           O
ATOM   4710  HA  HIS A 309       6.079  -5.042  -3.467  1.00 92.28           H
ATOM   4711  CB  HIS A 309       4.275  -4.363  -2.556  1.00 92.28           C
ATOM   4712 1HB  HIS A 309       4.153  -5.308  -2.025  1.00 92.28           H
ATOM   4713 2HB  HIS A 309       3.964  -3.572  -1.873  1.00 92.28           H
ATOM   4714  CG  HIS A 309       3.363  -4.358  -3.759  1.00 92.28           C
ATOM   4715  ND1 HIS A 309       2.738  -3.213  -4.221  1.00 92.28           N
ATOM   4716  HD1 HIS A 309       2.821  -2.300  -3.821  1.00 92.28           H
ATOM   4717  CD2 HIS A 309       2.978  -5.368  -4.591  1.00 92.28           C
ATOM   4718  HD2 HIS A 309       3.287  -6.410  -4.513  1.00 92.28           H
ATOM   4719  CE1 HIS A 309       2.011  -3.531  -5.282  1.00 92.28           C
ATOM   4720  HE1 HIS A 309       1.401  -2.846  -5.870  1.00 92.28           H
ATOM   4721  NE2 HIS A 309       2.161  -4.868  -5.509  1.00 92.28           N
ATOM   4722  HN  HIS A 309       6.046  -4.211  -0.833  1.00 92.28           H
ATOM   4723  N   SER A 310       6.196  -1.805  -3.007  1.00 92.59           N
ATOM   4724  CA  SER A 310       6.207  -0.499  -3.643  1.00 92.59           C
ATOM   4725  C   SER A 310       7.461  -0.348  -4.505  1.00 92.59           C
ATOM   4726  O   SER A 310       7.580   0.606  -5.273  1.00 92.59           O
ATOM   4727  HA  SER A 310       5.311  -0.472  -4.263  1.00 92.59           H
ATOM   4728  CB  SER A 310       6.140   0.621  -2.602  1.00 92.59           C
ATOM   4729 1HB  SER A 310       6.919   0.468  -1.855  1.00 92.59           H
ATOM   4730 2HB  SER A 310       6.345   1.577  -3.084  1.00 92.59           H
ATOM   4731  OG  SER A 310       4.870   0.677  -1.959  1.00 92.59           O
ATOM   4732  HG  SER A 310       4.184   1.043  -2.587  1.00 92.59           H
ATOM   4733  HN  SER A 310       6.332  -1.794  -2.016  1.00 92.59           H
ATOM   4734  N   CYS A 311       8.366  -1.303  -4.350  1.00 93.61           N
ATOM   4735  CA  CYS A 311       9.581  -1.320  -5.147  1.00 93.61           C
ATOM   4736  C   CYS A 311       9.435  -2.396  -6.224  1.00 93.61           C
ATOM   4737  O   CYS A 311      10.298  -2.534  -7.090  1.00 93.61           O
ATOM   4738  HA  CYS A 311       9.674  -0.331  -5.597  1.00 93.61           H
ATOM   4739  CB  CYS A 311      10.823  -1.544  -4.281  1.00 93.61           C
ATOM   4740 1HB  CYS A 311      11.721  -1.304  -4.850  1.00 93.61           H
ATOM   4741 2HB  CYS A 311      10.802  -0.875  -3.421  1.00 93.61           H
ATOM   4742  SG  CYS A 311      10.886  -3.284  -3.717  1.00 93.61           S
ATOM   4743  HG  CYS A 311      12.078  -3.198  -3.133  1.00 93.61           H
ATOM   4744  HN  CYS A 311       8.280  -2.054  -3.696  1.00 93.61           H
ATOM   4745  N   LEU A 312       8.336  -3.130  -6.136  1.00 91.32           N
ATOM   4746  CA  LEU A 312       8.158  -4.314  -6.960  1.00 91.32           C
ATOM   4747  C   LEU A 312       7.557  -3.907  -8.307  1.00 91.32           C
ATOM   4748  O   LEU A 312       7.894  -4.481  -9.341  1.00 91.32           O
ATOM   4749  HA  LEU A 312       9.146  -4.739  -7.138  1.00 91.32           H
ATOM   4750  CB  LEU A 312       7.338  -5.368  -6.214  1.00 91.32           C
ATOM   4751 1HB  LEU A 312       6.482  -4.876  -5.755  1.00 91.32           H
ATOM   4752 2HB  LEU A 312       6.945  -6.077  -6.943  1.00 91.32           H
ATOM   4753  CG  LEU A 312       8.082  -6.153  -5.131  1.00 91.32           C
ATOM   4754  HG  LEU A 312       8.342  -5.464  -4.328  1.00 91.32           H
ATOM   4755  CD1 LEU A 312       7.186  -7.235  -4.526  1.00 91.32           C
ATOM   4756 1HD1 LEU A 312       6.306  -6.771  -4.080  1.00 91.32           H
ATOM   4757 2HD1 LEU A 312       6.874  -7.928  -5.308  1.00 91.32           H
ATOM   4758 3HD1 LEU A 312       7.739  -7.778  -3.759  1.00 91.32           H
ATOM   4759  CD2 LEU A 312       9.391  -6.730  -5.674  1.00 91.32           C
ATOM   4760 1HD2 LEU A 312       9.175  -7.401  -6.506  1.00 91.32           H
ATOM   4761 2HD2 LEU A 312      10.031  -5.918  -6.018  1.00 91.32           H
ATOM   4762 3HD2 LEU A 312       9.899  -7.283  -4.884  1.00 91.32           H
ATOM   4763  HN  LEU A 312       7.577  -2.929  -5.517  1.00 91.32           H
ATOM   4764  N   ASN A 313       6.676  -2.918  -8.251  1.00 87.35           N
ATOM   4765  CA  ASN A 313       5.861  -2.575  -9.404  1.00 87.35           C
ATOM   4766  C   ASN A 313       6.772  -2.286 -10.599  1.00 87.35           C
ATOM   4767  O   ASN A 313       6.601  -2.867 -11.669  1.00 87.35           O
ATOM   4768  HA  ASN A 313       5.220  -3.441  -9.569  1.00 87.35           H
ATOM   4769  CB  ASN A 313       5.023  -1.324  -9.134  1.00 87.35           C
ATOM   4770 1HB  ASN A 313       5.626  -0.585  -8.606  1.00 87.35           H
ATOM   4771 2HB  ASN A 313       4.722  -0.873 -10.079  1.00 87.35           H
ATOM   4772  CG  ASN A 313       3.782  -1.664  -8.307  1.00 87.35           C
ATOM   4773  OD1 ASN A 313       3.250  -2.761  -8.359  1.00 87.35           O
ATOM   4774  ND2 ASN A 313       3.351  -0.664  -7.542  1.00 87.35           N
ATOM   4775 1HD2 ASN A 313       3.833   0.212  -7.546  1.00 87.35           H
ATOM   4776 2HD2 ASN A 313       2.545  -0.789  -6.964  1.00 87.35           H
ATOM   4777  HN  ASN A 313       6.516  -2.357  -7.439  1.00 87.35           H
ATOM   4778  N   PRO A 314       7.752  -1.386 -10.439  1.00 87.74           N
ATOM   4779  CA  PRO A 314       8.630  -1.021 -11.554  1.00 87.74           C
ATOM   4780  C   PRO A 314       9.267  -2.236 -12.207  1.00 87.74           C
ATOM   4781  O   PRO A 314       9.378  -2.301 -13.431  1.00 87.74           O
ATOM   4782  HA  PRO A 314       8.053  -0.542 -12.344  1.00 87.74           H
ATOM   4783  CB  PRO A 314       9.676  -0.110 -10.908  1.00 87.74           C
ATOM   4784 1HB  PRO A 314      10.549  -0.673 -10.576  1.00 87.74           H
ATOM   4785 2HB  PRO A 314      10.033   0.648 -11.604  1.00 87.74           H
ATOM   4786  CG  PRO A 314       8.927   0.511  -9.734  1.00 87.74           C
ATOM   4787 1HG  PRO A 314       9.610   0.900  -8.979  1.00 87.74           H
ATOM   4788 2HG  PRO A 314       8.306   1.350 -10.048  1.00 87.74           H
ATOM   4789  CD  PRO A 314       8.097  -0.649  -9.210  1.00 87.74           C
ATOM   4790 1HD  PRO A 314       8.663  -1.272  -8.516  1.00 87.74           H
ATOM   4791 2HD  PRO A 314       7.212  -0.305  -8.674  1.00 87.74           H
ATOM   4792  N   VAL A 315       9.673  -3.176 -11.366  1.00 86.26           N
ATOM   4793  CA  VAL A 315      10.392  -4.346 -11.842  1.00 86.26           C
ATOM   4794  C   VAL A 315       9.477  -5.167 -12.752  1.00 86.26           C
ATOM   4795  O   VAL A 315       9.912  -5.665 -13.789  1.00 86.26           O
ATOM   4796  HA  VAL A 315      11.244  -3.994 -12.425  1.00 86.26           H
ATOM   4797  CB  VAL A 315      10.930  -5.148 -10.655  1.00 86.26           C
ATOM   4798  HB  VAL A 315      10.079  -5.465 -10.052  1.00 86.26           H
ATOM   4799  CG1 VAL A 315      11.664  -6.404 -11.129  1.00 86.26           C
ATOM   4800 1HG1 VAL A 315      10.977  -7.034 -11.694  1.00 86.26           H
ATOM   4801 2HG1 VAL A 315      12.501  -6.117 -11.765  1.00 86.26           H
ATOM   4802 3HG1 VAL A 315      12.036  -6.955 -10.265  1.00 86.26           H
ATOM   4803  CG2 VAL A 315      11.834  -4.284  -9.774  1.00 86.26           C
ATOM   4804 1HG2 VAL A 315      12.678  -3.923 -10.362  1.00 86.26           H
ATOM   4805 2HG2 VAL A 315      11.267  -3.434  -9.393  1.00 86.26           H
ATOM   4806 3HG2 VAL A 315      12.203  -4.878  -8.938  1.00 86.26           H
ATOM   4807  HN  VAL A 315       9.519  -3.147 -10.379  1.00 86.26           H
ATOM   4808  N   LEU A 316       8.226  -5.282 -12.331  1.00 85.63           N
ATOM   4809  CA  LEU A 316       7.258  -6.074 -13.070  1.00 85.63           C
ATOM   4810  C   LEU A 316       7.129  -5.520 -14.490  1.00 85.63           C
ATOM   4811  O   LEU A 316       7.030  -6.282 -15.451  1.00 85.63           O
ATOM   4812  HA  LEU A 316       7.646  -7.091 -13.130  1.00 85.63           H
ATOM   4813  CB  LEU A 316       5.930  -6.141 -12.313  1.00 85.63           C
ATOM   4814 1HB  LEU A 316       5.567  -5.124 -12.167  1.00 85.63           H
ATOM   4815 2HB  LEU A 316       5.201  -6.652 -12.942  1.00 85.63           H
ATOM   4816  CG  LEU A 316       5.968  -6.840 -10.953  1.00 85.63           C
ATOM   4817  HG  LEU A 316       6.630  -6.275 -10.297  1.00 85.63           H
ATOM   4818  CD1 LEU A 316       4.584  -6.846 -10.301  1.00 85.63           C
ATOM   4819 1HD1 LEU A 316       4.245  -5.820 -10.157  1.00 85.63           H
ATOM   4820 2HD1 LEU A 316       3.881  -7.374 -10.946  1.00 85.63           H
ATOM   4821 3HD1 LEU A 316       4.639  -7.349  -9.335  1.00 85.63           H
ATOM   4822  CD2 LEU A 316       6.550  -8.249 -11.076  1.00 85.63           C
ATOM   4823 1HD2 LEU A 316       5.933  -8.839 -11.755  1.00 85.63           H
ATOM   4824 2HD2 LEU A 316       7.565  -8.190 -11.467  1.00 85.63           H
ATOM   4825 3HD2 LEU A 316       6.565  -8.724 -10.095  1.00 85.63           H
ATOM   4826  HN  LEU A 316       7.872  -4.846 -11.504  1.00 85.63           H
ATOM   4827  N   TYR A 317       7.134  -4.198 -14.578  1.00 81.89           N
ATOM   4828  CA  TYR A 317       6.955  -3.532 -15.857  1.00 81.89           C
ATOM   4829  C   TYR A 317       8.147  -3.791 -16.781  1.00 81.89           C
ATOM   4830  O   TYR A 317       7.975  -3.964 -17.987  1.00 81.89           O
ATOM   4831  HA  TYR A 317       6.052  -3.930 -16.320  1.00 81.89           H
ATOM   4832  CB  TYR A 317       6.881  -2.036 -15.547  1.00 81.89           C
ATOM   4833 1HB  TYR A 317       7.826  -1.719 -15.107  1.00 81.89           H
ATOM   4834 2HB  TYR A 317       6.764  -1.487 -16.481  1.00 81.89           H
ATOM   4835  CG  TYR A 317       5.741  -1.652 -14.601  1.00 81.89           C
ATOM   4836  CD1 TYR A 317       4.605  -2.433 -14.538  1.00 81.89           C
ATOM   4837  HD1 TYR A 317       4.519  -3.323 -15.162  1.00 81.89           H
ATOM   4838  CD2 TYR A 317       5.849  -0.526 -13.812  1.00 81.89           C
ATOM   4839  HD2 TYR A 317       6.746   0.091 -13.862  1.00 81.89           H
ATOM   4840  CE1 TYR A 317       3.532  -2.072 -13.648  1.00 81.89           C
ATOM   4841  HE1 TYR A 317       2.629  -2.680 -13.588  1.00 81.89           H
ATOM   4842  CE2 TYR A 317       4.776  -0.165 -12.922  1.00 81.89           C
ATOM   4843  HE2 TYR A 317       4.848   0.723 -12.292  1.00 81.89           H
ATOM   4844  CZ  TYR A 317       3.670  -0.956 -12.884  1.00 81.89           C
ATOM   4845  OH  TYR A 317       2.657  -0.615 -12.043  1.00 81.89           O
ATOM   4846  HH  TYR A 317       2.010  -1.373 -11.963  1.00 81.89           H
ATOM   4847  HN  TYR A 317       7.257  -3.586 -13.797  1.00 81.89           H
ATOM   4848  N   VAL A 318       9.328  -3.808 -16.181  1.00 78.07           N
ATOM   4849  CA  VAL A 318      10.549  -4.023 -16.938  1.00 78.07           C
ATOM   4850  C   VAL A 318      10.500  -5.403 -17.596  1.00 78.07           C
ATOM   4851  O   VAL A 318      10.710  -5.527 -18.802  1.00 78.07           O
ATOM   4852  HA  VAL A 318      10.590  -3.263 -17.718  1.00 78.07           H
ATOM   4853  CB  VAL A 318      11.767  -3.836 -16.031  1.00 78.07           C
ATOM   4854  HB  VAL A 318      11.644  -4.489 -15.167  1.00 78.07           H
ATOM   4855  CG1 VAL A 318      13.054  -4.244 -16.750  1.00 78.07           C
ATOM   4856 1HG1 VAL A 318      12.991  -5.294 -17.039  1.00 78.07           H
ATOM   4857 2HG1 VAL A 318      13.184  -3.629 -17.640  1.00 78.07           H
ATOM   4858 3HG1 VAL A 318      13.904  -4.102 -16.082  1.00 78.07           H
ATOM   4859  CG2 VAL A 318      11.856  -2.396 -15.522  1.00 78.07           C
ATOM   4860 1HG2 VAL A 318      11.944  -1.716 -16.370  1.00 78.07           H
ATOM   4861 2HG2 VAL A 318      10.957  -2.154 -14.955  1.00 78.07           H
ATOM   4862 3HG2 VAL A 318      12.730  -2.291 -14.880  1.00 78.07           H
ATOM   4863  HN  VAL A 318       9.457  -3.680 -15.198  1.00 78.07           H
ATOM   4864  N   PHE A 319      10.223  -6.405 -16.776  1.00 76.50           N
ATOM   4865  CA  PHE A 319      10.378  -7.786 -17.201  1.00 76.50           C
ATOM   4866  C   PHE A 319       9.165  -8.250 -18.011  1.00 76.50           C
ATOM   4867  O   PHE A 319       9.311  -8.977 -18.992  1.00 76.50           O
ATOM   4868  HA  PHE A 319      11.269  -7.833 -17.827  1.00 76.50           H
ATOM   4869  CB  PHE A 319      10.485  -8.636 -15.934  1.00 76.50           C
ATOM   4870 1HB  PHE A 319       9.734  -8.300 -15.219  1.00 76.50           H
ATOM   4871 2HB  PHE A 319      10.250  -9.671 -16.181  1.00 76.50           H
ATOM   4872  CG  PHE A 319      11.862  -8.587 -15.267  1.00 76.50           C
ATOM   4873  CD1 PHE A 319      12.943  -9.114 -15.900  1.00 76.50           C
ATOM   4874  HD1 PHE A 319      12.830  -9.571 -16.884  1.00 76.50           H
ATOM   4875  CD2 PHE A 319      12.003  -8.017 -14.040  1.00 76.50           C
ATOM   4876  HD2 PHE A 319      11.136  -7.594 -13.532  1.00 76.50           H
ATOM   4877  CE1 PHE A 319      14.221  -9.069 -15.281  1.00 76.50           C
ATOM   4878  HE1 PHE A 319      15.088  -9.491 -15.789  1.00 76.50           H
ATOM   4879  CE2 PHE A 319      13.280  -7.971 -13.421  1.00 76.50           C
ATOM   4880  HE2 PHE A 319      13.394  -7.514 -12.438  1.00 76.50           H
ATOM   4881  CZ  PHE A 319      14.362  -8.498 -14.055  1.00 76.50           C
ATOM   4882  HZ  PHE A 319      15.342  -8.463 -13.580  1.00 76.50           H
ATOM   4883  HN  PHE A 319       9.897  -6.286 -15.838  1.00 76.50           H
ATOM   4884  N   VAL A 320       7.996  -7.811 -17.569  1.00 78.10           N
ATOM   4885  CA  VAL A 320       6.750  -8.348 -18.088  1.00 78.10           C
ATOM   4886  C   VAL A 320       6.205  -7.411 -19.167  1.00 78.10           C
ATOM   4887  O   VAL A 320       5.562  -7.857 -20.116  1.00 78.10           O
ATOM   4888  HA  VAL A 320       6.972  -9.314 -18.542  1.00 78.10           H
ATOM   4889  CB  VAL A 320       5.762  -8.580 -16.943  1.00 78.10           C
ATOM   4890  HB  VAL A 320       5.371  -7.610 -16.636  1.00 78.10           H
ATOM   4891  CG1 VAL A 320       4.582  -9.438 -17.402  1.00 78.10           C
ATOM   4892 1HG1 VAL A 320       4.061  -8.934 -18.216  1.00 78.10           H
ATOM   4893 2HG1 VAL A 320       4.948 -10.405 -17.748  1.00 78.10           H
ATOM   4894 3HG1 VAL A 320       3.895  -9.587 -16.568  1.00 78.10           H
ATOM   4895  CG2 VAL A 320       6.461  -9.208 -15.735  1.00 78.10           C
ATOM   4896 1HG2 VAL A 320       6.892 -10.167 -16.023  1.00 78.10           H
ATOM   4897 2HG2 VAL A 320       7.251  -8.544 -15.386  1.00 78.10           H
ATOM   4898 3HG2 VAL A 320       5.736  -9.362 -14.936  1.00 78.10           H
ATOM   4899  HN  VAL A 320       7.892  -7.102 -16.871  1.00 78.10           H
ATOM   4900  N   GLY A 321       6.482  -6.128 -18.986  1.00 77.81           N
ATOM   4901  CA  GLY A 321       5.928  -5.111 -19.864  1.00 77.81           C
ATOM   4902  C   GLY A 321       6.730  -5.013 -21.163  1.00 77.81           C
ATOM   4903  O   GLY A 321       7.775  -4.366 -21.205  1.00 77.81           O
ATOM   4904 1HA  GLY A 321       4.889  -5.348 -20.091  1.00 77.81           H
ATOM   4905 2HA  GLY A 321       5.931  -4.146 -19.357  1.00 77.81           H
ATOM   4906  HN  GLY A 321       7.072  -5.781 -18.257  1.00 77.81           H
ATOM   4907  N   GLU A 322       6.209  -5.664 -22.193  1.00 78.71           N
ATOM   4908  CA  GLU A 322       6.786  -5.546 -23.522  1.00 78.71           C
ATOM   4909  C   GLU A 322       6.733  -4.093 -23.996  1.00 78.71           C
ATOM   4910  O   GLU A 322       7.689  -3.594 -24.587  1.00 78.71           O
ATOM   4911  HA  GLU A 322       7.823  -5.864 -23.417  1.00 78.71           H
ATOM   4912  CB  GLU A 322       6.076  -6.472 -24.511  1.00 78.71           C
ATOM   4913 1HB  GLU A 322       5.019  -6.210 -24.567  1.00 78.71           H
ATOM   4914 2HB  GLU A 322       6.580  -6.434 -25.477  1.00 78.71           H
ATOM   4915  CG  GLU A 322       6.145  -7.928 -24.046  1.00 78.71           C
ATOM   4916 1HG  GLU A 322       7.095  -8.108 -23.543  1.00 78.71           H
ATOM   4917 2HG  GLU A 322       5.357  -8.119 -23.317  1.00 78.71           H
ATOM   4918  CD  GLU A 322       5.997  -8.889 -25.228  1.00 78.71           C
ATOM   4919  OE1 GLU A 322       6.784  -9.859 -25.273  1.00 78.71           O
ATOM   4920  OE2 GLU A 322       5.100  -8.632 -26.059  1.00 78.71           O
ATOM   4921  HN  GLU A 322       5.411  -6.262 -22.130  1.00 78.71           H
ATOM   4922  N   ARG A 323       5.605  -3.454 -23.720  1.00 80.37           N
ATOM   4923  CA  ARG A 323       5.408  -2.073 -24.126  1.00 80.37           C
ATOM   4924  C   ARG A 323       6.431  -1.167 -23.438  1.00 80.37           C
ATOM   4925  O   ARG A 323       7.022  -0.296 -24.075  1.00 80.37           O
ATOM   4926  HA  ARG A 323       5.552  -2.077 -25.207  1.00 80.37           H
ATOM   4927  CB  ARG A 323       3.997  -1.593 -23.780  1.00 80.37           C
ATOM   4928 1HB  ARG A 323       3.280  -2.390 -23.976  1.00 80.37           H
ATOM   4929 2HB  ARG A 323       3.938  -1.364 -22.716  1.00 80.37           H
ATOM   4930  CG  ARG A 323       3.625  -0.353 -24.595  1.00 80.37           C
ATOM   4931 1HG  ARG A 323       4.330   0.452 -24.383  1.00 80.37           H
ATOM   4932 2HG  ARG A 323       3.706  -0.574 -25.659  1.00 80.37           H
ATOM   4933  CD  ARG A 323       2.203   0.109 -24.272  1.00 80.37           C
ATOM   4934 1HD  ARG A 323       1.536  -0.751 -24.215  1.00 80.37           H
ATOM   4935 2HD  ARG A 323       2.182   0.594 -23.295  1.00 80.37           H
ATOM   4936  NE  ARG A 323       1.727   1.049 -25.311  1.00 80.37           N
ATOM   4937  HE  ARG A 323       2.293   1.172 -26.127  1.00 80.37           H
ATOM   4938  CZ  ARG A 323       0.586   1.746 -25.228  1.00 80.37           C
ATOM   4939  NH1 ARG A 323      -0.211   1.621 -24.158  1.00 80.37           N
ATOM   4940 1HH1 ARG A 323       0.044   1.004 -23.414  1.00 80.37           H
ATOM   4941 2HH1 ARG A 323      -1.061   2.145 -24.104  1.00 80.37           H
ATOM   4942  NH2 ARG A 323       0.253   2.570 -26.231  1.00 80.37           N
ATOM   4943 1HH2 ARG A 323      -0.595   3.098 -26.185  1.00 80.37           H
ATOM   4944 2HH2 ARG A 323       0.854   2.658 -27.026  1.00 80.37           H
ATOM   4945  HN  ARG A 323       4.836  -3.864 -23.229  1.00 80.37           H
ATOM   4946  N   PHE A 324       6.609  -1.402 -22.147  1.00 83.46           N
ATOM   4947  CA  PHE A 324       7.496  -0.572 -21.349  1.00 83.46           C
ATOM   4948  C   PHE A 324       8.945  -0.706 -21.821  1.00 83.46           C
ATOM   4949  O   PHE A 324       9.662   0.287 -21.925  1.00 83.46           O
ATOM   4950  HA  PHE A 324       7.170   0.461 -21.473  1.00 83.46           H
ATOM   4951  CB  PHE A 324       7.394  -1.067 -19.905  1.00 83.46           C
ATOM   4952 1HB  PHE A 324       6.342  -1.122 -19.624  1.00 83.46           H
ATOM   4953 2HB  PHE A 324       7.793  -2.080 -19.850  1.00 83.46           H
ATOM   4954  CG  PHE A 324       8.132  -0.188 -18.893  1.00 83.46           C
ATOM   4955  CD1 PHE A 324       9.391  -0.516 -18.499  1.00 83.46           C
ATOM   4956  HD1 PHE A 324       9.876  -1.404 -18.905  1.00 83.46           H
ATOM   4957  CD2 PHE A 324       7.528   0.920 -18.387  1.00 83.46           C
ATOM   4958  HD2 PHE A 324       6.518   1.183 -18.703  1.00 83.46           H
ATOM   4959  CE1 PHE A 324      10.076   0.300 -17.559  1.00 83.46           C
ATOM   4960  HE1 PHE A 324      11.086   0.037 -17.244  1.00 83.46           H
ATOM   4961  CE2 PHE A 324       8.212   1.736 -17.447  1.00 83.46           C
ATOM   4962  HE2 PHE A 324       7.728   2.624 -17.042  1.00 83.46           H
ATOM   4963  CZ  PHE A 324       9.472   1.408 -17.053  1.00 83.46           C
ATOM   4964  HZ  PHE A 324       9.998   2.034 -16.332  1.00 83.46           H
ATOM   4965  HN  PHE A 324       6.161  -2.143 -21.646  1.00 83.46           H
ATOM   4966  N   ARG A 325       9.332  -1.944 -22.094  1.00 84.46           N
ATOM   4967  CA  ARG A 325      10.680  -2.220 -22.560  1.00 84.46           C
ATOM   4968  C   ARG A 325      10.973  -1.432 -23.838  1.00 84.46           C
ATOM   4969  O   ARG A 325      12.056  -0.868 -23.989  1.00 84.46           O
ATOM   4970  HA  ARG A 325      11.328  -1.899 -21.744  1.00 84.46           H
ATOM   4971  CB  ARG A 325      10.873  -3.713 -22.834  1.00 84.46           C
ATOM   4972 1HB  ARG A 325       9.997  -4.108 -23.349  1.00 84.46           H
ATOM   4973 2HB  ARG A 325      11.725  -3.858 -23.498  1.00 84.46           H
ATOM   4974  CG  ARG A 325      11.097  -4.486 -21.532  1.00 84.46           C
ATOM   4975 1HG  ARG A 325      11.885  -4.007 -20.952  1.00 84.46           H
ATOM   4976 2HG  ARG A 325      10.191  -4.454 -20.926  1.00 84.46           H
ATOM   4977  CD  ARG A 325      11.477  -5.940 -21.816  1.00 84.46           C
ATOM   4978 1HD  ARG A 325      12.175  -5.986 -22.652  1.00 84.46           H
ATOM   4979 2HD  ARG A 325      11.986  -6.367 -20.952  1.00 84.46           H
ATOM   4980  NE  ARG A 325      10.264  -6.729 -22.127  1.00 84.46           N
ATOM   4981  HE  ARG A 325       9.376  -6.274 -22.051  1.00 84.46           H
ATOM   4982  CZ  ARG A 325      10.280  -8.014 -22.505  1.00 84.46           C
ATOM   4983  NH1 ARG A 325      11.440  -8.674 -22.624  1.00 84.46           N
ATOM   4984 1HH1 ARG A 325      12.303  -8.207 -22.430  1.00 84.46           H
ATOM   4985 2HH1 ARG A 325      11.443  -9.633 -22.906  1.00 84.46           H
ATOM   4986  NH2 ARG A 325       9.118  -8.631 -22.762  1.00 84.46           N
ATOM   4987 1HH2 ARG A 325       9.112  -9.590 -23.045  1.00 84.46           H
ATOM   4988 2HH2 ARG A 325       8.256  -8.131 -22.671  1.00 84.46           H
ATOM   4989  HN  ARG A 325       8.743  -2.747 -22.003  1.00 84.46           H
ATOM   4990  N   ARG A 326       9.989  -1.418 -24.725  1.00 85.23           N
ATOM   4991  CA  ARG A 326      10.131  -0.715 -25.988  1.00 85.23           C
ATOM   4992  C   ARG A 326      10.256   0.791 -25.747  1.00 85.23           C
ATOM   4993  O   ARG A 326      11.078   1.458 -26.373  1.00 85.23           O
ATOM   4994  HA  ARG A 326      11.042  -1.118 -26.431  1.00 85.23           H
ATOM   4995  CB  ARG A 326       8.934  -0.980 -26.903  1.00 85.23           C
ATOM   4996 1HB  ARG A 326       8.008  -0.787 -26.362  1.00 85.23           H
ATOM   4997 2HB  ARG A 326       8.958  -0.292 -27.749  1.00 85.23           H
ATOM   4998  CG  ARG A 326       8.942  -2.423 -27.413  1.00 85.23           C
ATOM   4999 1HG  ARG A 326       9.828  -2.591 -28.024  1.00 85.23           H
ATOM   5000 2HG  ARG A 326       9.001  -3.110 -26.568  1.00 85.23           H
ATOM   5001  CD  ARG A 326       7.686  -2.722 -28.233  1.00 85.23           C
ATOM   5002 1HD  ARG A 326       6.800  -2.390 -27.691  1.00 85.23           H
ATOM   5003 2HD  ARG A 326       7.713  -2.166 -29.170  1.00 85.23           H
ATOM   5004  NE  ARG A 326       7.595  -4.173 -28.509  1.00 85.23           N
ATOM   5005  HE  ARG A 326       8.036  -4.800 -27.868  1.00 85.23           H
ATOM   5006  CZ  ARG A 326       6.958  -4.698 -29.564  1.00 85.23           C
ATOM   5007  NH1 ARG A 326       6.349  -3.905 -30.456  1.00 85.23           N
ATOM   5008 1HH1 ARG A 326       6.367  -2.912 -30.336  1.00 85.23           H
ATOM   5009 2HH1 ARG A 326       5.875  -4.305 -31.240  1.00 85.23           H
ATOM   5010  NH2 ARG A 326       6.939  -6.030 -29.715  1.00 85.23           N
ATOM   5011 1HH2 ARG A 326       6.469  -6.438 -30.497  1.00 85.23           H
ATOM   5012 2HH2 ARG A 326       7.397  -6.615 -29.046  1.00 85.23           H
ATOM   5013  HN  ARG A 326       9.110  -1.874 -24.591  1.00 85.23           H
ATOM   5014  N   ASP A 327       9.427   1.283 -24.837  1.00 86.59           N
ATOM   5015  CA  ASP A 327       9.412   2.703 -24.529  1.00 86.59           C
ATOM   5016  C   ASP A 327      10.726   3.085 -23.843  1.00 86.59           C
ATOM   5017  O   ASP A 327      11.286   4.146 -24.115  1.00 86.59           O
ATOM   5018  HA  ASP A 327       9.282   3.203 -25.488  1.00 86.59           H
ATOM   5019  CB  ASP A 327       8.265   3.047 -23.577  1.00 86.59           C
ATOM   5020 1HB  ASP A 327       8.341   2.441 -22.675  1.00 86.59           H
ATOM   5021 2HB  ASP A 327       8.344   4.090 -23.269  1.00 86.59           H
ATOM   5022  CG  ASP A 327       6.909   2.809 -24.245  1.00 86.59           C
ATOM   5023  OD1 ASP A 327       6.856   2.946 -25.486  1.00 86.59           O
ATOM   5024  OD2 ASP A 327       5.956   2.495 -23.499  1.00 86.59           O
ATOM   5025  HN  ASP A 327       8.776   0.730 -24.317  1.00 86.59           H
ATOM   5026  N   LEU A 328      11.179   2.200 -22.968  1.00 85.54           N
ATOM   5027  CA  LEU A 328      12.399   2.446 -22.218  1.00 85.54           C
ATOM   5028  C   LEU A 328      13.563   2.631 -23.194  1.00 85.54           C
ATOM   5029  O   LEU A 328      14.308   3.606 -23.100  1.00 85.54           O
ATOM   5030  HA  LEU A 328      12.261   3.374 -21.665  1.00 85.54           H
ATOM   5031  CB  LEU A 328      12.630   1.336 -21.191  1.00 85.54           C
ATOM   5032 1HB  LEU A 328      11.801   1.346 -20.483  1.00 85.54           H
ATOM   5033 2HB  LEU A 328      12.596   0.377 -21.707  1.00 85.54           H
ATOM   5034  CG  LEU A 328      13.939   1.413 -20.402  1.00 85.54           C
ATOM   5035  HG  LEU A 328      14.765   1.430 -21.113  1.00 85.54           H
ATOM   5036  CD1 LEU A 328      14.014   2.707 -19.590  1.00 85.54           C
ATOM   5037 1HD1 LEU A 328      13.961   3.563 -20.263  1.00 85.54           H
ATOM   5038 2HD1 LEU A 328      13.180   2.745 -18.888  1.00 85.54           H
ATOM   5039 3HD1 LEU A 328      14.954   2.736 -19.039  1.00 85.54           H
ATOM   5040  CD2 LEU A 328      14.124   0.174 -19.524  1.00 85.54           C
ATOM   5041 1HD2 LEU A 328      13.295   0.100 -18.820  1.00 85.54           H
ATOM   5042 2HD2 LEU A 328      14.146  -0.717 -20.153  1.00 85.54           H
ATOM   5043 3HD2 LEU A 328      15.062   0.254 -18.975  1.00 85.54           H
ATOM   5044  HN  LEU A 328      10.728   1.330 -22.768  1.00 85.54           H
ATOM   5045  N   VAL A 329      13.683   1.681 -24.110  1.00 85.62           N
ATOM   5046  CA  VAL A 329      14.788   1.686 -25.053  1.00 85.62           C
ATOM   5047  C   VAL A 329      14.691   2.930 -25.939  1.00 85.62           C
ATOM   5048  O   VAL A 329      15.706   3.536 -26.278  1.00 85.62           O
ATOM   5049  HA  VAL A 329      15.712   1.737 -24.478  1.00 85.62           H
ATOM   5050  CB  VAL A 329      14.799   0.382 -25.854  1.00 85.62           C
ATOM   5051  HB  VAL A 329      13.831   0.283 -26.346  1.00 85.62           H
ATOM   5052  CG1 VAL A 329      15.877   0.414 -26.939  1.00 85.62           C
ATOM   5053 1HG1 VAL A 329      15.682   1.242 -27.621  1.00 85.62           H
ATOM   5054 2HG1 VAL A 329      16.854   0.548 -26.476  1.00 85.62           H
ATOM   5055 3HG1 VAL A 329      15.863  -0.524 -27.493  1.00 85.62           H
ATOM   5056  CG2 VAL A 329      14.983  -0.825 -24.933  1.00 85.62           C
ATOM   5057 1HG2 VAL A 329      15.930  -0.734 -24.400  1.00 85.62           H
ATOM   5058 2HG2 VAL A 329      14.164  -0.863 -24.214  1.00 85.62           H
ATOM   5059 3HG2 VAL A 329      14.987  -1.739 -25.528  1.00 85.62           H
ATOM   5060  HN  VAL A 329      13.044   0.919 -24.212  1.00 85.62           H
ATOM   5061  N   LYS A 330      13.460   3.275 -26.287  1.00 84.94           N
[truncated: 117,320 more chars]
