# Supplementary material for: Noncanonical roles of chemokine regions in CCR9 activation revealed by structural modeling and mutational mapping
Source: Nat Commun. 2025 Aug 18;16:7695. doi: 10.1038/s41467-025-62321-9 (PMC12361432; doi:10.1038/s41467-025-62321-9)
Supplement: Supplementary file 4 — Supplementary Data 2 [file 41467_2025_62321_MOESM4_ESM.zip › CCR9_CCL25_rnk140.pdb]

SSBOND   1 CYS A  119    CYS A  198 
SSBOND   2 CYS A  289    CYS A   38 
SSBOND   3 CYS B    7    CYS B   35 
SSBOND   4 CYS B    8    CYS B   52 
ATOM      1  N   GLU A  20      -3.442  -4.040  60.789  1.00 44.79           N
ATOM      2  CA  GLU A  20      -3.637  -3.798  59.370  1.00 44.79           C
ATOM      3  C   GLU A  20      -2.344  -4.077  58.601  1.00 44.79           C
ATOM      4  O   GLU A  20      -2.373  -4.311  57.394  1.00 44.79           O
ATOM      5  HA  GLU A  20      -4.410  -4.502  59.060  1.00 44.79           H
ATOM      6  CB  GLU A  20      -4.128  -2.371  59.119  1.00 44.79           C
ATOM      7 1HB  GLU A  20      -3.646  -1.689  59.820  1.00 44.79           H
ATOM      8 2HB  GLU A  20      -3.963  -2.104  58.075  1.00 44.79           H
ATOM      9  CG  GLU A  20      -5.635  -2.259  59.360  1.00 44.79           C
ATOM     10 1HG  GLU A  20      -6.133  -3.158  58.995  1.00 44.79           H
ATOM     11 2HG  GLU A  20      -5.832  -2.197  60.430  1.00 44.79           H
ATOM     12  CD  GLU A  20      -6.212  -1.029  58.657  1.00 44.79           C
ATOM     13  OE1 GLU A  20      -7.449  -1.006  58.479  1.00 44.79           O
ATOM     14  OE2 GLU A  20      -5.404  -0.139  58.314  1.00 44.79           O
ATOM     15  HN  GLU A  20      -2.515  -4.311  61.048  1.00 44.79           H
ATOM     16  N   SER A  21      -1.239  -4.042  59.332  1.00 51.17           N
ATOM     17  CA  SER A  21       0.070  -4.171  58.716  1.00 51.17           C
ATOM     18  C   SER A  21       0.288  -5.611  58.247  1.00 51.17           C
ATOM     19  O   SER A  21       0.751  -5.840  57.131  1.00 51.17           O
ATOM     20  HA  SER A  21       0.057  -3.489  57.865  1.00 51.17           H
ATOM     21  CB  SER A  21       1.178  -3.754  59.685  1.00 51.17           C
ATOM     22 1HB  SER A  21       2.100  -3.583  59.130  1.00 51.17           H
ATOM     23 2HB  SER A  21       0.911  -2.809  60.157  1.00 51.17           H
ATOM     24  OG  SER A  21       1.406  -4.739  60.690  1.00 51.17           O
ATOM     25  HG  SER A  21       2.132  -4.436  61.308  1.00 51.17           H
ATOM     26  HN  SER A  21      -1.230  -3.928  60.325  1.00 51.17           H
ATOM     27  N   THR A  22      -0.055  -6.543  59.123  1.00 52.71           N
ATOM     28  CA  THR A  22       0.199  -7.949  58.859  1.00 52.71           C
ATOM     29  C   THR A  22      -0.659  -8.435  57.688  1.00 52.71           C
ATOM     30  O   THR A  22      -0.140  -9.004  56.729  1.00 52.71           O
ATOM     31  HA  THR A  22       1.241  -8.060  58.559  1.00 52.71           H
ATOM     32  CB  THR A  22      -0.046  -8.726  60.154  1.00 52.71           C
ATOM     33  HB  THR A  22      -0.660  -9.607  59.969  1.00 52.71           H
ATOM     34  OG1 THR A  22      -0.607  -7.759  61.038  1.00 52.71           O
ATOM     35  HG1 THR A  22      -1.009  -8.215  61.832  1.00 52.71           H
ATOM     36  CG2 THR A  22       1.256  -9.145  60.840  1.00 52.71           C
ATOM     37 1HG2 THR A  22       1.840  -8.258  61.085  1.00 52.71           H
ATOM     38 2HG2 THR A  22       1.830  -9.784  60.169  1.00 52.71           H
ATOM     39 3HG2 THR A  22       1.025  -9.693  61.754  1.00 52.71           H
ATOM     40  HN  THR A  22      -0.499  -6.351  59.999  1.00 52.71           H
ATOM     41  N   SER A  23      -1.956  -8.191  57.805  1.00 54.93           N
ATOM     42  CA  SER A  23      -2.892  -8.617  56.779  1.00 54.93           C
ATOM     43  C   SER A  23      -2.534  -7.967  55.441  1.00 54.93           C
ATOM     44  O   SER A  23      -2.648  -8.596  54.391  1.00 54.93           O
ATOM     45  HA  SER A  23      -2.783  -9.700  56.720  1.00 54.93           H
ATOM     46  CB  SER A  23      -4.331  -8.270  57.169  1.00 54.93           C
ATOM     47 1HB  SER A  23      -5.009  -8.597  56.380  1.00 54.93           H
ATOM     48 2HB  SER A  23      -4.604  -8.818  58.071  1.00 54.93           H
ATOM     49  OG  SER A  23      -4.502  -6.873  57.392  1.00 54.93           O
ATOM     50  HG  SER A  23      -5.455  -6.678  57.625  1.00 54.93           H
ATOM     51  HN  SER A  23      -2.367  -7.714  58.582  1.00 54.93           H
ATOM     52  N   SER A  24      -2.107  -6.715  55.523  1.00 60.84           N
ATOM     53  CA  SER A  24      -1.720  -5.977  54.333  1.00 60.84           C
ATOM     54  C   SER A  24      -0.486  -6.621  53.696  1.00 60.84           C
ATOM     55  O   SER A  24      -0.268  -6.495  52.492  1.00 60.84           O
ATOM     56  HA  SER A  24      -2.576  -6.043  53.662  1.00 60.84           H
ATOM     57  CB  SER A  24      -1.442  -4.509  54.662  1.00 60.84           C
ATOM     58 1HB  SER A  24      -1.601  -3.901  53.771  1.00 60.84           H
ATOM     59 2HB  SER A  24      -2.153  -4.165  55.413  1.00 60.84           H
ATOM     60  OG  SER A  24      -0.114  -4.310  55.140  1.00 60.84           O
ATOM     61  HG  SER A  24       0.004  -4.768  56.021  1.00 60.84           H
ATOM     62  HN  SER A  24      -2.024  -6.208  56.381  1.00 60.84           H
ATOM     63  N   MET A  25       0.288  -7.296  54.533  1.00 63.55           N
ATOM     64  CA  MET A  25       1.498  -7.953  54.068  1.00 63.55           C
ATOM     65  C   MET A  25       1.171  -9.278  53.376  1.00 63.55           C
ATOM     66  O   MET A  25       1.750  -9.601  52.340  1.00 63.55           O
ATOM     67  HA  MET A  25       1.950  -7.264  53.354  1.00 63.55           H
ATOM     68  CB  MET A  25       2.426  -8.213  55.256  1.00 63.55           C
ATOM     69 1HB  MET A  25       2.346  -7.394  55.971  1.00 63.55           H
ATOM     70 2HB  MET A  25       2.115  -9.120  55.774  1.00 63.55           H
ATOM     71  CG  MET A  25       3.879  -8.355  54.796  1.00 63.55           C
ATOM     72 1HG  MET A  25       4.460  -8.878  55.555  1.00 63.55           H
ATOM     73 2HG  MET A  25       3.924  -8.958  53.888  1.00 63.55           H
ATOM     74  SD  MET A  25       4.583  -6.743  54.492  1.00 63.55           S
ATOM     75  CE  MET A  25       6.311  -7.176  54.382  1.00 63.55           C
ATOM     76 1HE  MET A  25       6.632  -7.630  55.320  1.00 63.55           H
ATOM     77 2HE  MET A  25       6.458  -7.884  53.567  1.00 63.55           H
ATOM     78 3HE  MET A  25       6.900  -6.278  54.194  1.00 63.55           H
ATOM     79  HN  MET A  25       0.101  -7.397  55.510  1.00 63.55           H
ATOM     80  N   GLU A  26       0.243 -10.009  53.976  1.00 64.62           N
ATOM     81  CA  GLU A  26      -0.182 -11.283  53.420  1.00 64.62           C
ATOM     82  C   GLU A  26      -0.884 -11.068  52.078  1.00 64.62           C
ATOM     83  O   GLU A  26      -0.614 -11.779  51.111  1.00 64.62           O
ATOM     84  HA  GLU A  26       0.735 -11.853  53.271  1.00 64.62           H
ATOM     85  CB  GLU A  26      -1.087 -12.034  54.399  1.00 64.62           C
ATOM     86 1HB  GLU A  26      -1.829 -11.350  54.811  1.00 64.62           H
ATOM     87 2HB  GLU A  26      -1.526 -12.899  53.903  1.00 64.62           H
ATOM     88  CG  GLU A  26      -0.283 -12.577  55.582  1.00 64.62           C
ATOM     89 1HG  GLU A  26       0.527 -13.208  55.217  1.00 64.62           H
ATOM     90 2HG  GLU A  26       0.176 -11.751  56.125  1.00 64.62           H
ATOM     91  CD  GLU A  26      -1.177 -13.382  56.528  1.00 64.62           C
ATOM     92  OE1 GLU A  26      -0.620 -14.256  57.228  1.00 64.62           O
ATOM     93  OE2 GLU A  26      -2.396 -13.105  56.530  1.00 64.62           O
ATOM     94  HN  GLU A  26      -0.215  -9.745  54.825  1.00 64.62           H
ATOM     95  N   ASP A  27      -1.772 -10.085  52.062  1.00 60.98           N
ATOM     96  CA  ASP A  27      -2.533  -9.784  50.861  1.00 60.98           C
ATOM     97  C   ASP A  27      -1.568  -9.516  49.705  1.00 60.98           C
ATOM     98  O   ASP A  27      -1.823  -9.921  48.572  1.00 60.98           O
ATOM     99  HA  ASP A  27      -3.156 -10.661  50.689  1.00 60.98           H
ATOM    100  CB  ASP A  27      -3.397  -8.536  51.055  1.00 60.98           C
ATOM    101 1HB  ASP A  27      -2.825  -7.772  51.581  1.00 60.98           H
ATOM    102 2HB  ASP A  27      -3.665  -8.120  50.083  1.00 60.98           H
ATOM    103  CG  ASP A  27      -4.666  -8.865  51.843  1.00 60.98           C
ATOM    104  OD1 ASP A  27      -4.954 -10.074  51.976  1.00 60.98           O
ATOM    105  OD2 ASP A  27      -5.320  -7.900  52.294  1.00 60.98           O
ATOM    106  HN  ASP A  27      -1.975  -9.501  52.848  1.00 60.98           H
ATOM    107  N   TYR A  28      -0.479  -8.834  50.030  1.00 65.70           N
ATOM    108  CA  TYR A  28       0.519  -8.496  49.031  1.00 65.70           C
ATOM    109  C   TYR A  28       1.306  -9.735  48.600  1.00 65.70           C
ATOM    110  O   TYR A  28       1.720  -9.842  47.447  1.00 65.70           O
ATOM    111  HA  TYR A  28       0.002  -8.084  48.164  1.00 65.70           H
ATOM    112  CB  TYR A  28       1.474  -7.509  49.705  1.00 65.70           C
ATOM    113 1HB  TYR A  28       0.908  -6.636  50.031  1.00 65.70           H
ATOM    114 2HB  TYR A  28       1.888  -7.973  50.600  1.00 65.70           H
ATOM    115  CG  TYR A  28       2.626  -7.046  48.810  1.00 65.70           C
ATOM    116  CD1 TYR A  28       3.860  -7.657  48.902  1.00 65.70           C
ATOM    117  HD1 TYR A  28       4.014  -8.469  49.613  1.00 65.70           H
ATOM    118  CD2 TYR A  28       2.430  -6.018  47.910  1.00 65.70           C
ATOM    119  HD2 TYR A  28       1.455  -5.536  47.838  1.00 65.70           H
ATOM    120  CE1 TYR A  28       4.943  -7.222  48.060  1.00 65.70           C
ATOM    121  HE1 TYR A  28       5.923  -7.695  48.122  1.00 65.70           H
ATOM    122  CE2 TYR A  28       3.513  -5.583  47.068  1.00 65.70           C
ATOM    123  HE2 TYR A  28       3.373  -4.772  46.353  1.00 65.70           H
ATOM    124  CZ  TYR A  28       4.717  -6.206  47.184  1.00 65.70           C
ATOM    125  OH  TYR A  28       5.740  -5.795  46.388  1.00 65.70           O
ATOM    126  HH  TYR A  28       5.445  -5.024  45.823  1.00 65.70           H
ATOM    127  HN  TYR A  28      -0.275  -8.515  50.956  1.00 65.70           H
ATOM    128  N   VAL A  29       1.488 -10.641  49.550  1.00 63.56           N
ATOM    129  CA  VAL A  29       2.289 -11.829  49.308  1.00 63.56           C
ATOM    130  C   VAL A  29       1.472 -12.830  48.488  1.00 63.56           C
ATOM    131  O   VAL A  29       2.019 -13.537  47.642  1.00 63.56           O
ATOM    132  HA  VAL A  29       3.159 -11.526  48.727  1.00 63.56           H
ATOM    133  CB  VAL A  29       2.783 -12.407  50.636  1.00 63.56           C
ATOM    134  HB  VAL A  29       1.916 -12.553  51.281  1.00 63.56           H
ATOM    135  CG1 VAL A  29       3.448 -13.769  50.427  1.00 63.56           C
ATOM    136 1HG1 VAL A  29       2.728 -14.462  49.991  1.00 63.56           H
ATOM    137 2HG1 VAL A  29       4.299 -13.658  49.756  1.00 63.56           H
ATOM    138 3HG1 VAL A  29       3.790 -14.157  51.387  1.00 63.56           H
ATOM    139  CG2 VAL A  29       3.733 -11.434  51.337  1.00 63.56           C
ATOM    140 1HG2 VAL A  29       4.594 -11.243  50.697  1.00 63.56           H
ATOM    141 2HG2 VAL A  29       3.212 -10.497  51.536  1.00 63.56           H
ATOM    142 3HG2 VAL A  29       4.069 -11.870  52.278  1.00 63.56           H
ATOM    143  HN  VAL A  29       1.101 -10.572  50.470  1.00 63.56           H
ATOM    144  N   ASN A  30       0.177 -12.858  48.766  1.00 66.57           N
ATOM    145  CA  ASN A  30      -0.699 -13.843  48.155  1.00 66.57           C
ATOM    146  C   ASN A  30      -1.184 -13.318  46.802  1.00 66.57           C
ATOM    147  O   ASN A  30      -1.806 -14.051  46.035  1.00 66.57           O
ATOM    148  HA  ASN A  30      -0.093 -14.744  48.059  1.00 66.57           H
ATOM    149  CB  ASN A  30      -1.927 -14.106  49.029  1.00 66.57           C
ATOM    150 1HB  ASN A  30      -2.320 -13.161  49.404  1.00 66.57           H
ATOM    151 2HB  ASN A  30      -2.714 -14.562  48.428  1.00 66.57           H
ATOM    152  CG  ASN A  30      -1.578 -15.022  50.204  1.00 66.57           C
ATOM    153  OD1 ASN A  30      -0.567 -15.705  50.213  1.00 66.57           O
ATOM    154  ND2 ASN A  30      -2.468 -14.998  51.191  1.00 66.57           N
ATOM    155 1HD2 ASN A  30      -3.278 -14.415  51.120  1.00 66.57           H
ATOM    156 2HD2 ASN A  30      -2.329 -15.563  52.004  1.00 66.57           H
ATOM    157  HN  ASN A  30      -0.274 -12.224  49.395  1.00 66.57           H
ATOM    158  N   PHE A  31      -0.882 -12.053  46.551  1.00 71.64           N
ATOM    159  CA  PHE A  31      -1.252 -11.431  45.291  1.00 71.64           C
ATOM    160  C   PHE A  31      -0.522 -12.090  44.119  1.00 71.64           C
ATOM    161  O   PHE A  31       0.707 -12.133  44.094  1.00 71.64           O
ATOM    162  HA  PHE A  31      -2.327 -11.564  45.168  1.00 71.64           H
ATOM    163  CB  PHE A  31      -0.833  -9.962  45.377  1.00 71.64           C
ATOM    164 1HB  PHE A  31      -1.271  -9.522  46.273  1.00 71.64           H
ATOM    165 2HB  PHE A  31       0.250  -9.910  45.493  1.00 71.64           H
ATOM    166  CG  PHE A  31      -1.242  -9.126  44.163  1.00 71.64           C
ATOM    167  CD1 PHE A  31      -0.354  -8.909  43.156  1.00 71.64           C
ATOM    168  HD1 PHE A  31       0.649  -9.331  43.214  1.00 71.64           H
ATOM    169  CD2 PHE A  31      -2.494  -8.599  44.091  1.00 71.64           C
ATOM    170  HD2 PHE A  31      -3.206  -8.773  44.898  1.00 71.64           H
ATOM    171  CE1 PHE A  31      -0.734  -8.133  42.029  1.00 71.64           C
ATOM    172  HE1 PHE A  31      -0.022  -7.959  41.222  1.00 71.64           H
ATOM    173  CE2 PHE A  31      -2.874  -7.823  42.964  1.00 71.64           C
ATOM    174  HE2 PHE A  31      -3.877  -7.401  42.906  1.00 71.64           H
ATOM    175  CZ  PHE A  31      -1.985  -7.606  41.957  1.00 71.64           C
ATOM    176  HZ  PHE A  31      -2.277  -7.011  41.092  1.00 71.64           H
ATOM    177  HN  PHE A  31      -0.394 -11.458  47.189  1.00 71.64           H
ATOM    178  N   ASN A  32      -1.310 -12.585  43.176  1.00 68.94           N
ATOM    179  CA  ASN A  32      -0.754 -13.201  41.983  1.00 68.94           C
ATOM    180  C   ASN A  32      -0.288 -12.108  41.020  1.00 68.94           C
ATOM    181  O   ASN A  32      -1.088 -11.561  40.263  1.00 68.94           O
ATOM    182  HA  ASN A  32       0.069 -13.822  42.339  1.00 68.94           H
ATOM    183  CB  ASN A  32      -1.802 -14.052  41.263  1.00 68.94           C
ATOM    184 1HB  ASN A  32      -2.340 -14.663  41.987  1.00 68.94           H
ATOM    185 2HB  ASN A  32      -2.536 -13.403  40.785  1.00 68.94           H
ATOM    186  CG  ASN A  32      -1.149 -14.953  40.212  1.00 68.94           C
ATOM    187  OD1 ASN A  32       0.057 -14.961  40.027  1.00 68.94           O
ATOM    188  ND2 ASN A  32      -2.010 -15.708  39.537  1.00 68.94           N
ATOM    189 1HD2 ASN A  32      -2.988 -15.653  39.738  1.00 68.94           H
ATOM    190 2HD2 ASN A  32      -1.680 -16.331  38.828  1.00 68.94           H
ATOM    191  HN  ASN A  32      -2.309 -12.571  43.217  1.00 68.94           H
ATOM    192  N   PHE A  33       1.005 -11.822  41.079  1.00 70.44           N
ATOM    193  CA  PHE A  33       1.606 -10.879  40.152  1.00 70.44           C
ATOM    194  C   PHE A  33       1.874 -11.538  38.797  1.00 70.44           C
ATOM    195  O   PHE A  33       2.998 -11.505  38.298  1.00 70.44           O
ATOM    196  HA  PHE A  33       0.901 -10.059  40.022  1.00 70.44           H
ATOM    197  CB  PHE A  33       2.938 -10.438  40.763  1.00 70.44           C
ATOM    198 1HB  PHE A  33       3.549 -11.321  40.952  1.00 70.44           H
ATOM    199 2HB  PHE A  33       3.475  -9.828  40.037  1.00 70.44           H
ATOM    200  CG  PHE A  33       2.793  -9.648  42.065  1.00 70.44           C
ATOM    201  CD1 PHE A  33       2.586  -8.304  42.026  1.00 70.44           C
ATOM    202  HD1 PHE A  33       2.524  -7.790  41.066  1.00 70.44           H
ATOM    203  CD2 PHE A  33       2.871 -10.289  43.262  1.00 70.44           C
ATOM    204  HD2 PHE A  33       3.037 -11.366  43.294  1.00 70.44           H
ATOM    205  CE1 PHE A  33       2.452  -7.571  43.234  1.00 70.44           C
ATOM    206  HE1 PHE A  33       2.286  -6.494  43.202  1.00 70.44           H
ATOM    207  CE2 PHE A  33       2.736  -9.555  44.471  1.00 70.44           C
ATOM    208  HE2 PHE A  33       2.799 -10.069  45.430  1.00 70.44           H
ATOM    209  CZ  PHE A  33       2.530  -8.211  44.431  1.00 70.44           C
ATOM    210  HZ  PHE A  33       2.427  -7.648  45.358  1.00 70.44           H
ATOM    211  HN  PHE A  33       1.636 -12.222  41.744  1.00 70.44           H
ATOM    212  N   THR A  34       0.823 -12.121  38.240  1.00 72.23           N
ATOM    213  CA  THR A  34       0.831 -12.497  36.836  1.00 72.23           C
ATOM    214  C   THR A  34       1.276 -11.316  35.971  1.00 72.23           C
ATOM    215  O   THR A  34       0.750 -10.212  36.104  1.00 72.23           O
ATOM    216  HA  THR A  34       1.566 -13.289  36.697  1.00 72.23           H
ATOM    217  CB  THR A  34      -0.560 -13.021  36.479  1.00 72.23           C
ATOM    218  HB  THR A  34      -1.273 -12.202  36.383  1.00 72.23           H
ATOM    219  OG1 THR A  34      -0.848 -13.970  37.503  1.00 72.23           O
ATOM    220  HG1 THR A  34      -0.088 -14.613  37.596  1.00 72.23           H
ATOM    221  CG2 THR A  34      -0.561 -13.850  35.193  1.00 72.23           C
ATOM    222 1HG2 THR A  34       0.100 -14.708  35.313  1.00 72.23           H
ATOM    223 2HG2 THR A  34      -0.211 -13.235  34.364  1.00 72.23           H
ATOM    224 3HG2 THR A  34      -1.573 -14.198  34.985  1.00 72.23           H
ATOM    225  HN  THR A  34      -0.022 -12.336  38.730  1.00 72.23           H
ATOM    226  N   ASP A  35       2.241 -11.588  35.105  1.00 80.95           N
ATOM    227  CA  ASP A  35       2.892 -10.530  34.352  1.00 80.95           C
ATOM    228  C   ASP A  35       2.019 -10.150  33.154  1.00 80.95           C
ATOM    229  O   ASP A  35       2.308 -10.539  32.023  1.00 80.95           O
ATOM    230  HA  ASP A  35       3.011  -9.708  35.058  1.00 80.95           H
ATOM    231  CB  ASP A  35       4.251 -10.988  33.820  1.00 80.95           C
ATOM    232 1HB  ASP A  35       4.660 -11.759  34.473  1.00 80.95           H
ATOM    233 2HB  ASP A  35       4.128 -11.438  32.835  1.00 80.95           H
ATOM    234  CG  ASP A  35       5.230  -9.815  33.732  1.00 80.95           C
ATOM    235  OD1 ASP A  35       4.844  -8.719  34.194  1.00 80.95           O
ATOM    236  OD2 ASP A  35       6.340 -10.041  33.205  1.00 80.95           O
ATOM    237  HN  ASP A  35       2.577 -12.511  34.914  1.00 80.95           H
ATOM    238  N   PHE A  36       0.969  -9.396  33.443  1.00 89.97           N
ATOM    239  CA  PHE A  36       0.090  -8.904  32.396  1.00 89.97           C
ATOM    240  C   PHE A  36       0.692  -7.679  31.705  1.00 89.97           C
ATOM    241  O   PHE A  36       0.202  -7.245  30.664  1.00 89.97           O
ATOM    242  HA  PHE A  36      -0.028  -9.707  31.669  1.00 89.97           H
ATOM    243  CB  PHE A  36      -1.224  -8.501  33.068  1.00 89.97           C
ATOM    244 1HB  PHE A  36      -1.005  -7.833  33.901  1.00 89.97           H
ATOM    245 2HB  PHE A  36      -1.826  -7.935  32.356  1.00 89.97           H
ATOM    246  CG  PHE A  36      -2.047  -9.683  33.583  1.00 89.97           C
ATOM    247  CD1 PHE A  36      -2.210 -10.788  32.807  1.00 89.97           C
ATOM    248  HD1 PHE A  36      -1.754 -10.832  31.818  1.00 89.97           H
ATOM    249  CD2 PHE A  36      -2.617  -9.629  34.817  1.00 89.97           C
ATOM    250  HD2 PHE A  36      -2.487  -8.743  35.439  1.00 89.97           H
ATOM    251  CE1 PHE A  36      -2.974 -11.885  33.285  1.00 89.97           C
ATOM    252  HE1 PHE A  36      -3.105 -12.771  32.663  1.00 89.97           H
ATOM    253  CE2 PHE A  36      -3.381 -10.726  35.295  1.00 89.97           C
ATOM    254  HE2 PHE A  36      -3.837 -10.683  36.284  1.00 89.97           H
ATOM    255  CZ  PHE A  36      -3.543 -11.831  34.519  1.00 89.97           C
ATOM    256  HZ  PHE A  36      -4.130 -12.673  34.886  1.00 89.97           H
ATOM    257  HN  PHE A  36       0.716  -9.121  34.371  1.00 89.97           H
ATOM    258  N   TYR A  37       1.747  -7.155  32.313  1.00 91.39           N
ATOM    259  CA  TYR A  37       2.512  -6.085  31.696  1.00 91.39           C
ATOM    260  C   TYR A  37       3.635  -6.647  30.821  1.00 91.39           C
ATOM    261  O   TYR A  37       4.556  -7.288  31.324  1.00 91.39           O
ATOM    262  HA  TYR A  37       1.833  -5.503  31.072  1.00 91.39           H
ATOM    263  CB  TYR A  37       3.128  -5.289  32.847  1.00 91.39           C
ATOM    264 1HB  TYR A  37       2.331  -4.944  33.505  1.00 91.39           H
ATOM    265 2HB  TYR A  37       3.762  -5.952  33.436  1.00 91.39           H
ATOM    266  CG  TYR A  37       3.956  -4.083  32.398  1.00 91.39           C
ATOM    267  CD1 TYR A  37       5.318  -4.209  32.217  1.00 91.39           C
ATOM    268  HD1 TYR A  37       5.805  -5.168  32.396  1.00 91.39           H
ATOM    269  CD2 TYR A  37       3.339  -2.869  32.172  1.00 91.39           C
ATOM    270  HD2 TYR A  37       2.263  -2.769  32.314  1.00 91.39           H
ATOM    271  CE1 TYR A  37       6.096  -3.074  31.794  1.00 91.39           C
ATOM    272  HE1 TYR A  37       7.173  -3.160  31.648  1.00 91.39           H
ATOM    273  CE2 TYR A  37       4.118  -1.734  31.749  1.00 91.39           C
ATOM    274  HE2 TYR A  37       3.643  -0.769  31.567  1.00 91.39           H
ATOM    275  CZ  TYR A  37       5.458  -1.892  31.580  1.00 91.39           C
ATOM    276  OH  TYR A  37       6.193  -0.820  31.180  1.00 91.39           O
ATOM    277  HH  TYR A  37       5.589  -0.052  30.968  1.00 91.39           H
ATOM    278  HN  TYR A  37       2.080  -7.450  33.209  1.00 91.39           H
ATOM    279  N   CYS A  38       3.521  -6.386  29.527  1.00 91.67           N
ATOM    280  CA  CYS A  38       4.440  -6.967  28.563  1.00 91.67           C
ATOM    281  C   CYS A  38       5.443  -5.890  28.146  1.00 91.67           C
ATOM    282  O   CYS A  38       5.064  -4.877  27.561  1.00 91.67           O
ATOM    283  HA  CYS A  38       4.944  -7.791  29.068  1.00 91.67           H
ATOM    284  CB  CYS A  38       3.699  -7.555  27.360  1.00 91.67           C
ATOM    285 1HB  CYS A  38       2.910  -8.225  27.700  1.00 91.67           H
ATOM    286 2HB  CYS A  38       3.218  -6.757  26.794  1.00 91.67           H
ATOM    287  SG  CYS A  38       4.871  -8.463  26.287  1.00 91.67           S
ATOM    288  HN  CYS A  38       2.819  -5.791  29.137  1.00 91.67           H
ATOM    289  N   GLU A  39       6.704  -6.147  28.463  1.00 90.15           N
ATOM    290  CA  GLU A  39       7.785  -5.313  27.966  1.00 90.15           C
ATOM    291  C   GLU A  39       8.183  -5.747  26.554  1.00 90.15           C
ATOM    292  O   GLU A  39       8.527  -6.907  26.330  1.00 90.15           O
ATOM    293  HA  GLU A  39       7.382  -4.300  27.942  1.00 90.15           H
ATOM    294  CB  GLU A  39       8.987  -5.353  28.911  1.00 90.15           C
ATOM    295 1HB  GLU A  39       9.232  -6.387  29.151  1.00 90.15           H
ATOM    296 2HB  GLU A  39       9.820  -4.804  28.470  1.00 90.15           H
ATOM    297  CG  GLU A  39       8.667  -4.657  30.235  1.00 90.15           C
ATOM    298 1HG  GLU A  39       8.278  -3.657  30.040  1.00 90.15           H
ATOM    299 2HG  GLU A  39       7.885  -5.206  30.759  1.00 90.15           H
ATOM    300  CD  GLU A  39       9.911  -4.562  31.120  1.00 90.15           C
ATOM    301  OE1 GLU A  39       9.778  -3.999  32.229  1.00 90.15           O
ATOM    302  OE2 GLU A  39      10.968  -5.054  30.668  1.00 90.15           O
ATOM    303  HN  GLU A  39       6.990  -6.906  29.047  1.00 90.15           H
ATOM    304  N   LYS A  40       8.124  -4.792  25.637  1.00 89.73           N
ATOM    305  CA  LYS A  40       8.310  -5.095  24.228  1.00 89.73           C
ATOM    306  C   LYS A  40       9.762  -4.813  23.837  1.00 89.73           C
ATOM    307  O   LYS A  40      10.052  -4.526  22.677  1.00 89.73           O
ATOM    308  HA  LYS A  40       8.117  -6.159  24.094  1.00 89.73           H
ATOM    309  CB  LYS A  40       7.287  -4.339  23.378  1.00 89.73           C
ATOM    310 1HB  LYS A  40       7.409  -3.265  23.524  1.00 89.73           H
ATOM    311 2HB  LYS A  40       7.467  -4.539  22.322  1.00 89.73           H
ATOM    312  CG  LYS A  40       5.859  -4.749  23.745  1.00 89.73           C
ATOM    313 1HG  LYS A  40       5.706  -4.628  24.817  1.00 89.73           H
ATOM    314 2HG  LYS A  40       5.148  -4.091  23.245  1.00 89.73           H
ATOM    315  CD  LYS A  40       5.586  -6.201  23.345  1.00 89.73           C
ATOM    316 1HD  LYS A  40       5.894  -6.361  22.312  1.00 89.73           H
ATOM    317 2HD  LYS A  40       6.184  -6.870  23.964  1.00 89.73           H
ATOM    318  CE  LYS A  40       4.103  -6.542  23.500  1.00 89.73           C
ATOM    319 1HE  LYS A  40       3.884  -6.774  24.543  1.00 89.73           H
ATOM    320 2HE  LYS A  40       3.495  -5.679  23.231  1.00 89.73           H
ATOM    321  NZ  LYS A  40       3.744  -7.695  22.644  1.00 89.73           N
ATOM    322 1HZ  LYS A  40       2.764  -7.920  22.773  1.00 89.73           H
ATOM    323 2HZ  LYS A  40       3.912  -7.459  21.672  1.00 89.73           H
ATOM    324 3HZ  LYS A  40       4.312  -8.496  22.900  1.00 89.73           H
ATOM    325  HN  LYS A  40       7.954  -3.828  25.843  1.00 89.73           H
ATOM    326  N   ASN A  41      10.637  -4.905  24.828  1.00 89.23           N
ATOM    327  CA  ASN A  41      12.039  -4.589  24.620  1.00 89.23           C
ATOM    328  C   ASN A  41      12.598  -5.479  23.508  1.00 89.23           C
ATOM    329  O   ASN A  41      13.313  -5.003  22.627  1.00 89.23           O
ATOM    330  HA  ASN A  41      12.059  -3.532  24.357  1.00 89.23           H
ATOM    331  CB  ASN A  41      12.856  -4.848  25.888  1.00 89.23           C
ATOM    332 1HB  ASN A  41      12.521  -5.772  26.359  1.00 89.23           H
ATOM    333 2HB  ASN A  41      13.906  -4.986  25.627  1.00 89.23           H
ATOM    334  CG  ASN A  41      12.719  -3.687  26.875  1.00 89.23           C
ATOM    335  OD1 ASN A  41      12.413  -2.563  26.512  1.00 89.23           O
ATOM    336  ND2 ASN A  41      12.962  -4.020  28.139  1.00 89.23           N
ATOM    337 1HD2 ASN A  41      13.209  -4.961  28.369  1.00 89.23           H
ATOM    338 2HD2 ASN A  41      12.898  -3.329  28.859  1.00 89.23           H
ATOM    339  HN  ASN A  41      10.401  -5.188  25.758  1.00 89.23           H
ATOM    340  N   ASN A  42      12.251  -6.756  23.584  1.00 91.21           N
ATOM    341  CA  ASN A  42      12.753  -7.726  22.627  1.00 91.21           C
ATOM    342  C   ASN A  42      12.266  -7.353  21.226  1.00 91.21           C
ATOM    343  O   ASN A  42      13.010  -7.473  20.254  1.00 91.21           O
ATOM    344  HA  ASN A  42      13.839  -7.682  22.717  1.00 91.21           H
ATOM    345  CB  ASN A  42      12.240  -9.132  22.947  1.00 91.21           C
ATOM    346 1HB  ASN A  42      11.157  -9.110  23.061  1.00 91.21           H
ATOM    347 2HB  ASN A  42      12.461  -9.801  22.116  1.00 91.21           H
ATOM    348  CG  ASN A  42      12.882  -9.671  24.227  1.00 91.21           C
ATOM    349  OD1 ASN A  42      13.821  -9.109  24.766  1.00 91.21           O
ATOM    350  ND2 ASN A  42      12.325 -10.790  24.682  1.00 91.21           N
ATOM    351 1HD2 ASN A  42      11.556 -11.201  24.192  1.00 91.21           H
ATOM    352 2HD2 ASN A  42      12.674 -11.220  25.514  1.00 91.21           H
ATOM    353  HN  ASN A  42      11.640  -7.128  24.283  1.00 91.21           H
ATOM    354  N   VAL A  43      11.019  -6.909  21.166  1.00 91.65           N
ATOM    355  CA  VAL A  43      10.414  -6.544  19.896  1.00 91.65           C
ATOM    356  C   VAL A  43      11.153  -5.339  19.312  1.00 91.65           C
ATOM    357  O   VAL A  43      11.417  -5.291  18.111  1.00 91.65           O
ATOM    358  HA  VAL A  43      10.534  -7.391  19.220  1.00 91.65           H
ATOM    359  CB  VAL A  43       8.916  -6.294  20.083  1.00 91.65           C
ATOM    360  HB  VAL A  43       8.799  -5.459  20.774  1.00 91.65           H
ATOM    361  CG1 VAL A  43       8.257  -5.904  18.758  1.00 91.65           C
ATOM    362 1HG1 VAL A  43       8.718  -4.994  18.377  1.00 91.65           H
ATOM    363 2HG1 VAL A  43       8.389  -6.709  18.036  1.00 91.65           H
ATOM    364 3HG1 VAL A  43       7.193  -5.733  18.920  1.00 91.65           H
ATOM    365  CG2 VAL A  43       8.230  -7.514  20.699  1.00 91.65           C
ATOM    366 1HG2 VAL A  43       8.361  -8.375  20.044  1.00 91.65           H
ATOM    367 2HG2 VAL A  43       8.672  -7.728  21.672  1.00 91.65           H
ATOM    368 3HG2 VAL A  43       7.166  -7.310  20.821  1.00 91.65           H
ATOM    369  HN  VAL A  43      10.427  -6.796  21.964  1.00 91.65           H
ATOM    370  N   ARG A  44      11.467  -4.395  20.187  1.00 90.36           N
ATOM    371  CA  ARG A  44      12.123  -3.170  19.764  1.00 90.36           C
ATOM    372  C   ARG A  44      13.549  -3.466  19.297  1.00 90.36           C
ATOM    373  O   ARG A  44      14.022  -2.880  18.324  1.00 90.36           O
ATOM    374  HA  ARG A  44      11.511  -2.795  18.944  1.00 90.36           H
ATOM    375  CB  ARG A  44      12.169  -2.149  20.903  1.00 90.36           C
ATOM    376 1HB  ARG A  44      12.546  -2.624  21.808  1.00 90.36           H
ATOM    377 2HB  ARG A  44      12.865  -1.348  20.650  1.00 90.36           H
ATOM    378  CG  ARG A  44      10.782  -1.561  21.168  1.00 90.36           C
ATOM    379 1HG  ARG A  44      10.375  -1.148  20.245  1.00 90.36           H
ATOM    380 2HG  ARG A  44      10.103  -2.351  21.490  1.00 90.36           H
ATOM    381  CD  ARG A  44      10.844  -0.469  22.238  1.00 90.36           C
ATOM    382 1HD  ARG A  44      11.858  -0.073  22.306  1.00 90.36           H
ATOM    383 2HD  ARG A  44      10.196   0.362  21.960  1.00 90.36           H
ATOM    384  NE  ARG A  44      10.427  -1.018  23.547  1.00 90.36           N
ATOM    385  HE  ARG A  44       9.719  -1.724  23.555  1.00 90.36           H
ATOM    386  CZ  ARG A  44      10.939  -0.628  24.723  1.00 90.36           C
ATOM    387  NH1 ARG A  44      11.890   0.314  24.772  1.00 90.36           N
ATOM    388 1HH1 ARG A  44      12.223   0.733  23.927  1.00 90.36           H
ATOM    389 2HH1 ARG A  44      12.267   0.600  25.653  1.00 90.36           H
ATOM    390  NH2 ARG A  44      10.485  -1.195  25.849  1.00 90.36           N
ATOM    391 1HH2 ARG A  44      10.857  -0.916  26.734  1.00 90.36           H
ATOM    392 2HH2 ARG A  44       9.775  -1.898  25.804  1.00 90.36           H
ATOM    393  HN  ARG A  44      11.279  -4.458  21.168  1.00 90.36           H
ATOM    394  N   GLN A  45      14.196  -4.376  20.011  1.00 92.01           N
ATOM    395  CA  GLN A  45      15.564  -4.746  19.691  1.00 92.01           C
ATOM    396  C   GLN A  45      15.634  -5.355  18.289  1.00 92.01           C
ATOM    397  O   GLN A  45      16.494  -4.985  17.491  1.00 92.01           O
ATOM    398  HA  GLN A  45      16.130  -3.815  19.719  1.00 92.01           H
ATOM    399  CB  GLN A  45      16.130  -5.709  20.736  1.00 92.01           C
ATOM    400 1HB  GLN A  45      15.983  -5.297  21.734  1.00 92.01           H
ATOM    401 2HB  GLN A  45      15.587  -6.653  20.698  1.00 92.01           H
ATOM    402  CG  GLN A  45      17.620  -5.962  20.498  1.00 92.01           C
ATOM    403 1HG  GLN A  45      17.766  -6.387  19.505  1.00 92.01           H
ATOM    404 2HG  GLN A  45      18.162  -5.017  20.524  1.00 92.01           H
ATOM    405  CD  GLN A  45      18.191  -6.912  21.553  1.00 92.01           C
ATOM    406  OE1 GLN A  45      17.472  -7.543  22.311  1.00 92.01           O
ATOM    407  NE2 GLN A  45      19.519  -6.978  21.560  1.00 92.01           N
ATOM    408 1HE2 GLN A  45      20.050  -6.433  20.911  1.00 92.01           H
ATOM    409 2HE2 GLN A  45      19.987  -7.572  22.215  1.00 92.01           H
ATOM    410  HN  GLN A  45      13.800  -4.856  20.795  1.00 92.01           H
ATOM    411  N   PHE A  46      14.719  -6.278  18.032  1.00 93.83           N
ATOM    412  CA  PHE A  46      14.642  -6.913  16.728  1.00 93.83           C
ATOM    413  C   PHE A  46      14.443  -5.875  15.622  1.00 93.83           C
ATOM    414  O   PHE A  46      15.167  -5.875  14.628  1.00 93.83           O
ATOM    415  HA  PHE A  46      15.585  -7.436  16.567  1.00 93.83           H
ATOM    416  CB  PHE A  46      13.432  -7.849  16.757  1.00 93.83           C
ATOM    417 1HB  PHE A  46      13.614  -8.640  17.484  1.00 93.83           H
ATOM    418 2HB  PHE A  46      12.563  -7.291  17.104  1.00 93.83           H
ATOM    419  CG  PHE A  46      13.104  -8.484  15.404  1.00 93.83           C
ATOM    420  CD1 PHE A  46      12.089  -7.988  14.647  1.00 93.83           C
ATOM    421  HD1 PHE A  46      11.509  -7.137  15.005  1.00 93.83           H
ATOM    422  CD2 PHE A  46      13.828  -9.546  14.958  1.00 93.83           C
ATOM    423  HD2 PHE A  46      14.642  -9.944  15.565  1.00 93.83           H
ATOM    424  CE1 PHE A  46      11.785  -8.577  13.392  1.00 93.83           C
ATOM    425  HE1 PHE A  46      10.972  -8.180  12.786  1.00 93.83           H
ATOM    426  CE2 PHE A  46      13.524 -10.136  13.703  1.00 93.83           C
ATOM    427  HE2 PHE A  46      14.105 -10.986  13.345  1.00 93.83           H
ATOM    428  CZ  PHE A  46      12.509  -9.639  12.946  1.00 93.83           C
ATOM    429  HZ  PHE A  46      12.276 -10.092  11.982  1.00 93.83           H
ATOM    430  HN  PHE A  46      14.039  -6.591  18.695  1.00 93.83           H
ATOM    431  N   ALA A  47      13.458  -5.014  15.833  1.00 92.73           N
ATOM    432  CA  ALA A  47      13.100  -4.026  14.830  1.00 92.73           C
ATOM    433  C   ALA A  47      14.328  -3.179  14.494  1.00 92.73           C
ATOM    434  O   ALA A  47      14.586  -2.888  13.326  1.00 92.73           O
ATOM    435  HA  ALA A  47      12.782  -4.562  13.935  1.00 92.73           H
ATOM    436  CB  ALA A  47      11.930  -3.181  15.340  1.00 92.73           C
ATOM    437 1HB  ALA A  47      11.074  -3.827  15.536  1.00 92.73           H
ATOM    438 2HB  ALA A  47      12.222  -2.675  16.260  1.00 92.73           H
ATOM    439 3HB  ALA A  47      11.662  -2.440  14.587  1.00 92.73           H
ATOM    440  HN  ALA A  47      12.910  -4.985  16.669  1.00 92.73           H
ATOM    441  N   SER A  48      15.054  -2.806  15.537  1.00 93.01           N
ATOM    442  CA  SER A  48      16.131  -1.841  15.394  1.00 93.01           C
ATOM    443  C   SER A  48      17.196  -2.383  14.438  1.00 93.01           C
ATOM    444  O   SER A  48      17.910  -1.614  13.797  1.00 93.01           O
ATOM    445  HA  SER A  48      15.664  -0.947  14.979  1.00 93.01           H
ATOM    446  CB  SER A  48      16.756  -1.507  16.750  1.00 93.01           C
ATOM    447 1HB  SER A  48      17.461  -0.685  16.631  1.00 93.01           H
ATOM    448 2HB  SER A  48      15.978  -1.164  17.433  1.00 93.01           H
ATOM    449  OG  SER A  48      17.426  -2.628  17.319  1.00 93.01           O
ATOM    450  HG  SER A  48      17.829  -2.375  18.199  1.00 93.01           H
ATOM    451  HN  SER A  48      14.917  -3.151  16.466  1.00 93.01           H
ATOM    452  N   HIS A  49      17.268  -3.705  14.372  1.00 94.44           N
ATOM    453  CA  HIS A  49      18.273  -4.359  13.552  1.00 94.44           C
ATOM    454  C   HIS A  49      17.674  -4.712  12.189  1.00 94.44           C
ATOM    455  O   HIS A  49      18.345  -4.602  11.165  1.00 94.44           O
ATOM    456  HA  HIS A  49      19.079  -3.638  13.410  1.00 94.44           H
ATOM    457  CB  HIS A  49      18.857  -5.574  14.275  1.00 94.44           C
ATOM    458 1HB  HIS A  49      18.042  -6.230  14.580  1.00 94.44           H
ATOM    459 2HB  HIS A  49      19.475  -6.138  13.576  1.00 94.44           H
ATOM    460  CG  HIS A  49      19.685  -5.227  15.489  1.00 94.44           C
ATOM    461  ND1 HIS A  49      19.127  -4.978  16.731  1.00 94.44           N
ATOM    462  HD1 HIS A  49      18.151  -5.000  16.949  1.00 94.44           H
ATOM    463  CD2 HIS A  49      21.034  -5.091  15.640  1.00 94.44           C
ATOM    464  HD2 HIS A  49      21.779  -5.220  14.854  1.00 94.44           H
ATOM    465  CE1 HIS A  49      20.105  -4.705  17.582  1.00 94.44           C
ATOM    466  HE1 HIS A  49      19.987  -4.466  18.639  1.00 94.44           H
ATOM    467  NE2 HIS A  49      21.286  -4.775  16.903  1.00 94.44           N
ATOM    468  HN  HIS A  49      16.657  -4.324  14.866  1.00 94.44           H
ATOM    469  N   PHE A  50      16.416  -5.129  12.222  1.00 95.39           N
ATOM    470  CA  PHE A  50      15.808  -5.763  11.065  1.00 95.39           C
ATOM    471  C   PHE A  50      15.306  -4.718  10.067  1.00 95.39           C
ATOM    472  O   PHE A  50      15.554  -4.831   8.867  1.00 95.39           O
ATOM    473  HA  PHE A  50      16.576  -6.376  10.591  1.00 95.39           H
ATOM    474  CB  PHE A  50      14.618  -6.577  11.575  1.00 95.39           C
ATOM    475 1HB  PHE A  50      14.974  -7.306  12.303  1.00 95.39           H
ATOM    476 2HB  PHE A  50      13.934  -5.911  12.100  1.00 95.39           H
ATOM    477  CG  PHE A  50      13.848  -7.311  10.475  1.00 95.39           C
ATOM    478  CD1 PHE A  50      12.624  -6.864  10.087  1.00 95.39           C
ATOM    479  HD1 PHE A  50      12.191  -5.983  10.561  1.00 95.39           H
ATOM    480  CD2 PHE A  50      14.389  -8.411   9.885  1.00 95.39           C
ATOM    481  HD2 PHE A  50      15.370  -8.769  10.195  1.00 95.39           H
ATOM    482  CE1 PHE A  50      11.910  -7.545   9.067  1.00 95.39           C
ATOM    483  HE1 PHE A  50      10.928  -7.187   8.756  1.00 95.39           H
ATOM    484  CE2 PHE A  50      13.674  -9.092   8.864  1.00 95.39           C
ATOM    485  HE2 PHE A  50      14.108  -9.973   8.391  1.00 95.39           H
ATOM    486  CZ  PHE A  50      12.450  -8.645   8.476  1.00 95.39           C
ATOM    487  HZ  PHE A  50      11.902  -9.168   7.692  1.00 95.39           H
ATOM    488  HN  PHE A  50      15.818  -5.039  13.018  1.00 95.39           H
ATOM    489  N   LEU A  51      14.609  -3.725  10.599  1.00 94.96           N
ATOM    490  CA  LEU A  51      13.778  -2.867   9.772  1.00 94.96           C
ATOM    491  C   LEU A  51      14.672  -1.930   8.957  1.00 94.96           C
ATOM    492  O   LEU A  51      14.541  -1.846   7.737  1.00 94.96           O
ATOM    493  HA  LEU A  51      13.231  -3.508   9.082  1.00 94.96           H
ATOM    494  CB  LEU A  51      12.742  -2.137  10.630  1.00 94.96           C
ATOM    495 1HB  LEU A  51      13.271  -1.541  11.374  1.00 94.96           H
ATOM    496 2HB  LEU A  51      12.198  -1.440   9.992  1.00 94.96           H
ATOM    497  CG  LEU A  51      11.726  -3.023  11.354  1.00 94.96           C
ATOM    498  HG  LEU A  51      12.269  -3.680  12.033  1.00 94.96           H
ATOM    499  CD1 LEU A  51      10.772  -2.181  12.204  1.00 94.96           C
ATOM    500 1HD1 LEU A  51      11.343  -1.625  12.947  1.00 94.96           H
ATOM    501 2HD1 LEU A  51      10.233  -1.484  11.562  1.00 94.96           H
ATOM    502 3HD1 LEU A  51      10.061  -2.836  12.707  1.00 94.96           H
ATOM    503  CD2 LEU A  51      10.976  -3.917  10.364  1.00 94.96           C
ATOM    504 1HD2 LEU A  51      10.446  -3.295   9.643  1.00 94.96           H
ATOM    505 2HD2 LEU A  51      11.687  -4.556   9.841  1.00 94.96           H
ATOM    506 3HD2 LEU A  51      10.260  -4.536  10.905  1.00 94.96           H
ATOM    507  HN  LEU A  51      14.607  -3.504  11.574  1.00 94.96           H
ATOM    508  N   PRO A  52      15.593  -1.211   9.613  1.00 95.98           N
ATOM    509  CA  PRO A  52      16.289  -0.100   8.959  1.00 95.98           C
ATOM    510  C   PRO A  52      16.927  -0.514   7.643  1.00 95.98           C
ATOM    511  O   PRO A  52      16.703   0.123   6.614  1.00 95.98           O
ATOM    512  HA  PRO A  52      15.580   0.685   8.698  1.00 95.98           H
ATOM    513  CB  PRO A  52      17.338   0.327   9.989  1.00 95.98           C
ATOM    514 1HB  PRO A  52      18.286  -0.187   9.832  1.00 95.98           H
ATOM    515 2HB  PRO A  52      17.543   1.396   9.933  1.00 95.98           H
ATOM    516  CG  PRO A  52      16.703  -0.057  11.320  1.00 95.98           C
ATOM    517 1HG  PRO A  52      17.446  -0.146  12.112  1.00 95.98           H
ATOM    518 2HG  PRO A  52      15.985   0.691  11.656  1.00 95.98           H
ATOM    519  CD  PRO A  52      16.038  -1.388  11.008  1.00 95.98           C
ATOM    520 1HD  PRO A  52      16.735  -2.220  11.103  1.00 95.98           H
ATOM    521 2HD  PRO A  52      15.207  -1.593  11.682  1.00 95.98           H
ATOM    522  N   PRO A  53      17.732  -1.585   7.643  1.00 97.11           N
ATOM    523  CA  PRO A  53      18.401  -2.025   6.417  1.00 97.11           C
ATOM    524  C   PRO A  53      17.427  -2.222   5.267  1.00 97.11           C
ATOM    525  O   PRO A  53      17.710  -1.832   4.135  1.00 97.11           O
ATOM    526  HA  PRO A  53      19.096  -1.260   6.074  1.00 97.11           H
ATOM    527  CB  PRO A  53      19.073  -3.339   6.823  1.00 97.11           C
ATOM    528 1HB  PRO A  53      18.430  -4.196   6.623  1.00 97.11           H
ATOM    529 2HB  PRO A  53      20.000  -3.502   6.273  1.00 97.11           H
ATOM    530  CG  PRO A  53      19.326  -3.160   8.315  1.00 97.11           C
ATOM    531 1HG  PRO A  53      19.471  -4.115   8.818  1.00 97.11           H
ATOM    532 2HG  PRO A  53      20.226  -2.574   8.505  1.00 97.11           H
ATOM    533  CD  PRO A  53      18.070  -2.448   8.789  1.00 97.11           C
ATOM    534 1HD  PRO A  53      17.267  -3.150   9.013  1.00 97.11           H
ATOM    535 2HD  PRO A  53      18.249  -1.874   9.698  1.00 97.11           H
ATOM    536  N   LEU A  54      16.294  -2.827   5.590  1.00 96.47           N
ATOM    537  CA  LEU A  54      15.332  -3.209   4.570  1.00 96.47           C
ATOM    538  C   LEU A  54      14.664  -1.952   4.009  1.00 96.47           C
ATOM    539  O   LEU A  54      14.504  -1.817   2.797  1.00 96.47           O
ATOM    540  HA  LEU A  54      15.884  -3.694   3.765  1.00 96.47           H
ATOM    541  CB  LEU A  54      14.342  -4.236   5.124  1.00 96.47           C
ATOM    542 1HB  LEU A  54      13.880  -3.819   6.019  1.00 96.47           H
ATOM    543 2HB  LEU A  54      13.548  -4.377   4.391  1.00 96.47           H
ATOM    544  CG  LEU A  54      14.924  -5.606   5.475  1.00 96.47           C
ATOM    545  HG  LEU A  54      15.732  -5.461   6.193  1.00 96.47           H
ATOM    546  CD1 LEU A  54      13.874  -6.491   6.150  1.00 96.47           C
ATOM    547 1HD1 LEU A  54      13.530  -6.013   7.067  1.00 96.47           H
ATOM    548 2HD1 LEU A  54      13.030  -6.633   5.475  1.00 96.47           H
ATOM    549 3HD1 LEU A  54      14.315  -7.460   6.389  1.00 96.47           H
ATOM    550  CD2 LEU A  54      15.531  -6.277   4.241  1.00 96.47           C
ATOM    551 1HD2 LEU A  54      14.760  -6.409   3.483  1.00 96.47           H
ATOM    552 2HD2 LEU A  54      16.329  -5.650   3.843  1.00 96.47           H
ATOM    553 3HD2 LEU A  54      15.938  -7.249   4.519  1.00 96.47           H
ATOM    554  HN  LEU A  54      16.029  -3.056   6.527  1.00 96.47           H
ATOM    555  N   TYR A  55      14.290  -1.063   4.919  1.00 95.72           N
ATOM    556  CA  TYR A  55      13.582   0.147   4.536  1.00 95.72           C
ATOM    557  C   TYR A  55      14.453   1.034   3.645  1.00 95.72           C
ATOM    558  O   TYR A  55      13.953   1.675   2.722  1.00 95.72           O
ATOM    559  HA  TYR A  55      12.690  -0.147   3.983  1.00 95.72           H
ATOM    560  CB  TYR A  55      13.283   0.890   5.840  1.00 95.72           C
ATOM    561 1HB  TYR A  55      14.182   0.895   6.457  1.00 95.72           H
ATOM    562 2HB  TYR A  55      13.051   1.930   5.608  1.00 95.72           H
ATOM    563  CG  TYR A  55      12.130   0.292   6.647  1.00 95.72           C
ATOM    564  CD1 TYR A  55      11.441  -0.800   6.161  1.00 95.72           C
ATOM    565  HD1 TYR A  55      11.718  -1.237   5.202  1.00 95.72           H
ATOM    566  CD2 TYR A  55      11.779   0.845   7.862  1.00 95.72           C
ATOM    567  HD2 TYR A  55      12.323   1.708   8.246  1.00 95.72           H
ATOM    568  CE1 TYR A  55      10.355  -1.363   6.921  1.00 95.72           C
ATOM    569  HE1 TYR A  55       9.802  -2.226   6.549  1.00 95.72           H
ATOM    570  CE2 TYR A  55      10.693   0.282   8.622  1.00 95.72           C
ATOM    571  HE2 TYR A  55      10.405   0.709   9.583  1.00 95.72           H
ATOM    572  CZ  TYR A  55      10.035  -0.794   8.114  1.00 95.72           C
ATOM    573  OH  TYR A  55       9.009  -1.326   8.832  1.00 95.72           O
ATOM    574  HH  TYR A  55       8.804  -0.743   9.618  1.00 95.72           H
ATOM    575  HN  TYR A  55      14.464  -1.159   5.899  1.00 95.72           H
ATOM    576  N   TRP A  56      15.742   1.042   3.952  1.00 97.12           N
ATOM    577  CA  TRP A  56      16.701   1.769   3.136  1.00 97.12           C
ATOM    578  C   TRP A  56      16.762   1.094   1.765  1.00 97.12           C
ATOM    579  O   TRP A  56      16.783   1.770   0.737  1.00 97.12           O
ATOM    580  HA  TRP A  56      16.342   2.793   3.033  1.00 97.12           H
ATOM    581  CB  TRP A  56      18.064   1.843   3.828  1.00 97.12           C
ATOM    582 1HB  TRP A  56      18.218   0.930   4.403  1.00 97.12           H
ATOM    583 2HB  TRP A  56      18.844   1.875   3.067  1.00 97.12           H
ATOM    584  CG  TRP A  56      18.226   3.048   4.757  1.00 97.12           C
ATOM    585  CD1 TRP A  56      18.360   3.049   6.090  1.00 97.12           C
ATOM    586  HD1 TRP A  56      18.370   2.151   6.707  1.00 97.12           H
ATOM    587  CD2 TRP A  56      18.267   4.436   4.364  1.00 97.12           C
ATOM    588  NE1 TRP A  56      18.483   4.332   6.584  1.00 97.12           N
ATOM    589  HE1 TRP A  56      18.594   4.588   7.544  1.00 97.12           H
ATOM    590  CE2 TRP A  56      18.425   5.202   5.501  1.00 97.12           C
ATOM    591  CE3 TRP A  56      18.174   5.025   3.091  1.00 97.12           C
ATOM    592  HE3 TRP A  56      18.049   4.442   2.179  1.00 97.12           H
ATOM    593  CZ2 TRP A  56      18.503   6.599   5.479  1.00 97.12           C
ATOM    594  HZ2 TRP A  56      18.628   7.182   6.392  1.00 97.12           H
ATOM    595  CZ3 TRP A  56      18.254   6.422   3.086  1.00 97.12           C
ATOM    596  HZ3 TRP A  56      18.187   6.930   2.124  1.00 97.12           H
ATOM    597  CH2 TRP A  56      18.413   7.208   4.222  1.00 97.12           C
ATOM    598  HH2 TRP A  56      18.466   8.293   4.134  1.00 97.12           H
ATOM    599  HN  TRP A  56      16.133   0.566   4.739  1.00 97.12           H
ATOM    600  N   LEU A  57      16.789  -0.231   1.793  1.00 97.09           N
ATOM    601  CA  LEU A  57      16.868  -1.004   0.565  1.00 97.09           C
ATOM    602  C   LEU A  57      15.640  -0.707  -0.299  1.00 97.09           C
ATOM    603  O   LEU A  57      15.771  -0.378  -1.477  1.00 97.09           O
ATOM    604  HA  LEU A  57      17.757  -0.673   0.027  1.00 97.09           H
ATOM    605  CB  LEU A  57      17.055  -2.489   0.879  1.00 97.09           C
ATOM    606 1HB  LEU A  57      17.986  -2.609   1.434  1.00 97.09           H
ATOM    607 2HB  LEU A  57      16.248  -2.806   1.539  1.00 97.09           H
ATOM    608  CG  LEU A  57      17.089  -3.430  -0.327  1.00 97.09           C
ATOM    609  HG  LEU A  57      16.200  -3.245  -0.930  1.00 97.09           H
ATOM    610  CD1 LEU A  57      18.303  -3.144  -1.213  1.00 97.09           C
ATOM    611 1HD1 LEU A  57      18.256  -2.116  -1.573  1.00 97.09           H
ATOM    612 2HD1 LEU A  57      19.216  -3.284  -0.634  1.00 97.09           H
ATOM    613 3HD1 LEU A  57      18.303  -3.827  -2.062  1.00 97.09           H
ATOM    614  CD2 LEU A  57      17.036  -4.893   0.117  1.00 97.09           C
ATOM    615 1HD2 LEU A  57      17.893  -5.111   0.754  1.00 97.09           H
ATOM    616 2HD2 LEU A  57      16.116  -5.071   0.674  1.00 97.09           H
ATOM    617 3HD2 LEU A  57      17.061  -5.541  -0.760  1.00 97.09           H
ATOM    618  HN  LEU A  57      16.758  -0.773   2.632  1.00 97.09           H
ATOM    619  N   VAL A  58      14.476  -0.835   0.320  1.00 96.25           N
ATOM    620  CA  VAL A  58      13.224  -0.668  -0.398  1.00 96.25           C
ATOM    621  C   VAL A  58      13.152   0.751  -0.965  1.00 96.25           C
ATOM    622  O   VAL A  58      12.739   0.948  -2.107  1.00 96.25           O
ATOM    623  HA  VAL A  58      13.223  -1.377  -1.227  1.00 96.25           H
ATOM    624  CB  VAL A  58      12.046  -1.007   0.517  1.00 96.25           C
ATOM    625  HB  VAL A  58      12.132  -0.396   1.415  1.00 96.25           H
ATOM    626  CG1 VAL A  58      10.714  -0.669  -0.155  1.00 96.25           C
ATOM    627 1HG1 VAL A  58      10.683   0.396  -0.384  1.00 96.25           H
ATOM    628 2HG1 VAL A  58      10.617  -1.242  -1.077  1.00 96.25           H
ATOM    629 3HG1 VAL A  58       9.894  -0.920   0.517  1.00 96.25           H
ATOM    630  CG2 VAL A  58      12.088  -2.476   0.943  1.00 96.25           C
ATOM    631 1HG2 VAL A  58      12.038  -3.112   0.059  1.00 96.25           H
ATOM    632 2HG2 VAL A  58      13.016  -2.673   1.480  1.00 96.25           H
ATOM    633 3HG2 VAL A  58      11.240  -2.691   1.593  1.00 96.25           H
ATOM    634  HN  VAL A  58      14.380  -1.048   1.293  1.00 96.25           H
ATOM    635  N   PHE A  59      13.559   1.705  -0.140  1.00 97.43           N
ATOM    636  CA  PHE A  59      13.569   3.098  -0.553  1.00 97.43           C
ATOM    637  C   PHE A  59      14.377   3.283  -1.838  1.00 97.43           C
ATOM    638  O   PHE A  59      13.879   3.843  -2.814  1.00 97.43           O
ATOM    639  HA  PHE A  59      12.534   3.389  -0.732  1.00 97.43           H
ATOM    640  CB  PHE A  59      14.233   3.894   0.573  1.00 97.43           C
ATOM    641 1HB  PHE A  59      13.588   3.868   1.451  1.00 97.43           H
ATOM    642 2HB  PHE A  59      15.166   3.404   0.848  1.00 97.43           H
ATOM    643  CG  PHE A  59      14.525   5.352   0.215  1.00 97.43           C
ATOM    644  CD1 PHE A  59      15.811   5.792   0.152  1.00 97.43           C
ATOM    645  HD1 PHE A  59      16.632   5.106   0.357  1.00 97.43           H
ATOM    646  CD2 PHE A  59      13.500   6.209  -0.041  1.00 97.43           C
ATOM    647  HD2 PHE A  59      12.470   5.856   0.009  1.00 97.43           H
ATOM    648  CE1 PHE A  59      16.083   7.146  -0.180  1.00 97.43           C
ATOM    649  HE1 PHE A  59      17.113   7.498  -0.230  1.00 97.43           H
ATOM    650  CE2 PHE A  59      13.772   7.562  -0.374  1.00 97.43           C
ATOM    651  HE2 PHE A  59      12.951   8.249  -0.579  1.00 97.43           H
ATOM    652  CZ  PHE A  59      15.058   8.002  -0.436  1.00 97.43           C
ATOM    653  HZ  PHE A  59      15.266   9.041  -0.691  1.00 97.43           H
ATOM    654  HN  PHE A  59      13.878   1.539   0.793  1.00 97.43           H
ATOM    655  N   ILE A  60      15.612   2.803  -1.798  1.00 97.55           N
ATOM    656  CA  ILE A  60      16.549   3.057  -2.878  1.00 97.55           C
ATOM    657  C   ILE A  60      16.012   2.438  -4.170  1.00 97.55           C
ATOM    658  O   ILE A  60      15.912   3.116  -5.192  1.00 97.55           O
ATOM    659  HA  ILE A  60      16.610   4.137  -3.012  1.00 97.55           H
ATOM    660  CB  ILE A  60      17.949   2.569  -2.498  1.00 97.55           C
ATOM    661  HB  ILE A  60      17.863   1.554  -2.111  1.00 97.55           H
ATOM    662  CG1 ILE A  60      18.546   3.430  -1.383  1.00 97.55           C
ATOM    663 1HG1 ILE A  60      18.821   4.406  -1.780  1.00 97.55           H
ATOM    664 2HG1 ILE A  60      17.796   3.600  -0.610  1.00 97.55           H
ATOM    665  CG2 ILE A  60      18.860   2.509  -3.726  1.00 97.55           C
ATOM    666 1HG2 ILE A  60      18.438   1.822  -4.459  1.00 97.55           H
ATOM    667 2HG2 ILE A  60      18.944   3.503  -4.165  1.00 97.55           H
ATOM    668 3HG2 ILE A  60      19.849   2.160  -3.428  1.00 97.55           H
ATOM    669  CD1 ILE A  60      19.775   2.757  -0.769  1.00 97.55           C
ATOM    670 1HD1 ILE A  60      19.490   1.791  -0.352  1.00 97.55           H
ATOM    671 2HD1 ILE A  60      20.532   2.610  -1.540  1.00 97.55           H
ATOM    672 3HD1 ILE A  60      20.179   3.389   0.021  1.00 97.55           H
ATOM    673  HN  ILE A  60      15.972   2.251  -1.046  1.00 97.55           H
ATOM    674  N   VAL A  61      15.680   1.158  -4.082  1.00 96.21           N
ATOM    675  CA  VAL A  61      15.287   0.405  -5.261  1.00 96.21           C
ATOM    676  C   VAL A  61      13.974   0.969  -5.807  1.00 96.21           C
ATOM    677  O   VAL A  61      13.813   1.114  -7.018  1.00 96.21           O
ATOM    678  HA  VAL A  61      16.066   0.538  -6.012  1.00 96.21           H
ATOM    679  CB  VAL A  61      15.203  -1.085  -4.925  1.00 96.21           C
ATOM    680  HB  VAL A  61      14.492  -1.205  -4.108  1.00 96.21           H
ATOM    681  CG1 VAL A  61      14.685  -1.888  -6.120  1.00 96.21           C
ATOM    682 1HG1 VAL A  61      13.691  -1.535  -6.392  1.00 96.21           H
ATOM    683 2HG1 VAL A  61      15.361  -1.758  -6.965  1.00 96.21           H
ATOM    684 3HG1 VAL A  61      14.635  -2.944  -5.854  1.00 96.21           H
ATOM    685  CG2 VAL A  61      16.557  -1.618  -4.451  1.00 96.21           C
ATOM    686 1HG2 VAL A  61      17.298  -1.479  -5.239  1.00 96.21           H
ATOM    687 2HG2 VAL A  61      16.869  -1.076  -3.559  1.00 96.21           H
ATOM    688 3HG2 VAL A  61      16.469  -2.679  -4.219  1.00 96.21           H
ATOM    689  HN  VAL A  61      15.678   0.639  -3.228  1.00 96.21           H
ATOM    690  N   GLY A  62      13.070   1.273  -4.888  1.00 96.38           N
ATOM    691  CA  GLY A  62      11.751   1.754  -5.265  1.00 96.38           C
ATOM    692  C   GLY A  62      11.840   3.127  -5.934  1.00 96.38           C
ATOM    693  O   GLY A  62      11.163   3.381  -6.930  1.00 96.38           O
ATOM    694 1HA  GLY A  62      11.282   1.044  -5.945  1.00 96.38           H
ATOM    695 2HA  GLY A  62      11.117   1.817  -4.381  1.00 96.38           H
ATOM    696  HN  GLY A  62      13.225   1.195  -3.903  1.00 96.38           H
ATOM    697  N   ALA A  63      12.680   3.977  -5.361  1.00 97.04           N
ATOM    698  CA  ALA A  63      12.831   5.332  -5.862  1.00 97.04           C
ATOM    699  C   ALA A  63      13.333   5.285  -7.306  1.00 97.04           C
ATOM    700  O   ALA A  63      12.752   5.912  -8.190  1.00 97.04           O
ATOM    701  HA  ALA A  63      11.848   5.804  -5.843  1.00 97.04           H
ATOM    702  CB  ALA A  63      13.771   6.115  -4.943  1.00 97.04           C
ATOM    703 1HB  ALA A  63      13.354   6.143  -3.936  1.00 97.04           H
ATOM    704 2HB  ALA A  63      14.745   5.626  -4.919  1.00 97.04           H
ATOM    705 3HB  ALA A  63      13.884   7.132  -5.318  1.00 97.04           H
ATOM    706  HN  ALA A  63      13.250   3.752  -4.571  1.00 97.04           H
ATOM    707  N   LEU A  64      14.408   4.536  -7.501  1.00 95.80           N
ATOM    708  CA  LEU A  64      15.025   4.439  -8.813  1.00 95.80           C
ATOM    709  C   LEU A  64      14.008   3.879  -9.810  1.00 95.80           C
ATOM    710  O   LEU A  64      13.864   4.402 -10.914  1.00 95.80           O
ATOM    711  HA  LEU A  64      15.293   5.449  -9.123  1.00 95.80           H
ATOM    712  CB  LEU A  64      16.321   3.629  -8.737  1.00 95.80           C
ATOM    713 1HB  LEU A  64      16.096   2.661  -8.291  1.00 95.80           H
ATOM    714 2HB  LEU A  64      16.668   3.440  -9.753  1.00 95.80           H
ATOM    715  CG  LEU A  64      17.466   4.269  -7.948  1.00 95.80           C
ATOM    716  HG  LEU A  64      17.098   4.518  -6.953  1.00 95.80           H
ATOM    717  CD1 LEU A  64      18.624   3.285  -7.768  1.00 95.80           C
ATOM    718 1HD1 LEU A  64      18.274   2.407  -7.227  1.00 95.80           H
ATOM    719 2HD1 LEU A  64      19.000   2.984  -8.746  1.00 95.80           H
ATOM    720 3HD1 LEU A  64      19.424   3.765  -7.205  1.00 95.80           H
ATOM    721  CD2 LEU A  64      17.919   5.576  -8.602  1.00 95.80           C
ATOM    722 1HD2 LEU A  64      18.264   5.374  -9.616  1.00 95.80           H
ATOM    723 2HD2 LEU A  64      17.084   6.275  -8.634  1.00 95.80           H
ATOM    724 3HD2 LEU A  64      18.734   6.009  -8.021  1.00 95.80           H
ATOM    725  HN  LEU A  64      14.855   4.002  -6.783  1.00 95.80           H
ATOM    726  N   GLY A  65      13.330   2.823  -9.384  1.00 94.05           N
ATOM    727  CA  GLY A  65      12.433   2.103 -10.272  1.00 94.05           C
ATOM    728  C   GLY A  65      11.289   3.002 -10.743  1.00 94.05           C
ATOM    729  O   GLY A  65      11.029   3.106 -11.941  1.00 94.05           O
ATOM    730 1HA  GLY A  65      12.988   1.733 -11.134  1.00 94.05           H
ATOM    731 2HA  GLY A  65      12.028   1.232  -9.757  1.00 94.05           H
ATOM    732  HN  GLY A  65      13.385   2.460  -8.454  1.00 94.05           H
ATOM    733  N   ASN A  66      10.635   3.629  -9.776  1.00 94.82           N
ATOM    734  CA  ASN A  66       9.420   4.375 -10.056  1.00 94.82           C
ATOM    735  C   ASN A  66       9.780   5.680 -10.769  1.00 94.82           C
ATOM    736  O   ASN A  66       9.026   6.159 -11.614  1.00 94.82           O
ATOM    737  HA  ASN A  66       8.814   3.715 -10.677  1.00 94.82           H
ATOM    738  CB  ASN A  66       8.682   4.731  -8.764  1.00 94.82           C
ATOM    739 1HB  ASN A  66       9.387   5.135  -8.038  1.00 94.82           H
ATOM    740 2HB  ASN A  66       7.948   5.512  -8.964  1.00 94.82           H
ATOM    741  CG  ASN A  66       7.983   3.504  -8.176  1.00 94.82           C
ATOM    742  OD1 ASN A  66       7.087   2.924  -8.768  1.00 94.82           O
ATOM    743  ND2 ASN A  66       8.440   3.142  -6.981  1.00 94.82           N
ATOM    744 1HD2 ASN A  66       9.178   3.661  -6.549  1.00 94.82           H
ATOM    745 2HD2 ASN A  66       8.046   2.350  -6.514  1.00 94.82           H
ATOM    746  HN  ASN A  66      10.922   3.633  -8.818  1.00 94.82           H
ATOM    747  N   SER A  67      10.935   6.218 -10.403  1.00 94.68           N
ATOM    748  CA  SER A  67      11.457   7.397 -11.072  1.00 94.68           C
ATOM    749  C   SER A  67      11.674   7.102 -12.558  1.00 94.68           C
ATOM    750  O   SER A  67      11.440   7.962 -13.406  1.00 94.68           O
ATOM    751  HA  SER A  67      10.694   8.164 -10.942  1.00 94.68           H
ATOM    752  CB  SER A  67      12.764   7.863 -10.428  1.00 94.68           C
ATOM    753 1HB  SER A  67      13.454   7.022 -10.359  1.00 94.68           H
ATOM    754 2HB  SER A  67      13.236   8.612 -11.064  1.00 94.68           H
ATOM    755  OG  SER A  67      12.553   8.410  -9.129  1.00 94.68           O
ATOM    756  HG  SER A  67      12.562   7.681  -8.445  1.00 94.68           H
ATOM    757  HN  SER A  67      11.508   5.862  -9.665  1.00 94.68           H
ATOM    758  N   LEU A  68      12.119   5.884 -12.828  1.00 91.90           N
ATOM    759  CA  LEU A  68      12.349   5.457 -14.198  1.00 91.90           C
ATOM    760  C   LEU A  68      11.016   5.419 -14.946  1.00 91.90           C
ATOM    761  O   LEU A  68      10.938   5.824 -16.105  1.00 91.90           O
ATOM    762  HA  LEU A  68      12.989   6.204 -14.669  1.00 91.90           H
ATOM    763  CB  LEU A  68      13.108   4.129 -14.225  1.00 91.90           C
ATOM    764 1HB  LEU A  68      14.039   4.253 -13.673  1.00 91.90           H
ATOM    765 2HB  LEU A  68      12.517   3.385 -13.691  1.00 91.90           H
ATOM    766  CG  LEU A  68      13.440   3.575 -15.612  1.00 91.90           C
ATOM    767  HG  LEU A  68      12.515   3.509 -16.184  1.00 91.90           H
ATOM    768  CD1 LEU A  68      14.375   4.520 -16.370  1.00 91.90           C
ATOM    769 1HD1 LEU A  68      13.892   5.490 -16.488  1.00 91.90           H
ATOM    770 2HD1 LEU A  68      15.302   4.641 -15.811  1.00 91.90           H
ATOM    771 3HD1 LEU A  68      14.595   4.102 -17.353  1.00 91.90           H
ATOM    772  CD2 LEU A  68      14.013   2.159 -15.514  1.00 91.90           C
ATOM    773 1HD2 LEU A  68      14.925   2.177 -14.917  1.00 91.90           H
ATOM    774 2HD2 LEU A  68      13.282   1.503 -15.042  1.00 91.90           H
ATOM    775 3HD2 LEU A  68      14.241   1.790 -16.514  1.00 91.90           H
ATOM    776  HN  LEU A  68      12.321   5.195 -12.131  1.00 91.90           H
ATOM    777  N   VAL A  69       9.998   4.929 -14.254  1.00 91.53           N
ATOM    778  CA  VAL A  69       8.682   4.790 -14.853  1.00 91.53           C
ATOM    779  C   VAL A  69       8.193   6.162 -15.321  1.00 91.53           C
ATOM    780  O   VAL A  69       7.705   6.302 -16.442  1.00 91.53           O
ATOM    781  HA  VAL A  69       8.783   4.139 -15.721  1.00 91.53           H
ATOM    782  CB  VAL A  69       7.725   4.119 -13.866  1.00 91.53           C
ATOM    783  HB  VAL A  69       7.757   4.682 -12.933  1.00 91.53           H
ATOM    784  CG1 VAL A  69       6.287   4.154 -14.387  1.00 91.53           C
ATOM    785 1HG1 VAL A  69       5.976   5.189 -14.526  1.00 91.53           H
ATOM    786 2HG1 VAL A  69       6.233   3.627 -15.339  1.00 91.53           H
ATOM    787 3HG1 VAL A  69       5.628   3.670 -13.666  1.00 91.53           H
ATOM    788  CG2 VAL A  69       8.165   2.685 -13.565  1.00 91.53           C
ATOM    789 1HG2 VAL A  69       8.176   2.107 -14.488  1.00 91.53           H
ATOM    790 2HG2 VAL A  69       9.165   2.695 -13.130  1.00 91.53           H
ATOM    791 3HG2 VAL A  69       7.468   2.232 -12.860  1.00 91.53           H
ATOM    792  HN  VAL A  69      10.063   4.629 -13.302  1.00 91.53           H
ATOM    793  N   ILE A  70       8.339   7.140 -14.439  1.00 92.25           N
ATOM    794  CA  ILE A  70       7.870   8.485 -14.727  1.00 92.25           C
ATOM    795  C   ILE A  70       8.636   9.040 -15.930  1.00 92.25           C
ATOM    796  O   ILE A  70       8.045   9.658 -16.815  1.00 92.25           O
ATOM    797  HA  ILE A  70       6.816   8.413 -14.993  1.00 92.25           H
ATOM    798  CB  ILE A  70       7.964   9.364 -13.479  1.00 92.25           C
ATOM    799  HB  ILE A  70       8.982   9.302 -13.094  1.00 92.25           H
ATOM    800  CG1 ILE A  70       7.032   8.855 -12.378  1.00 92.25           C
ATOM    801 1HG1 ILE A  70       5.996   8.936 -12.707  1.00 92.25           H
ATOM    802 2HG1 ILE A  70       7.226   7.798 -12.193  1.00 92.25           H
ATOM    803  CG2 ILE A  70       7.699  10.832 -13.821  1.00 92.25           C
ATOM    804 1HG2 ILE A  70       8.437  11.175 -14.546  1.00 92.25           H
ATOM    805 2HG2 ILE A  70       6.699  10.931 -14.244  1.00 92.25           H
ATOM    806 3HG2 ILE A  70       7.772  11.435 -12.916  1.00 92.25           H
ATOM    807  CD1 ILE A  70       7.226   9.649 -11.084  1.00 92.25           C
ATOM    808 1HD1 ILE A  70       8.257   9.545 -10.746  1.00 92.25           H
ATOM    809 2HD1 ILE A  70       7.008  10.701 -11.268  1.00 92.25           H
ATOM    810 3HD1 ILE A  70       6.552   9.266 -10.319  1.00 92.25           H
ATOM    811  HN  ILE A  70       8.768   7.025 -13.543  1.00 92.25           H
ATOM    812  N   LEU A  71       9.939   8.801 -15.924  1.00 90.27           N
ATOM    813  CA  LEU A  71      10.805   9.346 -16.955  1.00 90.27           C
ATOM    814  C   LEU A  71      10.412   8.755 -18.310  1.00 90.27           C
ATOM    815  O   LEU A  71      10.327   9.475 -19.304  1.00 90.27           O
ATOM    816  HA  LEU A  71      10.638  10.423 -16.986  1.00 90.27           H
ATOM    817  CB  LEU A  71      12.275   9.127 -16.591  1.00 90.27           C
ATOM    818 1HB  LEU A  71      12.469   9.614 -15.636  1.00 90.27           H
ATOM    819 2HB  LEU A  71      12.436   8.059 -16.443  1.00 90.27           H
ATOM    820  CG  LEU A  71      13.300   9.633 -17.608  1.00 90.27           C
ATOM    821  HG  LEU A  71      12.850  10.453 -18.168  1.00 90.27           H
ATOM    822  CD1 LEU A  71      14.540  10.191 -16.905  1.00 90.27           C
ATOM    823 1HD1 LEU A  71      14.249  11.020 -16.260  1.00 90.27           H
ATOM    824 2HD1 LEU A  71      15.001   9.407 -16.304  1.00 90.27           H
ATOM    825 3HD1 LEU A  71      15.252  10.544 -17.651  1.00 90.27           H
ATOM    826  CD2 LEU A  71      13.657   8.539 -18.617  1.00 90.27           C
ATOM    827 1HD2 LEU A  71      14.080   7.683 -18.091  1.00 90.27           H
ATOM    828 2HD2 LEU A  71      12.759   8.230 -19.151  1.00 90.27           H
ATOM    829 3HD2 LEU A  71      14.388   8.926 -19.328  1.00 90.27           H
ATOM    830  HN  LEU A  71      10.402   8.246 -15.232  1.00 90.27           H
ATOM    831  N   VAL A  72      10.183   7.450 -18.307  1.00 87.34           N
ATOM    832  CA  VAL A  72       9.827   6.750 -19.529  1.00 87.34           C
ATOM    833  C   VAL A  72       8.513   7.315 -20.072  1.00 87.34           C
ATOM    834  O   VAL A  72       8.374   7.526 -21.276  1.00 87.34           O
ATOM    835  HA  VAL A  72      10.617   6.938 -20.257  1.00 87.34           H
ATOM    836  CB  VAL A  72       9.769   5.243 -19.271  1.00 87.34           C
ATOM    837  HB  VAL A  72       9.119   5.075 -18.413  1.00 87.34           H
ATOM    838  CG1 VAL A  72       9.168   4.504 -20.468  1.00 87.34           C
ATOM    839 1HG1 VAL A  72       8.156   4.867 -20.648  1.00 87.34           H
ATOM    840 2HG1 VAL A  72       9.781   4.684 -21.352  1.00 87.34           H
ATOM    841 3HG1 VAL A  72       9.138   3.435 -20.258  1.00 87.34           H
ATOM    842  CG2 VAL A  72      11.154   4.692 -18.926  1.00 87.34           C
ATOM    843 1HG2 VAL A  72      11.836   4.878 -19.756  1.00 87.34           H
ATOM    844 2HG2 VAL A  72      11.529   5.186 -18.030  1.00 87.34           H
ATOM    845 3HG2 VAL A  72      11.085   3.619 -18.748  1.00 87.34           H
ATOM    846  HN  VAL A  72      10.236   6.875 -17.491  1.00 87.34           H
ATOM    847  N   TYR A  73       7.582   7.543 -19.157  1.00 85.86           N
ATOM    848  CA  TYR A  73       6.278   8.064 -19.531  1.00 85.86           C
ATOM    849  C   TYR A  73       6.407   9.426 -20.216  1.00 85.86           C
ATOM    850  O   TYR A  73       5.690   9.714 -21.172  1.00 85.86           O
ATOM    851  HA  TYR A  73       5.820   7.359 -20.225  1.00 85.86           H
ATOM    852  CB  TYR A  73       5.502   8.236 -18.223  1.00 85.86           C
ATOM    853 1HB  TYR A  73       5.429   7.268 -17.726  1.00 85.86           H
ATOM    854 2HB  TYR A  73       6.066   8.893 -17.562  1.00 85.86           H
ATOM    855  CG  TYR A  73       4.094   8.806 -18.406  1.00 85.86           C
ATOM    856  CD1 TYR A  73       3.900  10.172 -18.426  1.00 85.86           C
ATOM    857  HD1 TYR A  73       4.750  10.845 -18.312  1.00 85.86           H
ATOM    858  CD2 TYR A  73       3.018   7.954 -18.550  1.00 85.86           C
ATOM    859  HD2 TYR A  73       3.171   6.875 -18.534  1.00 85.86           H
ATOM    860  CE1 TYR A  73       2.575  10.709 -18.597  1.00 85.86           C
ATOM    861  HE1 TYR A  73       2.408  11.786 -18.615  1.00 85.86           H
ATOM    862  CE2 TYR A  73       1.693   8.491 -18.722  1.00 85.86           C
ATOM    863  HE2 TYR A  73       0.834   7.829 -18.837  1.00 85.86           H
ATOM    864  CZ  TYR A  73       1.537   9.841 -18.737  1.00 85.86           C
ATOM    865  OH  TYR A  73       0.285  10.348 -18.899  1.00 85.86           O
ATOM    866  HH  TYR A  73      -0.362   9.609 -19.083  1.00 85.86           H
ATOM    867  HN  TYR A  73       7.707   7.378 -18.179  1.00 85.86           H
ATOM    868  N   TRP A  74       7.327  10.227 -19.699  1.00 86.61           N
ATOM    869  CA  TRP A  74       7.452  11.606 -20.140  1.00 86.61           C
ATOM    870  C   TRP A  74       8.024  11.599 -21.559  1.00 86.61           C
ATOM    871  O   TRP A  74       7.461  12.216 -22.462  1.00 86.61           O
ATOM    872  HA  TRP A  74       6.455  12.047 -20.143  1.00 86.61           H
ATOM    873  CB  TRP A  74       8.297  12.422 -19.159  1.00 86.61           C
ATOM    874 1HB  TRP A  74       8.041  12.125 -18.142  1.00 86.61           H
ATOM    875 2HB  TRP A  74       9.348  12.175 -19.308  1.00 86.61           H
ATOM    876  CG  TRP A  74       8.119  13.935 -19.294  1.00 86.61           C
ATOM    877  CD1 TRP A  74       8.802  14.779 -20.079  1.00 86.61           C
ATOM    878  HD1 TRP A  74       9.605  14.478 -20.751  1.00 86.61           H
ATOM    879  CD2 TRP A  74       7.164  14.755 -18.587  1.00 86.61           C
ATOM    880  NE1 TRP A  74       8.359  16.078 -19.931  1.00 86.61           N
ATOM    881  HE1 TRP A  74       8.712  16.882 -20.409  1.00 86.61           H
ATOM    882  CE2 TRP A  74       7.332  16.063 -18.994  1.00 86.61           C
ATOM    883  CE3 TRP A  74       6.192  14.403 -17.635  1.00 86.61           C
ATOM    884  HE3 TRP A  74       6.040  13.378 -17.297  1.00 86.61           H
ATOM    885  CZ2 TRP A  74       6.562  17.124 -18.502  1.00 86.61           C
ATOM    886  HZ2 TRP A  74       6.714  18.149 -18.841  1.00 86.61           H
ATOM    887  CZ3 TRP A  74       5.431  15.475 -17.152  1.00 86.61           C
ATOM    888  HZ3 TRP A  74       4.662  15.257 -16.411  1.00 86.61           H
ATOM    889  CH2 TRP A  74       5.587  16.797 -17.553  1.00 86.61           C
ATOM    890  HH2 TRP A  74       4.953  17.576 -17.129  1.00 86.61           H
ATOM    891  HN  TRP A  74       7.979   9.949 -18.993  1.00 86.61           H
ATOM    892  N   TYR A  75       9.136  10.894 -21.711  1.00 82.13           N
ATOM    893  CA  TYR A  75       9.928  10.999 -22.924  1.00 82.13           C
ATOM    894  C   TYR A  75       9.387  10.073 -24.015  1.00 82.13           C
ATOM    895  O   TYR A  75       9.805  10.155 -25.169  1.00 82.13           O
ATOM    896  HA  TYR A  75       9.874  12.030 -23.273  1.00 82.13           H
ATOM    897  CB  TYR A  75      11.341  10.549 -22.545  1.00 82.13           C
ATOM    898 1HB  TYR A  75      11.271   9.684 -21.885  1.00 82.13           H
ATOM    899 2HB  TYR A  75      11.861  10.222 -23.445  1.00 82.13           H
ATOM    900  CG  TYR A  75      12.175  11.632 -21.857  1.00 82.13           C
ATOM    901  CD1 TYR A  75      12.797  12.607 -22.610  1.00 82.13           C
ATOM    902  HD1 TYR A  75      12.694  12.605 -23.695  1.00 82.13           H
ATOM    903  CD2 TYR A  75      12.305  11.633 -20.483  1.00 82.13           C
ATOM    904  HD2 TYR A  75      11.814  10.863 -19.888  1.00 82.13           H
ATOM    905  CE1 TYR A  75      13.582  13.625 -21.962  1.00 82.13           C
ATOM    906  HE1 TYR A  75      14.078  14.401 -22.545  1.00 82.13           H
ATOM    907  CE2 TYR A  75      13.090  12.652 -19.835  1.00 82.13           C
ATOM    908  HE2 TYR A  75      13.201  12.664 -18.751  1.00 82.13           H
ATOM    909  CZ  TYR A  75      13.689  13.598 -20.606  1.00 82.13           C
ATOM    910  OH  TYR A  75      14.430  14.560 -19.995  1.00 82.13           O
ATOM    911  HH  TYR A  75      14.810  15.184 -20.677  1.00 82.13           H
ATOM    912  HN  TYR A  75       9.495  10.262 -21.025  1.00 82.13           H
ATOM    913  N   CYS A  76       8.464   9.212 -23.611  1.00 75.80           N
ATOM    914  CA  CYS A  76       7.825   8.305 -24.549  1.00 75.80           C
ATOM    915  C   CYS A  76       7.013   9.136 -25.544  1.00 75.80           C
ATOM    916  O   CYS A  76       6.070   9.825 -25.159  1.00 75.80           O
ATOM    917  HA  CYS A  76       8.625   7.765 -25.057  1.00 75.80           H
ATOM    918  CB  CYS A  76       6.959   7.267 -23.832  1.00 75.80           C
ATOM    919 1HB  CYS A  76       7.564   6.708 -23.118  1.00 75.80           H
ATOM    920 2HB  CYS A  76       6.174   7.766 -23.264  1.00 75.80           H
ATOM    921  SG  CYS A  76       6.216   6.122 -25.051  1.00 75.80           S
ATOM    922  HG  CYS A  76       7.361   5.570 -25.441  1.00 75.80           H
ATOM    923  HN  CYS A  76       8.153   9.129 -22.664  1.00 75.80           H
ATOM    924  N   THR A  77       7.409   9.044 -26.805  1.00 70.05           N
ATOM    925  CA  THR A  77       6.828   9.888 -27.836  1.00 70.05           C
ATOM    926  C   THR A  77       5.517   9.284 -28.343  1.00 70.05           C
ATOM    927  O   THR A  77       4.840   9.878 -29.181  1.00 70.05           O
ATOM    928  HA  THR A  77       6.585  10.854 -27.392  1.00 70.05           H
ATOM    929  CB  THR A  77       7.875  10.080 -28.935  1.00 70.05           C
ATOM    930  HB  THR A  77       7.528  10.794 -29.682  1.00 70.05           H
ATOM    931  OG1 THR A  77       8.122   8.761 -29.414  1.00 70.05           O
ATOM    932  HG1 THR A  77       8.653   8.798 -30.260  1.00 70.05           H
ATOM    933  CG2 THR A  77       9.227  10.536 -28.383  1.00 70.05           C
ATOM    934 1HG2 THR A  77       9.606   9.788 -27.687  1.00 70.05           H
ATOM    935 2HG2 THR A  77       9.106  11.487 -27.865  1.00 70.05           H
ATOM    936 3HG2 THR A  77       9.933  10.657 -29.205  1.00 70.05           H
ATOM    937  HN  THR A  77       8.112   8.409 -27.126  1.00 70.05           H
ATOM    938  N   ARG A  78       5.199   8.112 -27.814  1.00 71.45           N
ATOM    939  CA  ARG A  78       3.985   7.418 -28.209  1.00 71.45           C
ATOM    940  C   ARG A  78       2.778   7.996 -27.465  1.00 71.45           C
ATOM    941  O   ARG A  78       2.895   8.410 -26.313  1.00 71.45           O
ATOM    942  HA  ARG A  78       3.902   7.589 -29.282  1.00 71.45           H
ATOM    943  CB  ARG A  78       4.086   5.920 -27.915  1.00 71.45           C
ATOM    944 1HB  ARG A  78       3.425   5.369 -28.584  1.00 71.45           H
ATOM    945 2HB  ARG A  78       5.101   5.575 -28.115  1.00 71.45           H
ATOM    946  CG  ARG A  78       3.717   5.620 -26.461  1.00 71.45           C
ATOM    947 1HG  ARG A  78       4.319   6.237 -25.794  1.00 71.45           H
ATOM    948 2HG  ARG A  78       2.674   5.884 -26.285  1.00 71.45           H
ATOM    949  CD  ARG A  78       3.936   4.141 -26.134  1.00 71.45           C
ATOM    950 1HD  ARG A  78       3.105   3.549 -26.517  1.00 71.45           H
ATOM    951 2HD  ARG A  78       4.838   3.781 -26.628  1.00 71.45           H
ATOM    952  NE  ARG A  78       4.054   3.959 -24.670  1.00 71.45           N
ATOM    953  HE  ARG A  78       4.971   3.881 -24.280  1.00 71.45           H
ATOM    954  CZ  ARG A  78       3.009   3.892 -23.834  1.00 71.45           C
ATOM    955  NH1 ARG A  78       1.757   3.990 -24.302  1.00 71.45           N
ATOM    956 1HH1 ARG A  78       1.597   4.114 -25.281  1.00 71.45           H
ATOM    957 2HH1 ARG A  78       0.982   3.939 -23.672  1.00 71.45           H
ATOM    958  NH2 ARG A  78       3.234   3.725 -22.524  1.00 71.45           N
ATOM    959 1HH2 ARG A  78       2.465   3.672 -21.887  1.00 71.45           H
ATOM    960 2HH2 ARG A  78       4.171   3.652 -22.183  1.00 71.45           H
ATOM    961  HN  ARG A  78       5.753   7.638 -27.130  1.00 71.45           H
ATOM    962  N   VAL A  79       1.647   8.005 -28.155  1.00 76.52           N
ATOM    963  CA  VAL A  79       0.403   8.444 -27.547  1.00 76.52           C
ATOM    964  C   VAL A  79       0.196   7.700 -26.226  1.00 76.52           C
ATOM    965  O   VAL A  79       0.354   6.482 -26.165  1.00 76.52           O
ATOM    966  HA  VAL A  79       0.497   9.510 -27.338  1.00 76.52           H
ATOM    967  CB  VAL A  79      -0.755   8.254 -28.529  1.00 76.52           C
ATOM    968  HB  VAL A  79      -0.939   7.184 -28.627  1.00 76.52           H
ATOM    969  CG1 VAL A  79      -2.035   8.904 -27.999  1.00 76.52           C
ATOM    970 1HG1 VAL A  79      -2.306   8.449 -27.046  1.00 76.52           H
ATOM    971 2HG1 VAL A  79      -1.869   9.972 -27.857  1.00 76.52           H
ATOM    972 3HG1 VAL A  79      -2.842   8.754 -28.716  1.00 76.52           H
ATOM    973  CG2 VAL A  79      -0.396   8.798 -29.913  1.00 76.52           C
ATOM    974 1HG2 VAL A  79      -0.173   9.863 -29.838  1.00 76.52           H
ATOM    975 2HG2 VAL A  79       0.477   8.270 -30.295  1.00 76.52           H
ATOM    976 3HG2 VAL A  79      -1.236   8.650 -30.591  1.00 76.52           H
ATOM    977  HN  VAL A  79       1.573   7.720 -29.111  1.00 76.52           H
ATOM    978  N   LYS A  80      -0.155   8.464 -25.202  1.00 79.49           N
ATOM    979  CA  LYS A  80      -0.439   7.886 -23.900  1.00 79.49           C
ATOM    980  C   LYS A  80      -1.748   7.097 -23.972  1.00 79.49           C
ATOM    981  O   LYS A  80      -2.565   7.321 -24.864  1.00 79.49           O
ATOM    982  HA  LYS A  80       0.369   7.193 -23.667  1.00 79.49           H
ATOM    983  CB  LYS A  80      -0.433   8.969 -22.820  1.00 79.49           C
ATOM    984 1HB  LYS A  80      -1.337   9.572 -22.898  1.00 79.49           H
ATOM    985 2HB  LYS A  80      -0.445   8.504 -21.834  1.00 79.49           H
ATOM    986  CG  LYS A  80       0.799   9.867 -22.951  1.00 79.49           C
ATOM    987 1HG  LYS A  80       0.783  10.373 -23.916  1.00 79.49           H
ATOM    988 2HG  LYS A  80       0.772  10.642 -22.185  1.00 79.49           H
ATOM    989  CD  LYS A  80       2.088   9.053 -22.816  1.00 79.49           C
ATOM    990 1HD  LYS A  80       2.123   8.581 -21.835  1.00 79.49           H
ATOM    991 2HD  LYS A  80       2.095   8.252 -23.556  1.00 79.49           H
ATOM    992  CE  LYS A  80       3.319   9.941 -23.006  1.00 79.49           C
ATOM    993 1HE  LYS A  80       3.183  10.581 -23.877  1.00 79.49           H
ATOM    994 2HE  LYS A  80       3.437  10.598 -22.144  1.00 79.49           H
ATOM    995  NZ  LYS A  80       4.534   9.113 -23.176  1.00 79.49           N
ATOM    996 1HZ  LYS A  80       5.320   9.710 -23.406  1.00 79.49           H
ATOM    997 2HZ  LYS A  80       4.728   8.617 -22.313  1.00 79.49           H
ATOM    998 3HZ  LYS A  80       4.386   8.445 -23.924  1.00 79.49           H
ATOM    999  HN  LYS A  80      -0.246   9.459 -25.252  1.00 79.49           H
ATOM   1000  N   THR A  81      -1.908   6.189 -23.020  1.00 80.79           N
ATOM   1001  CA  THR A  81      -3.166   5.479 -22.866  1.00 80.79           C
ATOM   1002  C   THR A  81      -3.699   5.640 -21.441  1.00 80.79           C
ATOM   1003  O   THR A  81      -2.983   6.104 -20.556  1.00 80.79           O
ATOM   1004  HA  THR A  81      -3.899   5.930 -23.535  1.00 80.79           H
ATOM   1005  CB  THR A  81      -2.938   4.020 -23.268  1.00 80.79           C
ATOM   1006  HB  THR A  81      -3.880   3.471 -23.289  1.00 80.79           H
ATOM   1007  OG1 THR A  81      -1.972   3.549 -22.332  1.00 80.79           O
ATOM   1008  HG1 THR A  81      -1.063   3.880 -22.584  1.00 80.79           H
ATOM   1009  CG2 THR A  81      -2.240   3.888 -24.623  1.00 80.79           C
ATOM   1010 1HG2 THR A  81      -1.268   4.380 -24.580  1.00 80.79           H
ATOM   1011 2HG2 THR A  81      -2.852   4.357 -25.394  1.00 80.79           H
ATOM   1012 3HG2 THR A  81      -2.103   2.833 -24.860  1.00 80.79           H
ATOM   1013  HN  THR A  81      -1.197   5.936 -22.363  1.00 80.79           H
ATOM   1014  N   MET A  82      -4.953   5.249 -21.264  1.00 81.93           N
ATOM   1015  CA  MET A  82      -5.570   5.287 -19.950  1.00 81.93           C
ATOM   1016  C   MET A  82      -4.764   4.468 -18.941  1.00 81.93           C
ATOM   1017  O   MET A  82      -4.529   4.914 -17.819  1.00 81.93           O
ATOM   1018  HA  MET A  82      -5.572   6.337 -19.657  1.00 81.93           H
ATOM   1019  CB  MET A  82      -6.993   4.732 -20.038  1.00 81.93           C
ATOM   1020 1HB  MET A  82      -7.592   5.360 -20.698  1.00 81.93           H
ATOM   1021 2HB  MET A  82      -6.972   3.735 -20.478  1.00 81.93           H
ATOM   1022  CG  MET A  82      -7.644   4.670 -18.654  1.00 81.93           C
ATOM   1023 1HG  MET A  82      -7.285   3.795 -18.113  1.00 81.93           H
ATOM   1024 2HG  MET A  82      -7.359   5.545 -18.070  1.00 81.93           H
ATOM   1025  SD  MET A  82      -9.420   4.599 -18.818  1.00 81.93           S
ATOM   1026  CE  MET A  82      -9.899   4.892 -17.123  1.00 81.93           C
ATOM   1027 1HE  MET A  82      -9.481   4.112 -16.487  1.00 81.93           H
ATOM   1028 2HE  MET A  82      -9.523   5.863 -16.802  1.00 81.93           H
ATOM   1029 3HE  MET A  82     -10.987   4.880 -17.046  1.00 81.93           H
ATOM   1030  HN  MET A  82      -5.542   4.911 -21.998  1.00 81.93           H
ATOM   1031  N   THR A  83      -4.361   3.283 -19.376  1.00 82.37           N
ATOM   1032  CA  THR A  83      -3.498   2.441 -18.565  1.00 82.37           C
ATOM   1033  C   THR A  83      -2.256   3.218 -18.125  1.00 82.37           C
ATOM   1034  O   THR A  83      -1.863   3.160 -16.960  1.00 82.37           O
ATOM   1035  HA  THR A  83      -4.040   2.166 -17.660  1.00 82.37           H
ATOM   1036  CB  THR A  83      -3.174   1.181 -19.370  1.00 82.37           C
ATOM   1037  HB  THR A  83      -2.649   1.433 -20.291  1.00 82.37           H
ATOM   1038  OG1 THR A  83      -4.436   0.541 -19.536  1.00 82.37           O
ATOM   1039  HG1 THR A  83      -5.173   1.163 -19.270  1.00 82.37           H
ATOM   1040  CG2 THR A  83      -2.347   0.172 -18.570  1.00 82.37           C
ATOM   1041 1HG2 THR A  83      -2.902  -0.130 -17.682  1.00 82.37           H
ATOM   1042 2HG2 THR A  83      -1.405   0.631 -18.271  1.00 82.37           H
ATOM   1043 3HG2 THR A  83      -2.145  -0.703 -19.188  1.00 82.37           H
ATOM   1044  HN  THR A  83      -4.613   2.898 -20.264  1.00 82.37           H
ATOM   1045  N   ASP A  84      -1.671   3.926 -19.080  1.00 83.92           N
ATOM   1046  CA  ASP A  84      -0.422   4.627 -18.834  1.00 83.92           C
ATOM   1047  C   ASP A  84      -0.643   5.692 -17.758  1.00 83.92           C
ATOM   1048  O   ASP A  84       0.234   5.935 -16.931  1.00 83.92           O
ATOM   1049  HA  ASP A  84       0.282   3.856 -18.519  1.00 83.92           H
ATOM   1050  CB  ASP A  84       0.075   5.329 -20.099  1.00 83.92           C
ATOM   1051 1HB  ASP A  84      -0.622   6.119 -20.378  1.00 83.92           H
ATOM   1052 2HB  ASP A  84       1.035   5.805 -19.902  1.00 83.92           H
ATOM   1053  CG  ASP A  84       0.218   4.337 -21.256  1.00 83.92           C
ATOM   1054  OD1 ASP A  84       0.917   3.322 -21.049  1.00 83.92           O
ATOM   1055  OD2 ASP A  84      -0.375   4.617 -22.320  1.00 83.92           O
ATOM   1056  HN  ASP A  84      -2.035   4.025 -20.006  1.00 83.92           H
ATOM   1057  N   MET A  85      -1.820   6.298 -17.804  1.00 88.22           N
ATOM   1058  CA  MET A  85      -2.164   7.339 -16.850  1.00 88.22           C
ATOM   1059  C   MET A  85      -2.185   6.789 -15.423  1.00 88.22           C
ATOM   1060  O   MET A  85      -1.678   7.426 -14.501  1.00 88.22           O
ATOM   1061  HA  MET A  85      -1.382   8.093 -16.945  1.00 88.22           H
ATOM   1062  CB  MET A  85      -3.538   7.915 -17.196  1.00 88.22           C
ATOM   1063 1HB  MET A  85      -3.548   8.241 -18.236  1.00 88.22           H
ATOM   1064 2HB  MET A  85      -4.297   7.139 -17.098  1.00 88.22           H
ATOM   1065  CG  MET A  85      -3.884   9.093 -16.283  1.00 88.22           C
ATOM   1066 1HG  MET A  85      -4.886   9.457 -16.509  1.00 88.22           H
ATOM   1067 2HG  MET A  85      -3.890   8.768 -15.243  1.00 88.22           H
ATOM   1068  SD  MET A  85      -2.695  10.407 -16.504  1.00 88.22           S
ATOM   1069  CE  MET A  85      -3.154  10.969 -18.134  1.00 88.22           C
ATOM   1070 1HE  MET A  85      -3.046  10.150 -18.845  1.00 88.22           H
ATOM   1071 2HE  MET A  85      -4.190  11.307 -18.124  1.00 88.22           H
ATOM   1072 3HE  MET A  85      -2.506  11.794 -18.430  1.00 88.22           H
ATOM   1073  HN  MET A  85      -2.531   6.090 -18.476  1.00 88.22           H
ATOM   1074  N   PHE A  86      -2.777   5.612 -15.285  1.00 89.32           N
ATOM   1075  CA  PHE A  86      -2.874   4.971 -13.985  1.00 89.32           C
ATOM   1076  C   PHE A  86      -1.502   4.490 -13.507  1.00 89.32           C
ATOM   1077  O   PHE A  86      -1.184   4.588 -12.323  1.00 89.32           O
ATOM   1078  HA  PHE A  86      -3.261   5.712 -13.286  1.00 89.32           H
ATOM   1079  CB  PHE A  86      -3.796   3.761 -14.150  1.00 89.32           C
ATOM   1080 1HB  PHE A  86      -3.407   3.127 -14.948  1.00 89.32           H
ATOM   1081 2HB  PHE A  86      -3.772   3.170 -13.234  1.00 89.32           H
ATOM   1082  CG  PHE A  86      -5.248   4.123 -14.469  1.00 89.32           C
ATOM   1083  CD1 PHE A  86      -5.825   5.201 -13.874  1.00 89.32           C
ATOM   1084  HD1 PHE A  86      -5.254   5.807 -13.171  1.00 89.32           H
ATOM   1085  CD2 PHE A  86      -5.961   3.367 -15.346  1.00 89.32           C
ATOM   1086  HD2 PHE A  86      -5.498   2.503 -15.822  1.00 89.32           H
ATOM   1087  CE1 PHE A  86      -7.173   5.538 -14.170  1.00 89.32           C
ATOM   1088  HE1 PHE A  86      -7.636   6.402 -13.693  1.00 89.32           H
ATOM   1089  CE2 PHE A  86      -7.308   3.704 -15.641  1.00 89.32           C
ATOM   1090  HE2 PHE A  86      -7.880   3.097 -16.344  1.00 89.32           H
ATOM   1091  CZ  PHE A  86      -7.886   4.782 -15.047  1.00 89.32           C
ATOM   1092  HZ  PHE A  86      -8.920   5.040 -15.274  1.00 89.32           H
ATOM   1093  HN  PHE A  86      -3.185   5.100 -16.040  1.00 89.32           H
ATOM   1094  N   LEU A  87      -0.726   3.981 -14.452  1.00 87.48           N
ATOM   1095  CA  LEU A  87       0.605   3.488 -14.143  1.00 87.48           C
ATOM   1096  C   LEU A  87       1.460   4.641 -13.613  1.00 87.48           C
ATOM   1097  O   LEU A  87       2.279   4.449 -12.715  1.00 87.48           O
ATOM   1098  HA  LEU A  87       0.502   2.743 -13.355  1.00 87.48           H
ATOM   1099  CB  LEU A  87       1.210   2.782 -15.358  1.00 87.48           C
ATOM   1100 1HB  LEU A  87       1.157   3.458 -16.211  1.00 87.48           H
ATOM   1101 2HB  LEU A  87       2.267   2.602 -15.160  1.00 87.48           H
ATOM   1102  CG  LEU A  87       0.561   1.454 -15.754  1.00 87.48           C
ATOM   1103  HG  LEU A  87      -0.501   1.631 -15.925  1.00 87.48           H
ATOM   1104  CD1 LEU A  87       1.148   0.926 -17.065  1.00 87.48           C
ATOM   1105 1HD1 LEU A  87       0.973   1.652 -17.859  1.00 87.48           H
ATOM   1106 2HD1 LEU A  87       2.220   0.769 -16.945  1.00 87.48           H
ATOM   1107 3HD1 LEU A  87       0.669  -0.018 -17.323  1.00 87.48           H
ATOM   1108  CD2 LEU A  87       0.672   0.430 -14.623  1.00 87.48           C
ATOM   1109 1HD2 LEU A  87       1.723   0.252 -14.397  1.00 87.48           H
ATOM   1110 2HD2 LEU A  87       0.170   0.814 -13.735  1.00 87.48           H
ATOM   1111 3HD2 LEU A  87       0.203  -0.504 -14.931  1.00 87.48           H
ATOM   1112  HN  LEU A  87      -0.993   3.903 -15.413  1.00 87.48           H
ATOM   1113  N   LEU A  88       1.242   5.813 -14.191  1.00 90.65           N
ATOM   1114  CA  LEU A  88       1.955   7.003 -13.762  1.00 90.65           C
ATOM   1115  C   LEU A  88       1.607   7.304 -12.303  1.00 90.65           C
ATOM   1116  O   LEU A  88       2.497   7.471 -11.470  1.00 90.65           O
ATOM   1117  HA  LEU A  88       3.021   6.785 -13.824  1.00 90.65           H
ATOM   1118  CB  LEU A  88       1.675   8.168 -14.713  1.00 90.65           C
ATOM   1119 1HB  LEU A  88       2.101   7.927 -15.687  1.00 90.65           H
ATOM   1120 2HB  LEU A  88       0.596   8.249 -14.849  1.00 90.65           H
ATOM   1121  CG  LEU A  88       2.209   9.534 -14.278  1.00 90.65           C
ATOM   1122  HG  LEU A  88       1.897   9.710 -13.248  1.00 90.65           H
ATOM   1123  CD1 LEU A  88       3.739   9.555 -14.297  1.00 90.65           C
ATOM   1124 1HD1 LEU A  88       4.122   8.796 -13.614  1.00 90.65           H
ATOM   1125 2HD1 LEU A  88       4.093   9.347 -15.307  1.00 90.65           H
ATOM   1126 3HD1 LEU A  88       4.092  10.538 -13.983  1.00 90.65           H
ATOM   1127  CD2 LEU A  88       1.610  10.654 -15.130  1.00 90.65           C
ATOM   1128 1HD2 LEU A  88       1.870  10.495 -16.176  1.00 90.65           H
ATOM   1129 2HD2 LEU A  88       0.525  10.653 -15.021  1.00 90.65           H
ATOM   1130 3HD2 LEU A  88       2.006  11.614 -14.799  1.00 90.65           H
ATOM   1131  HN  LEU A  88       0.592   5.955 -14.937  1.00 90.65           H
ATOM   1132  N   ASN A  89       0.310   7.363 -12.037  1.00 93.32           N
ATOM   1133  CA  ASN A  89      -0.167   7.753 -10.721  1.00 93.32           C
ATOM   1134  C   ASN A  89       0.256   6.698  -9.697  1.00 93.32           C
ATOM   1135  O   ASN A  89       0.461   7.012  -8.526  1.00 93.32           O
ATOM   1136  HA  ASN A  89       0.285   8.726 -10.529  1.00 93.32           H
ATOM   1137  CB  ASN A  89      -1.694   7.850 -10.696  1.00 93.32           C
ATOM   1138 1HB  ASN A  89      -2.124   7.036 -11.280  1.00 93.32           H
ATOM   1139 2HB  ASN A  89      -2.053   7.732  -9.674  1.00 93.32           H
ATOM   1140  CG  ASN A  89      -2.167   9.193 -11.257  1.00 93.32           C
ATOM   1141  OD1 ASN A  89      -2.420  10.142 -10.534  1.00 93.32           O
ATOM   1142  ND2 ASN A  89      -2.272   9.218 -12.582  1.00 93.32           N
ATOM   1143 1HD2 ASN A  89      -2.049   8.404 -13.118  1.00 93.32           H
ATOM   1144 2HD2 ASN A  89      -2.575  10.052 -13.044  1.00 93.32           H
ATOM   1145  HN  ASN A  89      -0.407   7.152 -12.702  1.00 93.32           H
ATOM   1146  N   LEU A  90       0.375   5.468 -10.176  1.00 92.06           N
ATOM   1147  CA  LEU A  90       0.798   4.370  -9.324  1.00 92.06           C
ATOM   1148  C   LEU A  90       2.231   4.622  -8.850  1.00 92.06           C
ATOM   1149  O   LEU A  90       2.537   4.459  -7.670  1.00 92.06           O
ATOM   1150  HA  LEU A  90       0.143   4.362  -8.452  1.00 92.06           H
ATOM   1151  CB  LEU A  90       0.614   3.032 -10.042  1.00 92.06           C
ATOM   1152 1HB  LEU A  90      -0.313   3.074 -10.614  1.00 92.06           H
ATOM   1153 2HB  LEU A  90       1.426   2.912 -10.759  1.00 92.06           H
ATOM   1154  CG  LEU A  90       0.572   1.791  -9.148  1.00 92.06           C
ATOM   1155  HG  LEU A  90       1.319   1.911  -8.363  1.00 92.06           H
ATOM   1156  CD1 LEU A  90      -0.788   1.656  -8.461  1.00 92.06           C
ATOM   1157 1HD1 LEU A  90      -0.974   2.536  -7.846  1.00 92.06           H
ATOM   1158 2HD1 LEU A  90      -1.569   1.569  -9.216  1.00 92.06           H
ATOM   1159 3HD1 LEU A  90      -0.790   0.766  -7.831  1.00 92.06           H
ATOM   1160  CD2 LEU A  90       0.944   0.534  -9.937  1.00 92.06           C
ATOM   1161 1HD2 LEU A  90       0.238   0.398 -10.757  1.00 92.06           H
ATOM   1162 2HD2 LEU A  90       1.951   0.642 -10.339  1.00 92.06           H
ATOM   1163 3HD2 LEU A  90       0.906  -0.333  -9.277  1.00 92.06           H
ATOM   1164  HN  LEU A  90       0.187   5.217 -11.126  1.00 92.06           H
ATOM   1165  N   ALA A  91       3.073   5.015  -9.796  1.00 94.09           N
ATOM   1166  CA  ALA A  91       4.476   5.244  -9.500  1.00 94.09           C
ATOM   1167  C   ALA A  91       4.604   6.435  -8.548  1.00 94.09           C
ATOM   1168  O   ALA A  91       5.472   6.447  -7.676  1.00 94.09           O
ATOM   1169  HA  ALA A  91       4.862   4.352  -9.006  1.00 94.09           H
ATOM   1170  CB  ALA A  91       5.245   5.456 -10.805  1.00 94.09           C
ATOM   1171 1HB  ALA A  91       5.147   4.571 -11.433  1.00 94.09           H
ATOM   1172 2HB  ALA A  91       4.839   6.321 -11.330  1.00 94.09           H
ATOM   1173 3HB  ALA A  91       6.298   5.629 -10.583  1.00 94.09           H
ATOM   1174  HN  ALA A  91       2.809   5.175 -10.747  1.00 94.09           H
ATOM   1175  N   ILE A  92       3.728   7.408  -8.748  1.00 95.38           N
ATOM   1176  CA  ILE A  92       3.728   8.598  -7.914  1.00 95.38           C
ATOM   1177  C   ILE A  92       3.358   8.211  -6.481  1.00 95.38           C
ATOM   1178  O   ILE A  92       4.001   8.652  -5.529  1.00 95.38           O
ATOM   1179  HA  ILE A  92       4.742   8.997  -7.913  1.00 95.38           H
ATOM   1180  CB  ILE A  92       2.820   9.673  -8.514  1.00 95.38           C
ATOM   1181  HB  ILE A  92       1.862   9.214  -8.758  1.00 95.38           H
ATOM   1182  CG1 ILE A  92       3.404  10.219  -9.819  1.00 95.38           C
ATOM   1183 1HG1 ILE A  92       4.290  10.816  -9.603  1.00 95.38           H
ATOM   1184 2HG1 ILE A  92       3.725   9.391 -10.452  1.00 95.38           H
ATOM   1185  CG2 ILE A  92       2.543  10.786  -7.501  1.00 95.38           C
ATOM   1186 1HG2 ILE A  92       2.052  10.365  -6.624  1.00 95.38           H
ATOM   1187 2HG2 ILE A  92       3.484  11.249  -7.204  1.00 95.38           H
ATOM   1188 3HG2 ILE A  92       1.895  11.537  -7.954  1.00 95.38           H
ATOM   1189  CD1 ILE A  92       2.377  11.071 -10.566  1.00 95.38           C
ATOM   1190 1HD1 ILE A  92       1.503  10.463 -10.802  1.00 95.38           H
ATOM   1191 2HD1 ILE A  92       2.077  11.911  -9.940  1.00 95.38           H
ATOM   1192 3HD1 ILE A  92       2.818  11.446 -11.490  1.00 95.38           H
ATOM   1193  HN  ILE A  92       3.028   7.393  -9.462  1.00 95.38           H
ATOM   1194  N   ALA A  93       2.322   7.392  -6.371  1.00 95.34           N
ATOM   1195  CA  ALA A  93       1.832   6.975  -5.069  1.00 95.34           C
ATOM   1196  C   ALA A  93       2.947   6.244  -4.318  1.00 95.34           C
ATOM   1197  O   ALA A  93       3.170   6.493  -3.135  1.00 95.34           O
ATOM   1198  HA  ALA A  93       1.560   7.873  -4.514  1.00 95.34           H
ATOM   1199  CB  ALA A  93       0.583   6.109  -5.246  1.00 95.34           C
ATOM   1200 1HB  ALA A  93      -0.189   6.684  -5.758  1.00 95.34           H
ATOM   1201 2HB  ALA A  93       0.833   5.229  -5.839  1.00 95.34           H
ATOM   1202 3HB  ALA A  93       0.215   5.797  -4.269  1.00 95.34           H
ATOM   1203  HN  ALA A  93       1.822   7.015  -7.151  1.00 95.34           H
ATOM   1204  N   ASP A  94       3.617   5.357  -5.038  1.00 94.59           N
ATOM   1205  CA  ASP A  94       4.683   4.566  -4.447  1.00 94.59           C
ATOM   1206  C   ASP A  94       5.784   5.499  -3.938  1.00 94.59           C
ATOM   1207  O   ASP A  94       6.275   5.335  -2.823  1.00 94.59           O
ATOM   1208  HA  ASP A  94       4.210   4.002  -3.643  1.00 94.59           H
ATOM   1209  CB  ASP A  94       5.304   3.621  -5.478  1.00 94.59           C
ATOM   1210 1HB  ASP A  94       5.446   4.148  -6.421  1.00 94.59           H
ATOM   1211 2HB  ASP A  94       6.290   3.304  -5.139  1.00 94.59           H
ATOM   1212  CG  ASP A  94       4.417   2.394  -5.701  1.00 94.59           C
ATOM   1213  OD1 ASP A  94       3.729   2.007  -4.732  1.00 94.59           O
ATOM   1214  OD2 ASP A  94       4.447   1.871  -6.836  1.00 94.59           O
ATOM   1215  HN  ASP A  94       3.443   5.175  -6.006  1.00 94.59           H
ATOM   1216  N   LEU A  95       6.138   6.458  -4.781  1.00 96.65           N
ATOM   1217  CA  LEU A  95       7.218   7.375  -4.459  1.00 96.65           C
ATOM   1218  C   LEU A  95       6.887   8.110  -3.159  1.00 96.65           C
ATOM   1219  O   LEU A  95       7.742   8.250  -2.286  1.00 96.65           O
ATOM   1220  HA  LEU A  95       8.117   6.779  -4.300  1.00 96.65           H
ATOM   1221  CB  LEU A  95       7.498   8.309  -5.639  1.00 96.65           C
ATOM   1222 1HB  LEU A  95       6.544   8.636  -6.052  1.00 96.65           H
ATOM   1223 2HB  LEU A  95       8.003   9.197  -5.262  1.00 96.65           H
ATOM   1224  CG  LEU A  95       8.339   7.721  -6.774  1.00 96.65           C
ATOM   1225  HG  LEU A  95       7.826   6.839  -7.158  1.00 96.65           H
ATOM   1226  CD1 LEU A  95       8.463   8.712  -7.934  1.00 96.65           C
ATOM   1227 1HD1 LEU A  95       7.471   8.947  -8.319  1.00 96.65           H
ATOM   1228 2HD1 LEU A  95       8.942   9.625  -7.581  1.00 96.65           H
ATOM   1229 3HD1 LEU A  95       9.066   8.269  -8.727  1.00 96.65           H
ATOM   1230  CD2 LEU A  95       9.706   7.262  -6.263  1.00 96.65           C
ATOM   1231 1HD2 LEU A  95      10.239   8.112  -5.837  1.00 96.65           H
ATOM   1232 2HD2 LEU A  95       9.570   6.498  -5.498  1.00 96.65           H
ATOM   1233 3HD2 LEU A  95      10.283   6.849  -7.090  1.00 96.65           H
ATOM   1234  HN  LEU A  95       5.703   6.613  -5.668  1.00 96.65           H
ATOM   1235  N   LEU A  96       5.644   8.560  -3.071  1.00 96.00           N
ATOM   1236  CA  LEU A  96       5.223   9.384  -1.950  1.00 96.00           C
ATOM   1237  C   LEU A  96       5.446   8.615  -0.646  1.00 96.00           C
ATOM   1238  O   LEU A  96       5.872   9.191   0.353  1.00 96.00           O
ATOM   1239  HA  LEU A  96       5.857  10.271  -1.941  1.00 96.00           H
ATOM   1240  CB  LEU A  96       3.782   9.859  -2.145  1.00 96.00           C
ATOM   1241 1HB  LEU A  96       3.179   9.006  -2.457  1.00 96.00           H
ATOM   1242 2HB  LEU A  96       3.395  10.187  -1.181  1.00 96.00           H
ATOM   1243  CG  LEU A  96       3.579  10.989  -3.156  1.00 96.00           C
ATOM   1244  HG  LEU A  96       3.928  10.643  -4.129  1.00 96.00           H
ATOM   1245  CD1 LEU A  96       2.096  11.333  -3.304  1.00 96.00           C
ATOM   1246 1HD1 LEU A  96       1.552  10.453  -3.649  1.00 96.00           H
ATOM   1247 2HD1 LEU A  96       1.699  11.651  -2.340  1.00 96.00           H
ATOM   1248 3HD1 LEU A  96       1.980  12.139  -4.029  1.00 96.00           H
ATOM   1249  CD2 LEU A  96       4.417  12.214  -2.785  1.00 96.00           C
ATOM   1250 1HD2 LEU A  96       4.122  12.570  -1.798  1.00 96.00           H
ATOM   1251 2HD2 LEU A  96       5.473  11.942  -2.772  1.00 96.00           H
ATOM   1252 3HD2 LEU A  96       4.254  13.002  -3.520  1.00 96.00           H
ATOM   1253  HN  LEU A  96       4.932   8.371  -3.747  1.00 96.00           H
ATOM   1254  N   PHE A  97       5.148   7.325  -0.699  1.00 95.89           N
ATOM   1255  CA  PHE A  97       5.305   6.472   0.467  1.00 95.89           C
ATOM   1256  C   PHE A  97       6.784   6.218   0.766  1.00 95.89           C
ATOM   1257  O   PHE A  97       7.220   6.340   1.909  1.00 95.89           O
ATOM   1258  HA  PHE A  97       4.850   6.992   1.311  1.00 95.89           H
ATOM   1259  CB  PHE A  97       4.626   5.140   0.142  1.00 95.89           C
ATOM   1260 1HB  PHE A  97       3.546   5.285   0.141  1.00 95.89           H
ATOM   1261 2HB  PHE A  97       4.908   4.837  -0.866  1.00 95.89           H
ATOM   1262  CG  PHE A  97       4.974   4.011   1.115  1.00 95.89           C
ATOM   1263  CD1 PHE A  97       5.590   2.888   0.660  1.00 95.89           C
ATOM   1264  HD1 PHE A  97       5.837   2.792  -0.398  1.00 95.89           H
ATOM   1265  CD2 PHE A  97       4.666   4.131   2.434  1.00 95.89           C
ATOM   1266  HD2 PHE A  97       4.171   5.031   2.798  1.00 95.89           H
ATOM   1267  CE1 PHE A  97       5.913   1.840   1.562  1.00 95.89           C
ATOM   1268  HE1 PHE A  97       6.407   0.939   1.197  1.00 95.89           H
ATOM   1269  CE2 PHE A  97       4.988   3.083   3.336  1.00 95.89           C
ATOM   1270  HE2 PHE A  97       4.741   3.179   4.394  1.00 95.89           H
ATOM   1271  CZ  PHE A  97       5.605   1.960   2.881  1.00 95.89           C
ATOM   1272  HZ  PHE A  97       5.852   1.155   3.574  1.00 95.89           H
ATOM   1273  HN  PHE A  97       4.806   6.863  -1.517  1.00 95.89           H
ATOM   1274  N   LEU A  98       7.515   5.870  -0.283  1.00 96.63           N
ATOM   1275  CA  LEU A  98       8.894   5.440  -0.125  1.00 96.63           C
ATOM   1276  C   LEU A  98       9.682   6.528   0.608  1.00 96.63           C
ATOM   1277  O   LEU A  98      10.568   6.227   1.406  1.00 96.63           O
ATOM   1278  HA  LEU A  98       8.887   4.542   0.494  1.00 96.63           H
ATOM   1279  CB  LEU A  98       9.493   5.052  -1.478  1.00 96.63           C
ATOM   1280 1HB  LEU A  98       9.307   5.864  -2.181  1.00 96.63           H
ATOM   1281 2HB  LEU A  98      10.574   4.971  -1.364  1.00 96.63           H
ATOM   1282  CG  LEU A  98       8.974   3.752  -2.094  1.00 96.63           C
ATOM   1283  HG  LEU A  98       7.890   3.730  -1.982  1.00 96.63           H
ATOM   1284  CD1 LEU A  98       9.274   3.697  -3.593  1.00 96.63           C
ATOM   1285 1HD1 LEU A  98       8.791   4.538  -4.092  1.00 96.63           H
ATOM   1286 2HD1 LEU A  98      10.351   3.752  -3.750  1.00 96.63           H
ATOM   1287 3HD1 LEU A  98       8.894   2.763  -4.006  1.00 96.63           H
ATOM   1288  CD2 LEU A  98       9.529   2.534  -1.353  1.00 96.63           C
ATOM   1289 1HD2 LEU A  98      10.618   2.538  -1.412  1.00 96.63           H
ATOM   1290 2HD2 LEU A  98       9.222   2.573  -0.308  1.00 96.63           H
ATOM   1291 3HD2 LEU A  98       9.144   1.623  -1.812  1.00 96.63           H
ATOM   1292  HN  LEU A  98       7.181   5.878  -1.225  1.00 96.63           H
ATOM   1293  N   VAL A  99       9.330   7.770   0.311  1.00 96.93           N
ATOM   1294  CA  VAL A  99      10.034   8.905   0.883  1.00 96.93           C
ATOM   1295  C   VAL A  99       9.872   8.886   2.405  1.00 96.93           C
ATOM   1296  O   VAL A  99      10.628   9.540   3.121  1.00 96.93           O
ATOM   1297  HA  VAL A  99      11.091   8.791   0.642  1.00 96.93           H
ATOM   1298  CB  VAL A  99       9.539  10.204   0.245  1.00 96.93           C
ATOM   1299  HB  VAL A  99       8.450  10.202   0.282  1.00 96.93           H
ATOM   1300  CG1 VAL A  99      10.033  11.422   1.028  1.00 96.93           C
ATOM   1301 1HG1 VAL A  99       9.662  11.372   2.052  1.00 96.93           H
ATOM   1302 2HG1 VAL A  99      11.123  11.431   1.038  1.00 96.93           H
ATOM   1303 3HG1 VAL A  99       9.667  12.332   0.553  1.00 96.93           H
ATOM   1304  CG2 VAL A  99       9.960  10.289  -1.223  1.00 96.93           C
ATOM   1305 1HG2 VAL A  99      11.047  10.258  -1.292  1.00 96.93           H
ATOM   1306 2HG2 VAL A  99       9.537   9.447  -1.772  1.00 96.93           H
ATOM   1307 3HG2 VAL A  99       9.595  11.222  -1.652  1.00 96.93           H
ATOM   1308  HN  VAL A  99       8.580   8.006  -0.307  1.00 96.93           H
ATOM   1309  N   THR A 100       8.881   8.129   2.852  1.00 96.18           N
ATOM   1310  CA  THR A 100       8.571   8.064   4.270  1.00 96.18           C
ATOM   1311  C   THR A 100       9.400   6.971   4.948  1.00 96.18           C
ATOM   1312  O   THR A 100       9.515   6.944   6.173  1.00 96.18           O
ATOM   1313  HA  THR A 100       8.855   9.012   4.728  1.00 96.18           H
ATOM   1314  CB  THR A 100       7.061   7.860   4.415  1.00 96.18           C
ATOM   1315  HB  THR A 100       6.737   8.068   5.435  1.00 96.18           H
ATOM   1316  OG1 THR A 100       6.846   6.527   3.961  1.00 96.18           O
ATOM   1317  HG1 THR A 100       6.790   6.510   2.963  1.00 96.18           H
ATOM   1318  CG2 THR A 100       6.258   8.721   3.439  1.00 96.18           C
ATOM   1319 1HG2 THR A 100       6.534   8.464   2.416  1.00 96.18           H
ATOM   1320 2HG2 THR A 100       6.473   9.774   3.620  1.00 96.18           H
ATOM   1321 3HG2 THR A 100       5.193   8.537   3.584  1.00 96.18           H
ATOM   1322  HN  THR A 100       8.297   7.568   2.266  1.00 96.18           H
ATOM   1323  N   LEU A 101       9.955   6.097   4.123  1.00 95.95           N
ATOM   1324  CA  LEU A 101      10.636   4.917   4.630  1.00 95.95           C
ATOM   1325  C   LEU A 101      11.861   5.349   5.438  1.00 95.95           C
ATOM   1326  O   LEU A 101      12.147   4.780   6.490  1.00 95.95           O
ATOM   1327  HA  LEU A 101       9.946   4.403   5.298  1.00 95.95           H
ATOM   1328  CB  LEU A 101      10.962   3.954   3.486  1.00 95.95           C
ATOM   1329 1HB  LEU A 101      11.465   4.515   2.698  1.00 95.95           H
ATOM   1330 2HB  LEU A 101      11.673   3.214   3.853  1.00 95.95           H
ATOM   1331  CG  LEU A 101       9.772   3.217   2.870  1.00 95.95           C
ATOM   1332  HG  LEU A 101       9.132   3.951   2.380  1.00 95.95           H
ATOM   1333  CD1 LEU A 101      10.234   2.231   1.796  1.00 95.95           C
ATOM   1334 1HD1 LEU A 101      10.756   2.772   1.007  1.00 95.95           H
ATOM   1335 2HD1 LEU A 101      10.907   1.498   2.240  1.00 95.95           H
ATOM   1336 3HD1 LEU A 101       9.368   1.720   1.374  1.00 95.95           H
ATOM   1337  CD2 LEU A 101       8.931   2.534   3.951  1.00 95.95           C
ATOM   1338 1HD2 LEU A 101       9.547   1.815   4.490  1.00 95.95           H
ATOM   1339 2HD2 LEU A 101       8.555   3.285   4.647  1.00 95.95           H
ATOM   1340 3HD2 LEU A 101       8.091   2.018   3.486  1.00 95.95           H
ATOM   1341  HN  LEU A 101       9.945   6.184   3.127  1.00 95.95           H
ATOM   1342  N   PRO A 102      12.604   6.359   4.964  1.00 95.95           N
ATOM   1343  CA  PRO A 102      13.792   6.824   5.684  1.00 95.95           C
ATOM   1344  C   PRO A 102      13.494   7.157   7.137  1.00 95.95           C
ATOM   1345  O   PRO A 102      14.283   6.838   8.025  1.00 95.95           O
ATOM   1346  HA  PRO A 102      14.541   6.033   5.720  1.00 95.95           H
ATOM   1347  CB  PRO A 102      14.231   8.061   4.897  1.00 95.95           C
ATOM   1348 1HB  PRO A 102      13.791   8.972   5.303  1.00 95.95           H
ATOM   1349 2HB  PRO A 102      15.313   8.191   4.925  1.00 95.95           H
ATOM   1350  CG  PRO A 102      13.735   7.776   3.485  1.00 95.95           C
ATOM   1351 1HG  PRO A 102      13.652   8.687   2.893  1.00 95.95           H
ATOM   1352 2HG  PRO A 102      14.413   7.118   2.942  1.00 95.95           H
ATOM   1353  CD  PRO A 102      12.381   7.127   3.725  1.00 95.95           C
ATOM   1354 1HD  PRO A 102      11.593   7.869   3.851  1.00 95.95           H
ATOM   1355 2HD  PRO A 102      12.085   6.488   2.893  1.00 95.95           H
ATOM   1356  N   PHE A 103      12.351   7.794   7.342  1.00 95.13           N
ATOM   1357  CA  PHE A 103      11.964   8.227   8.674  1.00 95.13           C
ATOM   1358  C   PHE A 103      11.630   7.029   9.564  1.00 95.13           C
ATOM   1359  O   PHE A 103      11.963   7.019  10.749  1.00 95.13           O
ATOM   1360  HA  PHE A 103      12.811   8.768   9.097  1.00 95.13           H
ATOM   1361  CB  PHE A 103      10.714   9.095   8.517  1.00 95.13           C
ATOM   1362 1HB  PHE A 103       9.950   8.522   7.990  1.00 95.13           H
ATOM   1363 2HB  PHE A 103      10.315   9.323   9.505  1.00 95.13           H
ATOM   1364  CG  PHE A 103      10.956  10.406   7.766  1.00 95.13           C
ATOM   1365  CD1 PHE A 103      11.322  11.523   8.449  1.00 95.13           C
ATOM   1366  HD1 PHE A 103      11.444  11.485   9.531  1.00 95.13           H
ATOM   1367  CD2 PHE A 103      10.805  10.454   6.415  1.00 95.13           C
ATOM   1368  HD2 PHE A 103      10.511   9.558   5.867  1.00 95.13           H
ATOM   1369  CE1 PHE A 103      11.547  12.740   7.752  1.00 95.13           C
ATOM   1370  HE1 PHE A 103      11.841  13.635   8.299  1.00 95.13           H
ATOM   1371  CE2 PHE A 103      11.030  11.670   5.718  1.00 95.13           C
ATOM   1372  HE2 PHE A 103      10.908  11.708   4.635  1.00 95.13           H
ATOM   1373  CZ  PHE A 103      11.396  12.787   6.401  1.00 95.13           C
ATOM   1374  HZ  PHE A 103      11.569  13.721   5.866  1.00 95.13           H
ATOM   1375  HN  PHE A 103      11.696   8.015   6.619  1.00 95.13           H
ATOM   1376  N   TRP A 104      10.977   6.047   8.961  1.00 93.09           N
ATOM   1377  CA  TRP A 104      10.633   4.828   9.672  1.00 93.09           C
ATOM   1378  C   TRP A 104      11.935   4.158  10.118  1.00 93.09           C
ATOM   1379  O   TRP A 104      12.011   3.612  11.218  1.00 93.09           O
ATOM   1380  HA  TRP A 104      10.040   5.107  10.543  1.00 93.09           H
ATOM   1381  CB  TRP A 104       9.757   3.918   8.810  1.00 93.09           C
ATOM   1382 1HB  TRP A 104      10.128   3.939   7.785  1.00 93.09           H
ATOM   1383 2HB  TRP A 104       9.858   2.892   9.164  1.00 93.09           H
ATOM   1384  CG  TRP A 104       8.276   4.299   8.808  1.00 93.09           C
ATOM   1385  CD1 TRP A 104       7.525   4.690   7.769  1.00 93.09           C
ATOM   1386  HD1 TRP A 104       7.895   4.791   6.749  1.00 93.09           H
ATOM   1387  CD2 TRP A 104       7.389   4.308   9.947  1.00 93.09           C
ATOM   1388  NE1 TRP A 104       6.226   4.950   8.154  1.00 93.09           N
ATOM   1389  HE1 TRP A 104       5.482   5.256   7.559  1.00 93.09           H
ATOM   1390  CE2 TRP A 104       6.140   4.711   9.520  1.00 93.09           C
ATOM   1391  CE3 TRP A 104       7.635   3.987  11.294  1.00 93.09           C
ATOM   1392  HE3 TRP A 104       8.612   3.666  11.656  1.00 93.09           H
ATOM   1393  CZ2 TRP A 104       5.039   4.830  10.376  1.00 93.09           C
ATOM   1394  HZ2 TRP A 104       4.062   5.150  10.014  1.00 93.09           H
ATOM   1395  CZ3 TRP A 104       6.524   4.111  12.137  1.00 93.09           C
ATOM   1396  HZ3 TRP A 104       6.659   3.874  13.192  1.00 93.09           H
ATOM   1397  CH2 TRP A 104       5.260   4.515  11.722  1.00 93.09           C
ATOM   1398  HH2 TRP A 104       4.445   4.587  12.442  1.00 93.09           H
ATOM   1399  HN  TRP A 104      10.684   6.075   8.005  1.00 93.09           H
ATOM   1400  N   ALA A 105      12.926   4.222   9.242  1.00 94.81           N
ATOM   1401  CA  ALA A 105      14.192   3.555   9.494  1.00 94.81           C
ATOM   1402  C   ALA A 105      14.852   4.172  10.729  1.00 94.81           C
ATOM   1403  O   ALA A 105      15.310   3.454  11.616  1.00 94.81           O
ATOM   1404  HA  ALA A 105      13.980   2.505   9.693  1.00 94.81           H
ATOM   1405  CB  ALA A 105      15.077   3.653   8.250  1.00 94.81           C
ATOM   1406 1HB  ALA A 105      14.576   3.174   7.409  1.00 94.81           H
ATOM   1407 2HB  ALA A 105      15.260   4.701   8.015  1.00 94.81           H
ATOM   1408 3HB  ALA A 105      16.027   3.152   8.440  1.00 94.81           H
ATOM   1409  HN  ALA A 105      12.875   4.717   8.375  1.00 94.81           H
ATOM   1410  N   ILE A 106      14.879   5.497  10.746  1.00 94.35           N
ATOM   1411  CA  ILE A 106      15.516   6.218  11.835  1.00 94.35           C
ATOM   1412  C   ILE A 106      14.781   5.913  13.142  1.00 94.35           C
ATOM   1413  O   ILE A 106      15.411   5.679  14.172  1.00 94.35           O
ATOM   1414  HA  ILE A 106      16.538   5.847  11.919  1.00 94.35           H
ATOM   1415  CB  ILE A 106      15.601   7.711  11.511  1.00 94.35           C
ATOM   1416  HB  ILE A 106      14.623   8.041  11.161  1.00 94.35           H
ATOM   1417  CG1 ILE A 106      16.598   7.970  10.380  1.00 94.35           C
ATOM   1418 1HG1 ILE A 106      17.615   7.847  10.751  1.00 94.35           H
ATOM   1419 2HG1 ILE A 106      16.456   7.234   9.589  1.00 94.35           H
ATOM   1420  CG2 ILE A 106      15.931   8.526  12.764  1.00 94.35           C
ATOM   1421 1HG2 ILE A 106      15.152   8.374  13.511  1.00 94.35           H
ATOM   1422 2HG2 ILE A 106      16.890   8.200  13.167  1.00 94.35           H
ATOM   1423 3HG2 ILE A 106      15.986   9.583  12.505  1.00 94.35           H
ATOM   1424  CD1 ILE A 106      16.425   9.379   9.809  1.00 94.35           C
ATOM   1425 1HD1 ILE A 106      15.414   9.490   9.416  1.00 94.35           H
ATOM   1426 2HD1 ILE A 106      16.592  10.114  10.597  1.00 94.35           H
ATOM   1427 3HD1 ILE A 106      17.145   9.537   9.006  1.00 94.35           H
ATOM   1428  HN  ILE A 106      14.477   6.074  10.035  1.00 94.35           H
ATOM   1429  N   ALA A 107      13.459   5.926  13.057  1.00 92.98           N
ATOM   1430  CA  ALA A 107      12.631   5.746  14.237  1.00 92.98           C
ATOM   1431  C   ALA A 107      12.853   4.342  14.802  1.00 92.98           C
ATOM   1432  O   ALA A 107      12.778   4.136  16.012  1.00 92.98           O
ATOM   1433  HA  ALA A 107      12.946   6.480  14.979  1.00 92.98           H
ATOM   1434  CB  ALA A 107      11.167   6.005  13.879  1.00 92.98           C
ATOM   1435 1HB  ALA A 107      11.058   7.025  13.510  1.00 92.98           H
ATOM   1436 2HB  ALA A 107      10.853   5.304  13.105  1.00 92.98           H
ATOM   1437 3HB  ALA A 107      10.546   5.870  14.764  1.00 92.98           H
ATOM   1438  HN  ALA A 107      12.955   6.055  12.203  1.00 92.98           H
ATOM   1439  N   ALA A 108      13.123   3.411  13.898  1.00 92.48           N
ATOM   1440  CA  ALA A 108      13.319   2.025  14.287  1.00 92.48           C
ATOM   1441  C   ALA A 108      14.719   1.860  14.882  1.00 92.48           C
ATOM   1442  O   ALA A 108      14.924   1.044  15.779  1.00 92.48           O
ATOM   1443  HA  ALA A 108      12.579   1.786  15.050  1.00 92.48           H
ATOM   1444  CB  ALA A 108      13.089   1.117  13.077  1.00 92.48           C
ATOM   1445 1HB  ALA A 108      12.072   1.251  12.710  1.00 92.48           H
ATOM   1446 2HB  ALA A 108      13.796   1.377  12.288  1.00 92.48           H
ATOM   1447 3HB  ALA A 108      13.237   0.078  13.369  1.00 92.48           H
ATOM   1448  HN  ALA A 108      13.206   3.591  12.918  1.00 92.48           H
ATOM   1449  N   ALA A 109      15.647   2.648  14.357  1.00 92.12           N
ATOM   1450  CA  ALA A 109      17.043   2.513  14.734  1.00 92.12           C
ATOM   1451  C   ALA A 109      17.226   2.989  16.177  1.00 92.12           C
ATOM   1452  O   ALA A 109      18.077   2.474  16.901  1.00 92.12           O
ATOM   1453  HA  ALA A 109      17.303   1.456  14.674  1.00 92.12           H
ATOM   1454  CB  ALA A 109      17.916   3.292  13.748  1.00 92.12           C
ATOM   1455 1HB  ALA A 109      17.771   2.895  12.743  1.00 92.12           H
ATOM   1456 2HB  ALA A 109      17.635   4.345  13.767  1.00 92.12           H
ATOM   1457 3HB  ALA A 109      18.964   3.190  14.031  1.00 92.12           H
ATOM   1458  HN  ALA A 109      15.457   3.366  13.688  1.00 92.12           H
ATOM   1459  N   ASP A 110      16.414   3.967  16.550  1.00 88.10           N
ATOM   1460  CA  ASP A 110      16.556   4.602  17.850  1.00 88.10           C
ATOM   1461  C   ASP A 110      15.175   5.004  18.370  1.00 88.10           C
ATOM   1462  O   ASP A 110      14.473   4.192  18.971  1.00 88.10           O
ATOM   1463  HA  ASP A 110      17.039   3.856  18.482  1.00 88.10           H
ATOM   1464  CB  ASP A 110      17.412   5.867  17.755  1.00 88.10           C
ATOM   1465 1HB  ASP A 110      18.383   5.622  17.325  1.00 88.10           H
ATOM   1466 2HB  ASP A 110      16.938   6.582  17.082  1.00 88.10           H
ATOM   1467  CG  ASP A 110      17.604   6.504  19.132  1.00 88.10           C
ATOM   1468  OD1 ASP A 110      17.218   5.844  20.121  1.00 88.10           O
ATOM   1469  OD2 ASP A 110      18.131   7.637  19.165  1.00 88.10           O
ATOM   1470  HN  ASP A 110      15.672   4.325  15.984  1.00 88.10           H
ATOM   1471  N   GLN A 111      14.825   6.257  18.119  1.00 88.70           N
ATOM   1472  CA  GLN A 111      13.545   6.781  18.566  1.00 88.70           C
ATOM   1473  C   GLN A 111      13.048   7.860  17.602  1.00 88.70           C
ATOM   1474  O   GLN A 111      13.783   8.292  16.716  1.00 88.70           O
ATOM   1475  HA  GLN A 111      12.864   5.930  18.552  1.00 88.70           H
ATOM   1476  CB  GLN A 111      13.642   7.323  19.993  1.00 88.70           C
ATOM   1477 1HB  GLN A 111      12.660   7.658  20.326  1.00 88.70           H
ATOM   1478 2HB  GLN A 111      13.952   6.525  20.668  1.00 88.70           H
ATOM   1479  CG  GLN A 111      14.637   8.482  20.073  1.00 88.70           C
ATOM   1480 1HG  GLN A 111      15.622   8.144  19.750  1.00 88.70           H
ATOM   1481 2HG  GLN A 111      14.333   9.275  19.390  1.00 88.70           H
ATOM   1482  CD  GLN A 111      14.723   9.033  21.498  1.00 88.70           C
ATOM   1483  OE1 GLN A 111      13.729   9.227  22.177  1.00 88.70           O
ATOM   1484  NE2 GLN A 111      15.964   9.275  21.910  1.00 88.70           N
ATOM   1485 1HE2 GLN A 111      16.737   9.095  21.302  1.00 88.70           H
ATOM   1486 2HE2 GLN A 111      16.124   9.638  22.828  1.00 88.70           H
ATOM   1487  HN  GLN A 111      15.398   6.909  17.622  1.00 88.70           H
ATOM   1488  N   TRP A 112      11.803   8.264  17.808  1.00 91.65           N
ATOM   1489  CA  TRP A 112      11.197   9.281  16.965  1.00 91.65           C
ATOM   1490  C   TRP A 112      11.789  10.636  17.358  1.00 91.65           C
ATOM   1491  O   TRP A 112      11.473  11.171  18.419  1.00 91.65           O
ATOM   1492  HA  TRP A 112      11.450   9.049  15.930  1.00 91.65           H
ATOM   1493  CB  TRP A 112       9.671   9.242  17.070  1.00 91.65           C
ATOM   1494 1HB  TRP A 112       9.332   8.219  16.907  1.00 91.65           H
ATOM   1495 2HB  TRP A 112       9.380   9.517  18.084  1.00 91.65           H
ATOM   1496  CG  TRP A 112       8.955  10.164  16.081  1.00 91.65           C
ATOM   1497  CD1 TRP A 112       8.521  11.415  16.286  1.00 91.65           C
ATOM   1498  HD1 TRP A 112       8.629  11.956  17.226  1.00 91.65           H
ATOM   1499  CD2 TRP A 112       8.606   9.855  14.715  1.00 91.65           C
ATOM   1500  NE1 TRP A 112       7.920  11.933  15.157  1.00 91.65           N
ATOM   1501  HE1 TRP A 112       7.520  12.845  15.064  1.00 91.65           H
ATOM   1502  CE2 TRP A 112       7.973  10.954  14.171  1.00 91.65           C
ATOM   1503  CE3 TRP A 112       8.818   8.685  13.964  1.00 91.65           C
ATOM   1504  HE3 TRP A 112       9.315   7.804  14.371  1.00 91.65           H
ATOM   1505  CZ2 TRP A 112       7.501  10.992  12.854  1.00 91.65           C
ATOM   1506  HZ2 TRP A 112       7.004  11.873  12.447  1.00 91.65           H
ATOM   1507  CZ3 TRP A 112       8.340   8.739  12.650  1.00 91.65           C
ATOM   1508  HZ3 TRP A 112       8.478   7.858  12.023  1.00 91.65           H
ATOM   1509  CH2 TRP A 112       7.700   9.838  12.087  1.00 91.65           C
ATOM   1510  HH2 TRP A 112       7.356   9.801  11.054  1.00 91.65           H
ATOM   1511  HN  TRP A 112      11.213   7.911  18.534  1.00 91.65           H
ATOM   1512  N   LYS A 113      12.636  11.152  16.480  1.00 92.00           N
ATOM   1513  CA  LYS A 113      13.365  12.375  16.773  1.00 92.00           C
ATOM   1514  C   LYS A 113      12.659  13.556  16.105  1.00 92.00           C
ATOM   1515  O   LYS A 113      13.128  14.691  16.186  1.00 92.00           O
ATOM   1516  HA  LYS A 113      13.336  12.521  17.853  1.00 92.00           H
ATOM   1517  CB  LYS A 113      14.835  12.231  16.374  1.00 92.00           C
ATOM   1518 1HB  LYS A 113      14.906  11.975  15.317  1.00 92.00           H
ATOM   1519 2HB  LYS A 113      15.346  13.185  16.506  1.00 92.00           H
ATOM   1520  CG  LYS A 113      15.528  11.156  17.213  1.00 92.00           C
ATOM   1521 1HG  LYS A 113      15.491  11.431  18.267  1.00 92.00           H
ATOM   1522 2HG  LYS A 113      14.995  10.211  17.112  1.00 92.00           H
ATOM   1523  CD  LYS A 113      16.984  10.976  16.779  1.00 92.00           C
ATOM   1524 1HD  LYS A 113      17.023  10.733  15.717  1.00 92.00           H
ATOM   1525 2HD  LYS A 113      17.525  11.912  16.911  1.00 92.00           H
ATOM   1526  CE  LYS A 113      17.664   9.868  17.587  1.00 92.00           C
ATOM   1527 1HE  LYS A 113      17.665  10.130  18.645  1.00 92.00           H
ATOM   1528 2HE  LYS A 113      17.101   8.940  17.489  1.00 92.00           H
ATOM   1529  NZ  LYS A 113      19.053   9.664  17.119  1.00 92.00           N
ATOM   1530 1HZ  LYS A 113      19.467   8.884  17.618  1.00 92.00           H
ATOM   1531 2HZ  LYS A 113      19.049   9.464  16.124  1.00 92.00           H
ATOM   1532 3HZ  LYS A 113      19.595  10.503  17.292  1.00 92.00           H
ATOM   1533  HN  LYS A 113      12.828  10.750  15.585  1.00 92.00           H
ATOM   1534  N   PHE A 114      11.542  13.250  15.460  1.00 93.92           N
ATOM   1535  CA  PHE A 114      10.889  14.217  14.594  1.00 93.92           C
ATOM   1536  C   PHE A 114       9.655  14.814  15.273  1.00 93.92           C
ATOM   1537  O   PHE A 114       9.211  14.321  16.309  1.00 93.92           O
ATOM   1538  HA  PHE A 114      11.610  15.009  14.392  1.00 93.92           H
ATOM   1539  CB  PHE A 114      10.451  13.465  13.336  1.00 93.92           C
ATOM   1540 1HB  PHE A 114       9.637  12.788  13.594  1.00 93.92           H
ATOM   1541 2HB  PHE A 114      10.053  14.182  12.617  1.00 93.92           H
ATOM   1542  CG  PHE A 114      11.570  12.664  12.668  1.00 93.92           C
ATOM   1543  CD1 PHE A 114      12.527  13.305  11.945  1.00 93.92           C
ATOM   1544  HD1 PHE A 114      12.497  14.389  11.841  1.00 93.92           H
ATOM   1545  CD2 PHE A 114      11.608  11.311  12.798  1.00 93.92           C
ATOM   1546  HD2 PHE A 114      10.841  10.797  13.378  1.00 93.92           H
ATOM   1547  CE1 PHE A 114      13.566  12.561  11.325  1.00 93.92           C
ATOM   1548  HE1 PHE A 114      14.333  13.074  10.745  1.00 93.92           H
ATOM   1549  CE2 PHE A 114      12.647  10.567  12.178  1.00 93.92           C
ATOM   1550  HE2 PHE A 114      12.677   9.482  12.283  1.00 93.92           H
ATOM   1551  CZ  PHE A 114      13.604  11.207  11.455  1.00 93.92           C
ATOM   1552  HZ  PHE A 114      14.401  10.636  10.980  1.00 93.92           H
ATOM   1553  HN  PHE A 114      11.087  12.362  15.522  1.00 93.92           H
ATOM   1554  N   GLN A 115       9.134  15.868  14.661  1.00 94.41           N
ATOM   1555  CA  GLN A 115       7.977  16.556  15.209  1.00 94.41           C
ATOM   1556  C   GLN A 115       6.709  15.736  14.966  1.00 94.41           C
ATOM   1557  O   GLN A 115       6.711  14.806  14.161  1.00 94.41           O
ATOM   1558  HA  GLN A 115       8.167  16.635  16.279  1.00 94.41           H
ATOM   1559  CB  GLN A 115       7.844  17.961  14.618  1.00 94.41           C
ATOM   1560 1HB  GLN A 115       7.851  17.904  13.530  1.00 94.41           H
ATOM   1561 2HB  GLN A 115       6.887  18.392  14.909  1.00 94.41           H
ATOM   1562  CG  GLN A 115       8.983  18.865  15.093  1.00 94.41           C
ATOM   1563 1HG  GLN A 115       9.155  18.711  16.159  1.00 94.41           H
ATOM   1564 2HG  GLN A 115       9.906  18.595  14.579  1.00 94.41           H
ATOM   1565  CD  GLN A 115       8.660  20.338  14.831  1.00 94.41           C
ATOM   1566  OE1 GLN A 115       7.722  20.678  14.128  1.00 94.41           O
ATOM   1567  NE2 GLN A 115       9.485  21.189  15.433  1.00 94.41           N
ATOM   1568 1HE2 GLN A 115      10.236  20.843  15.997  1.00 94.41           H
ATOM   1569 2HE2 GLN A 115       9.356  22.174  15.323  1.00 94.41           H
ATOM   1570  HN  GLN A 115       9.489  16.251  13.808  1.00 94.41           H
ATOM   1571  N   THR A 116       5.655  16.111  15.677  1.00 94.45           N
ATOM   1572  CA  THR A 116       4.399  15.386  15.592  1.00 94.45           C
ATOM   1573  C   THR A 116       3.849  15.437  14.164  1.00 94.45           C
ATOM   1574  O   THR A 116       3.253  14.471  13.690  1.00 94.45           O
ATOM   1575  HA  THR A 116       4.590  14.339  15.823  1.00 94.45           H
ATOM   1576  CB  THR A 116       3.443  15.974  16.632  1.00 94.45           C
ATOM   1577  HB  THR A 116       3.062  16.942  16.308  1.00 94.45           H
ATOM   1578  OG1 THR A 116       4.204  15.984  17.836  1.00 94.45           O
ATOM   1579  HG1 THR A 116       3.770  16.582  18.510  1.00 94.45           H
ATOM   1580  CG2 THR A 116       2.269  15.042  16.941  1.00 94.45           C
ATOM   1581 1HG2 THR A 116       2.649  14.097  17.330  1.00 94.45           H
ATOM   1582 2HG2 THR A 116       1.701  14.858  16.029  1.00 94.45           H
ATOM   1583 3HG2 THR A 116       1.622  15.507  17.685  1.00 94.45           H
ATOM   1584  HN  THR A 116       5.651  16.893  16.300  1.00 94.45           H
ATOM   1585  N   PHE A 117       4.069  16.574  13.520  1.00 95.47           N
ATOM   1586  CA  PHE A 117       3.602  16.764  12.157  1.00 95.47           C
ATOM   1587  C   PHE A 117       4.091  15.635  11.247  1.00 95.47           C
ATOM   1588  O   PHE A 117       3.311  15.065  10.486  1.00 95.47           O
ATOM   1589  HA  PHE A 117       2.512  16.759  12.185  1.00 95.47           H
ATOM   1590  CB  PHE A 117       4.186  18.089  11.665  1.00 95.47           C
ATOM   1591 1HB  PHE A 117       3.790  18.899  12.277  1.00 95.47           H
ATOM   1592 2HB  PHE A 117       5.266  18.076  11.814  1.00 95.47           H
ATOM   1593  CG  PHE A 117       3.893  18.390  10.193  1.00 95.47           C
ATOM   1594  CD1 PHE A 117       4.872  18.242   9.261  1.00 95.47           C
ATOM   1595  HD1 PHE A 117       5.865  17.909   9.561  1.00 95.47           H
ATOM   1596  CD2 PHE A 117       2.653  18.805   9.819  1.00 95.47           C
ATOM   1597  HD2 PHE A 117       1.869  18.924  10.566  1.00 95.47           H
ATOM   1598  CE1 PHE A 117       4.599  18.522   7.895  1.00 95.47           C
ATOM   1599  HE1 PHE A 117       5.383  18.404   7.148  1.00 95.47           H
ATOM   1600  CE2 PHE A 117       2.381  19.085   8.453  1.00 95.47           C
ATOM   1601  HE2 PHE A 117       1.387  19.418   8.153  1.00 95.47           H
ATOM   1602  CZ  PHE A 117       3.359  18.937   7.521  1.00 95.47           C
ATOM   1603  HZ  PHE A 117       3.150  19.152   6.472  1.00 95.47           H
ATOM   1604  HN  PHE A 117       4.556  17.354  13.912  1.00 95.47           H
ATOM   1605  N   MET A 118       5.379  15.346  11.357  1.00 95.01           N
ATOM   1606  CA  MET A 118       5.989  14.320  10.528  1.00 95.01           C
ATOM   1607  C   MET A 118       5.383  12.946  10.822  1.00 95.01           C
ATOM   1608  O   MET A 118       5.241  12.120   9.921  1.00 95.01           O
ATOM   1609  HA  MET A 118       5.772  14.607   9.499  1.00 95.01           H
ATOM   1610  CB  MET A 118       7.496  14.280  10.790  1.00 95.01           C
ATOM   1611 1HB  MET A 118       7.896  15.294  10.780  1.00 95.01           H
ATOM   1612 2HB  MET A 118       7.686  13.872  11.782  1.00 95.01           H
ATOM   1613  CG  MET A 118       8.213  13.433   9.737  1.00 95.01           C
ATOM   1614 1HG  MET A 118       9.280  13.395   9.955  1.00 95.01           H
ATOM   1615 2HG  MET A 118       7.844  12.408   9.771  1.00 95.01           H
ATOM   1616  SD  MET A 118       7.947  14.123   8.113  1.00 95.01           S
ATOM   1617  CE  MET A 118       8.937  15.602   8.238  1.00 95.01           C
ATOM   1618 1HE  MET A 118       8.560  16.224   9.050  1.00 95.01           H
ATOM   1619 2HE  MET A 118       9.973  15.330   8.439  1.00 95.01           H
ATOM   1620 3HE  MET A 118       8.883  16.157   7.301  1.00 95.01           H
ATOM   1621  HN  MET A 118       6.001  15.798  11.996  1.00 95.01           H
ATOM   1622  N   CYS A 119       5.044  12.743  12.087  1.00 93.71           N
ATOM   1623  CA  CYS A 119       4.458  11.483  12.511  1.00 93.71           C
ATOM   1624  C   CYS A 119       3.121  11.306  11.788  1.00 93.71           C
ATOM   1625  O   CYS A 119       2.829  10.230  11.270  1.00 93.71           O
ATOM   1626  HA  CYS A 119       5.159  10.699  12.225  1.00 93.71           H
ATOM   1627  CB  CYS A 119       4.297  11.417  14.031  1.00 93.71           C
ATOM   1628 1HB  CYS A 119       5.276  11.429  14.510  1.00 93.71           H
ATOM   1629 2HB  CYS A 119       3.757  12.295  14.386  1.00 93.71           H
ATOM   1630  SG  CYS A 119       3.392   9.897  14.500  1.00 93.71           S
ATOM   1631  HN  CYS A 119       5.163  13.419  12.813  1.00 93.71           H
ATOM   1632  N   LYS A 120       2.345  12.381  11.775  1.00 94.64           N
ATOM   1633  CA  LYS A 120       1.041  12.354  11.135  1.00 94.64           C
ATOM   1634  C   LYS A 120       1.208  11.973   9.663  1.00 94.64           C
ATOM   1635  O   LYS A 120       0.506  11.096   9.162  1.00 94.64           O
ATOM   1636  HA  LYS A 120       0.451  11.581  11.627  1.00 94.64           H
ATOM   1637  CB  LYS A 120       0.313  13.683  11.348  1.00 94.64           C
ATOM   1638 1HB  LYS A 120       0.964  14.509  11.060  1.00 94.64           H
ATOM   1639 2HB  LYS A 120      -0.564  13.729  10.702  1.00 94.64           H
ATOM   1640  CG  LYS A 120      -0.113  13.847  12.808  1.00 94.64           C
ATOM   1641 1HG  LYS A 120      -0.763  13.021  13.096  1.00 94.64           H
ATOM   1642 2HG  LYS A 120       0.764  13.802  13.454  1.00 94.64           H
ATOM   1643  CD  LYS A 120      -0.842  15.176  13.021  1.00 94.64           C
ATOM   1644 1HD  LYS A 120      -0.154  16.003  12.848  1.00 94.64           H
ATOM   1645 2HD  LYS A 120      -1.647  15.273  12.293  1.00 94.64           H
ATOM   1646  CE  LYS A 120      -1.412  15.267  14.437  1.00 94.64           C
ATOM   1647 1HE  LYS A 120      -1.717  14.278  14.778  1.00 94.64           H
ATOM   1648 2HE  LYS A 120      -0.642  15.618  15.124  1.00 94.64           H
ATOM   1649  NZ  LYS A 120      -2.571  16.188  14.471  1.00 94.64           N
ATOM   1650 1HZ  LYS A 120      -2.915  16.264  15.421  1.00 94.64           H
ATOM   1651 2HZ  LYS A 120      -2.285  17.103  14.140  1.00 94.64           H
ATOM   1652 3HZ  LYS A 120      -3.306  15.827  13.873  1.00 94.64           H
ATOM   1653  HN  LYS A 120       2.595  13.255  12.190  1.00 94.64           H
ATOM   1654  N   VAL A 121       2.141  12.651   9.011  1.00 94.83           N
ATOM   1655  CA  VAL A 121       2.337  12.469   7.583  1.00 94.83           C
ATOM   1656  C   VAL A 121       2.768  11.026   7.311  1.00 94.83           C
ATOM   1657  O   VAL A 121       2.200  10.358   6.448  1.00 94.83           O
ATOM   1658  HA  VAL A 121       1.380  12.648   7.093  1.00 94.83           H
ATOM   1659  CB  VAL A 121       3.338  13.501   7.057  1.00 94.83           C
ATOM   1660  HB  VAL A 121       4.233  13.446   7.677  1.00 94.83           H
ATOM   1661  CG1 VAL A 121       3.745  13.184   5.617  1.00 94.83           C
ATOM   1662 1HG1 VAL A 121       4.207  12.198   5.578  1.00 94.83           H
ATOM   1663 2HG1 VAL A 121       2.862  13.197   4.978  1.00 94.83           H
ATOM   1664 3HG1 VAL A 121       4.457  13.933   5.268  1.00 94.83           H
ATOM   1665  CG2 VAL A 121       2.774  14.918   7.169  1.00 94.83           C
ATOM   1666 1HG2 VAL A 121       1.857  14.992   6.584  1.00 94.83           H
ATOM   1667 2HG2 VAL A 121       2.557  15.142   8.213  1.00 94.83           H
ATOM   1668 3HG2 VAL A 121       3.505  15.631   6.788  1.00 94.83           H
ATOM   1669  HN  VAL A 121       2.755  13.313   9.441  1.00 94.83           H
ATOM   1670  N   VAL A 122       3.767  10.589   8.063  1.00 93.59           N
ATOM   1671  CA  VAL A 122       4.434   9.333   7.764  1.00 93.59           C
ATOM   1672  C   VAL A 122       3.438   8.182   7.918  1.00 93.59           C
ATOM   1673  O   VAL A 122       3.436   7.247   7.119  1.00 93.59           O
ATOM   1674  HA  VAL A 122       4.765   9.375   6.727  1.00 93.59           H
ATOM   1675  CB  VAL A 122       5.671   9.174   8.650  1.00 93.59           C
ATOM   1676  HB  VAL A 122       5.376   9.381   9.679  1.00 93.59           H
ATOM   1677  CG1 VAL A 122       6.206   7.742   8.593  1.00 93.59           C
ATOM   1678 1HG1 VAL A 122       5.437   7.053   8.941  1.00 93.59           H
ATOM   1679 2HG1 VAL A 122       6.478   7.496   7.567  1.00 93.59           H
ATOM   1680 3HG1 VAL A 122       7.086   7.657   9.232  1.00 93.59           H
ATOM   1681  CG2 VAL A 122       6.756  10.181   8.262  1.00 93.59           C
ATOM   1682 1HG2 VAL A 122       7.047  10.019   7.224  1.00 93.59           H
ATOM   1683 2HG2 VAL A 122       6.371  11.194   8.378  1.00 93.59           H
ATOM   1684 3HG2 VAL A 122       7.625  10.046   8.907  1.00 93.59           H
ATOM   1685  HN  VAL A 122       4.120  11.076   8.862  1.00 93.59           H
ATOM   1686  N   ASN A 123       2.614   8.289   8.950  1.00 92.43           N
ATOM   1687  CA  ASN A 123       1.620   7.264   9.223  1.00 92.43           C
ATOM   1688  C   ASN A 123       0.575   7.262   8.106  1.00 92.43           C
ATOM   1689  O   ASN A 123       0.088   6.204   7.709  1.00 92.43           O
ATOM   1690  HA  ASN A 123       2.179   6.329   9.273  1.00 92.43           H
ATOM   1691  CB  ASN A 123       0.899   7.535  10.545  1.00 92.43           C
ATOM   1692 1HB  ASN A 123       0.770   8.609  10.679  1.00 92.43           H
ATOM   1693 2HB  ASN A 123      -0.098   7.095  10.516  1.00 92.43           H
ATOM   1694  CG  ASN A 123       1.683   6.958  11.726  1.00 92.43           C
ATOM   1695  OD1 ASN A 123       2.520   6.083  11.580  1.00 92.43           O
ATOM   1696  ND2 ASN A 123       1.366   7.496  12.900  1.00 92.43           N
ATOM   1697 1HD2 ASN A 123       0.669   8.212  12.950  1.00 92.43           H
ATOM   1698 2HD2 ASN A 123       1.824   7.186  13.732  1.00 92.43           H
ATOM   1699  HN  ASN A 123       2.617   9.056   9.591  1.00 92.43           H
ATOM   1700  N   SER A 124       0.261   8.458   7.630  1.00 93.57           N
ATOM   1701  CA  SER A 124      -0.849   8.629   6.708  1.00 93.57           C
ATOM   1702  C   SER A 124      -0.427   8.210   5.299  1.00 93.57           C
ATOM   1703  O   SER A 124      -1.240   7.695   4.532  1.00 93.57           O
ATOM   1704  HA  SER A 124      -1.638   7.976   7.082  1.00 93.57           H
ATOM   1705  CB  SER A 124      -1.344  10.077   6.706  1.00 93.57           C
ATOM   1706 1HB  SER A 124      -0.564  10.726   6.310  1.00 93.57           H
ATOM   1707 2HB  SER A 124      -2.202  10.165   6.039  1.00 93.57           H
ATOM   1708  OG  SER A 124      -1.711  10.518   8.010  1.00 93.57           O
ATOM   1709  HG  SER A 124      -1.099  11.250   8.308  1.00 93.57           H
ATOM   1710  HN  SER A 124       0.749   9.299   7.865  1.00 93.57           H
ATOM   1711  N   MET A 125       0.842   8.445   5.000  1.00 93.60           N
ATOM   1712  CA  MET A 125       1.327   8.312   3.637  1.00 93.60           C
ATOM   1713  C   MET A 125       1.182   6.872   3.142  1.00 93.60           C
ATOM   1714  O   MET A 125       0.832   6.641   1.986  1.00 93.60           O
ATOM   1715  HA  MET A 125       0.703   8.974   3.037  1.00 93.60           H
ATOM   1716  CB  MET A 125       2.799   8.727   3.576  1.00 93.60           C
ATOM   1717 1HB  MET A 125       3.320   8.363   4.462  1.00 93.60           H
ATOM   1718 2HB  MET A 125       3.276   8.263   2.713  1.00 93.60           H
ATOM   1719  CG  MET A 125       2.936  10.248   3.486  1.00 93.60           C
ATOM   1720 1HG  MET A 125       2.434  10.718   4.332  1.00 93.60           H
ATOM   1721 2HG  MET A 125       3.988  10.530   3.542  1.00 93.60           H
ATOM   1722  SD  MET A 125       2.229  10.835   1.955  1.00 93.60           S
ATOM   1723  CE  MET A 125       1.930  12.541   2.386  1.00 93.60           C
ATOM   1724 1HE  MET A 125       1.249  12.587   3.236  1.00 93.60           H
ATOM   1725 2HE  MET A 125       2.873  13.019   2.651  1.00 93.60           H
ATOM   1726 3HE  MET A 125       1.486  13.058   1.536  1.00 93.60           H
ATOM   1727  HN  MET A 125       1.531   8.722   5.669  1.00 93.60           H
ATOM   1728  N   TYR A 126       1.458   5.939   4.042  1.00 87.22           N
ATOM   1729  CA  TYR A 126       1.355   4.528   3.713  1.00 87.22           C
ATOM   1730  C   TYR A 126      -0.082   4.153   3.348  1.00 87.22           C
ATOM   1731  O   TYR A 126      -0.315   3.457   2.361  1.00 87.22           O
ATOM   1732  HA  TYR A 126       2.002   4.334   2.857  1.00 87.22           H
ATOM   1733  CB  TYR A 126       1.762   3.769   4.978  1.00 87.22           C
ATOM   1734 1HB  TYR A 126       2.820   3.948   5.173  1.00 87.22           H
ATOM   1735 2HB  TYR A 126       1.209   4.174   5.826  1.00 87.22           H
ATOM   1736  CG  TYR A 126       1.521   2.260   4.904  1.00 87.22           C
ATOM   1737  CD1 TYR A 126       0.692   1.648   5.822  1.00 87.22           C
ATOM   1738  HD1 TYR A 126       0.209   2.240   6.600  1.00 87.22           H
ATOM   1739  CD2 TYR A 126       2.132   1.512   3.919  1.00 87.22           C
ATOM   1740  HD2 TYR A 126       2.786   1.995   3.194  1.00 87.22           H
ATOM   1741  CE1 TYR A 126       0.464   0.228   5.752  1.00 87.22           C
ATOM   1742  HE1 TYR A 126      -0.188  -0.268   6.471  1.00 87.22           H
ATOM   1743  CE2 TYR A 126       1.904   0.091   3.849  1.00 87.22           C
ATOM   1744  HE2 TYR A 126       2.380  -0.512   3.076  1.00 87.22           H
ATOM   1745  CZ  TYR A 126       1.082  -0.480   4.769  1.00 87.22           C
ATOM   1746  OH  TYR A 126       0.867  -1.822   4.703  1.00 87.22           O
ATOM   1747  HH  TYR A 126       1.342  -2.205   3.911  1.00 87.22           H
ATOM   1748  HN  TYR A 126       1.746   6.135   4.979  1.00 87.22           H
ATOM   1749  N   LYS A 127      -1.010   4.630   4.165  1.00 87.88           N
ATOM   1750  CA  LYS A 127      -2.413   4.301   3.978  1.00 87.88           C
ATOM   1751  C   LYS A 127      -2.904   4.909   2.663  1.00 87.88           C
ATOM   1752  O   LYS A 127      -3.697   4.297   1.950  1.00 87.88           O
ATOM   1753  HA  LYS A 127      -2.487   3.216   3.906  1.00 87.88           H
ATOM   1754  CB  LYS A 127      -3.231   4.731   5.198  1.00 87.88           C
ATOM   1755 1HB  LYS A 127      -2.997   5.765   5.452  1.00 87.88           H
ATOM   1756 2HB  LYS A 127      -4.294   4.695   4.958  1.00 87.88           H
ATOM   1757  CG  LYS A 127      -2.942   3.827   6.398  1.00 87.88           C
ATOM   1758 1HG  LYS A 127      -1.872   3.817   6.601  1.00 87.88           H
ATOM   1759 2HG  LYS A 127      -3.431   4.228   7.286  1.00 87.88           H
ATOM   1760  CD  LYS A 127      -3.432   2.400   6.140  1.00 87.88           C
ATOM   1761 1HD  LYS A 127      -4.487   2.417   5.869  1.00 87.88           H
ATOM   1762 2HD  LYS A 127      -2.893   1.975   5.294  1.00 87.88           H
ATOM   1763  CE  LYS A 127      -3.230   1.520   7.375  1.00 87.88           C
ATOM   1764 1HE  LYS A 127      -2.183   1.542   7.677  1.00 87.88           H
ATOM   1765 2HE  LYS A 127      -3.811   1.915   8.209  1.00 87.88           H
ATOM   1766  NZ  LYS A 127      -3.642   0.127   7.092  1.00 87.88           N
ATOM   1767 1HZ  LYS A 127      -3.528  -0.436   7.927  1.00 87.88           H
ATOM   1768 2HZ  LYS A 127      -4.615   0.114   6.806  1.00 87.88           H
ATOM   1769 3HZ  LYS A 127      -3.067  -0.251   6.347  1.00 87.88           H
ATOM   1770  HN  LYS A 127      -0.817   5.230   4.941  1.00 87.88           H
ATOM   1771  N   MET A 128      -2.412   6.107   2.381  1.00 92.11           N
ATOM   1772  CA  MET A 128      -2.758   6.786   1.144  1.00 92.11           C
ATOM   1773  C   MET A 128      -2.256   6.003  -0.070  1.00 92.11           C
ATOM   1774  O   MET A 128      -2.986   5.826  -1.044  1.00 92.11           O
ATOM   1775  HA  MET A 128      -3.847   6.833   1.130  1.00 92.11           H
ATOM   1776  CB  MET A 128      -2.140   8.186   1.140  1.00 92.11           C
ATOM   1777 1HB  MET A 128      -2.415   8.711   2.055  1.00 92.11           H
ATOM   1778 2HB  MET A 128      -1.053   8.107   1.132  1.00 92.11           H
ATOM   1779  CG  MET A 128      -2.608   8.988  -0.076  1.00 92.11           C
ATOM   1780 1HG  MET A 128      -2.404   8.431  -0.990  1.00 92.11           H
ATOM   1781 2HG  MET A 128      -3.686   9.140  -0.029  1.00 92.11           H
ATOM   1782  SD  MET A 128      -1.772  10.565  -0.125  1.00 92.11           S
ATOM   1783  CE  MET A 128      -2.476  11.333   1.324  1.00 92.11           C
ATOM   1784 1HE  MET A 128      -3.558  11.402   1.211  1.00 92.11           H
ATOM   1785 2HE  MET A 128      -2.240  10.734   2.204  1.00 92.11           H
ATOM   1786 3HE  MET A 128      -2.059  12.334   1.444  1.00 92.11           H
ATOM   1787  HN  MET A 128      -1.790   6.611   2.980  1.00 92.11           H
ATOM   1788  N   ASN A 129      -1.013   5.554   0.027  1.00 91.63           N
ATOM   1789  CA  ASN A 129      -0.418   4.761  -1.035  1.00 91.63           C
ATOM   1790  C   ASN A 129      -1.273   3.516  -1.277  1.00 91.63           C
ATOM   1791  O   ASN A 129      -1.667   3.239  -2.409  1.00 91.63           O
ATOM   1792  HA  ASN A 129      -0.388   5.421  -1.902  1.00 91.63           H
ATOM   1793  CB  ASN A 129       0.991   4.301  -0.656  1.00 91.63           C
ATOM   1794 1HB  ASN A 129       1.674   5.150  -0.681  1.00 91.63           H
ATOM   1795 2HB  ASN A 129       0.991   3.922   0.367  1.00 91.63           H
ATOM   1796  CG  ASN A 129       1.487   3.211  -1.608  1.00 91.63           C
ATOM   1797  OD1 ASN A 129       1.280   2.027  -1.400  1.00 91.63           O
ATOM   1798  ND2 ASN A 129       2.152   3.676  -2.662  1.00 91.63           N
ATOM   1799 1HD2 ASN A 129       2.287   4.661  -2.774  1.00 91.63           H
ATOM   1800 2HD2 ASN A 129       2.516   3.041  -3.344  1.00 91.63           H
ATOM   1801  HN  ASN A 129      -0.417   5.724   0.812  1.00 91.63           H
ATOM   1802  N   PHE A 130      -1.536   2.799  -0.194  1.00 87.22           N
ATOM   1803  CA  PHE A 130      -2.213   1.517  -0.292  1.00 87.22           C
ATOM   1804  C   PHE A 130      -3.539   1.653  -1.045  1.00 87.22           C
ATOM   1805  O   PHE A 130      -3.766   0.963  -2.038  1.00 87.22           O
ATOM   1806  HA  PHE A 130      -1.554   0.844  -0.840  1.00 87.22           H
ATOM   1807  CB  PHE A 130      -2.498   1.051   1.137  1.00 87.22           C
ATOM   1808 1HB  PHE A 130      -1.565   1.053   1.702  1.00 87.22           H
ATOM   1809 2HB  PHE A 130      -3.163   1.769   1.617  1.00 87.22           H
ATOM   1810  CG  PHE A 130      -3.126  -0.342   1.224  1.00 87.22           C
ATOM   1811  CD1 PHE A 130      -4.470  -0.491   1.079  1.00 87.22           C
ATOM   1812  HD1 PHE A 130      -5.100   0.381   0.901  1.00 87.22           H
ATOM   1813  CD2 PHE A 130      -2.341  -1.430   1.447  1.00 87.22           C
ATOM   1814  HD2 PHE A 130      -1.264  -1.310   1.563  1.00 87.22           H
ATOM   1815  CE1 PHE A 130      -5.053  -1.783   1.160  1.00 87.22           C
ATOM   1816  HE1 PHE A 130      -6.131  -1.903   1.044  1.00 87.22           H
ATOM   1817  CE2 PHE A 130      -2.924  -2.722   1.527  1.00 87.22           C
ATOM   1818  HE2 PHE A 130      -2.295  -3.594   1.706  1.00 87.22           H
ATOM   1819  CZ  PHE A 130      -4.268  -2.871   1.382  1.00 87.22           C
ATOM   1820  HZ  PHE A 130      -4.716  -3.863   1.444  1.00 87.22           H
ATOM   1821  HN  PHE A 130      -1.296   3.079   0.735  1.00 87.22           H
ATOM   1822  N   TYR A 131      -4.378   2.546  -0.543  1.00 87.87           N
ATOM   1823  CA  TYR A 131      -5.725   2.687  -1.071  1.00 87.87           C
ATOM   1824  C   TYR A 131      -5.696   3.143  -2.531  1.00 87.87           C
ATOM   1825  O   TYR A 131      -6.468   2.651  -3.354  1.00 87.87           O
ATOM   1826  HA  TYR A 131      -6.213   1.714  -1.011  1.00 87.87           H
ATOM   1827  CB  TYR A 131      -6.399   3.769  -0.224  1.00 87.87           C
ATOM   1828 1HB  TYR A 131      -5.767   4.657  -0.219  1.00 87.87           H
ATOM   1829 2HB  TYR A 131      -7.340   4.050  -0.696  1.00 87.87           H
ATOM   1830  CG  TYR A 131      -6.674   3.347   1.220  1.00 87.87           C
ATOM   1831  CD1 TYR A 131      -7.198   2.098   1.487  1.00 87.87           C
ATOM   1832  HD1 TYR A 131      -7.415   1.412   0.668  1.00 87.87           H
ATOM   1833  CD2 TYR A 131      -6.399   4.215   2.257  1.00 87.87           C
ATOM   1834  HD2 TYR A 131      -5.985   5.202   2.047  1.00 87.87           H
ATOM   1835  CE1 TYR A 131      -7.457   1.701   2.846  1.00 87.87           C
ATOM   1836  HE1 TYR A 131      -7.870   0.718   3.071  1.00 87.87           H
ATOM   1837  CE2 TYR A 131      -6.658   3.818   3.617  1.00 87.87           C
ATOM   1838  HE2 TYR A 131      -6.445   4.494   4.445  1.00 87.87           H
ATOM   1839  CZ  TYR A 131      -7.174   2.581   3.844  1.00 87.87           C
ATOM   1840  OH  TYR A 131      -7.418   2.206   5.128  1.00 87.87           O
ATOM   1841  HH  TYR A 131      -7.287   2.984   5.743  1.00 87.87           H
ATOM   1842  HN  TYR A 131      -4.152   3.166   0.209  1.00 87.87           H
ATOM   1843  N   SER A 132      -4.799   4.077  -2.809  1.00 90.59           N
ATOM   1844  CA  SER A 132      -4.676   4.622  -4.150  1.00 90.59           C
ATOM   1845  C   SER A 132      -4.210   3.532  -5.117  1.00 90.59           C
ATOM   1846  O   SER A 132      -4.714   3.431  -6.234  1.00 90.59           O
ATOM   1847  HA  SER A 132      -5.677   4.965  -4.415  1.00 90.59           H
ATOM   1848  CB  SER A 132      -3.708   5.806  -4.177  1.00 90.59           C
ATOM   1849 1HB  SER A 132      -3.607   6.168  -5.200  1.00 90.59           H
ATOM   1850 2HB  SER A 132      -4.120   6.625  -3.588  1.00 90.59           H
ATOM   1851  OG  SER A 132      -2.423   5.456  -3.669  1.00 90.59           O
ATOM   1852  HG  SER A 132      -2.293   5.858  -2.763  1.00 90.59           H
ATOM   1853  HN  SER A 132      -4.165   4.460  -2.137  1.00 90.59           H
ATOM   1854  N   CYS A 133      -3.252   2.743  -4.652  1.00 86.04           N
ATOM   1855  CA  CYS A 133      -2.691   1.684  -5.472  1.00 86.04           C
ATOM   1856  C   CYS A 133      -3.802   0.682  -5.789  1.00 86.04           C
ATOM   1857  O   CYS A 133      -3.970   0.278  -6.939  1.00 86.04           O
ATOM   1858  HA  CYS A 133      -2.323   2.155  -6.383  1.00 86.04           H
ATOM   1859  CB  CYS A 133      -1.496   1.013  -4.791  1.00 86.04           C
ATOM   1860 1HB  CYS A 133      -1.731   0.806  -3.747  1.00 86.04           H
ATOM   1861 2HB  CYS A 133      -1.286   0.055  -5.266  1.00 86.04           H
ATOM   1862  SG  CYS A 133      -0.026   2.098  -4.896  1.00 86.04           S
ATOM   1863  HG  CYS A 133      -0.418   2.956  -3.958  1.00 86.04           H
ATOM   1864  HN  CYS A 133      -2.861   2.820  -3.734  1.00 86.04           H
ATOM   1865  N   VAL A 134      -4.534   0.309  -4.749  1.00 84.00           N
ATOM   1866  CA  VAL A 134      -5.607  -0.659  -4.898  1.00 84.00           C
ATOM   1867  C   VAL A 134      -6.583  -0.172  -5.971  1.00 84.00           C
ATOM   1868  O   VAL A 134      -6.933  -0.919  -6.882  1.00 84.00           O
ATOM   1869  HA  VAL A 134      -5.161  -1.597  -5.229  1.00 84.00           H
ATOM   1870  CB  VAL A 134      -6.280  -0.906  -3.546  1.00 84.00           C
ATOM   1871  HB  VAL A 134      -6.300   0.039  -3.004  1.00 84.00           H
ATOM   1872  CG1 VAL A 134      -7.725  -1.373  -3.730  1.00 84.00           C
ATOM   1873 1HG1 VAL A 134      -8.288  -0.609  -4.266  1.00 84.00           H
ATOM   1874 2HG1 VAL A 134      -7.737  -2.301  -4.301  1.00 84.00           H
ATOM   1875 3HG1 VAL A 134      -8.180  -1.541  -2.754  1.00 84.00           H
ATOM   1876  CG2 VAL A 134      -5.481  -1.910  -2.712  1.00 84.00           C
ATOM   1877 1HG2 VAL A 134      -5.415  -2.857  -3.247  1.00 84.00           H
ATOM   1878 2HG2 VAL A 134      -4.478  -1.521  -2.537  1.00 84.00           H
ATOM   1879 3HG2 VAL A 134      -5.981  -2.067  -1.756  1.00 84.00           H
ATOM   1880  HN  VAL A 134      -4.403   0.655  -3.820  1.00 84.00           H
ATOM   1881  N   LEU A 135      -6.994   1.080  -5.827  1.00 86.62           N
ATOM   1882  CA  LEU A 135      -8.026   1.632  -6.687  1.00 86.62           C
ATOM   1883  C   LEU A 135      -7.489   1.739  -8.116  1.00 86.62           C
ATOM   1884  O   LEU A 135      -8.228   1.536  -9.078  1.00 86.62           O
ATOM   1885  HA  LEU A 135      -8.862   0.933  -6.685  1.00 86.62           H
ATOM   1886  CB  LEU A 135      -8.541   2.958  -6.123  1.00 86.62           C
ATOM   1887 1HB  LEU A 135      -7.693   3.629  -5.994  1.00 86.62           H
ATOM   1888 2HB  LEU A 135      -9.198   3.414  -6.864  1.00 86.62           H
ATOM   1889  CG  LEU A 135      -9.296   2.873  -4.795  1.00 86.62           C
ATOM   1890  HG  LEU A 135      -8.717   2.252  -4.112  1.00 86.62           H
ATOM   1891  CD1 LEU A 135      -9.427   4.254  -4.150  1.00 86.62           C
ATOM   1892 1HD1 LEU A 135      -8.434   4.663  -3.962  1.00 86.62           H
ATOM   1893 2HD1 LEU A 135      -9.973   4.918  -4.820  1.00 86.62           H
ATOM   1894 3HD1 LEU A 135      -9.968   4.165  -3.208  1.00 86.62           H
ATOM   1895  CD2 LEU A 135     -10.656   2.196  -4.980  1.00 86.62           C
ATOM   1896 1HD2 LEU A 135     -11.255   2.769  -5.686  1.00 86.62           H
ATOM   1897 2HD2 LEU A 135     -10.509   1.186  -5.363  1.00 86.62           H
ATOM   1898 3HD2 LEU A 135     -11.171   2.148  -4.020  1.00 86.62           H
ATOM   1899  HN  LEU A 135      -6.635   1.711  -5.139  1.00 86.62           H
ATOM   1900  N   LEU A 136      -6.206   2.058  -8.210  1.00 87.88           N
ATOM   1901  CA  LEU A 136      -5.566   2.214  -9.505  1.00 87.88           C
ATOM   1902  C   LEU A 136      -5.499   0.854 -10.203  1.00 87.88           C
ATOM   1903  O   LEU A 136      -5.787   0.749 -11.394  1.00 87.88           O
ATOM   1904  HA  LEU A 136      -6.193   2.877 -10.101  1.00 87.88           H
ATOM   1905  CB  LEU A 136      -4.204   2.894  -9.351  1.00 87.88           C
ATOM   1906 1HB  LEU A 136      -3.663   2.400  -8.545  1.00 87.88           H
ATOM   1907 2HB  LEU A 136      -3.634   2.731 -10.266  1.00 87.88           H
ATOM   1908  CG  LEU A 136      -4.234   4.397  -9.063  1.00 87.88           C
ATOM   1909  HG  LEU A 136      -4.945   4.576  -8.256  1.00 87.88           H
ATOM   1910  CD1 LEU A 136      -2.868   4.889  -8.581  1.00 87.88           C
ATOM   1911 1HD1 LEU A 136      -2.595   4.363  -7.666  1.00 87.88           H
ATOM   1912 2HD1 LEU A 136      -2.120   4.695  -9.349  1.00 87.88           H
ATOM   1913 3HD1 LEU A 136      -2.917   5.960  -8.383  1.00 87.88           H
ATOM   1914  CD2 LEU A 136      -4.727   5.179 -10.282  1.00 87.88           C
ATOM   1915 1HD2 LEU A 136      -4.060   4.998 -11.125  1.00 87.88           H
ATOM   1916 2HD2 LEU A 136      -5.735   4.853 -10.540  1.00 87.88           H
ATOM   1917 3HD2 LEU A 136      -4.738   6.244 -10.050  1.00 87.88           H
ATOM   1918  HN  LEU A 136      -5.608   2.208  -7.422  1.00 87.88           H
ATOM   1919  N   ILE A 137      -5.118  -0.153  -9.431  1.00 81.20           N
ATOM   1920  CA  ILE A 137      -4.982  -1.497  -9.967  1.00 81.20           C
ATOM   1921  C   ILE A 137      -6.339  -1.973 -10.489  1.00 81.20           C
ATOM   1922  O   ILE A 137      -6.419  -2.579 -11.556  1.00 81.20           O
ATOM   1923  HA  ILE A 137      -4.288  -1.445 -10.806  1.00 81.20           H
ATOM   1924  CB  ILE A 137      -4.363  -2.430  -8.924  1.00 81.20           C
ATOM   1925  HB  ILE A 137      -4.849  -2.242  -7.967  1.00 81.20           H
ATOM   1926  CG1 ILE A 137      -2.873  -2.135  -8.740  1.00 81.20           C
ATOM   1927 1HG1 ILE A 137      -2.322  -2.464  -9.621  1.00 81.20           H
ATOM   1928 2HG1 ILE A 137      -2.719  -1.059  -8.652  1.00 81.20           H
ATOM   1929  CG2 ILE A 137      -4.617  -3.896  -9.280  1.00 81.20           C
ATOM   1930 1HG2 ILE A 137      -5.691  -4.079  -9.319  1.00 81.20           H
ATOM   1931 2HG2 ILE A 137      -4.175  -4.116 -10.252  1.00 81.20           H
ATOM   1932 3HG2 ILE A 137      -4.167  -4.537  -8.522  1.00 81.20           H
ATOM   1933  CD1 ILE A 137      -2.324  -2.838  -7.497  1.00 81.20           C
ATOM   1934 1HD1 ILE A 137      -2.861  -2.488  -6.615  1.00 81.20           H
ATOM   1935 2HD1 ILE A 137      -2.457  -3.915  -7.600  1.00 81.20           H
ATOM   1936 3HD1 ILE A 137      -1.263  -2.611  -7.390  1.00 81.20           H
ATOM   1937  HN  ILE A 137      -4.904  -0.063  -8.458  1.00 81.20           H
ATOM   1938  N   MET A 138      -7.372  -1.680  -9.713  1.00 81.52           N
ATOM   1939  CA  MET A 138      -8.729  -2.004 -10.119  1.00 81.52           C
ATOM   1940  C   MET A 138      -9.071  -1.351 -11.459  1.00 81.52           C
ATOM   1941  O   MET A 138      -9.596  -2.007 -12.358  1.00 81.52           O
ATOM   1942  HA  MET A 138      -8.753  -3.089 -10.219  1.00 81.52           H
ATOM   1943  CB  MET A 138      -9.711  -1.522  -9.050  1.00 81.52           C
ATOM   1944 1HB  MET A 138      -9.634  -2.157  -8.167  1.00 81.52           H
ATOM   1945 2HB  MET A 138      -9.447  -0.511  -8.739  1.00 81.52           H
ATOM   1946  CG  MET A 138     -11.147  -1.541  -9.576  1.00 81.52           C
ATOM   1947 1HG  MET A 138     -11.226  -0.916 -10.465  1.00 81.52           H
ATOM   1948 2HG  MET A 138     -11.421  -2.554  -9.873  1.00 81.52           H
ATOM   1949  SD  MET A 138     -12.267  -0.954  -8.316  1.00 81.52           S
ATOM   1950  CE  MET A 138     -12.091   0.808  -8.543  1.00 81.52           C
ATOM   1951 1HE  MET A 138     -11.052   1.094  -8.380  1.00 81.52           H
ATOM   1952 2HE  MET A 138     -12.387   1.075  -9.557  1.00 81.52           H
ATOM   1953 3HE  MET A 138     -12.728   1.332  -7.829  1.00 81.52           H
ATOM   1954  HN  MET A 138      -7.293  -1.230  -8.824  1.00 81.52           H
ATOM   1955  N   CYS A 139      -8.761  -0.066 -11.552  1.00 84.77           N
ATOM   1956  CA  CYS A 139      -9.111   0.706 -12.732  1.00 84.77           C
ATOM   1957  C   CYS A 139      -8.348   0.130 -13.926  1.00 84.77           C
ATOM   1958  O   CYS A 139      -8.885   0.048 -15.029  1.00 84.77           O
ATOM   1959  HA  CYS A 139     -10.187   0.595 -12.870  1.00 84.77           H
ATOM   1960  CB  CYS A 139      -8.828   2.197 -12.537  1.00 84.77           C
ATOM   1961 1HB  CYS A 139      -7.824   2.335 -12.135  1.00 84.77           H
ATOM   1962 2HB  CYS A 139      -8.859   2.709 -13.499  1.00 84.77           H
ATOM   1963  SG  CYS A 139     -10.063   2.926 -11.401  1.00 84.77           S
ATOM   1964  HG  CYS A 139      -9.498   2.485 -10.280  1.00 84.77           H
ATOM   1965  HN  CYS A 139      -8.280   0.446 -10.839  1.00 84.77           H
ATOM   1966  N   ILE A 140      -7.106  -0.252 -13.665  1.00 81.85           N
ATOM   1967  CA  ILE A 140      -6.271  -0.839 -14.700  1.00 81.85           C
ATOM   1968  C   ILE A 140      -6.938  -2.111 -15.227  1.00 81.85           C
ATOM   1969  O   ILE A 140      -6.950  -2.356 -16.432  1.00 81.85           O
ATOM   1970  HA  ILE A 140      -6.207  -0.119 -15.515  1.00 81.85           H
ATOM   1971  CB  ILE A 140      -4.850  -1.060 -14.179  1.00 81.85           C
ATOM   1972  HB  ILE A 140      -4.915  -1.517 -13.191  1.00 81.85           H
ATOM   1973  CG1 ILE A 140      -4.113   0.270 -14.013  1.00 81.85           C
ATOM   1974 1HG1 ILE A 140      -3.857   0.673 -14.993  1.00 81.85           H
ATOM   1975 2HG1 ILE A 140      -4.769   0.996 -13.532  1.00 81.85           H
ATOM   1976  CG2 ILE A 140      -4.082  -2.033 -15.077  1.00 81.85           C
ATOM   1977 1HG2 ILE A 140      -4.599  -2.992 -15.099  1.00 81.85           H
ATOM   1978 2HG2 ILE A 140      -4.025  -1.627 -16.087  1.00 81.85           H
ATOM   1979 3HG2 ILE A 140      -3.075  -2.172 -14.684  1.00 81.85           H
ATOM   1980  CD1 ILE A 140      -2.841   0.093 -13.181  1.00 81.85           C
ATOM   1981 1HD1 ILE A 140      -3.103  -0.286 -12.193  1.00 81.85           H
ATOM   1982 2HD1 ILE A 140      -2.177  -0.614 -13.678  1.00 81.85           H
ATOM   1983 3HD1 ILE A 140      -2.337   1.054 -13.079  1.00 81.85           H
ATOM   1984  HN  ILE A 140      -6.671  -0.167 -12.769  1.00 81.85           H
ATOM   1985  N   SER A 141      -7.477  -2.887 -14.298  1.00 76.04           N
ATOM   1986  CA  SER A 141      -8.057  -4.174 -14.642  1.00 76.04           C
ATOM   1987  C   SER A 141      -9.287  -3.973 -15.529  1.00 76.04           C
ATOM   1988  O   SER A 141      -9.485  -4.705 -16.498  1.00 76.04           O
ATOM   1989  HA  SER A 141      -7.276  -4.706 -15.186  1.00 76.04           H
ATOM   1990  CB  SER A 141      -8.431  -4.963 -13.386  1.00 76.04           C
ATOM   1991 1HB  SER A 141      -9.196  -4.420 -12.832  1.00 76.04           H
ATOM   1992 2HB  SER A 141      -8.867  -5.920 -13.675  1.00 76.04           H
ATOM   1993  OG  SER A 141      -7.305  -5.190 -12.543  1.00 76.04           O
ATOM   1994  HG  SER A 141      -7.196  -4.427 -11.906  1.00 76.04           H
ATOM   1995  HN  SER A 141      -7.521  -2.650 -13.328  1.00 76.04           H
ATOM   1996  N   VAL A 142     -10.082  -2.977 -15.166  1.00 78.50           N
ATOM   1997  CA  VAL A 142     -11.270  -2.648 -15.937  1.00 78.50           C
ATOM   1998  C   VAL A 142     -10.853  -2.167 -17.328  1.00 78.50           C
ATOM   1999  O   VAL A 142     -11.451  -2.558 -18.329  1.00 78.50           O
ATOM   2000  HA  VAL A 142     -11.856  -3.561 -16.043  1.00 78.50           H
ATOM   2001  CB  VAL A 142     -12.118  -1.625 -15.180  1.00 78.50           C
ATOM   2002  HB  VAL A 142     -11.486  -0.765 -14.957  1.00 78.50           H
ATOM   2003  CG1 VAL A 142     -13.287  -1.139 -16.039  1.00 78.50           C
ATOM   2004 1HG1 VAL A 142     -12.902  -0.671 -16.946  1.00 78.50           H
ATOM   2005 2HG1 VAL A 142     -13.918  -1.986 -16.307  1.00 78.50           H
ATOM   2006 3HG1 VAL A 142     -13.873  -0.412 -15.477  1.00 78.50           H
ATOM   2007  CG2 VAL A 142     -12.616  -2.200 -13.852  1.00 78.50           C
ATOM   2008 1HG2 VAL A 142     -13.224  -3.084 -14.044  1.00 78.50           H
ATOM   2009 2HG2 VAL A 142     -11.762  -2.473 -13.232  1.00 78.50           H
ATOM   2010 3HG2 VAL A 142     -13.216  -1.451 -13.334  1.00 78.50           H
ATOM   2011  HN  VAL A 142      -9.927  -2.401 -14.364  1.00 78.50           H
ATOM   2012  N   ASP A 143      -9.829  -1.326 -17.346  1.00 78.48           N
ATOM   2013  CA  ASP A 143      -9.384  -0.715 -18.587  1.00 78.48           C
ATOM   2014  C   ASP A 143      -8.902  -1.807 -19.544  1.00 78.48           C
ATOM   2015  O   ASP A 143      -9.169  -1.749 -20.743  1.00 78.48           O
ATOM   2016  HA  ASP A 143     -10.253  -0.180 -18.970  1.00 78.48           H
ATOM   2017  CB  ASP A 143      -8.220   0.246 -18.341  1.00 78.48           C
ATOM   2018 1HB  ASP A 143      -8.460   0.909 -17.511  1.00 78.48           H
ATOM   2019 2HB  ASP A 143      -7.333  -0.318 -18.053  1.00 78.48           H
ATOM   2020  CG  ASP A 143      -7.919   1.075 -19.592  1.00 78.48           C
ATOM   2021  OD1 ASP A 143      -8.885   1.656 -20.133  1.00 78.48           O
ATOM   2022  OD2 ASP A 143      -6.731   1.108 -19.979  1.00 78.48           O
ATOM   2023  HN  ASP A 143      -9.308  -1.062 -16.534  1.00 78.48           H
ATOM   2024  N   ARG A 144      -8.200  -2.778 -18.978  1.00 73.94           N
ATOM   2025  CA  ARG A 144      -7.697  -3.893 -19.761  1.00 73.94           C
ATOM   2026  C   ARG A 144      -8.858  -4.674 -20.379  1.00 73.94           C
ATOM   2027  O   ARG A 144      -8.813  -5.035 -21.554  1.00 73.94           O
ATOM   2028  HA  ARG A 144      -7.078  -3.435 -20.533  1.00 73.94           H
ATOM   2029  CB  ARG A 144      -6.857  -4.838 -18.899  1.00 73.94           C
ATOM   2030 1HB  ARG A 144      -7.307  -4.930 -17.911  1.00 73.94           H
ATOM   2031 2HB  ARG A 144      -6.855  -5.835 -19.342  1.00 73.94           H
ATOM   2032  CG  ARG A 144      -5.421  -4.329 -18.767  1.00 73.94           C
ATOM   2033 1HG  ARG A 144      -4.993  -4.177 -19.758  1.00 73.94           H
ATOM   2034 2HG  ARG A 144      -5.419  -3.361 -18.266  1.00 73.94           H
ATOM   2035  CD  ARG A 144      -4.559  -5.319 -17.980  1.00 73.94           C
ATOM   2036 1HD  ARG A 144      -4.821  -5.281 -16.923  1.00 73.94           H
ATOM   2037 2HD  ARG A 144      -4.754  -6.335 -18.321  1.00 73.94           H
ATOM   2038  NE  ARG A 144      -3.126  -4.993 -18.156  1.00 73.94           N
ATOM   2039  HE  ARG A 144      -2.892  -4.169 -18.673  1.00 73.94           H
ATOM   2040  CZ  ARG A 144      -2.122  -5.732 -17.666  1.00 73.94           C
ATOM   2041  NH1 ARG A 144      -2.376  -6.846 -16.965  1.00 73.94           N
ATOM   2042 1HH1 ARG A 144      -3.321  -7.131 -16.805  1.00 73.94           H
ATOM   2043 2HH1 ARG A 144      -1.621  -7.392 -16.603  1.00 73.94           H
ATOM   2044  NH2 ARG A 144      -0.859  -5.341 -17.887  1.00 73.94           N
ATOM   2045 1HH2 ARG A 144      -0.098  -5.882 -17.528  1.00 73.94           H
ATOM   2046 2HH2 ARG A 144      -0.678  -4.509 -18.411  1.00 73.94           H
ATOM   2047  HN  ARG A 144      -7.974  -2.810 -18.004  1.00 73.94           H
ATOM   2048  N   TYR A 145      -9.872  -4.913 -19.559  1.00 72.66           N
ATOM   2049  CA  TYR A 145     -11.050  -5.630 -20.015  1.00 72.66           C
ATOM   2050  C   TYR A 145     -11.688  -4.930 -21.217  1.00 72.66           C
ATOM   2051  O   TYR A 145     -11.979  -5.567 -22.228  1.00 72.66           O
ATOM   2052  HA  TYR A 145     -10.740  -6.633 -20.310  1.00 72.66           H
ATOM   2053  CB  TYR A 145     -12.036  -5.609 -18.845  1.00 72.66           C
ATOM   2054 1HB  TYR A 145     -11.660  -6.257 -18.054  1.00 72.66           H
ATOM   2055 2HB  TYR A 145     -12.077  -4.599 -18.437  1.00 72.66           H
ATOM   2056  CG  TYR A 145     -13.453  -6.051 -19.217  1.00 72.66           C
ATOM   2057  CD1 TYR A 145     -14.486  -5.136 -19.207  1.00 72.66           C
ATOM   2058  HD1 TYR A 145     -14.292  -4.098 -18.934  1.00 72.66           H
ATOM   2059  CD2 TYR A 145     -13.697  -7.364 -19.562  1.00 72.66           C
ATOM   2060  HD2 TYR A 145     -12.881  -8.087 -19.570  1.00 72.66           H
ATOM   2061  CE1 TYR A 145     -15.819  -5.552 -19.557  1.00 72.66           C
ATOM   2062  HE1 TYR A 145     -16.644  -4.839 -19.553  1.00 72.66           H
ATOM   2063  CE2 TYR A 145     -15.031  -7.780 -19.912  1.00 72.66           C
ATOM   2064  HE2 TYR A 145     -15.238  -8.814 -20.186  1.00 72.66           H
ATOM   2065  CZ  TYR A 145     -16.026  -6.853 -19.892  1.00 72.66           C
ATOM   2066  OH  TYR A 145     -17.285  -7.246 -20.222  1.00 72.66           O
ATOM   2067  HH  TYR A 145     -17.919  -6.479 -20.126  1.00 72.66           H
ATOM   2068  HN  TYR A 145      -9.896  -4.625 -18.602  1.00 72.66           H
ATOM   2069  N   ILE A 146     -11.887  -3.629 -21.066  1.00 74.80           N
ATOM   2070  CA  ILE A 146     -12.540  -2.847 -22.102  1.00 74.80           C
ATOM   2071  C   ILE A 146     -11.710  -2.915 -23.386  1.00 74.80           C
ATOM   2072  O   ILE A 146     -12.259  -3.053 -24.478  1.00 74.80           O
ATOM   2073  HA  ILE A 146     -13.510  -3.305 -22.294  1.00 74.80           H
ATOM   2074  CB  ILE A 146     -12.801  -1.421 -21.613  1.00 74.80           C
ATOM   2075  HB  ILE A 146     -11.872  -1.026 -21.200  1.00 74.80           H
ATOM   2076  CG1 ILE A 146     -13.836  -1.409 -20.487  1.00 74.80           C
ATOM   2077 1HG1 ILE A 146     -14.819  -1.655 -20.889  1.00 74.80           H
ATOM   2078 2HG1 ILE A 146     -13.591  -2.176 -19.753  1.00 74.80           H
ATOM   2079  CG2 ILE A 146     -13.204  -0.508 -22.773  1.00 74.80           C
ATOM   2080 1HG2 ILE A 146     -12.402  -0.483 -23.511  1.00 74.80           H
ATOM   2081 2HG2 ILE A 146     -14.113  -0.890 -23.237  1.00 74.80           H
ATOM   2082 3HG2 ILE A 146     -13.383   0.499 -22.397  1.00 74.80           H
ATOM   2083  CD1 ILE A 146     -13.887  -0.040 -19.804  1.00 74.80           C
ATOM   2084 1HD1 ILE A 146     -12.909   0.192 -19.382  1.00 74.80           H
ATOM   2085 2HD1 ILE A 146     -14.157   0.721 -20.535  1.00 74.80           H
ATOM   2086 3HD1 ILE A 146     -14.631  -0.059 -19.008  1.00 74.80           H
ATOM   2087  HN  ILE A 146     -11.610  -3.111 -20.257  1.00 74.80           H
ATOM   2088  N   ALA A 147     -10.400  -2.814 -23.212  1.00 74.92           N
ATOM   2089  CA  ALA A 147      -9.496  -2.760 -24.348  1.00 74.92           C
ATOM   2090  C   ALA A 147      -9.598  -4.067 -25.137  1.00 74.92           C
ATOM   2091  O   ALA A 147      -9.398  -4.081 -26.351  1.00 74.92           O
ATOM   2092  HA  ALA A 147      -9.814  -1.935 -24.986  1.00 74.92           H
ATOM   2093  CB  ALA A 147      -8.074  -2.485 -23.857  1.00 74.92           C
ATOM   2094 1HB  ALA A 147      -8.050  -1.532 -23.329  1.00 74.92           H
ATOM   2095 2HB  ALA A 147      -7.762  -3.282 -23.182  1.00 74.92           H
ATOM   2096 3HB  ALA A 147      -7.396  -2.445 -24.710  1.00 74.92           H
ATOM   2097  HN  ALA A 147      -9.957  -2.769 -22.317  1.00 74.92           H
ATOM   2098  N   ILE A 148      -9.909  -5.134 -24.416  1.00 70.46           N
ATOM   2099  CA  ILE A 148      -9.982  -6.452 -25.022  1.00 70.46           C
ATOM   2100  C   ILE A 148     -11.373  -6.654 -25.627  1.00 70.46           C
ATOM   2101  O   ILE A 148     -11.498  -7.049 -26.785  1.00 70.46           O
ATOM   2102  HA  ILE A 148      -9.248  -6.483 -25.827  1.00 70.46           H
ATOM   2103  CB  ILE A 148      -9.590  -7.531 -24.010  1.00 70.46           C
ATOM   2104  HB  ILE A 148     -10.162  -7.367 -23.097  1.00 70.46           H
ATOM   2105  CG1 ILE A 148      -8.109  -7.422 -23.640  1.00 70.46           C
ATOM   2106 1HG1 ILE A 148      -7.495  -7.725 -24.489  1.00 70.46           H
ATOM   2107 2HG1 ILE A 148      -7.860  -6.384 -23.421  1.00 70.46           H
ATOM   2108  CG2 ILE A 148      -9.951  -8.925 -24.526  1.00 70.46           C
ATOM   2109 1HG2 ILE A 148     -11.026  -8.981 -24.698  1.00 70.46           H
ATOM   2110 2HG2 ILE A 148      -9.423  -9.114 -25.461  1.00 70.46           H
ATOM   2111 3HG2 ILE A 148      -9.661  -9.672 -23.787  1.00 70.46           H
ATOM   2112  CD1 ILE A 148      -7.781  -8.298 -22.429  1.00 70.46           C
ATOM   2113 1HD1 ILE A 148      -8.379  -7.977 -21.576  1.00 70.46           H
ATOM   2114 2HD1 ILE A 148      -8.008  -9.338 -22.660  1.00 70.46           H
ATOM   2115 3HD1 ILE A 148      -6.722  -8.202 -22.187  1.00 70.46           H
ATOM   2116  HN  ILE A 148     -10.108  -5.108 -23.436  1.00 70.46           H
ATOM   2117  N   ALA A 149     -12.382  -6.374 -24.816  1.00 70.94           N
ATOM   2118  CA  ALA A 149     -13.744  -6.748 -25.159  1.00 70.94           C
ATOM   2119  C   ALA A 149     -14.262  -5.820 -26.259  1.00 70.94           C
ATOM   2120  O   ALA A 149     -15.005  -6.251 -27.140  1.00 70.94           O
ATOM   2121  HA  ALA A 149     -13.721  -7.770 -25.537  1.00 70.94           H
ATOM   2122  CB  ALA A 149     -14.616  -6.707 -23.903  1.00 70.94           C
ATOM   2123 1HB  ALA A 149     -14.223  -7.405 -23.164  1.00 70.94           H
ATOM   2124 2HB  ALA A 149     -14.610  -5.698 -23.489  1.00 70.94           H
ATOM   2125 3HB  ALA A 149     -15.637  -6.988 -24.160  1.00 70.94           H
ATOM   2126  HN  ALA A 149     -12.282  -5.900 -23.941  1.00 70.94           H
ATOM   2127  N   GLN A 150     -13.849  -4.564 -26.173  1.00 73.55           N
ATOM   2128  CA  GLN A 150     -14.387  -3.538 -27.050  1.00 73.55           C
ATOM   2129  C   GLN A 150     -13.258  -2.865 -27.834  1.00 73.55           C
ATOM   2130  O   GLN A 150     -13.239  -1.643 -27.974  1.00 73.55           O
ATOM   2131  HA  GLN A 150     -15.052  -4.063 -27.736  1.00 73.55           H
ATOM   2132  CB  GLN A 150     -15.195  -2.508 -26.258  1.00 73.55           C
ATOM   2133 1HB  GLN A 150     -14.544  -2.000 -25.545  1.00 73.55           H
ATOM   2134 2HB  GLN A 150     -15.583  -1.746 -26.934  1.00 73.55           H
ATOM   2135  CG  GLN A 150     -16.353  -3.175 -25.513  1.00 73.55           C
ATOM   2136 1HG  GLN A 150     -16.843  -3.896 -26.167  1.00 73.55           H
ATOM   2137 2HG  GLN A 150     -15.969  -3.730 -24.658  1.00 73.55           H
ATOM   2138  CD  GLN A 150     -17.370  -2.135 -25.038  1.00 73.55           C
ATOM   2139  OE1 GLN A 150     -17.253  -0.950 -25.299  1.00 73.55           O
ATOM   2140  NE2 GLN A 150     -18.373  -2.645 -24.328  1.00 73.55           N
ATOM   2141 1HE2 GLN A 150     -18.410  -3.628 -24.150  1.00 73.55           H
ATOM   2142 2HE2 GLN A 150     -19.090  -2.044 -23.973  1.00 73.55           H
ATOM   2143  HN  GLN A 150     -13.162  -4.245 -25.521  1.00 73.55           H
ATOM   2144  N   ALA A 151     -12.346  -3.691 -28.323  1.00 66.88           N
ATOM   2145  CA  ALA A 151     -11.095  -3.189 -28.866  1.00 66.88           C
ATOM   2146  C   ALA A 151     -11.389  -2.042 -29.835  1.00 66.88           C
ATOM   2147  O   ALA A 151     -10.715  -1.013 -29.808  1.00 66.88           O
ATOM   2148  HA  ALA A 151     -10.502  -2.807 -28.034  1.00 66.88           H
ATOM   2149  CB  ALA A 151     -10.331  -4.334 -29.532  1.00 66.88           C
ATOM   2150 1HB  ALA A 151     -10.121  -5.109 -28.794  1.00 66.88           H
ATOM   2151 2HB  ALA A 151     -10.933  -4.753 -30.337  1.00 66.88           H
ATOM   2152 3HB  ALA A 151      -9.392  -3.957 -29.939  1.00 66.88           H
ATOM   2153  HN  ALA A 151     -12.450  -4.685 -28.353  1.00 66.88           H
ATOM   2154  N   MET A 152     -12.395  -2.258 -30.670  1.00 69.32           N
ATOM   2155  CA  MET A 152     -12.725  -1.298 -31.709  1.00 69.32           C
ATOM   2156  C   MET A 152     -13.237   0.011 -31.104  1.00 69.32           C
ATOM   2157  O   MET A 152     -12.787   1.091 -31.481  1.00 69.32           O
ATOM   2158  HA  MET A 152     -11.795  -1.118 -32.248  1.00 69.32           H
ATOM   2159  CB  MET A 152     -13.796  -1.889 -32.629  1.00 69.32           C
ATOM   2160 1HB  MET A 152     -14.576  -2.358 -32.030  1.00 69.32           H
ATOM   2161 2HB  MET A 152     -14.269  -1.091 -33.201  1.00 69.32           H
ATOM   2162  CG  MET A 152     -13.190  -2.919 -33.584  1.00 69.32           C
ATOM   2163 1HG  MET A 152     -12.102  -2.886 -33.526  1.00 69.32           H
ATOM   2164 2HG  MET A 152     -13.495  -3.923 -33.290  1.00 69.32           H
ATOM   2165  SD  MET A 152     -13.720  -2.586 -35.256  1.00 69.32           S
ATOM   2166  CE  MET A 152     -15.374  -3.256 -35.195  1.00 69.32           C
ATOM   2167 1HE  MET A 152     -15.328  -4.316 -34.948  1.00 69.32           H
ATOM   2168 2HE  MET A 152     -15.951  -2.730 -34.435  1.00 69.32           H
ATOM   2169 3HE  MET A 152     -15.853  -3.130 -36.167  1.00 69.32           H
ATOM   2170  HN  MET A 152     -12.979  -3.070 -30.644  1.00 69.32           H
ATOM   2171  N   ARG A 153     -14.171  -0.130 -30.174  1.00 69.39           N
ATOM   2172  CA  ARG A 153     -14.755   1.028 -29.520  1.00 69.39           C
ATOM   2173  C   ARG A 153     -13.708   1.734 -28.656  1.00 69.39           C
ATOM   2174  O   ARG A 153     -13.725   2.958 -28.530  1.00 69.39           O
ATOM   2175  HA  ARG A 153     -15.089   1.670 -30.335  1.00 69.39           H
ATOM   2176  CB  ARG A 153     -15.941   0.625 -28.642  1.00 69.39           C
ATOM   2177 1HB  ARG A 153     -15.662  -0.221 -28.014  1.00 69.39           H
ATOM   2178 2HB  ARG A 153     -16.200   1.446 -27.974  1.00 69.39           H
ATOM   2179  CG  ARG A 153     -17.155   0.254 -29.497  1.00 69.39           C
ATOM   2180 1HG  ARG A 153     -17.378   1.066 -30.189  1.00 69.39           H
ATOM   2181 2HG  ARG A 153     -16.925  -0.625 -30.099  1.00 69.39           H
ATOM   2182  CD  ARG A 153     -18.377  -0.028 -28.621  1.00 69.39           C
ATOM   2183 1HD  ARG A 153     -18.206  -0.921 -28.019  1.00 69.39           H
ATOM   2184 2HD  ARG A 153     -18.536   0.797 -27.927  1.00 69.39           H
ATOM   2185  NE  ARG A 153     -19.576  -0.213 -29.469  1.00 69.39           N
ATOM   2186  HE  ARG A 153     -19.466  -0.134 -30.460  1.00 69.39           H
ATOM   2187  CZ  ARG A 153     -20.800  -0.480 -28.992  1.00 69.39           C
ATOM   2188  NH1 ARG A 153     -21.005  -0.596 -27.673  1.00 69.39           N
ATOM   2189 1HH1 ARG A 153     -20.242  -0.484 -27.036  1.00 69.39           H
ATOM   2190 2HH1 ARG A 153     -21.921  -0.795 -27.326  1.00 69.39           H
ATOM   2191  NH2 ARG A 153     -21.815  -0.628 -29.854  1.00 69.39           N
ATOM   2192 1HH2 ARG A 153     -22.734  -0.827 -29.515  1.00 69.39           H
ATOM   2193 2HH2 ARG A 153     -21.653  -0.539 -30.837  1.00 69.39           H
ATOM   2194  HN  ARG A 153     -14.527  -1.013 -29.869  1.00 69.39           H
ATOM   2195  N   ALA A 154     -12.821   0.933 -28.084  1.00 69.88           N
ATOM   2196  CA  ALA A 154     -11.811   1.458 -27.181  1.00 69.88           C
ATOM   2197  C   ALA A 154     -10.907   2.429 -27.942  1.00 69.88           C
ATOM   2198  O   ALA A 154     -10.365   3.366 -27.358  1.00 69.88           O
ATOM   2199  HA  ALA A 154     -12.326   2.000 -26.387  1.00 69.88           H
ATOM   2200  CB  ALA A 154     -11.030   0.299 -26.559  1.00 69.88           C
ATOM   2201 1HB  ALA A 154     -11.713  -0.345 -26.005  1.00 69.88           H
ATOM   2202 2HB  ALA A 154     -10.547  -0.278 -27.348  1.00 69.88           H
ATOM   2203 3HB  ALA A 154     -10.272   0.693 -25.882  1.00 69.88           H
ATOM   2204  HN  ALA A 154     -12.786  -0.056 -28.229  1.00 69.88           H
ATOM   2205  N   HIS A 155     -10.772   2.172 -29.235  1.00 71.36           N
ATOM   2206  CA  HIS A 155      -9.883   2.965 -30.067  1.00 71.36           C
ATOM   2207  C   HIS A 155     -10.516   4.332 -30.336  1.00 71.36           C
ATOM   2208  O   HIS A 155      -9.862   5.363 -30.187  1.00 71.36           O
ATOM   2209  HA  HIS A 155      -8.964   3.105 -29.498  1.00 71.36           H
ATOM   2210  CB  HIS A 155      -9.527   2.213 -31.351  1.00 71.36           C
ATOM   2211 1HB  HIS A 155      -9.213   1.202 -31.093  1.00 71.36           H
ATOM   2212 2HB  HIS A 155     -10.422   2.122 -31.967  1.00 71.36           H
ATOM   2213  CG  HIS A 155      -8.438   2.871 -32.166  1.00 71.36           C
ATOM   2214  ND1 HIS A 155      -8.700   3.812 -33.146  1.00 71.36           N
ATOM   2215  HD1 HIS A 155      -9.605   4.144 -33.411  1.00 71.36           H
ATOM   2216  CD2 HIS A 155      -7.083   2.715 -32.134  1.00 71.36           C
ATOM   2217  HD2 HIS A 155      -6.535   2.045 -31.472  1.00 71.36           H
ATOM   2218  CE1 HIS A 155      -7.548   4.196 -33.675  1.00 71.36           C
ATOM   2219  HE1 HIS A 155      -7.421   4.929 -34.472  1.00 71.36           H
ATOM   2220  NE2 HIS A 155      -6.547   3.515 -33.047  1.00 71.36           N
ATOM   2221  HN  HIS A 155     -11.256   1.438 -29.713  1.00 71.36           H
ATOM   2222  N   THR A 156     -11.781   4.296 -30.728  1.00 73.44           N
ATOM   2223  CA  THR A 156     -12.472   5.507 -31.137  1.00 73.44           C
ATOM   2224  C   THR A 156     -12.668   6.439 -29.940  1.00 73.44           C
ATOM   2225  O   THR A 156     -12.660   7.660 -30.091  1.00 73.44           O
ATOM   2226  HA  THR A 156     -11.845   6.035 -31.855  1.00 73.44           H
ATOM   2227  CB  THR A 156     -13.785   5.098 -31.809  1.00 73.44           C
ATOM   2228  HB  THR A 156     -14.485   5.932 -31.835  1.00 73.44           H
ATOM   2229  OG1 THR A 156     -14.213   3.958 -31.069  1.00 73.44           O
ATOM   2230  HG1 THR A 156     -15.173   3.760 -31.270  1.00 73.44           H
ATOM   2231  CG2 THR A 156     -13.575   4.564 -33.227  1.00 73.44           C
ATOM   2232 1HG2 THR A 156     -12.927   3.688 -33.194  1.00 73.44           H
ATOM   2233 2HG2 THR A 156     -13.110   5.336 -33.841  1.00 73.44           H
ATOM   2234 3HG2 THR A 156     -14.537   4.289 -33.658  1.00 73.44           H
ATOM   2235  HN  THR A 156     -12.330   3.461 -30.768  1.00 73.44           H
ATOM   2236  N   TRP A 157     -12.838   5.829 -28.776  1.00 76.75           N
ATOM   2237  CA  TRP A 157     -13.189   6.579 -27.582  1.00 76.75           C
ATOM   2238  C   TRP A 157     -11.901   6.858 -26.804  1.00 76.75           C
ATOM   2239  O   TRP A 157     -11.943   7.132 -25.605  1.00 76.75           O
ATOM   2240  HA  TRP A 157     -13.643   7.517 -27.899  1.00 76.75           H
ATOM   2241  CB  TRP A 157     -14.237   5.833 -26.754  1.00 76.75           C
ATOM   2242 1HB  TRP A 157     -13.934   4.790 -26.656  1.00 76.75           H
ATOM   2243 2HB  TRP A 157     -14.259   6.254 -25.749  1.00 76.75           H
ATOM   2244  CG  TRP A 157     -15.648   5.885 -27.345  1.00 76.75           C
ATOM   2245  CD1 TRP A 157     -16.038   5.548 -28.582  1.00 76.75           C
ATOM   2246  HD1 TRP A 157     -15.366   5.179 -29.357  1.00 76.75           H
ATOM   2247  CD2 TRP A 157     -16.848   6.314 -26.667  1.00 76.75           C
ATOM   2248  NE1 TRP A 157     -17.395   5.729 -28.751  1.00 76.75           N
ATOM   2249  HE1 TRP A 157     -17.917   5.547 -29.584  1.00 76.75           H
ATOM   2250  CE2 TRP A 157     -17.904   6.209 -27.550  1.00 76.75           C
ATOM   2251  CE3 TRP A 157     -17.035   6.775 -25.352  1.00 76.75           C
ATOM   2252  HE3 TRP A 157     -16.218   6.867 -24.637  1.00 76.75           H
ATOM   2253  CZ2 TRP A 157     -19.220   6.547 -27.214  1.00 76.75           C
ATOM   2254  HZ2 TRP A 157     -20.037   6.455 -27.929  1.00 76.75           H
ATOM   2255  CZ3 TRP A 157     -18.356   7.109 -25.032  1.00 76.75           C
ATOM   2256  HZ3 TRP A 157     -18.557   7.473 -24.025  1.00 76.75           H
ATOM   2257  CH2 TRP A 157     -19.430   7.010 -25.909  1.00 76.75           C
ATOM   2258  HH2 TRP A 157     -20.432   7.290 -25.583  1.00 76.75           H
ATOM   2259  HN  TRP A 157     -12.740   4.843 -28.642  1.00 76.75           H
ATOM   2260  N   ARG A 158     -10.787   6.779 -27.517  1.00 76.63           N
ATOM   2261  CA  ARG A 158      -9.484   6.811 -26.876  1.00 76.63           C
ATOM   2262  C   ARG A 158      -9.315   8.108 -26.082  1.00 76.63           C
ATOM   2263  O   ARG A 158      -8.858   8.086 -24.940  1.00 76.63           O
ATOM   2264  HA  ARG A 158      -9.476   5.943 -26.216  1.00 76.63           H
ATOM   2265  CB  ARG A 158      -8.360   6.703 -27.908  1.00 76.63           C
ATOM   2266 1HB  ARG A 158      -8.493   5.799 -28.503  1.00 76.63           H
ATOM   2267 2HB  ARG A 158      -8.409   7.547 -28.595  1.00 76.63           H
ATOM   2268  CG  ARG A 158      -6.990   6.673 -27.226  1.00 76.63           C
ATOM   2269 1HG  ARG A 158      -6.862   7.571 -26.621  1.00 76.63           H
ATOM   2270 2HG  ARG A 158      -6.936   5.822 -26.547  1.00 76.63           H
ATOM   2271  CD  ARG A 158      -5.865   6.581 -28.258  1.00 76.63           C
ATOM   2272 1HD  ARG A 158      -6.030   5.725 -28.913  1.00 76.63           H
ATOM   2273 2HD  ARG A 158      -5.866   7.470 -28.889  1.00 76.63           H
ATOM   2274  NE  ARG A 158      -4.560   6.449 -27.574  1.00 76.63           N
ATOM   2275  HE  ARG A 158      -4.522   6.647 -26.594  1.00 76.63           H
ATOM   2276  CZ  ARG A 158      -3.425   6.082 -28.185  1.00 76.63           C
ATOM   2277  NH1 ARG A 158      -3.417   5.805 -29.496  1.00 76.63           N
ATOM   2278 1HH1 ARG A 158      -4.262   5.872 -30.026  1.00 76.63           H
ATOM   2279 2HH1 ARG A 158      -2.566   5.531 -29.944  1.00 76.63           H
ATOM   2280  NH2 ARG A 158      -2.298   5.995 -27.464  1.00 76.63           N
ATOM   2281 1HH2 ARG A 158      -1.443   5.723 -27.905  1.00 76.63           H
ATOM   2282 2HH2 ARG A 158      -2.312   6.204 -26.487  1.00 76.63           H
ATOM   2283  HN  ARG A 158     -10.766   6.694 -28.513  1.00 76.63           H
ATOM   2284  N   GLU A 159      -9.693   9.207 -26.718  1.00 79.40           N
ATOM   2285  CA  GLU A 159      -9.499  10.519 -26.125  1.00 79.40           C
ATOM   2286  C   GLU A 159     -10.401  10.687 -24.901  1.00 79.40           C
ATOM   2287  O   GLU A 159      -9.947  11.126 -23.845  1.00 79.40           O
ATOM   2288  HA  GLU A 159      -8.453  10.547 -25.819  1.00 79.40           H
ATOM   2289  CB  GLU A 159      -9.752  11.627 -27.149  1.00 79.40           C
ATOM   2290 1HB  GLU A 159     -10.676  11.423 -27.690  1.00 79.40           H
ATOM   2291 2HB  GLU A 159      -9.749  12.596 -26.650  1.00 79.40           H
ATOM   2292  CG  GLU A 159      -8.632  11.676 -28.191  1.00 79.40           C
ATOM   2293 1HG  GLU A 159      -7.665  11.608 -27.694  1.00 79.40           H
ATOM   2294 2HG  GLU A 159      -8.711  10.816 -28.855  1.00 79.40           H
ATOM   2295  CD  GLU A 159      -8.702  12.967 -29.010  1.00 79.40           C
ATOM   2296  OE1 GLU A 159      -7.665  13.309 -29.618  1.00 79.40           O
ATOM   2297  OE2 GLU A 159      -9.790  13.582 -29.008  1.00 79.40           O
ATOM   2298  HN  GLU A 159     -10.123   9.211 -27.620  1.00 79.40           H
ATOM   2299  N   LYS A 160     -11.664  10.330 -25.083  1.00 83.34           N
ATOM   2300  CA  LYS A 160     -12.631  10.418 -24.002  1.00 83.34           C
ATOM   2301  C   LYS A 160     -12.133   9.597 -22.811  1.00 83.34           C
ATOM   2302  O   LYS A 160     -12.215  10.043 -21.667  1.00 83.34           O
ATOM   2303  HA  LYS A 160     -12.689  11.464 -23.700  1.00 83.34           H
ATOM   2304  CB  LYS A 160     -14.021  10.009 -24.492  1.00 83.34           C
ATOM   2305 1HB  LYS A 160     -13.955   9.077 -25.052  1.00 83.34           H
ATOM   2306 2HB  LYS A 160     -14.671   9.822 -23.637  1.00 83.34           H
ATOM   2307  CG  LYS A 160     -14.633  11.098 -25.375  1.00 83.34           C
ATOM   2308 1HG  LYS A 160     -14.600  12.055 -24.855  1.00 83.34           H
ATOM   2309 2HG  LYS A 160     -14.042  11.209 -26.284  1.00 83.34           H
ATOM   2310  CD  LYS A 160     -16.080  10.760 -25.740  1.00 83.34           C
ATOM   2311 1HD  LYS A 160     -16.105   9.843 -26.329  1.00 83.34           H
ATOM   2312 2HD  LYS A 160     -16.653  10.571 -24.832  1.00 83.34           H
ATOM   2313  CE  LYS A 160     -16.727  11.899 -26.531  1.00 83.34           C
ATOM   2314 1HE  LYS A 160     -16.678  12.823 -25.955  1.00 83.34           H
ATOM   2315 2HE  LYS A 160     -16.173  12.069 -27.454  1.00 83.34           H
ATOM   2316  NZ  LYS A 160     -18.137  11.576 -26.844  1.00 83.34           N
ATOM   2317 1HZ  LYS A 160     -18.548  12.338 -27.372  1.00 83.34           H
ATOM   2318 2HZ  LYS A 160     -18.175  10.725 -27.394  1.00 83.34           H
ATOM   2319 3HZ  LYS A 160     -18.653  11.445 -25.982  1.00 83.34           H
ATOM   2320  HN  LYS A 160     -12.029   9.986 -25.949  1.00 83.34           H
ATOM   2321  N   ARG A 161     -11.627   8.412 -23.119  1.00 82.20           N
ATOM   2322  CA  ARG A 161     -11.127   7.520 -22.087  1.00 82.20           C
ATOM   2323  C   ARG A 161      -9.981   8.183 -21.321  1.00 82.20           C
ATOM   2324  O   ARG A 161      -9.851   8.001 -20.112  1.00 82.20           O
ATOM   2325  HA  ARG A 161     -11.983   7.341 -21.435  1.00 82.20           H
ATOM   2326  CB  ARG A 161     -10.635   6.202 -22.689  1.00 82.20           C
ATOM   2327 1HB  ARG A 161      -9.963   6.408 -23.522  1.00 82.20           H
ATOM   2328 2HB  ARG A 161     -10.061   5.650 -21.945  1.00 82.20           H
ATOM   2329  CG  ARG A 161     -11.808   5.348 -23.172  1.00 82.20           C
ATOM   2330 1HG  ARG A 161     -12.384   4.996 -22.316  1.00 82.20           H
ATOM   2331 2HG  ARG A 161     -12.479   5.955 -23.780  1.00 82.20           H
ATOM   2332  CD  ARG A 161     -11.316   4.151 -23.988  1.00 82.20           C
ATOM   2333 1HD  ARG A 161     -12.154   3.681 -24.502  1.00 82.20           H
ATOM   2334 2HD  ARG A 161     -10.618   4.486 -24.756  1.00 82.20           H
ATOM   2335  NE  ARG A 161     -10.654   3.170 -23.099  1.00 82.20           N
ATOM   2336  HE  ARG A 161     -10.839   3.228 -22.118  1.00 82.20           H
ATOM   2337  CZ  ARG A 161      -9.824   2.209 -23.526  1.00 82.20           C
ATOM   2338  NH1 ARG A 161      -9.541   2.085 -24.830  1.00 82.20           N
ATOM   2339 1HH1 ARG A 161      -9.951   2.712 -25.492  1.00 82.20           H
ATOM   2340 2HH1 ARG A 161      -8.920   1.365 -25.141  1.00 82.20           H
ATOM   2341  NH2 ARG A 161      -9.280   1.374 -22.630  1.00 82.20           N
ATOM   2342 1HH2 ARG A 161      -8.659   0.652 -22.932  1.00 82.20           H
ATOM   2343 2HH2 ARG A 161      -9.497   1.474 -21.659  1.00 82.20           H
ATOM   2344  HN  ARG A 161     -11.555   8.060 -24.053  1.00 82.20           H
ATOM   2345  N   LEU A 162      -9.178   8.937 -22.057  1.00 82.99           N
ATOM   2346  CA  LEU A 162      -8.046   9.628 -21.463  1.00 82.99           C
ATOM   2347  C   LEU A 162      -8.557  10.699 -20.498  1.00 82.99           C
ATOM   2348  O   LEU A 162      -8.013  10.869 -19.408  1.00 82.99           O
ATOM   2349  HA  LEU A 162      -7.478   8.892 -20.893  1.00 82.99           H
ATOM   2350  CB  LEU A 162      -7.119  10.172 -22.551  1.00 82.99           C
ATOM   2351 1HB  LEU A 162      -7.026   9.417 -23.332  1.00 82.99           H
ATOM   2352 2HB  LEU A 162      -7.594  11.042 -23.004  1.00 82.99           H
ATOM   2353  CG  LEU A 162      -5.714  10.572 -22.097  1.00 82.99           C
ATOM   2354  HG  LEU A 162      -5.787  11.002 -21.098  1.00 82.99           H
ATOM   2355  CD1 LEU A 162      -4.801   9.348 -21.997  1.00 82.99           C
ATOM   2356 1HD1 LEU A 162      -5.215   8.645 -21.275  1.00 82.99           H
ATOM   2357 2HD1 LEU A 162      -4.729   8.868 -22.972  1.00 82.99           H
ATOM   2358 3HD1 LEU A 162      -3.809   9.661 -21.672  1.00 82.99           H
ATOM   2359  CD2 LEU A 162      -5.128  11.651 -23.010  1.00 82.99           C
ATOM   2360 1HD2 LEU A 162      -5.071  11.271 -24.031  1.00 82.99           H
ATOM   2361 2HD2 LEU A 162      -5.768  12.533 -22.987  1.00 82.99           H
ATOM   2362 3HD2 LEU A 162      -4.129  11.917 -22.665  1.00 82.99           H
ATOM   2363  HN  LEU A 162      -9.291   9.080 -23.041  1.00 82.99           H
ATOM   2364  N   LEU A 163      -9.598  11.395 -20.933  1.00 86.02           N
ATOM   2365  CA  LEU A 163     -10.185  12.448 -20.123  1.00 86.02           C
ATOM   2366  C   LEU A 163     -10.699  11.851 -18.812  1.00 86.02           C
ATOM   2367  O   LEU A 163     -10.363  12.334 -17.732  1.00 86.02           O
ATOM   2368  HA  LEU A 163      -9.395  13.162 -19.891  1.00 86.02           H
ATOM   2369  CB  LEU A 163     -11.255  13.201 -20.917  1.00 86.02           C
ATOM   2370 1HB  LEU A 163     -10.872  13.385 -21.921  1.00 86.02           H
ATOM   2371 2HB  LEU A 163     -12.125  12.552 -21.022  1.00 86.02           H
ATOM   2372  CG  LEU A 163     -11.716  14.534 -20.325  1.00 86.02           C
ATOM   2373  HG  LEU A 163     -11.644  14.468 -19.239  1.00 86.02           H
ATOM   2374  CD1 LEU A 163     -10.803  15.677 -20.771  1.00 86.02           C
ATOM   2375 1HD1 LEU A 163      -9.784  15.480 -20.436  1.00 86.02           H
ATOM   2376 2HD1 LEU A 163     -10.820  15.753 -21.858  1.00 86.02           H
ATOM   2377 3HD1 LEU A 163     -11.153  16.613 -20.335  1.00 86.02           H
ATOM   2378  CD2 LEU A 163     -13.183  14.806 -20.664  1.00 86.02           C
ATOM   2379 1HD2 LEU A 163     -13.305  14.844 -21.747  1.00 86.02           H
ATOM   2380 2HD2 LEU A 163     -13.805  14.009 -20.257  1.00 86.02           H
ATOM   2381 3HD2 LEU A 163     -13.485  15.760 -20.231  1.00 86.02           H
ATOM   2382  HN  LEU A 163     -10.037  11.249 -21.820  1.00 86.02           H
ATOM   2383  N   TYR A 164     -11.506  10.809 -18.949  1.00 87.03           N
ATOM   2384  CA  TYR A 164     -12.087  10.154 -17.790  1.00 87.03           C
ATOM   2385  C   TYR A 164     -10.997   9.607 -16.866  1.00 87.03           C
ATOM   2386  O   TYR A 164     -11.154   9.608 -15.646  1.00 87.03           O
ATOM   2387  HA  TYR A 164     -12.676  10.893 -17.247  1.00 87.03           H
ATOM   2388  CB  TYR A 164     -12.911   8.986 -18.334  1.00 87.03           C
ATOM   2389 1HB  TYR A 164     -12.297   8.414 -19.030  1.00 87.03           H
ATOM   2390 2HB  TYR A 164     -13.165   8.318 -17.511  1.00 87.03           H
ATOM   2391  CG  TYR A 164     -14.200   9.410 -19.042  1.00 87.03           C
ATOM   2392  CD1 TYR A 164     -15.031  10.345 -18.461  1.00 87.03           C
ATOM   2393  HD1 TYR A 164     -14.770  10.781 -17.497  1.00 87.03           H
ATOM   2394  CD2 TYR A 164     -14.530   8.857 -20.263  1.00 87.03           C
ATOM   2395  HD2 TYR A 164     -13.873   8.118 -20.723  1.00 87.03           H
ATOM   2396  CE1 TYR A 164     -16.243  10.744 -19.127  1.00 87.03           C
ATOM   2397  HE1 TYR A 164     -16.909  11.482 -18.679  1.00 87.03           H
ATOM   2398  CE2 TYR A 164     -15.742   9.256 -20.930  1.00 87.03           C
ATOM   2399  HE2 TYR A 164     -16.015   8.828 -21.894  1.00 87.03           H
ATOM   2400  CZ  TYR A 164     -16.539  10.180 -20.329  1.00 87.03           C
ATOM   2401  OH  TYR A 164     -17.684  10.557 -20.959  1.00 87.03           O
ATOM   2402  HH  TYR A 164     -18.190  11.206 -20.389  1.00 87.03           H
ATOM   2403  HN  TYR A 164     -11.762  10.413 -19.831  1.00 87.03           H
ATOM   2404  N   SER A 165      -9.917   9.151 -17.482  1.00 86.82           N
ATOM   2405  CA  SER A 165      -8.801   8.602 -16.730  1.00 86.82           C
ATOM   2406  C   SER A 165      -8.249   9.656 -15.769  1.00 86.82           C
ATOM   2407  O   SER A 165      -7.829   9.329 -14.660  1.00 86.82           O
ATOM   2408  HA  SER A 165      -9.214   7.758 -16.178  1.00 86.82           H
ATOM   2409  CB  SER A 165      -7.697   8.106 -17.666  1.00 86.82           C
ATOM   2410 1HB  SER A 165      -7.052   7.410 -17.129  1.00 86.82           H
ATOM   2411 2HB  SER A 165      -8.143   7.554 -18.493  1.00 86.82           H
ATOM   2412  OG  SER A 165      -6.912   9.179 -18.181  1.00 86.82           O
ATOM   2413  HG  SER A 165      -7.441  10.027 -18.167  1.00 86.82           H
ATOM   2414  HN  SER A 165      -9.797   9.154 -18.475  1.00 86.82           H
ATOM   2415  N   LYS A 166      -8.268  10.898 -16.228  1.00 88.44           N
ATOM   2416  CA  LYS A 166      -7.773  12.002 -15.423  1.00 88.44           C
ATOM   2417  C   LYS A 166      -8.694  12.199 -14.217  1.00 88.44           C
ATOM   2418  O   LYS A 166      -8.223  12.338 -13.089  1.00 88.44           O
ATOM   2419  HA  LYS A 166      -6.784  11.724 -15.060  1.00 88.44           H
ATOM   2420  CB  LYS A 166      -7.605  13.258 -16.280  1.00 88.44           C
ATOM   2421 1HB  LYS A 166      -8.528  13.457 -16.825  1.00 88.44           H
ATOM   2422 2HB  LYS A 166      -7.422  14.119 -15.638  1.00 88.44           H
ATOM   2423  CG  LYS A 166      -6.448  13.096 -17.268  1.00 88.44           C
ATOM   2424 1HG  LYS A 166      -5.523  12.908 -16.723  1.00 88.44           H
ATOM   2425 2HG  LYS A 166      -6.626  12.228 -17.903  1.00 88.44           H
ATOM   2426  CD  LYS A 166      -6.290  14.346 -18.136  1.00 88.44           C
ATOM   2427 1HD  LYS A 166      -7.200  14.510 -18.713  1.00 88.44           H
ATOM   2428 2HD  LYS A 166      -6.154  15.221 -17.500  1.00 88.44           H
ATOM   2429  CE  LYS A 166      -5.097  14.208 -19.084  1.00 88.44           C
ATOM   2430 1HE  LYS A 166      -4.199  13.967 -18.515  1.00 88.44           H
ATOM   2431 2HE  LYS A 166      -5.267  13.383 -19.775  1.00 88.44           H
ATOM   2432  NZ  LYS A 166      -4.889  15.463 -19.842  1.00 88.44           N
ATOM   2433 1HZ  LYS A 166      -4.107  15.348 -20.476  1.00 88.44           H
ATOM   2434 2HZ  LYS A 166      -5.726  15.680 -20.372  1.00 88.44           H
ATOM   2435 3HZ  LYS A 166      -4.692  16.219 -19.196  1.00 88.44           H
ATOM   2436  HN  LYS A 166      -8.611  11.155 -17.132  1.00 88.44           H
ATOM   2437  N   MET A 167      -9.989  12.205 -14.495  1.00 92.21           N
ATOM   2438  CA  MET A 167     -10.978  12.424 -13.454  1.00 92.21           C
ATOM   2439  C   MET A 167     -10.936  11.303 -12.413  1.00 92.21           C
ATOM   2440  O   MET A 167     -11.047  11.558 -11.215  1.00 92.21           O
ATOM   2441  HA  MET A 167     -10.708  13.371 -12.987  1.00 92.21           H
ATOM   2442  CB  MET A 167     -12.373  12.489 -14.079  1.00 92.21           C
ATOM   2443 1HB  MET A 167     -12.558  11.584 -14.658  1.00 92.21           H
ATOM   2444 2HB  MET A 167     -13.126  12.524 -13.293  1.00 92.21           H
ATOM   2445  CG  MET A 167     -12.512  13.716 -14.982  1.00 92.21           C
ATOM   2446 1HG  MET A 167     -12.300  14.622 -14.414  1.00 92.21           H
ATOM   2447 2HG  MET A 167     -11.782  13.668 -15.790  1.00 92.21           H
ATOM   2448  SD  MET A 167     -14.163  13.792 -15.658  1.00 92.21           S
ATOM   2449  CE  MET A 167     -15.079  14.228 -14.189  1.00 92.21           C
ATOM   2450 1HE  MET A 167     -14.945  13.454 -13.434  1.00 92.21           H
ATOM   2451 2HE  MET A 167     -14.714  15.180 -13.802  1.00 92.21           H
ATOM   2452 3HE  MET A 167     -16.137  14.317 -14.434  1.00 92.21           H
ATOM   2453  HN  MET A 167     -10.364  12.063 -15.412  1.00 92.21           H
ATOM   2454  N   VAL A 168     -10.775  10.084 -12.909  1.00 91.19           N
ATOM   2455  CA  VAL A 168     -10.734   8.922 -12.039  1.00 91.19           C
ATOM   2456  C   VAL A 168      -9.524   9.029 -11.109  1.00 91.19           C
ATOM   2457  O   VAL A 168      -9.633   8.775  -9.910  1.00 91.19           O
ATOM   2458  HA  VAL A 168     -11.642   8.930 -11.436  1.00 91.19           H
ATOM   2459  CB  VAL A 168     -10.732   7.641 -12.876  1.00 91.19           C
ATOM   2460  HB  VAL A 168      -9.956   7.738 -13.635  1.00 91.19           H
ATOM   2461  CG1 VAL A 168     -10.398   6.422 -12.014  1.00 91.19           C
ATOM   2462 1HG1 VAL A 168      -9.411   6.551 -11.570  1.00 91.19           H
ATOM   2463 2HG1 VAL A 168     -11.141   6.322 -11.223  1.00 91.19           H
ATOM   2464 3HG1 VAL A 168     -10.404   5.526 -12.634  1.00 91.19           H
ATOM   2465  CG2 VAL A 168     -12.070   7.454 -13.595  1.00 91.19           C
ATOM   2466 1HG2 VAL A 168     -12.872   7.390 -12.859  1.00 91.19           H
ATOM   2467 2HG2 VAL A 168     -12.250   8.303 -14.254  1.00 91.19           H
ATOM   2468 3HG2 VAL A 168     -12.042   6.537 -14.182  1.00 91.19           H
ATOM   2469  HN  VAL A 168     -10.675   9.886 -13.884  1.00 91.19           H
ATOM   2470  N   CYS A 169      -8.397   9.406 -11.696  1.00 90.12           N
ATOM   2471  CA  CYS A 169      -7.166   9.542 -10.937  1.00 90.12           C
ATOM   2472  C   CYS A 169      -7.412  10.536  -9.799  1.00 90.12           C
ATOM   2473  O   CYS A 169      -7.089  10.256  -8.646  1.00 90.12           O
ATOM   2474  HA  CYS A 169      -6.930   8.554 -10.543  1.00 90.12           H
ATOM   2475  CB  CYS A 169      -5.997   9.970 -11.826  1.00 90.12           C
ATOM   2476 1HB  CYS A 169      -6.294  10.814 -12.450  1.00 90.12           H
ATOM   2477 2HB  CYS A 169      -5.165  10.308 -11.209  1.00 90.12           H
ATOM   2478  SG  CYS A 169      -5.467   8.571 -12.879  1.00 90.12           S
ATOM   2479  HG  CYS A 169      -6.437   8.698 -13.779  1.00 90.12           H
ATOM   2480  HN  CYS A 169      -8.318   9.615 -12.671  1.00 90.12           H
ATOM   2481  N   PHE A 170      -7.980  11.675 -10.164  1.00 93.06           N
ATOM   2482  CA  PHE A 170      -8.232  12.730  -9.196  1.00 93.06           C
ATOM   2483  C   PHE A 170      -9.131  12.231  -8.063  1.00 93.06           C
ATOM   2484  O   PHE A 170      -8.853  12.478  -6.891  1.00 93.06           O
ATOM   2485  HA  PHE A 170      -7.267  13.030  -8.787  1.00 93.06           H
ATOM   2486  CB  PHE A 170      -8.948  13.858  -9.940  1.00 93.06           C
ATOM   2487 1HB  PHE A 170      -8.334  14.170 -10.785  1.00 93.06           H
ATOM   2488 2HB  PHE A 170      -9.882  13.474 -10.350  1.00 93.06           H
ATOM   2489  CG  PHE A 170      -9.253  15.081  -9.072  1.00 93.06           C
ATOM   2490  CD1 PHE A 170     -10.498  15.252  -8.552  1.00 93.06           C
ATOM   2491  HD1 PHE A 170     -11.279  14.518  -8.754  1.00 93.06           H
ATOM   2492  CD2 PHE A 170      -8.279  15.996  -8.819  1.00 93.06           C
ATOM   2493  HD2 PHE A 170      -7.281  15.858  -9.236  1.00 93.06           H
ATOM   2494  CE1 PHE A 170     -10.782  16.386  -7.746  1.00 93.06           C
ATOM   2495  HE1 PHE A 170     -11.780  16.524  -7.330  1.00 93.06           H
ATOM   2496  CE2 PHE A 170      -8.562  17.130  -8.014  1.00 93.06           C
ATOM   2497  HE2 PHE A 170      -7.782  17.864  -7.811  1.00 93.06           H
ATOM   2498  CZ  PHE A 170      -9.808  17.301  -7.494  1.00 93.06           C
ATOM   2499  HZ  PHE A 170     -10.025  18.172  -6.875  1.00 93.06           H
ATOM   2500  HN  PHE A 170      -8.267  11.883 -11.099  1.00 93.06           H
ATOM   2501  N   THR A 171     -10.191  11.538  -8.453  1.00 94.51           N
ATOM   2502  CA  THR A 171     -11.156  11.040  -7.488  1.00 94.51           C
ATOM   2503  C   THR A 171     -10.481  10.079  -6.506  1.00 94.51           C
ATOM   2504  O   THR A 171     -10.786  10.088  -5.315  1.00 94.51           O
ATOM   2505  HA  THR A 171     -11.526  11.883  -6.905  1.00 94.51           H
ATOM   2506  CB  THR A 171     -12.314  10.405  -8.261  1.00 94.51           C
ATOM   2507  HB  THR A 171     -12.001   9.474  -8.734  1.00 94.51           H
ATOM   2508  OG1 THR A 171     -12.743  11.433  -9.149  1.00 94.51           O
ATOM   2509  HG1 THR A 171     -12.335  11.298 -10.052  1.00 94.51           H
ATOM   2510  CG2 THR A 171     -13.534  10.143  -7.377  1.00 94.51           C
ATOM   2511 1HG2 THR A 171     -13.888  11.084  -6.956  1.00 94.51           H
ATOM   2512 2HG2 THR A 171     -13.259   9.465  -6.569  1.00 94.51           H
ATOM   2513 3HG2 THR A 171     -14.326   9.692  -7.975  1.00 94.51           H
ATOM   2514  HN  THR A 171     -10.394  11.316  -9.407  1.00 94.51           H
ATOM   2515  N   ILE A 172      -9.577   9.273  -7.044  1.00 93.01           N
ATOM   2516  CA  ILE A 172      -8.887   8.280  -6.238  1.00 93.01           C
ATOM   2517  C   ILE A 172      -8.042   8.989  -5.177  1.00 93.01           C
ATOM   2518  O   ILE A 172      -8.038   8.590  -4.014  1.00 93.01           O
ATOM   2519  HA  ILE A 172      -9.646   7.683  -5.733  1.00 93.01           H
ATOM   2520  CB  ILE A 172      -8.084   7.331  -7.130  1.00 93.01           C
ATOM   2521  HB  ILE A 172      -7.567   7.925  -7.884  1.00 93.01           H
ATOM   2522  CG1 ILE A 172      -9.007   6.363  -7.872  1.00 93.01           C
ATOM   2523 1HG1 ILE A 172      -9.432   5.648  -7.167  1.00 93.01           H
ATOM   2524 2HG1 ILE A 172      -9.840   6.913  -8.310  1.00 93.01           H
ATOM   2525  CG2 ILE A 172      -7.012   6.596  -6.322  1.00 93.01           C
ATOM   2526 1HG2 ILE A 172      -6.329   7.321  -5.880  1.00 93.01           H
ATOM   2527 2HG2 ILE A 172      -7.487   6.015  -5.532  1.00 93.01           H
ATOM   2528 3HG2 ILE A 172      -6.456   5.928  -6.980  1.00 93.01           H
ATOM   2529  CD1 ILE A 172      -8.249   5.615  -8.970  1.00 93.01           C
ATOM   2530 1HD1 ILE A 172      -7.846   6.331  -9.686  1.00 93.01           H
ATOM   2531 2HD1 ILE A 172      -7.432   5.047  -8.525  1.00 93.01           H
ATOM   2532 3HD1 ILE A 172      -8.929   4.934  -9.482  1.00 93.01           H
ATOM   2533  HN  ILE A 172      -9.316   9.290  -8.009  1.00 93.01           H
ATOM   2534  N   TRP A 173      -7.348  10.028  -5.616  1.00 93.60           N
ATOM   2535  CA  TRP A 173      -6.447  10.752  -4.736  1.00 93.60           C
ATOM   2536  C   TRP A 173      -7.273  11.332  -3.586  1.00 93.60           C
ATOM   2537  O   TRP A 173      -6.892  11.215  -2.422  1.00 93.60           O
ATOM   2538  HA  TRP A 173      -5.717  10.042  -4.349  1.00 93.60           H
ATOM   2539  CB  TRP A 173      -5.666  11.818  -5.507  1.00 93.60           C
ATOM   2540 1HB  TRP A 173      -6.327  12.278  -6.242  1.00 93.60           H
ATOM   2541 2HB  TRP A 173      -5.363  12.604  -4.815  1.00 93.60           H
ATOM   2542  CG  TRP A 173      -4.424  11.284  -6.223  1.00 93.60           C
ATOM   2543  CD1 TRP A 173      -4.220  11.163  -7.542  1.00 93.60           C
ATOM   2544  HD1 TRP A 173      -4.948  11.443  -8.303  1.00 93.60           H
ATOM   2545  CD2 TRP A 173      -3.215  10.800  -5.601  1.00 93.60           C
ATOM   2546  NE1 TRP A 173      -2.973  10.638  -7.815  1.00 93.60           N
ATOM   2547  HE1 TRP A 173      -2.593  10.456  -8.721  1.00 93.60           H
ATOM   2548  CE2 TRP A 173      -2.342  10.411  -6.597  1.00 93.60           C
ATOM   2549  CE3 TRP A 173      -2.869  10.696  -4.242  1.00 93.60           C
ATOM   2550  HE3 TRP A 173      -3.540  10.996  -3.438  1.00 93.60           H
ATOM   2551  CZ2 TRP A 173      -1.068   9.891  -6.340  1.00 93.60           C
ATOM   2552  HZ2 TRP A 173      -0.397   9.590  -7.145  1.00 93.60           H
ATOM   2553  CZ3 TRP A 173      -1.593  10.173  -4.002  1.00 93.60           C
ATOM   2554  HZ3 TRP A 173      -1.274  10.070  -2.965  1.00 93.60           H
ATOM   2555  CH2 TRP A 173      -0.703   9.777  -4.993  1.00 93.60           C
ATOM   2556  HH2 TRP A 173       0.276   9.379  -4.724  1.00 93.60           H
ATOM   2557  HN  TRP A 173      -7.394  10.376  -6.553  1.00 93.60           H
ATOM   2558  N   VAL A 174      -8.390  11.943  -3.952  1.00 95.07           N
ATOM   2559  CA  VAL A 174      -9.240  12.598  -2.972  1.00 95.07           C
ATOM   2560  C   VAL A 174      -9.750  11.560  -1.970  1.00 95.07           C
ATOM   2561  O   VAL A 174      -9.733  11.796  -0.763  1.00 95.07           O
ATOM   2562  HA  VAL A 174      -8.628  13.327  -2.441  1.00 95.07           H
ATOM   2563  CB  VAL A 174     -10.369  13.352  -3.679  1.00 95.07           C
ATOM   2564  HB  VAL A 174     -10.873  12.652  -4.345  1.00 95.07           H
ATOM   2565  CG1 VAL A 174     -11.398  13.868  -2.672  1.00 95.07           C
ATOM   2566 1HG1 VAL A 174     -11.827  13.027  -2.127  1.00 95.07           H
ATOM   2567 2HG1 VAL A 174     -10.912  14.545  -1.969  1.00 95.07           H
ATOM   2568 3HG1 VAL A 174     -12.189  14.400  -3.201  1.00 95.07           H
ATOM   2569  CG2 VAL A 174      -9.814  14.495  -4.531  1.00 95.07           C
ATOM   2570 1HG2 VAL A 174      -9.273  15.194  -3.894  1.00 95.07           H
ATOM   2571 2HG2 VAL A 174      -9.138  14.092  -5.285  1.00 95.07           H
ATOM   2572 3HG2 VAL A 174     -10.638  15.014  -5.022  1.00 95.07           H
ATOM   2573  HN  VAL A 174      -8.716  11.995  -4.896  1.00 95.07           H
ATOM   2574  N   LEU A 175     -10.192  10.433  -2.509  1.00 92.75           N
ATOM   2575  CA  LEU A 175     -10.818   9.408  -1.690  1.00 92.75           C
ATOM   2576  C   LEU A 175      -9.777   8.812  -0.742  1.00 92.75           C
ATOM   2577  O   LEU A 175     -10.066   8.566   0.428  1.00 92.75           O
ATOM   2578  HA  LEU A 175     -11.591   9.893  -1.094  1.00 92.75           H
ATOM   2579  CB  LEU A 175     -11.513   8.369  -2.572  1.00 92.75           C
ATOM   2580 1HB  LEU A 175     -12.170   8.892  -3.267  1.00 92.75           H
ATOM   2581 2HB  LEU A 175     -10.755   7.864  -3.170  1.00 92.75           H
ATOM   2582  CG  LEU A 175     -12.334   7.307  -1.838  1.00 92.75           C
ATOM   2583  HG  LEU A 175     -12.531   7.666  -0.827  1.00 92.75           H
ATOM   2584  CD1 LEU A 175     -13.691   7.098  -2.515  1.00 92.75           C
ATOM   2585 1HD1 LEU A 175     -14.247   8.035  -2.510  1.00 92.75           H
ATOM   2586 2HD1 LEU A 175     -13.537   6.771  -3.543  1.00 92.75           H
ATOM   2587 3HD1 LEU A 175     -14.254   6.339  -1.972  1.00 92.75           H
ATOM   2588  CD2 LEU A 175     -11.550   6.000  -1.709  1.00 92.75           C
ATOM   2589 1HD2 LEU A 175     -11.303   5.625  -2.702  1.00 92.75           H
ATOM   2590 2HD2 LEU A 175     -10.632   6.180  -1.150  1.00 92.75           H
ATOM   2591 3HD2 LEU A 175     -12.157   5.263  -1.183  1.00 92.75           H
ATOM   2592  HN  LEU A 175     -10.128  10.215  -3.482  1.00 92.75           H
ATOM   2593  N   ALA A 176      -8.586   8.597  -1.281  1.00 92.69           N
ATOM   2594  CA  ALA A 176      -7.506   8.015  -0.503  1.00 92.69           C
ATOM   2595  C   ALA A 176      -7.146   8.958   0.647  1.00 92.69           C
ATOM   2596  O   ALA A 176      -6.860   8.510   1.756  1.00 92.69           O
ATOM   2597  HA  ALA A 176      -7.864   7.072  -0.090  1.00 92.69           H
ATOM   2598  CB  ALA A 176      -6.313   7.730  -1.418  1.00 92.69           C
ATOM   2599 1HB  ALA A 176      -6.613   7.033  -2.200  1.00 92.69           H
ATOM   2600 2HB  ALA A 176      -5.973   8.661  -1.872  1.00 92.69           H
ATOM   2601 3HB  ALA A 176      -5.503   7.294  -0.834  1.00 92.69           H
ATOM   2602  HN  ALA A 176      -8.355   8.812  -2.230  1.00 92.69           H
ATOM   2603  N   ALA A 177      -7.172  10.248   0.342  1.00 93.18           N
ATOM   2604  CA  ALA A 177      -6.813  11.256   1.325  1.00 93.18           C
ATOM   2605  C   ALA A 177      -7.811  11.211   2.484  1.00 93.18           C
ATOM   2606  O   ALA A 177      -7.417  11.254   3.648  1.00 93.18           O
ATOM   2607  HA  ALA A 177      -5.820  11.013   1.702  1.00 93.18           H
ATOM   2608  CB  ALA A 177      -6.762  12.629   0.652  1.00 93.18           C
ATOM   2609 1HB  ALA A 177      -6.018  12.617  -0.144  1.00 93.18           H
ATOM   2610 2HB  ALA A 177      -7.740  12.864   0.232  1.00 93.18           H
ATOM   2611 3HB  ALA A 177      -6.493  13.385   1.390  1.00 93.18           H
ATOM   2612  HN  ALA A 177      -7.432  10.605  -0.555  1.00 93.18           H
ATOM   2613  N   ALA A 178      -9.083  11.126   2.124  1.00 93.33           N
ATOM   2614  CA  ALA A 178     -10.145  11.149   3.116  1.00 93.33           C
ATOM   2615  C   ALA A 178     -10.012   9.926   4.027  1.00 93.33           C
ATOM   2616  O   ALA A 178     -10.271  10.011   5.226  1.00 93.33           O
ATOM   2617  HA  ALA A 178     -10.020  12.052   3.714  1.00 93.33           H
ATOM   2618  CB  ALA A 178     -11.501  11.207   2.411  1.00 93.33           C
ATOM   2619 1HB  ALA A 178     -11.555  12.108   1.801  1.00 93.33           H
ATOM   2620 2HB  ALA A 178     -11.618  10.329   1.775  1.00 93.33           H
ATOM   2621 3HB  ALA A 178     -12.297  11.224   3.156  1.00 93.33           H
ATOM   2622  HN  ALA A 178      -9.392  11.042   1.177  1.00 93.33           H
ATOM   2623  N   LEU A 179      -9.610   8.818   3.422  1.00 91.33           N
ATOM   2624  CA  LEU A 179      -9.523   7.561   4.144  1.00 91.33           C
ATOM   2625  C   LEU A 179      -8.334   7.611   5.105  1.00 91.33           C
ATOM   2626  O   LEU A 179      -8.183   6.737   5.958  1.00 91.33           O
ATOM   2627  HA  LEU A 179     -10.436   7.457   4.730  1.00 91.33           H
ATOM   2628  CB  LEU A 179      -9.475   6.384   3.168  1.00 91.33           C
ATOM   2629 1HB  LEU A 179      -8.695   6.579   2.432  1.00 91.33           H
ATOM   2630 2HB  LEU A 179      -9.177   5.492   3.719  1.00 91.33           H
ATOM   2631  CG  LEU A 179     -10.775   6.078   2.422  1.00 91.33           C
ATOM   2632  HG  LEU A 179     -11.075   6.973   1.876  1.00 91.33           H
ATOM   2633  CD1 LEU A 179     -10.567   4.968   1.390  1.00 91.33           C
ATOM   2634 1HD1 LEU A 179      -9.814   5.280   0.666  1.00 91.33           H
ATOM   2635 2HD1 LEU A 179     -10.232   4.061   1.894  1.00 91.33           H
ATOM   2636 3HD1 LEU A 179     -11.507   4.770   0.874  1.00 91.33           H
ATOM   2637  CD2 LEU A 179     -11.904   5.747   3.400  1.00 91.33           C
ATOM   2638 1HD2 LEU A 179     -11.628   4.875   3.992  1.00 91.33           H
ATOM   2639 2HD2 LEU A 179     -12.072   6.597   4.061  1.00 91.33           H
ATOM   2640 3HD2 LEU A 179     -12.817   5.534   2.843  1.00 91.33           H
ATOM   2641  HN  LEU A 179      -9.348   8.771   2.458  1.00 91.33           H
ATOM   2642  N   CYS A 180      -7.520   8.643   4.936  1.00 92.14           N
ATOM   2643  CA  CYS A 180      -6.308   8.778   5.726  1.00 92.14           C
ATOM   2644  C   CYS A 180      -6.584   9.764   6.863  1.00 92.14           C
ATOM   2645  O   CYS A 180      -5.685  10.094   7.635  1.00 92.14           O
ATOM   2646  HA  CYS A 180      -6.079   7.788   6.119  1.00 92.14           H
ATOM   2647  CB  CYS A 180      -5.119   9.215   4.868  1.00 92.14           C
ATOM   2648 1HB  CYS A 180      -5.342  10.162   4.378  1.00 92.14           H
ATOM   2649 2HB  CYS A 180      -4.246   9.381   5.499  1.00 92.14           H
ATOM   2650  SG  CYS A 180      -4.749   7.935   3.614  1.00 92.14           S
ATOM   2651  HG  CYS A 180      -5.882   8.075   2.933  1.00 92.14           H
ATOM   2652  HN  CYS A 180      -7.677   9.376   4.274  1.00 92.14           H
ATOM   2653  N   ILE A 181      -7.831  10.206   6.931  1.00 93.05           N
ATOM   2654  CA  ILE A 181      -8.229  11.172   7.941  1.00 93.05           C
ATOM   2655  C   ILE A 181      -7.910  10.613   9.329  1.00 93.05           C
ATOM   2656  O   ILE A 181      -7.321  11.303  10.160  1.00 93.05           O
ATOM   2657  HA  ILE A 181      -7.632  12.071   7.786  1.00 93.05           H
ATOM   2658  CB  ILE A 181      -9.696  11.565   7.758  1.00 93.05           C
ATOM   2659  HB  ILE A 181     -10.271  10.659   7.564  1.00 93.05           H
ATOM   2660  CG1 ILE A 181      -9.871  12.480   6.544  1.00 93.05           C
ATOM   2661 1HG1 ILE A 181      -9.379  13.434   6.729  1.00 93.05           H
ATOM   2662 2HG1 ILE A 181      -9.386  12.034   5.675  1.00 93.05           H
ATOM   2663  CG2 ILE A 181     -10.259  12.193   9.034  1.00 93.05           C
ATOM   2664 1HG2 ILE A 181     -10.188  11.477   9.853  1.00 93.05           H
ATOM   2665 2HG2 ILE A 181      -9.686  13.086   9.283  1.00 93.05           H
ATOM   2666 3HG2 ILE A 181     -11.303  12.463   8.877  1.00 93.05           H
ATOM   2667  CD1 ILE A 181     -11.353  12.713   6.243  1.00 93.05           C
ATOM   2668 1HD1 ILE A 181     -11.836  11.759   6.034  1.00 93.05           H
ATOM   2669 2HD1 ILE A 181     -11.829  13.181   7.104  1.00 93.05           H
ATOM   2670 3HD1 ILE A 181     -11.449  13.367   5.375  1.00 93.05           H
ATOM   2671  HN  ILE A 181      -8.562   9.915   6.313  1.00 93.05           H
ATOM   2672  N   PRO A 182      -8.292   9.358   9.605  1.00 91.28           N
ATOM   2673  CA  PRO A 182      -8.100   8.788  10.940  1.00 91.28           C
ATOM   2674  C   PRO A 182      -6.663   8.913  11.420  1.00 91.28           C
ATOM   2675  O   PRO A 182      -6.418   9.309  12.558  1.00 91.28           O
ATOM   2676  HA  PRO A 182      -8.694   9.337  11.671  1.00 91.28           H
ATOM   2677  CB  PRO A 182      -8.517   7.325  10.772  1.00 91.28           C
ATOM   2678 1HB  PRO A 182      -7.666   6.691  10.523  1.00 91.28           H
ATOM   2679 2HB  PRO A 182      -8.954   6.925  11.687  1.00 91.28           H
ATOM   2680  CG  PRO A 182      -9.533   7.375   9.638  1.00 91.28           C
ATOM   2681 1HG  PRO A 182      -9.661   6.401   9.165  1.00 91.28           H
ATOM   2682 2HG  PRO A 182     -10.520   7.676   9.991  1.00 91.28           H
ATOM   2683  CD  PRO A 182      -8.931   8.397   8.688  1.00 91.28           C
ATOM   2684 1HD  PRO A 182      -8.204   7.944   8.013  1.00 91.28           H
ATOM   2685 2HD  PRO A 182      -9.691   8.867   8.063  1.00 91.28           H
ATOM   2686  N   GLU A 183      -5.744   8.569  10.530  1.00 91.88           N
ATOM   2687  CA  GLU A 183      -4.331   8.591  10.867  1.00 91.88           C
ATOM   2688  C   GLU A 183      -3.898  10.008  11.249  1.00 91.88           C
ATOM   2689  O   GLU A 183      -3.126  10.193  12.189  1.00 91.88           O
ATOM   2690  HA  GLU A 183      -4.228   7.929  11.727  1.00 91.88           H
ATOM   2691  CB  GLU A 183      -3.483   8.051   9.714  1.00 91.88           C
ATOM   2692 1HB  GLU A 183      -3.876   8.418   8.766  1.00 91.88           H
ATOM   2693 2HB  GLU A 183      -2.436   8.309   9.875  1.00 91.88           H
ATOM   2694  CG  GLU A 183      -3.546   6.524   9.655  1.00 91.88           C
ATOM   2695 1HG  GLU A 183      -2.779   6.150   8.977  1.00 91.88           H
ATOM   2696 2HG  GLU A 183      -3.329   6.109  10.640  1.00 91.88           H
ATOM   2697  CD  GLU A 183      -4.923   6.049   9.188  1.00 91.88           C
ATOM   2698  OE1 GLU A 183      -5.211   4.850   9.395  1.00 91.88           O
ATOM   2699  OE2 GLU A 183      -5.658   6.896   8.634  1.00 91.88           O
ATOM   2700  HN  GLU A 183      -5.951   8.280   9.595  1.00 91.88           H
ATOM   2701  N   ILE A 184      -4.414  10.972  10.501  1.00 93.93           N
ATOM   2702  CA  ILE A 184      -3.991  12.353  10.662  1.00 93.93           C
ATOM   2703  C   ILE A 184      -4.401  12.848  12.050  1.00 93.93           C
ATOM   2704  O   ILE A 184      -3.677  13.620  12.677  1.00 93.93           O
ATOM   2705  HA  ILE A 184      -2.903  12.371  10.596  1.00 93.93           H
ATOM   2706  CB  ILE A 184      -4.528  13.215   9.518  1.00 93.93           C
ATOM   2707  HB  ILE A 184      -5.609  13.081   9.467  1.00 93.93           H
ATOM   2708  CG1 ILE A 184      -3.953  12.762   8.174  1.00 93.93           C
ATOM   2709 1HG1 ILE A 184      -2.883  12.968   8.145  1.00 93.93           H
ATOM   2710 2HG1 ILE A 184      -4.074  11.684   8.067  1.00 93.93           H
ATOM   2711  CG2 ILE A 184      -4.269  14.699   9.782  1.00 93.93           C
ATOM   2712 1HG2 ILE A 184      -4.765  14.996  10.705  1.00 93.93           H
ATOM   2713 2HG2 ILE A 184      -3.196  14.870   9.874  1.00 93.93           H
ATOM   2714 3HG2 ILE A 184      -4.661  15.289   8.953  1.00 93.93           H
ATOM   2715  CD1 ILE A 184      -4.647  13.477   7.012  1.00 93.93           C
ATOM   2716 1HD1 ILE A 184      -5.713  13.249   7.031  1.00 93.93           H
ATOM   2717 2HD1 ILE A 184      -4.503  14.553   7.110  1.00 93.93           H
ATOM   2718 3HD1 ILE A 184      -4.220  13.136   6.069  1.00 93.93           H
ATOM   2719  HN  ILE A 184      -5.108  10.822   9.796  1.00 93.93           H
ATOM   2720  N   LEU A 185      -5.562  12.384  12.490  1.00 93.23           N
ATOM   2721  CA  LEU A 185      -6.171  12.916  13.698  1.00 93.23           C
ATOM   2722  C   LEU A 185      -5.447  12.351  14.921  1.00 93.23           C
ATOM   2723  O   LEU A 185      -5.045  13.100  15.810  1.00 93.23           O
ATOM   2724  HA  LEU A 185      -6.033  13.997  13.684  1.00 93.23           H
ATOM   2725  CB  LEU A 185      -7.678  12.651  13.698  1.00 93.23           C
ATOM   2726 1HB  LEU A 185      -7.841  11.591  13.502  1.00 93.23           H
ATOM   2727 2HB  LEU A 185      -8.061  12.852  14.699  1.00 93.23           H
ATOM   2728  CG  LEU A 185      -8.502  13.460  12.694  1.00 93.23           C
ATOM   2729  HG  LEU A 185      -8.143  13.227  11.692  1.00 93.23           H
ATOM   2730  CD1 LEU A 185      -9.978  13.063  12.750  1.00 93.23           C
ATOM   2731 1HD1 LEU A 185     -10.079  12.004  12.512  1.00 93.23           H
ATOM   2732 2HD1 LEU A 185     -10.367  13.249  13.752  1.00 93.23           H
ATOM   2733 3HD1 LEU A 185     -10.541  13.653  12.027  1.00 93.23           H
ATOM   2734  CD2 LEU A 185      -8.304  14.962  12.907  1.00 93.23           C
ATOM   2735 1HD2 LEU A 185      -8.619  15.231  13.915  1.00 93.23           H
ATOM   2736 2HD2 LEU A 185      -7.250  15.212  12.777  1.00 93.23           H
ATOM   2737 3HD2 LEU A 185      -8.900  15.514  12.180  1.00 93.23           H
ATOM   2738  HN  LEU A 185      -6.082  11.660  12.038  1.00 93.23           H
ATOM   2739  N   TYR A 186      -5.301  11.034  14.927  1.00 92.24           N
ATOM   2740  CA  TYR A 186      -4.966  10.323  16.149  1.00 92.24           C
ATOM   2741  C   TYR A 186      -3.458  10.087  16.250  1.00 92.24           C
ATOM   2742  O   TYR A 186      -2.961   9.661  17.292  1.00 92.24           O
ATOM   2743  HA  TYR A 186      -5.288  10.934  16.992  1.00 92.24           H
ATOM   2744  CB  TYR A 186      -5.677   8.971  16.059  1.00 92.24           C
ATOM   2745 1HB  TYR A 186      -5.311   8.438  15.182  1.00 92.24           H
ATOM   2746 2HB  TYR A 186      -5.409   8.373  16.930  1.00 92.24           H
ATOM   2747  CG  TYR A 186      -7.201   9.074  15.978  1.00 92.24           C
ATOM   2748  CD1 TYR A 186      -7.889   9.859  16.880  1.00 92.24           C
ATOM   2749  HD1 TYR A 186      -7.346  10.407  17.650  1.00 92.24           H
ATOM   2750  CD2 TYR A 186      -7.888   8.380  15.002  1.00 92.24           C
ATOM   2751  HD2 TYR A 186      -7.344   7.759  14.290  1.00 92.24           H
ATOM   2752  CE1 TYR A 186      -9.324   9.956  16.803  1.00 92.24           C
ATOM   2753  HE1 TYR A 186      -9.879  10.573  17.509  1.00 92.24           H
ATOM   2754  CE2 TYR A 186      -9.322   8.476  14.925  1.00 92.24           C
ATOM   2755  HE2 TYR A 186      -9.877   7.934  14.160  1.00 92.24           H
ATOM   2756  CZ  TYR A 186      -9.970   9.260  15.829  1.00 92.24           C
ATOM   2757  OH  TYR A 186     -11.325   9.351  15.757  1.00 92.24           O
ATOM   2758  HH  TYR A 186     -11.647   8.967  14.892  1.00 92.24           H
ATOM   2759  HN  TYR A 186      -5.408  10.456  14.118  1.00 92.24           H
ATOM   2760  N   SER A 187      -2.771  10.375  15.154  1.00 93.18           N
ATOM   2761  CA  SER A 187      -1.325  10.241  15.120  1.00 93.18           C
ATOM   2762  C   SER A 187      -0.683  11.260  16.065  1.00 93.18           C
ATOM   2763  O   SER A 187      -0.878  12.464  15.910  1.00 93.18           O
ATOM   2764  HA  SER A 187      -1.121   9.225  15.458  1.00 93.18           H
ATOM   2765  CB  SER A 187      -0.788  10.423  13.699  1.00 93.18           C
ATOM   2766 1HB  SER A 187      -1.121  11.384  13.306  1.00 93.18           H
ATOM   2767 2HB  SER A 187       0.302  10.450  13.724  1.00 93.18           H
ATOM   2768  OG  SER A 187      -1.217   9.380  12.828  1.00 93.18           O
ATOM   2769  HG  SER A 187      -1.742   9.763  12.069  1.00 93.18           H
ATOM   2770  HN  SER A 187      -3.186  10.693  14.302  1.00 93.18           H
ATOM   2771  N   GLN A 188       0.070  10.738  17.022  1.00 92.38           N
ATOM   2772  CA  GLN A 188       0.715  11.585  18.012  1.00 92.38           C
ATOM   2773  C   GLN A 188       2.067  10.995  18.415  1.00 92.38           C
ATOM   2774  O   GLN A 188       2.379   9.856  18.070  1.00 92.38           O
ATOM   2775  HA  GLN A 188       0.862  12.546  17.519  1.00 92.38           H
ATOM   2776  CB  GLN A 188      -0.184  11.782  19.234  1.00 92.38           C
ATOM   2777 1HB  GLN A 188      -0.414  10.814  19.680  1.00 92.38           H
ATOM   2778 2HB  GLN A 188       0.345  12.363  19.989  1.00 92.38           H
ATOM   2779  CG  GLN A 188      -1.482  12.494  18.851  1.00 92.38           C
ATOM   2780 1HG  GLN A 188      -1.253  13.388  18.271  1.00 92.38           H
ATOM   2781 2HG  GLN A 188      -2.083  11.846  18.214  1.00 92.38           H
ATOM   2782  CD  GLN A 188      -2.284  12.879  20.096  1.00 92.38           C
ATOM   2783  OE1 GLN A 188      -1.818  12.788  21.220  1.00 92.38           O
ATOM   2784  NE2 GLN A 188      -3.514  13.314  19.835  1.00 92.38           N
ATOM   2785 1HE2 GLN A 188      -3.836  13.365  18.889  1.00 92.38           H
ATOM   2786 2HE2 GLN A 188      -4.116  13.590  20.584  1.00 92.38           H
ATOM   2787  HN  GLN A 188       0.242   9.759  17.128  1.00 92.38           H
ATOM   2788  N   ILE A 189       2.835  11.796  19.139  1.00 92.45           N
ATOM   2789  CA  ILE A 189       4.058  11.308  19.752  1.00 92.45           C
ATOM   2790  C   ILE A 189       3.781  10.942  21.212  1.00 92.45           C
ATOM   2791  O   ILE A 189       3.283  11.765  21.978  1.00 92.45           O
ATOM   2792  HA  ILE A 189       4.352  10.404  19.220  1.00 92.45           H
ATOM   2793  CB  ILE A 189       5.188  12.325  19.577  1.00 92.45           C
ATOM   2794  HB  ILE A 189       4.871  13.268  20.022  1.00 92.45           H
ATOM   2795  CG1 ILE A 189       5.459  12.593  18.096  1.00 92.45           C
ATOM   2796 1HG1 ILE A 189       5.865  11.695  17.628  1.00 92.45           H
ATOM   2797 2HG1 ILE A 189       4.523  12.822  17.586  1.00 92.45           H
ATOM   2798  CG2 ILE A 189       6.449  11.876  20.319  1.00 92.45           C
ATOM   2799 1HG2 ILE A 189       6.229  11.778  21.382  1.00 92.45           H
ATOM   2800 2HG2 ILE A 189       6.779  10.915  19.925  1.00 92.45           H
ATOM   2801 3HG2 ILE A 189       7.236  12.617  20.178  1.00 92.45           H
ATOM   2802  CD1 ILE A 189       6.440  13.754  17.919  1.00 92.45           C
ATOM   2803 1HD1 ILE A 189       6.020  14.655  18.366  1.00 92.45           H
ATOM   2804 2HD1 ILE A 189       7.383  13.511  18.409  1.00 92.45           H
ATOM   2805 3HD1 ILE A 189       6.615  13.923  16.857  1.00 92.45           H
ATOM   2806  HN  ILE A 189       2.632  12.761  19.309  1.00 92.45           H
ATOM   2807  N   LYS A 190       4.115   9.706  21.552  1.00 88.00           N
ATOM   2808  CA  LYS A 190       3.995   9.250  22.927  1.00 88.00           C
ATOM   2809  C   LYS A 190       5.391   8.986  23.496  1.00 88.00           C
ATOM   2810  O   LYS A 190       6.217   8.344  22.850  1.00 88.00           O
ATOM   2811  HA  LYS A 190       3.535  10.055  23.499  1.00 88.00           H
ATOM   2812  CB  LYS A 190       3.059   8.043  23.011  1.00 88.00           C
ATOM   2813 1HB  LYS A 190       2.114   8.275  22.519  1.00 88.00           H
ATOM   2814 2HB  LYS A 190       3.497   7.200  22.476  1.00 88.00           H
ATOM   2815  CG  LYS A 190       2.799   7.650  24.467  1.00 88.00           C
ATOM   2816 1HG  LYS A 190       3.742   7.404  24.954  1.00 88.00           H
ATOM   2817 2HG  LYS A 190       2.374   8.497  25.005  1.00 88.00           H
ATOM   2818  CD  LYS A 190       1.847   6.455  24.551  1.00 88.00           C
ATOM   2819 1HD  LYS A 190       0.838   6.770  24.286  1.00 88.00           H
ATOM   2820 2HD  LYS A 190       2.145   5.697  23.827  1.00 88.00           H
ATOM   2821  CE  LYS A 190       1.847   5.853  25.958  1.00 88.00           C
ATOM   2822 1HE  LYS A 190       2.845   5.923  26.390  1.00 88.00           H
ATOM   2823 2HE  LYS A 190       1.179   6.423  26.604  1.00 88.00           H
ATOM   2824  NZ  LYS A 190       1.417   4.437  25.915  1.00 88.00           N
ATOM   2825 1HZ  LYS A 190       1.704   3.972  26.769  1.00 88.00           H
ATOM   2826 2HZ  LYS A 190       0.408   4.393  25.828  1.00 88.00           H
ATOM   2827 3HZ  LYS A 190       1.846   3.978  25.119  1.00 88.00           H
ATOM   2828  HN  LYS A 190       4.462   9.023  20.909  1.00 88.00           H
ATOM   2829  N   GLU A 191       5.610   9.496  24.699  1.00 84.69           N
ATOM   2830  CA  GLU A 191       6.857   9.246  25.401  1.00 84.69           C
ATOM   2831  C   GLU A 191       6.691   8.083  26.382  1.00 84.69           C
ATOM   2832  O   GLU A 191       5.786   8.094  27.215  1.00 84.69           O
ATOM   2833  HA  GLU A 191       7.577   8.978  24.628  1.00 84.69           H
ATOM   2834  CB  GLU A 191       7.342  10.506  26.122  1.00 84.69           C
ATOM   2835 1HB  GLU A 191       6.514  10.959  26.667  1.00 84.69           H
ATOM   2836 2HB  GLU A 191       8.193  10.261  26.758  1.00 84.69           H
ATOM   2837  CG  GLU A 191       7.838  11.553  25.123  1.00 84.69           C
ATOM   2838 1HG  GLU A 191       8.602  11.115  24.481  1.00 84.69           H
ATOM   2839 2HG  GLU A 191       7.016  11.861  24.476  1.00 84.69           H
ATOM   2840  CD  GLU A 191       8.410  12.773  25.846  1.00 84.69           C
ATOM   2841  OE1 GLU A 191       8.848  13.702  25.133  1.00 84.69           O
ATOM   2842  OE2 GLU A 191       8.398  12.750  27.096  1.00 84.69           O
ATOM   2843  HN  GLU A 191       4.955  10.069  25.192  1.00 84.69           H
ATOM   2844  N   GLU A 192       7.578   7.108  26.250  1.00 76.65           N
ATOM   2845  CA  GLU A 192       7.471   5.888  27.031  1.00 76.65           C
ATOM   2846  C   GLU A 192       8.849   5.462  27.541  1.00 76.65           C
ATOM   2847  O   GLU A 192       9.735   5.138  26.751  1.00 76.65           O
ATOM   2848  HA  GLU A 192       6.826   6.139  27.873  1.00 76.65           H
ATOM   2849  CB  GLU A 192       6.819   4.770  26.215  1.00 76.65           C
ATOM   2850 1HB  GLU A 192       5.808   5.064  25.932  1.00 76.65           H
ATOM   2851 2HB  GLU A 192       7.450   4.522  25.362  1.00 76.65           H
ATOM   2852  CG  GLU A 192       6.690   3.490  27.043  1.00 76.65           C
ATOM   2853 1HG  GLU A 192       7.185   2.667  26.527  1.00 76.65           H
ATOM   2854 2HG  GLU A 192       7.199   3.618  27.999  1.00 76.65           H
ATOM   2855  CD  GLU A 192       5.221   3.138  27.284  1.00 76.65           C
ATOM   2856  OE1 GLU A 192       4.947   2.547  28.351  1.00 76.65           O
ATOM   2857  OE2 GLU A 192       4.405   3.468  26.396  1.00 76.65           O
ATOM   2858  HN  GLU A 192       8.358   7.143  25.624  1.00 76.65           H
ATOM   2859  N   SER A 193       8.987   5.476  28.859  1.00 73.36           N
ATOM   2860  CA  SER A 193      10.220   5.033  29.487  1.00 73.36           C
ATOM   2861  C   SER A 193      11.411   5.788  28.892  1.00 73.36           C
ATOM   2862  O   SER A 193      12.501   5.232  28.763  1.00 73.36           O
ATOM   2863  HA  SER A 193      10.107   5.269  30.545  1.00 73.36           H
ATOM   2864  CB  SER A 193      10.412   3.524  29.320  1.00 73.36           C
ATOM   2865 1HB  SER A 193      11.383   3.235  29.722  1.00 73.36           H
ATOM   2866 2HB  SER A 193       9.657   2.996  29.902  1.00 73.36           H
ATOM   2867  OG  SER A 193      10.326   3.122  27.955  1.00 73.36           O
ATOM   2868  HG  SER A 193      11.157   3.388  27.467  1.00 73.36           H
ATOM   2869  HN  SER A 193       8.277   5.782  29.492  1.00 73.36           H
ATOM   2870  N   GLY A 194      11.162   7.043  28.547  1.00 77.04           N
ATOM   2871  CA  GLY A 194      12.215   7.898  28.026  1.00 77.04           C
ATOM   2872  C   GLY A 194      12.411   7.674  26.525  1.00 77.04           C
ATOM   2873  O   GLY A 194      13.368   8.176  25.939  1.00 77.04           O
ATOM   2874 1HA  GLY A 194      11.965   8.943  28.212  1.00 77.04           H
ATOM   2875 2HA  GLY A 194      13.148   7.695  28.552  1.00 77.04           H
ATOM   2876  HN  GLY A 194      10.263   7.475  28.619  1.00 77.04           H
ATOM   2877  N   ILE A 195      11.488   6.919  25.947  1.00 84.53           N
ATOM   2878  CA  ILE A 195      11.519   6.664  24.517  1.00 84.53           C
ATOM   2879  C   ILE A 195      10.323   7.351  23.854  1.00 84.53           C
ATOM   2880  O   ILE A 195       9.180   7.140  24.257  1.00 84.53           O
ATOM   2881  HA  ILE A 195      12.433   7.110  24.125  1.00 84.53           H
ATOM   2882  CB  ILE A 195      11.594   5.161  24.242  1.00 84.53           C
ATOM   2883  HB  ILE A 195      10.733   4.685  24.712  1.00 84.53           H
ATOM   2884  CG1 ILE A 195      12.847   4.550  24.873  1.00 84.53           C
ATOM   2885 1HG1 ILE A 195      13.734   4.926  24.363  1.00 84.53           H
ATOM   2886 2HG1 ILE A 195      12.923   4.861  25.915  1.00 84.53           H
ATOM   2887  CG2 ILE A 195      11.508   4.872  22.742  1.00 84.53           C
ATOM   2888 1HG2 ILE A 195      10.563   5.252  22.353  1.00 84.53           H
ATOM   2889 2HG2 ILE A 195      12.335   5.363  22.230  1.00 84.53           H
ATOM   2890 3HG2 ILE A 195      11.564   3.797  22.575  1.00 84.53           H
ATOM   2891  CD1 ILE A 195      12.814   3.023  24.791  1.00 84.53           C
ATOM   2892 1HD1 ILE A 195      11.938   2.650  25.322  1.00 84.53           H
ATOM   2893 2HD1 ILE A 195      12.763   2.716  23.746  1.00 84.53           H
ATOM   2894 3HD1 ILE A 195      13.716   2.615  25.246  1.00 84.53           H
ATOM   2895  HN  ILE A 195      10.731   6.487  26.437  1.00 84.53           H
ATOM   2896  N   ALA A 196      10.627   8.160  22.850  1.00 90.63           N
ATOM   2897  CA  ALA A 196       9.587   8.807  22.069  1.00 90.63           C
ATOM   2898  C   ALA A 196       9.108   7.852  20.974  1.00 90.63           C
ATOM   2899  O   ALA A 196       9.916   7.311  20.220  1.00 90.63           O
ATOM   2900  HA  ALA A 196       8.755   9.024  22.739  1.00 90.63           H
ATOM   2901  CB  ALA A 196      10.119  10.125  21.502  1.00 90.63           C
ATOM   2902 1HB  ALA A 196      10.418  10.779  22.321  1.00 90.63           H
ATOM   2903 2HB  ALA A 196      10.980   9.924  20.865  1.00 90.63           H
ATOM   2904 3HB  ALA A 196       9.339  10.610  20.916  1.00 90.63           H
ATOM   2905  HN  ALA A 196      11.562   8.374  22.568  1.00 90.63           H
ATOM   2906  N   ILE A 197       7.796   7.674  20.920  1.00 89.58           N
ATOM   2907  CA  ILE A 197       7.204   6.766  19.953  1.00 89.58           C
ATOM   2908  C   ILE A 197       6.110   7.500  19.175  1.00 89.58           C
ATOM   2909  O   ILE A 197       5.247   8.146  19.768  1.00 89.58           O
ATOM   2910  HA  ILE A 197       7.988   6.475  19.254  1.00 89.58           H
ATOM   2911  CB  ILE A 197       6.717   5.491  20.644  1.00 89.58           C
ATOM   2912  HB  ILE A 197       5.988   5.772  21.404  1.00 89.58           H
ATOM   2913  CG1 ILE A 197       7.867   4.782  21.361  1.00 89.58           C
ATOM   2914 1HG1 ILE A 197       8.596   4.433  20.629  1.00 89.58           H
ATOM   2915 2HG1 ILE A 197       8.383   5.487  22.013  1.00 89.58           H
ATOM   2916  CG2 ILE A 197       6.004   4.569  19.653  1.00 89.58           C
ATOM   2917 1HG2 ILE A 197       5.144   5.086  19.228  1.00 89.58           H
ATOM   2918 2HG2 ILE A 197       6.692   4.292  18.854  1.00 89.58           H
ATOM   2919 3HG2 ILE A 197       5.668   3.670  20.170  1.00 89.58           H
ATOM   2920  CD1 ILE A 197       7.355   3.598  22.183  1.00 89.58           C
ATOM   2921 1HD1 ILE A 197       6.644   3.954  22.929  1.00 89.58           H
ATOM   2922 2HD1 ILE A 197       6.861   2.884  21.524  1.00 89.58           H
ATOM   2923 3HD1 ILE A 197       8.193   3.112  22.682  1.00 89.58           H
ATOM   2924  HN  ILE A 197       7.144   8.137  21.521  1.00 89.58           H
ATOM   2925  N   CYS A 198       6.181   7.377  17.857  1.00 92.05           N
ATOM   2926  CA  CYS A 198       5.104   7.847  17.002  1.00 92.05           C
ATOM   2927  C   CYS A 198       4.025   6.763  16.950  1.00 92.05           C
ATOM   2928  O   CYS A 198       4.226   5.710  16.347  1.00 92.05           O
ATOM   2929  HA  CYS A 198       4.717   8.757  17.459  1.00 92.05           H
ATOM   2930  CB  CYS A 198       5.610   8.216  15.606  1.00 92.05           C
ATOM   2931 1HB  CYS A 198       6.232   9.109  15.661  1.00 92.05           H
ATOM   2932 2HB  CYS A 198       6.236   7.415  15.214  1.00 92.05           H
ATOM   2933  SG  CYS A 198       4.194   8.508  14.484  1.00 92.05           S
ATOM   2934  HN  CYS A 198       6.955   6.966  17.375  1.00 92.05           H
ATOM   2935  N   THR A 199       2.903   7.060  17.590  1.00 91.51           N
ATOM   2936  CA  THR A 199       1.801   6.114  17.646  1.00 91.51           C
ATOM   2937  C   THR A 199       0.467   6.836  17.446  1.00 91.51           C
ATOM   2938  O   THR A 199       0.414   8.064  17.460  1.00 91.51           O
ATOM   2939  HA  THR A 199       1.911   5.409  16.821  1.00 91.51           H
ATOM   2940  CB  THR A 199       1.892   5.361  18.975  1.00 91.51           C
ATOM   2941  HB  THR A 199       2.917   5.050  19.177  1.00 91.51           H
ATOM   2942  OG1 THR A 199       0.943   4.306  18.842  1.00 91.51           O
ATOM   2943  HG1 THR A 199       1.110   3.607  19.538  1.00 91.51           H
ATOM   2944  CG2 THR A 199       1.368   6.187  20.152  1.00 91.51           C
ATOM   2945 1HG2 THR A 199       0.322   6.441  19.981  1.00 91.51           H
ATOM   2946 2HG2 THR A 199       1.954   7.101  20.244  1.00 91.51           H
ATOM   2947 3HG2 THR A 199       1.455   5.606  21.071  1.00 91.51           H
ATOM   2948  HN  THR A 199       2.741   7.925  18.063  1.00 91.51           H
ATOM   2949  N   MET A 200      -0.578   6.041  17.265  1.00 91.65           N
ATOM   2950  CA  MET A 200      -1.933   6.563  17.322  1.00 91.65           C
ATOM   2951  C   MET A 200      -2.513   6.430  18.731  1.00 91.65           C
ATOM   2952  O   MET A 200      -2.441   5.362  19.337  1.00 91.65           O
ATOM   2953  HA  MET A 200      -1.853   7.616  17.052  1.00 91.65           H
ATOM   2954  CB  MET A 200      -2.815   5.800  16.332  1.00 91.65           C
ATOM   2955 1HB  MET A 200      -2.734   4.729  16.517  1.00 91.65           H
ATOM   2956 2HB  MET A 200      -3.859   6.072  16.485  1.00 91.65           H
ATOM   2957  CG  MET A 200      -2.410   6.105  14.888  1.00 91.65           C
ATOM   2958 1HG  MET A 200      -2.441   7.180  14.713  1.00 91.65           H
ATOM   2959 2HG  MET A 200      -1.383   5.783  14.714  1.00 91.65           H
ATOM   2960  SD  MET A 200      -3.510   5.271  13.756  1.00 91.65           S
ATOM   2961  CE  MET A 200      -3.249   3.579  14.260  1.00 91.65           C
ATOM   2962 1HE  MET A 200      -2.198   3.319  14.130  1.00 91.65           H
ATOM   2963 2HE  MET A 200      -3.523   3.466  15.309  1.00 91.65           H
ATOM   2964 3HE  MET A 200      -3.865   2.919  13.650  1.00 91.65           H
ATOM   2965  HN  MET A 200      -0.510   5.061  17.083  1.00 91.65           H
ATOM   2966  N   VAL A 201      -3.075   7.529  19.211  1.00 92.13           N
ATOM   2967  CA  VAL A 201      -3.754   7.523  20.496  1.00 92.13           C
ATOM   2968  C   VAL A 201      -5.238   7.828  20.284  1.00 92.13           C
ATOM   2969  O   VAL A 201      -5.588   8.840  19.678  1.00 92.13           O
ATOM   2970  HA  VAL A 201      -3.658   6.521  20.914  1.00 92.13           H
ATOM   2971  CB  VAL A 201      -3.073   8.503  21.453  1.00 92.13           C
ATOM   2972  HB  VAL A 201      -3.220   9.510  21.063  1.00 92.13           H
ATOM   2973  CG1 VAL A 201      -3.707   8.441  22.844  1.00 92.13           C
ATOM   2974 1HG1 VAL A 201      -4.764   8.699  22.773  1.00 92.13           H
ATOM   2975 2HG1 VAL A 201      -3.606   7.433  23.245  1.00 92.13           H
ATOM   2976 3HG1 VAL A 201      -3.204   9.147  23.504  1.00 92.13           H
ATOM   2977  CG2 VAL A 201      -1.567   8.242  21.525  1.00 92.13           C
ATOM   2978 1HG2 VAL A 201      -1.391   7.227  21.881  1.00 92.13           H
ATOM   2979 2HG2 VAL A 201      -1.130   8.361  20.534  1.00 92.13           H
ATOM   2980 3HG2 VAL A 201      -1.108   8.952  22.212  1.00 92.13           H
ATOM   2981  HN  VAL A 201      -3.071   8.411  18.740  1.00 92.13           H
ATOM   2982  N   TYR A 202      -6.072   6.934  20.796  1.00 90.92           N
ATOM   2983  CA  TYR A 202      -7.508   7.056  20.607  1.00 90.92           C
ATOM   2984  C   TYR A 202      -8.167   7.714  21.821  1.00 90.92           C
ATOM   2985  O   TYR A 202      -8.270   7.103  22.883  1.00 90.92           O
ATOM   2986  HA  TYR A 202      -7.680   7.678  19.728  1.00 90.92           H
ATOM   2987  CB  TYR A 202      -8.037   5.628  20.466  1.00 90.92           C
ATOM   2988 1HB  TYR A 202      -7.710   5.043  21.326  1.00 90.92           H
ATOM   2989 2HB  TYR A 202      -9.127   5.651  20.492  1.00 90.92           H
ATOM   2990  CG  TYR A 202      -7.587   4.920  19.187  1.00 90.92           C
ATOM   2991  CD1 TYR A 202      -8.266   5.134  18.004  1.00 90.92           C
ATOM   2992  HD1 TYR A 202      -9.123   5.807  17.982  1.00 90.92           H
ATOM   2993  CD2 TYR A 202      -6.501   4.068  19.215  1.00 90.92           C
ATOM   2994  HD2 TYR A 202      -5.965   3.899  20.149  1.00 90.92           H
ATOM   2995  CE1 TYR A 202      -7.842   4.469  16.800  1.00 90.92           C
ATOM   2996  HE1 TYR A 202      -8.369   4.629  15.860  1.00 90.92           H
ATOM   2997  CE2 TYR A 202      -6.077   3.403  18.010  1.00 90.92           C
ATOM   2998  HE2 TYR A 202      -5.222   2.727  18.019  1.00 90.92           H
ATOM   2999  CZ  TYR A 202      -6.768   3.636  16.862  1.00 90.92           C
ATOM   3000  OH  TYR A 202      -6.368   3.007  15.725  1.00 90.92           O
ATOM   3001  HH  TYR A 202      -7.139   2.916  15.095  1.00 90.92           H
ATOM   3002  HN  TYR A 202      -5.782   6.140  21.330  1.00 90.92           H
ATOM   3003  N   PRO A 203      -8.622   8.967  21.688  1.00 81.95           N
ATOM   3004  CA  PRO A 203      -9.265   9.660  22.808  1.00 81.95           C
ATOM   3005  C   PRO A 203     -10.615   9.058  23.159  1.00 81.95           C
ATOM   3006  O   PRO A 203     -11.139   8.226  22.421  1.00 81.95           O
ATOM   3007  HA  PRO A 203      -8.663   9.555  23.710  1.00 81.95           H
ATOM   3008  CB  PRO A 203      -9.397  11.102  22.314  1.00 81.95           C
ATOM   3009 1HB  PRO A 203     -10.288  11.584  22.717  1.00 81.95           H
ATOM   3010 2HB  PRO A 203      -8.544  11.709  22.615  1.00 81.95           H
ATOM   3011  CG  PRO A 203      -9.474  10.961  20.820  1.00 81.95           C
ATOM   3012 1HG  PRO A 203     -10.495  10.761  20.495  1.00 81.95           H
ATOM   3013 2HG  PRO A 203      -9.154  11.876  20.321  1.00 81.95           H
ATOM   3014  CD  PRO A 203      -8.564   9.815  20.484  1.00 81.95           C
ATOM   3015 1HD  PRO A 203      -8.906   9.279  19.598  1.00 81.95           H
ATOM   3016 2HD  PRO A 203      -7.549  10.155  20.280  1.00 81.95           H
ATOM   3017  N   SER A 204     -11.148   9.499  24.290  1.00 70.96           N
ATOM   3018  CA  SER A 204     -12.531   9.212  24.627  1.00 70.96           C
ATOM   3019  C   SER A 204     -12.612   7.928  25.455  1.00 70.96           C
ATOM   3020  O   SER A 204     -11.697   7.106  25.424  1.00 70.96           O
ATOM   3021  HA  SER A 204     -12.869  10.067  25.214  1.00 70.96           H
ATOM   3022  CB  SER A 204     -13.391   9.086  23.368  1.00 70.96           C
ATOM   3023 1HB  SER A 204     -14.424   9.340  23.608  1.00 70.96           H
ATOM   3024 2HB  SER A 204     -13.051   9.806  22.624  1.00 70.96           H
ATOM   3025  OG  SER A 204     -13.341   7.774  22.816  1.00 70.96           O
ATOM   3026  HG  SER A 204     -13.875   7.737  21.971  1.00 70.96           H
ATOM   3027  HN  SER A 204     -10.651  10.042  24.967  1.00 70.96           H
ATOM   3028  N   ASP A 205     -13.716   7.795  26.177  1.00 71.18           N
ATOM   3029  CA  ASP A 205     -13.966   6.588  26.946  1.00 71.18           C
ATOM   3030  C   ASP A 205     -14.187   5.415  25.990  1.00 71.18           C
ATOM   3031  O   ASP A 205     -14.055   4.256  26.382  1.00 71.18           O
ATOM   3032  HA  ASP A 205     -13.081   6.457  27.569  1.00 71.18           H
ATOM   3033  CB  ASP A 205     -15.219   6.737  27.811  1.00 71.18           C
ATOM   3034 1HB  ASP A 205     -16.052   7.077  27.195  1.00 71.18           H
ATOM   3035 2HB  ASP A 205     -15.501   5.766  28.219  1.00 71.18           H
ATOM   3036  CG  ASP A 205     -14.984   7.728  28.953  1.00 71.18           C
ATOM   3037  OD1 ASP A 205     -13.857   7.714  29.492  1.00 71.18           O
ATOM   3038  OD2 ASP A 205     -15.937   8.476  29.260  1.00 71.18           O
ATOM   3039  HN  ASP A 205     -14.430   8.492  26.240  1.00 71.18           H
ATOM   3040  N   GLU A 206     -14.520   5.755  24.754  1.00 84.49           N
ATOM   3041  CA  GLU A 206     -14.847   4.745  23.761  1.00 84.49           C
ATOM   3042  C   GLU A 206     -13.646   4.491  22.848  1.00 84.49           C
ATOM   3043  O   GLU A 206     -13.809   4.057  21.708  1.00 84.49           O
ATOM   3044  HA  GLU A 206     -15.076   3.844  24.330  1.00 84.49           H
ATOM   3045  CB  GLU A 206     -16.077   5.153  22.949  1.00 84.49           C
ATOM   3046 1HB  GLU A 206     -15.915   6.134  22.503  1.00 84.49           H
ATOM   3047 2HB  GLU A 206     -16.306   4.379  22.216  1.00 84.49           H
ATOM   3048  CG  GLU A 206     -17.311   5.275  23.846  1.00 84.49           C
ATOM   3049 1HG  GLU A 206     -17.066   4.942  24.854  1.00 84.49           H
ATOM   3050 2HG  GLU A 206     -17.609   6.321  23.919  1.00 84.49           H
ATOM   3051  CD  GLU A 206     -18.473   4.445  23.297  1.00 84.49           C
ATOM   3052  OE1 GLU A 206     -19.177   3.833  24.129  1.00 84.49           O
ATOM   3053  OE2 GLU A 206     -18.631   4.441  22.057  1.00 84.49           O
ATOM   3054  HN  GLU A 206     -14.569   6.699  24.427  1.00 84.49           H
ATOM   3055  N   SER A 207     -12.466   4.772  23.382  1.00 89.54           N
ATOM   3056  CA  SER A 207     -11.244   4.645  22.606  1.00 89.54           C
ATOM   3057  C   SER A 207     -11.128   3.228  22.042  1.00 89.54           C
ATOM   3058  O   SER A 207     -10.629   3.036  20.934  1.00 89.54           O
ATOM   3059  HA  SER A 207     -11.338   5.372  21.799  1.00 89.54           H
ATOM   3060  CB  SER A 207     -10.016   4.981  23.455  1.00 89.54           C
ATOM   3061 1HB  SER A 207      -9.113   4.710  22.908  1.00 89.54           H
ATOM   3062 2HB  SER A 207      -9.975   6.057  23.624  1.00 89.54           H
ATOM   3063  OG  SER A 207     -10.033   4.305  24.709  1.00 89.54           O
ATOM   3064  HG  SER A 207     -10.261   4.947  25.441  1.00 89.54           H
ATOM   3065  HN  SER A 207     -12.339   5.081  24.324  1.00 89.54           H
ATOM   3066  N   THR A 208     -11.597   2.271  22.829  1.00 90.06           N
ATOM   3067  CA  THR A 208     -11.529   0.875  22.433  1.00 90.06           C
ATOM   3068  C   THR A 208     -12.421   0.622  21.216  1.00 90.06           C
ATOM   3069  O   THR A 208     -12.014  -0.056  20.274  1.00 90.06           O
ATOM   3070  HA  THR A 208     -10.505   0.653  22.130  1.00 90.06           H
ATOM   3071  CB  THR A 208     -11.899   0.020  23.646  1.00 90.06           C
ATOM   3072  HB  THR A 208     -11.825  -1.042  23.412  1.00 90.06           H
ATOM   3073  OG1 THR A 208     -13.197   0.480  24.012  1.00 90.06           O
ATOM   3074  HG1 THR A 208     -13.645  -0.191  24.602  1.00 90.06           H
ATOM   3075  CG2 THR A 208     -11.035   0.333  24.869  1.00 90.06           C
ATOM   3076 1HG2 THR A 208     -11.161   1.380  25.145  1.00 90.06           H
ATOM   3077 2HG2 THR A 208      -9.988   0.144  24.632  1.00 90.06           H
ATOM   3078 3HG2 THR A 208     -11.339  -0.301  25.702  1.00 90.06           H
ATOM   3079  HN  THR A 208     -12.017   2.437  23.722  1.00 90.06           H
ATOM   3080  N   LYS A 209     -13.621   1.180  21.276  1.00 91.43           N
ATOM   3081  CA  LYS A 209     -14.566   1.042  20.181  1.00 91.43           C
ATOM   3082  C   LYS A 209     -13.991   1.707  18.929  1.00 91.43           C
ATOM   3083  O   LYS A 209     -14.081   1.156  17.832  1.00 91.43           O
ATOM   3084  HA  LYS A 209     -14.683  -0.024  19.983  1.00 91.43           H
ATOM   3085  CB  LYS A 209     -15.939   1.580  20.587  1.00 91.43           C
ATOM   3086 1HB  LYS A 209     -15.834   2.586  20.993  1.00 91.43           H
ATOM   3087 2HB  LYS A 209     -16.579   1.657  19.708  1.00 91.43           H
ATOM   3088  CG  LYS A 209     -16.599   0.672  21.626  1.00 91.43           C
ATOM   3089 1HG  LYS A 209     -16.756  -0.320  21.201  1.00 91.43           H
ATOM   3090 2HG  LYS A 209     -15.935   0.550  22.482  1.00 91.43           H
ATOM   3091  CD  LYS A 209     -17.937   1.251  22.090  1.00 91.43           C
ATOM   3092 1HD  LYS A 209     -17.776   2.226  22.549  1.00 91.43           H
ATOM   3093 2HD  LYS A 209     -18.588   1.407  21.230  1.00 91.43           H
ATOM   3094  CE  LYS A 209     -18.621   0.317  23.091  1.00 91.43           C
ATOM   3095 1HE  LYS A 209     -18.829  -0.643  22.618  1.00 91.43           H
ATOM   3096 2HE  LYS A 209     -17.953   0.121  23.930  1.00 91.43           H
ATOM   3097  NZ  LYS A 209     -19.881   0.918  23.583  1.00 91.43           N
ATOM   3098 1HZ  LYS A 209     -20.334   0.276  24.224  1.00 91.43           H
ATOM   3099 2HZ  LYS A 209     -19.675   1.787  24.064  1.00 91.43           H
ATOM   3100 3HZ  LYS A 209     -20.496   1.103  22.799  1.00 91.43           H
ATOM   3101  HN  LYS A 209     -13.949   1.719  22.052  1.00 91.43           H
ATOM   3102  N   LEU A 210     -13.412   2.881  19.134  1.00 92.45           N
ATOM   3103  CA  LEU A 210     -12.878   3.655  18.026  1.00 92.45           C
ATOM   3104  C   LEU A 210     -11.768   2.857  17.340  1.00 92.45           C
ATOM   3105  O   LEU A 210     -11.751   2.736  16.116  1.00 92.45           O
ATOM   3106  HA  LEU A 210     -13.687   3.805  17.312  1.00 92.45           H
ATOM   3107  CB  LEU A 210     -12.434   5.039  18.505  1.00 92.45           C
ATOM   3108 1HB  LEU A 210     -13.279   5.518  19.001  1.00 92.45           H
ATOM   3109 2HB  LEU A 210     -11.655   4.909  19.256  1.00 92.45           H
ATOM   3110  CG  LEU A 210     -11.910   5.986  17.425  1.00 92.45           C
ATOM   3111  HG  LEU A 210     -11.084   5.494  16.910  1.00 92.45           H
ATOM   3112  CD1 LEU A 210     -12.987   6.275  16.378  1.00 92.45           C
ATOM   3113 1HD1 LEU A 210     -13.294   5.342  15.905  1.00 92.45           H
ATOM   3114 2HD1 LEU A 210     -13.848   6.738  16.860  1.00 92.45           H
ATOM   3115 3HD1 LEU A 210     -12.588   6.951  15.622  1.00 92.45           H
ATOM   3116  CD2 LEU A 210     -11.354   7.270  18.044  1.00 92.45           C
ATOM   3117 1HD2 LEU A 210     -12.143   7.777  18.600  1.00 92.45           H
ATOM   3118 2HD2 LEU A 210     -10.535   7.023  18.720  1.00 92.45           H
ATOM   3119 3HD2 LEU A 210     -10.987   7.926  17.254  1.00 92.45           H
ATOM   3120  HN  LEU A 210     -13.306   3.302  20.034  1.00 92.45           H
ATOM   3121  N   LYS A 211     -10.867   2.333  18.159  1.00 92.47           N
ATOM   3122  CA  LYS A 211      -9.759   1.545  17.646  1.00 92.47           C
ATOM   3123  C   LYS A 211     -10.306   0.388  16.808  1.00 92.47           C
ATOM   3124  O   LYS A 211      -9.867   0.173  15.679  1.00 92.47           O
ATOM   3125  HA  LYS A 211      -9.170   2.193  16.997  1.00 92.47           H
ATOM   3126  CB  LYS A 211      -8.845   1.099  18.789  1.00 92.47           C
ATOM   3127 1HB  LYS A 211      -8.420   1.972  19.283  1.00 92.47           H
ATOM   3128 2HB  LYS A 211      -9.429   0.563  19.538  1.00 92.47           H
ATOM   3129  CG  LYS A 211      -7.720   0.200  18.272  1.00 92.47           C
ATOM   3130 1HG  LYS A 211      -8.134  -0.753  17.942  1.00 92.47           H
ATOM   3131 2HG  LYS A 211      -7.250   0.662  17.404  1.00 92.47           H
ATOM   3132  CD  LYS A 211      -6.670  -0.044  19.358  1.00 92.47           C
ATOM   3133 1HD  LYS A 211      -6.314   0.911  19.745  1.00 92.47           H
ATOM   3134 2HD  LYS A 211      -7.123  -0.577  20.194  1.00 92.47           H
ATOM   3135  CE  LYS A 211      -5.491  -0.849  18.810  1.00 92.47           C
ATOM   3136 1HE  LYS A 211      -5.830  -1.839  18.504  1.00 92.47           H
ATOM   3137 2HE  LYS A 211      -5.091  -0.361  17.921  1.00 92.47           H
ATOM   3138  NZ  LYS A 211      -4.429  -0.976  19.833  1.00 92.47           N
ATOM   3139 1HZ  LYS A 211      -3.578  -1.315  19.398  1.00 92.47           H
ATOM   3140 2HZ  LYS A 211      -4.256  -0.070  20.255  1.00 92.47           H
ATOM   3141 3HZ  LYS A 211      -4.726  -1.631  20.549  1.00 92.47           H
ATOM   3142  HN  LYS A 211     -10.886   2.438  19.153  1.00 92.47           H
ATOM   3143  N   SER A 212     -11.256  -0.327  17.392  1.00 92.02           N
ATOM   3144  CA  SER A 212     -11.813  -1.502  16.745  1.00 92.02           C
ATOM   3145  C   SER A 212     -12.423  -1.118  15.396  1.00 92.02           C
ATOM   3146  O   SER A 212     -12.247  -1.827  14.406  1.00 92.02           O
ATOM   3147  HA  SER A 212     -10.972  -2.181  16.606  1.00 92.02           H
ATOM   3148  CB  SER A 212     -12.865  -2.172  17.631  1.00 92.02           C
ATOM   3149 1HB  SER A 212     -13.655  -1.456  17.861  1.00 92.02           H
ATOM   3150 2HB  SER A 212     -13.329  -2.994  17.086  1.00 92.02           H
ATOM   3151  OG  SER A 212     -12.305  -2.665  18.846  1.00 92.02           O
ATOM   3152  HG  SER A 212     -12.298  -1.943  19.537  1.00 92.02           H
ATOM   3153  HN  SER A 212     -11.643  -0.115  18.290  1.00 92.02           H
ATOM   3154  N   ALA A 213     -13.127   0.005  15.399  1.00 92.36           N
ATOM   3155  CA  ALA A 213     -13.798   0.471  14.198  1.00 92.36           C
ATOM   3156  C   ALA A 213     -12.752   0.807  13.132  1.00 92.36           C
ATOM   3157  O   ALA A 213     -12.887   0.406  11.977  1.00 92.36           O
ATOM   3158  HA  ALA A 213     -14.427  -0.341  13.833  1.00 92.36           H
ATOM   3159  CB  ALA A 213     -14.686   1.668  14.541  1.00 92.36           C
ATOM   3160 1HB  ALA A 213     -15.430   1.369  15.279  1.00 92.36           H
ATOM   3161 2HB  ALA A 213     -14.073   2.471  14.948  1.00 92.36           H
ATOM   3162 3HB  ALA A 213     -15.190   2.017  13.639  1.00 92.36           H
ATOM   3163  HN  ALA A 213     -13.242   0.591  16.201  1.00 92.36           H
ATOM   3164  N   VAL A 214     -11.734   1.539  13.559  1.00 90.58           N
ATOM   3165  CA  VAL A 214     -10.699   1.988  12.643  1.00 90.58           C
ATOM   3166  C   VAL A 214      -9.985   0.771  12.052  1.00 90.58           C
ATOM   3167  O   VAL A 214      -9.670   0.748  10.863  1.00 90.58           O
ATOM   3168  HA  VAL A 214     -11.188   2.533  11.836  1.00 90.58           H
ATOM   3169  CB  VAL A 214      -9.749   2.950  13.357  1.00 90.58           C
ATOM   3170  HB  VAL A 214      -9.434   2.481  14.290  1.00 90.58           H
ATOM   3171  CG1 VAL A 214      -8.497   3.210  12.517  1.00 90.58           C
ATOM   3172 1HG1 VAL A 214      -7.975   2.269  12.342  1.00 90.58           H
ATOM   3173 2HG1 VAL A 214      -8.785   3.649  11.561  1.00 90.58           H
ATOM   3174 3HG1 VAL A 214      -7.839   3.897  13.048  1.00 90.58           H
ATOM   3175  CG2 VAL A 214     -10.456   4.261  13.706  1.00 90.58           C
ATOM   3176 1HG2 VAL A 214     -10.812   4.736  12.793  1.00 90.58           H
ATOM   3177 2HG2 VAL A 214     -11.302   4.054  14.362  1.00 90.58           H
ATOM   3178 3HG2 VAL A 214      -9.758   4.927  14.214  1.00 90.58           H
ATOM   3179  HN  VAL A 214     -11.610   1.825  14.509  1.00 90.58           H
ATOM   3180  N   LEU A 215      -9.749  -0.211  12.910  1.00 91.58           N
ATOM   3181  CA  LEU A 215      -9.065  -1.423  12.491  1.00 91.58           C
ATOM   3182  C   LEU A 215      -9.924  -2.158  11.460  1.00 91.58           C
ATOM   3183  O   LEU A 215      -9.419  -2.602  10.430  1.00 91.58           O
ATOM   3184  HA  LEU A 215      -8.133  -1.123  12.012  1.00 91.58           H
ATOM   3185  CB  LEU A 215      -8.696  -2.277  13.706  1.00 91.58           C
ATOM   3186 1HB  LEU A 215      -9.493  -2.187  14.444  1.00 91.58           H
ATOM   3187 2HB  LEU A 215      -8.665  -3.321  13.395  1.00 91.58           H
ATOM   3188  CG  LEU A 215      -7.368  -1.937  14.386  1.00 91.58           C
ATOM   3189  HG  LEU A 215      -7.255  -0.853  14.392  1.00 91.58           H
ATOM   3190  CD1 LEU A 215      -7.365  -2.400  15.844  1.00 91.58           C
ATOM   3191 1HD1 LEU A 215      -8.172  -1.905  16.384  1.00 91.58           H
ATOM   3192 2HD1 LEU A 215      -7.511  -3.480  15.883  1.00 91.58           H
ATOM   3193 3HD1 LEU A 215      -6.410  -2.146  16.304  1.00 91.58           H
ATOM   3194  CD2 LEU A 215      -6.187  -2.510  13.600  1.00 91.58           C
ATOM   3195 1HD2 LEU A 215      -6.282  -3.594  13.541  1.00 91.58           H
ATOM   3196 2HD2 LEU A 215      -6.182  -2.090  12.594  1.00 91.58           H
ATOM   3197 3HD2 LEU A 215      -5.256  -2.253  14.106  1.00 91.58           H
ATOM   3198  HN  LEU A 215     -10.017  -0.189  13.873  1.00 91.58           H
ATOM   3199  N   THR A 216     -11.207  -2.264  11.774  1.00 92.39           N
ATOM   3200  CA  THR A 216     -12.133  -2.971  10.906  1.00 92.39           C
ATOM   3201  C   THR A 216     -12.159  -2.329   9.517  1.00 92.39           C
ATOM   3202  O   THR A 216     -12.129  -3.028   8.506  1.00 92.39           O
ATOM   3203  HA  THR A 216     -11.774  -3.992  10.779  1.00 92.39           H
ATOM   3204  CB  THR A 216     -13.501  -2.992  11.591  1.00 92.39           C
ATOM   3205  HB  THR A 216     -13.893  -1.981  11.709  1.00 92.39           H
ATOM   3206  OG1 THR A 216     -13.272  -3.707  12.803  1.00 92.39           O
ATOM   3207  HG1 THR A 216     -13.147  -3.066  13.560  1.00 92.39           H
ATOM   3208  CG2 THR A 216     -14.520  -3.850  10.839  1.00 92.39           C
ATOM   3209 1HG2 THR A 216     -14.158  -4.877  10.781  1.00 92.39           H
ATOM   3210 2HG2 THR A 216     -14.655  -3.455   9.832  1.00 92.39           H
ATOM   3211 3HG2 THR A 216     -15.473  -3.830  11.368  1.00 92.39           H
ATOM   3212  HN  THR A 216     -11.614  -1.878  12.601  1.00 92.39           H
ATOM   3213  N   LEU A 217     -12.215  -1.005   9.514  1.00 88.82           N
ATOM   3214  CA  LEU A 217     -12.256  -0.261   8.266  1.00 88.82           C
ATOM   3215  C   LEU A 217     -11.004  -0.580   7.446  1.00 88.82           C
ATOM   3216  O   LEU A 217     -11.079  -0.737   6.229  1.00 88.82           O
ATOM   3217  HA  LEU A 217     -13.129  -0.603   7.710  1.00 88.82           H
ATOM   3218  CB  LEU A 217     -12.449   1.232   8.539  1.00 88.82           C
ATOM   3219 1HB  LEU A 217     -13.331   1.355   9.167  1.00 88.82           H
ATOM   3220 2HB  LEU A 217     -11.595   1.589   9.114  1.00 88.82           H
ATOM   3221  CG  LEU A 217     -12.606   2.124   7.305  1.00 88.82           C
ATOM   3222  HG  LEU A 217     -11.770   1.930   6.635  1.00 88.82           H
ATOM   3223  CD1 LEU A 217     -13.887   1.782   6.542  1.00 88.82           C
ATOM   3224 1HD1 LEU A 217     -13.851   0.742   6.218  1.00 88.82           H
ATOM   3225 2HD1 LEU A 217     -14.749   1.930   7.192  1.00 88.82           H
ATOM   3226 3HD1 LEU A 217     -13.974   2.431   5.670  1.00 88.82           H
ATOM   3227  CD2 LEU A 217     -12.544   3.604   7.688  1.00 88.82           C
ATOM   3228 1HD2 LEU A 217     -13.347   3.832   8.389  1.00 88.82           H
ATOM   3229 2HD2 LEU A 217     -11.583   3.819   8.154  1.00 88.82           H
ATOM   3230 3HD2 LEU A 217     -12.659   4.216   6.793  1.00 88.82           H
ATOM   3231  HN  LEU A 217     -12.233  -0.444  10.341  1.00 88.82           H
ATOM   3232  N   LYS A 218      -9.883  -0.666   8.147  1.00 86.66           N
ATOM   3233  CA  LYS A 218      -8.612  -0.932   7.495  1.00 86.66           C
ATOM   3234  C   LYS A 218      -8.655  -2.318   6.848  1.00 86.66           C
ATOM   3235  O   LYS A 218      -8.117  -2.517   5.761  1.00 86.66           O
ATOM   3236  HA  LYS A 218      -8.486  -0.188   6.709  1.00 86.66           H
ATOM   3237  CB  LYS A 218      -7.456  -0.750   8.481  1.00 86.66           C
ATOM   3238 1HB  LYS A 218      -7.687  -1.256   9.417  1.00 86.66           H
ATOM   3239 2HB  LYS A 218      -6.555  -1.216   8.081  1.00 86.66           H
ATOM   3240  CG  LYS A 218      -7.192   0.734   8.748  1.00 86.66           C
ATOM   3241 1HG  LYS A 218      -6.794   1.204   7.849  1.00 86.66           H
ATOM   3242 2HG  LYS A 218      -8.131   1.237   8.982  1.00 86.66           H
ATOM   3243  CD  LYS A 218      -6.207   0.916   9.905  1.00 86.66           C
ATOM   3244 1HD  LYS A 218      -6.592   0.420  10.796  1.00 86.66           H
ATOM   3245 2HD  LYS A 218      -5.259   0.437   9.659  1.00 86.66           H
ATOM   3246  CE  LYS A 218      -5.975   2.399  10.199  1.00 86.66           C
ATOM   3247 1HE  LYS A 218      -5.776   2.933   9.270  1.00 86.66           H
ATOM   3248 2HE  LYS A 218      -6.876   2.835  10.631  1.00 86.66           H
ATOM   3249  NZ  LYS A 218      -4.838   2.571  11.130  1.00 86.66           N
ATOM   3250 1HZ  LYS A 218      -4.485   3.519  11.061  1.00 86.66           H
ATOM   3251 2HZ  LYS A 218      -5.148   2.394  12.079  1.00 86.66           H
ATOM   3252 3HZ  LYS A 218      -4.101   1.918  10.888  1.00 86.66           H
ATOM   3253  HN  LYS A 218      -9.834  -0.557   9.140  1.00 86.66           H
ATOM   3254  N   VAL A 219      -9.302  -3.241   7.545  1.00 87.77           N
ATOM   3255  CA  VAL A 219      -9.377  -4.615   7.079  1.00 87.77           C
ATOM   3256  C   VAL A 219     -10.255  -4.677   5.828  1.00 87.77           C
ATOM   3257  O   VAL A 219      -9.901  -5.333   4.849  1.00 87.77           O
ATOM   3258  HA  VAL A 219      -8.367  -4.928   6.815  1.00 87.77           H
ATOM   3259  CB  VAL A 219      -9.876  -5.523   8.205  1.00 87.77           C
ATOM   3260  HB  VAL A 219     -10.779  -5.076   8.621  1.00 87.77           H
ATOM   3261  CG1 VAL A 219     -10.241  -6.909   7.670  1.00 87.77           C
ATOM   3262 1HG1 VAL A 219     -11.029  -6.814   6.923  1.00 87.77           H
ATOM   3263 2HG1 VAL A 219      -9.362  -7.367   7.215  1.00 87.77           H
ATOM   3264 3HG1 VAL A 219     -10.592  -7.534   8.491  1.00 87.77           H
ATOM   3265  CG2 VAL A 219      -8.841  -5.624   9.327  1.00 87.77           C
ATOM   3266 1HG2 VAL A 219      -7.913  -6.037   8.930  1.00 87.77           H
ATOM   3267 2HG2 VAL A 219      -8.651  -4.632   9.737  1.00 87.77           H
ATOM   3268 3HG2 VAL A 219      -9.221  -6.275  10.114  1.00 87.77           H
ATOM   3269  HN  VAL A 219      -9.769  -3.063   8.412  1.00 87.77           H
ATOM   3270  N   ILE A 220     -11.383  -3.987   5.900  1.00 88.29           N
ATOM   3271  CA  ILE A 220     -12.363  -4.039   4.828  1.00 88.29           C
ATOM   3272  C   ILE A 220     -11.771  -3.401   3.570  1.00 88.29           C
ATOM   3273  O   ILE A 220     -11.758  -4.016   2.505  1.00 88.29           O
ATOM   3274  HA  ILE A 220     -12.564  -5.090   4.621  1.00 88.29           H
ATOM   3275  CB  ILE A 220     -13.682  -3.405   5.276  1.00 88.29           C
ATOM   3276  HB  ILE A 220     -13.459  -2.442   5.735  1.00 88.29           H
ATOM   3277  CG1 ILE A 220     -14.369  -4.264   6.340  1.00 88.29           C
ATOM   3278 1HG1 ILE A 220     -14.718  -5.194   5.892  1.00 88.29           H
ATOM   3279 2HG1 ILE A 220     -13.651  -4.533   7.115  1.00 88.29           H
ATOM   3280  CG2 ILE A 220     -14.595  -3.136   4.079  1.00 88.29           C
ATOM   3281 1HG2 ILE A 220     -14.098  -2.455   3.388  1.00 88.29           H
ATOM   3282 2HG2 ILE A 220     -14.814  -4.074   3.570  1.00 88.29           H
ATOM   3283 3HG2 ILE A 220     -15.525  -2.685   4.426  1.00 88.29           H
ATOM   3284  CD1 ILE A 220     -15.550  -3.520   6.967  1.00 88.29           C
ATOM   3285 1HD1 ILE A 220     -15.193  -2.602   7.435  1.00 88.29           H
ATOM   3286 2HD1 ILE A 220     -16.277  -3.274   6.193  1.00 88.29           H
ATOM   3287 3HD1 ILE A 220     -16.020  -4.153   7.719  1.00 88.29           H
ATOM   3288  HN  ILE A 220     -11.632  -3.400   6.671  1.00 88.29           H
ATOM   3289  N   LEU A 221     -11.294  -2.176   3.735  1.00 83.38           N
ATOM   3290  CA  LEU A 221     -10.810  -1.403   2.604  1.00 83.38           C
ATOM   3291  C   LEU A 221      -9.409  -1.886   2.224  1.00 83.38           C
ATOM   3292  O   LEU A 221      -8.974  -1.710   1.087  1.00 83.38           O
ATOM   3293  HA  LEU A 221     -11.480  -1.595   1.766  1.00 83.38           H
ATOM   3294  CB  LEU A 221     -10.883   0.095   2.908  1.00 83.38           C
ATOM   3295 1HB  LEU A 221     -10.238   0.304   3.761  1.00 83.38           H
ATOM   3296 2HB  LEU A 221     -10.472   0.638   2.057  1.00 83.38           H
ATOM   3297  CG  LEU A 221     -12.276   0.651   3.208  1.00 83.38           C
ATOM   3298  HG  LEU A 221     -12.663   0.144   4.092  1.00 83.38           H
ATOM   3299  CD1 LEU A 221     -12.211   2.145   3.536  1.00 83.38           C
ATOM   3300 1HD1 LEU A 221     -11.577   2.298   4.409  1.00 83.38           H
ATOM   3301 2HD1 LEU A 221     -11.794   2.685   2.686  1.00 83.38           H
ATOM   3302 3HD1 LEU A 221     -13.214   2.514   3.745  1.00 83.38           H
ATOM   3303  CD2 LEU A 221     -13.243   0.358   2.060  1.00 83.38           C
ATOM   3304 1HD2 LEU A 221     -12.872   0.820   1.145  1.00 83.38           H
ATOM   3305 2HD2 LEU A 221     -13.321  -0.720   1.916  1.00 83.38           H
ATOM   3306 3HD2 LEU A 221     -14.226   0.764   2.299  1.00 83.38           H
ATOM   3307  HN  LEU A 221     -11.236  -1.712   4.619  1.00 83.38           H
ATOM   3308  N   GLY A 222      -8.740  -2.485   3.199  1.00 75.70           N
ATOM   3309  CA  GLY A 222      -7.354  -2.885   3.019  1.00 75.70           C
ATOM   3310  C   GLY A 222      -7.255  -4.150   2.164  1.00 75.70           C
ATOM   3311  O   GLY A 222      -6.348  -4.278   1.343  1.00 75.70           O
ATOM   3312 1HA  GLY A 222      -6.797  -2.077   2.546  1.00 75.70           H
ATOM   3313 2HA  GLY A 222      -6.894  -3.062   3.992  1.00 75.70           H
ATOM   3314  HN  GLY A 222      -9.128  -2.697   4.095  1.00 75.70           H
ATOM   3315  N   PHE A 223      -8.200  -5.052   2.387  1.00 76.84           N
ATOM   3316  CA  PHE A 223      -8.068  -6.411   1.892  1.00 76.84           C
ATOM   3317  C   PHE A 223      -9.296  -6.819   1.075  1.00 76.84           C
ATOM   3318  O   PHE A 223      -9.199  -7.036  -0.131  1.00 76.84           O
ATOM   3319  HA  PHE A 223      -7.184  -6.439   1.254  1.00 76.84           H
ATOM   3320  CB  PHE A 223      -7.957  -7.324   3.115  1.00 76.84           C
ATOM   3321 1HB  PHE A 223      -7.146  -6.967   3.749  1.00 76.84           H
ATOM   3322 2HB  PHE A 223      -8.875  -7.246   3.698  1.00 76.84           H
ATOM   3323  CG  PHE A 223      -7.710  -8.795   2.774  1.00 76.84           C
ATOM   3324  CD1 PHE A 223      -8.637  -9.734   3.103  1.00 76.84           C
ATOM   3325  HD1 PHE A 223      -9.556  -9.439   3.610  1.00 76.84           H
ATOM   3326  CD2 PHE A 223      -6.564  -9.163   2.141  1.00 76.84           C
ATOM   3327  HD2 PHE A 223      -5.821  -8.410   1.878  1.00 76.84           H
ATOM   3328  CE1 PHE A 223      -8.408 -11.099   2.786  1.00 76.84           C
ATOM   3329  HE1 PHE A 223      -9.151 -11.852   3.050  1.00 76.84           H
ATOM   3330  CE2 PHE A 223      -6.335 -10.528   1.825  1.00 76.84           C
ATOM   3331  HE2 PHE A 223      -5.417 -10.823   1.318  1.00 76.84           H
ATOM   3332  CZ  PHE A 223      -7.262 -11.467   2.154  1.00 76.84           C
ATOM   3333  HZ  PHE A 223      -7.086 -12.515   1.911  1.00 76.84           H
ATOM   3334  HN  PHE A 223      -9.042  -4.866   2.894  1.00 76.84           H
ATOM   3335  N   PHE A 224     -10.422  -6.911   1.767  1.00 84.66           N
ATOM   3336  CA  PHE A 224     -11.578  -7.606   1.225  1.00 84.66           C
ATOM   3337  C   PHE A 224     -12.079  -6.924  -0.050  1.00 84.66           C
ATOM   3338  O   PHE A 224     -12.332  -7.588  -1.055  1.00 84.66           O
ATOM   3339  HA  PHE A 224     -11.264  -8.623   0.992  1.00 84.66           H
ATOM   3340  CB  PHE A 224     -12.677  -7.542   2.288  1.00 84.66           C
ATOM   3341 1HB  PHE A 224     -12.678  -6.549   2.736  1.00 84.66           H
ATOM   3342 2HB  PHE A 224     -13.644  -7.674   1.804  1.00 84.66           H
ATOM   3343  CG  PHE A 224     -12.531  -8.587   3.396  1.00 84.66           C
ATOM   3344  CD1 PHE A 224     -12.873  -9.881   3.160  1.00 84.66           C
ATOM   3345  HD1 PHE A 224     -13.251 -10.175   2.181  1.00 84.66           H
ATOM   3346  CD2 PHE A 224     -12.059  -8.220   4.618  1.00 84.66           C
ATOM   3347  HD2 PHE A 224     -11.785  -7.182   4.807  1.00 84.66           H
ATOM   3348  CE1 PHE A 224     -12.738 -10.851   4.189  1.00 84.66           C
ATOM   3349  HE1 PHE A 224     -13.012 -11.888   4.000  1.00 84.66           H
ATOM   3350  CE2 PHE A 224     -11.924  -9.189   5.647  1.00 84.66           C
ATOM   3351  HE2 PHE A 224     -11.546  -8.895   6.626  1.00 84.66           H
ATOM   3352  CZ  PHE A 224     -12.266 -10.484   5.411  1.00 84.66           C
ATOM   3353  HZ  PHE A 224     -12.162 -11.228   6.201  1.00 84.66           H
ATOM   3354  HN  PHE A 224     -10.552  -6.523   2.679  1.00 84.66           H
ATOM   3355  N   LEU A 225     -12.207  -5.608   0.031  1.00 83.00           N
ATOM   3356  CA  LEU A 225     -12.749  -4.839  -1.076  1.00 83.00           C
ATOM   3357  C   LEU A 225     -11.845  -5.007  -2.299  1.00 83.00           C
ATOM   3358  O   LEU A 225     -12.313  -5.376  -3.375  1.00 83.00           O
ATOM   3359  HA  LEU A 225     -13.730  -5.253  -1.312  1.00 83.00           H
ATOM   3360  CB  LEU A 225     -12.960  -3.381  -0.663  1.00 83.00           C
ATOM   3361 1HB  LEU A 225     -13.623  -3.362   0.203  1.00 83.00           H
ATOM   3362 2HB  LEU A 225     -12.003  -2.973  -0.340  1.00 83.00           H
ATOM   3363  CG  LEU A 225     -13.542  -2.457  -1.735  1.00 83.00           C
ATOM   3364  HG  LEU A 225     -12.933  -2.552  -2.634  1.00 83.00           H
ATOM   3365  CD1 LEU A 225     -14.965  -2.877  -2.107  1.00 83.00           C
ATOM   3366 1HD1 LEU A 225     -14.955  -3.897  -2.492  1.00 83.00           H
ATOM   3367 2HD1 LEU A 225     -15.601  -2.829  -1.223  1.00 83.00           H
ATOM   3368 3HD1 LEU A 225     -15.355  -2.204  -2.871  1.00 83.00           H
ATOM   3369  CD2 LEU A 225     -13.472  -0.994  -1.295  1.00 83.00           C
ATOM   3370 1HD2 LEU A 225     -14.042  -0.864  -0.375  1.00 83.00           H
ATOM   3371 2HD2 LEU A 225     -12.433  -0.716  -1.120  1.00 83.00           H
ATOM   3372 3HD2 LEU A 225     -13.892  -0.359  -2.075  1.00 83.00           H
ATOM   3373  HN  LEU A 225     -11.948  -5.070   0.833  1.00 83.00           H
ATOM   3374  N   PRO A 226     -10.540  -4.739  -2.158  1.00 77.72           N
ATOM   3375  CA  PRO A 226      -9.602  -4.953  -3.263  1.00 77.72           C
ATOM   3376  C   PRO A 226      -9.692  -6.359  -3.832  1.00 77.72           C
ATOM   3377  O   PRO A 226      -9.750  -6.538  -5.048  1.00 77.72           O
ATOM   3378  HA  PRO A 226      -9.847  -4.293  -4.095  1.00 77.72           H
ATOM   3379  CB  PRO A 226      -8.234  -4.681  -2.635  1.00 77.72           C
ATOM   3380 1HB  PRO A 226      -7.781  -5.594  -2.248  1.00 77.72           H
ATOM   3381 2HB  PRO A 226      -7.535  -4.263  -3.360  1.00 77.72           H
ATOM   3382  CG  PRO A 226      -8.548  -3.692  -1.519  1.00 77.72           C
ATOM   3383 1HG  PRO A 226      -7.761  -3.669  -0.765  1.00 77.72           H
ATOM   3384 2HG  PRO A 226      -8.641  -2.673  -1.896  1.00 77.72           H
ATOM   3385  CD  PRO A 226      -9.860  -4.217  -0.959  1.00 77.72           C
ATOM   3386 1HD  PRO A 226      -9.699  -4.999  -0.217  1.00 77.72           H
ATOM   3387 2HD  PRO A 226     -10.434  -3.431  -0.469  1.00 77.72           H
ATOM   3388  N   PHE A 227      -9.703  -7.329  -2.930  1.00 81.17           N
ATOM   3389  CA  PHE A 227      -9.604  -8.723  -3.328  1.00 81.17           C
ATOM   3390  C   PHE A 227     -10.815  -9.142  -4.164  1.00 81.17           C
ATOM   3391  O   PHE A 227     -10.665  -9.791  -5.198  1.00 81.17           O
ATOM   3392  HA  PHE A 227      -8.699  -8.825  -3.926  1.00 81.17           H
ATOM   3393  CB  PHE A 227      -9.574  -9.554  -2.043  1.00 81.17           C
ATOM   3394 1HB  PHE A 227      -8.706  -9.260  -1.453  1.00 81.17           H
ATOM   3395 2HB  PHE A 227     -10.458  -9.319  -1.450  1.00 81.17           H
ATOM   3396  CG  PHE A 227      -9.523 -11.065  -2.280  1.00 81.17           C
ATOM   3397  CD1 PHE A 227     -10.649 -11.814  -2.136  1.00 81.17           C
ATOM   3398  HD1 PHE A 227     -11.588 -11.338  -1.852  1.00 81.17           H
ATOM   3399  CD2 PHE A 227      -8.353 -11.659  -2.635  1.00 81.17           C
ATOM   3400  HD2 PHE A 227      -7.450 -11.058  -2.751  1.00 81.17           H
ATOM   3401  CE1 PHE A 227     -10.603 -13.216  -2.356  1.00 81.17           C
ATOM   3402  HE1 PHE A 227     -11.505 -13.816  -2.241  1.00 81.17           H
ATOM   3403  CE2 PHE A 227      -8.306 -13.061  -2.855  1.00 81.17           C
ATOM   3404  HE2 PHE A 227      -7.367 -13.537  -3.140  1.00 81.17           H
ATOM   3405  CZ  PHE A 227      -9.432 -13.810  -2.711  1.00 81.17           C
ATOM   3406  HZ  PHE A 227      -9.396 -14.886  -2.880  1.00 81.17           H
ATOM   3407  HN  PHE A 227      -9.777  -7.175  -1.944  1.00 81.17           H
ATOM   3408  N   VAL A 228     -11.987  -8.753  -3.685  1.00 83.75           N
ATOM   3409  CA  VAL A 228     -13.227  -9.130  -4.343  1.00 83.75           C
ATOM   3410  C   VAL A 228     -13.246  -8.546  -5.757  1.00 83.75           C
ATOM   3411  O   VAL A 228     -13.609  -9.232  -6.711  1.00 83.75           O
ATOM   3412  HA  VAL A 228     -13.245 -10.217  -4.413  1.00 83.75           H
ATOM   3413  CB  VAL A 228     -14.423  -8.689  -3.498  1.00 83.75           C
ATOM   3414  HB  VAL A 228     -14.273  -7.644  -3.223  1.00 83.75           H
ATOM   3415  CG1 VAL A 228     -15.724  -8.781  -4.298  1.00 83.75           C
ATOM   3416 1HG1 VAL A 228     -15.658  -8.136  -5.175  1.00 83.75           H
ATOM   3417 2HG1 VAL A 228     -15.882  -9.812  -4.617  1.00 83.75           H
ATOM   3418 3HG1 VAL A 228     -16.558  -8.462  -3.674  1.00 83.75           H
ATOM   3419  CG2 VAL A 228     -14.514  -9.506  -2.208  1.00 83.75           C
ATOM   3420 1HG2 VAL A 228     -14.630 -10.561  -2.453  1.00 83.75           H
ATOM   3421 2HG2 VAL A 228     -13.604  -9.366  -1.624  1.00 83.75           H
ATOM   3422 3HG2 VAL A 228     -15.373  -9.171  -1.626  1.00 83.75           H
ATOM   3423  HN  VAL A 228     -12.098  -8.193  -2.864  1.00 83.75           H
ATOM   3424  N   VAL A 229     -12.850  -7.284  -5.847  1.00 76.57           N
ATOM   3425  CA  VAL A 229     -12.940  -6.559  -7.103  1.00 76.57           C
ATOM   3426  C   VAL A 229     -11.993  -7.195  -8.123  1.00 76.57           C
ATOM   3427  O   VAL A 229     -12.374  -7.424  -9.270  1.00 76.57           O
ATOM   3428  HA  VAL A 229     -13.963  -6.657  -7.466  1.00 76.57           H
ATOM   3429  CB  VAL A 229     -12.658  -5.074  -6.871  1.00 76.57           C
ATOM   3430  HB  VAL A 229     -11.662  -4.985  -6.438  1.00 76.57           H
ATOM   3431  CG1 VAL A 229     -12.666  -4.302  -8.192  1.00 76.57           C
ATOM   3432 1HG1 VAL A 229     -11.898  -4.704  -8.853  1.00 76.57           H
ATOM   3433 2HG1 VAL A 229     -13.642  -4.402  -8.666  1.00 76.57           H
ATOM   3434 3HG1 VAL A 229     -12.463  -3.248  -7.999  1.00 76.57           H
ATOM   3435  CG2 VAL A 229     -13.658  -4.474  -5.880  1.00 76.57           C
ATOM   3436 1HG2 VAL A 229     -14.669  -4.581  -6.274  1.00 76.57           H
ATOM   3437 2HG2 VAL A 229     -13.582  -4.997  -4.927  1.00 76.57           H
ATOM   3438 3HG2 VAL A 229     -13.435  -3.417  -5.734  1.00 76.57           H
ATOM   3439  HN  VAL A 229     -12.474  -6.760  -5.083  1.00 76.57           H
ATOM   3440  N   MET A 230     -10.778  -7.463  -7.668  1.00 77.49           N
ATOM   3441  CA  MET A 230      -9.777  -8.075  -8.525  1.00 77.49           C
ATOM   3442  C   MET A 230     -10.250  -9.438  -9.035  1.00 77.49           C
ATOM   3443  O   MET A 230     -10.170  -9.719 -10.230  1.00 77.49           O
ATOM   3444  HA  MET A 230      -9.649  -7.390  -9.363  1.00 77.49           H
ATOM   3445  CB  MET A 230      -8.473  -8.248  -7.743  1.00 77.49           C
ATOM   3446 1HB  MET A 230      -8.687  -8.665  -6.759  1.00 77.49           H
ATOM   3447 2HB  MET A 230      -7.827  -8.959  -8.258  1.00 77.49           H
ATOM   3448  CG  MET A 230      -7.745  -6.910  -7.589  1.00 77.49           C
ATOM   3449 1HG  MET A 230      -7.659  -6.419  -8.558  1.00 77.49           H
ATOM   3450 2HG  MET A 230      -8.322  -6.246  -6.945  1.00 77.49           H
ATOM   3451  SD  MET A 230      -6.123  -7.175  -6.894  1.00 77.49           S
ATOM   3452  CE  MET A 230      -6.085  -5.861  -5.685  1.00 77.49           C
ATOM   3453 1HE  MET A 230      -6.201  -4.901  -6.189  1.00 77.49           H
ATOM   3454 2HE  MET A 230      -6.900  -5.999  -4.974  1.00 77.49           H
ATOM   3455 3HE  MET A 230      -5.133  -5.882  -5.156  1.00 77.49           H
ATOM   3456  HN  MET A 230     -10.475  -7.270  -6.735  1.00 77.49           H
ATOM   3457  N   ALA A 231     -10.733 -10.248  -8.104  1.00 80.89           N
ATOM   3458  CA  ALA A 231     -11.177 -11.590  -8.437  1.00 80.89           C
ATOM   3459  C   ALA A 231     -12.229 -11.515  -9.544  1.00 80.89           C
ATOM   3460  O   ALA A 231     -12.222 -12.326 -10.469  1.00 80.89           O
ATOM   3461  HA  ALA A 231     -10.313 -12.144  -8.805  1.00 80.89           H
ATOM   3462  CB  ALA A 231     -11.704 -12.281  -7.177  1.00 80.89           C
ATOM   3463 1HB  ALA A 231     -10.910 -12.335  -6.433  1.00 80.89           H
ATOM   3464 2HB  ALA A 231     -12.541 -11.711  -6.774  1.00 80.89           H
ATOM   3465 3HB  ALA A 231     -12.037 -13.288  -7.428  1.00 80.89           H
ATOM   3466  HN  ALA A 231     -10.822 -10.000  -7.139  1.00 80.89           H
ATOM   3467  N   CYS A 232     -13.110 -10.533  -9.414  1.00 81.36           N
ATOM   3468  CA  CYS A 232     -14.185 -10.360 -10.376  1.00 81.36           C
ATOM   3469  C   CYS A 232     -13.569  -9.948 -11.715  1.00 81.36           C
ATOM   3470  O   CYS A 232     -13.932 -10.484 -12.761  1.00 81.36           O
ATOM   3471  HA  CYS A 232     -14.687 -11.323 -10.462  1.00 81.36           H
ATOM   3472  CB  CYS A 232     -15.222  -9.346  -9.889  1.00 81.36           C
ATOM   3473 1HB  CYS A 232     -14.733  -8.405  -9.638  1.00 81.36           H
ATOM   3474 2HB  CYS A 232     -15.935  -9.132 -10.685  1.00 81.36           H
ATOM   3475  SG  CYS A 232     -16.100 -10.004  -8.424  1.00 81.36           S
ATOM   3476  HG  CYS A 232     -15.182  -9.635  -7.535  1.00 81.36           H
ATOM   3477  HN  CYS A 232     -13.097  -9.865  -8.670  1.00 81.36           H
ATOM   3478  N   CYS A 233     -12.648  -8.998 -11.640  1.00 75.47           N
ATOM   3479  CA  CYS A 233     -12.062  -8.427 -12.840  1.00 75.47           C
ATOM   3480  C   CYS A 233     -11.352  -9.544 -13.607  1.00 75.47           C
ATOM   3481  O   CYS A 233     -11.523  -9.677 -14.818  1.00 75.47           O
ATOM   3482  HA  CYS A 233     -12.886  -8.018 -13.426  1.00 75.47           H
ATOM   3483  CB  CYS A 233     -11.117  -7.269 -12.512  1.00 75.47           C
ATOM   3484 1HB  CYS A 233     -10.404  -7.576 -11.748  1.00 75.47           H
ATOM   3485 2HB  CYS A 233     -10.540  -6.998 -13.397  1.00 75.47           H
ATOM   3486  SG  CYS A 233     -12.076  -5.825 -11.927  1.00 75.47           S
ATOM   3487  HG  CYS A 233     -12.330  -6.309 -10.714  1.00 75.47           H
ATOM   3488  HN  CYS A 233     -12.303  -8.621 -10.780  1.00 75.47           H
ATOM   3489  N   TYR A 234     -10.569 -10.319 -12.870  1.00 76.31           N
ATOM   3490  CA  TYR A 234      -9.699 -11.305 -13.486  1.00 76.31           C
ATOM   3491  C   TYR A 234     -10.508 -12.476 -14.048  1.00 76.31           C
ATOM   3492  O   TYR A 234     -10.166 -13.027 -15.093  1.00 76.31           O
ATOM   3493  HA  TYR A 234      -9.163 -10.819 -14.302  1.00 76.31           H
ATOM   3494  CB  TYR A 234      -8.787 -11.819 -12.370  1.00 76.31           C
ATOM   3495 1HB  TYR A 234      -9.335 -11.796 -11.428  1.00 76.31           H
ATOM   3496 2HB  TYR A 234      -8.540 -12.862 -12.569  1.00 76.31           H
ATOM   3497  CG  TYR A 234      -7.490 -11.024 -12.210  1.00 76.31           C
ATOM   3498  CD1 TYR A 234      -6.362 -11.395 -12.912  1.00 76.31           C
ATOM   3499  HD1 TYR A 234      -6.395 -12.255 -13.581  1.00 76.31           H
ATOM   3500  CD2 TYR A 234      -7.449  -9.935 -11.363  1.00 76.31           C
ATOM   3501  HD2 TYR A 234      -8.340  -9.642 -10.808  1.00 76.31           H
ATOM   3502  CE1 TYR A 234      -5.141 -10.646 -12.761  1.00 76.31           C
ATOM   3503  HE1 TYR A 234      -4.243 -10.929 -13.310  1.00 76.31           H
ATOM   3504  CE2 TYR A 234      -6.228  -9.186 -11.212  1.00 76.31           C
ATOM   3505  HE2 TYR A 234      -6.182  -8.325 -10.546  1.00 76.31           H
ATOM   3506  CZ  TYR A 234      -5.134  -9.579 -11.919  1.00 76.31           C
ATOM   3507  OH  TYR A 234      -3.982  -8.872 -11.776  1.00 76.31           O
ATOM   3508  HH  TYR A 234      -3.223  -9.364 -12.203  1.00 76.31           H
ATOM   3509  HN  TYR A 234     -10.524 -10.280 -11.872  1.00 76.31           H
ATOM   3510  N   THR A 235     -11.565 -12.822 -13.328  1.00 83.61           N
ATOM   3511  CA  THR A 235     -12.453 -13.886 -13.766  1.00 83.61           C
ATOM   3512  C   THR A 235     -13.040 -13.558 -15.141  1.00 83.61           C
ATOM   3513  O   THR A 235     -13.132 -14.429 -16.004  1.00 83.61           O
ATOM   3514  HA  THR A 235     -11.867 -14.798 -13.878  1.00 83.61           H
ATOM   3515  CB  THR A 235     -13.516 -14.090 -12.685  1.00 83.61           C
ATOM   3516  HB  THR A 235     -14.302 -14.760 -13.033  1.00 83.61           H
ATOM   3517  OG1 THR A 235     -13.935 -12.769 -12.355  1.00 83.61           O
ATOM   3518  HG1 THR A 235     -14.629 -12.458 -13.005  1.00 83.61           H
ATOM   3519  CG2 THR A 235     -12.926 -14.630 -11.380  1.00 83.61           C
ATOM   3520 1HG2 THR A 235     -12.188 -13.926 -10.996  1.00 83.61           H
ATOM   3521 2HG2 THR A 235     -12.449 -15.592 -11.568  1.00 83.61           H
ATOM   3522 3HG2 THR A 235     -13.723 -14.757 -10.647  1.00 83.61           H
ATOM   3523  HN  THR A 235     -11.818 -12.390 -12.463  1.00 83.61           H
ATOM   3524  N   ILE A 236     -13.423 -12.300 -15.301  1.00 80.53           N
ATOM   3525  CA  ILE A 236     -14.006 -11.848 -16.553  1.00 80.53           C
ATOM   3526  C   ILE A 236     -12.938 -11.877 -17.647  1.00 80.53           C
ATOM   3527  O   ILE A 236     -13.203 -12.311 -18.767  1.00 80.53           O
ATOM   3528  HA  ILE A 236     -14.793 -12.553 -16.820  1.00 80.53           H
ATOM   3529  CB  ILE A 236     -14.666 -10.479 -16.374  1.00 80.53           C
ATOM   3530  HB  ILE A 236     -13.934  -9.803 -15.932  1.00 80.53           H
ATOM   3531  CG1 ILE A 236     -15.847 -10.563 -15.405  1.00 80.53           C
ATOM   3532 1HG1 ILE A 236     -16.671 -11.098 -15.876  1.00 80.53           H
ATOM   3533 2HG1 ILE A 236     -15.559 -11.134 -14.523  1.00 80.53           H
ATOM   3534  CG2 ILE A 236     -15.073  -9.886 -17.724  1.00 80.53           C
ATOM   3535 1HG2 ILE A 236     -14.188  -9.768 -18.350  1.00 80.53           H
ATOM   3536 2HG2 ILE A 236     -15.780 -10.553 -18.216  1.00 80.53           H
ATOM   3537 3HG2 ILE A 236     -15.539  -8.913 -17.568  1.00 80.53           H
ATOM   3538  CD1 ILE A 236     -16.312  -9.166 -14.985  1.00 80.53           C
ATOM   3539 1HD1 ILE A 236     -15.492  -8.644 -14.493  1.00 80.53           H
ATOM   3540 2HD1 ILE A 236     -16.622  -8.606 -15.867  1.00 80.53           H
ATOM   3541 3HD1 ILE A 236     -17.152  -9.255 -14.297  1.00 80.53           H
ATOM   3542  HN  ILE A 236     -13.341 -11.596 -14.595  1.00 80.53           H
ATOM   3543  N   ILE A 237     -11.752 -11.409 -17.285  1.00 76.72           N
ATOM   3544  CA  ILE A 237     -10.657 -11.327 -18.237  1.00 76.72           C
ATOM   3545  C   ILE A 237     -10.325 -12.730 -18.749  1.00 76.72           C
ATOM   3546  O   ILE A 237     -10.192 -12.940 -19.953  1.00 76.72           O
ATOM   3547  HA  ILE A 237     -11.001 -10.725 -19.079  1.00 76.72           H
ATOM   3548  CB  ILE A 237      -9.462 -10.599 -17.618  1.00 76.72           C
ATOM   3549  HB  ILE A 237      -9.305 -10.994 -16.614  1.00 76.72           H
ATOM   3550  CG1 ILE A 237      -9.746  -9.102 -17.476  1.00 76.72           C
ATOM   3551 1HG1 ILE A 237      -9.744  -8.634 -18.460  1.00 76.72           H
ATOM   3552 2HG1 ILE A 237     -10.740  -8.955 -17.054  1.00 76.72           H
ATOM   3553  CG2 ILE A 237      -8.184 -10.868 -18.415  1.00 76.72           C
ATOM   3554 1HG2 ILE A 237      -7.977 -11.938 -18.420  1.00 76.72           H
ATOM   3555 2HG2 ILE A 237      -8.314 -10.518 -19.439  1.00 76.72           H
ATOM   3556 3HG2 ILE A 237      -7.350 -10.339 -17.953  1.00 76.72           H
ATOM   3557  CD1 ILE A 237      -8.701  -8.429 -16.583  1.00 76.72           C
ATOM   3558 1HD1 ILE A 237      -8.722  -8.884 -15.593  1.00 76.72           H
ATOM   3559 2HD1 ILE A 237      -7.712  -8.558 -17.021  1.00 76.72           H
ATOM   3560 3HD1 ILE A 237      -8.926  -7.366 -16.499  1.00 76.72           H
ATOM   3561  HN  ILE A 237     -11.534 -11.091 -16.363  1.00 76.72           H
ATOM   3562  N   ILE A 238     -10.201 -13.654 -17.807  1.00 77.39           N
ATOM   3563  CA  ILE A 238      -9.852 -15.024 -18.145  1.00 77.39           C
ATOM   3564  C   ILE A 238     -10.913 -15.599 -19.085  1.00 77.39           C
ATOM   3565  O   ILE A 238     -10.584 -16.271 -20.061  1.00 77.39           O
ATOM   3566  HA  ILE A 238      -8.900 -14.998 -18.674  1.00 77.39           H
ATOM   3567  CB  ILE A 238      -9.642 -15.852 -16.875  1.00 77.39           C
ATOM   3568  HB  ILE A 238     -10.489 -15.679 -16.211  1.00 77.39           H
ATOM   3569  CG1 ILE A 238      -8.384 -15.402 -16.130  1.00 77.39           C
ATOM   3570 1HG1 ILE A 238      -7.498 -15.747 -16.663  1.00 77.39           H
ATOM   3571 2HG1 ILE A 238      -8.339 -14.313 -16.108  1.00 77.39           H
ATOM   3572  CG2 ILE A 238      -9.616 -17.348 -17.194  1.00 77.39           C
ATOM   3573 1HG2 ILE A 238     -10.563 -17.639 -17.649  1.00 77.39           H
ATOM   3574 2HG2 ILE A 238      -8.801 -17.557 -17.887  1.00 77.39           H
ATOM   3575 3HG2 ILE A 238      -9.465 -17.913 -16.274  1.00 77.39           H
ATOM   3576  CD1 ILE A 238      -8.370 -15.947 -14.700  1.00 77.39           C
ATOM   3577 1HD1 ILE A 238      -9.244 -15.581 -14.163  1.00 77.39           H
ATOM   3578 2HD1 ILE A 238      -8.390 -17.037 -14.727  1.00 77.39           H
ATOM   3579 3HD1 ILE A 238      -7.465 -15.613 -14.193  1.00 77.39           H
ATOM   3580  HN  ILE A 238     -10.333 -13.480 -16.832  1.00 77.39           H
ATOM   3581  N   HIS A 239     -12.165 -15.313 -18.758  1.00 82.01           N
ATOM   3582  CA  HIS A 239     -13.279 -15.849 -19.522  1.00 82.01           C
ATOM   3583  C   HIS A 239     -13.178 -15.382 -20.975  1.00 82.01           C
ATOM   3584  O   HIS A 239     -13.269 -16.189 -21.898  1.00 82.01           O
ATOM   3585  HA  HIS A 239     -13.186 -16.935 -19.491  1.00 82.01           H
ATOM   3586  CB  HIS A 239     -14.613 -15.477 -18.871  1.00 82.01           C
ATOM   3587 1HB  HIS A 239     -14.597 -15.793 -17.828  1.00 82.01           H
ATOM   3588 2HB  HIS A 239     -14.717 -14.392 -18.874  1.00 82.01           H
ATOM   3589  CG  HIS A 239     -15.818 -16.086 -19.548  1.00 82.01           C
ATOM   3590  ND1 HIS A 239     -16.553 -15.418 -20.512  1.00 82.01           N
ATOM   3591  HD1 HIS A 239     -16.372 -14.494 -20.850  1.00 82.01           H
ATOM   3592  CD2 HIS A 239     -16.406 -17.307 -19.392  1.00 82.01           C
ATOM   3593  HD2 HIS A 239     -16.078 -18.089 -18.707  1.00 82.01           H
ATOM   3594  CE1 HIS A 239     -17.538 -16.210 -20.910  1.00 82.01           C
ATOM   3595  HE1 HIS A 239     -18.290 -15.969 -21.661  1.00 82.01           H
ATOM   3596  NE2 HIS A 239     -17.445 -17.380 -20.214  1.00 82.01           N
ATOM   3597  HN  HIS A 239     -12.423 -14.728 -17.989  1.00 82.01           H
ATOM   3598  N   THR A 240     -12.990 -14.079 -21.132  1.00 76.63           N
ATOM   3599  CA  THR A 240     -12.901 -13.491 -22.458  1.00 76.63           C
ATOM   3600  C   THR A 240     -11.619 -13.945 -23.159  1.00 76.63           C
ATOM   3601  O   THR A 240     -11.612 -14.158 -24.370  1.00 76.63           O
ATOM   3602  HA  THR A 240     -13.738 -13.857 -23.053  1.00 76.63           H
ATOM   3603  CB  THR A 240     -13.006 -11.972 -22.308  1.00 76.63           C
ATOM   3604  HB  THR A 240     -12.791 -11.472 -23.253  1.00 76.63           H
ATOM   3605  OG1 THR A 240     -12.120 -11.666 -21.235  1.00 76.63           O
ATOM   3606  HG1 THR A 240     -11.172 -11.779 -21.532  1.00 76.63           H
ATOM   3607  CG2 THR A 240     -14.378 -11.527 -21.797  1.00 76.63           C
ATOM   3608 1HG2 THR A 240     -14.564 -11.974 -20.820  1.00 76.63           H
ATOM   3609 2HG2 THR A 240     -15.149 -11.849 -22.497  1.00 76.63           H
ATOM   3610 3HG2 THR A 240     -14.398 -10.441 -21.709  1.00 76.63           H
ATOM   3611  HN  THR A 240     -12.899 -13.432 -20.375  1.00 76.63           H
ATOM   3612  N   LEU A 241     -10.566 -14.081 -22.366  1.00 74.16           N
ATOM   3613  CA  LEU A 241      -9.294 -14.553 -22.887  1.00 74.16           C
ATOM   3614  C   LEU A 241      -9.393 -16.050 -23.185  1.00 74.16           C
ATOM   3615  O   LEU A 241      -8.490 -16.628 -23.787  1.00 74.16           O
ATOM   3616  HA  LEU A 241      -9.109 -14.026 -23.823  1.00 74.16           H
ATOM   3617  CB  LEU A 241      -8.156 -14.190 -21.930  1.00 74.16           C
ATOM   3618 1HB  LEU A 241      -8.465 -14.445 -20.917  1.00 74.16           H
ATOM   3619 2HB  LEU A 241      -7.295 -14.815 -22.168  1.00 74.16           H
ATOM   3620  CG  LEU A 241      -7.709 -12.727 -21.944  1.00 74.16           C
ATOM   3621  HG  LEU A 241      -8.568 -12.105 -21.693  1.00 74.16           H
ATOM   3622  CD1 LEU A 241      -6.639 -12.471 -20.881  1.00 74.16           C
ATOM   3623 1HD1 LEU A 241      -7.042 -12.704 -19.896  1.00 74.16           H
ATOM   3624 2HD1 LEU A 241      -5.773 -13.103 -21.077  1.00 74.16           H
ATOM   3625 3HD1 LEU A 241      -6.339 -11.423 -20.912  1.00 74.16           H
ATOM   3626  CD2 LEU A 241      -7.242 -12.309 -23.340  1.00 74.16           C
ATOM   3627 1HD2 LEU A 241      -6.402 -12.934 -23.644  1.00 74.16           H
ATOM   3628 2HD2 LEU A 241      -8.061 -12.431 -24.049  1.00 74.16           H
ATOM   3629 3HD2 LEU A 241      -6.930 -11.265 -23.321  1.00 74.16           H
ATOM   3630  HN  LEU A 241     -10.572 -13.875 -21.388  1.00 74.16           H
ATOM   3631  N   ILE A 242     -10.499 -16.635 -22.749  1.00 75.25           N
ATOM   3632  CA  ILE A 242     -10.813 -18.007 -23.113  1.00 75.25           C
ATOM   3633  C   ILE A 242     -11.573 -18.016 -24.441  1.00 75.25           C
ATOM   3634  O   ILE A 242     -11.263 -18.806 -25.332  1.00 75.25           O
ATOM   3635  HA  ILE A 242      -9.869 -18.533 -23.251  1.00 75.25           H
ATOM   3636  CB  ILE A 242     -11.558 -18.706 -21.974  1.00 75.25           C
ATOM   3637  HB  ILE A 242     -12.307 -18.018 -21.582  1.00 75.25           H
ATOM   3638  CG1 ILE A 242     -10.608 -19.043 -20.823  1.00 75.25           C
ATOM   3639 1HG1 ILE A 242      -9.946 -19.857 -21.119  1.00 75.25           H
ATOM   3640 2HG1 ILE A 242      -9.977 -18.182 -20.604  1.00 75.25           H
ATOM   3641  CG2 ILE A 242     -12.303 -19.942 -22.483  1.00 75.25           C
ATOM   3642 1HG2 ILE A 242     -13.026 -19.643 -23.242  1.00 75.25           H
ATOM   3643 2HG2 ILE A 242     -11.589 -20.643 -22.917  1.00 75.25           H
ATOM   3644 3HG2 ILE A 242     -12.824 -20.420 -21.654  1.00 75.25           H
ATOM   3645  CD1 ILE A 242     -11.387 -19.443 -19.568  1.00 75.25           C
ATOM   3646 1HD1 ILE A 242     -12.030 -18.618 -19.261  1.00 75.25           H
ATOM   3647 2HD1 ILE A 242     -11.999 -20.319 -19.785  1.00 75.25           H
ATOM   3648 3HD1 ILE A 242     -10.688 -19.678 -18.766  1.00 75.25           H
ATOM   3649  HN  ILE A 242     -11.173 -16.190 -22.159  1.00 75.25           H
ATOM   3650  N   GLN A 243     -12.552 -17.129 -24.532  1.00 73.67           N
ATOM   3651  CA  GLN A 243     -13.445 -17.115 -25.679  1.00 73.67           C
ATOM   3652  C   GLN A 243     -12.685 -16.691 -26.938  1.00 73.67           C
ATOM   3653  O   GLN A 243     -12.899 -17.248 -28.013  1.00 73.67           O
ATOM   3654  HA  GLN A 243     -13.795 -18.141 -25.786  1.00 73.67           H
ATOM   3655  CB  GLN A 243     -14.645 -16.199 -25.429  1.00 73.67           C
ATOM   3656 1HB  GLN A 243     -14.298 -15.227 -25.077  1.00 73.67           H
ATOM   3657 2HB  GLN A 243     -15.177 -16.027 -26.364  1.00 73.67           H
ATOM   3658  CG  GLN A 243     -15.596 -16.811 -24.399  1.00 73.67           C
ATOM   3659 1HG  GLN A 243     -15.874 -17.818 -24.709  1.00 73.67           H
ATOM   3660 2HG  GLN A 243     -15.088 -16.902 -23.438  1.00 73.67           H
ATOM   3661  CD  GLN A 243     -16.854 -15.955 -24.238  1.00 73.67           C
ATOM   3662  OE1 GLN A 243     -16.879 -14.777 -24.553  1.00 73.67           O
ATOM   3663  NE2 GLN A 243     -17.894 -16.612 -23.731  1.00 73.67           N
ATOM   3664 1HE2 GLN A 243     -17.806 -17.579 -23.493  1.00 73.67           H
ATOM   3665 2HE2 GLN A 243     -18.763 -16.138 -23.588  1.00 73.67           H
ATOM   3666  HN  GLN A 243     -12.740 -16.430 -23.842  1.00 73.67           H
ATOM   3667  N   ALA A 244     -11.813 -15.709 -26.762  1.00 66.72           N
ATOM   3668  CA  ALA A 244     -10.993 -15.231 -27.862  1.00 66.72           C
ATOM   3669  C   ALA A 244      -9.951 -16.295 -28.214  1.00 66.72           C
ATOM   3670  O   ALA A 244      -9.025 -16.542 -27.443  1.00 66.72           O
ATOM   3671  HA  ALA A 244     -11.646 -15.076 -28.720  1.00 66.72           H
ATOM   3672  CB  ALA A 244     -10.354 -13.894 -27.479  1.00 66.72           C
ATOM   3673 1HB  ALA A 244     -11.137 -13.166 -27.267  1.00 66.72           H
ATOM   3674 2HB  ALA A 244      -9.733 -14.028 -26.594  1.00 66.72           H
ATOM   3675 3HB  ALA A 244      -9.739 -13.536 -28.304  1.00 66.72           H
ATOM   3676  HN  ALA A 244     -11.664 -15.243 -25.890  1.00 66.72           H
ATOM   3677  N   LYS A 245     -10.137 -16.895 -29.381  1.00 58.73           N
ATOM   3678  CA  LYS A 245      -9.191 -17.882 -29.873  1.00 58.73           C
ATOM   3679  C   LYS A 245      -7.771 -17.326 -29.753  1.00 58.73           C
ATOM   3680  O   LYS A 245      -6.894 -17.971 -29.180  1.00 58.73           O
ATOM   3681  HA  LYS A 245      -9.273 -18.761 -29.233  1.00 58.73           H
ATOM   3682  CB  LYS A 245      -9.562 -18.319 -31.292  1.00 58.73           C
ATOM   3683 1HB  LYS A 245      -8.936 -17.795 -32.014  1.00 58.73           H
ATOM   3684 2HB  LYS A 245      -9.363 -19.384 -31.412  1.00 58.73           H
ATOM   3685  CG  LYS A 245     -11.036 -18.034 -31.585  1.00 58.73           C
ATOM   3686 1HG  LYS A 245     -11.663 -18.729 -31.026  1.00 58.73           H
ATOM   3687 2HG  LYS A 245     -11.291 -17.030 -31.244  1.00 58.73           H
ATOM   3688  CD  LYS A 245     -11.333 -18.161 -33.081  1.00 58.73           C
ATOM   3689 1HD  LYS A 245     -10.881 -17.327 -33.617  1.00 58.73           H
ATOM   3690 2HD  LYS A 245     -10.878 -19.073 -33.469  1.00 58.73           H
ATOM   3691  CE  LYS A 245     -12.840 -18.187 -33.341  1.00 58.73           C
ATOM   3692 1HE  LYS A 245     -13.299 -19.000 -32.778  1.00 58.73           H
ATOM   3693 2HE  LYS A 245     -13.292 -17.260 -32.987  1.00 58.73           H
ATOM   3694  NZ  LYS A 245     -13.114 -18.359 -34.785  1.00 58.73           N
ATOM   3695 1HZ  LYS A 245     -14.115 -18.427 -34.934  1.00 58.73           H
ATOM   3696 2HZ  LYS A 245     -12.750 -17.562 -35.295  1.00 58.73           H
ATOM   3697 3HZ  LYS A 245     -12.665 -19.206 -35.116  1.00 58.73           H
ATOM   3698  HN  LYS A 245     -10.914 -16.718 -29.984  1.00 58.73           H
ATOM   3699  N   LYS A 246      -7.588 -16.134 -30.303  1.00 55.84           N
ATOM   3700  CA  LYS A 246      -6.294 -15.749 -30.842  1.00 55.84           C
ATOM   3701  C   LYS A 246      -5.188 -16.279 -29.928  1.00 55.84           C
ATOM   3702  O   LYS A 246      -5.216 -16.056 -28.718  1.00 55.84           O
ATOM   3703  HA  LYS A 246      -6.193 -16.224 -31.818  1.00 55.84           H
ATOM   3704  CB  LYS A 246      -6.236 -14.237 -31.066  1.00 55.84           C
ATOM   3705 1HB  LYS A 246      -6.772 -13.726 -30.266  1.00 55.84           H
ATOM   3706 2HB  LYS A 246      -5.201 -13.899 -31.022  1.00 55.84           H
ATOM   3707  CG  LYS A 246      -6.844 -13.859 -32.418  1.00 55.84           C
ATOM   3708 1HG  LYS A 246      -6.418 -14.487 -33.201  1.00 55.84           H
ATOM   3709 2HG  LYS A 246      -7.917 -14.051 -32.404  1.00 55.84           H
ATOM   3710  CD  LYS A 246      -6.589 -12.386 -32.742  1.00 55.84           C
ATOM   3711 1HD  LYS A 246      -7.190 -11.756 -32.086  1.00 55.84           H
ATOM   3712 2HD  LYS A 246      -5.544 -12.143 -32.547  1.00 55.84           H
ATOM   3713  CE  LYS A 246      -6.926 -12.079 -34.202  1.00 55.84           C
ATOM   3714 1HE  LYS A 246      -6.384 -12.761 -34.858  1.00 55.84           H
ATOM   3715 2HE  LYS A 246      -7.989 -12.244 -34.379  1.00 55.84           H
ATOM   3716  NZ  LYS A 246      -6.573 -10.680 -34.533  1.00 55.84           N
ATOM   3717 1HZ  LYS A 246      -6.814 -10.490 -35.499  1.00 55.84           H
ATOM   3718 2HZ  LYS A 246      -7.086 -10.050 -33.926  1.00 55.84           H
ATOM   3719 3HZ  LYS A 246      -5.577 -10.542 -34.399  1.00 55.84           H
ATOM   3720  HN  LYS A 246      -8.303 -15.440 -30.382  1.00 55.84           H
ATOM   3721  N   SER A 247      -4.238 -16.970 -30.541  1.00 54.89           N
ATOM   3722  CA  SER A 247      -3.141 -17.561 -29.793  1.00 54.89           C
ATOM   3723  C   SER A 247      -2.613 -16.562 -28.762  1.00 54.89           C
ATOM   3724  O   SER A 247      -2.367 -16.923 -27.612  1.00 54.89           O
ATOM   3725  HA  SER A 247      -3.567 -18.434 -29.297  1.00 54.89           H
ATOM   3726  CB  SER A 247      -2.014 -18.006 -30.727  1.00 54.89           C
ATOM   3727 1HB  SER A 247      -2.190 -19.034 -31.043  1.00 54.89           H
ATOM   3728 2HB  SER A 247      -2.025 -17.390 -31.627  1.00 54.89           H
ATOM   3729  OG  SER A 247      -0.736 -17.913 -30.104  1.00 54.89           O
ATOM   3730  HG  SER A 247      -0.022 -18.191 -30.746  1.00 54.89           H
ATOM   3731  HN  SER A 247      -4.211 -17.129 -31.528  1.00 54.89           H
ATOM   3732  N   SER A 248      -2.453 -15.326 -29.211  1.00 57.47           N
ATOM   3733  CA  SER A 248      -1.764 -14.324 -28.416  1.00 57.47           C
ATOM   3734  C   SER A 248      -2.419 -14.208 -27.038  1.00 57.47           C
ATOM   3735  O   SER A 248      -1.912 -13.507 -26.163  1.00 57.47           O
ATOM   3736  HA  SER A 248      -0.739 -14.684 -28.323  1.00 57.47           H
ATOM   3737  CB  SER A 248      -1.765 -12.965 -29.120  1.00 57.47           C
ATOM   3738 1HB  SER A 248      -1.080 -12.290 -28.606  1.00 57.47           H
ATOM   3739 2HB  SER A 248      -1.393 -13.084 -30.137  1.00 57.47           H
ATOM   3740  OG  SER A 248      -3.066 -12.384 -29.156  1.00 57.47           O
ATOM   3741  HG  SER A 248      -3.027 -11.486 -29.593  1.00 57.47           H
ATOM   3742  HN  SER A 248      -2.785 -15.006 -30.098  1.00 57.47           H
ATOM   3743  N   LYS A 249      -3.535 -14.906 -26.888  1.00 60.67           N
ATOM   3744  CA  LYS A 249      -4.284 -14.861 -25.644  1.00 60.67           C
ATOM   3745  C   LYS A 249      -3.404 -15.377 -24.504  1.00 60.67           C
ATOM   3746  O   LYS A 249      -3.436 -14.840 -23.398  1.00 60.67           O
ATOM   3747  HA  LYS A 249      -4.528 -13.817 -25.446  1.00 60.67           H
ATOM   3748  CB  LYS A 249      -5.608 -15.615 -25.788  1.00 60.67           C
ATOM   3749 1HB  LYS A 249      -5.423 -16.606 -26.202  1.00 60.67           H
ATOM   3750 2HB  LYS A 249      -6.057 -15.760 -24.805  1.00 60.67           H
ATOM   3751  CG  LYS A 249      -6.579 -14.851 -26.690  1.00 60.67           C
ATOM   3752 1HG  LYS A 249      -7.180 -14.169 -26.089  1.00 60.67           H
ATOM   3753 2HG  LYS A 249      -6.018 -14.240 -27.399  1.00 60.67           H
ATOM   3754  CD  LYS A 249      -7.494 -15.813 -27.450  1.00 60.67           C
ATOM   3755 1HD  LYS A 249      -7.743 -15.391 -28.424  1.00 60.67           H
ATOM   3756 2HD  LYS A 249      -6.969 -16.751 -27.633  1.00 60.67           H
ATOM   3757  CE  LYS A 249      -8.777 -16.086 -26.663  1.00 60.67           C
ATOM   3758 1HE  LYS A 249      -8.730 -15.587 -25.694  1.00 60.67           H
ATOM   3759 2HE  LYS A 249      -9.632 -15.668 -27.194  1.00 60.67           H
ATOM   3760  NZ  LYS A 249      -8.968 -17.540 -26.469  1.00 60.67           N
ATOM   3761 1HZ  LYS A 249      -9.896 -17.714 -26.100  1.00 60.67           H
ATOM   3762 2HZ  LYS A 249      -8.863 -18.016 -27.359  1.00 60.67           H
ATOM   3763 3HZ  LYS A 249      -8.274 -17.888 -25.817  1.00 60.67           H
ATOM   3764  HN  LYS A 249      -3.927 -15.493 -27.596  1.00 60.67           H
ATOM   3765  N   HIS A 250      -2.637 -16.412 -24.813  1.00 66.75           N
ATOM   3766  CA  HIS A 250      -1.907 -17.135 -23.786  1.00 66.75           C
ATOM   3767  C   HIS A 250      -0.936 -16.186 -23.081  1.00 66.75           C
ATOM   3768  O   HIS A 250      -0.792 -16.233 -21.860  1.00 66.75           O
ATOM   3769  HA  HIS A 250      -2.645 -17.487 -23.065  1.00 66.75           H
ATOM   3770  CB  HIS A 250      -1.211 -18.363 -24.377  1.00 66.75           C
ATOM   3771 1HB  HIS A 250      -0.712 -18.075 -25.302  1.00 66.75           H
ATOM   3772 2HB  HIS A 250      -0.435 -18.695 -23.687  1.00 66.75           H
ATOM   3773  CG  HIS A 250      -2.140 -19.519 -24.661  1.00 66.75           C
ATOM   3774  ND1 HIS A 250      -2.621 -20.355 -23.669  1.00 66.75           N
ATOM   3775  HD1 HIS A 250      -2.412 -20.287 -22.693  1.00 66.75           H
ATOM   3776  CD2 HIS A 250      -2.673 -19.967 -25.834  1.00 66.75           C
ATOM   3777  HD2 HIS A 250      -2.499 -19.534 -26.819  1.00 66.75           H
ATOM   3778  CE1 HIS A 250      -3.405 -21.263 -24.231  1.00 66.75           C
ATOM   3779  HE1 HIS A 250      -3.934 -22.063 -23.712  1.00 66.75           H
ATOM   3780  NE2 HIS A 250      -3.436 -21.021 -25.573  1.00 66.75           N
ATOM   3781  HN  HIS A 250      -2.512 -16.757 -25.743  1.00 66.75           H
ATOM   3782  N   LYS A 251      -0.296 -15.345 -23.880  1.00 67.95           N
ATOM   3783  CA  LYS A 251       0.728 -14.453 -23.363  1.00 67.95           C
ATOM   3784  C   LYS A 251       0.089 -13.460 -22.390  1.00 67.95           C
ATOM   3785  O   LYS A 251       0.592 -13.257 -21.286  1.00 67.95           O
ATOM   3786  HA  LYS A 251       1.445 -15.063 -22.813  1.00 67.95           H
ATOM   3787  CB  LYS A 251       1.488 -13.787 -24.511  1.00 67.95           C
ATOM   3788 1HB  LYS A 251       1.732 -14.529 -25.271  1.00 67.95           H
ATOM   3789 2HB  LYS A 251       0.853 -13.040 -24.988  1.00 67.95           H
ATOM   3790  CG  LYS A 251       2.772 -13.124 -24.007  1.00 67.95           C
ATOM   3791 1HG  LYS A 251       2.522 -12.263 -23.387  1.00 67.95           H
ATOM   3792 2HG  LYS A 251       3.322 -13.822 -23.376  1.00 67.95           H
ATOM   3793  CD  LYS A 251       3.655 -12.680 -25.175  1.00 67.95           C
ATOM   3794 1HD  LYS A 251       3.729 -13.485 -25.906  1.00 67.95           H
ATOM   3795 2HD  LYS A 251       3.195 -11.831 -25.681  1.00 67.95           H
ATOM   3796  CE  LYS A 251       5.054 -12.295 -24.689  1.00 67.95           C
ATOM   3797 1HE  LYS A 251       5.016 -11.331 -24.181  1.00 67.95           H
ATOM   3798 2HE  LYS A 251       5.407 -13.026 -23.962  1.00 67.95           H
ATOM   3799  NZ  LYS A 251       5.997 -12.225 -25.828  1.00 67.95           N
ATOM   3800 1HZ  LYS A 251       6.944 -12.139 -25.477  1.00 67.95           H
ATOM   3801 2HZ  LYS A 251       5.917 -13.068 -26.385  1.00 67.95           H
ATOM   3802 3HZ  LYS A 251       5.775 -11.419 -26.402  1.00 67.95           H
ATOM   3803  HN  LYS A 251      -0.466 -15.268 -24.863  1.00 67.95           H
ATOM   3804  N   ALA A 252      -1.010 -12.869 -22.834  1.00 67.74           N
ATOM   3805  CA  ALA A 252      -1.689 -11.858 -22.041  1.00 67.74           C
ATOM   3806  C   ALA A 252      -2.125 -12.470 -20.709  1.00 67.74           C
ATOM   3807  O   ALA A 252      -2.083 -11.807 -19.674  1.00 67.74           O
ATOM   3808  HA  ALA A 252      -0.977 -11.055 -21.847  1.00 67.74           H
ATOM   3809  CB  ALA A 252      -2.867 -11.292 -22.837  1.00 67.74           C
ATOM   3810 1HB  ALA A 252      -2.499 -10.843 -23.760  1.00 67.74           H
ATOM   3811 2HB  ALA A 252      -3.564 -12.095 -23.075  1.00 67.74           H
ATOM   3812 3HB  ALA A 252      -3.376 -10.533 -22.241  1.00 67.74           H
ATOM   3813  HN  ALA A 252      -1.435 -13.070 -23.717  1.00 67.74           H
ATOM   3814  N   LEU A 253      -2.535 -13.728 -20.778  1.00 73.55           N
ATOM   3815  CA  LEU A 253      -2.997 -14.431 -19.593  1.00 73.55           C
ATOM   3816  C   LEU A 253      -1.854 -14.521 -18.580  1.00 73.55           C
ATOM   3817  O   LEU A 253      -2.033 -14.201 -17.406  1.00 73.55           O
ATOM   3818  HA  LEU A 253      -3.801 -13.839 -19.155  1.00 73.55           H
ATOM   3819  CB  LEU A 253      -3.591 -15.789 -19.973  1.00 73.55           C
ATOM   3820 1HB  LEU A 253      -4.164 -15.668 -20.892  1.00 73.55           H
ATOM   3821 2HB  LEU A 253      -2.771 -16.472 -20.195  1.00 73.55           H
ATOM   3822  CG  LEU A 253      -4.493 -16.443 -18.924  1.00 73.55           C
ATOM   3823  HG  LEU A 253      -4.055 -16.270 -17.941  1.00 73.55           H
ATOM   3824  CD1 LEU A 253      -5.882 -15.803 -18.920  1.00 73.55           C
ATOM   3825 1HD1 LEU A 253      -5.792 -14.741 -18.690  1.00 73.55           H
ATOM   3826 2HD1 LEU A 253      -6.341 -15.924 -19.901  1.00 73.55           H
ATOM   3827 3HD1 LEU A 253      -6.503 -16.287 -18.166  1.00 73.55           H
ATOM   3828  CD2 LEU A 253      -4.560 -17.958 -19.128  1.00 73.55           C
ATOM   3829 1HD2 LEU A 253      -4.962 -18.174 -20.118  1.00 73.55           H
ATOM   3830 2HD2 LEU A 253      -3.560 -18.381 -19.041  1.00 73.55           H
ATOM   3831 3HD2 LEU A 253      -5.208 -18.398 -18.370  1.00 73.55           H
ATOM   3832  HN  LEU A 253      -2.554 -14.265 -21.621  1.00 73.55           H
ATOM   3833  N   LYS A 254      -0.704 -14.958 -19.071  1.00 75.52           N
ATOM   3834  CA  LYS A 254       0.443 -15.180 -18.207  1.00 75.52           C
ATOM   3835  C   LYS A 254       0.773 -13.885 -17.462  1.00 75.52           C
ATOM   3836  O   LYS A 254       0.983 -13.899 -16.250  1.00 75.52           O
ATOM   3837  HA  LYS A 254       0.159 -15.937 -17.476  1.00 75.52           H
ATOM   3838  CB  LYS A 254       1.617 -15.745 -19.010  1.00 75.52           C
ATOM   3839 1HB  LYS A 254       1.301 -16.640 -19.545  1.00 75.52           H
ATOM   3840 2HB  LYS A 254       1.931 -15.020 -19.761  1.00 75.52           H
ATOM   3841  CG  LYS A 254       2.796 -16.081 -18.094  1.00 75.52           C
ATOM   3842 1HG  LYS A 254       3.176 -15.168 -17.635  1.00 75.52           H
ATOM   3843 2HG  LYS A 254       2.459 -16.729 -17.285  1.00 75.52           H
ATOM   3844  CD  LYS A 254       3.917 -16.771 -18.874  1.00 75.52           C
ATOM   3845 1HD  LYS A 254       3.537 -17.684 -19.333  1.00 75.52           H
ATOM   3846 2HD  LYS A 254       4.253 -16.124 -19.684  1.00 75.52           H
ATOM   3847  CE  LYS A 254       5.096 -17.107 -17.958  1.00 75.52           C
ATOM   3848 1HE  LYS A 254       5.553 -16.187 -17.593  1.00 75.52           H
ATOM   3849 2HE  LYS A 254       4.741 -17.655 -17.086  1.00 75.52           H
ATOM   3850  NZ  LYS A 254       6.102 -17.914 -18.684  1.00 75.52           N
ATOM   3851 1HZ  LYS A 254       6.885 -18.109 -18.070  1.00 75.52           H
ATOM   3852 2HZ  LYS A 254       5.682 -18.787 -18.984  1.00 75.52           H
ATOM   3853 3HZ  LYS A 254       6.428 -17.399 -19.494  1.00 75.52           H
ATOM   3854  HN  LYS A 254      -0.549 -15.159 -20.039  1.00 75.52           H
ATOM   3855  N   VAL A 255       0.810 -12.798 -18.219  1.00 73.68           N
ATOM   3856  CA  VAL A 255       1.121 -11.499 -17.647  1.00 73.68           C
ATOM   3857  C   VAL A 255       0.191 -11.232 -16.462  1.00 73.68           C
ATOM   3858  O   VAL A 255       0.646 -10.850 -15.385  1.00 73.68           O
ATOM   3859  HA  VAL A 255       2.148 -11.536 -17.285  1.00 73.68           H
ATOM   3860  CB  VAL A 255       1.038 -10.418 -18.727  1.00 73.68           C
ATOM   3861  HB  VAL A 255       0.082 -10.529 -19.239  1.00 73.68           H
ATOM   3862  CG1 VAL A 255       1.080  -9.020 -18.107  1.00 73.68           C
ATOM   3863 1HG1 VAL A 255       0.238  -8.899 -17.426  1.00 73.68           H
ATOM   3864 2HG1 VAL A 255       2.013  -8.894 -17.558  1.00 73.68           H
ATOM   3865 3HG1 VAL A 255       1.020  -8.271 -18.897  1.00 73.68           H
ATOM   3866  CG2 VAL A 255       2.149 -10.593 -19.763  1.00 73.68           C
ATOM   3867 1HG2 VAL A 255       3.120 -10.522 -19.272  1.00 73.68           H
ATOM   3868 2HG2 VAL A 255       2.054 -11.570 -20.238  1.00 73.68           H
ATOM   3869 3HG2 VAL A 255       2.067  -9.812 -20.519  1.00 73.68           H
ATOM   3870  HN  VAL A 255       0.632 -12.795 -19.203  1.00 73.68           H
ATOM   3871  N   THR A 256      -1.095 -11.445 -16.700  1.00 73.84           N
ATOM   3872  CA  THR A 256      -2.112 -11.017 -15.755  1.00 73.84           C
ATOM   3873  C   THR A 256      -2.009 -11.824 -14.459  1.00 73.84           C
ATOM   3874  O   THR A 256      -2.003 -11.256 -13.368  1.00 73.84           O
ATOM   3875  HA  THR A 256      -1.926  -9.975 -15.498  1.00 73.84           H
ATOM   3876  CB  THR A 256      -3.475 -11.139 -16.439  1.00 73.84           C
ATOM   3877  HB  THR A 256      -3.705 -12.180 -16.666  1.00 73.84           H
ATOM   3878  OG1 THR A 256      -3.377 -10.271 -17.565  1.00 73.84           O
ATOM   3879  HG1 THR A 256      -3.364 -10.807 -18.409  1.00 73.84           H
ATOM   3880  CG2 THR A 256      -4.607 -10.538 -15.603  1.00 73.84           C
ATOM   3881 1HG2 THR A 256      -4.410  -9.479 -15.433  1.00 73.84           H
ATOM   3882 2HG2 THR A 256      -4.664 -11.055 -14.645  1.00 73.84           H
ATOM   3883 3HG2 THR A 256      -5.551 -10.651 -16.134  1.00 73.84           H
ATOM   3884  HN  THR A 256      -1.444 -11.899 -17.520  1.00 73.84           H
ATOM   3885  N   ILE A 257      -1.930 -13.137 -14.621  1.00 77.80           N
ATOM   3886  CA  ILE A 257      -1.865 -14.030 -13.477  1.00 77.80           C
ATOM   3887  C   ILE A 257      -0.671 -13.645 -12.602  1.00 77.80           C
ATOM   3888  O   ILE A 257      -0.769 -13.649 -11.376  1.00 77.80           O
ATOM   3889  HA  ILE A 257      -2.778 -13.887 -12.899  1.00 77.80           H
ATOM   3890  CB  ILE A 257      -1.845 -15.489 -13.937  1.00 77.80           C
ATOM   3891  HB  ILE A 257      -1.087 -15.593 -14.713  1.00 77.80           H
ATOM   3892  CG1 ILE A 257      -3.185 -15.886 -14.560  1.00 77.80           C
ATOM   3893 1HG1 ILE A 257      -3.952 -15.928 -13.786  1.00 77.80           H
ATOM   3894 2HG1 ILE A 257      -3.497 -15.127 -15.276  1.00 77.80           H
ATOM   3895  CG2 ILE A 257      -1.448 -16.420 -12.790  1.00 77.80           C
ATOM   3896 1HG2 ILE A 257      -0.453 -16.153 -12.433  1.00 77.80           H
ATOM   3897 2HG2 ILE A 257      -2.165 -16.320 -11.975  1.00 77.80           H
ATOM   3898 3HG2 ILE A 257      -1.442 -17.451 -13.144  1.00 77.80           H
ATOM   3899  CD1 ILE A 257      -3.084 -17.244 -15.258  1.00 77.80           C
ATOM   3900 1HD1 ILE A 257      -2.334 -17.191 -16.047  1.00 77.80           H
ATOM   3901 2HD1 ILE A 257      -2.796 -18.005 -14.533  1.00 77.80           H
ATOM   3902 3HD1 ILE A 257      -4.050 -17.502 -15.692  1.00 77.80           H
ATOM   3903  HN  ILE A 257      -1.910 -13.590 -15.513  1.00 77.80           H
ATOM   3904  N   THR A 258       0.429 -13.321 -13.266  1.00 80.02           N
ATOM   3905  CA  THR A 258       1.667 -13.026 -12.565  1.00 80.02           C
ATOM   3906  C   THR A 258       1.471 -11.847 -11.610  1.00 80.02           C
ATOM   3907  O   THR A 258       1.852 -11.918 -10.443  1.00 80.02           O
ATOM   3908  HA  THR A 258       1.931 -13.890 -11.955  1.00 80.02           H
ATOM   3909  CB  THR A 258       2.757 -12.787 -13.611  1.00 80.02           C
ATOM   3910  HB  THR A 258       2.558 -11.878 -14.179  1.00 80.02           H
ATOM   3911  OG1 THR A 258       2.782 -13.993 -14.369  1.00 80.02           O
ATOM   3912  HG1 THR A 258       2.307 -13.861 -15.239  1.00 80.02           H
ATOM   3913  CG2 THR A 258       4.154 -12.706 -12.993  1.00 80.02           C
ATOM   3914 1HG2 THR A 258       4.380 -13.642 -12.481  1.00 80.02           H
ATOM   3915 2HG2 THR A 258       4.189 -11.884 -12.278  1.00 80.02           H
ATOM   3916 3HG2 THR A 258       4.890 -12.536 -13.779  1.00 80.02           H
ATOM   3917  HN  THR A 258       0.482 -13.259 -14.263  1.00 80.02           H
ATOM   3918  N   VAL A 259       0.878 -10.788 -12.142  1.00 75.85           N
ATOM   3919  CA  VAL A 259       0.700  -9.566 -11.376  1.00 75.85           C
ATOM   3920  C   VAL A 259      -0.170  -9.859 -10.152  1.00 75.85           C
ATOM   3921  O   VAL A 259       0.124  -9.396  -9.052  1.00 75.85           O
ATOM   3922  HA  VAL A 259       1.684  -9.244 -11.038  1.00 75.85           H
ATOM   3923  CB  VAL A 259       0.122  -8.467 -12.271  1.00 75.85           C
ATOM   3924  HB  VAL A 259      -0.769  -8.864 -12.757  1.00 75.85           H
ATOM   3925  CG1 VAL A 259      -0.296  -7.250 -11.444  1.00 75.85           C
ATOM   3926 1HG1 VAL A 259      -1.056  -7.547 -10.720  1.00 75.85           H
ATOM   3927 2HG1 VAL A 259       0.572  -6.853 -10.918  1.00 75.85           H
ATOM   3928 3HG1 VAL A 259      -0.703  -6.485 -12.104  1.00 75.85           H
ATOM   3929  CG2 VAL A 259       1.117  -8.072 -13.364  1.00 75.85           C
ATOM   3930 1HG2 VAL A 259       2.034  -7.703 -12.905  1.00 75.85           H
ATOM   3931 2HG2 VAL A 259       1.344  -8.941 -13.981  1.00 75.85           H
ATOM   3932 3HG2 VAL A 259       0.681  -7.289 -13.986  1.00 75.85           H
ATOM   3933  HN  VAL A 259       0.523 -10.757 -13.077  1.00 75.85           H
ATOM   3934  N   LEU A 260      -1.225 -10.627 -10.386  1.00 77.36           N
ATOM   3935  CA  LEU A 260      -2.171 -10.940  -9.329  1.00 77.36           C
ATOM   3936  C   LEU A 260      -1.447 -11.687  -8.207  1.00 77.36           C
ATOM   3937  O   LEU A 260      -1.632 -11.378  -7.030  1.00 77.36           O
ATOM   3938  HA  LEU A 260      -2.542  -9.995  -8.931  1.00 77.36           H
ATOM   3939  CB  LEU A 260      -3.375 -11.697  -9.894  1.00 77.36           C
ATOM   3940 1HB  LEU A 260      -3.825 -11.089 -10.679  1.00 77.36           H
ATOM   3941 2HB  LEU A 260      -3.016 -12.611 -10.365  1.00 77.36           H
ATOM   3942  CG  LEU A 260      -4.466 -12.069  -8.888  1.00 77.36           C
ATOM   3943  HG  LEU A 260      -4.008 -12.648  -8.086  1.00 77.36           H
ATOM   3944  CD1 LEU A 260      -5.074 -10.818  -8.250  1.00 77.36           C
ATOM   3945 1HD1 LEU A 260      -4.295 -10.260  -7.731  1.00 77.36           H
ATOM   3946 2HD1 LEU A 260      -5.514 -10.191  -9.027  1.00 77.36           H
ATOM   3947 3HD1 LEU A 260      -5.847 -11.111  -7.539  1.00 77.36           H
ATOM   3948  CD2 LEU A 260      -5.530 -12.957  -9.536  1.00 77.36           C
ATOM   3949 1HD2 LEU A 260      -5.990 -12.424 -10.369  1.00 77.36           H
ATOM   3950 2HD2 LEU A 260      -5.065 -13.872  -9.903  1.00 77.36           H
ATOM   3951 3HD2 LEU A 260      -6.293 -13.206  -8.799  1.00 77.36           H
ATOM   3952  HN  LEU A 260      -1.436 -11.031 -11.276  1.00 77.36           H
ATOM   3953  N   THR A 261      -0.638 -12.656  -8.610  1.00 83.92           N
ATOM   3954  CA  THR A 261       0.006 -13.540  -7.653  1.00 83.92           C
ATOM   3955  C   THR A 261       0.958 -12.750  -6.753  1.00 83.92           C
ATOM   3956  O   THR A 261       1.001 -12.971  -5.544  1.00 83.92           O
ATOM   3957  HA  THR A 261      -0.763 -13.967  -7.009  1.00 83.92           H
ATOM   3958  CB  THR A 261       0.697 -14.659  -8.435  1.00 83.92           C
ATOM   3959  HB  THR A 261       1.532 -14.269  -9.016  1.00 83.92           H
ATOM   3960  OG1 THR A 261      -0.354 -15.255  -9.191  1.00 83.92           O
ATOM   3961  HG1 THR A 261      -0.343 -14.904 -10.127  1.00 83.92           H
ATOM   3962  CG2 THR A 261       1.190 -15.788  -7.528  1.00 83.92           C
ATOM   3963 1HG2 THR A 261       0.344 -16.223  -6.997  1.00 83.92           H
ATOM   3964 2HG2 THR A 261       1.905 -15.390  -6.808  1.00 83.92           H
ATOM   3965 3HG2 THR A 261       1.672 -16.556  -8.133  1.00 83.92           H
ATOM   3966  HN  THR A 261      -0.420 -12.840  -9.568  1.00 83.92           H
ATOM   3967  N   VAL A 262       1.697 -11.845  -7.378  1.00 83.38           N
ATOM   3968  CA  VAL A 262       2.688 -11.062  -6.658  1.00 83.38           C
ATOM   3969  C   VAL A 262       1.985 -10.205  -5.603  1.00 83.38           C
ATOM   3970  O   VAL A 262       2.452 -10.103  -4.470  1.00 83.38           O
ATOM   3971  HA  VAL A 262       3.356 -11.760  -6.154  1.00 83.38           H
ATOM   3972  CB  VAL A 262       3.518 -10.237  -7.643  1.00 83.38           C
ATOM   3973  HB  VAL A 262       2.830  -9.672  -8.272  1.00 83.38           H
ATOM   3974  CG1 VAL A 262       4.409  -9.236  -6.904  1.00 83.38           C
ATOM   3975 1HG1 VAL A 262       3.786  -8.559  -6.319  1.00 83.38           H
ATOM   3976 2HG1 VAL A 262       5.086  -9.773  -6.240  1.00 83.38           H
ATOM   3977 3HG1 VAL A 262       4.988  -8.662  -7.628  1.00 83.38           H
ATOM   3978  CG2 VAL A 262       4.350 -11.143  -8.553  1.00 83.38           C
ATOM   3979 1HG2 VAL A 262       5.025 -11.746  -7.946  1.00 83.38           H
ATOM   3980 2HG2 VAL A 262       3.686 -11.798  -9.118  1.00 83.38           H
ATOM   3981 3HG2 VAL A 262       4.930 -10.531  -9.243  1.00 83.38           H
ATOM   3982  HN  VAL A 262       1.628 -11.644  -8.355  1.00 83.38           H
ATOM   3983  N   PHE A 263       0.875  -9.610  -6.014  1.00 79.87           N
ATOM   3984  CA  PHE A 263       0.121  -8.739  -5.128  1.00 79.87           C
ATOM   3985  C   PHE A 263      -0.400  -9.510  -3.914  1.00 79.87           C
ATOM   3986  O   PHE A 263      -0.205  -9.087  -2.775  1.00 79.87           O
ATOM   3987  HA  PHE A 263       0.799  -7.953  -4.794  1.00 79.87           H
ATOM   3988  CB  PHE A 263      -1.069  -8.208  -5.930  1.00 79.87           C
ATOM   3989 1HB  PHE A 263      -0.696  -7.676  -6.805  1.00 79.87           H
ATOM   3990 2HB  PHE A 263      -1.654  -9.052  -6.294  1.00 79.87           H
ATOM   3991  CG  PHE A 263      -1.986  -7.274  -5.137  1.00 79.87           C
ATOM   3992  CD1 PHE A 263      -3.101  -7.768  -4.534  1.00 79.87           C
ATOM   3993  HD1 PHE A 263      -3.341  -8.828  -4.616  1.00 79.87           H
ATOM   3994  CD2 PHE A 263      -1.687  -5.952  -5.034  1.00 79.87           C
ATOM   3995  HD2 PHE A 263      -0.793  -5.557  -5.517  1.00 79.87           H
ATOM   3996  CE1 PHE A 263      -3.953  -6.902  -3.798  1.00 79.87           C
ATOM   3997  HE1 PHE A 263      -4.847  -7.297  -3.316  1.00 79.87           H
ATOM   3998  CE2 PHE A 263      -2.538  -5.086  -4.298  1.00 79.87           C
ATOM   3999  HE2 PHE A 263      -2.298  -4.026  -4.217  1.00 79.87           H
ATOM   4000  CZ  PHE A 263      -3.653  -5.579  -3.696  1.00 79.87           C
ATOM   4001  HZ  PHE A 263      -4.307  -4.914  -3.131  1.00 79.87           H
ATOM   4002  HN  PHE A 263       0.490  -9.715  -6.931  1.00 79.87           H
ATOM   4003  N   VAL A 264      -1.053 -10.627  -4.198  1.00 83.72           N
ATOM   4004  CA  VAL A 264      -1.690 -11.409  -3.152  1.00 83.72           C
ATOM   4005  C   VAL A 264      -0.630 -11.871  -2.150  1.00 83.72           C
ATOM   4006  O   VAL A 264      -0.813 -11.736  -0.941  1.00 83.72           O
ATOM   4007  HA  VAL A 264      -2.397 -10.757  -2.639  1.00 83.72           H
ATOM   4008  CB  VAL A 264      -2.475 -12.568  -3.769  1.00 83.72           C
ATOM   4009  HB  VAL A 264      -1.803 -13.112  -4.433  1.00 83.72           H
ATOM   4010  CG1 VAL A 264      -2.957 -13.539  -2.690  1.00 83.72           C
ATOM   4011 1HG1 VAL A 264      -2.098 -13.945  -2.155  1.00 83.72           H
ATOM   4012 2HG1 VAL A 264      -3.605 -13.012  -1.989  1.00 83.72           H
ATOM   4013 3HG1 VAL A 264      -3.512 -14.353  -3.155  1.00 83.72           H
ATOM   4014  CG2 VAL A 264      -3.647 -12.052  -4.606  1.00 83.72           C
ATOM   4015 1HG2 VAL A 264      -4.319 -11.473  -3.972  1.00 83.72           H
ATOM   4016 2HG2 VAL A 264      -3.270 -11.419  -5.409  1.00 83.72           H
ATOM   4017 3HG2 VAL A 264      -4.188 -12.897  -5.033  1.00 83.72           H
ATOM   4018  HN  VAL A 264      -1.150 -10.999  -5.121  1.00 83.72           H
ATOM   4019  N   LEU A 265       0.455 -12.406  -2.689  1.00 88.69           N
ATOM   4020  CA  LEU A 265       1.471 -13.034  -1.861  1.00 88.69           C
ATOM   4021  C   LEU A 265       2.121 -11.976  -0.968  1.00 88.69           C
ATOM   4022  O   LEU A 265       2.581 -12.283   0.130  1.00 88.69           O
ATOM   4023  HA  LEU A 265       0.968 -13.762  -1.224  1.00 88.69           H
ATOM   4024  CB  LEU A 265       2.468 -13.804  -2.729  1.00 88.69           C
ATOM   4025 1HB  LEU A 265       2.819 -13.141  -3.519  1.00 88.69           H
ATOM   4026 2HB  LEU A 265       3.334 -14.056  -2.116  1.00 88.69           H
ATOM   4027  CG  LEU A 265       1.945 -15.089  -3.374  1.00 88.69           C
ATOM   4028  HG  LEU A 265       1.091 -14.833  -4.000  1.00 88.69           H
ATOM   4029  CD1 LEU A 265       3.002 -15.716  -4.285  1.00 88.69           C
ATOM   4030 1HD1 LEU A 265       3.266 -15.011  -5.073  1.00 88.69           H
ATOM   4031 2HD1 LEU A 265       3.890 -15.955  -3.700  1.00 88.69           H
ATOM   4032 3HD1 LEU A 265       2.604 -16.627  -4.730  1.00 88.69           H
ATOM   4033  CD2 LEU A 265       1.447 -16.072  -2.312  1.00 88.69           C
ATOM   4034 1HD2 LEU A 265       2.267 -16.327  -1.640  1.00 88.69           H
ATOM   4035 2HD2 LEU A 265       0.640 -15.613  -1.742  1.00 88.69           H
ATOM   4036 3HD2 LEU A 265       1.081 -16.977  -2.798  1.00 88.69           H
ATOM   4037  HN  LEU A 265       0.645 -12.416  -3.671  1.00 88.69           H
ATOM   4038  N   SER A 266       2.138 -10.751  -1.473  1.00 88.57           N
ATOM   4039  CA  SER A 266       2.815  -9.666  -0.783  1.00 88.57           C
ATOM   4040  C   SER A 266       1.897  -9.071   0.285  1.00 88.57           C
ATOM   4041  O   SER A 266       2.342  -8.759   1.388  1.00 88.57           O
ATOM   4042  HA  SER A 266       3.693 -10.121  -0.324  1.00 88.57           H
ATOM   4043  CB  SER A 266       3.260  -8.581  -1.766  1.00 88.57           C
ATOM   4044 1HB  SER A 266       3.717  -7.759  -1.215  1.00 88.57           H
ATOM   4045 2HB  SER A 266       4.024  -8.984  -2.431  1.00 88.57           H
ATOM   4046  OG  SER A 266       2.171  -8.084  -2.541  1.00 88.57           O
ATOM   4047  HG  SER A 266       2.110  -8.585  -3.404  1.00 88.57           H
ATOM   4048  HN  SER A 266       1.701 -10.496  -2.336  1.00 88.57           H
ATOM   4049  N   GLN A 267       0.630  -8.932  -0.079  1.00 87.31           N
ATOM   4050  CA  GLN A 267      -0.296  -8.146   0.718  1.00 87.31           C
ATOM   4051  C   GLN A 267      -1.043  -9.047   1.704  1.00 87.31           C
ATOM   4052  O   GLN A 267      -1.383  -8.619   2.806  1.00 87.31           O
ATOM   4053  HA  GLN A 267       0.323  -7.434   1.264  1.00 87.31           H
ATOM   4054  CB  GLN A 267      -1.274  -7.380  -0.174  1.00 87.31           C
ATOM   4055 1HB  GLN A 267      -1.829  -8.081  -0.798  1.00 87.31           H
ATOM   4056 2HB  GLN A 267      -2.004  -6.858   0.445  1.00 87.31           H
ATOM   4057  CG  GLN A 267      -0.536  -6.374  -1.059  1.00 87.31           C
ATOM   4058 1HG  GLN A 267       0.163  -6.900  -1.709  1.00 87.31           H
ATOM   4059 2HG  GLN A 267      -1.249  -5.862  -1.706  1.00 87.31           H
ATOM   4060  CD  GLN A 267       0.219  -5.348  -0.212  1.00 87.31           C
ATOM   4061  OE1 GLN A 267      -0.235  -4.912   0.833  1.00 87.31           O
ATOM   4062  NE2 GLN A 267       1.396  -4.989  -0.718  1.00 87.31           N
ATOM   4063 1HE2 GLN A 267       1.710  -5.385  -1.581  1.00 87.31           H
ATOM   4064 2HE2 GLN A 267       1.965  -4.323  -0.237  1.00 87.31           H
ATOM   4065  HN  GLN A 267       0.237  -9.343  -0.901  1.00 87.31           H
ATOM   4066  N   PHE A 268      -1.276 -10.278   1.272  1.00 89.06           N
ATOM   4067  CA  PHE A 268      -2.142 -11.179   2.013  1.00 89.06           C
ATOM   4068  C   PHE A 268      -1.618 -11.399   3.434  1.00 89.06           C
ATOM   4069  O   PHE A 268      -2.360 -11.248   4.403  1.00 89.06           O
ATOM   4070  HA  PHE A 268      -3.128 -10.716   2.059  1.00 89.06           H
ATOM   4071  CB  PHE A 268      -2.138 -12.516   1.269  1.00 89.06           C
ATOM   4072 1HB  PHE A 268      -2.477 -12.351   0.246  1.00 89.06           H
ATOM   4073 2HB  PHE A 268      -1.114 -12.884   1.209  1.00 89.06           H
ATOM   4074  CG  PHE A 268      -3.015 -13.590   1.915  1.00 89.06           C
ATOM   4075  CD1 PHE A 268      -2.451 -14.545   2.702  1.00 89.06           C
ATOM   4076  HD1 PHE A 268      -1.374 -14.544   2.873  1.00 89.06           H
ATOM   4077  CD2 PHE A 268      -4.358 -13.591   1.701  1.00 89.06           C
ATOM   4078  HD2 PHE A 268      -4.810 -12.826   1.070  1.00 89.06           H
ATOM   4079  CE1 PHE A 268      -3.264 -15.543   3.302  1.00 89.06           C
ATOM   4080  HE1 PHE A 268      -2.812 -16.308   3.933  1.00 89.06           H
ATOM   4081  CE2 PHE A 268      -5.171 -14.589   2.301  1.00 89.06           C
ATOM   4082  HE2 PHE A 268      -6.248 -14.590   2.130  1.00 89.06           H
ATOM   4083  CZ  PHE A 268      -4.607 -15.543   3.088  1.00 89.06           C
ATOM   4084  HZ  PHE A 268      -5.232 -16.309   3.549  1.00 89.06           H
ATOM   4085  HN  PHE A 268      -0.886 -10.660   0.435  1.00 89.06           H
ATOM   4086  N   PRO A 269      -0.335 -11.758   3.583  1.00 93.44           N
ATOM   4087  CA  PRO A 269       0.208 -12.084   4.903  1.00 93.44           C
ATOM   4088  C   PRO A 269      -0.050 -10.984   5.921  1.00 93.44           C
ATOM   4089  O   PRO A 269      -0.457 -11.260   7.048  1.00 93.44           O
ATOM   4090  HA  PRO A 269      -0.288 -12.967   5.306  1.00 93.44           H
ATOM   4091  CB  PRO A 269       1.704 -12.276   4.642  1.00 93.44           C
ATOM   4092 1HB  PRO A 269       2.259 -11.349   4.788  1.00 93.44           H
ATOM   4093 2HB  PRO A 269       2.137 -13.015   5.316  1.00 93.44           H
ATOM   4094  CG  PRO A 269       1.752 -12.739   3.191  1.00 93.44           C
ATOM   4095 1HG  PRO A 269       2.736 -12.583   2.749  1.00 93.44           H
ATOM   4096 2HG  PRO A 269       1.540 -13.805   3.099  1.00 93.44           H
ATOM   4097  CD  PRO A 269       0.685 -11.885   2.526  1.00 93.44           C
ATOM   4098 1HD  PRO A 269       1.074 -10.912   2.226  1.00 93.44           H
ATOM   4099 2HD  PRO A 269       0.290 -12.358   1.627  1.00 93.44           H
ATOM   4100  N   TYR A 270       0.197  -9.755   5.492  1.00 92.21           N
ATOM   4101  CA  TYR A 270       0.075  -8.613   6.382  1.00 92.21           C
ATOM   4102  C   TYR A 270      -1.372  -8.430   6.844  1.00 92.21           C
ATOM   4103  O   TYR A 270      -1.627  -8.210   8.027  1.00 92.21           O
ATOM   4104  HA  TYR A 270       0.705  -8.796   7.252  1.00 92.21           H
ATOM   4105  CB  TYR A 270       0.494  -7.392   5.561  1.00 92.21           C
ATOM   4106 1HB  TYR A 270       1.563  -7.455   5.356  1.00 92.21           H
ATOM   4107 2HB  TYR A 270      -0.018  -7.420   4.600  1.00 92.21           H
ATOM   4108  CG  TYR A 270       0.199  -6.054   6.242  1.00 92.21           C
ATOM   4109  CD1 TYR A 270      -0.747  -5.202   5.707  1.00 92.21           C
ATOM   4110  HD1 TYR A 270      -1.283  -5.483   4.801  1.00 92.21           H
ATOM   4111  CD2 TYR A 270       0.878  -5.698   7.389  1.00 92.21           C
ATOM   4112  HD2 TYR A 270       1.625  -6.371   7.811  1.00 92.21           H
ATOM   4113  CE1 TYR A 270      -1.025  -3.943   6.348  1.00 92.21           C
ATOM   4114  HE1 TYR A 270      -1.769  -3.261   5.936  1.00 92.21           H
ATOM   4115  CE2 TYR A 270       0.600  -4.439   8.029  1.00 92.21           C
ATOM   4116  HE2 TYR A 270       1.129  -4.146   8.936  1.00 92.21           H
ATOM   4117  CZ  TYR A 270      -0.338  -3.623   7.477  1.00 92.21           C
ATOM   4118  OH  TYR A 270      -0.601  -2.434   8.082  1.00 92.21           O
ATOM   4119  HH  TYR A 270      -0.150  -2.397   8.973  1.00 92.21           H
ATOM   4120  HN  TYR A 270       0.474  -9.534   4.557  1.00 92.21           H
ATOM   4121  N   ASN A 271      -2.282  -8.527   5.886  1.00 90.52           N
ATOM   4122  CA  ASN A 271      -3.690  -8.300   6.165  1.00 90.52           C
ATOM   4123  C   ASN A 271      -4.208  -9.408   7.084  1.00 90.52           C
ATOM   4124  O   ASN A 271      -5.164  -9.203   7.831  1.00 90.52           O
ATOM   4125  HA  ASN A 271      -3.734  -7.316   6.632  1.00 90.52           H
ATOM   4126  CB  ASN A 271      -4.518  -8.327   4.879  1.00 90.52           C
ATOM   4127 1HB  ASN A 271      -4.204  -9.165   4.257  1.00 90.52           H
ATOM   4128 2HB  ASN A 271      -5.569  -8.486   5.121  1.00 90.52           H
ATOM   4129  CG  ASN A 271      -4.361  -7.020   4.098  1.00 90.52           C
ATOM   4130  OD1 ASN A 271      -4.814  -5.964   4.508  1.00 90.52           O
ATOM   4131  ND2 ASN A 271      -3.697  -7.150   2.953  1.00 90.52           N
ATOM   4132 1HD2 ASN A 271      -3.352  -8.046   2.675  1.00 90.52           H
ATOM   4133 2HD2 ASN A 271      -3.543  -6.351   2.371  1.00 90.52           H
ATOM   4134  HN  ASN A 271      -2.072  -8.755   4.935  1.00 90.52           H
ATOM   4135  N   CYS A 272      -3.555 -10.557   6.999  1.00 93.19           N
ATOM   4136  CA  CYS A 272      -3.883 -11.671   7.873  1.00 93.19           C
ATOM   4137  C   CYS A 272      -3.610 -11.246   9.317  1.00 93.19           C
ATOM   4138  O   CYS A 272      -4.453 -11.435  10.193  1.00 93.19           O
ATOM   4139  HA  CYS A 272      -4.942 -11.883   7.725  1.00 93.19           H
ATOM   4140  CB  CYS A 272      -3.108 -12.934   7.494  1.00 93.19           C
ATOM   4141 1HB  CYS A 272      -2.044 -12.709   7.418  1.00 93.19           H
ATOM   4142 2HB  CYS A 272      -3.219 -13.687   8.274  1.00 93.19           H
ATOM   4143  SG  CYS A 272      -3.722 -13.592   5.900  1.00 93.19           S
ATOM   4144  HG  CYS A 272      -3.126 -12.682   5.135  1.00 93.19           H
ATOM   4145  HN  CYS A 272      -2.815 -10.733   6.350  1.00 93.19           H
ATOM   4146  N   ILE A 273      -2.430 -10.679   9.520  1.00 93.43           N
ATOM   4147  CA  ILE A 273      -2.022 -10.256  10.849  1.00 93.43           C
ATOM   4148  C   ILE A 273      -2.907  -9.094  11.304  1.00 93.43           C
ATOM   4149  O   ILE A 273      -3.283  -9.016  12.472  1.00 93.43           O
ATOM   4150  HA  ILE A 273      -2.183 -11.097  11.523  1.00 93.43           H
ATOM   4151  CB  ILE A 273      -0.526  -9.936  10.874  1.00 93.43           C
ATOM   4152  HB  ILE A 273      -0.328  -9.168  10.125  1.00 93.43           H
ATOM   4153  CG1 ILE A 273       0.304 -11.164  10.491  1.00 93.43           C
ATOM   4154 1HG1 ILE A 273       0.030 -11.494   9.490  1.00 93.43           H
ATOM   4155 2HG1 ILE A 273       1.360 -10.898  10.461  1.00 93.43           H
ATOM   4156  CG2 ILE A 273      -0.110  -9.363  12.230  1.00 93.43           C
ATOM   4157 1HG2 ILE A 273      -0.667  -8.446  12.423  1.00 93.43           H
ATOM   4158 2HG2 ILE A 273      -0.325 -10.090  13.013  1.00 93.43           H
ATOM   4159 3HG2 ILE A 273       0.958  -9.145  12.220  1.00 93.43           H
ATOM   4160  CD1 ILE A 273       0.087 -12.304  11.488  1.00 93.43           C
ATOM   4161 1HD1 ILE A 273       0.385 -11.977  12.484  1.00 93.43           H
ATOM   4162 2HD1 ILE A 273      -0.967 -12.583  11.497  1.00 93.43           H
ATOM   4163 3HD1 ILE A 273       0.688 -13.164  11.193  1.00 93.43           H
ATOM   4164  HN  ILE A 273      -1.760 -10.508   8.798  1.00 93.43           H
ATOM   4165  N   LEU A 274      -3.214  -8.220  10.357  1.00 92.10           N
ATOM   4166  CA  LEU A 274      -4.044  -7.063  10.647  1.00 92.10           C
ATOM   4167  C   LEU A 274      -5.409  -7.534  11.151  1.00 92.10           C
ATOM   4168  O   LEU A 274      -6.001  -6.907  12.028  1.00 92.10           O
ATOM   4169  HA  LEU A 274      -3.556  -6.502  11.444  1.00 92.10           H
ATOM   4170  CB  LEU A 274      -4.123  -6.141   9.428  1.00 92.10           C
ATOM   4171 1HB  LEU A 274      -3.146  -6.125   8.945  1.00 92.10           H
ATOM   4172 2HB  LEU A 274      -4.824  -6.574   8.714  1.00 92.10           H
ATOM   4173  CG  LEU A 274      -4.547  -4.697   9.705  1.00 92.10           C
ATOM   4174  HG  LEU A 274      -5.231  -4.699  10.553  1.00 92.10           H
ATOM   4175  CD1 LEU A 274      -3.343  -3.838  10.097  1.00 92.10           C
ATOM   4176 1HD1 LEU A 274      -2.883  -4.246  10.997  1.00 92.10           H
ATOM   4177 2HD1 LEU A 274      -2.616  -3.839   9.285  1.00 92.10           H
ATOM   4178 3HD1 LEU A 274      -3.673  -2.817  10.288  1.00 92.10           H
ATOM   4179  CD2 LEU A 274      -5.306  -4.111   8.513  1.00 92.10           C
ATOM   4180 1HD2 LEU A 274      -4.665  -4.124   7.632  1.00 92.10           H
ATOM   4181 2HD2 LEU A 274      -6.199  -4.707   8.322  1.00 92.10           H
ATOM   4182 3HD2 LEU A 274      -5.596  -3.084   8.737  1.00 92.10           H
ATOM   4183  HN  LEU A 274      -2.906  -8.292   9.408  1.00 92.10           H
ATOM   4184  N   LEU A 275      -5.870  -8.634  10.574  1.00 93.99           N
ATOM   4185  CA  LEU A 275      -7.139  -9.215  10.978  1.00 93.99           C
ATOM   4186  C   LEU A 275      -7.051  -9.656  12.441  1.00 93.99           C
ATOM   4187  O   LEU A 275      -7.951  -9.376  13.232  1.00 93.99           O
ATOM   4188  HA  LEU A 275      -7.896  -8.435  10.897  1.00 93.99           H
ATOM   4189  CB  LEU A 275      -7.543 -10.338  10.021  1.00 93.99           C
ATOM   4190 1HB  LEU A 275      -7.645  -9.917   9.020  1.00 93.99           H
ATOM   4191 2HB  LEU A 275      -6.730 -11.063   9.980  1.00 93.99           H
ATOM   4192  CG  LEU A 275      -8.835 -11.081  10.365  1.00 93.99           C
ATOM   4193  HG  LEU A 275      -8.752 -11.456  11.385  1.00 93.99           H
ATOM   4194  CD1 LEU A 275     -10.038 -10.135  10.328  1.00 93.99           C
ATOM   4195 1HD1 LEU A 275      -9.892  -9.334  11.051  1.00 93.99           H
ATOM   4196 2HD1 LEU A 275     -10.135  -9.710   9.329  1.00 93.99           H
ATOM   4197 3HD1 LEU A 275     -10.943 -10.689  10.576  1.00 93.99           H
ATOM   4198  CD2 LEU A 275      -9.031 -12.293   9.452  1.00 93.99           C
ATOM   4199 1HD2 LEU A 275      -9.084 -11.962   8.415  1.00 93.99           H
ATOM   4200 2HD2 LEU A 275      -8.192 -12.978   9.573  1.00 93.99           H
ATOM   4201 3HD2 LEU A 275      -9.957 -12.803   9.719  1.00 93.99           H
ATOM   4202  HN  LEU A 275      -5.393  -9.126   9.846  1.00 93.99           H
ATOM   4203  N   VAL A 276      -5.960 -10.337  12.756  1.00 94.59           N
ATOM   4204  CA  VAL A 276      -5.749 -10.830  14.106  1.00 94.59           C
ATOM   4205  C   VAL A 276      -5.777  -9.653  15.084  1.00 94.59           C
ATOM   4206  O   VAL A 276      -6.432  -9.720  16.122  1.00 94.59           O
ATOM   4207  HA  VAL A 276      -6.572 -11.503  14.344  1.00 94.59           H
ATOM   4208  CB  VAL A 276      -4.447 -11.631  14.173  1.00 94.59           C
ATOM   4209  HB  VAL A 276      -3.645 -11.000  13.790  1.00 94.59           H
ATOM   4210  CG1 VAL A 276      -4.104 -12.000  15.618  1.00 94.59           C
ATOM   4211 1HG1 VAL A 276      -3.985 -11.090  16.207  1.00 94.59           H
ATOM   4212 2HG1 VAL A 276      -4.908 -12.603  16.040  1.00 94.59           H
ATOM   4213 3HG1 VAL A 276      -3.175 -12.569  15.637  1.00 94.59           H
ATOM   4214  CG2 VAL A 276      -4.526 -12.880  13.293  1.00 94.59           C
ATOM   4215 1HG2 VAL A 276      -5.344 -13.514  13.633  1.00 94.59           H
ATOM   4216 2HG2 VAL A 276      -4.701 -12.584  12.258  1.00 94.59           H
ATOM   4217 3HG2 VAL A 276      -3.587 -13.431  13.359  1.00 94.59           H
ATOM   4218  HN  VAL A 276      -5.229 -10.554  12.108  1.00 94.59           H
ATOM   4219  N   GLN A 277      -5.059  -8.602  14.716  1.00 93.13           N
ATOM   4220  CA  GLN A 277      -4.977  -7.420  15.557  1.00 93.13           C
ATOM   4221  C   GLN A 277      -6.367  -6.808  15.749  1.00 93.13           C
ATOM   4222  O   GLN A 277      -6.665  -6.255  16.806  1.00 93.13           O
ATOM   4223  HA  GLN A 277      -4.593  -7.772  16.515  1.00 93.13           H
ATOM   4224  CB  GLN A 277      -4.003  -6.396  14.971  1.00 93.13           C
ATOM   4225 1HB  GLN A 277      -4.203  -6.266  13.908  1.00 93.13           H
ATOM   4226 2HB  GLN A 277      -4.159  -5.427  15.446  1.00 93.13           H
ATOM   4227  CG  GLN A 277      -2.553  -6.841  15.172  1.00 93.13           C
ATOM   4228 1HG  GLN A 277      -2.362  -6.999  16.234  1.00 93.13           H
ATOM   4229 2HG  GLN A 277      -2.390  -7.796  14.673  1.00 93.13           H
ATOM   4230  CD  GLN A 277      -1.578  -5.798  14.622  1.00 93.13           C
ATOM   4231  OE1 GLN A 277      -1.904  -5.002  13.757  1.00 93.13           O
ATOM   4232  NE2 GLN A 277      -0.368  -5.846  15.171  1.00 93.13           N
ATOM   4233 1HE2 GLN A 277      -0.166  -6.525  15.877  1.00 93.13           H
ATOM   4234 2HE2 GLN A 277       0.340  -5.204  14.877  1.00 93.13           H
ATOM   4235  HN  GLN A 277      -4.540  -8.550  13.863  1.00 93.13           H
ATOM   4236  N   THR A 278      -7.180  -6.929  14.709  1.00 93.56           N
ATOM   4237  CA  THR A 278      -8.527  -6.385  14.746  1.00 93.56           C
ATOM   4238  C   THR A 278      -9.387  -7.159  15.747  1.00 93.56           C
ATOM   4239  O   THR A 278     -10.113  -6.562  16.540  1.00 93.56           O
ATOM   4240  HA  THR A 278      -8.472  -5.356  15.101  1.00 93.56           H
ATOM   4241  CB  THR A 278      -9.084  -6.406  13.321  1.00 93.56           C
ATOM   4242  HB  THR A 278      -9.232  -7.429  12.976  1.00 93.56           H
ATOM   4243  OG1 THR A 278      -8.150  -5.633  12.572  1.00 93.56           O
ATOM   4244  HG1 THR A 278      -7.488  -6.235  12.125  1.00 93.56           H
ATOM   4245  CG2 THR A 278     -10.396  -5.630  13.195  1.00 93.56           C
ATOM   4246 1HG2 THR A 278     -10.232  -4.589  13.476  1.00 93.56           H
ATOM   4247 2HG2 THR A 278     -11.144  -6.070  13.854  1.00 93.56           H
ATOM   4248 3HG2 THR A 278     -10.748  -5.676  12.164  1.00 93.56           H
ATOM   4249  HN  THR A 278      -6.932  -7.386  13.856  1.00 93.56           H
ATOM   4250  N   ILE A 279      -9.277  -8.478  15.677  1.00 94.95           N
ATOM   4251  CA  ILE A 279     -10.061  -9.341  16.544  1.00 94.95           C
ATOM   4252  C   ILE A 279      -9.648  -9.106  17.998  1.00 94.95           C
ATOM   4253  O   ILE A 279     -10.497  -9.042  18.886  1.00 94.95           O
ATOM   4254  HA  ILE A 279     -11.107  -9.055  16.431  1.00 94.95           H
ATOM   4255  CB  ILE A 279      -9.940 -10.800  16.098  1.00 94.95           C
ATOM   4256  HB  ILE A 279      -8.882 -11.050  16.032  1.00 94.95           H
ATOM   4257  CG1 ILE A 279     -10.540 -10.999  14.705  1.00 94.95           C
ATOM   4258 1HG1 ILE A 279     -11.628 -10.975  14.767  1.00 94.95           H
ATOM   4259 2HG1 ILE A 279     -10.239 -10.178  14.055  1.00 94.95           H
ATOM   4260  CG2 ILE A 279     -10.563 -11.742  17.131  1.00 94.95           C
ATOM   4261 1HG2 ILE A 279     -10.051 -11.624  18.086  1.00 94.95           H
ATOM   4262 2HG2 ILE A 279     -11.619 -11.500  17.253  1.00 94.95           H
ATOM   4263 3HG2 ILE A 279     -10.464 -12.772  16.789  1.00 94.95           H
ATOM   4264  CD1 ILE A 279     -10.088 -12.329  14.099  1.00 94.95           C
ATOM   4265 1HD1 ILE A 279      -9.002 -12.340  14.016  1.00 94.95           H
ATOM   4266 2HD1 ILE A 279     -10.412 -13.149  14.739  1.00 94.95           H
ATOM   4267 3HD1 ILE A 279     -10.529 -12.446  13.109  1.00 94.95           H
ATOM   4268  HN  ILE A 279      -8.668  -8.956  15.043  1.00 94.95           H
ATOM   4269  N   ASP A 280      -8.344  -8.984  18.197  1.00 93.91           N
ATOM   4270  CA  ASP A 280      -7.802  -8.831  19.537  1.00 93.91           C
ATOM   4271  C   ASP A 280      -8.203  -7.462  20.091  1.00 93.91           C
ATOM   4272  O   ASP A 280      -8.446  -7.320  21.288  1.00 93.91           O
ATOM   4273  HA  ASP A 280      -8.226  -9.654  20.113  1.00 93.91           H
ATOM   4274  CB  ASP A 280      -6.274  -8.908  19.525  1.00 93.91           C
ATOM   4275 1HB  ASP A 280      -5.955  -9.799  18.984  1.00 93.91           H
ATOM   4276 2HB  ASP A 280      -5.867  -8.048  18.992  1.00 93.91           H
ATOM   4277  CG  ASP A 280      -5.716  -8.942  20.950  1.00 93.91           C
ATOM   4278  OD1 ASP A 280      -6.202  -9.790  21.729  1.00 93.91           O
ATOM   4279  OD2 ASP A 280      -4.817  -8.119  21.227  1.00 93.91           O
ATOM   4280  HN  ASP A 280      -7.663  -8.989  17.464  1.00 93.91           H
ATOM   4281  N   ALA A 281      -8.259  -6.489  19.193  1.00 92.02           N
ATOM   4282  CA  ALA A 281      -8.663  -5.146  19.569  1.00 92.02           C
ATOM   4283  C   ALA A 281     -10.070  -5.191  20.169  1.00 92.02           C
ATOM   4284  O   ALA A 281     -10.402  -4.393  21.044  1.00 92.02           O
ATOM   4285  HA  ALA A 281      -7.966  -4.789  20.327  1.00 92.02           H
ATOM   4286  CB  ALA A 281      -8.579  -4.226  18.349  1.00 92.02           C
ATOM   4287 1HB  ALA A 281      -7.554  -4.206  17.980  1.00 92.02           H
ATOM   4288 2HB  ALA A 281      -9.240  -4.599  17.567  1.00 92.02           H
ATOM   4289 3HB  ALA A 281      -8.883  -3.218  18.632  1.00 92.02           H
ATOM   4290  HN  ALA A 281      -8.034  -6.607  18.225  1.00 92.02           H
ATOM   4291  N   TYR A 282     -10.860  -6.132  19.674  1.00 90.68           N
ATOM   4292  CA  TYR A 282     -12.232  -6.275  20.132  1.00 90.68           C
ATOM   4293  C   TYR A 282     -12.311  -7.203  21.346  1.00 90.68           C
ATOM   4294  O   TYR A 282     -12.947  -6.871  22.345  1.00 90.68           O
ATOM   4295  HA  TYR A 282     -12.597  -5.288  20.414  1.00 90.68           H
ATOM   4296  CB  TYR A 282     -13.000  -6.908  18.970  1.00 90.68           C
ATOM   4297 1HB  TYR A 282     -12.853  -6.301  18.077  1.00 90.68           H
ATOM   4298 2HB  TYR A 282     -12.577  -7.891  18.761  1.00 90.68           H
ATOM   4299  CG  TYR A 282     -14.501  -7.059  19.225  1.00 90.68           C
ATOM   4300  CD1 TYR A 282     -15.024  -8.291  19.560  1.00 90.68           C
ATOM   4301  HD1 TYR A 282     -14.368  -9.158  19.642  1.00 90.68           H
ATOM   4302  CD2 TYR A 282     -15.332  -5.962  19.121  1.00 90.68           C
ATOM   4303  HD2 TYR A 282     -14.919  -4.988  18.857  1.00 90.68           H
ATOM   4304  CE1 TYR A 282     -16.437  -8.433  19.800  1.00 90.68           C
ATOM   4305  HE1 TYR A 282     -16.863  -9.400  20.065  1.00 90.68           H
ATOM   4306  CE2 TYR A 282     -16.745  -6.103  19.361  1.00 90.68           C
ATOM   4307  HE2 TYR A 282     -17.412  -5.245  19.282  1.00 90.68           H
ATOM   4308  CZ  TYR A 282     -17.227  -7.332  19.689  1.00 90.68           C
ATOM   4309  OH  TYR A 282     -18.562  -7.465  19.916  1.00 90.68           O
ATOM   4310  HH  TYR A 282     -19.015  -6.579  19.822  1.00 90.68           H
ATOM   4311  HN  TYR A 282     -10.577  -6.789  18.975  1.00 90.68           H
ATOM   4312  N   ALA A 283     -11.656  -8.348  21.219  1.00 92.23           N
ATOM   4313  CA  ALA A 283     -11.892  -9.450  22.136  1.00 92.23           C
ATOM   4314  C   ALA A 283     -10.831  -9.427  23.239  1.00 92.23           C
ATOM   4315  O   ALA A 283     -11.020 -10.020  24.299  1.00 92.23           O
ATOM   4316  HA  ALA A 283     -12.874  -9.304  22.585  1.00 92.23           H
ATOM   4317  CB  ALA A 283     -11.896 -10.769  21.359  1.00 92.23           C
ATOM   4318 1HB  ALA A 283     -12.686 -10.746  20.609  1.00 92.23           H
ATOM   4319 2HB  ALA A 283     -10.932 -10.904  20.869  1.00 92.23           H
ATOM   4320 3HB  ALA A 283     -12.072 -11.595  22.047  1.00 92.23           H
ATOM   4321  HN  ALA A 283     -10.977  -8.528  20.508  1.00 92.23           H
ATOM   4322  N   MET A 284      -9.739  -8.734  22.950  1.00 89.55           N
ATOM   4323  CA  MET A 284      -8.639  -8.643  23.895  1.00 89.55           C
ATOM   4324  C   MET A 284      -8.271 -10.024  24.442  1.00 89.55           C
ATOM   4325  O   MET A 284      -8.120 -10.197  25.650  1.00 89.55           O
ATOM   4326  HA  MET A 284      -7.801  -8.233  23.332  1.00 89.55           H
ATOM   4327  CB  MET A 284      -9.035  -7.725  25.053  1.00 89.55           C
ATOM   4328 1HB  MET A 284      -9.849  -8.177  25.619  1.00 89.55           H
ATOM   4329 2HB  MET A 284      -8.194  -7.613  25.737  1.00 89.55           H
ATOM   4330  CG  MET A 284      -9.467  -6.350  24.539  1.00 89.55           C
ATOM   4331 1HG  MET A 284      -8.644  -5.877  24.004  1.00 89.55           H
ATOM   4332 2HG  MET A 284     -10.287  -6.459  23.829  1.00 89.55           H
ATOM   4333  SD  MET A 284      -9.977  -5.320  25.904  1.00 89.55           S
ATOM   4334  CE  MET A 284     -11.089  -4.209  25.057  1.00 89.55           C
ATOM   4335 1HE  MET A 284     -10.544  -3.675  24.278  1.00 89.55           H
ATOM   4336 2HE  MET A 284     -11.900  -4.781  24.606  1.00 89.55           H
ATOM   4337 3HE  MET A 284     -11.500  -3.494  25.769  1.00 89.55           H
ATOM   4338  HN  MET A 284      -9.600  -8.242  22.091  1.00 89.55           H
ATOM   4339  N   PHE A 285      -8.136 -10.971  23.526  1.00 90.82           N
ATOM   4340  CA  PHE A 285      -7.959 -12.362  23.908  1.00 90.82           C
ATOM   4341  C   PHE A 285      -6.479 -12.691  24.110  1.00 90.82           C
ATOM   4342  O   PHE A 285      -6.142 -13.705  24.719  1.00 90.82           O
ATOM   4343  HA  PHE A 285      -8.494 -12.510  24.846  1.00 90.82           H
ATOM   4344  CB  PHE A 285      -8.507 -13.214  22.761  1.00 90.82           C
ATOM   4345 1HB  PHE A 285      -8.621 -14.241  23.107  1.00 90.82           H
ATOM   4346 2HB  PHE A 285      -9.501 -12.854  22.497  1.00 90.82           H
ATOM   4347  CG  PHE A 285      -7.629 -13.208  21.507  1.00 90.82           C
ATOM   4348  CD1 PHE A 285      -7.835 -12.278  20.537  1.00 90.82           C
ATOM   4349  HD1 PHE A 285      -8.626 -11.537  20.652  1.00 90.82           H
ATOM   4350  CD2 PHE A 285      -6.642 -14.133  21.364  1.00 90.82           C
ATOM   4351  HD2 PHE A 285      -6.477 -14.879  22.142  1.00 90.82           H
ATOM   4352  CE1 PHE A 285      -7.021 -12.273  19.374  1.00 90.82           C
ATOM   4353  HE1 PHE A 285      -7.187 -11.528  18.596  1.00 90.82           H
ATOM   4354  CE2 PHE A 285      -5.828 -14.128  20.201  1.00 90.82           C
ATOM   4355  HE2 PHE A 285      -5.037 -14.870  20.086  1.00 90.82           H
ATOM   4356  CZ  PHE A 285      -6.034 -13.198  19.230  1.00 90.82           C
ATOM   4357  HZ  PHE A 285      -5.409 -13.194  18.337  1.00 90.82           H
ATOM   4358  HN  PHE A 285      -8.147 -10.802  22.540  1.00 90.82           H
ATOM   4359  N   ILE A 286      -5.634 -11.815  23.587  1.00 91.24           N
ATOM   4360  CA  ILE A 286      -4.197 -11.989  23.718  1.00 91.24           C
ATOM   4361  C   ILE A 286      -3.732 -11.372  25.038  1.00 91.24           C
ATOM   4362  O   ILE A 286      -3.384 -10.193  25.088  1.00 91.24           O
ATOM   4363  HA  ILE A 286      -4.000 -13.061  23.750  1.00 91.24           H
ATOM   4364  CB  ILE A 286      -3.475 -11.432  22.490  1.00 91.24           C
ATOM   4365  HB  ILE A 286      -3.669 -10.361  22.436  1.00 91.24           H
ATOM   4366  CG1 ILE A 286      -4.020 -12.055  21.203  1.00 91.24           C
ATOM   4367 1HG1 ILE A 286      -3.730 -13.104  21.152  1.00 91.24           H
ATOM   4368 2HG1 ILE A 286      -5.110 -12.026  21.215  1.00 91.24           H
ATOM   4369  CG2 ILE A 286      -1.961 -11.611  22.616  1.00 91.24           C
ATOM   4370 1HG2 ILE A 286      -1.605 -11.082  23.501  1.00 91.24           H
ATOM   4371 2HG2 ILE A 286      -1.727 -12.672  22.708  1.00 91.24           H
ATOM   4372 3HG2 ILE A 286      -1.472 -11.206  21.730  1.00 91.24           H
ATOM   4373  CD1 ILE A 286      -3.498 -11.314  19.971  1.00 91.24           C
ATOM   4374 1HD1 ILE A 286      -3.811 -10.271  20.014  1.00 91.24           H
ATOM   4375 2HD1 ILE A 286      -2.409 -11.366  19.950  1.00 91.24           H
ATOM   4376 3HD1 ILE A 286      -3.901 -11.778  19.070  1.00 91.24           H
ATOM   4377  HN  ILE A 286      -5.916 -10.999  23.081  1.00 91.24           H
ATOM   4378  N   SER A 287      -3.740 -12.196  26.076  1.00 88.59           N
ATOM   4379  CA  SER A 287      -3.291 -11.755  27.385  1.00 88.59           C
ATOM   4380  C   SER A 287      -1.832 -12.161  27.603  1.00 88.59           C
ATOM   4381  O   SER A 287      -1.165 -11.637  28.494  1.00 88.59           O
ATOM   4382  HA  SER A 287      -3.389 -10.669  27.373  1.00 88.59           H
ATOM   4383  CB  SER A 287      -4.174 -12.333  28.493  1.00 88.59           C
ATOM   4384 1HB  SER A 287      -3.799 -12.006  29.463  1.00 88.59           H
ATOM   4385 2HB  SER A 287      -5.186 -11.938  28.394  1.00 88.59           H
ATOM   4386  OG  SER A 287      -4.215 -13.757  28.456  1.00 88.59           O
ATOM   4387  HG  SER A 287      -4.833 -14.100  29.162  1.00 88.59           H
ATOM   4388  HN  SER A 287      -4.045 -13.147  26.032  1.00 88.59           H
ATOM   4389  N   ASN A 288      -1.380 -13.091  26.775  1.00 92.28           N
ATOM   4390  CA  ASN A 288      -0.058 -13.667  26.947  1.00 92.28           C
ATOM   4391  C   ASN A 288       0.974 -12.784  26.242  1.00 92.28           C
ATOM   4392  O   ASN A 288       0.869 -12.537  25.041  1.00 92.28           O
ATOM   4393  HA  ASN A 288       0.098 -13.711  28.024  1.00 92.28           H
ATOM   4394  CB  ASN A 288       0.018 -15.066  26.331  1.00 92.28           C
ATOM   4395 1HB  ASN A 288      -0.816 -15.670  26.688  1.00 92.28           H
ATOM   4396 2HB  ASN A 288      -0.080 -14.996  25.248  1.00 92.28           H
ATOM   4397  CG  ASN A 288       1.339 -15.750  26.686  1.00 92.28           C
ATOM   4398  OD1 ASN A 288       2.396 -15.141  26.715  1.00 92.28           O
ATOM   4399  ND2 ASN A 288       1.222 -17.048  26.954  1.00 92.28           N
ATOM   4400 1HD2 ASN A 288       0.324 -17.488  26.912  1.00 92.28           H
ATOM   4401 2HD2 ASN A 288       2.030 -17.584  27.197  1.00 92.28           H
ATOM   4402  HN  ASN A 288      -1.900 -13.449  25.999  1.00 92.28           H
ATOM   4403  N   CYS A 289       1.948 -12.333  27.018  1.00 91.80           N
ATOM   4404  CA  CYS A 289       2.936 -11.395  26.511  1.00 91.80           C
ATOM   4405  C   CYS A 289       3.749 -12.098  25.422  1.00 91.80           C
ATOM   4406  O   CYS A 289       4.153 -11.472  24.443  1.00 91.80           O
ATOM   4407  HA  CYS A 289       2.384 -10.551  26.098  1.00 91.80           H
ATOM   4408  CB  CYS A 289       3.828 -10.853  27.629  1.00 91.80           C
ATOM   4409 1HB  CYS A 289       3.216 -10.385  28.400  1.00 91.80           H
ATOM   4410 2HB  CYS A 289       4.367 -11.673  28.105  1.00 91.80           H
ATOM   4411  SG  CYS A 289       5.015  -9.637  26.949  1.00 91.80           S
ATOM   4412  HN  CYS A 289       2.068 -12.596  27.975  1.00 91.80           H
ATOM   4413  N   ALA A 290       3.965 -13.388  25.628  1.00 93.74           N
ATOM   4414  CA  ALA A 290       4.776 -14.168  24.709  1.00 93.74           C
ATOM   4415  C   ALA A 290       4.101 -14.193  23.336  1.00 93.74           C
ATOM   4416  O   ALA A 290       4.759 -14.005  22.313  1.00 93.74           O
ATOM   4417  HA  ALA A 290       5.744 -13.676  24.620  1.00 93.74           H
ATOM   4418  CB  ALA A 290       4.988 -15.572  25.279  1.00 93.74           C
ATOM   4419 1HB  ALA A 290       5.496 -15.501  26.240  1.00 93.74           H
ATOM   4420 2HB  ALA A 290       4.022 -16.059  25.414  1.00 93.74           H
ATOM   4421 3HB  ALA A 290       5.596 -16.157  24.589  1.00 93.74           H
ATOM   4422  HN  ALA A 290       3.598 -13.899  26.406  1.00 93.74           H
ATOM   4423  N   VAL A 291       2.797 -14.425  23.357  1.00 93.73           N
ATOM   4424  CA  VAL A 291       2.028 -14.489  22.125  1.00 93.73           C
ATOM   4425  C   VAL A 291       2.017 -13.110  21.463  1.00 93.73           C
ATOM   4426  O   VAL A 291       2.203 -12.997  20.253  1.00 93.73           O
ATOM   4427  HA  VAL A 291       2.530 -15.193  21.461  1.00 93.73           H
ATOM   4428  CB  VAL A 291       0.625 -15.026  22.412  1.00 93.73           C
ATOM   4429  HB  VAL A 291       0.154 -14.363  23.137  1.00 93.73           H
ATOM   4430  CG1 VAL A 291      -0.233 -15.022  21.145  1.00 93.73           C
ATOM   4431 1HG1 VAL A 291      -0.319 -14.003  20.768  1.00 93.73           H
ATOM   4432 2HG1 VAL A 291       0.234 -15.652  20.388  1.00 93.73           H
ATOM   4433 3HG1 VAL A 291      -1.226 -15.409  21.377  1.00 93.73           H
ATOM   4434  CG2 VAL A 291       0.688 -16.426  23.027  1.00 93.73           C
ATOM   4435 1HG2 VAL A 291       1.187 -17.104  22.335  1.00 93.73           H
ATOM   4436 2HG2 VAL A 291       1.245 -16.387  23.963  1.00 93.73           H
ATOM   4437 3HG2 VAL A 291      -0.323 -16.784  23.221  1.00 93.73           H
ATOM   4438  HN  VAL A 291       2.268 -14.567  24.193  1.00 93.73           H
ATOM   4439  N   SER A 292       1.797 -12.095  22.287  1.00 92.79           N
ATOM   4440  CA  SER A 292       1.723 -10.732  21.791  1.00 92.79           C
ATOM   4441  C   SER A 292       3.045 -10.344  21.126  1.00 92.79           C
ATOM   4442  O   SER A 292       3.052  -9.710  20.073  1.00 92.79           O
ATOM   4443  HA  SER A 292       0.914 -10.733  21.061  1.00 92.79           H
ATOM   4444  CB  SER A 292       1.389  -9.753  22.919  1.00 92.79           C
ATOM   4445 1HB  SER A 292       0.510 -10.108  23.458  1.00 92.79           H
ATOM   4446 2HB  SER A 292       2.212  -9.728  23.633  1.00 92.79           H
ATOM   4447  OG  SER A 292       1.145  -8.437  22.429  1.00 92.79           O
ATOM   4448  HG  SER A 292       0.266  -8.406  21.955  1.00 92.79           H
ATOM   4449  HN  SER A 292       1.670 -12.194  23.274  1.00 92.79           H
ATOM   4450  N   THR A 293       4.133 -10.742  21.770  1.00 92.92           N
ATOM   4451  CA  THR A 293       5.458 -10.418  21.270  1.00 92.92           C
ATOM   4452  C   THR A 293       5.658 -11.003  19.870  1.00 92.92           C
ATOM   4453  O   THR A 293       6.139 -10.316  18.970  1.00 92.92           O
ATOM   4454  HA  THR A 293       5.536  -9.335  21.178  1.00 92.92           H
ATOM   4455  CB  THR A 293       6.484 -10.920  22.289  1.00 92.92           C
ATOM   4456  HB  THR A 293       6.355 -11.985  22.479  1.00 92.92           H
ATOM   4457  OG1 THR A 293       6.298 -10.068  23.416  1.00 92.92           O
ATOM   4458  HG1 THR A 293       5.709 -10.514  24.089  1.00 92.92           H
ATOM   4459  CG2 THR A 293       7.925 -10.650  21.851  1.00 92.92           C
ATOM   4460 1HG2 THR A 293       8.072  -9.578  21.727  1.00 92.92           H
ATOM   4461 2HG2 THR A 293       8.117 -11.156  20.905  1.00 92.92           H
ATOM   4462 3HG2 THR A 293       8.611 -11.026  22.610  1.00 92.92           H
ATOM   4463  HN  THR A 293       4.119 -11.275  22.616  1.00 92.92           H
ATOM   4464  N   ASN A 294       5.277 -12.264  19.730  1.00 94.32           N
ATOM   4465  CA  ASN A 294       5.473 -12.970  18.476  1.00 94.32           C
ATOM   4466  C   ASN A 294       4.597 -12.334  17.394  1.00 94.32           C
ATOM   4467  O   ASN A 294       5.013 -12.217  16.243  1.00 94.32           O
ATOM   4468  HA  ASN A 294       6.537 -12.878  18.258  1.00 94.32           H
ATOM   4469  CB  ASN A 294       5.073 -14.441  18.603  1.00 94.32           C
ATOM   4470 1HB  ASN A 294       4.103 -14.517  19.095  1.00 94.32           H
ATOM   4471 2HB  ASN A 294       4.962 -14.879  17.611  1.00 94.32           H
ATOM   4472  CG  ASN A 294       6.116 -15.227  19.400  1.00 94.32           C
ATOM   4473  OD1 ASN A 294       7.242 -14.797  19.590  1.00 94.32           O
ATOM   4474  ND2 ASN A 294       5.681 -16.399  19.853  1.00 94.32           N
ATOM   4475 1HD2 ASN A 294       4.745 -16.693  19.662  1.00 94.32           H
ATOM   4476 2HD2 ASN A 294       6.291 -16.987  20.386  1.00 94.32           H
ATOM   4477  HN  ASN A 294       4.842 -12.800  20.454  1.00 94.32           H
ATOM   4478  N   ILE A 295       3.401 -11.939  17.804  1.00 93.32           N
ATOM   4479  CA  ILE A 295       2.445 -11.362  16.874  1.00 93.32           C
ATOM   4480  C   ILE A 295       2.995 -10.039  16.339  1.00 93.32           C
ATOM   4481  O   ILE A 295       2.859  -9.740  15.154  1.00 93.32           O
ATOM   4482  HA  ILE A 295       2.341 -12.055  16.040  1.00 93.32           H
ATOM   4483  CB  ILE A 295       1.069 -11.235  17.531  1.00 93.32           C
ATOM   4484  HB  ILE A 295       1.207 -10.861  18.545  1.00 93.32           H
ATOM   4485  CG1 ILE A 295       0.386 -12.600  17.642  1.00 93.32           C
ATOM   4486 1HG1 ILE A 295       0.099 -12.949  16.650  1.00 93.32           H
ATOM   4487 2HG1 ILE A 295       1.088 -13.330  18.045  1.00 93.32           H
ATOM   4488  CG2 ILE A 295       0.199 -10.218  16.790  1.00 93.32           C
ATOM   4489 1HG2 ILE A 295       0.686  -9.243  16.807  1.00 93.32           H
ATOM   4490 2HG2 ILE A 295       0.065 -10.539  15.757  1.00 93.32           H
ATOM   4491 3HG2 ILE A 295      -0.773 -10.147  17.277  1.00 93.32           H
ATOM   4492  CD1 ILE A 295      -0.851 -12.523  18.539  1.00 93.32           C
ATOM   4493 1HD1 ILE A 295      -0.556 -12.198  19.537  1.00 93.32           H
ATOM   4494 2HD1 ILE A 295      -1.561 -11.811  18.119  1.00 93.32           H
ATOM   4495 3HD1 ILE A 295      -1.317 -13.507  18.601  1.00 93.32           H
ATOM   4496  HN  ILE A 295       3.082 -12.008  18.749  1.00 93.32           H
ATOM   4497  N   ASP A 296       3.605  -9.281  17.239  1.00 93.46           N
ATOM   4498  CA  ASP A 296       4.149  -7.983  16.879  1.00 93.46           C
ATOM   4499  C   ASP A 296       5.307  -8.174  15.897  1.00 93.46           C
ATOM   4500  O   ASP A 296       5.453  -7.407  14.947  1.00 93.46           O
ATOM   4501  HA  ASP A 296       3.316  -7.435  16.439  1.00 93.46           H
ATOM   4502  CB  ASP A 296       4.689  -7.251  18.109  1.00 93.46           C
ATOM   4503 1HB  ASP A 296       5.366  -7.906  18.658  1.00 93.46           H
ATOM   4504 2HB  ASP A 296       5.270  -6.384  17.796  1.00 93.46           H
ATOM   4505  CG  ASP A 296       3.548  -6.804  19.026  1.00 93.46           C
ATOM   4506  OD1 ASP A 296       2.405  -6.750  18.523  1.00 93.46           O
ATOM   4507  OD2 ASP A 296       3.845  -6.527  20.208  1.00 93.46           O
ATOM   4508  HN  ASP A 296       3.730  -9.541  18.196  1.00 93.46           H
ATOM   4509  N   ILE A 297       6.100  -9.203  16.160  1.00 94.27           N
ATOM   4510  CA  ILE A 297       7.208  -9.537  15.281  1.00 94.27           C
ATOM   4511  C   ILE A 297       6.663  -9.930  13.907  1.00 94.27           C
ATOM   4512  O   ILE A 297       7.181  -9.493  12.881  1.00 94.27           O
ATOM   4513  HA  ILE A 297       7.817  -8.640  15.168  1.00 94.27           H
ATOM   4514  CB  ILE A 297       8.094 -10.608  15.921  1.00 94.27           C
ATOM   4515  HB  ILE A 297       7.452 -11.406  16.292  1.00 94.27           H
ATOM   4516  CG1 ILE A 297       8.855 -10.044  17.122  1.00 94.27           C
ATOM   4517 1HG1 ILE A 297       9.604  -9.330  16.780  1.00 94.27           H
ATOM   4518 2HG1 ILE A 297       8.168  -9.499  17.770  1.00 94.27           H
ATOM   4519  CG2 ILE A 297       9.035 -11.230  14.887  1.00 94.27           C
ATOM   4520 1HG2 ILE A 297       8.448 -11.690  14.092  1.00 94.27           H
ATOM   4521 2HG2 ILE A 297       9.674 -10.454  14.464  1.00 94.27           H
ATOM   4522 3HG2 ILE A 297       9.654 -11.987  15.368  1.00 94.27           H
ATOM   4523  CD1 ILE A 297       9.534 -11.163  17.916  1.00 94.27           C
ATOM   4524 1HD1 ILE A 297       8.779 -11.862  18.276  1.00 94.27           H
ATOM   4525 2HD1 ILE A 297      10.238 -11.689  17.272  1.00 94.27           H
ATOM   4526 3HD1 ILE A 297      10.067 -10.734  18.764  1.00 94.27           H
ATOM   4527  HN  ILE A 297       5.995  -9.801  16.955  1.00 94.27           H
ATOM   4528  N   CYS A 298       5.623 -10.752  13.931  1.00 94.41           N
ATOM   4529  CA  CYS A 298       5.002 -11.208  12.700  1.00 94.41           C
ATOM   4530  C   CYS A 298       4.532  -9.982  11.915  1.00 94.41           C
ATOM   4531  O   CYS A 298       4.666  -9.933  10.693  1.00 94.41           O
ATOM   4532  HA  CYS A 298       5.767 -11.752  12.146  1.00 94.41           H
ATOM   4533  CB  CYS A 298       3.856 -12.185  12.972  1.00 94.41           C
ATOM   4534 1HB  CYS A 298       3.210 -11.790  13.757  1.00 94.41           H
ATOM   4535 2HB  CYS A 298       3.242 -12.296  12.079  1.00 94.41           H
ATOM   4536  SG  CYS A 298       4.527 -13.812  13.475  1.00 94.41           S
ATOM   4537  HG  CYS A 298       4.860 -13.449  14.711  1.00 94.41           H
ATOM   4538  HN  CYS A 298       5.207 -11.103  14.770  1.00 94.41           H
ATOM   4539  N   PHE A 299       3.990  -9.021  12.649  1.00 93.11           N
ATOM   4540  CA  PHE A 299       3.495  -7.800  12.037  1.00 93.11           C
ATOM   4541  C   PHE A 299       4.612  -7.072  11.285  1.00 93.11           C
ATOM   4542  O   PHE A 299       4.425  -6.651  10.145  1.00 93.11           O
ATOM   4543  HA  PHE A 299       2.712  -8.085  11.334  1.00 93.11           H
ATOM   4544  CB  PHE A 299       2.991  -6.904  13.170  1.00 93.11           C
ATOM   4545 1HB  PHE A 299       2.236  -7.446  13.739  1.00 93.11           H
ATOM   4546 2HB  PHE A 299       3.817  -6.698  13.851  1.00 93.11           H
ATOM   4547  CG  PHE A 299       2.397  -5.576  12.696  1.00 93.11           C
ATOM   4548  CD1 PHE A 299       3.181  -4.468  12.620  1.00 93.11           C
ATOM   4549  HD1 PHE A 299       4.234  -4.526  12.898  1.00 93.11           H
ATOM   4550  CD2 PHE A 299       1.083  -5.504  12.350  1.00 93.11           C
ATOM   4551  HD2 PHE A 299       0.454  -6.393  12.410  1.00 93.11           H
ATOM   4552  CE1 PHE A 299       2.629  -3.236  12.180  1.00 93.11           C
ATOM   4553  HE1 PHE A 299       3.258  -2.348  12.120  1.00 93.11           H
ATOM   4554  CE2 PHE A 299       0.531  -4.272  11.909  1.00 93.11           C
ATOM   4555  HE2 PHE A 299      -0.521  -4.215  11.632  1.00 93.11           H
ATOM   4556  CZ  PHE A 299       1.316  -3.164  11.834  1.00 93.11           C
ATOM   4557  HZ  PHE A 299       0.892  -2.218  11.496  1.00 93.11           H
ATOM   4558  HN  PHE A 299       3.887  -9.067  13.643  1.00 93.11           H
ATOM   4559  N   GLN A 300       5.748  -6.946  11.955  1.00 93.18           N
ATOM   4560  CA  GLN A 300       6.875  -6.226  11.388  1.00 93.18           C
ATOM   4561  C   GLN A 300       7.326  -6.887  10.084  1.00 93.18           C
ATOM   4562  O   GLN A 300       7.574  -6.205   9.091  1.00 93.18           O
ATOM   4563  HA  GLN A 300       6.505  -5.221  11.185  1.00 93.18           H
ATOM   4564  CB  GLN A 300       8.031  -6.141  12.387  1.00 93.18           C
ATOM   4565 1HB  GLN A 300       8.235  -7.130  12.797  1.00 93.18           H
ATOM   4566 2HB  GLN A 300       8.936  -5.816  11.875  1.00 93.18           H
ATOM   4567  CG  GLN A 300       7.703  -5.170  13.523  1.00 93.18           C
ATOM   4568 1HG  GLN A 300       7.400  -4.209  13.108  1.00 93.18           H
ATOM   4569 2HG  GLN A 300       6.860  -5.549  14.099  1.00 93.18           H
ATOM   4570  CD  GLN A 300       8.910  -4.975  14.443  1.00 93.18           C
ATOM   4571  OE1 GLN A 300      10.050  -5.206  14.073  1.00 93.18           O
ATOM   4572  NE2 GLN A 300       8.598  -4.539  15.660  1.00 93.18           N
ATOM   4573 1HE2 GLN A 300       7.642  -4.369  15.900  1.00 93.18           H
ATOM   4574 2HE2 GLN A 300       9.319  -4.381  16.335  1.00 93.18           H
ATOM   4575  HN  GLN A 300       5.904  -7.325  12.867  1.00 93.18           H
ATOM   4576  N   VAL A 301       7.417  -8.208  10.128  1.00 94.98           N
ATOM   4577  CA  VAL A 301       7.930  -8.961   8.997  1.00 94.98           C
ATOM   4578  C   VAL A 301       6.988  -8.786   7.804  1.00 94.98           C
ATOM   4579  O   VAL A 301       7.423  -8.417   6.714  1.00 94.98           O
ATOM   4580  HA  VAL A 301       8.904  -8.545   8.738  1.00 94.98           H
ATOM   4581  CB  VAL A 301       8.130 -10.426   9.390  1.00 94.98           C
ATOM   4582  HB  VAL A 301       7.186 -10.797   9.791  1.00 94.98           H
ATOM   4583  CG1 VAL A 301       8.489 -11.278   8.171  1.00 94.98           C
ATOM   4584 1HG1 VAL A 301       7.685 -11.219   7.437  1.00 94.98           H
ATOM   4585 2HG1 VAL A 301       9.413 -10.906   7.728  1.00 94.98           H
ATOM   4586 3HG1 VAL A 301       8.626 -12.314   8.479  1.00 94.98           H
ATOM   4587  CG2 VAL A 301       9.190 -10.560  10.484  1.00 94.98           C
ATOM   4588 1HG2 VAL A 301      10.139 -10.164  10.122  1.00 94.98           H
ATOM   4589 2HG2 VAL A 301       8.876 -10.002  11.366  1.00 94.98           H
ATOM   4590 3HG2 VAL A 301       9.312 -11.612  10.745  1.00 94.98           H
ATOM   4591  HN  VAL A 301       7.149  -8.761  10.917  1.00 94.98           H
ATOM   4592  N   THR A 302       5.715  -9.059   8.051  1.00 94.31           N
ATOM   4593  CA  THR A 302       4.730  -9.065   6.982  1.00 94.31           C
ATOM   4594  C   THR A 302       4.547  -7.655   6.417  1.00 94.31           C
ATOM   4595  O   THR A 302       4.299  -7.488   5.224  1.00 94.31           O
ATOM   4596  HA  THR A 302       5.108  -9.688   6.171  1.00 94.31           H
ATOM   4597  CB  THR A 302       3.439  -9.672   7.533  1.00 94.31           C
ATOM   4598  HB  THR A 302       2.662  -9.694   6.769  1.00 94.31           H
ATOM   4599  OG1 THR A 302       3.147  -8.883   8.683  1.00 94.31           O
ATOM   4600  HG1 THR A 302       3.522  -9.319   9.502  1.00 94.31           H
ATOM   4601  CG2 THR A 302       3.645 -11.082   8.092  1.00 94.31           C
ATOM   4602 1HG2 THR A 302       4.373 -11.048   8.902  1.00 94.31           H
ATOM   4603 2HG2 THR A 302       4.012 -11.736   7.300  1.00 94.31           H
ATOM   4604 3HG2 THR A 302       2.698 -11.465   8.470  1.00 94.31           H
ATOM   4605  HN  THR A 302       5.355  -9.272   8.959  1.00 94.31           H
ATOM   4606  N   GLN A 303       4.675  -6.677   7.302  1.00 93.32           N
ATOM   4607  CA  GLN A 303       4.578  -5.285   6.897  1.00 93.32           C
ATOM   4608  C   GLN A 303       5.685  -4.944   5.898  1.00 93.32           C
ATOM   4609  O   GLN A 303       5.441  -4.263   4.904  1.00 93.32           O
ATOM   4610  HA  GLN A 303       3.604  -5.190   6.416  1.00 93.32           H
ATOM   4611  CB  GLN A 303       4.630  -4.356   8.112  1.00 93.32           C
ATOM   4612 1HB  GLN A 303       3.794  -4.574   8.777  1.00 93.32           H
ATOM   4613 2HB  GLN A 303       5.543  -4.541   8.677  1.00 93.32           H
ATOM   4614  CG  GLN A 303       4.577  -2.888   7.682  1.00 93.32           C
ATOM   4615 1HG  GLN A 303       5.547  -2.587   7.284  1.00 93.32           H
ATOM   4616 2HG  GLN A 303       3.852  -2.767   6.878  1.00 93.32           H
ATOM   4617  CD  GLN A 303       4.200  -1.986   8.858  1.00 93.32           C
ATOM   4618  OE1 GLN A 303       5.039  -1.519   9.610  1.00 93.32           O
ATOM   4619  NE2 GLN A 303       2.893  -1.767   8.975  1.00 93.32           N
ATOM   4620 1HE2 GLN A 303       2.257  -2.181   8.324  1.00 93.32           H
ATOM   4621 2HE2 GLN A 303       2.547  -1.189   9.714  1.00 93.32           H
ATOM   4622  HN  GLN A 303       4.841  -6.823   8.277  1.00 93.32           H
ATOM   4623  N   THR A 304       6.879  -5.434   6.197  1.00 93.91           N
ATOM   4624  CA  THR A 304       8.035  -5.149   5.364  1.00 93.91           C
ATOM   4625  C   THR A 304       7.848  -5.749   3.969  1.00 93.91           C
ATOM   4626  O   THR A 304       8.187  -5.119   2.969  1.00 93.91           O
ATOM   4627  HA  THR A 304       8.112  -4.069   5.240  1.00 93.91           H
ATOM   4628  CB  THR A 304       9.279  -5.669   6.088  1.00 93.91           C
ATOM   4629  HB  THR A 304       9.251  -6.755   6.178  1.00 93.91           H
ATOM   4630  OG1 THR A 304       9.291  -4.950   7.318  1.00 93.91           O
ATOM   4631  HG1 THR A 304       8.838  -5.485   8.031  1.00 93.91           H
ATOM   4632  CG2 THR A 304      10.578  -5.248   5.397  1.00 93.91           C
ATOM   4633 1HG2 THR A 304      10.637  -4.160   5.367  1.00 93.91           H
ATOM   4634 2HG2 THR A 304      10.592  -5.640   4.380  1.00 93.91           H
ATOM   4635 3HG2 THR A 304      11.429  -5.643   5.951  1.00 93.91           H
ATOM   4636  HN  THR A 304       7.063  -6.015   6.990  1.00 93.91           H
ATOM   4637  N   ILE A 305       7.310  -6.959   3.948  1.00 93.90           N
ATOM   4638  CA  ILE A 305       7.050  -7.640   2.691  1.00 93.90           C
ATOM   4639  C   ILE A 305       6.086  -6.800   1.851  1.00 93.90           C
ATOM   4640  O   ILE A 305       6.245  -6.697   0.635  1.00 93.90           O
ATOM   4641  HA  ILE A 305       7.997  -7.715   2.158  1.00 93.90           H
ATOM   4642  CB  ILE A 305       6.559  -9.067   2.946  1.00 93.90           C
ATOM   4643  HB  ILE A 305       5.728  -9.022   3.650  1.00 93.90           H
ATOM   4644  CG1 ILE A 305       7.655  -9.915   3.595  1.00 93.90           C
ATOM   4645 1HG1 ILE A 305       8.431 -10.136   2.862  1.00 93.90           H
ATOM   4646 2HG1 ILE A 305       8.128  -9.352   4.399  1.00 93.90           H
ATOM   4647  CG2 ILE A 305       6.029  -9.703   1.660  1.00 93.90           C
ATOM   4648 1HG2 ILE A 305       5.197  -9.110   1.278  1.00 93.90           H
ATOM   4649 2HG2 ILE A 305       6.824  -9.734   0.915  1.00 93.90           H
ATOM   4650 3HG2 ILE A 305       5.687 -10.716   1.869  1.00 93.90           H
ATOM   4651  CD1 ILE A 305       7.081 -11.221   4.148  1.00 93.90           C
ATOM   4652 1HD1 ILE A 305       6.323 -10.996   4.899  1.00 93.90           H
ATOM   4653 2HD1 ILE A 305       6.631 -11.793   3.337  1.00 93.90           H
ATOM   4654 3HD1 ILE A 305       7.881 -11.805   4.604  1.00 93.90           H
ATOM   4655  HN  ILE A 305       7.053  -7.472   4.767  1.00 93.90           H
ATOM   4656  N   ALA A 306       5.108  -6.221   2.531  1.00 91.72           N
ATOM   4657  CA  ALA A 306       4.081  -5.447   1.855  1.00 91.72           C
ATOM   4658  C   ALA A 306       4.722  -4.224   1.195  1.00 91.72           C
ATOM   4659  O   ALA A 306       4.287  -3.790   0.130  1.00 91.72           O
ATOM   4660  HA  ALA A 306       3.645  -6.079   1.081  1.00 91.72           H
ATOM   4661  CB  ALA A 306       2.988  -5.065   2.854  1.00 91.72           C
ATOM   4662 1HB  ALA A 306       2.545  -5.970   3.272  1.00 91.72           H
ATOM   4663 2HB  ALA A 306       3.421  -4.469   3.657  1.00 91.72           H
ATOM   4664 3HB  ALA A 306       2.217  -4.485   2.346  1.00 91.72           H
ATOM   4665  HN  ALA A 306       5.011  -6.274   3.525  1.00 91.72           H
ATOM   4666  N   PHE A 307       5.745  -3.703   1.857  1.00 92.64           N
ATOM   4667  CA  PHE A 307       6.388  -2.483   1.400  1.00 92.64           C
ATOM   4668  C   PHE A 307       7.219  -2.740   0.141  1.00 92.64           C
ATOM   4669  O   PHE A 307       7.329  -1.870  -0.722  1.00 92.64           O
ATOM   4670  HA  PHE A 307       5.598  -1.767   1.172  1.00 92.64           H
ATOM   4671  CB  PHE A 307       7.316  -2.019   2.524  1.00 92.64           C
ATOM   4672 1HB  PHE A 307       7.931  -2.860   2.844  1.00 92.64           H
ATOM   4673 2HB  PHE A 307       7.994  -1.260   2.131  1.00 92.64           H
ATOM   4674  CG  PHE A 307       6.584  -1.448   3.740  1.00 92.64           C
ATOM   4675  CD1 PHE A 307       5.225  -1.450   3.778  1.00 92.64           C
ATOM   4676  HD1 PHE A 307       4.657  -1.858   2.942  1.00 92.64           H
ATOM   4677  CD2 PHE A 307       7.293  -0.939   4.783  1.00 92.64           C
ATOM   4678  HD2 PHE A 307       8.383  -0.937   4.752  1.00 92.64           H
ATOM   4679  CE1 PHE A 307       4.546  -0.920   4.907  1.00 92.64           C
ATOM   4680  HE1 PHE A 307       3.456  -0.922   4.937  1.00 92.64           H
ATOM   4681  CE2 PHE A 307       6.614  -0.409   5.911  1.00 92.64           C
ATOM   4682  HE2 PHE A 307       7.182  -0.000   6.747  1.00 92.64           H
ATOM   4683  CZ  PHE A 307       5.254  -0.411   5.950  1.00 92.64           C
ATOM   4684  HZ  PHE A 307       4.733  -0.004   6.816  1.00 92.64           H
ATOM   4685  HN  PHE A 307       6.133  -4.100   2.689  1.00 92.64           H
ATOM   4686  N   PHE A 308       7.782  -3.937   0.076  1.00 92.12           N
ATOM   4687  CA  PHE A 308       8.587  -4.325  -1.070  1.00 92.12           C
ATOM   4688  C   PHE A 308       7.778  -4.233  -2.365  1.00 92.12           C
ATOM   4689  O   PHE A 308       8.344  -4.075  -3.445  1.00 92.12           O
ATOM   4690  HA  PHE A 308       9.430  -3.635  -1.121  1.00 92.12           H
ATOM   4691  CB  PHE A 308       9.010  -5.778  -0.848  1.00 92.12           C
ATOM   4692 1HB  PHE A 308       8.286  -6.261  -0.191  1.00 92.12           H
ATOM   4693 2HB  PHE A 308       8.976  -6.305  -1.802  1.00 92.12           H
ATOM   4694  CG  PHE A 308      10.408  -5.935  -0.245  1.00 92.12           C
ATOM   4695  CD1 PHE A 308      11.507  -5.811  -1.036  1.00 92.12           C
ATOM   4696  HD1 PHE A 308      11.393  -5.599  -2.099  1.00 92.12           H
ATOM   4697  CD2 PHE A 308      10.550  -6.199   1.081  1.00 92.12           C
ATOM   4698  HD2 PHE A 308       9.669  -6.298   1.715  1.00 92.12           H
ATOM   4699  CE1 PHE A 308      12.804  -5.956  -0.476  1.00 92.12           C
ATOM   4700  HE1 PHE A 308      13.685  -5.856  -1.110  1.00 92.12           H
ATOM   4701  CE2 PHE A 308      11.847  -6.344   1.641  1.00 92.12           C
ATOM   4702  HE2 PHE A 308      11.962  -6.555   2.704  1.00 92.12           H
ATOM   4703  CZ  PHE A 308      12.947  -6.219   0.850  1.00 92.12           C
ATOM   4704  HZ  PHE A 308      13.942  -6.331   1.280  1.00 92.12           H
ATOM   4705  HN  PHE A 308       7.696  -4.635   0.788  1.00 92.12           H
ATOM   4706  N   HIS A 309       6.465  -4.337  -2.213  1.00 89.02           N
ATOM   4707  CA  HIS A 309       5.577  -4.341  -3.363  1.00 89.02           C
ATOM   4708  C   HIS A 309       5.755  -3.043  -4.153  1.00 89.02           C
ATOM   4709  O   HIS A 309       5.678  -3.043  -5.381  1.00 89.02           O
ATOM   4710  HA  HIS A 309       5.879  -5.181  -3.988  1.00 89.02           H
ATOM   4711  CB  HIS A 309       4.129  -4.577  -2.930  1.00 89.02           C
ATOM   4712 1HB  HIS A 309       4.087  -5.474  -2.311  1.00 89.02           H
ATOM   4713 2HB  HIS A 309       3.806  -3.744  -2.306  1.00 89.02           H
ATOM   4714  CG  HIS A 309       3.162  -4.732  -4.080  1.00 89.02           C
ATOM   4715  ND1 HIS A 309       2.490  -3.661  -4.643  1.00 89.02           N
ATOM   4716  HD1 HIS A 309       2.570  -2.705  -4.359  1.00 89.02           H
ATOM   4717  CD2 HIS A 309       2.762  -5.841  -4.765  1.00 89.02           C
ATOM   4718  HD2 HIS A 309       3.099  -6.861  -4.579  1.00 89.02           H
ATOM   4719  CE1 HIS A 309       1.722  -4.117  -5.622  1.00 89.02           C
ATOM   4720  HE1 HIS A 309       1.070  -3.517  -6.257  1.00 89.02           H
ATOM   4721  NE2 HIS A 309       1.892  -5.468  -5.696  1.00 89.02           N
ATOM   4722  HN  HIS A 309       6.009  -4.417  -1.327  1.00 89.02           H
ATOM   4723  N   SER A 310       5.990  -1.967  -3.417  1.00 89.57           N
ATOM   4724  CA  SER A 310       6.034  -0.644  -4.017  1.00 89.57           C
ATOM   4725  C   SER A 310       7.287  -0.504  -4.883  1.00 89.57           C
ATOM   4726  O   SER A 310       7.403   0.438  -5.666  1.00 89.57           O
ATOM   4727  HA  SER A 310       5.135  -0.575  -4.630  1.00 89.57           H
ATOM   4728  CB  SER A 310       6.004   0.448  -2.946  1.00 89.57           C
ATOM   4729 1HB  SER A 310       6.786   0.257  -2.211  1.00 89.57           H
ATOM   4730 2HB  SER A 310       6.226   1.412  -3.404  1.00 89.57           H
ATOM   4731  OG  SER A 310       4.742   0.516  -2.288  1.00 89.57           O
ATOM   4732  HG  SER A 310       4.058   0.913  -2.900  1.00 89.57           H
ATOM   4733  HN  SER A 310       6.149  -1.988  -2.430  1.00 89.57           H
ATOM   4734  N   CYS A 311       8.194  -1.455  -4.714  1.00 91.35           N
ATOM   4735  CA  CYS A 311       9.424  -1.462  -5.488  1.00 91.35           C
ATOM   4736  C   CYS A 311       9.324  -2.569  -6.539  1.00 91.35           C
ATOM   4737  O   CYS A 311      10.193  -2.692  -7.400  1.00 91.35           O
ATOM   4738  HA  CYS A 311       9.501  -0.484  -5.962  1.00 91.35           H
ATOM   4739  CB  CYS A 311      10.654  -1.633  -4.593  1.00 91.35           C
ATOM   4740 1HB  CYS A 311      11.558  -1.398  -5.155  1.00 91.35           H
ATOM   4741 2HB  CYS A 311      10.607  -0.933  -3.759  1.00 91.35           H
ATOM   4742  SG  CYS A 311      10.737  -3.350  -3.965  1.00 91.35           S
ATOM   4743  HG  CYS A 311      11.865  -3.192  -3.278  1.00 91.35           H
ATOM   4744  HN  CYS A 311       8.099  -2.209  -4.064  1.00 91.35           H
ATOM   4745  N   LEU A 312       8.257  -3.347  -6.433  1.00 88.13           N
ATOM   4746  CA  LEU A 312       8.094  -4.514  -7.283  1.00 88.13           C
ATOM   4747  C   LEU A 312       7.403  -4.100  -8.584  1.00 88.13           C
ATOM   4748  O   LEU A 312       7.631  -4.702  -9.632  1.00 88.13           O
ATOM   4749  HA  LEU A 312       9.091  -4.884  -7.525  1.00 88.13           H
ATOM   4750  CB  LEU A 312       7.367  -5.629  -6.529  1.00 88.13           C
ATOM   4751 1HB  LEU A 312       6.488  -5.202  -6.048  1.00 88.13           H
ATOM   4752 2HB  LEU A 312       7.011  -6.359  -7.255  1.00 88.13           H
ATOM   4753  CG  LEU A 312       8.187  -6.366  -5.468  1.00 88.13           C
ATOM   4754  HG  LEU A 312       8.522  -5.638  -4.728  1.00 88.13           H
ATOM   4755  CD1 LEU A 312       7.330  -7.398  -4.731  1.00 88.13           C
ATOM   4756 1HD1 LEU A 312       6.497  -6.894  -4.242  1.00 88.13           H
ATOM   4757 2HD1 LEU A 312       6.946  -8.127  -5.445  1.00 88.13           H
ATOM   4758 3HD1 LEU A 312       7.938  -7.907  -3.983  1.00 88.13           H
ATOM   4759  CD2 LEU A 312       9.440  -6.995  -6.082  1.00 88.13           C
ATOM   4760 1HD2 LEU A 312       9.148  -7.706  -6.854  1.00 88.13           H
ATOM   4761 2HD2 LEU A 312      10.060  -6.214  -6.522  1.00 88.13           H
ATOM   4762 3HD2 LEU A 312      10.004  -7.512  -5.306  1.00 88.13           H
ATOM   4763  HN  LEU A 312       7.514  -3.191  -5.783  1.00 88.13           H
ATOM   4764  N   ASN A 313       6.572  -3.073  -8.474  1.00 80.97           N
ATOM   4765  CA  ASN A 313       5.731  -2.669  -9.588  1.00 80.97           C
ATOM   4766  C   ASN A 313       6.610  -2.378 -10.806  1.00 80.97           C
ATOM   4767  O   ASN A 313       6.403  -2.947 -11.876  1.00 80.97           O
ATOM   4768  HA  ASN A 313       5.053  -3.506  -9.754  1.00 80.97           H
ATOM   4769  CB  ASN A 313       4.949  -1.397  -9.254  1.00 80.97           C
ATOM   4770 1HB  ASN A 313       5.608  -0.678  -8.768  1.00 80.97           H
ATOM   4771 2HB  ASN A 313       4.594  -0.932 -10.174  1.00 80.97           H
ATOM   4772  CG  ASN A 313       3.761  -1.707  -8.341  1.00 80.97           C
ATOM   4773  OD1 ASN A 313       3.219  -2.800  -8.335  1.00 80.97           O
ATOM   4774  ND2 ASN A 313       3.389  -0.687  -7.573  1.00 80.97           N
ATOM   4775 1HD2 ASN A 313       3.877   0.184  -7.627  1.00 80.97           H
ATOM   4776 2HD2 ASN A 313       2.621  -0.791  -6.941  1.00 80.97           H
ATOM   4777  HN  ASN A 313       6.468  -2.524  -7.645  1.00 80.97           H
ATOM   4778  N   PRO A 314       7.604  -1.490 -10.666  1.00 80.46           N
ATOM   4779  CA  PRO A 314       8.467  -1.139 -11.797  1.00 80.46           C
ATOM   4780  C   PRO A 314       9.076  -2.364 -12.460  1.00 80.46           C
ATOM   4781  O   PRO A 314       9.170  -2.429 -13.685  1.00 80.46           O
ATOM   4782  HA  PRO A 314       7.881  -0.654 -12.578  1.00 80.46           H
ATOM   4783  CB  PRO A 314       9.536  -0.240 -11.172  1.00 80.46           C
ATOM   4784 1HB  PRO A 314      10.407  -0.814 -10.856  1.00 80.46           H
ATOM   4785 2HB  PRO A 314       9.890   0.512 -11.877  1.00 80.46           H
ATOM   4786  CG  PRO A 314       8.817   0.392  -9.987  1.00 80.46           C
ATOM   4787 1HG  PRO A 314       9.518   0.774  -9.245  1.00 80.46           H
ATOM   4788 2HG  PRO A 314       8.201   1.238 -10.291  1.00 80.46           H
ATOM   4789  CD  PRO A 314       7.982  -0.756  -9.444  1.00 80.46           C
ATOM   4790 1HD  PRO A 314       8.552  -1.384  -8.761  1.00 80.46           H
ATOM   4791 2HD  PRO A 314       7.112  -0.399  -8.893  1.00 80.46           H
ATOM   4792  N   VAL A 315       9.478  -3.311 -11.625  1.00 82.32           N
ATOM   4793  CA  VAL A 315      10.188  -4.482 -12.108  1.00 82.32           C
ATOM   4794  C   VAL A 315       9.265  -5.295 -13.018  1.00 82.32           C
ATOM   4795  O   VAL A 315       9.693  -5.793 -14.058  1.00 82.32           O
ATOM   4796  HA  VAL A 315      11.039  -4.133 -12.694  1.00 82.32           H
ATOM   4797  CB  VAL A 315      10.727  -5.292 -10.927  1.00 82.32           C
ATOM   4798  HB  VAL A 315       9.878  -5.597 -10.315  1.00 82.32           H
ATOM   4799  CG1 VAL A 315      11.439  -6.557 -11.409  1.00 82.32           C
ATOM   4800 1HG1 VAL A 315      10.738  -7.178 -11.967  1.00 82.32           H
ATOM   4801 2HG1 VAL A 315      12.274  -6.281 -12.053  1.00 82.32           H
ATOM   4802 3HG1 VAL A 315      11.812  -7.114 -10.549  1.00 82.32           H
ATOM   4803  CG2 VAL A 315      11.652  -4.440 -10.055  1.00 82.32           C
ATOM   4804 1HG2 VAL A 315      12.494  -4.091 -10.652  1.00 82.32           H
ATOM   4805 2HG2 VAL A 315      11.100  -3.583  -9.669  1.00 82.32           H
ATOM   4806 3HG2 VAL A 315      12.021  -5.040  -9.223  1.00 82.32           H
ATOM   4807  HN  VAL A 315       9.325  -3.287 -10.637  1.00 82.32           H
ATOM   4808  N   LEU A 316       8.014  -5.403 -12.594  1.00 79.03           N
ATOM   4809  CA  LEU A 316       7.032  -6.165 -13.346  1.00 79.03           C
ATOM   4810  C   LEU A 316       6.909  -5.581 -14.754  1.00 79.03           C
ATOM   4811  O   LEU A 316       6.803  -6.322 -15.730  1.00 79.03           O
ATOM   4812  HA  LEU A 316       7.403  -7.187 -13.426  1.00 79.03           H
ATOM   4813  CB  LEU A 316       5.705  -6.224 -12.587  1.00 79.03           C
ATOM   4814 1HB  LEU A 316       5.381  -5.204 -12.379  1.00 79.03           H
ATOM   4815 2HB  LEU A 316       4.955  -6.670 -13.241  1.00 79.03           H
ATOM   4816  CG  LEU A 316       5.719  -7.003 -11.270  1.00 79.03           C
ATOM   4817  HG  LEU A 316       6.510  -6.594 -10.640  1.00 79.03           H
ATOM   4818  CD1 LEU A 316       4.402  -6.824 -10.513  1.00 79.03           C
ATOM   4819 1HD1 LEU A 316       4.250  -5.767 -10.292  1.00 79.03           H
ATOM   4820 2HD1 LEU A 316       3.578  -7.190 -11.126  1.00 79.03           H
ATOM   4821 3HD1 LEU A 316       4.439  -7.388  -9.580  1.00 79.03           H
ATOM   4822  CD2 LEU A 316       6.048  -8.478 -11.508  1.00 79.03           C
ATOM   4823 1HD2 LEU A 316       5.296  -8.916 -12.165  1.00 79.03           H
ATOM   4824 2HD2 LEU A 316       7.030  -8.561 -11.974  1.00 79.03           H
ATOM   4825 3HD2 LEU A 316       6.052  -9.008 -10.556  1.00 79.03           H
ATOM   4826  HN  LEU A 316       7.670  -4.981 -11.755  1.00 79.03           H
ATOM   4827  N   TYR A 317       6.928  -4.258 -14.816  1.00 74.90           N
ATOM   4828  CA  TYR A 317       6.765  -3.565 -16.083  1.00 74.90           C
ATOM   4829  C   TYR A 317       7.946  -3.842 -17.015  1.00 74.90           C
ATOM   4830  O   TYR A 317       7.767  -3.988 -18.223  1.00 74.90           O
ATOM   4831  HA  TYR A 317       5.850  -3.929 -16.550  1.00 74.90           H
ATOM   4832  CB  TYR A 317       6.735  -2.073 -15.746  1.00 74.90           C
ATOM   4833 1HB  TYR A 317       7.697  -1.787 -15.322  1.00 74.90           H
ATOM   4834 2HB  TYR A 317       6.612  -1.505 -16.669  1.00 74.90           H
ATOM   4835  CG  TYR A 317       5.625  -1.677 -14.770  1.00 74.90           C
ATOM   4836  CD1 TYR A 317       4.466  -2.423 -14.704  1.00 74.90           C
ATOM   4837  HD1 TYR A 317       4.341  -3.295 -15.347  1.00 74.90           H
ATOM   4838  CD2 TYR A 317       5.783  -0.574 -13.956  1.00 74.90           C
ATOM   4839  HD2 TYR A 317       6.698   0.015 -14.008  1.00 74.90           H
ATOM   4840  CE1 TYR A 317       3.422  -2.051 -13.785  1.00 74.90           C
ATOM   4841  HE1 TYR A 317       2.501  -2.632 -13.723  1.00 74.90           H
ATOM   4842  CE2 TYR A 317       4.739  -0.202 -13.037  1.00 74.90           C
ATOM   4843  HE2 TYR A 317       4.850   0.667 -12.389  1.00 74.90           H
ATOM   4844  CZ  TYR A 317       3.609  -0.959 -12.997  1.00 74.90           C
ATOM   4845  OH  TYR A 317       2.623  -0.607 -12.130  1.00 74.90           O
ATOM   4846  HH  TYR A 317       1.949  -1.343 -12.061  1.00 74.90           H
ATOM   4847  HN  TYR A 317       7.052  -3.663 -14.022  1.00 74.90           H
ATOM   4848  N   VAL A 318       9.128  -3.905 -16.418  1.00 74.06           N
ATOM   4849  CA  VAL A 318      10.341  -4.136 -17.183  1.00 74.06           C
ATOM   4850  C   VAL A 318      10.262  -5.508 -17.855  1.00 74.06           C
ATOM   4851  O   VAL A 318      10.386  -5.614 -19.075  1.00 74.06           O
ATOM   4852  HA  VAL A 318      10.393  -3.369 -17.957  1.00 74.06           H
ATOM   4853  CB  VAL A 318      11.566  -3.982 -16.280  1.00 74.06           C
ATOM   4854  HB  VAL A 318      11.434  -4.639 -15.421  1.00 74.06           H
ATOM   4855  CG1 VAL A 318      12.841  -4.413 -17.008  1.00 74.06           C
ATOM   4856 1HG1 VAL A 318      12.755  -5.458 -17.305  1.00 74.06           H
ATOM   4857 2HG1 VAL A 318      12.981  -3.794 -17.894  1.00 74.06           H
ATOM   4858 3HG1 VAL A 318      13.697  -4.294 -16.343  1.00 74.06           H
ATOM   4859  CG2 VAL A 318      11.689  -2.548 -15.762  1.00 74.06           C
ATOM   4860 1HG2 VAL A 318      11.789  -1.864 -16.605  1.00 74.06           H
ATOM   4861 2HG2 VAL A 318      10.798  -2.291 -15.189  1.00 74.06           H
ATOM   4862 3HG2 VAL A 318      12.568  -2.467 -15.123  1.00 74.06           H
ATOM   4863  HN  VAL A 318       9.263  -3.802 -15.433  1.00 74.06           H
ATOM   4864  N   PHE A 319      10.056  -6.524 -17.031  1.00 73.77           N
ATOM   4865  CA  PHE A 319      10.193  -7.897 -17.486  1.00 73.77           C
ATOM   4866  C   PHE A 319       8.985  -8.320 -18.324  1.00 73.77           C
ATOM   4867  O   PHE A 319       9.129  -9.059 -19.298  1.00 73.77           O
ATOM   4868  HA  PHE A 319      11.093  -7.947 -18.098  1.00 73.77           H
ATOM   4869  CB  PHE A 319      10.265  -8.778 -16.237  1.00 73.77           C
ATOM   4870 1HB  PHE A 319       9.518  -8.436 -15.520  1.00 73.77           H
ATOM   4871 2HB  PHE A 319      10.001  -9.800 -16.509  1.00 73.77           H
ATOM   4872  CG  PHE A 319      11.636  -8.784 -15.558  1.00 73.77           C
ATOM   4873  CD1 PHE A 319      12.710  -9.319 -16.199  1.00 73.77           C
ATOM   4874  HD1 PHE A 319      12.593  -9.742 -17.197  1.00 73.77           H
ATOM   4875  CD2 PHE A 319      11.782  -8.255 -14.314  1.00 73.77           C
ATOM   4876  HD2 PHE A 319      10.921  -7.827 -13.799  1.00 73.77           H
ATOM   4877  CE1 PHE A 319      13.983  -9.325 -15.570  1.00 73.77           C
ATOM   4878  HE1 PHE A 319      14.843  -9.753 -16.084  1.00 73.77           H
ATOM   4879  CE2 PHE A 319      13.054  -8.261 -13.684  1.00 73.77           C
ATOM   4880  HE2 PHE A 319      13.171  -7.838 -12.686  1.00 73.77           H
ATOM   4881  CZ  PHE A 319      14.128  -8.796 -14.325  1.00 73.77           C
ATOM   4882  HZ  PHE A 319      15.105  -8.800 -13.842  1.00 73.77           H
ATOM   4883  HN  PHE A 319       9.800  -6.421 -16.069  1.00 73.77           H
ATOM   4884  N   VAL A 320       7.822  -7.834 -17.916  1.00 70.56           N
ATOM   4885  CA  VAL A 320       6.569  -8.375 -18.413  1.00 70.56           C
ATOM   4886  C   VAL A 320       5.998  -7.434 -19.476  1.00 70.56           C
ATOM   4887  O   VAL A 320       5.283  -7.871 -20.377  1.00 70.56           O
ATOM   4888  HA  VAL A 320       6.787  -9.337 -18.877  1.00 70.56           H
ATOM   4889  CB  VAL A 320       5.606  -8.618 -17.250  1.00 70.56           C
ATOM   4890  HB  VAL A 320       5.228  -7.650 -16.920  1.00 70.56           H
ATOM   4891  CG1 VAL A 320       4.410  -9.462 -17.695  1.00 70.56           C
ATOM   4892 1HG1 VAL A 320       3.874  -8.943 -18.489  1.00 70.56           H
ATOM   4893 2HG1 VAL A 320       4.762 -10.426 -18.063  1.00 70.56           H
ATOM   4894 3HG1 VAL A 320       3.741  -9.620 -16.848  1.00 70.56           H
ATOM   4895  CG2 VAL A 320       6.327  -9.269 -16.068  1.00 70.56           C
ATOM   4896 1HG2 VAL A 320       6.746 -10.226 -16.380  1.00 70.56           H
ATOM   4897 2HG2 VAL A 320       7.129  -8.615 -15.727  1.00 70.56           H
ATOM   4898 3HG2 VAL A 320       5.619  -9.430 -15.254  1.00 70.56           H
ATOM   4899  HN  VAL A 320       7.729  -7.086 -17.260  1.00 70.56           H
ATOM   4900  N   GLY A 321       6.333  -6.161 -19.335  1.00 71.24           N
ATOM   4901  CA  GLY A 321       5.834  -5.149 -20.250  1.00 71.24           C
ATOM   4902  C   GLY A 321       6.707  -5.066 -21.504  1.00 71.24           C
ATOM   4903  O   GLY A 321       7.777  -4.461 -21.481  1.00 71.24           O
ATOM   4904 1HA  GLY A 321       4.807  -5.384 -20.532  1.00 71.24           H
ATOM   4905 2HA  GLY A 321       5.814  -4.180 -19.752  1.00 71.24           H
ATOM   4906  HN  GLY A 321       6.934  -5.817 -18.613  1.00 71.24           H
ATOM   4907  N   GLU A 322       6.216  -5.682 -22.570  1.00 75.81           N
ATOM   4908  CA  GLU A 322       6.818  -5.505 -23.880  1.00 75.81           C
ATOM   4909  C   GLU A 322       6.810  -4.026 -24.273  1.00 75.81           C
ATOM   4910  O   GLU A 322       7.815  -3.501 -24.750  1.00 75.81           O
ATOM   4911  HA  GLU A 322       7.846  -5.855 -23.777  1.00 75.81           H
ATOM   4912  CB  GLU A 322       6.103  -6.355 -24.932  1.00 75.81           C
ATOM   4913 1HB  GLU A 322       5.028  -6.184 -24.873  1.00 75.81           H
ATOM   4914 2HB  GLU A 322       6.519  -6.147 -25.918  1.00 75.81           H
ATOM   4915  CG  GLU A 322       6.327  -7.847 -24.676  1.00 75.81           C
ATOM   4916 1HG  GLU A 322       7.392  -8.043 -24.557  1.00 75.81           H
ATOM   4917 2HG  GLU A 322       5.843  -8.136 -23.743  1.00 75.81           H
ATOM   4918  CD  GLU A 322       5.773  -8.690 -25.827  1.00 75.81           C
ATOM   4919  OE1 GLU A 322       6.230  -9.847 -25.953  1.00 75.81           O
ATOM   4920  OE2 GLU A 322       4.906  -8.158 -26.553  1.00 75.81           O
ATOM   4921  HN  GLU A 322       5.424  -6.292 -22.548  1.00 75.81           H
ATOM   4922  N   ARG A 323       5.665  -3.396 -24.057  1.00 76.37           N
ATOM   4923  CA  ARG A 323       5.489  -2.008 -24.449  1.00 76.37           C
ATOM   4924  C   ARG A 323       6.493  -1.118 -23.715  1.00 76.37           C
ATOM   4925  O   ARG A 323       7.095  -0.229 -24.315  1.00 76.37           O
ATOM   4926  HA  ARG A 323       5.668  -1.997 -25.524  1.00 76.37           H
ATOM   4927  CB  ARG A 323       4.070  -1.525 -24.144  1.00 76.37           C
ATOM   4928 1HB  ARG A 323       3.360  -2.331 -24.329  1.00 76.37           H
ATOM   4929 2HB  ARG A 323       3.989  -1.266 -23.088  1.00 76.37           H
ATOM   4930  CG  ARG A 323       3.707  -0.310 -25.001  1.00 76.37           C
ATOM   4931 1HG  ARG A 323       4.395   0.508 -24.787  1.00 76.37           H
ATOM   4932 2HG  ARG A 323       3.825  -0.558 -26.056  1.00 76.37           H
ATOM   4933  CD  ARG A 323       2.270   0.140 -24.734  1.00 76.37           C
ATOM   4934 1HD  ARG A 323       1.621  -0.729 -24.626  1.00 76.37           H
ATOM   4935 2HD  ARG A 323       2.222   0.692 -23.795  1.00 76.37           H
ATOM   4936  NE  ARG A 323       1.792   0.993 -25.845  1.00 76.37           N
ATOM   4937  HE  ARG A 323       2.387   1.103 -26.641  1.00 76.37           H
ATOM   4938  CZ  ARG A 323       0.611   1.626 -25.851  1.00 76.37           C
ATOM   4939  NH1 ARG A 323      -0.227   1.514 -24.811  1.00 76.37           N
ATOM   4940 1HH1 ARG A 323       0.028   0.955 -24.023  1.00 76.37           H
ATOM   4941 2HH1 ARG A 323      -1.106   1.990 -24.824  1.00 76.37           H
ATOM   4942  NH2 ARG A 323       0.280   2.373 -26.913  1.00 76.37           N
ATOM   4943 1HH2 ARG A 323      -0.597   2.853 -26.934  1.00 76.37           H
ATOM   4944 2HH2 ARG A 323       0.911   2.452 -27.685  1.00 76.37           H
ATOM   4945  HN  ARG A 323       4.868  -3.817 -23.624  1.00 76.37           H
ATOM   4946  N   PHE A 324       6.642  -1.387 -22.426  1.00 77.83           N
ATOM   4947  CA  PHE A 324       7.516  -0.582 -21.589  1.00 77.83           C
ATOM   4948  C   PHE A 324       8.975  -0.719 -22.030  1.00 77.83           C
ATOM   4949  O   PHE A 324       9.700   0.271 -22.105  1.00 77.83           O
ATOM   4950  HA  PHE A 324       7.202   0.456 -21.698  1.00 77.83           H
ATOM   4951  CB  PHE A 324       7.376  -1.108 -20.160  1.00 77.83           C
ATOM   4952 1HB  PHE A 324       6.317  -1.174 -19.910  1.00 77.83           H
ATOM   4953 2HB  PHE A 324       7.777  -2.121 -20.115  1.00 77.83           H
ATOM   4954  CG  PHE A 324       8.081  -0.249 -19.108  1.00 77.83           C
ATOM   4955  CD1 PHE A 324       9.337  -0.571 -18.697  1.00 77.83           C
ATOM   4956  HD1 PHE A 324       9.841  -1.441 -19.117  1.00 77.83           H
ATOM   4957  CD2 PHE A 324       7.452   0.837 -18.585  1.00 77.83           C
ATOM   4958  HD2 PHE A 324       6.445   1.095 -18.914  1.00 77.83           H
ATOM   4959  CE1 PHE A 324       9.991   0.227 -17.722  1.00 77.83           C
ATOM   4960  HE1 PHE A 324      10.997  -0.032 -17.392  1.00 77.83           H
ATOM   4961  CE2 PHE A 324       8.106   1.635 -17.609  1.00 77.83           C
ATOM   4962  HE2 PHE A 324       7.602   2.505 -17.189  1.00 77.83           H
ATOM   4963  CZ  PHE A 324       9.362   1.313 -17.198  1.00 77.83           C
ATOM   4964  HZ  PHE A 324       9.864   1.925 -16.449  1.00 77.83           H
ATOM   4965  HN  PHE A 324       6.179  -2.138 -21.954  1.00 77.83           H
ATOM   4966  N   ARG A 325       9.362  -1.956 -22.309  1.00 81.23           N
ATOM   4967  CA  ARG A 325      10.716  -2.233 -22.757  1.00 81.23           C
ATOM   4968  C   ARG A 325      11.033  -1.430 -24.020  1.00 81.23           C
ATOM   4969  O   ARG A 325      12.120  -0.870 -24.148  1.00 81.23           O
ATOM   4970  HA  ARG A 325      11.352  -1.925 -21.927  1.00 81.23           H
ATOM   4971  CB  ARG A 325      10.906  -3.723 -23.046  1.00 81.23           C
ATOM   4972 1HB  ARG A 325       9.995  -4.131 -23.484  1.00 81.23           H
ATOM   4973 2HB  ARG A 325      11.700  -3.856 -23.781  1.00 81.23           H
ATOM   4974  CG  ARG A 325      11.252  -4.490 -21.769  1.00 81.23           C
ATOM   4975 1HG  ARG A 325      12.145  -4.062 -21.313  1.00 81.23           H
ATOM   4976 2HG  ARG A 325      10.444  -4.384 -21.046  1.00 81.23           H
ATOM   4977  CD  ARG A 325      11.486  -5.973 -22.066  1.00 81.23           C
ATOM   4978 1HD  ARG A 325      12.039  -6.083 -22.999  1.00 81.23           H
ATOM   4979 2HD  ARG A 325      12.096  -6.418 -21.279  1.00 81.23           H
ATOM   4980  NE  ARG A 325      10.190  -6.681 -22.160  1.00 81.23           N
ATOM   4981  HE  ARG A 325       9.354  -6.150 -22.016  1.00 81.23           H
ATOM   4982  CZ  ARG A 325      10.065  -7.988 -22.428  1.00 81.23           C
ATOM   4983  NH1 ARG A 325      11.151  -8.747 -22.631  1.00 81.23           N
ATOM   4984 1HH1 ARG A 325      12.062  -8.339 -22.583  1.00 81.23           H
ATOM   4985 2HH1 ARG A 325      11.049  -9.722 -22.830  1.00 81.23           H
ATOM   4986  NH2 ARG A 325       8.839  -8.524 -22.490  1.00 81.23           N
ATOM   4987 1HH2 ARG A 325       8.729  -9.498 -22.689  1.00 81.23           H
ATOM   4988 2HH2 ARG A 325       8.034  -7.951 -22.337  1.00 81.23           H
ATOM   4989  HN  ARG A 325       8.769  -2.757 -22.235  1.00 81.23           H
ATOM   4990  N   ARG A 326      10.062  -1.400 -24.922  1.00 81.97           N
ATOM   4991  CA  ARG A 326      10.211  -0.648 -26.156  1.00 81.97           C
ATOM   4992  C   ARG A 326      10.370   0.843 -25.853  1.00 81.97           C
ATOM   4993  O   ARG A 326      11.237   1.507 -26.419  1.00 81.97           O
ATOM   4994  HA  ARG A 326      11.110  -1.051 -26.622  1.00 81.97           H
ATOM   4995  CB  ARG A 326       9.003  -0.849 -27.073  1.00 81.97           C
ATOM   4996 1HB  ARG A 326       8.083  -0.711 -26.504  1.00 81.97           H
ATOM   4997 2HB  ARG A 326       9.008  -0.094 -27.859  1.00 81.97           H
ATOM   4998  CG  ARG A 326       9.016  -2.245 -27.699  1.00 81.97           C
ATOM   4999 1HG  ARG A 326       9.937  -2.385 -28.265  1.00 81.97           H
ATOM   5000 2HG  ARG A 326       9.007  -3.000 -26.913  1.00 81.97           H
ATOM   5001  CD  ARG A 326       7.810  -2.445 -28.619  1.00 81.97           C
ATOM   5002 1HD  ARG A 326       6.904  -2.094 -28.126  1.00 81.97           H
ATOM   5003 2HD  ARG A 326       7.931  -1.850 -29.525  1.00 81.97           H
ATOM   5004  NE  ARG A 326       7.673  -3.876 -28.971  1.00 81.97           N
ATOM   5005  HE  ARG A 326       7.760  -4.549 -28.236  1.00 81.97           H
ATOM   5006  CZ  ARG A 326       7.440  -4.326 -30.211  1.00 81.97           C
ATOM   5007  NH1 ARG A 326       7.315  -3.469 -31.233  1.00 81.97           N
ATOM   5008 1HH1 ARG A 326       7.395  -2.485 -31.074  1.00 81.97           H
ATOM   5009 2HH1 ARG A 326       7.141  -3.813 -32.156  1.00 81.97           H
ATOM   5010  NH2 ARG A 326       7.334  -5.646 -30.414  1.00 81.97           N
ATOM   5011 1HH2 ARG A 326       7.160  -5.999 -31.333  1.00 81.97           H
ATOM   5012 2HH2 ARG A 326       7.429  -6.279 -29.645  1.00 81.97           H
ATOM   5013  HN  ARG A 326       9.189  -1.877 -24.820  1.00 81.97           H
ATOM   5014  N   ASP A 327       9.518   1.327 -24.960  1.00 82.56           N
ATOM   5015  CA  ASP A 327       9.508   2.741 -24.624  1.00 82.56           C
ATOM   5016  C   ASP A 327      10.818   3.103 -23.922  1.00 82.56           C
ATOM   5017  O   ASP A 327      11.370   4.179 -24.145  1.00 82.56           O
ATOM   5018  HA  ASP A 327       9.388   3.260 -25.575  1.00 82.56           H
ATOM   5019  CB  ASP A 327       8.355   3.073 -23.675  1.00 82.56           C
ATOM   5020 1HB  ASP A 327       8.435   2.467 -22.773  1.00 82.56           H
ATOM   5021 2HB  ASP A 327       8.424   4.116 -23.366  1.00 82.56           H
ATOM   5022  CG  ASP A 327       7.003   2.823 -24.347  1.00 82.56           C
ATOM   5023  OD1 ASP A 327       6.950   2.966 -25.587  1.00 82.56           O
ATOM   5024  OD2 ASP A 327       6.053   2.493 -23.604  1.00 82.56           O
ATOM   5025  HN  ASP A 327       8.845   0.772 -24.471  1.00 82.56           H
ATOM   5026  N   LEU A 328      11.278   2.183 -23.086  1.00 84.04           N
ATOM   5027  CA  LEU A 328      12.497   2.404 -22.327  1.00 84.04           C
ATOM   5028  C   LEU A 328      13.669   2.589 -23.293  1.00 84.04           C
ATOM   5029  O   LEU A 328      14.401   3.573 -23.206  1.00 84.04           O
ATOM   5030  HA  LEU A 328      12.367   3.327 -21.762  1.00 84.04           H
ATOM   5031  CB  LEU A 328      12.708   1.278 -21.312  1.00 84.04           C
ATOM   5032 1HB  LEU A 328      11.870   1.281 -20.616  1.00 84.04           H
ATOM   5033 2HB  LEU A 328      12.678   0.327 -21.844  1.00 84.04           H
ATOM   5034  CG  LEU A 328      14.006   1.338 -20.505  1.00 84.04           C
ATOM   5035  HG  LEU A 328      14.840   1.408 -21.203  1.00 84.04           H
ATOM   5036  CD1 LEU A 328      14.047   2.589 -19.625  1.00 84.04           C
ATOM   5037 1HD1 LEU A 328      13.985   3.478 -20.253  1.00 84.04           H
ATOM   5038 2HD1 LEU A 328      13.205   2.574 -18.933  1.00 84.04           H
ATOM   5039 3HD1 LEU A 328      14.980   2.607 -19.061  1.00 84.04           H
ATOM   5040  CD2 LEU A 328      14.205   0.058 -19.691  1.00 84.04           C
ATOM   5041 1HD2 LEU A 328      13.370  -0.068 -19.002  1.00 84.04           H
ATOM   5042 2HD2 LEU A 328      14.252  -0.797 -20.365  1.00 84.04           H
ATOM   5043 3HD2 LEU A 328      15.135   0.127 -19.126  1.00 84.04           H
ATOM   5044  HN  LEU A 328      10.834   1.302 -22.925  1.00 84.04           H
ATOM   5045  N   VAL A 329      13.809   1.626 -24.193  1.00 83.50           N
ATOM   5046  CA  VAL A 329      14.923   1.631 -25.126  1.00 83.50           C
ATOM   5047  C   VAL A 329      14.855   2.893 -25.988  1.00 83.50           C
ATOM   5048  O   VAL A 329      15.884   3.482 -26.315  1.00 83.50           O
ATOM   5049  HA  VAL A 329      15.842   1.655 -24.541  1.00 83.50           H
ATOM   5050  CB  VAL A 329      14.920   0.342 -25.951  1.00 83.50           C
ATOM   5051  HB  VAL A 329      13.946   0.256 -26.434  1.00 83.50           H
ATOM   5052  CG1 VAL A 329      15.985   0.391 -27.048  1.00 83.50           C
ATOM   5053 1HG1 VAL A 329      15.784   1.232 -27.712  1.00 83.50           H
ATOM   5054 2HG1 VAL A 329      16.969   0.513 -26.595  1.00 83.50           H
ATOM   5055 3HG1 VAL A 329      15.961  -0.537 -27.620  1.00 83.50           H
ATOM   5056  CG2 VAL A 329      15.111  -0.883 -25.055  1.00 83.50           C
ATOM   5057 1HG2 VAL A 329      16.064  -0.805 -24.532  1.00 83.50           H
ATOM   5058 2HG2 VAL A 329      14.301  -0.932 -24.328  1.00 83.50           H
ATOM   5059 3HG2 VAL A 329      15.105  -1.785 -25.667  1.00 83.50           H
ATOM   5060  HN  VAL A 329      13.180   0.855 -24.290  1.00 83.50           H
ATOM   5061  N   LYS A 330      13.633   3.271 -26.332  1.00 82.72           N
[truncated: 117,320 more chars]
